# Supplementary material for: The transcriptomic response of cells to a drug combination is more than the sum of the responses to the monotherapies
Source: eLife. 2020 Sep 18;9:e52707. doi: 10.7554/eLife.52707 (PMC7546737; doi:10.7554/eLife.52707)
Supplement: Source data 8. [file elife-52707-data8.zip › Supplementary Item 13 Differential Splicing/WFA_singlet_DMSO_singlet_12_dynsyn_exon_O_fcounts_O_flatten_exon_name.mtrx_genes_simes_test_rare_splicing_FDR_10]

V1	V3	V4	V5	V8	V9	V10	V12	NExons	P.Value	FDR
ENSG00000227195.65	ENSG00000227195	chr20	dexseq_prepare_annotation2.py	exon	.	-	.	MIR663A	47	7.4421984701718e-141	5.23022184434961e-137
ENSG00000148337.72	ENSG00000148337	chr9	dexseq_prepare_annotation2.py	exon	.	-	.	CIZ1	65	7.53905851437781e-141	5.23022184434961e-137
ENSG00000145362.95	ENSG00000145362	chr4	dexseq_prepare_annotation2.py	exon	.	+	.	ANK2	48	2.29865039759365e-132	1.06312580888706e-128
ENSG00000112159.111	ENSG00000112159	chr6	dexseq_prepare_annotation2.py	exon	.	-	.	MDN1	73	8.50161126063482e-130	2.9489964060327e-126
ENSG00000215029.ENSG00000185945.51	ENSG00000215029+ENSG00000185945	chrX	dexseq_prepare_annotation2.py	exon	.	-	.		35	6.09580039575827e-129	1.69158460982292e-125
ENSG00000166689.60	ENSG00000166689	chr11	dexseq_prepare_annotation2.py	exon	.	-	.	PLEKHA7	42	3.61646841333241e-123	8.3630832058312e-120
ENSG00000066855.36	ENSG00000066855	chr8	dexseq_prepare_annotation2.py	exon	.	+	.	MTFR1	32	1.82017149995658e-116	3.28487972335268e-113
ENSG00000100106.ENSG00000100101.58	ENSG00000100106+ENSG00000100101	chr22	dexseq_prepare_annotation2.py	exon	.	+	.		40	1.8939847053565e-116	3.28487972335268e-113
ENSG00000091536.101	ENSG00000091536	chr17	dexseq_prepare_annotation2.py	exon	.	+	.	MYO15A	60	7.59500492063214e-115	1.17089659193079e-111
ENSG00000129467.ENSG00000129465.ENSG00000258973.100	ENSG00000129467+ENSG00000129465+ENSG00000258973	chr14	dexseq_prepare_annotation2.py	exon	.	-	.		69	4.68256148002182e-110	6.49705405353027e-107
ENSG00000187775.94	ENSG00000187775	chr17	dexseq_prepare_annotation2.py	exon	.	-	.	DNAH17	67	5.62011100000968e-108	7.08900364773949e-105
ENSG00000213398.ENSG00000124067.ENSG00000267660.79	ENSG00000213398+ENSG00000124067+ENSG00000267660	chr16	dexseq_prepare_annotation2.py	exon	.	-	.		37	1.17012251467786e-105	1.35295415759628e-102
ENSG00000163625.89	ENSG00000163625	chr4	dexseq_prepare_annotation2.py	exon	.	-	.	WDFY3	65	1.35101222596342e-104	1.44194574117249e-101
ENSG00000254485.ENSG00000196220.ENSG00000206573.110	ENSG00000254485+ENSG00000196220+ENSG00000206573	chr3	dexseq_prepare_annotation2.py	exon	.	-	.		65	6.17704760990779e-104	6.12189539910504e-101
ENSG00000180448.47	ENSG00000180448	chr19	dexseq_prepare_annotation2.py	exon	.	+	.	HMHA1	33	7.57184234454418e-104	7.00395416870337e-101
ENSG00000141002.ENSG00000267048.ENSG00000198211.ENSG00000258839.ENSG00000256390.ENSG00000258947.118	ENSG00000141002+ENSG00000267048+ENSG00000198211+ENSG00000258839+ENSG00000256390+ENSG00000258947	chr16	dexseq_prepare_annotation2.py	exon	.	+	.		61	1.19184380542758e-103	1.03355205001923e-100
ENSG00000172890.75	ENSG00000172890	chr11	dexseq_prepare_annotation2.py	exon	.	+	.	NADSYN1	47	7.04159050211607e-100	5.74718048334474e-97
ENSG00000158286.41	ENSG00000158286	chr1	dexseq_prepare_annotation2.py	exon	.	+	.	RNF207	29	4.55044434377541e-96	3.50763418166021e-93
ENSG00000087460.93	ENSG00000087460	chr20	dexseq_prepare_annotation2.py	exon	.	+	.	GNAS	41	5.99414756902234e-96	4.37730513264131e-93
ENSG00000010327.69	ENSG00000010327	chr3	dexseq_prepare_annotation2.py	exon	.	+	.	STAB1	26	4.0639033180568e-94	2.81933292690191e-91
ENSG00000170004.75	ENSG00000170004	chr17	dexseq_prepare_annotation2.py	exon	.	+	.	CHD3	53	5.83189185238644e-92	3.85321425961247e-89
ENSG00000198947.115	ENSG00000198947	chrX	dexseq_prepare_annotation2.py	exon	.	-	.	DMD	40	1.57447095609775e-91	9.92990205266196e-89
ENSG00000257062.ENSG00000111700.ENSG00000134538.ENSG00000205754.ENSG00000257046.53	ENSG00000257062+ENSG00000111700+ENSG00000134538+ENSG00000205754+ENSG00000257046	chr12	dexseq_prepare_annotation2.py	exon	.	+	.		37	3.167755681064e-90	1.91098304672883e-87
ENSG00000114735.29	ENSG00000114735	chr3	dexseq_prepare_annotation2.py	exon	.	+	.	HEMK1	25	7.92684743272761e-88	4.58270867204565e-85
ENSG00000013441.39	ENSG00000013441	chr2	dexseq_prepare_annotation2.py	exon	.	-	.	CLK1	21	2.59171662014598e-86	1.43840272418102e-83
ENSG00000148218.32	ENSG00000148218	chr9	dexseq_prepare_annotation2.py	exon	.	-	.	ALAD	27	1.72677627223745e-84	9.21500799126718e-82
ENSG00000159216.45	ENSG00000159216	chr21	dexseq_prepare_annotation2.py	exon	.	-	.	RUNX1	23	4.82694995981042e-84	2.47972274418273e-81
ENSG00000092148.79	ENSG00000092148	chr14	dexseq_prepare_annotation2.py	exon	.	-	.	HECTD1	39	5.00412517744983e-84	2.47972274418273e-81
ENSG00000145687.52	ENSG00000145687	chr5	dexseq_prepare_annotation2.py	exon	.	-	.	SSBP2	37	5.21849008205119e-84	2.4967775823607e-81
ENSG00000102893.69	ENSG00000102893	chr16	dexseq_prepare_annotation2.py	exon	.	+	.	PHKB	57	5.59104292637291e-84	2.58585735344747e-81
ENSG00000148343.46	ENSG00000148343	chr9	dexseq_prepare_annotation2.py	exon	.	+	.	FAM73B	34	1.06657057398466e-81	4.773763456141e-79
ENSG00000142512.33	ENSG00000142512	chr19	dexseq_prepare_annotation2.py	exon	.	-	.	SIGLEC10	27	1.11293416854429e-81	4.82561299642252e-79
ENSG00000147996.78	ENSG00000147996	chr9	dexseq_prepare_annotation2.py	exon	.	-	.	CBWD5	34	1.65502314526025e-81	6.9586200425715e-79
ENSG00000233673.ENSG00000187627.44	ENSG00000233673+ENSG00000187627	chr2	dexseq_prepare_annotation2.py	exon	.	+	.		38	1.67885603852009e-80	6.85121398072537e-78
ENSG00000215440.ENSG00000124222.ENSG00000254995.89	ENSG00000215440+ENSG00000124222+ENSG00000254995	chr20	dexseq_prepare_annotation2.py	exon	.	+	.		31	3.30093614089045e-80	1.30858539871014e-77
ENSG00000150093.60	ENSG00000150093	chr10	dexseq_prepare_annotation2.py	exon	.	-	.	ITGB1	22	4.35822057281254e-79	1.6797308457715e-76
ENSG00000182774.ENSG00000214575.ENSG00000260836.80	ENSG00000182774+ENSG00000214575+ENSG00000260836	chr15	dexseq_prepare_annotation2.py	exon	.	-	.		30	4.54515204530801e-78	1.7044320169905e-75
ENSG00000156113.68	ENSG00000156113	chr10	dexseq_prepare_annotation2.py	exon	.	-	.	KCNMA1	43	1.28183359731858e-77	4.68037925336717e-75
ENSG00000138744.ENSG00000198301.72	ENSG00000138744+ENSG00000198301	chr4	dexseq_prepare_annotation2.py	exon	.	-	.		35	1.80188048471421e-77	6.41053633984864e-75
ENSG00000170421.48	ENSG00000170421	chr12	dexseq_prepare_annotation2.py	exon	.	-	.	KRT8	30	1.43702203910487e-76	4.98467019814503e-74
ENSG00000104490.71	ENSG00000104490	chr8	dexseq_prepare_annotation2.py	exon	.	-	.	NCALD	47	1.68895123124081e-76	5.71565813011372e-74
ENSG00000127419.41	ENSG00000127419	chr4	dexseq_prepare_annotation2.py	exon	.	+	.	TMEM175	19	3.61810147633838e-76	1.19526566629036e-73
ENSG00000123104.53	ENSG00000123104	chr12	dexseq_prepare_annotation2.py	exon	.	-	.	ITPR2	37	5.76366585584054e-76	1.85978752906483e-73
ENSG00000005810.107	ENSG00000005810	chr13	dexseq_prepare_annotation2.py	exon	.	-	.	MYCBP2	48	6.08199879874018e-76	1.91790303028454e-73
ENSG00000150995.92	ENSG00000150995	chr3	dexseq_prepare_annotation2.py	exon	.	+	.	ITPR1	22	4.03439250672075e-75	1.24393768957223e-72
ENSG00000095564.45	ENSG00000095564	chr10	dexseq_prepare_annotation2.py	exon	.	+	.	BTAF1	39	2.21901752480926e-74	6.69323220798446e-72
ENSG00000175287.ENSG00000095319.ENSG00000251184.106	ENSG00000175287+ENSG00000095319+ENSG00000251184	chr9	dexseq_prepare_annotation2.py	exon	.	+	.		31	2.44862223278281e-74	7.22864542124712e-72
ENSG00000077782.100	ENSG00000077782	chr8	dexseq_prepare_annotation2.py	exon	.	-	.	FGFR1	52	9.37468385069474e-74	2.70986955059145e-71
ENSG00000153048.35	ENSG00000153048	chr16	dexseq_prepare_annotation2.py	exon	.	-	.	CARHSP1	22	1.29727653034503e-73	3.67341058337495e-71
ENSG00000151612.33	ENSG00000151612	chr4	dexseq_prepare_annotation2.py	exon	.	-	.	ZNF827	25	2.07450091030393e-73	5.7567400260934e-71
ENSG00000129084.ENSG00000256206.ENSG00000129083.99	ENSG00000129084+ENSG00000256206+ENSG00000129083	chr11	dexseq_prepare_annotation2.py	exon	.	-	.		47	5.69137435362926e-73	1.54838861091384e-70
ENSG00000100201.37	ENSG00000100201	chr22	dexseq_prepare_annotation2.py	exon	.	-	.	DDX17	24	1.69147171050336e-72	4.43215262729377e-70
ENSG00000023228.ENSG00000237580.35	ENSG00000023228+ENSG00000237580	chr2	dexseq_prepare_annotation2.py	exon	.	-	.		19	1.69300244502032e-72	4.43215262729377e-70
ENSG00000088756.51	ENSG00000088756	chr18	dexseq_prepare_annotation2.py	exon	.	+	.	ARHGAP28	34	2.88328848388163e-72	7.40844957664031e-70
ENSG00000175899.64	ENSG00000175899	chr12	dexseq_prepare_annotation2.py	exon	.	-	.	A2M	48	5.28577716751558e-72	1.33345742180507e-69
ENSG00000068878.66	ENSG00000068878	chr2	dexseq_prepare_annotation2.py	exon	.	-	.	PSME4	23	6.09520267454764e-72	1.50427694709607e-69
ENSG00000012061.30	ENSG00000012061	chr19	dexseq_prepare_annotation2.py	exon	.	-	.	ERCC1	24	6.1797323232055e-72	1.50427694709607e-69
ENSG00000266967.ENSG00000267060.ENSG00000108825.91	ENSG00000266967+ENSG00000267060+ENSG00000108825	chr17	dexseq_prepare_annotation2.py	exon	.	-	.		41	1.13889619563996e-71	2.72451460594903e-69
ENSG00000212091.ENSG00000144061.44	ENSG00000212091+ENSG00000144061	chr2	dexseq_prepare_annotation2.py	exon	.	-	.		24	4.39069320774636e-71	1.03255708910984e-68
ENSG00000151150.92	ENSG00000151150	chr10	dexseq_prepare_annotation2.py	exon	.	-	.	ANK3	35	7.7082529419028e-71	1.78253349281502e-68
ENSG00000265408.ENSG00000172828.ENSG00000172831.64	ENSG00000265408+ENSG00000172828+ENSG00000172831	chr16	dexseq_prepare_annotation2.py	exon	.	+	.		23	1.3566228787667e-70	3.08576105621113e-68
ENSG00000166535.41	ENSG00000166535	chr12	dexseq_prepare_annotation2.py	exon	.	+	.	A2ML1	28	3.10396089030829e-70	6.94636408919798e-68
ENSG00000167380.40	ENSG00000167380	chr19	dexseq_prepare_annotation2.py	exon	.	+	.	ZNF226	32	4.72000609182054e-70	1.03952515117476e-67
ENSG00000161010.ENSG00000197226.119	ENSG00000161010+ENSG00000197226	chr5	dexseq_prepare_annotation2.py	exon	.	-	.		46	6.06576855054394e-70	1.31503966623121e-67
ENSG00000163803.69	ENSG00000163803	chr2	dexseq_prepare_annotation2.py	exon	.	+	.	PLB1	34	6.25000846453216e-70	1.33413642223667e-67
ENSG00000214753.ENSG00000168000.ENSG00000234857.92	ENSG00000214753+ENSG00000168000+ENSG00000234857	chr11	dexseq_prepare_annotation2.py	exon	.	-	.		66	7.35880352437097e-70	1.54702119546435e-67
ENSG00000255103.ENSG00000127603.104	ENSG00000255103+ENSG00000127603	chr1	dexseq_prepare_annotation2.py	exon	.	+	.		25	1.93673398719927e-69	4.01077374214774e-67
ENSG00000181666.64	ENSG00000181666	chr19	dexseq_prepare_annotation2.py	exon	.	+	.	HKR1	44	5.69855365843396e-69	1.16275635309958e-66
ENSG00000063978.ENSG00000206113.ENSG00000125386.ENSG00000249428.116	ENSG00000063978+ENSG00000206113+ENSG00000125386+ENSG00000249428	chr4	dexseq_prepare_annotation2.py	exon	.	+	.		74	9.06260209237039e-69	1.82237107292231e-66
ENSG00000170266.ENSG00000188167.54	ENSG00000170266+ENSG00000188167	chr3	dexseq_prepare_annotation2.py	exon	.	-	.		37	9.60184069494979e-69	1.90322199489183e-66
ENSG00000205133.40	ENSG00000205133	chr8	dexseq_prepare_annotation2.py	exon	.	-	.	TRIQK	25	2.46600354790691e-68	4.81912665171949e-66
ENSG00000177189.35	ENSG00000177189	chrX	dexseq_prepare_annotation2.py	exon	.	-	.	RPS6KA3	34	4.75607570409778e-68	9.16535422143843e-66
ENSG00000223745.70	ENSG00000223745	chr1	dexseq_prepare_annotation2.py	exon	.	-	.	RP4-717I23.3	55	2.42731829355193e-67	4.61356730452507e-65
ENSG00000196549.49	ENSG00000196549	chr3	dexseq_prepare_annotation2.py	exon	.	+	.	MME	30	2.64773331609014e-67	4.96449996766901e-65
ENSG00000140443.55	ENSG00000140443	chr15	dexseq_prepare_annotation2.py	exon	.	+	.	IGF1R	38	4.43234952182386e-67	8.19984661537414e-65
ENSG00000077063.46	ENSG00000077063	chr7	dexseq_prepare_annotation2.py	exon	.	-	.	CTTNBP2	30	7.71686290887366e-67	1.40883516921871e-64
ENSG00000079102.89	ENSG00000079102	chr8	dexseq_prepare_annotation2.py	exon	.	-	.	RUNX1T1	26	3.45540896359871e-66	6.22646745064054e-64
ENSG00000134109.23	ENSG00000134109	chr3	dexseq_prepare_annotation2.py	exon	.	+	.	EDEM1	13	4.52192134749522e-66	8.04380239698668e-64
ENSG00000188897.78	ENSG00000188897	chr16	dexseq_prepare_annotation2.py	exon	.	-	.	CTD-3088G3.8	26	5.60915338753175e-66	9.85151939898773e-64
ENSG00000140853.105	ENSG00000140853	chr16	dexseq_prepare_annotation2.py	exon	.	+	.	NLRC5	20	8.89943621542767e-66	1.54349596861324e-63
ENSG00000118515.80	ENSG00000118515	chr6	dexseq_prepare_annotation2.py	exon	.	-	.	SGK1	51	1.08110357199059e-65	1.85189037794684e-63
ENSG00000173715.ENSG00000173653.69	ENSG00000173715+ENSG00000173653	chr11	dexseq_prepare_annotation2.py	exon	.	+	.		21	1.15848075864861e-65	1.96023421051822e-63
ENSG00000221968.44	ENSG00000221968	chr11	dexseq_prepare_annotation2.py	exon	.	-	.	FADS3	21	1.83738373911818e-65	3.07153004581503e-63
ENSG00000023839.35	ENSG00000023839	chr10	dexseq_prepare_annotation2.py	exon	.	+	.	ABCC2	27	2.59859513909905e-65	4.29232232797612e-63
ENSG00000059573.24	ENSG00000059573	chr10	dexseq_prepare_annotation2.py	exon	.	-	.	ALDH18A1	22	5.03747244006749e-65	8.22293295363958e-63
ENSG00000083844.16	ENSG00000083844	chr19	dexseq_prepare_annotation2.py	exon	.	+	.	ZNF264	17	8.91389337264853e-65	1.43814268076161e-62
ENSG00000139644.65	ENSG00000139644	chr12	dexseq_prepare_annotation2.py	exon	.	+	.	TMBIM6	30	1.55272667786468e-64	2.47633133969798e-62
ENSG00000144426.ENSG00000204196.77	ENSG00000144426+ENSG00000204196	chr2	dexseq_prepare_annotation2.py	exon	.	+	.		38	4.11612643256536e-64	6.48991525589141e-62
ENSG00000048740.26	ENSG00000048740	chr10	dexseq_prepare_annotation2.py	exon	.	+	.	CELF2	14	5.3473144239715e-64	8.33640310478703e-62
ENSG00000187736.ENSG00000213901.77	ENSG00000187736+ENSG00000213901	chr2	dexseq_prepare_annotation2.py	exon	.	-	.		46	1.13879426772272e-63	1.75564116273919e-61
ENSG00000022840.73	ENSG00000022840	chr12	dexseq_prepare_annotation2.py	exon	.	+	.	RNF10	43	1.42464069606547e-63	2.17218567669324e-61
ENSG00000163629.59	ENSG00000163629	chr4	dexseq_prepare_annotation2.py	exon	.	+	.	PTPN13	43	1.53252288128829e-63	2.31127771498641e-61
ENSG00000233327.ENSG00000154874.ENSG00000213077.ENSG00000273018.97	ENSG00000233327+ENSG00000154874+ENSG00000213077+ENSG00000273018	chr17	dexseq_prepare_annotation2.py	exon	.	-	.		52	1.60943319074831e-63	2.40117048619708e-61
ENSG00000175221.32	ENSG00000175221	chr19	dexseq_prepare_annotation2.py	exon	.	-	.	MED16	13	1.71945157496445e-63	2.53802027687571e-61
ENSG00000167543.35	ENSG00000167543	chr17	dexseq_prepare_annotation2.py	exon	.	+	.	TP53I13	20	2.50934320661947e-63	3.62965022687666e-61
ENSG00000140694.51	ENSG00000140694	chr16	dexseq_prepare_annotation2.py	exon	.	-	.	PARN	31	2.51132556237953e-63	3.62965022687666e-61
ENSG00000165795.162	ENSG00000165795	chr14	dexseq_prepare_annotation2.py	exon	.	-	.	NDRG2	57	8.58418807084954e-63	1.22789288126843e-60
ENSG00000123384.69	ENSG00000123384	chr12	dexseq_prepare_annotation2.py	exon	.	+	.	LRP1	32	9.17042120574967e-63	1.28602345441718e-60
ENSG00000168314.33	ENSG00000168314	chr3	dexseq_prepare_annotation2.py	exon	.	+	.	MOBP	20	9.17595113421987e-63	1.28602345441718e-60
ENSG00000085872.ENSG00000105085.ENSG00000269578.ENSG00000214046.ENSG00000127526.ENSG00000269058.ENSG00000141979.ENSG00000268790.128	ENSG00000085872+ENSG00000105085+ENSG00000269578+ENSG00000214046+ENSG00000127526+ENSG00000269058+ENSG00000141979+ENSG00000268790	chr19	dexseq_prepare_annotation2.py	exon	.	-	.		64	1.30998157288202e-62	1.81759943237381e-60
ENSG00000008710.140	ENSG00000008710	chr16	dexseq_prepare_annotation2.py	exon	.	-	.	PKD1	73	3.21888309255987e-62	4.42198048606616e-60
ENSG00000138594.26	ENSG00000138594	chr15	dexseq_prepare_annotation2.py	exon	.	+	.	TMOD3	20	4.09003363361703e-62	5.56364869278788e-60
ENSG00000050438.37	ENSG00000050438	chr12	dexseq_prepare_annotation2.py	exon	.	+	.	SLC4A8	18	4.59955943646176e-62	6.19600846416572e-60
ENSG00000166313.50	ENSG00000166313	chr11	dexseq_prepare_annotation2.py	exon	.	-	.	APBB1	45	6.55591736261751e-62	8.74647628906903e-60
ENSG00000163491.62	ENSG00000163491	chr3	dexseq_prepare_annotation2.py	exon	.	-	.	NEK10	45	6.86182146747267e-62	9.06740693916032e-60
ENSG00000141447.ENSG00000265750.61	ENSG00000141447+ENSG00000265750	chr18	dexseq_prepare_annotation2.py	exon	.	-	.		35	9.12434119406135e-62	1.19434183082643e-59
ENSG00000010322.45	ENSG00000010322	chr3	dexseq_prepare_annotation2.py	exon	.	+	.	NISCH	31	1.02015575673776e-61	1.3228655256763e-59
ENSG00000238542.ENSG00000163492.ENSG00000155657.407	ENSG00000238542+ENSG00000163492+ENSG00000155657	chr2	dexseq_prepare_annotation2.py	exon	.	-	.		101	1.27004982956603e-61	1.63166123937302e-59
ENSG00000113575.ENSG00000272772.ENSG00000113558.ENSG00000273345.ENSG00000006837.89	ENSG00000113575+ENSG00000272772+ENSG00000113558+ENSG00000273345+ENSG00000006837	chr5	dexseq_prepare_annotation2.py	exon	.	-	.		82	2.75008021830348e-61	3.50067550724411e-59
ENSG00000159217.ENSG00000264552.21	ENSG00000159217+ENSG00000264552	chr17	dexseq_prepare_annotation2.py	exon	.	+	.		11	4.2771076233932e-61	5.39498802496188e-59
ENSG00000177156.26	ENSG00000177156	chr11	dexseq_prepare_annotation2.py	exon	.	+	.	TALDO1	20	5.7669275461406e-61	7.20865943267575e-59
ENSG00000245937.30	ENSG00000245937	chr5	dexseq_prepare_annotation2.py	exon	.	-	.	CTC-228N24.3	29	1.57691121956821e-60	1.95353956888473e-58
ENSG00000125462.62	ENSG00000125462	chr1	dexseq_prepare_annotation2.py	exon	.	-	.	C1orf61	38	2.19192433584286e-60	2.69141151856811e-58
ENSG00000147099.36	ENSG00000147099	chrX	dexseq_prepare_annotation2.py	exon	.	-	.	HDAC8	26	2.79636955498981e-60	3.4034761031126e-58
ENSG00000092201.40	ENSG00000092201	chr14	dexseq_prepare_annotation2.py	exon	.	-	.	SUPT16H	20	3.18353118622364e-60	3.84099958337852e-58
ENSG00000260391.ENSG00000160145.110	ENSG00000260391+ENSG00000160145	chr3	dexseq_prepare_annotation2.py	exon	.	+	.		67	5.75116059955901e-60	6.87908218266218e-58
ENSG00000067248.35	ENSG00000067248	chr5	dexseq_prepare_annotation2.py	exon	.	-	.	DHX29	27	9.28138806454692e-60	1.10067743073153e-57
ENSG00000177542.58	ENSG00000177542	chr11	dexseq_prepare_annotation2.py	exon	.	-	.	SLC25A22	31	9.8477258614279e-60	1.15794234175688e-57
ENSG00000156873.ENSG00000260899.ENSG00000080603.83	ENSG00000156873+ENSG00000260899+ENSG00000080603	chr16	dexseq_prepare_annotation2.py	exon	.	+	.		24	1.35306809617131e-59	1.5776319188552e-57
ENSG00000141556.92	ENSG00000141556	chr17	dexseq_prepare_annotation2.py	exon	.	+	.	TBCD	42	2.90232997393955e-59	3.3558190323676e-57
ENSG00000186001.36	ENSG00000186001	chr3	dexseq_prepare_annotation2.py	exon	.	+	.	LRCH3	27	4.86368162749965e-59	5.5771555852527e-57
ENSG00000114374.53	ENSG00000114374	chrY	dexseq_prepare_annotation2.py	exon	.	+	.	USP9Y	36	7.30593167564146e-59	8.30900016389552e-57
ENSG00000177694.38	ENSG00000177694	chr3	dexseq_prepare_annotation2.py	exon	.	+	.	NAALADL2	19	9.30833038568487e-59	1.05002507399494e-56
ENSG00000168137.81	ENSG00000168137	chr3	dexseq_prepare_annotation2.py	exon	.	+	.	SETD5	26	1.2015282089963e-58	1.34445192740514e-56
ENSG00000123213.32	ENSG00000123213	chr5	dexseq_prepare_annotation2.py	exon	.	+	.	NLN	24	1.43389795511634e-58	1.59162673017914e-56
ENSG00000114423.35	ENSG00000114423	chr3	dexseq_prepare_annotation2.py	exon	.	-	.	CBLB	29	1.91859919071802e-58	2.11274315644543e-56
ENSG00000104365.82	ENSG00000104365	chr8	dexseq_prepare_annotation2.py	exon	.	+	.	IKBKB	44	2.02005207401473e-58	2.2069466556657e-56
ENSG00000114416.58	ENSG00000114416	chr3	dexseq_prepare_annotation2.py	exon	.	+	.	FXR1	49	4.17124740426853e-58	4.52156701048639e-56
ENSG00000005884.31	ENSG00000005884	chr17	dexseq_prepare_annotation2.py	exon	.	+	.	ITGA3	19	6.89642609383148e-58	7.4176676009234e-56
ENSG00000141480.55	ENSG00000141480	chr17	dexseq_prepare_annotation2.py	exon	.	+	.	ARRB2	32	9.12409201674162e-58	9.73821359479153e-56
ENSG00000150672.ENSG00000256466.95	ENSG00000150672+ENSG00000256466	chr11	dexseq_prepare_annotation2.py	exon	.	-	.		22	1.4655494268508e-57	1.5522517784393e-55
ENSG00000111731.51	ENSG00000111731	chr12	dexseq_prepare_annotation2.py	exon	.	-	.	C2CD5	19	1.56733572040854e-57	1.64748356974761e-55
ENSG00000232732.49	ENSG00000232732	chr2	dexseq_prepare_annotation2.py	exon	.	-	.	AC073043.1	41	4.49970679415463e-57	4.69424299014252e-55
ENSG00000146648.41	ENSG00000146648	chr7	dexseq_prepare_annotation2.py	exon	.	+	.	EGFR	26	5.1199761833648e-57	5.30146787643183e-55
ENSG00000177483.ENSG00000124831.50	ENSG00000177483+ENSG00000124831	chr2	dexseq_prepare_annotation2.py	exon	.	+	.		20	5.99565970047426e-57	6.16220580326521e-55
ENSG00000005801.ENSG00000263365.69	ENSG00000005801+ENSG00000263365	chr11	dexseq_prepare_annotation2.py	exon	.	-	.		16	1.12564439150913e-56	1.1484055832492e-54
ENSG00000147604.24	ENSG00000147604	chr8	dexseq_prepare_annotation2.py	exon	.	-	.	RPL7	21	1.79923589826938e-56	1.82221883857574e-54
ENSG00000126883.95	ENSG00000126883	chr9	dexseq_prepare_annotation2.py	exon	.	+	.	NUP214	28	2.44236497032163e-56	2.45563869298642e-54
ENSG00000207112.ENSG00000210825.ENSG00000239195.ENSG00000207145.ENSG00000166012.ENSG00000207304.ENSG00000206834.ENSG00000221170.ENSG00000206799.74	ENSG00000207112+ENSG00000210825+ENSG00000239195+ENSG00000207145+ENSG00000166012+ENSG00000207304+ENSG00000206834+ENSG00000221170+ENSG00000206799	chr11	dexseq_prepare_annotation2.py	exon	.	-	.		48	2.5220209008692e-56	2.51748489205468e-54
ENSG00000147642.66	ENSG00000147642	chr8	dexseq_prepare_annotation2.py	exon	.	-	.	SYBU	42	2.56522732161484e-56	2.54232350624328e-54
ENSG00000108309.26	ENSG00000108309	chr17	dexseq_prepare_annotation2.py	exon	.	+	.	RUNDC3A	23	3.01389071948831e-56	2.96579671864541e-54
ENSG00000131558.68	ENSG00000131558	chr7	dexseq_prepare_annotation2.py	exon	.	+	.	EXOC4	47	5.52839494513256e-56	5.40186477913481e-54
ENSG00000147813.46	ENSG00000147813	chr8	dexseq_prepare_annotation2.py	exon	.	-	.	NAPRT1	34	6.8500692406452e-56	6.64648326670995e-54
ENSG00000155363.60	ENSG00000155363	chr1	dexseq_prepare_annotation2.py	exon	.	+	.	MOV10	15	1.01114637853464e-55	9.74281666817235e-54
ENSG00000254553.ENSG00000273274.ENSG00000160062.16	ENSG00000254553+ENSG00000273274+ENSG00000160062	chr1	dexseq_prepare_annotation2.py	exon	.	+	.		13	2.0804984035691e-55	1.99082174824284e-53
ENSG00000148700.55	ENSG00000148700	chr10	dexseq_prepare_annotation2.py	exon	.	+	.	ADD3	35	2.82266843085573e-55	2.68250167658379e-53
ENSG00000263072.27	ENSG00000263072	chr16	dexseq_prepare_annotation2.py	exon	.	-	.	RP11-473M20.14	27	5.65866759422118e-55	5.34108931087203e-53
ENSG00000030582.56	ENSG00000030582	chr17	dexseq_prepare_annotation2.py	exon	.	+	.	GRN	38	6.04089846527107e-55	5.66334231119163e-53
ENSG00000116883.ENSG00000214193.35	ENSG00000116883+ENSG00000214193	chr1	dexseq_prepare_annotation2.py	exon	.	+	.		28	9.44393034177985e-55	8.79426399276479e-53
ENSG00000181090.64	ENSG00000181090	chr9	dexseq_prepare_annotation2.py	exon	.	+	.	EHMT1	15	2.8780076148337e-54	2.66215704372117e-52
ENSG00000147955.16	ENSG00000147955	chr9	dexseq_prepare_annotation2.py	exon	.	-	.	SIGMAR1	17	3.3321490813625e-54	3.06182572873541e-52
ENSG00000221983.24	ENSG00000221983	chr19	dexseq_prepare_annotation2.py	exon	.	+	.	UBA52	11	3.81133080931837e-54	3.47909309074292e-52
ENSG00000007516.39	ENSG00000007516	chr16	dexseq_prepare_annotation2.py	exon	.	+	.	BAIAP3	22	4.25460708863669e-54	3.85834466371464e-52
ENSG00000012504.24	ENSG00000012504	chr12	dexseq_prepare_annotation2.py	exon	.	+	.	NR1H4	19	6.59342261136673e-54	5.91832379293954e-52
ENSG00000239306.ENSG00000173933.ENSG00000248643.ENSG00000258297.60	ENSG00000239306+ENSG00000173933+ENSG00000248643+ENSG00000258297	chr11	dexseq_prepare_annotation2.py	exon	.	+	.		39	6.61146081373426e-54	5.91832379293954e-52
ENSG00000173821.108	ENSG00000173821	chr17	dexseq_prepare_annotation2.py	exon	.	+	.	RNF213	25	7.46668746274076e-54	6.64104413753385e-52
ENSG00000105135.32	ENSG00000105135	chr19	dexseq_prepare_annotation2.py	exon	.	-	.	ILVBL	31	9.30663116879821e-54	8.22480939280734e-52
ENSG00000223501.45	ENSG00000223501	chr6	dexseq_prepare_annotation2.py	exon	.	-	.	VPS52	35	1.06980808770593e-53	9.39467545374673e-52
ENSG00000255339.ENSG00000075826.ENSG00000166136.84	ENSG00000255339+ENSG00000075826+ENSG00000166136	chr10	dexseq_prepare_annotation2.py	exon	.	-	.		42	1.32692538491935e-53	1.15793017080227e-51
ENSG00000172638.55	ENSG00000172638	chr11	dexseq_prepare_annotation2.py	exon	.	-	.	EFEMP2	17	1.38737594418457e-53	1.20311507659756e-51
ENSG00000185989.27	ENSG00000185989	chr13	dexseq_prepare_annotation2.py	exon	.	-	.	RASA3	22	1.492887353273e-53	1.28657217556912e-51
ENSG00000062485.ENSG00000257727.ENSG00000135473.ENSG00000144785.168	ENSG00000062485+ENSG00000257727+ENSG00000135473+ENSG00000144785	chr12	dexseq_prepare_annotation2.py	exon	.	-	.		33	1.53639461837523e-53	1.31589353888619e-51
ENSG00000162878.28	ENSG00000162878	chr2	dexseq_prepare_annotation2.py	exon	.	+	.	PKDCC	22	2.22515823412922e-53	1.89411475451183e-51
ENSG00000204655.30	ENSG00000204655	chr6	dexseq_prepare_annotation2.py	exon	.	+	.	MOG	20	3.73425111559406e-53	3.15931306273583e-51
ENSG00000253729.106	ENSG00000253729	chr8	dexseq_prepare_annotation2.py	exon	.	-	.	PRKDC	77	3.88790168362408e-53	3.26937187032025e-51
ENSG00000204316.ENSG00000188878.ENSG00000267426.117	ENSG00000204316+ENSG00000188878+ENSG00000267426	chr17	dexseq_prepare_annotation2.py	exon	.	-	.		37	4.46324225559823e-53	3.73057146364009e-51
ENSG00000082126.43	ENSG00000082126	chr2	dexseq_prepare_annotation2.py	exon	.	-	.	MPP4	26	6.22285556146858e-53	5.17018688116027e-51
ENSG00000170448.33	ENSG00000170448	chr4	dexseq_prepare_annotation2.py	exon	.	-	.	NFXL1	27	6.30858251769031e-53	5.21021324005673e-51
ENSG00000083838.22	ENSG00000083838	chr19	dexseq_prepare_annotation2.py	exon	.	+	.	ZNF446	7	1.44901144268322e-52	1.18964696847513e-50
ENSG00000164941.70	ENSG00000164941	chr8	dexseq_prepare_annotation2.py	exon	.	+	.	INTS8	22	2.31477309067222e-52	1.88926333135748e-50
ENSG00000074054.71	ENSG00000074054	chr2	dexseq_prepare_annotation2.py	exon	.	-	.	CLASP1	46	2.84664617081366e-52	2.30977869123038e-50
ENSG00000156261.26	ENSG00000156261	chr21	dexseq_prepare_annotation2.py	exon	.	-	.	CCT8	14	3.16162500635854e-52	2.55043877693167e-50
ENSG00000113163.31	ENSG00000113163	chr5	dexseq_prepare_annotation2.py	exon	.	-	.	COL4A3BP	18	3.33623659044076e-52	2.67573888395177e-50
ENSG00000143702.73	ENSG00000143702	chr1	dexseq_prepare_annotation2.py	exon	.	-	.	CEP170	40	5.68152976950327e-52	4.53053020412976e-50
ENSG00000196693.ENSG00000272373.15	ENSG00000196693+ENSG00000272373	chr10	dexseq_prepare_annotation2.py	exon	.	-	.		10	8.00948841907037e-52	6.35038010369151e-50
ENSG00000103671.28	ENSG00000103671	chr15	dexseq_prepare_annotation2.py	exon	.	+	.	TRIP4	14	8.17329896981056e-52	6.44343881852963e-50
ENSG00000125170.40	ENSG00000125170	chr16	dexseq_prepare_annotation2.py	exon	.	-	.	DOK4	16	1.18463497640029e-51	9.28633350144299e-50
ENSG00000188811.13	ENSG00000188811	chr13	dexseq_prepare_annotation2.py	exon	.	+	.	NHLRC3	11	1.40599601143639e-51	1.09596599206067e-49
ENSG00000105669.ENSG00000051128.ENSG00000268193.65	ENSG00000105669+ENSG00000051128+ENSG00000268193	chr19	dexseq_prepare_annotation2.py	exon	.	-	.		32	1.80314403378247e-51	1.39768846194032e-49
ENSG00000221988.ENSG00000258388.ENSG00000241404.69	ENSG00000221988+ENSG00000258388+ENSG00000241404	chr6	dexseq_prepare_annotation2.py	exon	.	+	.		12	1.8212511098072e-51	1.40388106380972e-49
ENSG00000213908.17	ENSG00000213908	chr19	dexseq_prepare_annotation2.py	exon	.	-	.	CYP2A7P1	11	1.87763689550112e-51	1.43934872514243e-49
ENSG00000120705.28	ENSG00000120705	chr5	dexseq_prepare_annotation2.py	exon	.	-	.	ETF1	27	2.18749058963505e-51	1.65967075517029e-49
ENSG00000119383.39	ENSG00000119383	chr9	dexseq_prepare_annotation2.py	exon	.	+	.	PPP2R4	26	2.18897115817054e-51	1.65967075517029e-49
ENSG00000215012.ENSG00000185838.27	ENSG00000215012+ENSG00000185838	chr22	dexseq_prepare_annotation2.py	exon	.	-	.		22	2.23036005565595e-51	1.68186118327317e-49
ENSG00000207945.ENSG00000100124.34	ENSG00000207945+ENSG00000100124	chr22	dexseq_prepare_annotation2.py	exon	.	-	.		12	2.26671380159526e-51	1.70003535119645e-49
ENSG00000252974.ENSG00000139116.68	ENSG00000252974+ENSG00000139116	chr12	dexseq_prepare_annotation2.py	exon	.	-	.		38	2.6808298904639e-51	1.9998126199025e-49
ENSG00000147889.39	ENSG00000147889	chr9	dexseq_prepare_annotation2.py	exon	.	-	.	CDKN2A	20	3.05200808578169e-51	2.2645247160546e-49
ENSG00000065534.66	ENSG00000065534	chr3	dexseq_prepare_annotation2.py	exon	.	-	.	MYLK	31	3.27355461335193e-51	2.41598777980096e-49
ENSG00000131018.244	ENSG00000131018	chr6	dexseq_prepare_annotation2.py	exon	.	-	.	SYNE1	101	4.32658815783258e-51	3.17626511586916e-49
ENSG00000175137.17	ENSG00000175137	chr1	dexseq_prepare_annotation2.py	exon	.	-	.	SH3BP5L	14	4.48682678045288e-51	3.27656429362019e-49
ENSG00000080823.99	ENSG00000080823	chr14	dexseq_prepare_annotation2.py	exon	.	-	.	MOK	31	5.20874452294704e-51	3.7838392804131e-49
ENSG00000038382.79	ENSG00000038382	chr5	dexseq_prepare_annotation2.py	exon	.	+	.	TRIO	43	5.29974674386512e-51	3.82989510787128e-49
ENSG00000125633.37	ENSG00000125633	chr2	dexseq_prepare_annotation2.py	exon	.	-	.	CCDC93	29	6.47717718696842e-51	4.65651986886978e-49
ENSG00000175224.87	ENSG00000175224	chr11	dexseq_prepare_annotation2.py	exon	.	+	.	ATG13	31	8.16928455871188e-51	5.8427228480478e-49
ENSG00000070669.45	ENSG00000070669	chr7	dexseq_prepare_annotation2.py	exon	.	-	.	ASNS	33	8.90515076351904e-51	6.33635727404239e-49
ENSG00000113569.48	ENSG00000113569	chr5	dexseq_prepare_annotation2.py	exon	.	-	.	NUP155	28	1.06730496643501e-50	7.55553898432948e-49
ENSG00000151651.45	ENSG00000151651	chr10	dexseq_prepare_annotation2.py	exon	.	-	.	ADAM8	19	1.10599088572611e-50	7.78965661901003e-49
ENSG00000012983.43	ENSG00000012983	chr14	dexseq_prepare_annotation2.py	exon	.	-	.	MAP4K5	20	1.27743224580342e-50	8.95170323763762e-49
ENSG00000001631.ENSG00000243107.67	ENSG00000001631+ENSG00000243107	chr7	dexseq_prepare_annotation2.py	exon	.	-	.		52	1.53701739201979e-50	1.07080303713552e-48
ENSG00000196235.ENSG00000213922.19	ENSG00000196235+ENSG00000213922	chr19	dexseq_prepare_annotation2.py	exon	.	+	.		10	1.5434998733485e-50	1.07080303713552e-48
ENSG00000135636.46	ENSG00000135636	chr2	dexseq_prepare_annotation2.py	exon	.	+	.	DYSF	40	1.69759912579583e-50	1.17185014280682e-48
ENSG00000068137.34	ENSG00000068137	chr17	dexseq_prepare_annotation2.py	exon	.	-	.	PLEKHH3	25	1.81388707784141e-50	1.24592491114106e-48
ENSG00000100938.70	ENSG00000100938	chr14	dexseq_prepare_annotation2.py	exon	.	+	.	GMPR2	16	2.07661705676562e-50	1.41936264347897e-48
ENSG00000197102.99	ENSG00000197102	chr14	dexseq_prepare_annotation2.py	exon	.	+	.	DYNC1H1	43	3.0799236847269e-50	2.09480103556793e-48
ENSG00000178031.34	ENSG00000178031	chr9	dexseq_prepare_annotation2.py	exon	.	+	.	ADAMTSL1	12	3.63697800929369e-50	2.46161316482682e-48
ENSG00000132694.37	ENSG00000132694	chr1	dexseq_prepare_annotation2.py	exon	.	-	.	ARHGEF11	26	5.11144899742116e-50	3.44278421549604e-48
ENSG00000174233.41	ENSG00000174233	chr12	dexseq_prepare_annotation2.py	exon	.	-	.	ADCY6	32	1.16334776022871e-49	7.79780201602577e-48
ENSG00000181381.73	ENSG00000181381	chr4	dexseq_prepare_annotation2.py	exon	.	-	.	DDX60L	22	1.22488740575575e-49	8.17082343983703e-48
ENSG00000159086.36	ENSG00000159086	chr21	dexseq_prepare_annotation2.py	exon	.	-	.	PAXBP1	10	2.1910944620481e-49	1.45461414645538e-47
ENSG00000115464.45	ENSG00000115464	chr2	dexseq_prepare_annotation2.py	exon	.	-	.	USP34	18	2.37584804012065e-49	1.569756740794e-47
ENSG00000242384.ENSG00000267043.ENSG00000161583.ENSG00000234972.105	ENSG00000242384+ENSG00000267043+ENSG00000161583+ENSG00000234972	chr17	dexseq_prepare_annotation2.py	exon	.	-	.		39	2.79940610909471e-49	1.84084169496157e-47
ENSG00000149187.53	ENSG00000149187	chr11	dexseq_prepare_annotation2.py	exon	.	-	.	CELF1	35	3.78919371351376e-49	2.47995579127375e-47
ENSG00000063438.ENSG00000249915.42	ENSG00000063438+ENSG00000249915	chr5	dexseq_prepare_annotation2.py	exon	.	+	.		36	4.74852821238129e-49	3.0932314059526e-47
ENSG00000164113.26	ENSG00000164113	chr4	dexseq_prepare_annotation2.py	exon	.	+	.	ADAD1	21	4.91237079482181e-49	3.18500676533424e-47
ENSG00000150593.ENSG00000265827.35	ENSG00000150593+ENSG00000265827	chr10	dexseq_prepare_annotation2.py	exon	.	+	.		28	2.2995363337659e-48	1.48400309911637e-46
ENSG00000137968.30	ENSG00000137968	chr1	dexseq_prepare_annotation2.py	exon	.	-	.	SLC44A5	24	2.68034011125287e-48	1.72174625202007e-46
ENSG00000064652.32	ENSG00000064652	chr5	dexseq_prepare_annotation2.py	exon	.	+	.	SNX24	15	2.69544042056281e-48	1.72346708918474e-46
ENSG00000177830.74	ENSG00000177830	chr11	dexseq_prepare_annotation2.py	exon	.	-	.	CHID1	48	3.51840159677139e-48	2.23934964014693e-46
ENSG00000100453.10	ENSG00000100453	chr14	dexseq_prepare_annotation2.py	exon	.	-	.	GZMB	10	3.73354906264674e-48	2.36543348147139e-46
ENSG00000164946.50	ENSG00000164946	chr9	dexseq_prepare_annotation2.py	exon	.	-	.	FREM1	22	3.96378150418575e-48	2.49988492593533e-46
ENSG00000116731.35	ENSG00000116731	chr1	dexseq_prepare_annotation2.py	exon	.	+	.	PRDM2	24	5.32456350843093e-48	3.34291034748774e-46
ENSG00000178149.44	ENSG00000178149	chr3	dexseq_prepare_annotation2.py	exon	.	-	.	DALRD3	27	6.40977245500915e-48	4.00610778438072e-46
ENSG00000160410.73	ENSG00000160410	chr19	dexseq_prepare_annotation2.py	exon	.	+	.	SHKBP1	43	7.72478987639743e-48	4.80634347690647e-46
ENSG00000240731.ENSG00000127054.120	ENSG00000240731+ENSG00000127054	chr1	dexseq_prepare_annotation2.py	exon	.	-	.		31	8.13368149599844e-48	5.03816208736511e-46
ENSG00000175216.68	ENSG00000175216	chr11	dexseq_prepare_annotation2.py	exon	.	-	.	CKAP5	27	1.14902180472561e-47	7.08563446247458e-46
ENSG00000010438.20	ENSG00000010438	chr9	dexseq_prepare_annotation2.py	exon	.	+	.	PRSS3	15	1.30570708103984e-47	8.01623263249018e-46
ENSG00000080822.ENSG00000080819.85	ENSG00000080822+ENSG00000080819	chr3	dexseq_prepare_annotation2.py	exon	.	-	.		47	1.91393335864655e-47	1.16986014763087e-45
ENSG00000254615.ENSG00000164830.49	ENSG00000254615+ENSG00000164830	chr8	dexseq_prepare_annotation2.py	exon	.	+	.		35	3.68466750117768e-47	2.2423141043351e-45
ENSG00000079785.36	ENSG00000079785	chr2	dexseq_prepare_annotation2.py	exon	.	+	.	DDX1	21	3.76241410327267e-47	2.27962863244141e-45
ENSG00000134138.45	ENSG00000134138	chr15	dexseq_prepare_annotation2.py	exon	.	-	.	MEIS2	40	4.07768227954867e-47	2.45990615777121e-45
ENSG00000241015.ENSG00000160336.26	ENSG00000241015+ENSG00000160336	chr19	dexseq_prepare_annotation2.py	exon	.	+	.		19	5.21722459599836e-47	3.13372256577824e-45
ENSG00000140992.57	ENSG00000140992	chr16	dexseq_prepare_annotation2.py	exon	.	+	.	PDPK1	19	7.16408896500364e-47	4.28455751678558e-45
ENSG00000215298.ENSG00000147454.29	ENSG00000215298+ENSG00000147454	chr8	dexseq_prepare_annotation2.py	exon	.	+	.		19	7.70117172151235e-47	4.58599818180188e-45
ENSG00000103657.110	ENSG00000103657	chr15	dexseq_prepare_annotation2.py	exon	.	-	.	HERC1	45	9.67226661020131e-47	5.73515808617706e-45
ENSG00000173818.62	ENSG00000173818	chr17	dexseq_prepare_annotation2.py	exon	.	+	.	ENDOV	22	9.72708065005503e-47	5.74311676678781e-45
ENSG00000077549.29	ENSG00000077549	chr1	dexseq_prepare_annotation2.py	exon	.	-	.	CAPZB	24	1.05853957711647e-46	6.22340535275041e-45
ENSG00000175061.68	ENSG00000175061	chr17	dexseq_prepare_annotation2.py	exon	.	+	.	FAM211A-AS1	35	1.15696404876382e-46	6.77336547535779e-45
ENSG00000119403.40	ENSG00000119403	chr9	dexseq_prepare_annotation2.py	exon	.	-	.	PHF19	31	1.35669044038298e-46	7.90927725223274e-45
ENSG00000103343.ENSG00000103351.ENSG00000263212.ENSG00000262621.ENSG00000122390.139	ENSG00000103343+ENSG00000103351+ENSG00000263212+ENSG00000262621+ENSG00000122390	chr16	dexseq_prepare_annotation2.py	exon	.	+	.		71	1.38717958657744e-46	8.05318693044435e-45
ENSG00000196504.32	ENSG00000196504	chr2	dexseq_prepare_annotation2.py	exon	.	-	.	PRPF40A	23	1.82528194549483e-46	1.0552411247392e-44
ENSG00000119650.ENSG00000119685.ENSG00000119686.142	ENSG00000119650+ENSG00000119685+ENSG00000119686	chr14	dexseq_prepare_annotation2.py	exon	.	+	.		45	2.06879672732873e-46	1.1910603565015e-44
ENSG00000166233.ENSG00000207690.34	ENSG00000166233+ENSG00000207690	chr15	dexseq_prepare_annotation2.py	exon	.	+	.		25	2.44069535937325e-46	1.39936562443404e-44
ENSG00000112282.56	ENSG00000112282	chr6	dexseq_prepare_annotation2.py	exon	.	-	.	MED23	30	2.48474946086197e-46	1.41876126623291e-44
ENSG00000254634.ENSG00000183336.ENSG00000261740.32	ENSG00000254634+ENSG00000183336+ENSG00000261740	chr16	dexseq_prepare_annotation2.py	exon	.	-	.		15	3.50433242019052e-46	1.99273001353047e-44
ENSG00000108100.30	ENSG00000108100	chr10	dexseq_prepare_annotation2.py	exon	.	+	.	CCNY	14	3.61604296709662e-46	2.04786106810064e-44
ENSG00000118308.68	ENSG00000118308	chr12	dexseq_prepare_annotation2.py	exon	.	+	.	LRMP	48	4.62076578897644e-46	2.60622460658732e-44
ENSG00000075151.24	ENSG00000075151	chr1	dexseq_prepare_annotation2.py	exon	.	-	.	EIF4G3	7	5.42807337039938e-46	3.04917076980937e-44
ENSG00000070756.68	ENSG00000070756	chr8	dexseq_prepare_annotation2.py	exon	.	-	.	PABPC1	23	5.55879305291623e-46	3.11001022617793e-44
ENSG00000138101.70	ENSG00000138101	chr2	dexseq_prepare_annotation2.py	exon	.	-	.	DTNB	26	5.94726153737594e-46	3.31398609763418e-44
ENSG00000268614.ENSG00000090674.ENSG00000032444.122	ENSG00000268614+ENSG00000090674+ENSG00000032444	chr19	dexseq_prepare_annotation2.py	exon	.	+	.		30	6.68096574343399e-46	3.70793598760587e-44
ENSG00000182903.ENSG00000251595.16	ENSG00000182903+ENSG00000251595	chr4	dexseq_prepare_annotation2.py	exon	.	-	.		16	7.9539946983929e-46	4.39687953945026e-44
ENSG00000240207.ENSG00000118855.66	ENSG00000240207+ENSG00000118855	chr3	dexseq_prepare_annotation2.py	exon	.	+	.		44	9.02355752977127e-46	4.96832780657049e-44
ENSG00000167851.15	ENSG00000167851	chr17	dexseq_prepare_annotation2.py	exon	.	+	.	CD300A	8	1.15533936434297e-45	6.33610026887698e-44
ENSG00000105737.28	ENSG00000105737	chr19	dexseq_prepare_annotation2.py	exon	.	-	.	GRIK5	18	1.27813579693263e-45	6.98194259151191e-44
ENSG00000139908.16	ENSG00000139908	chr14	dexseq_prepare_annotation2.py	exon	.	+	.	TSSK4	12	1.55000259453118e-45	8.43383764671376e-44
ENSG00000260565.14	ENSG00000260565	chr16	dexseq_prepare_annotation2.py	exon	.	-	.	ERVK13-1	12	2.10446423338991e-45	1.14060317337051e-43
ENSG00000028310.ENSG00000188818.ENSG00000206077.123	ENSG00000028310+ENSG00000188818+ENSG00000206077	chr5	dexseq_prepare_annotation2.py	exon	.	-	.		26	2.17725127738337e-45	1.17546153594141e-43
ENSG00000055163.92	ENSG00000055163	chr5	dexseq_prepare_annotation2.py	exon	.	+	.	CYFIP2	32	2.6778738173665e-45	1.44013562852559e-43
ENSG00000186815.74	ENSG00000186815	chr12	dexseq_prepare_annotation2.py	exon	.	+	.	TPCN1	18	2.73048592554001e-45	1.46276031725358e-43
ENSG00000152556.88	ENSG00000152556	chr12	dexseq_prepare_annotation2.py	exon	.	+	.	PFKM	25	2.76360128712958e-45	1.47480645611242e-43
ENSG00000268400.ENSG00000229833.ENSG00000076944.49	ENSG00000268400+ENSG00000229833+ENSG00000076944	chr19	dexseq_prepare_annotation2.py	exon	.	+	.		21	3.10095104225144e-45	1.64849408855321e-43
ENSG00000088538.52	ENSG00000088538	chr3	dexseq_prepare_annotation2.py	exon	.	+	.	DOCK3	36	3.22046808717095e-45	1.70549598127851e-43
ENSG00000130702.ENSG00000265329.94	ENSG00000130702+ENSG00000265329	chr20	dexseq_prepare_annotation2.py	exon	.	-	.		22	3.44715189921528e-45	1.81860200006129e-43
ENSG00000067225.62	ENSG00000067225	chr15	dexseq_prepare_annotation2.py	exon	.	-	.	PKM	37	4.00214587906608e-45	2.10340053303189e-43
ENSG00000116337.74	ENSG00000116337	chr1	dexseq_prepare_annotation2.py	exon	.	+	.	AMPD2	40	4.34325963596037e-45	2.27406518675284e-43
ENSG00000150712.26	ENSG00000150712	chr5	dexseq_prepare_annotation2.py	exon	.	-	.	MTMR12	20	4.42298271803214e-45	2.30710094784571e-43
ENSG00000114353.32	ENSG00000114353	chr3	dexseq_prepare_annotation2.py	exon	.	+	.	GNAI2	15	5.46950704369737e-45	2.84230000866296e-43
ENSG00000005471.46	ENSG00000005471	chr7	dexseq_prepare_annotation2.py	exon	.	-	.	ABCB4	21	7.09510077017941e-45	3.67330310396415e-43
ENSG00000133612.70	ENSG00000133612	chr7	dexseq_prepare_annotation2.py	exon	.	+	.	AGAP3	49	7.20532525687073e-45	3.71650141037477e-43
ENSG00000176658.48	ENSG00000176658	chr17	dexseq_prepare_annotation2.py	exon	.	-	.	MYO1D	14	9.38445288641723e-45	4.82256606663108e-43
ENSG00000175550.27	ENSG00000175550	chr11	dexseq_prepare_annotation2.py	exon	.	+	.	DRAP1	23	1.09906857095304e-44	5.62714997120791e-43
ENSG00000115204.29	ENSG00000115204	chr2	dexseq_prepare_annotation2.py	exon	.	-	.	MPV17	23	1.12594978264583e-44	5.74358574787165e-43
ENSG00000150556.33	ENSG00000150556	chr2	dexseq_prepare_annotation2.py	exon	.	+	.	LYPD6B	12	1.14791313127652e-44	5.83417388148782e-43
ENSG00000173890.ENSG00000242583.20	ENSG00000173890+ENSG00000242583	chr3	dexseq_prepare_annotation2.py	exon	.	+	.		16	1.50426242776951e-44	7.61738729390583e-43
ENSG00000016864.30	ENSG00000016864	chr3	dexseq_prepare_annotation2.py	exon	.	-	.	GLT8D1	28	1.95347156801356e-44	9.85615200225026e-43
ENSG00000214021.ENSG00000241553.ENSG00000250151.98	ENSG00000214021+ENSG00000241553+ENSG00000250151	chr3	dexseq_prepare_annotation2.py	exon	.	+	.		38	2.48868804641295e-44	1.25110676246303e-42
ENSG00000168256.30	ENSG00000168256	chr17	dexseq_prepare_annotation2.py	exon	.	+	.	NKIRAS2	18	2.66624311759836e-44	1.33552791540351e-42
ENSG00000237276.20	ENSG00000237276	chr1	dexseq_prepare_annotation2.py	exon	.	-	.	ANO7P1	12	2.91037281301273e-44	1.45256916476804e-42
ENSG00000142330.ENSG00000178623.54	ENSG00000142330+ENSG00000178623	chr2	dexseq_prepare_annotation2.py	exon	.	+	.		40	2.96894161116694e-44	1.476489779747e-42
ENSG00000168259.35	ENSG00000168259	chr17	dexseq_prepare_annotation2.py	exon	.	-	.	DNAJC7	16	3.43960632027597e-44	1.70444777477961e-42
ENSG00000231817.22	ENSG00000231817	chr13	dexseq_prepare_annotation2.py	exon	.	-	.	RP11-189B4.6	12	3.53960507319633e-44	1.74775873276154e-42
ENSG00000089053.70	ENSG00000089053	chr12	dexseq_prepare_annotation2.py	exon	.	-	.	ANAPC5	31	3.9825366291924e-44	1.95949275638456e-42
ENSG00000165929.ENSG00000133962.65	ENSG00000165929+ENSG00000133962	chr14	dexseq_prepare_annotation2.py	exon	.	-	.		33	3.99998583028225e-44	1.9611237948822e-42
ENSG00000100949.67	ENSG00000100949	chr14	dexseq_prepare_annotation2.py	exon	.	-	.	RABGGTA	37	4.05206695625552e-44	1.97966299359315e-42
ENSG00000170160.ENSG00000188933.ENSG00000264892.ENSG00000266302.ENSG00000264729.ENSG00000272815.85	ENSG00000170160+ENSG00000188933+ENSG00000264892+ENSG00000266302+ENSG00000264729+ENSG00000272815	chr17	dexseq_prepare_annotation2.py	exon	.	+	.		34	8.89100566113964e-44	4.32851591397588e-42
ENSG00000188130.ENSG00000100429.107	ENSG00000188130+ENSG00000100429	chr22	dexseq_prepare_annotation2.py	exon	.	-	.		25	1.0454941799815e-43	5.07210900253262e-42
ENSG00000138399.28	ENSG00000138399	chr2	dexseq_prepare_annotation2.py	exon	.	-	.	FASTKD1	16	1.11825521885479e-43	5.40619901101399e-42
ENSG00000162434.34	ENSG00000162434	chr1	dexseq_prepare_annotation2.py	exon	.	-	.	JAK1	26	1.15480228326671e-43	5.56350058344639e-42
ENSG00000136051.55	ENSG00000136051	chr12	dexseq_prepare_annotation2.py	exon	.	+	.	KIAA1033	53	1.32991730527976e-43	6.38498360233795e-42
ENSG00000115970.84	ENSG00000115970	chr2	dexseq_prepare_annotation2.py	exon	.	-	.	THADA	43	1.83794862357504e-43	8.79363350072541e-42
ENSG00000181625.ENSG00000260280.ENSG00000213648.41	ENSG00000181625+ENSG00000260280+ENSG00000213648	chr16	dexseq_prepare_annotation2.py	exon	.	+	.		25	2.37204047665554e-43	1.13099868087957e-41
ENSG00000129933.56	ENSG00000129933	chr19	dexseq_prepare_annotation2.py	exon	.	+	.	MAU2	27	2.62323873655866e-43	1.24648758458053e-41
ENSG00000258818.ENSG00000259171.ENSG00000214274.11	ENSG00000258818+ENSG00000259171+ENSG00000214274	chr14	dexseq_prepare_annotation2.py	exon	.	+	.		12	4.65765062618048e-43	2.20562806956499e-41
ENSG00000085276.54	ENSG00000085276	chr3	dexseq_prepare_annotation2.py	exon	.	-	.	MECOM	15	6.1233381195081e-43	2.88984069415561e-41
ENSG00000091181.31	ENSG00000091181	chr3	dexseq_prepare_annotation2.py	exon	.	-	.	IL5RA	22	6.88017097516338e-43	3.2360126196743e-41
ENSG00000148985.ENSG00000250404.89	ENSG00000148985+ENSG00000250404	chr11	dexseq_prepare_annotation2.py	exon	.	+	.		68	6.95841997786221e-43	3.26175936462291e-41
ENSG00000023191.67	ENSG00000023191	chr11	dexseq_prepare_annotation2.py	exon	.	-	.	RNH1	10	9.33909272292331e-43	4.36265508537769e-41
ENSG00000114480.26	ENSG00000114480	chr3	dexseq_prepare_annotation2.py	exon	.	-	.	GBE1	14	9.38893441359622e-43	4.36265508537769e-41
ENSG00000127329.56	ENSG00000127329	chr12	dexseq_prepare_annotation2.py	exon	.	-	.	PTPRB	25	9.4013251929941e-43	4.36265508537769e-41
ENSG00000151914.152	ENSG00000151914	chr6	dexseq_prepare_annotation2.py	exon	.	-	.	DST	67	1.00443540844566e-42	4.64551376406117e-41
ENSG00000189079.37	ENSG00000189079	chr12	dexseq_prepare_annotation2.py	exon	.	+	.	ARID2	29	1.01474497230066e-42	4.67760348527298e-41
ENSG00000185386.21	ENSG00000185386	chr22	dexseq_prepare_annotation2.py	exon	.	-	.	MAPK11	15	1.3050407680104e-42	5.99584127686899e-41
ENSG00000198887.27	ENSG00000198887	chr9	dexseq_prepare_annotation2.py	exon	.	+	.	SMC5	15	1.45654103549264e-42	6.66980424668661e-41
ENSG00000166387.82	ENSG00000166387	chr11	dexseq_prepare_annotation2.py	exon	.	+	.	PPFIBP2	64	2.4640127416779e-42	1.12461107864411e-40
ENSG00000145703.72	ENSG00000145703	chr5	dexseq_prepare_annotation2.py	exon	.	+	.	IQGAP2	45	2.72008215185054e-42	1.23741442153856e-40
ENSG00000182541.30	ENSG00000182541	chr22	dexseq_prepare_annotation2.py	exon	.	+	.	LIMK2	10	2.88582987615099e-42	1.30852580168611e-40
ENSG00000070366.49	ENSG00000070366	chr17	dexseq_prepare_annotation2.py	exon	.	-	.	SMG6	27	3.00862468352613e-42	1.35976115582818e-40
ENSG00000188676.17	ENSG00000188676	chr8	dexseq_prepare_annotation2.py	exon	.	+	.	IDO2	14	3.35338769915879e-42	1.50681726963507e-40
ENSG00000198632.ENSG00000174368.32	ENSG00000198632+ENSG00000174368	chr7	dexseq_prepare_annotation2.py	exon	.	-	.		24	3.35572278426838e-42	1.50681726963507e-40
ENSG00000088340.37	ENSG00000088340	chr20	dexseq_prepare_annotation2.py	exon	.	-	.	FER1L4	15	3.37011285100125e-42	1.50839728411749e-40
ENSG00000119912.32	ENSG00000119912	chr10	dexseq_prepare_annotation2.py	exon	.	-	.	IDE	20	3.44301868306147e-42	1.53607344782887e-40
ENSG00000137509.50	ENSG00000137509	chr11	dexseq_prepare_annotation2.py	exon	.	-	.	PRCP	21	3.76794242741117e-42	1.67564747372853e-40
ENSG00000214198.34	ENSG00000214198	chr12	dexseq_prepare_annotation2.py	exon	.	-	.	RP11-642P15.1	29	3.96186898241122e-42	1.7562598124906e-40
ENSG00000151655.30	ENSG00000151655	chr10	dexseq_prepare_annotation2.py	exon	.	+	.	ITIH2	22	5.20740250560985e-42	2.30104171227187e-40
ENSG00000141140.90	ENSG00000141140	chr17	dexseq_prepare_annotation2.py	exon	.	-	.	MYO19	39	5.22818456604123e-42	2.30289082075626e-40
ENSG00000225190.46	ENSG00000225190	chr17	dexseq_prepare_annotation2.py	exon	.	-	.	PLEKHM1	12	5.27740535060953e-42	2.31721516581352e-40
ENSG00000204344.ENSG00000244731.104	ENSG00000204344+ENSG00000244731	chr6	dexseq_prepare_annotation2.py	exon	.	+	.		31	5.96316405486183e-42	2.61005997669426e-40
ENSG00000257225.ENSG00000134283.54	ENSG00000257225+ENSG00000134283	chr12	dexseq_prepare_annotation2.py	exon	.	+	.		15	6.41756930560177e-42	2.8001186828687e-40
ENSG00000105738.20	ENSG00000105738	chr19	dexseq_prepare_annotation2.py	exon	.	+	.	SIPA1L3	14	9.05309541590956e-42	3.93767081177885e-40
ENSG00000168026.69	ENSG00000168026	chr3	dexseq_prepare_annotation2.py	exon	.	+	.	TTC21A	32	9.08677324690847e-42	3.93996808752672e-40
ENSG00000179818.ENSG00000244617.128	ENSG00000179818+ENSG00000244617	chr2	dexseq_prepare_annotation2.py	exon	.	-	.		63	9.19823053242334e-42	3.97587067406149e-40
ENSG00000133958.58	ENSG00000133958	chr14	dexseq_prepare_annotation2.py	exon	.	+	.	UNC79	21	1.73979136691096e-41	7.49677180617688e-40
ENSG00000091164.39	ENSG00000091164	chr18	dexseq_prepare_annotation2.py	exon	.	-	.	TXNL1	20	1.81238147079818e-41	7.78538480102935e-40
ENSG00000126012.31	ENSG00000126012	chrX	dexseq_prepare_annotation2.py	exon	.	-	.	KDM5C	12	2.62597435414022e-41	1.1245492025832e-39
ENSG00000258984.ENSG00000184182.ENSG00000132330.80	ENSG00000258984+ENSG00000184182+ENSG00000132330	chr2	dexseq_prepare_annotation2.py	exon	.	+	.		39	3.27710920660411e-41	1.39907354589637e-39
ENSG00000068097.44	ENSG00000068097	chr17	dexseq_prepare_annotation2.py	exon	.	-	.	HEATR6	25	3.38542145338411e-41	1.44088106336517e-39
ENSG00000249700.39	ENSG00000249700	chr4	dexseq_prepare_annotation2.py	exon	.	-	.	SRD5A3-AS1	23	3.78040798613741e-41	1.6040721959528e-39
ENSG00000197905.28	ENSG00000197905	chr12	dexseq_prepare_annotation2.py	exon	.	+	.	TEAD4	22	4.02464084037893e-41	1.70249669695908e-39
ENSG00000025434.75	ENSG00000025434	chr11	dexseq_prepare_annotation2.py	exon	.	+	.	NR1H3	22	4.07956645094022e-41	1.72048585127038e-39
ENSG00000230768.18	ENSG00000230768	chr1	dexseq_prepare_annotation2.py	exon	.	-	.	RP11-251P6.1	6	4.28531816202084e-41	1.80178149994058e-39
ENSG00000080815.63	ENSG00000080815	chr14	dexseq_prepare_annotation2.py	exon	.	+	.	PSEN1	21	4.90919588645441e-41	2.05785779228263e-39
ENSG00000105072.25	ENSG00000105072	chr19	dexseq_prepare_annotation2.py	exon	.	+	.	C19orf44	13	5.05892162325977e-41	2.11423305791353e-39
ENSG00000187741.92	ENSG00000187741	chr16	dexseq_prepare_annotation2.py	exon	.	-	.	FANCA	44	5.80988470741734e-41	2.42078529475722e-39
ENSG00000123607.45	ENSG00000123607	chr2	dexseq_prepare_annotation2.py	exon	.	-	.	TTC21B	29	5.83609545296549e-41	2.42442588053581e-39
ENSG00000257341.ENSG00000213145.ENSG00000185347.80	ENSG00000257341+ENSG00000213145+ENSG00000185347	chr14	dexseq_prepare_annotation2.py	exon	.	+	.		50	7.6530717366455e-41	3.16974239838676e-39
ENSG00000131966.46	ENSG00000131966	chr14	dexseq_prepare_annotation2.py	exon	.	+	.	ACTR10	16	8.02324883042122e-41	3.31317195006233e-39
ENSG00000052749.32	ENSG00000052749	chr10	dexseq_prepare_annotation2.py	exon	.	-	.	RRP12	10	8.32289596990732e-41	3.42671161965769e-39
ENSG00000125753.37	ENSG00000125753	chr19	dexseq_prepare_annotation2.py	exon	.	+	.	VASP	22	9.01001443679638e-41	3.69863758315236e-39
ENSG00000155827.31	ENSG00000155827	chr9	dexseq_prepare_annotation2.py	exon	.	+	.	RNF20	22	1.00369847948494e-40	4.10805793594498e-39
ENSG00000159674.51	ENSG00000159674	chr4	dexseq_prepare_annotation2.py	exon	.	-	.	SPON2	25	1.14403039400495e-40	4.66865344612315e-39
ENSG00000103197.85	ENSG00000103197	chr16	dexseq_prepare_annotation2.py	exon	.	+	.	TSC2	50	1.22230954165566e-40	4.97347357491856e-39
ENSG00000198626.121	ENSG00000198626	chr1	dexseq_prepare_annotation2.py	exon	.	+	.	RYR2	31	1.52306989577064e-40	6.17912128766596e-39
ENSG00000115361.16	ENSG00000115361	chr2	dexseq_prepare_annotation2.py	exon	.	-	.	ACADL	12	2.34920551310892e-40	9.50298148524383e-39
ENSG00000189091.52	ENSG00000189091	chr16	dexseq_prepare_annotation2.py	exon	.	+	.	SF3B3	23	2.44468891468732e-40	9.86048217769958e-39
ENSG00000040633.24	ENSG00000040633	chr17	dexseq_prepare_annotation2.py	exon	.	-	.	PHF23	13	2.67237273001936e-40	1.07475859794257e-38
ENSG00000133067.30	ENSG00000133067	chr1	dexseq_prepare_annotation2.py	exon	.	+	.	LGR6	24	3.01796234201478e-40	1.21023778888598e-38
ENSG00000112983.76	ENSG00000112983	chr5	dexseq_prepare_annotation2.py	exon	.	-	.	BRD8	43	3.20716366937475e-40	1.28240334042002e-38
ENSG00000181191.19	ENSG00000181191	chrX	dexseq_prepare_annotation2.py	exon	.	-	.	PJA1	10	3.78498560759433e-40	1.50909986509688e-38
ENSG00000145016.ENSG00000216042.41	ENSG00000145016+ENSG00000216042	chr3	dexseq_prepare_annotation2.py	exon	.	-	.		21	3.99017627733723e-40	1.58635231656315e-38
ENSG00000175213.13	ENSG00000175213	chr11	dexseq_prepare_annotation2.py	exon	.	+	.	ZNF408	8	4.5962534239606e-40	1.82208617878438e-38
ENSG00000133318.31	ENSG00000133318	chr11	dexseq_prepare_annotation2.py	exon	.	+	.	RTN3	24	4.94465431064983e-40	1.95461762279961e-38
ENSG00000126005.ENSG00000088298.ENSG00000261582.ENSG00000242372.60	ENSG00000126005+ENSG00000088298+ENSG00000261582+ENSG00000242372	chr20	dexseq_prepare_annotation2.py	exon	.	-	.		39	6.78256691292422e-40	2.67352602036431e-38
ENSG00000075420.50	ENSG00000075420	chr3	dexseq_prepare_annotation2.py	exon	.	+	.	FNDC3B	20	7.29870117792517e-40	2.86882376327795e-38
ENSG00000118898.34	ENSG00000118898	chr16	dexseq_prepare_annotation2.py	exon	.	-	.	PPL	16	7.403041346319e-40	2.90161578192588e-38
ENSG00000187122.ENSG00000213390.ENSG00000269891.72	ENSG00000187122+ENSG00000213390+ENSG00000269891	chr10	dexseq_prepare_annotation2.py	exon	.	-	.		17	7.47411268992649e-40	2.92122010064028e-38
ENSG00000085231.28	ENSG00000085231	chr5	dexseq_prepare_annotation2.py	exon	.	-	.	TAF9	24	7.54776467524805e-40	2.94172008059176e-38
ENSG00000227001.14	ENSG00000227001	chr1	dexseq_prepare_annotation2.py	exon	.	-	.	NBPF2P	11	7.66822551461026e-40	2.98029773151869e-38
ENSG00000175318.36	ENSG00000175318	chr15	dexseq_prepare_annotation2.py	exon	.	-	.	GRAMD2	19	7.70937302400367e-40	2.98792041083941e-38
ENSG00000012232.43	ENSG00000012232	chr8	dexseq_prepare_annotation2.py	exon	.	+	.	EXTL3	29	8.013157397922e-40	3.09700721159242e-38
ENSG00000064201.43	ENSG00000064201	chr11	dexseq_prepare_annotation2.py	exon	.	+	.	TSPAN32	18	9.81481353449915e-40	3.78279271642155e-38
ENSG00000253877.7	ENSG00000253877	chr8	dexseq_prepare_annotation2.py	exon	.	-	.	RP11-946L20.2	8	1.12751292651039e-39	4.3335850014769e-38
ENSG00000158683.61	ENSG00000158683	chr7	dexseq_prepare_annotation2.py	exon	.	-	.	PKD1L1	39	1.74386311768698e-39	6.68400573422841e-38
ENSG00000074181.41	ENSG00000074181	chr19	dexseq_prepare_annotation2.py	exon	.	-	.	NOTCH3	40	2.4698734027888e-39	9.44063180818035e-38
ENSG00000182326.ENSG00000257084.ENSG00000126749.86	ENSG00000182326+ENSG00000257084+ENSG00000126749	chr12	dexseq_prepare_annotation2.py	exon	.	+	.		47	2.83031495390803e-39	1.07886318641412e-37
ENSG00000120549.42	ENSG00000120549	chr10	dexseq_prepare_annotation2.py	exon	.	+	.	KIAA1217	29	2.89489995925761e-39	1.10045854615615e-37
ENSG00000104324.24	ENSG00000104324	chr8	dexseq_prepare_annotation2.py	exon	.	+	.	CPQ	20	3.13982217410839e-39	1.19030143895502e-37
ENSG00000187527.37	ENSG00000187527	chr3	dexseq_prepare_annotation2.py	exon	.	-	.	ATP13A5	25	3.50463475359393e-39	1.32498112278244e-37
ENSG00000104419.71	ENSG00000104419	chr8	dexseq_prepare_annotation2.py	exon	.	-	.	NDRG1	59	3.59053661605687e-39	1.35376890075514e-37
ENSG00000134982.ENSG00000272869.ENSG00000258864.ENSG00000212643.ENSG00000153037.70	ENSG00000134982+ENSG00000272869+ENSG00000258864+ENSG00000212643+ENSG00000153037	chr5	dexseq_prepare_annotation2.py	exon	.	+	.		18	3.61610270028214e-39	1.35971341372397e-37
ENSG00000041357.32	ENSG00000041357	chr15	dexseq_prepare_annotation2.py	exon	.	+	.	PSMA4	26	3.74859092938903e-39	1.40572159852088e-37
ENSG00000147050.47	ENSG00000147050	chrX	dexseq_prepare_annotation2.py	exon	.	+	.	KDM6A	21	4.77139578438574e-39	1.78216292025067e-37
ENSG00000179603.48	ENSG00000179603	chr7	dexseq_prepare_annotation2.py	exon	.	-	.	GRM8	28	4.77812328888829e-39	1.78216292025067e-37
ENSG00000130948.21	ENSG00000130948	chr9	dexseq_prepare_annotation2.py	exon	.	-	.	HSD17B3	12	5.3615381344683e-39	1.99440594144096e-37
ENSG00000105063.ENSG00000180089.47	ENSG00000105063+ENSG00000180089	chr19	dexseq_prepare_annotation2.py	exon	.	-	.		23	5.75852876605918e-39	2.136352583665e-37
ENSG00000169727.63	ENSG00000169727	chr17	dexseq_prepare_annotation2.py	exon	.	+	.	GPS1	40	6.60377451925237e-39	2.44339657212338e-37
ENSG00000082805.63	ENSG00000082805	chr12	dexseq_prepare_annotation2.py	exon	.	+	.	ERC1	56	6.97869670036536e-39	2.57525044461621e-37
ENSG00000196482.50	ENSG00000196482	chr1	dexseq_prepare_annotation2.py	exon	.	-	.	ESRRG	13	7.1166989682738e-39	2.61920950092305e-37
ENSG00000148824.ENSG00000148832.ENSG00000254536.53	ENSG00000148824+ENSG00000148832+ENSG00000254536	chr10	dexseq_prepare_annotation2.py	exon	.	+	.		45	7.53721810279962e-39	2.7666375972578e-37
ENSG00000256626.ENSG00000197992.16	ENSG00000256626+ENSG00000197992	chr12	dexseq_prepare_annotation2.py	exon	.	+	.		11	8.60690588848565e-39	3.15094509769758e-37
ENSG00000149182.ENSG00000270060.71	ENSG00000149182+ENSG00000270060	chr11	dexseq_prepare_annotation2.py	exon	.	-	.		42	8.98565025777506e-39	3.28094466649024e-37
ENSG00000125520.ENSG00000273047.ENSG00000273154.ENSG00000197114.ENSG00000203896.89	ENSG00000125520+ENSG00000273047+ENSG00000273154+ENSG00000197114+ENSG00000203896	chr20	dexseq_prepare_annotation2.py	exon	.	+	.		34	9.70517646881538e-39	3.53436544632056e-37
ENSG00000085760.40	ENSG00000085760	chr2	dexseq_prepare_annotation2.py	exon	.	-	.	MTIF2	24	1.0319177107744e-38	3.74813042853267e-37
ENSG00000090372.50	ENSG00000090372	chr19	dexseq_prepare_annotation2.py	exon	.	-	.	STRN4	12	1.08332981562448e-38	3.92437760043475e-37
ENSG00000006025.45	ENSG00000006025	chr17	dexseq_prepare_annotation2.py	exon	.	-	.	OSBPL7	17	1.08609801698519e-38	3.92437760043475e-37
ENSG00000168872.ENSG00000260537.ENSG00000157349.89	ENSG00000168872+ENSG00000260537+ENSG00000157349	chr16	dexseq_prepare_annotation2.py	exon	.	+	.		19	1.14788222194782e-38	4.13684826740933e-37
ENSG00000149806.ENSG00000162298.74	ENSG00000149806+ENSG00000162298	chr11	dexseq_prepare_annotation2.py	exon	.	-	.		56	1.15264114184361e-38	4.14323726504665e-37
ENSG00000257108.ENSG00000007541.52	ENSG00000257108+ENSG00000007541	chr16	dexseq_prepare_annotation2.py	exon	.	+	.		28	1.39159321090067e-38	4.98923922512838e-37
ENSG00000103489.16	ENSG00000103489	chr16	dexseq_prepare_annotation2.py	exon	.	-	.	XYLT1	10	1.51846839319862e-38	5.43008993701826e-37
ENSG00000066813.59	ENSG00000066813	chr16	dexseq_prepare_annotation2.py	exon	.	-	.	ACSM2B	23	1.60899972617004e-38	5.73904143974531e-37
ENSG00000225697.70	ENSG00000225697	chr3	dexseq_prepare_annotation2.py	exon	.	-	.	SLC26A6	39	1.61629476151753e-38	5.75027944001429e-37
ENSG00000213599.ENSG00000261052.ENSG00000132207.45	ENSG00000213599+ENSG00000261052+ENSG00000132207	chr16	dexseq_prepare_annotation2.py	exon	.	+	.		10	1.7846400554107e-38	6.33296183345868e-37
ENSG00000170921.43	ENSG00000170921	chr17	dexseq_prepare_annotation2.py	exon	.	+	.	TANC2	16	2.11458416498472e-38	7.48465696152116e-37
ENSG00000185122.38	ENSG00000185122	chr8	dexseq_prepare_annotation2.py	exon	.	+	.	HSF1	24	2.65748240202195e-38	9.38233290790194e-37
ENSG00000104915.30	ENSG00000104915	chr19	dexseq_prepare_annotation2.py	exon	.	-	.	STX10	23	2.84147602096323e-38	1.00064669519962e-36
ENSG00000175701.12	ENSG00000175701	chr2	dexseq_prepare_annotation2.py	exon	.	-	.	LINC00116	10	2.87804446261814e-38	1.01095865617283e-36
ENSG00000132740.37	ENSG00000132740	chr11	dexseq_prepare_annotation2.py	exon	.	+	.	IGHMBP2	12	3.07753220619849e-38	1.07830200406576e-36
ENSG00000134853.ENSG00000145216.53	ENSG00000134853+ENSG00000145216	chr4	dexseq_prepare_annotation2.py	exon	.	+	.		38	3.11205753061343e-38	1.08765234854563e-36
ENSG00000139998.19	ENSG00000139998	chr14	dexseq_prepare_annotation2.py	exon	.	-	.	RAB15	8	3.35180425713447e-38	1.16849959969198e-36
ENSG00000148341.40	ENSG00000148341	chr9	dexseq_prepare_annotation2.py	exon	.	-	.	SH3GLB2	27	3.57972761774533e-38	1.244830092637e-36
ENSG00000072609.ENSG00000196458.ENSG00000090615.125	ENSG00000072609+ENSG00000196458+ENSG00000090615	chr12	dexseq_prepare_annotation2.py	exon	.	-	.		16	3.80625181378396e-38	1.32029359790631e-36
ENSG00000228192.11	ENSG00000228192	chr1	dexseq_prepare_annotation2.py	exon	.	-	.	RP11-342M1.3	10	3.8266630472715e-38	1.32406358555841e-36
ENSG00000240758.ENSG00000272601.ENSG00000135245.ENSG00000273184.ENSG00000165055.39	ENSG00000240758+ENSG00000272601+ENSG00000135245+ENSG00000273184+ENSG00000165055	chr7	dexseq_prepare_annotation2.py	exon	.	+	.		33	3.98559295702586e-38	1.37562443479437e-36
ENSG00000077616.26	ENSG00000077616	chr11	dexseq_prepare_annotation2.py	exon	.	+	.	NAALAD2	16	4.31379046976561e-38	1.48520701657563e-36
ENSG00000151576.42	ENSG00000151576	chr3	dexseq_prepare_annotation2.py	exon	.	+	.	QTRTD1	33	4.48239754221464e-38	1.53943727470862e-36
ENSG00000065427.23	ENSG00000065427	chr16	dexseq_prepare_annotation2.py	exon	.	-	.	KARS	12	4.69069393708064e-38	1.60699699696281e-36
ENSG00000174442.42	ENSG00000174442	chr15	dexseq_prepare_annotation2.py	exon	.	+	.	ZWILCH	26	4.71371847907435e-38	1.61090748515164e-36
ENSG00000113494.36	ENSG00000113494	chr5	dexseq_prepare_annotation2.py	exon	.	-	.	PRLR	26	6.63424473047637e-38	2.26167433993513e-36
ENSG00000008838.82	ENSG00000008838	chr17	dexseq_prepare_annotation2.py	exon	.	-	.	MED24	24	6.78987164371506e-38	2.30905561413104e-36
ENSG00000011422.38	ENSG00000011422	chr19	dexseq_prepare_annotation2.py	exon	.	-	.	PLAUR	16	7.07782111170379e-38	2.40109457029071e-36
ENSG00000214940.ENSG00000205746.ENSG00000233024.ENSG00000254681.130	ENSG00000214940+ENSG00000205746+ENSG00000233024+ENSG00000254681	chr16	dexseq_prepare_annotation2.py	exon	.	-	.		17	7.82855904128612e-38	2.64929894384988e-36
ENSG00000123200.31	ENSG00000123200	chr13	dexseq_prepare_annotation2.py	exon	.	-	.	ZC3H13	6	8.16967990869058e-38	2.75801237793386e-36
ENSG00000112655.56	ENSG00000112655	chr6	dexseq_prepare_annotation2.py	exon	.	+	.	PTK7	30	9.52660406865561e-38	3.20829202554846e-36
ENSG00000148950.29	ENSG00000148950	chr11	dexseq_prepare_annotation2.py	exon	.	-	.	IMMP1L	23	9.65873021471043e-38	3.24491239053528e-36
ENSG00000021762.60	ENSG00000021762	chr11	dexseq_prepare_annotation2.py	exon	.	-	.	OSBPL5	31	1.01998885975882e-37	3.41844092491635e-36
ENSG00000106128.27	ENSG00000106128	chr7	dexseq_prepare_annotation2.py	exon	.	+	.	GHRHR	17	1.12192685207022e-37	3.75102049939139e-36
ENSG00000119682.ENSG00000214670.33	ENSG00000119682+ENSG00000214670	chr14	dexseq_prepare_annotation2.py	exon	.	-	.		23	1.18827388537375e-37	3.96329330758672e-36
ENSG00000173068.31	ENSG00000173068	chr9	dexseq_prepare_annotation2.py	exon	.	-	.	BNC2	15	1.59097198802114e-37	5.29370175870345e-36
ENSG00000265148.25	ENSG00000265148	chr17	dexseq_prepare_annotation2.py	exon	.	+	.	BZRAP1-AS1	11	1.82146799440562e-37	6.04614077090384e-36
ENSG00000177463.36	ENSG00000177463	chr3	dexseq_prepare_annotation2.py	exon	.	+	.	NR2C2	17	2.07749949138113e-37	6.87954783840411e-36
ENSG00000047188.38	ENSG00000047188	chr5	dexseq_prepare_annotation2.py	exon	.	+	.	YTHDC2	6	2.09349099644385e-37	6.91599704182345e-36
ENSG00000175832.31	ENSG00000175832	chr17	dexseq_prepare_annotation2.py	exon	.	-	.	ETV4	27	2.23073643585867e-37	7.35189264787151e-36
ENSG00000168393.19	ENSG00000168393	chr2	dexseq_prepare_annotation2.py	exon	.	-	.	DTYMK	15	2.34381291153025e-37	7.70625690698632e-36
ENSG00000014641.35	ENSG00000014641	chr2	dexseq_prepare_annotation2.py	exon	.	+	.	MDH1	18	2.35043921524799e-37	7.70977402164679e-36
ENSG00000059769.ENSG00000244115.ENSG00000242616.15	ENSG00000059769+ENSG00000244115+ENSG00000242616	chr9	dexseq_prepare_annotation2.py	exon	.	+	.		10	2.7037804875478e-37	8.84786657186926e-36
ENSG00000168615.34	ENSG00000168615	chr8	dexseq_prepare_annotation2.py	exon	.	+	.	ADAM9	24	2.76437906116919e-37	9.02488458205236e-36
ENSG00000090686.58	ENSG00000090686	chr1	dexseq_prepare_annotation2.py	exon	.	-	.	USP48	34	2.8071507087997e-37	9.14300847056239e-36
ENSG00000182871.50	ENSG00000182871	chr21	dexseq_prepare_annotation2.py	exon	.	+	.	COL18A1	11	3.02722493809762e-37	9.83670866887693e-36
ENSG00000164924.55	ENSG00000164924	chr8	dexseq_prepare_annotation2.py	exon	.	-	.	YWHAZ	37	3.21801935574316e-37	1.04322473273216e-35
ENSG00000133858.19	ENSG00000133858	chr12	dexseq_prepare_annotation2.py	exon	.	-	.	ZFC3H1	15	3.3794496097324e-37	1.09300380734352e-35
ENSG00000196337.ENSG00000225950.26	ENSG00000196337+ENSG00000225950	chr19	dexseq_prepare_annotation2.py	exon	.	-	.		11	3.63433701809017e-37	1.17270758432561e-35
ENSG00000124839.31	ENSG00000124839	chr2	dexseq_prepare_annotation2.py	exon	.	-	.	RAB17	16	3.66450957169062e-37	1.17970000712778e-35
ENSG00000236963.15	ENSG00000236963	chr1	dexseq_prepare_annotation2.py	exon	.	-	.	LINC01141	13	4.10316155400105e-37	1.31785570744825e-35
ENSG00000112146.ENSG00000242865.42	ENSG00000112146+ENSG00000242865	chr6	dexseq_prepare_annotation2.py	exon	.	+	.		21	4.31007653081665e-37	1.38111574746146e-35
ENSG00000183185.11	ENSG00000183185	chr3	dexseq_prepare_annotation2.py	exon	.	-	.	GABRR3	11	5.07250125997629e-37	1.62168099037261e-35
ENSG00000065809.61	ENSG00000065809	chr10	dexseq_prepare_annotation2.py	exon	.	-	.	FAM107B	31	6.9716138204468e-37	2.22370440824596e-35
ENSG00000204790.57	ENSG00000204790	chr9	dexseq_prepare_annotation2.py	exon	.	-	.	CBWD6	29	7.42772951112323e-37	2.36375566437695e-35
ENSG00000162572.31	ENSG00000162572	chr1	dexseq_prepare_annotation2.py	exon	.	+	.	SCNN1D	19	7.89331693238597e-37	2.5061732823079e-35
ENSG00000135749.ENSG00000251508.86	ENSG00000135749+ENSG00000251508	chr1	dexseq_prepare_annotation2.py	exon	.	-	.		41	8.58385572454757e-37	2.71920087164606e-35
ENSG00000196498.78	ENSG00000196498	chr12	dexseq_prepare_annotation2.py	exon	.	-	.	NCOR2	29	9.18576081750587e-37	2.90324444972424e-35
ENSG00000197077.22	ENSG00000197077	chr22	dexseq_prepare_annotation2.py	exon	.	+	.	KIAA1671	13	1.03139804644798e-36	3.25241997601495e-35
ENSG00000090659.24	ENSG00000090659	chr19	dexseq_prepare_annotation2.py	exon	.	-	.	CD209	9	1.1688865883994e-36	3.67761936826341e-35
ENSG00000120616.ENSG00000222309.9	ENSG00000120616+ENSG00000222309	chr10	dexseq_prepare_annotation2.py	exon	.	-	.		6	1.24479290310828e-36	3.90757953181616e-35
ENSG00000136279.ENSG00000239775.64	ENSG00000136279+ENSG00000239775	chr7	dexseq_prepare_annotation2.py	exon	.	+	.		28	1.61469775047447e-36	5.04775693841093e-35
ENSG00000132702.12	ENSG00000132702	chr1	dexseq_prepare_annotation2.py	exon	.	+	.	HAPLN2	12	1.6152822202915e-36	5.04775693841093e-35
ENSG00000121940.ENSG00000162641.28	ENSG00000121940+ENSG00000162641	chr1	dexseq_prepare_annotation2.py	exon	.	-	.		15	1.73346220057537e-36	5.40489618718725e-35
ENSG00000119737.ENSG00000270898.ENSG00000115239.51	ENSG00000119737+ENSG00000270898+ENSG00000115239	chr2	dexseq_prepare_annotation2.py	exon	.	-	.		31	1.75737654570981e-36	5.46717479186629e-35
ENSG00000080561.15	ENSG00000080561	chrX	dexseq_prepare_annotation2.py	exon	.	+	.	MID2	11	1.85213447894546e-36	5.74907514437769e-35
ENSG00000169251.34	ENSG00000169251	chr3	dexseq_prepare_annotation2.py	exon	.	+	.	NMD3	27	1.95802433226186e-36	6.06419366297617e-35
ENSG00000117523.55	ENSG00000117523	chr1	dexseq_prepare_annotation2.py	exon	.	+	.	PRRC2C	28	2.17346514401642e-36	6.71644295617546e-35
ENSG00000104980.35	ENSG00000104980	chr19	dexseq_prepare_annotation2.py	exon	.	-	.	TIMM44	22	2.26221018620289e-36	6.97514807412559e-35
ENSG00000198589.82	ENSG00000198589	chr4	dexseq_prepare_annotation2.py	exon	.	-	.	LRBA	22	2.43159946614815e-36	7.48080767024515e-35
ENSG00000142449.74	ENSG00000142449	chr19	dexseq_prepare_annotation2.py	exon	.	-	.	FBN3	26	2.69259237170451e-36	8.26542459234516e-35
ENSG00000065328.29	ENSG00000065328	chr10	dexseq_prepare_annotation2.py	exon	.	+	.	MCM10	17	3.55003827241347e-36	1.08734615959684e-34
ENSG00000216937.ENSG00000150076.66	ENSG00000216937+ENSG00000150076	chr10	dexseq_prepare_annotation2.py	exon	.	+	.		17	3.57507794988062e-36	1.09260366860338e-34
ENSG00000153113.109	ENSG00000153113	chr5	dexseq_prepare_annotation2.py	exon	.	+	.	CAST	69	3.69957716729595e-36	1.12816776255454e-34
ENSG00000173406.ENSG00000162600.75	ENSG00000173406+ENSG00000162600	chr1	dexseq_prepare_annotation2.py	exon	.	-	.		52	3.87414061649765e-36	1.17880923363826e-34
ENSG00000099622.104	ENSG00000099622	chr19	dexseq_prepare_annotation2.py	exon	.	+	.	CIRBP	33	4.10912171295836e-36	1.24757251131942e-34
ENSG00000173846.28	ENSG00000173846	chr1	dexseq_prepare_annotation2.py	exon	.	+	.	PLK3	21	4.32091265286924e-36	1.30671789233593e-34
ENSG00000163719.41	ENSG00000163719	chr3	dexseq_prepare_annotation2.py	exon	.	+	.	MTMR14	30	4.32276405464642e-36	1.30671789233593e-34
ENSG00000136828.45	ENSG00000136828	chr9	dexseq_prepare_annotation2.py	exon	.	+	.	RALGPS1	32	4.59662878827607e-36	1.38648313994197e-34
ENSG00000100129.34	ENSG00000100129	chr22	dexseq_prepare_annotation2.py	exon	.	+	.	EIF3L	16	4.88690219112699e-36	1.47084095231859e-34
ENSG00000259522.ENSG00000260669.ENSG00000213920.ENSG00000254505.ENSG00000129559.ENSG00000254692.ENSG00000100926.ENSG00000255526.ENSG00000196497.205	ENSG00000259522+ENSG00000260669+ENSG00000213920+ENSG00000254505+ENSG00000129559+ENSG00000254692+ENSG00000100926+ENSG00000255526+ENSG00000196497	chr14	dexseq_prepare_annotation2.py	exon	.	-	.		40	5.47610117627187e-36	1.64460830780892e-34
ENSG00000077327.27	ENSG00000077327	chr10	dexseq_prepare_annotation2.py	exon	.	+	.	SPAG6	19	6.33342688266304e-36	1.89797619863822e-34
ENSG00000174485.45	ENSG00000174485	chr15	dexseq_prepare_annotation2.py	exon	.	-	.	DENND4A	16	6.67747584598352e-36	1.99676675351339e-34
ENSG00000215021.ENSG00000238795.45	ENSG00000215021+ENSG00000238795	chr12	dexseq_prepare_annotation2.py	exon	.	-	.		25	6.74151924865751e-36	2.01158235645426e-34
ENSG00000126581.56	ENSG00000126581	chr17	dexseq_prepare_annotation2.py	exon	.	-	.	BECN1	31	7.19964562693681e-36	2.14367131059545e-34
ENSG00000133606.46	ENSG00000133606	chr7	dexseq_prepare_annotation2.py	exon	.	-	.	MKRN1	32	7.36049758570244e-36	2.18687160603044e-34
ENSG00000204843.ENSG00000188687.ENSG00000264324.144	ENSG00000204843+ENSG00000188687+ENSG00000264324	chr2	dexseq_prepare_annotation2.py	exon	.	-	.		41	7.72206625990231e-36	2.28939464436206e-34
ENSG00000165516.27	ENSG00000165516	chr14	dexseq_prepare_annotation2.py	exon	.	+	.	KLHDC2	20	8.40669341371989e-36	2.4870548212231e-34
ENSG00000108312.44	ENSG00000108312	chr17	dexseq_prepare_annotation2.py	exon	.	-	.	UBTF	26	8.83461805602303e-36	2.60809203249616e-34
ENSG00000116977.68	ENSG00000116977	chr1	dexseq_prepare_annotation2.py	exon	.	+	.	LGALS8	22	9.25249781648273e-36	2.72565620390017e-34
ENSG00000013374.39	ENSG00000013374	chr7	dexseq_prepare_annotation2.py	exon	.	+	.	NUB1	17	9.3681894918631e-36	2.75389044914408e-34
ENSG00000065357.135	ENSG00000065357	chr12	dexseq_prepare_annotation2.py	exon	.	+	.	DGKA	29	1.13466609644705e-35	3.32843384528602e-34
ENSG00000118454.17	ENSG00000118454	chr1	dexseq_prepare_annotation2.py	exon	.	-	.	ANKRD13C	16	1.15642681659248e-35	3.38511014350648e-34
ENSG00000137877.58	ENSG00000137877	chr15	dexseq_prepare_annotation2.py	exon	.	-	.	SPTBN5	39	1.15967134223811e-35	3.38746102601131e-34
ENSG00000267618.ENSG00000185379.ENSG00000092871.41	ENSG00000267618+ENSG00000185379+ENSG00000092871	chr17	dexseq_prepare_annotation2.py	exon	.	-	.		19	1.28470694024406e-35	3.74481277224503e-34
ENSG00000145012.45	ENSG00000145012	chr3	dexseq_prepare_annotation2.py	exon	.	+	.	LPP	22	1.36142925800193e-35	3.96013227563454e-34
ENSG00000009413.54	ENSG00000009413	chr6	dexseq_prepare_annotation2.py	exon	.	-	.	REV3L	18	1.52346442420639e-35	4.42219014348611e-34
ENSG00000135093.30	ENSG00000135093	chr12	dexseq_prepare_annotation2.py	exon	.	+	.	USP30	9	1.54399916489058e-35	4.4724401696987e-34
ENSG00000155066.38	ENSG00000155066	chr2	dexseq_prepare_annotation2.py	exon	.	+	.	PROM2	10	1.6413791803992e-35	4.74461169334143e-34
ENSG00000165409.26	ENSG00000165409	chr14	dexseq_prepare_annotation2.py	exon	.	+	.	TSHR	16	2.00261217828594e-35	5.77676589890176e-34
ENSG00000257207.ENSG00000184115.ENSG00000256671.ENSG00000230596.ENSG00000273471.42	ENSG00000257207+ENSG00000184115+ENSG00000256671+ENSG00000230596+ENSG00000273471	chr2	dexseq_prepare_annotation2.py	exon	.	-	.		18	2.42211018504867e-35	6.97236075052909e-34
ENSG00000102897.25	ENSG00000102897	chr16	dexseq_prepare_annotation2.py	exon	.	+	.	LYRM1	16	2.53997053564022e-35	7.29649920952549e-34
ENSG00000272084.ENSG00000127481.153	ENSG00000272084+ENSG00000127481	chr1	dexseq_prepare_annotation2.py	exon	.	-	.		124	2.66165482003359e-35	7.63026046032356e-34
ENSG00000266009.ENSG00000264660.ENSG00000233098.ENSG00000244456.55	ENSG00000266009+ENSG00000264660+ENSG00000233098+ENSG00000244456	chr17	dexseq_prepare_annotation2.py	exon	.	+	.		39	3.5074007170183e-35	1.00340587522946e-33
ENSG00000142621.51	ENSG00000142621	chr1	dexseq_prepare_annotation2.py	exon	.	+	.	FHAD1	29	3.95170576452816e-35	1.12818760252733e-33
ENSG00000170442.15	ENSG00000170442	chr12	dexseq_prepare_annotation2.py	exon	.	+	.	KRT86	13	5.2053658192486e-35	1.48304826985779e-33
ENSG00000118900.37	ENSG00000118900	chr16	dexseq_prepare_annotation2.py	exon	.	+	.	UBN1	27	5.73509360258007e-35	1.63062343720899e-33
ENSG00000077157.ENSG00000232626.59	ENSG00000077157+ENSG00000232626	chr1	dexseq_prepare_annotation2.py	exon	.	+	.		33	6.68239730086537e-35	1.89607898874248e-33
ENSG00000156171.34	ENSG00000156171	chr1	dexseq_prepare_annotation2.py	exon	.	-	.	DRAM2	20	6.77227223989956e-35	1.91765872099197e-33
ENSG00000095485.32	ENSG00000095485	chr10	dexseq_prepare_annotation2.py	exon	.	-	.	CWF19L1	7	7.11254990805941e-35	2.00991099744041e-33
ENSG00000215296.21	ENSG00000215296	chr15	dexseq_prepare_annotation2.py	exon	.	-	.	TMCO5B	7	8.75240425128932e-35	2.4682847355008e-33
ENSG00000018408.37	ENSG00000018408	chr3	dexseq_prepare_annotation2.py	exon	.	-	.	WWTR1	21	8.8317840823774e-35	2.48561874529384e-33
ENSG00000188603.ENSG00000261832.ENSG00000233232.89	ENSG00000188603+ENSG00000261832+ENSG00000233232	chr16	dexseq_prepare_annotation2.py	exon	.	-	.		57	9.01472804855865e-35	2.53197068165488e-33
ENSG00000160209.45	ENSG00000160209	chr21	dexseq_prepare_annotation2.py	exon	.	+	.	PDXK	10	9.05370301750683e-35	2.53778039127085e-33
ENSG00000126733.24	ENSG00000126733	chrX	dexseq_prepare_annotation2.py	exon	.	+	.	DACH2	12	9.64274850780151e-35	2.69744224890617e-33
ENSG00000186635.ENSG00000214530.106	ENSG00000186635+ENSG00000214530	chr11	dexseq_prepare_annotation2.py	exon	.	-	.		31	1.05865711349965e-34	2.95550652913634e-33
ENSG00000272162.ENSG00000153157.ENSG00000137210.82	ENSG00000272162+ENSG00000153157+ENSG00000137210	chr6	dexseq_prepare_annotation2.py	exon	.	+	.		56	1.09951637226114e-34	3.06341157934203e-33
ENSG00000215126.44	ENSG00000215126	chr9	dexseq_prepare_annotation2.py	exon	.	+	.	CBWD7	18	1.13449430441852e-34	3.15453075627393e-33
ENSG00000100884.52	ENSG00000100884	chr14	dexseq_prepare_annotation2.py	exon	.	+	.	CPNE6	29	1.27158691968248e-34	3.5286537021189e-33
ENSG00000142675.50	ENSG00000142675	chr1	dexseq_prepare_annotation2.py	exon	.	+	.	CNKSR1	25	1.28017432276707e-34	3.54539295975911e-33
ENSG00000236581.67	ENSG00000236581	chr13	dexseq_prepare_annotation2.py	exon	.	+	.	STARD13-AS	39	1.44328788339298e-34	3.98916720758519e-33
ENSG00000076043.ENSG00000076053.ENSG00000255663.40	ENSG00000076043+ENSG00000076053+ENSG00000255663	chr11	dexseq_prepare_annotation2.py	exon	.	+	.		32	1.48702004752331e-34	4.10186941538488e-33
ENSG00000155816.25	ENSG00000155816	chr1	dexseq_prepare_annotation2.py	exon	.	+	.	FMN2	19	1.61900724364551e-34	4.45708839396457e-33
ENSG00000148120.64	ENSG00000148120	chr9	dexseq_prepare_annotation2.py	exon	.	+	.	C9orf3	36	1.83784905231353e-34	5.04953576254459e-33
ENSG00000242600.19	ENSG00000242600	chr10	dexseq_prepare_annotation2.py	exon	.	+	.	MBL1P	8	1.94282429401792e-34	5.3274085137349e-33
ENSG00000196208.32	ENSG00000196208	chr2	dexseq_prepare_annotation2.py	exon	.	+	.	GREB1	24	1.97080500205727e-34	5.39347522752359e-33
ENSG00000106266.27	ENSG00000106266	chr7	dexseq_prepare_annotation2.py	exon	.	-	.	SNX8	21	2.00012473425006e-34	5.46293911175581e-33
ENSG00000139865.53	ENSG00000139865	chr14	dexseq_prepare_annotation2.py	exon	.	+	.	TTC6	32	2.01245481597556e-34	5.48581740111216e-33
ENSG00000224596.13	ENSG00000224596	chr10	dexseq_prepare_annotation2.py	exon	.	-	.	ZMIZ1-AS1	10	2.31626508154435e-34	6.30160353067212e-33
ENSG00000023287.48	ENSG00000023287	chr8	dexseq_prepare_annotation2.py	exon	.	-	.	RB1CC1	18	2.40946315290951e-34	6.54232901108013e-33
ENSG00000134668.45	ENSG00000134668	chr1	dexseq_prepare_annotation2.py	exon	.	-	.	SPOCD1	28	2.60092950621121e-34	7.04841736302355e-33
ENSG00000092607.11	ENSG00000092607	chr1	dexseq_prepare_annotation2.py	exon	.	-	.	TBX15	10	2.94159917876238e-34	7.95607965016141e-33
ENSG00000061273.54	ENSG00000061273	chr12	dexseq_prepare_annotation2.py	exon	.	-	.	HDAC7	25	3.03186340475955e-34	8.18426162277019e-33
ENSG00000136546.32	ENSG00000136546	chr2	dexseq_prepare_annotation2.py	exon	.	-	.	SCN7A	13	3.10267007530814e-34	8.35913539706805e-33
ENSG00000188352.79	ENSG00000188352	chr9	dexseq_prepare_annotation2.py	exon	.	+	.	FOCAD	25	3.2432461730202e-34	8.72093811059211e-33
ENSG00000160218.46	ENSG00000160218	chr21	dexseq_prepare_annotation2.py	exon	.	+	.	TRAPPC10	30	3.26462822028917e-34	8.76145387940276e-33
ENSG00000232749.ENSG00000228430.30	ENSG00000232749+ENSG00000228430	chr9	dexseq_prepare_annotation2.py	exon	.	+	.		10	3.42158725331401e-34	9.16496585709109e-33
ENSG00000185813.27	ENSG00000185813	chr17	dexseq_prepare_annotation2.py	exon	.	-	.	PCYT2	9	3.45428418434038e-34	9.23471927894466e-33
ENSG00000260498.4	ENSG00000260498	chr16	dexseq_prepare_annotation2.py	exon	.	-	.	RP4-536B24.4	5	3.95271477148978e-34	1.05469072027732e-32
ENSG00000018189.43	ENSG00000018189	chr4	dexseq_prepare_annotation2.py	exon	.	+	.	RUFY3	27	4.0780437459522e-34	1.08604332005925e-32
ENSG00000230782.6	ENSG00000230782	chr9	dexseq_prepare_annotation2.py	exon	.	-	.	RP11-508N12.2	5	4.26681184971347e-34	1.13413820717959e-32
ENSG00000121152.11	ENSG00000121152	chr2	dexseq_prepare_annotation2.py	exon	.	+	.	NCAPH	11	4.4647688612805e-34	1.18448695889612e-32
ENSG00000187240.105	ENSG00000187240	chr11	dexseq_prepare_annotation2.py	exon	.	+	.	DYNC2H1	35	4.75088271994814e-34	1.25798659807787e-32
ENSG00000157851.22	ENSG00000157851	chr2	dexseq_prepare_annotation2.py	exon	.	+	.	DPYSL5	12	4.99028056210682e-34	1.31885986284252e-32
ENSG00000167107.67	ENSG00000167107	chr17	dexseq_prepare_annotation2.py	exon	.	+	.	ACSF2	27	5.01938417628196e-34	1.32402957121506e-32
ENSG00000239344.ENSG00000176406.56	ENSG00000239344+ENSG00000176406	chr8	dexseq_prepare_annotation2.py	exon	.	+	.		25	5.1520021618608e-34	1.35643320675178e-32
ENSG00000165949.32	ENSG00000165949	chr14	dexseq_prepare_annotation2.py	exon	.	+	.	IFI27	19	5.36149878763914e-34	1.40891658481995e-32
ENSG00000137500.48	ENSG00000137500	chr11	dexseq_prepare_annotation2.py	exon	.	-	.	CCDC90B	33	5.61038199472759e-34	1.47153213944887e-32
ENSG00000147687.41	ENSG00000147687	chr8	dexseq_prepare_annotation2.py	exon	.	-	.	TATDN1	28	6.06504058994786e-34	1.5877818525571e-32
ENSG00000224743.40	ENSG00000224743	chr13	dexseq_prepare_annotation2.py	exon	.	-	.	TEX26-AS1	29	7.52325443525027e-34	1.96582213350466e-32
ENSG00000141971.ENSG00000269640.56	ENSG00000141971+ENSG00000269640	chr19	dexseq_prepare_annotation2.py	exon	.	+	.		26	8.34497559942759e-34	2.1764386549259e-32
ENSG00000021300.50	ENSG00000021300	chr11	dexseq_prepare_annotation2.py	exon	.	+	.	PLEKHB1	19	9.09741504579062e-34	2.3682295264605e-32
ENSG00000067221.32	ENSG00000067221	chr15	dexseq_prepare_annotation2.py	exon	.	-	.	STOML1	18	9.75205130165484e-34	2.53388973427829e-32
ENSG00000115419.22	ENSG00000115419	chr2	dexseq_prepare_annotation2.py	exon	.	+	.	GLS	18	1.05090737826396e-33	2.72548408848832e-32
ENSG00000268093.ENSG00000063177.49	ENSG00000268093+ENSG00000063177	chr19	dexseq_prepare_annotation2.py	exon	.	-	.		11	1.09568663602972e-33	2.83631568561797e-32
ENSG00000197013.ENSG00000269237.ENSG00000196268.ENSG00000268658.50	ENSG00000197013+ENSG00000269237+ENSG00000196268+ENSG00000268658	chr19	dexseq_prepare_annotation2.py	exon	.	+	.		26	1.15898055073607e-33	2.99457265204151e-32
ENSG00000221444.ENSG00000249931.ENSG00000261279.ENSG00000233812.ENSG00000215304.41	ENSG00000221444+ENSG00000249931+ENSG00000261279+ENSG00000233812+ENSG00000215304	chr15	dexseq_prepare_annotation2.py	exon	.	-	.		23	1.19146653487155e-33	3.07278776419011e-32
ENSG00000266542.ENSG00000172379.36	ENSG00000266542+ENSG00000172379	chr15	dexseq_prepare_annotation2.py	exon	.	+	.		23	1.23860965248369e-33	3.18844321488149e-32
ENSG00000215148.11	ENSG00000215148	chr16	dexseq_prepare_annotation2.py	exon	.	+	.	PRSS41	12	1.26017046188994e-33	3.23793799235609e-32
ENSG00000147586.ENSG00000076554.87	ENSG00000147586+ENSG00000076554	chr8	dexseq_prepare_annotation2.py	exon	.	-	.		42	1.31272280558939e-33	3.36673362801345e-32
ENSG00000147606.ENSG00000214954.59	ENSG00000147606+ENSG00000214954	chr8	dexseq_prepare_annotation2.py	exon	.	+	.		14	1.38820848074309e-33	3.55376248529711e-32
ENSG00000068400.37	ENSG00000068400	chrX	dexseq_prepare_annotation2.py	exon	.	-	.	GRIPAP1	23	1.43432055072927e-33	3.66504560614523e-32
ENSG00000185420.41	ENSG00000185420	chr1	dexseq_prepare_annotation2.py	exon	.	-	.	SMYD3	14	1.61933053962811e-33	4.13018588921693e-32
ENSG00000170074.75	ENSG00000170074	chr5	dexseq_prepare_annotation2.py	exon	.	-	.	FAM153A	14	1.64556979814049e-33	4.18940934847693e-32
ENSG00000166444.150	ENSG00000166444	chr11	dexseq_prepare_annotation2.py	exon	.	-	.	ST5	122	1.71965065194093e-33	4.36689130061919e-32
ENSG00000244607.ENSG00000010282.ENSG00000181061.51	ENSG00000244607+ENSG00000010282+ENSG00000181061	chr3	dexseq_prepare_annotation2.py	exon	.	-	.		17	1.72157804788375e-33	4.36689130061919e-32
ENSG00000163499.14	ENSG00000163499	chr2	dexseq_prepare_annotation2.py	exon	.	-	.	CRYBA2	9	2.17101700310559e-33	5.49687243030841e-32
ENSG00000138074.58	ENSG00000138074	chr2	dexseq_prepare_annotation2.py	exon	.	-	.	SLC5A6	26	2.23715845706598e-33	5.65402069067221e-32
ENSG00000075035.37	ENSG00000075035	chr12	dexseq_prepare_annotation2.py	exon	.	+	.	WSCD2	22	2.33064719235705e-33	5.87958723526437e-32
ENSG00000133597.ENSG00000090266.48	ENSG00000133597+ENSG00000090266	chr7	dexseq_prepare_annotation2.py	exon	.	+	.		11	2.38370551005481e-33	6.00252521815071e-32
ENSG00000221978.56	ENSG00000221978	chr1	dexseq_prepare_annotation2.py	exon	.	-	.	CCNL2	15	2.39682085224515e-33	6.02461763132272e-32
ENSG00000105290.37	ENSG00000105290	chr19	dexseq_prepare_annotation2.py	exon	.	+	.	APLP1	25	2.54104191918912e-33	6.37557986053327e-32
ENSG00000175203.70	ENSG00000175203	chr12	dexseq_prepare_annotation2.py	exon	.	-	.	DCTN2	29	2.73847191307722e-33	6.85853750793257e-32
ENSG00000255033.ENSG00000253434.13	ENSG00000255033+ENSG00000253434	chr8	dexseq_prepare_annotation2.py	exon	.	+	.		10	2.80599882357108e-33	7.01499705892769e-32
ENSG00000163389.25	ENSG00000163389	chr3	dexseq_prepare_annotation2.py	exon	.	+	.	POGLUT1	22	2.91276885525043e-33	7.26882515586327e-32
ENSG00000269755.ENSG00000268870.ENSG00000268744.ENSG00000180855.ENSG00000196826.ENSG00000269693.ENSG00000248406.ENSG00000242852.ENSG00000249709.ENSG00000188033.ENSG00000196466.66	ENSG00000269755+ENSG00000268870+ENSG00000268744+ENSG00000180855+ENSG00000196826+ENSG00000269693+ENSG00000248406+ENSG00000242852+ENSG00000249709+ENSG00000188033+ENSG00000196466	chr19	dexseq_prepare_annotation2.py	exon	.	-	.		33	2.93251869479612e-33	7.30497251172282e-32
ENSG00000110090.32	ENSG00000110090	chr11	dexseq_prepare_annotation2.py	exon	.	-	.	CPT1A	18	2.94511428840781e-33	7.32320085155168e-32
ENSG00000143811.ENSG00000243709.ENSG00000255835.28	ENSG00000143811+ENSG00000243709+ENSG00000255835	chr1	dexseq_prepare_annotation2.py	exon	.	-	.		26	3.25655298714168e-33	8.0831257060091e-32
ENSG00000164985.33	ENSG00000164985	chr9	dexseq_prepare_annotation2.py	exon	.	-	.	PSIP1	7	3.27733200687796e-33	8.12017528489852e-32
ENSG00000196547.99	ENSG00000196547	chr15	dexseq_prepare_annotation2.py	exon	.	+	.	MAN2A2	30	3.45935658997979e-33	8.55589530944199e-32
ENSG00000174628.38	ENSG00000174628	chr16	dexseq_prepare_annotation2.py	exon	.	+	.	IQCK	30	3.6779367760708e-33	9.08031543914276e-32
ENSG00000069329.36	ENSG00000069329	chr16	dexseq_prepare_annotation2.py	exon	.	-	.	VPS35	20	3.69288828066293e-33	9.1010346170867e-32
ENSG00000170017.17	ENSG00000170017	chr3	dexseq_prepare_annotation2.py	exon	.	+	.	ALCAM	12	3.84725283456603e-33	9.46465125524886e-32
ENSG00000149084.ENSG00000235661.45	ENSG00000149084+ENSG00000235661	chr11	dexseq_prepare_annotation2.py	exon	.	+	.		32	4.06746831303843e-33	9.98869430856784e-32
ENSG00000166888.73	ENSG00000166888	chr12	dexseq_prepare_annotation2.py	exon	.	-	.	STAT6	32	4.08765151476074e-33	1.0020523810478e-31
ENSG00000135655.60	ENSG00000135655	chr12	dexseq_prepare_annotation2.py	exon	.	+	.	USP15	22	4.23603367682517e-33	1.03659554260934e-31
ENSG00000158023.ENSG00000256950.ENSG00000110801.51	ENSG00000158023+ENSG00000256950+ENSG00000110801	chr12	dexseq_prepare_annotation2.py	exon	.	+	.		38	4.33201556874997e-33	1.05821683127475e-31
ENSG00000147130.41	ENSG00000147130	chrX	dexseq_prepare_annotation2.py	exon	.	-	.	ZMYM3	19	4.49021283860231e-33	1.09493327127605e-31
ENSG00000113649.35	ENSG00000113649	chr5	dexseq_prepare_annotation2.py	exon	.	+	.	TCERG1	32	4.50240111015264e-33	1.09597921760295e-31
ENSG00000170522.19	ENSG00000170522	chr4	dexseq_prepare_annotation2.py	exon	.	-	.	ELOVL6	14	4.52890846913859e-33	1.10050096338525e-31
ENSG00000164076.33	ENSG00000164076	chr3	dexseq_prepare_annotation2.py	exon	.	-	.	CAMKV	15	4.64004255228459e-33	1.12553479742917e-31
ENSG00000100427.27	ENSG00000100427	chr22	dexseq_prepare_annotation2.py	exon	.	-	.	MLC1	21	5.38317676983178e-33	1.30351793510325e-31
ENSG00000223646.7	ENSG00000223646	chr7	dexseq_prepare_annotation2.py	exon	.	+	.	AC002463.3	7	5.41305539402273e-33	1.30846940055863e-31
ENSG00000227671.ENSG00000263568.ENSG00000232347.21	ENSG00000227671+ENSG00000263568+ENSG00000232347	chr1	dexseq_prepare_annotation2.py	exon	.	-	.		5	5.9840307143448e-33	1.44397262889624e-31
ENSG00000078246.ENSG00000171792.47	ENSG00000078246+ENSG00000171792	chr12	dexseq_prepare_annotation2.py	exon	.	+	.		25	8.09074639841355e-33	1.94894281732618e-31
ENSG00000128973.ENSG00000260007.ENSG00000129007.30	ENSG00000128973+ENSG00000260007+ENSG00000129007	chr15	dexseq_prepare_annotation2.py	exon	.	-	.		23	8.27252221515522e-33	1.98927635589738e-31
ENSG00000164975.23	ENSG00000164975	chr9	dexseq_prepare_annotation2.py	exon	.	+	.	SNAPC3	21	8.5665625157975e-33	2.05641963506385e-31
ENSG00000004399.59	ENSG00000004399	chr3	dexseq_prepare_annotation2.py	exon	.	-	.	PLXND1	15	8.90410407286229e-33	2.1337555096885e-31
ENSG00000233429.13	ENSG00000233429	chr7	dexseq_prepare_annotation2.py	exon	.	+	.	HOTAIRM1	7	9.4410322040996e-33	2.25852279020486e-31
ENSG00000168003.67	ENSG00000168003	chr11	dexseq_prepare_annotation2.py	exon	.	+	.	SLC3A2	10	1.23480751357331e-32	2.94887336503093e-31
ENSG00000188672.11	ENSG00000188672	chr1	dexseq_prepare_annotation2.py	exon	.	-	.	RHCE	8	1.31612849130655e-32	3.13767745994473e-31
ENSG00000127616.74	ENSG00000127616	chr19	dexseq_prepare_annotation2.py	exon	.	+	.	SMARCA4	35	1.42075653324858e-32	3.3813030701242e-31
ENSG00000050426.80	ENSG00000050426	chr12	dexseq_prepare_annotation2.py	exon	.	+	.	LETMD1	26	1.50579629972533e-32	3.57755542100838e-31
ENSG00000221177.ENSG00000259328.19	ENSG00000221177+ENSG00000259328	chr15	dexseq_prepare_annotation2.py	exon	.	+	.		13	1.55449558982614e-32	3.68694466817737e-31
ENSG00000189143.12	ENSG00000189143	chr7	dexseq_prepare_annotation2.py	exon	.	+	.	CLDN4	9	1.66835802734249e-32	3.95025044869916e-31
ENSG00000154222.55	ENSG00000154222	chr1	dexseq_prepare_annotation2.py	exon	.	-	.	CC2D1B	25	1.67993963943178e-32	3.97089650717477e-31
ENSG00000156931.97	ENSG00000156931	chr3	dexseq_prepare_annotation2.py	exon	.	+	.	VPS8	49	1.86395666333664e-32	4.3983671264959e-31
ENSG00000264875.ENSG00000164754.35	ENSG00000264875+ENSG00000164754	chr8	dexseq_prepare_annotation2.py	exon	.	-	.		24	2.0309472726947e-32	4.78427731895397e-31
ENSG00000100225.23	ENSG00000100225	chr22	dexseq_prepare_annotation2.py	exon	.	+	.	FBXO7	19	2.0402408191241e-32	4.79802396022829e-31
ENSG00000105248.8	ENSG00000105248	chr19	dexseq_prepare_annotation2.py	exon	.	+	.	CCDC94	7	2.29926923540773e-32	5.39803056536078e-31
ENSG00000230493.ENSG00000072134.71	ENSG00000230493+ENSG00000072134	chr17	dexseq_prepare_annotation2.py	exon	.	+	.		25	2.32051810268549e-32	5.43871430316912e-31
ENSG00000086102.29	ENSG00000086102	chr9	dexseq_prepare_annotation2.py	exon	.	+	.	NFX1	8	2.3616986166873e-32	5.52589684764524e-31
ENSG00000132142.102	ENSG00000132142	chr17	dexseq_prepare_annotation2.py	exon	.	-	.	ACACA	74	2.40304809393507e-32	5.61318052244934e-31
ENSG00000035681.43	ENSG00000035681	chr8	dexseq_prepare_annotation2.py	exon	.	-	.	NSMAF	16	2.5092852905473e-32	5.85148460610821e-31
ENSG00000158636.50	ENSG00000158636	chr11	dexseq_prepare_annotation2.py	exon	.	+	.	C11orf30	12	2.53843046492345e-32	5.90951723168002e-31
ENSG00000174292.28	ENSG00000174292	chr17	dexseq_prepare_annotation2.py	exon	.	+	.	TNK1	23	2.76895061815198e-32	6.42582297924619e-31
ENSG00000214717.ENSG00000169084.29	ENSG00000214717+ENSG00000169084	chrX	dexseq_prepare_annotation2.py	exon	.	-	.		11	2.769471813758e-32	6.42582297924619e-31
ENSG00000119125.30	ENSG00000119125	chr9	dexseq_prepare_annotation2.py	exon	.	+	.	GDA	27	3.07662753580512e-32	7.12657880789583e-31
ENSG00000167759.14	ENSG00000167759	chr19	dexseq_prepare_annotation2.py	exon	.	-	.	KLK13	9	3.51790273687391e-32	8.13515007902093e-31
ENSG00000079215.33	ENSG00000079215	chr5	dexseq_prepare_annotation2.py	exon	.	+	.	SLC1A3	13	3.68379276236862e-32	8.50459643558478e-31
ENSG00000166889.21	ENSG00000166889	chr11	dexseq_prepare_annotation2.py	exon	.	-	.	PATL1	9	4.91937349600574e-32	1.13382570194484e-30
ENSG00000134376.34	ENSG00000134376	chr1	dexseq_prepare_annotation2.py	exon	.	+	.	CRB1	30	5.16398806688226e-32	1.18823108504132e-30
ENSG00000160191.37	ENSG00000160191	chr21	dexseq_prepare_annotation2.py	exon	.	+	.	PDE9A	10	6.18250484605774e-32	1.42023600561343e-30
ENSG00000177239.47	ENSG00000177239	chr9	dexseq_prepare_annotation2.py	exon	.	+	.	MAN1B1	23	6.29352551419069e-32	1.44334985965943e-30
ENSG00000141376.90	ENSG00000141376	chr17	dexseq_prepare_annotation2.py	exon	.	+	.	BCAS3	61	6.50036546840764e-32	1.48832625204878e-30
ENSG00000149782.38	ENSG00000149782	chr11	dexseq_prepare_annotation2.py	exon	.	+	.	PLCB3	31	7.02231853621422e-32	1.60518401466182e-30
ENSG00000135723.48	ENSG00000135723	chr16	dexseq_prepare_annotation2.py	exon	.	-	.	FHOD1	27	7.0435813468951e-32	1.60739623664752e-30
ENSG00000149179.51	ENSG00000149179	chr11	dexseq_prepare_annotation2.py	exon	.	+	.	C11orf49	39	7.73489884888831e-32	1.76226143724672e-30
ENSG00000140955.28	ENSG00000140955	chr16	dexseq_prepare_annotation2.py	exon	.	+	.	ADAD2	27	8.03122180460004e-32	1.82677381211189e-30
ENSG00000085999.34	ENSG00000085999	chr1	dexseq_prepare_annotation2.py	exon	.	+	.	RAD54L	27	8.14612657418549e-32	1.84987735215751e-30
ENSG00000197969.95	ENSG00000197969	chr9	dexseq_prepare_annotation2.py	exon	.	+	.	VPS13A	16	8.4450861458632e-32	1.91463350120673e-30
ENSG00000196405.62	ENSG00000196405	chr14	dexseq_prepare_annotation2.py	exon	.	+	.	EVL	45	9.84179090028853e-32	2.22764842971457e-30
ENSG00000183091.94	ENSG00000183091	chr2	dexseq_prepare_annotation2.py	exon	.	-	.	NEB	35	1.01030940819808e-31	2.28306889881896e-30
ENSG00000185811.28	ENSG00000185811	chr7	dexseq_prepare_annotation2.py	exon	.	+	.	IKZF1	10	1.09826335659431e-31	2.4777892801213e-30
ENSG00000158321.48	ENSG00000158321	chr7	dexseq_prepare_annotation2.py	exon	.	+	.	AUTS2	25	1.20829366989813e-31	2.72160303081763e-30
ENSG00000104447.31	ENSG00000104447	chr8	dexseq_prepare_annotation2.py	exon	.	-	.	TRPS1	23	1.25677088925226e-31	2.82620682145464e-30
ENSG00000256028.ENSG00000182196.ENSG00000111325.35	ENSG00000256028+ENSG00000182196+ENSG00000111325	chr12	dexseq_prepare_annotation2.py	exon	.	+	.		10	1.34308573209013e-31	3.01542306355186e-30
ENSG00000055609.26	ENSG00000055609	chr7	dexseq_prepare_annotation2.py	exon	.	-	.	KMT2C	20	1.4124100543229e-31	3.1659433770162e-30
ENSG00000118473.47	ENSG00000118473	chr1	dexseq_prepare_annotation2.py	exon	.	+	.	SGIP1	22	1.45585344346668e-31	3.25805911743551e-30
ENSG00000225663.ENSG00000215621.28	ENSG00000225663+ENSG00000215621	chr17	dexseq_prepare_annotation2.py	exon	.	-	.		18	1.67529456079733e-31	3.74310982786843e-30
ENSG00000120699.33	ENSG00000120699	chr13	dexseq_prepare_annotation2.py	exon	.	+	.	EXOSC8	20	1.70131229391101e-31	3.79512991607963e-30
ENSG00000141627.67	ENSG00000141627	chr18	dexseq_prepare_annotation2.py	exon	.	-	.	DYM	27	1.92324855441099e-31	4.28331840970345e-30
ENSG00000141449.53	ENSG00000141449	chr18	dexseq_prepare_annotation2.py	exon	.	+	.	GREB1L	9	1.96866002533645e-31	4.37742914287552e-30
ENSG00000006118.49	ENSG00000006118	chr11	dexseq_prepare_annotation2.py	exon	.	+	.	TMEM132A	34	1.97888374463172e-31	4.39312191308243e-30
ENSG00000145740.28	ENSG00000145740	chr5	dexseq_prepare_annotation2.py	exon	.	+	.	SLC30A5	13	2.04277437858988e-31	4.52771477682661e-30
ENSG00000136531.8	ENSG00000136531	chr2	dexseq_prepare_annotation2.py	exon	.	+	.	SCN2A	7	2.20705878819301e-31	4.8840415767429e-30
ENSG00000146151.28	ENSG00000146151	chr6	dexseq_prepare_annotation2.py	exon	.	-	.	HMGCLL1	15	2.31297681190133e-31	5.11027918234568e-30
ENSG00000007545.ENSG00000261732.ENSG00000206053.81	ENSG00000007545+ENSG00000261732+ENSG00000206053	chr16	dexseq_prepare_annotation2.py	exon	.	+	.		33	2.52934642680158e-31	5.57944064735644e-30
ENSG00000104611.18	ENSG00000104611	chr8	dexseq_prepare_annotation2.py	exon	.	+	.	SH2D4A	8	2.94758568247526e-31	6.49170656259432e-30
ENSG00000181004.5	ENSG00000181004	chr4	dexseq_prepare_annotation2.py	exon	.	+	.	BBS12	3	3.47225740568265e-31	7.63511434292342e-30
ENSG00000103091.71	ENSG00000103091	chr16	dexseq_prepare_annotation2.py	exon	.	-	.	WDR59	22	4.19310800280296e-31	9.20559707893845e-30
ENSG00000226926.11	ENSG00000226926	chr5	dexseq_prepare_annotation2.py	exon	.	-	.	AC010423.1	8	4.23087956525322e-31	9.2694689284011e-30
ENSG00000110074.53	ENSG00000110074	chr11	dexseq_prepare_annotation2.py	exon	.	+	.	FOXRED1	27	4.23556273917571e-31	9.2694689284011e-30
ENSG00000171320.25	ENSG00000171320	chr8	dexseq_prepare_annotation2.py	exon	.	+	.	ESCO2	17	4.84009480546967e-31	1.05757977048648e-29
ENSG00000104529.112	ENSG00000104529	chr8	dexseq_prepare_annotation2.py	exon	.	-	.	EEF1D	57	4.8710619673378e-31	1.06267271693101e-29
ENSG00000223802.ENSG00000130283.15	ENSG00000223802+ENSG00000130283	chr19	dexseq_prepare_annotation2.py	exon	.	-	.		10	5.24190217266645e-31	1.14178010432884e-29
ENSG00000152042.ENSG00000232637.26	ENSG00000152042+ENSG00000232637	chr1	dexseq_prepare_annotation2.py	exon	.	-	.		11	5.29101201119002e-31	1.15067071559971e-29
ENSG00000157483.43	ENSG00000157483	chr15	dexseq_prepare_annotation2.py	exon	.	-	.	MYO1E	28	5.36829197811651e-31	1.16565025346427e-29
ENSG00000163322.20	ENSG00000163322	chr4	dexseq_prepare_annotation2.py	exon	.	-	.	FAM175A	13	5.38582880412572e-31	1.16763085401944e-29
ENSG00000186281.31	ENSG00000186281	chr2	dexseq_prepare_annotation2.py	exon	.	-	.	GPAT2	19	5.44094719109451e-31	1.17774012911757e-29
ENSG00000226074.ENSG00000188086.ENSG00000261603.ENSG00000206549.32	ENSG00000226074+ENSG00000188086+ENSG00000261603+ENSG00000206549	chr3	dexseq_prepare_annotation2.py	exon	.	-	.		9	6.42531705016399e-31	1.38864912883217e-29
ENSG00000091128.48	ENSG00000091128	chr7	dexseq_prepare_annotation2.py	exon	.	-	.	LAMB4	29	6.6035492046016e-31	1.42494938124179e-29
ENSG00000103316.33	ENSG00000103316	chr16	dexseq_prepare_annotation2.py	exon	.	-	.	CRYM	21	7.56559126107553e-31	1.63000898676123e-29
ENSG00000175455.60	ENSG00000175455	chr3	dexseq_prepare_annotation2.py	exon	.	-	.	CCDC14	44	7.64458422027875e-31	1.64447451250182e-29
ENSG00000213699.ENSG00000115163.23	ENSG00000213699+ENSG00000115163	chr2	dexseq_prepare_annotation2.py	exon	.	+	.		18	8.16140108460036e-31	1.75293250849582e-29
ENSG00000265381.ENSG00000162734.13	ENSG00000265381+ENSG00000162734	chr1	dexseq_prepare_annotation2.py	exon	.	+	.		8	9.17815163987771e-31	1.96826667702169e-29
ENSG00000154727.11	ENSG00000154727	chr21	dexseq_prepare_annotation2.py	exon	.	+	.	GABPA	4	1.07717848335217e-30	2.3064585581036e-29
ENSG00000119681.50	ENSG00000119681	chr14	dexseq_prepare_annotation2.py	exon	.	-	.	LTBP2	16	1.12778288680499e-30	2.41109207310004e-29
ENSG00000003756.ENSG00000004534.144	ENSG00000003756+ENSG00000004534	chr3	dexseq_prepare_annotation2.py	exon	.	+	.		47	1.14097002369255e-30	2.4355321659591e-29
ENSG00000223705.ENSG00000205583.ENSG00000178809.74	ENSG00000223705+ENSG00000205583+ENSG00000178809	chr7	dexseq_prepare_annotation2.py	exon	.	+	.		37	1.1744009518305e-30	2.50304350332537e-29
ENSG00000177479.68	ENSG00000177479	chr3	dexseq_prepare_annotation2.py	exon	.	+	.	ARIH2	45	1.19188360635452e-30	2.53640874818543e-29
ENSG00000185722.50	ENSG00000185722	chr17	dexseq_prepare_annotation2.py	exon	.	-	.	ANKFY1	24	1.50138118449116e-30	3.19014761635756e-29
ENSG00000204661.20	ENSG00000204661	chr5	dexseq_prepare_annotation2.py	exon	.	-	.	C5orf60	15	1.55025040775533e-30	3.28894868617817e-29
ENSG00000174744.17	ENSG00000174744	chr11	dexseq_prepare_annotation2.py	exon	.	-	.	BRMS1	8	1.58437509867574e-30	3.35621442658412e-29
ENSG00000123552.45	ENSG00000123552	chr6	dexseq_prepare_annotation2.py	exon	.	-	.	USP45	28	1.61634043516588e-30	3.41870785639125e-29
ENSG00000164934.20	ENSG00000164934	chr8	dexseq_prepare_annotation2.py	exon	.	+	.	DCAF13	14	1.62925631889645e-30	3.44078103876534e-29
ENSG00000212290.ENSG00000129636.42	ENSG00000212290+ENSG00000129636	chr16	dexseq_prepare_annotation2.py	exon	.	-	.		12	1.72360899048336e-30	3.63450983935512e-29
ENSG00000154040.34	ENSG00000154040	chr18	dexseq_prepare_annotation2.py	exon	.	+	.	CABYR	19	1.77062186100307e-30	3.72797850097384e-29
ENSG00000064393.20	ENSG00000064393	chr7	dexseq_prepare_annotation2.py	exon	.	-	.	HIPK2	7	1.94912841377443e-30	4.09759950623033e-29
ENSG00000088986.21	ENSG00000088986	chr12	dexseq_prepare_annotation2.py	exon	.	+	.	DYNLL1	6	1.99765502320875e-30	4.19326224614544e-29
ENSG00000214597.ENSG00000271698.ENSG00000182325.37	ENSG00000214597+ENSG00000271698+ENSG00000182325	chr8	dexseq_prepare_annotation2.py	exon	.	-	.		26	2.28283428483091e-30	4.78464134471736e-29
ENSG00000263798.ENSG00000108439.ENSG00000108465.115	ENSG00000263798+ENSG00000108439+ENSG00000108465	chr17	dexseq_prepare_annotation2.py	exon	.	+	.		55	2.39143669363479e-30	5.00470348781036e-29
ENSG00000113971.ENSG00000240303.48	ENSG00000113971+ENSG00000240303	chr3	dexseq_prepare_annotation2.py	exon	.	-	.		10	2.42214690064023e-30	5.06133859132277e-29
ENSG00000136631.20	ENSG00000136631	chr1	dexseq_prepare_annotation2.py	exon	.	+	.	VPS45	4	2.42889617876686e-30	5.06780969629928e-29
ENSG00000126226.43	ENSG00000126226	chr13	dexseq_prepare_annotation2.py	exon	.	-	.	PCID2	29	2.47560385296885e-30	5.15750802701845e-29
ENSG00000166183.34	ENSG00000166183	chr14	dexseq_prepare_annotation2.py	exon	.	+	.	ASPG	18	2.53056424550373e-30	5.26410478356286e-29
ENSG00000071967.15	ENSG00000071967	chr2	dexseq_prepare_annotation2.py	exon	.	+	.	CYBRD1	11	2.56416996837515e-30	5.32602669329419e-29
ENSG00000143226.ENSG00000244682.ENSG00000273112.ENSG00000072694.80	ENSG00000143226+ENSG00000244682+ENSG00000273112+ENSG00000072694	chr1	dexseq_prepare_annotation2.py	exon	.	+	.		41	2.64759243183136e-30	5.49108295839463e-29
ENSG00000122674.29	ENSG00000122674	chr7	dexseq_prepare_annotation2.py	exon	.	+	.	CCZ1	26	3.00401343477125e-30	6.22099797126136e-29
ENSG00000175556.19	ENSG00000175556	chrX	dexseq_prepare_annotation2.py	exon	.	+	.	LONRF3	17	3.02098174341905e-30	6.24681396273313e-29
ENSG00000083845.26	ENSG00000083845	chr19	dexseq_prepare_annotation2.py	exon	.	+	.	RPS5	22	3.1135112847872e-30	6.42856682684858e-29
ENSG00000159618.23	ENSG00000159618	chr16	dexseq_prepare_annotation2.py	exon	.	+	.	GPR114	8	3.25027494452132e-30	6.70097546140168e-29
ENSG00000099331.55	ENSG00000099331	chr19	dexseq_prepare_annotation2.py	exon	.	+	.	MYO9B	29	3.57809524014167e-30	7.36588597284357e-29
ENSG00000162598.23	ENSG00000162598	chr1	dexseq_prepare_annotation2.py	exon	.	-	.	C1orf87	16	3.62257435488916e-30	7.4464028406055e-29
ENSG00000142347.75	ENSG00000142347	chr19	dexseq_prepare_annotation2.py	exon	.	-	.	MYO1F	34	3.68601508074924e-30	7.56560048008813e-29
ENSG00000184779.29	ENSG00000184779	chr15	dexseq_prepare_annotation2.py	exon	.	-	.	RPS17	13	3.85568355949741e-30	7.90215795982668e-29
ENSG00000104738.48	ENSG00000104738	chr8	dexseq_prepare_annotation2.py	exon	.	+	.	MCM4	34	4.15891273560901e-30	8.50810030553597e-29
ENSG00000123329.77	ENSG00000123329	chr12	dexseq_prepare_annotation2.py	exon	.	-	.	ARHGAP9	30	4.16360368105148e-30	8.50810030553597e-29
ENSG00000100364.41	ENSG00000100364	chr22	dexseq_prepare_annotation2.py	exon	.	-	.	KIAA0930	24	4.44032707497443e-30	9.06022620077503e-29
ENSG00000083312.17	ENSG00000083312	chr5	dexseq_prepare_annotation2.py	exon	.	+	.	TNPO1	5	5.5061884519782e-30	1.12185557666957e-28
ENSG00000138002.36	ENSG00000138002	chr2	dexseq_prepare_annotation2.py	exon	.	-	.	IFT172	18	5.52020101685704e-30	1.12306142388404e-28
ENSG00000100056.17	ENSG00000100056	chr22	dexseq_prepare_annotation2.py	exon	.	-	.	DGCR14	4	5.54107639676959e-30	1.12565790637157e-28
ENSG00000226803.35	ENSG00000226803	chr6	dexseq_prepare_annotation2.py	exon	.	-	.	RP11-203B9.4	18	5.57966215380012e-30	1.13183936233884e-28
ENSG00000125450.72	ENSG00000125450	chr17	dexseq_prepare_annotation2.py	exon	.	+	.	NUP85	11	5.96366407846265e-30	1.20796845384919e-28
ENSG00000259673.16	ENSG00000259673	chr15	dexseq_prepare_annotation2.py	exon	.	-	.	IQCH-AS1	6	6.0706759705901e-30	1.22785173603408e-28
ENSG00000113448.72	ENSG00000113448	chr5	dexseq_prepare_annotation2.py	exon	.	-	.	PDE4D	21	6.15609510561946e-30	1.24331615124411e-28
ENSG00000070269.40	ENSG00000070269	chr14	dexseq_prepare_annotation2.py	exon	.	+	.	TMEM260	20	6.26635657872428e-30	1.26374560363081e-28
ENSG00000213047.33	ENSG00000213047	chr1	dexseq_prepare_annotation2.py	exon	.	-	.	DENND1B	17	7.31250615592592e-30	1.47258378684285e-28
ENSG00000136710.16	ENSG00000136710	chr2	dexseq_prepare_annotation2.py	exon	.	-	.	CCDC115	12	7.36398143294568e-30	1.48080061423364e-28
ENSG00000070159.36	ENSG00000070159	chr9	dexseq_prepare_annotation2.py	exon	.	-	.	PTPN3	13	7.59860863509755e-30	1.52576982361763e-28
ENSG00000066739.54	ENSG00000066739	chr14	dexseq_prepare_annotation2.py	exon	.	-	.	ATG2B	28	7.84906619693748e-30	1.5737831428108e-28
ENSG00000090512.20	ENSG00000090512	chr3	dexseq_prepare_annotation2.py	exon	.	+	.	FETUB	14	1.04560056948936e-29	2.09346434367459e-28
ENSG00000109814.36	ENSG00000109814	chr4	dexseq_prepare_annotation2.py	exon	.	-	.	UGDH	10	1.1820453996721e-29	2.3632391816211e-28
ENSG00000162825.82	ENSG00000162825	chr1	dexseq_prepare_annotation2.py	exon	.	+	.	NBPF8	47	1.33661411308118e-29	2.66842026172682e-28
ENSG00000108387.71	ENSG00000108387	chr17	dexseq_prepare_annotation2.py	exon	.	-	.	SEPT4	24	1.39908520157972e-29	2.78912459366647e-28
ENSG00000074319.ENSG00000256464.37	ENSG00000074319+ENSG00000256464	chr11	dexseq_prepare_annotation2.py	exon	.	-	.		11	1.4307451091063e-29	2.84814754502869e-28
ENSG00000074855.22	ENSG00000074855	chr19	dexseq_prepare_annotation2.py	exon	.	-	.	ANO8	6	1.48030902059324e-29	2.94259135540562e-28
ENSG00000067141.45	ENSG00000067141	chr15	dexseq_prepare_annotation2.py	exon	.	+	.	NEO1	17	1.65175198305935e-29	3.27869224105128e-28
ENSG00000163810.23	ENSG00000163810	chr3	dexseq_prepare_annotation2.py	exon	.	+	.	TGM4	19	1.70308120225789e-29	3.37575024018976e-28
ENSG00000073910.76	ENSG00000073910	chr13	dexseq_prepare_annotation2.py	exon	.	+	.	FRY	8	1.81455678279593e-29	3.59157993741706e-28
ENSG00000184445.92	ENSG00000184445	chr12	dexseq_prepare_annotation2.py	exon	.	+	.	KNTC1	18	1.91660363138711e-29	3.78815888682282e-28
ENSG00000156170.57	ENSG00000156170	chr8	dexseq_prepare_annotation2.py	exon	.	+	.	NDUFAF6	40	1.94117424896022e-29	3.83126496505306e-28
ENSG00000236943.54	ENSG00000236943	chr1	dexseq_prepare_annotation2.py	exon	.	-	.	RP11-640M9.1	20	2.13755101545699e-29	4.21285800276501e-28
ENSG00000170579.48	ENSG00000170579	chr18	dexseq_prepare_annotation2.py	exon	.	-	.	DLGAP1	15	2.18765690501896e-29	4.3054949726437e-28
ENSG00000263136.ENSG00000185928.ENSG00000013364.67	ENSG00000263136+ENSG00000185928+ENSG00000013364	chr16	dexseq_prepare_annotation2.py	exon	.	+	.		33	2.27008798217403e-29	4.4613981236069e-28
ENSG00000140025.ENSG00000259053.ENSG00000053254.35	ENSG00000140025+ENSG00000259053+ENSG00000053254	chr14	dexseq_prepare_annotation2.py	exon	.	-	.		17	2.80474878721973e-29	5.50436908382938e-28
ENSG00000140009.ENSG00000214770.43	ENSG00000140009+ENSG00000214770	chr14	dexseq_prepare_annotation2.py	exon	.	-	.		25	2.85265243035691e-29	5.59047351288165e-28
ENSG00000115266.29	ENSG00000115266	chr19	dexseq_prepare_annotation2.py	exon	.	+	.	APC2	12	2.90873541332944e-29	5.69234187023216e-28
ENSG00000066777.57	ENSG00000066777	chr8	dexseq_prepare_annotation2.py	exon	.	-	.	ARFGEF1	41	3.09598821545188e-29	6.05025866047814e-28
ENSG00000105609.35	ENSG00000105609	chr19	dexseq_prepare_annotation2.py	exon	.	-	.	LILRB5	17	3.40649129401096e-29	6.64768870666696e-28
ENSG00000197565.63	ENSG00000197565	chrX	dexseq_prepare_annotation2.py	exon	.	-	.	COL4A6	27	3.41750782733567e-29	6.65982037981494e-28
ENSG00000074706.24	ENSG00000074706	chr6	dexseq_prepare_annotation2.py	exon	.	-	.	IPCEF1	16	4.07702822047956e-29	7.93390835331752e-28
ENSG00000018236.42	ENSG00000018236	chr12	dexseq_prepare_annotation2.py	exon	.	+	.	CNTN1	12	4.09058208553909e-29	7.9491353553018e-28
ENSG00000233396.13	ENSG00000233396	chr1	dexseq_prepare_annotation2.py	exon	.	-	.	RP11-458D21.1	8	4.13337197932683e-29	8.02105401582654e-28
ENSG00000139835.14	ENSG00000139835	chr13	dexseq_prepare_annotation2.py	exon	.	-	.	GRTP1	12	4.55287306813564e-29	8.82278125982989e-28
ENSG00000125257.39	ENSG00000125257	chr13	dexseq_prepare_annotation2.py	exon	.	-	.	ABCC4	23	4.58922130446103e-29	8.8808152858294e-28
ENSG00000183914.100	ENSG00000183914	chr17	dexseq_prepare_annotation2.py	exon	.	+	.	DNAH2	53	5.10991962349585e-29	9.87467058161629e-28
ENSG00000079337.70	ENSG00000079337	chr12	dexseq_prepare_annotation2.py	exon	.	-	.	RAPGEF3	22	5.12963629155899e-29	9.89898519407245e-28
ENSG00000132953.26	ENSG00000132953	chr13	dexseq_prepare_annotation2.py	exon	.	-	.	XPO4	18	5.45276785713249e-29	1.05079380580157e-27
ENSG00000183292.12	ENSG00000183292	chr2	dexseq_prepare_annotation2.py	exon	.	+	.	AC140481.2	8	5.53719653997356e-29	1.06558393886454e-27
ENSG00000145348.67	ENSG00000145348	chr4	dexseq_prepare_annotation2.py	exon	.	-	.	TBCK	38	5.89714141421601e-29	1.1332802925519e-27
ENSG00000104833.29	ENSG00000104833	chr19	dexseq_prepare_annotation2.py	exon	.	-	.	TUBB4A	24	6.00785459639501e-29	1.15295964764842e-27
ENSG00000115042.18	ENSG00000115042	chr2	dexseq_prepare_annotation2.py	exon	.	+	.	FAHD2A	10	6.0241942238678e-29	1.15423818737478e-27
ENSG00000259529.ENSG00000092098.ENSG00000213928.121	ENSG00000259529+ENSG00000092098+ENSG00000213928	chr14	dexseq_prepare_annotation2.py	exon	.	+	.		15	6.03115449258895e-29	1.15423818737478e-27
ENSG00000149927.54	ENSG00000149927	chr16	dexseq_prepare_annotation2.py	exon	.	-	.	DOC2A	24	7.76918403092778e-29	1.48481306376202e-27
ENSG00000166748.30	ENSG00000166748	chr15	dexseq_prepare_annotation2.py	exon	.	+	.	AGBL1	13	8.25997399171369e-29	1.57643932785457e-27
ENSG00000206120.55	ENSG00000206120	chr3	dexseq_prepare_annotation2.py	exon	.	+	.	EGFEM1P	18	8.49066476458801e-29	1.61824139572333e-27
ENSG00000187243.ENSG00000221705.45	ENSG00000187243+ENSG00000221705	chrX	dexseq_prepare_annotation2.py	exon	.	-	.		13	8.57551145899756e-29	1.63217039085859e-27
ENSG00000166669.43	ENSG00000166669	chr16	dexseq_prepare_annotation2.py	exon	.	+	.	ATF7IP2	21	9.23912362979544e-29	1.75606630634811e-27
ENSG00000166589.35	ENSG00000166589	chr16	dexseq_prepare_annotation2.py	exon	.	-	.	CDH16	19	9.62120431609836e-29	1.82618618174918e-27
ENSG00000074317.16	ENSG00000074317	chr5	dexseq_prepare_annotation2.py	exon	.	-	.	SNCB	11	9.96971458774903e-29	1.88975122821063e-27
ENSG00000221297.ENSG00000167110.55	ENSG00000221297+ENSG00000167110	chr9	dexseq_prepare_annotation2.py	exon	.	-	.		19	1.01247361015507e-28	1.91651723613937e-27
ENSG00000177674.35	ENSG00000177674	chr1	dexseq_prepare_annotation2.py	exon	.	+	.	AGTRAP	17	1.14315547572831e-28	2.16093763293329e-27
ENSG00000233404.ENSG00000071054.63	ENSG00000233404+ENSG00000071054	chr2	dexseq_prepare_annotation2.py	exon	.	+	.		53	1.161540479688e-28	2.19270396675796e-27
ENSG00000151490.43	ENSG00000151490	chr12	dexseq_prepare_annotation2.py	exon	.	+	.	PTPRO	18	1.19501542207235e-28	2.25283138332253e-27
ENSG00000139793.17	ENSG00000139793	chr13	dexseq_prepare_annotation2.py	exon	.	+	.	MBNL2	17	1.27351395218776e-28	2.39755849207668e-27
ENSG00000147224.18	ENSG00000147224	chrX	dexseq_prepare_annotation2.py	exon	.	+	.	PRPS1	13	1.45154824243481e-28	2.72902870782968e-27
ENSG00000188641.21	ENSG00000188641	chr1	dexseq_prepare_annotation2.py	exon	.	-	.	DPYD	10	1.51640826698887e-28	2.84711295053728e-27
ENSG00000184640.109	ENSG00000184640	chr17	dexseq_prepare_annotation2.py	exon	.	+	.	SEPT9	41	1.66377833856331e-28	3.11958438480621e-27
ENSG00000166986.77	ENSG00000166986	chr12	dexseq_prepare_annotation2.py	exon	.	+	.	MARS	15	1.84771154247569e-28	3.45978375868424e-27
ENSG00000129071.29	ENSG00000129071	chr3	dexseq_prepare_annotation2.py	exon	.	-	.	MBD4	25	1.86254107887498e-28	3.48285141096904e-27
ENSG00000150540.21	ENSG00000150540	chr2	dexseq_prepare_annotation2.py	exon	.	+	.	HNMT	5	1.869643916295e-28	3.49142790559799e-27
ENSG00000140943.52	ENSG00000140943	chr16	dexseq_prepare_annotation2.py	exon	.	-	.	MBTPS1	39	1.88505800889618e-28	3.51263629061605e-27
ENSG00000166311.32	ENSG00000166311	chr11	dexseq_prepare_annotation2.py	exon	.	+	.	SMPD1	10	1.8860641704569e-28	3.51263629061605e-27
ENSG00000261360.9	ENSG00000261360	chr5	dexseq_prepare_annotation2.py	exon	.	-	.	CTD-2165H16.4	4	1.95725297512372e-28	3.64033311391979e-27
ENSG00000265759.ENSG00000132026.ENSG00000095066.117	ENSG00000265759+ENSG00000132026+ENSG00000095066	chr19	dexseq_prepare_annotation2.py	exon	.	-	.		79	2.00341926450543e-28	3.72121048126009e-27
ENSG00000135605.26	ENSG00000135605	chr4	dexseq_prepare_annotation2.py	exon	.	-	.	TEC	14	2.30071308684479e-28	4.26769974331169e-27
ENSG00000104450.29	ENSG00000104450	chr8	dexseq_prepare_annotation2.py	exon	.	+	.	SPAG1	23	2.32267906502657e-28	4.30269319455856e-27
ENSG00000137337.35	ENSG00000137337	chr6	dexseq_prepare_annotation2.py	exon	.	-	.	MDC1	19	2.64943994425161e-28	4.90146389686548e-27
ENSG00000182272.21	ENSG00000182272	chr11	dexseq_prepare_annotation2.py	exon	.	+	.	B4GALNT4	17	2.7918736637036e-28	5.15808882608354e-27
ENSG00000166526.15	ENSG00000166526	chr7	dexseq_prepare_annotation2.py	exon	.	-	.	ZNF3	6	3.10476544239147e-28	5.72853996185927e-27
ENSG00000118492.54	ENSG00000118492	chr6	dexseq_prepare_annotation2.py	exon	.	+	.	ADGB	30	3.13606430599085e-28	5.77860454789152e-27
ENSG00000141349.23	ENSG00000141349	chr17	dexseq_prepare_annotation2.py	exon	.	+	.	G6PC3	13	3.16291164930797e-28	5.8182985364922e-27
ENSG00000128513.31	ENSG00000128513	chr7	dexseq_prepare_annotation2.py	exon	.	-	.	POT1	31	3.16599307751467e-28	5.8182985364922e-27
ENSG00000109819.47	ENSG00000109819	chr4	dexseq_prepare_annotation2.py	exon	.	-	.	PPARGC1A	34	3.35988466424634e-28	6.16645498894417e-27
ENSG00000125485.30	ENSG00000125485	chr9	dexseq_prepare_annotation2.py	exon	.	-	.	DDX31	21	3.63762506196957e-28	6.66737750790327e-27
ENSG00000198691.61	ENSG00000198691	chr1	dexseq_prepare_annotation2.py	exon	.	-	.	ABCA4	27	3.74315747930997e-28	6.85175594002979e-27
ENSG00000136715.29	ENSG00000136715	chr2	dexseq_prepare_annotation2.py	exon	.	-	.	SAP130	19	3.80691948341746e-28	6.95928956948844e-27
ENSG00000060718.47	ENSG00000060718	chr1	dexseq_prepare_annotation2.py	exon	.	-	.	COL11A1	15	4.06697229776333e-28	7.42490008308765e-27
ENSG00000151376.37	ENSG00000151376	chr11	dexseq_prepare_annotation2.py	exon	.	-	.	ME3	24	4.33659610522553e-28	7.90272392638474e-27
ENSG00000006432.24	ENSG00000006432	chr14	dexseq_prepare_annotation2.py	exon	.	-	.	MAP3K9	18	4.34009054551724e-28	7.90272392638474e-27
ENSG00000171067.10	ENSG00000171067	chr11	dexseq_prepare_annotation2.py	exon	.	-	.	C11orf24	10	4.86229362085246e-28	8.84198217422385e-27
ENSG00000221267.ENSG00000204356.41	ENSG00000221267+ENSG00000204356	chr6	dexseq_prepare_annotation2.py	exon	.	-	.		19	5.19673764624645e-28	9.43779251854313e-27
ENSG00000163463.ENSG00000185499.ENSG00000273088.42	ENSG00000163463+ENSG00000185499+ENSG00000273088	chr1	dexseq_prepare_annotation2.py	exon	.	-	.		27	5.26838031929696e-28	9.55539567715625e-27
ENSG00000166435.55	ENSG00000166435	chr11	dexseq_prepare_annotation2.py	exon	.	-	.	XRRA1	15	5.62393242162748e-28	1.01869533094101e-26
ENSG00000152767.79	ENSG00000152767	chr13	dexseq_prepare_annotation2.py	exon	.	+	.	FARP1	42	5.94380251399977e-28	1.07523154995758e-26
ENSG00000178038.54	ENSG00000178038	chr3	dexseq_prepare_annotation2.py	exon	.	-	.	ALS2CL	8	6.19278632291036e-28	1.11881393529142e-26
ENSG00000259271.ENSG00000273244.ENSG00000189295.ENSG00000249263.ENSG00000241717.24	ENSG00000259271+ENSG00000273244+ENSG00000189295+ENSG00000249263+ENSG00000241717	chr22	dexseq_prepare_annotation2.py	exon	.	-	.		14	6.46047788695941e-28	1.16565839637922e-26
ENSG00000145388.17	ENSG00000145388	chr4	dexseq_prepare_annotation2.py	exon	.	+	.	METTL14	14	6.48496792820321e-28	1.16855753251714e-26
ENSG00000141293.14	ENSG00000141293	chr17	dexseq_prepare_annotation2.py	exon	.	-	.	SKAP1	10	7.25483730457894e-28	1.30558842543493e-26
ENSG00000177106.58	ENSG00000177106	chr11	dexseq_prepare_annotation2.py	exon	.	+	.	EPS8L2	25	7.67883909519351e-28	1.38010223375401e-26
ENSG00000072952.52	ENSG00000072952	chr11	dexseq_prepare_annotation2.py	exon	.	-	.	MRVI1	17	8.07127204257792e-28	1.4487567864265e-26
ENSG00000039560.75	ENSG00000039560	chr5	dexseq_prepare_annotation2.py	exon	.	+	.	RAI14	24	8.8862692608645e-28	1.59298431517435e-26
ENSG00000171606.36	ENSG00000171606	chr19	dexseq_prepare_annotation2.py	exon	.	+	.	ZNF274	16	9.05503446065164e-28	1.62114326634247e-26
ENSG00000164306.31	ENSG00000164306	chr4	dexseq_prepare_annotation2.py	exon	.	+	.	PRIMPOL	13	9.7307898906754e-28	1.73988028006599e-26
ENSG00000174136.17	ENSG00000174136	chr5	dexseq_prepare_annotation2.py	exon	.	+	.	RGMB	13	9.95348197815548e-28	1.77740749609919e-26
ENSG00000177565.40	ENSG00000177565	chr3	dexseq_prepare_annotation2.py	exon	.	-	.	TBL1XR1	34	1.02312395755278e-27	1.82465872892608e-26
ENSG00000253309.16	ENSG00000253309	chr13	dexseq_prepare_annotation2.py	exon	.	+	.	SERPINE3	8	1.02459171819681e-27	1.82493069191023e-26
ENSG00000246090.33	ENSG00000246090	chr4	dexseq_prepare_annotation2.py	exon	.	+	.	RP11-696N14.1	26	1.08209290677227e-27	1.92487680531605e-26
ENSG00000155324.49	ENSG00000155324	chr5	dexseq_prepare_annotation2.py	exon	.	+	.	GRAMD3	26	1.08534832632836e-27	1.92819565016722e-26
ENSG00000262117.3	ENSG00000262117	chr16	dexseq_prepare_annotation2.py	exon	.	-	.	BCAR4	4	1.19144207458364e-27	2.11397171161739e-26
ENSG00000125835.ENSG00000088876.ENSG00000256566.30	ENSG00000125835+ENSG00000088876+ENSG00000256566	chr20	dexseq_prepare_annotation2.py	exon	.	-	.		15	1.19788091054273e-27	2.12268169013799e-26
ENSG00000167210.66	ENSG00000167210	chr18	dexseq_prepare_annotation2.py	exon	.	-	.	LOXHD1	30	1.21415229312526e-27	2.14790419127785e-26
ENSG00000133226.69	ENSG00000133226	chr1	dexseq_prepare_annotation2.py	exon	.	+	.	SRRM1	33	1.21521065956981e-27	2.14790419127785e-26
ENSG00000124678.50	ENSG00000124678	chr6	dexseq_prepare_annotation2.py	exon	.	-	.	TCP11	19	1.30276223221294e-27	2.29972340610109e-26
ENSG00000154734.19	ENSG00000154734	chr21	dexseq_prepare_annotation2.py	exon	.	-	.	ADAMTS1	12	1.34793911732977e-27	2.37644920621989e-26
ENSG00000034693.ENSG00000241847.ENSG00000229036.38	ENSG00000034693+ENSG00000241847+ENSG00000229036	chr6	dexseq_prepare_annotation2.py	exon	.	+	.		26	1.51895285967655e-27	2.67455214822489e-26
ENSG00000163739.5	ENSG00000163739	chr4	dexseq_prepare_annotation2.py	exon	.	+	.	CXCL1	5	1.53849752148375e-27	2.70553271363587e-26
ENSG00000272298.ENSG00000185442.ENSG00000258741.35	ENSG00000272298+ENSG00000185442+ENSG00000258741	chr15	dexseq_prepare_annotation2.py	exon	.	-	.		13	1.71818035007551e-27	3.01769017180983e-26
ENSG00000141279.84	ENSG00000141279	chr17	dexseq_prepare_annotation2.py	exon	.	+	.	NPEPPS	35	1.79320386627748e-27	3.14547454419723e-26
ENSG00000135249.29	ENSG00000135249	chr7	dexseq_prepare_annotation2.py	exon	.	+	.	RINT1	15	1.7982174358994e-27	3.15028622766467e-26
ENSG00000164898.ENSG00000269955.ENSG00000146963.43	ENSG00000164898+ENSG00000269955+ENSG00000146963	chr7	dexseq_prepare_annotation2.py	exon	.	+	.		26	1.92648166543817e-27	3.37073557477359e-26
ENSG00000100297.37	ENSG00000100297	chr22	dexseq_prepare_annotation2.py	exon	.	+	.	MCM5	10	1.96467237764319e-27	3.43322786395457e-26
ENSG00000140400.118	ENSG00000140400	chr15	dexseq_prepare_annotation2.py	exon	.	-	.	MAN2C1	30	1.98172442951245e-27	3.4586699949038e-26
ENSG00000146839.57	ENSG00000146839	chr7	dexseq_prepare_annotation2.py	exon	.	+	.	ZAN	10	1.99636135641958e-27	3.47983841963839e-26
ENSG00000179044.15	ENSG00000179044	chr16	dexseq_prepare_annotation2.py	exon	.	-	.	EXOC3L1	10	2.15253655005043e-27	3.74735817213923e-26
ENSG00000231731.16	ENSG00000231731	chr2	dexseq_prepare_annotation2.py	exon	.	+	.	AC010976.2	11	2.27583341502835e-27	3.95704118214516e-26
ENSG00000241369.29	ENSG00000241369	chr3	dexseq_prepare_annotation2.py	exon	.	-	.	CT64	20	2.30601976202566e-27	4.00444062975127e-26
ENSG00000090661.45	ENSG00000090661	chr19	dexseq_prepare_annotation2.py	exon	.	+	.	CERS4	5	2.30886666940614e-27	4.00444062975127e-26
ENSG00000074696.30	ENSG00000074696	chr15	dexseq_prepare_annotation2.py	exon	.	+	.	PTPLAD1	11	2.41751392281878e-27	4.18764115844078e-26
ENSG00000082269.61	ENSG00000082269	chr6	dexseq_prepare_annotation2.py	exon	.	+	.	FAM135A	12	2.53520909656757e-27	4.38603818140586e-26
ENSG00000108469.41	ENSG00000108469	chr17	dexseq_prepare_annotation2.py	exon	.	-	.	RECQL5	4	2.54811065968486e-27	4.40286866788635e-26
ENSG00000186081.34	ENSG00000186081	chr12	dexseq_prepare_annotation2.py	exon	.	-	.	KRT5	14	2.61035102710059e-27	4.50480354490306e-26
ENSG00000132912.42	ENSG00000132912	chr5	dexseq_prepare_annotation2.py	exon	.	-	.	DCTN4	25	2.76171936226812e-27	4.76010635421989e-26
ENSG00000183066.28	ENSG00000183066	chr22	dexseq_prepare_annotation2.py	exon	.	+	.	WBP2NL	12	2.79529079667178e-27	4.81199253149144e-26
ENSG00000075142.26	ENSG00000075142	chr7	dexseq_prepare_annotation2.py	exon	.	-	.	SRI	17	2.80035816218572e-27	4.81474219334905e-26
ENSG00000100031.ENSG00000100028.91	ENSG00000100031+ENSG00000100028	chr22	dexseq_prepare_annotation2.py	exon	.	+	.		62	2.88804465143252e-27	4.95935885379037e-26
ENSG00000235098.14	ENSG00000235098	chr1	dexseq_prepare_annotation2.py	exon	.	-	.	ANKRD65	12	3.22020213472379e-27	5.52290539175434e-26
ENSG00000120709.31	ENSG00000120709	chr5	dexseq_prepare_annotation2.py	exon	.	+	.	FAM53C	15	3.29543378164724e-27	5.64495601485869e-26
ENSG00000135837.57	ENSG00000135837	chr1	dexseq_prepare_annotation2.py	exon	.	+	.	CEP350	26	3.40243289916588e-27	5.82105505251869e-26
ENSG00000183773.ENSG00000099949.126	ENSG00000183773+ENSG00000099949	chr22	dexseq_prepare_annotation2.py	exon	.	+	.		47	3.42775404402707e-27	5.85715361587138e-26
ENSG00000116698.56	ENSG00000116698	chr1	dexseq_prepare_annotation2.py	exon	.	+	.	SMG7	20	3.49740654518897e-27	5.96882113339446e-26
ENSG00000162437.17	ENSG00000162437	chr1	dexseq_prepare_annotation2.py	exon	.	+	.	RAVER2	11	3.62173197915542e-27	6.17340678265128e-26
ENSG00000234771.6	ENSG00000234771	chr9	dexseq_prepare_annotation2.py	exon	.	-	.	RP11-395P17.3	6	3.64861280719517e-27	6.21159542329239e-26
ENSG00000066427.ENSG00000259634.44	ENSG00000066427+ENSG00000259634	chr14	dexseq_prepare_annotation2.py	exon	.	-	.		9	3.78624448976697e-27	6.43800763425449e-26
ENSG00000128585.42	ENSG00000128585	chr7	dexseq_prepare_annotation2.py	exon	.	+	.	MKLN1	23	3.91011860385945e-27	6.6405013009241e-26
ENSG00000119408.27	ENSG00000119408	chr9	dexseq_prepare_annotation2.py	exon	.	+	.	NEK6	21	4.16494636793961e-27	7.06462479891957e-26
ENSG00000259080.ENSG00000198522.ENSG00000243943.62	ENSG00000259080+ENSG00000198522+ENSG00000243943	chr2	dexseq_prepare_annotation2.py	exon	.	+	.		10	4.33300577767063e-27	7.34071491638339e-26
ENSG00000236107.28	ENSG00000236107	chr2	dexseq_prepare_annotation2.py	exon	.	+	.	AC010127.3	22	4.44949299014727e-27	7.52886771198699e-26
ENSG00000141086.ENSG00000205220.ENSG00000261884.54	ENSG00000141086+ENSG00000205220+ENSG00000261884	chr16	dexseq_prepare_annotation2.py	exon	.	-	.		34	4.6463659560365e-27	7.8524150596841e-26
ENSG00000175183.20	ENSG00000175183	chr12	dexseq_prepare_annotation2.py	exon	.	-	.	CSRP2	20	4.69470364615036e-27	7.92445414724286e-26
ENSG00000175155.12	ENSG00000175155	chr17	dexseq_prepare_annotation2.py	exon	.	+	.	YPEL2	13	4.83404132381229e-27	8.14973552465316e-26
ENSG00000188997.14	ENSG00000188997	chr11	dexseq_prepare_annotation2.py	exon	.	-	.	KCTD21	7	4.84198490093625e-27	8.15322093452555e-26
ENSG00000156858.38	ENSG00000156858	chr16	dexseq_prepare_annotation2.py	exon	.	+	.	PRR14	8	5.71282336794081e-27	9.60793020971863e-26
ENSG00000234680.6	ENSG00000234680	chr9	dexseq_prepare_annotation2.py	exon	.	+	.	VN2R3P	6	6.75893015196495e-27	1.13535297649532e-25
ENSG00000042317.53	ENSG00000042317	chr14	dexseq_prepare_annotation2.py	exon	.	+	.	SPATA7	22	7.3385456901751e-27	1.23122516869624e-25
ENSG00000135953.23	ENSG00000135953	chr2	dexseq_prepare_annotation2.py	exon	.	-	.	MFSD9	12	7.50562552663163e-27	1.25773616161852e-25
ENSG00000177182.26	ENSG00000177182	chr8	dexseq_prepare_annotation2.py	exon	.	+	.	CLVS1	9	7.7611699092375e-27	1.2989895354725e-25
ENSG00000196684.ENSG00000167461.51	ENSG00000196684+ENSG00000167461	chr19	dexseq_prepare_annotation2.py	exon	.	+	.		18	7.83785236414686e-27	1.31024339219925e-25
ENSG00000125755.64	ENSG00000125755	chr19	dexseq_prepare_annotation2.py	exon	.	-	.	SYMPK	23	8.08442308624531e-27	1.34983598461677e-25
ENSG00000182896.11	ENSG00000182896	chr17	dexseq_prepare_annotation2.py	exon	.	+	.	TMEM95	6	8.23344503929924e-27	1.37306550384948e-25
ENSG00000177058.64	ENSG00000177058	chr5	dexseq_prepare_annotation2.py	exon	.	-	.	SLC38A9	38	8.26621835396149e-27	1.37687610637714e-25
ENSG00000108349.36	ENSG00000108349	chr17	dexseq_prepare_annotation2.py	exon	.	+	.	CASC3	32	8.44286182387948e-27	1.40461280343319e-25
ENSG00000013375.43	ENSG00000013375	chr6	dexseq_prepare_annotation2.py	exon	.	-	.	PGM3	14	8.56118303097612e-27	1.42259179107537e-25
ENSG00000171219.22	ENSG00000171219	chr11	dexseq_prepare_annotation2.py	exon	.	-	.	CDC42BPG	16	8.67328193844047e-27	1.43949505856294e-25
ENSG00000227775.7	ENSG00000227775	chr1	dexseq_prepare_annotation2.py	exon	.	+	.	RP1-283E3.4	2	8.93586540718771e-27	1.48130385334205e-25
ENSG00000166833.59	ENSG00000166833	chr11	dexseq_prepare_annotation2.py	exon	.	+	.	NAV2	21	9.46383496819752e-27	1.56695358214488e-25
ENSG00000148481.22	ENSG00000148481	chr10	dexseq_prepare_annotation2.py	exon	.	-	.	FAM188A	10	1.05777604864148e-26	1.74930186828373e-25
ENSG00000134107.7	ENSG00000134107	chr3	dexseq_prepare_annotation2.py	exon	.	+	.	BHLHE40	8	1.09894592514099e-26	1.81522317992039e-25
ENSG00000166157.ENSG00000187172.51	ENSG00000166157+ENSG00000187172	chr21	dexseq_prepare_annotation2.py	exon	.	-	.		17	1.11448297831982e-26	1.83869813605083e-25
ENSG00000066629.65	ENSG00000066629	chr14	dexseq_prepare_annotation2.py	exon	.	+	.	EML1	26	1.21982956219284e-26	2.01011106596505e-25
ENSG00000022567.17	ENSG00000022567	chr8	dexseq_prepare_annotation2.py	exon	.	-	.	SLC45A4	16	1.27627572216604e-26	2.10063174911671e-25
ENSG00000187764.61	ENSG00000187764	chr9	dexseq_prepare_annotation2.py	exon	.	-	.	SEMA4D	20	1.27995318381166e-26	2.10418843902686e-25
ENSG00000167173.15	ENSG00000167173	chr15	dexseq_prepare_annotation2.py	exon	.	+	.	C15orf39	11	1.43506123310255e-26	2.35638752772755e-25
ENSG00000025293.33	ENSG00000025293	chr20	dexseq_prepare_annotation2.py	exon	.	+	.	PHF20	15	1.47793751054725e-26	2.42392233556064e-25
ENSG00000069248.35	ENSG00000069248	chr1	dexseq_prepare_annotation2.py	exon	.	-	.	NUP133	13	1.51134305272927e-26	2.47578333608248e-25
ENSG00000163630.21	ENSG00000163630	chr3	dexseq_prepare_annotation2.py	exon	.	+	.	SYNPR	19	1.60011249370583e-26	2.61810859082175e-25
ENSG00000068976.26	ENSG00000068976	chr11	dexseq_prepare_annotation2.py	exon	.	-	.	PYGM	15	1.6089180408447e-26	2.62941552611545e-25
ENSG00000228113.20	ENSG00000228113	chr7	dexseq_prepare_annotation2.py	exon	.	+	.	AC003991.3	13	1.65626335677072e-26	2.7036063617875e-25
ENSG00000215039.30	ENSG00000215039	chr12	dexseq_prepare_annotation2.py	exon	.	-	.	CD27-AS1	18	1.65892501161721e-26	2.70476904068023e-25
ENSG00000213842.ENSG00000182973.13	ENSG00000213842+ENSG00000182973	chr3	dexseq_prepare_annotation2.py	exon	.	+	.		10	1.77646244376574e-26	2.8930066205692e-25
ENSG00000148408.68	ENSG00000148408	chr9	dexseq_prepare_annotation2.py	exon	.	+	.	CACNA1B	32	1.86056791257391e-26	3.0264220148843e-25
ENSG00000182230.62	ENSG00000182230	chr5	dexseq_prepare_annotation2.py	exon	.	+	.	FAM153B	24	1.99300467975009e-26	3.23804917231059e-25
ENSG00000229847.8	ENSG00000229847	chr10	dexseq_prepare_annotation2.py	exon	.	-	.	EMX2OS	7	2.16565562927572e-26	3.514441152772e-25
ENSG00000185619.40	ENSG00000185619	chr4	dexseq_prepare_annotation2.py	exon	.	+	.	PCGF3	22	2.20175347936271e-26	3.5688469072614e-25
ENSG00000132005.33	ENSG00000132005	chr19	dexseq_prepare_annotation2.py	exon	.	-	.	RFX1	10	2.2654625447542e-26	3.66782879912071e-25
ENSG00000123243.33	ENSG00000123243	chr10	dexseq_prepare_annotation2.py	exon	.	-	.	ITIH5	31	2.29729871946585e-26	3.71503726487047e-25
ENSG00000167261.30	ENSG00000167261	chr16	dexseq_prepare_annotation2.py	exon	.	-	.	DPEP2	21	2.323905852274e-26	3.75368960422604e-25
ENSG00000172766.42	ENSG00000172766	chr13	dexseq_prepare_annotation2.py	exon	.	+	.	NAA16	15	2.47605442870614e-26	3.99479711608113e-25
ENSG00000127463.53	ENSG00000127463	chr1	dexseq_prepare_annotation2.py	exon	.	-	.	EMC1	31	2.5512987144528e-26	4.11141343356941e-25
ENSG00000213221.ENSG00000187796.37	ENSG00000213221+ENSG00000187796	chr9	dexseq_prepare_annotation2.py	exon	.	-	.		10	2.62492066508788e-26	4.22514782228472e-25
ENSG00000136830.30	ENSG00000136830	chr9	dexseq_prepare_annotation2.py	exon	.	-	.	FAM129B	22	2.85976837535906e-26	4.59783154207497e-25
ENSG00000164116.27	ENSG00000164116	chr4	dexseq_prepare_annotation2.py	exon	.	+	.	GUCY1A3	16	2.98025270841327e-26	4.78599610292062e-25
ENSG00000148541.50	ENSG00000148541	chr10	dexseq_prepare_annotation2.py	exon	.	-	.	FAM13C	29	3.01188729714078e-26	4.83120650263911e-25
ENSG00000234912.ENSG00000129657.35	ENSG00000234912+ENSG00000129657	chr17	dexseq_prepare_annotation2.py	exon	.	+	.		32	3.09882645753349e-26	4.96492114298813e-25
ENSG00000174353.22	ENSG00000174353	chr7	dexseq_prepare_annotation2.py	exon	.	-	.	STAG3L3	15	3.23744248879068e-26	5.18102820437955e-25
ENSG00000104671.ENSG00000104660.34	ENSG00000104671+ENSG00000104660	chr8	dexseq_prepare_annotation2.py	exon	.	+	.		14	3.54651552135703e-26	5.66911323258396e-25
ENSG00000176387.ENSG00000203401.16	ENSG00000176387+ENSG00000203401	chr16	dexseq_prepare_annotation2.py	exon	.	+	.		12	3.57297797937765e-26	5.70484113508226e-25
ENSG00000163468.43	ENSG00000163468	chr1	dexseq_prepare_annotation2.py	exon	.	-	.	CCT3	32	3.80331606232085e-26	6.064024841001e-25
ENSG00000141646.ENSG00000267699.ENSG00000141642.58	ENSG00000141646+ENSG00000267699+ENSG00000141642	chr18	dexseq_prepare_annotation2.py	exon	.	+	.		22	3.80667793622477e-26	6.064024841001e-25
ENSG00000128918.50	ENSG00000128918	chr15	dexseq_prepare_annotation2.py	exon	.	-	.	ALDH1A2	26	3.85805964108433e-26	6.13882769725287e-25
ENSG00000231887.ENSG00000256682.ENSG00000212127.ENSG00000111215.61	ENSG00000231887+ENSG00000256682+ENSG00000212127+ENSG00000111215	chr12	dexseq_prepare_annotation2.py	exon	.	-	.		8	3.90080480818046e-26	6.19973272777822e-25
ENSG00000166676.22	ENSG00000166676	chr16	dexseq_prepare_annotation2.py	exon	.	-	.	TVP23A	12	4.55670829274275e-26	7.23390475535533e-25
ENSG00000180776.5	ENSG00000180776	chr13	dexseq_prepare_annotation2.py	exon	.	-	.	ZDHHC20	4	4.87395591075471e-26	7.72870151562532e-25
ENSG00000155465.56	ENSG00000155465	chr14	dexseq_prepare_annotation2.py	exon	.	-	.	SLC7A7	28	4.97631196772156e-26	7.88200097627131e-25
ENSG00000232274.21	ENSG00000232274	chr1	dexseq_prepare_annotation2.py	exon	.	-	.	RP11-782C8.2	13	5.00574428527716e-26	7.91957833046986e-25
ENSG00000197085.20	ENSG00000197085	chr7	dexseq_prepare_annotation2.py	exon	.	-	.	NPSR1-AS1	18	5.48663912118409e-26	8.67051455654092e-25
ENSG00000134255.17	ENSG00000134255	chr1	dexseq_prepare_annotation2.py	exon	.	+	.	CEPT1	8	5.56604980158899e-26	8.78600011342972e-25
ENSG00000115286.23	ENSG00000115286	chr19	dexseq_prepare_annotation2.py	exon	.	+	.	NDUFS7	13	5.6633533696711e-26	8.92943500047574e-25
ENSG00000109536.23	ENSG00000109536	chr4	dexseq_prepare_annotation2.py	exon	.	+	.	FRG1	11	5.84496676140647e-26	9.20532506407659e-25
ENSG00000215033.ENSG00000186807.ENSG00000239492.28	ENSG00000215033+ENSG00000186807+ENSG00000239492	chr10	dexseq_prepare_annotation2.py	exon	.	+	.		21	6.19797438431818e-26	9.75021480526245e-25
ENSG00000134882.26	ENSG00000134882	chr13	dexseq_prepare_annotation2.py	exon	.	+	.	UBAC2	13	6.41991227735082e-26	1.00879142523491e-24
ENSG00000183795.10	ENSG00000183795	chrY	dexseq_prepare_annotation2.py	exon	.	+	.	BPY2B	6	6.51261177601967e-26	1.02220009493521e-24
ENSG00000106070.44	ENSG00000106070	chr7	dexseq_prepare_annotation2.py	exon	.	-	.	GRB10	20	7.83222943422378e-26	1.22793427570458e-24
ENSG00000261771.ENSG00000260916.ENSG00000207964.ENSG00000256061.66	ENSG00000261771+ENSG00000260916+ENSG00000207964+ENSG00000256061	chr15	dexseq_prepare_annotation2.py	exon	.	-	.		39	7.96495783809244e-26	1.24733397295184e-24
ENSG00000108799.17	ENSG00000108799	chr17	dexseq_prepare_annotation2.py	exon	.	-	.	EZH1	4	8.45898301432968e-26	1.32320619305326e-24
ENSG00000107186.84	ENSG00000107186	chr9	dexseq_prepare_annotation2.py	exon	.	-	.	MPDZ	39	8.47350077173437e-26	1.3239844955835e-24
ENSG00000092978.8	ENSG00000092978	chr1	dexseq_prepare_annotation2.py	exon	.	-	.	GPATCH2	8	8.48668681499648e-26	1.32455320087825e-24
ENSG00000132481.20	ENSG00000132481	chr17	dexseq_prepare_annotation2.py	exon	.	-	.	TRIM47	10	8.53767609032613e-26	1.33101410958736e-24
ENSG00000105568.40	ENSG00000105568	chr19	dexseq_prepare_annotation2.py	exon	.	+	.	PPP2R1A	29	9.08046267519468e-26	1.41404511356146e-24
ENSG00000105726.60	ENSG00000105726	chr19	dexseq_prepare_annotation2.py	exon	.	-	.	ATP13A1	15	9.20233226486378e-26	1.43141659388997e-24
ENSG00000185864.ENSG00000185710.82	ENSG00000185864+ENSG00000185710	chr16	dexseq_prepare_annotation2.py	exon	.	-	.		15	9.43637084635627e-26	1.46617744113318e-24
ENSG00000117748.20	ENSG00000117748	chr1	dexseq_prepare_annotation2.py	exon	.	-	.	RPA2	16	9.77362209391459e-26	1.51687926793138e-24
ENSG00000095585.27	ENSG00000095585	chr10	dexseq_prepare_annotation2.py	exon	.	-	.	BLNK	22	1.03355797567536e-25	1.60230356564197e-24
ENSG00000149201.30	ENSG00000149201	chr11	dexseq_prepare_annotation2.py	exon	.	+	.	CCDC81	26	1.05164685920951e-25	1.62852680485848e-24
ENSG00000204764.67	ENSG00000204764	chr5	dexseq_prepare_annotation2.py	exon	.	+	.	RANBP17	31	1.19187863670031e-25	1.84362498151803e-24
ENSG00000139842.38	ENSG00000139842	chr13	dexseq_prepare_annotation2.py	exon	.	+	.	CUL4A	18	1.24724362716648e-25	1.92711640611747e-24
ENSG00000129680.32	ENSG00000129680	chrX	dexseq_prepare_annotation2.py	exon	.	-	.	MAP7D3	13	1.28812999658382e-25	1.98807605145723e-24
ENSG00000196924.66	ENSG00000196924	chrX	dexseq_prepare_annotation2.py	exon	.	-	.	FLNA	15	1.3415613680895e-25	2.06824044247131e-24
ENSG00000159640.ENSG00000224353.ENSG00000264813.67	ENSG00000159640+ENSG00000224353+ENSG00000264813	chr17	dexseq_prepare_annotation2.py	exon	.	+	.		47	1.4491714048215e-25	2.2316596272917e-24
ENSG00000137841.30	ENSG00000137841	chr15	dexseq_prepare_annotation2.py	exon	.	-	.	PLCB2	18	1.46364350462915e-25	2.25144718699883e-24
ENSG00000143889.38	ENSG00000143889	chr2	dexseq_prepare_annotation2.py	exon	.	-	.	HNRNPLL	21	1.5274220133796e-25	2.34695242919623e-24
ENSG00000113597.ENSG00000253251.40	ENSG00000113597+ENSG00000253251	chr5	dexseq_prepare_annotation2.py	exon	.	+	.		5	1.5384761925725e-25	2.36132269601144e-24
ENSG00000067596.36	ENSG00000067596	chr17	dexseq_prepare_annotation2.py	exon	.	+	.	DHX8	23	1.55804931641039e-25	2.3887220182535e-24
ENSG00000261408.ENSG00000250506.ENSG00000257949.34	ENSG00000261408+ENSG00000250506+ENSG00000257949	chr17	dexseq_prepare_annotation2.py	exon	.	+	.		21	1.57991776794619e-25	2.41957605190435e-24
ENSG00000026559.15	ENSG00000026559	chr20	dexseq_prepare_annotation2.py	exon	.	-	.	KCNG1	10	1.61713696271387e-25	2.47384513314829e-24
ENSG00000168014.74	ENSG00000168014	chr11	dexseq_prepare_annotation2.py	exon	.	-	.	C2CD3	20	1.62578582392691e-25	2.48433681794999e-24
ENSG00000090621.29	ENSG00000090621	chr1	dexseq_prepare_annotation2.py	exon	.	-	.	PABPC4	12	1.63895171096493e-25	2.50170021888212e-24
ENSG00000157837.20	ENSG00000157837	chr12	dexseq_prepare_annotation2.py	exon	.	-	.	SPPL3	8	1.68340737662788e-25	2.56673377480349e-24
ENSG00000138031.50	ENSG00000138031	chr2	dexseq_prepare_annotation2.py	exon	.	-	.	ADCY3	19	1.88280057948724e-25	2.86760241936174e-24
ENSG00000079459.24	ENSG00000079459	chr8	dexseq_prepare_annotation2.py	exon	.	+	.	FDFT1	9	1.91176594946592e-25	2.90852549877628e-24
ENSG00000261997.ENSG00000087253.16	ENSG00000261997+ENSG00000087253	chr16	dexseq_prepare_annotation2.py	exon	.	+	.		15	2.09572265892873e-25	3.18490163117591e-24
ENSG00000269404.ENSG00000142539.ENSG00000062822.80	ENSG00000269404+ENSG00000142539+ENSG00000062822	chr19	dexseq_prepare_annotation2.py	exon	.	+	.		15	2.24051613184867e-25	3.40122115201315e-24
ENSG00000170485.40	ENSG00000170485	chr2	dexseq_prepare_annotation2.py	exon	.	+	.	NPAS2	19	2.27103585656687e-25	3.4437838808596e-24
ENSG00000174899.17	ENSG00000174899	chr3	dexseq_prepare_annotation2.py	exon	.	+	.	C3orf55	4	2.35579273632487e-25	3.56840875726064e-24
ENSG00000172927.29	ENSG00000172927	chr11	dexseq_prepare_annotation2.py	exon	.	+	.	MYEOV	24	2.59546889701092e-25	3.92332130579897e-24
ENSG00000104979.ENSG00000037757.32	ENSG00000104979+ENSG00000037757	chr19	dexseq_prepare_annotation2.py	exon	.	+	.		13	2.59575420448537e-25	3.92332130579897e-24
ENSG00000122966.ENSG00000221323.79	ENSG00000122966+ENSG00000221323	chr12	dexseq_prepare_annotation2.py	exon	.	-	.		29	2.64405166624953e-25	3.99197136770536e-24
ENSG00000197157.38	ENSG00000197157	chr7	dexseq_prepare_annotation2.py	exon	.	+	.	SND1	14	3.0071800897302e-25	4.53528518967462e-24
ENSG00000105339.45	ENSG00000105339	chr8	dexseq_prepare_annotation2.py	exon	.	+	.	DENND3	33	3.21922098174175e-25	4.84980359627217e-24
ENSG00000095110.19	ENSG00000095110	chr11	dexseq_prepare_annotation2.py	exon	.	-	.	NXPE1	14	3.23314459675143e-25	4.86549688502452e-24
ENSG00000196365.52	ENSG00000196365	chr19	dexseq_prepare_annotation2.py	exon	.	-	.	LONP1	30	3.27808997194182e-25	4.92778963821156e-24
ENSG00000001630.ENSG00000240720.34	ENSG00000001630+ENSG00000240720	chr7	dexseq_prepare_annotation2.py	exon	.	-	.		15	3.28180899020977e-25	4.92804109731176e-24
ENSG00000075539.64	ENSG00000075539	chr4	dexseq_prepare_annotation2.py	exon	.	-	.	FRYL	26	3.40322835624874e-25	5.10484253437311e-24
ENSG00000104043.61	ENSG00000104043	chr15	dexseq_prepare_annotation2.py	exon	.	-	.	ATP8B4	9	3.73331060558786e-25	5.59391842899909e-24
ENSG00000174996.30	ENSG00000174996	chr11	dexseq_prepare_annotation2.py	exon	.	+	.	KLC2	24	3.80694335904457e-25	5.69809483352141e-24
ENSG00000141524.ENSG00000204282.55	ENSG00000141524+ENSG00000204282	chr17	dexseq_prepare_annotation2.py	exon	.	-	.		25	3.95808835220839e-25	5.9179392119495e-24
ENSG00000263719.ENSG00000160551.31	ENSG00000263719+ENSG00000160551	chr17	dexseq_prepare_annotation2.py	exon	.	+	.		21	3.97496096515032e-25	5.9367689334188e-24
ENSG00000173273.50	ENSG00000173273	chr8	dexseq_prepare_annotation2.py	exon	.	+	.	TNKS	28	4.0547881600623e-25	6.04948233557682e-24
ENSG00000237854.2	ENSG00000237854	chr17	dexseq_prepare_annotation2.py	exon	.	+	.	LINC00674	3	4.07078346840512e-25	6.06682283825146e-24
ENSG00000203666.40	ENSG00000203666	chr1	dexseq_prepare_annotation2.py	exon	.	+	.	EFCAB2	12	4.1095383683413e-25	6.11800910522914e-24
ENSG00000181450.12	ENSG00000181450	chr1	dexseq_prepare_annotation2.py	exon	.	+	.	ZNF678	6	4.80688139409894e-25	7.14849725006675e-24
ENSG00000223685.9	ENSG00000223685	chr13	dexseq_prepare_annotation2.py	exon	.	-	.	LINC00571	8	4.88188703146619e-25	7.25226794021343e-24
ENSG00000183117.79	ENSG00000183117	chr8	dexseq_prepare_annotation2.py	exon	.	-	.	CSMD1	24	4.93788984538766e-25	7.32761728393088e-24
ENSG00000151474.46	ENSG00000151474	chr10	dexseq_prepare_annotation2.py	exon	.	-	.	FRMD4A	40	5.26747415449637e-25	7.80835511684157e-24
ENSG00000159023.32	ENSG00000159023	chr1	dexseq_prepare_annotation2.py	exon	.	+	.	EPB41	18	5.28069399322413e-25	7.81959756200478e-24
ENSG00000138448.32	ENSG00000138448	chr2	dexseq_prepare_annotation2.py	exon	.	+	.	ITGAV	19	5.34952145419767e-25	7.91307144744059e-24
ENSG00000154845.71	ENSG00000154845	chr18	dexseq_prepare_annotation2.py	exon	.	-	.	PPP4R1	5	6.06014456607992e-25	8.95468645946314e-24
ENSG00000134852.44	ENSG00000134852	chr4	dexseq_prepare_annotation2.py	exon	.	-	.	CLOCK	15	6.49491993624665e-25	9.58691639525768e-24
ENSG00000173093.13	ENSG00000173093	chr12	dexseq_prepare_annotation2.py	exon	.	+	.	CCDC63	12	6.58137906989308e-25	9.70421196543745e-24
ENSG00000115718.33	ENSG00000115718	chr2	dexseq_prepare_annotation2.py	exon	.	+	.	PROC	17	6.63526738673314e-25	9.77328396931235e-24
ENSG00000233436.5	ENSG00000233436	chr11	dexseq_prepare_annotation2.py	exon	.	-	.	BTBD18	5	6.78609187186181e-25	9.98483825260685e-24
ENSG00000125630.53	ENSG00000125630	chr2	dexseq_prepare_annotation2.py	exon	.	+	.	POLR1B	35	6.94545946973619e-25	1.02085010744269e-23
ENSG00000140105.66	ENSG00000140105	chr14	dexseq_prepare_annotation2.py	exon	.	-	.	WARS	39	7.01752863374323e-25	1.03035142638293e-23
ENSG00000125347.35	ENSG00000125347	chr5	dexseq_prepare_annotation2.py	exon	.	-	.	IRF1	22	7.70829718348937e-25	1.13057741459741e-23
ENSG00000185298.20	ENSG00000185298	chr17	dexseq_prepare_annotation2.py	exon	.	+	.	CCDC137	8	7.87911208020768e-25	1.15441056085408e-23
ENSG00000270179.ENSG00000149292.64	ENSG00000270179+ENSG00000149292	chr11	dexseq_prepare_annotation2.py	exon	.	+	.		24	7.96759602746626e-25	1.16614340591872e-23
ENSG00000136758.31	ENSG00000136758	chr10	dexseq_prepare_annotation2.py	exon	.	-	.	YME1L1	13	8.05590365683067e-25	1.17782574540069e-23
ENSG00000154359.28	ENSG00000154359	chr8	dexseq_prepare_annotation2.py	exon	.	-	.	LONRF1	13	8.3236954948558e-25	1.21569763148552e-23
ENSG00000206561.ENSG00000206562.ENSG00000249786.93	ENSG00000206561+ENSG00000206562+ENSG00000249786	chr3	dexseq_prepare_annotation2.py	exon	.	-	.		21	8.44080577433991e-25	1.23150557433193e-23
ENSG00000237675.6	ENSG00000237675	chr10	dexseq_prepare_annotation2.py	exon	.	+	.	TEX36-AS1	5	9.0626329496442e-25	1.32084067412094e-23
ENSG00000106327.43	ENSG00000106327	chr7	dexseq_prepare_annotation2.py	exon	.	-	.	TFR2	22	9.72773964491847e-25	1.41628948135618e-23
ENSG00000115363.22	ENSG00000115363	chr2	dexseq_prepare_annotation2.py	exon	.	-	.	EVA1A	9	9.75186406964217e-25	1.41831356358789e-23
ENSG00000173085.16	ENSG00000173085	chr4	dexseq_prepare_annotation2.py	exon	.	-	.	COQ2	10	1.0013352654408e-24	1.4548195610462e-23
ENSG00000128536.34	ENSG00000128536	chr7	dexseq_prepare_annotation2.py	exon	.	+	.	CDHR3	17	1.10932150127056e-24	1.61002466842354e-23
ENSG00000196517.20	ENSG00000196517	chr1	dexseq_prepare_annotation2.py	exon	.	-	.	SLC6A9	15	1.11829623180483e-24	1.62135425457597e-23
ENSG00000104093.66	ENSG00000104093	chr15	dexseq_prepare_annotation2.py	exon	.	-	.	DMXL2	41	1.12460376322883e-24	1.6287972040501e-23
ENSG00000159131.54	ENSG00000159131	chr21	dexseq_prepare_annotation2.py	exon	.	-	.	GART	32	1.18270129422737e-24	1.71115541787329e-23
ENSG00000044115.101	ENSG00000044115	chr5	dexseq_prepare_annotation2.py	exon	.	+	.	CTNNA1	21	1.23941713000834e-24	1.79134507071518e-23
ENSG00000152939.9	ENSG00000152939	chr5	dexseq_prepare_annotation2.py	exon	.	+	.	MARVELD2	9	1.24642491001931e-24	1.79959892055338e-23
ENSG00000167842.13	ENSG00000167842	chr17	dexseq_prepare_annotation2.py	exon	.	+	.	MIS12	5	1.38716025871382e-24	2.00071191160647e-23
ENSG00000137822.47	ENSG00000137822	chr15	dexseq_prepare_annotation2.py	exon	.	+	.	TUBGCP4	14	1.40940733532075e-24	2.03068813889672e-23
ENSG00000165525.70	ENSG00000165525	chr14	dexseq_prepare_annotation2.py	exon	.	-	.	NEMF	34	1.44456419743257e-24	2.07918342732125e-23
ENSG00000134602.11	ENSG00000134602	chrX	dexseq_prepare_annotation2.py	exon	.	+	.	MST4	5	1.47748528666733e-24	2.12436355984551e-23
ENSG00000133313.74	ENSG00000133313	chr18	dexseq_prepare_annotation2.py	exon	.	+	.	CNDP2	33	1.48505874580525e-24	2.13304245321406e-23
ENSG00000132613.18	ENSG00000132613	chr16	dexseq_prepare_annotation2.py	exon	.	-	.	MTSS1L	15	1.491170371905e-24	2.13960588523081e-23
ENSG00000041982.45	ENSG00000041982	chr9	dexseq_prepare_annotation2.py	exon	.	-	.	TNC	7	1.57680099140758e-24	2.26013571857233e-23
ENSG00000135336.33	ENSG00000135336	chr6	dexseq_prepare_annotation2.py	exon	.	+	.	ORC3	20	1.60096558537377e-24	2.29240428246244e-23
ENSG00000181827.21	ENSG00000181827	chr15	dexseq_prepare_annotation2.py	exon	.	-	.	RFX7	7	1.61179948724499e-24	2.3055379263427e-23
ENSG00000174365.28	ENSG00000174365	chr20	dexseq_prepare_annotation2.py	exon	.	+	.	SNHG11	8	1.97748140901844e-24	2.82570077756239e-23
ENSG00000261538.ENSG00000121270.47	ENSG00000261538+ENSG00000121270	chr16	dexseq_prepare_annotation2.py	exon	.	-	.		28	2.14773487548773e-24	3.0658252466453e-23
ENSG00000174514.19	ENSG00000174514	chr1	dexseq_prepare_annotation2.py	exon	.	+	.	MFSD4	14	2.20884847633095e-24	3.14982246753257e-23
ENSG00000175467.33	ENSG00000175467	chr11	dexseq_prepare_annotation2.py	exon	.	+	.	SART1	18	2.51038258043015e-24	3.57613534943207e-23
ENSG00000161040.28	ENSG00000161040	chr7	dexseq_prepare_annotation2.py	exon	.	-	.	FBXL13	13	2.75915261672581e-24	3.9264864161098e-23
ENSG00000050165.40	ENSG00000050165	chr11	dexseq_prepare_annotation2.py	exon	.	-	.	DKK3	22	2.81331800809442e-24	3.99946591826948e-23
ENSG00000078668.32	ENSG00000078668	chr8	dexseq_prepare_annotation2.py	exon	.	+	.	VDAC3	5	2.99190056737732e-24	4.24898877915664e-23
ENSG00000143761.ENSG00000264944.31	ENSG00000143761+ENSG00000264944	chr1	dexseq_prepare_annotation2.py	exon	.	+	.		19	3.06479169473183e-24	4.34805570188181e-23
ENSG00000164733.84	ENSG00000164733	chr8	dexseq_prepare_annotation2.py	exon	.	-	.	CTSB	12	3.10440890883237e-24	4.39976237079153e-23
ENSG00000214402.ENSG00000107317.35	ENSG00000214402+ENSG00000107317	chr9	dexseq_prepare_annotation2.py	exon	.	+	.		26	3.20226447220043e-24	4.53381832161031e-23
ENSG00000163520.31	ENSG00000163520	chr3	dexseq_prepare_annotation2.py	exon	.	+	.	FBLN2	18	3.2729433587564e-24	4.62916300741539e-23
ENSG00000174243.55	ENSG00000174243	chr12	dexseq_prepare_annotation2.py	exon	.	-	.	DDX23	34	3.38689215610985e-24	4.78545098432018e-23
ENSG00000151575.28	ENSG00000151575	chr15	dexseq_prepare_annotation2.py	exon	.	+	.	TEX9	27	3.63184205453143e-24	5.12632843404106e-23
ENSG00000082438.67	ENSG00000082438	chr2	dexseq_prepare_annotation2.py	exon	.	-	.	COBLL1	38	3.88626796169685e-24	5.4798747935512e-23
ENSG00000116688.30	ENSG00000116688	chr1	dexseq_prepare_annotation2.py	exon	.	+	.	MFN2	19	3.95739069255315e-24	5.5744970415406e-23
ENSG00000105483.78	ENSG00000105483	chr19	dexseq_prepare_annotation2.py	exon	.	-	.	CARD8	54	3.96463405468363e-24	5.57903625849244e-23
ENSG00000132746.16	ENSG00000132746	chr11	dexseq_prepare_annotation2.py	exon	.	-	.	ALDH3B2	4	4.09820244439533e-24	5.7611508526834e-23
ENSG00000254870.ENSG00000213760.ENSG00000265236.ENSG00000198563.80	ENSG00000254870+ENSG00000213760+ENSG00000265236+ENSG00000198563	chr6	dexseq_prepare_annotation2.py	exon	.	-	.		28	4.19917589538747e-24	5.89712201907906e-23
ENSG00000160305.64	ENSG00000160305	chr21	dexseq_prepare_annotation2.py	exon	.	+	.	DIP2A	30	4.29202871986199e-24	6.02142552963448e-23
ENSG00000106263.44	ENSG00000106263	chr7	dexseq_prepare_annotation2.py	exon	.	+	.	EIF3B	28	4.4433015787368e-24	6.22735448535082e-23
ENSG00000143126.36	ENSG00000143126	chr1	dexseq_prepare_annotation2.py	exon	.	+	.	CELSR2	7	4.5362668853241e-24	6.35123138585993e-23
ENSG00000135250.48	ENSG00000135250	chr7	dexseq_prepare_annotation2.py	exon	.	-	.	SRPK2	23	4.82357039040228e-24	6.74667733536609e-23
ENSG00000148814.45	ENSG00000148814	chr10	dexseq_prepare_annotation2.py	exon	.	+	.	LRRC27	36	4.83065870427741e-24	6.74978746443596e-23
ENSG00000061656.4	ENSG00000061656	chr20	dexseq_prepare_annotation2.py	exon	.	+	.	SPAG4	2	4.89691268448361e-24	6.83547922507143e-23
ENSG00000126214.ENSG00000256500.ENSG00000256053.98	ENSG00000126214+ENSG00000256500+ENSG00000256053	chr14	dexseq_prepare_annotation2.py	exon	.	+	.		27	5.13025787765421e-24	7.15187591666429e-23
ENSG00000172915.70	ENSG00000172915	chr13	dexseq_prepare_annotation2.py	exon	.	+	.	NBEA	23	5.1338871445028e-24	7.15187591666429e-23
ENSG00000175274.52	ENSG00000175274	chr11	dexseq_prepare_annotation2.py	exon	.	-	.	TP53I11	6	5.76868770528903e-24	8.02813860690925e-23
ENSG00000145632.28	ENSG00000145632	chr5	dexseq_prepare_annotation2.py	exon	.	-	.	PLK2	16	5.96497267669563e-24	8.29298556003526e-23
ENSG00000162366.9	ENSG00000162366	chr1	dexseq_prepare_annotation2.py	exon	.	-	.	PDZK1IP1	10	6.08859897376666e-24	8.45638746356481e-23
ENSG00000011295.ENSG00000243686.33	ENSG00000011295+ENSG00000243686	chr17	dexseq_prepare_annotation2.py	exon	.	+	.		17	6.74879212534034e-24	9.36394907390972e-23
ENSG00000196814.18	ENSG00000196814	chr9	dexseq_prepare_annotation2.py	exon	.	+	.	MVB12B	7	7.36821525469942e-24	1.0213185480415e-22
ENSG00000095321.31	ENSG00000095321	chr9	dexseq_prepare_annotation2.py	exon	.	-	.	CRAT	27	7.70304485237236e-24	1.06666414497671e-22
ENSG00000184277.25	ENSG00000184277	chr15	dexseq_prepare_annotation2.py	exon	.	-	.	TM2D3	20	8.80228890519609e-24	1.2176645918205e-22
ENSG00000150625.47	ENSG00000150625	chr4	dexseq_prepare_annotation2.py	exon	.	-	.	GPM6A	19	8.95050230065941e-24	1.23693445639093e-22
ENSG00000211644.ENSG00000236850.ENSG00000272779.ENSG00000211643.11	ENSG00000211644+ENSG00000236850+ENSG00000272779+ENSG00000211643	chr22	dexseq_prepare_annotation2.py	exon	.	+	.		10	9.87850570213931e-24	1.36382354842968e-22
ENSG00000082196.ENSG00000250767.ENSG00000273294.ENSG00000242110.41	ENSG00000082196+ENSG00000250767+ENSG00000273294+ENSG00000242110	chr5	dexseq_prepare_annotation2.py	exon	.	-	.		17	1.00894896342147e-23	1.39156728304899e-22
ENSG00000261218.ENSG00000197943.70	ENSG00000261218+ENSG00000197943	chr16	dexseq_prepare_annotation2.py	exon	.	+	.		42	1.08275704126026e-23	1.49188221921411e-22
ENSG00000082641.52	ENSG00000082641	chr17	dexseq_prepare_annotation2.py	exon	.	+	.	NFE2L1	7	1.09564242240997e-23	1.50813875108516e-22
ENSG00000117625.47	ENSG00000117625	chr1	dexseq_prepare_annotation2.py	exon	.	+	.	RCOR3	34	1.10495112810574e-23	1.51944468805422e-22
ENSG00000196605.33	ENSG00000196605	chr19	dexseq_prepare_annotation2.py	exon	.	-	.	ZNF846	13	1.1124245560635e-23	1.52820700152288e-22
ENSG00000139624.75	ENSG00000139624	chr12	dexseq_prepare_annotation2.py	exon	.	-	.	CERS5	24	1.1308519836945e-23	1.55198528919497e-22
ENSG00000020577.32	ENSG00000020577	chr14	dexseq_prepare_annotation2.py	exon	.	+	.	SAMD4A	7	1.14212151564915e-23	1.56590276972648e-22
ENSG00000140682.44	ENSG00000140682	chr16	dexseq_prepare_annotation2.py	exon	.	+	.	TGFB1I1	12	1.19750473980092e-23	1.64021503106987e-22
ENSG00000204653.18	ENSG00000204653	chr19	dexseq_prepare_annotation2.py	exon	.	-	.	ASPDH	8	1.23333885145826e-23	1.68763082485043e-22
ENSG00000140983.87	ENSG00000140983	chr16	dexseq_prepare_annotation2.py	exon	.	+	.	RHOT2	63	1.26493991153717e-23	1.72916662784021e-22
ENSG00000237233.2	ENSG00000237233	chr10	dexseq_prepare_annotation2.py	exon	.	+	.	RP11-809M12.1	2	1.3137152731939e-23	1.79407474562651e-22
ENSG00000258913.6	ENSG00000258913	chr14	dexseq_prepare_annotation2.py	exon	.	+	.	RP11-260M19.2	7	1.35429087312357e-23	1.84766822660664e-22
ENSG00000007216.15	ENSG00000007216	chr17	dexseq_prepare_annotation2.py	exon	.	+	.	SLC13A2	7	1.37642374008855e-23	1.87601958681028e-22
ENSG00000160867.34	ENSG00000160867	chr5	dexseq_prepare_annotation2.py	exon	.	+	.	FGFR4	17	1.45508286516815e-23	1.98128309658568e-22
ENSG00000021776.44	ENSG00000021776	chr15	dexseq_prepare_annotation2.py	exon	.	-	.	AQR	6	1.47087844980421e-23	2.00082730304249e-22
ENSG00000063854.36	ENSG00000063854	chr16	dexseq_prepare_annotation2.py	exon	.	-	.	HAGH	27	1.52033127103228e-23	2.06607212395424e-22
ENSG00000150401.28	ENSG00000150401	chr13	dexseq_prepare_annotation2.py	exon	.	-	.	DCUN1D2	17	1.52929253158267e-23	2.07621662188938e-22
ENSG00000272333.ENSG00000105663.6	ENSG00000272333+ENSG00000105663	chr19	dexseq_prepare_annotation2.py	exon	.	+	.		5	1.56429405183315e-23	2.1216598210347e-22
ENSG00000260170.ENSG00000137767.ENSG00000104164.76	ENSG00000260170+ENSG00000137767+ENSG00000104164	chr15	dexseq_prepare_annotation2.py	exon	.	+	.		41	1.65318563875795e-23	2.24003425173502e-22
ENSG00000173020.52	ENSG00000173020	chr11	dexseq_prepare_annotation2.py	exon	.	+	.	ADRBK1	18	1.66490978699251e-23	2.25371934580694e-22
ENSG00000175463.31	ENSG00000175463	chr11	dexseq_prepare_annotation2.py	exon	.	+	.	TBC1D10C	27	1.68565400102976e-23	2.27865164022669e-22
ENSG00000141748.19	ENSG00000141748	chr17	dexseq_prepare_annotation2.py	exon	.	-	.	ARL5C	18	1.68661278163085e-23	2.27865164022669e-22
ENSG00000006114.59	ENSG00000006114	chr17	dexseq_prepare_annotation2.py	exon	.	-	.	SYNRG	40	1.73021502909249e-23	2.33528536270995e-22
ENSG00000103335.81	ENSG00000103335	chr16	dexseq_prepare_annotation2.py	exon	.	-	.	PIEZO1	28	1.85808915828606e-23	2.50544092042945e-22
ENSG00000166260.21	ENSG00000166260	chr17	dexseq_prepare_annotation2.py	exon	.	-	.	COX11	9	1.86332528888598e-23	2.51006197896048e-22
ENSG00000129353.52	ENSG00000129353	chr19	dexseq_prepare_annotation2.py	exon	.	+	.	SLC44A2	31	1.90383395476154e-23	2.56214317384252e-22
ENSG00000255794.23	ENSG00000255794	chr12	dexseq_prepare_annotation2.py	exon	.	+	.	RMST	16	2.05788277269659e-23	2.76677553015167e-22
ENSG00000223678.2	ENSG00000223678	chr9	dexseq_prepare_annotation2.py	exon	.	+	.	RP11-311H10.4	3	2.23366556167709e-23	3.00020422732523e-22
ENSG00000105245.30	ENSG00000105245	chr19	dexseq_prepare_annotation2.py	exon	.	-	.	NUMBL	21	2.23911500502894e-23	3.0028385041653e-22
ENSG00000162368.5	ENSG00000162368	chr1	dexseq_prepare_annotation2.py	exon	.	+	.	CMPK1	3	2.2399552085125e-23	3.0028385041653e-22
ENSG00000110888.47	ENSG00000110888	chr12	dexseq_prepare_annotation2.py	exon	.	-	.	CAPRIN2	7	2.42552083623555e-23	3.24846540567261e-22
ENSG00000054356.63	ENSG00000054356	chr2	dexseq_prepare_annotation2.py	exon	.	-	.	PTPRN	17	2.48926683354724e-23	3.33062462058515e-22
ENSG00000128815.68	ENSG00000128815	chr10	dexseq_prepare_annotation2.py	exon	.	+	.	WDFY4	43	2.49380203547969e-23	3.3334781543623e-22
ENSG00000150471.45	ENSG00000150471	chr4	dexseq_prepare_annotation2.py	exon	.	+	.	LPHN3	6	2.52289126805522e-23	3.36911610628164e-22
ENSG00000116406.35	ENSG00000116406	chr1	dexseq_prepare_annotation2.py	exon	.	-	.	EDEM3	23	2.53613139280625e-23	3.38354068030641e-22
ENSG00000234757.5	ENSG00000234757	chr22	dexseq_prepare_annotation2.py	exon	.	-	.	CA15P2	6	2.74466840537429e-23	3.6582395892957e-22
ENSG00000128340.ENSG00000255594.24	ENSG00000128340+ENSG00000255594	chr22	dexseq_prepare_annotation2.py	exon	.	-	.		13	2.98482651775009e-23	3.97451707617874e-22
ENSG00000135622.17	ENSG00000135622	chr2	dexseq_prepare_annotation2.py	exon	.	+	.	SEMA4F	13	3.20424831197211e-23	4.26260262019301e-22
ENSG00000127314.71	ENSG00000127314	chr12	dexseq_prepare_annotation2.py	exon	.	+	.	RAP1B	44	3.30322207399094e-23	4.39005807247359e-22
ENSG00000107331.91	ENSG00000107331	chr9	dexseq_prepare_annotation2.py	exon	.	-	.	ABCA2	30	3.42660245081986e-23	4.54952895224601e-22
ENSG00000139625.43	ENSG00000139625	chr12	dexseq_prepare_annotation2.py	exon	.	-	.	MAP3K12	28	3.42977101553105e-23	4.54952895224601e-22
ENSG00000112658.7	ENSG00000112658	chr6	dexseq_prepare_annotation2.py	exon	.	+	.	SRF	3	3.45514647178922e-23	4.57881158510749e-22
ENSG00000156299.35	ENSG00000156299	chr21	dexseq_prepare_annotation2.py	exon	.	-	.	TIAM1	10	3.53544475954184e-23	4.68075343880182e-22
ENSG00000148773.23	ENSG00000148773	chr10	dexseq_prepare_annotation2.py	exon	.	-	.	MKI67	19	3.59292677803795e-23	4.75232212061741e-22
ENSG00000213799.6	ENSG00000213799	chr19	dexseq_prepare_annotation2.py	exon	.	+	.	ZNF845	3	3.87204194580289e-23	5.11662685695382e-22
ENSG00000172943.58	ENSG00000172943	chrX	dexseq_prepare_annotation2.py	exon	.	-	.	PHF8	5	3.91681761765099e-23	5.17087007087607e-22
ENSG00000166225.32	ENSG00000166225	chr12	dexseq_prepare_annotation2.py	exon	.	+	.	FRS2	25	4.09286896044201e-23	5.39815178955635e-22
ENSG00000088247.ENSG00000266722.47	ENSG00000088247+ENSG00000266722	chr19	dexseq_prepare_annotation2.py	exon	.	-	.		32	4.11297554008093e-23	5.41951905210094e-22
ENSG00000142945.25	ENSG00000142945	chr1	dexseq_prepare_annotation2.py	exon	.	+	.	KIF2C	12	4.15429337391552e-23	5.4622922113703e-22
ENSG00000134986.54	ENSG00000134986	chr5	dexseq_prepare_annotation2.py	exon	.	-	.	NREP	33	4.15434418218078e-23	5.4622922113703e-22
ENSG00000091262.45	ENSG00000091262	chr16	dexseq_prepare_annotation2.py	exon	.	-	.	ABCC6	18	4.15724726141048e-23	5.4622922113703e-22
ENSG00000240038.ENSG00000236085.ENSG00000185946.64	ENSG00000240038+ENSG00000236085+ENSG00000185946	chr1	dexseq_prepare_annotation2.py	exon	.	+	.		47	4.16687474465209e-23	5.46976225941795e-22
ENSG00000162618.16	ENSG00000162618	chr1	dexseq_prepare_annotation2.py	exon	.	-	.	ELTD1	9	4.29200653471766e-23	5.62869477024646e-22
ENSG00000127947.47	ENSG00000127947	chr7	dexseq_prepare_annotation2.py	exon	.	+	.	PTPN12	12	4.38766729892237e-23	5.74871423725664e-22
ENSG00000187908.56	ENSG00000187908	chr10	dexseq_prepare_annotation2.py	exon	.	+	.	DMBT1	18	4.60347938957621e-23	6.02578080475188e-22
ENSG00000165309.42	ENSG00000165309	chr10	dexseq_prepare_annotation2.py	exon	.	+	.	ARMC3	17	4.81505703821763e-23	6.29678759710364e-22
ENSG00000149488.22	ENSG00000149488	chr20	dexseq_prepare_annotation2.py	exon	.	+	.	TMC2	9	4.8962374354849e-23	6.39692037828182e-22
ENSG00000095777.43	ENSG00000095777	chr10	dexseq_prepare_annotation2.py	exon	.	+	.	MYO3A	39	4.95706651439763e-23	6.46848198803972e-22
ENSG00000141380.59	ENSG00000141380	chr18	dexseq_prepare_annotation2.py	exon	.	-	.	SS18	32	4.96033501641388e-23	6.46848198803972e-22
ENSG00000007923.11	ENSG00000007923	chr1	dexseq_prepare_annotation2.py	exon	.	-	.	DNAJC11	10	5.09125621768746e-23	6.63297464980408e-22
ENSG00000170653.ENSG00000267281.ENSG00000139574.46	ENSG00000170653+ENSG00000267281+ENSG00000139574	chr12	dexseq_prepare_annotation2.py	exon	.	-	.		29	5.10847460727097e-23	6.64916371255954e-22
ENSG00000249006.ENSG00000130997.ENSG00000214367.68	ENSG00000249006+ENSG00000130997+ENSG00000214367	chr4	dexseq_prepare_annotation2.py	exon	.	-	.		31	5.17872887961653e-23	6.73428896013864e-22
ENSG00000135333.18	ENSG00000135333	chr6	dexseq_prepare_annotation2.py	exon	.	-	.	EPHA7	3	5.21739317434574e-23	6.77821444700815e-22
ENSG00000117593.16	ENSG00000117593	chr1	dexseq_prepare_annotation2.py	exon	.	+	.	DARS2	7	5.39345596387374e-23	7.00039303075287e-22
ENSG00000072071.21	ENSG00000072071	chr19	dexseq_prepare_annotation2.py	exon	.	-	.	LPHN1	12	5.55055595332538e-23	7.19756671517661e-22
ENSG00000254685.ENSG00000259030.ENSG00000116783.51	ENSG00000254685+ENSG00000259030+ENSG00000116783	chr1	dexseq_prepare_annotation2.py	exon	.	+	.		41	6.13927719931148e-23	7.95354539126487e-22
ENSG00000141551.47	ENSG00000141551	chr17	dexseq_prepare_annotation2.py	exon	.	-	.	CSNK1D	25	6.4362912297897e-23	8.33055418034814e-22
ENSG00000133107.28	ENSG00000133107	chr13	dexseq_prepare_annotation2.py	exon	.	-	.	TRPC4	5	6.49477822495136e-23	8.39842011847159e-22
ENSG00000174501.47	ENSG00000174501	chr2	dexseq_prepare_annotation2.py	exon	.	-	.	ANKRD36C	27	6.58604778655384e-23	8.5085114560926e-22
ENSG00000157353.51	ENSG00000157353	chr16	dexseq_prepare_annotation2.py	exon	.	+	.	FUK	8	6.68642823648951e-23	8.63015737500391e-22
ENSG00000168060.56	ENSG00000168060	chr11	dexseq_prepare_annotation2.py	exon	.	-	.	NAALADL1	6	6.6975802102966e-23	8.63651723214362e-22
ENSG00000226742.13	ENSG00000226742	chr18	dexseq_prepare_annotation2.py	exon	.	+	.	HSBP1L1	14	6.7096242101932e-23	8.6440144769202e-22
ENSG00000206597.ENSG00000214756.11	ENSG00000206597+ENSG00000214756	chr11	dexseq_prepare_annotation2.py	exon	.	+	.		7	7.21457848264578e-23	9.2859254588785e-22
ENSG00000233783.7	ENSG00000233783	chr21	dexseq_prepare_annotation2.py	exon	.	+	.	AP001442.2	8	7.3902042424677e-23	9.50315883820568e-22
ENSG00000125734.51	ENSG00000125734	chr19	dexseq_prepare_annotation2.py	exon	.	-	.	GPR108	16	7.71970687489716e-23	9.91767897122204e-22
ENSG00000234394.ENSG00000154330.39	ENSG00000234394+ENSG00000154330	chr9	dexseq_prepare_annotation2.py	exon	.	+	.		16	8.29189565469418e-23	1.06422936811353e-21
ENSG00000100802.45	ENSG00000100802	chr14	dexseq_prepare_annotation2.py	exon	.	-	.	C14orf93	18	8.29907154089253e-23	1.06422936811353e-21
ENSG00000115423.84	ENSG00000115423	chr2	dexseq_prepare_annotation2.py	exon	.	+	.	DNAH6	47	8.36825471994098e-23	1.07211019611432e-21
ENSG00000115267.17	ENSG00000115267	chr2	dexseq_prepare_annotation2.py	exon	.	-	.	IFIH1	5	8.38696885030049e-23	1.07351653872619e-21
ENSG00000074071.6	ENSG00000074071	chr16	dexseq_prepare_annotation2.py	exon	.	-	.	MRPS34	7	8.7061472538249e-23	1.1133437156389e-21
ENSG00000159377.24	ENSG00000159377	chr1	dexseq_prepare_annotation2.py	exon	.	+	.	PSMB4	11	8.73806666838257e-23	1.11639663926159e-21
ENSG00000081760.42	ENSG00000081760	chr12	dexseq_prepare_annotation2.py	exon	.	+	.	AACS	24	8.91663557688387e-23	1.13816300486903e-21
ENSG00000100239.29	ENSG00000100239	chr22	dexseq_prepare_annotation2.py	exon	.	+	.	PPP6R2	17	8.96105740377627e-23	1.14278190696136e-21
ENSG00000075407.3	ENSG00000075407	chr10	dexseq_prepare_annotation2.py	exon	.	+	.	ZNF37A	4	9.09418433820772e-23	1.15869428551545e-21
ENSG00000086288.ENSG00000187037.ENSG00000086289.47	ENSG00000086288+ENSG00000187037+ENSG00000086289	chr7	dexseq_prepare_annotation2.py	exon	.	+	.		12	9.57102769890407e-23	1.21833036075499e-21
ENSG00000121578.37	ENSG00000121578	chr3	dexseq_prepare_annotation2.py	exon	.	-	.	B4GALT4	11	9.77111918374019e-23	1.24266066612644e-21
ENSG00000223662.4	ENSG00000223662	chr21	dexseq_prepare_annotation2.py	exon	.	+	.	SAMSN1-AS1	5	1.03389416486297e-22	1.31367047046462e-21
ENSG00000069020.57	ENSG00000069020	chr5	dexseq_prepare_annotation2.py	exon	.	+	.	MAST4	23	1.05843681665696e-22	1.3436240467626e-21
ENSG00000167378.ENSG00000268361.ENSG00000073050.48	ENSG00000167378+ENSG00000268361+ENSG00000073050	chr19	dexseq_prepare_annotation2.py	exon	.	-	.		4	1.06114303627353e-22	1.34582811958822e-21
ENSG00000138041.27	ENSG00000138041	chr2	dexseq_prepare_annotation2.py	exon	.	-	.	SMEK2	18	1.07860253907457e-22	1.36672239540271e-21
ENSG00000105486.62	ENSG00000105486	chr19	dexseq_prepare_annotation2.py	exon	.	-	.	LIG1	27	1.09115447445739e-22	1.38136572382265e-21
ENSG00000244125.ENSG00000168702.73	ENSG00000244125+ENSG00000168702	chr2	dexseq_prepare_annotation2.py	exon	.	-	.		15	1.09321969887823e-22	1.38271862551828e-21
ENSG00000163482.56	ENSG00000163482	chr2	dexseq_prepare_annotation2.py	exon	.	+	.	STK36	29	1.0974542909912e-22	1.38681040869789e-21
ENSG00000153064.33	ENSG00000153064	chr4	dexseq_prepare_annotation2.py	exon	.	+	.	BANK1	21	1.11500270685094e-22	1.40770359941372e-21
ENSG00000151876.16	ENSG00000151876	chr5	dexseq_prepare_annotation2.py	exon	.	+	.	FBXO4	7	1.18488090197885e-22	1.49398217909472e-21
ENSG00000120899.66	ENSG00000120899	chr8	dexseq_prepare_annotation2.py	exon	.	+	.	PTK2B	33	1.18549504806003e-22	1.49398217909472e-21
ENSG00000072135.44	ENSG00000072135	chr2	dexseq_prepare_annotation2.py	exon	.	+	.	PTPN18	21	1.20799816616726e-22	1.52095957854544e-21
ENSG00000223509.16	ENSG00000223509	chr15	dexseq_prepare_annotation2.py	exon	.	-	.	RP11-632K20.7	14	1.22948719841356e-22	1.54661240960908e-21
ENSG00000175166.68	ENSG00000175166	chr3	dexseq_prepare_annotation2.py	exon	.	+	.	PSMD2	48	1.27086607648137e-22	1.59603733162949e-21
ENSG00000134508.28	ENSG00000134508	chr18	dexseq_prepare_annotation2.py	exon	.	+	.	CABLES1	19	1.27107837942385e-22	1.59603733162949e-21
ENSG00000254377.10	ENSG00000254377	chr8	dexseq_prepare_annotation2.py	exon	.	+	.	LINC00966	10	1.2883664618504e-22	1.61628251882227e-21
ENSG00000155629.25	ENSG00000155629	chr10	dexseq_prepare_annotation2.py	exon	.	-	.	PIK3AP1	10	1.29439761828486e-22	1.62238183863617e-21
ENSG00000017797.15	ENSG00000017797	chr18	dexseq_prepare_annotation2.py	exon	.	+	.	RALBP1	8	1.39758910822273e-22	1.75013979030599e-21
ENSG00000244510.ENSG00000230189.ENSG00000251451.ENSG00000244657.19	ENSG00000244510+ENSG00000230189+ENSG00000251451+ENSG00000244657	chr7	dexseq_prepare_annotation2.py	exon	.	-	.		16	1.43188957831029e-22	1.79130303232459e-21
ENSG00000215424.19	ENSG00000215424	chr21	dexseq_prepare_annotation2.py	exon	.	+	.	MCM3AP-AS1	16	1.43449359774642e-22	1.79130303232459e-21
ENSG00000166226.35	ENSG00000166226	chr12	dexseq_prepare_annotation2.py	exon	.	+	.	CCT2	8	1.43472651390474e-22	1.79130303232459e-21
ENSG00000119471.21	ENSG00000119471	chr9	dexseq_prepare_annotation2.py	exon	.	+	.	HSDL2	11	1.43562448428464e-22	1.79130303232459e-21
ENSG00000159363.54	ENSG00000159363	chr1	dexseq_prepare_annotation2.py	exon	.	-	.	ATP13A2	28	1.4679521115026e-22	1.82999420908343e-21
ENSG00000075891.28	ENSG00000075891	chr10	dexseq_prepare_annotation2.py	exon	.	+	.	PAX2	8	1.49208943656561e-22	1.85841480541722e-21
ENSG00000116885.32	ENSG00000116885	chr1	dexseq_prepare_annotation2.py	exon	.	-	.	OSCP1	21	1.51714817520117e-22	1.88793102519428e-21
ENSG00000158062.43	ENSG00000158062	chr1	dexseq_prepare_annotation2.py	exon	.	-	.	UBXN11	24	1.52872009473659e-22	1.90062646187008e-21
ENSG00000137497.88	ENSG00000137497	chr11	dexseq_prepare_annotation2.py	exon	.	-	.	NUMA1	8	1.5359502545318e-22	1.90790597865969e-21
ENSG00000185513.41	ENSG00000185513	chr20	dexseq_prepare_annotation2.py	exon	.	+	.	L3MBTL1	14	1.54837616707284e-22	1.92162069035203e-21
ENSG00000160201.27	ENSG00000160201	chr21	dexseq_prepare_annotation2.py	exon	.	-	.	U2AF1	17	1.57849767232974e-22	1.95725247574398e-21
ENSG00000101898.ENSG00000101294.63	ENSG00000101898+ENSG00000101294	chr20	dexseq_prepare_annotation2.py	exon	.	+	.		16	1.58168554372366e-22	1.95945418921123e-21
ENSG00000270956.ENSG00000237298.14	ENSG00000270956+ENSG00000237298	chr2	dexseq_prepare_annotation2.py	exon	.	+	.		5	1.59794790230351e-22	1.9778347140465e-21
ENSG00000136010.23	ENSG00000136010	chr12	dexseq_prepare_annotation2.py	exon	.	-	.	ALDH1L2	19	1.70874525019153e-22	2.11308737490262e-21
ENSG00000101558.23	ENSG00000101558	chr18	dexseq_prepare_annotation2.py	exon	.	+	.	VAPA	15	1.76301024377158e-22	2.17825174820398e-21
ENSG00000170310.27	ENSG00000170310	chr17	dexseq_prepare_annotation2.py	exon	.	-	.	STX8	4	1.76822933532478e-22	2.18275640815225e-21
ENSG00000163811.26	ENSG00000163811	chr2	dexseq_prepare_annotation2.py	exon	.	+	.	WDR43	8	1.80682457871683e-22	2.22841698041742e-21
ENSG00000175267.52	ENSG00000175267	chr16	dexseq_prepare_annotation2.py	exon	.	+	.	VWA3A	12	1.85179074794138e-22	2.28184694739669e-21
ENSG00000143198.32	ENSG00000143198	chr1	dexseq_prepare_annotation2.py	exon	.	+	.	MGST3	21	1.85568434714263e-22	2.28461582223638e-21
ENSG00000141448.2	ENSG00000141448	chr18	dexseq_prepare_annotation2.py	exon	.	+	.	GATA6	3	1.88923618452736e-22	2.32386099825507e-21
ENSG00000141867.43	ENSG00000141867	chr19	dexseq_prepare_annotation2.py	exon	.	-	.	BRD4	8	1.89627938243985e-22	2.33045849701975e-21
ENSG00000095383.12	ENSG00000095383	chr9	dexseq_prepare_annotation2.py	exon	.	-	.	TBC1D2	8	1.96705812875282e-22	2.41530367579162e-21
ENSG00000104884.44	ENSG00000104884	chr19	dexseq_prepare_annotation2.py	exon	.	-	.	ERCC2	31	2.00065938239255e-22	2.45438982587945e-21
ENSG00000244625.ENSG00000225783.57	ENSG00000244625+ENSG00000225783	chr22	dexseq_prepare_annotation2.py	exon	.	+	.		26	2.01039405303722e-22	2.46415348815296e-21
ENSG00000180098.30	ENSG00000180098	chr1	dexseq_prepare_annotation2.py	exon	.	+	.	TRNAU1AP	18	2.01950043958123e-22	2.47313050301761e-21
ENSG00000251018.6	ENSG00000251018	chr5	dexseq_prepare_annotation2.py	exon	.	-	.	RP11-80G7.1	3	2.1083234787787e-22	2.57962859506653e-21
ENSG00000125618.30	ENSG00000125618	chr2	dexseq_prepare_annotation2.py	exon	.	-	.	PAX8	8	2.30222037536225e-22	2.8143883443305e-21
ENSG00000037042.16	ENSG00000037042	chr17	dexseq_prepare_annotation2.py	exon	.	+	.	TUBG2	13	2.48634105475866e-22	3.03679420200496e-21
ENSG00000167178.30	ENSG00000167178	chr15	dexseq_prepare_annotation2.py	exon	.	+	.	ISLR2	16	2.78006684598759e-22	3.39256178435161e-21
ENSG00000111596.78	ENSG00000111596	chr12	dexseq_prepare_annotation2.py	exon	.	+	.	CNOT2	16	3.16629816590753e-22	3.86049095359991e-21
ENSG00000038295.29	ENSG00000038295	chr4	dexseq_prepare_annotation2.py	exon	.	+	.	TLL1	3	3.25096361434965e-22	3.9602388190607e-21
ENSG00000213886.ENSG00000204681.52	ENSG00000213886+ENSG00000204681	chr6	dexseq_prepare_annotation2.py	exon	.	-	.		8	3.27713972258393e-22	3.98862400446071e-21
ENSG00000177697.50	ENSG00000177697	chr11	dexseq_prepare_annotation2.py	exon	.	+	.	CD151	21	3.35839990574174e-22	4.0839437942302e-21
ENSG00000147044.50	ENSG00000147044	chrX	dexseq_prepare_annotation2.py	exon	.	-	.	CASK	10	3.38091147165792e-22	4.10771862252659e-21
ENSG00000176463.35	ENSG00000176463	chr15	dexseq_prepare_annotation2.py	exon	.	+	.	SLCO3A1	10	3.47469229098276e-22	4.21796636372579e-21
ENSG00000240891.ENSG00000144824.35	ENSG00000240891+ENSG00000144824	chr3	dexseq_prepare_annotation2.py	exon	.	+	.		19	3.50507374474253e-22	4.25112746576072e-21
ENSG00000113712.ENSG00000230551.39	ENSG00000113712+ENSG00000230551	chr5	dexseq_prepare_annotation2.py	exon	.	-	.		11	3.54357639520283e-22	4.29407183261479e-21
ENSG00000139531.24	ENSG00000139531	chr12	dexseq_prepare_annotation2.py	exon	.	+	.	SUOX	15	3.55063281643115e-22	4.29886826596704e-21
ENSG00000164970.15	ENSG00000164970	chr9	dexseq_prepare_annotation2.py	exon	.	-	.	FAM219A	13	3.55690916738727e-22	4.3027127024846e-21
ENSG00000163032.13	ENSG00000163032	chr2	dexseq_prepare_annotation2.py	exon	.	+	.	VSNL1	5	3.68043509389152e-22	4.44826105642376e-21
ENSG00000132153.38	ENSG00000132153	chr3	dexseq_prepare_annotation2.py	exon	.	+	.	DHX30	26	3.74029721806084e-22	4.5166774500082e-21
ENSG00000155530.21	ENSG00000155530	chr7	dexseq_prepare_annotation2.py	exon	.	+	.	LRGUK	15	3.99087396548493e-22	4.81507619748725e-21
ENSG00000114126.ENSG00000269905.58	ENSG00000114126+ENSG00000269905	chr3	dexseq_prepare_annotation2.py	exon	.	-	.		46	4.17514182671714e-22	5.03302283629021e-21
ENSG00000221926.ENSG00000251537.ENSG00000241322.ENSG00000181464.92	ENSG00000221926+ENSG00000251537+ENSG00000241322+ENSG00000181464	chr17	dexseq_prepare_annotation2.py	exon	.	-	.		56	4.44954938357646e-22	5.35915778620863e-21
ENSG00000114204.ENSG00000174776.61	ENSG00000114204+ENSG00000174776	chr3	dexseq_prepare_annotation2.py	exon	.	-	.		30	4.76463351032397e-22	5.7336764922589e-21
ENSG00000261987.4	ENSG00000261987	chr17	dexseq_prepare_annotation2.py	exon	.	-	.	KYNUP1	5	4.97448103071956e-22	5.98101597064418e-21
ENSG00000139197.37	ENSG00000139197	chr12	dexseq_prepare_annotation2.py	exon	.	+	.	PEX5	28	5.09768767245776e-22	6.12384558054991e-21
ENSG00000155561.70	ENSG00000155561	chr7	dexseq_prepare_annotation2.py	exon	.	+	.	NUP205	28	5.13498885494588e-22	6.16331923549949e-21
ENSG00000219545.ENSG00000106415.4	ENSG00000219545+ENSG00000106415	chr7	dexseq_prepare_annotation2.py	exon	.	+	.		5	5.15468071299984e-22	6.1816071644661e-21
ENSG00000073584.ENSG00000213424.ENSG00000264058.19	ENSG00000073584+ENSG00000213424+ENSG00000264058	chr17	dexseq_prepare_annotation2.py	exon	.	-	.		14	5.27797219345563e-22	6.32399517998246e-21
ENSG00000129221.25	ENSG00000129221	chr17	dexseq_prepare_annotation2.py	exon	.	-	.	AIPL1	7	5.57150019754813e-22	6.66993660405352e-21
ENSG00000136504.49	ENSG00000136504	chr17	dexseq_prepare_annotation2.py	exon	.	+	.	KAT7	23	5.80793102856572e-22	6.94698646735771e-21
ENSG00000127418.20	ENSG00000127418	chr4	dexseq_prepare_annotation2.py	exon	.	+	.	FGFRL1	6	5.9330091732766e-22	7.09048253912255e-21
ENSG00000119929.ENSG00000198018.31	ENSG00000119929+ENSG00000198018	chr10	dexseq_prepare_annotation2.py	exon	.	+	.		14	6.19844150883855e-22	7.40132323021815e-21
ENSG00000081803.44	ENSG00000081803	chr7	dexseq_prepare_annotation2.py	exon	.	-	.	CADPS2	16	6.66943701418773e-22	7.95687347995312e-21
ENSG00000172893.35	ENSG00000172893	chr11	dexseq_prepare_annotation2.py	exon	.	-	.	DHCR7	22	6.73830820836582e-22	8.03213285146699e-21
ENSG00000166105.16	ENSG00000166105	chr11	dexseq_prepare_annotation2.py	exon	.	+	.	GLB1L3	5	6.90679871694244e-22	8.2259083431396e-21
ENSG00000128833.52	ENSG00000128833	chr15	dexseq_prepare_annotation2.py	exon	.	-	.	MYO5C	12	7.02898264680739e-22	8.36424821822063e-21
ENSG00000104218.45	ENSG00000104218	chr8	dexseq_prepare_annotation2.py	exon	.	+	.	CSPP1	18	7.08857451685866e-22	8.42793242685638e-21
ENSG00000147394.33	ENSG00000147394	chrX	dexseq_prepare_annotation2.py	exon	.	+	.	ZNF185	20	7.3284276330979e-22	8.70564498366724e-21
ENSG00000147316.22	ENSG00000147316	chr8	dexseq_prepare_annotation2.py	exon	.	+	.	MCPH1	5	7.4226059338555e-22	8.80997924142388e-21
ENSG00000007174.72	ENSG00000007174	chr17	dexseq_prepare_annotation2.py	exon	.	+	.	DNAH9	13	7.71443847707974e-22	9.14853280935739e-21
ENSG00000262664.ENSG00000108963.42	ENSG00000262664+ENSG00000108963	chr17	dexseq_prepare_annotation2.py	exon	.	+	.		10	7.9613527496469e-22	9.4332851751794e-21
ENSG00000137801.35	ENSG00000137801	chr15	dexseq_prepare_annotation2.py	exon	.	+	.	THBS1	18	8.02033537881501e-22	9.49506428166026e-21
ENSG00000100116.19	ENSG00000100116	chr22	dexseq_prepare_annotation2.py	exon	.	+	.	GCAT	13	8.45310978417152e-22	9.99888305672462e-21
ENSG00000075275.43	ENSG00000075275	chr22	dexseq_prepare_annotation2.py	exon	.	-	.	CELSR1	11	8.48805350944238e-22	1.00316646033657e-20
ENSG00000068903.47	ENSG00000068903	chr19	dexseq_prepare_annotation2.py	exon	.	-	.	SIRT2	31	8.80619441929995e-22	1.03988040483223e-20
ENSG00000173402.44	ENSG00000173402	chr3	dexseq_prepare_annotation2.py	exon	.	+	.	DAG1	23	8.96617059308972e-22	1.05787089267959e-20
ENSG00000231870.6	ENSG00000231870	chr17	dexseq_prepare_annotation2.py	exon	.	-	.	KRT17P3	5	9.29796024749891e-22	1.09608494846259e-20
ENSG00000132286.ENSG00000265264.ENSG00000179532.111	ENSG00000132286+ENSG00000265264+ENSG00000179532	chr11	dexseq_prepare_annotation2.py	exon	.	+	.		89	9.51516836789068e-22	1.12073820971548e-20
ENSG00000163214.45	ENSG00000163214	chr2	dexseq_prepare_annotation2.py	exon	.	-	.	DHX57	18	9.84151808914198e-22	1.15819392270437e-20
ENSG00000105186.45	ENSG00000105186	chr19	dexseq_prepare_annotation2.py	exon	.	-	.	ANKRD27	15	1.04760233679994e-21	1.23182054433044e-20
ENSG00000263711.20	ENSG00000263711	chr18	dexseq_prepare_annotation2.py	exon	.	-	.	RP11-169F17.1	13	1.06066934189297e-21	1.24612930726207e-20
ENSG00000259738.ENSG00000157450.35	ENSG00000259738+ENSG00000157450	chr15	dexseq_prepare_annotation2.py	exon	.	+	.		6	1.07718180269917e-21	1.26445833438671e-20
ENSG00000104938.29	ENSG00000104938	chr19	dexseq_prepare_annotation2.py	exon	.	+	.	CLEC4M	22	1.08465203720375e-21	1.27215105800524e-20
ENSG00000229657.ENSG00000163531.82	ENSG00000229657+ENSG00000163531	chr1	dexseq_prepare_annotation2.py	exon	.	+	.		37	1.1181653750578e-21	1.31035004889586e-20
ENSG00000137868.62	ENSG00000137868	chr15	dexseq_prepare_annotation2.py	exon	.	-	.	STRA6	44	1.14147309792255e-21	1.3365349564283e-20
ENSG00000185038.34	ENSG00000185038	chr2	dexseq_prepare_annotation2.py	exon	.	+	.	MROH2A	18	1.15332762257323e-21	1.34927662421615e-20
ENSG00000267546.ENSG00000161544.21	ENSG00000267546+ENSG00000161544	chr17	dexseq_prepare_annotation2.py	exon	.	-	.		20	1.34139856935642e-21	1.56797852989219e-20
ENSG00000175054.46	ENSG00000175054	chr3	dexseq_prepare_annotation2.py	exon	.	-	.	ATR	10	1.40717013939681e-21	1.64347522593693e-20
ENSG00000104312.19	ENSG00000104312	chr8	dexseq_prepare_annotation2.py	exon	.	+	.	RIPK2	12	1.43161949919313e-21	1.67062410019384e-20
ENSG00000159208.16	ENSG00000159208	chr1	dexseq_prepare_annotation2.py	exon	.	+	.	C1orf51	11	1.46146960558444e-21	1.7040244350827e-20
ENSG00000146373.27	ENSG00000146373	chr6	dexseq_prepare_annotation2.py	exon	.	+	.	RNF217	9	1.47470866043497e-21	1.71801701624981e-20
ENSG00000231890.41	ENSG00000231890	chr2	dexseq_prepare_annotation2.py	exon	.	+	.	AC093391.2	26	1.51745893953285e-21	1.76633748204851e-20
ENSG00000159625.39	ENSG00000159625	chr16	dexseq_prepare_annotation2.py	exon	.	+	.	CCDC135	18	1.58068200281524e-21	1.83838749279643e-20
ENSG00000162687.43	ENSG00000162687	chr1	dexseq_prepare_annotation2.py	exon	.	-	.	KCNT2	18	1.65701958554806e-21	1.92555667918587e-20
ENSG00000145247.25	ENSG00000145247	chr4	dexseq_prepare_annotation2.py	exon	.	-	.	OCIAD2	14	1.6912269892986e-21	1.9636631361103e-20
ENSG00000120071.48	ENSG00000120071	chr17	dexseq_prepare_annotation2.py	exon	.	-	.	KANSL1	31	1.7747456844328e-21	2.0589127400924e-20
ENSG00000230773.15	ENSG00000230773	chr2	dexseq_prepare_annotation2.py	exon	.	-	.	AC079807.4	3	1.7991692979754e-21	2.08550325893138e-20
ENSG00000175497.46	ENSG00000175497	chr2	dexseq_prepare_annotation2.py	exon	.	+	.	DPP10	8	1.86087881519694e-21	2.15523318538043e-20
ENSG00000181143.67	ENSG00000181143	chr19	dexseq_prepare_annotation2.py	exon	.	-	.	MUC16	27	1.90634691057779e-21	2.20605199201558e-20
ENSG00000131037.57	ENSG00000131037	chr19	dexseq_prepare_annotation2.py	exon	.	+	.	EPS8L1	39	1.97164068504963e-21	2.27970954208863e-20
ENSG00000013561.34	ENSG00000013561	chr5	dexseq_prepare_annotation2.py	exon	.	+	.	RNF14	14	2.11873007631308e-21	2.4477418658488e-20
ENSG00000126583.24	ENSG00000126583	chr19	dexseq_prepare_annotation2.py	exon	.	+	.	PRKCG	18	2.32897398886636e-21	2.68839551543434e-20
ENSG00000119285.ENSG00000230325.54	ENSG00000119285+ENSG00000230325	chr1	dexseq_prepare_annotation2.py	exon	.	-	.		40	2.38200972762139e-21	2.74733042150846e-20
ENSG00000007952.20	ENSG00000007952	chrX	dexseq_prepare_annotation2.py	exon	.	-	.	NOX1	12	2.45842607217891e-21	2.83311144115302e-20
ENSG00000121104.33	ENSG00000121104	chr17	dexseq_prepare_annotation2.py	exon	.	-	.	FAM117A	10	2.50107367512777e-21	2.87931838948176e-20
ENSG00000134802.ENSG00000186652.ENSG00000254979.78	ENSG00000134802+ENSG00000186652+ENSG00000254979	chr11	dexseq_prepare_annotation2.py	exon	.	-	.		33	2.50267241637117e-21	2.87931838948176e-20
ENSG00000224729.18	ENSG00000224729	chr7	dexseq_prepare_annotation2.py	exon	.	-	.	PCOLCE-AS1	10	2.57112404110648e-21	2.95562104973922e-20
ENSG00000069943.26	ENSG00000069943	chr15	dexseq_prepare_annotation2.py	exon	.	+	.	PIGB	25	2.62194067639423e-21	3.01154196067632e-20
ENSG00000091129.31	ENSG00000091129	chr7	dexseq_prepare_annotation2.py	exon	.	-	.	NRCAM	21	2.86639511876014e-21	3.2895973757483e-20
ENSG00000155849.54	ENSG00000155849	chr7	dexseq_prepare_annotation2.py	exon	.	-	.	ELMO1	41	2.89217006163663e-21	3.31643467811638e-20
ENSG00000129235.29	ENSG00000129235	chr17	dexseq_prepare_annotation2.py	exon	.	+	.	TXNDC17	7	2.89760994035232e-21	3.31992881274884e-20
ENSG00000084234.56	ENSG00000084234	chr11	dexseq_prepare_annotation2.py	exon	.	+	.	APLP2	14	2.95672714756711e-21	3.38486709344007e-20
ENSG00000075415.ENSG00000212443.40	ENSG00000075415+ENSG00000212443	chr12	dexseq_prepare_annotation2.py	exon	.	+	.		27	3.07949881059934e-21	3.52250997502604e-20
ENSG00000151632.33	ENSG00000151632	chr10	dexseq_prepare_annotation2.py	exon	.	-	.	AKR1C2	28	3.18122614313183e-21	3.63587419571287e-20
ENSG00000183474.46	ENSG00000183474	chr5	dexseq_prepare_annotation2.py	exon	.	+	.	GTF2H2C	21	3.30063012219513e-21	3.76625525275097e-20
ENSG00000161013.62	ENSG00000161013	chr5	dexseq_prepare_annotation2.py	exon	.	-	.	MGAT4B	29	3.30073253141995e-21	3.76625525275097e-20
ENSG00000136021.39	ENSG00000136021	chr12	dexseq_prepare_annotation2.py	exon	.	+	.	SCYL2	10	3.47370166878186e-21	3.96036242024227e-20
ENSG00000117724.13	ENSG00000117724	chr1	dexseq_prepare_annotation2.py	exon	.	+	.	CENPF	12	3.49354443552081e-21	3.97971502814871e-20
ENSG00000175161.20	ENSG00000175161	chr3	dexseq_prepare_annotation2.py	exon	.	+	.	CADM2	13	3.55816838038815e-21	4.05000707775928e-20
ENSG00000258912.5	ENSG00000258912	chr14	dexseq_prepare_annotation2.py	exon	.	-	.	RP11-1079H9.1	6	3.67318058740655e-21	4.17749021723491e-20
ENSG00000171208.18	ENSG00000171208	chr16	dexseq_prepare_annotation2.py	exon	.	-	.	NETO2	7	3.69360477821185e-21	4.19727815705892e-20
ENSG00000092929.71	ENSG00000092929	chr17	dexseq_prepare_annotation2.py	exon	.	-	.	UNC13D	10	3.69782595533188e-21	4.19863626270293e-20
ENSG00000110799.56	ENSG00000110799	chr12	dexseq_prepare_annotation2.py	exon	.	-	.	VWF	8	3.73230521790408e-21	4.23432010616673e-20
ENSG00000170236.11	ENSG00000170236	chr15	dexseq_prepare_annotation2.py	exon	.	-	.	USP50	7	3.76305193664756e-21	4.26571451151838e-20
ENSG00000267097.9	ENSG00000267097	chr18	dexseq_prepare_annotation2.py	exon	.	-	.	RP11-309E23.2	2	3.80069810724232e-21	4.30487234595814e-20
ENSG00000253117.ENSG00000132297.ENSG00000258417.36	ENSG00000253117+ENSG00000132297+ENSG00000258417	chr8	dexseq_prepare_annotation2.py	exon	.	-	.		9	3.85491907494406e-21	4.36272448326663e-20
ENSG00000118307.39	ENSG00000118307	chr12	dexseq_prepare_annotation2.py	exon	.	-	.	CASC1	25	3.91647635027968e-21	4.42877826895929e-20
ENSG00000175766.25	ENSG00000175766	chr5	dexseq_prepare_annotation2.py	exon	.	+	.	EIF4E1B	14	4.00156112099253e-21	4.52130786268496e-20
ENSG00000226994.23	ENSG00000226994	chr2	dexseq_prepare_annotation2.py	exon	.	+	.	AC012593.1	19	4.05962541478815e-21	4.5831816623422e-20
ENSG00000156970.ENSG00000259288.ENSG00000137843.103	ENSG00000156970+ENSG00000259288+ENSG00000137843	chr15	dexseq_prepare_annotation2.py	exon	.	+	.		52	4.07167525499563e-21	4.59304830594019e-20
ENSG00000113360.77	ENSG00000113360	chr5	dexseq_prepare_annotation2.py	exon	.	-	.	DROSHA	47	4.10058751611942e-21	4.62190510041893e-20
ENSG00000130956.7	ENSG00000130956	chr9	dexseq_prepare_annotation2.py	exon	.	+	.	HABP4	4	4.12399569202269e-21	4.64451625217653e-20
ENSG00000142327.33	ENSG00000142327	chr2	dexseq_prepare_annotation2.py	exon	.	+	.	RNPEPL1	22	4.20740069923192e-21	4.73460540971962e-20
ENSG00000163995.46	ENSG00000163995	chr4	dexseq_prepare_annotation2.py	exon	.	-	.	ABLIM2	3	4.34614864869683e-21	4.88677572938967e-20
ENSG00000242590.ENSG00000188157.58	ENSG00000242590+ENSG00000188157	chr1	dexseq_prepare_annotation2.py	exon	.	+	.		24	4.35327168533361e-21	4.89082142785456e-20
ENSG00000148516.58	ENSG00000148516	chr10	dexseq_prepare_annotation2.py	exon	.	+	.	ZEB1	11	4.93444470681643e-21	5.53927348762767e-20
ENSG00000169519.11	ENSG00000169519	chr11	dexseq_prepare_annotation2.py	exon	.	+	.	METTL15	5	5.02239263469339e-21	5.63344363834849e-20
ENSG00000063176.35	ENSG00000063176	chr19	dexseq_prepare_annotation2.py	exon	.	+	.	SPHK2	24	5.06115322036757e-21	5.67233448567044e-20
ENSG00000142396.ENSG00000269545.ENSG00000198131.ENSG00000267216.ENSG00000273439.ENSG00000083842.67	ENSG00000142396+ENSG00000269545+ENSG00000198131+ENSG00000267216+ENSG00000273439+ENSG00000083842	chr19	dexseq_prepare_annotation2.py	exon	.	+	.		49	5.07563743431373e-21	5.68397654569031e-20
ENSG00000156453.20	ENSG00000156453	chr5	dexseq_prepare_annotation2.py	exon	.	-	.	PCDH1	6	5.10905414125571e-21	5.71678437176798e-20
ENSG00000070501.42	ENSG00000070501	chr8	dexseq_prepare_annotation2.py	exon	.	+	.	POLB	10	5.16100219148067e-21	5.77025829224772e-20
ENSG00000176927.42	ENSG00000176927	chr17	dexseq_prepare_annotation2.py	exon	.	+	.	EFCAB5	7	5.23600158092379e-21	5.84939790139433e-20
ENSG00000111799.84	ENSG00000111799	chr6	dexseq_prepare_annotation2.py	exon	.	-	.	COL12A1	20	5.27963853937271e-21	5.89340182894581e-20
ENSG00000179915.40	ENSG00000179915	chr2	dexseq_prepare_annotation2.py	exon	.	-	.	NRXN1	8	5.63609943734021e-21	6.28624434831956e-20
ENSG00000129270.21	ENSG00000129270	chr17	dexseq_prepare_annotation2.py	exon	.	-	.	MMP28	14	5.8084961147823e-21	6.47332398334172e-20
ENSG00000142082.43	ENSG00000142082	chr11	dexseq_prepare_annotation2.py	exon	.	-	.	SIRT3	13	5.83495619316939e-21	6.49759367417538e-20
ENSG00000204954.27	ENSG00000204954	chr12	dexseq_prepare_annotation2.py	exon	.	-	.	C12orf73	11	5.85338689454662e-21	6.51289038988247e-20
ENSG00000260765.10	ENSG00000260765	chr16	dexseq_prepare_annotation2.py	exon	.	+	.	CES1P2	7	5.92708309000541e-21	6.58960559886418e-20
ENSG00000167244.ENSG00000129965.ENSG00000254647.ENSG00000240801.42	ENSG00000167244+ENSG00000129965+ENSG00000254647+ENSG00000240801	chr11	dexseq_prepare_annotation2.py	exon	.	-	.		25	5.95924923229368e-21	6.62006269800439e-20
ENSG00000204822.ENSG00000135637.39	ENSG00000204822+ENSG00000135637	chr2	dexseq_prepare_annotation2.py	exon	.	-	.		17	6.17329697712176e-21	6.85235964460515e-20
ENSG00000129422.53	ENSG00000129422	chr8	dexseq_prepare_annotation2.py	exon	.	-	.	MTUS1	47	6.48989154044325e-21	7.19802119293766e-20
ENSG00000163581.17	ENSG00000163581	chr3	dexseq_prepare_annotation2.py	exon	.	-	.	SLC2A2	7	6.93031666175838e-21	7.68036291388958e-20
ENSG00000259248.22	ENSG00000259248	chr15	dexseq_prepare_annotation2.py	exon	.	-	.	USP3-AS1	7	7.18896921976058e-21	7.96065027327838e-20
ENSG00000175193.26	ENSG00000175193	chr3	dexseq_prepare_annotation2.py	exon	.	-	.	PARL	22	7.35557360307378e-21	8.13864304167853e-20
ENSG00000062716.ENSG00000199004.52	ENSG00000062716+ENSG00000199004	chr17	dexseq_prepare_annotation2.py	exon	.	+	.		31	7.44524190002275e-21	8.23129333568253e-20
ENSG00000140470.40	ENSG00000140470	chr15	dexseq_prepare_annotation2.py	exon	.	-	.	ADAMTS17	10	7.69673630866327e-21	8.50256499066106e-20
ENSG00000118520.15	ENSG00000118520	chr6	dexseq_prepare_annotation2.py	exon	.	+	.	ARG1	5	7.74586445533694e-21	8.55002938089101e-20
ENSG00000132478.37	ENSG00000132478	chr17	dexseq_prepare_annotation2.py	exon	.	+	.	UNK	15	7.85812397952625e-21	8.66704850683042e-20
ENSG00000163354.24	ENSG00000163354	chr1	dexseq_prepare_annotation2.py	exon	.	-	.	DCST2	5	8.12037823499396e-21	8.94918570377611e-20
ENSG00000099940.6	ENSG00000099940	chr22	dexseq_prepare_annotation2.py	exon	.	+	.	SNAP29	4	8.31998252265296e-21	9.16188551601666e-20
ENSG00000228509.7	ENSG00000228509	chr2	dexseq_prepare_annotation2.py	exon	.	-	.	AC006460.2	4	8.39516217257529e-21	9.23734140717543e-20
ENSG00000116668.23	ENSG00000116668	chr1	dexseq_prepare_annotation2.py	exon	.	+	.	SWT1	21	8.800272986886e-21	9.67541899310961e-20
ENSG00000143224.43	ENSG00000143224	chr1	dexseq_prepare_annotation2.py	exon	.	+	.	PPOX	30	8.81497824050592e-21	9.6839131501995e-20
ENSG00000169689.26	ENSG00000169689	chr17	dexseq_prepare_annotation2.py	exon	.	-	.	STRA13	13	9.37334046450827e-21	1.02891692203364e-19
ENSG00000214822.19	ENSG00000214822	chr17	dexseq_prepare_annotation2.py	exon	.	-	.	KRT16P3	12	9.69089911226413e-21	1.06293458642423e-19
ENSG00000140093.8	ENSG00000140093	chr14	dexseq_prepare_annotation2.py	exon	.	-	.	SERPINA10	7	9.79564103390393e-21	1.07357440241246e-19
ENSG00000214711.25	ENSG00000214711	chr2	dexseq_prepare_annotation2.py	exon	.	-	.	CAPN14	10	1.0356296325807e-20	1.13412479495321e-19
ENSG00000048544.3	ENSG00000048544	chr6	dexseq_prepare_annotation2.py	exon	.	-	.	MRPS10	2	1.07349731885305e-20	1.17466682169448e-19
ENSG00000164929.17	ENSG00000164929	chr8	dexseq_prepare_annotation2.py	exon	.	+	.	BAALC	11	1.1207774530397e-20	1.22543634049849e-19
ENSG00000170523.8	ENSG00000170523	chr12	dexseq_prepare_annotation2.py	exon	.	-	.	KRT83	8	1.15945508211011e-20	1.26672750112424e-19
ENSG00000183604.ENSG00000198064.55	ENSG00000183604+ENSG00000198064	chr16	dexseq_prepare_annotation2.py	exon	.	-	.		23	1.20234969015555e-20	1.31255719519341e-19
ENSG00000156642.35	ENSG00000156642	chr15	dexseq_prepare_annotation2.py	exon	.	-	.	NPTN	7	1.26789685396143e-20	1.38302428055935e-19
ENSG00000151687.37	ENSG00000151687	chr2	dexseq_prepare_annotation2.py	exon	.	+	.	ANKAR	16	1.29442661537161e-20	1.41085383254368e-19
ENSG00000115421.36	ENSG00000115421	chr2	dexseq_prepare_annotation2.py	exon	.	+	.	PAPOLG	25	1.31523753906041e-20	1.43241137005205e-19
ENSG00000101280.10	ENSG00000101280	chr20	dexseq_prepare_annotation2.py	exon	.	-	.	ANGPT4	4	1.33228877574883e-20	1.44984366772667e-19
ENSG00000106123.43	ENSG00000106123	chr7	dexseq_prepare_annotation2.py	exon	.	+	.	EPHB6	24	1.34227580534579e-20	1.4595671472706e-19
ENSG00000189430.22	ENSG00000189430	chr19	dexseq_prepare_annotation2.py	exon	.	+	.	NCR1	12	1.41852027875953e-20	1.54126616035932e-19
ENSG00000231728.6	ENSG00000231728	chrX	dexseq_prepare_annotation2.py	exon	.	-	.	LL0XNC01-116E7.2	4	1.42225193517518e-20	1.54411154933925e-19
ENSG00000166508.13	ENSG00000166508	chr7	dexseq_prepare_annotation2.py	exon	.	-	.	MCM7	4	1.50390086166486e-20	1.63147962905394e-19
ENSG00000215428.ENSG00000148357.68	ENSG00000215428+ENSG00000148357	chr9	dexseq_prepare_annotation2.py	exon	.	+	.		35	1.52480891506923e-20	1.65286903879575e-19
ENSG00000106927.19	ENSG00000106927	chr9	dexseq_prepare_annotation2.py	exon	.	-	.	AMBP	3	1.55577230518281e-20	1.68511637270972e-19
ENSG00000137076.71	ENSG00000137076	chr9	dexseq_prepare_annotation2.py	exon	.	-	.	TLN1	14	1.57743634891939e-20	1.70724877856916e-19
ENSG00000070886.21	ENSG00000070886	chr1	dexseq_prepare_annotation2.py	exon	.	+	.	EPHA8	3	1.5939949094303e-20	1.72382535996456e-19
ENSG00000165633.10	ENSG00000165633	chr10	dexseq_prepare_annotation2.py	exon	.	-	.	VSTM4	11	1.63395819419985e-20	1.76566744116222e-19
ENSG00000230267.50	ENSG00000230267	chr16	dexseq_prepare_annotation2.py	exon	.	-	.	HERC2P4	9	1.827046152771e-20	1.97278329725273e-19
ENSG00000174498.21	ENSG00000174498	chr15	dexseq_prepare_annotation2.py	exon	.	-	.	IGDCC3	15	1.87344259711743e-20	2.02010544997302e-19
ENSG00000263053.ENSG00000171282.43	ENSG00000263053+ENSG00000171282	chr17	dexseq_prepare_annotation2.py	exon	.	+	.		28	1.87378429846146e-20	2.02010544997302e-19
ENSG00000256873.ENSG00000198792.48	ENSG00000256873+ENSG00000198792	chr22	dexseq_prepare_annotation2.py	exon	.	-	.		20	1.87802805157902e-20	2.02310863475613e-19
ENSG00000226147.ENSG00000116171.14	ENSG00000226147+ENSG00000116171	chr1	dexseq_prepare_annotation2.py	exon	.	+	.		10	1.8816638217342e-20	2.02545271734384e-19
ENSG00000115355.56	ENSG00000115355	chr2	dexseq_prepare_annotation2.py	exon	.	-	.	CCDC88A	32	1.93236521393418e-20	2.07841607312688e-19
ENSG00000129282.7	ENSG00000129282	chr17	dexseq_prepare_annotation2.py	exon	.	+	.	MRM1	8	1.97727590222911e-20	2.12507382985506e-19
ENSG00000147872.29	ENSG00000147872	chr9	dexseq_prepare_annotation2.py	exon	.	-	.	PLIN2	20	2.0124617494167e-20	2.16121569451678e-19
ENSG00000120519.30	ENSG00000120519	chr4	dexseq_prepare_annotation2.py	exon	.	-	.	SLC10A7	4	2.01528691495227e-20	2.16257586581305e-19
ENSG00000162688.40	ENSG00000162688	chr1	dexseq_prepare_annotation2.py	exon	.	+	.	AGL	16	2.07951550060349e-20	2.2297741553998e-19
ENSG00000267320.10	ENSG00000267320	chr19	dexseq_prepare_annotation2.py	exon	.	-	.	AC005780.1	10	2.08319090863252e-20	2.23199025924913e-19
ENSG00000177181.7	ENSG00000177181	chr1	dexseq_prepare_annotation2.py	exon	.	+	.	RIMKLA	7	2.1434321518218e-20	2.29476243105922e-19
ENSG00000013523.22	ENSG00000013523	chr14	dexseq_prepare_annotation2.py	exon	.	-	.	ANGEL1	15	2.29091870631906e-20	2.45077078258882e-19
ENSG00000211535.ENSG00000114270.124	ENSG00000211535+ENSG00000114270	chr3	dexseq_prepare_annotation2.py	exon	.	-	.		65	2.57537492404388e-20	2.75295277897603e-19
ENSG00000181135.70	ENSG00000181135	chr8	dexseq_prepare_annotation2.py	exon	.	+	.	ZNF707	20	2.59201245161651e-20	2.76860452395527e-19
ENSG00000196411.28	ENSG00000196411	chr7	dexseq_prepare_annotation2.py	exon	.	-	.	EPHB4	22	2.59947876522689e-20	2.77444368211716e-19
ENSG00000188883.6	ENSG00000188883	chr7	dexseq_prepare_annotation2.py	exon	.	-	.	KLRG2	7	2.76452770386246e-20	2.94833373490327e-19
ENSG00000137770.38	ENSG00000137770	chr15	dexseq_prepare_annotation2.py	exon	.	+	.	CTDSPL2	26	2.79224891767806e-20	2.97561088577443e-19
ENSG00000175575.43	ENSG00000175575	chr11	dexseq_prepare_annotation2.py	exon	.	+	.	PAAF1	38	2.96833339436222e-20	3.16083084012094e-19
ENSG00000115486.34	ENSG00000115486	chr2	dexseq_prepare_annotation2.py	exon	.	-	.	GGCX	6	3.09379781832732e-20	3.2919052706512e-19
ENSG00000082153.36	ENSG00000082153	chr2	dexseq_prepare_annotation2.py	exon	.	+	.	BZW1	2	3.20171214581277e-20	3.40411923549058e-19
ENSG00000197971.105	ENSG00000197971	chr18	dexseq_prepare_annotation2.py	exon	.	-	.	MBP	14	3.22475608025161e-20	3.42599468709733e-19
ENSG00000158169.35	ENSG00000158169	chr9	dexseq_prepare_annotation2.py	exon	.	-	.	FANCC	22	3.42915190975778e-20	3.64035828216443e-19
ENSG00000235034.8	ENSG00000235034	chr19	dexseq_prepare_annotation2.py	exon	.	+	.	C19orf81	3	3.47694288175872e-20	3.68827083214085e-19
ENSG00000175920.20	ENSG00000175920	chr4	dexseq_prepare_annotation2.py	exon	.	+	.	DOK7	12	3.53505649994075e-20	3.74705186682031e-19
ENSG00000239520.ENSG00000006125.52	ENSG00000239520+ENSG00000006125	chr17	dexseq_prepare_annotation2.py	exon	.	+	.		28	3.64585648221396e-20	3.86154646494035e-19
ENSG00000255157.4	ENSG00000255157	chr11	dexseq_prepare_annotation2.py	exon	.	+	.	CTD-2313N18.8	3	3.79175881491491e-20	4.01301705239851e-19
ENSG00000268465.ENSG00000269751.ENSG00000182324.ENSG00000105447.ENSG00000105443.42	ENSG00000268465+ENSG00000269751+ENSG00000182324+ENSG00000105447+ENSG00000105443	chr19	dexseq_prepare_annotation2.py	exon	.	+	.		24	3.80800539809963e-20	4.02713985507868e-19
ENSG00000119778.49	ENSG00000119778	chr2	dexseq_prepare_annotation2.py	exon	.	-	.	ATAD2B	17	3.84248904813847e-20	4.06051298879827e-19
ENSG00000232517.8	ENSG00000232517	chr5	dexseq_prepare_annotation2.py	exon	.	-	.	AC112198.1	4	3.88983778612779e-20	4.1074200367217e-19
ENSG00000134779.42	ENSG00000134779	chr18	dexseq_prepare_annotation2.py	exon	.	-	.	TPGS2	19	3.93132706562245e-20	4.14807323463965e-19
ENSG00000105576.69	ENSG00000105576	chr19	dexseq_prepare_annotation2.py	exon	.	-	.	TNPO2	41	3.96023475276926e-20	4.17539948287792e-19
ENSG00000174695.14	ENSG00000174695	chr5	dexseq_prepare_annotation2.py	exon	.	-	.	TMEM167A	10	4.00668859906363e-20	4.22116965163309e-19
ENSG00000160953.40	ENSG00000160953	chr19	dexseq_prepare_annotation2.py	exon	.	+	.	MUM1	20	4.19291997642418e-20	4.41401856395186e-19
ENSG00000136052.28	ENSG00000136052	chr12	dexseq_prepare_annotation2.py	exon	.	-	.	SLC41A2	25	4.42120075616074e-20	4.65080822530176e-19
ENSG00000154227.26	ENSG00000154227	chr15	dexseq_prepare_annotation2.py	exon	.	-	.	CERS3	21	4.45915435526966e-20	4.68717929389141e-19
ENSG00000109466.34	ENSG00000109466	chr4	dexseq_prepare_annotation2.py	exon	.	+	.	KLHL2	22	4.4946284954948e-20	4.72089102005983e-19
ENSG00000142185.ENSG00000266692.ENSG00000264452.41	ENSG00000142185+ENSG00000266692+ENSG00000264452	chr21	dexseq_prepare_annotation2.py	exon	.	+	.		16	4.6453532842338e-20	4.87551261866445e-19
ENSG00000129292.53	ENSG00000129292	chr8	dexseq_prepare_annotation2.py	exon	.	+	.	PHF20L1	16	4.70841200903226e-20	4.93796044031161e-19
ENSG00000160796.74	ENSG00000160796	chr3	dexseq_prepare_annotation2.py	exon	.	+	.	NBEAL2	8	4.88557986971619e-20	5.11989582268219e-19
ENSG00000228315.ENSG00000189269.ENSG00000244723.ENSG00000272578.ENSG00000234353.ENSG00000211683.ENSG00000273000.73	ENSG00000228315+ENSG00000189269+ENSG00000244723+ENSG00000272578+ENSG00000234353+ENSG00000211683+ENSG00000273000	chr22	dexseq_prepare_annotation2.py	exon	.	-	.		25	4.91483656216741e-20	5.14666847547719e-19
ENSG00000100342.30	ENSG00000100342	chr22	dexseq_prepare_annotation2.py	exon	.	+	.	APOL1	6	4.93045420865624e-20	5.15897301777162e-19
ENSG00000149970.29	ENSG00000149970	chrX	dexseq_prepare_annotation2.py	exon	.	+	.	CNKSR2	15	4.93402320330302e-20	5.15897301777162e-19
ENSG00000262879.27	ENSG00000262879	chr17	dexseq_prepare_annotation2.py	exon	.	-	.	RP11-156P1.3	17	5.05722156646843e-20	5.28380641827933e-19
ENSG00000139291.ENSG00000258064.ENSG00000173451.19	ENSG00000139291+ENSG00000258064+ENSG00000173451	chr12	dexseq_prepare_annotation2.py	exon	.	+	.		10	5.10378773082004e-20	5.32844655870038e-19
ENSG00000178057.17	ENSG00000178057	chr3	dexseq_prepare_annotation2.py	exon	.	+	.	NDUFAF3	8	5.26030550526765e-20	5.48772472823975e-19
ENSG00000213830.ENSG00000183323.27	ENSG00000213830+ENSG00000183323	chr5	dexseq_prepare_annotation2.py	exon	.	-	.		15	5.3872757741218e-20	5.61596178557025e-19
ENSG00000101751.32	ENSG00000101751	chr18	dexseq_prepare_annotation2.py	exon	.	+	.	POLI	8	5.48342493976909e-20	5.71190097892614e-19
ENSG00000128965.7	ENSG00000128965	chr15	dexseq_prepare_annotation2.py	exon	.	+	.	CHAC1	8	5.49917761543071e-20	5.72401270923489e-19
ENSG00000075043.32	ENSG00000075043	chr20	dexseq_prepare_annotation2.py	exon	.	-	.	KCNQ2	13	5.50895044854762e-20	5.72988661721126e-19
ENSG00000035928.50	ENSG00000035928	chr4	dexseq_prepare_annotation2.py	exon	.	-	.	RFC1	7	5.52227463392697e-20	5.73944273750837e-19
ENSG00000260781.18	ENSG00000260781	chr16	dexseq_prepare_annotation2.py	exon	.	-	.	ARHGAP23P1	15	5.59387983885713e-20	5.80951218294481e-19
ENSG00000104231.58	ENSG00000104231	chr8	dexseq_prepare_annotation2.py	exon	.	-	.	ZFAND1	23	5.662548907565e-20	5.87642977505343e-19
ENSG00000088854.41	ENSG00000088854	chr20	dexseq_prepare_annotation2.py	exon	.	-	.	C20orf194	16	5.7705946910056e-20	5.98408081746657e-19
ENSG00000148399.38	ENSG00000148399	chr9	dexseq_prepare_annotation2.py	exon	.	-	.	DPH7	26	5.95163850084576e-20	6.1672131590168e-19
ENSG00000140326.11	ENSG00000140326	chr15	dexseq_prepare_annotation2.py	exon	.	-	.	CDAN1	7	6.86454955744743e-20	7.10788247086441e-19
ENSG00000067369.62	ENSG00000067369	chr15	dexseq_prepare_annotation2.py	exon	.	-	.	TP53BP1	36	6.88126822938376e-20	7.11988043868006e-19
ENSG00000114354.25	ENSG00000114354	chr3	dexseq_prepare_annotation2.py	exon	.	+	.	TFG	22	7.1073020367054e-20	7.34827241127328e-19
ENSG00000132704.21	ENSG00000132704	chr1	dexseq_prepare_annotation2.py	exon	.	-	.	FCRL2	16	7.26175560289103e-20	7.50237222562271e-19
ENSG00000163781.47	ENSG00000163781	chr3	dexseq_prepare_annotation2.py	exon	.	-	.	TOPBP1	23	7.2691901160747e-20	7.50446524259943e-19
ENSG00000164038.ENSG00000164039.66	ENSG00000164038+ENSG00000164039	chr4	dexseq_prepare_annotation2.py	exon	.	-	.		4	7.43573609361491e-20	7.6706942973165e-19
ENSG00000156482.28	ENSG00000156482	chr8	dexseq_prepare_annotation2.py	exon	.	-	.	RPL30	16	7.46538096444182e-20	7.69164366548526e-19
ENSG00000114439.75	ENSG00000114439	chr3	dexseq_prepare_annotation2.py	exon	.	+	.	BBX	49	7.46713082335758e-20	7.69164366548526e-19
ENSG00000185261.28	ENSG00000185261	chr5	dexseq_prepare_annotation2.py	exon	.	-	.	KIAA0825	16	7.48600231660354e-20	7.70536217677108e-19
ENSG00000104824.ENSG00000104823.ENSG00000268083.79	ENSG00000104824+ENSG00000104823+ENSG00000268083	chr19	dexseq_prepare_annotation2.py	exon	.	-	.		29	7.59849181857658e-20	7.81535018404374e-19
ENSG00000242294.ENSG00000121716.ENSG00000085514.ENSG00000235333.ENSG00000272752.86	ENSG00000242294+ENSG00000121716+ENSG00000085514+ENSG00000235333+ENSG00000272752	chr7	dexseq_prepare_annotation2.py	exon	.	+	.		33	7.90211614012005e-20	8.12161936623449e-19
ENSG00000175265.ENSG00000215252.31	ENSG00000175265+ENSG00000215252	chr15	dexseq_prepare_annotation2.py	exon	.	-	.		7	8.98423635875698e-20	9.22696369191362e-19
ENSG00000086758.96	ENSG00000086758	chrX	dexseq_prepare_annotation2.py	exon	.	-	.	HUWE1	9	9.11413160873086e-20	9.35344497567609e-19
ENSG00000252561.ENSG00000008517.70	ENSG00000252561+ENSG00000008517	chr16	dexseq_prepare_annotation2.py	exon	.	+	.		23	9.35130796523317e-20	9.58975595104289e-19
ENSG00000158486.75	ENSG00000158486	chr16	dexseq_prepare_annotation2.py	exon	.	-	.	DNAH3	20	9.71629435492904e-20	9.95669011629545e-19
ENSG00000130958.19	ENSG00000130958	chr9	dexseq_prepare_annotation2.py	exon	.	-	.	SLC35D2	3	9.72532864183255e-20	9.9585929819503e-19
ENSG00000137486.35	ENSG00000137486	chr11	dexseq_prepare_annotation2.py	exon	.	-	.	ARRB1	20	1.0042556491066e-19	1.02758459670753e-18
ENSG00000159176.42	ENSG00000159176	chr1	dexseq_prepare_annotation2.py	exon	.	-	.	CSRP1	29	1.01340774927618e-19	1.03618515263132e-18
ENSG00000173852.28	ENSG00000173852	chr7	dexseq_prepare_annotation2.py	exon	.	-	.	DPY19L1	17	1.02433358502644e-19	1.04658530870705e-18
ENSG00000137869.51	ENSG00000137869	chr15	dexseq_prepare_annotation2.py	exon	.	-	.	CYP19A1	26	1.07767868875831e-19	1.10027901446075e-18
ENSG00000183431.32	ENSG00000183431	chr1	dexseq_prepare_annotation2.py	exon	.	-	.	SF3A3	13	1.09093521086196e-19	1.11299456255218e-18
ENSG00000139220.74	ENSG00000139220	chr12	dexseq_prepare_annotation2.py	exon	.	-	.	PPFIA2	14	1.10147611049601e-19	1.12292292675475e-18
ENSG00000138777.47	ENSG00000138777	chr4	dexseq_prepare_annotation2.py	exon	.	-	.	PPA2	24	1.14058108682051e-19	1.16193557853411e-18
ENSG00000165219.64	ENSG00000165219	chr9	dexseq_prepare_annotation2.py	exon	.	+	.	GAPVD1	9	1.15860910048061e-19	1.179435162815e-18
ENSG00000162367.13	ENSG00000162367	chr1	dexseq_prepare_annotation2.py	exon	.	-	.	TAL1	12	1.16989627019045e-19	1.19005210769007e-18
ENSG00000244462.ENSG00000272897.ENSG00000214078.ENSG00000244005.123	ENSG00000244462+ENSG00000272897+ENSG00000214078+ENSG00000244005	chr20	dexseq_prepare_annotation2.py	exon	.	-	.		39	1.17933855910343e-19	1.19877820568206e-18
ENSG00000036448.64	ENSG00000036448	chr8	dexseq_prepare_annotation2.py	exon	.	+	.	MYOM2	41	1.23816161521139e-19	1.257649517647e-18
ENSG00000130810.ENSG00000243207.ENSG00000244165.26	ENSG00000130810+ENSG00000243207+ENSG00000244165	chr19	dexseq_prepare_annotation2.py	exon	.	+	.		14	1.25091009637087e-19	1.26966917243203e-18
ENSG00000006283.51	ENSG00000006283	chr17	dexseq_prepare_annotation2.py	exon	.	+	.	CACNA1G	16	1.27423581570697e-19	1.29239926483437e-18
ENSG00000187391.44	ENSG00000187391	chr7	dexseq_prepare_annotation2.py	exon	.	-	.	MAGI2	22	1.27705628471594e-19	1.29431380207697e-18
ENSG00000149269.48	ENSG00000149269	chr11	dexseq_prepare_annotation2.py	exon	.	-	.	PAK1	23	1.29158840606561e-19	1.30808679811389e-18
ENSG00000165899.68	ENSG00000165899	chr12	dexseq_prepare_annotation2.py	exon	.	+	.	OTOGL	37	1.30067878054646e-19	1.31633246390096e-18
ENSG00000092094.42	ENSG00000092094	chr14	dexseq_prepare_annotation2.py	exon	.	-	.	OSGEP	21	1.32523583029743e-19	1.34020751788461e-18
ENSG00000060237.64	ENSG00000060237	chr12	dexseq_prepare_annotation2.py	exon	.	+	.	WNK1	17	1.32916238844603e-19	1.34319942750828e-18
ENSG00000135424.74	ENSG00000135424	chr12	dexseq_prepare_annotation2.py	exon	.	-	.	ITGA7	26	1.3999121333286e-19	1.41366672852506e-18
ENSG00000117472.24	ENSG00000117472	chr1	dexseq_prepare_annotation2.py	exon	.	+	.	TSPAN1	4	1.42037925681942e-19	1.43329179551777e-18
ENSG00000120318.44	ENSG00000120318	chr5	dexseq_prepare_annotation2.py	exon	.	-	.	ARAP3	3	1.51626821315403e-19	1.52894051290059e-18
ENSG00000123338.19	ENSG00000123338	chr12	dexseq_prepare_annotation2.py	exon	.	+	.	NCKAP1L	12	1.57239358092538e-19	1.58438351019169e-18
ENSG00000130822.95	ENSG00000130822	chrX	dexseq_prepare_annotation2.py	exon	.	-	.	PNCK	14	1.5853244584518e-19	1.59625376349919e-18
ENSG00000145819.51	ENSG00000145819	chr5	dexseq_prepare_annotation2.py	exon	.	+	.	ARHGAP26	18	1.60291144235869e-19	1.6127916071593e-18
ENSG00000066933.82	ENSG00000066933	chr15	dexseq_prepare_annotation2.py	exon	.	-	.	MYO9A	28	1.68630468021362e-19	1.69546937956261e-18
ENSG00000264147.ENSG00000241990.ENSG00000197182.ENSG00000198986.ENSG00000207875.5	ENSG00000264147+ENSG00000241990+ENSG00000197182+ENSG00000198986+ENSG00000207875	chr22	dexseq_prepare_annotation2.py	exon	.	+	.		4	1.69482437045032e-19	1.70280145836337e-18
ENSG00000157954.41	ENSG00000157954	chr7	dexseq_prepare_annotation2.py	exon	.	+	.	WIPI2	23	1.70646950935011e-19	1.7132608134756e-18
ENSG00000160211.28	ENSG00000160211	chrX	dexseq_prepare_annotation2.py	exon	.	-	.	G6PD	10	1.73066860489656e-19	1.73629984764568e-18
ENSG00000163743.38	ENSG00000163743	chr4	dexseq_prepare_annotation2.py	exon	.	-	.	RCHY1	17	1.75708692493852e-19	1.76153042510997e-18
ENSG00000141564.51	ENSG00000141564	chr17	dexseq_prepare_annotation2.py	exon	.	+	.	RPTOR	13	1.84184285466116e-19	1.8451674807526e-18
ENSG00000155506.49	ENSG00000155506	chr5	dexseq_prepare_annotation2.py	exon	.	+	.	LARP1	14	1.85673892606099e-19	1.85874838377317e-18
ENSG00000105048.40	ENSG00000105048	chr19	dexseq_prepare_annotation2.py	exon	.	-	.	TNNT1	28	1.89367214037377e-19	1.89435479074881e-18
ENSG00000100311.11	ENSG00000100311	chr22	dexseq_prepare_annotation2.py	exon	.	-	.	PDGFB	9	1.91568443093549e-19	1.91465495237976e-18
ENSG00000188677.33	ENSG00000188677	chr22	dexseq_prepare_annotation2.py	exon	.	+	.	PARVB	10	1.91672484962558e-19	1.91465495237976e-18
ENSG00000170954.22	ENSG00000170954	chr19	dexseq_prepare_annotation2.py	exon	.	-	.	ZNF415	18	2.08058994581197e-19	2.0768478775641e-18
ENSG00000079335.ENSG00000223906.31	ENSG00000079335+ENSG00000223906	chr1	dexseq_prepare_annotation2.py	exon	.	+	.		14	2.08398536950593e-19	2.07874169675736e-18
ENSG00000149925.77	ENSG00000149925	chr16	dexseq_prepare_annotation2.py	exon	.	+	.	ALDOA	37	2.15479656845398e-19	2.14783063127148e-18
ENSG00000250021.ENSG00000157823.ENSG00000242498.26	ENSG00000250021+ENSG00000157823+ENSG00000242498	chr15	dexseq_prepare_annotation2.py	exon	.	-	.		8	2.25827069436831e-19	2.24935433484281e-18
ENSG00000188917.26	ENSG00000188917	chrX	dexseq_prepare_annotation2.py	exon	.	-	.	TRMT2B	17	2.29854276609017e-19	2.2878250272239e-18
ENSG00000068831.61	ENSG00000068831	chr11	dexseq_prepare_annotation2.py	exon	.	-	.	RASGRP2	6	2.31307138646698e-19	2.3006355187978e-18
ENSG00000183090.9	ENSG00000183090	chr4	dexseq_prepare_annotation2.py	exon	.	-	.	FREM3	9	2.42688172736276e-19	2.41210486870761e-18
ENSG00000178252.ENSG00000178467.86	ENSG00000178252+ENSG00000178467	chr3	dexseq_prepare_annotation2.py	exon	.	+	.		14	2.48749947822507e-19	2.47058376953278e-18
ENSG00000021852.20	ENSG00000021852	chr1	dexseq_prepare_annotation2.py	exon	.	-	.	C8B	12	2.49036008180812e-19	2.47165566059282e-18
ENSG00000129354.7	ENSG00000129354	chr19	dexseq_prepare_annotation2.py	exon	.	-	.	AP1M2	6	2.49281517919351e-19	2.47232384641244e-18
ENSG00000223647.4	ENSG00000223647	chr2	dexseq_prepare_annotation2.py	exon	.	-	.	AL133249.1	5	2.53936934405133e-19	2.51669640347944e-18
ENSG00000140859.94	ENSG00000140859	chr16	dexseq_prepare_annotation2.py	exon	.	-	.	KIFC3	41	2.62482923317279e-19	2.59953644612937e-18
ENSG00000226251.5	ENSG00000226251	chr1	dexseq_prepare_annotation2.py	exon	.	-	.	RP11-15I11.3	5	2.78319408542568e-19	2.75440926785173e-18
ENSG00000259900.ENSG00000260371.ENSG00000213380.ENSG00000157315.ENSG00000272617.ENSG00000258429.ENSG00000132604.65	ENSG00000259900+ENSG00000260371+ENSG00000213380+ENSG00000157315+ENSG00000272617+ENSG00000258429+ENSG00000132604	chr16	dexseq_prepare_annotation2.py	exon	.	-	.		10	2.85704775792307e-19	2.82548379480988e-18
ENSG00000197355.11	ENSG00000197355	chr9	dexseq_prepare_annotation2.py	exon	.	+	.	UAP1L1	8	2.86283976353835e-19	2.8291952791378e-18
ENSG00000197724.27	ENSG00000197724	chr9	dexseq_prepare_annotation2.py	exon	.	+	.	PHF2	14	2.86937829487722e-19	2.83363870757447e-18
ENSG00000116478.14	ENSG00000116478	chr1	dexseq_prepare_annotation2.py	exon	.	+	.	HDAC1	6	3.05315877003493e-19	3.01298562832394e-18
ENSG00000130827.29	ENSG00000130827	chrX	dexseq_prepare_annotation2.py	exon	.	+	.	PLXNA3	12	3.0967196712953e-19	3.05380138160783e-18
ENSG00000070081.60	ENSG00000070081	chr11	dexseq_prepare_annotation2.py	exon	.	+	.	NUCB2	24	3.1833259906529e-19	3.13697784945376e-18
ENSG00000231074.ENSG00000270604.39	ENSG00000231074+ENSG00000270604	chr6	dexseq_prepare_annotation2.py	exon	.	-	.		22	3.27675280185787e-19	3.22675267038878e-18
ENSG00000148219.38	ENSG00000148219	chr9	dexseq_prepare_annotation2.py	exon	.	-	.	ASTN2	33	3.36401342704015e-19	3.31033236171504e-18
ENSG00000122008.44	ENSG00000122008	chr5	dexseq_prepare_annotation2.py	exon	.	+	.	POLK	9	3.42034197699189e-19	3.36337667829642e-18
ENSG00000166436.36	ENSG00000166436	chr11	dexseq_prepare_annotation2.py	exon	.	-	.	TRIM66	5	3.43018236417916e-19	3.37066432740693e-18
ENSG00000134686.ENSG00000266239.40	ENSG00000134686+ENSG00000266239	chr1	dexseq_prepare_annotation2.py	exon	.	-	.		13	3.48301774703118e-19	3.42016073885758e-18
ENSG00000146221.8	ENSG00000146221	chr6	dexseq_prepare_annotation2.py	exon	.	-	.	TCTE1	9	3.59846363603352e-19	3.53102425388721e-18
ENSG00000230572.ENSG00000184303.26	ENSG00000230572+ENSG00000184303	chr2	dexseq_prepare_annotation2.py	exon	.	-	.		8	3.68803636564646e-19	3.61636074723283e-18
ENSG00000196914.47	ENSG00000196914	chr11	dexseq_prepare_annotation2.py	exon	.	+	.	ARHGEF12	20	3.69750985325682e-19	3.62308963375271e-18
ENSG00000176148.20	ENSG00000176148	chr11	dexseq_prepare_annotation2.py	exon	.	+	.	TCP11L1	6	3.73461449009079e-19	3.65686492942906e-18
ENSG00000092200.57	ENSG00000092200	chr14	dexseq_prepare_annotation2.py	exon	.	+	.	RPGRIP1	9	3.77557375178045e-19	3.69216836423432e-18
ENSG00000159348.23	ENSG00000159348	chr1	dexseq_prepare_annotation2.py	exon	.	-	.	CYB5R1	6	3.77599056493585e-19	3.69216836423432e-18
ENSG00000003436.32	ENSG00000003436	chr2	dexseq_prepare_annotation2.py	exon	.	-	.	TFPI	24	3.85230796888908e-19	3.76413894847437e-18
ENSG00000164114.28	ENSG00000164114	chr4	dexseq_prepare_annotation2.py	exon	.	-	.	MAP9	17	3.89384967262647e-19	3.80205237211064e-18
ENSG00000267796.ENSG00000188223.ENSG00000205155.40	ENSG00000267796+ENSG00000188223+ENSG00000205155	chr19	dexseq_prepare_annotation2.py	exon	.	+	.		5	4.04892177171637e-19	3.95068843759245e-18
ENSG00000100376.36	ENSG00000100376	chr22	dexseq_prepare_annotation2.py	exon	.	+	.	FAM118A	28	4.0745188397661e-19	3.97287061853511e-18
ENSG00000061936.39	ENSG00000061936	chr12	dexseq_prepare_annotation2.py	exon	.	+	.	SFSWAP	13	4.14304526207475e-19	4.03685063281511e-18
ENSG00000255311.11	ENSG00000255311	chr11	dexseq_prepare_annotation2.py	exon	.	+	.	RP11-160H12.2	8	4.14784398580071e-19	4.03869019670069e-18
ENSG00000198384.ENSG00000244471.49	ENSG00000198384+ENSG00000244471	chr13	dexseq_prepare_annotation2.py	exon	.	+	.		22	4.18472798184483e-19	4.07174619551873e-18
ENSG00000224187.3	ENSG00000224187	chr3	dexseq_prepare_annotation2.py	exon	.	-	.	RP11-132N15.3	3	4.22003545865175e-19	4.10322298449846e-18
ENSG00000056661.11	ENSG00000056661	chr17	dexseq_prepare_annotation2.py	exon	.	-	.	PCGF2	9	4.22755020723428e-19	4.10765119925599e-18
ENSG00000145198.29	ENSG00000145198	chr3	dexseq_prepare_annotation2.py	exon	.	+	.	VWA5B2	23	4.35048446072182e-19	4.224140790239e-18
ENSG00000250135.ENSG00000025800.24	ENSG00000250135+ENSG00000025800	chr1	dexseq_prepare_annotation2.py	exon	.	+	.		15	4.36179333682819e-19	4.2321596187756e-18
ENSG00000224420.ENSG00000126457.41	ENSG00000224420+ENSG00000126457	chr19	dexseq_prepare_annotation2.py	exon	.	+	.		16	4.50934697675735e-19	4.37227039151001e-18
ENSG00000108370.34	ENSG00000108370	chr17	dexseq_prepare_annotation2.py	exon	.	+	.	RGS9	22	4.61332773394144e-19	4.46996664165066e-18
ENSG00000183087.14	ENSG00000183087	chr13	dexseq_prepare_annotation2.py	exon	.	-	.	GAS6	11	4.6200941419118e-19	4.47339889874573e-18
ENSG00000156218.45	ENSG00000156218	chr15	dexseq_prepare_annotation2.py	exon	.	+	.	ADAMTSL3	27	4.62506064996788e-19	4.47508483391244e-18
ENSG00000170242.30	ENSG00000170242	chr11	dexseq_prepare_annotation2.py	exon	.	+	.	USP47	19	4.8225542264847e-19	4.6629226405906e-18
ENSG00000164796.83	ENSG00000164796	chr8	dexseq_prepare_annotation2.py	exon	.	-	.	CSMD3	22	4.93848623242775e-19	4.77169195507905e-18
ENSG00000133818.15	ENSG00000133818	chr11	dexseq_prepare_annotation2.py	exon	.	-	.	RRAS2	10	5.09120995821803e-19	4.91583424984517e-18
ENSG00000002079.31	ENSG00000002079	chr7	dexseq_prepare_annotation2.py	exon	.	+	.	MYH16	14	5.16128800396842e-19	4.98003275765381e-18
ENSG00000143977.21	ENSG00000143977	chr2	dexseq_prepare_annotation2.py	exon	.	-	.	SNRPG	17	5.27272893143182e-19	5.08402459510887e-18
ENSG00000075413.68	ENSG00000075413	chr14	dexseq_prepare_annotation2.py	exon	.	+	.	MARK3	15	5.35878185953691e-19	5.16340960424129e-18
ENSG00000143341.116	ENSG00000143341	chr1	dexseq_prepare_annotation2.py	exon	.	+	.	HMCN1	40	5.43703909301829e-19	5.23517816902351e-18
ENSG00000162819.28	ENSG00000162819	chr1	dexseq_prepare_annotation2.py	exon	.	+	.	BROX	12	5.51244807046805e-19	5.30410658652872e-18
ENSG00000033122.57	ENSG00000033122	chr1	dexseq_prepare_annotation2.py	exon	.	+	.	LRRC7	34	5.52907688977419e-19	5.31642008632134e-18
ENSG00000269476.ENSG00000204514.ENSG00000173480.58	ENSG00000269476+ENSG00000204514+ENSG00000173480	chr19	dexseq_prepare_annotation2.py	exon	.	-	.		17	5.66873147927161e-19	5.44692862014498e-18
ENSG00000128512.84	ENSG00000128512	chr7	dexseq_prepare_annotation2.py	exon	.	-	.	DOCK4	9	5.67896395477398e-19	5.45298442024145e-18
ENSG00000174669.21	ENSG00000174669	chr11	dexseq_prepare_annotation2.py	exon	.	-	.	SLC29A2	10	5.87145962893068e-19	5.63392132444074e-18
ENSG00000101940.41	ENSG00000101940	chrX	dexseq_prepare_annotation2.py	exon	.	+	.	WDR13	21	6.01023659013931e-19	5.76309831984678e-18
ENSG00000132254.24	ENSG00000132254	chr11	dexseq_prepare_annotation2.py	exon	.	-	.	ARFIP2	15	6.24501018500011e-19	5.98408261856882e-18
ENSG00000161249.112	ENSG00000161249	chr19	dexseq_prepare_annotation2.py	exon	.	-	.	DMKN	53	6.30343034759529e-19	6.03589344878431e-18
ENSG00000129351.60	ENSG00000129351	chr19	dexseq_prepare_annotation2.py	exon	.	+	.	ILF3	15	6.39078751989679e-19	6.1153225405909e-18
ENSG00000102316.39	ENSG00000102316	chrX	dexseq_prepare_annotation2.py	exon	.	+	.	MAGED2	5	6.89107982084833e-19	6.58950603130741e-18
ENSG00000160214.17	ENSG00000160214	chr21	dexseq_prepare_annotation2.py	exon	.	+	.	RRP1	7	6.95768039974591e-19	6.64860988612083e-18
ENSG00000196961.53	ENSG00000196961	chr19	dexseq_prepare_annotation2.py	exon	.	+	.	AP2A1	7	7.21543355992515e-19	6.89016797274339e-18
ENSG00000196923.45	ENSG00000196923	chr5	dexseq_prepare_annotation2.py	exon	.	-	.	PDLIM7	26	7.28079569052685e-19	6.94780193989408e-18
ENSG00000260914.ENSG00000168807.ENSG00000132612.39	ENSG00000260914+ENSG00000168807+ENSG00000132612	chr16	dexseq_prepare_annotation2.py	exon	.	+	.		20	7.42948043079197e-19	7.08481381286863e-18
ENSG00000256589.ENSG00000226091.23	ENSG00000256589+ENSG00000226091	chr12	dexseq_prepare_annotation2.py	exon	.	-	.		5	7.4575721192401e-19	7.10671793643245e-18
ENSG00000173120.27	ENSG00000173120	chr11	dexseq_prepare_annotation2.py	exon	.	+	.	KDM2A	11	7.95937298914766e-19	7.5797048884299e-18
ENSG00000266997.ENSG00000167306.ENSG00000167315.78	ENSG00000266997+ENSG00000167306+ENSG00000167315	chr18	dexseq_prepare_annotation2.py	exon	.	-	.		56	8.1286868401212e-19	7.73563305258447e-18
ENSG00000139915.ENSG00000272781.45	ENSG00000139915+ENSG00000272781	chr14	dexseq_prepare_annotation2.py	exon	.	-	.		17	8.1486747295817e-19	7.74933940184689e-18
ENSG00000147419.28	ENSG00000147419	chr8	dexseq_prepare_annotation2.py	exon	.	-	.	CCDC25	11	8.20993281954242e-19	7.80224779939391e-18
ENSG00000133704.44	ENSG00000133704	chr12	dexseq_prepare_annotation2.py	exon	.	-	.	IPO8	17	9.63217297046808e-19	9.14759753355541e-18
ENSG00000075336.13	ENSG00000075336	chr18	dexseq_prepare_annotation2.py	exon	.	+	.	TIMM21	4	9.69322413081389e-19	9.19928076710279e-18
ENSG00000057252.19	ENSG00000057252	chr1	dexseq_prepare_annotation2.py	exon	.	+	.	SOAT1	14	1.00979003899235e-18	9.57678522967794e-18
ENSG00000141569.16	ENSG00000141569	chr17	dexseq_prepare_annotation2.py	exon	.	-	.	TRIM65	8	1.03878198071983e-18	9.84501364924018e-18
ENSG00000176728.16	ENSG00000176728	chrY	dexseq_prepare_annotation2.py	exon	.	-	.	TTTY14	5	1.06397107619689e-18	1.00768591687589e-17
ENSG00000255275.ENSG00000159423.ENSG00000179002.ENSG00000169991.32	ENSG00000255275+ENSG00000159423+ENSG00000179002+ENSG00000169991	chr1	dexseq_prepare_annotation2.py	exon	.	-	.		10	1.08302456846943e-18	1.02503177950296e-17
ENSG00000142102.38	ENSG00000142102	chr11	dexseq_prepare_annotation2.py	exon	.	+	.	ATHL1	34	1.08563121038724e-18	1.02679843518221e-17
ENSG00000145604.20	ENSG00000145604	chr5	dexseq_prepare_annotation2.py	exon	.	+	.	SKP2	16	1.1225632503879e-18	1.0610057969436e-17
ENSG00000158352.18	ENSG00000158352	chrX	dexseq_prepare_annotation2.py	exon	.	-	.	SHROOM4	6	1.12506572128734e-18	1.06264716697494e-17
ENSG00000136059.38	ENSG00000136059	chr3	dexseq_prepare_annotation2.py	exon	.	+	.	VILL	11	1.14624468754998e-18	1.08191462855483e-17
ENSG00000154710.ENSG00000243335.41	ENSG00000154710+ENSG00000243335	chr7	dexseq_prepare_annotation2.py	exon	.	+	.		9	1.15899627571106e-18	1.09302040331734e-17
ENSG00000229688.14	ENSG00000229688	chr7	dexseq_prepare_annotation2.py	exon	.	+	.	ISPD-AS1	7	1.15958633058244e-18	1.09302040331734e-17
ENSG00000158796.34	ENSG00000158796	chr1	dexseq_prepare_annotation2.py	exon	.	-	.	DEDD	20	1.1945248490402e-18	1.12518888529754e-17
ENSG00000140332.80	ENSG00000140332	chr15	dexseq_prepare_annotation2.py	exon	.	-	.	TLE3	45	1.22560930070807e-18	1.15368582410614e-17
ENSG00000198130.41	ENSG00000198130	chr2	dexseq_prepare_annotation2.py	exon	.	-	.	HIBCH	25	1.24110193483147e-18	1.16747724378215e-17
ENSG00000010292.62	ENSG00000010292	chr12	dexseq_prepare_annotation2.py	exon	.	+	.	NCAPD2	16	1.34830173230103e-18	1.26745843737647e-17
ENSG00000140451.22	ENSG00000140451	chr15	dexseq_prepare_annotation2.py	exon	.	-	.	PIF1	14	1.40916318798122e-18	1.3237738140311e-17
ENSG00000116830.37	ENSG00000116830	chr1	dexseq_prepare_annotation2.py	exon	.	+	.	TTF2	12	1.436070521284e-18	1.34813792170606e-17
ENSG00000081059.68	ENSG00000081059	chr5	dexseq_prepare_annotation2.py	exon	.	+	.	TCF7	25	1.48164313295787e-18	1.3899796125619e-17
ENSG00000197410.33	ENSG00000197410	chr4	dexseq_prepare_annotation2.py	exon	.	-	.	DCHS2	4	1.54034377500344e-18	1.44407228906573e-17
ENSG00000125851.16	ENSG00000125851	chr20	dexseq_prepare_annotation2.py	exon	.	+	.	PCSK2	7	1.55142153495153e-18	1.45347561090158e-17
ENSG00000171617.15	ENSG00000171617	chr5	dexseq_prepare_annotation2.py	exon	.	-	.	ENC1	10	1.5838272754777e-18	1.48283424070533e-17
ENSG00000081791.18	ENSG00000081791	chr5	dexseq_prepare_annotation2.py	exon	.	+	.	KIAA0141	11	1.63584961332786e-18	1.53050663418234e-17
ENSG00000158417.21	ENSG00000158417	chr2	dexseq_prepare_annotation2.py	exon	.	+	.	EIF5B	12	1.67998875744765e-18	1.57074420549771e-17
ENSG00000267057.13	ENSG00000267057	chr18	dexseq_prepare_annotation2.py	exon	.	+	.	RP11-456O19.2	3	1.69587198851644e-18	1.58452685795728e-17
ENSG00000269897.ENSG00000168283.ENSG00000148444.52	ENSG00000269897+ENSG00000168283+ENSG00000148444	chr10	dexseq_prepare_annotation2.py	exon	.	+	.		24	1.71756298364986e-18	1.60371375492206e-17
ENSG00000103653.43	ENSG00000103653	chr15	dexseq_prepare_annotation2.py	exon	.	+	.	CSK	7	1.78678440145879e-18	1.66722485341228e-17
ENSG00000146830.16	ENSG00000146830	chr7	dexseq_prepare_annotation2.py	exon	.	-	.	GIGYF1	13	1.84006987297039e-18	1.71579096017904e-17
ENSG00000105246.6	ENSG00000105246	chr19	dexseq_prepare_annotation2.py	exon	.	+	.	EBI3	7	1.84903267687531e-18	1.7229904897008e-17
ENSG00000077380.52	ENSG00000077380	chr2	dexseq_prepare_annotation2.py	exon	.	+	.	DYNC1I2	27	1.87008464779908e-18	1.74143788511491e-17
ENSG00000176978.32	ENSG00000176978	chr9	dexseq_prepare_annotation2.py	exon	.	-	.	DPP7	4	1.87758528074061e-18	1.747249883989e-17
ENSG00000133216.30	ENSG00000133216	chr1	dexseq_prepare_annotation2.py	exon	.	+	.	EPHB2	19	1.88161964081933e-18	1.74983059761181e-17
ENSG00000176635.15	ENSG00000176635	chr22	dexseq_prepare_annotation2.py	exon	.	+	.	HORMAD2	10	1.94864663590449e-18	1.81094923463997e-17
ENSG00000146350.45	ENSG00000146350	chr6	dexseq_prepare_annotation2.py	exon	.	-	.	TBC1D32	9	1.95641789712401e-18	1.81695437232902e-17
ENSG00000176956.5	ENSG00000176956	chr8	dexseq_prepare_annotation2.py	exon	.	-	.	LY6H	5	1.97973533195393e-18	1.83737978132848e-17
ENSG00000228473.1	ENSG00000228473	chr13	dexseq_prepare_annotation2.py	exon	.	-	.	LIN28AP2	2	2.04873602645682e-18	1.90014788550056e-17
ENSG00000142515.37	ENSG00000142515	chr19	dexseq_prepare_annotation2.py	exon	.	+	.	KLK3	18	2.06103746600735e-18	1.91028021648978e-17
ENSG00000135736.8	ENSG00000135736	chr16	dexseq_prepare_annotation2.py	exon	.	-	.	CCDC102A	8	2.10787372263001e-18	1.95238637526645e-17
ENSG00000115241.22	ENSG00000115241	chr2	dexseq_prepare_annotation2.py	exon	.	-	.	PPM1G	15	2.15392987341087e-18	1.99371427575556e-17
ENSG00000185787.26	ENSG00000185787	chr15	dexseq_prepare_annotation2.py	exon	.	+	.	MORF4L1	19	2.17958399333658e-18	2.01611519383634e-17
ENSG00000165102.25	ENSG00000165102	chr8	dexseq_prepare_annotation2.py	exon	.	+	.	HGSNAT	9	2.23347994954479e-18	2.06459255829007e-17
ENSG00000170037.55	ENSG00000170037	chr17	dexseq_prepare_annotation2.py	exon	.	+	.	CNTROB	22	2.27781960763372e-18	2.10417756697189e-17
ENSG00000136861.75	ENSG00000136861	chr9	dexseq_prepare_annotation2.py	exon	.	-	.	CDK5RAP2	21	2.28789337118299e-18	2.11207721391643e-17
ENSG00000251629.16	ENSG00000251629	chr5	dexseq_prepare_annotation2.py	exon	.	+	.	RP11-774D14.1	6	2.37046961242171e-18	2.1868527840659e-17
ENSG00000122705.23	ENSG00000122705	chr9	dexseq_prepare_annotation2.py	exon	.	+	.	CLTA	8	2.42076648402278e-18	2.2317697651705e-17
ENSG00000167792.46	ENSG00000167792	chr11	dexseq_prepare_annotation2.py	exon	.	+	.	NDUFV1	8	2.50514770542868e-18	2.30802950948359e-17
ENSG00000100266.ENSG00000242247.52	ENSG00000100266+ENSG00000242247	chr22	dexseq_prepare_annotation2.py	exon	.	-	.		9	2.5117025682042e-18	2.31253305466711e-17
ENSG00000163006.32	ENSG00000163006	chr2	dexseq_prepare_annotation2.py	exon	.	+	.	CCDC138	19	2.55410963287792e-18	2.35001798117912e-17
ENSG00000242111.7	ENSG00000242111	chr9	dexseq_prepare_annotation2.py	exon	.	+	.	RP11-86L19.2	6	2.5663704309731e-18	2.35973424319098e-17
ENSG00000156475.52	ENSG00000156475	chr5	dexseq_prepare_annotation2.py	exon	.	-	.	PPP2R2B	20	2.60405669437229e-18	2.39280043936527e-17
ENSG00000065154.27	ENSG00000065154	chr10	dexseq_prepare_annotation2.py	exon	.	-	.	OAT	6	2.63851114549225e-18	2.42285520474553e-17
ENSG00000183484.13	ENSG00000183484	chr14	dexseq_prepare_annotation2.py	exon	.	-	.	GPR132	8	2.64055743214328e-18	2.4231305800918e-17
ENSG00000174672.47	ENSG00000174672	chr11	dexseq_prepare_annotation2.py	exon	.	+	.	BRSK2	10	2.69706951772213e-18	2.47335357292759e-17
ENSG00000171241.26	ENSG00000171241	chr16	dexseq_prepare_annotation2.py	exon	.	-	.	SHCBP1	11	2.71817652343542e-18	2.4910633594892e-17
ENSG00000173486.17	ENSG00000173486	chr11	dexseq_prepare_annotation2.py	exon	.	+	.	FKBP2	9	2.79554177938487e-18	2.56027341181288e-17
ENSG00000172572.16	ENSG00000172572	chr12	dexseq_prepare_annotation2.py	exon	.	+	.	PDE3A	11	2.8176781293995e-18	2.57884459402494e-17
ENSG00000198015.20	ENSG00000198015	chr12	dexseq_prepare_annotation2.py	exon	.	+	.	MRPL42	4	2.83559585775641e-18	2.59353279672843e-17
ENSG00000058600.46	ENSG00000058600	chr16	dexseq_prepare_annotation2.py	exon	.	+	.	POLR3E	3	2.96070591449937e-18	2.70617882501177e-17
ENSG00000040531.35	ENSG00000040531	chr17	dexseq_prepare_annotation2.py	exon	.	+	.	CTNS	13	3.00233785117528e-18	2.74242512739019e-17
ENSG00000065371.22	ENSG00000065371	chr3	dexseq_prepare_annotation2.py	exon	.	-	.	ROPN1	13	3.04121237150614e-18	2.77610668780576e-17
ENSG00000129990.30	ENSG00000129990	chr19	dexseq_prepare_annotation2.py	exon	.	-	.	SYT5	24	3.04358288161993e-18	2.77644395019569e-17
ENSG00000091436.31	ENSG00000091436	chr2	dexseq_prepare_annotation2.py	exon	.	+	.	MLTK	7	3.09130727967765e-18	2.81812670864175e-17
ENSG00000265817.ENSG00000197275.34	ENSG00000265817+ENSG00000197275	chr8	dexseq_prepare_annotation2.py	exon	.	-	.		9	3.11018565041321e-18	2.83347510830488e-17
ENSG00000178803.12	ENSG00000178803	chr22	dexseq_prepare_annotation2.py	exon	.	-	.	ADORA2A-AS1	7	3.14253484702461e-18	2.86106765108048e-17
ENSG00000094631.113	ENSG00000094631	chrX	dexseq_prepare_annotation2.py	exon	.	+	.	HDAC6	31	3.17549753993191e-18	2.88918218797084e-17
ENSG00000188656.ENSG00000229549.18	ENSG00000188656+ENSG00000229549	chrY	dexseq_prepare_annotation2.py	exon	.	+	.		16	3.189484124577e-18	2.90000604380772e-17
ENSG00000164077.4	ENSG00000164077	chr3	dexseq_prepare_annotation2.py	exon	.	-	.	MON1A	2	3.23727571535721e-18	2.94153245255935e-17
ENSG00000135747.ENSG00000197472.21	ENSG00000135747+ENSG00000197472	chr1	dexseq_prepare_annotation2.py	exon	.	-	.		8	3.28794974159474e-18	2.98562190213528e-17
ENSG00000022267.34	ENSG00000022267	chrX	dexseq_prepare_annotation2.py	exon	.	+	.	FHL1	20	3.34798018554062e-18	3.03814421676756e-17
ENSG00000187555.54	ENSG00000187555	chr16	dexseq_prepare_annotation2.py	exon	.	-	.	USP7	25	3.42776167505774e-18	3.10850936218472e-17
ENSG00000079385.37	ENSG00000079385	chr19	dexseq_prepare_annotation2.py	exon	.	-	.	CEACAM1	33	3.49459484074975e-18	3.16704790433722e-17
ENSG00000132781.83	ENSG00000132781	chr1	dexseq_prepare_annotation2.py	exon	.	-	.	MUTYH	5	3.53047379163134e-18	3.19747544770789e-17
ENSG00000213918.45	ENSG00000213918	chr16	dexseq_prepare_annotation2.py	exon	.	+	.	DNASE1	15	3.64938287410125e-18	3.30301287528734e-17
ENSG00000115806.24	ENSG00000115806	chr2	dexseq_prepare_annotation2.py	exon	.	+	.	GORASP2	11	3.69407673284181e-18	3.34128518045503e-17
ENSG00000149761.ENSG00000110011.64	ENSG00000149761+ENSG00000110011	chr11	dexseq_prepare_annotation2.py	exon	.	+	.		31	3.78902304689325e-18	3.42493125574227e-17
ENSG00000172575.36	ENSG00000172575	chr15	dexseq_prepare_annotation2.py	exon	.	-	.	RASGRP1	9	3.95451419907079e-18	3.57219300209031e-17
ENSG00000013503.33	ENSG00000013503	chr12	dexseq_prepare_annotation2.py	exon	.	+	.	POLR3B	13	4.47721421536898e-18	4.04172721133667e-17
ENSG00000205352.ENSG00000257379.ENSG00000197111.104	ENSG00000205352+ENSG00000257379+ENSG00000197111	chr12	dexseq_prepare_annotation2.py	exon	.	+	.		31	4.67308808364376e-18	4.21580605725339e-17
ENSG00000100395.36	ENSG00000100395	chr22	dexseq_prepare_annotation2.py	exon	.	+	.	L3MBTL2	25	4.75612529538449e-18	4.287929725371e-17
ENSG00000160293.ENSG00000256225.35	ENSG00000160293+ENSG00000256225	chr9	dexseq_prepare_annotation2.py	exon	.	-	.		26	5.08310556214497e-18	4.57974608277672e-17
ENSG00000085982.51	ENSG00000085982	chr2	dexseq_prepare_annotation2.py	exon	.	-	.	USP40	11	5.15023079346108e-18	4.63721299541028e-17
ENSG00000256453.ENSG00000170445.31	ENSG00000256453+ENSG00000170445	chr5	dexseq_prepare_annotation2.py	exon	.	-	.		2	5.71541577695515e-18	5.1427622506649e-17
ENSG00000141562.72	ENSG00000141562	chr17	dexseq_prepare_annotation2.py	exon	.	+	.	NARF	33	5.72008680140281e-18	5.14362957676371e-17
ENSG00000133816.91	ENSG00000133816	chr11	dexseq_prepare_annotation2.py	exon	.	+	.	MICAL2	16	6.19781092542872e-18	5.56960016776706e-17
ENSG00000214022.ENSG00000196456.60	ENSG00000214022+ENSG00000196456	chr7	dexseq_prepare_annotation2.py	exon	.	+	.		19	6.22164249892856e-18	5.58428539431875e-17
ENSG00000157540.ENSG00000267937.40	ENSG00000157540+ENSG00000267937	chr21	dexseq_prepare_annotation2.py	exon	.	+	.		15	6.22220196008417e-18	5.58428539431875e-17
ENSG00000245466.ENSG00000259115.ENSG00000133997.32	ENSG00000245466+ENSG00000259115+ENSG00000133997	chr14	dexseq_prepare_annotation2.py	exon	.	-	.		12	6.2474000852254e-18	5.60327577133176e-17
ENSG00000131504.54	ENSG00000131504	chr5	dexseq_prepare_annotation2.py	exon	.	-	.	DIAPH1	29	6.44913541557572e-18	5.78047505756545e-17
ENSG00000215421.21	ENSG00000215421	chr18	dexseq_prepare_annotation2.py	exon	.	+	.	ZNF407	19	6.50359120325206e-18	5.82552149419769e-17
ENSG00000115084.41	ENSG00000115084	chr2	dexseq_prepare_annotation2.py	exon	.	-	.	SLC35F5	33	6.72233555774968e-18	6.01757457185657e-17
ENSG00000205937.ENSG00000207715.64	ENSG00000205937+ENSG00000207715	chr16	dexseq_prepare_annotation2.py	exon	.	-	.		10	6.77208720378186e-18	6.05820180222265e-17
ENSG00000124103.ENSG00000022277.31	ENSG00000124103+ENSG00000022277	chr20	dexseq_prepare_annotation2.py	exon	.	+	.		17	6.9348262939615e-18	6.19978832659252e-17
ENSG00000118894.27	ENSG00000118894	chr16	dexseq_prepare_annotation2.py	exon	.	-	.	FAM86A	24	7.0626817638131e-18	6.31002636657481e-17
ENSG00000112280.49	ENSG00000112280	chr6	dexseq_prepare_annotation2.py	exon	.	-	.	COL9A1	7	7.28480367415866e-18	6.50428899478452e-17
ENSG00000140479.61	ENSG00000140479	chr15	dexseq_prepare_annotation2.py	exon	.	-	.	PCSK6	16	7.37990771942007e-18	6.58496589112241e-17
ENSG00000146215.ENSG00000171467.40	ENSG00000146215+ENSG00000171467	chr6	dexseq_prepare_annotation2.py	exon	.	-	.		23	7.44754686390589e-18	6.64104837639423e-17
ENSG00000126698.ENSG00000215902.22	ENSG00000126698+ENSG00000215902	chr1	dexseq_prepare_annotation2.py	exon	.	-	.		4	7.50287654354535e-18	6.68608940537519e-17
ENSG00000169427.12	ENSG00000169427	chr8	dexseq_prepare_annotation2.py	exon	.	-	.	KCNK9	11	7.59993974562179e-18	6.76823902249694e-17
ENSG00000141994.ENSG00000267157.ENSG00000212123.37	ENSG00000141994+ENSG00000267157+ENSG00000212123	chr19	dexseq_prepare_annotation2.py	exon	.	-	.		18	7.63344104619913e-18	6.79371356741584e-17
ENSG00000235037.2	ENSG00000235037	chr9	dexseq_prepare_annotation2.py	exon	.	-	.	RP11-187C18.5	3	7.656334369485e-18	6.80972047285925e-17
ENSG00000115109.39	ENSG00000115109	chr2	dexseq_prepare_annotation2.py	exon	.	+	.	EPB41L5	20	7.89599448645614e-18	7.01838074949257e-17
ENSG00000136193.25	ENSG00000136193	chr7	dexseq_prepare_annotation2.py	exon	.	-	.	SCRN1	5	7.9489389035033e-18	7.06091723982768e-17
ENSG00000090975.27	ENSG00000090975	chr12	dexseq_prepare_annotation2.py	exon	.	-	.	PITPNM2	22	8.14084456426475e-18	7.22675741069567e-17
ENSG00000259784.ENSG00000162066.ENSG00000162065.ENSG00000185883.ENSG00000260272.86	ENSG00000259784+ENSG00000162066+ENSG00000162065+ENSG00000185883+ENSG00000260272	chr16	dexseq_prepare_annotation2.py	exon	.	+	.		34	8.28998202107582e-18	7.35444376869738e-17
ENSG00000100711.23	ENSG00000100711	chr14	dexseq_prepare_annotation2.py	exon	.	+	.	ZFYVE21	14	8.53077075744897e-18	7.56322327537408e-17
ENSG00000138696.23	ENSG00000138696	chr4	dexseq_prepare_annotation2.py	exon	.	+	.	BMPR1B	15	8.96710029875572e-18	7.94498829152207e-17
ENSG00000060982.26	ENSG00000060982	chr12	dexseq_prepare_annotation2.py	exon	.	-	.	BCAT1	17	9.08454834340819e-18	8.04202494451044e-17
ENSG00000216819.2	ENSG00000216819	chr6	dexseq_prepare_annotation2.py	exon	.	-	.	TUBB2BP1	3	9.08821269404855e-18	8.04202494451044e-17
ENSG00000266365.8	ENSG00000266365	chr17	dexseq_prepare_annotation2.py	exon	.	-	.	RP11-51L5.3	8	9.22683060448297e-18	8.15948213111543e-17
ENSG00000166532.31	ENSG00000166532	chr12	dexseq_prepare_annotation2.py	exon	.	+	.	RIMKLB	18	9.23789518925634e-18	8.16406342362622e-17
ENSG00000118260.52	ENSG00000118260	chr2	dexseq_prepare_annotation2.py	exon	.	+	.	CREB1	29	9.29078309314559e-18	8.20557704757448e-17
ENSG00000204469.44	ENSG00000204469	chr6	dexseq_prepare_annotation2.py	exon	.	+	.	PRRC2A	4	9.30244337065732e-18	8.21064896742177e-17
ENSG00000172748.35	ENSG00000172748	chr8	dexseq_prepare_annotation2.py	exon	.	+	.	ZNF596	9	9.45609173119127e-18	8.3409582180724e-17
ENSG00000163516.56	ENSG00000163516	chr2	dexseq_prepare_annotation2.py	exon	.	+	.	ANKZF1	46	9.49503686099654e-18	8.36998960904238e-17
ENSG00000135976.77	ENSG00000135976	chr2	dexseq_prepare_annotation2.py	exon	.	+	.	ANKRD36	22	9.54333238733335e-18	8.40722138884129e-17
ENSG00000149557.38	ENSG00000149557	chr11	dexseq_prepare_annotation2.py	exon	.	-	.	FEZ1	18	9.99218684031612e-18	8.79705535592552e-17
ENSG00000167280.31	ENSG00000167280	chr17	dexseq_prepare_annotation2.py	exon	.	+	.	ENGASE	11	1.04962076766689e-17	9.23493224564244e-17
ENSG00000125629.16	ENSG00000125629	chr2	dexseq_prepare_annotation2.py	exon	.	+	.	INSIG2	7	1.06405942951884e-17	9.35603585841183e-17
ENSG00000144290.ENSG00000136535.ENSG00000251621.81	ENSG00000144290+ENSG00000136535+ENSG00000251621	chr2	dexseq_prepare_annotation2.py	exon	.	+	.		9	1.1597473037191e-17	1.01909397334405e-16
ENSG00000011376.36	ENSG00000011376	chr3	dexseq_prepare_annotation2.py	exon	.	+	.	LARS2	14	1.24605280234505e-17	1.09423940712263e-16
ENSG00000197360.10	ENSG00000197360	chr19	dexseq_prepare_annotation2.py	exon	.	-	.	ZNF98	4	1.28518474579038e-17	1.12788983857315e-16
ENSG00000138385.32	ENSG00000138385	chr2	dexseq_prepare_annotation2.py	exon	.	+	.	SSB	19	1.32788268598958e-17	1.16462530139731e-16
ENSG00000165669.4	ENSG00000165669	chr10	dexseq_prepare_annotation2.py	exon	.	-	.	FAM204A	4	1.37474415836965e-17	1.20496368903215e-16
ENSG00000078070.38	ENSG00000078070	chr3	dexseq_prepare_annotation2.py	exon	.	-	.	MCCC1	7	1.37762634584936e-17	1.20672762302146e-16
ENSG00000076864.47	ENSG00000076864	chr1	dexseq_prepare_annotation2.py	exon	.	-	.	RAP1GAP	13	1.41378475968984e-17	1.23761915083259e-16
ENSG00000222750.ENSG00000103534.38	ENSG00000222750+ENSG00000103534	chr16	dexseq_prepare_annotation2.py	exon	.	+	.		23	1.48692823908197e-17	1.30082782580469e-16
ENSG00000119321.32	ENSG00000119321	chr9	dexseq_prepare_annotation2.py	exon	.	-	.	FKBP15	12	1.55494361199597e-17	1.35947338477908e-16
ENSG00000237250.ENSG00000243781.8	ENSG00000237250+ENSG00000243781	chr1	dexseq_prepare_annotation2.py	exon	.	+	.		8	1.5792598135746e-17	1.37986334466924e-16
ENSG00000147650.18	ENSG00000147650	chr8	dexseq_prepare_annotation2.py	exon	.	-	.	LRP12	10	1.62262220434717e-17	1.4168585956776e-16
ENSG00000160685.17	ENSG00000160685	chr1	dexseq_prepare_annotation2.py	exon	.	+	.	ZBTB7B	8	1.67503046607059e-17	1.46170111425971e-16
ENSG00000148308.31	ENSG00000148308	chr9	dexseq_prepare_annotation2.py	exon	.	+	.	GTF3C5	22	1.68741469666332e-17	1.47158258429941e-16
ENSG00000114988.20	ENSG00000114988	chr2	dexseq_prepare_annotation2.py	exon	.	-	.	LMAN2L	13	1.70791743437077e-17	1.48852728655116e-16
ENSG00000114982.67	ENSG00000114982	chr2	dexseq_prepare_annotation2.py	exon	.	-	.	KANSL3	44	1.75251879604868e-17	1.52644057094635e-16
ENSG00000100697.59	ENSG00000100697	chr14	dexseq_prepare_annotation2.py	exon	.	-	.	DICER1	24	1.75633359377578e-17	1.5288035516712e-16
ENSG00000114554.23	ENSG00000114554	chr3	dexseq_prepare_annotation2.py	exon	.	+	.	PLXNA1	21	1.76369459064302e-17	1.53424842916438e-16
ENSG00000099917.86	ENSG00000099917	chr22	dexseq_prepare_annotation2.py	exon	.	+	.	MED15	37	1.78586360587972e-17	1.5525599957131e-16
ENSG00000182389.32	ENSG00000182389	chr2	dexseq_prepare_annotation2.py	exon	.	-	.	CACNB4	14	1.84415795758409e-17	1.60223491931617e-16
ENSG00000099904.22	ENSG00000099904	chr22	dexseq_prepare_annotation2.py	exon	.	+	.	ZDHHC8	8	1.94597304290416e-17	1.68963554257166e-16
ENSG00000104381.19	ENSG00000104381	chr8	dexseq_prepare_annotation2.py	exon	.	+	.	GDAP1	12	2.007929046878e-17	1.74233993279751e-16
ENSG00000159842.96	ENSG00000159842	chr17	dexseq_prepare_annotation2.py	exon	.	-	.	ABR	29	2.03642041683758e-17	1.76595833022634e-16
ENSG00000163395.11	ENSG00000163395	chr1	dexseq_prepare_annotation2.py	exon	.	+	.	IGFN1	3	2.04659558646477e-17	1.77367356415982e-16
ENSG00000183426.ENSG00000183458.63	ENSG00000183426+ENSG00000183458	chr16	dexseq_prepare_annotation2.py	exon	.	+	.		46	2.05132761492321e-17	1.77666483502244e-16
ENSG00000236780.9	ENSG00000236780	chr2	dexseq_prepare_annotation2.py	exon	.	-	.	AC078941.1	4	2.09631132743314e-17	1.81449280524858e-16
ENSG00000188916.7	ENSG00000188916	chr10	dexseq_prepare_annotation2.py	exon	.	-	.	FAM196A	7	2.15332199318285e-17	1.86267722290598e-16
ENSG00000117620.24	ENSG00000117620	chr1	dexseq_prepare_annotation2.py	exon	.	+	.	SLC35A3	14	2.15513000974611e-17	1.86290839013749e-16
ENSG00000104442.6	ENSG00000104442	chr8	dexseq_prepare_annotation2.py	exon	.	-	.	ARMC1	6	2.15627450418797e-17	1.86290839013749e-16
ENSG00000240210.4	ENSG00000240210	chr14	dexseq_prepare_annotation2.py	exon	.	-	.	RP11-204K16.1	4	2.16065882339555e-17	1.86553460949678e-16
ENSG00000133884.14	ENSG00000133884	chr11	dexseq_prepare_annotation2.py	exon	.	+	.	DPF2	5	2.16629791110739e-17	1.86924026844621e-16
ENSG00000233355.15	ENSG00000233355	chr1	dexseq_prepare_annotation2.py	exon	.	-	.	CHRM3-AS2	10	2.23757840870173e-17	1.92954632819991e-16
ENSG00000145014.39	ENSG00000145014	chr3	dexseq_prepare_annotation2.py	exon	.	-	.	TMEM44	14	2.24292940797738e-17	1.93295935004262e-16
ENSG00000126262.6	ENSG00000126262	chr19	dexseq_prepare_annotation2.py	exon	.	+	.	FFAR2	5	2.32727548777813e-17	2.00440393500444e-16
ENSG00000167702.35	ENSG00000167702	chr8	dexseq_prepare_annotation2.py	exon	.	+	.	KIFC2	16	2.3417595421275e-17	2.01562739745775e-16
ENSG00000136381.40	ENSG00000136381	chr15	dexseq_prepare_annotation2.py	exon	.	+	.	IREB2	28	2.38277120599458e-17	2.0496559505998e-16
ENSG00000254275.17	ENSG00000254275	chr8	dexseq_prepare_annotation2.py	exon	.	-	.	RP11-89M16.1	15	2.44369618460854e-17	2.10076112524433e-16
ENSG00000231721.24	ENSG00000231721	chr7	dexseq_prepare_annotation2.py	exon	.	-	.	LINC-PINT	12	2.53956827219678e-17	2.1818272307573e-16
ENSG00000143061.16	ENSG00000143061	chr1	dexseq_prepare_annotation2.py	exon	.	-	.	IGSF3	5	2.57066770124529e-17	2.20717910611253e-16
ENSG00000173464.ENSG00000258436.ENSG00000259060.34	ENSG00000173464+ENSG00000258436+ENSG00000259060	chr14	dexseq_prepare_annotation2.py	exon	.	-	.		21	2.83154816898029e-17	2.42966795575767e-16
ENSG00000147804.23	ENSG00000147804	chr8	dexseq_prepare_annotation2.py	exon	.	-	.	SLC39A4	10	2.9131210386415e-17	2.49811831960141e-16
ENSG00000110046.46	ENSG00000110046	chr11	dexseq_prepare_annotation2.py	exon	.	-	.	ATG2A	26	2.97022889151175e-17	2.54551734834624e-16
ENSG00000099899.ENSG00000243762.53	ENSG00000099899+ENSG00000243762	chr22	dexseq_prepare_annotation2.py	exon	.	-	.		19	3.08878701458599e-17	2.64548887823337e-16
ENSG00000169554.ENSG00000176824.66	ENSG00000169554+ENSG00000176824	chr2	dexseq_prepare_annotation2.py	exon	.	-	.		4	3.18313791055632e-17	2.72461681116403e-16
ENSG00000102471.14	ENSG00000102471	chr13	dexseq_prepare_annotation2.py	exon	.	+	.	NDFIP2	10	3.34319566376321e-17	2.8598544904263e-16
ENSG00000105982.24	ENSG00000105982	chr7	dexseq_prepare_annotation2.py	exon	.	+	.	RNF32	6	3.36971880982561e-17	2.88076700470304e-16
ENSG00000129055.14	ENSG00000129055	chr3	dexseq_prepare_annotation2.py	exon	.	-	.	ANAPC13	6	3.51638939869276e-17	3.00430436618609e-16
ENSG00000135423.26	ENSG00000135423	chr12	dexseq_prepare_annotation2.py	exon	.	-	.	GLS2	21	3.5572594022106e-17	3.03735225881059e-16
ENSG00000235703.33	ENSG00000235703	chrX	dexseq_prepare_annotation2.py	exon	.	+	.	LINC00894	21	3.57349627565019e-17	3.04933953411109e-16
ENSG00000244480.ENSG00000006625.ENSG00000196295.88	ENSG00000244480+ENSG00000006625+ENSG00000196295	chr7	dexseq_prepare_annotation2.py	exon	.	-	.		57	3.60493402239435e-17	3.0742753264119e-16
ENSG00000118804.ENSG00000189157.ENSG00000272414.39	ENSG00000118804+ENSG00000189157+ENSG00000272414	chr4	dexseq_prepare_annotation2.py	exon	.	+	.		22	3.76390037176506e-17	3.20786963502704e-16
ENSG00000074935.34	ENSG00000074935	chr6	dexseq_prepare_annotation2.py	exon	.	-	.	TUBE1	17	3.85272345241784e-17	3.28155542678315e-16
ENSG00000225957.2	ENSG00000225957	chrX	dexseq_prepare_annotation2.py	exon	.	+	.	CTD-2267G17.2	3	3.90380343798609e-17	3.32302286515687e-16
ENSG00000072682.41	ENSG00000072682	chr5	dexseq_prepare_annotation2.py	exon	.	-	.	P4HA2	19	4.01664552964767e-17	3.41585438047081e-16
ENSG00000133392.42	ENSG00000133392	chr16	dexseq_prepare_annotation2.py	exon	.	-	.	MYH11	29	4.01778331454296e-17	3.41585438047081e-16
ENSG00000134398.36	ENSG00000134398	chr16	dexseq_prepare_annotation2.py	exon	.	-	.	ERN2	16	4.10722825030596e-17	3.48976068420057e-16
ENSG00000129534.39	ENSG00000129534	chr14	dexseq_prepare_annotation2.py	exon	.	-	.	MIS18BP1	12	4.29772962550644e-17	3.64938791639546e-16
ENSG00000086015.47	ENSG00000086015	chr1	dexseq_prepare_annotation2.py	exon	.	+	.	MAST2	15	4.30242905119271e-17	3.65044767766936e-16
ENSG00000163633.23	ENSG00000163633	chr4	dexseq_prepare_annotation2.py	exon	.	-	.	C4orf36	21	4.30423956804834e-17	3.65044767766936e-16
ENSG00000081189.56	ENSG00000081189	chr5	dexseq_prepare_annotation2.py	exon	.	-	.	MEF2C	32	4.53363799881657e-17	3.84265285483078e-16
ENSG00000197568.19	ENSG00000197568	chr1	dexseq_prepare_annotation2.py	exon	.	+	.	HHLA3	16	4.62913733573802e-17	3.92120149776343e-16
ENSG00000137857.59	ENSG00000137857	chr15	dexseq_prepare_annotation2.py	exon	.	+	.	DUOX1	29	4.71774465884204e-17	3.99381983779337e-16
ENSG00000186148.ENSG00000240069.23	ENSG00000186148+ENSG00000240069	chr2	dexseq_prepare_annotation2.py	exon	.	+	.		5	4.75188053594244e-17	4.02026478269521e-16
ENSG00000186472.28	ENSG00000186472	chr7	dexseq_prepare_annotation2.py	exon	.	-	.	PCLO	22	4.77067956697837e-17	4.03370987153107e-16
ENSG00000170949.23	ENSG00000170949	chr19	dexseq_prepare_annotation2.py	exon	.	-	.	ZNF160	7	4.77422606119114e-17	4.03425009738289e-16
ENSG00000105792.52	ENSG00000105792	chr7	dexseq_prepare_annotation2.py	exon	.	+	.	C7orf63	14	4.82239738415161e-17	4.07176942126924e-16
ENSG00000177595.23	ENSG00000177595	chr11	dexseq_prepare_annotation2.py	exon	.	-	.	PIDD	11	4.82449652509307e-17	4.07176942126924e-16
ENSG00000134571.36	ENSG00000134571	chr11	dexseq_prepare_annotation2.py	exon	.	-	.	MYBPC3	24	4.832724371349e-17	4.07623408221686e-16
ENSG00000115306.44	ENSG00000115306	chr2	dexseq_prepare_annotation2.py	exon	.	+	.	SPTBN1	20	4.91200848731759e-17	4.1405903864843e-16
ENSG00000134108.19	ENSG00000134108	chr3	dexseq_prepare_annotation2.py	exon	.	+	.	ARL8B	13	4.97733967405084e-17	4.19311402413208e-16
ENSG00000006071.82	ENSG00000006071	chr11	dexseq_prepare_annotation2.py	exon	.	-	.	ABCC8	43	5.04450738086248e-17	4.24712014013756e-16
ENSG00000227232.23	ENSG00000227232	chr1	dexseq_prepare_annotation2.py	exon	.	-	.	WASH7P	23	5.22559002405259e-17	4.3969109511055e-16
ENSG00000198363.82	ENSG00000198363	chr8	dexseq_prepare_annotation2.py	exon	.	-	.	ASPH	12	5.26330261852122e-17	4.42595902012012e-16
ENSG00000164675.24	ENSG00000164675	chr7	dexseq_prepare_annotation2.py	exon	.	-	.	IQUB	19	5.28745380432755e-17	4.44357489612627e-16
ENSG00000127564.56	ENSG00000127564	chr16	dexseq_prepare_annotation2.py	exon	.	-	.	PKMYT1	7	5.31473918609864e-17	4.46380182851808e-16
ENSG00000158092.ENSG00000174564.44	ENSG00000158092+ENSG00000174564	chr3	dexseq_prepare_annotation2.py	exon	.	+	.		32	5.37875313302488e-17	4.51483361891834e-16
ENSG00000145934.25	ENSG00000145934	chr5	dexseq_prepare_annotation2.py	exon	.	+	.	TENM2	14	5.38844798893296e-17	4.52023675008735e-16
ENSG00000146966.34	ENSG00000146966	chr7	dexseq_prepare_annotation2.py	exon	.	-	.	DENND2A	11	5.43486085969059e-17	4.55641658176477e-16
ENSG00000204952.8	ENSG00000204952	chr17	dexseq_prepare_annotation2.py	exon	.	-	.	FBXO47	9	5.46244878774278e-17	4.57678000784608e-16
ENSG00000198561.ENSG00000213593.ENSG00000211450.ENSG00000254732.ENSG00000254462.82	ENSG00000198561+ENSG00000213593+ENSG00000211450+ENSG00000254732+ENSG00000254462	chr11	dexseq_prepare_annotation2.py	exon	.	+	.		33	5.64000410121761e-17	4.72269504552772e-16
ENSG00000261263.3	ENSG00000261263	chr16	dexseq_prepare_annotation2.py	exon	.	-	.	RP11-586K12.13	4	5.70831054489943e-17	4.77700897530033e-16
ENSG00000228528.1	ENSG00000228528	chr2	dexseq_prepare_annotation2.py	exon	.	+	.	AC068057.1	2	5.81623350549884e-17	4.86439059004198e-16
ENSG00000151338.44	ENSG00000151338	chr14	dexseq_prepare_annotation2.py	exon	.	+	.	MIPOL1	8	5.86008608770483e-17	4.89811412451232e-16
ENSG00000173465.ENSG00000176973.25	ENSG00000173465+ENSG00000176973	chr11	dexseq_prepare_annotation2.py	exon	.	+	.		22	6.08439996406004e-17	5.08254361838248e-16
ENSG00000158985.34	ENSG00000158985	chr5	dexseq_prepare_annotation2.py	exon	.	+	.	CDC42SE2	21	6.11854346673885e-17	5.10798980752115e-16
ENSG00000140945.39	ENSG00000140945	chr16	dexseq_prepare_annotation2.py	exon	.	+	.	CDH13	6	6.19161651875246e-17	5.16588570040231e-16
ENSG00000178445.32	ENSG00000178445	chr9	dexseq_prepare_annotation2.py	exon	.	-	.	GLDC	19	6.29826815590395e-17	5.25171097735381e-16
ENSG00000132294.28	ENSG00000132294	chr8	dexseq_prepare_annotation2.py	exon	.	+	.	EFR3A	17	6.31278931577243e-17	5.26065776314369e-16
ENSG00000243509.ENSG00000026036.ENSG00000258366.53	ENSG00000243509+ENSG00000026036+ENSG00000258366	chr20	dexseq_prepare_annotation2.py	exon	.	+	.		15	6.42060427378433e-17	5.34729197471534e-16
ENSG00000267072.ENSG00000103184.ENSG00000033011.40	ENSG00000267072+ENSG00000103184+ENSG00000033011	chr16	dexseq_prepare_annotation2.py	exon	.	+	.		9	6.43010937175502e-17	5.35199565285549e-16
ENSG00000172965.47	ENSG00000172965	chr2	dexseq_prepare_annotation2.py	exon	.	-	.	MIR4435-1HG	9	6.6101909740529e-17	5.4985851178048e-16
ENSG00000250910.56	ENSG00000250910	chr4	dexseq_prepare_annotation2.py	exon	.	+	.	AC097467.2	19	6.69992619661201e-17	5.56989071168314e-16
ENSG00000074201.26	ENSG00000074201	chr11	dexseq_prepare_annotation2.py	exon	.	-	.	CLNS1A	5	6.77065493103747e-17	5.62531959090688e-16
ENSG00000106013.19	ENSG00000106013	chr7	dexseq_prepare_annotation2.py	exon	.	+	.	ANKRD7	8	6.82536403004756e-17	5.66738036606283e-16
ENSG00000267534.ENSG00000130816.102	ENSG00000267534+ENSG00000130816	chr19	dexseq_prepare_annotation2.py	exon	.	-	.		50	6.90953012870885e-17	5.73383555836336e-16
ENSG00000215305.ENSG00000132670.72	ENSG00000215305+ENSG00000132670	chr20	dexseq_prepare_annotation2.py	exon	.	+	.		60	6.97198394180193e-17	5.78029226873353e-16
ENSG00000245534.13	ENSG00000245534	chr15	dexseq_prepare_annotation2.py	exon	.	+	.	RP11-219B17.1	5	6.97384451016931e-17	5.78029226873353e-16
ENSG00000127324.25	ENSG00000127324	chr12	dexseq_prepare_annotation2.py	exon	.	-	.	TSPAN8	21	7.10930246817119e-17	5.88904905945524e-16
ENSG00000102786.62	ENSG00000102786	chr13	dexseq_prepare_annotation2.py	exon	.	-	.	INTS6	22	7.16888680812508e-17	5.93486303476942e-16
ENSG00000151572.49	ENSG00000151572	chr12	dexseq_prepare_annotation2.py	exon	.	+	.	ANO4	17	7.36932419228664e-17	6.09715999809046e-16
ENSG00000156256.29	ENSG00000156256	chr21	dexseq_prepare_annotation2.py	exon	.	+	.	USP16	18	7.60191402921383e-17	6.28584965168903e-16
ENSG00000091704.20	ENSG00000091704	chr7	dexseq_prepare_annotation2.py	exon	.	+	.	CPA1	16	7.96424433077075e-17	6.58153008275427e-16
ENSG00000228203.12	ENSG00000228203	chr2	dexseq_prepare_annotation2.py	exon	.	-	.	RNF144A-AS1	9	8.10608987036059e-17	6.69476172328888e-16
ENSG00000119535.33	ENSG00000119535	chr1	dexseq_prepare_annotation2.py	exon	.	-	.	CSF3R	10	8.15010711980851e-17	6.72711102244754e-16
ENSG00000053770.16	ENSG00000053770	chr14	dexseq_prepare_annotation2.py	exon	.	+	.	AP5M1	6	8.30552193527291e-17	6.85131491390675e-16
ENSG00000138050.33	ENSG00000138050	chr2	dexseq_prepare_annotation2.py	exon	.	-	.	THUMPD2	13	8.6494128595094e-17	7.13075480841907e-16
ENSG00000171566.44	ENSG00000171566	chr4	dexseq_prepare_annotation2.py	exon	.	-	.	PLRG1	32	8.76177654823563e-17	7.21910033294355e-16
ENSG00000099194.ENSG00000256545.10	ENSG00000099194+ENSG00000256545	chr10	dexseq_prepare_annotation2.py	exon	.	+	.		5	8.97856747722593e-17	7.39333078614302e-16
ENSG00000151834.36	ENSG00000151834	chr4	dexseq_prepare_annotation2.py	exon	.	-	.	GABRA2	13	9.21733863177253e-17	7.58544326902988e-16
ENSG00000223659.2	ENSG00000223659	chr1	dexseq_prepare_annotation2.py	exon	.	-	.	RP5-857K21.5	3	9.22441694623796e-17	7.58676853165689e-16
ENSG00000011566.34	ENSG00000011566	chr2	dexseq_prepare_annotation2.py	exon	.	-	.	MAP4K3	18	9.26960236814438e-17	7.61941545367318e-16
ENSG00000135913.23	ENSG00000135913	chr2	dexseq_prepare_annotation2.py	exon	.	-	.	USP37	21	9.45020111799302e-17	7.76326468396407e-16
ENSG00000005238.29	ENSG00000005238	chr9	dexseq_prepare_annotation2.py	exon	.	-	.	FAM214B	12	9.51487203396828e-17	7.81176624090591e-16
ENSG00000123374.33	ENSG00000123374	chr12	dexseq_prepare_annotation2.py	exon	.	+	.	CDK2	16	9.52355678071541e-17	7.81427263941019e-16
ENSG00000151611.10	ENSG00000151611	chr4	dexseq_prepare_annotation2.py	exon	.	+	.	MMAA	8	9.54444160959628e-17	7.82678057524518e-16
ENSG00000175029.37	ENSG00000175029	chr10	dexseq_prepare_annotation2.py	exon	.	-	.	CTBP2	26	9.96729261293139e-17	8.16870555253532e-16
ENSG00000119812.20	ENSG00000119812	chr2	dexseq_prepare_annotation2.py	exon	.	-	.	FAM98A	17	1.00221830182984e-16	8.20884234822253e-16
ENSG00000224914.ENSG00000214562.14	ENSG00000224914+ENSG00000214562	chr10	dexseq_prepare_annotation2.py	exon	.	+	.		15	1.01556764618604e-16	8.31327497984144e-16
ENSG00000104177.44	ENSG00000104177	chr15	dexseq_prepare_annotation2.py	exon	.	-	.	MYEF2	3	1.0245577746248e-16	8.38192165266455e-16
ENSG00000132170.25	ENSG00000132170	chr3	dexseq_prepare_annotation2.py	exon	.	+	.	PPARG	4	1.04409665853913e-16	8.53673608558069e-16
ENSG00000149582.ENSG00000172425.73	ENSG00000149582+ENSG00000172425	chr11	dexseq_prepare_annotation2.py	exon	.	+	.		31	1.05080826448646e-16	8.58655163118351e-16
ENSG00000255624.15	ENSG00000255624	chr10	dexseq_prepare_annotation2.py	exon	.	+	.	RP11-564D11.3	8	1.05153613201736e-16	8.58744192568617e-16
ENSG00000198515.23	ENSG00000198515	chr4	dexseq_prepare_annotation2.py	exon	.	-	.	CNGA1	15	1.0750355033977e-16	8.77418682920179e-16
ENSG00000141027.103	ENSG00000141027	chr17	dexseq_prepare_annotation2.py	exon	.	-	.	NCOR1	39	1.08137991494882e-16	8.82077972952081e-16
ENSG00000188877.14	ENSG00000188877	chr8	dexseq_prepare_annotation2.py	exon	.	+	.	POTEA	2	1.0858035349211e-16	8.85165925207416e-16
ENSG00000100911.48	ENSG00000100911	chr14	dexseq_prepare_annotation2.py	exon	.	-	.	PSME2	10	1.10857901250676e-16	9.03202219526205e-16
ENSG00000238168.2	ENSG00000238168	chr12	dexseq_prepare_annotation2.py	exon	.	+	.	RP11-686G8.1	2	1.11047653588299e-16	9.04217249728667e-16
ENSG00000204463.82	ENSG00000204463	chr6	dexseq_prepare_annotation2.py	exon	.	-	.	BAG6	19	1.11481018034305e-16	9.07213563182393e-16
ENSG00000011243.50	ENSG00000011243	chr19	dexseq_prepare_annotation2.py	exon	.	-	.	AKAP8L	32	1.11695414835002e-16	9.08425487008e-16
ENSG00000213672.32	ENSG00000213672	chr3	dexseq_prepare_annotation2.py	exon	.	-	.	NCKIPSD	11	1.11854564544273e-16	9.09186926216629e-16
ENSG00000183675.29	ENSG00000183675	chr10	dexseq_prepare_annotation2.py	exon	.	-	.	PTPN20B	14	1.14594444485132e-16	9.30912129526469e-16
ENSG00000100445.47	ENSG00000100445	chr14	dexseq_prepare_annotation2.py	exon	.	-	.	SDR39U1	15	1.14842450059682e-16	9.32380921344699e-16
ENSG00000149212.21	ENSG00000149212	chr11	dexseq_prepare_annotation2.py	exon	.	-	.	SESN3	15	1.15627128059563e-16	9.38202574167505e-16
ENSG00000101363.8	ENSG00000101363	chr20	dexseq_prepare_annotation2.py	exon	.	+	.	MANBAL	6	1.1574397911188e-16	9.38601817754143e-16
ENSG00000174238.32	ENSG00000174238	chr17	dexseq_prepare_annotation2.py	exon	.	-	.	PITPNA	29	1.19457339159148e-16	9.68148703757698e-16
ENSG00000175711.20	ENSG00000175711	chr17	dexseq_prepare_annotation2.py	exon	.	-	.	B3GNTL1	15	1.21333015412597e-16	9.82776175627428e-16
ENSG00000132122.35	ENSG00000132122	chr1	dexseq_prepare_annotation2.py	exon	.	-	.	SPATA6	19	1.21943380083599e-16	9.87143756511048e-16
ENSG00000158828.10	ENSG00000158828	chr1	dexseq_prepare_annotation2.py	exon	.	+	.	PINK1	8	1.22193321559392e-16	9.88590283753099e-16
ENSG00000177822.23	ENSG00000177822	chr4	dexseq_prepare_annotation2.py	exon	.	-	.	AC108142.1	23	1.27794239673782e-16	1.03330132603364e-15
ENSG00000235770.15	ENSG00000235770	chr2	dexseq_prepare_annotation2.py	exon	.	-	.	LINC00607	8	1.30458394839626e-16	1.05422843820606e-15
ENSG00000073464.15	ENSG00000073464	chrX	dexseq_prepare_annotation2.py	exon	.	+	.	CLCN4	7	1.31257735778906e-16	1.06007047958808e-15
ENSG00000111961.22	ENSG00000111961	chr6	dexseq_prepare_annotation2.py	exon	.	+	.	SASH1	17	1.33745891698389e-16	1.07953708395297e-15
ENSG00000197253.13	ENSG00000197253	chr16	dexseq_prepare_annotation2.py	exon	.	-	.	TPSB2	6	1.38460381217842e-16	1.11694057523114e-15
ENSG00000158201.24	ENSG00000158201	chr18	dexseq_prepare_annotation2.py	exon	.	-	.	ABHD3	9	1.39591310369093e-16	1.12540931514885e-15
ENSG00000187922.ENSG00000204003.ENSG00000267206.41	ENSG00000187922+ENSG00000204003+ENSG00000267206	chr9	dexseq_prepare_annotation2.py	exon	.	-	.		25	1.40151932520841e-16	1.12927297545103e-15
ENSG00000198758.21	ENSG00000198758	chr1	dexseq_prepare_annotation2.py	exon	.	-	.	EPS8L3	14	1.49352352604296e-16	1.20270684410018e-15
ENSG00000185359.61	ENSG00000185359	chr17	dexseq_prepare_annotation2.py	exon	.	+	.	HGS	3	1.50276410369321e-16	1.20944616814056e-15
ENSG00000163071.19	ENSG00000163071	chr4	dexseq_prepare_annotation2.py	exon	.	+	.	SPATA18	4	1.51337090311996e-16	1.21727659598779e-15
ENSG00000115020.54	ENSG00000115020	chr2	dexseq_prepare_annotation2.py	exon	.	+	.	PIKFYVE	21	1.51513857346037e-16	1.21799233527014e-15
ENSG00000234911.ENSG00000258809.5	ENSG00000234911+ENSG00000258809	chr14	dexseq_prepare_annotation2.py	exon	.	-	.		3	1.52754888403537e-16	1.22725771661788e-15
ENSG00000196712.73	ENSG00000196712	chr17	dexseq_prepare_annotation2.py	exon	.	+	.	NF1	6	1.56311849258772e-16	1.25510816462122e-15
ENSG00000215559.35	ENSG00000215559	chr21	dexseq_prepare_annotation2.py	exon	.	-	.	ANKRD20A11P	16	1.58595655115357e-16	1.27270949376841e-15
ENSG00000172794.35	ENSG00000172794	chr17	dexseq_prepare_annotation2.py	exon	.	+	.	RAB37	27	1.60639650414836e-16	1.28836713844269e-15
ENSG00000048052.73	ENSG00000048052	chr7	dexseq_prepare_annotation2.py	exon	.	+	.	HDAC9	30	1.67249879411424e-16	1.34060778557684e-15
ENSG00000168065.9	ENSG00000168065	chr11	dexseq_prepare_annotation2.py	exon	.	+	.	SLC22A11	4	1.67699423958178e-16	1.34343505047328e-15
ENSG00000164951.23	ENSG00000164951	chr8	dexseq_prepare_annotation2.py	exon	.	+	.	PDP1	9	1.71535399607754e-16	1.37337199628251e-15
ENSG00000153406.26	ENSG00000153406	chr16	dexseq_prepare_annotation2.py	exon	.	-	.	NMRAL1	12	1.77392784652442e-16	1.41944918515146e-15
ENSG00000229795.ENSG00000116957.22	ENSG00000229795+ENSG00000116957	chr1	dexseq_prepare_annotation2.py	exon	.	+	.		8	1.78231533255195e-16	1.42533863049904e-15
ENSG00000225098.4	ENSG00000225098	chr22	dexseq_prepare_annotation2.py	exon	.	-	.	BCRP1	3	1.79915140924893e-16	1.43797383659729e-15
ENSG00000120903.33	ENSG00000120903	chr8	dexseq_prepare_annotation2.py	exon	.	-	.	CHRNA2	9	1.83022391290366e-16	1.46196642438332e-15
ENSG00000230812.7	ENSG00000230812	chr1	dexseq_prepare_annotation2.py	exon	.	+	.	RP4-794H19.4	6	1.87912695940664e-16	1.50016608525703e-15
ENSG00000142453.30	ENSG00000142453	chr19	dexseq_prepare_annotation2.py	exon	.	+	.	CARM1	15	1.88085493305186e-16	1.50068212743499e-15
ENSG00000134490.46	ENSG00000134490	chr18	dexseq_prepare_annotation2.py	exon	.	-	.	TMEM241	26	1.92217669082233e-16	1.53277020604367e-15
ENSG00000149968.13	ENSG00000149968	chr11	dexseq_prepare_annotation2.py	exon	.	-	.	MMP3	13	2.0533401770911e-16	1.63625109747284e-15
ENSG00000182986.27	ENSG00000182986	chr19	dexseq_prepare_annotation2.py	exon	.	-	.	ZNF320	18	2.05430588237672e-16	1.63625109747284e-15
ENSG00000091664.13	ENSG00000091664	chr11	dexseq_prepare_annotation2.py	exon	.	+	.	SLC17A6	5	2.0561191550035e-16	1.63675578173686e-15
ENSG00000163576.10	ENSG00000163576	chr3	dexseq_prepare_annotation2.py	exon	.	-	.	EFHB	8	2.09333309843962e-16	1.66542412504873e-15
ENSG00000149554.ENSG00000134910.77	ENSG00000149554+ENSG00000134910	chr11	dexseq_prepare_annotation2.py	exon	.	+	.		34	2.16448175421775e-16	1.72104208250838e-15
ENSG00000151617.15	ENSG00000151617	chr4	dexseq_prepare_annotation2.py	exon	.	+	.	EDNRA	10	2.21421812572375e-16	1.7595805552358e-15
ENSG00000126261.33	ENSG00000126261	chr19	dexseq_prepare_annotation2.py	exon	.	+	.	UBA2	8	2.28160302268874e-16	1.81209169661169e-15
ENSG00000182685.12	ENSG00000182685	chr16	dexseq_prepare_annotation2.py	exon	.	-	.	BRICD5	10	2.29662159738503e-16	1.8229762393431e-15
ENSG00000081479.75	ENSG00000081479	chr2	dexseq_prepare_annotation2.py	exon	.	-	.	LRP2	22	2.31864738142415e-16	1.83940722797371e-15
ENSG00000207395.ENSG00000137819.21	ENSG00000207395+ENSG00000137819	chr15	dexseq_prepare_annotation2.py	exon	.	+	.		13	2.33360848539959e-16	1.84971713446893e-15
ENSG00000197020.14	ENSG00000197020	chr19	dexseq_prepare_annotation2.py	exon	.	-	.	ZNF100	13	2.334624889166e-16	1.84971713446893e-15
ENSG00000230303.12	ENSG00000230303	chr9	dexseq_prepare_annotation2.py	exon	.	-	.	RP11-213G2.2	4	2.33613717075374e-16	1.84971713446893e-15
ENSG00000242078.2	ENSG00000242078	chr7	dexseq_prepare_annotation2.py	exon	.	-	.	RP11-738B7.1	2	2.3369759543957e-16	1.84971713446893e-15
ENSG00000175866.72	ENSG00000175866	chr17	dexseq_prepare_annotation2.py	exon	.	+	.	BAIAP2	47	2.3750393753278e-16	1.87877259593348e-15
ENSG00000232756.7	ENSG00000232756	chr7	dexseq_prepare_annotation2.py	exon	.	+	.	RP5-1185I7.1	3	2.37862515700185e-16	1.88053698309975e-15
ENSG00000250421.6	ENSG00000250421	chr5	dexseq_prepare_annotation2.py	exon	.	-	.	RP11-83M16.6	6	2.38229266769129e-16	1.88236393873671e-15
ENSG00000221995.ENSG00000196535.93	ENSG00000221995+ENSG00000196535	chr17	dexseq_prepare_annotation2.py	exon	.	-	.		9	2.45313180870757e-16	1.93723414034249e-15
ENSG00000168936.17	ENSG00000168936	chr4	dexseq_prepare_annotation2.py	exon	.	-	.	TMEM129	10	2.53073950499066e-16	1.99738399497983e-15
ENSG00000129038.15	ENSG00000129038	chr15	dexseq_prepare_annotation2.py	exon	.	+	.	LOXL1	15	2.53828591736217e-16	2.00220108603753e-15
ENSG00000164684.20	ENSG00000164684	chr8	dexseq_prepare_annotation2.py	exon	.	-	.	ZNF704	11	2.63591951995362e-16	2.07803314428162e-15
ENSG00000104814.41	ENSG00000104814	chr19	dexseq_prepare_annotation2.py	exon	.	-	.	MAP4K1	27	2.64724703758418e-16	2.08577811734699e-15
ENSG00000063660.26	ENSG00000063660	chr2	dexseq_prepare_annotation2.py	exon	.	+	.	GPC1	7	2.69454827509784e-16	2.12184207247347e-15
ENSG00000172053.35	ENSG00000172053	chr3	dexseq_prepare_annotation2.py	exon	.	-	.	QARS	15	2.74806650893306e-16	2.16275795867534e-15
ENSG00000250318.ENSG00000167065.7	ENSG00000250318+ENSG00000167065	chr22	dexseq_prepare_annotation2.py	exon	.	-	.		2	2.96982974948658e-16	2.33596302574412e-15
ENSG00000224406.17	ENSG00000224406	chr3	dexseq_prepare_annotation2.py	exon	.	-	.	RP11-48F14.1	11	3.03284079500357e-16	2.38417371278609e-15
ENSG00000215127.6	ENSG00000215127	chr4	dexseq_prepare_annotation2.py	exon	.	-	.	SYT14L	6	3.03827447585757e-16	2.38709277194359e-15
ENSG00000242185.8	ENSG00000242185	chrX	dexseq_prepare_annotation2.py	exon	.	+	.	CT45A2	6	3.09317038958683e-16	2.42884771678083e-15
ENSG00000013563.26	ENSG00000013563	chrX	dexseq_prepare_annotation2.py	exon	.	-	.	DNASE1L1	12	3.12276595466287e-16	2.45070009168254e-15
ENSG00000010539.25	ENSG00000010539	chr16	dexseq_prepare_annotation2.py	exon	.	-	.	ZNF200	11	3.17085953719014e-16	2.48624720650675e-15
ENSG00000112514.37	ENSG00000112514	chr6	dexseq_prepare_annotation2.py	exon	.	-	.	CUTA	9	3.17164508505726e-16	2.48624720650675e-15
ENSG00000006704.40	ENSG00000006704	chr7	dexseq_prepare_annotation2.py	exon	.	+	.	GTF2IRD1	27	3.22651744786371e-16	2.52783340424105e-15
ENSG00000174358.14	ENSG00000174358	chr5	dexseq_prepare_annotation2.py	exon	.	+	.	SLC6A19	12	3.2305355504763e-16	2.52955309045478e-15
ENSG00000125503.46	ENSG00000125503	chr19	dexseq_prepare_annotation2.py	exon	.	-	.	PPP1R12C	25	3.26551474689032e-16	2.55550011918236e-15
ENSG00000150455.21	ENSG00000150455	chr11	dexseq_prepare_annotation2.py	exon	.	+	.	TIRAP	18	3.29744565407248e-16	2.57903373451272e-15
ENSG00000102901.95	ENSG00000102901	chr16	dexseq_prepare_annotation2.py	exon	.	-	.	CENPT	40	3.48249673311199e-16	2.72223336179881e-15
ENSG00000118816.22	ENSG00000118816	chr4	dexseq_prepare_annotation2.py	exon	.	-	.	CCNI	16	3.5783748128623e-16	2.79560532254867e-15
ENSG00000186522.40	ENSG00000186522	chr2	dexseq_prepare_annotation2.py	exon	.	-	.	SEPT10	13	3.58905102778151e-16	2.80236820542872e-15
ENSG00000162438.9	ENSG00000162438	chr1	dexseq_prepare_annotation2.py	exon	.	+	.	CTRC	7	3.71978838404805e-16	2.9028157383952e-15
ENSG00000185044.25	ENSG00000185044	chr1	dexseq_prepare_annotation2.py	exon	.	-	.	RP11-435B5.4	5	4.24625215824807e-16	3.31179025833007e-15
ENSG00000159251.10	ENSG00000159251	chr15	dexseq_prepare_annotation2.py	exon	.	-	.	ACTC1	7	4.58799629821098e-16	3.57631733919536e-15
ENSG00000270249.ENSG00000267645.ENSG00000267368.ENSG00000105808.ENSG00000168255.ENSG00000170667.ENSG00000205236.ENSG00000228049.ENSG00000272949.153	ENSG00000270249+ENSG00000267645+ENSG00000267368+ENSG00000105808+ENSG00000168255+ENSG00000170667+ENSG00000205236+ENSG00000228049+ENSG00000272949	chr7	dexseq_prepare_annotation2.py	exon	.	-	.		31	4.670296232514e-16	3.63842561629038e-15
ENSG00000156467.28	ENSG00000156467	chr8	dexseq_prepare_annotation2.py	exon	.	-	.	UQCRB	24	4.87358356237286e-16	3.79466733602264e-15
ENSG00000135124.16	ENSG00000135124	chr12	dexseq_prepare_annotation2.py	exon	.	+	.	P2RX4	8	4.88458215959417e-16	3.80109800697527e-15
ENSG00000131446.22	ENSG00000131446	chr5	dexseq_prepare_annotation2.py	exon	.	-	.	MGAT1	4	4.97177862405842e-16	3.86678410363288e-15
ENSG00000100109.46	ENSG00000100109	chr22	dexseq_prepare_annotation2.py	exon	.	-	.	TFIP11	19	5.20853127982244e-16	4.04864826372753e-15
ENSG00000151532.24	ENSG00000151532	chr10	dexseq_prepare_annotation2.py	exon	.	+	.	VTI1A	17	5.34632096221982e-16	4.15342683935051e-15
ENSG00000042813.20	ENSG00000042813	chr7	dexseq_prepare_annotation2.py	exon	.	-	.	ZPBP	8	5.37450923190269e-16	4.17298912102126e-15
ENSG00000173706.28	ENSG00000173706	chr3	dexseq_prepare_annotation2.py	exon	.	-	.	HEG1	18	5.66636263414523e-16	4.39713543337612e-15
ENSG00000156052.5	ENSG00000156052	chr9	dexseq_prepare_annotation2.py	exon	.	-	.	GNAQ	5	5.86578713487602e-16	4.54934580751285e-15
ENSG00000128683.42	ENSG00000128683	chr2	dexseq_prepare_annotation2.py	exon	.	+	.	GAD1	16	5.90368796680891e-16	4.57618271170243e-15
ENSG00000118322.41	ENSG00000118322	chr5	dexseq_prepare_annotation2.py	exon	.	-	.	ATP10B	37	5.96071584786137e-16	4.6178075035777e-15
ENSG00000117013.16	ENSG00000117013	chr1	dexseq_prepare_annotation2.py	exon	.	+	.	KCNQ4	7	6.02927104254056e-16	4.66831114482423e-15
ENSG00000005844.74	ENSG00000005844	chr16	dexseq_prepare_annotation2.py	exon	.	+	.	ITGAL	11	6.12647572044684e-16	4.74092864591187e-15
ENSG00000119943.ENSG00000221419.13	ENSG00000119943+ENSG00000221419	chr10	dexseq_prepare_annotation2.py	exon	.	-	.		13	6.19064660625241e-16	4.78791648058819e-15
ENSG00000170515.ENSG00000257411.ENSG00000065361.112	ENSG00000170515+ENSG00000257411+ENSG00000065361	chr12	dexseq_prepare_annotation2.py	exon	.	+	.		27	6.19969115962006e-16	4.79224038104336e-15
ENSG00000113966.20	ENSG00000113966	chr3	dexseq_prepare_annotation2.py	exon	.	+	.	ARL6	8	6.23797672716551e-16	4.81914961522391e-15
ENSG00000240086.7	ENSG00000240086	chr3	dexseq_prepare_annotation2.py	exon	.	-	.	RP11-657O9.1	6	6.33121123638996e-16	4.88845608819759e-15
ENSG00000129993.33	ENSG00000129993	chr16	dexseq_prepare_annotation2.py	exon	.	-	.	CBFA2T3	18	6.41596534690455e-16	4.95114122293107e-15
ENSG00000159884.17	ENSG00000159884	chr9	dexseq_prepare_annotation2.py	exon	.	+	.	CCDC107	7	6.47851260758777e-16	4.99662937355644e-15
ENSG00000076662.31	ENSG00000076662	chr19	dexseq_prepare_annotation2.py	exon	.	-	.	ICAM3	18	6.7139348089247e-16	5.17532474854612e-15
ENSG00000233901.11	ENSG00000233901	chr9	dexseq_prepare_annotation2.py	exon	.	+	.	RP11-65J3.1	10	6.77425907955511e-16	5.21892530421028e-15
ENSG00000257067.5	ENSG00000257067	chr11	dexseq_prepare_annotation2.py	exon	.	+	.	AP000797.4	4	6.90223616637076e-16	5.31456863531599e-15
ENSG00000167613.20	ENSG00000167613	chr19	dexseq_prepare_annotation2.py	exon	.	-	.	LAIR1	18	7.2669506384315e-16	5.59228730494936e-15
ENSG00000204946.ENSG00000244560.40	ENSG00000204946+ENSG00000244560	chr7	dexseq_prepare_annotation2.py	exon	.	+	.		16	7.30271199976675e-16	5.61669229472082e-15
ENSG00000106565.18	ENSG00000106565	chr7	dexseq_prepare_annotation2.py	exon	.	-	.	TMEM176B	6	7.42018179889072e-16	5.70387936064315e-15
ENSG00000198830.27	ENSG00000198830	chr1	dexseq_prepare_annotation2.py	exon	.	+	.	HMGN2	12	7.55643264302126e-16	5.80539883288593e-15
ENSG00000108352.40	ENSG00000108352	chr17	dexseq_prepare_annotation2.py	exon	.	+	.	RAPGEFL1	22	7.6335955110912e-16	5.86143540212454e-15
ENSG00000088808.51	ENSG00000088808	chr14	dexseq_prepare_annotation2.py	exon	.	-	.	PPP1R13B	28	7.81686748523916e-16	5.99564485872762e-15
ENSG00000259052.ENSG00000197119.33	ENSG00000259052+ENSG00000197119	chr14	dexseq_prepare_annotation2.py	exon	.	-	.		13	7.81702454013568e-16	5.99564485872762e-15
ENSG00000164535.ENSG00000136240.39	ENSG00000164535+ENSG00000136240	chr7	dexseq_prepare_annotation2.py	exon	.	-	.		12	7.82912497076081e-16	6.00160823034841e-15
ENSG00000123908.28	ENSG00000123908	chr8	dexseq_prepare_annotation2.py	exon	.	-	.	AGO2	15	7.94604267163428e-16	6.08787090386116e-15
ENSG00000126934.36	ENSG00000126934	chr19	dexseq_prepare_annotation2.py	exon	.	-	.	MAP2K2	17	8.08744387650878e-16	6.18950762343704e-15
ENSG00000188038.ENSG00000038358.ENSG00000263126.ENSG00000221526.52	ENSG00000188038+ENSG00000038358+ENSG00000263126+ENSG00000221526	chr16	dexseq_prepare_annotation2.py	exon	.	+	.		42	8.0876232946244e-16	6.18950762343704e-15
ENSG00000055208.ENSG00000228408.17	ENSG00000055208+ENSG00000228408	chr6	dexseq_prepare_annotation2.py	exon	.	+	.		11	8.11861100603485e-16	6.20979755836458e-15
ENSG00000120992.23	ENSG00000120992	chr8	dexseq_prepare_annotation2.py	exon	.	-	.	LYPLA1	7	8.14740613362481e-16	6.22838898644872e-15
ENSG00000133030.53	ENSG00000133030	chr17	dexseq_prepare_annotation2.py	exon	.	+	.	MPRIP	21	8.31078903350636e-16	6.34979062995048e-15
ENSG00000196290.25	ENSG00000196290	chr2	dexseq_prepare_annotation2.py	exon	.	+	.	NIF3L1	17	8.35696115047676e-16	6.38155398804981e-15
ENSG00000136261.33	ENSG00000136261	chr7	dexseq_prepare_annotation2.py	exon	.	+	.	BZW2	21	8.43705757102379e-16	6.43642491166747e-15
ENSG00000167693.20	ENSG00000167693	chr17	dexseq_prepare_annotation2.py	exon	.	-	.	NXN	4	8.43809507338604e-16	6.43642491166747e-15
ENSG00000135164.92	ENSG00000135164	chr7	dexseq_prepare_annotation2.py	exon	.	+	.	DMTF1	16	8.45929851591783e-16	6.44905312683296e-15
ENSG00000164619.26	ENSG00000164619	chr7	dexseq_prepare_annotation2.py	exon	.	+	.	BMPER	8	8.56622565129984e-16	6.52698412475482e-15
ENSG00000160404.20	ENSG00000160404	chr9	dexseq_prepare_annotation2.py	exon	.	-	.	TOR2A	10	9.04048904869512e-16	6.88456561748873e-15
ENSG00000170423.17	ENSG00000170423	chr12	dexseq_prepare_annotation2.py	exon	.	-	.	KRT78	17	9.44390461216106e-16	7.18783195248133e-15
ENSG00000108179.13	ENSG00000108179	chr10	dexseq_prepare_annotation2.py	exon	.	+	.	PPIF	12	9.45242403193454e-16	7.19037189929231e-15
ENSG00000015676.29	ENSG00000015676	chr7	dexseq_prepare_annotation2.py	exon	.	-	.	NUDCD3	21	9.53217791886768e-16	7.24706677393365e-15
ENSG00000114857.52	ENSG00000114857	chr3	dexseq_prepare_annotation2.py	exon	.	+	.	NKTR	18	9.98729721436204e-16	7.58892381430851e-15
ENSG00000133316.ENSG00000222328.41	ENSG00000133316+ENSG00000222328	chr11	dexseq_prepare_annotation2.py	exon	.	-	.		28	1.01158257949062e-15	7.68238001665702e-15
ENSG00000141030.31	ENSG00000141030	chr17	dexseq_prepare_annotation2.py	exon	.	-	.	COPS3	22	1.02454483848892e-15	7.77656435122198e-15
ENSG00000100577.50	ENSG00000100577	chr14	dexseq_prepare_annotation2.py	exon	.	+	.	GSTZ1	14	1.02721998342379e-15	7.792606489888e-15
ENSG00000065548.28	ENSG00000065548	chr2	dexseq_prepare_annotation2.py	exon	.	+	.	ZC3H15	10	1.03908377530067e-15	7.87829911600915e-15
ENSG00000265371.ENSG00000094916.15	ENSG00000265371+ENSG00000094916	chr12	dexseq_prepare_annotation2.py	exon	.	-	.		3	1.06938067307941e-15	8.1035810152795e-15
ENSG00000175643.16	ENSG00000175643	chr16	dexseq_prepare_annotation2.py	exon	.	+	.	RMI2	13	1.10129751454892e-15	8.33706598433064e-15
ENSG00000092068.35	ENSG00000092068	chr14	dexseq_prepare_annotation2.py	exon	.	-	.	SLC7A8	28	1.10139401436238e-15	8.33706598433064e-15
ENSG00000145808.27	ENSG00000145808	chr5	dexseq_prepare_annotation2.py	exon	.	+	.	ADAMTS19	20	1.10618886650862e-15	8.36879526870619e-15
ENSG00000198682.8	ENSG00000198682	chr10	dexseq_prepare_annotation2.py	exon	.	+	.	PAPSS2	6	1.1076026034938e-15	8.37492431797087e-15
ENSG00000261556.23	ENSG00000261556	chr16	dexseq_prepare_annotation2.py	exon	.	-	.	RP11-296I10.6	16	1.13903603549856e-15	8.60791121598177e-15
ENSG00000029534.34	ENSG00000029534	chr8	dexseq_prepare_annotation2.py	exon	.	-	.	ANK1	6	1.1429612993197e-15	8.63287317804075e-15
ENSG00000196391.14	ENSG00000196391	chr15	dexseq_prepare_annotation2.py	exon	.	+	.	ZNF774	6	1.16426765922748e-15	8.78901728606164e-15
ENSG00000114166.27	ENSG00000114166	chr3	dexseq_prepare_annotation2.py	exon	.	+	.	KAT2B	23	1.17546575958329e-15	8.86872616325074e-15
ENSG00000059377.54	ENSG00000059377	chr7	dexseq_prepare_annotation2.py	exon	.	+	.	TBXAS1	17	1.18827355090753e-15	8.96048669502279e-15
ENSG00000162148.ENSG00000167985.ENSG00000256591.57	ENSG00000162148+ENSG00000167985+ENSG00000256591	chr11	dexseq_prepare_annotation2.py	exon	.	+	.		10	1.1951777889201e-15	9.00765443849346e-15
ENSG00000077150.40	ENSG00000077150	chr10	dexseq_prepare_annotation2.py	exon	.	+	.	NFKB2	19	1.20442065901383e-15	9.07238688589408e-15
ENSG00000159720.42	ENSG00000159720	chr16	dexseq_prepare_annotation2.py	exon	.	-	.	ATP6V0D1	30	1.23256184077694e-15	9.27932476439504e-15
ENSG00000165862.23	ENSG00000165862	chr10	dexseq_prepare_annotation2.py	exon	.	+	.	PNLIPRP2	14	1.27952499854536e-15	9.62766233992241e-15
ENSG00000238556.ENSG00000205581.48	ENSG00000238556+ENSG00000205581	chr21	dexseq_prepare_annotation2.py	exon	.	-	.		3	1.28765859892133e-15	9.68361141465226e-15
ENSG00000134644.58	ENSG00000134644	chr1	dexseq_prepare_annotation2.py	exon	.	-	.	PUM1	15	1.33696032520355e-15	1.00489298549292e-14
ENSG00000116580.51	ENSG00000116580	chr1	dexseq_prepare_annotation2.py	exon	.	-	.	GON4L	5	1.34255666901687e-15	1.00855299310282e-14
ENSG00000105393.ENSG00000160117.ENSG00000269307.78	ENSG00000105393+ENSG00000160117+ENSG00000269307	chr19	dexseq_prepare_annotation2.py	exon	.	+	.		33	1.42026641652933e-15	1.06635262604678e-14
ENSG00000136205.53	ENSG00000136205	chr7	dexseq_prepare_annotation2.py	exon	.	-	.	TNS3	35	1.44665746896894e-15	1.08557990167355e-14
ENSG00000260037.8	ENSG00000260037	chr15	dexseq_prepare_annotation2.py	exon	.	+	.	CTD-2524L6.3	6	1.51616171232578e-15	1.13712128424434e-14
ENSG00000078304.79	ENSG00000078304	chr14	dexseq_prepare_annotation2.py	exon	.	+	.	PPP2R5C	2	1.52190566273775e-15	1.14081259159839e-14
ENSG00000155542.24	ENSG00000155542	chr5	dexseq_prepare_annotation2.py	exon	.	+	.	SETD9	16	1.53251598626676e-15	1.14814575105028e-14
ENSG00000077147.12	ENSG00000077147	chr10	dexseq_prepare_annotation2.py	exon	.	-	.	TM9SF3	13	1.56367302183536e-15	1.17085608084002e-14
ENSG00000015592.19	ENSG00000015592	chr8	dexseq_prepare_annotation2.py	exon	.	-	.	STMN4	12	1.57091582329099e-15	1.1756449324791e-14
ENSG00000179088.45	ENSG00000179088	chr12	dexseq_prepare_annotation2.py	exon	.	-	.	C12orf42	11	1.57298098014032e-15	1.17655585441763e-14
ENSG00000215417.19	ENSG00000215417	chr13	dexseq_prepare_annotation2.py	exon	.	+	.	MIR17HG	14	1.63096464526319e-15	1.21926909768463e-14
ENSG00000119689.17	ENSG00000119689	chr14	dexseq_prepare_annotation2.py	exon	.	+	.	DLST	10	1.66231259900182e-15	1.24203485789716e-14
ENSG00000140521.30	ENSG00000140521	chr15	dexseq_prepare_annotation2.py	exon	.	-	.	POLG	11	1.69549714209504e-15	1.26614762360434e-14
ENSG00000164151.11	ENSG00000164151	chr5	dexseq_prepare_annotation2.py	exon	.	+	.	KIAA0947	11	1.70417701332258e-15	1.27194491984135e-14
ENSG00000198538.ENSG00000204604.35	ENSG00000198538+ENSG00000204604	chr19	dexseq_prepare_annotation2.py	exon	.	-	.		17	1.70970316930977e-15	1.27538341258995e-14
ENSG00000117143.20	ENSG00000117143	chr1	dexseq_prepare_annotation2.py	exon	.	+	.	UAP1	14	1.72204326540878e-15	1.2838984582239e-14
ENSG00000120533.36	ENSG00000120533	chr8	dexseq_prepare_annotation2.py	exon	.	+	.	ENY2	9	1.75706440614959e-15	1.30930551210126e-14
ENSG00000250571.ENSG00000181638.ENSG00000264668.37	ENSG00000250571+ENSG00000181638+ENSG00000264668	chr8	dexseq_prepare_annotation2.py	exon	.	+	.		23	1.80124125511194e-15	1.34150415537725e-14
ENSG00000166946.ENSG00000137842.47	ENSG00000166946+ENSG00000137842	chr15	dexseq_prepare_annotation2.py	exon	.	+	.		23	1.80506005431737e-15	1.34362705223463e-14
ENSG00000145725.59	ENSG00000145725	chr5	dexseq_prepare_annotation2.py	exon	.	+	.	PPIP5K2	39	1.80771212166629e-15	1.34487966156138e-14
ENSG00000165197.7	ENSG00000165197	chrX	dexseq_prepare_annotation2.py	exon	.	-	.	FIGF	4	1.83002939306868e-15	1.36075336703258e-14
ENSG00000144115.13	ENSG00000144115	chr2	dexseq_prepare_annotation2.py	exon	.	+	.	THNSL2	5	1.87377121129737e-15	1.39253216693899e-14
ENSG00000156535.37	ENSG00000156535	chr6	dexseq_prepare_annotation2.py	exon	.	+	.	CD109	21	1.87565505564514e-15	1.39318596879423e-14
ENSG00000189077.47	ENSG00000189077	chr7	dexseq_prepare_annotation2.py	exon	.	-	.	TMEM120A	36	1.89188299471964e-15	1.40448777697887e-14
ENSG00000182378.29	ENSG00000182378	chrX	dexseq_prepare_annotation2.py	exon	.	+	.	PLCXD1	10	1.97370830343131e-15	1.4644493427866e-14
ENSG00000141458.43	ENSG00000141458	chr18	dexseq_prepare_annotation2.py	exon	.	-	.	NPC1	30	2.04931831812361e-15	1.51973766242464e-14
ENSG00000124635.8	ENSG00000124635	chr6	dexseq_prepare_annotation2.py	exon	.	-	.	HIST1H2BJ	4	2.09361294722617e-15	1.55175639117324e-14
ENSG00000116898.15	ENSG00000116898	chr1	dexseq_prepare_annotation2.py	exon	.	-	.	MRPS15	9	2.1349039860532e-15	1.58151589997268e-14
ENSG00000224699.42	ENSG00000224699	chr1	dexseq_prepare_annotation2.py	exon	.	+	.	LAMTOR5-AS1	18	2.14576252331052e-15	1.5887115800925e-14
ENSG00000253738.1	ENSG00000253738	chr8	dexseq_prepare_annotation2.py	exon	.	-	.	GS1-251I9.4	2	2.16644593249009e-15	1.60316999004266e-14
ENSG00000143228.37	ENSG00000143228	chr1	dexseq_prepare_annotation2.py	exon	.	+	.	NUF2	6	2.1935543364469e-15	1.62236494766529e-14
ENSG00000110917.10	ENSG00000110917	chr12	dexseq_prepare_annotation2.py	exon	.	+	.	MLEC	9	2.2122319704319e-15	1.63530733030062e-14
ENSG00000100105.11	ENSG00000100105	chr22	dexseq_prepare_annotation2.py	exon	.	-	.	PATZ1	7	2.23716081478261e-15	1.65285443584179e-14
ENSG00000134516.82	ENSG00000134516	chr5	dexseq_prepare_annotation2.py	exon	.	+	.	DOCK2	22	2.26587729889965e-15	1.67317975105017e-14
ENSG00000138162.80	ENSG00000138162	chr10	dexseq_prepare_annotation2.py	exon	.	+	.	TACC2	36	2.27518226385842e-15	1.67885653442513e-14
ENSG00000166960.46	ENSG00000166960	chr18	dexseq_prepare_annotation2.py	exon	.	-	.	CCDC178	26	2.27598496666931e-15	1.67885653442513e-14
ENSG00000136237.43	ENSG00000136237	chr7	dexseq_prepare_annotation2.py	exon	.	-	.	RAPGEF5	12	2.28785903321878e-15	1.68671860180184e-14
ENSG00000159685.24	ENSG00000159685	chr3	dexseq_prepare_annotation2.py	exon	.	+	.	CHCHD6	14	2.30583434982858e-15	1.69906806180943e-14
ENSG00000138100.14	ENSG00000138100	chr2	dexseq_prepare_annotation2.py	exon	.	+	.	TRIM54	11	2.31462994900634e-15	1.70464387168063e-14
ENSG00000052126.64	ENSG00000052126	chr12	dexseq_prepare_annotation2.py	exon	.	+	.	PLEKHA5	11	2.32616555890879e-15	1.71223061696867e-14
ENSG00000118058.66	ENSG00000118058	chr11	dexseq_prepare_annotation2.py	exon	.	+	.	KMT2A	37	2.33008035486343e-15	1.71420280613627e-14
ENSG00000164292.42	ENSG00000164292	chr5	dexseq_prepare_annotation2.py	exon	.	+	.	RHOBTB3	24	2.36250679048069e-15	1.73713734594169e-14
ENSG00000233178.9	ENSG00000233178	chr9	dexseq_prepare_annotation2.py	exon	.	-	.	RP11-88I18.2	9	2.43823222842297e-15	1.79186822930978e-14
ENSG00000196367.ENSG00000242687.94	ENSG00000196367+ENSG00000242687	chr7	dexseq_prepare_annotation2.py	exon	.	+	.		54	2.47166066278891e-15	1.81547335607179e-14
ENSG00000042429.ENSG00000265292.37	ENSG00000042429+ENSG00000265292	chr11	dexseq_prepare_annotation2.py	exon	.	+	.		30	2.50318330229247e-15	1.837654408429e-14
ENSG00000163166.35	ENSG00000163166	chr2	dexseq_prepare_annotation2.py	exon	.	-	.	IWS1	22	2.60077920999785e-15	1.90829251923428e-14
ENSG00000079691.42	ENSG00000079691	chr6	dexseq_prepare_annotation2.py	exon	.	+	.	LRRC16A	32	2.63937800644392e-15	1.9355903720618e-14
ENSG00000164458.16	ENSG00000164458	chr6	dexseq_prepare_annotation2.py	exon	.	-	.	T	3	2.67488641873889e-15	1.96059424511369e-14
ENSG00000081138.9	ENSG00000081138	chr18	dexseq_prepare_annotation2.py	exon	.	+	.	CDH7	7	2.68855741043112e-15	1.9695741325096e-14
ENSG00000231734.ENSG00000240007.23	ENSG00000231734+ENSG00000240007	chr1	dexseq_prepare_annotation2.py	exon	.	+	.		14	2.71057464109334e-15	1.98465557494301e-14
ENSG00000167325.9	ENSG00000167325	chr11	dexseq_prepare_annotation2.py	exon	.	+	.	RRM1	2	2.72018152242933e-15	1.98994438639775e-14
ENSG00000233382.7	ENSG00000233382	chrX	dexseq_prepare_annotation2.py	exon	.	-	.	NKAPP1	4	2.72066630702453e-15	1.98994438639775e-14
ENSG00000205356.24	ENSG00000205356	chr7	dexseq_prepare_annotation2.py	exon	.	-	.	TECPR1	21	2.74526212768493e-15	2.00687629197199e-14
ENSG00000175600.30	ENSG00000175600	chr7	dexseq_prepare_annotation2.py	exon	.	+	.	SUGCT	24	2.75867358476534e-15	2.01561853547231e-14
ENSG00000140279.51	ENSG00000140279	chr15	dexseq_prepare_annotation2.py	exon	.	-	.	DUOX2	31	2.85072083946091e-15	2.08177640250106e-14
ENSG00000233862.7	ENSG00000233862	chr2	dexseq_prepare_annotation2.py	exon	.	-	.	AC016907.3	7	2.8642101066645e-15	2.09052684008259e-14
ENSG00000233005.3	ENSG00000233005	chr2	dexseq_prepare_annotation2.py	exon	.	+	.	AC067959.1	3	2.88208365692156e-15	2.10246639010445e-14
ENSG00000086232.35	ENSG00000086232	chr7	dexseq_prepare_annotation2.py	exon	.	-	.	EIF2AK1	8	2.97205782988882e-15	2.1669628160645e-14
ENSG00000170476.21	ENSG00000170476	chr5	dexseq_prepare_annotation2.py	exon	.	-	.	MZB1	9	3.00393853782949e-15	2.18905710149076e-14
ENSG00000223518.8	ENSG00000223518	chr15	dexseq_prepare_annotation2.py	exon	.	-	.	CSNK1A1P1	5	3.05956439175366e-15	2.228318566328e-14
ENSG00000136155.28	ENSG00000136155	chr13	dexseq_prepare_annotation2.py	exon	.	+	.	SCEL	24	3.06102716210535e-15	2.228318566328e-14
ENSG00000091732.29	ENSG00000091732	chr7	dexseq_prepare_annotation2.py	exon	.	-	.	ZC3HC1	2	3.07848366602556e-15	2.23985112040402e-14
ENSG00000236951.9	ENSG00000236951	chrY	dexseq_prepare_annotation2.py	exon	.	-	.	AC007359.6	2	3.11624599236265e-15	2.2661380054524e-14
ENSG00000069869.48	ENSG00000069869	chr15	dexseq_prepare_annotation2.py	exon	.	-	.	NEDD4	20	3.28310988933528e-15	2.38623099604647e-14
ENSG00000163293.18	ENSG00000163293	chr4	dexseq_prepare_annotation2.py	exon	.	+	.	NIPAL1	13	3.32449993817881e-15	2.41504903886026e-14
ENSG00000129460.38	ENSG00000129460	chr14	dexseq_prepare_annotation2.py	exon	.	+	.	NGDN	22	3.36730956882861e-15	2.44486762257964e-14
ENSG00000175356.40	ENSG00000175356	chr11	dexseq_prepare_annotation2.py	exon	.	-	.	SCUBE2	25	3.47945990998589e-15	2.52497417631037e-14
ENSG00000101251.35	ENSG00000101251	chr20	dexseq_prepare_annotation2.py	exon	.	-	.	SEL1L2	6	3.53380222794852e-15	2.56306878791353e-14
ENSG00000065559.7	ENSG00000065559	chr17	dexseq_prepare_annotation2.py	exon	.	+	.	MAP2K4	2	3.53676497545526e-15	2.56387743126655e-14
ENSG00000099821.44	ENSG00000099821	chr19	dexseq_prepare_annotation2.py	exon	.	-	.	POLRMT	22	3.55023177821494e-15	2.57229587063877e-14
ENSG00000215375.23	ENSG00000215375	chr4	dexseq_prepare_annotation2.py	exon	.	+	.	MYL5	8	3.58269099770751e-15	2.59445916457159e-14
ENSG00000162670.10	ENSG00000162670	chr1	dexseq_prepare_annotation2.py	exon	.	-	.	BRINP3	7	3.63560694219454e-15	2.63140565064941e-14
ENSG00000184465.51	ENSG00000184465	chr6	dexseq_prepare_annotation2.py	exon	.	-	.	WDR27	14	3.72573815473815e-15	2.69523550036454e-14
ENSG00000104472.9	ENSG00000104472	chr8	dexseq_prepare_annotation2.py	exon	.	+	.	CHRAC1	6	3.8707934759644e-15	2.79871075971892e-14
ENSG00000141510.31	ENSG00000141510	chr17	dexseq_prepare_annotation2.py	exon	.	-	.	TP53	10	3.91548195639047e-15	2.8295475075478e-14
ENSG00000006062.23	ENSG00000006062	chr17	dexseq_prepare_annotation2.py	exon	.	-	.	MAP3K14	16	3.9459854056273e-15	2.85010658527219e-14
ENSG00000160285.ENSG00000235878.47	ENSG00000160285+ENSG00000235878	chr21	dexseq_prepare_annotation2.py	exon	.	-	.		28	3.95959366019597e-15	2.85844755646301e-14
ENSG00000136143.32	ENSG00000136143	chr13	dexseq_prepare_annotation2.py	exon	.	-	.	SUCLA2	13	4.00723320149634e-15	2.89133440825594e-14
ENSG00000267228.ENSG00000167220.ENSG00000134049.38	ENSG00000267228+ENSG00000167220+ENSG00000134049	chr18	dexseq_prepare_annotation2.py	exon	.	-	.		20	4.01182259616992e-15	2.89314129531485e-14
ENSG00000133275.12	ENSG00000133275	chr19	dexseq_prepare_annotation2.py	exon	.	+	.	CSNK1G2	9	4.06678941799213e-15	2.93125730777355e-14
ENSG00000149654.15	ENSG00000149654	chr20	dexseq_prepare_annotation2.py	exon	.	-	.	CDH22	13	4.07751050423081e-15	2.93745889128777e-14
ENSG00000138078.37	ENSG00000138078	chr2	dexseq_prepare_annotation2.py	exon	.	-	.	PREPL	25	4.10921794585928e-15	2.95876486760755e-14
ENSG00000166949.24	ENSG00000166949	chr15	dexseq_prepare_annotation2.py	exon	.	+	.	SMAD3	10	4.14804044347052e-15	2.98516914694779e-14
ENSG00000141519.34	ENSG00000141519	chr17	dexseq_prepare_annotation2.py	exon	.	+	.	CCDC40	20	4.15937984971907e-15	2.9917778856844e-14
ENSG00000127663.18	ENSG00000127663	chr19	dexseq_prepare_annotation2.py	exon	.	+	.	KDM4B	15	4.19428137491031e-15	3.01531886408708e-14
ENSG00000163702.68	ENSG00000163702	chr3	dexseq_prepare_annotation2.py	exon	.	+	.	IL17RC	52	4.2683165321523e-15	3.06695452530364e-14
ENSG00000125166.22	ENSG00000125166	chr16	dexseq_prepare_annotation2.py	exon	.	-	.	GOT2	12	4.29207547971682e-15	3.08242998349228e-14
ENSG00000155755.ENSG00000241790.38	ENSG00000155755+ENSG00000241790	chr2	dexseq_prepare_annotation2.py	exon	.	-	.		22	4.35836714049044e-15	3.12841924854138e-14
ENSG00000167524.ENSG00000258472.ENSG00000076382.92	ENSG00000167524+ENSG00000258472+ENSG00000076382	chr17	dexseq_prepare_annotation2.py	exon	.	-	.		6	4.36705371676227e-15	3.13303362565029e-14
ENSG00000170832.42	ENSG00000170832	chr17	dexseq_prepare_annotation2.py	exon	.	-	.	USP32	7	4.37936496714996e-15	3.14024232140598e-14
ENSG00000163710.29	ENSG00000163710	chr3	dexseq_prepare_annotation2.py	exon	.	-	.	PCOLCE2	20	4.45746438448444e-15	3.19459288919016e-14
ENSG00000244482.ENSG00000204577.57	ENSG00000244482+ENSG00000204577	chr19	dexseq_prepare_annotation2.py	exon	.	-	.		23	4.64172948963931e-15	3.32493529523724e-14
ENSG00000177200.72	ENSG00000177200	chr16	dexseq_prepare_annotation2.py	exon	.	+	.	CHD9	15	4.79502336944466e-15	3.43126770494326e-14
ENSG00000223972.18	ENSG00000223972	chr1	dexseq_prepare_annotation2.py	exon	.	+	.	DDX11L1	19	4.79511933685404e-15	3.43126770494326e-14
ENSG00000020922.7	ENSG00000020922	chr11	dexseq_prepare_annotation2.py	exon	.	-	.	MRE11A	3	4.8463752688594e-15	3.46615756986723e-14
ENSG00000128886.ENSG00000262560.ENSG00000184716.55	ENSG00000128886+ENSG00000262560+ENSG00000184716	chr15	dexseq_prepare_annotation2.py	exon	.	-	.		8	5.01492825932048e-15	3.58485984534115e-14
ENSG00000185324.24	ENSG00000185324	chr16	dexseq_prepare_annotation2.py	exon	.	+	.	CDK10	7	5.19023319227066e-15	3.70826393114086e-14
ENSG00000024422.7	ENSG00000024422	chr19	dexseq_prepare_annotation2.py	exon	.	+	.	EHD2	7	5.24189667578854e-15	3.74324839817633e-14
ENSG00000065911.9	ENSG00000065911	chr2	dexseq_prepare_annotation2.py	exon	.	+	.	MTHFD2	3	5.25909706939795e-15	3.75359937437739e-14
ENSG00000205517.ENSG00000187266.60	ENSG00000205517+ENSG00000187266	chr19	dexseq_prepare_annotation2.py	exon	.	-	.		20	5.38074207053642e-15	3.83844710687367e-14
ENSG00000002726.18	ENSG00000002726	chr7	dexseq_prepare_annotation2.py	exon	.	+	.	AOC1	13	5.52589101982181e-15	3.93996597636318e-14
ENSG00000030066.ENSG00000252941.48	ENSG00000030066+ENSG00000252941	chr11	dexseq_prepare_annotation2.py	exon	.	-	.		5	6.16248518278204e-15	4.39160153626609e-14
ENSG00000200469.ENSG00000163644.30	ENSG00000200469+ENSG00000163644	chr4	dexseq_prepare_annotation2.py	exon	.	-	.		16	6.17249034313501e-15	4.39647348619088e-14
ENSG00000119787.45	ENSG00000119787	chr2	dexseq_prepare_annotation2.py	exon	.	-	.	ATL2	33	6.39826482973002e-15	4.55494738391504e-14
ENSG00000126970.25	ENSG00000126970	chrX	dexseq_prepare_annotation2.py	exon	.	-	.	ZC4H2	8	6.44378757457937e-15	4.58500269729686e-14
ENSG00000086205.42	ENSG00000086205	chr11	dexseq_prepare_annotation2.py	exon	.	-	.	FOLH1	23	6.47242738175111e-15	4.60302049829814e-14
ENSG00000213413.ENSG00000066923.83	ENSG00000213413+ENSG00000066923	chr7	dexseq_prepare_annotation2.py	exon	.	+	.		60	6.52356939709815e-15	4.63701462011971e-14
ENSG00000164808.73	ENSG00000164808	chr8	dexseq_prepare_annotation2.py	exon	.	+	.	SPIDR	42	6.55231194824982e-15	4.65506033189791e-14
ENSG00000133794.57	ENSG00000133794	chr11	dexseq_prepare_annotation2.py	exon	.	+	.	ARNTL	42	6.59034955741716e-15	4.67729947082073e-14
ENSG00000078081.15	ENSG00000078081	chr3	dexseq_prepare_annotation2.py	exon	.	-	.	LAMP3	10	6.59035709221948e-15	4.67729947082073e-14
ENSG00000156273.ENSG00000183653.ENSG00000215533.35	ENSG00000156273+ENSG00000183653+ENSG00000215533	chr21	dexseq_prepare_annotation2.py	exon	.	+	.		21	6.65115669233707e-15	4.71803676411947e-14
ENSG00000205078.ENSG00000103111.45	ENSG00000205078+ENSG00000103111	chr16	dexseq_prepare_annotation2.py	exon	.	+	.		20	6.73108960204883e-15	4.77229781443166e-14
ENSG00000115232.48	ENSG00000115232	chr2	dexseq_prepare_annotation2.py	exon	.	+	.	ITGA4	19	6.79418282764256e-15	4.81457031325539e-14
ENSG00000067182.28	ENSG00000067182	chr12	dexseq_prepare_annotation2.py	exon	.	-	.	TNFRSF1A	13	6.87551644406489e-15	4.86971876781013e-14
ENSG00000185985.13	ENSG00000185985	chrX	dexseq_prepare_annotation2.py	exon	.	+	.	SLITRK2	10	7.07661500063959e-15	5.00959352723849e-14
ENSG00000100401.30	ENSG00000100401	chr22	dexseq_prepare_annotation2.py	exon	.	-	.	RANGAP1	5	7.11230709648954e-15	5.03229275695014e-14
ENSG00000249007.ENSG00000163435.32	ENSG00000249007+ENSG00000163435	chr1	dexseq_prepare_annotation2.py	exon	.	+	.		11	7.4705774269308e-15	5.28309183479433e-14
ENSG00000026297.ENSG00000249141.ENSG00000071242.60	ENSG00000026297+ENSG00000249141+ENSG00000071242	chr6	dexseq_prepare_annotation2.py	exon	.	-	.		10	7.68878540122053e-15	5.43463563127533e-14
ENSG00000163539.95	ENSG00000163539	chr3	dexseq_prepare_annotation2.py	exon	.	-	.	CLASP2	46	7.72499918966149e-15	5.4574523297634e-14
ENSG00000263142.ENSG00000262633.ENSG00000108433.23	ENSG00000263142+ENSG00000262633+ENSG00000108433	chr17	dexseq_prepare_annotation2.py	exon	.	+	.		14	7.81135773125224e-15	5.51565335985368e-14
ENSG00000205336.173	ENSG00000205336	chr16	dexseq_prepare_annotation2.py	exon	.	+	.	GPR56	52	8.20180366678e-15	5.78764012405463e-14
ENSG00000184254.ENSG00000232386.ENSG00000259604.ENSG00000272808.ENSG00000272639.38	ENSG00000184254+ENSG00000232386+ENSG00000259604+ENSG00000272808+ENSG00000272639	chr15	dexseq_prepare_annotation2.py	exon	.	+	.		10	8.20489234163276e-15	5.78764012405463e-14
ENSG00000183911.1	ENSG00000183911	chrX	dexseq_prepare_annotation2.py	exon	.	+	.	RPL21P132	2	8.24476681463511e-15	5.81281196915966e-14
ENSG00000203618.ENSG00000184702.48	ENSG00000203618+ENSG00000184702	chr22	dexseq_prepare_annotation2.py	exon	.	+	.		9	8.30750848017263e-15	5.85407212607391e-14
ENSG00000113648.55	ENSG00000113648	chr5	dexseq_prepare_annotation2.py	exon	.	-	.	H2AFY	18	8.34394962473377e-15	5.87676655041528e-14
ENSG00000156787.42	ENSG00000156787	chr8	dexseq_prepare_annotation2.py	exon	.	+	.	TBC1D31	25	8.51110343647648e-15	5.99145409341e-14
ENSG00000239500.ENSG00000003096.15	ENSG00000239500+ENSG00000003096	chrX	dexseq_prepare_annotation2.py	exon	.	-	.		9	8.57969000982482e-15	6.03667337151721e-14
ENSG00000126218.17	ENSG00000126218	chr13	dexseq_prepare_annotation2.py	exon	.	+	.	F10	14	8.75170041495404e-15	6.15457897909211e-14
ENSG00000244791.2	ENSG00000244791	chr8	dexseq_prepare_annotation2.py	exon	.	+	.	RP11-65D17.1	3	9.1605196419011e-15	6.43881509784082e-14
ENSG00000142173.41	ENSG00000142173	chr21	dexseq_prepare_annotation2.py	exon	.	+	.	COL6A2	25	9.2037035612001e-15	6.46589300818488e-14
ENSG00000162458.43	ENSG00000162458	chr1	dexseq_prepare_annotation2.py	exon	.	+	.	FBLIM1	10	9.25558699396079e-15	6.49905210228775e-14
ENSG00000168918.38	ENSG00000168918	chr2	dexseq_prepare_annotation2.py	exon	.	+	.	INPP5D	10	9.4517668910547e-15	6.63344793188589e-14
ENSG00000100664.51	ENSG00000100664	chr14	dexseq_prepare_annotation2.py	exon	.	+	.	EIF5	26	9.51745632297482e-15	6.67617322958926e-14
ENSG00000105137.13	ENSG00000105137	chr19	dexseq_prepare_annotation2.py	exon	.	+	.	SYDE1	13	9.79927569434549e-15	6.87038657195774e-14
ENSG00000067601.19	ENSG00000067601	chr7	dexseq_prepare_annotation2.py	exon	.	-	.	PMS2P4	9	9.89830857190741e-15	6.93631471895027e-14
ENSG00000140873.37	ENSG00000140873	chr16	dexseq_prepare_annotation2.py	exon	.	-	.	ADAMTS18	13	9.95098194383722e-15	6.96970592987084e-14
ENSG00000010361.52	ENSG00000010361	chr19	dexseq_prepare_annotation2.py	exon	.	-	.	FUZ	2	1.01391658856801e-14	7.09792768233159e-14
ENSG00000239857.ENSG00000164828.95	ENSG00000239857+ENSG00000164828	chr7	dexseq_prepare_annotation2.py	exon	.	+	.		38	1.01788169705049e-14	7.12209205576178e-14
ENSG00000049618.37	ENSG00000049618	chr6	dexseq_prepare_annotation2.py	exon	.	+	.	ARID1B	25	1.0204299121587e-14	7.13632310040421e-14
ENSG00000167996.23	ENSG00000167996	chr11	dexseq_prepare_annotation2.py	exon	.	-	.	FTH1	9	1.06143401771813e-14	7.41934357473e-14
ENSG00000108264.41	ENSG00000108264	chr17	dexseq_prepare_annotation2.py	exon	.	+	.	TADA2A	23	1.12127986133151e-14	7.83371504329035e-14
ENSG00000090857.21	ENSG00000090857	chr16	dexseq_prepare_annotation2.py	exon	.	+	.	PDPR	11	1.16448598319512e-14	8.13147610308624e-14
ENSG00000171766.39	ENSG00000171766	chr15	dexseq_prepare_annotation2.py	exon	.	-	.	GATM	28	1.1904282579645e-14	8.3084467199484e-14
ENSG00000136689.21	ENSG00000136689	chr2	dexseq_prepare_annotation2.py	exon	.	+	.	IL1RN	4	1.23848477027428e-14	8.63950537333115e-14
ENSG00000255011.ENSG00000204449.8	ENSG00000255011+ENSG00000204449	chr11	dexseq_prepare_annotation2.py	exon	.	+	.		3	1.24691402672541e-14	8.69393573910301e-14
ENSG00000240821.ENSG00000075131.19	ENSG00000240821+ENSG00000075131	chr15	dexseq_prepare_annotation2.py	exon	.	-	.		7	1.25458536810918e-14	8.743029624568e-14
ENSG00000164944.42	ENSG00000164944	chr8	dexseq_prepare_annotation2.py	exon	.	-	.	KIAA1429	24	1.29779621412778e-14	9.03961971436895e-14
ENSG00000162669.58	ENSG00000162669	chr1	dexseq_prepare_annotation2.py	exon	.	-	.	HFM1	9	1.31797642380347e-14	9.17557595598254e-14
ENSG00000138095.54	ENSG00000138095	chr2	dexseq_prepare_annotation2.py	exon	.	-	.	LRPPRC	32	1.33601344334842e-14	9.29648271136378e-14
ENSG00000106462.41	ENSG00000106462	chr7	dexseq_prepare_annotation2.py	exon	.	-	.	EZH2	6	1.34233929863539e-14	9.33581843035891e-14
ENSG00000187147.34	ENSG00000187147	chr1	dexseq_prepare_annotation2.py	exon	.	+	.	RNF220	15	1.34767212858105e-14	9.36821181566238e-14
ENSG00000105948.20	ENSG00000105948	chr7	dexseq_prepare_annotation2.py	exon	.	+	.	TTC26	20	1.36521782098835e-14	9.48542677326658e-14
ENSG00000214439.5	ENSG00000214439	chr7	dexseq_prepare_annotation2.py	exon	.	-	.	FAM185BP	4	1.40624804802678e-14	9.7656114446304e-14
ENSG00000104626.28	ENSG00000104626	chr8	dexseq_prepare_annotation2.py	exon	.	+	.	ERI1	17	1.41634410889211e-14	9.83080265676738e-14
[truncated: 3,680 more rows]
