# Supplementary material for: The transcriptomic response of cells to a drug combination is more than the sum of the responses to the monotherapies
Source: eLife. 2020 Sep 18;9:e52707. doi: 10.7554/eLife.52707 (PMC7546737; doi:10.7554/eLife.52707)
Supplement: Source data 8. [file elife-52707-data8.zip › Supplementary Item 13 Differential Splicing/TMX_MFL_DMSO_singlet_3_dynsyn_exon_O_fcounts_O_flatten_exon_name.mtrx_genes_simes_test_rare_splicing_FDR_10]

V1	V3	V4	V5	V8	V9	V10	V12	NExons	P.Value	FDR
ENSG00000091536.101	ENSG00000091536	chr17	dexseq_prepare_annotation2.py	exon	.	+	.	MYO15A	63	1.43390712994566e-114	1.97420333650919e-110
ENSG00000215029.ENSG00000185945.51	ENSG00000215029+ENSG00000185945	chrX	dexseq_prepare_annotation2.py	exon	.	-	.		32	2.60743474498495e-101	1.79495807844764e-97
ENSG00000138744.ENSG00000198301.72	ENSG00000138744+ENSG00000198301	chr4	dexseq_prepare_annotation2.py	exon	.	-	.		41	1.89679906710749e-84	8.70504318531196e-81
ENSG00000227195.65	ENSG00000227195	chr20	dexseq_prepare_annotation2.py	exon	.	-	.	MIR663A	43	1.78377560849082e-72	6.13975564442541e-69
ENSG00000143341.115	ENSG00000143341	chr1	dexseq_prepare_annotation2.py	exon	.	+	.	HMCN1	39	2.14618826564111e-65	5.90974400826937e-62
ENSG00000188897.79	ENSG00000188897	chr16	dexseq_prepare_annotation2.py	exon	.	-	.	CTD-3088G3.8	24	3.07419592830589e-55	7.05425492348592e-52
ENSG00000148337.72	ENSG00000148337	chr9	dexseq_prepare_annotation2.py	exon	.	-	.	CIZ1	51	2.19701701347901e-50	4.32121860593986e-47
ENSG00000182774.ENSG00000214575.ENSG00000260836.80	ENSG00000182774+ENSG00000214575+ENSG00000260836	chr15	dexseq_prepare_annotation2.py	exon	.	-	.		28	7.59178710001636e-50	1.30654655991282e-46
ENSG00000079102.89	ENSG00000079102	chr8	dexseq_prepare_annotation2.py	exon	.	-	.	RUNX1T1	21	1.08659449187487e-48	1.66224810712591e-45
ENSG00000127419.41	ENSG00000127419	chr4	dexseq_prepare_annotation2.py	exon	.	+	.	TMEM175	18	1.76455727444662e-46	2.42944245545811e-43
ENSG00000085276.54	ENSG00000085276	chr3	dexseq_prepare_annotation2.py	exon	.	-	.	MECOM	15	8.79927768627053e-45	1.10134959258702e-41
ENSG00000115421.36	ENSG00000115421	chr2	dexseq_prepare_annotation2.py	exon	.	+	.	PAPOLG	29	6.30343145870364e-43	7.23213702695264e-40
ENSG00000069329.36	ENSG00000069329	chr16	dexseq_prepare_annotation2.py	exon	.	-	.	VPS35	20	2.14649695483799e-42	2.2733053903238e-39
ENSG00000047188.40	ENSG00000047188	chr5	dexseq_prepare_annotation2.py	exon	.	+	.	YTHDC2	15	1.86676857982532e-40	1.83583355764535e-37
ENSG00000159640.ENSG00000224353.ENSG00000264813.68	ENSG00000159640+ENSG00000224353+ENSG00000264813	chr17	dexseq_prepare_annotation2.py	exon	.	+	.		49	2.15447036513152e-40	1.97751653247538e-37
ENSG00000221968.44	ENSG00000221968	chr11	dexseq_prepare_annotation2.py	exon	.	-	.	FADS3	21	2.0545553173746e-38	1.76794485060084e-35
ENSG00000175216.67	ENSG00000175216	chr11	dexseq_prepare_annotation2.py	exon	.	-	.	CKAP5	26	1.16195323773665e-37	9.41045422185776e-35
ENSG00000124721.87	ENSG00000124721	chr6	dexseq_prepare_annotation2.py	exon	.	+	.	DNAH8	41	4.18718270514282e-36	3.20272952691146e-33
ENSG00000259522.ENSG00000260669.ENSG00000213920.ENSG00000254505.ENSG00000129559.ENSG00000254692.ENSG00000100926.ENSG00000255526.ENSG00000196497.205	ENSG00000259522+ENSG00000260669+ENSG00000213920+ENSG00000254505+ENSG00000129559+ENSG00000254692+ENSG00000100926+ENSG00000255526+ENSG00000196497	chr14	dexseq_prepare_annotation2.py	exon	.	-	.		50	5.3027089121591e-36	3.84251033171613e-33
ENSG00000131018.244	ENSG00000131018	chr6	dexseq_prepare_annotation2.py	exon	.	-	.	SYNE1	118	2.13625969885429e-35	1.47060117669129e-32
ENSG00000104980.35	ENSG00000104980	chr19	dexseq_prepare_annotation2.py	exon	.	-	.	TIMM44	22	2.85723331495428e-33	1.87325658477574e-30
ENSG00000078018.44	ENSG00000078018	chr2	dexseq_prepare_annotation2.py	exon	.	+	.	MAP2	16	3.74079079615888e-33	2.34105489461434e-30
ENSG00000079215.33	ENSG00000079215	chr5	dexseq_prepare_annotation2.py	exon	.	+	.	SLC1A3	19	4.26586753226828e-32	2.55358539931607e-29
ENSG00000066855.36	ENSG00000066855	chr8	dexseq_prepare_annotation2.py	exon	.	+	.	MTFR1	30	2.62589487958351e-30	1.50638836258774e-27
ENSG00000113649.35	ENSG00000113649	chr5	dexseq_prepare_annotation2.py	exon	.	+	.	TCERG1	34	1.40443781013116e-29	7.73451990795435e-27
ENSG00000005884.31	ENSG00000005884	chr17	dexseq_prepare_annotation2.py	exon	.	+	.	ITGA3	19	8.56193337286408e-29	4.53387302606125e-26
ENSG00000092148.79	ENSG00000092148	chr14	dexseq_prepare_annotation2.py	exon	.	-	.	HECTD1	38	1.28609381376026e-28	6.55812578809304e-26
ENSG00000113163.30	ENSG00000113163	chr5	dexseq_prepare_annotation2.py	exon	.	-	.	COL4A3BP	17	2.76050875123794e-28	1.357381588823e-25
ENSG00000075275.43	ENSG00000075275	chr22	dexseq_prepare_annotation2.py	exon	.	-	.	CELSR1	11	2.28927277340379e-27	1.08685198428356e-24
ENSG00000158828.10	ENSG00000158828	chr1	dexseq_prepare_annotation2.py	exon	.	+	.	PINK1	8	3.71540349310615e-27	1.70512250976952e-24
ENSG00000163138.68	ENSG00000163138	chr4	dexseq_prepare_annotation2.py	exon	.	+	.	PACRGL	29	4.61686962800875e-27	2.05048583994917e-24
ENSG00000114735.29	ENSG00000114735	chr3	dexseq_prepare_annotation2.py	exon	.	+	.	HEMK1	27	1.50726278789443e-26	6.48499814491579e-24
ENSG00000142512.33	ENSG00000142512	chr19	dexseq_prepare_annotation2.py	exon	.	-	.	SIGLEC10	29	1.58890151880133e-26	6.62908973056262e-24
ENSG00000229807.29	ENSG00000229807	chrX	dexseq_prepare_annotation2.py	exon	.	-	.	XIST	15	1.93629277825618e-26	7.8408467561856e-24
ENSG00000133619.37	ENSG00000133619	chr7	dexseq_prepare_annotation2.py	exon	.	+	.	KRBA1	20	5.16418293845019e-26	2.03144201990235e-23
ENSG00000113360.77	ENSG00000113360	chr5	dexseq_prepare_annotation2.py	exon	.	-	.	DROSHA	47	5.66835870416537e-26	2.11998618737475e-23
ENSG00000088538.52	ENSG00000088538	chr3	dexseq_prepare_annotation2.py	exon	.	+	.	DOCK3	36	5.69723190970844e-26	2.11998618737475e-23
ENSG00000264594.ENSG00000204580.145	ENSG00000264594+ENSG00000204580	chr6	dexseq_prepare_annotation2.py	exon	.	+	.		22	1.33234188394164e-25	4.82728501529172e-23
ENSG00000130827.38	ENSG00000130827	chrX	dexseq_prepare_annotation2.py	exon	.	+	.	PLXNA3	18	3.51108831908771e-25	1.23950420454358e-22
ENSG00000075035.37	ENSG00000075035	chr12	dexseq_prepare_annotation2.py	exon	.	+	.	WSCD2	21	6.627926987065e-25	2.28133246894777e-22
ENSG00000140575.73	ENSG00000140575	chr15	dexseq_prepare_annotation2.py	exon	.	+	.	IQGAP1	56	2.49477022364542e-24	8.37756010710978e-22
ENSG00000116337.74	ENSG00000116337	chr1	dexseq_prepare_annotation2.py	exon	.	+	.	AMPD2	41	3.40196303721557e-24	1.11519588324724e-21
ENSG00000069248.35	ENSG00000069248	chr1	dexseq_prepare_annotation2.py	exon	.	-	.	NUP133	8	4.14496412526543e-24	1.31102450738736e-21
ENSG00000250571.ENSG00000181638.ENSG00000264668.37	ENSG00000250571+ENSG00000181638+ENSG00000264668	chr8	dexseq_prepare_annotation2.py	exon	.	+	.		24	4.189793602923e-24	1.31102450738736e-21
ENSG00000266967.ENSG00000267060.ENSG00000108825.91	ENSG00000266967+ENSG00000267060+ENSG00000108825	chr17	dexseq_prepare_annotation2.py	exon	.	-	.		41	5.78354918349897e-23	1.76950900352031e-20
ENSG00000225663.ENSG00000215621.28	ENSG00000225663+ENSG00000215621	chr17	dexseq_prepare_annotation2.py	exon	.	-	.		18	6.53346451892284e-23	1.95549433688108e-20
ENSG00000077063.46	ENSG00000077063	chr7	dexseq_prepare_annotation2.py	exon	.	-	.	CTTNBP2	38	7.25850280570334e-23	2.12627801338135e-20
ENSG00000013441.39	ENSG00000013441	chr2	dexseq_prepare_annotation2.py	exon	.	-	.	CLK1	23	2.46891104682182e-22	7.08165985263392e-20
ENSG00000100106.ENSG00000100101.58	ENSG00000100106+ENSG00000100101	chr22	dexseq_prepare_annotation2.py	exon	.	+	.		38	6.19476875874908e-22	1.74060359735627e-19
ENSG00000163491.62	ENSG00000163491	chr3	dexseq_prepare_annotation2.py	exon	.	-	.	NEK10	35	9.21433222830831e-22	2.53725852238698e-19
ENSG00000173818.62	ENSG00000173818	chr17	dexseq_prepare_annotation2.py	exon	.	+	.	ENDOV	22	1.50650430866289e-21	4.0669708473864e-19
ENSG00000214940.ENSG00000205746.ENSG00000233024.ENSG00000254681.130	ENSG00000214940+ENSG00000205746+ENSG00000233024+ENSG00000254681	chr16	dexseq_prepare_annotation2.py	exon	.	-	.		17	1.68124568289171e-21	4.45142126193328e-19
ENSG00000156873.ENSG00000260899.ENSG00000080603.80	ENSG00000156873+ENSG00000260899+ENSG00000080603	chr16	dexseq_prepare_annotation2.py	exon	.	+	.		20	1.75686255603309e-21	4.56386484367238e-19
ENSG00000112715.43	ENSG00000112715	chr6	dexseq_prepare_annotation2.py	exon	.	+	.	VEGFA	27	2.8057305088781e-21	7.15357363819142e-19
ENSG00000196517.20	ENSG00000196517	chr1	dexseq_prepare_annotation2.py	exon	.	-	.	SLC6A9	13	3.28012601147885e-21	8.21104998655288e-19
ENSG00000196504.32	ENSG00000196504	chr2	dexseq_prepare_annotation2.py	exon	.	-	.	PRPF40A	23	5.12387062189848e-21	1.24891179027638e-18
ENSG00000159363.54	ENSG00000159363	chr1	dexseq_prepare_annotation2.py	exon	.	-	.	ATP13A2	26	5.17053835311983e-21	1.24891179027638e-18
ENSG00000149806.ENSG00000162298.74	ENSG00000149806+ENSG00000162298	chr11	dexseq_prepare_annotation2.py	exon	.	-	.		53	7.12994931788012e-21	1.69250245187196e-18
ENSG00000223745.70	ENSG00000223745	chr1	dexseq_prepare_annotation2.py	exon	.	-	.	RP4-717I23.3	53	1.07210731227427e-20	2.50182601277833e-18
ENSG00000181090.64	ENSG00000181090	chr9	dexseq_prepare_annotation2.py	exon	.	+	.	EHMT1	12	1.39418153120009e-20	3.19918188692713e-18
ENSG00000171777.33	ENSG00000171777	chr19	dexseq_prepare_annotation2.py	exon	.	-	.	RASGRP4	6	1.63960361721356e-20	3.70066600029448e-18
ENSG00000215440.ENSG00000124222.ENSG00000254995.89	ENSG00000215440+ENSG00000124222+ENSG00000254995	chr20	dexseq_prepare_annotation2.py	exon	.	+	.		27	2.22168166114263e-20	4.93356663074382e-18
ENSG00000158286.41	ENSG00000158286	chr1	dexseq_prepare_annotation2.py	exon	.	+	.	RNF207	29	2.57218994209295e-20	5.62125573376758e-18
ENSG00000123213.32	ENSG00000123213	chr5	dexseq_prepare_annotation2.py	exon	.	+	.	NLN	25	4.62276749895474e-20	9.94472858212638e-18
ENSG00000104490.71	ENSG00000104490	chr8	dexseq_prepare_annotation2.py	exon	.	-	.	NCALD	51	4.87087517369927e-20	1.03172629833064e-17
ENSG00000253871.11	ENSG00000253871	chr8	dexseq_prepare_annotation2.py	exon	.	+	.	RP11-756K15.2	6	6.60825480193567e-20	1.37852200171288e-17
ENSG00000179603.48	ENSG00000179603	chr7	dexseq_prepare_annotation2.py	exon	.	-	.	GRM8	26	6.85826768742061e-20	1.40932282866279e-17
ENSG00000177239.30	ENSG00000177239	chr9	dexseq_prepare_annotation2.py	exon	.	+	.	MAN1B1	22	7.20505678026444e-20	1.45881208456884e-17
ENSG00000119650.ENSG00000119685.ENSG00000119686.142	ENSG00000119650+ENSG00000119685+ENSG00000119686	chr14	dexseq_prepare_annotation2.py	exon	.	+	.		41	1.37315309539833e-19	2.73993794455712e-17
ENSG00000167380.40	ENSG00000167380	chr19	dexseq_prepare_annotation2.py	exon	.	+	.	ZNF226	31	1.41632546863636e-19	2.78570986459791e-17
ENSG00000139908.16	ENSG00000139908	chr14	dexseq_prepare_annotation2.py	exon	.	+	.	TSSK4	12	2.54482570718458e-19	4.93481131500244e-17
ENSG00000182986.27	ENSG00000182986	chr19	dexseq_prepare_annotation2.py	exon	.	-	.	ZNF320	16	2.8031485114532e-19	5.36024287578995e-17
ENSG00000014641.35	ENSG00000014641	chr2	dexseq_prepare_annotation2.py	exon	.	+	.	MDH1	21	3.08752161941026e-19	5.82315036384117e-17
ENSG00000104299.53	ENSG00000104299	chr8	dexseq_prepare_annotation2.py	exon	.	-	.	INTS9	18	3.46887807728693e-19	6.45398829298466e-17
ENSG00000147813.46	ENSG00000147813	chr8	dexseq_prepare_annotation2.py	exon	.	-	.	NAPRT1	30	8.29903694010707e-19	1.52348187455192e-16
ENSG00000221978.53	ENSG00000221978	chr1	dexseq_prepare_annotation2.py	exon	.	-	.	CCNL2	13	9.81362376493483e-19	1.77781542099504e-16
ENSG00000049759.95	ENSG00000049759	chr18	dexseq_prepare_annotation2.py	exon	.	+	.	NEDD4L	38	1.15100295591696e-18	2.05805307754087e-16
ENSG00000090686.56	ENSG00000090686	chr1	dexseq_prepare_annotation2.py	exon	.	-	.	USP48	31	1.44626208029309e-18	2.55283798993273e-16
ENSG00000136237.43	ENSG00000136237	chr7	dexseq_prepare_annotation2.py	exon	.	-	.	RAPGEF5	14	1.47712326145279e-18	2.57430798274456e-16
ENSG00000063601.40	ENSG00000063601	chrX	dexseq_prepare_annotation2.py	exon	.	+	.	MTMR1	26	1.75790342826657e-18	3.02535180004676e-16
ENSG00000159023.32	ENSG00000159023	chr1	dexseq_prepare_annotation2.py	exon	.	+	.	EPB41	18	2.31591351418815e-18	3.93648114362253e-16
ENSG00000105193.19	ENSG00000105193	chr19	dexseq_prepare_annotation2.py	exon	.	-	.	RPS16	12	3.82544523739374e-18	6.42301585712647e-16
ENSG00000167178.30	ENSG00000167178	chr15	dexseq_prepare_annotation2.py	exon	.	+	.	ISLR2	12	4.29558759671191e-18	7.12550000379874e-16
ENSG00000198384.ENSG00000244471.49	ENSG00000198384+ENSG00000244471	chr13	dexseq_prepare_annotation2.py	exon	.	+	.		25	7.46867201456388e-18	1.22415090829185e-15
ENSG00000099804.18	ENSG00000099804	chr19	dexseq_prepare_annotation2.py	exon	.	+	.	CDC34	16	9.9599490009739e-18	1.61327738641657e-15
ENSG00000133816.91	ENSG00000133816	chr11	dexseq_prepare_annotation2.py	exon	.	+	.	MICAL2	18	1.03319943753045e-17	1.65408021580456e-15
ENSG00000213221.ENSG00000187796.37	ENSG00000213221+ENSG00000187796	chr9	dexseq_prepare_annotation2.py	exon	.	-	.		10	1.15986470801102e-17	1.83551922987307e-15
ENSG00000265408.ENSG00000172828.ENSG00000172831.64	ENSG00000265408+ENSG00000172828+ENSG00000172831	chr16	dexseq_prepare_annotation2.py	exon	.	+	.		28	1.49799836041508e-17	2.34368652570396e-15
ENSG00000205810.ENSG00000255641.ENSG00000134545.ENSG00000205809.42	ENSG00000205810+ENSG00000255641+ENSG00000134545+ENSG00000205809	chr12	dexseq_prepare_annotation2.py	exon	.	-	.		21	1.52644450499351e-17	2.36135819603939e-15
ENSG00000105186.45	ENSG00000105186	chr19	dexseq_prepare_annotation2.py	exon	.	-	.	ANKRD27	15	1.97891079875585e-17	3.02729376414117e-15
ENSG00000032219.44	ENSG00000032219	chr14	dexseq_prepare_annotation2.py	exon	.	+	.	ARID4A	35	2.26666712236312e-17	3.42939263084566e-15
ENSG00000113594.35	ENSG00000113594	chr5	dexseq_prepare_annotation2.py	exon	.	-	.	LIFR	15	2.30575077177878e-17	3.45060615498372e-15
ENSG00000123329.77	ENSG00000123329	chr12	dexseq_prepare_annotation2.py	exon	.	-	.	ARHGAP9	33	2.38011270775949e-17	3.52359051187448e-15
ENSG00000067369.62	ENSG00000067369	chr15	dexseq_prepare_annotation2.py	exon	.	-	.	TP53BP1	37	2.98425274854296e-17	4.37097785552548e-15
ENSG00000165949.32	ENSG00000165949	chr14	dexseq_prepare_annotation2.py	exon	.	+	.	IFI27	20	4.85823209846333e-17	7.04085679280454e-15
ENSG00000133624.16	ENSG00000133624	chr7	dexseq_prepare_annotation2.py	exon	.	-	.	ZNF767	8	5.21296080810072e-17	7.47625462561778e-15
ENSG00000166747.73	ENSG00000166747	chr16	dexseq_prepare_annotation2.py	exon	.	-	.	AP1G1	37	6.30744439091388e-17	8.95266952310333e-15
ENSG00000080845.44	ENSG00000080845	chr20	dexseq_prepare_annotation2.py	exon	.	+	.	DLGAP4	19	6.42081767659906e-17	9.02059365014447e-15
ENSG00000169727.64	ENSG00000169727	chr17	dexseq_prepare_annotation2.py	exon	.	+	.	GPS1	42	6.66480762268442e-17	9.2687950857696e-15
ENSG00000005801.ENSG00000263365.68	ENSG00000005801+ENSG00000263365	chr11	dexseq_prepare_annotation2.py	exon	.	-	.		20	7.68543858184931e-17	1.05813118394901e-14
ENSG00000162438.9	ENSG00000162438	chr1	dexseq_prepare_annotation2.py	exon	.	+	.	CTRC	7	8.16183717339607e-17	1.11259578419126e-14
ENSG00000231091.ENSG00000232561.60	ENSG00000231091+ENSG00000232561	chr7	dexseq_prepare_annotation2.py	exon	.	-	.		16	8.43648899911982e-17	1.13876059352825e-14
ENSG00000104450.29	ENSG00000104450	chr8	dexseq_prepare_annotation2.py	exon	.	+	.	SPAG1	29	9.56287098182846e-17	1.27826803570693e-14
ENSG00000079785.36	ENSG00000079785	chr2	dexseq_prepare_annotation2.py	exon	.	+	.	DDX1	21	9.83364895701115e-17	1.30182383500125e-14
ENSG00000224539.23	ENSG00000224539	chrX	dexseq_prepare_annotation2.py	exon	.	+	.	RP11-432N13.3	8	1.01596350829433e-16	1.33217005544726e-14
ENSG00000134376.32	ENSG00000134376	chr1	dexseq_prepare_annotation2.py	exon	.	+	.	CRB1	28	1.03251364015102e-16	1.34109884883011e-14
ENSG00000259132.ENSG00000129474.ENSG00000092036.ENSG00000265037.75	ENSG00000259132+ENSG00000129474+ENSG00000092036+ENSG00000265037	chr14	dexseq_prepare_annotation2.py	exon	.	-	.		30	1.05546590460987e-16	1.35809855838025e-14
ENSG00000180448.47	ENSG00000180448	chr19	dexseq_prepare_annotation2.py	exon	.	+	.	HMHA1	34	1.68058860461587e-16	2.14243925077327e-14
ENSG00000147852.21	ENSG00000147852	chr9	dexseq_prepare_annotation2.py	exon	.	+	.	VLDLR	16	1.96743484732631e-16	2.48510486036592e-14
ENSG00000214198.34	ENSG00000214198	chr12	dexseq_prepare_annotation2.py	exon	.	-	.	RP11-642P15.1	30	2.38268115059742e-16	2.98225037103867e-14
ENSG00000069869.48	ENSG00000069869	chr15	dexseq_prepare_annotation2.py	exon	.	-	.	NEDD4	20	3.06058357893904e-16	3.79622655088583e-14
ENSG00000174514.19	ENSG00000174514	chr1	dexseq_prepare_annotation2.py	exon	.	+	.	MFSD4	18	4.07743874389269e-16	5.01233719874237e-14
ENSG00000133226.69	ENSG00000133226	chr1	dexseq_prepare_annotation2.py	exon	.	+	.	SRRM1	33	4.3888638598558e-16	5.34742279845086e-14
ENSG00000136235.34	ENSG00000136235	chr7	dexseq_prepare_annotation2.py	exon	.	+	.	GPNMB	17	4.46566068741985e-16	5.39326459161373e-14
ENSG00000132142.102	ENSG00000132142	chr17	dexseq_prepare_annotation2.py	exon	.	-	.	ACACA	74	5.18176498216486e-16	6.20369915429963e-14
ENSG00000010379.37	ENSG00000010379	chr12	dexseq_prepare_annotation2.py	exon	.	-	.	SLC6A13	17	5.55276420828752e-16	6.59055669135367e-14
ENSG00000163499.14	ENSG00000163499	chr2	dexseq_prepare_annotation2.py	exon	.	-	.	CRYBA2	7	5.68290649435036e-16	6.68737236018938e-14
ENSG00000142945.30	ENSG00000142945	chr1	dexseq_prepare_annotation2.py	exon	.	+	.	KIF2C	14	6.61288503181304e-16	7.71577975576287e-14
ENSG00000132716.ENSG00000258465.ENSG00000162735.96	ENSG00000132716+ENSG00000258465+ENSG00000162735	chr1	dexseq_prepare_annotation2.py	exon	.	-	.		46	6.82980932372589e-16	7.90191720748387e-14
ENSG00000162889.18	ENSG00000162889	chr1	dexseq_prepare_annotation2.py	exon	.	+	.	MAPKAPK2	14	7.15898300975337e-16	8.21373983985704e-14
ENSG00000082126.39	ENSG00000082126	chr2	dexseq_prepare_annotation2.py	exon	.	-	.	MPP4	26	8.51254950935927e-16	9.68601501197177e-14
ENSG00000169519.11	ENSG00000169519	chr11	dexseq_prepare_annotation2.py	exon	.	+	.	METTL15	7	9.44513475224474e-16	1.06590668253201e-13
ENSG00000231731.16	ENSG00000231731	chr2	dexseq_prepare_annotation2.py	exon	.	+	.	AC010976.2	10	1.02153999668644e-15	1.14346038003081e-13
ENSG00000114126.ENSG00000269905.64	ENSG00000114126+ENSG00000269905	chr3	dexseq_prepare_annotation2.py	exon	.	-	.		47	1.36330431466359e-15	1.51370756486196e-13
ENSG00000223501.45	ENSG00000223501	chr6	dexseq_prepare_annotation2.py	exon	.	-	.	VPS52	36	1.67924985045425e-15	1.84959295528432e-13
ENSG00000104979.ENSG00000037757.32	ENSG00000104979+ENSG00000037757	chr19	dexseq_prepare_annotation2.py	exon	.	+	.		13	2.04671717370324e-15	2.23644460694811e-13
ENSG00000164300.23	ENSG00000164300	chr5	dexseq_prepare_annotation2.py	exon	.	-	.	SERINC5	9	2.07861742345603e-15	2.25341769182225e-13
ENSG00000050438.30	ENSG00000050438	chr12	dexseq_prepare_annotation2.py	exon	.	+	.	SLC4A8	10	2.19699605047361e-15	2.36314387679068e-13
ENSG00000106571.24	ENSG00000106571	chr7	dexseq_prepare_annotation2.py	exon	.	-	.	GLI3	18	2.38597310529291e-15	2.5465176522227e-13
ENSG00000224699.42	ENSG00000224699	chr1	dexseq_prepare_annotation2.py	exon	.	+	.	LAMTOR5-AS1	21	2.51890333675845e-15	2.66771239542234e-13
ENSG00000082397.92	ENSG00000082397	chr18	dexseq_prepare_annotation2.py	exon	.	-	.	EPB41L3	27	2.99994404259575e-15	3.14277556582758e-13
ENSG00000178814.19	ENSG00000178814	chr8	dexseq_prepare_annotation2.py	exon	.	-	.	OPLAH	13	3.01312009507002e-15	3.14277556582758e-13
ENSG00000114812.33	ENSG00000114812	chr3	dexseq_prepare_annotation2.py	exon	.	+	.	VIPR1	28	3.42463735160213e-15	3.5451433877337e-13
ENSG00000162994.27	ENSG00000162994	chr2	dexseq_prepare_annotation2.py	exon	.	-	.	CLHC1	8	3.83417210708747e-15	3.93946877390898e-13
ENSG00000100292.11	ENSG00000100292	chr22	dexseq_prepare_annotation2.py	exon	.	+	.	HMOX1	12	4.16032717482778e-15	4.21343516203657e-13
ENSG00000166535.41	ENSG00000166535	chr12	dexseq_prepare_annotation2.py	exon	.	+	.	A2ML1	25	4.16202194971654e-15	4.21343516203657e-13
ENSG00000196547.99	ENSG00000196547	chr15	dexseq_prepare_annotation2.py	exon	.	+	.	MAN2A2	31	4.45044710276589e-15	4.47253691320298e-13
ENSG00000005810.107	ENSG00000005810	chr13	dexseq_prepare_annotation2.py	exon	.	-	.	MYCBP2	46	4.52134575538523e-15	4.51086147537274e-13
ENSG00000080503.60	ENSG00000080503	chr9	dexseq_prepare_annotation2.py	exon	.	+	.	SMARCA2	38	4.92046953892137e-15	4.87374277783234e-13
ENSG00000147649.21	ENSG00000147649	chr8	dexseq_prepare_annotation2.py	exon	.	+	.	MTDH	15	5.12676319648373e-15	5.04180540637057e-13
ENSG00000234680.6	ENSG00000234680	chr9	dexseq_prepare_annotation2.py	exon	.	+	.	VN2R3P	7	5.41849711284981e-15	5.29091264182384e-13
ENSG00000198130.41	ENSG00000198130	chr2	dexseq_prepare_annotation2.py	exon	.	-	.	HIBCH	25	5.60117418348535e-15	5.43077226466382e-13
ENSG00000159086.34	ENSG00000159086	chr21	dexseq_prepare_annotation2.py	exon	.	-	.	PAXBP1	6	5.99120466464558e-15	5.76831509250632e-13
ENSG00000147883.8	ENSG00000147883	chr9	dexseq_prepare_annotation2.py	exon	.	-	.	CDKN2B	7	6.16407803011956e-15	5.87382000163065e-13
ENSG00000147206.37	ENSG00000147206	chrX	dexseq_prepare_annotation2.py	exon	.	-	.	NXF3	20	6.20320799610373e-15	5.87382000163065e-13
ENSG00000110906.27	ENSG00000110906	chr12	dexseq_prepare_annotation2.py	exon	.	-	.	KCTD10	18	6.22877484193837e-15	5.87382000163065e-13
ENSG00000204677.43	ENSG00000204677	chr5	dexseq_prepare_annotation2.py	exon	.	+	.	FAM153C	35	6.45483311612798e-15	6.04558791447959e-13
ENSG00000161010.ENSG00000197226.110	ENSG00000161010+ENSG00000197226	chr5	dexseq_prepare_annotation2.py	exon	.	-	.		49	7.00058572472911e-15	6.51243677419395e-13
ENSG00000259905.43	ENSG00000259905	chr15	dexseq_prepare_annotation2.py	exon	.	+	.	PWRN1	30	7.30482372659542e-15	6.74985322602455e-13
ENSG00000157965.15	ENSG00000157965	chrX	dexseq_prepare_annotation2.py	exon	.	+	.	SSX8	4	7.38584542200368e-15	6.77922131800978e-13
ENSG00000231890.41	ENSG00000231890	chr2	dexseq_prepare_annotation2.py	exon	.	+	.	AC093391.2	26	7.78418222761388e-15	7.09752456356211e-13
ENSG00000134982.ENSG00000272869.ENSG00000258864.ENSG00000212643.ENSG00000153037.72	ENSG00000134982+ENSG00000272869+ENSG00000258864+ENSG00000212643+ENSG00000153037	chr5	dexseq_prepare_annotation2.py	exon	.	+	.		17	7.99428242905674e-15	7.24113687389823e-13
ENSG00000198561.ENSG00000213593.ENSG00000211450.ENSG00000254732.ENSG00000254462.80	ENSG00000198561+ENSG00000213593+ENSG00000211450+ENSG00000254732+ENSG00000254462	chr11	dexseq_prepare_annotation2.py	exon	.	+	.		34	1.02672550432859e-14	9.23918741411505e-13
ENSG00000069943.26	ENSG00000069943	chr15	dexseq_prepare_annotation2.py	exon	.	+	.	PIGB	25	1.15668782308259e-14	1.0341089576754e-12
ENSG00000143322.29	ENSG00000143322	chr1	dexseq_prepare_annotation2.py	exon	.	-	.	ABL2	17	1.19751772490357e-14	1.0637047765466e-12
ENSG00000185038.34	ENSG00000185038	chr2	dexseq_prepare_annotation2.py	exon	.	+	.	MROH2A	16	1.24619635471838e-14	1.09984816742068e-12
ENSG00000245937.30	ENSG00000245937	chr5	dexseq_prepare_annotation2.py	exon	.	-	.	CTC-228N24.3	18	1.36673873661391e-14	1.19855152392995e-12
ENSG00000133318.31	ENSG00000133318	chr11	dexseq_prepare_annotation2.py	exon	.	+	.	RTN3	23	1.40142937005311e-14	1.22119490929691e-12
ENSG00000166689.60	ENSG00000166689	chr11	dexseq_prepare_annotation2.py	exon	.	-	.	PLEKHA7	36	2.62926202378332e-14	2.27670940524835e-12
ENSG00000175287.ENSG00000095319.ENSG00000251184.106	ENSG00000175287+ENSG00000095319+ENSG00000251184	chr9	dexseq_prepare_annotation2.py	exon	.	+	.		30	2.80924697863874e-14	2.41735702511864e-12
ENSG00000268465.ENSG00000269751.ENSG00000182324.ENSG00000105447.ENSG00000105443.42	ENSG00000268465+ENSG00000269751+ENSG00000182324+ENSG00000105447+ENSG00000105443	chr19	dexseq_prepare_annotation2.py	exon	.	+	.		24	3.65426592109118e-14	3.1249647951294e-12
ENSG00000079805.45	ENSG00000079805	chr19	dexseq_prepare_annotation2.py	exon	.	+	.	DNM2	16	4.0269030797477e-14	3.42237046925718e-12
ENSG00000158683.61	ENSG00000158683	chr7	dexseq_prepare_annotation2.py	exon	.	-	.	PKD1L1	40	4.19720620570801e-14	3.54522300860049e-12
ENSG00000216937.ENSG00000150076.66	ENSG00000216937+ENSG00000150076	chr10	dexseq_prepare_annotation2.py	exon	.	+	.		20	4.25299780182759e-14	3.5668776759493e-12
ENSG00000196549.49	ENSG00000196549	chr3	dexseq_prepare_annotation2.py	exon	.	+	.	MME	34	4.27465729613331e-14	3.5668776759493e-12
ENSG00000005844.72	ENSG00000005844	chr16	dexseq_prepare_annotation2.py	exon	.	+	.	ITGAL	11	5.5650846026283e-14	4.6156677595775e-12
ENSG00000184381.76	ENSG00000184381	chr22	dexseq_prepare_annotation2.py	exon	.	-	.	PLA2G6	7	6.17981195552959e-14	5.09482940142104e-12
ENSG00000072849.26	ENSG00000072849	chr17	dexseq_prepare_annotation2.py	exon	.	-	.	DERL2	13	6.73236701829428e-14	5.51733506594498e-12
ENSG00000165125.35	ENSG00000165125	chr7	dexseq_prepare_annotation2.py	exon	.	-	.	TRPV6	20	7.45016040669961e-14	6.0694561230438e-12
ENSG00000105321.20	ENSG00000105321	chr19	dexseq_prepare_annotation2.py	exon	.	+	.	CCDC9	16	7.63481338627396e-14	6.18330062954235e-12
ENSG00000166147.82	ENSG00000166147	chr15	dexseq_prepare_annotation2.py	exon	.	-	.	FBN1	34	7.72063581622155e-14	6.2162405799847e-12
ENSG00000026559.15	ENSG00000026559	chr20	dexseq_prepare_annotation2.py	exon	.	-	.	KCNG1	10	8.48018124733859e-14	6.78808926821847e-12
ENSG00000238542.ENSG00000163492.ENSG00000155657.407	ENSG00000238542+ENSG00000163492+ENSG00000155657	chr2	dexseq_prepare_annotation2.py	exon	.	-	.		110	1.25688239189114e-13	1.00027495789348e-11
ENSG00000148341.40	ENSG00000148341	chr9	dexseq_prepare_annotation2.py	exon	.	-	.	SH3GLB2	28	1.32127341505404e-13	1.04547657347494e-11
ENSG00000066926.11	ENSG00000066926	chr18	dexseq_prepare_annotation2.py	exon	.	-	.	FECH	9	1.34220087887931e-13	1.05596695430916e-11
ENSG00000136546.32	ENSG00000136546	chr2	dexseq_prepare_annotation2.py	exon	.	-	.	SCN7A	13	1.71077826137406e-13	1.33829517628398e-11
ENSG00000188130.ENSG00000100429.107	ENSG00000188130+ENSG00000100429	chr22	dexseq_prepare_annotation2.py	exon	.	-	.		24	1.87739382836823e-13	1.46033662310586e-11
ENSG00000085999.34	ENSG00000085999	chr1	dexseq_prepare_annotation2.py	exon	.	+	.	RAD54L	27	1.90032537560324e-13	1.46986965007334e-11
ENSG00000114166.27	ENSG00000114166	chr3	dexseq_prepare_annotation2.py	exon	.	+	.	KAT2B	23	1.97012337388981e-13	1.51534405652039e-11
ENSG00000143198.32	ENSG00000143198	chr1	dexseq_prepare_annotation2.py	exon	.	+	.	MGST3	21	2.01461829108385e-13	1.54095914620236e-11
ENSG00000129990.30	ENSG00000129990	chr19	dexseq_prepare_annotation2.py	exon	.	-	.	SYT5	26	2.34100110461175e-13	1.78071288443616e-11
ENSG00000258984.ENSG00000184182.ENSG00000132330.80	ENSG00000258984+ENSG00000184182+ENSG00000132330	chr2	dexseq_prepare_annotation2.py	exon	.	+	.		24	2.49994948809414e-13	1.89117057978462e-11
ENSG00000095794.45	ENSG00000095794	chr10	dexseq_prepare_annotation2.py	exon	.	+	.	CREM	9	2.5833471470142e-13	1.94358052022358e-11
ENSG00000257207.ENSG00000184115.ENSG00000256671.ENSG00000230596.ENSG00000273471.42	ENSG00000257207+ENSG00000184115+ENSG00000256671+ENSG00000230596+ENSG00000273471	chr2	dexseq_prepare_annotation2.py	exon	.	-	.		18	2.62623731162647e-13	1.96511061448224e-11
ENSG00000100129.30	ENSG00000100129	chr22	dexseq_prepare_annotation2.py	exon	.	+	.	EIF3L	15	2.74792473103491e-13	2.04505014577776e-11
ENSG00000126005.ENSG00000088298.ENSG00000261582.ENSG00000242372.60	ENSG00000126005+ENSG00000088298+ENSG00000261582+ENSG00000242372	chr20	dexseq_prepare_annotation2.py	exon	.	-	.		40	2.83478186627346e-13	2.09834821155124e-11
ENSG00000133958.57	ENSG00000133958	chr14	dexseq_prepare_annotation2.py	exon	.	+	.	UNC79	20	3.15092280124593e-13	2.31988797473551e-11
ENSG00000204248.73	ENSG00000204248	chr6	dexseq_prepare_annotation2.py	exon	.	-	.	COL11A2	13	3.35541670356603e-13	2.45730729652644e-11
ENSG00000204673.21	ENSG00000204673	chr19	dexseq_prepare_annotation2.py	exon	.	-	.	AKT1S1	8	3.41407168007579e-13	2.48703380377161e-11
ENSG00000112365.ENSG00000135596.26	ENSG00000112365+ENSG00000135596	chr6	dexseq_prepare_annotation2.py	exon	.	-	.		12	3.52472772984369e-13	2.55412902023621e-11
ENSG00000077157.ENSG00000232626.59	ENSG00000077157+ENSG00000232626	chr1	dexseq_prepare_annotation2.py	exon	.	+	.		32	3.56301086637532e-13	2.56835254493484e-11
ENSG00000225210.ENSG00000257227.17	ENSG00000225210+ENSG00000257227	chr14	dexseq_prepare_annotation2.py	exon	.	+	.		14	3.95275633881671e-13	2.83445569129315e-11
ENSG00000266365.8	ENSG00000266365	chr17	dexseq_prepare_annotation2.py	exon	.	-	.	RP11-51L5.3	9	4.262267125459e-13	3.04056444473158e-11
ENSG00000228203.14	ENSG00000228203	chr2	dexseq_prepare_annotation2.py	exon	.	-	.	RNF144A-AS1	11	6.2158055435602e-13	4.41129952184211e-11
ENSG00000152556.88	ENSG00000152556	chr12	dexseq_prepare_annotation2.py	exon	.	+	.	PFKM	22	7.5280345972932e-13	5.31517847874527e-11
ENSG00000231887.ENSG00000256682.ENSG00000212127.ENSG00000111215.61	ENSG00000231887+ENSG00000256682+ENSG00000212127+ENSG00000111215	chr12	dexseq_prepare_annotation2.py	exon	.	-	.		8	8.87466022145562e-13	6.23399601678577e-11
ENSG00000159720.42	ENSG00000159720	chr16	dexseq_prepare_annotation2.py	exon	.	-	.	ATP6V0D1	27	9.2857438837206e-13	6.48965085233833e-11
ENSG00000088854.41	ENSG00000088854	chr20	dexseq_prepare_annotation2.py	exon	.	-	.	C20orf194	15	9.33612793107877e-13	6.49190956338851e-11
ENSG00000013573.86	ENSG00000013573	chr12	dexseq_prepare_annotation2.py	exon	.	+	.	DDX11	35	9.51035273856037e-13	6.57982595499996e-11
ENSG00000221983.24	ENSG00000221983	chr19	dexseq_prepare_annotation2.py	exon	.	+	.	UBA52	9	9.87870195342007e-13	6.80049842473438e-11
ENSG00000242086.ENSG00000215837.ENSG00000176945.136	ENSG00000242086+ENSG00000215837+ENSG00000176945	chr3	dexseq_prepare_annotation2.py	exon	.	+	.		46	1.27602041371783e-12	8.74042241595375e-11
ENSG00000140199.59	ENSG00000140199	chr15	dexseq_prepare_annotation2.py	exon	.	-	.	SLC12A6	20	1.58864151469013e-12	1.08279288981454e-10
ENSG00000168014.74	ENSG00000168014	chr11	dexseq_prepare_annotation2.py	exon	.	-	.	C2CD3	23	1.60317978745126e-12	1.08731917801128e-10
ENSG00000254615.ENSG00000164830.49	ENSG00000254615+ENSG00000164830	chr8	dexseq_prepare_annotation2.py	exon	.	+	.		37	1.65692247581015e-12	1.11826022779187e-10
ENSG00000099849.14	ENSG00000099849	chr11	dexseq_prepare_annotation2.py	exon	.	+	.	RASSF7	8	1.93033256809332e-12	1.29643018524433e-10
ENSG00000166313.50	ENSG00000166313	chr11	dexseq_prepare_annotation2.py	exon	.	-	.	APBB1	42	2.16305594636933e-12	1.44567739172878e-10
ENSG00000155363.60	ENSG00000155363	chr1	dexseq_prepare_annotation2.py	exon	.	+	.	MOV10	17	2.26382773614737e-12	1.50571885368488e-10
ENSG00000060237.64	ENSG00000060237	chr12	dexseq_prepare_annotation2.py	exon	.	+	.	WNK1	19	2.46204281873945e-12	1.62968295809638e-10
ENSG00000136250.42	ENSG00000136250	chr7	dexseq_prepare_annotation2.py	exon	.	-	.	AOAH	6	2.5119428688702e-12	1.65475738844999e-10
ENSG00000182541.30	ENSG00000182541	chr22	dexseq_prepare_annotation2.py	exon	.	+	.	LIMK2	4	2.5426728611723e-12	1.66702475964858e-10
ENSG00000270179.ENSG00000149292.69	ENSG00000270179+ENSG00000149292	chr11	dexseq_prepare_annotation2.py	exon	.	+	.		28	2.71712997613923e-12	1.77295950291397e-10
ENSG00000221995.ENSG00000196535.93	ENSG00000221995+ENSG00000196535	chr17	dexseq_prepare_annotation2.py	exon	.	-	.		8	3.0774443748147e-12	1.99859689398343e-10
ENSG00000132382.54	ENSG00000132382	chr17	dexseq_prepare_annotation2.py	exon	.	-	.	MYBBP1A	9	3.25579879836986e-12	2.1044994298571e-10
ENSG00000258941.ENSG00000150527.ENSG00000150526.57	ENSG00000258941+ENSG00000150527+ENSG00000150526	chr14	dexseq_prepare_annotation2.py	exon	.	+	.		8	3.35171907450172e-12	2.15637701952055e-10
ENSG00000196344.11	ENSG00000196344	chr4	dexseq_prepare_annotation2.py	exon	.	-	.	ADH7	8	3.37181788688787e-12	2.15921807751964e-10
ENSG00000181378.48	ENSG00000181378	chr2	dexseq_prepare_annotation2.py	exon	.	-	.	CCDC108	17	3.40514861290055e-12	2.17046694918587e-10
ENSG00000063761.22	ENSG00000063761	chr14	dexseq_prepare_annotation2.py	exon	.	+	.	ADCK1	23	3.46130627319926e-12	2.19609515066394e-10
ENSG00000182389.32	ENSG00000182389	chr2	dexseq_prepare_annotation2.py	exon	.	-	.	CACNB4	15	3.53576097954135e-12	2.23304390671217e-10
ENSG00000163516.50	ENSG00000163516	chr2	dexseq_prepare_annotation2.py	exon	.	+	.	ANKZF1	25	3.62389706820392e-12	2.27825638516126e-10
ENSG00000084674.31	ENSG00000084674	chr2	dexseq_prepare_annotation2.py	exon	.	-	.	APOB	22	3.87220548590487e-12	2.42329659681537e-10
ENSG00000120549.16	ENSG00000120549	chr10	dexseq_prepare_annotation2.py	exon	.	+	.	KIAA1217	13	4.34845811383956e-12	2.69809843082333e-10
ENSG00000159216.45	ENSG00000159216	chr21	dexseq_prepare_annotation2.py	exon	.	-	.	RUNX1	22	4.36731866303427e-12	2.69809843082333e-10
ENSG00000151491.53	ENSG00000151491	chr12	dexseq_prepare_annotation2.py	exon	.	-	.	EPS8	38	4.37010422772808e-12	2.69809843082333e-10
ENSG00000117859.75	ENSG00000117859	chr1	dexseq_prepare_annotation2.py	exon	.	+	.	OSBPL9	35	4.87724042481874e-12	2.99776098968323e-10
ENSG00000149043.43	ENSG00000149043	chr11	dexseq_prepare_annotation2.py	exon	.	+	.	SYT8	23	5.54391912645541e-12	3.38057724071953e-10
ENSG00000066739.54	ENSG00000066739	chr14	dexseq_prepare_annotation2.py	exon	.	-	.	ATG2B	19	5.54917530797948e-12	3.38057724071953e-10
ENSG00000177483.ENSG00000124831.50	ENSG00000177483+ENSG00000124831	chr2	dexseq_prepare_annotation2.py	exon	.	+	.		20	5.58578651135834e-12	3.3878902505895e-10
ENSG00000270249.ENSG00000267645.ENSG00000267368.ENSG00000105808.ENSG00000168255.ENSG00000170667.ENSG00000205236.ENSG00000228049.ENSG00000272949.153	ENSG00000270249+ENSG00000267645+ENSG00000267368+ENSG00000105808+ENSG00000168255+ENSG00000170667+ENSG00000205236+ENSG00000228049+ENSG00000272949	chr7	dexseq_prepare_annotation2.py	exon	.	-	.		36	5.77667661100446e-12	3.48830191141708e-10
ENSG00000140105.66	ENSG00000140105	chr14	dexseq_prepare_annotation2.py	exon	.	-	.	WARS	40	6.07401280144073e-12	3.6404056416404e-10
ENSG00000137822.47	ENSG00000137822	chr15	dexseq_prepare_annotation2.py	exon	.	+	.	TUBGCP4	14	6.08144463667412e-12	3.6404056416404e-10
ENSG00000151090.32	ENSG00000151090	chr3	dexseq_prepare_annotation2.py	exon	.	-	.	THRB	14	6.46722088515099e-12	3.85457563405882e-10
ENSG00000137500.48	ENSG00000137500	chr11	dexseq_prepare_annotation2.py	exon	.	-	.	CCDC90B	35	6.61327683209715e-12	3.92463773380662e-10
ENSG00000162105.74	ENSG00000162105	chr11	dexseq_prepare_annotation2.py	exon	.	-	.	SHANK2	14	7.36504272735566e-12	4.35201323048209e-10
ENSG00000005955.32	ENSG00000005955	chr17	dexseq_prepare_annotation2.py	exon	.	+	.	GGNBP2	10	7.40029054480033e-12	4.35415385559021e-10
ENSG00000188676.16	ENSG00000188676	chr8	dexseq_prepare_annotation2.py	exon	.	+	.	IDO2	11	8.1614612727065e-12	4.7815744171329e-10
ENSG00000233673.ENSG00000187627.42	ENSG00000233673+ENSG00000187627	chr2	dexseq_prepare_annotation2.py	exon	.	+	.		31	8.87018086798054e-12	5.17108465324193e-10
ENSG00000160214.17	ENSG00000160214	chr21	dexseq_prepare_annotation2.py	exon	.	+	.	RRP1	6	8.90141678397979e-12	5.17108465324193e-10
ENSG00000084774.66	ENSG00000084774	chr2	dexseq_prepare_annotation2.py	exon	.	+	.	CAD	47	9.27107373085321e-12	5.36319929102466e-10
ENSG00000254706.ENSG00000198929.ENSG00000239887.34	ENSG00000254706+ENSG00000198929+ENSG00000239887	chr1	dexseq_prepare_annotation2.py	exon	.	+	.		24	1.08955742436045e-11	6.27102973491771e-10
ENSG00000140943.52	ENSG00000140943	chr16	dexseq_prepare_annotation2.py	exon	.	-	.	MBTPS1	47	1.09314870451790e-11	6.27102973491771e-10
ENSG00000149823.ENSG00000149809.25	ENSG00000149823+ENSG00000149809	chr11	dexseq_prepare_annotation2.py	exon	.	+	.		25	1.10512567166445e-11	6.3134316379569e-10
ENSG00000151655.30	ENSG00000151655	chr10	dexseq_prepare_annotation2.py	exon	.	+	.	ITIH2	21	1.35933990904549e-11	7.72381672453624e-10
ENSG00000118900.37	ENSG00000118900	chr16	dexseq_prepare_annotation2.py	exon	.	+	.	UBN1	27	1.36322447999877e-11	7.72381672453624e-10
ENSG00000228192.11	ENSG00000228192	chr1	dexseq_prepare_annotation2.py	exon	.	-	.	RP11-342M1.3	8	1.39552342418666e-11	7.87441250172208e-10
ENSG00000205356.21	ENSG00000205356	chr7	dexseq_prepare_annotation2.py	exon	.	-	.	TECPR1	20	1.48919231998358e-11	8.36865300470775e-10
ENSG00000123384.69	ENSG00000123384	chr12	dexseq_prepare_annotation2.py	exon	.	+	.	LRP1	33	1.50818059622438e-11	8.44090668651107e-10
ENSG00000111011.40	ENSG00000111011	chr12	dexseq_prepare_annotation2.py	exon	.	-	.	RSRC2	34	1.72006018801427e-11	9.58776869173297e-10
ENSG00000213614.ENSG00000140488.ENSG00000273025.ENSG00000137817.ENSG00000260729.140	ENSG00000213614+ENSG00000140488+ENSG00000273025+ENSG00000137817+ENSG00000260729	chr15	dexseq_prepare_annotation2.py	exon	.	-	.		47	1.7471204925306e-11	9.69933666982308e-10
ENSG00000148950.29	ENSG00000148950	chr11	dexseq_prepare_annotation2.py	exon	.	-	.	IMMP1L	17	1.93588576261584e-11	1.07041265781907e-09
ENSG00000186469.32	ENSG00000186469	chr14	dexseq_prepare_annotation2.py	exon	.	+	.	GNG2	14	2.13564516232649e-11	1.17614250379644e-09
ENSG00000081800.22	ENSG00000081800	chr7	dexseq_prepare_annotation2.py	exon	.	-	.	SLC13A1	19	2.14641415311788e-11	1.17736374741542e-09
ENSG00000129084.ENSG00000256206.ENSG00000129083.99	ENSG00000129084+ENSG00000256206+ENSG00000129083	chr11	dexseq_prepare_annotation2.py	exon	.	-	.		46	2.18977952487243e-11	1.19638430549379e-09
ENSG00000158488.29	ENSG00000158488	chr1	dexseq_prepare_annotation2.py	exon	.	+	.	CD1E	5	2.38455413212756e-11	1.29764985340444e-09
ENSG00000138735.24	ENSG00000138735	chr4	dexseq_prepare_annotation2.py	exon	.	-	.	PDE5A	10	2.43094583751951e-11	1.31566126477634e-09
ENSG00000159208.16	ENSG00000159208	chr1	dexseq_prepare_annotation2.py	exon	.	+	.	C1orf51	14	2.43676367314037e-11	1.31566126477634e-09
ENSG00000013374.39	ENSG00000013374	chr7	dexseq_prepare_annotation2.py	exon	.	+	.	NUB1	9	2.5184660460505e-11	1.35446252039154e-09
ENSG00000035681.57	ENSG00000035681	chr8	dexseq_prepare_annotation2.py	exon	.	-	.	NSMAF	14	2.54557838059936e-11	1.36236447385956e-09
ENSG00000133121.27	ENSG00000133121	chr13	dexseq_prepare_annotation2.py	exon	.	-	.	STARD13	16	2.55294911574496e-11	1.36236447385956e-09
ENSG00000266009.ENSG00000264660.ENSG00000233098.ENSG00000244456.55	ENSG00000266009+ENSG00000264660+ENSG00000233098+ENSG00000244456	chr17	dexseq_prepare_annotation2.py	exon	.	+	.		39	2.63600583344415e-11	1.40125591949263e-09
ENSG00000090273.5	ENSG00000090273	chr1	dexseq_prepare_annotation2.py	exon	.	+	.	NUDC	3	2.67017806503424e-11	1.41396198459198e-09
ENSG00000205744.57	ENSG00000205744	chr19	dexseq_prepare_annotation2.py	exon	.	-	.	DENND1C	28	2.91780191139216e-11	1.53916845655354e-09
ENSG00000100427.27	ENSG00000100427	chr22	dexseq_prepare_annotation2.py	exon	.	-	.	MLC1	21	3.07849840546106e-11	1.61773916207587e-09
ENSG00000249007.ENSG00000163435.32	ENSG00000249007+ENSG00000163435	chr1	dexseq_prepare_annotation2.py	exon	.	+	.		11	3.3429113780754e-11	1.75000775107764e-09
ENSG00000144426.ENSG00000204196.58	ENSG00000144426+ENSG00000204196	chr2	dexseq_prepare_annotation2.py	exon	.	+	.		36	3.36271571803431e-11	1.75370719719305e-09
ENSG00000267534.ENSG00000130816.89	ENSG00000267534+ENSG00000130816	chr19	dexseq_prepare_annotation2.py	exon	.	-	.		50	3.52669323809371e-11	1.83228349064431e-09
ENSG00000215462.ENSG00000102547.39	ENSG00000215462+ENSG00000102547	chr13	dexseq_prepare_annotation2.py	exon	.	-	.		25	3.76612805775931e-11	1.94890476680734e-09
ENSG00000244510.ENSG00000230189.ENSG00000251451.ENSG00000244657.19	ENSG00000244510+ENSG00000230189+ENSG00000251451+ENSG00000244657	chr7	dexseq_prepare_annotation2.py	exon	.	-	.		15	3.77947103963946e-11	1.94890476680734e-09
ENSG00000156261.26	ENSG00000156261	chr21	dexseq_prepare_annotation2.py	exon	.	-	.	CCT8	12	3.87819806964558e-11	1.99235190383882e-09
ENSG00000085563.48	ENSG00000085563	chr7	dexseq_prepare_annotation2.py	exon	.	-	.	ABCB1	15	4.06392594003352e-11	2.08000491979114e-09
ENSG00000111058.30	ENSG00000111058	chr12	dexseq_prepare_annotation2.py	exon	.	+	.	ACSS3	9	4.2662791015931e-11	2.17548632113829e-09
ENSG00000199066.ENSG00000125746.80	ENSG00000199066+ENSG00000125746	chr19	dexseq_prepare_annotation2.py	exon	.	-	.		26	4.53739208112213e-11	2.30519609494057e-09
ENSG00000100949.67	ENSG00000100949	chr14	dexseq_prepare_annotation2.py	exon	.	-	.	RABGGTA	32	4.82310105588296e-11	2.44134026975723e-09
ENSG00000134490.47	ENSG00000134490	chr18	dexseq_prepare_annotation2.py	exon	.	-	.	TMEM241	32	5.41952040401445e-11	2.73318523525535e-09
ENSG00000253877.7	ENSG00000253877	chr8	dexseq_prepare_annotation2.py	exon	.	-	.	RP11-946L20.2	8	5.7618951015845e-11	2.89524714447501e-09
ENSG00000148985.ENSG00000250404.89	ENSG00000148985+ENSG00000250404	chr11	dexseq_prepare_annotation2.py	exon	.	+	.		72	5.98497668115073e-11	2.99640577985757e-09
ENSG00000105963.ENSG00000240230.45	ENSG00000105963+ENSG00000240230	chr7	dexseq_prepare_annotation2.py	exon	.	-	.		18	6.39591020340206e-11	3.19053955363912e-09
ENSG00000091181.31	ENSG00000091181	chr3	dexseq_prepare_annotation2.py	exon	.	-	.	IL5RA	21	6.86674434890675e-11	3.41304462800535e-09
ENSG00000265759.ENSG00000132026.ENSG00000095066.117	ENSG00000265759+ENSG00000132026+ENSG00000095066	chr19	dexseq_prepare_annotation2.py	exon	.	-	.		81	7.01035134748959e-11	3.47188911338981e-09
ENSG00000118308.68	ENSG00000118308	chr12	dexseq_prepare_annotation2.py	exon	.	+	.	LRMP	45	7.49643598777173e-11	3.69931651181510e-09
ENSG00000107187.7	ENSG00000107187	chr9	dexseq_prepare_annotation2.py	exon	.	-	.	LHX3	4	7.86311230088934e-11	3.86640464852302e-09
ENSG00000197217.ENSG00000134013.57	ENSG00000197217+ENSG00000134013	chr8	dexseq_prepare_annotation2.py	exon	.	-	.		33	9.00435590327431e-11	4.41181395289255e-09
ENSG00000012983.41	ENSG00000012983	chr14	dexseq_prepare_annotation2.py	exon	.	-	.	MAP4K5	13	9.79567757576896e-11	4.78251378947472e-09
ENSG00000197142.35	ENSG00000197142	chr10	dexseq_prepare_annotation2.py	exon	.	+	.	ACSL5	21	1.00515492156419e-10	4.89009645233064e-09
ENSG00000197614.36	ENSG00000197614	chr12	dexseq_prepare_annotation2.py	exon	.	-	.	MFAP5	20	1.02820124895912e-10	4.98460380129197e-09
ENSG00000088205.25	ENSG00000088205	chr2	dexseq_prepare_annotation2.py	exon	.	+	.	DDX18	11	1.12850381590007e-10	5.43705178801927e-09
ENSG00000085231.28	ENSG00000085231	chr5	dexseq_prepare_annotation2.py	exon	.	-	.	TAF9	23	1.13165880571934e-10	5.43705178801927e-09
ENSG00000081479.75	ENSG00000081479	chr2	dexseq_prepare_annotation2.py	exon	.	-	.	LRP2	27	1.13337729747351e-10	5.43705178801927e-09
ENSG00000238098.38	ENSG00000238098	chr16	dexseq_prepare_annotation2.py	exon	.	+	.	ABCA17P	18	1.15826885840529e-10	5.53605209695928e-09
ENSG00000007174.72	ENSG00000007174	chr17	dexseq_prepare_annotation2.py	exon	.	+	.	DNAH9	19	1.16205625800496e-10	5.53605209695928e-09
ENSG00000174844.75	ENSG00000174844	chr3	dexseq_prepare_annotation2.py	exon	.	-	.	DNAH12	39	1.2314207815524e-10	5.84627631738394e-09
ENSG00000120533.36	ENSG00000120533	chr8	dexseq_prepare_annotation2.py	exon	.	+	.	ENY2	9	1.2747066990203e-10	6.030983447461e-09
ENSG00000104408.49	ENSG00000104408	chr8	dexseq_prepare_annotation2.py	exon	.	-	.	EIF3E	23	1.31222824238553e-10	6.18724604149453e-09
ENSG00000175356.40	ENSG00000175356	chr11	dexseq_prepare_annotation2.py	exon	.	-	.	SCUBE2	24	1.3729840084102e-10	6.45161905385378e-09
ENSG00000131966.30	ENSG00000131966	chr14	dexseq_prepare_annotation2.py	exon	.	+	.	ACTR10	13	1.38631956263216e-10	6.49212508106109e-09
ENSG00000138073.29	ENSG00000138073	chr2	dexseq_prepare_annotation2.py	exon	.	-	.	PREB	18	1.43675646340323e-10	6.70551287733411e-09
ENSG00000099622.104	ENSG00000099622	chr19	dexseq_prepare_annotation2.py	exon	.	+	.	CIRBP	37	1.48513247549772e-10	6.90787294684208e-09
ENSG00000164116.27	ENSG00000164116	chr4	dexseq_prepare_annotation2.py	exon	.	+	.	GUCY1A3	18	1.53661880762862e-10	7.12328880250195e-09
ENSG00000126883.95	ENSG00000126883	chr9	dexseq_prepare_annotation2.py	exon	.	+	.	NUP214	28	1.66098755599153e-10	7.67398546003066e-09
ENSG00000129534.39	ENSG00000129534	chr14	dexseq_prepare_annotation2.py	exon	.	-	.	MIS18BP1	12	1.7378119649916e-10	7.99719881838158e-09
ENSG00000233404.ENSG00000071054.63	ENSG00000233404+ENSG00000071054	chr2	dexseq_prepare_annotation2.py	exon	.	+	.		48	1.7425622062133e-10	7.99719881838158e-09
ENSG00000092201.40	ENSG00000092201	chr14	dexseq_prepare_annotation2.py	exon	.	-	.	SUPT16H	21	1.8105057366109e-10	8.28140962845809e-09
ENSG00000168542.53	ENSG00000168542	chr2	dexseq_prepare_annotation2.py	exon	.	+	.	COL3A1	7	1.82713800759823e-10	8.32981327437498e-09
ENSG00000149972.36	ENSG00000149972	chr11	dexseq_prepare_annotation2.py	exon	.	+	.	CNTN5	28	1.97243638111451e-10	8.96254260567147e-09
ENSG00000103671.28	ENSG00000103671	chr15	dexseq_prepare_annotation2.py	exon	.	+	.	TRIP4	14	2.00892944489503e-10	9.09833572280089e-09
ENSG00000117868.29	ENSG00000117868	chr7	dexseq_prepare_annotation2.py	exon	.	-	.	ESYT2	10	2.02895718714608e-10	9.1589123123368e-09
ENSG00000143862.11	ENSG00000143862	chr1	dexseq_prepare_annotation2.py	exon	.	-	.	ARL8A	5	2.18177810248461e-10	9.81657546242094e-09
ENSG00000241859.22	ENSG00000241859	chrY	dexseq_prepare_annotation2.py	exon	.	+	.	KALP	13	2.24275696270164e-10	1.0058070964976e-08
ENSG00000198626.121	ENSG00000198626	chr1	dexseq_prepare_annotation2.py	exon	.	+	.	RYR2	36	2.52990526890712e-10	1.13090051111406e-08
ENSG00000266714.135	ENSG00000266714	chr17	dexseq_prepare_annotation2.py	exon	.	+	.	MYO15B	30	2.70681994141401e-10	1.20606786256919e-08
ENSG00000240821.ENSG00000075131.19	ENSG00000240821+ENSG00000075131	chr15	dexseq_prepare_annotation2.py	exon	.	-	.		7	2.8928438985102e-10	1.28479596111898e-08
ENSG00000231870.6	ENSG00000231870	chr17	dexseq_prepare_annotation2.py	exon	.	-	.	KRT17P3	5	3.10240632905867e-10	1.37343827454919e-08
ENSG00000158882.ENSG00000263548.27	ENSG00000158882+ENSG00000263548	chr1	dexseq_prepare_annotation2.py	exon	.	+	.		25	3.35994571786826e-10	1.48268373857725e-08
ENSG00000111077.47	ENSG00000111077	chr12	dexseq_prepare_annotation2.py	exon	.	+	.	TENC1	19	3.70167919893049e-10	1.62826578948482e-08
ENSG00000120800.51	ENSG00000120800	chr12	dexseq_prepare_annotation2.py	exon	.	+	.	UTP20	30	3.86816281959348e-10	1.6960785254829e-08
ENSG00000254485.ENSG00000196220.ENSG00000206573.109	ENSG00000254485+ENSG00000196220+ENSG00000206573	chr3	dexseq_prepare_annotation2.py	exon	.	-	.		66	4.07926217277041e-10	1.78296132046676e-08
ENSG00000164107.10	ENSG00000164107	chr4	dexseq_prepare_annotation2.py	exon	.	-	.	HAND2	9	4.18555624864765e-10	1.82363096301838e-08
ENSG00000080823.99	ENSG00000080823	chr14	dexseq_prepare_annotation2.py	exon	.	-	.	MOK	39	4.24634034835221e-10	1.84427804151777e-08
ENSG00000138448.32	ENSG00000138448	chr2	dexseq_prepare_annotation2.py	exon	.	+	.	ITGAV	23	4.49302623340007e-10	1.94528255287585e-08
ENSG00000116688.30	ENSG00000116688	chr1	dexseq_prepare_annotation2.py	exon	.	+	.	MFN2	20	4.68297513408552e-10	2.01363483039488e-08
ENSG00000137776.58	ENSG00000137776	chr15	dexseq_prepare_annotation2.py	exon	.	-	.	SLTM	46	4.69151948252601e-10	2.01363483039488e-08
ENSG00000266994.ENSG00000168096.ENSG00000103199.101	ENSG00000266994+ENSG00000168096+ENSG00000103199	chr16	dexseq_prepare_annotation2.py	exon	.	-	.		77	4.69477615163245e-10	2.01363483039488e-08
ENSG00000173436.ENSG00000270136.ENSG00000158747.32	ENSG00000173436+ENSG00000270136+ENSG00000158747	chr1	dexseq_prepare_annotation2.py	exon	.	+	.		7	5.22968169747842e-10	2.23609495685972e-08
ENSG00000185298.20	ENSG00000185298	chr17	dexseq_prepare_annotation2.py	exon	.	+	.	CCDC137	8	5.36822582601116e-10	2.288227033205e-08
ENSG00000099940.6	ENSG00000099940	chr22	dexseq_prepare_annotation2.py	exon	.	+	.	SNAP29	4	5.63965834168295e-10	2.39650666815712e-08
ENSG00000166157.ENSG00000187172.51	ENSG00000166157+ENSG00000187172	chr21	dexseq_prepare_annotation2.py	exon	.	-	.		14	5.75507648780223e-10	2.43802747950957e-08
ENSG00000177479.68	ENSG00000177479	chr3	dexseq_prepare_annotation2.py	exon	.	+	.	ARIH2	47	6.10098320294779e-10	2.57663609626335e-08
ENSG00000125630.53	ENSG00000125630	chr2	dexseq_prepare_annotation2.py	exon	.	+	.	POLR1B	36	6.27156757087079e-10	2.64057927571098e-08
ENSG00000132286.ENSG00000265264.ENSG00000179532.111	ENSG00000132286+ENSG00000265264+ENSG00000179532	chr11	dexseq_prepare_annotation2.py	exon	.	+	.		88	6.61208206412862e-10	2.77546176399155e-08
ENSG00000140682.44	ENSG00000140682	chr16	dexseq_prepare_annotation2.py	exon	.	+	.	TGFB1I1	12	6.77976215517634e-10	2.83719651527258e-08
ENSG00000231728.6	ENSG00000231728	chrX	dexseq_prepare_annotation2.py	exon	.	-	.	LL0XNC01-116E7.2	4	6.85420771596487e-10	2.85965854040619e-08
ENSG00000103187.15	ENSG00000103187	chr16	dexseq_prepare_annotation2.py	exon	.	-	.	COTL1	8	7.12367749984039e-10	2.96310549298497e-08
ENSG00000117472.24	ENSG00000117472	chr1	dexseq_prepare_annotation2.py	exon	.	+	.	TSPAN1	5	7.20885706403015e-10	2.98950433908335e-08
ENSG00000103197.85	ENSG00000103197	chr16	dexseq_prepare_annotation2.py	exon	.	+	.	TSC2	50	7.31990842328194e-10	3.02644141656894e-08
ENSG00000197122.19	ENSG00000197122	chr20	dexseq_prepare_annotation2.py	exon	.	+	.	SRC	5	7.41568440174699e-10	3.05686056416924e-08
ENSG00000147642.66	ENSG00000147642	chr8	dexseq_prepare_annotation2.py	exon	.	-	.	SYBU	42	7.57316945726432e-10	3.10674125795099e-08
ENSG00000177542.58	ENSG00000177542	chr11	dexseq_prepare_annotation2.py	exon	.	-	.	SLC25A22	28	7.58182061789319e-10	3.10674125795099e-08
ENSG00000163518.16	ENSG00000163518	chr1	dexseq_prepare_annotation2.py	exon	.	-	.	FCRL4	8	7.82919947750565e-10	3.19858808327293e-08
ENSG00000146350.45	ENSG00000146350	chr6	dexseq_prepare_annotation2.py	exon	.	-	.	TBC1D32	9	7.92368610428814e-10	3.2276127302911e-08
ENSG00000177565.40	ENSG00000177565	chr3	dexseq_prepare_annotation2.py	exon	.	-	.	TBL1XR1	33	8.1582198189765e-10	3.31334426158314e-08
ENSG00000134769.87	ENSG00000134769	chr18	dexseq_prepare_annotation2.py	exon	.	+	.	DTNA	17	8.28167023452805e-10	3.35358928791124e-08
ENSG00000157388.67	ENSG00000157388	chr3	dexseq_prepare_annotation2.py	exon	.	+	.	CACNA1D	10	8.41727088121447e-10	3.39850397338888e-08
ENSG00000102910.38	ENSG00000102910	chr16	dexseq_prepare_annotation2.py	exon	.	+	.	LONP2	11	8.99613039838745e-10	3.61145157723785e-08
ENSG00000008394.33	ENSG00000008394	chr12	dexseq_prepare_annotation2.py	exon	.	+	.	MGST1	28	8.99715202638424e-10	3.61145157723785e-08
ENSG00000119638.40	ENSG00000119638	chr14	dexseq_prepare_annotation2.py	exon	.	-	.	NEK9	34	9.09308375590613e-10	3.63934817300336e-08
ENSG00000089053.70	ENSG00000089053	chr12	dexseq_prepare_annotation2.py	exon	.	-	.	ANAPC5	29	9.16316614523341e-10	3.65676728949489e-08
ENSG00000139865.53	ENSG00000139865	chr14	dexseq_prepare_annotation2.py	exon	.	+	.	TTC6	35	9.26719227124991e-10	3.6875925777621e-08
ENSG00000127463.53	ENSG00000127463	chr1	dexseq_prepare_annotation2.py	exon	.	-	.	EMC1	34	9.6121440347331e-10	3.8138328262307e-08
ENSG00000141867.43	ENSG00000141867	chr19	dexseq_prepare_annotation2.py	exon	.	-	.	BRD4	9	9.82561545543092e-10	3.88732970087278e-08
ENSG00000153048.35	ENSG00000153048	chr16	dexseq_prepare_annotation2.py	exon	.	-	.	CARHSP1	22	9.90841695249026e-10	3.90885629231765e-08
ENSG00000109819.47	ENSG00000109819	chr4	dexseq_prepare_annotation2.py	exon	.	-	.	PPARGC1A	34	1.03885985357184e-09	4.0865778468506e-08
ENSG00000152894.77	ENSG00000152894	chr6	dexseq_prepare_annotation2.py	exon	.	-	.	PTPRK	41	1.06111001349582e-09	4.16221158570096e-08
ENSG00000150995.92	ENSG00000150995	chr3	dexseq_prepare_annotation2.py	exon	.	+	.	ITPR1	21	1.06490042350593e-09	4.16521279284934e-08
ENSG00000184640.109	ENSG00000184640	chr17	dexseq_prepare_annotation2.py	exon	.	+	.	SEPT9	46	1.11237681674101e-09	4.3385847062012e-08
ENSG00000163710.28	ENSG00000163710	chr3	dexseq_prepare_annotation2.py	exon	.	-	.	PCOLCE2	23	1.11626037551121e-09	4.34143300848541e-08
ENSG00000135390.ENSG00000213470.24	ENSG00000135390+ENSG00000213470	chr12	dexseq_prepare_annotation2.py	exon	.	-	.		14	1.17321434965586e-09	4.55008877917234e-08
ENSG00000104833.26	ENSG00000104833	chr19	dexseq_prepare_annotation2.py	exon	.	-	.	TUBB4A	18	1.29112120702286e-09	4.99330246581199e-08
ENSG00000261263.3	ENSG00000261263	chr16	dexseq_prepare_annotation2.py	exon	.	-	.	RP11-586K12.13	4	1.31430770809486e-09	5.05784715394728e-08
ENSG00000021300.50	ENSG00000021300	chr11	dexseq_prepare_annotation2.py	exon	.	+	.	PLEKHB1	19	1.3151578160322e-09	5.05784715394728e-08
ENSG00000174483.ENSG00000254986.ENSG00000256349.123	ENSG00000174483+ENSG00000254986+ENSG00000256349	chr11	dexseq_prepare_annotation2.py	exon	.	+	.		34	1.38749737510001e-09	5.32118770484037e-08
ENSG00000259529.ENSG00000092098.ENSG00000213928.121	ENSG00000259529+ENSG00000092098+ENSG00000213928	chr14	dexseq_prepare_annotation2.py	exon	.	+	.		16	1.40067265844983e-09	5.35679476709367e-08
ENSG00000254444.2	ENSG00000254444	chr11	dexseq_prepare_annotation2.py	exon	.	-	.	RP11-290F24.3	3	1.42639825851006e-09	5.44006959090484e-08
ENSG00000236172.88	ENSG00000236172	chr2	dexseq_prepare_annotation2.py	exon	.	-	.	hsa-mir-7515	24	1.43860370915367e-09	5.46437311373948e-08
ENSG00000106565.18	ENSG00000106565	chr7	dexseq_prepare_annotation2.py	exon	.	-	.	TMEM176B	8	1.44070848364863e-09	5.46437311373948e-08
ENSG00000059145.59	ENSG00000059145	chr16	dexseq_prepare_annotation2.py	exon	.	-	.	UNKL	28	1.45882377410732e-09	5.51788069283229e-08
ENSG00000177830.74	ENSG00000177830	chr11	dexseq_prepare_annotation2.py	exon	.	-	.	CHID1	45	1.46567529462054e-09	5.52860752228372e-08
ENSG00000010810.16	ENSG00000010810	chr6	dexseq_prepare_annotation2.py	exon	.	-	.	FYN	11	1.47702323382279e-09	5.5561901320416e-08
ENSG00000059758.40	ENSG00000059758	chr12	dexseq_prepare_annotation2.py	exon	.	-	.	CDK17	28	1.53013565799844e-09	5.74030183632766e-08
ENSG00000236963.15	ENSG00000236963	chr1	dexseq_prepare_annotation2.py	exon	.	-	.	LINC01141	13	1.57072557501001e-09	5.87656242302657e-08
ENSG00000172113.48	ENSG00000172113	chr3	dexseq_prepare_annotation2.py	exon	.	-	.	NME6	12	1.57524612784426e-09	5.87750370952839e-08
ENSG00000100296.ENSG00000184117.77	ENSG00000100296+ENSG00000184117	chr22	dexseq_prepare_annotation2.py	exon	.	-	.		39	1.6102831096465e-09	5.99199401448999e-08
ENSG00000186792.ENSG00000243477.ENSG00000214706.37	ENSG00000186792+ENSG00000243477+ENSG00000214706	chr3	dexseq_prepare_annotation2.py	exon	.	-	.		9	1.62261556381341e-09	6.01735904942514e-08
ENSG00000142156.43	ENSG00000142156	chr21	dexseq_prepare_annotation2.py	exon	.	+	.	COL6A1	25	1.62584076582376e-09	6.01735904942514e-08
ENSG00000117625.47	ENSG00000117625	chr1	dexseq_prepare_annotation2.py	exon	.	+	.	RCOR3	30	1.64371976234274e-09	6.0649354021558e-08
ENSG00000138768.36	ENSG00000138768	chr4	dexseq_prepare_annotation2.py	exon	.	+	.	USO1	16	1.64750569465882e-09	6.0649354021558e-08
ENSG00000152527.48	ENSG00000152527	chr2	dexseq_prepare_annotation2.py	exon	.	+	.	PLEKHH2	4	1.758871763338e-09	6.44560164515791e-08
ENSG00000119681.50	ENSG00000119681	chr14	dexseq_prepare_annotation2.py	exon	.	-	.	LTBP2	15	1.76027470843941e-09	6.44560164515791e-08
ENSG00000221988.ENSG00000258388.ENSG00000241404.69	ENSG00000221988+ENSG00000258388+ENSG00000241404	chr6	dexseq_prepare_annotation2.py	exon	.	+	.		14	1.79372818800573e-09	6.55067631099811e-08
ENSG00000128346.17	ENSG00000128346	chr22	dexseq_prepare_annotation2.py	exon	.	-	.	C22orf23	9	1.89415305282826e-09	6.89912678077766e-08
ENSG00000205517.ENSG00000187266.65	ENSG00000205517+ENSG00000187266	chr19	dexseq_prepare_annotation2.py	exon	.	-	.		30	1.90901315751335e-09	6.93490584502476e-08
ENSG00000014914.39	ENSG00000014914	chr1	dexseq_prepare_annotation2.py	exon	.	-	.	MTMR11	17	1.93817719352984e-09	7.02232200013653e-08
ENSG00000207112.ENSG00000210825.ENSG00000239195.ENSG00000207145.ENSG00000166012.ENSG00000207304.ENSG00000206834.ENSG00000221170.ENSG00000206799.74	ENSG00000207112+ENSG00000210825+ENSG00000239195+ENSG00000207145+ENSG00000166012+ENSG00000207304+ENSG00000206834+ENSG00000221170+ENSG00000206799	chr11	dexseq_prepare_annotation2.py	exon	.	-	.		50	1.95871936415218e-09	7.07812288862132e-08
ENSG00000115694.86	ENSG00000115694	chr2	dexseq_prepare_annotation2.py	exon	.	-	.	STK25	25	1.99065941557923e-09	7.17471173656935e-08
ENSG00000130559.34	ENSG00000130559	chr9	dexseq_prepare_annotation2.py	exon	.	-	.	CAMSAP1	20	2.02755399564863e-09	7.28278553495607e-08
ENSG00000075239.34	ENSG00000075239	chr11	dexseq_prepare_annotation2.py	exon	.	+	.	ACAT1	7	2.03122432119635e-09	7.28278553495607e-08
ENSG00000196470.ENSG00000261802.22	ENSG00000196470+ENSG00000261802	chr16	dexseq_prepare_annotation2.py	exon	.	-	.		6	2.04601960690481e-09	7.31677868775726e-08
ENSG00000151834.36	ENSG00000151834	chr4	dexseq_prepare_annotation2.py	exon	.	-	.	GABRA2	15	2.2546059464137e-09	8.0418172720787e-08
ENSG00000155066.38	ENSG00000155066	chr2	dexseq_prepare_annotation2.py	exon	.	+	.	PROM2	8	2.27122495265342e-09	8.08016153698509e-08
ENSG00000104529.112	ENSG00000104529	chr8	dexseq_prepare_annotation2.py	exon	.	-	.	EEF1D	55	2.39560049603855e-09	8.50067722408731e-08
ENSG00000196924.65	ENSG00000196924	chrX	dexseq_prepare_annotation2.py	exon	.	-	.	FLNA	11	2.44436575042869e-09	8.65142099020623e-08
ENSG00000257337.19	ENSG00000257337	chr12	dexseq_prepare_annotation2.py	exon	.	-	.	RP11-983P16.4	11	2.50043923029204e-09	8.82719162119506e-08
ENSG00000109861.27	ENSG00000109861	chr11	dexseq_prepare_annotation2.py	exon	.	-	.	CTSC	21	2.51758672280553e-09	8.86499590782265e-08
ENSG00000203710.60	ENSG00000203710	chr1	dexseq_prepare_annotation2.py	exon	.	+	.	CR1	20	2.54087102760746e-09	8.9241613030866e-08
ENSG00000108349.36	ENSG00000108349	chr17	dexseq_prepare_annotation2.py	exon	.	+	.	CASC3	28	2.55193599381366e-09	8.9402174969024e-08
ENSG00000115361.16	ENSG00000115361	chr2	dexseq_prepare_annotation2.py	exon	.	-	.	ACADL	6	2.63123719912522e-09	9.19463800953198e-08
ENSG00000221177.ENSG00000259328.19	ENSG00000221177+ENSG00000259328	chr15	dexseq_prepare_annotation2.py	exon	.	+	.		13	2.6504406407087e-09	9.23829537753856e-08
ENSG00000148634.54	ENSG00000148634	chr10	dexseq_prepare_annotation2.py	exon	.	-	.	HERC4	27	2.75031617367701e-09	9.56221037353157e-08
ENSG00000255605.2	ENSG00000255605	chr11	dexseq_prepare_annotation2.py	exon	.	+	.	RP11-644L4.1	2	2.80930254905396e-09	9.74268954543448e-08
ENSG00000085760.40	ENSG00000085760	chr2	dexseq_prepare_annotation2.py	exon	.	-	.	MTIF2	27	2.92401789808409e-09	1.01150448293522e-07
ENSG00000061936.36	ENSG00000061936	chr12	dexseq_prepare_annotation2.py	exon	.	+	.	SFSWAP	9	3.00962237110026e-09	1.03850829085986e-07
ENSG00000156535.37	ENSG00000156535	chr6	dexseq_prepare_annotation2.py	exon	.	+	.	CD109	19	3.04706367247717e-09	1.04879931606664e-07
ENSG00000023228.ENSG00000237580.35	ENSG00000023228+ENSG00000237580	chr2	dexseq_prepare_annotation2.py	exon	.	-	.		19	3.09935807791145e-09	1.06413870365798e-07
ENSG00000241287.ENSG00000179344.7	ENSG00000241287+ENSG00000179344	chr6	dexseq_prepare_annotation2.py	exon	.	-	.		5	3.13889875417716e-09	1.0750337822764e-07
ENSG00000115084.41	ENSG00000115084	chr2	dexseq_prepare_annotation2.py	exon	.	-	.	SLC35F5	35	3.1656330358522e-09	1.08149964361323e-07
ENSG00000062485.ENSG00000257727.ENSG00000135473.ENSG00000144785.168	ENSG00000062485+ENSG00000257727+ENSG00000135473+ENSG00000144785	chr12	dexseq_prepare_annotation2.py	exon	.	-	.		30	3.20988365096787e-09	1.09390292342885e-07
ENSG00000162878.28	ENSG00000162878	chr2	dexseq_prepare_annotation2.py	exon	.	+	.	PKDCC	21	3.44432993309096e-09	1.17090208688386e-07
ENSG00000137968.30	ENSG00000137968	chr1	dexseq_prepare_annotation2.py	exon	.	-	.	SLC44A5	19	3.49950934691560e-09	1.18673016473729e-07
ENSG00000025796.39	ENSG00000025796	chr6	dexseq_prepare_annotation2.py	exon	.	-	.	SEC63	35	3.55012606144038e-09	1.20093699297079e-07
ENSG00000151789.34	ENSG00000151789	chr3	dexseq_prepare_annotation2.py	exon	.	-	.	ZNF385D	30	3.6375634279918e-09	1.22749934501449e-07
ENSG00000117528.32	ENSG00000117528	chr1	dexseq_prepare_annotation2.py	exon	.	+	.	ABCD3	19	3.73456285785451e-09	1.25472834896401e-07
ENSG00000164692.52	ENSG00000164692	chr7	dexseq_prepare_annotation2.py	exon	.	+	.	COL1A2	28	3.73648041164472e-09	1.25472834896401e-07
ENSG00000111641.57	ENSG00000111641	chr12	dexseq_prepare_annotation2.py	exon	.	-	.	NOP2	42	3.78710631585594e-09	1.26863454395875e-07
ENSG00000118600.18	ENSG00000118600	chr12	dexseq_prepare_annotation2.py	exon	.	+	.	TMEM5	14	3.99726728727586e-09	1.3357858255149e-07
ENSG00000110075.78	ENSG00000110075	chr11	dexseq_prepare_annotation2.py	exon	.	+	.	PPP6R3	37	4.23601333739389e-09	1.41214120167649e-07
ENSG00000181929.ENSG00000167548.124	ENSG00000181929+ENSG00000167548	chr12	dexseq_prepare_annotation2.py	exon	.	-	.		15	4.26278377498381e-09	1.41763301966128e-07
ENSG00000048544.3	ENSG00000048544	chr6	dexseq_prepare_annotation2.py	exon	.	-	.	MRPS10	2	4.27766262355145e-09	1.41915322894112e-07
ENSG00000243197.14	ENSG00000243197	chr3	dexseq_prepare_annotation2.py	exon	.	+	.	TUSC7	13	4.47989248440947e-09	1.48267210878244e-07
ENSG00000205755.11	ENSG00000205755	chrX	dexseq_prepare_annotation2.py	exon	.	-	.	CRLF2	6	4.52619288927927e-09	1.4944034460335e-07
ENSG00000173406.ENSG00000162600.75	ENSG00000173406+ENSG00000162600	chr1	dexseq_prepare_annotation2.py	exon	.	-	.		55	4.54785275006397e-09	1.49796259959045e-07
ENSG00000068383.25	ENSG00000068383	chr10	dexseq_prepare_annotation2.py	exon	.	+	.	INPP5A	17	4.59140373264904e-09	1.50869800933441e-07
ENSG00000215033.ENSG00000186807.ENSG00000239492.28	ENSG00000215033+ENSG00000186807+ENSG00000239492	chr10	dexseq_prepare_annotation2.py	exon	.	+	.		20	4.81109300464966e-09	1.57712210685754e-07
ENSG00000171219.22	ENSG00000171219	chr11	dexseq_prepare_annotation2.py	exon	.	-	.	CDC42BPG	17	4.90551013000454e-09	1.60425328907132e-07
ENSG00000149179.51	ENSG00000149179	chr11	dexseq_prepare_annotation2.py	exon	.	+	.	C11orf49	40	5.02146880053974e-09	1.63828394421401e-07
ENSG00000063438.ENSG00000249915.42	ENSG00000063438+ENSG00000249915	chr5	dexseq_prepare_annotation2.py	exon	.	+	.		30	5.06338490833835e-09	1.64805398151306e-07
ENSG00000102001.58	ENSG00000102001	chrX	dexseq_prepare_annotation2.py	exon	.	-	.	CACNA1F	32	5.12756609658916e-09	1.66500778343961e-07
ENSG00000147316.22	ENSG00000147316	chr8	dexseq_prepare_annotation2.py	exon	.	+	.	MCPH1	3	5.19645800631678e-09	1.68340785484634e-07
ENSG00000021355.17	ENSG00000021355	chr6	dexseq_prepare_annotation2.py	exon	.	-	.	SERPINB1	11	5.26786957555707e-09	1.70253587596877e-07
ENSG00000189403.23	ENSG00000189403	chr13	dexseq_prepare_annotation2.py	exon	.	-	.	HMGB1	18	5.28382756006423e-09	1.70369409477668e-07
ENSG00000254117.1	ENSG00000254117	chr14	dexseq_prepare_annotation2.py	exon	.	-	.	IGHV2-10	2	5.31844992494218e-09	1.71085090108888e-07
ENSG00000261360.9	ENSG00000261360	chr5	dexseq_prepare_annotation2.py	exon	.	-	.	CTD-2165H16.4	5	5.58702808700137e-09	1.79305833803811e-07
ENSG00000008382.27	ENSG00000008382	chr19	dexseq_prepare_annotation2.py	exon	.	+	.	MPND	4	5.68142687291467e-09	1.81911360898347e-07
ENSG00000141458.51	ENSG00000141458	chr18	dexseq_prepare_annotation2.py	exon	.	-	.	NPC1	35	5.8289864671358e-09	1.86202983015141e-07
ENSG00000185420.41	ENSG00000185420	chr1	dexseq_prepare_annotation2.py	exon	.	-	.	SMYD3	14	6.31001023252309e-09	2.01102363151338e-07
ENSG00000112679.38	ENSG00000112679	chr6	dexseq_prepare_annotation2.py	exon	.	+	.	DUSP22	28	6.60908256889888e-09	2.10147456832794e-07
ENSG00000012061.30	ENSG00000012061	chr19	dexseq_prepare_annotation2.py	exon	.	-	.	ERCC1	24	6.90107282063323e-09	2.18926199526448e-07
ENSG00000132702.12	ENSG00000132702	chr1	dexseq_prepare_annotation2.py	exon	.	+	.	HAPLN2	12	6.92173767411558e-09	2.19076975395916e-07
ENSG00000214753.ENSG00000168000.ENSG00000234857.92	ENSG00000214753+ENSG00000168000+ENSG00000234857	chr11	dexseq_prepare_annotation2.py	exon	.	-	.		63	6.96985499147025e-09	2.200939530334e-07
ENSG00000205078.ENSG00000103111.44	ENSG00000205078+ENSG00000103111	chr16	dexseq_prepare_annotation2.py	exon	.	+	.		13	7.08797205444975e-09	2.2331166875438e-07
ENSG00000101751.32	ENSG00000101751	chr18	dexseq_prepare_annotation2.py	exon	.	+	.	POLI	11	7.4426226744145e-09	2.33949837856938e-07
ENSG00000147010.38	ENSG00000147010	chrX	dexseq_prepare_annotation2.py	exon	.	-	.	SH3KBP1	18	7.46591329356091e-09	2.34147367256826e-07
ENSG00000062598.61	ENSG00000062598	chr20	dexseq_prepare_annotation2.py	exon	.	-	.	ELMO2	20	7.49244688050232e-09	2.34445474206263e-07
ENSG00000224729.18	ENSG00000224729	chr7	dexseq_prepare_annotation2.py	exon	.	-	.	PCOLCE-AS1	8	7.59971206764208e-09	2.36762555866357e-07
ENSG00000225241.40	ENSG00000225241	chr1	dexseq_prepare_annotation2.py	exon	.	+	.	RP11-640M9.2	7	7.60088972203152e-09	2.36762555866357e-07
ENSG00000114416.58	ENSG00000114416	chr3	dexseq_prepare_annotation2.py	exon	.	+	.	FXR1	45	7.74158785647312e-09	2.40600861417431e-07
ENSG00000172965.47	ENSG00000172965	chr2	dexseq_prepare_annotation2.py	exon	.	-	.	MIR4435-1HG	9	7.8552041207979e-09	2.43582095349427e-07
ENSG00000178057.17	ENSG00000178057	chr3	dexseq_prepare_annotation2.py	exon	.	+	.	NDUFAF3	10	8.00709974900351e-09	2.47734268189394e-07
ENSG00000167261.30	ENSG00000167261	chr16	dexseq_prepare_annotation2.py	exon	.	-	.	DPEP2	21	8.12036868980322e-09	2.50675417312132e-07
ENSG00000088247.ENSG00000266722.47	ENSG00000088247+ENSG00000266722	chr19	dexseq_prepare_annotation2.py	exon	.	-	.		31	8.40656869671845e-09	2.5892983851548e-07
ENSG00000142327.32	ENSG00000142327	chr2	dexseq_prepare_annotation2.py	exon	.	+	.	RNPEPL1	16	8.6185978548684e-09	2.64867980504081e-07
ENSG00000150712.26	ENSG00000150712	chr5	dexseq_prepare_annotation2.py	exon	.	-	.	MTMR12	19	8.74522402867904e-09	2.68160900727958e-07
ENSG00000174744.17	ENSG00000174744	chr11	dexseq_prepare_annotation2.py	exon	.	-	.	BRMS1	8	9.05313781740726e-09	2.76985781044585e-07
ENSG00000185989.27	ENSG00000185989	chr13	dexseq_prepare_annotation2.py	exon	.	-	.	RASA3	22	9.1489287771194e-09	2.79295901116142e-07
ENSG00000168137.58	ENSG00000168137	chr3	dexseq_prepare_annotation2.py	exon	.	+	.	SETD5	22	9.23695088525825e-09	2.8135915882353e-07
ENSG00000263719.ENSG00000160551.32	ENSG00000263719+ENSG00000160551	chr17	dexseq_prepare_annotation2.py	exon	.	+	.		23	1.00294637342927e-08	3.04824849213558e-07
ENSG00000105287.54	ENSG00000105287	chr19	dexseq_prepare_annotation2.py	exon	.	-	.	PRKD2	34	1.03297278643329e-08	3.13259236202942e-07
ENSG00000215148.12	ENSG00000215148	chr16	dexseq_prepare_annotation2.py	exon	.	+	.	PRSS41	13	1.06443764324208e-08	3.22091812574879e-07
ENSG00000048740.27	ENSG00000048740	chr10	dexseq_prepare_annotation2.py	exon	.	+	.	CELF2	13	1.13830356096406e-08	3.43687794459501e-07
ENSG00000141086.ENSG00000205220.ENSG00000261884.54	ENSG00000141086+ENSG00000205220+ENSG00000261884	chr16	dexseq_prepare_annotation2.py	exon	.	-	.		45	1.2151057440484e-08	3.66073870548325e-07
ENSG00000023191.66	ENSG00000023191	chr11	dexseq_prepare_annotation2.py	exon	.	-	.	RNH1	6	1.24740802179757e-08	3.74985014063514e-07
ENSG00000153802.24	ENSG00000153802	chr4	dexseq_prepare_annotation2.py	exon	.	-	.	TMPRSS11D	15	1.25277912488752e-08	3.75779150140553e-07
ENSG00000265817.ENSG00000197275.34	ENSG00000265817+ENSG00000197275	chr8	dexseq_prepare_annotation2.py	exon	.	-	.		15	1.27907345536562e-08	3.82596481013203e-07
ENSG00000116299.50	ENSG00000116299	chr1	dexseq_prepare_annotation2.py	exon	.	+	.	KIAA1324	15	1.28106462628622e-08	3.82596481013203e-07
ENSG00000160505.14	ENSG00000160505	chr19	dexseq_prepare_annotation2.py	exon	.	+	.	NLRP4	7	1.2918610919715e-08	3.84985790352027e-07
ENSG00000140403.30	ENSG00000140403	chr15	dexseq_prepare_annotation2.py	exon	.	+	.	DNAJA4	20	1.32167397540996e-08	3.92335866198322e-07
ENSG00000068097.44	ENSG00000068097	chr17	dexseq_prepare_annotation2.py	exon	.	-	.	HEATR6	23	1.32222430212102e-08	3.92335866198322e-07
ENSG00000114209.28	ENSG00000114209	chr3	dexseq_prepare_annotation2.py	exon	.	-	.	PDCD10	13	1.39793406483691e-08	4.13908735584399e-07
ENSG00000021762.60	ENSG00000021762	chr11	dexseq_prepare_annotation2.py	exon	.	-	.	OSBPL5	37	1.40112428248305e-08	4.13963071270957e-07
ENSG00000177106.58	ENSG00000177106	chr11	dexseq_prepare_annotation2.py	exon	.	+	.	EPS8L2	23	1.43971096397505e-08	4.23907798551534e-07
ENSG00000165124.57	ENSG00000165124	chr9	dexseq_prepare_annotation2.py	exon	.	-	.	SVEP1	34	1.44094167433264e-08	4.23907798551534e-07
ENSG00000129116.35	ENSG00000129116	chr4	dexseq_prepare_annotation2.py	exon	.	+	.	PALLD	5	1.4461877457181e-08	4.24543984713151e-07
ENSG00000158113.21	ENSG00000158113	chr12	dexseq_prepare_annotation2.py	exon	.	+	.	LRRC43	21	1.45836640587269e-08	4.27208269703302e-07
ENSG00000198668.32	ENSG00000198668	chr14	dexseq_prepare_annotation2.py	exon	.	+	.	CALM1	9	1.46734696737102e-08	4.28926391651044e-07
ENSG00000126351.18	ENSG00000126351	chr17	dexseq_prepare_annotation2.py	exon	.	+	.	THRA	14	1.47333574516318e-08	4.29764545326414e-07
ENSG00000143847.61	ENSG00000143847	chr1	dexseq_prepare_annotation2.py	exon	.	+	.	PPFIA4	47	1.4860363141642e-08	4.32552811277224e-07
ENSG00000169689.26	ENSG00000169689	chr17	dexseq_prepare_annotation2.py	exon	.	-	.	STRA13	10	1.54606304289958e-08	4.49075864443912e-07
ENSG00000140795.15	ENSG00000140795	chr16	dexseq_prepare_annotation2.py	exon	.	-	.	MYLK3	10	1.61268493407196e-08	4.67440972048478e-07
ENSG00000215298.ENSG00000147454.20	ENSG00000215298+ENSG00000147454	chr8	dexseq_prepare_annotation2.py	exon	.	+	.		9	1.63315836676428e-08	4.72380764571653e-07
ENSG00000085872.ENSG00000105085.ENSG00000269578.ENSG00000214046.ENSG00000127526.ENSG00000269058.ENSG00000141979.ENSG00000268790.128	ENSG00000085872+ENSG00000105085+ENSG00000269578+ENSG00000214046+ENSG00000127526+ENSG00000269058+ENSG00000141979+ENSG00000268790	chr19	dexseq_prepare_annotation2.py	exon	.	-	.		57	1.68527082826004e-08	4.86432049548936e-07
ENSG00000253729.106	ENSG00000253729	chr8	dexseq_prepare_annotation2.py	exon	.	-	.	PRKDC	72	1.70154478980476e-08	4.89914513305566e-07
ENSG00000127824.19	ENSG00000127824	chr2	dexseq_prepare_annotation2.py	exon	.	-	.	TUBA4A	7	1.7044527300506e-08	4.89914513305566e-07
ENSG00000156299.34	ENSG00000156299	chr21	dexseq_prepare_annotation2.py	exon	.	-	.	TIAM1	8	1.72616687552164e-08	4.95122198795457e-07
ENSG00000106804.32	ENSG00000106804	chr9	dexseq_prepare_annotation2.py	exon	.	-	.	C5	13	1.7356700213792e-08	4.96812990734904e-07
ENSG00000106554.25	ENSG00000106554	chr7	dexseq_prepare_annotation2.py	exon	.	-	.	CHCHD3	11	1.76012566633925e-08	5.02767845936904e-07
ENSG00000144596.36	ENSG00000144596	chr3	dexseq_prepare_annotation2.py	exon	.	-	.	GRIP2	29	1.78526398244031e-08	5.08892639963525e-07
ENSG00000085063.ENSG00000205177.43	ENSG00000085063+ENSG00000205177	chr11	dexseq_prepare_annotation2.py	exon	.	-	.		20	1.82692988430946e-08	5.19693608412659e-07
ENSG00000158869.7	ENSG00000158869	chr1	dexseq_prepare_annotation2.py	exon	.	+	.	FCER1G	7	1.89959972863442e-08	5.3925132090389e-07
ENSG00000105737.28	ENSG00000105737	chr19	dexseq_prepare_annotation2.py	exon	.	-	.	GRIK5	14	1.9694028351939e-08	5.5791642458744e-07
ENSG00000148773.23	ENSG00000148773	chr10	dexseq_prepare_annotation2.py	exon	.	-	.	MKI67	20	2.02226806631776e-08	5.7171636010396e-07
ENSG00000105856.29	ENSG00000105856	chr7	dexseq_prepare_annotation2.py	exon	.	+	.	HBP1	11	2.03004078162325e-08	5.72737735274362e-07
ENSG00000143324.24	ENSG00000143324	chr1	dexseq_prepare_annotation2.py	exon	.	+	.	XPR1	21	2.08995762910942e-08	5.88436332056821e-07
ENSG00000124920.53	ENSG00000124920	chr11	dexseq_prepare_annotation2.py	exon	.	+	.	MYRF	15	2.14322079661252e-08	6.02201304648186e-07
ENSG00000123374.33	ENSG00000123374	chr12	dexseq_prepare_annotation2.py	exon	.	+	.	CDK2	15	2.25151605618121e-08	6.31341610213909e-07
ENSG00000123561.8	ENSG00000123561	chrX	dexseq_prepare_annotation2.py	exon	.	-	.	SERPINA7	8	2.26682239242864e-08	6.34341680873121e-07
ENSG00000077616.26	ENSG00000077616	chr11	dexseq_prepare_annotation2.py	exon	.	+	.	NAALAD2	16	2.28224932101992e-08	6.37363258657246e-07
ENSG00000223959.47	ENSG00000223959	chr16	dexseq_prepare_annotation2.py	exon	.	+	.	AFG3L1P	6	2.29012439631535e-08	6.38267868187646e-07
ENSG00000187240.105	ENSG00000187240	chr11	dexseq_prepare_annotation2.py	exon	.	+	.	DYNC2H1	36	2.51844942262247e-08	7.00485083851841e-07
ENSG00000149328.36	ENSG00000149328	chr11	dexseq_prepare_annotation2.py	exon	.	+	.	GLB1L2	25	2.57409316879047e-08	7.14518442498128e-07
ENSG00000143761.ENSG00000264944.26	ENSG00000143761+ENSG00000264944	chr1	dexseq_prepare_annotation2.py	exon	.	+	.		24	2.63634334095972e-08	7.30117483635144e-07
ENSG00000100023.ENSG00000207751.43	ENSG00000100023+ENSG00000207751	chr22	dexseq_prepare_annotation2.py	exon	.	+	.		14	2.64089560466518e-08	7.30117483635144e-07
ENSG00000119689.17	ENSG00000119689	chr14	dexseq_prepare_annotation2.py	exon	.	+	.	DLST	10	2.76571439699412e-08	7.63093302962224e-07
ENSG00000151150.82	ENSG00000151150	chr10	dexseq_prepare_annotation2.py	exon	.	-	.	ANK3	32	2.78090751431622e-08	7.65750693142114e-07
ENSG00000168890.12	ENSG00000168890	chr2	dexseq_prepare_annotation2.py	exon	.	-	.	TMEM150A	12	2.86344903635641e-08	7.86905515619861e-07
ENSG00000124006.52	ENSG00000124006	chr2	dexseq_prepare_annotation2.py	exon	.	-	.	OBSL1	24	2.9102537073703e-08	7.98174761814229e-07
ENSG00000143228.37	ENSG00000143228	chr1	dexseq_prepare_annotation2.py	exon	.	+	.	NUF2	7	2.96964188066461e-08	8.12843527097224e-07
ENSG00000158874.22	ENSG00000158874	chr1	dexseq_prepare_annotation2.py	exon	.	-	.	APOA2	20	3.01245351792988e-08	8.22925794342431e-07
ENSG00000141524.ENSG00000204282.55	ENSG00000141524+ENSG00000204282	chr17	dexseq_prepare_annotation2.py	exon	.	-	.		25	3.05973684805702e-08	8.34187265822753e-07
ENSG00000244125.ENSG00000168702.65	ENSG00000244125+ENSG00000168702	chr2	dexseq_prepare_annotation2.py	exon	.	-	.		15	3.10047611992441e-08	8.4362362093121e-07
ENSG00000197134.15	ENSG00000197134	chr19	dexseq_prepare_annotation2.py	exon	.	+	.	ZNF257	8	3.24610784805244e-08	8.81507156843905e-07
ENSG00000141452.46	ENSG00000141452	chr18	dexseq_prepare_annotation2.py	exon	.	+	.	C18orf8	13	3.36953537227845e-08	9.13223681211214e-07
ENSG00000090971.15	ENSG00000090971	chr19	dexseq_prepare_annotation2.py	exon	.	+	.	NAT14	13	3.44860017491617e-08	9.32815858708169e-07
ENSG00000198632.ENSG00000174368.32	ENSG00000198632+ENSG00000174368	chr7	dexseq_prepare_annotation2.py	exon	.	-	.		26	3.45741230270161e-08	9.33365736933251e-07
ENSG00000160201.25	ENSG00000160201	chr21	dexseq_prepare_annotation2.py	exon	.	-	.	U2AF1	15	3.63033190135285e-08	9.78129346728494e-07
ENSG00000055483.76	ENSG00000055483	chr17	dexseq_prepare_annotation2.py	exon	.	-	.	USP36	12	3.64636975348063e-08	9.79231006218177e-07
ENSG00000239995.ENSG00000138039.29	ENSG00000239995+ENSG00000138039	chr2	dexseq_prepare_annotation2.py	exon	.	-	.		18	3.64864545460433e-08	9.79231006218177e-07
ENSG00000079819.57	ENSG00000079819	chr6	dexseq_prepare_annotation2.py	exon	.	-	.	EPB41L2	8	3.7113936788831e-08	9.94133622001218e-07
ENSG00000125967.60	ENSG00000125967	chr20	dexseq_prepare_annotation2.py	exon	.	-	.	NECAB3	15	3.84886664884906e-08	1.02895526255056e-06
ENSG00000124181.ENSG00000242748.ENSG00000272029.64	ENSG00000124181+ENSG00000242748+ENSG00000272029	chr20	dexseq_prepare_annotation2.py	exon	.	+	.		33	4.04243201983657e-08	1.07860860560291e-06
ENSG00000090487.33	ENSG00000090487	chr15	dexseq_prepare_annotation2.py	exon	.	-	.	SPG21	10	4.07658662590032e-08	1.08561788521075e-06
ENSG00000136147.25	ENSG00000136147	chr13	dexseq_prepare_annotation2.py	exon	.	+	.	PHF11	10	4.20498956787781e-08	1.11765050908382e-06
ENSG00000103343.ENSG00000103351.ENSG00000263212.ENSG00000262621.ENSG00000122390.139	ENSG00000103343+ENSG00000103351+ENSG00000263212+ENSG00000262621+ENSG00000122390	chr16	dexseq_prepare_annotation2.py	exon	.	+	.		70	4.31728831466752e-08	1.14528758220313e-06
ENSG00000164929.17	ENSG00000164929	chr8	dexseq_prepare_annotation2.py	exon	.	+	.	BAALC	11	4.49789613642553e-08	1.19090450012128e-06
ENSG00000168397.53	ENSG00000168397	chr2	dexseq_prepare_annotation2.py	exon	.	+	.	ATG4B	41	4.56805397321734e-08	1.20715867760569e-06
ENSG00000168619.33	ENSG00000168619	chr8	dexseq_prepare_annotation2.py	exon	.	+	.	ADAM18	11	4.67652571927443e-08	1.23345605561246e-06
ENSG00000085552.23	ENSG00000085552	chr1	dexseq_prepare_annotation2.py	exon	.	-	.	IGSF9	19	4.83864651701587e-08	1.27377600853297e-06
ENSG00000242125.ENSG00000180198.46	ENSG00000242125+ENSG00000180198	chr1	dexseq_prepare_annotation2.py	exon	.	+	.		15	4.85647916922296e-08	1.27603063362332e-06
ENSG00000213780.ENSG00000137411.48	ENSG00000213780+ENSG00000137411	chr6	dexseq_prepare_annotation2.py	exon	.	+	.		7	4.88598666400697e-08	1.28133836933425e-06
ENSG00000100109.46	ENSG00000100109	chr22	dexseq_prepare_annotation2.py	exon	.	-	.	TFIP11	20	5.16656548777402e-08	1.35234360524093e-06
ENSG00000007350.30	ENSG00000007350	chrX	dexseq_prepare_annotation2.py	exon	.	+	.	TKTL1	19	5.44122322927685e-08	1.42153247477578e-06
ENSG00000095539.42	ENSG00000095539	chr10	dexseq_prepare_annotation2.py	exon	.	+	.	SEMA4G	34	5.60346133425463e-08	1.46114499337155e-06
ENSG00000165929.ENSG00000133962.65	ENSG00000165929+ENSG00000133962	chr14	dexseq_prepare_annotation2.py	exon	.	-	.		33	5.63469991308119e-08	1.46651320233085e-06
ENSG00000132141.20	ENSG00000132141	chr17	dexseq_prepare_annotation2.py	exon	.	-	.	CCT6B	15	5.64685238303608e-08	1.46690308697435e-06
ENSG00000186529.31	ENSG00000186529	chr19	dexseq_prepare_annotation2.py	exon	.	+	.	CYP4F3	12	5.74691522554318e-08	1.49008528861165e-06
ENSG00000021488.23	ENSG00000021488	chr19	dexseq_prepare_annotation2.py	exon	.	-	.	SLC7A9	17	6.0475563239839e-08	1.56508938850771e-06
ENSG00000128973.ENSG00000260007.ENSG00000129007.30	ENSG00000128973+ENSG00000260007+ENSG00000129007	chr15	dexseq_prepare_annotation2.py	exon	.	-	.		24	6.1457664746346e-08	1.58752181656227e-06
ENSG00000138032.23	ENSG00000138032	chr2	dexseq_prepare_annotation2.py	exon	.	+	.	PPM1B	14	6.51767372289356e-08	1.67917923475327e-06
ENSG00000260170.ENSG00000137767.ENSG00000104164.76	ENSG00000260170+ENSG00000137767+ENSG00000104164	chr15	dexseq_prepare_annotation2.py	exon	.	+	.		41	6.52499194213394e-08	1.67917923475327e-06
ENSG00000116883.ENSG00000214193.37	ENSG00000116883+ENSG00000214193	chr1	dexseq_prepare_annotation2.py	exon	.	+	.		29	6.68537412264723e-08	1.71724311419043e-06
ENSG00000251154.ENSG00000058091.ENSG00000157224.ENSG00000105793.ENSG00000273299.120	ENSG00000251154+ENSG00000058091+ENSG00000157224+ENSG00000105793+ENSG00000273299	chr7	dexseq_prepare_annotation2.py	exon	.	+	.		17	6.77882184117619e-08	1.73800408024793e-06
ENSG00000133612.70	ENSG00000133612	chr7	dexseq_prepare_annotation2.py	exon	.	+	.	AGAP3	50	6.87058800950319e-08	1.75825754116803e-06
ENSG00000174501.47	ENSG00000174501	chr2	dexseq_prepare_annotation2.py	exon	.	-	.	ANKRD36C	35	6.94387153225848e-08	1.76941969394146e-06
ENSG00000163539.95	ENSG00000163539	chr3	dexseq_prepare_annotation2.py	exon	.	-	.	CLASP2	46	6.94952339651812e-08	1.76941969394146e-06
ENSG00000234232.14	ENSG00000234232	chr1	dexseq_prepare_annotation2.py	exon	.	-	.	RP11-353N4.5	7	6.95997124822178e-08	1.76941969394146e-06
ENSG00000125851.16	ENSG00000125851	chr20	dexseq_prepare_annotation2.py	exon	.	+	.	PCSK2	7	6.96561210136746e-08	1.76941969394146e-06
ENSG00000185361.5	ENSG00000185361	chr19	dexseq_prepare_annotation2.py	exon	.	+	.	TNFAIP8L1	4	7.07865939448225e-08	1.7935680090145e-06
ENSG00000174669.21	ENSG00000174669	chr11	dexseq_prepare_annotation2.py	exon	.	-	.	SLC29A2	9	7.08673007629206e-08	1.7935680090145e-06
ENSG00000135931.49	ENSG00000135931	chr2	dexseq_prepare_annotation2.py	exon	.	+	.	ARMC9	30	7.23700484572587e-08	1.82824004983401e-06
ENSG00000079462.21	ENSG00000079462	chr19	dexseq_prepare_annotation2.py	exon	.	-	.	PAFAH1B3	8	7.30649003364063e-08	1.84241309126674e-06
ENSG00000258891.ENSG00000156050.18	ENSG00000258891+ENSG00000156050	chr14	dexseq_prepare_annotation2.py	exon	.	-	.		18	7.35460500611995e-08	1.84872262203904e-06
ENSG00000147130.41	ENSG00000147130	chrX	dexseq_prepare_annotation2.py	exon	.	-	.	ZMYM3	19	7.36369186830408e-08	1.84872262203904e-06
ENSG00000105982.24	ENSG00000105982	chr7	dexseq_prepare_annotation2.py	exon	.	+	.	RNF32	6	7.37179488305807e-08	1.84872262203904e-06
ENSG00000177822.23	ENSG00000177822	chr4	dexseq_prepare_annotation2.py	exon	.	-	.	AC108142.1	23	7.4554491307564e-08	1.86630224785917e-06
ENSG00000136261.33	ENSG00000136261	chr7	dexseq_prepare_annotation2.py	exon	.	+	.	BZW2	23	7.57561066800636e-08	1.89294024822344e-06
ENSG00000231898.72	ENSG00000231898	chr2	dexseq_prepare_annotation2.py	exon	.	-	.	AC012594.1	29	7.70141959528486e-08	1.92089030775149e-06
ENSG00000170745.12	ENSG00000170745	chr2	dexseq_prepare_annotation2.py	exon	.	+	.	KCNS3	8	8.31906823999125e-08	2.07119225186618e-06
ENSG00000165275.7	ENSG00000165275	chr9	dexseq_prepare_annotation2.py	exon	.	+	.	TRMT10B	4	8.51063443235986e-08	2.11506164015759e-06
ENSG00000206775.ENSG00000167658.30	ENSG00000206775+ENSG00000167658	chr19	dexseq_prepare_annotation2.py	exon	.	-	.		12	8.59690876789987e-08	2.13265297146748e-06
ENSG00000152520.21	ENSG00000152520	chr13	dexseq_prepare_annotation2.py	exon	.	+	.	PAN3	10	8.64680931278057e-08	2.14117393198494e-06
ENSG00000141485.37	ENSG00000141485	chr17	dexseq_prepare_annotation2.py	exon	.	-	.	SLC13A5	34	8.74023002080596e-08	2.15692499569269e-06
ENSG00000139998.19	ENSG00000139998	chr14	dexseq_prepare_annotation2.py	exon	.	-	.	RAB15	7	8.74175005517519e-08	2.15692499569269e-06
ENSG00000196074.50	ENSG00000196074	chr20	dexseq_prepare_annotation2.py	exon	.	-	.	SYCP2	8	8.77692203857206e-08	2.16172920620859e-06
ENSG00000226263.2	ENSG00000226263	chr20	dexseq_prepare_annotation2.py	exon	.	-	.	ISM1-AS1	2	8.86781532983337e-08	2.1802157403776e-06
ENSG00000151651.44	ENSG00000151651	chr10	dexseq_prepare_annotation2.py	exon	.	-	.	ADAM8	19	9.02624627419566e-08	2.21521138508246e-06
ENSG00000165490.ENSG00000242279.32	ENSG00000165490+ENSG00000242279	chr11	dexseq_prepare_annotation2.py	exon	.	+	.		22	9.08382288730725e-08	2.22537497353107e-06
ENSG00000126461.9	ENSG00000126461	chr19	dexseq_prepare_annotation2.py	exon	.	+	.	SCAF1	7	9.3410874415789e-08	2.28433555764935e-06
ENSG00000104447.31	ENSG00000104447	chr8	dexseq_prepare_annotation2.py	exon	.	-	.	TRPS1	24	1.03169920705136e-07	2.51851678770977e-06
ENSG00000125107.91	ENSG00000125107	chr16	dexseq_prepare_annotation2.py	exon	.	-	.	CNOT1	43	1.04252287739931e-07	2.54043450903251e-06
ENSG00000129757.14	ENSG00000129757	chr11	dexseq_prepare_annotation2.py	exon	.	-	.	CDKN1C	9	1.04478452157293e-07	2.54144757827139e-06
ENSG00000122417.26	ENSG00000122417	chr1	dexseq_prepare_annotation2.py	exon	.	-	.	ODF2L	7	1.05490571920702e-07	2.56154178871998e-06
ENSG00000159140.47	ENSG00000159140	chr21	dexseq_prepare_annotation2.py	exon	.	+	.	SON	23	1.08573683932638e-07	2.63176493025452e-06
ENSG00000152061.48	ENSG00000152061	chr1	dexseq_prepare_annotation2.py	exon	.	+	.	RABGAP1L	21	1.14998171486005e-07	2.78259195961216e-06
ENSG00000169432.37	ENSG00000169432	chr2	dexseq_prepare_annotation2.py	exon	.	-	.	SCN9A	22	1.15216009225089e-07	2.7829719561597e-06
ENSG00000105429.52	ENSG00000105429	chr19	dexseq_prepare_annotation2.py	exon	.	+	.	MEGF8	26	1.23272514006241e-07	2.96892614904356e-06
ENSG00000109846.36	ENSG00000109846	chr11	dexseq_prepare_annotation2.py	exon	.	-	.	CRYAB	31	1.23345856860322e-07	2.96892614904356e-06
ENSG00000087303.36	ENSG00000087303	chr14	dexseq_prepare_annotation2.py	exon	.	-	.	NID2	3	1.29670667880691e-07	3.11214762273528e-06
ENSG00000164733.68	ENSG00000164733	chr8	dexseq_prepare_annotation2.py	exon	.	-	.	CTSB	14	1.29748164980393e-07	3.11214762273528e-06
ENSG00000185386.23	ENSG00000185386	chr22	dexseq_prepare_annotation2.py	exon	.	-	.	MAPK11	21	1.32646923013713e-07	3.17614406270052e-06
ENSG00000163468.43	ENSG00000163468	chr1	dexseq_prepare_annotation2.py	exon	.	-	.	CCT3	33	1.34933810243529e-07	3.2252928809599e-06
ENSG00000160271.ENSG00000148288.66	ENSG00000160271+ENSG00000148288	chr9	dexseq_prepare_annotation2.py	exon	.	-	.		16	1.43767123129892e-07	3.43047790511674e-06
ENSG00000223960.20	ENSG00000223960	chr2	dexseq_prepare_annotation2.py	exon	.	+	.	AC009948.5	16	1.46035038877004e-07	3.4785647322813e-06
ENSG00000168827.43	ENSG00000168827	chr3	dexseq_prepare_annotation2.py	exon	.	+	.	GFM1	18	1.46646070076062e-07	3.48163067483682e-06
ENSG00000088035.20	ENSG00000088035	chr1	dexseq_prepare_annotation2.py	exon	.	+	.	ALG6	17	1.46669508382144e-07	3.48163067483682e-06
ENSG00000260781.18	ENSG00000260781	chr16	dexseq_prepare_annotation2.py	exon	.	-	.	ARHGAP23P1	14	1.50358725207515e-07	3.5630618393409e-06
ENSG00000070269.40	ENSG00000070269	chr14	dexseq_prepare_annotation2.py	exon	.	+	.	TMEM260	17	1.53358864319324e-07	3.62791210300422e-06
ENSG00000148120.64	ENSG00000148120	chr9	dexseq_prepare_annotation2.py	exon	.	+	.	C9orf3	37	1.55663361434818e-07	3.67559485168377e-06
ENSG00000229692.6	ENSG00000229692	chr2	dexseq_prepare_annotation2.py	exon	.	-	.	SOS1-IT1	7	1.55908439379962e-07	3.67559485168377e-06
ENSG00000226074.ENSG00000188086.ENSG00000261603.ENSG00000206549.32	ENSG00000226074+ENSG00000188086+ENSG00000261603+ENSG00000206549	chr3	dexseq_prepare_annotation2.py	exon	.	-	.		10	1.60362459845332e-07	3.77413734555646e-06
ENSG00000172977.48	ENSG00000172977	chr11	dexseq_prepare_annotation2.py	exon	.	+	.	KAT5	41	1.618508864975e-07	3.80266724453512e-06
ENSG00000181819.3	ENSG00000181819	chrX	dexseq_prepare_annotation2.py	exon	.	+	.	KCTD9P2	3	1.6399721697083e-07	3.84304200377667e-06
ENSG00000183484.13	ENSG00000183484	chr14	dexseq_prepare_annotation2.py	exon	.	-	.	GPR132	8	1.64127592839968e-07	3.84304200377667e-06
ENSG00000147854.34	ENSG00000147854	chr9	dexseq_prepare_annotation2.py	exon	.	+	.	UHRF2	20	1.65191467346109e-07	3.8613856068272e-06
ENSG00000257743.51	ENSG00000257743	chr7	dexseq_prepare_annotation2.py	exon	.	+	.	RP11-1220K2.2	12	1.6885489398884e-07	3.9360966771132e-06
ENSG00000112592.16	ENSG00000112592	chr6	dexseq_prepare_annotation2.py	exon	.	+	.	TBP	12	1.68959408496071e-07	3.9360966771132e-06
ENSG00000133665.11	ENSG00000133665	chr10	dexseq_prepare_annotation2.py	exon	.	+	.	DYDC2	7	1.72130962174515e-07	4.0032079175992e-06
ENSG00000013725.38	ENSG00000013725	chr11	dexseq_prepare_annotation2.py	exon	.	+	.	CD6	24	1.73931521081833e-07	4.03826169014279e-06
ENSG00000220205.ENSG00000179094.ENSG00000263620.79	ENSG00000220205+ENSG00000179094+ENSG00000263620	chr17	dexseq_prepare_annotation2.py	exon	.	-	.		46	1.74929424230312e-07	4.05459311919685e-06
ENSG00000171316.61	ENSG00000171316	chr8	dexseq_prepare_annotation2.py	exon	.	+	.	CHD7	33	1.81943296983044e-07	4.21007615607152e-06
ENSG00000140382.36	ENSG00000140382	chr15	dexseq_prepare_annotation2.py	exon	.	+	.	HMG20A	19	1.82486656498846e-07	4.21556423938946e-06
ENSG00000092054.38	ENSG00000092054	chr14	dexseq_prepare_annotation2.py	exon	.	-	.	MYH7	8	1.83460326103511e-07	4.23095773834696e-06
ENSG00000077809.43	ENSG00000077809	chr7	dexseq_prepare_annotation2.py	exon	.	+	.	GTF2I	28	1.85671697032317e-07	4.2747958607708e-06
ENSG00000256269.22	ENSG00000256269	chr11	dexseq_prepare_annotation2.py	exon	.	+	.	HMBS	5	1.90070537324249e-07	4.36876654070159e-06
ENSG00000052749.30	ENSG00000052749	chr10	dexseq_prepare_annotation2.py	exon	.	-	.	RRP12	9	1.92709967025878e-07	4.41998065897894e-06
ENSG00000142611.19	ENSG00000142611	chr1	dexseq_prepare_annotation2.py	exon	.	+	.	PRDM16	9	1.92940759445551e-07	4.41998065897894e-06
ENSG00000197253.13	ENSG00000197253	chr16	dexseq_prepare_annotation2.py	exon	.	-	.	TPSB2	6	1.93976786838862e-07	4.43633289235456e-06
ENSG00000170921.43	ENSG00000170921	chr17	dexseq_prepare_annotation2.py	exon	.	+	.	TANC2	18	2.02427098725592e-07	4.62191757090207e-06
ENSG00000113552.25	ENSG00000113552	chr5	dexseq_prepare_annotation2.py	exon	.	-	.	GNPDA1	10	2.0643338107648e-07	4.70558740175659e-06
ENSG00000258976.4	ENSG00000258976	chr14	dexseq_prepare_annotation2.py	exon	.	-	.	CTD-2207P18.2	4	2.07593482755011e-07	4.72421003400164e-06
ENSG00000255591.ENSG00000147140.49	ENSG00000255591+ENSG00000147140	chrX	dexseq_prepare_annotation2.py	exon	.	+	.		35	2.09679261081951e-07	4.75829496414595e-06
ENSG00000263053.ENSG00000171282.43	ENSG00000263053+ENSG00000171282	chr17	dexseq_prepare_annotation2.py	exon	.	+	.		27	2.09782469729561e-07	4.75829496414595e-06
ENSG00000141279.84	ENSG00000141279	chr17	dexseq_prepare_annotation2.py	exon	.	+	.	NPEPPS	29	2.10188005251111e-07	4.75965206627845e-06
ENSG00000102897.25	ENSG00000102897	chr16	dexseq_prepare_annotation2.py	exon	.	+	.	LYRM1	16	2.11917405237086e-07	4.79027552299299e-06
ENSG00000147889.39	ENSG00000147889	chr9	dexseq_prepare_annotation2.py	exon	.	-	.	CDKN2A	19	2.12236204897278e-07	4.79027552299299e-06
ENSG00000140983.87	ENSG00000140983	chr16	dexseq_prepare_annotation2.py	exon	.	+	.	RHOT2	65	2.1334632604458e-07	4.80745043695872e-06
ENSG00000007545.ENSG00000261732.ENSG00000206053.44	ENSG00000007545+ENSG00000261732+ENSG00000206053	chr16	dexseq_prepare_annotation2.py	exon	.	+	.		23	2.14929343497146e-07	4.83520784521031e-06
ENSG00000100883.35	ENSG00000100883	chr14	dexseq_prepare_annotation2.py	exon	.	+	.	SRP54	17	2.15596209195677e-07	4.84229789266897e-06
ENSG00000168078.15	ENSG00000168078	chr8	dexseq_prepare_annotation2.py	exon	.	-	.	PBK	10	2.16266856996296e-07	4.84944965329806e-06
ENSG00000138400.24	ENSG00000138400	chr2	dexseq_prepare_annotation2.py	exon	.	-	.	MDH1B	13	2.17836503122542e-07	4.87670402437587e-06
ENSG00000157404.26	ENSG00000157404	chr4	dexseq_prepare_annotation2.py	exon	.	+	.	KIT	15	2.25112409241196e-07	5.03140852342986e-06
ENSG00000204745.30	ENSG00000204745	chr2	dexseq_prepare_annotation2.py	exon	.	+	.	AC083899.3	28	2.29954867846583e-07	5.13131056809036e-06
ENSG00000118369.23	ENSG00000118369	chr11	dexseq_prepare_annotation2.py	exon	.	+	.	USP35	13	2.41304979288071e-07	5.37586885896143e-06
ENSG00000232732.49	ENSG00000232732	chr2	dexseq_prepare_annotation2.py	exon	.	-	.	AC073043.1	40	2.68994740067888e-07	5.98306879039529e-06
ENSG00000103653.43	ENSG00000103653	chr15	dexseq_prepare_annotation2.py	exon	.	+	.	CSK	10	2.71901633962444e-07	6.03797047805633e-06
ENSG00000118804.ENSG00000189157.ENSG00000272414.39	ENSG00000118804+ENSG00000189157+ENSG00000272414	chr4	dexseq_prepare_annotation2.py	exon	.	+	.		26	2.7665362670064e-07	6.13360246765605e-06
ENSG00000242600.19	ENSG00000242600	chr10	dexseq_prepare_annotation2.py	exon	.	+	.	MBL1P	9	2.79440957844875e-07	6.18543907975602e-06
ENSG00000012504.24	ENSG00000012504	chr12	dexseq_prepare_annotation2.py	exon	.	+	.	NR1H4	16	2.84007052322544e-07	6.27641909530783e-06
ENSG00000117448.23	ENSG00000117448	chr1	dexseq_prepare_annotation2.py	exon	.	+	.	AKR1A1	4	2.87595675864806e-07	6.33854921686808e-06
ENSG00000260765.10	ENSG00000260765	chr16	dexseq_prepare_annotation2.py	exon	.	+	.	CES1P2	4	2.87739196727379e-07	6.33854921686808e-06
ENSG00000003756.ENSG00000004534.144	ENSG00000003756+ENSG00000004534	chr3	dexseq_prepare_annotation2.py	exon	.	+	.		55	2.90755834825236e-07	6.39477050139592e-06
ENSG00000123562.4	ENSG00000123562	chrX	dexseq_prepare_annotation2.py	exon	.	-	.	MORF4L2	4	2.98196822855928e-07	6.54796468433878e-06
ENSG00000215424.19	ENSG00000215424	chr21	dexseq_prepare_annotation2.py	exon	.	+	.	MCM3AP-AS1	15	3.00376943823887e-07	6.58533401682688e-06
ENSG00000123104.53	ENSG00000123104	chr12	dexseq_prepare_annotation2.py	exon	.	-	.	ITPR2	36	3.07960624412164e-07	6.74086148951777e-06
ENSG00000204790.57	ENSG00000204790	chr9	dexseq_prepare_annotation2.py	exon	.	-	.	CBWD6	30	3.11021650849269e-07	6.79252105431573e-06
ENSG00000063046.41	ENSG00000063046	chr12	dexseq_prepare_annotation2.py	exon	.	+	.	EIF4B	9	3.11307436466678e-07	6.79252105431573e-06
ENSG00000159674.51	ENSG00000159674	chr4	dexseq_prepare_annotation2.py	exon	.	-	.	SPON2	23	3.12970131570508e-07	6.81799489155499e-06
ENSG00000092094.42	ENSG00000092094	chr14	dexseq_prepare_annotation2.py	exon	.	-	.	OSGEP	23	3.13503674159547e-07	6.81882872958711e-06
ENSG00000175497.46	ENSG00000175497	chr2	dexseq_prepare_annotation2.py	exon	.	+	.	DPP10	10	3.18100833499902e-07	6.90790579751837e-06
ENSG00000077782.99	ENSG00000077782	chr8	dexseq_prepare_annotation2.py	exon	.	-	.	FGFR1	41	3.19134380543205e-07	6.91943645876984e-06
ENSG00000259460.1	ENSG00000259460	chr15	dexseq_prepare_annotation2.py	exon	.	+	.	RP11-128A17.1	2	3.22467758443036e-07	6.98071713560333e-06
ENSG00000233932.ENSG00000074803.52	ENSG00000233932+ENSG00000074803	chr15	dexseq_prepare_annotation2.py	exon	.	+	.		28	3.28164623802702e-07	7.09288938856452e-06
ENSG00000134398.36	ENSG00000134398	chr16	dexseq_prepare_annotation2.py	exon	.	-	.	ERN2	16	3.3959851773972e-07	7.32851472138003e-06
ENSG00000145012.44	ENSG00000145012	chr3	dexseq_prepare_annotation2.py	exon	.	+	.	LPP	15	3.41097390696366e-07	7.34934096260965e-06
ENSG00000233725.19	ENSG00000233725	chr13	dexseq_prepare_annotation2.py	exon	.	+	.	LINC00284	14	3.49911180542472e-07	7.52746427141994e-06
ENSG00000070087.ENSG00000206199.ENSG00000251854.72	ENSG00000070087+ENSG00000206199+ENSG00000251854	chr3	dexseq_prepare_annotation2.py	exon	.	-	.		25	3.52705493589615e-07	7.57136075013037e-06
ENSG00000041353.15	ENSG00000041353	chr18	dexseq_prepare_annotation2.py	exon	.	+	.	RAB27B	6	3.53051539917468e-07	7.57136075013037e-06
ENSG00000129933.56	ENSG00000129933	chr19	dexseq_prepare_annotation2.py	exon	.	+	.	MAU2	27	3.62783927875518e-07	7.76797685690533e-06
ENSG00000178252.ENSG00000178467.86	ENSG00000178252+ENSG00000178467	chr3	dexseq_prepare_annotation2.py	exon	.	+	.		21	3.72933349196325e-07	7.97289806170031e-06
ENSG00000204463.82	ENSG00000204463	chr6	dexseq_prepare_annotation2.py	exon	.	-	.	BAG6	19	3.75937053883611e-07	8.02465326801481e-06
ENSG00000119321.32	ENSG00000119321	chr9	dexseq_prepare_annotation2.py	exon	.	-	.	FKBP15	13	3.76725114475638e-07	8.02902689798853e-06
ENSG00000116809.22	ENSG00000116809	chr1	dexseq_prepare_annotation2.py	exon	.	-	.	ZBTB17	15	3.94276689038054e-07	8.39011043999372e-06
ENSG00000225868.10	ENSG00000225868	chr19	dexseq_prepare_annotation2.py	exon	.	-	.	AC016582.2	2	3.97268158163929e-07	8.44072222469287e-06
ENSG00000175701.12	ENSG00000175701	chr2	dexseq_prepare_annotation2.py	exon	.	-	.	LINC00116	10	4.08806752705712e-07	8.67249826078928e-06
ENSG00000140939.35	ENSG00000140939	chr16	dexseq_prepare_annotation2.py	exon	.	+	.	NOL3	28	4.11613222437201e-07	8.71860130233136e-06
ENSG00000203666.40	ENSG00000203666	chr1	dexseq_prepare_annotation2.py	exon	.	+	.	EFCAB2	12	4.18756948884461e-07	8.85629135520931e-06
ENSG00000176761.7	ENSG00000176761	chr19	dexseq_prepare_annotation2.py	exon	.	+	.	ZNF285B	7	4.19795548175127e-07	8.86463973508458e-06
ENSG00000159217.ENSG00000264552.21	ENSG00000159217+ENSG00000264552	chr17	dexseq_prepare_annotation2.py	exon	.	+	.		9	4.27010590462345e-07	9.0031880696563e-06
ENSG00000134901.16	ENSG00000134901	chr13	dexseq_prepare_annotation2.py	exon	.	-	.	KDELC1	14	4.43140683246532e-07	9.32899224302485e-06
ENSG00000223345.3	ENSG00000223345	chr1	dexseq_prepare_annotation2.py	exon	.	+	.	HIST2H2BA	4	4.71414669966785e-07	9.90906439099648e-06
ENSG00000158109.5	ENSG00000158109	chr1	dexseq_prepare_annotation2.py	exon	.	+	.	TPRG1L	6	4.7648608583968e-07	1.00003969967084e-05
ENSG00000100311.11	ENSG00000100311	chr22	dexseq_prepare_annotation2.py	exon	.	-	.	PDGFB	9	4.82812717783646e-07	1.01177557053961e-05
ENSG00000129292.53	ENSG00000129292	chr8	dexseq_prepare_annotation2.py	exon	.	+	.	PHF20L1	18	4.91150688194891e-07	1.02709670583269e-05
ENSG00000136828.45	ENSG00000136828	chr9	dexseq_prepare_annotation2.py	exon	.	+	.	RALGPS1	31	4.91615869511724e-07	1.02709670583269e-05
ENSG00000173812.20	ENSG00000173812	chr17	dexseq_prepare_annotation2.py	exon	.	+	.	EIF1	15	4.93933645930254e-07	1.03037552078299e-05
ENSG00000068650.ENSG00000234603.62	ENSG00000068650+ENSG00000234603	chr13	dexseq_prepare_annotation2.py	exon	.	+	.		17	5.0301706563976e-07	1.0477366051026e-05
ENSG00000007952.21	ENSG00000007952	chrX	dexseq_prepare_annotation2.py	exon	.	-	.	NOX1	14	5.16308821223539e-07	1.07379756051445e-05
ENSG00000204764.67	ENSG00000204764	chr5	dexseq_prepare_annotation2.py	exon	.	+	.	RANBP17	34	5.27041147949721e-07	1.09446493589318e-05
ENSG00000172890.75	ENSG00000172890	chr11	dexseq_prepare_annotation2.py	exon	.	+	.	NADSYN1	46	5.31072488643659e-07	1.10117560597077e-05
ENSG00000213904.20	ENSG00000213904	chr19	dexseq_prepare_annotation2.py	exon	.	+	.	LIPE-AS1	6	5.5700886332775e-07	1.15321774891676e-05
ENSG00000176853.39	ENSG00000176853	chr8	dexseq_prepare_annotation2.py	exon	.	+	.	FAM91A1	19	5.59444923757432e-07	1.15652217872257e-05
ENSG00000171988.32	ENSG00000171988	chr10	dexseq_prepare_annotation2.py	exon	.	-	.	JMJD1C	11	5.85102198387663e-07	1.20774918551744e-05
ENSG00000203832.84	ENSG00000203832	chr1	dexseq_prepare_annotation2.py	exon	.	-	.	NBPF20	43	5.92984381583198e-07	1.22218697090381e-05
ENSG00000169087.5	ENSG00000169087	chr3	dexseq_prepare_annotation2.py	exon	.	-	.	HSPBAP1	6	5.97414388802359e-07	1.22947702616306e-05
ENSG00000162366.9	ENSG00000162366	chr1	dexseq_prepare_annotation2.py	exon	.	-	.	PDZK1IP1	10	6.16582535094549e-07	1.26703109599728e-05
ENSG00000179698.42	ENSG00000179698	chr8	dexseq_prepare_annotation2.py	exon	.	+	.	KIAA1875	22	6.22506798736594e-07	1.27637354090781e-05
ENSG00000145362.95	ENSG00000145362	chr4	dexseq_prepare_annotation2.py	exon	.	+	.	ANK2	45	6.22983018223452e-07	1.27637354090781e-05
ENSG00000203618.ENSG00000184702.48	ENSG00000203618+ENSG00000184702	chr22	dexseq_prepare_annotation2.py	exon	.	+	.		9	6.25099881011721e-07	1.27880760204597e-05
ENSG00000084090.21	ENSG00000084090	chr2	dexseq_prepare_annotation2.py	exon	.	-	.	STARD7	7	6.34007572758282e-07	1.29510627028724e-05
ENSG00000047457.47	ENSG00000047457	chr3	dexseq_prepare_annotation2.py	exon	.	-	.	CP	30	6.49414366005967e-07	1.32461288758076e-05
ENSG00000254275.17	ENSG00000254275	chr8	dexseq_prepare_annotation2.py	exon	.	-	.	RP11-89M16.1	16	6.60298917935639e-07	1.34482181984288e-05
ENSG00000203722.8	ENSG00000203722	chr6	dexseq_prepare_annotation2.py	exon	.	-	.	RAET1G	8	6.70624808699622e-07	1.36383491376313e-05
ENSG00000249715.75	ENSG00000249715	chr2	dexseq_prepare_annotation2.py	exon	.	+	.	FER1L5	19	6.81827116174187e-07	1.3845716424021e-05
ENSG00000196757.ENSG00000197054.ENSG00000267179.8	ENSG00000196757+ENSG00000197054+ENSG00000267179	chr19	dexseq_prepare_annotation2.py	exon	.	+	.		8	6.92968762096748e-07	1.4051242881514e-05
ENSG00000125485.30	ENSG00000125485	chr9	dexseq_prepare_annotation2.py	exon	.	-	.	DDX31	21	6.94985518601273e-07	1.40683246192645e-05
ENSG00000147996.78	ENSG00000147996	chr9	dexseq_prepare_annotation2.py	exon	.	-	.	CBWD5	29	6.95854813024342e-07	1.40683246192645e-05
ENSG00000104974.17	ENSG00000104974	chr19	dexseq_prepare_annotation2.py	exon	.	+	.	LILRA1	16	7.04824778522263e-07	1.42287793998453e-05
ENSG00000181625.ENSG00000260280.ENSG00000213648.41	ENSG00000181625+ENSG00000260280+ENSG00000213648	chr16	dexseq_prepare_annotation2.py	exon	.	+	.		27	7.07931352647276e-07	1.42705693458971e-05
ENSG00000174695.14	ENSG00000174695	chr5	dexseq_prepare_annotation2.py	exon	.	-	.	TMEM167A	11	7.10882762427212e-07	1.42937980585115e-05
ENSG00000137337.35	ENSG00000137337	chr6	dexseq_prepare_annotation2.py	exon	.	-	.	MDC1	17	7.1116005738527e-07	1.42937980585115e-05
ENSG00000255608.1	ENSG00000255608	chr12	dexseq_prepare_annotation2.py	exon	.	+	.	RP3-377H17.2	2	7.38440797778458e-07	1.48204852825274e-05
ENSG00000104419.71	ENSG00000104419	chr8	dexseq_prepare_annotation2.py	exon	.	-	.	NDRG1	46	7.40343447331804e-07	1.48370430609378e-05
ENSG00000007264.42	ENSG00000007264	chr19	dexseq_prepare_annotation2.py	exon	.	-	.	MATK	8	7.61897527506321e-07	1.52468098237021e-05
ENSG00000106560.6	ENSG00000106560	chr7	dexseq_prepare_annotation2.py	exon	.	+	.	GIMAP2	3	7.69125703843239e-07	1.53691185638806e-05
ENSG00000139687.36	ENSG00000139687	chr13	dexseq_prepare_annotation2.py	exon	.	+	.	RB1	18	7.70831230392521e-07	1.53808759131076e-05
ENSG00000102103.35	ENSG00000102103	chrX	dexseq_prepare_annotation2.py	exon	.	+	.	PQBP1	13	7.74766983102249e-07	1.54370359238086e-05
ENSG00000134602.11	ENSG00000134602	chrX	dexseq_prepare_annotation2.py	exon	.	+	.	MST4	5	7.88259349068533e-07	1.56831715577681e-05
ENSG00000174469.30	ENSG00000174469	chr7	dexseq_prepare_annotation2.py	exon	.	+	.	CNTNAP2	9	7.96600299499889e-07	1.58262524148838e-05
ENSG00000173020.52	ENSG00000173020	chr11	dexseq_prepare_annotation2.py	exon	.	+	.	ADRBK1	19	8.14606331035493e-07	1.61606627747791e-05
ENSG00000122490.38	ENSG00000122490	chr18	dexseq_prepare_annotation2.py	exon	.	-	.	PQLC1	8	8.18776699680856e-07	1.62200253254763e-05
ENSG00000127720.31	ENSG00000127720	chr12	dexseq_prepare_annotation2.py	exon	.	+	.	METTL25	22	8.47370074591298e-07	1.67623436594439e-05
ENSG00000255819.ENSG00000183542.ENSG00000213809.34	ENSG00000255819+ENSG00000183542+ENSG00000213809	chr12	dexseq_prepare_annotation2.py	exon	.	-	.		5	8.65710702198315e-07	1.71005809868958e-05
ENSG00000196705.21	ENSG00000196705	chr19	dexseq_prepare_annotation2.py	exon	.	+	.	ZNF431	9	8.72125069035738e-07	1.72026045135874e-05
ENSG00000064687.41	ENSG00000064687	chr19	dexseq_prepare_annotation2.py	exon	.	+	.	ABCA7	20	8.73712866522312e-07	1.72092685926741e-05
ENSG00000185033.60	ENSG00000185033	chr15	dexseq_prepare_annotation2.py	exon	.	+	.	SEMA4B	29	8.8141449296762e-07	1.73361639131117e-05
ENSG00000184254.ENSG00000232386.ENSG00000259604.ENSG00000272808.ENSG00000272639.52	ENSG00000184254+ENSG00000232386+ENSG00000259604+ENSG00000272808+ENSG00000272639	chr15	dexseq_prepare_annotation2.py	exon	.	+	.		12	8.88746571282567e-07	1.74554390776297e-05
ENSG00000175203.70	ENSG00000175203	chr12	dexseq_prepare_annotation2.py	exon	.	-	.	DCTN2	30	8.92833013240175e-07	1.75107192682204e-05
ENSG00000039123.41	ENSG00000039123	chr5	dexseq_prepare_annotation2.py	exon	.	+	.	SKIV2L2	28	8.97091028335138e-07	1.75692023870813e-05
ENSG00000105298.33	ENSG00000105298	chr19	dexseq_prepare_annotation2.py	exon	.	-	.	CACTIN	18	9.06717208124018e-07	1.77325035816072e-05
ENSG00000214021.ENSG00000241553.ENSG00000250151.116	ENSG00000214021+ENSG00000241553+ENSG00000250151	chr3	dexseq_prepare_annotation2.py	exon	.	+	.		42	9.17056414753092e-07	1.79092662671214e-05
ENSG00000185774.28	ENSG00000185774	chr4	dexseq_prepare_annotation2.py	exon	.	-	.	KCNIP4	12	9.24103780399361e-07	1.8021332646655e-05
ENSG00000139613.55	ENSG00000139613	chr12	dexseq_prepare_annotation2.py	exon	.	-	.	SMARCC2	15	9.36057950994324e-07	1.82286363073407e-05
ENSG00000086717.33	ENSG00000086717	chrX	dexseq_prepare_annotation2.py	exon	.	+	.	PPEF1	20	9.49904133062727e-07	1.84526518242397e-05
ENSG00000184445.76	ENSG00000184445	chr12	dexseq_prepare_annotation2.py	exon	.	+	.	KNTC1	9	9.5024187560909e-07	1.84526518242397e-05
ENSG00000010292.62	ENSG00000010292	chr12	dexseq_prepare_annotation2.py	exon	.	+	.	NCAPD2	19	9.63374740820822e-07	1.86813287769311e-05
ENSG00000254634.ENSG00000183336.ENSG00000261740.32	ENSG00000254634+ENSG00000183336+ENSG00000261740	chr16	dexseq_prepare_annotation2.py	exon	.	-	.		14	1.00365601963917e-06	1.94350718402139e-05
ENSG00000058600.46	ENSG00000058600	chr16	dexseq_prepare_annotation2.py	exon	.	+	.	POLR3E	3	1.01127038986666e-06	1.95550150669722e-05
ENSG00000092929.71	ENSG00000092929	chr17	dexseq_prepare_annotation2.py	exon	.	-	.	UNC13D	14	1.05974670637073e-06	2.04636643103958e-05
ENSG00000164619.26	ENSG00000164619	chr7	dexseq_prepare_annotation2.py	exon	.	+	.	BMPER	10	1.06809170002111e-06	2.05959195040485e-05
ENSG00000118515.72	ENSG00000118515	chr6	dexseq_prepare_annotation2.py	exon	.	-	.	SGK1	48	1.07590541527366e-06	2.07175744859969e-05
ENSG00000268153.6	ENSG00000268153	chr19	dexseq_prepare_annotation2.py	exon	.	+	.	AC005176.2	7	1.08972788455853e-06	2.09355998283939e-05
ENSG00000229186.2	ENSG00000229186	chr12	dexseq_prepare_annotation2.py	exon	.	+	.	ADAM1A	2	1.09026910785578e-06	2.09355998283939e-05
ENSG00000134668.45	ENSG00000134668	chr1	dexseq_prepare_annotation2.py	exon	.	-	.	SPOCD1	19	1.09790591149647e-06	2.10528810438488e-05
ENSG00000135912.67	ENSG00000135912	chr2	dexseq_prepare_annotation2.py	exon	.	+	.	TTLL4	10	1.10396790997026e-06	2.1139680367831e-05
ENSG00000001626.43	ENSG00000001626	chr7	dexseq_prepare_annotation2.py	exon	.	+	.	CFTR	26	1.10761782635585e-06	2.11801142128713e-05
ENSG00000156599.20	ENSG00000156599	chr11	dexseq_prepare_annotation2.py	exon	.	+	.	ZDHHC5	13	1.11426743930381e-06	2.12777172043478e-05
ENSG00000250592.1	ENSG00000250592	chr3	dexseq_prepare_annotation2.py	exon	.	-	.	RP11-39E3.3	2	1.16792699490142e-06	2.22714942739651e-05
ENSG00000172824.40	ENSG00000172824	chr16	dexseq_prepare_annotation2.py	exon	.	+	.	CES4A	22	1.17414769328528e-06	2.2346447067381e-05
ENSG00000187736.ENSG00000213901.77	ENSG00000187736+ENSG00000213901	chr2	dexseq_prepare_annotation2.py	exon	.	-	.		45	1.17510369529226e-06	2.2346447067381e-05
ENSG00000099219.30	ENSG00000099219	chr9	dexseq_prepare_annotation2.py	exon	.	-	.	ERMP1	4	1.21156882825314e-06	2.30081098308817e-05
ENSG00000120526.15	ENSG00000120526	chr8	dexseq_prepare_annotation2.py	exon	.	-	.	NUDCD1	10	1.22174401017276e-06	2.31693822755628e-05
ENSG00000068354.17	ENSG00000068354	chrX	dexseq_prepare_annotation2.py	exon	.	+	.	TBC1D25	11	1.23348682418515e-06	2.33598990307856e-05
ENSG00000074054.71	ENSG00000074054	chr2	dexseq_prepare_annotation2.py	exon	.	-	.	CLASP1	46	1.24325752517177e-06	2.35125956134134e-05
ENSG00000144749.35	ENSG00000144749	chr3	dexseq_prepare_annotation2.py	exon	.	-	.	LRIG1	2	1.25045668390283e-06	2.36163067544226e-05
ENSG00000141480.55	ENSG00000141480	chr17	dexseq_prepare_annotation2.py	exon	.	+	.	ARRB2	34	1.25425616821218e-06	2.36556149643085e-05
ENSG00000239953.ENSG00000112130.29	ENSG00000239953+ENSG00000112130	chr6	dexseq_prepare_annotation2.py	exon	.	+	.		21	1.28354745600161e-06	2.41460388498473e-05
ENSG00000197969.92	ENSG00000197969	chr9	dexseq_prepare_annotation2.py	exon	.	+	.	VPS13A	26	1.28376673722314e-06	2.41460388498473e-05
ENSG00000226251.5	ENSG00000226251	chr1	dexseq_prepare_annotation2.py	exon	.	-	.	RP11-15I11.3	4	1.287820301772e-06	2.41892359001321e-05
ENSG00000182985.43	ENSG00000182985	chr11	dexseq_prepare_annotation2.py	exon	.	-	.	CADM1	15	1.29884735111376e-06	2.43631203407824e-05
ENSG00000178149.44	ENSG00000178149	chr3	dexseq_prepare_annotation2.py	exon	.	-	.	DALRD3	26	1.3030431509245e-06	2.44085688461612e-05
ENSG00000135622.17	ENSG00000135622	chr2	dexseq_prepare_annotation2.py	exon	.	+	.	SEMA4F	15	1.31280673046383e-06	2.45580476426983e-05
ENSG00000095627.28	ENSG00000095627	chr10	dexseq_prepare_annotation2.py	exon	.	+	.	TDRD1	16	1.35931998785496e-06	2.53936466659255e-05
ENSG00000161013.62	ENSG00000161013	chr5	dexseq_prepare_annotation2.py	exon	.	-	.	MGAT4B	29	1.36649383699158e-06	2.54930720158538e-05
ENSG00000186081.34	ENSG00000186081	chr12	dexseq_prepare_annotation2.py	exon	.	-	.	KRT5	14	1.37364158865019e-06	2.55917420737967e-05
ENSG00000165102.25	ENSG00000165102	chr8	dexseq_prepare_annotation2.py	exon	.	+	.	HGSNAT	10	1.38359148779196e-06	2.57422805458375e-05
ENSG00000164953.73	ENSG00000164953	chr8	dexseq_prepare_annotation2.py	exon	.	+	.	TMEM67	33	1.39120491490338e-06	2.58490003621993e-05
ENSG00000099899.ENSG00000243762.56	ENSG00000099899+ENSG00000243762	chr22	dexseq_prepare_annotation2.py	exon	.	-	.		25	1.40678547586658e-06	2.61032647327913e-05
ENSG00000166450.26	ENSG00000166450	chr15	dexseq_prepare_annotation2.py	exon	.	-	.	PRTG	24	1.41391881377536e-06	2.62003152463784e-05
ENSG00000067225.62	ENSG00000067225	chr15	dexseq_prepare_annotation2.py	exon	.	-	.	PKM	41	1.42423007767927e-06	2.63559135880218e-05
ENSG00000166387.82	ENSG00000166387	chr11	dexseq_prepare_annotation2.py	exon	.	+	.	PPFIBP2	65	1.43853640363289e-06	2.65849251076746e-05
ENSG00000063127.22	ENSG00000063127	chr19	dexseq_prepare_annotation2.py	exon	.	-	.	SLC6A16	8	1.49965394674393e-06	2.76772594353492e-05
ENSG00000223646.7	ENSG00000223646	chr7	dexseq_prepare_annotation2.py	exon	.	+	.	AC002463.3	8	1.52716083820759e-06	2.81471893178609e-05
ENSG00000148541.43	ENSG00000148541	chr10	dexseq_prepare_annotation2.py	exon	.	-	.	FAM13C	29	1.57102372552004e-06	2.89169179852406e-05
ENSG00000226742.13	ENSG00000226742	chr18	dexseq_prepare_annotation2.py	exon	.	+	.	HSBP1L1	14	1.62407536658002e-06	2.98534975261331e-05
ENSG00000025293.33	ENSG00000025293	chr20	dexseq_prepare_annotation2.py	exon	.	+	.	PHF20	13	1.62818201226786e-06	2.98890799265385e-05
ENSG00000105229.16	ENSG00000105229	chr19	dexseq_prepare_annotation2.py	exon	.	+	.	PIAS4	12	1.65794334693555e-06	3.03948921446188e-05
ENSG00000233528.3	ENSG00000233528	chr13	dexseq_prepare_annotation2.py	exon	.	+	.	LINC00430	4	1.67147251794705e-06	3.06021723764561e-05
ENSG00000125734.51	ENSG00000125734	chr19	dexseq_prepare_annotation2.py	exon	.	-	.	GPR108	14	1.69582546804034e-06	3.10068061673034e-05
ENSG00000114737.9	ENSG00000114737	chr3	dexseq_prepare_annotation2.py	exon	.	-	.	CISH	3	1.70896769584314e-06	3.12056594646796e-05
ENSG00000213398.ENSG00000124067.ENSG00000267660.56	ENSG00000213398+ENSG00000124067+ENSG00000267660	chr16	dexseq_prepare_annotation2.py	exon	.	-	.		18	1.73748739210615e-06	3.16844058470431e-05
ENSG00000013563.27	ENSG00000013563	chrX	dexseq_prepare_annotation2.py	exon	.	-	.	DNASE1L1	12	1.7531979698541e-06	3.19286106467609e-05
ENSG00000050165.40	ENSG00000050165	chr11	dexseq_prepare_annotation2.py	exon	.	-	.	DKK3	23	1.75619528284193e-06	3.19383781617031e-05
ENSG00000114698.26	ENSG00000114698	chr3	dexseq_prepare_annotation2.py	exon	.	-	.	PLSCR4	23	1.75837381221463e-06	3.19383781617031e-05
ENSG00000236144.15	ENSG00000236144	chr19	dexseq_prepare_annotation2.py	exon	.	-	.	AD000090.2	9	1.78246412797462e-06	3.23332886876872e-05
ENSG00000180817.4	ENSG00000180817	chr10	dexseq_prepare_annotation2.py	exon	.	-	.	PPA1	3	1.78891477151712e-06	3.24076033871681e-05
ENSG00000181513.42	ENSG00000181513	chr17	dexseq_prepare_annotation2.py	exon	.	+	.	ACBD4	4	1.85112839492461e-06	3.34905857310407e-05
ENSG00000036257.46	ENSG00000036257	chr2	dexseq_prepare_annotation2.py	exon	.	-	.	CUL3	24	1.8598762505864e-06	3.36046931995716e-05
ENSG00000081320.17	ENSG00000081320	chr2	dexseq_prepare_annotation2.py	exon	.	-	.	STK17B	12	1.86883944026419e-06	3.37223871737318e-05
ENSG00000159210.43	ENSG00000159210	chr17	dexseq_prepare_annotation2.py	exon	.	-	.	SNF8	20	1.90575347476473e-06	3.43434736132996e-05
ENSG00000020922.29	ENSG00000020922	chr11	dexseq_prepare_annotation2.py	exon	.	-	.	MRE11A	6	1.91176957359806e-06	3.44068542343765e-05
ENSG00000183291.17	ENSG00000183291	chr1	dexseq_prepare_annotation2.py	exon	.	-	.	SEP15	14	1.92612066197232e-06	3.46198815587922e-05
ENSG00000165495.42	ENSG00000165495	chr11	dexseq_prepare_annotation2.py	exon	.	+	.	PKNOX2	28	1.96369411937305e-06	3.52460507127251e-05
ENSG00000139668.12	ENSG00000139668	chr13	dexseq_prepare_annotation2.py	exon	.	+	.	WDFY2	9	1.96607836631122e-06	3.52460507127251e-05
ENSG00000130723.34	ENSG00000130723	chr9	dexseq_prepare_annotation2.py	exon	.	+	.	PRRC2B	12	1.98821180003844e-06	3.55798270433081e-05
ENSG00000108294.14	ENSG00000108294	chr17	dexseq_prepare_annotation2.py	exon	.	+	.	PSMB3	4	1.98986539972016e-06	3.55798270433081e-05
ENSG00000196155.51	ENSG00000196155	chr16	dexseq_prepare_annotation2.py	exon	.	+	.	PLEKHG4	5	2.00681575109598e-06	3.58210031724553e-05
ENSG00000012822.64	ENSG00000012822	chr12	dexseq_prepare_annotation2.py	exon	.	-	.	CALCOCO1	26	2.0085571215235e-06	3.58210031724553e-05
ENSG00000185010.33	ENSG00000185010	chrX	dexseq_prepare_annotation2.py	exon	.	-	.	F8	24	2.02262021165624e-06	3.60251423985551e-05
ENSG00000099785.20	ENSG00000099785	chr19	dexseq_prepare_annotation2.py	exon	.	+	.	MARCH2	10	2.04255481215651e-06	3.63331972270941e-05
ENSG00000133818.15	ENSG00000133818	chr11	dexseq_prepare_annotation2.py	exon	.	-	.	RRAS2	10	2.04998985484857e-06	3.64184004149099e-05
ENSG00000107521.39	ENSG00000107521	chr10	dexseq_prepare_annotation2.py	exon	.	-	.	HPS1	12	2.10793722583539e-06	3.73815223778627e-05
ENSG00000100154.11	ENSG00000100154	chr22	dexseq_prepare_annotation2.py	exon	.	-	.	TTC28	3	2.10963414349211e-06	3.73815223778627e-05
ENSG00000168389.28	ENSG00000168389	chr1	dexseq_prepare_annotation2.py	exon	.	+	.	MFSD2A	25	2.11817326903199e-06	3.74845881337177e-05
ENSG00000269793.ENSG00000268067.15	ENSG00000269793+ENSG00000268067	chr19	dexseq_prepare_annotation2.py	exon	.	+	.		8	2.13111409181795e-06	3.76651846163665e-05
ENSG00000135218.33	ENSG00000135218	chr7	dexseq_prepare_annotation2.py	exon	.	+	.	CD36	17	2.17938903760395e-06	3.84664677123791e-05
ENSG00000187323.68	ENSG00000187323	chr18	dexseq_prepare_annotation2.py	exon	.	+	.	DCC	19	2.18421946933424e-06	3.84664677123791e-05
ENSG00000163755.27	ENSG00000163755	chr3	dexseq_prepare_annotation2.py	exon	.	+	.	HPS3	17	2.18487238480303e-06	3.84664677123791e-05
ENSG00000155761.77	ENSG00000155761	chr1	dexseq_prepare_annotation2.py	exon	.	-	.	SPAG17	53	2.18762668643178e-06	3.84664677123791e-05
ENSG00000104472.11	ENSG00000104472	chr8	dexseq_prepare_annotation2.py	exon	.	+	.	CHRAC1	12	2.20348839555243e-06	3.86959543749565e-05
ENSG00000177728.ENSG00000265636.28	ENSG00000177728+ENSG00000265636	chr17	dexseq_prepare_annotation2.py	exon	.	+	.		23	2.2362541906629e-06	3.92213346459195e-05
ENSG00000198075.11	ENSG00000198075	chr2	dexseq_prepare_annotation2.py	exon	.	+	.	SULT1C4	9	2.30639257288508e-06	4.04000164675341e-05
ENSG00000002079.31	ENSG00000002079	chr7	dexseq_prepare_annotation2.py	exon	.	+	.	MYH16	9	2.3167511250954e-06	4.05298977005254e-05
ENSG00000239381.6	ENSG00000239381	chr3	dexseq_prepare_annotation2.py	exon	.	-	.	RP11-4B14.3	4	2.3851937995438e-06	4.16742997869532e-05
ENSG00000099330.37	ENSG00000099330	chr19	dexseq_prepare_annotation2.py	exon	.	+	.	OCEL1	14	2.39819020748215e-06	4.18482671439977e-05
ENSG00000104904.32	ENSG00000104904	chr19	dexseq_prepare_annotation2.py	exon	.	+	.	OAZ1	18	2.40659150111798e-06	4.19417111232814e-05
ENSG00000129467.ENSG00000129465.ENSG00000258973.100	ENSG00000129467+ENSG00000129465+ENSG00000258973	chr14	dexseq_prepare_annotation2.py	exon	.	-	.		68	2.43237100014368e-06	4.23374006700104e-05
ENSG00000090659.24	ENSG00000090659	chr19	dexseq_prepare_annotation2.py	exon	.	-	.	CD209	7	2.45290853252534e-06	4.26409654997587e-05
ENSG00000095564.35	ENSG00000095564	chr10	dexseq_prepare_annotation2.py	exon	.	+	.	BTAF1	33	2.45807898825293e-06	4.26769628124418e-05
ENSG00000174485.45	ENSG00000174485	chr15	dexseq_prepare_annotation2.py	exon	.	-	.	DENND4A	11	2.48536934686269e-06	4.30964296821228e-05
ENSG00000133256.41	ENSG00000133256	chr4	dexseq_prepare_annotation2.py	exon	.	+	.	PDE6B	25	2.59918938317823e-06	4.50133829277961e-05
ENSG00000252974.ENSG00000139116.68	ENSG00000252974+ENSG00000139116	chr12	dexseq_prepare_annotation2.py	exon	.	-	.		40	2.61211193107816e-06	4.51511248757513e-05
ENSG00000196367.ENSG00000242687.94	ENSG00000196367+ENSG00000242687	chr7	dexseq_prepare_annotation2.py	exon	.	+	.		54	2.61370181042808e-06	4.51511248757513e-05
ENSG00000099250.39	ENSG00000099250	chr10	dexseq_prepare_annotation2.py	exon	.	-	.	NRP1	29	2.62347766609128e-06	4.52632086550686e-05
ENSG00000109576.17	ENSG00000109576	chr4	dexseq_prepare_annotation2.py	exon	.	-	.	AADAT	11	2.63824907065926e-06	4.54610928721361e-05
ENSG00000149925.77	ENSG00000149925	chr16	dexseq_prepare_annotation2.py	exon	.	+	.	ALDOA	39	2.6628227880995e-06	4.58271801831923e-05
ENSG00000196954.36	ENSG00000196954	chr11	dexseq_prepare_annotation2.py	exon	.	-	.	CASP4	4	2.69197014052205e-06	4.62709674091231e-05
ENSG00000161574.ENSG00000267596.ENSG00000213494.24	ENSG00000161574+ENSG00000267596+ENSG00000213494	chr17	dexseq_prepare_annotation2.py	exon	.	-	.		24	2.69708426577398e-06	4.63010675451073e-05
ENSG00000242111.7	ENSG00000242111	chr9	dexseq_prepare_annotation2.py	exon	.	+	.	RP11-86L19.2	6	2.71467070368322e-06	4.6544939288058e-05
ENSG00000140400.118	ENSG00000140400	chr15	dexseq_prepare_annotation2.py	exon	.	-	.	MAN2C1	34	2.80524511541829e-06	4.80380780461182e-05
ENSG00000170074.75	ENSG00000170074	chr5	dexseq_prepare_annotation2.py	exon	.	-	.	FAM153A	14	2.88845928600609e-06	4.94016241611576e-05
ENSG00000262333.ENSG00000167720.22	ENSG00000262333+ENSG00000167720	chr17	dexseq_prepare_annotation2.py	exon	.	+	.		11	2.96558908515233e-06	5.0657854248607e-05
ENSG00000141556.92	ENSG00000141556	chr17	dexseq_prepare_annotation2.py	exon	.	+	.	TBCD	45	3.00237581422929e-06	5.12226892321051e-05
ENSG00000225957.2	ENSG00000225957	chrX	dexseq_prepare_annotation2.py	exon	.	+	.	CTD-2267G17.2	3	3.08624178225045e-06	5.25883376955745e-05
ENSG00000037749.ENSG00000164574.54	ENSG00000037749+ENSG00000164574	chr5	dexseq_prepare_annotation2.py	exon	.	+	.		30	3.1329307200097e-06	5.3317911190474e-05
ENSG00000143858.9	ENSG00000143858	chr1	dexseq_prepare_annotation2.py	exon	.	-	.	SYT2	6	3.14771355830874e-06	5.35033583590058e-05
ENSG00000207945.ENSG00000100124.34	ENSG00000207945+ENSG00000100124	chr22	dexseq_prepare_annotation2.py	exon	.	-	.		11	3.1670514551487e-06	5.37656774777895e-05
ENSG00000252561.ENSG00000008517.70	ENSG00000252561+ENSG00000008517	chr16	dexseq_prepare_annotation2.py	exon	.	+	.		28	3.19409391610226e-06	5.41579864986403e-05
ENSG00000163605.ENSG00000172986.31	ENSG00000163605+ENSG00000172986	chr3	dexseq_prepare_annotation2.py	exon	.	+	.		3	3.21374914273912e-06	5.44242290248858e-05
ENSG00000162493.25	ENSG00000162493	chr1	dexseq_prepare_annotation2.py	exon	.	+	.	PDPN	21	3.22649399556706e-06	5.45729352960286e-05
ENSG00000241015.ENSG00000160336.26	ENSG00000241015+ENSG00000160336	chr19	dexseq_prepare_annotation2.py	exon	.	+	.		19	3.29521331578049e-06	5.5666867400817e-05
ENSG00000258913.6	ENSG00000258913	chr14	dexseq_prepare_annotation2.py	exon	.	+	.	RP11-260M19.2	7	3.30934678705353e-06	5.58371158874425e-05
ENSG00000135362.31	ENSG00000135362	chr11	dexseq_prepare_annotation2.py	exon	.	+	.	PRR5L	23	3.31935653218124e-06	5.59374550000872e-05
ENSG00000181450.12	ENSG00000181450	chr1	dexseq_prepare_annotation2.py	exon	.	+	.	ZNF678	6	3.32705565394506e-06	5.59986579994078e-05
ENSG00000149182.ENSG00000270060.71	ENSG00000149182+ENSG00000270060	chr11	dexseq_prepare_annotation2.py	exon	.	-	.		38	3.35495197276914e-06	5.63582125449306e-05
ENSG00000082196.ENSG00000250767.ENSG00000273294.ENSG00000242110.41	ENSG00000082196+ENSG00000250767+ENSG00000273294+ENSG00000242110	chr5	dexseq_prepare_annotation2.py	exon	.	-	.		19	3.35660475645287e-06	5.63582125449306e-05
ENSG00000121749.47	ENSG00000121749	chr12	dexseq_prepare_annotation2.py	exon	.	+	.	TBC1D15	6	3.36598912543202e-06	5.64469406564532e-05
ENSG00000080345.65	ENSG00000080345	chr2	dexseq_prepare_annotation2.py	exon	.	+	.	RIF1	41	3.38385460490948e-06	5.6677506326513e-05
ENSG00000255507.15	ENSG00000255507	chr11	dexseq_prepare_annotation2.py	exon	.	-	.	RP11-535A19.2	9	3.4337930732707e-06	5.74440620082514e-05
ENSG00000239002.2	ENSG00000239002	chr12	dexseq_prepare_annotation2.py	exon	.	+	.	SCARNA10	3	3.48822790580167e-06	5.82838856882007e-05
ENSG00000117054.ENSG00000207241.ENSG00000201487.ENSG00000137955.ENSG00000206620.88	ENSG00000117054+ENSG00000207241+ENSG00000201487+ENSG00000137955+ENSG00000206620	chr1	dexseq_prepare_annotation2.py	exon	.	+	.		38	3.5027676003612e-06	5.84558840263914e-05
ENSG00000226926.11	ENSG00000226926	chr5	dexseq_prepare_annotation2.py	exon	.	-	.	AC010423.1	8	3.55234183406246e-06	5.92114314423389e-05
ENSG00000119397.60	ENSG00000119397	chr9	dexseq_prepare_annotation2.py	exon	.	+	.	CNTRL	48	3.61998019933872e-06	6.02440759726605e-05
ENSG00000230453.19	ENSG00000230453	chr9	dexseq_prepare_annotation2.py	exon	.	+	.	ANKRD18B	15	3.62304582403856e-06	6.02440759726605e-05
ENSG00000104368.37	ENSG00000104368	chr8	dexseq_prepare_annotation2.py	exon	.	-	.	PLAT	21	3.6383223684255e-06	6.03133699104211e-05
ENSG00000119383.39	ENSG00000119383	chr9	dexseq_prepare_annotation2.py	exon	.	+	.	PPP2R4	27	3.64080596591601e-06	6.03133699104211e-05
ENSG00000065809.61	ENSG00000065809	chr10	dexseq_prepare_annotation2.py	exon	.	-	.	FAM107B	22	3.64423903368908e-06	6.03133699104211e-05
ENSG00000173715.ENSG00000173653.69	ENSG00000173715+ENSG00000173653	chr11	dexseq_prepare_annotation2.py	exon	.	+	.		25	3.64729092783812e-06	6.03133699104211e-05
ENSG00000123415.56	ENSG00000123415	chr12	dexseq_prepare_annotation2.py	exon	.	-	.	SMUG1	37	3.6491165844989e-06	6.03133699104211e-05
ENSG00000109466.33	ENSG00000109466	chr4	dexseq_prepare_annotation2.py	exon	.	+	.	KLHL2	18	3.6543969593762e-06	6.03282222262489e-05
ENSG00000155849.54	ENSG00000155849	chr7	dexseq_prepare_annotation2.py	exon	.	-	.	ELMO1	42	3.683548869019e-06	6.07037293253663e-05
ENSG00000125730.53	ENSG00000125730	chr19	dexseq_prepare_annotation2.py	exon	.	-	.	C3	32	3.6859614843119e-06	6.07037293253663e-05
ENSG00000134115.35	ENSG00000134115	chr3	dexseq_prepare_annotation2.py	exon	.	+	.	CNTN6	27	3.78246858737386e-06	6.22186708613659e-05
ENSG00000183044.51	ENSG00000183044	chr16	dexseq_prepare_annotation2.py	exon	.	+	.	ABAT	13	3.81743414539864e-06	6.26924679379496e-05
ENSG00000167613.20	ENSG00000167613	chr19	dexseq_prepare_annotation2.py	exon	.	-	.	LAIR1	18	3.8203791836098e-06	6.26924679379496e-05
ENSG00000198077.16	ENSG00000198077	chr19	dexseq_prepare_annotation2.py	exon	.	-	.	CYP2A7	8	3.88360916540432e-06	6.36542035586746e-05
ENSG00000132970.7	ENSG00000132970	chr13	dexseq_prepare_annotation2.py	exon	.	+	.	WASF3	6	3.99496586496502e-06	6.54015339225188e-05
ENSG00000137642.40	ENSG00000137642	chr11	dexseq_prepare_annotation2.py	exon	.	+	.	SORL1	14	4.07490393605162e-06	6.66309707738227e-05
ENSG00000128951.32	ENSG00000128951	chr15	dexseq_prepare_annotation2.py	exon	.	+	.	DUT	18	4.1857878799436e-06	6.83629033583196e-05
ENSG00000170852.15	ENSG00000170852	chr7	dexseq_prepare_annotation2.py	exon	.	-	.	KBTBD2	11	4.21921508017725e-06	6.88271957628914e-05
ENSG00000054392.3	ENSG00000054392	chr1	dexseq_prepare_annotation2.py	exon	.	+	.	HHAT	3	4.23061782643548e-06	6.89315340051641e-05
ENSG00000160685.17	ENSG00000160685	chr1	dexseq_prepare_annotation2.py	exon	.	+	.	ZBTB7B	7	4.30150969738855e-06	7.00037653825598e-05
ENSG00000187775.94	ENSG00000187775	chr17	dexseq_prepare_annotation2.py	exon	.	-	.	DNAH17	69	4.30869371618933e-06	7.00378926617411e-05
ENSG00000139351.18	ENSG00000139351	chr12	dexseq_prepare_annotation2.py	exon	.	-	.	SYCP3	14	4.33924159413219e-06	7.04512715424669e-05
ENSG00000129673.12	ENSG00000129673	chr17	dexseq_prepare_annotation2.py	exon	.	+	.	AANAT	11	4.36450182233748e-06	7.07010066440453e-05
ENSG00000154359.28	ENSG00000154359	chr8	dexseq_prepare_annotation2.py	exon	.	-	.	LONRF1	13	4.36489364086566e-06	7.07010066440453e-05
ENSG00000122121.18	ENSG00000122121	chrX	dexseq_prepare_annotation2.py	exon	.	+	.	XPNPEP2	2	4.37152216073218e-06	7.07251669905531e-05
ENSG00000257093.ENSG00000244701.14	ENSG00000257093+ENSG00000244701	chr7	dexseq_prepare_annotation2.py	exon	.	-	.		12	4.52597918854599e-06	7.31381237886164e-05
ENSG00000215417.19	ENSG00000215417	chr13	dexseq_prepare_annotation2.py	exon	.	+	.	MIR17HG	15	4.58092164595607e-06	7.39391901776356e-05
ENSG00000187778.53	ENSG00000187778	chr12	dexseq_prepare_annotation2.py	exon	.	-	.	MCRS1	7	4.61506499525524e-06	7.44030618907192e-05
ENSG00000099953.33	ENSG00000099953	chr22	dexseq_prepare_annotation2.py	exon	.	+	.	MMP11	27	4.63568730238189e-06	7.46481202095835e-05
ENSG00000233532.5	ENSG00000233532	chr13	dexseq_prepare_annotation2.py	exon	.	+	.	LINC00460	5	4.68321073160595e-06	7.53145363046401e-05
ENSG00000175221.32	ENSG00000175221	chr19	dexseq_prepare_annotation2.py	exon	.	-	.	MED16	12	4.68801260989807e-06	7.53145363046401e-05
ENSG00000115266.29	ENSG00000115266	chr19	dexseq_prepare_annotation2.py	exon	.	+	.	APC2	12	4.70720950933856e-06	7.55348024761926e-05
ENSG00000156171.34	ENSG00000156171	chr1	dexseq_prepare_annotation2.py	exon	.	-	.	DRAM2	20	4.79958403809428e-06	7.69274424173248e-05
ENSG00000105278.34	ENSG00000105278	chr19	dexseq_prepare_annotation2.py	exon	.	-	.	ZFR2	25	4.8693704640714e-06	7.7884284663279e-05
ENSG00000105576.69	ENSG00000105576	chr19	dexseq_prepare_annotation2.py	exon	.	-	.	TNPO2	44	4.87059624455863e-06	7.7884284663279e-05
ENSG00000125450.72	ENSG00000125450	chr17	dexseq_prepare_annotation2.py	exon	.	+	.	NUP85	10	4.8809870883993e-06	7.79598958620436e-05
ENSG00000182934.28	ENSG00000182934	chr11	dexseq_prepare_annotation2.py	exon	.	-	.	SRPR	24	4.94991750605997e-06	7.88643267942472e-05
ENSG00000110911.72	ENSG00000110911	chr12	dexseq_prepare_annotation2.py	exon	.	-	.	SLC11A2	31	4.95080198603542e-06	7.88643267942472e-05
ENSG00000263738.ENSG00000120251.53	ENSG00000263738+ENSG00000120251	chr4	dexseq_prepare_annotation2.py	exon	.	+	.		20	4.95479682430446e-06	7.88643267942472e-05
ENSG00000215428.ENSG00000148357.68	ENSG00000215428+ENSG00000148357	chr9	dexseq_prepare_annotation2.py	exon	.	+	.		36	4.98494291912629e-06	7.92525336149317e-05
ENSG00000172375.45	ENSG00000172375	chr11	dexseq_prepare_annotation2.py	exon	.	+	.	C2CD2L	16	5.05279715947096e-06	8.02386520087614e-05
ENSG00000027847.20	ENSG00000027847	chr5	dexseq_prepare_annotation2.py	exon	.	+	.	B4GALT7	2	5.11182184988545e-06	8.10824461166161e-05
ENSG00000214514.24	ENSG00000214514	chr17	dexseq_prepare_annotation2.py	exon	.	-	.	KRT42P	5	5.17902298829899e-06	8.20538417754897e-05
ENSG00000196865.ENSG00000234631.14	ENSG00000196865+ENSG00000234631	chr10	dexseq_prepare_annotation2.py	exon	.	+	.		8	5.22252693115311e-06	8.26479894116276e-05
ENSG00000175029.37	ENSG00000175029	chr10	dexseq_prepare_annotation2.py	exon	.	-	.	CTBP2	29	5.24740521850631e-06	8.28704802284573e-05
ENSG00000022840.73	ENSG00000022840	chr12	dexseq_prepare_annotation2.py	exon	.	+	.	RNF10	27	5.24862425618934e-06	8.28704802284573e-05
ENSG00000151779.65	ENSG00000151779	chr2	dexseq_prepare_annotation2.py	exon	.	-	.	NBAS	5	5.42624026369392e-06	8.55451473696565e-05
ENSG00000144579.38	ENSG00000144579	chr2	dexseq_prepare_annotation2.py	exon	.	+	.	CTDSP1	3	5.43045168514525e-06	8.55451473696565e-05
ENSG00000162882.24	ENSG00000162882	chr2	dexseq_prepare_annotation2.py	exon	.	-	.	HAAO	10	5.48055538840382e-06	8.623575610005e-05
ENSG00000100346.49	ENSG00000100346	chr22	dexseq_prepare_annotation2.py	exon	.	+	.	CACNA1I	17	5.51753625324115e-06	8.67185378249135e-05
ENSG00000101977.41	ENSG00000101977	chrX	dexseq_prepare_annotation2.py	exon	.	-	.	MCF2	14	5.52892536410115e-06	8.67984542907008e-05
ENSG00000115902.15	ENSG00000115902	chr2	dexseq_prepare_annotation2.py	exon	.	+	.	SLC1A4	10	5.53695192275037e-06	8.68254602191653e-05
ENSG00000186160.12	ENSG00000186160	chr1	dexseq_prepare_annotation2.py	exon	.	+	.	CYP4Z1	10	5.54544501537576e-06	8.68597121407207e-05
ENSG00000178127.ENSG00000101745.ENSG00000265257.64	ENSG00000178127+ENSG00000101745+ENSG00000265257	chr18	dexseq_prepare_annotation2.py	exon	.	+	.		33	5.58335218337484e-06	8.73540827962554e-05
ENSG00000129680.32	ENSG00000129680	chrX	dexseq_prepare_annotation2.py	exon	.	-	.	MAP7D3	12	5.73194054581247e-06	8.95770231949445e-05
ENSG00000115234.38	ENSG00000115234	chr2	dexseq_prepare_annotation2.py	exon	.	+	.	SNX17	25	5.81191071766893e-06	9.07237945134533e-05
ENSG00000173068.31	ENSG00000173068	chr9	dexseq_prepare_annotation2.py	exon	.	-	.	BNC2	15	5.83393873962018e-06	9.08768832522729e-05
ENSG00000237190.4	ENSG00000237190	chr5	dexseq_prepare_annotation2.py	exon	.	-	.	CDKN2AIPNL	3	5.8411499359569e-06	9.08768832522729e-05
ENSG00000163785.28	ENSG00000163785	chr3	dexseq_prepare_annotation2.py	exon	.	-	.	RYK	14	5.84151958732289e-06	9.08768832522729e-05
ENSG00000175213.13	ENSG00000175213	chr11	dexseq_prepare_annotation2.py	exon	.	+	.	ZNF408	8	5.91967014043768e-06	9.19195380511349e-05
ENSG00000147613.7	ENSG00000147613	chr8	dexseq_prepare_annotation2.py	exon	.	-	.	PSKH2	7	5.92189353946518e-06	9.19195380511349e-05
ENSG00000178202.8	ENSG00000178202	chr11	dexseq_prepare_annotation2.py	exon	.	-	.	KDELC2	4	5.97908650287553e-06	9.27027736166558e-05
ENSG00000010327.56	ENSG00000010327	chr3	dexseq_prepare_annotation2.py	exon	.	+	.	STAB1	22	5.98855220303576e-06	9.27450919363289e-05
ENSG00000004455.31	ENSG00000004455	chr1	dexseq_prepare_annotation2.py	exon	.	-	.	AK2	3	6.05632574566257e-06	9.36893178272835e-05
ENSG00000133216.30	ENSG00000133216	chr1	dexseq_prepare_annotation2.py	exon	.	+	.	EPHB2	19	6.06509244301631e-06	9.37196327221644e-05
ENSG00000234362.5	ENSG00000234362	chr2	dexseq_prepare_annotation2.py	exon	.	-	.	AC104654.2	6	6.14718857457594e-06	9.48817178192394e-05
ENSG00000170448.29	ENSG00000170448	chr4	dexseq_prepare_annotation2.py	exon	.	-	.	NFXL1	23	6.15595030677672e-06	9.49105529940671e-05
ENSG00000224914.ENSG00000214562.14	ENSG00000224914+ENSG00000214562	chr10	dexseq_prepare_annotation2.py	exon	.	+	.		15	6.27222695426891e-06	9.65951014612688e-05
ENSG00000162039.17	ENSG00000162039	chr16	dexseq_prepare_annotation2.py	exon	.	-	.	MEIOB	2	6.40553650261432e-06	9.85379067798815e-05
ENSG00000232636.ENSG00000228824.17	ENSG00000232636+ENSG00000228824	chr13	dexseq_prepare_annotation2.py	exon	.	-	.		3	6.42681682547575e-06	9.86096264971549e-05
ENSG00000165923.17	ENSG00000165923	chr11	dexseq_prepare_annotation2.py	exon	.	-	.	AGBL2	16	6.42700956870271e-06	9.86096264971549e-05
ENSG00000116691.20	ENSG00000116691	chr1	dexseq_prepare_annotation2.py	exon	.	+	.	MIIP	6	6.43168540052623e-06	9.86096264971549e-05
ENSG00000135502.39	ENSG00000135502	chr12	dexseq_prepare_annotation2.py	exon	.	+	.	SLC26A10	24	6.52319919948491e-06	9.99014533687522e-05
ENSG00000184014.57	ENSG00000184014	chr11	dexseq_prepare_annotation2.py	exon	.	-	.	DENND5A	26	6.62057057038723e-06	0.000101196688001769
ENSG00000225697.70	ENSG00000225697	chr3	dexseq_prepare_annotation2.py	exon	.	-	.	SLC26A6	41	6.62247355386359e-06	0.000101196688001769
ENSG00000255275.ENSG00000159423.ENSG00000179002.ENSG00000169991.32	ENSG00000255275+ENSG00000159423+ENSG00000179002+ENSG00000169991	chr1	dexseq_prepare_annotation2.py	exon	.	-	.		10	6.68965112178078e-06	0.000102109885415386
ENSG00000172927.29	ENSG00000172927	chr11	dexseq_prepare_annotation2.py	exon	.	+	.	MYEOV	23	6.7058111291636e-06	0.000102243197814313
ENSG00000256121.ENSG00000092421.56	ENSG00000256121+ENSG00000092421	chr5	dexseq_prepare_annotation2.py	exon	.	-	.		10	6.75514959223007e-06	0.000102881526090513
ENSG00000107281.16	ENSG00000107281	chr9	dexseq_prepare_annotation2.py	exon	.	-	.	NPDC1	4	6.76857982745301e-06	0.00010297216250207
ENSG00000147223.5	ENSG00000147223	chrX	dexseq_prepare_annotation2.py	exon	.	-	.	RIPPLY1	6	7.00362711009817e-06	0.000106353114869056
ENSG00000257083.7	ENSG00000257083	chr12	dexseq_prepare_annotation2.py	exon	.	-	.	RP11-123O10.3	7	7.00659710083176e-06	0.000106353114869056
ENSG00000249961.30	ENSG00000249961	chr16	dexseq_prepare_annotation2.py	exon	.	-	.	CCDC79	16	7.01399101547811e-06	0.000106353114869056
ENSG00000102225.65	ENSG00000102225	chrX	dexseq_prepare_annotation2.py	exon	.	+	.	CDK16	18	7.1086900101126e-06	0.000107670455510704
ENSG00000141527.49	ENSG00000141527	chr17	dexseq_prepare_annotation2.py	exon	.	+	.	CARD14	34	7.29106830005575e-06	0.000110311459730953
ENSG00000068400.37	ENSG00000068400	chrX	dexseq_prepare_annotation2.py	exon	.	-	.	GRIPAP1	22	7.3140162284152e-06	0.000110537184887838
ENSG00000064393.20	ENSG00000064393	chr7	dexseq_prepare_annotation2.py	exon	.	-	.	HIPK2	7	7.42899899858557e-06	0.000112116304897298
ENSG00000265933.25	ENSG00000265933	chr18	dexseq_prepare_annotation2.py	exon	.	-	.	LINC00668	3	7.43478982940389e-06	0.000112116304897298
ENSG00000141646.ENSG00000267699.ENSG00000141642.58	ENSG00000141646+ENSG00000267699+ENSG00000141642	chr18	dexseq_prepare_annotation2.py	exon	.	+	.		22	7.44973776023038e-06	0.000112191218390403
ENSG00000167378.ENSG00000268361.ENSG00000073050.48	ENSG00000167378+ENSG00000268361+ENSG00000073050	chr19	dexseq_prepare_annotation2.py	exon	.	-	.		4	7.45605497001877e-06	0.000112191218390403
ENSG00000198198.88	ENSG00000198198	chr1	dexseq_prepare_annotation2.py	exon	.	+	.	SZT2	13	7.60622866794563e-06	0.000114325934825628
ENSG00000100239.29	ENSG00000100239	chr22	dexseq_prepare_annotation2.py	exon	.	+	.	PPP6R2	17	7.67131994515947e-06	0.000115178552895262
ENSG00000163810.21	ENSG00000163810	chr3	dexseq_prepare_annotation2.py	exon	.	+	.	TGM4	17	7.78414416743616e-06	0.000116745203591788
ENSG00000111275.ENSG00000111271.ENSG00000257767.53	ENSG00000111275+ENSG00000111271+ENSG00000257767	chr12	dexseq_prepare_annotation2.py	exon	.	+	.		6	7.84951936335056e-06	0.000117597587154092
ENSG00000166946.ENSG00000137842.74	ENSG00000166946+ENSG00000137842	chr15	dexseq_prepare_annotation2.py	exon	.	+	.		23	7.90546706349026e-06	0.000118307033184928
ENSG00000100376.35	ENSG00000100376	chr22	dexseq_prepare_annotation2.py	exon	.	+	.	FAM118A	27	7.94205387589745e-06	0.000118725513315262
ENSG00000133884.23	ENSG00000133884	chr11	dexseq_prepare_annotation2.py	exon	.	+	.	DPF2	3	8.11475878367194e-06	0.000121175703832533
ENSG00000168393.19	ENSG00000168393	chr2	dexseq_prepare_annotation2.py	exon	.	-	.	DTYMK	16	8.14017132256178e-06	0.000121423487290391
ENSG00000182866.25	ENSG00000182866	chr1	dexseq_prepare_annotation2.py	exon	.	+	.	LCK	14	8.15365500552403e-06	0.00012149298930309
ENSG00000070756.68	ENSG00000070756	chr8	dexseq_prepare_annotation2.py	exon	.	-	.	PABPC1	22	8.18625557748964e-06	0.000121846883017165
ENSG00000261771.ENSG00000260916.ENSG00000207964.ENSG00000256061.66	ENSG00000261771+ENSG00000260916+ENSG00000207964+ENSG00000256061	chr15	dexseq_prepare_annotation2.py	exon	.	-	.		39	8.39525888146994e-06	0.000124727693154555
ENSG00000159374.23	ENSG00000159374	chr2	dexseq_prepare_annotation2.py	exon	.	-	.	M1AP	11	8.3979206532737e-06	0.000124727693154555
ENSG00000124226.2	ENSG00000124226	chr20	dexseq_prepare_annotation2.py	exon	.	+	.	RNF114	3	8.45900182997118e-06	0.000125499501287762
ENSG00000222169.ENSG00000122692.15	ENSG00000222169+ENSG00000122692	chr9	dexseq_prepare_annotation2.py	exon	.	-	.		13	8.64716009539189e-06	0.000128152960380361
ENSG00000143493.5	ENSG00000143493	chr1	dexseq_prepare_annotation2.py	exon	.	-	.	INTS7	6	8.7489180385119e-06	0.000129521616724981
ENSG00000112655.56	ENSG00000112655	chr6	dexseq_prepare_annotation2.py	exon	.	+	.	PTK7	19	8.78489174140295e-06	0.000129914489254174
ENSG00000198231.28	ENSG00000198231	chr17	dexseq_prepare_annotation2.py	exon	.	+	.	DDX42	24	8.87878974316239e-06	0.00013116220727882
ENSG00000239827.ENSG00000168852.24	ENSG00000239827+ENSG00000168852	chr13	dexseq_prepare_annotation2.py	exon	.	-	.		15	8.9477309339312e-06	0.000132038970523435
ENSG00000128394.ENSG00000239713.35	ENSG00000128394+ENSG00000239713	chr22	dexseq_prepare_annotation2.py	exon	.	+	.		14	9.11292660940061e-06	0.000134332734002385
ENSG00000063176.35	ENSG00000063176	chr19	dexseq_prepare_annotation2.py	exon	.	+	.	SPHK2	18	9.26180835741795e-06	0.000136381366272653
ENSG00000171314.6	ENSG00000171314	chr10	dexseq_prepare_annotation2.py	exon	.	+	.	PGAM1	5	9.28819308451082e-06	0.000136528660172499
ENSG00000160593.12	ENSG00000160593	chr11	dexseq_prepare_annotation2.py	exon	.	-	.	AMICA1	2	9.29651061610257e-06	0.000136528660172499
ENSG00000165029.53	ENSG00000165029	chr9	dexseq_prepare_annotation2.py	exon	.	-	.	ABCA1	12	9.30156037491316e-06	0.000136528660172499
ENSG00000106617.46	ENSG00000106617	chr7	dexseq_prepare_annotation2.py	exon	.	-	.	PRKAG2	11	9.3538704758566e-06	0.00013715025421895
ENSG00000013523.22	ENSG00000013523	chr14	dexseq_prepare_annotation2.py	exon	.	-	.	ANGEL1	16	9.48068062535854e-06	0.000138861713670145
ENSG00000176927.42	ENSG00000176927	chr17	dexseq_prepare_annotation2.py	exon	.	+	.	EFCAB5	3	9.8824007200665e-06	0.000144591809897849
ENSG00000239539.ENSG00000204740.38	ENSG00000239539+ENSG00000204740	chr10	dexseq_prepare_annotation2.py	exon	.	+	.		29	9.91831330206645e-06	0.00014496320333636
ENSG00000169427.12	ENSG00000169427	chr8	dexseq_prepare_annotation2.py	exon	.	-	.	KCNK9	11	1.01498201688436e-05	0.000148160988375682
ENSG00000122497.17	ENSG00000122497	chr1	dexseq_prepare_annotation2.py	exon	.	-	.	NBPF14	5	1.01586267451078e-05	0.000148160988375682
ENSG00000224192.2	ENSG00000224192	chr22	dexseq_prepare_annotation2.py	exon	.	-	.	RP11-259P1.1	3	1.02066611714868e-05	0.000148704032813788
ENSG00000158089.50	ENSG00000158089	chr2	dexseq_prepare_annotation2.py	exon	.	-	.	GALNT14	29	1.02609867302386e-05	0.000149337489748335
ENSG00000226249.1	ENSG00000226249	chr6	dexseq_prepare_annotation2.py	exon	.	-	.	RP11-307P5.2	2	1.04315977676505e-05	0.000151660230269285
ENSG00000010704.29	ENSG00000010704	chr6	dexseq_prepare_annotation2.py	exon	.	+	.	HFE	12	1.04792781812115e-05	0.000152192723627552
ENSG00000177030.35	ENSG00000177030	chr11	dexseq_prepare_annotation2.py	exon	.	-	.	DEAF1	7	1.06062930312481e-05	0.000153875071079267
ENSG00000123870.18	ENSG00000123870	chr19	dexseq_prepare_annotation2.py	exon	.	+	.	ZNF137P	13	1.06538628037084e-05	0.000154238589175236
ENSG00000122966.ENSG00000221323.79	ENSG00000122966+ENSG00000221323	chr12	dexseq_prepare_annotation2.py	exon	.	-	.		28	1.06655419266433e-05	0.000154238589175236
ENSG00000152767.79	ENSG00000152767	chr13	dexseq_prepare_annotation2.py	exon	.	+	.	FARP1	39	1.06700281471429e-05	0.000154238589175236
ENSG00000146250.4	ENSG00000146250	chr6	dexseq_prepare_annotation2.py	exon	.	+	.	PRSS35	5	1.06786416609611e-05	0.000154238589175236
ENSG00000128585.42	ENSG00000128585	chr7	dexseq_prepare_annotation2.py	exon	.	+	.	MKLN1	23	1.06873630210035e-05	0.000154238589175236
ENSG00000144452.52	ENSG00000144452	chr2	dexseq_prepare_annotation2.py	exon	.	-	.	ABCA12	30	1.0813833574736e-05	0.000155900377651273
ENSG00000148219.38	ENSG00000148219	chr9	dexseq_prepare_annotation2.py	exon	.	-	.	ASTN2	34	1.08257471597682e-05	0.00015590887750595
ENSG00000131051.104	ENSG00000131051	chr20	dexseq_prepare_annotation2.py	exon	.	-	.	RBM39	3	1.08707697050393e-05	0.00015639368578786
ENSG00000260774.ENSG00000164366.4	ENSG00000260774+ENSG00000164366	chr5	dexseq_prepare_annotation2.py	exon	.	-	.		5	1.09574410293544e-05	0.000157476041849844
ENSG00000257891.5	ENSG00000257891	chr14	dexseq_prepare_annotation2.py	exon	.	+	.	CTD-2311B13.1	3	1.09943939773887e-05	0.000157745848753031
ENSG00000028203.83	ENSG00000028203	chr12	dexseq_prepare_annotation2.py	exon	.	+	.	VEZT	35	1.09991294888807e-05	0.000157745848753031
ENSG00000136436.69	ENSG00000136436	chr17	dexseq_prepare_annotation2.py	exon	.	+	.	CALCOCO2	29	1.10453590080965e-05	0.000158244019587381
ENSG00000101251.35	ENSG00000101251	chr20	dexseq_prepare_annotation2.py	exon	.	-	.	SEL1L2	5	1.10654330232753e-05	0.000158366821064922
ENSG00000263142.ENSG00000262633.ENSG00000108433.23	ENSG00000263142+ENSG00000262633+ENSG00000108433	chr17	dexseq_prepare_annotation2.py	exon	.	+	.		14	1.11196738890684e-05	0.000158977850576005
ENSG00000245384.9	ENSG00000245384	chr4	dexseq_prepare_annotation2.py	exon	.	+	.	AC004053.1	5	1.11772774619508e-05	0.000159635639103879
ENSG00000125247.37	ENSG00000125247	chr13	dexseq_prepare_annotation2.py	exon	.	-	.	TMTC4	20	1.14417749839572e-05	0.000163243894278883
ENSG00000173706.28	ENSG00000173706	chr3	dexseq_prepare_annotation2.py	exon	.	-	.	HEG1	17	1.14735556207107e-05	0.000163527861062055
ENSG00000155827.31	ENSG00000155827	chr9	dexseq_prepare_annotation2.py	exon	.	+	.	RNF20	22	1.17414322619696e-05	0.000167172739796067
ENSG00000175893.11	ENSG00000175893	chr9	dexseq_prepare_annotation2.py	exon	.	-	.	ZDHHC21	9	1.17961167797882e-05	0.00016777782626459
ENSG00000049768.11	ENSG00000049768	chrX	dexseq_prepare_annotation2.py	exon	.	-	.	FOXP3	11	1.20417562528648e-05	0.000171094840133583
ENSG00000135365.60	ENSG00000135365	chr11	dexseq_prepare_annotation2.py	exon	.	-	.	PHF21A	29	1.20951687453747e-05	0.000171676580707545
ENSG00000124570.12	ENSG00000124570	chr6	dexseq_prepare_annotation2.py	exon	.	-	.	SERPINB6	6	1.21973561328813e-05	0.000172948711882091
ENSG00000138074.57	ENSG00000138074	chr2	dexseq_prepare_annotation2.py	exon	.	-	.	SLC5A6	21	1.226504621878e-05	0.000173729584712101
ENSG00000242294.ENSG00000121716.ENSG00000085514.ENSG00000235333.ENSG00000272752.83	ENSG00000242294+ENSG00000121716+ENSG00000085514+ENSG00000235333+ENSG00000272752	chr7	dexseq_prepare_annotation2.py	exon	.	+	.		30	1.23142573614897e-05	0.000174247374463505
ENSG00000099968.31	ENSG00000099968	chr22	dexseq_prepare_annotation2.py	exon	.	+	.	BCL2L13	30	1.26474213814521e-05	0.000178668443748265
ENSG00000152078.ENSG00000122481.ENSG00000271092.38	ENSG00000152078+ENSG00000122481+ENSG00000271092	chr1	dexseq_prepare_annotation2.py	exon	.	+	.		18	1.26526534467285e-05	0.000178668443748265
ENSG00000267488.7	ENSG00000267488	chr17	dexseq_prepare_annotation2.py	exon	.	+	.	AC131056.3	4	1.26818969079351e-05	0.000178897906381609
ENSG00000108883.74	ENSG00000108883	chr17	dexseq_prepare_annotation2.py	exon	.	-	.	EFTUD2	22	1.27026774204145e-05	0.000179007638407642
ENSG00000090857.21	ENSG00000090857	chr16	dexseq_prepare_annotation2.py	exon	.	+	.	PDPR	10	1.2729015890394e-05	0.000179195389344524
ENSG00000129968.18	ENSG00000129968	chr19	dexseq_prepare_annotation2.py	exon	.	-	.	ABHD17A	6	1.28052419850704e-05	0.000180084342850305
ENSG00000181991.29	ENSG00000181991	chr15	dexseq_prepare_annotation2.py	exon	.	+	.	MRPS11	13	1.32813457940559e-05	0.000186414814241471
ENSG00000175224.87	ENSG00000175224	chr11	dexseq_prepare_annotation2.py	exon	.	+	.	ATG13	31	1.32824617061943e-05	0.000186414814241471
ENSG00000168591.6	ENSG00000168591	chr17	dexseq_prepare_annotation2.py	exon	.	+	.	TMUB2	7	1.33364401940899e-05	0.000186981780643818
ENSG00000176884.31	ENSG00000176884	chr9	dexseq_prepare_annotation2.py	exon	.	+	.	GRIN1	23	1.3474635230076e-05	0.00018872713921433
ENSG00000162669.58	ENSG00000162669	chr1	dexseq_prepare_annotation2.py	exon	.	-	.	HFM1	9	1.35952094112532e-05	0.00019022240159973
ENSG00000263565.ENSG00000132475.34	ENSG00000263565+ENSG00000132475	chr17	dexseq_prepare_annotation2.py	exon	.	-	.		17	1.36145142262731e-05	0.000190299118647034
ENSG00000128512.84	ENSG00000128512	chr7	dexseq_prepare_annotation2.py	exon	.	-	.	DOCK4	40	1.36585874838546e-05	0.000190721533953053
ENSG00000196912.61	ENSG00000196912	chr2	dexseq_prepare_annotation2.py	exon	.	-	.	ANKRD36B	16	1.36794456141348e-05	0.000190819257563736
ENSG00000148737.43	ENSG00000148737	chr10	dexseq_prepare_annotation2.py	exon	.	+	.	TCF7L2	23	1.38430255935368e-05	0.000192905644101026
ENSG00000185684.42	ENSG00000185684	chr12	dexseq_prepare_annotation2.py	exon	.	+	.	EP400NL	29	1.39548936399979e-05	0.000194267922786138
ENSG00000174231.77	ENSG00000174231	chr17	dexseq_prepare_annotation2.py	exon	.	-	.	PRPF8	25	1.39781037069048e-05	0.000194394476602692
ENSG00000164946.50	ENSG00000164946	chr9	dexseq_prepare_annotation2.py	exon	.	-	.	FREM1	22	1.40036698227219e-05	0.000194553507688432
ENSG00000263006.6	ENSG00000263006	chr18	dexseq_prepare_annotation2.py	exon	.	+	.	ROCK1P1	7	1.41270306617534e-05	0.000196069514265142
ENSG00000197102.100	ENSG00000197102	chr14	dexseq_prepare_annotation2.py	exon	.	+	.	DYNC1H1	39	1.43156227432377e-05	0.000198486902244609
ENSG00000236166.3	ENSG00000236166	chr6	dexseq_prepare_annotation2.py	exon	.	+	.	RP3-523C21.2	4	1.43706248056365e-05	0.000199049056663987
ENSG00000223678.2	ENSG00000223678	chr9	dexseq_prepare_annotation2.py	exon	.	+	.	RP11-311H10.4	3	1.45002087006353e-05	0.000200642083809394
ENSG00000164294.12	ENSG00000164294	chr5	dexseq_prepare_annotation2.py	exon	.	+	.	GPX8	8	1.45558739103741e-05	0.000201210112447822
ENSG00000006459.25	ENSG00000006459	chr7	dexseq_prepare_annotation2.py	exon	.	-	.	KDM7A	13	1.4656837616293e-05	0.000202402547944956
ENSG00000232495.ENSG00000177951.28	ENSG00000232495+ENSG00000177951	chr11	dexseq_prepare_annotation2.py	exon	.	-	.		7	1.48099232345175e-05	0.000204311646385608
ENSG00000228434.2	ENSG00000228434	chr7	dexseq_prepare_annotation2.py	exon	.	-	.	AC004951.6	3	1.50154989182261e-05	0.000206940329435573
ENSG00000272191.1	ENSG00000272191	chr17	dexseq_prepare_annotation2.py	exon	.	-	.	RP11-445F12.2	2	1.51491273336362e-05	0.000208573185129503
ENSG00000104412.23	ENSG00000104412	chr8	dexseq_prepare_annotation2.py	exon	.	+	.	EMC2	8	1.52232224540166e-05	0.000209383942804096
ENSG00000198874.12	ENSG00000198874	chr7	dexseq_prepare_annotation2.py	exon	.	+	.	TYW1	6	1.55285078633672e-05	0.00021336975674934
ENSG00000118526.4	ENSG00000118526	chr6	dexseq_prepare_annotation2.py	exon	.	+	.	TCF21	3	1.55631962791739e-05	0.000213633186811232
ENSG00000240758.ENSG00000272601.ENSG00000135245.ENSG00000273184.ENSG00000165055.39	ENSG00000240758+ENSG00000272601+ENSG00000135245+ENSG00000273184+ENSG00000165055	chr7	dexseq_prepare_annotation2.py	exon	.	+	.		33	1.5662114035985e-05	0.000214776878533308
ENSG00000104365.82	ENSG00000104365	chr8	dexseq_prepare_annotation2.py	exon	.	+	.	IKBKB	48	1.56851500173258e-05	0.00021487875168014
ENSG00000234177.9	ENSG00000234177	chr2	dexseq_prepare_annotation2.py	exon	.	-	.	LINC01114	4	1.5919831958019e-05	0.000217876984491059
ENSG00000205336.173	ENSG00000205336	chr16	dexseq_prepare_annotation2.py	exon	.	+	.	GPR56	60	1.60491872702941e-05	0.000219429205896136
ENSG00000146648.41	ENSG00000146648	chr7	dexseq_prepare_annotation2.py	exon	.	+	.	EGFR	20	1.64468906266195e-05	0.000224643641019144
ENSG00000144550.26	ENSG00000144550	chr3	dexseq_prepare_annotation2.py	exon	.	+	.	CPNE9	14	1.64820359914061e-05	0.000224683436949272
ENSG00000189144.6	ENSG00000189144	chr19	dexseq_prepare_annotation2.py	exon	.	-	.	ZNF573	7	1.64824427163542e-05	0.000224683436949272
ENSG00000236107.28	ENSG00000236107	chr2	dexseq_prepare_annotation2.py	exon	.	+	.	AC010127.3	23	1.65893529647047e-05	0.000225789266256128
ENSG00000255432.ENSG00000162194.ENSG00000185085.37	ENSG00000255432+ENSG00000162194+ENSG00000185085	chr11	dexseq_prepare_annotation2.py	exon	.	-	.		11	1.65963638474144e-05	0.000225789266256128
ENSG00000173890.ENSG00000242583.20	ENSG00000173890+ENSG00000242583	chr3	dexseq_prepare_annotation2.py	exon	.	+	.		11	1.6736922067341e-05	0.000227476745333811
ENSG00000224184.19	ENSG00000224184	chr2	dexseq_prepare_annotation2.py	exon	.	+	.	AC096559.1	11	1.696114093053e-05	0.0002302968326741
ENSG00000164924.55	ENSG00000164924	chr8	dexseq_prepare_annotation2.py	exon	.	-	.	YWHAZ	35	1.70518975990501e-05	0.000231163668756355
ENSG00000074071.6	ENSG00000074071	chr16	dexseq_prepare_annotation2.py	exon	.	-	.	MRPS34	7	1.70585624242051e-05	0.000231163668756355
ENSG00000131558.68	ENSG00000131558	chr7	dexseq_prepare_annotation2.py	exon	.	+	.	EXOC4	42	1.72397771904214e-05	0.000233389628670326
ENSG00000215126.44	ENSG00000215126	chr9	dexseq_prepare_annotation2.py	exon	.	+	.	CBWD7	10	1.80650346548103e-05	0.000244321608180184
ENSG00000030582.56	ENSG00000030582	chr17	dexseq_prepare_annotation2.py	exon	.	+	.	GRN	38	1.81065293410603e-05	0.000244642488682746
ENSG00000090621.29	ENSG00000090621	chr1	dexseq_prepare_annotation2.py	exon	.	-	.	PABPC4	16	1.81662603506647e-05	0.000245208894615639
ENSG00000114098.67	ENSG00000114098	chr3	dexseq_prepare_annotation2.py	exon	.	+	.	ARMC8	16	1.83002030870131e-05	0.000246774922724776
ENSG00000054356.63	ENSG00000054356	chr2	dexseq_prepare_annotation2.py	exon	.	-	.	PTPRN	19	1.83606552981857e-05	0.000247347849457359
ENSG00000065534.66	ENSG00000065534	chr3	dexseq_prepare_annotation2.py	exon	.	-	.	MYLK	25	1.84897260810214e-05	0.000248843156093355
ENSG00000105726.60	ENSG00000105726	chr19	dexseq_prepare_annotation2.py	exon	.	-	.	ATP13A1	15	1.8553575462215e-05	0.000249458620081813
ENSG00000103657.110	ENSG00000103657	chr15	dexseq_prepare_annotation2.py	exon	.	-	.	HERC1	47	1.91839963728329e-05	0.000257683182498696
ENSG00000006712.29	ENSG00000006712	chr19	dexseq_prepare_annotation2.py	exon	.	-	.	PAF1	24	1.94763201765581e-05	0.000261354752622663
ENSG00000183785.ENSG00000215193.ENSG00000235617.24	ENSG00000183785+ENSG00000215193+ENSG00000235617	chr22	dexseq_prepare_annotation2.py	exon	.	+	.		11	1.9713208888306e-05	0.000264276007764554
ENSG00000254119.20	ENSG00000254119	chr8	dexseq_prepare_annotation2.py	exon	.	+	.	RP11-705O24.1	14	2.0023592536564e-05	0.000268175896929391
ENSG00000167851.15	ENSG00000167851	chr17	dexseq_prepare_annotation2.py	exon	.	+	.	CD300A	8	2.02345949333809e-05	0.000270577652687681
ENSG00000066427.ENSG00000259634.45	ENSG00000066427+ENSG00000259634	chr14	dexseq_prepare_annotation2.py	exon	.	-	.		7	2.02422270677158e-05	0.000270577652687681
ENSG00000254377.10	ENSG00000254377	chr8	dexseq_prepare_annotation2.py	exon	.	+	.	LINC00966	10	2.03219777345312e-05	0.000271380203151334
ENSG00000143226.ENSG00000244682.ENSG00000273112.ENSG00000072694.81	ENSG00000143226+ENSG00000244682+ENSG00000273112+ENSG00000072694	chr1	dexseq_prepare_annotation2.py	exon	.	+	.		45	2.14031814275553e-05	0.000285541668502502
ENSG00000143337.34	ENSG00000143337	chr1	dexseq_prepare_annotation2.py	exon	.	+	.	TOR1AIP1	22	2.15803174067175e-05	0.000287626147198147
ENSG00000257086.ENSG00000173457.11	ENSG00000257086+ENSG00000173457	chr11	dexseq_prepare_annotation2.py	exon	.	-	.		9	2.16652207996614e-05	0.000288478491266671
ENSG00000095637.54	ENSG00000095637	chr10	dexseq_prepare_annotation2.py	exon	.	-	.	SORBS1	25	2.1980659898117e-05	0.000292395870026353
ENSG00000142185.ENSG00000266692.ENSG00000264452.41	ENSG00000142185+ENSG00000266692+ENSG00000264452	chr21	dexseq_prepare_annotation2.py	exon	.	+	.		15	2.20208495690507e-05	0.000292647738288311
ENSG00000239642.ENSG00000164398.84	ENSG00000239642+ENSG00000164398	chr5	dexseq_prepare_annotation2.py	exon	.	-	.		32	2.20580080452504e-05	0.000292858876342341
ENSG00000065427.23	ENSG00000065427	chr16	dexseq_prepare_annotation2.py	exon	.	-	.	KARS	12	2.24509845278701e-05	0.000297789166647125
ENSG00000229547.9	ENSG00000229547	chrX	dexseq_prepare_annotation2.py	exon	.	+	.	UBE2DNL	10	2.25417146185123e-05	0.000298704838178708
ENSG00000230035.3	ENSG00000230035	chr1	dexseq_prepare_annotation2.py	exon	.	-	.	RP11-174G17	4	2.30054737491862e-05	0.000304557079402687
ENSG00000087266.67	ENSG00000087266	chr4	dexseq_prepare_annotation2.py	exon	.	+	.	SH3BP2	29	2.30320674645531e-05	0.000304616239050881
ENSG00000083845.26	ENSG00000083845	chr19	dexseq_prepare_annotation2.py	exon	.	+	.	RPS5	22	2.30673611048314e-05	0.0003047902377076
ENSG00000144840.19	ENSG00000144840	chr3	dexseq_prepare_annotation2.py	exon	.	-	.	RABL3	7	2.32803575225799e-05	0.00030730964752721
ENSG00000164535.ENSG00000136240.39	ENSG00000164535+ENSG00000136240	chr7	dexseq_prepare_annotation2.py	exon	.	-	.		12	2.3473500935109e-05	0.000309562414630825
ENSG00000106823.16	ENSG00000106823	chr9	dexseq_prepare_annotation2.py	exon	.	-	.	ECM2	12	2.38047194983971e-05	0.000313630026845868
ENSG00000257225.ENSG00000134283.50	ENSG00000257225+ENSG00000134283	chr12	dexseq_prepare_annotation2.py	exon	.	+	.		11	2.38680790455718e-05	0.000314164160898119
ENSG00000175879.15	ENSG00000175879	chr2	dexseq_prepare_annotation2.py	exon	.	+	.	HOXD8	13	2.39085461737625e-05	0.000314396240420594
ENSG00000164659.48	ENSG00000164659	chr7	dexseq_prepare_annotation2.py	exon	.	-	.	KIAA1324L	13	2.41280973307458e-05	0.00031698057638331
ENSG00000179715.16	ENSG00000179715	chr12	dexseq_prepare_annotation2.py	exon	.	+	.	PCED1B	15	2.43692292258638e-05	0.000319756010747101
ENSG00000180957.27	ENSG00000180957	chr22	dexseq_prepare_annotation2.py	exon	.	-	.	PITPNB	11	2.43858084895741e-05	0.000319756010747101
ENSG00000147650.18	ENSG00000147650	chr8	dexseq_prepare_annotation2.py	exon	.	-	.	LRP12	13	2.45584746830797e-05	0.0003217136816714
ENSG00000244045.ENSG00000258924.ENSG00000264302.ENSG00000004139.57	ENSG00000244045+ENSG00000258924+ENSG00000264302+ENSG00000004139	chr17	dexseq_prepare_annotation2.py	exon	.	+	.		36	2.45908142491722e-05	0.000321826787527355
ENSG00000113448.72	ENSG00000113448	chr5	dexseq_prepare_annotation2.py	exon	.	-	.	PDE4D	21	2.46138587497316e-05	0.000321826787527355
ENSG00000213983.ENSG00000092051.68	ENSG00000213983+ENSG00000092051	chr14	dexseq_prepare_annotation2.py	exon	.	-	.		42	2.48402537627928e-05	0.00032447876072688
ENSG00000242114.ENSG00000249590.ENSG00000100003.60	ENSG00000242114+ENSG00000249590+ENSG00000100003	chr22	dexseq_prepare_annotation2.py	exon	.	+	.		26	2.50593260692988e-05	0.000327030143433276
ENSG00000128886.ENSG00000262560.ENSG00000184716.55	ENSG00000128886+ENSG00000262560+ENSG00000184716	chr15	dexseq_prepare_annotation2.py	exon	.	-	.		8	2.51395313583561e-05	0.000327766162634324
ENSG00000084234.59	ENSG00000084234	chr11	dexseq_prepare_annotation2.py	exon	.	+	.	APLP2	18	2.53305788934351e-05	0.000329782333366904
ENSG00000205339.37	ENSG00000205339	chr11	dexseq_prepare_annotation2.py	exon	.	+	.	IPO7	19	2.53420764600657e-05	0.000329782333366904
ENSG00000106638.26	ENSG00000106638	chr7	dexseq_prepare_annotation2.py	exon	.	-	.	TBL2	8	2.57268207923866e-05	0.00033447296380508
ENSG00000242104.6	ENSG00000242104	chr3	dexseq_prepare_annotation2.py	exon	.	+	.	RP11-340E6.1	4	2.62617124331842e-05	0.000341104959226491
ENSG00000179397.30	ENSG00000179397	chr1	dexseq_prepare_annotation2.py	exon	.	+	.	C1orf101	10	2.63682111576342e-05	0.000341875830166676
ENSG00000142546.48	ENSG00000142546	chr19	dexseq_prepare_annotation2.py	exon	.	-	.	NOSIP	16	2.63707242618397e-05	0.000341875830166676
ENSG00000178053.33	ENSG00000178053	chr3	dexseq_prepare_annotation2.py	exon	.	+	.	MLF1	14	2.64341731598874e-05	0.000342376007587328
ENSG00000135451.47	ENSG00000135451	chr12	dexseq_prepare_annotation2.py	exon	.	+	.	TROAP	27	2.68166430930395e-05	0.000347003329046023
ENSG00000139083.18	ENSG00000139083	chr12	dexseq_prepare_annotation2.py	exon	.	+	.	ETV6	13	2.7071986492203e-05	0.0003499785070654
ENSG00000128596.47	ENSG00000128596	chr7	dexseq_prepare_annotation2.py	exon	.	+	.	CCDC136	30	2.74410410493632e-05	0.000354202067088455
ENSG00000124788.24	ENSG00000124788	chr6	dexseq_prepare_annotation2.py	exon	.	-	.	ATXN1	5	2.74501456699144e-05	0.000354202067088455
ENSG00000077380.52	ENSG00000077380	chr2	dexseq_prepare_annotation2.py	exon	.	+	.	DYNC1I2	30	2.75031198862847e-05	0.00035455332827188
ENSG00000135185.18	ENSG00000135185	chr7	dexseq_prepare_annotation2.py	exon	.	-	.	TMEM243	14	2.79710614708536e-05	0.000360248432488973
ENSG00000162620.15	ENSG00000162620	chr1	dexseq_prepare_annotation2.py	exon	.	-	.	LRRIQ3	10	2.84116440032294e-05	0.000365580854800432
ENSG00000090889.34	ENSG00000090889	chrX	dexseq_prepare_annotation2.py	exon	.	+	.	KIF4A	15	2.85634753689382e-05	0.000367191343491635
ENSG00000056277.19	ENSG00000056277	chrX	dexseq_prepare_annotation2.py	exon	.	-	.	ZNF280C	2	2.90554141783873e-05	0.000373166923888093
ENSG00000087995.12	ENSG00000087995	chr17	dexseq_prepare_annotation2.py	exon	.	+	.	METTL2A	8	2.92391486924386e-05	0.000375176700090861
ENSG00000117245.29	ENSG00000117245	chr1	dexseq_prepare_annotation2.py	exon	.	-	.	KIF17	17	2.98604956249423e-05	0.000382474307870329
ENSG00000100387.ENSG00000196236.37	ENSG00000100387+ENSG00000196236	chr22	dexseq_prepare_annotation2.py	exon	.	+	.		21	2.98634428356045e-05	0.000382474307870329
ENSG00000163507.23	ENSG00000163507	chr3	dexseq_prepare_annotation2.py	exon	.	-	.	KIAA1524	12	3.01657483028621e-05	0.000385793837965174
ENSG00000177042.14	ENSG00000177042	chr11	dexseq_prepare_annotation2.py	exon	.	+	.	TMEM80	4	3.01786725369329e-05	0.000385793837965174
ENSG00000129353.52	ENSG00000129353	chr19	dexseq_prepare_annotation2.py	exon	.	+	.	SLC44A2	24	3.02114022966909e-05	0.000385853976642709
ENSG00000023839.35	ENSG00000023839	chr10	dexseq_prepare_annotation2.py	exon	.	+	.	ABCC2	21	3.03582265027992e-05	0.000387369844754902
ENSG00000177697.50	ENSG00000177697	chr11	dexseq_prepare_annotation2.py	exon	.	+	.	CD151	13	3.08940594086479e-05	0.000393842046239134
ENSG00000019144.72	ENSG00000019144	chr11	dexseq_prepare_annotation2.py	exon	.	+	.	PHLDB1	8	3.09660362042119e-05	0.000394394437057899
ENSG00000184708.46	ENSG00000184708	chr22	dexseq_prepare_annotation2.py	exon	.	-	.	EIF4ENIF1	18	3.10864965133983e-05	0.00039556273936827
ENSG00000161609.49	ENSG00000161609	chr19	dexseq_prepare_annotation2.py	exon	.	+	.	CCDC155	8	3.1409670641544e-05	0.00039930595142454
ENSG00000258912.5	ENSG00000258912	chr14	dexseq_prepare_annotation2.py	exon	.	-	.	RP11-1079H9.1	6	3.15933883571148e-05	0.000400930748112202
ENSG00000255157.4	ENSG00000255157	chr11	dexseq_prepare_annotation2.py	exon	.	+	.	CTD-2313N18.8	3	3.15957191822879e-05	0.000400930748112202
ENSG00000236943.53	ENSG00000236943	chr1	dexseq_prepare_annotation2.py	exon	.	-	.	RP11-640M9.1	15	3.18711737683473e-05	0.000404053702065014
ENSG00000260498.4	ENSG00000260498	chr16	dexseq_prepare_annotation2.py	exon	.	-	.	RP4-536B24.4	5	3.20485667814402e-05	0.000405928856896843
ENSG00000243509.ENSG00000026036.ENSG00000258366.53	ENSG00000243509+ENSG00000026036+ENSG00000258366	chr20	dexseq_prepare_annotation2.py	exon	.	+	.		6	3.23420289193831e-05	0.000409117256183294
ENSG00000188895.3	ENSG00000188895	chr17	dexseq_prepare_annotation2.py	exon	.	+	.	MSL1	4	3.23831559987089e-05	0.000409117256183294
ENSG00000149084.ENSG00000235661.44	ENSG00000149084+ENSG00000235661	chr11	dexseq_prepare_annotation2.py	exon	.	+	.		33	3.23894399505949e-05	0.000409117256183294
ENSG00000100031.ENSG00000100028.90	ENSG00000100031+ENSG00000100028	chr22	dexseq_prepare_annotation2.py	exon	.	+	.		66	3.29769100894371e-05	0.000416155910276233
ENSG00000173402.44	ENSG00000173402	chr3	dexseq_prepare_annotation2.py	exon	.	+	.	DAG1	21	3.34491664035452e-05	0.000421393912131304
ENSG00000140993.19	ENSG00000140993	chr16	dexseq_prepare_annotation2.py	exon	.	-	.	TIGD7	10	3.3453191891307e-05	0.000421393912131304
ENSG00000213830.ENSG00000183323.27	ENSG00000213830+ENSG00000183323	chr5	dexseq_prepare_annotation2.py	exon	.	-	.		12	3.35166844168325e-05	0.000421807779754068
ENSG00000144451.29	ENSG00000144451	chr2	dexseq_prepare_annotation2.py	exon	.	+	.	SPAG16	23	3.36462964461635e-05	0.000423052246092035
ENSG00000160218.46	ENSG00000160218	chr21	dexseq_prepare_annotation2.py	exon	.	+	.	TRAPPC10	31	3.40385058173683e-05	0.000427593200815262
ENSG00000158092.ENSG00000174564.44	ENSG00000158092+ENSG00000174564	chr3	dexseq_prepare_annotation2.py	exon	.	+	.		31	3.41020325946651e-05	0.000428000715372242
ENSG00000170374.7	ENSG00000170374	chr12	dexseq_prepare_annotation2.py	exon	.	-	.	SP7	8	3.45232185927126e-05	0.00043269491678416
ENSG00000164985.33	ENSG00000164985	chr9	dexseq_prepare_annotation2.py	exon	.	-	.	PSIP1	5	3.45389100483579e-05	0.00043269491678416
ENSG00000228624.51	ENSG00000228624	chr6	dexseq_prepare_annotation2.py	exon	.	+	.	RP3-399L15.3	7	3.4634635180203e-05	0.000433499688328213
ENSG00000004399.60	ENSG00000004399	chr3	dexseq_prepare_annotation2.py	exon	.	-	.	PLXND1	15	3.47646315315154e-05	0.000434731559424072
ENSG00000197565.63	ENSG00000197565	chrX	dexseq_prepare_annotation2.py	exon	.	-	.	COL4A6	26	3.49287650956052e-05	0.000436387693136382
ENSG00000232119.19	ENSG00000232119	chrX	dexseq_prepare_annotation2.py	exon	.	+	.	MCTS1	10	3.52378979850187e-05	0.000439850752001575
ENSG00000067064.13	ENSG00000067064	chr10	dexseq_prepare_annotation2.py	exon	.	-	.	IDI1	13	3.53203596921016e-05	0.00044048071760947
ENSG00000099338.71	ENSG00000099338	chr19	dexseq_prepare_annotation2.py	exon	.	+	.	CATSPERG	16	3.55976499921472e-05	0.000443449454362529
ENSG00000243319.6	ENSG00000243319	chr13	dexseq_prepare_annotation2.py	exon	.	-	.	FGF14-IT1	6	3.56228280451015e-05	0.000443449454362529
ENSG00000173409.12	ENSG00000173409	chr1	dexseq_prepare_annotation2.py	exon	.	+	.	ARV1	13	3.63216075328878e-05	0.000451739740300631
ENSG00000166347.18	ENSG00000166347	chr18	dexseq_prepare_annotation2.py	exon	.	-	.	CYB5A	9	3.65046591108588e-05	0.000453606630539986
ENSG00000136044.56	ENSG00000136044	chr12	dexseq_prepare_annotation2.py	exon	.	-	.	APPL2	37	3.68191585025016e-05	0.00045710205073259
ENSG00000223643.5	ENSG00000223643	chr1	dexseq_prepare_annotation2.py	exon	.	-	.	RP11-108M9.1	6	3.68527378708692e-05	0.000457106752257772
ENSG00000226738.1	ENSG00000226738	chr22	dexseq_prepare_annotation2.py	exon	.	+	.	CTA-384D8.31	2	3.73830557998733e-05	0.000463267247752165
ENSG00000181135.70	ENSG00000181135	chr8	dexseq_prepare_annotation2.py	exon	.	+	.	ZNF707	20	3.84856373023538e-05	0.000476502027319071
ENSG00000086696.14	ENSG00000086696	chr16	dexseq_prepare_annotation2.py	exon	.	+	.	HSD17B2	9	3.93476729100047e-05	0.00048673743092987
ENSG00000163781.47	ENSG00000163781	chr3	dexseq_prepare_annotation2.py	exon	.	-	.	TOPBP1	26	3.9638443397356e-05	0.00048989415502226
ENSG00000257017.ENSG00000261701.41	ENSG00000257017+ENSG00000261701	chr16	dexseq_prepare_annotation2.py	exon	.	+	.		11	3.98207001100173e-05	0.000491705290685846
ENSG00000254786.3	ENSG00000254786	chr11	dexseq_prepare_annotation2.py	exon	.	-	.	RP11-142C4.5	4	4.01016383167566e-05	0.000494730606044001
ENSG00000204316.ENSG00000188878.ENSG00000267426.117	ENSG00000204316+ENSG00000188878+ENSG00000267426	chr17	dexseq_prepare_annotation2.py	exon	.	-	.		33	4.01714246796601e-05	0.000495147873759678
ENSG00000161996.91	ENSG00000161996	chr16	dexseq_prepare_annotation2.py	exon	.	+	.	WDR90	4	4.02634763315562e-05	0.000495838588669826
ENSG00000159348.23	ENSG00000159348	chr1	dexseq_prepare_annotation2.py	exon	.	-	.	CYB5R1	6	4.06024083376419e-05	0.000499565646106036
ENSG00000111961.17	ENSG00000111961	chr6	dexseq_prepare_annotation2.py	exon	.	+	.	SASH1	11	4.12767118972004e-05	0.000507408722679156
ENSG00000086102.29	ENSG00000086102	chr9	dexseq_prepare_annotation2.py	exon	.	+	.	NFX1	8	4.13709959294216e-05	0.000507786504690667
ENSG00000177694.38	ENSG00000177694	chr3	dexseq_prepare_annotation2.py	exon	.	+	.	NAALADL2	18	4.14079576465729e-05	0.000507786504690667
ENSG00000091039.58	ENSG00000091039	chr12	dexseq_prepare_annotation2.py	exon	.	-	.	OSBPL8	16	4.14180886670264e-05	0.000507786504690667
ENSG00000078295.38	ENSG00000078295	chr5	dexseq_prepare_annotation2.py	exon	.	+	.	ADCY2	4	4.16783364125588e-05	0.000510522540683371
ENSG00000124574.34	ENSG00000124574	chr6	dexseq_prepare_annotation2.py	exon	.	+	.	ABCC10	18	4.22134606289064e-05	0.000516617711945585
ENSG00000167549.37	ENSG00000167549	chr17	dexseq_prepare_annotation2.py	exon	.	-	.	CORO6	25	4.24241286985727e-05	0.000518734816982192
ENSG00000272333.ENSG00000105663.7	ENSG00000272333+ENSG00000105663	chr19	dexseq_prepare_annotation2.py	exon	.	+	.		6	4.28113518493407e-05	0.000522709353081991
ENSG00000163110.46	ENSG00000163110	chr4	dexseq_prepare_annotation2.py	exon	.	+	.	PDLIM5	2	4.28440356086998e-05	0.000522709353081991
ENSG00000148459.10	ENSG00000148459	chr10	dexseq_prepare_annotation2.py	exon	.	+	.	PDSS1	9	4.28630781253317e-05	0.000522709353081991
ENSG00000116668.23	ENSG00000116668	chr1	dexseq_prepare_annotation2.py	exon	.	+	.	SWT1	21	4.30552125465813e-05	0.000524587757824187
ENSG00000255103.ENSG00000127603.104	ENSG00000255103+ENSG00000127603	chr1	dexseq_prepare_annotation2.py	exon	.	+	.		21	4.31043478227365e-05	0.000524722069693577
ENSG00000146530.36	ENSG00000146530	chr7	dexseq_prepare_annotation2.py	exon	.	-	.	VWDE	25	4.32332663731744e-05	0.000525826511860305
ENSG00000205707.16	ENSG00000205707	chr12	dexseq_prepare_annotation2.py	exon	.	+	.	LYRM5	12	4.37715603629232e-05	0.000531903656731445
ENSG00000042832.86	ENSG00000042832	chr8	dexseq_prepare_annotation2.py	exon	.	+	.	TG	10	4.39692016675175e-05	0.000533834187441253
ENSG00000235703.33	ENSG00000235703	chrX	dexseq_prepare_annotation2.py	exon	.	+	.	LINC00894	21	4.46286468399577e-05	0.000541363180345848
ENSG00000128513.31	ENSG00000128513	chr7	dexseq_prepare_annotation2.py	exon	.	-	.	POT1	31	4.54109867435372e-05	0.000550368367504419
ENSG00000005882.39	ENSG00000005882	chr17	dexseq_prepare_annotation2.py	exon	.	+	.	PDK2	6	4.58296805644376e-05	0.000554954302560401
ENSG00000074706.24	ENSG00000074706	chr6	dexseq_prepare_annotation2.py	exon	.	-	.	IPCEF1	16	4.59533814904782e-05	0.00055596323054561
ENSG00000133026.57	ENSG00000133026	chr17	dexseq_prepare_annotation2.py	exon	.	-	.	MYH10	34	4.62091564600438e-05	0.000558566871063989
ENSG00000235431.2	ENSG00000235431	chr7	dexseq_prepare_annotation2.py	exon	.	+	.	AC006373.1	3	4.65691933832538e-05	0.000562425135526876
ENSG00000112659.68	ENSG00000112659	chr6	dexseq_prepare_annotation2.py	exon	.	+	.	CUL9	29	4.74122883424765e-05	0.000572105509114125
ENSG00000272084.ENSG00000127481.153	ENSG00000272084+ENSG00000127481	chr1	dexseq_prepare_annotation2.py	exon	.	-	.		121	4.81800042001042e-05	0.000580860155715441
ENSG00000178105.30	ENSG00000178105	chr11	dexseq_prepare_annotation2.py	exon	.	+	.	DDX10	14	4.84803697711522e-05	0.000583970018380773
ENSG00000244301.ENSG00000243478.56	ENSG00000244301+ENSG00000243478	chr2	dexseq_prepare_annotation2.py	exon	.	+	.		9	4.86301574006949e-05	0.000585262243962209
ENSG00000126934.36	ENSG00000126934	chr19	dexseq_prepare_annotation2.py	exon	.	-	.	MAP2K2	15	4.88419647887214e-05	0.000587297966123245
ENSG00000092820.20	ENSG00000092820	chr6	dexseq_prepare_annotation2.py	exon	.	-	.	EZR	15	4.94585968350314e-05	0.000594193683442157
ENSG00000237153.1	ENSG00000237153	chr9	dexseq_prepare_annotation2.py	exon	.	+	.	RP11-132E11.2	2	4.95913398962489e-05	0.000595269021527075
ENSG00000085741.10	ENSG00000085741	chr11	dexseq_prepare_annotation2.py	exon	.	-	.	WNT11	9	4.96963114701471e-05	0.000595652857871349
ENSG00000167543.38	ENSG00000167543	chr17	dexseq_prepare_annotation2.py	exon	.	+	.	TP53I13	21	4.97098441091066e-05	0.000595652857871349
ENSG00000267320.10	ENSG00000267320	chr19	dexseq_prepare_annotation2.py	exon	.	-	.	AC005780.1	11	5.06775976078848e-05	0.000606448836518242
ENSG00000127314.71	ENSG00000127314	chr12	dexseq_prepare_annotation2.py	exon	.	+	.	RAP1B	42	5.06989113039292e-05	0.000606448836518242
ENSG00000240891.ENSG00000144824.38	ENSG00000240891+ENSG00000144824	chr3	dexseq_prepare_annotation2.py	exon	.	+	.		23	5.08227942059693e-05	0.000607402977975508
ENSG00000135617.7	ENSG00000135617	chr2	dexseq_prepare_annotation2.py	exon	.	-	.	PRADC1	3	5.089655961423e-05	0.000607757010207041
ENSG00000117143.20	ENSG00000117143	chr1	dexseq_prepare_annotation2.py	exon	.	+	.	UAP1	15	5.10435775053061e-05	0.000608949437521628
ENSG00000122971.15	ENSG00000122971	chr12	dexseq_prepare_annotation2.py	exon	.	+	.	ACADS	9	5.10848780024317e-05	0.000608949437521628
ENSG00000170291.31	ENSG00000170291	chr17	dexseq_prepare_annotation2.py	exon	.	+	.	ELP5	18	5.16247701441651e-05	0.000614852798741233
ENSG00000112159.111	ENSG00000112159	chr6	dexseq_prepare_annotation2.py	exon	.	-	.	MDN1	74	5.2969815829843e-05	0.000630327073764285
ENSG00000087263.34	ENSG00000087263	chr16	dexseq_prepare_annotation2.py	exon	.	+	.	OGFOD1	12	5.39023202838526e-05	0.000640869728556202
ENSG00000140873.11	ENSG00000140873	chr16	dexseq_prepare_annotation2.py	exon	.	-	.	ADAMTS18	11	5.43349241973044e-05	0.000645380293915607
ENSG00000166889.21	ENSG00000166889	chr11	dexseq_prepare_annotation2.py	exon	.	-	.	PATL1	9	5.43754460300773e-05	0.000645380293915607
ENSG00000130948.21	ENSG00000130948	chr9	dexseq_prepare_annotation2.py	exon	.	-	.	HSD17B3	11	5.54368861321698e-05	0.000657411755613879
ENSG00000099917.88	ENSG00000099917	chr22	dexseq_prepare_annotation2.py	exon	.	+	.	MED15	46	5.56183603955705e-05	0.000658996201313438
ENSG00000162909.28	ENSG00000162909	chr1	dexseq_prepare_annotation2.py	exon	.	+	.	CAPN2	3	5.71384250792168e-05	0.000676191423255921
ENSG00000211456.31	ENSG00000211456	chr3	dexseq_prepare_annotation2.py	exon	.	+	.	SACM1L	17	5.72021692583687e-05	0.000676191423255921
ENSG00000119285.ENSG00000230325.54	ENSG00000119285+ENSG00000230325	chr1	dexseq_prepare_annotation2.py	exon	.	-	.		43	5.72657930785173e-05	0.000676191423255921
ENSG00000109339.43	ENSG00000109339	chr4	dexseq_prepare_annotation2.py	exon	.	-	.	MAPK10	14	5.72660662054331e-05	0.000676191423255921
ENSG00000181191.19	ENSG00000181191	chrX	dexseq_prepare_annotation2.py	exon	.	-	.	PJA1	10	5.7350260590744e-05	0.000676605302325076
ENSG00000136521.ENSG00000213165.43	ENSG00000136521+ENSG00000213165	chr3	dexseq_prepare_annotation2.py	exon	.	+	.		21	5.77395209549967e-05	0.000680614490161296
ENSG00000148655.31	ENSG00000148655	chr10	dexseq_prepare_annotation2.py	exon	.	+	.	C10orf11	20	5.80136744164649e-05	0.000683261137182112
ENSG00000260411.ENSG00000078328.51	ENSG00000260411+ENSG00000078328	chr16	dexseq_prepare_annotation2.py	exon	.	+	.		13	5.85712997858068e-05	0.000689239021752981
ENSG00000148411.4	ENSG00000148411	chr9	dexseq_prepare_annotation2.py	exon	.	-	.	NACC2	5	5.91141935611435e-05	0.000694824523662331
ENSG00000118271.6	ENSG00000118271	chr18	dexseq_prepare_annotation2.py	exon	.	+	.	TTR	7	5.91468871101287e-05	0.000694824523662331
ENSG00000123473.34	ENSG00000123473	chr1	dexseq_prepare_annotation2.py	exon	.	-	.	STIL	17	5.95101698571671e-05	0.000698496179534081
ENSG00000100359.50	ENSG00000100359	chr22	dexseq_prepare_annotation2.py	exon	.	+	.	SGSM3	18	5.97890370442379e-05	0.000701171603087792
ENSG00000227733.33	ENSG00000227733	chr1	dexseq_prepare_annotation2.py	exon	.	-	.	RP4-565E6.1	8	6.02474231013687e-05	0.000705945975540122
ENSG00000223653.6	ENSG00000223653	chr1	dexseq_prepare_annotation2.py	exon	.	+	.	RP11-131L23.1	6	6.07235821139442e-05	0.00071092030488502
ENSG00000240571.4	ENSG00000240571	chr7	dexseq_prepare_annotation2.py	exon	.	+	.	RP11-775D22.3	3	6.08994003710948e-05	0.000712101666811711
ENSG00000147050.47	ENSG00000147050	chrX	dexseq_prepare_annotation2.py	exon	.	+	.	KDM6A	20	6.09340962158934e-05	0.000712101666811711
ENSG00000174292.28	ENSG00000174292	chr17	dexseq_prepare_annotation2.py	exon	.	+	.	TNK1	23	6.09796531937106e-05	0.000712101666811711
ENSG00000133597.ENSG00000090266.46	ENSG00000133597+ENSG00000090266	chr7	dexseq_prepare_annotation2.py	exon	.	+	.		9	6.12683211126626e-05	0.000714866309389101
ENSG00000128915.50	ENSG00000128915	chr15	dexseq_prepare_annotation2.py	exon	.	-	.	NARG2	30	6.17270183446714e-05	0.000719608457721792
ENSG00000173193.26	ENSG00000173193	chr3	dexseq_prepare_annotation2.py	exon	.	+	.	PARP14	17	6.17959304497298e-05	0.000719802343850998
ENSG00000197372.21	ENSG00000197372	chr19	dexseq_prepare_annotation2.py	exon	.	-	.	ZNF675	11	6.185882110056e-05	0.00071992582325656
ENSG00000184661.22	ENSG00000184661	chr8	dexseq_prepare_annotation2.py	exon	.	+	.	CDCA2	5	6.21795935488752e-05	0.000723047841200096
ENSG00000059769.ENSG00000244115.ENSG00000242616.15	ENSG00000059769+ENSG00000244115+ENSG00000242616	chr9	dexseq_prepare_annotation2.py	exon	.	+	.		11	6.28376280024638e-05	0.00072953076225175
ENSG00000099994.10	ENSG00000099994	chr22	dexseq_prepare_annotation2.py	exon	.	+	.	SUSD2	6	6.28430769923428e-05	0.00072953076225175
ENSG00000008838.82	ENSG00000008838	chr17	dexseq_prepare_annotation2.py	exon	.	-	.	MED24	13	6.29689657247086e-05	0.000730376343806055
ENSG00000175854.16	ENSG00000175854	chr9	dexseq_prepare_annotation2.py	exon	.	+	.	SWI5	10	6.34755375295425e-05	0.000735632323827224
ENSG00000183087.14	ENSG00000183087	chr13	dexseq_prepare_annotation2.py	exon	.	-	.	GAS6	11	6.3624190725529e-05	0.00073673495198409
ENSG00000176473.26	ENSG00000176473	chr14	dexseq_prepare_annotation2.py	exon	.	+	.	WDR25	13	6.38268859545862e-05	0.000738460979682977
ENSG00000173077.11	ENSG00000173077	chr9	dexseq_prepare_annotation2.py	exon	.	+	.	DEC1	10	6.42419408283093e-05	0.000742638993555133
ENSG00000155368.25	ENSG00000155368	chr2	dexseq_prepare_annotation2.py	exon	.	+	.	DBI	15	6.44981806014876e-05	0.000744975629631947
ENSG00000049246.29	ENSG00000049246	chr1	dexseq_prepare_annotation2.py	exon	.	+	.	PER3	19	6.52557341532514e-05	0.000753093837235512
ENSG00000134255.17	ENSG00000134255	chr1	dexseq_prepare_annotation2.py	exon	.	+	.	CEPT1	8	6.55926358600456e-05	0.000756347915009303
ENSG00000175115.55	ENSG00000175115	chr11	dexseq_prepare_annotation2.py	exon	.	+	.	PACS1	27	6.59351040331253e-05	0.000759660679772443
ENSG00000100201.37	ENSG00000100201	chr22	dexseq_prepare_annotation2.py	exon	.	-	.	DDX17	28	6.60101141784006e-05	0.000759889006695835
ENSG00000128438.ENSG00000240505.44	ENSG00000128438+ENSG00000240505	chr17	dexseq_prepare_annotation2.py	exon	.	-	.		8	6.63817603887818e-05	0.000763528886409981
ENSG00000159202.20	ENSG00000159202	chr17	dexseq_prepare_annotation2.py	exon	.	+	.	UBE2Z	13	6.66103429484139e-05	0.000765518532315327
ENSG00000010322.45	ENSG00000010322	chr3	dexseq_prepare_annotation2.py	exon	.	+	.	NISCH	31	6.71848743624924e-05	0.000771477356315926
ENSG00000124406.52	ENSG00000124406	chr4	dexseq_prepare_annotation2.py	exon	.	-	.	ATP8A1	33	6.72747303487135e-05	0.000771865406200906
ENSG00000203306.ENSG00000134955.32	ENSG00000203306+ENSG00000134955	chr11	dexseq_prepare_annotation2.py	exon	.	+	.		5	6.79009304716581e-05	0.000778401341160524
ENSG00000142449.74	ENSG00000142449	chr19	dexseq_prepare_annotation2.py	exon	.	-	.	FBN3	28	6.80039484958556e-05	0.000778933746165507
ENSG00000100726.38	ENSG00000100726	chr16	dexseq_prepare_annotation2.py	exon	.	+	.	TELO2	24	6.89754695620802e-05	0.000789405041505171
ENSG00000091513.ENSG00000242337.60	ENSG00000091513+ENSG00000242337	chr3	dexseq_prepare_annotation2.py	exon	.	+	.		18	6.95918172570215e-05	0.000795797458467335
ENSG00000174640.26	ENSG00000174640	chr3	dexseq_prepare_annotation2.py	exon	.	-	.	SLCO2A1	22	7.30386581641702e-05	0.000834519705895681
ENSG00000013297.27	ENSG00000013297	chr3	dexseq_prepare_annotation2.py	exon	.	+	.	CLDN11	13	7.3201835891466e-05	0.000835331340874501
ENSG00000142675.50	ENSG00000142675	chr1	dexseq_prepare_annotation2.py	exon	.	+	.	CNKSR1	20	7.3231037800372e-05	0.000835331340874501
ENSG00000070182.44	ENSG00000070182	chr14	dexseq_prepare_annotation2.py	exon	.	-	.	SPTB	15	7.33476489593155e-05	0.000835968899728358
ENSG00000073331.24	ENSG00000073331	chr4	dexseq_prepare_annotation2.py	exon	.	+	.	ALPK1	9	7.41147951316192e-05	0.000844013647123352
ENSG00000105486.62	ENSG00000105486	chr19	dexseq_prepare_annotation2.py	exon	.	-	.	LIG1	27	7.42229708042526e-05	0.000844546993415661
ENSG00000135976.77	ENSG00000135976	chr2	dexseq_prepare_annotation2.py	exon	.	+	.	ANKRD36	18	7.49695361623461e-05	0.000852337385535245
ENSG00000214883.7	ENSG00000214883	chr11	dexseq_prepare_annotation2.py	exon	.	+	.	RP11-574M7.2	3	7.51410655586345e-05	0.000853067282440432
ENSG00000148824.ENSG00000148832.ENSG00000254536.53	ENSG00000148824+ENSG00000148832+ENSG00000254536	chr10	dexseq_prepare_annotation2.py	exon	.	+	.		43	7.51576564207033e-05	0.000853067282440432
ENSG00000269404.ENSG00000142539.ENSG00000062822.80	ENSG00000269404+ENSG00000142539+ENSG00000062822	chr19	dexseq_prepare_annotation2.py	exon	.	+	.		13	7.5576613159803e-05	0.000857115988454833
ENSG00000160285.ENSG00000235878.47	ENSG00000160285+ENSG00000235878	chr21	dexseq_prepare_annotation2.py	exon	.	-	.		29	7.59435374569846e-05	0.000860568414574291
ENSG00000181789.19	ENSG00000181789	chr3	dexseq_prepare_annotation2.py	exon	.	+	.	COPG1	6	7.60883828439836e-05	0.000861500703121683
ENSG00000269755.ENSG00000268870.ENSG00000268744.ENSG00000180855.ENSG00000196826.ENSG00000269693.ENSG00000248406.ENSG00000242852.ENSG00000249709.ENSG00000188033.ENSG00000196466.66	ENSG00000269755+ENSG00000268870+ENSG00000268744+ENSG00000180855+ENSG00000196826+ENSG00000269693+ENSG00000248406+ENSG00000242852+ENSG00000249709+ENSG00000188033+ENSG00000196466	chr19	dexseq_prepare_annotation2.py	exon	.	-	.		31	7.64776104900631e-05	0.000865196171920451
ENSG00000081870.15	ENSG00000081870	chr1	dexseq_prepare_annotation2.py	exon	.	-	.	HSPB11	10	7.74496508284756e-05	0.000875473557148154
ENSG00000240207.ENSG00000118855.66	ENSG00000240207+ENSG00000118855	chr3	dexseq_prepare_annotation2.py	exon	.	+	.		32	7.80115319284423e-05	0.000881101535349297
ENSG00000167740.13	ENSG00000167740	chr17	dexseq_prepare_annotation2.py	exon	.	+	.	CYB5D2	10	7.81291585162251e-05	0.00088170676594376
ENSG00000018189.43	ENSG00000018189	chr4	dexseq_prepare_annotation2.py	exon	.	+	.	RUFY3	26	7.83871932059601e-05	0.000883894247387108
ENSG00000223647.4	ENSG00000223647	chr2	dexseq_prepare_annotation2.py	exon	.	-	.	AL133249.1	5	7.85053122284567e-05	0.000884464166967122
ENSG00000198885.11	ENSG00000198885	chr2	dexseq_prepare_annotation2.py	exon	.	+	.	ITPRIPL1	3	7.85966105088126e-05	0.000884464166967122
ENSG00000197157.38	ENSG00000197157	chr7	dexseq_prepare_annotation2.py	exon	.	+	.	SND1	19	7.86304576095118e-05	0.000884464166967122
ENSG00000124116.25	ENSG00000124116	chr20	dexseq_prepare_annotation2.py	exon	.	-	.	WFDC3	14	7.90877606115857e-05	0.000888881867836989
ENSG00000152056.22	ENSG00000152056	chr2	dexseq_prepare_annotation2.py	exon	.	-	.	AP1S3	20	7.92325680957047e-05	0.00088978303225258
ENSG00000146828.51	ENSG00000146828	chr7	dexseq_prepare_annotation2.py	exon	.	+	.	SLC12A9	4	7.96925988818416e-05	0.000894219805546206
ENSG00000249310.4	ENSG00000249310	chr22	dexseq_prepare_annotation2.py	exon	.	-	.	APOBEC3B-AS1	5	7.98133387912207e-05	0.000894845316349777
ENSG00000160410.69	ENSG00000160410	chr19	dexseq_prepare_annotation2.py	exon	.	+	.	SHKBP1	36	8.05728583632839e-05	0.000902625804675096
ENSG00000085662.27	ENSG00000085662	chr7	dexseq_prepare_annotation2.py	exon	.	-	.	AKR1B1	23	8.14623576389369e-05	0.000911848569083645
ENSG00000075415.ENSG00000212443.38	ENSG00000075415+ENSG00000212443	chr12	dexseq_prepare_annotation2.py	exon	.	+	.		17	8.158308297945e-05	0.000912458071861143
ENSG00000104213.8	ENSG00000104213	chr8	dexseq_prepare_annotation2.py	exon	.	+	.	PDGFRL	5	8.21953690382914e-05	0.000918559935811036
ENSG00000233223.9	ENSG00000233223	chr17	dexseq_prepare_annotation2.py	exon	.	-	.	AC113189.5	5	8.30747289103361e-05	0.000927634118116389
ENSG00000125089.77	ENSG00000125089	chr4	dexseq_prepare_annotation2.py	exon	.	+	.	SH3TC1	33	8.37236927813272e-05	0.000934123016380318
ENSG00000151690.26	ENSG00000151690	chr2	dexseq_prepare_annotation2.py	exon	.	+	.	MFSD6	18	8.42981204480551e-05	0.000939770463424148
ENSG00000068137.34	ENSG00000068137	chr17	dexseq_prepare_annotation2.py	exon	.	-	.	PLEKHH3	25	8.71732332340954e-05	0.000971036468581736
ENSG00000140368.57	ENSG00000140368	chr15	dexseq_prepare_annotation2.py	exon	.	+	.	PSTPIP1	14	8.75954483811115e-05	0.000974656877489733
ENSG00000255033.ENSG00000253434.13	ENSG00000255033+ENSG00000253434	chr8	dexseq_prepare_annotation2.py	exon	.	+	.		10	8.76594885603342e-05	0.000974656877489733
ENSG00000103064.43	ENSG00000103064	chr16	dexseq_prepare_annotation2.py	exon	.	+	.	SLC7A6	4	8.77321917464178e-05	0.000974656877489733
ENSG00000175322.9	ENSG00000175322	chr18	dexseq_prepare_annotation2.py	exon	.	-	.	ZNF519	7	8.77814154624687e-05	0.000974656877489733
ENSG00000141367.59	ENSG00000141367	chr17	dexseq_prepare_annotation2.py	exon	.	+	.	CLTC	24	8.82403118417628e-05	0.000978962621625616
ENSG00000161011.43	ENSG00000161011	chr5	dexseq_prepare_annotation2.py	exon	.	+	.	SQSTM1	16	8.83763975867933e-05	0.000979682964553117
ENSG00000163032.12	ENSG00000163032	chr2	dexseq_prepare_annotation2.py	exon	.	+	.	VSNL1	5	8.84846258190338e-05	0.000980093586706724
ENSG00000171241.26	ENSG00000171241	chr16	dexseq_prepare_annotation2.py	exon	.	-	.	SHCBP1	10	8.89912163624524e-05	0.000984912433181869
ENSG00000141002.ENSG00000267048.ENSG00000198211.ENSG00000258839.ENSG00000256390.ENSG00000258947.118	ENSG00000141002+ENSG00000267048+ENSG00000198211+ENSG00000258839+ENSG00000256390+ENSG00000258947	chr16	dexseq_prepare_annotation2.py	exon	.	+	.		59	8.97942404106819e-05	0.000993001688332745
ENSG00000183765.33	ENSG00000183765	chr22	dexseq_prepare_annotation2.py	exon	.	-	.	CHEK2	13	8.99060781349783e-05	0.000993160043163285
ENSG00000160796.74	ENSG00000160796	chr3	dexseq_prepare_annotation2.py	exon	.	+	.	NBEAL2	8	8.99528307542575e-05	0.000993160043163285
ENSG00000170017.15	ENSG00000170017	chr3	dexseq_prepare_annotation2.py	exon	.	+	.	ALCAM	12	9.01419484470065e-05	0.000994450597931398
ENSG00000001631.ENSG00000243107.67	ENSG00000001631+ENSG00000243107	chr7	dexseq_prepare_annotation2.py	exon	.	-	.		49	9.11575010577303e-05	0.00100435731668703
ENSG00000143390.59	ENSG00000143390	chr1	dexseq_prepare_annotation2.py	exon	.	-	.	RFX5	39	9.11858400536602e-05	0.00100435731668703
ENSG00000142621.76	ENSG00000142621	chr1	dexseq_prepare_annotation2.py	exon	.	+	.	FHAD1	29	9.16629123050803e-05	0.0010088049373432
ENSG00000109654.31	ENSG00000109654	chr4	dexseq_prepare_annotation2.py	exon	.	+	.	TRIM2	10	9.62213614091785e-05	0.00105812755901084
ENSG00000177156.26	ENSG00000177156	chr11	dexseq_prepare_annotation2.py	exon	.	+	.	TALDO1	20	9.67885323517799e-05	0.00106282666858369
ENSG00000135336.32	ENSG00000135336	chr6	dexseq_prepare_annotation2.py	exon	.	+	.	ORC3	19	9.68720485417512e-05	0.00106282666858369
ENSG00000080822.ENSG00000080819.85	ENSG00000080822+ENSG00000080819	chr3	dexseq_prepare_annotation2.py	exon	.	-	.		51	9.68802635874875e-05	0.00106282666858369
ENSG00000150433.46	ENSG00000150433	chr11	dexseq_prepare_annotation2.py	exon	.	-	.	TMEM218	25	9.7376112553394e-05	0.00106741585798975
ENSG00000198363.82	ENSG00000198363	chr8	dexseq_prepare_annotation2.py	exon	.	-	.	ASPH	11	9.75730746448208e-05	0.00106872401886229
ENSG00000137869.51	ENSG00000137869	chr15	dexseq_prepare_annotation2.py	exon	.	-	.	CYP19A1	26	9.77712985741293e-05	0.00107004390999095
ENSG00000171444.36	ENSG00000171444	chr5	dexseq_prepare_annotation2.py	exon	.	-	.	MCC	20	9.8016541640377e-05	0.00107110961922425
ENSG00000175054.46	ENSG00000175054	chr3	dexseq_prepare_annotation2.py	exon	.	-	.	ATR	9	9.80242678836839e-05	0.00107110961922425
ENSG00000197085.18	ENSG00000197085	chr7	dexseq_prepare_annotation2.py	exon	.	-	.	NPSR1-AS1	9	9.97608341163312e-05	0.00108922059009806
ENSG00000092199.77	ENSG00000092199	chr14	dexseq_prepare_annotation2.py	exon	.	-	.	HNRNPC	39	0.000100213146807339	0.0010932920802246
ENSG00000089057.9	ENSG00000089057	chr20	dexseq_prepare_annotation2.py	exon	.	-	.	SLC23A2	4	0.000100731189583786	0.00109807364860615
ENSG00000144381.46	ENSG00000144381	chr2	dexseq_prepare_annotation2.py	exon	.	-	.	HSPD1	14	0.000101723157245835	0.00110800983303849
ENSG00000103245.55	ENSG00000103245	chr16	dexseq_prepare_annotation2.py	exon	.	-	.	NARFL	38	0.000102444950568634	0.00111498978610984
ENSG00000164663.25	ENSG00000164663	chr6	dexseq_prepare_annotation2.py	exon	.	-	.	USP49	3	0.000102901645649272	0.00111907571666601
ENSG00000060138.53	ENSG00000060138	chr12	dexseq_prepare_annotation2.py	exon	.	-	.	YBX3	39	0.000104288237562287	0.00113326002743297
ENSG00000075426.3	ENSG00000075426	chr2	dexseq_prepare_annotation2.py	exon	.	+	.	FOSL2	2	0.000104432649944782	0.00113393432526795
ENSG00000166432.20	ENSG00000166432	chrX	dexseq_prepare_annotation2.py	exon	.	-	.	ZMAT1	9	0.000104891651658132	0.00113802069348239
ENSG00000109501.10	ENSG00000109501	chr4	dexseq_prepare_annotation2.py	exon	.	+	.	WFS1	4	0.00010535710767157	0.00114217059718281
ENSG00000100884.50	ENSG00000100884	chr14	dexseq_prepare_annotation2.py	exon	.	+	.	CPNE6	30	0.000105725986468015	0.001145267806209
ENSG00000129003.99	ENSG00000129003	chr15	dexseq_prepare_annotation2.py	exon	.	-	.	VPS13C	20	0.00010663323567406	0.00115418741254753
ENSG00000187191.25	ENSG00000187191	chrY	dexseq_prepare_annotation2.py	exon	.	-	.	DAZ3	17	0.00010680432291087	0.00115513112163146
ENSG00000197283.ENSG00000264085.34	ENSG00000197283+ENSG00000264085	chr6	dexseq_prepare_annotation2.py	exon	.	+	.		13	0.000107421280479381	0.00116089182860292
ENSG00000266086.ENSG00000264112.ENSG00000136450.36	ENSG00000266086+ENSG00000264112+ENSG00000136450	chr17	dexseq_prepare_annotation2.py	exon	.	-	.		13	0.000108643752873376	0.00117318210945932
ENSG00000261218.ENSG00000197943.70	ENSG00000261218+ENSG00000197943	chr16	dexseq_prepare_annotation2.py	exon	.	+	.		39	0.000109690909852756	0.00118356147872472
ENSG00000150672.ENSG00000256466.95	ENSG00000150672+ENSG00000256466	chr11	dexseq_prepare_annotation2.py	exon	.	-	.		17	0.000109897509866855	0.00118486211107819
ENSG00000118557.45	ENSG00000118557	chr16	dexseq_prepare_annotation2.py	exon	.	-	.	PMFBP1	31	0.00011038181115404	0.00118915240686136
ENSG00000147099.36	ENSG00000147099	chrX	dexseq_prepare_annotation2.py	exon	.	-	.	HDAC8	30	0.000111457432191337	0.00119980134981261
ENSG00000151725.24	ENSG00000151725	chr4	dexseq_prepare_annotation2.py	exon	.	-	.	CENPU	17	0.00011180067564849	0.00120255601744407
ENSG00000059122.49	ENSG00000059122	chr16	dexseq_prepare_annotation2.py	exon	.	+	.	FLYWCH1	19	0.000112183608318301	0.00120573295810021
ENSG00000137033.13	ENSG00000137033	chr9	dexseq_prepare_annotation2.py	exon	.	+	.	IL33	7	0.00011257994066322	0.00120904884793387
ENSG00000123243.33	ENSG00000123243	chr10	dexseq_prepare_annotation2.py	exon	.	-	.	ITIH5	31	0.000112871609528847	0.00121123641464783
ENSG00000241850.4	ENSG00000241850	chr22	dexseq_prepare_annotation2.py	exon	.	-	.	GSTTP1	4	0.00011319479662263	0.00121375853574795
ENSG00000173171.3	ENSG00000173171	chr1	dexseq_prepare_annotation2.py	exon	.	+	.	MTX1	2	0.000113655775471916	0.001217753086924
ENSG00000153721.19	ENSG00000153721	chr6	dexseq_prepare_annotation2.py	exon	.	-	.	CNKSR3	5	0.00011387485748404	0.00121915166239523
ENSG00000145687.52	ENSG00000145687	chr5	dexseq_prepare_annotation2.py	exon	.	-	.	SSBP2	36	0.000114440298542329	0.00122425332582035
ENSG00000128567.28	ENSG00000128567	chr7	dexseq_prepare_annotation2.py	exon	.	-	.	PODXL	25	0.000115001699744977	0.00122930388360935
ENSG00000153113.109	ENSG00000153113	chr5	dexseq_prepare_annotation2.py	exon	.	+	.	CAST	65	0.000116804728646469	0.00124760861443335
ENSG00000145868.56	ENSG00000145868	chr5	dexseq_prepare_annotation2.py	exon	.	+	.	FBXO38	17	0.000117373146522618	0.0012527081250569
ENSG00000183773.ENSG00000099949.127	ENSG00000183773+ENSG00000099949	chr22	dexseq_prepare_annotation2.py	exon	.	+	.		52	0.000117512299103522	0.0012528252052827
ENSG00000105072.25	ENSG00000105072	chr19	dexseq_prepare_annotation2.py	exon	.	+	.	C19orf44	7	0.000117566107294106	0.0012528252052827
ENSG00000119812.20	ENSG00000119812	chr2	dexseq_prepare_annotation2.py	exon	.	-	.	FAM98A	17	0.000118104492942685	0.0012575890632907
ENSG00000151576.42	ENSG00000151576	chr3	dexseq_prepare_annotation2.py	exon	.	+	.	QTRTD1	30	0.000118464111606961	0.00126044349969447
ENSG00000138041.27	ENSG00000138041	chr2	dexseq_prepare_annotation2.py	exon	.	-	.	SMEK2	18	0.000122735030915877	0.00130487714721992
ENSG00000125743.14	ENSG00000125743	chr19	dexseq_prepare_annotation2.py	exon	.	-	.	SNRPD2	12	0.000125571150390137	0.00133399969025572
ENSG00000223344.3	ENSG00000223344	chr1	dexseq_prepare_annotation2.py	exon	.	-	.	RP11-541F9.1	4	0.000125827952425636	0.00133569718503944
ENSG00000115109.30	ENSG00000115109	chr2	dexseq_prepare_annotation2.py	exon	.	+	.	EPB41L5	20	0.000129050463652522	0.00136884960213245
ENSG00000073464.15	ENSG00000073464	chrX	dexseq_prepare_annotation2.py	exon	.	+	.	CLCN4	7	0.000129946036234752	0.00137728793447272
ENSG00000213889.21	ENSG00000213889	chr19	dexseq_prepare_annotation2.py	exon	.	+	.	PPM1N	13	0.0001300528853872	0.00137736009693152
ENSG00000132522.ENSG00000261915.ENSG00000215041.110	ENSG00000132522+ENSG00000261915+ENSG00000215041	chr17	dexseq_prepare_annotation2.py	exon	.	-	.		38	0.000131126765714096	0.00138766588036255
ENSG00000170421.48	ENSG00000170421	chr12	dexseq_prepare_annotation2.py	exon	.	-	.	KRT8	32	0.000132512802953951	0.00140125306865447
ENSG00000080371.11	ENSG00000080371	chr12	dexseq_prepare_annotation2.py	exon	.	+	.	RAB21	2	0.000132614232165657	0.00140125306865447
ENSG00000222750.ENSG00000103534.38	ENSG00000222750+ENSG00000103534	chr16	dexseq_prepare_annotation2.py	exon	.	+	.		22	0.000135427471773393	0.0014298814657792
ENSG00000145247.25	ENSG00000145247	chr4	dexseq_prepare_annotation2.py	exon	.	-	.	OCIAD2	14	0.000135552898407292	0.00143010904618514
ENSG00000254452.5	ENSG00000254452	chr11	dexseq_prepare_annotation2.py	exon	.	-	.	RP11-867G23.4	4	0.000136175088690595	0.00143557321676272
ENSG00000214822.19	ENSG00000214822	chr17	dexseq_prepare_annotation2.py	exon	.	-	.	KRT16P3	15	0.000137006016389598	0.00144268269188102
ENSG00000196712.73	ENSG00000196712	chr17	dexseq_prepare_annotation2.py	exon	.	+	.	NF1	8	0.000137059047136866	0.00144268269188102
ENSG00000086758.84	ENSG00000086758	chrX	dexseq_prepare_annotation2.py	exon	.	-	.	HUWE1	11	0.000137932443951682	0.0014507669123963
ENSG00000132780.54	ENSG00000132780	chr1	dexseq_prepare_annotation2.py	exon	.	+	.	NASP	27	0.000138965745813725	0.00146051938043005
ENSG00000127324.25	ENSG00000127324	chr12	dexseq_prepare_annotation2.py	exon	.	-	.	TSPAN8	20	0.000140347201454719	0.0014739132491446
ENSG00000137860.17	ENSG00000137860	chr15	dexseq_prepare_annotation2.py	exon	.	+	.	SLC28A2	6	0.000140533766067715	0.00147474763050327
ENSG00000148335.17	ENSG00000148335	chr9	dexseq_prepare_annotation2.py	exon	.	+	.	NTMT1	15	0.000141792524850642	0.00148682367261511
ENSG00000262117.16	ENSG00000262117	chr16	dexseq_prepare_annotation2.py	exon	.	-	.	BCAR4	7	0.000142186219629383	0.00148981725407712
ENSG00000159708.19	ENSG00000159708	chr16	dexseq_prepare_annotation2.py	exon	.	+	.	LRRC36	5	0.000142813584222936	0.00149525279663984
ENSG00000048052.73	ENSG00000048052	chr7	dexseq_prepare_annotation2.py	exon	.	+	.	HDAC9	31	0.000142931512562205	0.00149535035331037
ENSG00000259673.16	ENSG00000259673	chr15	dexseq_prepare_annotation2.py	exon	.	-	.	IQCH-AS1	6	0.000144377068008345	0.00150887566406563
ENSG00000105854.42	ENSG00000105854	chr7	dexseq_prepare_annotation2.py	exon	.	-	.	PON2	12	0.00014444350125207	0.00150887566406563
ENSG00000008294.74	ENSG00000008294	chr17	dexseq_prepare_annotation2.py	exon	.	-	.	SPAG9	25	0.000144874156821425	0.00151222698340969
ENSG00000149926.22	ENSG00000149926	chr16	dexseq_prepare_annotation2.py	exon	.	-	.	FAM57B	8	0.000145527826715263	0.00151789933198162
ENSG00000249115.25	ENSG00000249115	chr19	dexseq_prepare_annotation2.py	exon	.	+	.	HAUS5	6	0.000145806627282343	0.00151965605179659
ENSG00000254339.12	ENSG00000254339	chr8	dexseq_prepare_annotation2.py	exon	.	+	.	RP11-267L5.1	8	0.000147134222672204	0.00153233281221703
ENSG00000147382.27	ENSG00000147382	chrX	dexseq_prepare_annotation2.py	exon	.	-	.	FAM58A	16	0.00014875141281036	0.00154800412061454
ENSG00000073803.34	ENSG00000073803	chr3	dexseq_prepare_annotation2.py	exon	.	+	.	MAP3K13	29	0.000149092734931992	0.00155038427080337
ENSG00000164038.ENSG00000164039.66	ENSG00000164038+ENSG00000164039	chr4	dexseq_prepare_annotation2.py	exon	.	-	.		2	0.000150427136395932	0.00156307985954656
ENSG00000197150.36	ENSG00000197150	chr7	dexseq_prepare_annotation2.py	exon	.	+	.	ABCB8	17	0.000150805703668499	0.00156583177082043
ENSG00000130958.19	ENSG00000130958	chr9	dexseq_prepare_annotation2.py	exon	.	-	.	SLC35D2	4	0.000152270248477145	0.00157984685835217
ENSG00000176728.12	ENSG00000176728	chrY	dexseq_prepare_annotation2.py	exon	.	-	.	TTTY14	4	0.000152869660806129	0.00158484690584306
ENSG00000176978.32	ENSG00000176978	chr9	dexseq_prepare_annotation2.py	exon	.	-	.	DPP7	4	0.000152982389444031	0.00158484690584306
ENSG00000240038.ENSG00000236085.ENSG00000185946.57	ENSG00000240038+ENSG00000236085+ENSG00000185946	chr1	dexseq_prepare_annotation2.py	exon	.	+	.		43	0.000153130652554976	0.00158519009351647
ENSG00000251022.ENSG00000138674.113	ENSG00000251022+ENSG00000138674	chr4	dexseq_prepare_annotation2.py	exon	.	-	.		46	0.000153634682108384	0.00158921284993856
ENSG00000253870.1	ENSG00000253870	chr2	dexseq_prepare_annotation2.py	exon	.	-	.	IGKV1-32	2	0.000153972521780708	0.00159151177167927
ENSG00000187555.54	ENSG00000187555	chr16	dexseq_prepare_annotation2.py	exon	.	-	.	USP7	29	0.000157721806563521	0.00162904263523373
ENSG00000018408.37	ENSG00000018408	chr3	dexseq_prepare_annotation2.py	exon	.	-	.	WWTR1	18	0.000158710339669493	0.00163802395544946
ENSG00000104327.34	ENSG00000104327	chr8	dexseq_prepare_annotation2.py	exon	.	-	.	CALB1	20	0.000160122775617557	0.00165136357655619
ENSG00000067221.32	ENSG00000067221	chr15	dexseq_prepare_annotation2.py	exon	.	-	.	STOML1	20	0.000160474227294525	0.00165345826431492
ENSG00000132694.37	ENSG00000132694	chr1	dexseq_prepare_annotation2.py	exon	.	-	.	ARHGEF11	26	0.000160566073459402	0.00165345826431492
ENSG00000135423.26	ENSG00000135423	chr12	dexseq_prepare_annotation2.py	exon	.	-	.	GLS2	19	0.000161496785210395	0.00166153342994146
ENSG00000140398.35	ENSG00000140398	chr15	dexseq_prepare_annotation2.py	exon	.	+	.	NEIL1	17	0.000161591608272197	0.00166153342994146
ENSG00000111783.28	ENSG00000111783	chr12	dexseq_prepare_annotation2.py	exon	.	+	.	RFX4	5	0.000161759750178135	0.0016620210749646
ENSG00000224167.3	ENSG00000224167	chr1	dexseq_prepare_annotation2.py	exon	.	+	.	RP3-522D1.1	2	0.000162609352344757	0.0016695045213144
ENSG00000067066.ENSG00000250011.59	ENSG00000067066+ENSG00000250011	chr2	dexseq_prepare_annotation2.py	exon	.	+	.		38	0.00016283115166261	0.00167053598814517
ENSG00000233917.16	ENSG00000233917	chr15	dexseq_prepare_annotation2.py	exon	.	-	.	POTEB	11	0.000164429718734755	0.00168568009496657
ENSG00000170089.ENSG00000249684.37	ENSG00000170089+ENSG00000249684	chr5	dexseq_prepare_annotation2.py	exon	.	+	.		20	0.000167369634046084	0.00171454250115066
ENSG00000181982.25	ENSG00000181982	chr4	dexseq_prepare_annotation2.py	exon	.	-	.	CCDC149	10	0.000169072919453815	0.00173070331229749
ENSG00000162825.82	ENSG00000162825	chr1	dexseq_prepare_annotation2.py	exon	.	+	.	NBPF8	46	0.000170013589830319	0.001739039453777
ENSG00000064313.43	ENSG00000064313	chr8	dexseq_prepare_annotation2.py	exon	.	-	.	TAF2	26	0.00017185810992238	0.00175660167588071
ENSG00000227671.ENSG00000263568.ENSG00000232347.21	ENSG00000227671+ENSG00000263568+ENSG00000232347	chr1	dexseq_prepare_annotation2.py	exon	.	-	.		5	0.000172417345986222	0.00175978201406877
ENSG00000104375.54	ENSG00000104375	chr8	dexseq_prepare_annotation2.py	exon	.	-	.	STK3	26	0.000172424893737563	0.00175978201406877
ENSG00000135632.19	ENSG00000135632	chr2	dexseq_prepare_annotation2.py	exon	.	+	.	SMYD5	10	0.00017834148146073	0.00181881890129728
ENSG00000167612.26	ENSG00000167612	chr12	dexseq_prepare_annotation2.py	exon	.	+	.	ANKRD33	16	0.00017908174019382	0.00182501657956219
ENSG00000204410.ENSG00000228727.ENSG00000255152.81	ENSG00000204410+ENSG00000228727+ENSG00000255152	chr6	dexseq_prepare_annotation2.py	exon	.	+	.		19	0.000182262794080459	0.00185606076102053
ENSG00000196923.45	ENSG00000196923	chr5	dexseq_prepare_annotation2.py	exon	.	-	.	PDLIM7	19	0.000183151344721603	0.00186373075693055
ENSG00000091127.27	ENSG00000091127	chr7	dexseq_prepare_annotation2.py	exon	.	-	.	PUS7	26	0.000183935503206895	0.00187032792330319
ENSG00000132953.26	ENSG00000132953	chr13	dexseq_prepare_annotation2.py	exon	.	-	.	XPO4	18	0.000184968058196975	0.0018794392806317
ENSG00000214691.6	ENSG00000214691	chr2	dexseq_prepare_annotation2.py	exon	.	+	.	AC104654.1	3	0.000187738721798208	0.00190618489802192
ENSG00000013503.33	ENSG00000013503	chr12	dexseq_prepare_annotation2.py	exon	.	+	.	POLR3B	14	0.000187983487425706	0.00190726356291608
ENSG00000074201.26	ENSG00000074201	chr11	dexseq_prepare_annotation2.py	exon	.	-	.	CLNS1A	6	0.000191991935190019	0.00194649850051265
ENSG00000115204.29	ENSG00000115204	chr2	dexseq_prepare_annotation2.py	exon	.	-	.	MPV17	24	0.00019220176935033	0.00194653874034198
ENSG00000138078.35	ENSG00000138078	chr2	dexseq_prepare_annotation2.py	exon	.	-	.	PREPL	25	0.000192278666971607	0.00194653874034198
ENSG00000180353.22	ENSG00000180353	chr3	dexseq_prepare_annotation2.py	exon	.	-	.	HCLS1	17	0.000193373927773157	0.00195618827155093
ENSG00000165119.ENSG00000207603.19	ENSG00000165119+ENSG00000207603	chr9	dexseq_prepare_annotation2.py	exon	.	-	.		8	0.000194340674570359	0.00196327536124449
ENSG00000244607.ENSG00000010282.ENSG00000181061.51	ENSG00000244607+ENSG00000010282+ENSG00000181061	chr3	dexseq_prepare_annotation2.py	exon	.	-	.		17	0.000194359697659518	0.00196327536124449
ENSG00000145882.15	ENSG00000145882	chr5	dexseq_prepare_annotation2.py	exon	.	+	.	PCYOX1L	10	0.000195673757469611	0.00197509992143813
ENSG00000100297.37	ENSG00000100297	chr22	dexseq_prepare_annotation2.py	exon	.	+	.	MCM5	10	0.000195859427805088	0.0019755257157659
ENSG00000168314.33	ENSG00000168314	chr3	dexseq_prepare_annotation2.py	exon	.	+	.	MOBP	21	0.000196565512337697	0.00198119617413281
ENSG00000140416.49	ENSG00000140416	chr15	dexseq_prepare_annotation2.py	exon	.	+	.	TPM1	6	0.000197304617199145	0.00198719090680163
ENSG00000170579.48	ENSG00000170579	chr18	dexseq_prepare_annotation2.py	exon	.	-	.	DLGAP1	16	0.00019921343509115	0.00200394251364902
ENSG00000230267.50	ENSG00000230267	chr16	dexseq_prepare_annotation2.py	exon	.	-	.	HERC2P4	10	0.000199258955635205	0.00200394251364902
ENSG00000163482.56	ENSG00000163482	chr2	dexseq_prepare_annotation2.py	exon	.	+	.	STK36	29	0.000199711147055431	0.00200702414062714
ENSG00000172794.35	ENSG00000172794	chr17	dexseq_prepare_annotation2.py	exon	.	+	.	RAB37	27	0.000202424603841593	0.00203244744993077
ENSG00000142347.75	ENSG00000142347	chr19	dexseq_prepare_annotation2.py	exon	.	-	.	MYO1F	29	0.000202536163662479	0.00203244744993077
ENSG00000168003.67	ENSG00000168003	chr11	dexseq_prepare_annotation2.py	exon	.	+	.	SLC3A2	10	0.000203116539444461	0.002036786973832
ENSG00000079482.33	ENSG00000079482	chrX	dexseq_prepare_annotation2.py	exon	.	-	.	OPHN1	7	0.000205345112148575	0.00205763573803608
ENSG00000129675.26	ENSG00000129675	chrX	dexseq_prepare_annotation2.py	exon	.	-	.	ARHGEF6	19	0.000205959748781397	0.00206229368816166
ENSG00000088930.11	ENSG00000088930	chr20	dexseq_prepare_annotation2.py	exon	.	+	.	XRN2	2	0.00020701475857853	0.00207135115996308
ENSG00000179709.12	ENSG00000179709	chr19	dexseq_prepare_annotation2.py	exon	.	+	.	NLRP8	13	0.000209728036369579	0.00209548495101542
ENSG00000118058.66	ENSG00000118058	chr11	dexseq_prepare_annotation2.py	exon	.	+	.	KMT2A	40	0.000209731134696343	0.00209548495101542
ENSG00000070761.19	ENSG00000070761	chr16	dexseq_prepare_annotation2.py	exon	.	-	.	C16orf80	13	0.000210281560804999	0.00209942263269524
ENSG00000103194.51	ENSG00000103194	chr16	dexseq_prepare_annotation2.py	exon	.	+	.	USP10	27	0.000210430217396821	0.00209942263269524
ENSG00000108264.41	ENSG00000108264	chr17	dexseq_prepare_annotation2.py	exon	.	+	.	TADA2A	23	0.000210932092457928	0.00210231293706556
ENSG00000175550.27	ENSG00000175550	chr11	dexseq_prepare_annotation2.py	exon	.	+	.	DRAP1	24	0.000211025310794931	0.00210231293706556
ENSG00000067596.36	ENSG00000067596	chr17	dexseq_prepare_annotation2.py	exon	.	+	.	DHX8	23	0.000211216686465876	0.00210269800380491
ENSG00000184672.28	ENSG00000184672	chr8	dexseq_prepare_annotation2.py	exon	.	+	.	RALYL	23	0.00021170648198519	0.00210605118784111
ENSG00000071794.6	ENSG00000071794	chr3	dexseq_prepare_annotation2.py	exon	.	-	.	HLTF	2	0.000213145219321523	0.00211883276506767
ENSG00000228549.11	ENSG00000228549	chr1	dexseq_prepare_annotation2.py	exon	.	+	.	U1	11	0.000216211874818559	0.00214684141906939
ENSG00000227028.35	ENSG00000227028	chr2	dexseq_prepare_annotation2.py	exon	.	+	.	SLC8A1-AS1	28	0.000216274625817057	0.00214684141906939
ENSG00000224743.38	ENSG00000224743	chr13	dexseq_prepare_annotation2.py	exon	.	-	.	TEX26-AS1	29	0.000218098591878113	0.00216246583730783
ENSG00000112096.42	ENSG00000112096	chr6	dexseq_prepare_annotation2.py	exon	.	-	.	SOD2	18	0.000218162772226945	0.00216246583730783
ENSG00000229151.1	ENSG00000229151	chrX	dexseq_prepare_annotation2.py	exon	.	-	.	RP11-348F1.3	2	0.00021862390912172	0.00216547768402003
ENSG00000106686.16	ENSG00000106686	chr9	dexseq_prepare_annotation2.py	exon	.	-	.	SPATA6L	10	0.000219393937551696	0.00217154258246711
ENSG00000125257.39	ENSG00000125257	chr13	dexseq_prepare_annotation2.py	exon	.	-	.	ABCC4	24	0.000223401425918679	0.00220961985060947
ENSG00000183604.ENSG00000198064.55	ENSG00000183604+ENSG00000198064	chr16	dexseq_prepare_annotation2.py	exon	.	-	.		22	0.00022456796278884	0.00221956332496536
ENSG00000225098.4	ENSG00000225098	chr22	dexseq_prepare_annotation2.py	exon	.	-	.	BCRP1	3	0.00022570348837064	0.00222884976276095
ENSG00000142623.25	ENSG00000142623	chr1	dexseq_prepare_annotation2.py	exon	.	+	.	PADI1	6	0.000225831305857897	0.00222884976276095
ENSG00000149090.25	ENSG00000149090	chr11	dexseq_prepare_annotation2.py	exon	.	-	.	PAMR1	17	0.00022619446584191	0.00223006013521689
ENSG00000092108.64	ENSG00000092108	chr14	dexseq_prepare_annotation2.py	exon	.	+	.	SCFD1	26	0.000226277891407467	0.00223006013521689
ENSG00000132300.46	ENSG00000132300	chr2	dexseq_prepare_annotation2.py	exon	.	+	.	PTCD3	31	0.000228422899359912	0.00224958975564182
ENSG00000183401.41	ENSG00000183401	chr19	dexseq_prepare_annotation2.py	exon	.	+	.	CCDC159	25	0.000229190139793893	0.00225418918969423
ENSG00000126773.34	ENSG00000126773	chr14	dexseq_prepare_annotation2.py	exon	.	+	.	PCNXL4	24	0.000229426655808656	0.00225418918969423
ENSG00000165953.6	ENSG00000165953	chr14	dexseq_prepare_annotation2.py	exon	.	-	.	SERPINA12	2	0.000229472339566986	0.00225418918969423
ENSG00000059691.39	ENSG00000059691	chr4	dexseq_prepare_annotation2.py	exon	.	-	.	PET112	7	0.00022954483178031	0.00225418918969423
ENSG00000137720.10	ENSG00000137720	chr11	dexseq_prepare_annotation2.py	exon	.	+	.	C11orf1	3	0.000233413564416204	0.00229054736627391
ENSG00000197170.28	ENSG00000197170	chr17	dexseq_prepare_annotation2.py	exon	.	-	.	PSMD12	19	0.000234452424491329	0.00229910326239075
ENSG00000158636.50	ENSG00000158636	chr11	dexseq_prepare_annotation2.py	exon	.	+	.	C11orf30	5	0.000234828931430955	0.0022999122107496
ENSG00000151067.70	ENSG00000151067	chr12	dexseq_prepare_annotation2.py	exon	.	+	.	CACNA1C	36	0.000234869012806067	0.0022999122107496
ENSG00000176769.7	ENSG00000176769	chr10	dexseq_prepare_annotation2.py	exon	.	-	.	TCERG1L	8	0.00023573155765736	0.00230671790037422
ENSG00000064652.32	ENSG00000064652	chr5	dexseq_prepare_annotation2.py	exon	.	+	.	SNX24	14	0.000236872843378648	0.00231623956508326
ENSG00000132704.21	ENSG00000132704	chr1	dexseq_prepare_annotation2.py	exon	.	-	.	FCRL2	11	0.000237369541617041	0.00231854309960553
ENSG00000259080.ENSG00000198522.ENSG00000243943.54	ENSG00000259080+ENSG00000198522+ENSG00000243943	chr2	dexseq_prepare_annotation2.py	exon	.	+	.		7	0.000237445218655128	0.00231854309960553
ENSG00000175463.31	ENSG00000175463	chr11	dexseq_prepare_annotation2.py	exon	.	+	.	TBC1D10C	29	0.000237808400596879	0.00232044369909131
ENSG00000168818.30	ENSG00000168818	chr4	dexseq_prepare_annotation2.py	exon	.	-	.	STX18	12	0.000238201792766607	0.00232263617762794
ENSG00000240240.ENSG00000223839.ENSG00000183148.53	ENSG00000240240+ENSG00000223839+ENSG00000183148	chr9	dexseq_prepare_annotation2.py	exon	.	+	.		41	0.000238852165418559	0.00232732952121919
ENSG00000184432.27	ENSG00000184432	chr3	dexseq_prepare_annotation2.py	exon	.	-	.	COPB2	5	0.000242262200484241	0.00235888682904316
ENSG00000135968.43	ENSG00000135968	chr2	dexseq_prepare_annotation2.py	exon	.	+	.	GCC2	16	0.000243991555707982	0.0023740464586484
ENSG00000092531.51	ENSG00000092531	chr15	dexseq_prepare_annotation2.py	exon	.	+	.	SNAP23	32	0.000246570038592848	0.00239744088371916
ENSG00000031823.71	ENSG00000031823	chr19	dexseq_prepare_annotation2.py	exon	.	-	.	RANBP3	26	0.000247623924301762	0.0024059888424747
ENSG00000005700.20	ENSG00000005700	chr6	dexseq_prepare_annotation2.py	exon	.	-	.	IBTK	9	0.000248166134134456	0.00240853945891268
ENSG00000227232.22	ENSG00000227232	chr1	dexseq_prepare_annotation2.py	exon	.	-	.	WASH7P	20	0.000248236308265332	0.00240853945891268
ENSG00000141084.26	ENSG00000141084	chr16	dexseq_prepare_annotation2.py	exon	.	-	.	RANBP10	14	0.00024916185136889	0.00241581716172315
ENSG00000064961.19	ENSG00000064961	chr19	dexseq_prepare_annotation2.py	exon	.	+	.	HMG20B	5	0.000251985449926312	0.00244147478858935
ENSG00000040933.48	ENSG00000040933	chr2	dexseq_prepare_annotation2.py	exon	.	+	.	INPP4A	27	0.000255722464123144	0.00247594014489976
ENSG00000052344.11	ENSG00000052344	chr16	dexseq_prepare_annotation2.py	exon	.	-	.	PRSS8	8	0.000256264569313268	0.00247944524968733
ENSG00000100577.50	ENSG00000100577	chr14	dexseq_prepare_annotation2.py	exon	.	+	.	GSTZ1	15	0.000257051427893917	0.00248531183935635
ENSG00000258908.1	ENSG00000258908	chr14	dexseq_prepare_annotation2.py	exon	.	-	.	RP11-203M5.8	2	0.000258280875212053	0.00249544637889091
ENSG00000144115.13	ENSG00000144115	chr2	dexseq_prepare_annotation2.py	exon	.	+	.	THNSL2	5	0.000261272502085997	0.00252258051102385
ENSG00000173157.3	ENSG00000173157	chr12	dexseq_prepare_annotation2.py	exon	.	-	.	ADAMTS20	3	0.00026240494496724	0.00253173881030761
ENSG00000161618.ENSG00000202503.ENSG00000200259.ENSG00000201675.ENSG00000273189.ENSG00000142541.ENSG00000090554.ENSG00000199631.ENSG00000269469.104	ENSG00000161618+ENSG00000202503+ENSG00000200259+ENSG00000201675+ENSG00000273189+ENSG00000142541+ENSG00000090554+ENSG00000199631+ENSG00000269469	chr19	dexseq_prepare_annotation2.py	exon	.	+	.		19	0.000264402769428904	0.00254922782177671
ENSG00000143842.27	ENSG00000143842	chr1	dexseq_prepare_annotation2.py	exon	.	+	.	SOX13	5	0.000265984560623964	0.00256268399627064
ENSG00000011114.24	ENSG00000011114	chr14	dexseq_prepare_annotation2.py	exon	.	-	.	BTBD7	6	0.000267533891426906	0.00257580882319275
ENSG00000119760.10	ENSG00000119760	chr2	dexseq_prepare_annotation2.py	exon	.	-	.	SUPT7L	7	0.000268179239358322	0.00257914380889001
ENSG00000186635.ENSG00000214530.106	ENSG00000186635+ENSG00000214530	chr11	dexseq_prepare_annotation2.py	exon	.	-	.		33	0.00026825493421924	0.00257914380889001
ENSG00000228548.1	ENSG00000228548	chr1	dexseq_prepare_annotation2.py	exon	.	+	.	ITPKB-AS1	2	0.000268815072377423	0.00258272569189977
ENSG00000085719.47	ENSG00000085719	chr8	dexseq_prepare_annotation2.py	exon	.	+	.	CPNE3	25	0.000271499723597651	0.00260670027509934
ENSG00000183431.32	ENSG00000183431	chr1	dexseq_prepare_annotation2.py	exon	.	-	.	SF3A3	13	0.000271899924068266	0.00260872345266333
ENSG00000113494.36	ENSG00000113494	chr5	dexseq_prepare_annotation2.py	exon	.	-	.	PRLR	24	0.000274106869851115	0.00262806642347504
ENSG00000170265.13	ENSG00000170265	chr7	dexseq_prepare_annotation2.py	exon	.	+	.	ZNF282	6	0.000275720964663188	0.00264170232531857
ENSG00000148803.16	ENSG00000148803	chr10	dexseq_prepare_annotation2.py	exon	.	-	.	FUOM	12	0.000276710355649001	0.00264933809219433
ENSG00000102786.62	ENSG00000102786	chr13	dexseq_prepare_annotation2.py	exon	.	-	.	INTS6	22	0.000277202822630616	0.00265220879915102
ENSG00000136731.32	ENSG00000136731	chr2	dexseq_prepare_annotation2.py	exon	.	+	.	UGGT1	6	0.000278647681154185	0.00266418144036863
ENSG00000167524.ENSG00000258472.ENSG00000076382.92	ENSG00000167524+ENSG00000258472+ENSG00000076382	chr17	dexseq_prepare_annotation2.py	exon	.	-	.		5	0.000282519614836534	0.00269932689595378
ENSG00000183828.ENSG00000257622.ENSG00000184916.47	ENSG00000183828+ENSG00000257622+ENSG00000184916	chr14	dexseq_prepare_annotation2.py	exon	.	-	.		33	0.000285220391683228	0.00272324157607121
ENSG00000221723.ENSG00000186399.21	ENSG00000221723+ENSG00000186399	chr15	dexseq_prepare_annotation2.py	exon	.	-	.		12	0.000286985954614557	0.0027368430004511
ENSG00000259143.ENSG00000165959.37	ENSG00000259143+ENSG00000165959	chr14	dexseq_prepare_annotation2.py	exon	.	-	.		28	0.000287235930746912	0.0027368430004511
ENSG00000127616.74	ENSG00000127616	chr19	dexseq_prepare_annotation2.py	exon	.	+	.	SMARCA4	28	0.00028724129398982	0.0027368430004511
ENSG00000237850.11	ENSG00000237850	chr15	dexseq_prepare_annotation2.py	exon	.	-	.	RP11-483E23.2	5	0.000288578118423041	0.00274767879284124
ENSG00000258653.ENSG00000140043.ENSG00000119725.41	ENSG00000258653+ENSG00000140043+ENSG00000119725	chr14	dexseq_prepare_annotation2.py	exon	.	+	.		25	0.000289213656128458	0.00275132817515645
ENSG00000117013.14	ENSG00000117013	chr1	dexseq_prepare_annotation2.py	exon	.	+	.	KCNQ4	6	0.000289361068973456	0.00275132817515645
ENSG00000125122.ENSG00000237102.25	ENSG00000125122+ENSG00000237102	chr16	dexseq_prepare_annotation2.py	exon	.	-	.		16	0.000289838563187407	0.00275214045075497
ENSG00000124126.43	ENSG00000124126	chr20	dexseq_prepare_annotation2.py	exon	.	-	.	PREX1	23	0.000289846285124543	0.00275214045075497
ENSG00000133858.18	ENSG00000133858	chr12	dexseq_prepare_annotation2.py	exon	.	-	.	ZFC3H1	15	0.000290490733460423	0.00275635866180779
ENSG00000105202.28	ENSG00000105202	chr19	dexseq_prepare_annotation2.py	exon	.	-	.	FBL	4	0.000291293231619363	0.00276206970587837
ENSG00000198691.61	ENSG00000198691	chr1	dexseq_prepare_annotation2.py	exon	.	-	.	ABCA4	21	0.000292576894683054	0.0027723321995845
ENSG00000175899.64	ENSG00000175899	chr12	dexseq_prepare_annotation2.py	exon	.	-	.	A2M	38	0.000293618861404898	0.00278029194210635
ENSG00000116793.41	ENSG00000116793	chr1	dexseq_prepare_annotation2.py	exon	.	-	.	PHTF1	17	0.000296444106470291	0.0028051150913285
ENSG00000147687.41	ENSG00000147687	chr8	dexseq_prepare_annotation2.py	exon	.	-	.	TATDN1	26	0.000299253395820167	0.00282975326487092
ENSG00000166979.27	ENSG00000166979	chr21	dexseq_prepare_annotation2.py	exon	.	+	.	EVA1C	15	0.00030274645839531	0.00286081896992905
ENSG00000197256.30	ENSG00000197256	chr19	dexseq_prepare_annotation2.py	exon	.	-	.	KANK2	6	0.000303823397099615	0.00286902642748114
ENSG00000171914.73	ENSG00000171914	chr15	dexseq_prepare_annotation2.py	exon	.	+	.	TLN2	61	0.000305548368747198	0.00288333786217369
ENSG00000149452.33	ENSG00000149452	chr11	dexseq_prepare_annotation2.py	exon	.	-	.	SLC22A8	2	0.000306563956677722	0.00289094010653347
ENSG00000160688.29	ENSG00000160688	chr1	dexseq_prepare_annotation2.py	exon	.	+	.	FLAD1	8	0.000311694716715158	0.00293731201898309
ENSG00000172893.35	ENSG00000172893	chr11	dexseq_prepare_annotation2.py	exon	.	-	.	DHCR7	21	0.000313167356188448	0.00294917110807288
ENSG00000047410.ENSG00000202025.63	ENSG00000047410+ENSG00000202025	chr1	dexseq_prepare_annotation2.py	exon	.	-	.		12	0.000315543984375017	0.00296929781130262
ENSG00000118482.39	ENSG00000118482	chr6	dexseq_prepare_annotation2.py	exon	.	+	.	PHF3	14	0.000315735909046124	0.00296929781130262
ENSG00000262823.6	ENSG00000262823	chr17	dexseq_prepare_annotation2.py	exon	.	-	.	RP13-580F15.2	5	0.000320649040448596	0.00301344436102135
ENSG00000168259.35	ENSG00000168259	chr17	dexseq_prepare_annotation2.py	exon	.	-	.	DNAJC7	16	0.000321745662422917	0.00302168777642477
ENSG00000139644.49	ENSG00000139644	chr12	dexseq_prepare_annotation2.py	exon	.	+	.	TMBIM6	31	0.000323302255394421	0.00303423684544675
ENSG00000125875.12	ENSG00000125875	chr20	dexseq_prepare_annotation2.py	exon	.	-	.	TBC1D20	7	0.000325444328123601	0.00305225988392762
ENSG00000170832.59	ENSG00000170832	chr17	dexseq_prepare_annotation2.py	exon	.	-	.	USP32	15	0.000326556808446449	0.00306060867167509
ENSG00000196422.10	ENSG00000196422	chr9	dexseq_prepare_annotation2.py	exon	.	+	.	PPP1R26	9	0.000327571670155723	0.00306803180592109
ENSG00000138738.39	ENSG00000138738	chr4	dexseq_prepare_annotation2.py	exon	.	-	.	PRDM5	6	0.00032941038549709	0.00308211732561014
ENSG00000170629.30	ENSG00000170629	chr7	dexseq_prepare_annotation2.py	exon	.	-	.	DPY19L2P2	3	0.000329523293383072	0.00308211732561014
ENSG00000100372.44	ENSG00000100372	chr22	dexseq_prepare_annotation2.py	exon	.	-	.	SLC25A17	24	0.000331025764057529	0.00309406837715143
ENSG00000226994.23	ENSG00000226994	chr2	dexseq_prepare_annotation2.py	exon	.	+	.	AC012593.1	13	0.000336958764230655	0.00314738688326164
ENSG00000085265.8	ENSG00000085265	chr9	dexseq_prepare_annotation2.py	exon	.	-	.	FCN1	7	0.0003389987649279	0.00316429491222191
ENSG00000172037.58	ENSG00000172037	chr3	dexseq_prepare_annotation2.py	exon	.	-	.	LAMB2	28	0.000340014579499315	0.00317162651121041
ENSG00000007376.20	ENSG00000007376	chr16	dexseq_prepare_annotation2.py	exon	.	-	.	RPUSD1	9	0.000340289111057266	0.00317203824037673
ENSG00000118922.11	ENSG00000118922	chr13	dexseq_prepare_annotation2.py	exon	.	-	.	KLF12	8	0.000345354734357548	0.00321707982586923
ENSG00000115750.36	ENSG00000115750	chr2	dexseq_prepare_annotation2.py	exon	.	+	.	TAF1B	2	0.000345790537134595	0.00321896153838344
ENSG00000264831.ENSG00000196878.25	ENSG00000264831+ENSG00000196878	chr1	dexseq_prepare_annotation2.py	exon	.	-	.		11	0.000347076147391342	0.00322874621438108
ENSG00000152818.91	ENSG00000152818	chr6	dexseq_prepare_annotation2.py	exon	.	+	.	UTRN	31	0.000351851565576198	0.00327096040165637
ENSG00000144962.10	ENSG00000144962	chr3	dexseq_prepare_annotation2.py	exon	.	-	.	SPATA16	7	0.00035319491442461	0.00328123318609854
ENSG00000242384.ENSG00000267043.ENSG00000161583.ENSG00000234972.105	ENSG00000242384+ENSG00000267043+ENSG00000161583+ENSG00000234972	chr17	dexseq_prepare_annotation2.py	exon	.	-	.		39	0.000358680493139953	0.00332994809814624
ENSG00000135924.51	ENSG00000135924	chr2	dexseq_prepare_annotation2.py	exon	.	+	.	DNAJB2	22	0.000359702592611063	0.00333718685651557
ENSG00000162572.31	ENSG00000162572	chr1	dexseq_prepare_annotation2.py	exon	.	+	.	SCNN1D	16	0.000361952476779033	0.00335579912477692
ENSG00000248257.ENSG00000124467.31	ENSG00000248257+ENSG00000124467	chr19	dexseq_prepare_annotation2.py	exon	.	-	.		17	0.000365307057011324	0.00338462150802955
ENSG00000184343.ENSG00000198753.67	ENSG00000184343+ENSG00000198753	chrX	dexseq_prepare_annotation2.py	exon	.	+	.		6	0.0003689990395549	0.00341652910328975
ENSG00000113575.ENSG00000272772.ENSG00000113558.ENSG00000273345.ENSG00000006837.62	ENSG00000113575+ENSG00000272772+ENSG00000113558+ENSG00000273345+ENSG00000006837	chr5	dexseq_prepare_annotation2.py	exon	.	-	.		61	0.000370132273565009	0.00342471850970634
ENSG00000134779.42	ENSG00000134779	chr18	dexseq_prepare_annotation2.py	exon	.	-	.	TPGS2	21	0.000370964021388192	0.00343010923201654
ENSG00000255429.ENSG00000086991.45	ENSG00000255429+ENSG00000086991	chr11	dexseq_prepare_annotation2.py	exon	.	-	.		28	0.000372198254756639	0.0034381785650461
ENSG00000124275.67	ENSG00000124275	chr5	dexseq_prepare_annotation2.py	exon	.	+	.	MTRR	31	0.000372336159244897	0.0034381785650461
ENSG00000145777.8	ENSG00000145777	chr5	dexseq_prepare_annotation2.py	exon	.	+	.	TSLP	2	0.000378611225001109	0.00349377972239629
ENSG00000133687.35	ENSG00000133687	chr12	dexseq_prepare_annotation2.py	exon	.	-	.	TMTC1	23	0.00038119960955239	0.003515308924526
ENSG00000088986.21	ENSG00000088986	chr12	dexseq_prepare_annotation2.py	exon	.	+	.	DYNLL1	4	0.000381494079123496	0.00351566966624651
ENSG00000215151.2	ENSG00000215151	chr10	dexseq_prepare_annotation2.py	exon	.	+	.	ABCD1P2	2	0.000382147213420645	0.00351933299958223
ENSG00000154198.14	ENSG00000154198	chr1	dexseq_prepare_annotation2.py	exon	.	-	.	CYP4Z2P	7	0.00038260401437692	0.0035211845387309
ENSG00000197077.22	ENSG00000197077	chr22	dexseq_prepare_annotation2.py	exon	.	+	.	KIAA1671	14	0.000386324726721843	0.00355305199566221
ENSG00000165899.68	ENSG00000165899	chr12	dexseq_prepare_annotation2.py	exon	.	+	.	OTOGL	34	0.000387037651268854	0.00355723256519999
ENSG00000239389.ENSG00000204961.ENSG00000243232.ENSG00000204967.ENSG00000204965.ENSG00000204963.ENSG00000204962.ENSG00000251664.ENSG00000204969.ENSG00000081842.ENSG00000255408.ENSG00000248383.ENSG00000250120.ENSG00000204970.ENSG00000249158.8	ENSG00000239389+ENSG00000204961+ENSG00000243232+ENSG00000204967+ENSG00000204965+ENSG00000204963+ENSG00000204962+ENSG00000251664+ENSG00000204969+ENSG00000081842+ENSG00000255408+ENSG00000248383+ENSG00000250120+ENSG00000204970+ENSG00000249158	chr5	dexseq_prepare_annotation2.py	exon	.	+	.		5	0.000391674015066069	0.00359744352196774
ENSG00000230493.ENSG00000072134.71	ENSG00000230493+ENSG00000072134	chr17	dexseq_prepare_annotation2.py	exon	.	+	.		13	0.000393537447518893	0.00361214905162675
ENSG00000148200.17	ENSG00000148200	chr9	dexseq_prepare_annotation2.py	exon	.	-	.	NR6A1	16	0.000394991897580992	0.00362308357488015
ENSG00000167723.ENSG00000141255.76	ENSG00000167723+ENSG00000141255	chr17	dexseq_prepare_annotation2.py	exon	.	-	.		9	0.000396167962070589	0.0036294541116429
ENSG00000080561.15	ENSG00000080561	chrX	dexseq_prepare_annotation2.py	exon	.	+	.	MID2	10	0.000396213649752998	0.0036294541116429
ENSG00000129245.32	ENSG00000129245	chr17	dexseq_prepare_annotation2.py	exon	.	-	.	FXR2	14	0.000396816984988278	0.00363256399555759
ENSG00000132275.16	ENSG00000132275	chr11	dexseq_prepare_annotation2.py	exon	.	-	.	RRP8	7	0.000398916598885798	0.00364935796243167
ENSG00000116731.35	ENSG00000116731	chr1	dexseq_prepare_annotation2.py	exon	.	+	.	PRDM2	5	0.000400939437781385	0.00366542774194828
ENSG00000077150.40	ENSG00000077150	chr10	dexseq_prepare_annotation2.py	exon	.	+	.	NFKB2	19	0.000404800845551257	0.00369827341841388
ENSG00000087206.44	ENSG00000087206	chr5	dexseq_prepare_annotation2.py	exon	.	-	.	UIMC1	24	0.000406124567958393	0.00370790653292517
ENSG00000110046.46	ENSG00000110046	chr11	dexseq_prepare_annotation2.py	exon	.	-	.	ATG2A	24	0.000408890362589213	0.00373068423600284
ENSG00000137474.73	ENSG00000137474	chr11	dexseq_prepare_annotation2.py	exon	.	+	.	MYO7A	16	0.000409602602509437	0.00373470770288075
ENSG00000069345.16	ENSG00000069345	chr16	dexseq_prepare_annotation2.py	exon	.	-	.	DNAJA2	8	0.000413704379035612	0.00376961078131191
ENSG00000214597.ENSG00000271698.ENSG00000182325.37	ENSG00000214597+ENSG00000271698+ENSG00000182325	chr8	dexseq_prepare_annotation2.py	exon	.	-	.		25	0.000416730835858117	0.00379467602387206
ENSG00000182899.18	ENSG00000182899	chr3	dexseq_prepare_annotation2.py	exon	.	+	.	RPL35A	12	0.00041777696091355	0.00380168750684584
ENSG00000163092.14	ENSG00000163092	chr2	dexseq_prepare_annotation2.py	exon	.	+	.	XIRP2	2	0.000420531204662255	0.00382422300250326
ENSG00000100364.41	ENSG00000100364	chr22	dexseq_prepare_annotation2.py	exon	.	-	.	KIAA0930	24	0.000421208804453442	0.00382785664667656
ENSG00000137486.35	ENSG00000137486	chr11	dexseq_prepare_annotation2.py	exon	.	-	.	ARRB1	22	0.000421624988619237	0.00382904748003899
ENSG00000129009.5	ENSG00000129009	chr15	dexseq_prepare_annotation2.py	exon	.	+	.	ISLR	5	0.000421896065312256	0.00382904748003899
ENSG00000260565.14	ENSG00000260565	chr16	dexseq_prepare_annotation2.py	exon	.	-	.	ERVK13-1	12	0.000422866563553302	0.00383532730369029
ENSG00000008710.140	ENSG00000008710	chr16	dexseq_prepare_annotation2.py	exon	.	-	.	PKD1	71	0.000423524120286871	0.00383876240165217
ENSG00000006071.82	ENSG00000006071	chr11	dexseq_prepare_annotation2.py	exon	.	-	.	ABCC8	35	0.000427882511458845	0.00387571474852986
ENSG00000204531.14	ENSG00000204531	chr6	dexseq_prepare_annotation2.py	exon	.	-	.	POU5F1	6	0.000429920743440263	0.00389023531809896
ENSG00000094963.15	ENSG00000094963	chr1	dexseq_prepare_annotation2.py	exon	.	+	.	FMO2	2	0.000430050708465036	0.00389023531809896
ENSG00000127511.24	ENSG00000127511	chr19	dexseq_prepare_annotation2.py	exon	.	+	.	SIN3B	17	0.000431825338918789	0.00390372374670643
ENSG00000088367.13	ENSG00000088367	chr20	dexseq_prepare_annotation2.py	exon	.	+	.	EPB41L1	11	0.00043240016431271	0.00390635529019514
ENSG00000167173.15	ENSG00000167173	chr15	dexseq_prepare_annotation2.py	exon	.	+	.	C15orf39	12	0.000433316787753462	0.00391206920248503
ENSG00000176834.36	ENSG00000176834	chr12	dexseq_prepare_annotation2.py	exon	.	-	.	VSIG10	18	0.000433992836069848	0.00391560508978353
ENSG00000078269.34	ENSG00000078269	chr6	dexseq_prepare_annotation2.py	exon	.	+	.	SYNJ2	5	0.000442861594028025	0.00399300486350874
ENSG00000162191.30	ENSG00000162191	chr11	dexseq_prepare_annotation2.py	exon	.	-	.	UBXN1	10	0.000446034953949082	0.00401898510861973
ENSG00000126733.24	ENSG00000126733	chrX	dexseq_prepare_annotation2.py	exon	.	+	.	DACH2	7	0.000448541037683798	0.00403688808496401
ENSG00000213471.ENSG00000182768.ENSG00000261147.25	ENSG00000213471+ENSG00000182768+ENSG00000261147	chr15	dexseq_prepare_annotation2.py	exon	.	+	.		5	0.000448608277890393	0.00403688808496401
ENSG00000128944.38	ENSG00000128944	chr15	dexseq_prepare_annotation2.py	exon	.	+	.	KNSTRN	6	0.000453776077001574	0.00408072438155302
ENSG00000179403.10	ENSG00000179403	chr1	dexseq_prepare_annotation2.py	exon	.	+	.	VWA1	7	0.000455827574330731	0.00409612742405438
ENSG00000172531.11	ENSG00000172531	chr11	dexseq_prepare_annotation2.py	exon	.	-	.	PPP1CA	6	0.000456083914953178	0.00409612742405438
ENSG00000260605.2	ENSG00000260605	chr16	dexseq_prepare_annotation2.py	exon	.	-	.	RP11-883G14.3	3	0.00046312485154601	0.00415665120996445
ENSG00000105877.100	ENSG00000105877	chr7	dexseq_prepare_annotation2.py	exon	.	+	.	DNAH11	11	0.000464911291337239	0.00416996655317987
ENSG00000139641.ENSG00000135482.63	ENSG00000139641+ENSG00000135482	chr12	dexseq_prepare_annotation2.py	exon	.	+	.		25	0.000467048071699822	0.00418640485101768
ENSG00000115970.84	ENSG00000115970	chr2	dexseq_prepare_annotation2.py	exon	.	-	.	THADA	49	0.000469126455621473	0.00420229866037504
ENSG00000126522.ENSG00000249319.ENSG00000241258.60	ENSG00000126522+ENSG00000249319+ENSG00000241258	chr7	dexseq_prepare_annotation2.py	exon	.	+	.		38	0.000471558188921517	0.00422133494477988
ENSG00000105971.45	ENSG00000105971	chr7	dexseq_prepare_annotation2.py	exon	.	+	.	CAV2	8	0.000473126803184232	0.00423262496831742
ENSG00000184779.29	ENSG00000184779	chr15	dexseq_prepare_annotation2.py	exon	.	-	.	RPS17	13	0.000476319459628257	0.00425841968841678
ENSG00000237594.1	ENSG00000237594	chr21	dexseq_prepare_annotation2.py	exon	.	+	.	AP000251.3	2	0.000478117700224847	0.00427172258059422
ENSG00000135249.29	ENSG00000135249	chr7	dexseq_prepare_annotation2.py	exon	.	+	.	RINT1	14	0.000484726802758441	0.00432796278883153
ENSG00000100578.58	ENSG00000100578	chr14	dexseq_prepare_annotation2.py	exon	.	+	.	KIAA0586	16	0.000485485574486152	0.00433192831466322
ENSG00000187741.92	ENSG00000187741	chr16	dexseq_prepare_annotation2.py	exon	.	-	.	FANCA	38	0.00048669996999035	0.0043399515458725
ENSG00000139624.75	ENSG00000139624	chr12	dexseq_prepare_annotation2.py	exon	.	-	.	CERS5	24	0.00049059858263631	0.00437188432733768
ENSG00000113966.20	ENSG00000113966	chr3	dexseq_prepare_annotation2.py	exon	.	+	.	ARL6	9	0.000491113274141741	0.00437364007657406
ENSG00000230400.2	ENSG00000230400	chr20	dexseq_prepare_annotation2.py	exon	.	-	.	RP11-359G22.2	2	0.000491884023933129	0.00437767242502347
ENSG00000254685.ENSG00000259030.ENSG00000116783.51	ENSG00000254685+ENSG00000259030+ENSG00000116783	chr1	dexseq_prepare_annotation2.py	exon	.	+	.		40	0.000492501933769019	0.00438034019646761
ENSG00000136490.24	ENSG00000136490	chr17	dexseq_prepare_annotation2.py	exon	.	-	.	LIMD2	6	0.00049410866765651	0.00439179350309544
ENSG00000115504.61	ENSG00000115504	chr2	dexseq_prepare_annotation2.py	exon	.	+	.	EHBP1	31	0.000495680172930545	0.00440291911026306
ENSG00000134775.40	ENSG00000134775	chr18	dexseq_prepare_annotation2.py	exon	.	+	.	FHOD3	13	0.000499765359965563	0.00443634395616111
ENSG00000006534.34	ENSG00000006534	chr11	dexseq_prepare_annotation2.py	exon	.	+	.	ALDH3B1	18	0.000505770245244982	0.00448675562920935
ENSG00000108588.ENSG00000266173.ENSG00000125695.71	ENSG00000108588+ENSG00000266173+ENSG00000125695	chr17	dexseq_prepare_annotation2.py	exon	.	-	.		40	0.000507419878725162	0.00449849123650228
ENSG00000197548.63	ENSG00000197548	chr3	dexseq_prepare_annotation2.py	exon	.	+	.	ATG7	15	0.000512395855574389	0.00453968220048146
ENSG00000139734.39	ENSG00000139734	chr13	dexseq_prepare_annotation2.py	exon	.	-	.	DIAPH3	2	0.000514063419950807	0.00455152743786669
ENSG00000164024.30	ENSG00000164024	chr4	dexseq_prepare_annotation2.py	exon	.	+	.	METAP1	18	0.000517124451041649	0.00457568730201891
ENSG00000198911.33	ENSG00000198911	chr22	dexseq_prepare_annotation2.py	exon	.	+	.	SREBF2	11	0.000518905299627557	0.00458849593145293
ENSG00000186862.25	ENSG00000186862	chr10	dexseq_prepare_annotation2.py	exon	.	-	.	PDZD7	18	0.000527713800099319	0.0046633912707108
ENSG00000156194.30	ENSG00000156194	chr4	dexseq_prepare_annotation2.py	exon	.	-	.	PPEF2	14	0.000529465580158382	0.00467587049879449
ENSG00000006025.45	ENSG00000006025	chr17	dexseq_prepare_annotation2.py	exon	.	-	.	OSBPL7	20	0.000533820916390427	0.00471131178004064
ENSG00000167208.9	ENSG00000167208	chr16	dexseq_prepare_annotation2.py	exon	.	-	.	SNX20	2	0.000534701983971254	0.00471594056271714
ENSG00000198683.ENSG00000227500.ENSG00000213638.38	ENSG00000198683+ENSG00000227500+ENSG00000213638	chr19	dexseq_prepare_annotation2.py	exon	.	+	.		6	0.000535030444433772	0.00471594056271714
ENSG00000158796.34	ENSG00000158796	chr1	dexseq_prepare_annotation2.py	exon	.	-	.	DEDD	21	0.000535560338404368	0.00471759100393559
ENSG00000124762.16	ENSG00000124762	chr6	dexseq_prepare_annotation2.py	exon	.	+	.	CDKN1A	9	0.000537584959359802	0.00473239751947938
ENSG00000136010.23	ENSG00000136010	chr12	dexseq_prepare_annotation2.py	exon	.	-	.	ALDH1L2	19	0.000539751246743985	0.00474843141544485
ENSG00000226747.8	ENSG00000226747	chr2	dexseq_prepare_annotation2.py	exon	.	-	.	AC007966.1	7	0.000550432186160384	0.00483930417564251
ENSG00000103168.70	ENSG00000103168	chr16	dexseq_prepare_annotation2.py	exon	.	-	.	TAF1C	23	0.000554361553780151	0.00487074018662739
ENSG00000169347.29	ENSG00000169347	chr16	dexseq_prepare_annotation2.py	exon	.	-	.	GP2	16	0.000558258776159101	0.00490185384576435
ENSG00000221914.58	ENSG00000221914	chr8	dexseq_prepare_annotation2.py	exon	.	+	.	PPP2R2A	28	0.000559591729591834	0.0049104263435439
ENSG00000187824.12	ENSG00000187824	chr17	dexseq_prepare_annotation2.py	exon	.	-	.	TMEM220	10	0.000575971077390732	0.00504831401470477
ENSG00000145194.41	ENSG00000145194	chr3	dexseq_prepare_annotation2.py	exon	.	+	.	ECE2	3	0.000576038735989338	0.00504831401470477
ENSG00000182718.68	ENSG00000182718	chr15	dexseq_prepare_annotation2.py	exon	.	-	.	ANXA2	14	0.000577505491713812	0.00505794886126957
ENSG00000183305.27	ENSG00000183305	chrX	dexseq_prepare_annotation2.py	exon	.	+	.	MAGEA2B	13	0.000580521539969752	0.00508113195314911
ENSG00000059915.29	ENSG00000059915	chr10	dexseq_prepare_annotation2.py	exon	.	-	.	PSD	13	0.000583711624815518	0.00510350220895082
ENSG00000255339.ENSG00000075826.ENSG00000166136.84	ENSG00000255339+ENSG00000075826+ENSG00000166136	chr10	dexseq_prepare_annotation2.py	exon	.	-	.		46	0.000583818708534104	0.00510350220895082
ENSG00000019102.ENSG00000149564.26	ENSG00000019102+ENSG00000149564	chr11	dexseq_prepare_annotation2.py	exon	.	-	.		16	0.000588559309228571	0.00514167802630645
ENSG00000231741.2	ENSG00000231741	chr9	dexseq_prepare_annotation2.py	exon	.	+	.	RP11-213G2.5	2	0.000589020942320333	0.00514244789718855
ENSG00000086205.42	ENSG00000086205	chr11	dexseq_prepare_annotation2.py	exon	.	-	.	FOLH1	28	0.000591095489851697	0.00515728941969466
ENSG00000167766.10	ENSG00000167766	chr19	dexseq_prepare_annotation2.py	exon	.	-	.	ZNF83	6	0.000594536221775695	0.00518402451007458
ENSG00000179818.ENSG00000244617.128	ENSG00000179818+ENSG00000244617	chr2	dexseq_prepare_annotation2.py	exon	.	-	.		61	0.000598644848419486	0.00521654574243005
ENSG00000212290.ENSG00000129636.42	ENSG00000212290+ENSG00000129636	chr16	dexseq_prepare_annotation2.py	exon	.	-	.		15	0.000603086097875016	0.00525192245132398
ENSG00000075151.24	ENSG00000075151	chr1	dexseq_prepare_annotation2.py	exon	.	-	.	EIF4G3	5	0.00060415575057704	0.00525791174079942
ENSG00000120498.16	ENSG00000120498	chrX	dexseq_prepare_annotation2.py	exon	.	-	.	TEX11	3	0.000604836841989455	0.00526051398642503
ENSG00000234770.5	ENSG00000234770	chr8	dexseq_prepare_annotation2.py	exon	.	+	.	GULOP	6	0.000607030743215714	0.00527626216704164
ENSG00000227834.2	ENSG00000227834	chr11	dexseq_prepare_annotation2.py	exon	.	-	.	AP003385.2	3	0.000610402902761821	0.00530222534083581
ENSG00000204946.ENSG00000244560.40	ENSG00000204946+ENSG00000244560	chr7	dexseq_prepare_annotation2.py	exon	.	+	.		15	0.000614983122517367	0.00533473636098085
ENSG00000249086.ENSG00000130592.37	ENSG00000249086+ENSG00000130592	chr11	dexseq_prepare_annotation2.py	exon	.	+	.		19	0.000615294669404367	0.00533473636098085
ENSG00000141696.26	ENSG00000141696	chr17	dexseq_prepare_annotation2.py	exon	.	-	.	LEPREL4	4	0.000615308057905112	0.00533473636098085
ENSG00000166073.ENSG00000259580.ENSG00000150667.30	ENSG00000166073+ENSG00000259580+ENSG00000150667	chr15	dexseq_prepare_annotation2.py	exon	.	-	.		25	0.00062791654538657	0.00544062617802536
ENSG00000136383.12	ENSG00000136383	chr15	dexseq_prepare_annotation2.py	exon	.	+	.	ALPK3	5	0.00063080148163676	0.00546218540828611
ENSG00000156076.13	ENSG00000156076	chr12	dexseq_prepare_annotation2.py	exon	.	-	.	WIF1	2	0.000631954939021698	0.00546834057547573
ENSG00000202529.ENSG00000174444.ENSG00000199673.ENSG00000200623.ENSG00000199574.51	ENSG00000202529+ENSG00000174444+ENSG00000199673+ENSG00000200623+ENSG00000199574	chr15	dexseq_prepare_annotation2.py	exon	.	-	.		14	0.000632306667355997	0.00546834057547573
ENSG00000176463.35	ENSG00000176463	chr15	dexseq_prepare_annotation2.py	exon	.	+	.	SLCO3A1	9	0.000633313142854398	0.00547360662323876
ENSG00000103335.81	ENSG00000103335	chr16	dexseq_prepare_annotation2.py	exon	.	-	.	PIEZO1	30	0.000645727610419833	0.00557740134269778
ENSG00000102804.28	ENSG00000102804	chr13	dexseq_prepare_annotation2.py	exon	.	-	.	TSC22D1	21	0.000649345534234337	0.00560513436698329
ENSG00000135476.49	ENSG00000135476	chr12	dexseq_prepare_annotation2.py	exon	.	+	.	ESPL1	24	0.000650147379994787	0.00560853955373949
ENSG00000256028.ENSG00000182196.ENSG00000111325.35	ENSG00000256028+ENSG00000182196+ENSG00000111325	chr12	dexseq_prepare_annotation2.py	exon	.	+	.		10	0.000652019316471909	0.00562116590431136
ENSG00000166225.32	ENSG00000166225	chr12	dexseq_prepare_annotation2.py	exon	.	+	.	FRS2	25	0.000656571525534422	0.00565686906355315
ENSG00000169045.117	ENSG00000169045	chr5	dexseq_prepare_annotation2.py	exon	.	-	.	HNRNPH1	54	0.000662350048567671	0.00570233356757508
ENSG00000236875.10	ENSG00000236875	chr9	dexseq_prepare_annotation2.py	exon	.	+	.	DDX11L5	8	0.000662676765552014	0.00570233356757508
ENSG00000108961.15	ENSG00000108961	chr17	dexseq_prepare_annotation2.py	exon	.	+	.	RANGRF	13	0.00066313844635378	0.00570274211705112
ENSG00000171823.4	ENSG00000171823	chr12	dexseq_prepare_annotation2.py	exon	.	-	.	FBXL14	4	0.000664357274964606	0.0057096572794711
ENSG00000125347.35	ENSG00000125347	chr5	dexseq_prepare_annotation2.py	exon	.	-	.	IRF1	9	0.000665097035370786	0.00571244914721459
ENSG00000140853.105	ENSG00000140853	chr16	dexseq_prepare_annotation2.py	exon	.	+	.	NLRC5	21	0.000666140053408533	0.00571784055818497
ENSG00000243583.5	ENSG00000243583	chr7	dexseq_prepare_annotation2.py	exon	.	+	.	RP4-669B10.3	6	0.000667019376737442	0.00572182104605676
ENSG00000198099.32	ENSG00000198099	chr4	dexseq_prepare_annotation2.py	exon	.	-	.	ADH4	27	0.000669136679901526	0.00573640959457299
ENSG00000225960.2	ENSG00000225960	chr9	dexseq_prepare_annotation2.py	exon	.	+	.	RP11-360A18.1	3	0.00067579016115973	0.00578984377028448
ENSG00000001084.ENSG00000231683.37	ENSG00000001084+ENSG00000231683	chr6	dexseq_prepare_annotation2.py	exon	.	-	.		3	0.000682111808945214	0.00584037026465032
ENSG00000218422.ENSG00000013810.43	ENSG00000218422+ENSG00000013810	chr4	dexseq_prepare_annotation2.py	exon	.	+	.		22	0.000685352340519213	0.00586446925063301
ENSG00000179152.26	ENSG00000179152	chr3	dexseq_prepare_annotation2.py	exon	.	+	.	TCAIM	17	0.000687644702093863	0.00588042997417908
ENSG00000172399.5	ENSG00000172399	chr4	dexseq_prepare_annotation2.py	exon	.	+	.	MYOZ2	5	0.000688630228286078	0.00588520234825743
ENSG00000158125.36	ENSG00000158125	chr2	dexseq_prepare_annotation2.py	exon	.	-	.	XDH	23	0.000694594410630462	0.00593249121933015
ENSG00000186275.110	ENSG00000186275	chr1	dexseq_prepare_annotation2.py	exon	.	+	.	NBPF12	12	0.000696945615713316	0.00594888235408614
ENSG00000116353.40	ENSG00000116353	chr1	dexseq_prepare_annotation2.py	exon	.	-	.	MECR	12	0.000700204418069251	0.00597299530853621
ENSG00000187657.4	ENSG00000187657	chrY	dexseq_prepare_annotation2.py	exon	.	-	.	TSPY13P	4	0.000701500701825966	0.00598034777878631
ENSG00000242153.20	ENSG00000242153	chrY	dexseq_prepare_annotation2.py	exon	.	+	.	OFD1P6Y	17	0.000705646518615347	0.00601196860661888
ENSG00000240602.14	ENSG00000240602	chr3	dexseq_prepare_annotation2.py	exon	.	+	.	RP11-64D22.2	14	0.000707706598420058	0.00602579124740096
ENSG00000094631.113	ENSG00000094631	chrX	dexseq_prepare_annotation2.py	exon	.	+	.	HDAC6	26	0.000710591693049199	0.00604661707657687
ENSG00000267057.12	ENSG00000267057	chr18	dexseq_prepare_annotation2.py	exon	.	+	.	RP11-456O19.2	2	0.000719536400298628	0.00611894821452224
ENSG00000263011.2	ENSG00000263011	chr16	dexseq_prepare_annotation2.py	exon	.	+	.	RP11-473M20.11	3	0.000723881759143926	0.00615210127153924
ENSG00000090372.50	ENSG00000090372	chr19	dexseq_prepare_annotation2.py	exon	.	-	.	STRN4	13	0.000727461806336474	0.00617871323235075
ENSG00000143156.29	ENSG00000143156	chr1	dexseq_prepare_annotation2.py	exon	.	-	.	NME7	21	0.00073141140866422	0.00620842926910542
ENSG00000226505.10	ENSG00000226505	chr2	dexseq_prepare_annotation2.py	exon	.	-	.	AC016700.3	9	0.000737352207859291	0.00625500012187722
ENSG00000079335.ENSG00000223906.31	ENSG00000079335+ENSG00000223906	chr1	dexseq_prepare_annotation2.py	exon	.	+	.		16	0.000738880946842427	0.00626322327752406
ENSG00000141101.15	ENSG00000141101	chr16	dexseq_prepare_annotation2.py	exon	.	-	.	NOB1	9	0.000739231393519508	0.00626322327752406
ENSG00000140955.28	ENSG00000140955	chr16	dexseq_prepare_annotation2.py	exon	.	+	.	ADAD2	27	0.000758759381387424	0.00642472273243669
ENSG00000121104.33	ENSG00000121104	chr17	dexseq_prepare_annotation2.py	exon	.	-	.	FAM117A	10	0.000761638789471838	0.00644514004514337
ENSG00000254433.6	ENSG00000254433	chr11	dexseq_prepare_annotation2.py	exon	.	-	.	RP11-677I18.3	5	0.000779986098872	0.00659634435458826
ENSG00000163214.45	ENSG00000163214	chr2	dexseq_prepare_annotation2.py	exon	.	-	.	DHX57	19	0.000780724768480054	0.00659853812917949
ENSG00000105499.66	ENSG00000105499	chr19	dexseq_prepare_annotation2.py	exon	.	-	.	PLA2G4C	19	0.00078153574180036	0.00660133993442169
ENSG00000092978.8	ENSG00000092978	chr1	dexseq_prepare_annotation2.py	exon	.	-	.	GPATCH2	8	0.000794213767896159	0.00670431340060964
ENSG00000151474.46	ENSG00000151474	chr10	dexseq_prepare_annotation2.py	exon	.	-	.	FRMD4A	40	0.000798665562387852	0.00673776192583085
ENSG00000213908.16	ENSG00000213908	chr19	dexseq_prepare_annotation2.py	exon	.	-	.	CYP2A7P1	9	0.00080019365716285	0.00674651945610418
ENSG00000117133.10	ENSG00000117133	chr1	dexseq_prepare_annotation2.py	exon	.	+	.	RPF1	3	0.000804687070567894	0.00677818500191072
ENSG00000205352.ENSG00000257379.ENSG00000197111.104	ENSG00000205352+ENSG00000257379+ENSG00000197111	chr12	dexseq_prepare_annotation2.py	exon	.	+	.		29	0.000804934084698142	0.00677818500191072
ENSG00000181666.64	ENSG00000181666	chr19	dexseq_prepare_annotation2.py	exon	.	+	.	HKR1	39	0.000805657683158472	0.00678013140692289
ENSG00000133872.39	ENSG00000133872	chr8	dexseq_prepare_annotation2.py	exon	.	-	.	TMEM66	22	0.000808452142955198	0.00679949242773804
ENSG00000114353.23	ENSG00000114353	chr3	dexseq_prepare_annotation2.py	exon	.	+	.	GNAI2	8	0.000814438012157647	0.00684565479327624
ENSG00000224420.ENSG00000126457.38	ENSG00000224420+ENSG00000126457	chr19	dexseq_prepare_annotation2.py	exon	.	+	.		11	0.000815259338620055	0.00684837740946975
ENSG00000230524.21	ENSG00000230524	chr3	dexseq_prepare_annotation2.py	exon	.	-	.	COL6A4P1	15	0.000816003447761002	0.00685044845656919
ENSG00000140937.47	ENSG00000140937	chr16	dexseq_prepare_annotation2.py	exon	.	-	.	CDH11	17	0.000829082816342894	0.0069528062815873
ENSG00000234772.1	ENSG00000234772	chr13	dexseq_prepare_annotation2.py	exon	.	-	.	LINC00412	2	0.000829205978672744	0.0069528062815873
ENSG00000264019.2	ENSG00000264019	chr17	dexseq_prepare_annotation2.py	exon	.	-	.	RP11-6N17.6	3	0.000836202054297594	0.00700720017259238
ENSG00000169169.51	ENSG00000169169	chr19	dexseq_prepare_annotation2.py	exon	.	+	.	CPT1C	24	0.000846039730583933	0.00708532543228685
ENSG00000082438.67	ENSG00000082438	chr2	dexseq_prepare_annotation2.py	exon	.	-	.	COBLL1	36	0.000847385023382862	0.00709227781272659
ENSG00000122367.19	ENSG00000122367	chr10	dexseq_prepare_annotation2.py	exon	.	+	.	LDB3	2	0.000848619534832214	0.00709829511273993
ENSG00000068305.41	ENSG00000068305	chr15	dexseq_prepare_annotation2.py	exon	.	+	.	MEF2A	10	0.000857325904258769	0.00716676566474483
ENSG00000067248.35	ENSG00000067248	chr5	dexseq_prepare_annotation2.py	exon	.	-	.	DHX29	27	0.00086254297212583	0.00720600220887647
ENSG00000129515.33	ENSG00000129515	chr14	dexseq_prepare_annotation2.py	exon	.	-	.	SNX6	13	0.000863627611387265	0.00721068826778645
ENSG00000231817.23	ENSG00000231817	chr13	dexseq_prepare_annotation2.py	exon	.	-	.	RP11-189B4.6	12	0.000865545001275828	0.00722231731973672
ENSG00000176871.30	ENSG00000176871	chr12	dexseq_prepare_annotation2.py	exon	.	-	.	WSB2	19	0.000882841456555511	0.00736118547900751
ENSG00000105197.47	ENSG00000105197	chr19	dexseq_prepare_annotation2.py	exon	.	+	.	TIMM50	14	0.000883256712036637	0.00736118547900751
ENSG00000164744.25	ENSG00000164744	chr7	dexseq_prepare_annotation2.py	exon	.	-	.	SUN3	5	0.000883899541048136	0.00736208643747776
ENSG00000165917.16	ENSG00000165917	chr11	dexseq_prepare_annotation2.py	exon	.	-	.	RAPSN	6	0.000887317131423434	0.00738608359458152
ENSG00000143514.46	ENSG00000143514	chr1	dexseq_prepare_annotation2.py	exon	.	-	.	TP53BP2	3	0.00088883967116952	0.00739428676293774
ENSG00000186148.ENSG00000240069.23	ENSG00000186148+ENSG00000240069	chr2	dexseq_prepare_annotation2.py	exon	.	+	.		5	0.000890454054987187	0.00740215383044334
ENSG00000175137.17	ENSG00000175137	chr1	dexseq_prepare_annotation2.py	exon	.	-	.	SH3BP5L	15	0.000890860611348388	0.00740215383044334
ENSG00000213886.ENSG00000204681.40	ENSG00000213886+ENSG00000204681	chr6	dexseq_prepare_annotation2.py	exon	.	-	.		4	0.000902359181238095	0.00749033972743578
ENSG00000164796.83	ENSG00000164796	chr8	dexseq_prepare_annotation2.py	exon	.	-	.	CSMD3	23	0.000902561999405575	0.00749033972743578
ENSG00000066777.57	ENSG00000066777	chr8	dexseq_prepare_annotation2.py	exon	.	-	.	ARFGEF1	42	0.000904127290750165	0.00749880996328209
ENSG00000168237.22	ENSG00000168237	chr3	dexseq_prepare_annotation2.py	exon	.	+	.	GLYCTK	6	0.000912614993202113	0.00756464974497694
ENSG00000088280.47	ENSG00000088280	chr1	dexseq_prepare_annotation2.py	exon	.	-	.	ASAP3	12	0.000919036498327726	0.00761329392838516
ENSG00000135698.13	ENSG00000135698	chr16	dexseq_prepare_annotation2.py	exon	.	-	.	MPHOSPH6	13	0.000923955489476724	0.00764944027607669
ENSG00000271875.ENSG00000175164.9	ENSG00000271875+ENSG00000175164	chr9	dexseq_prepare_annotation2.py	exon	.	-	.		4	0.000928496364173713	0.00768241462857193
ENSG00000114857.52	ENSG00000114857	chr3	dexseq_prepare_annotation2.py	exon	.	+	.	NKTR	18	0.000929877523636272	0.00768922146872324
ENSG00000145014.39	ENSG00000145014	chr3	dexseq_prepare_annotation2.py	exon	.	-	.	TMEM44	11	0.000935649640367157	0.00773230747213386
ENSG00000272027.4	ENSG00000272027	chr2	dexseq_prepare_annotation2.py	exon	.	-	.	RP11-529E15.1	2	0.000937510926219084	0.00774304165098041
ENSG00000115657.ENSG00000198925.85	ENSG00000115657+ENSG00000198925	chr2	dexseq_prepare_annotation2.py	exon	.	-	.		24	0.000947846713812995	0.0078193332120449
ENSG00000170160.ENSG00000188933.ENSG00000264892.ENSG00000266302.ENSG00000264729.ENSG00000272815.50	ENSG00000170160+ENSG00000188933+ENSG00000264892+ENSG00000266302+ENSG00000264729+ENSG00000272815	chr17	dexseq_prepare_annotation2.py	exon	.	+	.		18	0.000947884015899399	0.0078193332120449
ENSG00000196873.28	ENSG00000196873	chr9	dexseq_prepare_annotation2.py	exon	.	+	.	CBWD3	11	0.000948553216052773	0.00782016807102669
ENSG00000166787.8	ENSG00000166787	chr11	dexseq_prepare_annotation2.py	exon	.	-	.	SAA3P	7	0.000954843195273603	0.00786731365202092
ENSG00000165588.17	ENSG00000165588	chr14	dexseq_prepare_annotation2.py	exon	.	-	.	OTX2	10	0.000956683795110278	0.00787776464777411
ENSG00000143398.48	ENSG00000143398	chr1	dexseq_prepare_annotation2.py	exon	.	+	.	PIP5K1A	14	0.000959256297037482	0.00789422635840529
ENSG00000134107.7	ENSG00000134107	chr3	dexseq_prepare_annotation2.py	exon	.	+	.	BHLHE40	5	0.000967212270369409	0.00795494536346836
ENSG00000183292.12	ENSG00000183292	chr2	dexseq_prepare_annotation2.py	exon	.	+	.	AC140481.2	8	0.000976304531795292	0.00802493181716871
ENSG00000269371.1	ENSG00000269371	chr19	dexseq_prepare_annotation2.py	exon	.	-	.	CTD-2207O23.11	2	0.000979164129399168	0.00804363468589961
ENSG00000226245.1	ENSG00000226245	chr10	dexseq_prepare_annotation2.py	exon	.	+	.	ZNF32-AS1	2	0.000980724349888304	0.00805164749508776
ENSG00000160447.18	ENSG00000160447	chr9	dexseq_prepare_annotation2.py	exon	.	+	.	PKN3	8	0.00100318691708178	0.00823115463312389
ENSG00000175866.72	ENSG00000175866	chr17	dexseq_prepare_annotation2.py	exon	.	+	.	BAIAP2	51	0.00100388172541914	0.00823194972934531
ENSG00000173464.ENSG00000258436.ENSG00000259060.34	ENSG00000173464+ENSG00000258436+ENSG00000259060	chr14	dexseq_prepare_annotation2.py	exon	.	-	.		20	0.00100514972210541	0.00823744129401627
ENSG00000185344.33	ENSG00000185344	chr12	dexseq_prepare_annotation2.py	exon	.	+	.	ATP6V0A2	4	0.00100916878634976	0.00826545856660526
ENSG00000018510.24	ENSG00000018510	chr2	dexseq_prepare_annotation2.py	exon	.	+	.	AGPS	19	0.00101250292485632	0.0082878360698108
ENSG00000211965.1	ENSG00000211965	chr14	dexseq_prepare_annotation2.py	exon	.	-	.	IGHV3-49	2	0.00102484010068513	0.00838383749627621
ENSG00000132478.37	ENSG00000132478	chr17	dexseq_prepare_annotation2.py	exon	.	+	.	UNK	15	0.00102997424098862	0.00842083453083805
ENSG00000079385.37	ENSG00000079385	chr19	dexseq_prepare_annotation2.py	exon	.	-	.	CEACAM1	33	0.00103080105048461	0.00842259279707544
ENSG00000159650.23	ENSG00000159650	chr3	dexseq_prepare_annotation2.py	exon	.	-	.	UROC1	17	0.00103613638626809	0.0084611659348393
ENSG00000234394.ENSG00000154330.39	ENSG00000234394+ENSG00000154330	chr9	dexseq_prepare_annotation2.py	exon	.	+	.		18	0.00103746843153092	0.00846702155620494
ENSG00000126768.23	ENSG00000126768	chrX	dexseq_prepare_annotation2.py	exon	.	-	.	TIMM17B	11	0.00104756198873513	0.00854433261901975
ENSG00000171606.29	ENSG00000171606	chr19	dexseq_prepare_annotation2.py	exon	.	+	.	ZNF274	10	0.00104977740089378	0.0085573328925433
ENSG00000172955.12	ENSG00000172955	chr4	dexseq_prepare_annotation2.py	exon	.	-	.	ADH6	10	0.00105736189207496	0.00861405830182727
ENSG00000038382.79	ENSG00000038382	chr5	dexseq_prepare_annotation2.py	exon	.	+	.	TRIO	38	0.00106874188689021	0.00870161933690384
ENSG00000036565.28	ENSG00000036565	chr8	dexseq_prepare_annotation2.py	exon	.	-	.	SLC18A1	9	0.00106944602011151	0.00870220614946531
ENSG00000233327.ENSG00000154874.ENSG00000213077.ENSG00000273018.95	ENSG00000233327+ENSG00000154874+ENSG00000213077+ENSG00000273018	chr17	dexseq_prepare_annotation2.py	exon	.	-	.		47	0.00107072854865038	0.00870749595854606
ENSG00000234761.3	ENSG00000234761	chr1	dexseq_prepare_annotation2.py	exon	.	-	.	RP11-38O14.5	4	0.00108305519577656	0.00880254069389118
ENSG00000077312.28	ENSG00000077312	chr19	dexseq_prepare_annotation2.py	exon	.	+	.	SNRPA	11	0.00108500355103962	0.00881317338685161
ENSG00000132964.17	ENSG00000132964	chr13	dexseq_prepare_annotation2.py	exon	.	+	.	CDK8	2	0.0010930209254825	0.00887306138092163
ENSG00000255618.3	ENSG00000255618	chr12	dexseq_prepare_annotation2.py	exon	.	-	.	RP11-357K6.1	4	0.00110636261298437	0.0089760756956799
ENSG00000249740.5	ENSG00000249740	chr5	dexseq_prepare_annotation2.py	exon	.	-	.	CTD-2127H9.1	5	0.00111945841932578	0.0090769749807287
ENSG00000104976.14	ENSG00000104976	chr19	dexseq_prepare_annotation2.py	exon	.	+	.	SNAPC2	11	0.00112245045872366	0.00909587870259412
ENSG00000100033.38	ENSG00000100033	chr22	dexseq_prepare_annotation2.py	exon	.	-	.	PRODH	2	0.00112354480677608	0.00909913085319756
ENSG00000085365.8	ENSG00000085365	chr5	dexseq_prepare_annotation2.py	exon	.	+	.	SCAMP1	6	0.00112417356052361	0.00909913085319756
ENSG00000166949.30	ENSG00000166949	chr15	dexseq_prepare_annotation2.py	exon	.	+	.	SMAD3	10	0.00112694174375842	0.00911617739604341
ENSG00000116017.22	ENSG00000116017	chr19	dexseq_prepare_annotation2.py	exon	.	+	.	ARID3A	3	0.00113631589947866	0.00918661027834536
ENSG00000159166.ENSG00000118194.90	ENSG00000159166+ENSG00000118194	chr1	dexseq_prepare_annotation2.py	exon	.	-	.		24	0.00113722164506214	0.00918853732935182
ENSG00000233005.1	ENSG00000233005	chr2	dexseq_prepare_annotation2.py	exon	.	+	.	AC067959.1	2	0.00114548275078341	0.00924985719224985
ENSG00000165637.38	ENSG00000165637	chr10	dexseq_prepare_annotation2.py	exon	.	+	.	VDAC2	21	0.00114698520126724	0.00925238864511499
ENSG00000143924.38	ENSG00000143924	chr2	dexseq_prepare_annotation2.py	exon	.	+	.	EML4	24	0.00114714028306299	0.00925238864511499
ENSG00000100697.59	ENSG00000100697	chr14	dexseq_prepare_annotation2.py	exon	.	-	.	DICER1	23	0.0011488557468004	0.00926079972011
ENSG00000178445.32	ENSG00000178445	chr9	dexseq_prepare_annotation2.py	exon	.	-	.	GLDC	14	0.00115112278166815	0.00926590130351878
ENSG00000153250.ENSG00000263948.45	ENSG00000153250+ENSG00000263948	chr2	dexseq_prepare_annotation2.py	exon	.	-	.		27	0.00115150009720117	0.00926590130351878
ENSG00000125414.45	ENSG00000125414	chr17	dexseq_prepare_annotation2.py	exon	.	-	.	MYH2	23	0.00115150763584549	0.00926590130351878
ENSG00000167702.35	ENSG00000167702	chr8	dexseq_prepare_annotation2.py	exon	.	+	.	KIFC2	16	0.00115554657339361	0.00929297034023551
ENSG00000140386.77	ENSG00000140386	chr15	dexseq_prepare_annotation2.py	exon	.	-	.	SCAPER	47	0.00115789962507722	0.00930645769881099
ENSG00000185630.48	ENSG00000185630	chr1	dexseq_prepare_annotation2.py	exon	.	+	.	PBX1	12	0.00116148803946564	0.0093298525830589
ENSG00000110077.50	ENSG00000110077	chr11	dexseq_prepare_annotation2.py	exon	.	-	.	MS4A6A	33	0.00116678303474328	0.00936692059611985
ENSG00000125618.30	ENSG00000125618	chr2	dexseq_prepare_annotation2.py	exon	.	-	.	PAX8	8	0.00116843409886465	0.00937470901699797
ENSG00000214548.40	ENSG00000214548	chr14	dexseq_prepare_annotation2.py	exon	.	+	.	MEG3	19	0.00118351162320017	0.00949000589742268
ENSG00000073605.27	ENSG00000073605	chr17	dexseq_prepare_annotation2.py	exon	.	-	.	GSDMB	10	0.0011841828974268	0.00949000589742268
ENSG00000139719.ENSG00000184047.ENSG00000256861.76	ENSG00000139719+ENSG00000184047+ENSG00000256861	chr12	dexseq_prepare_annotation2.py	exon	.	-	.		18	0.00119468027256476	0.00956546204626092
ENSG00000106069.80	ENSG00000106069	chr7	dexseq_prepare_annotation2.py	exon	.	+	.	CHN2	12	0.00119498799532022	0.00956546204626092
ENSG00000009307.51	ENSG00000009307	chr1	dexseq_prepare_annotation2.py	exon	.	-	.	CSDE1	24	0.0011963087560562	0.00957047004844959
ENSG00000120733.35	ENSG00000120733	chr5	dexseq_prepare_annotation2.py	exon	.	+	.	KDM3B	5	0.0011990485448542	0.00958681786617457
ENSG00000104611.18	ENSG00000104611	chr8	dexseq_prepare_annotation2.py	exon	.	+	.	SH2D4A	7	0.00120102733632837	0.00959337825378381
ENSG00000160767.28	ENSG00000160767	chr1	dexseq_prepare_annotation2.py	exon	.	-	.	FAM189B	5	0.00120126264595608	0.00959337825378381
ENSG00000126583.16	ENSG00000126583	chr19	dexseq_prepare_annotation2.py	exon	.	+	.	PRKCG	16	0.00120232028975862	0.00959625840544732
ENSG00000255330.ENSG00000189367.ENSG00000214338.43	ENSG00000255330+ENSG00000189367+ENSG00000214338	chr6	dexseq_prepare_annotation2.py	exon	.	-	.		33	0.00121203150279904	0.00966816322742597
ENSG00000187242.7	ENSG00000187242	chr17	dexseq_prepare_annotation2.py	exon	.	-	.	KRT12	6	0.00122052214785942	0.00972423568630939
ENSG00000073060.7	ENSG00000073060	chr12	dexseq_prepare_annotation2.py	exon	.	-	.	SCARB1	5	0.00122059029748758	0.00972423568630939
ENSG00000187838.ENSG00000205544.ENSG00000262481.28	ENSG00000187838+ENSG00000205544+ENSG00000262481	chr17	dexseq_prepare_annotation2.py	exon	.	-	.		7	0.00122117980110611	0.00972423568630939
ENSG00000197360.10	ENSG00000197360	chr19	dexseq_prepare_annotation2.py	exon	.	-	.	ZNF98	4	0.00123321336011988	0.00981438239429511
ENSG00000118507.27	ENSG00000118507	chr6	dexseq_prepare_annotation2.py	exon	.	+	.	AKAP7	14	0.00124129155322447	0.00987296482079406
ENSG00000117115.24	ENSG00000117115	chr1	dexseq_prepare_annotation2.py	exon	.	-	.	PADI2	8	0.00125617999540239	0.00998561557546196
ENSG00000232729.12	ENSG00000232729	chr7	dexseq_prepare_annotation2.py	exon	.	-	.	AC083884.8	4	0.00126433602386245	0.0100396185619792
ENSG00000176124.43	ENSG00000176124	chr13	dexseq_prepare_annotation2.py	exon	.	+	.	DLEU1	6	0.00126443191360197	0.0100396185619792
ENSG00000178125.ENSG00000121022.30	ENSG00000178125+ENSG00000121022	chr8	dexseq_prepare_annotation2.py	exon	.	-	.		13	0.00127777684987266	0.0101397300686148
ENSG00000182896.11	ENSG00000182896	chr17	dexseq_prepare_annotation2.py	exon	.	+	.	TMEM95	5	0.00129330542685473	0.0102570444221981
ENSG00000141971.ENSG00000269640.48	ENSG00000141971+ENSG00000269640	chr19	dexseq_prepare_annotation2.py	exon	.	+	.		16	0.00129641738602351	0.0102758057402255
ENSG00000132199.59	ENSG00000132199	chr18	dexseq_prepare_annotation2.py	exon	.	-	.	ENOSF1	26	0.00130198645423412	0.0103140100701354
ENSG00000119403.40	ENSG00000119403	chr9	dexseq_prepare_annotation2.py	exon	.	-	.	PHF19	30	0.00130986676342219	0.0103704690044834
ENSG00000041982.45	ENSG00000041982	chr9	dexseq_prepare_annotation2.py	exon	.	-	.	TNC	8	0.00131381028567981	0.0103957126512871
ENSG00000153707.53	ENSG00000153707	chr9	dexseq_prepare_annotation2.py	exon	.	-	.	PTPRD	3	0.00131752102494764	0.0104190864281902
ENSG00000215421.21	ENSG00000215421	chr18	dexseq_prepare_annotation2.py	exon	.	+	.	ZNF407	14	0.00132086313521241	0.0104395198884067
ENSG00000242145.1	ENSG00000242145	chr3	dexseq_prepare_annotation2.py	exon	.	-	.	RP11-520D19.1	2	0.00133510990144529	0.0105460660488232
ENSG00000108387.71	ENSG00000108387	chr17	dexseq_prepare_annotation2.py	exon	.	-	.	SEPT4	25	0.00134304449735149	0.0106026586235867
ENSG00000119283.23	ENSG00000119283	chr1	dexseq_prepare_annotation2.py	exon	.	+	.	TRIM67	14	0.00135107652596587	0.0106599550770763
ENSG00000119688.ENSG00000258559.80	ENSG00000119688+ENSG00000258559	chr14	dexseq_prepare_annotation2.py	exon	.	-	.		23	0.00136233593339816	0.0107426352411374
ENSG00000137628.48	ENSG00000137628	chr4	dexseq_prepare_annotation2.py	exon	.	-	.	DDX60	9	0.00136395365093553	0.0107492351837895
ENSG00000085117.42	ENSG00000085117	chr11	dexseq_prepare_annotation2.py	exon	.	+	.	CD82	7	0.0013773445826124	0.0108485584744895
ENSG00000204979.9	ENSG00000204979	chr11	dexseq_prepare_annotation2.py	exon	.	+	.	MS4A13	10	0.00138090771046266	0.0108704044354773
ENSG00000108179.13	ENSG00000108179	chr10	dexseq_prepare_annotation2.py	exon	.	+	.	PPIF	11	0.00139056392643033	0.0109401623651959
ENSG00000011422.38	ENSG00000011422	chr19	dexseq_prepare_annotation2.py	exon	.	-	.	PLAUR	17	0.00139313701852589	0.0109541464711961
ENSG00000167701.26	ENSG00000167701	chr8	dexseq_prepare_annotation2.py	exon	.	+	.	GPT	9	0.00139529628103017	0.0109648625554928
ENSG00000087191.62	ENSG00000087191	chr17	dexseq_prepare_annotation2.py	exon	.	+	.	PSMC5	25	0.00139629506087039	0.0109664520239951
ENSG00000253542.9	ENSG00000253542	chr8	dexseq_prepare_annotation2.py	exon	.	-	.	SDR16C6P	6	0.00140094353091883	0.0109966878755362
ENSG00000177182.26	ENSG00000177182	chr8	dexseq_prepare_annotation2.py	exon	.	+	.	CLVS1	10	0.0014018507043428	0.0109975387449525
ENSG00000135736.8	ENSG00000135736	chr16	dexseq_prepare_annotation2.py	exon	.	-	.	CCDC102A	8	0.00141648815898877	0.0111060415563539
ENSG00000106018.16	ENSG00000106018	chr7	dexseq_prepare_annotation2.py	exon	.	-	.	VIPR2	8	0.00142104873982547	0.0111354576265891
ENSG00000254286.7	ENSG00000254286	chr8	dexseq_prepare_annotation2.py	exon	.	+	.	RP11-89K10.1	4	0.00143168711461394	0.0112124392457365
ENSG00000126970.25	ENSG00000126970	chrX	dexseq_prepare_annotation2.py	exon	.	-	.	ZC4H2	10	0.00143548733744245	0.0112358099271789
ENSG00000229999.5	ENSG00000229999	chr22	dexseq_prepare_annotation2.py	exon	.	-	.	RP5-1042K10.10	5	0.00143880682368476	0.0112553933798249
ENSG00000168060.56	ENSG00000168060	chr11	dexseq_prepare_annotation2.py	exon	.	-	.	NAALADL1	7	0.00144019971385117	0.0112598919138574
ENSG00000105438.13	ENSG00000105438	chr19	dexseq_prepare_annotation2.py	exon	.	-	.	KDELR1	12	0.00145266631100469	0.0113509136038096
ENSG00000104413.34	ENSG00000104413	chr8	dexseq_prepare_annotation2.py	exon	.	+	.	ESRP1	21	0.0014569138136202	0.0113776457095422
ENSG00000196914.47	ENSG00000196914	chr11	dexseq_prepare_annotation2.py	exon	.	+	.	ARHGEF12	21	0.0014700993969189	0.0114741091251584
ENSG00000004897.56	ENSG00000004897	chr17	dexseq_prepare_annotation2.py	exon	.	-	.	CDC27	24	0.00147667882386579	0.0115189314713792
ENSG00000063660.26	ENSG00000063660	chr2	dexseq_prepare_annotation2.py	exon	.	+	.	GPC1	7	0.00147971840294593	0.0115361058730236
ENSG00000138101.70	ENSG00000138101	chr2	dexseq_prepare_annotation2.py	exon	.	-	.	DTNB	25	0.00148490087364284	0.0115699576843886
ENSG00000229956.33	ENSG00000229956	chr1	dexseq_prepare_annotation2.py	exon	.	+	.	ZRANB2-AS2	21	0.00148940215732547	0.0115984665735617
ENSG00000198488.22	ENSG00000198488	chr11	dexseq_prepare_annotation2.py	exon	.	+	.	B3GNT6	2	0.00149800900118298	0.0116588965111856
ENSG00000144524.45	ENSG00000144524	chr2	dexseq_prepare_annotation2.py	exon	.	+	.	COPS7B	16	0.0015006382234261	0.0116727610509213
ENSG00000233355.15	ENSG00000233355	chr1	dexseq_prepare_annotation2.py	exon	.	-	.	CHRM3-AS2	11	0.00150808157979796	0.0117176527667395
ENSG00000129055.14	ENSG00000129055	chr3	dexseq_prepare_annotation2.py	exon	.	-	.	ANAPC13	6	0.00150884944265099	0.0117176527667395
ENSG00000103034.101	ENSG00000103034	chr16	dexseq_prepare_annotation2.py	exon	.	+	.	NDRG4	31	0.00150896269286963	0.0117176527667395
ENSG00000119661.25	ENSG00000119661	chr14	dexseq_prepare_annotation2.py	exon	.	+	.	DNAL1	13	0.00152046616727206	0.0118003259250292
ENSG00000158417.21	ENSG00000158417	chr2	dexseq_prepare_annotation2.py	exon	.	+	.	EIF5B	12	0.00152389201338757	0.0118138173297551
ENSG00000115652.41	ENSG00000115652	chr2	dexseq_prepare_annotation2.py	exon	.	-	.	UXS1	16	0.00152392065497131	0.0118138173297551
ENSG00000149187.53	ENSG00000149187	chr11	dexseq_prepare_annotation2.py	exon	.	-	.	CELF1	36	0.00153103987723968	0.0118623280978255
ENSG00000085982.51	ENSG00000085982	chr2	dexseq_prepare_annotation2.py	exon	.	-	.	USP40	8	0.00154336995740626	0.0119498668061782
ENSG00000163359.64	ENSG00000163359	chr2	dexseq_prepare_annotation2.py	exon	.	-	.	COL6A3	24	0.0015440741609668	0.0119498668061782
ENSG00000196569.67	ENSG00000196569	chr6	dexseq_prepare_annotation2.py	exon	.	+	.	LAMA2	4	0.00154903187690709	0.0119814999499383
ENSG00000096696.23	ENSG00000096696	chr6	dexseq_prepare_annotation2.py	exon	.	+	.	DSP	4	0.00154990204901511	0.0119814999499383
ENSG00000205449.10	ENSG00000205449	chr5	dexseq_prepare_annotation2.py	exon	.	+	.	NBPF22P	9	0.00155387241328153	0.012000521569723
ENSG00000256873.ENSG00000198792.48	ENSG00000256873+ENSG00000198792	chr22	dexseq_prepare_annotation2.py	exon	.	-	.		21	0.00155478100220847	0.012000521569723
ENSG00000164944.42	ENSG00000164944	chr8	dexseq_prepare_annotation2.py	exon	.	-	.	KIAA1429	25	0.00155499585597324	0.012000521569723
ENSG00000156603.10	ENSG00000156603	chr11	dexseq_prepare_annotation2.py	exon	.	-	.	MED19	10	0.00155584914308219	0.012000521569723
ENSG00000149269.49	ENSG00000149269	chr11	dexseq_prepare_annotation2.py	exon	.	-	.	PAK1	29	0.00155939353749718	0.012021125545499
ENSG00000196814.18	ENSG00000196814	chr9	dexseq_prepare_annotation2.py	exon	.	+	.	MVB12B	7	0.00156122138088408	0.0120284812378355
ENSG00000148343.45	ENSG00000148343	chr9	dexseq_prepare_annotation2.py	exon	.	+	.	FAM73B	30	0.00156329148126534	0.012037694135381
ENSG00000261105.4	ENSG00000261105	chr13	dexseq_prepare_annotation2.py	exon	.	-	.	RP11-173B14.5	5	0.00156553015222536	0.0120481940390379
ENSG00000070669.45	ENSG00000070669	chr7	dexseq_prepare_annotation2.py	exon	.	-	.	ASNS	25	0.00157383122127007	0.0121053118739923
ENSG00000197724.27	ENSG00000197724	chr9	dexseq_prepare_annotation2.py	exon	.	+	.	PHF2	15	0.00158914603154717	0.0122162828377115
ENSG00000267796.ENSG00000188223.ENSG00000205155.40	ENSG00000267796+ENSG00000188223+ENSG00000205155	chr19	dexseq_prepare_annotation2.py	exon	.	+	.		3	0.00159253278421009	0.012235486257257
ENSG00000157895.28	ENSG00000157895	chr12	dexseq_prepare_annotation2.py	exon	.	-	.	C12orf43	18	0.00159457400046511	0.0122443362177376
ENSG00000157445.56	ENSG00000157445	chr3	dexseq_prepare_annotation2.py	exon	.	+	.	CACNA2D3	12	0.00159885862262963	0.0122703932644173
ENSG00000168310.25	ENSG00000168310	chr4	dexseq_prepare_annotation2.py	exon	.	-	.	IRF2	3	0.00160460249497986	0.0123076140116338
ENSG00000116641.64	ENSG00000116641	chr1	dexseq_prepare_annotation2.py	exon	.	-	.	DOCK7	27	0.00160833378336476	0.0123269453547445
ENSG00000215104.5	ENSG00000215104	chrX	dexseq_prepare_annotation2.py	exon	.	-	.	CHMP1B2P	5	0.0016089134807144	0.0123269453547445
ENSG00000174093.ENSG00000197681.55	ENSG00000174093+ENSG00000197681	chr17	dexseq_prepare_annotation2.py	exon	.	-	.		35	0.00161396624408435	0.0123587804496959
ENSG00000100453.10	ENSG00000100453	chr14	dexseq_prepare_annotation2.py	exon	.	-	.	GZMB	10	0.00162862820155107	0.0124641206664565
ENSG00000113924.31	ENSG00000113924	chr3	dexseq_prepare_annotation2.py	exon	.	-	.	HGD	24	0.0016399424907823	0.0125400774140916
ENSG00000182568.ENSG00000131374.112	ENSG00000182568+ENSG00000131374	chr3	dexseq_prepare_annotation2.py	exon	.	-	.		4	0.00164120442673973	0.0125400774140916
ENSG00000123843.22	ENSG00000123843	chr1	dexseq_prepare_annotation2.py	exon	.	+	.	C4BPB	6	0.00164128555347132	0.0125400774140916
ENSG00000009694.34	ENSG00000009694	chrX	dexseq_prepare_annotation2.py	exon	.	-	.	TENM1	22	0.00165034532114722	0.0126023041495036
ENSG00000036448.64	ENSG00000036448	chr8	dexseq_prepare_annotation2.py	exon	.	+	.	MYOM2	43	0.00165552616698147	0.0126348582411313
ENSG00000150093.62	ENSG00000150093	chr10	dexseq_prepare_annotation2.py	exon	.	-	.	ITGB1	18	0.00169397051780707	0.0129211003264087
ENSG00000140463.34	ENSG00000140463	chr15	dexseq_prepare_annotation2.py	exon	.	+	.	BBS4	17	0.00169911179263051	0.0129531401777059
ENSG00000108821.77	ENSG00000108821	chr17	dexseq_prepare_annotation2.py	exon	.	-	.	COL1A1	10	0.00170339420673271	0.0129786006852772
ENSG00000163157.ENSG00000163159.19	ENSG00000163157+ENSG00000163159	chr1	dexseq_prepare_annotation2.py	exon	.	-	.		17	0.00170624981034663	0.0129931678035688
ENSG00000134882.26	ENSG00000134882	chr13	dexseq_prepare_annotation2.py	exon	.	+	.	UBAC2	13	0.00171069715519798	0.0130198332961668
ENSG00000198589.82	ENSG00000198589	chr4	dexseq_prepare_annotation2.py	exon	.	-	.	LRBA	18	0.00171424427875707	0.013039621673993
ENSG00000074181.41	ENSG00000074181	chr19	dexseq_prepare_annotation2.py	exon	.	-	.	NOTCH3	41	0.00173193411087209	0.0131669071443882
ENSG00000166359.15	ENSG00000166359	chr19	dexseq_prepare_annotation2.py	exon	.	+	.	WDR88	2	0.00173383288174904	0.0131709746168327
ENSG00000255227.4	ENSG00000255227	chr11	dexseq_prepare_annotation2.py	exon	.	+	.	RP11-460B17.2	5	0.00173438240705388	0.0131709746168327
ENSG00000175455.60	ENSG00000175455	chr3	dexseq_prepare_annotation2.py	exon	.	-	.	CCDC14	44	0.00174059135282798	0.0132108388896007
ENSG00000072195.91	ENSG00000072195	chr2	dexseq_prepare_annotation2.py	exon	.	+	.	SPEG	16	0.00174387190170375	0.0132222271152021
ENSG00000137497.88	ENSG00000137497	chr11	dexseq_prepare_annotation2.py	exon	.	-	.	NUMA1	12	0.00174401252478261	0.0132222271152021
ENSG00000164307.37	ENSG00000164307	chr5	dexseq_prepare_annotation2.py	exon	.	-	.	ERAP1	28	0.00175414237666517	0.0132917073428321
ENSG00000215398.4	ENSG00000215398	chr14	dexseq_prepare_annotation2.py	exon	.	+	.	RP11-754I20.1	2	0.00175986971340874	0.0133277701948358
ENSG00000197249.41	ENSG00000197249	chr14	dexseq_prepare_annotation2.py	exon	.	-	.	SERPINA1	3	0.00179403171972851	0.0135790152376152
ENSG00000225190.46	ENSG00000225190	chr17	dexseq_prepare_annotation2.py	exon	.	-	.	PLEKHM1	8	0.00181376167993666	0.0137208081370153
ENSG00000181722.53	ENSG00000181722	chr3	dexseq_prepare_annotation2.py	exon	.	-	.	ZBTB20	30	0.00181513520753755	0.0137236581753855
ENSG00000197013.ENSG00000269237.ENSG00000196268.ENSG00000268658.50	ENSG00000197013+ENSG00000269237+ENSG00000196268+ENSG00000268658	chr19	dexseq_prepare_annotation2.py	exon	.	+	.		22	0.00181637561709782	0.0137254991746448
ENSG00000261824.19	ENSG00000261824	chr19	dexseq_prepare_annotation2.py	exon	.	-	.	LINC00662	14	0.0018234803638665	0.0137716278934251
ENSG00000253944.1	ENSG00000253944	chr8	dexseq_prepare_annotation2.py	exon	.	+	.	RP11-156K13.1	2	0.00184192488753392	0.0139019277878694
ENSG00000109534.7	ENSG00000109534	chr4	dexseq_prepare_annotation2.py	exon	.	+	.	GAR1	7	0.00184275263021947	0.0139019277878694
ENSG00000132005.32	ENSG00000132005	chr19	dexseq_prepare_annotation2.py	exon	.	-	.	RFX1	8	0.00185155145985543	0.0139606574475846
ENSG00000263711.20	ENSG00000263711	chr18	dexseq_prepare_annotation2.py	exon	.	-	.	RP11-169F17.1	14	0.00187410828113588	0.014123000993256
ENSG00000185700.3	ENSG00000185700	chrY	dexseq_prepare_annotation2.py	exon	.	-	.	TTTY8B	2	0.00187610309197097	0.0141302994366829
ENSG00000126267.8	ENSG00000126267	chr19	dexseq_prepare_annotation2.py	exon	.	+	.	COX6B1	8	0.00189230602337163	0.0142445430999347
ENSG00000136279.ENSG00000239775.64	ENSG00000136279+ENSG00000239775	chr7	dexseq_prepare_annotation2.py	exon	.	+	.		29	0.00189395309271147	0.0142491509182795
ENSG00000186073.40	ENSG00000186073	chr15	dexseq_prepare_annotation2.py	exon	.	+	.	C15orf41	10	0.00189634548319036	0.0142593580625696
ENSG00000261041.2	ENSG00000261041	chr15	dexseq_prepare_annotation2.py	exon	.	+	.	RP11-536P16.4	3	0.00191130896851874	0.0143640294096976
ENSG00000237250.ENSG00000243781.8	ENSG00000237250+ENSG00000243781	chr1	dexseq_prepare_annotation2.py	exon	.	+	.		6	0.00191572960406764	0.0143893972661229
ENSG00000132481.20	ENSG00000132481	chr17	dexseq_prepare_annotation2.py	exon	.	-	.	TRIM47	11	0.00191727979955259	0.0143931888114722
ENSG00000172053.77	ENSG00000172053	chr3	dexseq_prepare_annotation2.py	exon	.	-	.	QARS	13	0.00193293078802774	0.0145027744357308
ENSG00000070366.46	ENSG00000070366	chr17	dexseq_prepare_annotation2.py	exon	.	-	.	SMG6	25	0.00194662126111131	0.0145975389558718
ENSG00000181381.73	ENSG00000181381	chr4	dexseq_prepare_annotation2.py	exon	.	-	.	DDX60L	17	0.00196407795090272	0.0147204274512948
ENSG00000138029.27	ENSG00000138029	chr2	dexseq_prepare_annotation2.py	exon	.	+	.	HADHB	4	0.00197645895651825	0.0148051615415361
ENSG00000130635.64	ENSG00000130635	chr9	dexseq_prepare_annotation2.py	exon	.	+	.	COL5A1	11	0.00197801073841714	0.0148087285734242
ENSG00000171469.34	ENSG00000171469	chr19	dexseq_prepare_annotation2.py	exon	.	-	.	ZNF561	22	0.001980169938657	0.0148168368018639
ENSG00000237675.6	ENSG00000237675	chr10	dexseq_prepare_annotation2.py	exon	.	+	.	TEX36-AS1	4	0.0019822365660566	0.014824243911715
ENSG00000215039.30	ENSG00000215039	chr12	dexseq_prepare_annotation2.py	exon	.	-	.	CD27-AS1	17	0.00198713745437317	0.0148528276177035
ENSG00000151612.28	ENSG00000151612	chr4	dexseq_prepare_annotation2.py	exon	.	-	.	ZNF827	20	0.00200028637620174	0.0149429966508658
ENSG00000270033.ENSG00000263887.ENSG00000188755.28	ENSG00000270033+ENSG00000263887+ENSG00000188755	chr17	dexseq_prepare_annotation2.py	exon	.	-	.		2	0.00200834501711167	0.014995061928196
ENSG00000143612.5	ENSG00000143612	chr1	dexseq_prepare_annotation2.py	exon	.	-	.	C1orf43	4	0.00202651988039209	0.0151225613621888
ENSG00000184985.33	ENSG00000184985	chr4	dexseq_prepare_annotation2.py	exon	.	+	.	SORCS2	6	0.00203456400038172	0.0151743646572349
ENSG00000261175.6	ENSG00000261175	chr16	dexseq_prepare_annotation2.py	exon	.	+	.	CTD-2015G9.2	7	0.00204405907518078	0.0152369276378392
ENSG00000149451.25	ENSG00000149451	chr20	dexseq_prepare_annotation2.py	exon	.	-	.	ADAM33	4	0.00205255370804756	0.0152919694006487
ENSG00000261108.1	ENSG00000261108	chr16	dexseq_prepare_annotation2.py	exon	.	-	.	RP11-586K12.5	2	0.00206433455837573	0.0153714214168291
ENSG00000133740.30	ENSG00000133740	chr8	dexseq_prepare_annotation2.py	exon	.	+	.	E2F5	19	0.00206687100366339	0.0153819891775338
ENSG00000198538.ENSG00000204604.35	ENSG00000198538+ENSG00000204604	chr19	dexseq_prepare_annotation2.py	exon	.	-	.		17	0.00208484644433333	0.0155073829527722
ENSG00000267618.ENSG00000185379.ENSG00000092871.41	ENSG00000267618+ENSG00000185379+ENSG00000092871	chr17	dexseq_prepare_annotation2.py	exon	.	-	.		17	0.00209248908861871	0.0155558260108545
ENSG00000166863.ENSG00000166866.64	ENSG00000166863+ENSG00000166866	chr12	dexseq_prepare_annotation2.py	exon	.	-	.		20	0.00210928780782892	0.0156722474571984
ENSG00000126581.56	ENSG00000126581	chr17	dexseq_prepare_annotation2.py	exon	.	-	.	BECN1	27	0.00212694441928926	0.0157930082864095
ENSG00000144283.56	ENSG00000144283	chr2	dexseq_prepare_annotation2.py	exon	.	+	.	PKP4	15	0.00212783486136619	0.0157930082864095
ENSG00000163293.18	ENSG00000163293	chr4	dexseq_prepare_annotation2.py	exon	.	+	.	NIPAL1	14	0.00213313325330576	0.0158238031419793
ENSG00000134874.36	ENSG00000134874	chr13	dexseq_prepare_annotation2.py	exon	.	-	.	DZIP1	28	0.00215638506631059	0.0159876734480152
ENSG00000081760.42	ENSG00000081760	chr12	dexseq_prepare_annotation2.py	exon	.	+	.	AACS	25	0.00216172421485089	0.0160186323950845
ENSG00000170906.19	ENSG00000170906	chr19	dexseq_prepare_annotation2.py	exon	.	+	.	NDUFA3	13	0.00218138591841242	0.0161556327728361
ENSG00000131844.34	ENSG00000131844	chr5	dexseq_prepare_annotation2.py	exon	.	+	.	MCCC2	18	0.00219461362040431	0.0162398074807797
ENSG00000186090.22	ENSG00000186090	chr3	dexseq_prepare_annotation2.py	exon	.	+	.	HTR3D	17	0.00219511052598279	0.0162398074807797
ENSG00000115806.30	ENSG00000115806	chr2	dexseq_prepare_annotation2.py	exon	.	+	.	GORASP2	13	0.00220592982357356	0.0162966309488923
ENSG00000076043.ENSG00000076053.ENSG00000255663.40	ENSG00000076043+ENSG00000076053+ENSG00000255663	chr11	dexseq_prepare_annotation2.py	exon	.	+	.		35	0.00220617714602135	0.0162966309488923
ENSG00000183426.ENSG00000183458.63	ENSG00000183426+ENSG00000183458	chr16	dexseq_prepare_annotation2.py	exon	.	+	.		47	0.00220659547023189	0.0162966309488923
ENSG00000142188.30	ENSG00000142188	chr21	dexseq_prepare_annotation2.py	exon	.	-	.	TMEM50B	19	0.00220752590933209	0.0162966309488923
ENSG00000075292.88	ENSG00000075292	chr2	dexseq_prepare_annotation2.py	exon	.	+	.	ZNF638	45	0.00221027899064562	0.0163082106876789
ENSG00000134853.ENSG00000145216.53	ENSG00000134853+ENSG00000145216	chr4	dexseq_prepare_annotation2.py	exon	.	+	.		34	0.00221147168549502	0.0163082711118883
ENSG00000255269.1	ENSG00000255269	chr11	dexseq_prepare_annotation2.py	exon	.	-	.	RP11-702F3.4	2	0.0022219349140289	0.0163766594734207
ENSG00000250327.ENSG00000109794.52	ENSG00000250327+ENSG00000109794	chr4	dexseq_prepare_annotation2.py	exon	.	+	.		9	0.00223660796797188	0.0164759863579651
ENSG00000135269.23	ENSG00000135269	chr7	dexseq_prepare_annotation2.py	exon	.	+	.	TES	4	0.00223869501327391	0.0164825416806177
ENSG00000240651.ENSG00000226075.ENSG00000244550.10	ENSG00000240651+ENSG00000226075+ENSG00000244550	chr7	dexseq_prepare_annotation2.py	exon	.	-	.		11	0.00224801180233348	0.0165422910179195
ENSG00000215021.ENSG00000238795.45	ENSG00000215021+ENSG00000238795	chr12	dexseq_prepare_annotation2.py	exon	.	-	.		26	0.00225000581558164	0.0165481196949402
ENSG00000162408.10	ENSG00000162408	chr1	dexseq_prepare_annotation2.py	exon	.	-	.	NOL9	8	0.00225228038248174	0.0165560044346015
ENSG00000134744.77	ENSG00000134744	chr1	dexseq_prepare_annotation2.py	exon	.	-	.	ZCCHC11	66	0.00226192544939838	0.0166180307296248
ENSG00000143889.38	ENSG00000143889	chr2	dexseq_prepare_annotation2.py	exon	.	-	.	HNRNPLL	20	0.00227162961092422	0.0166804247910425
ENSG00000166987.25	ENSG00000166987	chr12	dexseq_prepare_annotation2.py	exon	.	+	.	MBD6	6	0.00229961874393329	0.0168769460908708
ENSG00000260963.6	ENSG00000260963	chr16	dexseq_prepare_annotation2.py	exon	.	+	.	RP11-297L17.2	7	0.00230612160916986	0.0169156538705651
ENSG00000135636.46	ENSG00000135636	chr2	dexseq_prepare_annotation2.py	exon	.	+	.	DYSF	33	0.00231183688058844	0.0169485464174343
ENSG00000104432.24	ENSG00000104432	chr8	dexseq_prepare_annotation2.py	exon	.	-	.	IL7	12	0.00232179636425402	0.0170125025774611
ENSG00000141644.46	ENSG00000141644	chr18	dexseq_prepare_annotation2.py	exon	.	-	.	MBD1	33	0.00232336325278844	0.017014928332123
ENSG00000205426.8	ENSG00000205426	chr12	dexseq_prepare_annotation2.py	exon	.	-	.	KRT81	5	0.00232714649979055	0.017033574167526
ENSG00000175110.41	ENSG00000175110	chr3	dexseq_prepare_annotation2.py	exon	.	+	.	MRPS22	32	0.00233834260329073	0.0171064298417145
ENSG00000101019.57	ENSG00000101019	chr20	dexseq_prepare_annotation2.py	exon	.	-	.	UQCC1	42	0.00234798776755457	0.0171678680741855
ENSG00000188817.8	ENSG00000188817	chr3	dexseq_prepare_annotation2.py	exon	.	+	.	SNTN	6	0.00235095642171745	0.0171804501136974
ENSG00000177051.5	ENSG00000177051	chr19	dexseq_prepare_annotation2.py	exon	.	-	.	FBXO46	5	0.00236328895849943	0.017261412403512
ENSG00000013375.43	ENSG00000013375	chr6	dexseq_prepare_annotation2.py	exon	.	-	.	PGM3	7	0.00238895843480994	0.0174396499101078
ENSG00000124608.22	ENSG00000124608	chr6	dexseq_prepare_annotation2.py	exon	.	-	.	AARS2	14	0.00239834745569913	0.0174989124377666
ENSG00000132122.35	ENSG00000132122	chr1	dexseq_prepare_annotation2.py	exon	.	-	.	SPATA6	27	0.00240226104412667	0.0175181832921271
ENSG00000238088.9	ENSG00000238088	chrY	dexseq_prepare_annotation2.py	exon	.	+	.	OFD1P7Y	6	0.00240561193046977	0.0175333324821111
ENSG00000166926.ENSG00000166927.ENSG00000166928.55	ENSG00000166926+ENSG00000166927+ENSG00000166928	chr11	dexseq_prepare_annotation2.py	exon	.	+	.		28	0.00240847038208092	0.0175448784235397
ENSG00000072952.46	ENSG00000072952	chr11	dexseq_prepare_annotation2.py	exon	.	-	.	MRVI1	17	0.00242907391499116	0.0176856106089891
ENSG00000143977.21	ENSG00000143977	chr2	dexseq_prepare_annotation2.py	exon	.	-	.	SNRPG	17	0.00245181119938262	0.0178417212437103
ENSG00000162604.33	ENSG00000162604	chr1	dexseq_prepare_annotation2.py	exon	.	-	.	TM2D1	6	0.00246057803377216	0.0178960583037375
ENSG00000070614.32	ENSG00000070614	chr5	dexseq_prepare_annotation2.py	exon	.	+	.	NDST1	2	0.0024694855749164	0.0179513608212508
ENSG00000198586.42	ENSG00000198586	chr2	dexseq_prepare_annotation2.py	exon	.	-	.	TLK1	3	0.00248577853688851	0.0180602632695942
ENSG00000171132.51	ENSG00000171132	chr2	dexseq_prepare_annotation2.py	exon	.	+	.	PRKCE	16	0.00249397035528311	0.0181075078396299
ENSG00000100121.6	ENSG00000100121	chr22	dexseq_prepare_annotation2.py	exon	.	+	.	GGTLC2	4	0.00249491156099491	0.0181075078396299
ENSG00000204256.ENSG00000223837.22	ENSG00000204256+ENSG00000223837	chr6	dexseq_prepare_annotation2.py	exon	.	+	.		15	0.00249752717781378	0.0181169410875343
ENSG00000004487.33	ENSG00000004487	chr1	dexseq_prepare_annotation2.py	exon	.	+	.	KDM1A	7	0.00250538110436221	0.0181643428356287
ENSG00000165935.11	ENSG00000165935	chr12	dexseq_prepare_annotation2.py	exon	.	+	.	SMCO2	11	0.00250949875769147	0.0181846204715243
ENSG00000149927.54	ENSG00000149927	chr16	dexseq_prepare_annotation2.py	exon	.	-	.	DOC2A	27	0.00252974270395629	0.018321671513977
ENSG00000150990.38	ENSG00000150990	chr12	dexseq_prepare_annotation2.py	exon	.	-	.	DHX37	21	0.00254025799346821	0.0183881556540853
ENSG00000268614.ENSG00000090674.ENSG00000032444.122	ENSG00000268614+ENSG00000090674+ENSG00000032444	chr19	dexseq_prepare_annotation2.py	exon	.	+	.		19	0.00254470395890284	0.018402754968631
ENSG00000174353.22	ENSG00000174353	chr7	dexseq_prepare_annotation2.py	exon	.	-	.	STAG3L3	17	0.0025449481014144	0.018402754968631
ENSG00000129480.ENSG00000129493.ENSG00000203546.77	ENSG00000129480+ENSG00000129493+ENSG00000203546	chr14	dexseq_prepare_annotation2.py	exon	.	-	.		54	0.00255925847422146	0.0184965200383628
ENSG00000163467.16	ENSG00000163467	chr1	dexseq_prepare_annotation2.py	exon	.	+	.	TSACC	3	0.0025623760235868	0.0185093353057414
ENSG00000165934.22	ENSG00000165934	chr14	dexseq_prepare_annotation2.py	exon	.	+	.	CPSF2	14	0.00256557278583962	0.0185227090274987
ENSG00000167965.76	ENSG00000167965	chr16	dexseq_prepare_annotation2.py	exon	.	+	.	MLST8	31	0.00256994597770885	0.0185445577678697
ENSG00000160703.24	ENSG00000160703	chr11	dexseq_prepare_annotation2.py	exon	.	+	.	NLRX1	2	0.00257593587257272	0.0185780435272819
ENSG00000114757.27	ENSG00000114757	chr3	dexseq_prepare_annotation2.py	exon	.	-	.	PEX5L	6	0.00258231399205894	0.0186096148309408
ENSG00000135902.23	ENSG00000135902	chr2	dexseq_prepare_annotation2.py	exon	.	+	.	CHRND	9	0.00258301670118593	0.0186096148309408
ENSG00000224389.78	ENSG00000224389	chr6	dexseq_prepare_annotation2.py	exon	.	+	.	C4B	31	0.00259263023536594	0.0186691072596853
ENSG00000175352.7	ENSG00000175352	chr11	dexseq_prepare_annotation2.py	exon	.	-	.	NRIP3	5	0.00259581014420671	0.0186737656252539
ENSG00000255199.1	ENSG00000255199	chr11	dexseq_prepare_annotation2.py	exon	.	-	.	RP11-227P3.1	2	0.00259677842935651	0.0186737656252539
ENSG00000135775.37	ENSG00000135775	chr1	dexseq_prepare_annotation2.py	exon	.	+	.	COG2	22	0.00259734610490712	0.0186737656252539
ENSG00000135953.23	ENSG00000135953	chr2	dexseq_prepare_annotation2.py	exon	.	-	.	MFSD9	10	0.00260164929243169	0.0186949412621083
ENSG00000256453.ENSG00000170445.31	ENSG00000256453+ENSG00000170445	chr5	dexseq_prepare_annotation2.py	exon	.	-	.		2	0.00261215556609347	0.0187606457141236
ENSG00000196862.19	ENSG00000196862	chr2	dexseq_prepare_annotation2.py	exon	.	+	.	RGPD4	14	0.00262840924639498	0.0188675383234442
ENSG00000248494.2	ENSG00000248494	chr4	dexseq_prepare_annotation2.py	exon	.	+	.	LNX1-AS2	2	0.0026300220709189	0.0188692776823405
ENSG00000136143.33	ENSG00000136143	chr13	dexseq_prepare_annotation2.py	exon	.	-	.	SUCLA2	15	0.0026414312376178	0.0189412631664176
ENSG00000124107.3	ENSG00000124107	chr20	dexseq_prepare_annotation2.py	exon	.	-	.	SLPI	3	0.00264592243490179	0.0189635919228151
ENSG00000139637.17	ENSG00000139637	chr12	dexseq_prepare_annotation2.py	exon	.	+	.	C12orf10	3	0.00266160798638308	0.0190660867619783
ENSG00000175061.68	ENSG00000175061	chr17	dexseq_prepare_annotation2.py	exon	.	+	.	FAM211A-AS1	34	0.00267508430925201	0.0191509797339105
ENSG00000143061.16	ENSG00000143061	chr1	dexseq_prepare_annotation2.py	exon	.	-	.	IGSF3	6	0.00267624092156042	0.0191509797339105
ENSG00000015676.29	ENSG00000015676	chr7	dexseq_prepare_annotation2.py	exon	.	-	.	NUDCD3	20	0.00268588801592104	0.019210029196468
ENSG00000115839.26	ENSG00000115839	chr2	dexseq_prepare_annotation2.py	exon	.	+	.	RAB3GAP1	19	0.0026916757991308	0.0192414290770679
ENSG00000074855.22	ENSG00000074855	chr19	dexseq_prepare_annotation2.py	exon	.	-	.	ANO8	4	0.00270855561622832	0.0193520465616147
ENSG00000224086.3	ENSG00000224086	chr22	dexseq_prepare_annotation2.py	exon	.	+	.	LL22NC03-86G7.1	3	0.00271154337159534	0.0193633449896912
ENSG00000067057.43	ENSG00000067057	chr10	dexseq_prepare_annotation2.py	exon	.	+	.	PFKP	36	0.00271820962684868	0.0194008865435213
ENSG00000177943.ENSG00000054148.50	ENSG00000177943+ENSG00000054148	chr9	dexseq_prepare_annotation2.py	exon	.	+	.		18	0.00272231640737992	0.0194196896551715
ENSG00000243789.ENSG00000243708.ENSG00000168970.60	ENSG00000243789+ENSG00000243708+ENSG00000168970	chr15	dexseq_prepare_annotation2.py	exon	.	+	.		23	0.00272366507293261	0.0194196896551715
ENSG00000140749.9	ENSG00000140749	chr16	dexseq_prepare_annotation2.py	exon	.	-	.	IGSF6	7	0.00273151752988782	0.0194655969728238
ENSG00000231492.3	ENSG00000231492	chr11	dexseq_prepare_annotation2.py	exon	.	+	.	AP003774.5	4	0.00273376919746733	0.0194715645684067
ENSG00000249481.ENSG00000272442.ENSG00000178233.26	ENSG00000249481+ENSG00000272442+ENSG00000178233	chr6	dexseq_prepare_annotation2.py	exon	.	+	.		9	0.00273695163312098	0.019484152060398
ENSG00000018236.42	ENSG00000018236	chr12	dexseq_prepare_annotation2.py	exon	.	+	.	CNTN1	16	0.00275115492640146	0.0195751426494549
ENSG00000142330.ENSG00000178623.54	ENSG00000142330+ENSG00000178623	chr2	dexseq_prepare_annotation2.py	exon	.	+	.		43	0.0027782885847227	0.0197579944392883
ENSG00000177058.64	ENSG00000177058	chr5	dexseq_prepare_annotation2.py	exon	.	-	.	SLC38A9	37	0.00278121707354136	0.0197686095345986
ENSG00000255267.5	ENSG00000255267	chr11	dexseq_prepare_annotation2.py	exon	.	+	.	RP11-430H10.2	3	0.00279107398528638	0.0198284347933039
ENSG00000068024.49	ENSG00000068024	chr2	dexseq_prepare_annotation2.py	exon	.	-	.	HDAC4	11	0.00282395237838596	0.0200516639224435
ENSG00000147955.16	ENSG00000147955	chr9	dexseq_prepare_annotation2.py	exon	.	-	.	SIGMAR1	17	0.00283309048442131	0.0201061803038725
ENSG00000134516.82	ENSG00000134516	chr5	dexseq_prepare_annotation2.py	exon	.	+	.	DOCK2	22	0.00283504173922119	0.0201096623727962
ENSG00000267448.3	ENSG00000267448	chr19	dexseq_prepare_annotation2.py	exon	.	-	.	AC010649.1	3	0.00284231404851973	0.0201508649948608
ENSG00000173083.16	ENSG00000173083	chr4	dexseq_prepare_annotation2.py	exon	.	-	.	HPSE	11	0.00284405731236643	0.0201528466683793
ENSG00000243316.23	ENSG00000243316	chr10	dexseq_prepare_annotation2.py	exon	.	-	.	GUCY2GP	6	0.00286746478259091	0.0203082588100369
ENSG00000187097.33	ENSG00000187097	chr14	dexseq_prepare_annotation2.py	exon	.	-	.	ENTPD5	9	0.00288608215881262	0.0204296036825358
ENSG00000182199.79	ENSG00000182199	chr12	dexseq_prepare_annotation2.py	exon	.	+	.	SHMT2	8	0.00289284818529466	0.020466975239022
ENSG00000109536.23	ENSG00000109536	chr4	dexseq_prepare_annotation2.py	exon	.	+	.	FRG1	11	0.00290196760645405	0.0205209501826704
ENSG00000173085.15	ENSG00000173085	chr4	dexseq_prepare_annotation2.py	exon	.	-	.	COQ2	9	0.0029119027380601	0.0205806349577061
ENSG00000136531.8	ENSG00000136531	chr2	dexseq_prepare_annotation2.py	exon	.	+	.	SCN2A	7	0.00291485616371684	0.0205909387696529
ENSG00000156467.28	ENSG00000156467	chr8	dexseq_prepare_annotation2.py	exon	.	-	.	UQCRB	24	0.00293228929709564	0.0207034661755963
ENSG00000127578.ENSG00000197562.29	ENSG00000127578+ENSG00000197562	chr16	dexseq_prepare_annotation2.py	exon	.	+	.		10	0.00293387695666832	0.0207040584005174
ENSG00000133805.55	ENSG00000133805	chr11	dexseq_prepare_annotation2.py	exon	.	+	.	AMPD3	38	0.00293937979746719	0.0207219507167929
ENSG00000264875.ENSG00000164754.35	ENSG00000264875+ENSG00000164754	chr8	dexseq_prepare_annotation2.py	exon	.	-	.		25	0.00293973639259939	0.0207219507167929
ENSG00000038295.29	ENSG00000038295	chr4	dexseq_prepare_annotation2.py	exon	.	+	.	TLL1	3	0.00294092763659306	0.0207219507167929
ENSG00000005469.30	ENSG00000005469	chr7	dexseq_prepare_annotation2.py	exon	.	+	.	CROT	7	0.00296147691206452	0.0208560686062938
ENSG00000224295.6	ENSG00000224295	chr11	dexseq_prepare_annotation2.py	exon	.	-	.	AC087380.14	4	0.00296739495561009	0.0208870622437831
ENSG00000109667.32	ENSG00000109667	chr4	dexseq_prepare_annotation2.py	exon	.	-	.	SLC2A9	4	0.00297119634597319	0.0209031330052933
ENSG00000001630.ENSG00000240720.34	ENSG00000001630+ENSG00000240720	chr7	dexseq_prepare_annotation2.py	exon	.	-	.		13	0.00298054281801176	0.0209484493236752
ENSG00000197415.26	ENSG00000197415	chr3	dexseq_prepare_annotation2.py	exon	.	-	.	VEPH1	5	0.00298068072523821	0.0209484493236752
ENSG00000197971.105	ENSG00000197971	chr18	dexseq_prepare_annotation2.py	exon	.	-	.	MBP	11	0.00298644109159294	0.0209782249740059
ENSG00000173486.17	ENSG00000173486	chr11	dexseq_prepare_annotation2.py	exon	.	+	.	FKBP2	8	0.00301938670213179	0.0211988353467366
ENSG00000125835.ENSG00000088876.ENSG00000256566.30	ENSG00000125835+ENSG00000088876+ENSG00000256566	chr20	dexseq_prepare_annotation2.py	exon	.	-	.		12	0.00303905396163445	0.0213229999801221
ENSG00000145703.70	ENSG00000145703	chr5	dexseq_prepare_annotation2.py	exon	.	+	.	IQGAP2	42	0.00304016915753775	0.0213229999801221
ENSG00000126012.31	ENSG00000126012	chrX	dexseq_prepare_annotation2.py	exon	.	-	.	KDM5C	10	0.00305199264209093	0.0213904233513501
ENSG00000175575.43	ENSG00000175575	chr11	dexseq_prepare_annotation2.py	exon	.	+	.	PAAF1	36	0.00305288944548249	0.0213904233513501
ENSG00000226210.10	ENSG00000226210	chr12	dexseq_prepare_annotation2.py	exon	.	+	.	ABC7-42389800N19.1	9	0.00306955030810398	0.0214962200620425
ENSG00000223659.2	ENSG00000223659	chr1	dexseq_prepare_annotation2.py	exon	.	-	.	RP5-857K21.5	3	0.00308001585802541	0.0215585451618169
ENSG00000173846.28	ENSG00000173846	chr1	dexseq_prepare_annotation2.py	exon	.	+	.	PLK3	21	0.0030852581997726	0.0215842656984092
ENSG00000006118.49	ENSG00000006118	chr11	dexseq_prepare_annotation2.py	exon	.	+	.	TMEM132A	31	0.00309166295117106	0.0216180881217487
ENSG00000147872.29	ENSG00000147872	chr9	dexseq_prepare_annotation2.py	exon	.	-	.	PLIN2	22	0.00311799889605745	0.0217911719801619
ENSG00000260914.ENSG00000168807.ENSG00000132612.39	ENSG00000260914+ENSG00000168807+ENSG00000132612	chr16	dexseq_prepare_annotation2.py	exon	.	+	.		14	0.00316257733330552	0.0220915092465502
ENSG00000134109.24	ENSG00000134109	chr3	dexseq_prepare_annotation2.py	exon	.	+	.	EDEM1	13	0.00316531725594216	0.0220994360952392
ENSG00000090975.45	ENSG00000090975	chr12	dexseq_prepare_annotation2.py	exon	.	-	.	PITPNM2	29	0.0031709545680635	0.0221275734886458
ENSG00000185303.5	ENSG00000185303	chr10	dexseq_prepare_annotation2.py	exon	.	-	.	SFTPA2	3	0.00320362780022523	0.0223442490139316
ENSG00000075539.64	ENSG00000075539	chr4	dexseq_prepare_annotation2.py	exon	.	-	.	FRYL	25	0.00322411894257225	0.0224757820766252
ENSG00000125538.16	ENSG00000125538	chr2	dexseq_prepare_annotation2.py	exon	.	-	.	IL1B	3	0.00323474401914051	0.0225384390969264
ENSG00000144028.69	ENSG00000144028	chr2	dexseq_prepare_annotation2.py	exon	.	-	.	SNRNP200	20	0.00326084485766268	0.0227088072839149
ENSG00000196337.ENSG00000225950.26	ENSG00000196337+ENSG00000225950	chr19	dexseq_prepare_annotation2.py	exon	.	-	.		15	0.00326959649208205	0.022758242923653
ENSG00000170085.9	ENSG00000170085	chr5	dexseq_prepare_annotation2.py	exon	.	+	.	SIMC1	6	0.00327776475727298	0.0227933162622798
ENSG00000147606.ENSG00000214954.59	ENSG00000147606+ENSG00000214954	chr8	dexseq_prepare_annotation2.py	exon	.	+	.		14	0.00327794641191996	0.0227933162622798
ENSG00000234537.9	ENSG00000234537	chr9	dexseq_prepare_annotation2.py	exon	.	+	.	RP11-100G15.7	2	0.00330457603653115	0.0229668868606567
ENSG00000085274.19	ENSG00000085274	chr3	dexseq_prepare_annotation2.py	exon	.	+	.	MYNN	16	0.00330668293842492	0.0229699347609659
ENSG00000172403.9	ENSG00000172403	chr4	dexseq_prepare_annotation2.py	exon	.	+	.	SYNPO2	7	0.00333616997971243	0.0231630803230866
ENSG00000105738.20	ENSG00000105738	chr19	dexseq_prepare_annotation2.py	exon	.	+	.	SIPA1L3	13	0.003338867726878	0.0231701264433751
ENSG00000063241.14	ENSG00000063241	chr19	dexseq_prepare_annotation2.py	exon	.	-	.	ISOC2	11	0.00334659254896972	0.0232120333572872
ENSG00000137760.20	ENSG00000137760	chr11	dexseq_prepare_annotation2.py	exon	.	-	.	ALKBH8	6	0.00337050321003416	0.0233661068457957
ENSG00000272162.ENSG00000153157.ENSG00000137210.83	ENSG00000272162+ENSG00000153157+ENSG00000137210	chr6	dexseq_prepare_annotation2.py	exon	.	+	.		49	0.00337515693355601	0.0233865931863106
ENSG00000183354.13	ENSG00000183354	chr9	dexseq_prepare_annotation2.py	exon	.	-	.	KIAA2026	7	0.00337971149180304	0.0234063721424267
ENSG00000115042.20	ENSG00000115042	chr2	dexseq_prepare_annotation2.py	exon	.	+	.	FAHD2A	11	0.00339503778416199	0.0235006939227462
ENSG00000174371.22	ENSG00000174371	chr1	dexseq_prepare_annotation2.py	exon	.	+	.	EXO1	7	0.00340198611862435	0.0235369572267438
ENSG00000068724.21	ENSG00000068724	chr2	dexseq_prepare_annotation2.py	exon	.	+	.	TTC7A	15	0.00341693922204946	0.0236285380257041
ENSG00000002933.32	ENSG00000002933	chr7	dexseq_prepare_annotation2.py	exon	.	+	.	TMEM176A	13	0.00342520486957677	0.0236679992022655
ENSG00000259731.3	ENSG00000259731	chr15	dexseq_prepare_annotation2.py	exon	.	-	.	RP11-326N17.1	2	0.0034260838473355	0.0236679992022655
ENSG00000181023.ENSG00000132274.31	ENSG00000181023+ENSG00000132274	chr11	dexseq_prepare_annotation2.py	exon	.	+	.		5	0.00344065185108323	0.023756717495343
ENSG00000236581.67	ENSG00000236581	chr13	dexseq_prepare_annotation2.py	exon	.	+	.	STARD13-AS	39	0.00348397284587804	0.0240437785173177
ENSG00000187527.37	ENSG00000187527	chr3	dexseq_prepare_annotation2.py	exon	.	-	.	ATP13A5	26	0.00349130387593476	0.0240823004829007
ENSG00000187800.26	ENSG00000187800	chr1	dexseq_prepare_annotation2.py	exon	.	+	.	PEAR1	21	0.00349391780500652	0.0240882625635101
ENSG00000156273.ENSG00000183653.ENSG00000215533.35	ENSG00000156273+ENSG00000183653+ENSG00000215533	chr21	dexseq_prepare_annotation2.py	exon	.	+	.		20	0.00349852059389501	0.0241079236920653
ENSG00000119682.ENSG00000214670.33	ENSG00000119682+ENSG00000214670	chr14	dexseq_prepare_annotation2.py	exon	.	-	.		23	0.00351998187158498	0.0242436770425123
[truncated: 580 more rows]
