# Supplementary material for: The transcriptomic response of cells to a drug combination is more than the sum of the responses to the monotherapies
Source: eLife. 2020 Sep 18;9:e52707. doi: 10.7554/eLife.52707 (PMC7546737; doi:10.7554/eLife.52707)
Supplement: Source data 8. [file elife-52707-data8.zip › Supplementary Item 13 Differential Splicing/TMX_singlet_DMSO_singlet_6_dynsyn_exon_O_fcounts_O_flatten_exon_name.mtrx_exons_intragene_t_test_FDR_10]

V1	V2	V3	V4	V5	V6	V7	V8	V9	V10	V11	V12	id	logFC	t	P.Value	FDR
ENSG00000091536.72	ENSG00000091536	ENSG00000091536_073	chr17	dexseq_prepare_annotation2.py	exon	18062239	18062311	.	+	.	ENST00000578472+ENST00000556535+ENST00000418233+ENST00000557655+ENST00000205890+ENST00000433411__exon_number_073__gene_id_ENSG00000091536	MYO15A	ENSG00000091536.72	-1.0165244484954	-28.7157357609203	8.53909166525478e-86	1.12705763071365e-80
ENSG00000091536.73	ENSG00000091536	ENSG00000091536_074	chr17	dexseq_prepare_annotation2.py	exon	18062589	18062661	.	+	.	ENST00000578472+ENST00000556535+ENST00000557190+ENST00000418233+ENST00000557655+ENST00000205890+ENST00000433411__exon_number_074__gene_id_ENSG00000091536	MYO15A	ENSG00000091536.73	-0.996700658695209	-25.2751027663903	1.65616041797731e-74	1.09296650623995e-69
ENSG00000215029.ENSG00000185945.4	ENSG00000215029+ENSG00000185945	ENSG00000215029+ENSG00000185945_005	chrX	dexseq_prepare_annotation2.py	exon	101618901	101618973	.	-	.	ENST00000457521+ENST00000372750+ENST00000372749+ENST00000412230__exon_number_005__gene_id_ENSG00000215029+ENSG00000185945		ENSG00000215029.ENSG00000185945.4	-1.30343397936134	-27.2807670086085	2.31043997915912e-63	1.01650117323085e-58
ENSG00000091536.71	ENSG00000091536	ENSG00000091536_072	chr17	dexseq_prepare_annotation2.py	exon	18061837	18061952	.	+	.	ENST00000578472+ENST00000205890+ENST00000418233__exon_number_072__gene_id_ENSG00000091536	MYO15A	ENSG00000091536.71	-1.01721066450747	-18.1867844392928	1.78457870957971e-49	5.88857436800016e-45
ENSG00000079102.31	ENSG00000079102	ENSG00000079102_032	chr8	dexseq_prepare_annotation2.py	exon	93023281	93023315	.	-	.	ENST00000396218+ENST00000360348+ENST00000523629+ENST00000520724+ENST00000436581+ENST00000518844+ENST00000523290+ENST00000265814+ENST00000521553+ENST00000519847+ENST00000518992+ENST00000521054+ENST00000422361__exon_number_032__gene_id_ENSG00000079102	RUNX1T1	ENSG00000079102.31	-1.17707210254054	-22.0068231630466	4.40012186267484e-47	1.16152656882145e-42
ENSG00000175216.30	ENSG00000175216	ENSG00000175216_031	chr11	dexseq_prepare_annotation2.py	exon	46786681	46786806	.	-	.	ENST00000312055+ENST00000533413+ENST00000529230+ENST00000415402+ENST00000354558+ENST00000526943__exon_number_031__gene_id_ENSG00000175216	CKAP5	ENSG00000175216.30	-0.988915061280217	-21.2750905028738	1.65159684948462e-45	3.63318274949627e-41
ENSG00000091536.69	ENSG00000091536	ENSG00000091536_070	chr17	dexseq_prepare_annotation2.py	exon	18061652	18061659	.	+	.	ENST00000557655+ENST00000578472+ENST00000556535+ENST00000557190__exon_number_070__gene_id_ENSG00000091536	MYO15A	ENSG00000091536.69	-0.944233091751678	-16.9150481529696	8.01875137262452e-45	1.51196993738566e-40
ENSG00000143341.45	ENSG00000143341	ENSG00000143341_046	chr1	dexseq_prepare_annotation2.py	exon	186014820	186014995	.	+	.	ENST00000271588+ENST00000367492__exon_number_046__gene_id_ENSG00000143341	HMCN1	ENSG00000143341.45	-1.07861531092074	-17.897813502234	5.41131618588717e-43	8.92786000928595e-39
ENSG00000091536.74	ENSG00000091536	ENSG00000091536_075	chr17	dexseq_prepare_annotation2.py	exon	18062662	18062919	.	+	.	ENST00000433411__exon_number_075__gene_id_ENSG00000091536	MYO15A	ENSG00000091536.74	-0.919661819241565	-16.261677324486	1.98452435317237e-42	2.91037111473905e-38
ENSG00000112159.108	ENSG00000112159	ENSG00000112159_109	chr6	dexseq_prepare_annotation2.py	exon	90504296	90504520	.	-	.	ENST00000369393+ENST00000428876+ENST00000439638__exon_number_109__gene_id_ENSG00000112159	MDN1	ENSG00000112159.108	-0.458892560301421	-15.6393882234021	1.16878276389657e-41	1.5426529944118e-37
ENSG00000148337.59	ENSG00000148337	ENSG00000148337_060	chr9	dexseq_prepare_annotation2.py	exon	130953104	130953113	.	-	.	ENST00000467178+ENST00000325721+ENST00000420484+ENST00000372948+ENST00000491954+ENST00000393608+ENST00000541172+ENST00000476727+ENST00000357558+ENST00000372938+ENST00000372954+ENST00000488559+ENST00000324544+ENST00000538431+ENST00000277465+ENST00000498156__exon_number_060__gene_id_ENSG00000148337	CIZ1	ENSG00000148337.59	-0.778565163529803	-15.7748218419884	2.09093989430182e-39	2.50889977062826e-35
ENSG00000087460.93	ENSG00000087460	ENSG00000087460_094	chr20	dexseq_prepare_annotation2.py	exon	57485041	57485062	.	+	.	ENST00000496934+ENST00000371075+ENST00000494081+ENST00000477931+ENST00000487862+ENST00000306090+ENST00000371095+ENST00000371085+ENST00000265620+ENST00000464624+ENST00000313949+ENST00000480975+ENST00000488546+ENST00000371102+ENST00000476196+ENST00000371100+ENST00000354359__exon_number_094__gene_id_ENSG00000087460	GNAS	ENSG00000087460.93	1.0594486104063	17.6816294741958	3.4914448934649e-38	3.84024023832204e-34
ENSG00000149269.4	ENSG00000149269	ENSG00000149269_005	chr11	dexseq_prepare_annotation2.py	exon	77034200	77034255	.	-	.	ENST00000356341+ENST00000278568+ENST00000528203__exon_number_005__gene_id_ENSG00000149269	PAK1	ENSG00000149269.4	1.60222045117212	17.630063510105	1.19534693696893e-37	1.21362655012812e-33
ENSG00000143322.27	ENSG00000143322	ENSG00000143322_028	chr1	dexseq_prepare_annotation2.py	exon	179198376	179198532	.	-	.	ENST00000507173+ENST00000511413+ENST00000367623+ENST00000392043+ENST00000502732__exon_number_028__gene_id_ENSG00000143322	ABL2	ENSG00000143322.27	-1.16682879790292	-19.5291568904429	2.36360656081031e-36	2.22834073391593e-32
ENSG00000089053.17	ENSG00000089053	ENSG00000089053_018	chr12	dexseq_prepare_annotation2.py	exon	121758188	121758262	.	-	.	ENST00000534976+ENST00000261819+ENST00000535641+ENST00000541887+ENST00000535482+ENST00000544314+ENST00000344395+ENST00000545218+ENST00000539079+ENST00000366333+ENST00000441917__exon_number_018__gene_id_ENSG00000089053	ANAPC5	ENSG00000089053.17	1.10210796386085	16.6271851857422	6.50177109588822e-36	5.72103842269397e-32
ENSG00000196337.ENSG00000225950.4	ENSG00000196337+ENSG00000225950	ENSG00000196337+ENSG00000225950_005	chr19	dexseq_prepare_annotation2.py	exon	49558998	49559049	.	-	.	ENST00000597853+ENST00000596965+ENST00000356213__exon_number_005__gene_id_ENSG00000196337+ENSG00000225950		ENSG00000196337.ENSG00000225950.4	-1.75434500896391	-18.5181989301221	4.18325239730986e-35	3.45086948385084e-31
ENSG00000161010.ENSG00000197226.23	ENSG00000161010+ENSG00000197226	ENSG00000161010+ENSG00000197226_024	chr5	dexseq_prepare_annotation2.py	exon	179268907	179268907	.	-	.	ENST00000520995+ENST00000523084+ENST00000376931+ENST00000522663+ENST00000520150+ENST00000518235+ENST00000292586+ENST00000521675+ENST00000519208+ENST00000521299+ENST00000523737+ENST00000520698+ENST00000403396+ENST00000518219+ENST00000520900__exon_number_024__gene_id_ENSG00000161010+ENSG00000197226		ENSG00000161010.ENSG00000197226.23	-0.598066028471474	-14.5643522431053	1.6367408698746e-34	1.27076561137064e-30
ENSG00000158286.41	ENSG00000158286	ENSG00000158286_042	chr1	dexseq_prepare_annotation2.py	exon	6281352	6281359	.	+	.	ENST00000377939__exon_number_042__gene_id_ENSG00000158286	RNF207	ENSG00000158286.41	0.730619294110873	15.9278013673116	1.9966382405761e-34	1.46406826720643e-30
ENSG00000198561.ENSG00000213593.ENSG00000211450.ENSG00000254732.ENSG00000254462.52	ENSG00000198561+ENSG00000213593+ENSG00000211450+ENSG00000254732+ENSG00000254462	ENSG00000198561+ENSG00000213593+ENSG00000211450+ENSG00000254732+ENSG00000254462_053	chr11	dexseq_prepare_annotation2.py	exon	57549075	57549118	.	+	.	ENST00000530068__exon_number_053__gene_id_ENSG00000198561+ENSG00000213593+ENSG00000211450+ENSG00000254732+ENSG00000254462		ENSG00000198561.ENSG00000213593.ENSG00000211450.ENSG00000254732.ENSG00000254462.52	-1.0730048934992	-14.8209571422804	1.0466707919893e-32	6.99103433150448e-29
ENSG00000148337.72	ENSG00000148337	ENSG00000148337_073	chr9	dexseq_prepare_annotation2.py	exon	130954134	130954376	.	-	.	ENST00000538431__exon_number_073__gene_id_ENSG00000148337	CIZ1	ENSG00000148337.72	-0.607905215445672	-13.8275136999847	1.05934392997916e-32	6.99103433150448e-29
ENSG00000119689.11	ENSG00000119689	ENSG00000119689_012	chr14	dexseq_prepare_annotation2.py	exon	75352289	75352337	.	+	.	ENST00000555492+ENST00000555459+ENST00000556190+ENST00000555071+ENST00000334220+ENST00000334212+ENST00000555988+ENST00000556582+ENST00000556460+ENST00000557012+ENST00000238671+ENST00000554612__exon_number_012__gene_id_ENSG00000119689	DLST	ENSG00000119689.11	1.07352627444257	19.4292315162379	1.46320322011711e-32	9.19644126746746e-29
ENSG00000085872.ENSG00000105085.ENSG00000269578.ENSG00000214046.ENSG00000127526.ENSG00000269058.ENSG00000141979.ENSG00000268790.128	ENSG00000085872+ENSG00000105085+ENSG00000269578+ENSG00000214046+ENSG00000127526+ENSG00000269058+ENSG00000141979+ENSG00000268790	ENSG00000085872+ENSG00000105085+ENSG00000269578+ENSG00000214046+ENSG00000127526+ENSG00000269058+ENSG00000141979+ENSG00000268790_129	chr19	dexseq_prepare_annotation2.py	exon	16763509	16763772	.	-	.	ENST00000487803+ENST00000594507+ENST00000358726__exon_number_129__gene_id_ENSG00000085872+ENSG00000105085+ENSG00000269578+ENSG00000214046+ENSG00000127526+ENSG00000269058+ENSG00000141979+ENSG00000268790		ENSG00000085872.ENSG00000105085.ENSG00000269578.ENSG00000214046.ENSG00000127526.ENSG00000269058.ENSG00000141979.ENSG00000268790.128	-0.632703231886305	-13.4511904843129	7.81734144495903e-32	4.68997846653297e-28
ENSG00000180448.9	ENSG00000180448	ENSG00000180448_010	chr19	dexseq_prepare_annotation2.py	exon	1071220	1071357	.	+	.	ENST00000543365__exon_number_010__gene_id_ENSG00000180448	HMHA1	ENSG00000180448.9	-1.28589880151841	-14.4971761254934	1.46481389236074e-31	8.40599374021344e-28
ENSG00000222750.ENSG00000103534.21	ENSG00000222750+ENSG00000103534	ENSG00000222750+ENSG00000103534_022	chr16	dexseq_prepare_annotation2.py	exon	19477404	19477555	.	+	.	ENST00000219821+ENST00000564959+ENST00000381414+ENST00000542583+ENST00000396229+ENST00000567478+ENST00000541464+ENST00000561503__exon_number_022__gene_id_ENSG00000222750+ENSG00000103534		ENSG00000222750.ENSG00000103534.21	0.573973851446582	15.506000830531	2.07707035954016e-31	1.14228484422911e-27
ENSG00000258818.ENSG00000259171.ENSG00000214274.1	ENSG00000258818+ENSG00000259171+ENSG00000214274	ENSG00000258818+ENSG00000259171+ENSG00000214274_002	chr14	dexseq_prepare_annotation2.py	exon	21152336	21152741	.	+	.	ENST00000336811+ENST00000555835__exon_number_002__gene_id_ENSG00000258818+ENSG00000259171+ENSG00000214274		ENSG00000258818.ENSG00000259171.ENSG00000214274.1	1.25400496068112	18.146067324338	2.89814172149052e-31	1.53007971814436e-27
ENSG00000173068.11	ENSG00000173068	ENSG00000173068_012	chr9	dexseq_prepare_annotation2.py	exon	16435553	16436370	.	-	.	ENST00000418777+ENST00000484726+ENST00000545497+ENST00000411752+ENST00000380666+ENST00000380667+ENST00000380672__exon_number_012__gene_id_ENSG00000173068	BNC2	ENSG00000173068.11	0.497666227318301	16.6680606247688	5.71271619188097e-31	2.90003840282302e-27
ENSG00000166535.23	ENSG00000166535	ENSG00000166535_024	chr12	dexseq_prepare_annotation2.py	exon	8998673	8998720	.	+	.	ENST00000539547+ENST00000541459+ENST00000536789+ENST00000545692+ENST00000540049+ENST00000299698__exon_number_024__gene_id_ENSG00000166535	A2ML1	ENSG00000166535.23	-0.742535804035745	-14.7150237981222	1.11778962605551e-30	5.46425248754868e-27
ENSG00000141458.35	ENSG00000141458	ENSG00000141458_036	chr18	dexseq_prepare_annotation2.py	exon	21127970	21128072	.	-	.	ENST00000269228+ENST00000540608__exon_number_036__gene_id_ENSG00000141458	NPC1	ENSG00000141458.35	-0.96780259768773	-14.117443649408	1.75265778564972e-30	8.2617784218691e-27
ENSG00000149269.6	ENSG00000149269	ENSG00000149269_007	chr11	dexseq_prepare_annotation2.py	exon	77034314	77034405	.	-	.	ENST00000527457+ENST00000356341+ENST00000278568+ENST00000525542+ENST00000528203__exon_number_007__gene_id_ENSG00000149269	PAK1	ENSG00000149269.6	1.38756265835562	14.6032343193884	4.0856741213794e-30	1.85951708942284e-26
ENSG00000221983.6	ENSG00000221983	ENSG00000221983_007	chr19	dexseq_prepare_annotation2.py	exon	18682685	18682688	.	+	.	ENST00000430157+ENST00000442744+ENST00000595683+ENST00000598814+ENST00000596273__exon_number_007__gene_id_ENSG00000221983	UBA52	ENSG00000221983.6	-1.84309261258363	-18.749593640699	5.76220777934892e-30	2.53514093460235e-26
ENSG00000090372.20	ENSG00000090372	ENSG00000090372_021	chr19	dexseq_prepare_annotation2.py	exon	47228064	47228084	.	-	.	ENST00000263280+ENST00000595357+ENST00000601631+ENST00000594581+ENST00000391910+ENST00000598074+ENST00000539396+ENST00000594287+ENST00000594357__exon_number_021__gene_id_ENSG00000090372	STRN4	ENSG00000090372.20	0.948185396754897	16.9318493007357	8.02231573067593e-30	3.4156432537434e-26
ENSG00000172890.37	ENSG00000172890	ENSG00000172890_038	chr11	dexseq_prepare_annotation2.py	exon	71191195	71191197	.	+	.	ENST00000526039+ENST00000530055__exon_number_038__gene_id_ENSG00000172890	NADSYN1	ENSG00000172890.37	-0.612895442792506	-13.0930222506695	2.00093752508621e-29	8.25311693940872e-26
ENSG00000091536.61	ENSG00000091536	ENSG00000091536_062	chr17	dexseq_prepare_annotation2.py	exon	18059509	18059583	.	+	.	ENST00000205890+ENST00000418233+ENST00000536811+ENST00000585180__exon_number_062__gene_id_ENSG00000091536	MYO15A	ENSG00000091536.61	0.480361262648849	12.5327640183495	5.91835486904874e-29	2.36712673471517e-25
ENSG00000163629.1	ENSG00000163629	ENSG00000163629_002	chr4	dexseq_prepare_annotation2.py	exon	87515470	87515884	.	+	.	ENST00000427191+ENST00000502971+ENST00000436978__exon_number_002__gene_id_ENSG00000163629	PTPN13	ENSG00000163629.1	-0.419925367480589	-13.4244014079267	7.28719573463994e-29	2.82888938418723e-25
ENSG00000143341.47	ENSG00000143341	ENSG00000143341_048	chr1	dexseq_prepare_annotation2.py	exon	186022084	186022206	.	+	.	ENST00000271588+ENST00000367492__exon_number_048__gene_id_ENSG00000143341	HMCN1	ENSG00000143341.47	-0.985971963825643	-13.194602986437	8.15112064981408e-29	3.07385746379331e-25
ENSG00000263072.23	ENSG00000263072	ENSG00000263072_024	chr16	dexseq_prepare_annotation2.py	exon	3182947	3183195	.	-	.	ENST00000571449__exon_number_024__gene_id_ENSG00000263072	RP11-473M20.14	ENSG00000263072.23	0.794327608859567	13.5784982036456	1.76090521899491e-27	6.45606550124168e-24
ENSG00000138744.ENSG00000198301.3	ENSG00000138744+ENSG00000198301	ENSG00000138744+ENSG00000198301_004	chr4	dexseq_prepare_annotation2.py	exon	76835458	76835491	.	-	.	ENST00000513045+ENST00000511606+ENST00000286733__exon_number_004__gene_id_ENSG00000138744+ENSG00000198301		ENSG00000138744.ENSG00000198301.3	-1.01061430495054	-12.7050616608184	4.69989461601962e-27	1.67656673129513e-23
ENSG00000164946.50	ENSG00000164946	ENSG00000164946_051	chr9	dexseq_prepare_annotation2.py	exon	14868742	14869242	.	-	.	ENST00000380875+ENST00000380881+ENST00000422223+ENST00000380880__exon_number_051__gene_id_ENSG00000164946	FREM1	ENSG00000164946.50	-0.464303459139868	-13.7196525573424	8.13243539619752e-27	2.82469442914031e-23
ENSG00000058600.9	ENSG00000058600	ENSG00000058600_010	chr16	dexseq_prepare_annotation2.py	exon	22313791	22314126	.	+	.	ENST00000563766__exon_number_010__gene_id_ENSG00000058600	POLR3E	ENSG00000058600.9	0.970342483364256	16.8967393230417	1.59124796461943e-26	5.38527272703048e-23
ENSG00000255339.ENSG00000075826.ENSG00000166136.42	ENSG00000255339+ENSG00000075826+ENSG00000166136	ENSG00000255339+ENSG00000075826+ENSG00000166136_043	chr10	dexseq_prepare_annotation2.py	exon	102265562	102265692	.	-	.	ENST00000535773+ENST00000479697+ENST00000462434+ENST00000484848+ENST00000527595+ENST00000469546+ENST00000529568__exon_number_043__gene_id_ENSG00000255339+ENSG00000075826+ENSG00000166136		ENSG00000255339.ENSG00000075826.ENSG00000166136.42	0.414984014493639	12.2966894853654	1.93593174182916e-26	6.38799396851366e-23
ENSG00000112159.107	ENSG00000112159	ENSG00000112159_108	chr6	dexseq_prepare_annotation2.py	exon	90503819	90503926	.	-	.	ENST00000369393+ENST00000428876+ENST00000439638__exon_number_108__gene_id_ENSG00000112159	MDN1	ENSG00000112159.107	-0.40063683205104	-11.6158381782278	2.16900988402739e-26	6.98251894080505e-23
ENSG00000239953.ENSG00000112130.28	ENSG00000239953+ENSG00000112130	ENSG00000239953+ENSG00000112130_029	chr6	dexseq_prepare_annotation2.py	exon	37358945	37359007	.	+	.	ENST00000373479+ENST00000469731__exon_number_029__gene_id_ENSG00000239953+ENSG00000112130		ENSG00000239953.ENSG00000112130.28	-0.749263907815474	-13.6106686526574	2.81154881987225e-26	8.83549299136424e-23
ENSG00000138744.ENSG00000198301.7	ENSG00000138744+ENSG00000198301	ENSG00000138744+ENSG00000198301_008	chr4	dexseq_prepare_annotation2.py	exon	76839914	76839942	.	-	.	ENST00000602782+ENST00000286733__exon_number_008__gene_id_ENSG00000138744+ENSG00000198301		ENSG00000138744.ENSG00000198301.7	-0.952637370223053	-12.3797818835991	4.36081789094371e-26	1.3385479809067e-22
ENSG00000005884.22	ENSG00000005884	ENSG00000005884_023	chr17	dexseq_prepare_annotation2.py	exon	48151576	48151644	.	+	.	ENST00000007722+ENST00000505306+ENST00000512553+ENST00000506401+ENST00000320031+ENST00000544892+ENST00000510809__exon_number_023__gene_id_ENSG00000005884	ITGA3	ENSG00000005884.22	-0.709916348759228	-13.7092872455853	6.44121445562873e-26	1.93218866720347e-22
ENSG00000163629	ENSG00000163629	ENSG00000163629_001	chr4	dexseq_prepare_annotation2.py	exon	87515468	87515469	.	+	.	ENST00000427191+ENST00000436978__exon_number_001__gene_id_ENSG00000163629	PTPN13	ENSG00000163629	-0.413654154226593	-12.3975749503459	7.20926520480358e-26	2.11452554633692e-22
ENSG00000181381.68	ENSG00000181381	ENSG00000181381_069	chr4	dexseq_prepare_annotation2.py	exon	169413817	169414036	.	-	.	ENST00000505150+ENST00000512958__exon_number_069__gene_id_ENSG00000181381	DDX60L	ENSG00000181381.68	-0.463233545358785	-13.6158989264161	2.14025181643431e-25	6.14103384233766e-22
ENSG00000272084.ENSG00000127481.136	ENSG00000272084+ENSG00000127481	ENSG00000272084+ENSG00000127481_137	chr1	dexseq_prepare_annotation2.py	exon	19510305	19510390	.	-	.	ENST00000375226+ENST00000375217+ENST00000375267+ENST00000375254__exon_number_137__gene_id_ENSG00000272084+ENSG00000127481		ENSG00000272084.ENSG00000127481.136	-0.222204779211976	-10.9475984094171	3.22363191662293e-25	8.89440740616899e-22
ENSG00000198632.ENSG00000174368.26	ENSG00000198632+ENSG00000174368	ENSG00000198632+ENSG00000174368_027	chr7	dexseq_prepare_annotation2.py	exon	74984930	74984931	.	-	.	ENST00000513070+ENST00000414100__exon_number_027__gene_id_ENSG00000198632+ENSG00000174368		ENSG00000198632.ENSG00000174368.26	-0.639984306348602	-12.8703027714074	3.23462402260896e-25	8.89440740616899e-22
ENSG00000150093.55	ENSG00000150093	ENSG00000150093_056	chr10	dexseq_prepare_annotation2.py	exon	33247414	33247814	.	-	.	ENST00000439974__exon_number_056__gene_id_ENSG00000150093	ITGB1	ENSG00000150093.55	0.867157130851489	13.6362867301398	4.05784909783694e-25	1.09303548311286e-21
ENSG00000103671.19	ENSG00000103671	ENSG00000103671_020	chr15	dexseq_prepare_annotation2.py	exon	64698529	64698658	.	+	.	ENST00000560567+ENST00000261884+ENST00000558820__exon_number_020__gene_id_ENSG00000103671	TRIP4	ENSG00000103671.19	1.0017873084916	14.3415524505814	4.80050043404766e-25	1.25992923014556e-21
ENSG00000103671.20	ENSG00000103671	ENSG00000103671_021	chr15	dexseq_prepare_annotation2.py	exon	64701812	64701883	.	+	.	ENST00000561265+ENST00000559565+ENST00000560567+ENST00000261884+ENST00000558820__exon_number_021__gene_id_ENSG00000103671	TRIP4	ENSG00000103671.20	0.994740601569987	14.3383690634916	4.86835096655935e-25	1.25992923014556e-21
ENSG00000257225.ENSG00000134283.16	ENSG00000257225+ENSG00000134283	ENSG00000257225+ENSG00000134283_017	chr12	dexseq_prepare_annotation2.py	exon	42725600	42725650	.	+	.	ENST00000546750+ENST00000547847__exon_number_017__gene_id_ENSG00000257225+ENSG00000134283		ENSG00000257225.ENSG00000134283.16	0.87927952831932	14.8043664215142	1.88162625297101e-24	4.77600165148341e-21
ENSG00000103671.22	ENSG00000103671	ENSG00000103671_023	chr15	dexseq_prepare_annotation2.py	exon	64701917	64702001	.	+	.	ENST00000561265+ENST00000559565+ENST00000560567+ENST00000261884+ENST00000560475__exon_number_023__gene_id_ENSG00000103671	TRIP4	ENSG00000103671.22	1.16508339406104	13.9523534669464	2.69438992635474e-24	6.70994599244735e-21
ENSG00000198561.ENSG00000213593.ENSG00000211450.ENSG00000254732.ENSG00000254462.48	ENSG00000198561+ENSG00000213593+ENSG00000211450+ENSG00000254732+ENSG00000254462	ENSG00000198561+ENSG00000213593+ENSG00000211450+ENSG00000254732+ENSG00000254462_049	chr11	dexseq_prepare_annotation2.py	exon	57529290	57529518	.	+	.	ENST00000530094+ENST00000530748+ENST00000361391+ENST00000426142+ENST00000532844+ENST00000361796+ENST00000428599+ENST00000361332+ENST00000529986+ENST00000526772+ENST00000527467+ENST00000532787+ENST00000399050+ENST00000415361+ENST00000532245+ENST00000531014+ENST00000526938+ENST00000534579+ENST00000358694+ENST00000533667+ENST00000532649+ENST00000528621+ENST00000532463+ENST00000529526+ENST00000528232…		ENSG00000198561.ENSG00000213593.ENSG00000211450.ENSG00000254732.ENSG00000254462.48	-1.26759009828806	-11.8212071900918	4.55368251881501e-24	1.11302120054325e-20
ENSG00000198561.ENSG00000213593.ENSG00000211450.ENSG00000254732.ENSG00000254462.50	ENSG00000198561+ENSG00000213593+ENSG00000211450+ENSG00000254732+ENSG00000254462	ENSG00000198561+ENSG00000213593+ENSG00000211450+ENSG00000254732+ENSG00000254462_051	chr11	dexseq_prepare_annotation2.py	exon	57529541	57529591	.	+	.	ENST00000529526+ENST00000361391+ENST00000426142+ENST00000360682+ENST00000361796+ENST00000361332+ENST00000399050__exon_number_051__gene_id_ENSG00000198561+ENSG00000213593+ENSG00000211450+ENSG00000254732+ENSG00000254462		ENSG00000198561.ENSG00000213593.ENSG00000211450.ENSG00000254732.ENSG00000254462.50	-1.32476477024133	-11.815297294342	4.73517250581878e-24	1.13633808854184e-20
ENSG00000104490.15	ENSG00000104490	ENSG00000104490_016	chr8	dexseq_prepare_annotation2.py	exon	102731508	102731520	.	-	.	ENST00000311028+ENST00000522448+ENST00000220931+ENST00000518166+ENST00000522951+ENST00000520690+ENST00000520425+ENST00000521599+ENST00000518727+ENST00000395923+ENST00000519508__exon_number_016__gene_id_ENSG00000104490	NCALD	ENSG00000104490.15	0.590577059623184	11.5877017848301	5.92684722829196e-24	1.39691555708536e-20
ENSG00000035681.43	ENSG00000035681	ENSG00000035681_044	chr8	dexseq_prepare_annotation2.py	exon	59515769	59515945	.	-	.	ENST00000427130+ENST00000519858+ENST00000038176__exon_number_044__gene_id_ENSG00000035681	NSMAF	ENSG00000035681.43	1.0426888765269	13.2000008688481	7.46636164508808e-24	1.7288949838805e-20
ENSG00000221995.ENSG00000196535.82	ENSG00000221995+ENSG00000196535	ENSG00000221995+ENSG00000196535_083	chr17	dexseq_prepare_annotation2.py	exon	27464034	27464102	.	-	.	ENST00000530254+ENST00000590565__exon_number_083__gene_id_ENSG00000221995+ENSG00000196535		ENSG00000221995.ENSG00000196535.82	-1.13984734174797	-14.6950198014831	9.81920676529217e-24	2.23451286644376e-20
ENSG00000164985.33	ENSG00000164985	ENSG00000164985_034	chr9	dexseq_prepare_annotation2.py	exon	15510994	15511017	.	-	.	ENST00000380733__exon_number_034__gene_id_ENSG00000164985	PSIP1	ENSG00000164985.33	-2.37921085582798	-16.4988903393783	1.04224666051122e-23	2.33159410555178e-20
ENSG00000105726.11	ENSG00000105726	ENSG00000105726_012	chr19	dexseq_prepare_annotation2.py	exon	19758135	19758222	.	-	.	ENST00000467160__exon_number_012__gene_id_ENSG00000105726	ATP13A1	ENSG00000105726.11	0.814608394466472	12.9733892398886	1.13865770749506e-23	2.50481922494762e-20
ENSG00000198561.ENSG00000213593.ENSG00000211450.ENSG00000254732.ENSG00000254462.44	ENSG00000198561+ENSG00000213593+ENSG00000211450+ENSG00000254732+ENSG00000254462	ENSG00000198561+ENSG00000213593+ENSG00000211450+ENSG00000254732+ENSG00000254462_045	chr11	dexseq_prepare_annotation2.py	exon	57520880	57521014	.	+	.	ENST00000524630__exon_number_045__gene_id_ENSG00000198561+ENSG00000213593+ENSG00000211450+ENSG00000254732+ENSG00000254462		ENSG00000198561.ENSG00000213593.ENSG00000211450.ENSG00000254732.ENSG00000254462.44	-1.34038542437437	-11.6328076275762	1.58128425710183e-23	3.42148436928452e-20
ENSG00000130827.29	ENSG00000130827	ENSG00000130827_030	chrX	dexseq_prepare_annotation2.py	exon	153696425	153696567	.	+	.	ENST00000369682__exon_number_030__gene_id_ENSG00000130827	PLXNA3	ENSG00000130827.29	-1.15651961491619	-14.2293930829019	1.83843600282052e-23	3.91373372806896e-20
ENSG00000082397.4	ENSG00000082397	ENSG00000082397_005	chr18	dexseq_prepare_annotation2.py	exon	5393102	5393165	.	-	.	ENST00000544123+ENST00000578618+ENST00000540638+ENST00000542652+ENST00000545076+ENST00000341928__exon_number_005__gene_id_ENSG00000082397	EPB41L3	ENSG00000082397.4	-0.890883787147705	-11.9754351545142	2.60960087508342e-23	5.4672381000081e-20
ENSG00000139998.12	ENSG00000139998	ENSG00000139998_013	chr14	dexseq_prepare_annotation2.py	exon	65417792	65417869	.	-	.	ENST00000554593+ENST00000436278+ENST00000267512+ENST00000585059+ENST00000533601+ENST00000426039__exon_number_013__gene_id_ENSG00000139998	RAB15	ENSG00000139998.12	0.825556925994608	14.9594073263696	5.45377946328376e-23	1.12473975593734e-19
ENSG00000091536.67	ENSG00000091536	ENSG00000091536_068	chr17	dexseq_prepare_annotation2.py	exon	18061622	18061625	.	+	.	ENST00000556535+ENST00000557190__exon_number_068__gene_id_ENSG00000091536	MYO15A	ENSG00000091536.67	-0.871637285694179	-10.7230921270368	9.8189017790554e-23	1.99381108925225e-19
ENSG00000149269.5	ENSG00000149269	ENSG00000149269_006	chr11	dexseq_prepare_annotation2.py	exon	77034256	77034313	.	-	.	ENST00000278568+ENST00000527457+ENST00000356341+ENST00000528203__exon_number_006__gene_id_ENSG00000149269	PAK1	ENSG00000149269.5	1.23927175917157	11.7464080757428	1.03441314309479e-22	2.06863821107265e-19
ENSG00000272084.ENSG00000127481.128	ENSG00000272084+ENSG00000127481	ENSG00000272084+ENSG00000127481_129	chr1	dexseq_prepare_annotation2.py	exon	19499675	19499800	.	-	.	ENST00000375217+ENST00000375226+ENST00000419533+ENST00000375267+ENST00000375254__exon_number_129__gene_id_ENSG00000272084+ENSG00000127481		ENSG00000272084.ENSG00000127481.128	-0.205974439496642	-10.2405030987715	1.59266356934023e-22	3.13749968940416e-19
ENSG00000198632.ENSG00000174368.25	ENSG00000198632+ENSG00000174368	ENSG00000198632+ENSG00000174368_026	chr7	dexseq_prepare_annotation2.py	exon	74984790	74984929	.	-	.	ENST00000513070+ENST00000310939+ENST00000414100+ENST00000442338__exon_number_026__gene_id_ENSG00000198632+ENSG00000174368		ENSG00000198632.ENSG00000174368.25	-0.59721518747517	-11.7680377718334	1.99293192584215e-22	3.86828086805962e-19
ENSG00000085276.49	ENSG00000085276	ENSG00000085276_050	chr3	dexseq_prepare_annotation2.py	exon	169098975	169099046	.	-	.	ENST00000494292+ENST00000485957__exon_number_050__gene_id_ENSG00000085276	MECOM	ENSG00000085276.49	-0.593698853545975	-12.670102229138	2.04769879058236e-22	3.91698069523746e-19
ENSG00000175166.64	ENSG00000175166	ENSG00000175166_065	chr3	dexseq_prepare_annotation2.py	exon	184026356	184026495	.	+	.	ENST00000491494__exon_number_065__gene_id_ENSG00000175166	PSMD2	ENSG00000175166.64	-0.824633889161598	-10.8246583616031	2.38622334564164e-22	4.49932638492213e-19
ENSG00000182541.30	ENSG00000182541	ENSG00000182541_031	chr22	dexseq_prepare_annotation2.py	exon	31674283	31674572	.	+	.	ENST00000467301+ENST00000333611+ENST00000444929+ENST00000331728__exon_number_031__gene_id_ENSG00000182541	LIMK2	ENSG00000182541.30	-2.16093196223167	-13.820420965202	2.84354727575177e-22	5.28611433566091e-19
ENSG00000100201.33	ENSG00000100201	ENSG00000100201_034	chr22	dexseq_prepare_annotation2.py	exon	38902300	38902311	.	-	.	ENST00000381633+ENST00000479734+ENST00000396821+ENST00000403230__exon_number_034__gene_id_ENSG00000100201	DDX17	ENSG00000100201.33	-0.640752198192735	-11.3966471179209	6.01938856892097e-22	1.10345424782603e-18
ENSG00000223501.44	ENSG00000223501	ENSG00000223501_045	chr6	dexseq_prepare_annotation2.py	exon	33239682	33239717	.	-	.	ENST00000478934+ENST00000436044__exon_number_045__gene_id_ENSG00000223501	VPS52	ENSG00000223501.44	0.394886212599194	10.8867092950439	1.36091561948829e-21	2.46061001075371e-18
ENSG00000133619.11	ENSG00000133619	ENSG00000133619_012	chr7	dexseq_prepare_annotation2.py	exon	149417192	149417215	.	+	.	ENST00000479560+ENST00000486744+ENST00000255992+ENST00000497895+ENST00000485033+ENST00000466546+ENST00000496259+ENST00000319551__exon_number_012__gene_id_ENSG00000133619	KRBA1	ENSG00000133619.11	1.53476143682743	12.0063403468611	1.58319095484841e-21	2.82381361822341e-18
ENSG00000147642.62	ENSG00000147642	ENSG00000147642_063	chr8	dexseq_prepare_annotation2.py	exon	110693144	110693144	.	-	.	ENST00000532189+ENST00000533171+ENST00000534184+ENST00000408889__exon_number_063__gene_id_ENSG00000147642	SYBU	ENSG00000147642.62	0.333149288162999	10.719655660719	2.27833069286636e-21	4.00949748653393e-18
ENSG00000182774.ENSG00000214575.ENSG00000260836.28	ENSG00000182774+ENSG00000214575+ENSG00000260836	ENSG00000182774+ENSG00000214575+ENSG00000260836_029	chr15	dexseq_prepare_annotation2.py	exon	83209208	83209208	.	-	.	ENST00000560229+ENST00000330244+ENST00000561157__exon_number_029__gene_id_ENSG00000182774+ENSG00000214575+ENSG00000260836		ENSG00000182774.ENSG00000214575.ENSG00000260836.28	-0.501007833181319	-10.9830500502935	2.40430439510211e-21	4.17551748027286e-18
ENSG00000151651.40	ENSG00000151651	ENSG00000151651_041	chr10	dexseq_prepare_annotation2.py	exon	135088300	135088494	.	-	.	ENST00000486609__exon_number_041__gene_id_ENSG00000151651	ADAM8	ENSG00000151651.40	-0.593937340389171	-11.6927664792962	2.84987122084905e-21	4.88504938568084e-18
ENSG00000227195.46	ENSG00000227195	ENSG00000227195_047	chr20	dexseq_prepare_annotation2.py	exon	26189799	26189805	.	-	.	ENST00000609914+ENST00000609248+ENST00000594150+ENST00000594135+ENST00000600263+ENST00000608487+ENST00000427348+ENST00000609044__exon_number_047__gene_id_ENSG00000227195	MIR663A	ENSG00000227195.46	0.287280597481542	10.4968733684403	4.51893098115603e-21	7.64672644026695e-18
ENSG00000186522.21	ENSG00000186522	ENSG00000186522_022	chr2	dexseq_prepare_annotation2.py	exon	110332158	110332344	.	-	.	ENST00000415095+ENST00000397714+ENST00000397712+ENST00000486678+ENST00000461295+ENST00000437928+ENST00000493445+ENST00000356688+ENST00000334001__exon_number_022__gene_id_ENSG00000186522	SEPT10	ENSG00000186522.21	0.651465906815251	12.1278863024372	1.1039438908721e-20	1.84439678820793e-17
ENSG00000221978.53	ENSG00000221978	ENSG00000221978_054	chr1	dexseq_prepare_annotation2.py	exon	1334690	1334691	.	-	.	ENST00000425598+ENST00000408918+ENST00000488340+ENST00000400809+ENST00000481223__exon_number_054__gene_id_ENSG00000221978	CCNL2	ENSG00000221978.53	-1.87607855629849	-12.1101289759	1.19910350677384e-20	1.97834092065082e-17
ENSG00000168619.31	ENSG00000168619	ENSG00000168619_032	chr8	dexseq_prepare_annotation2.py	exon	39587488	39587581	.	+	.	ENST00000379866+ENST00000265707+ENST00000523755__exon_number_032__gene_id_ENSG00000168619	ADAM18	ENSG00000168619.31	0.671505593773879	12.4099744926838	1.41282872522755e-20	2.30217824426337e-17
ENSG00000198561.ENSG00000213593.ENSG00000211450.ENSG00000254732.ENSG00000254462.43	ENSG00000198561+ENSG00000213593+ENSG00000211450+ENSG00000254732+ENSG00000254462	ENSG00000198561+ENSG00000213593+ENSG00000211450+ENSG00000254732+ENSG00000254462_044	chr11	dexseq_prepare_annotation2.py	exon	57520774	57520879	.	+	.	ENST00000524630+ENST00000529919+ENST00000399039+ENST00000533189__exon_number_044__gene_id_ENSG00000198561+ENSG00000213593+ENSG00000211450+ENSG00000254732+ENSG00000254462		ENSG00000198561.ENSG00000213593.ENSG00000211450.ENSG00000254732.ENSG00000254462.43	-1.3453707117011	-10.5806316353151	1.56975969947304e-20	2.52670052700057e-17
ENSG00000065427.3	ENSG00000065427	ENSG00000065427_004	chr16	dexseq_prepare_annotation2.py	exon	75661744	75661887	.	-	.	ENST00000568378+ENST00000569298+ENST00000302445+ENST00000564578+ENST00000319410__exon_number_004__gene_id_ENSG00000065427	KARS	ENSG00000065427.3	0.503117047404165	12.1984691002052	1.651488006665e-20	2.62622408462289e-17
ENSG00000177542.2	ENSG00000177542	ENSG00000177542_003	chr11	dexseq_prepare_annotation2.py	exon	792142	792217	.	-	.	ENST00000320230+ENST00000531214__exon_number_003__gene_id_ENSG00000177542	SLC25A22	ENSG00000177542.2	0.505786112786069	10.6866507767607	2.02080611592205e-20	3.14582214147059e-17
ENSG00000112159.109	ENSG00000112159	ENSG00000112159_110	chr6	dexseq_prepare_annotation2.py	exon	90513047	90513273	.	-	.	ENST00000369393+ENST00000428876+ENST00000439638__exon_number_110__gene_id_ENSG00000112159	MDN1	ENSG00000112159.109	-0.516017063107187	-9.90352272738175	2.02590297621753e-20	3.14582214147059e-17
ENSG00000140943.1	ENSG00000140943	ENSG00000140943_002	chr16	dexseq_prepare_annotation2.py	exon	84087371	84087378	.	-	.	ENST00000343411+ENST00000570064+ENST00000562906__exon_number_002__gene_id_ENSG00000140943	MBTPS1	ENSG00000140943.1	0.525873873265238	10.4225215531245	2.94957091147132e-20	4.52683680771251e-17
ENSG00000239961.ENSG00000250507.ENSG00000248166.ENSG00000187116.ENSG00000249654.28	ENSG00000239961+ENSG00000250507+ENSG00000248166+ENSG00000187116+ENSG00000249654	ENSG00000239961+ENSG00000250507+ENSG00000248166+ENSG00000187116+ENSG00000249654_029	chr19	dexseq_prepare_annotation2.py	exon	54844456	54845036	.	-	.	ENST00000291759__exon_number_029__gene_id_ENSG00000239961+ENSG00000250507+ENSG00000248166+ENSG00000187116+ENSG00000249654		ENSG00000239961.ENSG00000250507.ENSG00000248166.ENSG00000187116.ENSG00000249654.28	0.636334169723426	10.6621319487504	5.2212940855225e-20	7.90629415150683e-17
ENSG00000255429.ENSG00000086991.40	ENSG00000255429+ENSG00000086991	ENSG00000255429+ENSG00000086991_041	chr11	dexseq_prepare_annotation2.py	exon	89225289	89225358	.	-	.	ENST00000542487+ENST00000532825+ENST00000424319+ENST00000527956__exon_number_041__gene_id_ENSG00000255429+ENSG00000086991		ENSG00000255429.ENSG00000086991.40	-0.714560189724069	-10.7591063697138	5.27134198057854e-20	7.90629415150683e-17
ENSG00000135655.1	ENSG00000135655	ENSG00000135655_002	chr12	dexseq_prepare_annotation2.py	exon	62654137	62654137	.	+	.	ENST00000353364+ENST00000549523__exon_number_002__gene_id_ENSG00000135655	USP15	ENSG00000135655.1	1.06118091898087	10.9553161317941	6.78731641744601e-20	1.00656665090546e-16
ENSG00000223501.4	ENSG00000223501	ENSG00000223501_005	chr6	dexseq_prepare_annotation2.py	exon	33219295	33219413	.	-	.	ENST00000493674+ENST00000495981+ENST00000478934+ENST00000436044+ENST00000482399+ENST00000445902__exon_number_005__gene_id_ENSG00000223501	VPS52	ENSG00000223501.4	-0.31872684401051	-10.2629573479499	8.43114957072831e-20	1.23645618837921e-16
ENSG00000175137	ENSG00000175137	ENSG00000175137_001	chr1	dexseq_prepare_annotation2.py	exon	249104648	249104649	.	-	.	ENST00000484202__exon_number_001__gene_id_ENSG00000175137	SH3BP5L	ENSG00000175137	-0.401629126316093	-11.6707297253667	9.36438892418349e-20	1.35822743442322e-16
ENSG00000119912.28	ENSG00000119912	ENSG00000119912_029	chr10	dexseq_prepare_annotation2.py	exon	94267332	94267423	.	-	.	ENST00000478361+ENST00000265986__exon_number_029__gene_id_ENSG00000119912	IDE	ENSG00000119912.28	0.38313270004681	10.907047844443	1.30910136690359e-19	1.87810512190078e-16
ENSG00000198561.ENSG00000213593.ENSG00000211450.ENSG00000254732.ENSG00000254462.51	ENSG00000198561+ENSG00000213593+ENSG00000211450+ENSG00000254732+ENSG00000254462	ENSG00000198561+ENSG00000213593+ENSG00000211450+ENSG00000254732+ENSG00000254462_052	chr11	dexseq_prepare_annotation2.py	exon	57531325	57531604	.	+	.	ENST00000524579__exon_number_052__gene_id_ENSG00000198561+ENSG00000213593+ENSG00000211450+ENSG00000254732+ENSG00000254462		ENSG00000198561.ENSG00000213593.ENSG00000211450.ENSG00000254732.ENSG00000254462.51	-1.39603424831397	-10.1908702726762	1.96068925626069e-19	2.78266079091759e-16
ENSG00000077782.35	ENSG00000077782	ENSG00000077782_036	chr8	dexseq_prepare_annotation2.py	exon	38277563	38277862	.	-	.	ENST00000527114__exon_number_036__gene_id_ENSG00000077782	FGFR1	ENSG00000077782.35	-0.576427890430751	-9.8967414448593	2.55366169558905e-19	3.58566701997242e-16
ENSG00000167380.40	ENSG00000167380	ENSG00000167380_041	chr19	dexseq_prepare_annotation2.py	exon	44679797	44679832	.	+	.	ENST00000454662+ENST00000590524+ENST00000585678+ENST00000588883+ENST00000590089+ENST00000337433+ENST00000588127__exon_number_041__gene_id_ENSG00000167380	ZNF226	ENSG00000167380.40	0.745994820898578	10.2294150809282	2.82154657194698e-19	3.92010830461198e-16
ENSG00000272084.ENSG00000127481.126	ENSG00000272084+ENSG00000127481	ENSG00000272084+ENSG00000127481_127	chr1	dexseq_prepare_annotation2.py	exon	19497256	19497377	.	-	.	ENST00000375217+ENST00000375226+ENST00000419533+ENST00000375267+ENST00000375254__exon_number_127__gene_id_ENSG00000272084+ENSG00000127481		ENSG00000272084.ENSG00000127481.126	-0.225509205756277	-9.30927159357437	3.71139876762077e-19	5.07014491550216e-16
ENSG00000227195.41	ENSG00000227195	ENSG00000227195_042	chr20	dexseq_prepare_annotation2.py	exon	26188939	26189080	.	-	.	ENST00000608521__exon_number_042__gene_id_ENSG00000227195	MIR663A	ENSG00000227195.41	-0.648730240704769	-9.86004951729343	3.72612704794155e-19	5.07014491550216e-16
ENSG00000231887.ENSG00000256682.ENSG00000212127.ENSG00000111215.4	ENSG00000231887+ENSG00000256682+ENSG00000212127+ENSG00000111215	ENSG00000231887+ENSG00000256682+ENSG00000212127+ENSG00000111215_005	chr12	dexseq_prepare_annotation2.py	exon	10999591	10999643	.	-	.	ENST00000539179__exon_number_005__gene_id_ENSG00000231887+ENSG00000256682+ENSG00000212127+ENSG00000111215		ENSG00000231887.ENSG00000256682.ENSG00000212127.ENSG00000111215.4	-0.654953957800556	-12.2328875152491	4.05567873107536e-19	5.41291059113376e-16
ENSG00000131018.136	ENSG00000131018	ENSG00000131018_137	chr6	dexseq_prepare_annotation2.py	exon	152688353	152688517	.	-	.	ENST00000469439+ENST00000471834+ENST00000341594+ENST00000448038+ENST00000265368+ENST00000454018+ENST00000367255+ENST00000423061__exon_number_137__gene_id_ENSG00000131018	SYNE1	ENSG00000131018.136	-2.61524452432223	-9.35163500884101	4.06005203899023e-19	5.41291059113376e-16
ENSG00000103671.8	ENSG00000103671	ENSG00000103671_009	chr15	dexseq_prepare_annotation2.py	exon	64685540	64685633	.	+	.	ENST00000558442+ENST00000559833__exon_number_009__gene_id_ENSG00000103671	TRIP4	ENSG00000103671.8	-0.640154344640147	-11.3395714151595	4.45697435943415e-19	5.88267131752994e-16
ENSG00000103671.9	ENSG00000103671	ENSG00000103671_010	chr15	dexseq_prepare_annotation2.py	exon	64685634	64685675	.	+	.	ENST00000559833__exon_number_010__gene_id_ENSG00000103671	TRIP4	ENSG00000103671.9	-0.532938705467603	-11.313881396908	5.0322653034813e-19	6.5762240878801e-16
ENSG00000263053.ENSG00000171282.27	ENSG00000263053+ENSG00000171282	ENSG00000263053+ENSG00000171282_028	chr17	dexseq_prepare_annotation2.py	exon	79423323	79423611	.	+	.	ENST00000571813+ENST00000307745+ENST00000576071__exon_number_028__gene_id_ENSG00000263053+ENSG00000171282		ENSG00000263053.ENSG00000171282.27	-0.38880312132787	-10.1943430083837	5.47230156469157e-19	7.08115822471089e-16
ENSG00000175356.40	ENSG00000175356	ENSG00000175356_041	chr11	dexseq_prepare_annotation2.py	exon	9090917	9091042	.	-	.	ENST00000450649+ENST00000520467+ENST00000309263+ENST00000457346__exon_number_041__gene_id_ENSG00000175356	SCUBE2	ENSG00000175356.40	0.557501913018746	10.5141541974612	5.68311443284503e-19	7.28255250254708e-16
ENSG00000103671.25	ENSG00000103671	ENSG00000103671_026	chr15	dexseq_prepare_annotation2.py	exon	64706284	64706410	.	+	.	ENST00000261884__exon_number_026__gene_id_ENSG00000103671	TRIP4	ENSG00000103671.25	1.15947568554544	11.2673242545496	6.27146190270037e-19	7.95920878474631e-16
ENSG00000223501.41	ENSG00000223501	ENSG00000223501_042	chr6	dexseq_prepare_annotation2.py	exon	33239555	33239653	.	-	.	ENST00000464425+ENST00000482399+ENST00000445902__exon_number_042__gene_id_ENSG00000223501	VPS52	ENSG00000223501.41	0.338413497094936	9.95263876585249	6.42348360608796e-19	8.07450242095559e-16
ENSG00000257225.ENSG00000134283.43	ENSG00000257225+ENSG00000134283	ENSG00000257225+ENSG00000134283_044	chr12	dexseq_prepare_annotation2.py	exon	42792797	42793227	.	+	.	ENST00000547440+ENST00000552202__exon_number_044__gene_id_ENSG00000257225+ENSG00000134283		ENSG00000257225.ENSG00000134283.43	-0.673031789480888	-11.6780696507102	7.40771747550776e-19	9.22386617129546e-16
ENSG00000227028.13	ENSG00000227028	ENSG00000227028_014	chr2	dexseq_prepare_annotation2.py	exon	40332301	40332461	.	+	.	ENST00000418854+ENST00000439606__exon_number_014__gene_id_ENSG00000227028	SLC8A1-AS1	ENSG00000227028.13	-0.377667611606245	-10.0208251727224	8.54942742455109e-19	1.05459983823519e-15
ENSG00000115421.2	ENSG00000115421	ENSG00000115421_003	chr2	dexseq_prepare_annotation2.py	exon	60983401	60983484	.	+	.	ENST00000496283+ENST00000238714+ENST00000414060__exon_number_003__gene_id_ENSG00000115421	PAPOLG	ENSG00000115421.2	-0.485390618583832	-10.2339547927607	8.95910429206496e-19	1.09490209009358e-15
ENSG00000143341.44	ENSG00000143341	ENSG00000143341_045	chr1	dexseq_prepare_annotation2.py	exon	186010145	186010268	.	+	.	ENST00000271588+ENST00000367492__exon_number_045__gene_id_ENSG00000143341	HMCN1	ENSG00000143341.44	-0.950462974922241	-9.82570957413355	9.26452453647582e-19	1.12184042616548e-15
ENSG00000124920	ENSG00000124920	ENSG00000124920_001	chr11	dexseq_prepare_annotation2.py	exon	61520114	61520120	.	+	.	ENST00000537766__exon_number_001__gene_id_ENSG00000124920	MYRF	ENSG00000124920	1.00889618743389	10.8567920838454	9.59506338446619e-19	1.1513029327172e-15
ENSG00000008294.64	ENSG00000008294	ENSG00000008294_065	chr17	dexseq_prepare_annotation2.py	exon	49118862	49119012	.	-	.	ENST00000505173+ENST00000505279+ENST00000511987+ENST00000262013+ENST00000510283+ENST00000357122+ENST00000502329+ENST00000510855+ENST00000514613__exon_number_065__gene_id_ENSG00000008294	SPAG9	ENSG00000008294.64	-0.805487927745754	-10.3423544354706	1.10325918650369e-18	1.31186462620045e-15
ENSG00000164985.1	ENSG00000164985	ENSG00000164985_002	chr9	dexseq_prepare_annotation2.py	exon	15466746	15466857	.	-	.	ENST00000380738+ENST00000380733__exon_number_002__gene_id_ENSG00000164985	PSIP1	ENSG00000164985.1	0.817926229808653	12.8298956417787	1.12814977427129e-18	1.32948421791535e-15
ENSG00000214753.ENSG00000168000.ENSG00000234857.13	ENSG00000214753+ENSG00000168000+ENSG00000234857	ENSG00000214753+ENSG00000168000+ENSG00000234857_014	chr11	dexseq_prepare_annotation2.py	exon	62458346	62458441	.	-	.	ENST00000463679__exon_number_014__gene_id_ENSG00000214753+ENSG00000168000+ENSG00000234857		ENSG00000214753.ENSG00000168000.ENSG00000234857.13	0.496275976206872	9.42805148060564	1.28969400508164e-18	1.50640825082049e-15
ENSG00000018408.7	ENSG00000018408	ENSG00000018408_008	chr3	dexseq_prepare_annotation2.py	exon	149243800	149243912	.	-	.	ENST00000485244+ENST00000465804+ENST00000471586+ENST00000360632+ENST00000494754+ENST00000467467+ENST00000472417__exon_number_008__gene_id_ENSG00000018408	WWTR1	ENSG00000018408.7	0.530227173007601	10.5303683580842	1.49963908300365e-18	1.73626634462707e-15
ENSG00000173715.ENSG00000173653.8	ENSG00000173715+ENSG00000173653	ENSG00000173715+ENSG00000173653_009	chr11	dexseq_prepare_annotation2.py	exon	66515850	66515864	.	+	.	ENST00000346672+ENST00000532565+ENST00000525908+ENST00000360962+ENST00000534325__exon_number_009__gene_id_ENSG00000173715+ENSG00000173653		ENSG00000173715.ENSG00000173653.8	0.437458387975287	10.1227434323324	1.73669815129556e-18	1.98350750984255e-15
ENSG00000229807.29	ENSG00000229807	ENSG00000229807_030	chrX	dexseq_prepare_annotation2.py	exon	73061506	73072588	.	-	.	ENST00000429829__exon_number_030__gene_id_ENSG00000229807	XIST	ENSG00000229807.29	-1.19899426415381	-10.5749696579164	1.74324083357378e-18	1.98350750984255e-15
ENSG00000150712.17	ENSG00000150712	ENSG00000150712_018	chr5	dexseq_prepare_annotation2.py	exon	32270923	32271053	.	-	.	ENST00000280285+ENST00000264934+ENST00000505419+ENST00000382142__exon_number_018__gene_id_ENSG00000150712	MTMR12	ENSG00000150712.17	-0.623398249369383	-10.493398349909	1.83101221351162e-18	2.06556957296557e-15
ENSG00000140479.18	ENSG00000140479	ENSG00000140479_019	chr15	dexseq_prepare_annotation2.py	exon	101856523	101856594	.	-	.	ENST00000558433__exon_number_019__gene_id_ENSG00000140479	PCSK6	ENSG00000140479.18	-0.47975052444743	-10.5259694351286	2.26081554997414e-18	2.52881798991514e-15
ENSG00000138744.ENSG00000198301.1	ENSG00000138744+ENSG00000198301	ENSG00000138744+ENSG00000198301_002	chr4	dexseq_prepare_annotation2.py	exon	76834813	76835121	.	-	.	ENST00000286733__exon_number_002__gene_id_ENSG00000138744+ENSG00000198301		ENSG00000138744.ENSG00000198301.1	-0.966083547101017	-9.72880137042092	2.3580280772456e-18	2.61538999881927e-15
ENSG00000175224.86	ENSG00000175224	ENSG00000175224_087	chr11	dexseq_prepare_annotation2.py	exon	46696071	46696367	.	+	.	ENST00000312040+ENST00000451945+ENST00000434074+ENST00000359513__exon_number_087__gene_id_ENSG00000175224	ATG13	ENSG00000175224.86	-0.297013132588018	-9.91439052192677	2.47879588925283e-18	2.72642759858918e-15
ENSG00000104490.18	ENSG00000104490	ENSG00000104490_019	chr8	dexseq_prepare_annotation2.py	exon	102731542	102731542	.	-	.	ENST00000311028+ENST00000522448+ENST00000220931+ENST00000518166+ENST00000522252+ENST00000520690+ENST00000517822+ENST00000520425+ENST00000521599+ENST00000518727+ENST00000395923+ENST00000524209+ENST00000522951+ENST00000519508__exon_number_019__gene_id_ENSG00000104490	NCALD	ENSG00000104490.18	0.517705973396105	9.66171918958883	2.74186371843003e-18	2.99085213610035e-15
ENSG00000177398.31	ENSG00000177398	ENSG00000177398_032	chr21	dexseq_prepare_annotation2.py	exon	43546455	43546506	.	+	.	ENST00000408989+ENST00000408910+ENST00000400424+ENST00000400427+ENST00000484174+ENST00000400423__exon_number_032__gene_id_ENSG00000177398	UMODL1	ENSG00000177398.31	1.67506508639786	12.3921696261613	5.03896259042135e-18	5.45149667528306e-15
ENSG00000082397.56	ENSG00000082397	ENSG00000082397_057	chr18	dexseq_prepare_annotation2.py	exon	5431211	5431384	.	-	.	ENST00000581757__exon_number_057__gene_id_ENSG00000082397	EPB41L3	ENSG00000082397.56	0.332074347130629	9.8513009105779	8.69651979755533e-18	9.33200207349377e-15
ENSG00000215029.ENSG00000185945.3	ENSG00000215029+ENSG00000185945	ENSG00000215029+ENSG00000185945_004	chrX	dexseq_prepare_annotation2.py	exon	101618184	101618366	.	-	.	ENST00000457521+ENST00000372750+ENST00000372749+ENST00000412230__exon_number_004__gene_id_ENSG00000215029+ENSG00000185945		ENSG00000215029.ENSG00000185945.3	-1.15615601226623	-9.63520520303848	9.6463329866889e-18	1.02677435342508e-14
ENSG00000172890.36	ENSG00000172890	ENSG00000172890_037	chr11	dexseq_prepare_annotation2.py	exon	71190340	71191194	.	+	.	ENST00000530055__exon_number_037__gene_id_ENSG00000172890	NADSYN1	ENSG00000172890.36	-0.581132433652109	-9.31741662326793	1.20354191704854e-17	1.27082472437922e-14
ENSG00000231889.2	ENSG00000231889	ENSG00000231889_003	chr6	dexseq_prepare_annotation2.py	exon	111804744	111804752	.	+	.	ENST00000438298+ENST00000525151+ENST00000532226__exon_number_003__gene_id_ENSG00000231889	TRAF3IP2-AS1	ENSG00000231889.2	0.583835108718256	10.1390183931738	1.24051446483112e-17	1.29946843796929e-14
ENSG00000165125.35	ENSG00000165125	ENSG00000165125_036	chr7	dexseq_prepare_annotation2.py	exon	142583135	142583391	.	-	.	ENST00000359396__exon_number_036__gene_id_ENSG00000165125	TRPV6	ENSG00000165125.35	0.384027176233905	10.0749499150545	1.26097463753963e-17	1.31050016109906e-14
ENSG00000082397	ENSG00000082397	ENSG00000082397_001	chr18	dexseq_prepare_annotation2.py	exon	5392383	5392384	.	-	.	ENST00000341928__exon_number_001__gene_id_ENSG00000082397	EPB41L3	ENSG00000082397	-0.471184304767983	-9.77927922647618	1.33182304668714e-17	1.37331765848549e-14
ENSG00000147642.66	ENSG00000147642	ENSG00000147642_067	chr8	dexseq_prepare_annotation2.py	exon	110703834	110703834	.	-	.	ENST00000534578+ENST00000529190+ENST00000422135+ENST00000419099__exon_number_067__gene_id_ENSG00000147642	SYBU	ENSG00000147642.66	0.296887094760516	9.3969628299047	1.56017031296914e-17	1.59630821138117e-14
ENSG00000082805.1	ENSG00000082805	ENSG00000082805_002	chr12	dexseq_prepare_annotation2.py	exon	1100374	1100398	.	+	.	ENST00000543086__exon_number_002__gene_id_ENSG00000082805	ERC1	ENSG00000082805.1	-0.574635447133551	-9.14291275862488	1.60362546601852e-17	1.62301107611775e-14
ENSG00000180448.3	ENSG00000180448	ENSG00000180448_004	chr19	dexseq_prepare_annotation2.py	exon	1067316	1067317	.	+	.	ENST00000587602+ENST00000536472+ENST00000313093__exon_number_004__gene_id_ENSG00000180448	HMHA1	ENSG00000180448.3	-1.33931797765785	-9.52656458314562	1.61086197966046e-17	1.62301107611775e-14
ENSG00000077782.75	ENSG00000077782	ENSG00000077782_076	chr8	dexseq_prepare_annotation2.py	exon	38314960	38314964	.	-	.	ENST00000532791+ENST00000530701+ENST00000397103+ENST00000341462+ENST00000326324+ENST00000434187+ENST00000484370+ENST00000413133+ENST00000529552+ENST00000440174+ENST00000447712+ENST00000397113+ENST00000356207+ENST00000487647+ENST00000425967+ENST00000530568+ENST00000496296+ENST00000397091+ENST00000397090+ENST00000397108+ENST00000527203+ENST00000526742+ENST00000470826+ENST00000525001+ENST00000335922…	FGFR1	ENSG00000077782.75	0.538525381496682	9.27936036146129	1.72131264277693e-17	1.72115615980941e-14
ENSG00000197355.1	ENSG00000197355	ENSG00000197355_002	chr9	dexseq_prepare_annotation2.py	exon	139971978	139972273	.	+	.	ENST00000476184+ENST00000409858__exon_number_002__gene_id_ENSG00000197355	UAP1L1	ENSG00000197355.1	-0.412696702320352	-11.227877403822	2.27660348532043e-17	2.25928075804867e-14
ENSG00000263053.ENSG00000171282.13	ENSG00000263053+ENSG00000171282	ENSG00000263053+ENSG00000171282_014	chr17	dexseq_prepare_annotation2.py	exon	79410491	79410590	.	+	.	ENST00000571813+ENST00000307745+ENST00000570375__exon_number_014__gene_id_ENSG00000263053+ENSG00000171282		ENSG00000263053.ENSG00000171282.13	0.480882199455603	9.56285101085118	2.60327049516326e-17	2.56418258295231e-14
ENSG00000187736.ENSG00000213901.56	ENSG00000187736+ENSG00000213901	ENSG00000187736+ENSG00000213901_057	chr2	dexseq_prepare_annotation2.py	exon	220033751	220033824	.	-	.	ENST00000414999+ENST00000421779+ENST00000396775+ENST00000318673+ENST00000455516+ENST00000295738+ENST00000465580+ENST00000409878+ENST00000430764+ENST00000409370+ENST00000497918+ENST00000498327__exon_number_057__gene_id_ENSG00000187736+ENSG00000213901		ENSG00000187736.ENSG00000213901.56	0.513442455165312	9.18377061325504	3.61471959307354e-17	3.53407118259697e-14
ENSG00000175166.67	ENSG00000175166	ENSG00000175166_068	chr3	dexseq_prepare_annotation2.py	exon	184026789	184026836	.	+	.	ENST00000310118+ENST00000439383__exon_number_068__gene_id_ENSG00000175166	PSMD2	ENSG00000175166.67	-1.09643799500601	-9.11897179345285	3.8311663343936e-17	3.71814692752899e-14
ENSG00000181381.62	ENSG00000181381	ENSG00000181381_063	chr4	dexseq_prepare_annotation2.py	exon	169401591	169401628	.	-	.	ENST00000512371+ENST00000514748+ENST00000513901+ENST00000505890+ENST00000511577+ENST00000260184__exon_number_063__gene_id_ENSG00000181381	DDX60L	ENSG00000181381.62	0.874251946249857	9.97886272235611	4.1209289501796e-17	3.97016912610441e-14
ENSG00000103671.28	ENSG00000103671	ENSG00000103671_029	chr15	dexseq_prepare_annotation2.py	exon	64716314	64716354	.	+	.	ENST00000261884+ENST00000560567+ENST00000558162__exon_number_029__gene_id_ENSG00000103671	TRIP4	ENSG00000103671.28	1.20976140239733	10.3700724279782	4.49108492912431e-17	4.2954298378642e-14
ENSG00000143322.13	ENSG00000143322	ENSG00000143322_014	chr1	dexseq_prepare_annotation2.py	exon	179086467	179086651	.	-	.	ENST00000504405+ENST00000511413+ENST00000512653+ENST00000507173+ENST00000344730+ENST00000504324+ENST00000502732+ENST00000509520+ENST00000408940+ENST00000392043+ENST00000367623__exon_number_014__gene_id_ENSG00000143322	ABL2	ENSG00000143322.13	0.666001591033276	10.1017364024636	4.53641553903764e-17	4.30757132493884e-14
ENSG00000140943.2	ENSG00000140943	ENSG00000140943_003	chr16	dexseq_prepare_annotation2.py	exon	84087379	84088250	.	-	.	ENST00000343411+ENST00000570064+ENST00000562886+ENST00000562906__exon_number_003__gene_id_ENSG00000140943	MBTPS1	ENSG00000140943.2	0.539009225410882	9.27180137290199	5.18374368564832e-17	4.88708543986679e-14
ENSG00000166535.24	ENSG00000166535	ENSG00000166535_025	chr12	dexseq_prepare_annotation2.py	exon	8998721	8998818	.	+	.	ENST00000541459+ENST00000539547+ENST00000545692+ENST00000540049+ENST00000299698__exon_number_025__gene_id_ENSG00000166535	A2ML1	ENSG00000166535.24	-0.835768892575415	-9.50551032625933	5.44391670875834e-17	5.09596935145813e-14
ENSG00000164985.31	ENSG00000164985	ENSG00000164985_032	chr9	dexseq_prepare_annotation2.py	exon	15510990	15510992	.	-	.	ENST00000380738+ENST00000380733+ENST00000380716__exon_number_032__gene_id_ENSG00000164985	PSIP1	ENSG00000164985.31	-2.33859433877464	-11.6987605895777	5.67126029714794e-17	5.27139650774621e-14
ENSG00000261487.ENSG00000175938.ENSG00000099364.1	ENSG00000261487+ENSG00000175938+ENSG00000099364	ENSG00000261487+ENSG00000175938+ENSG00000099364_002	chr16	dexseq_prepare_annotation2.py	exon	30934392	30934473	.	+	.	ENST00000562798+ENST00000471231__exon_number_002__gene_id_ENSG00000261487+ENSG00000175938+ENSG00000099364		ENSG00000261487.ENSG00000175938.ENSG00000099364.1	-0.540546025083319	-10.8071479410393	6.30420108057871e-17	5.81873351205191e-14
ENSG00000166889.21	ENSG00000166889	ENSG00000166889_022	chr11	dexseq_prepare_annotation2.py	exon	59436354	59436453	.	-	.	ENST00000300146__exon_number_022__gene_id_ENSG00000166889	PATL1	ENSG00000166889.21	-0.512803972285063	-10.7237929324545	8.98671635997418e-17	8.23707443694633e-14
ENSG00000104490.16	ENSG00000104490	ENSG00000104490_017	chr8	dexseq_prepare_annotation2.py	exon	102731521	102731522	.	-	.	ENST00000311028+ENST00000522448+ENST00000220931+ENST00000518166+ENST00000522252+ENST00000520690+ENST00000520425+ENST00000521599+ENST00000518727+ENST00000395923+ENST00000522951+ENST00000519508__exon_number_017__gene_id_ENSG00000104490	NCALD	ENSG00000104490.16	0.529943530819577	9.10950411517577	1.01047288937141e-16	9.19795142912787e-14
ENSG00000091536.66	ENSG00000091536	ENSG00000091536_067	chr17	dexseq_prepare_annotation2.py	exon	18061036	18061214	.	+	.	ENST00000205890+ENST00000418233+ENST00000445289__exon_number_067__gene_id_ENSG00000091536	MYO15A	ENSG00000091536.66	-0.847749422874173	-8.82581391833719	1.15774274627066e-16	1.04663116160803e-13
ENSG00000214717.ENSG00000169084.16	ENSG00000214717+ENSG00000169084	ENSG00000214717+ENSG00000169084_017	chrX	dexseq_prepare_annotation2.py	exon	2405744	2406226	.	-	.	ENST00000381223+ENST00000381222__exon_number_017__gene_id_ENSG00000214717+ENSG00000169084		ENSG00000214717.ENSG00000169084.16	0.636491399420214	10.8136791285145	1.23663430989309e-16	1.11034618567462e-13
ENSG00000174839.6	ENSG00000174839	ENSG00000174839_007	chr3	dexseq_prepare_annotation2.py	exon	57616652	57616705	.	-	.	ENST00000480710+ENST00000471531+ENST00000311128__exon_number_007__gene_id_ENSG00000174839	DENND6A	ENSG00000174839.6	0.522782504792839	9.62176975770672	1.50592236718336e-16	1.34299784729593e-13
ENSG00000231889	ENSG00000231889	ENSG00000231889_001	chr6	dexseq_prepare_annotation2.py	exon	111804714	111804718	.	+	.	ENST00000532226__exon_number_001__gene_id_ENSG00000231889	TRAF3IP2-AS1	ENSG00000231889	0.533399875987006	9.62400739236076	1.99052155058706e-16	1.76325475448916e-13
ENSG00000149179.7	ENSG00000149179	ENSG00000149179_008	chr11	dexseq_prepare_annotation2.py	exon	46958311	46958318	.	+	.	ENST00000527234+ENST00000528488+ENST00000536126+ENST00000278460+ENST00000378618+ENST00000525279+ENST00000533124+ENST00000531648+ENST00000522712+ENST00000532840__exon_number_008__gene_id_ENSG00000149179	C11orf49	ENSG00000149179.7	0.37973097608314	8.9719974358535	2.19913365272631e-16	1.93506168370694e-13
ENSG00000165949.10	ENSG00000165949	ENSG00000165949_011	chr14	dexseq_prepare_annotation2.py	exon	94577108	94577143	.	+	.	ENST00000444961+ENST00000557634+ENST00000555819+ENST00000557700+ENST00000557098+ENST00000298902+ENST00000448882+ENST00000554448+ENST00000556544+ENST00000555081__exon_number_011__gene_id_ENSG00000165949	IFI27	ENSG00000165949.10	-0.811295717040937	-9.59603182544137	2.31374130963252e-16	2.02242442368064e-13
ENSG00000173818.29	ENSG00000173818	ENSG00000173818_030	chr17	dexseq_prepare_annotation2.py	exon	78395628	78395762	.	+	.	ENST00000518644+ENST00000517295+ENST00000522200+ENST00000521565+ENST00000523228+ENST00000518137__exon_number_030__gene_id_ENSG00000173818	ENDOV	ENSG00000173818.29	0.549488052869193	9.53182800266983	2.46051593325717e-16	2.13656958551808e-13
ENSG00000143341.46	ENSG00000143341	ENSG00000143341_047	chr1	dexseq_prepare_annotation2.py	exon	186017875	186017971	.	+	.	ENST00000271588+ENST00000367492__exon_number_047__gene_id_ENSG00000143341	HMCN1	ENSG00000143341.46	-1.00538600422116	-8.96928817143726	2.49360700731539e-16	2.15115164497741e-13
ENSG00000058600.46	ENSG00000058600	ENSG00000058600_047	chr16	dexseq_prepare_annotation2.py	exon	22335824	22335981	.	+	.	ENST00000564061+ENST00000564209+ENST00000359210+ENST00000418581+ENST00000299853+ENST00000564750+ENST00000569787__exon_number_047__gene_id_ENSG00000058600	POLR3E	ENSG00000058600.46	-0.846413142166285	-10.6179559431522	2.76791940674137e-16	2.37228666660377e-13
ENSG00000005884.24	ENSG00000005884	ENSG00000005884_025	chr17	dexseq_prepare_annotation2.py	exon	48151812	48151878	.	+	.	ENST00000007722+ENST00000505306+ENST00000512553+ENST00000506401+ENST00000320031+ENST00000544892+ENST00000510809__exon_number_025__gene_id_ENSG00000005884	ITGA3	ENSG00000005884.24	-0.809870346809204	-9.55737386617735	2.84831248794351e-16	2.4254391526367e-13
ENSG00000008710.54	ENSG00000008710	ENSG00000008710_055	chr16	dexseq_prepare_annotation2.py	exon	2150397	2150408	.	-	.	ENST00000487932+ENST00000415938+ENST00000483814+ENST00000496574+ENST00000562297+ENST00000480227+ENST00000486339+ENST00000469851+ENST00000570193+ENST00000423118+ENST00000566905+ENST00000262304+ENST00000567946+ENST00000483731+ENST00000471603__exon_number_055__gene_id_ENSG00000008710	PKD1	ENSG00000008710.54	0.374176785129779	8.60555621864826	3.38203731901183e-16	2.86146372860086e-13
ENSG00000010438.1	ENSG00000010438	ENSG00000010438_002	chr9	dexseq_prepare_annotation2.py	exon	33750677	33750687	.	+	.	ENST00000361005+ENST00000468152__exon_number_002__gene_id_ENSG00000010438	PRSS3	ENSG00000010438.1	-0.468297017264232	-9.77576440768748	3.48109608309478e-16	2.9265153491434e-13
ENSG00000198561.ENSG00000213593.ENSG00000211450.ENSG00000254732.ENSG00000254462.42	ENSG00000198561+ENSG00000213593+ENSG00000211450+ENSG00000254732+ENSG00000254462	ENSG00000198561+ENSG00000213593+ENSG00000211450+ENSG00000254732+ENSG00000254462_043	chr11	dexseq_prepare_annotation2.py	exon	57520762	57520773	.	+	.	ENST00000524630+ENST00000529919+ENST00000399039__exon_number_043__gene_id_ENSG00000198561+ENSG00000213593+ENSG00000211450+ENSG00000254732+ENSG00000254462		ENSG00000198561.ENSG00000213593.ENSG00000211450.ENSG00000254732.ENSG00000254462.42	-1.27771194820818	-9.00756664655674	3.57758001270584e-16	2.9885925994748e-13
ENSG00000198626.73	ENSG00000198626	ENSG00000198626_074	chr1	dexseq_prepare_annotation2.py	exon	237868513	237868643	.	+	.	ENST00000542537+ENST00000366574+ENST00000609119+ENST00000360064__exon_number_074__gene_id_ENSG00000198626	RYR2	ENSG00000198626.73	-0.752926492468913	-9.02202720703303	3.74352878812565e-16	3.10755268985615e-13
ENSG00000168872.ENSG00000260537.ENSG00000157349.73	ENSG00000168872+ENSG00000260537+ENSG00000157349	ENSG00000168872+ENSG00000260537+ENSG00000157349_074	chr16	dexseq_prepare_annotation2.py	exon	70399836	70399987	.	+	.	ENST00000569319+ENST00000566574__exon_number_074__gene_id_ENSG00000168872+ENSG00000260537+ENSG00000157349		ENSG00000168872.ENSG00000260537.ENSG00000157349.73	0.564770866895194	9.43869341204633	4.08865965845028e-16	3.37283756874709e-13
ENSG00000173818.27	ENSG00000173818	ENSG00000173818_028	chr17	dexseq_prepare_annotation2.py	exon	78393386	78393520	.	+	.	ENST00000523999+ENST00000523228__exon_number_028__gene_id_ENSG00000173818	ENDOV	ENSG00000173818.27	0.509167012545208	9.41934199056812	4.54333998015227e-16	3.72463575962943e-13
ENSG00000214198.1	ENSG00000214198	ENSG00000214198_002	chr12	dexseq_prepare_annotation2.py	exon	104237534	104238197	.	-	.	ENST00000548527+ENST00000551270__exon_number_002__gene_id_ENSG00000214198	RP11-642P15.1	ENSG00000214198.1	0.338879107216899	9.04122859156817	5.16361089147599e-16	4.20700416261811e-13
ENSG00000227195.39	ENSG00000227195	ENSG00000227195_040	chr20	dexseq_prepare_annotation2.py	exon	26188875	26188898	.	-	.	ENST00000385250+ENST00000597267__exon_number_040__gene_id_ENSG00000227195	MIR663A	ENSG00000227195.39	0.287710651381383	8.77777934301182	5.28234598004683e-16	4.27733914855473e-13
ENSG00000123104.8	ENSG00000123104	ENSG00000123104_009	chr12	dexseq_prepare_annotation2.py	exon	26568236	26568431	.	-	.	ENST00000381340+ENST00000538984+ENST00000451599__exon_number_009__gene_id_ENSG00000123104	ITPR2	ENSG00000123104.8	-0.649961549752217	-8.91497781095711	5.60720073291154e-16	4.51270250204591e-13
ENSG00000091536.63	ENSG00000091536	ENSG00000091536_064	chr17	dexseq_prepare_annotation2.py	exon	18060268	18060379	.	+	.	ENST00000205890+ENST00000418233+ENST00000536811__exon_number_064__gene_id_ENSG00000091536	MYO15A	ENSG00000091536.63	0.628272811558667	8.59099233648074	5.92618197161027e-16	4.74051458223573e-13
ENSG00000138101.4	ENSG00000138101	ENSG00000138101_005	chr2	dexseq_prepare_annotation2.py	exon	25600131	25600152	.	-	.	ENST00000407661+ENST00000407186+ENST00000398951+ENST00000404103+ENST00000496972+ENST00000405222+ENST00000407038+ENST00000288642+ENST00000406818+ENST00000497476__exon_number_005__gene_id_ENSG00000138101	DTNB	ENSG00000138101.4	-0.905683953741733	-9.15318504518091	6.39836099529317e-16	5.08739078943828e-13
ENSG00000147642.57	ENSG00000147642	ENSG00000147642_058	chr8	dexseq_prepare_annotation2.py	exon	110692419	110692448	.	-	.	ENST00000533821__exon_number_058__gene_id_ENSG00000147642	SYBU	ENSG00000147642.57	0.340047679824564	8.81110901289168	6.86290303115471e-16	5.42407691782065e-13
ENSG00000187736.ENSG00000213901.28	ENSG00000187736+ENSG00000213901	ENSG00000187736+ENSG00000213901_029	chr2	dexseq_prepare_annotation2.py	exon	220025485	220025520	.	-	.	ENST00000418099+ENST00000356853+ENST00000450447__exon_number_029__gene_id_ENSG00000187736+ENSG00000213901		ENSG00000187736.ENSG00000213901.28	-0.212119645343175	-8.72992239042604	7.22100538449037e-16	5.67313130171497e-13
ENSG00000005884.23	ENSG00000005884	ENSG00000005884_024	chr17	dexseq_prepare_annotation2.py	exon	48151645	48151656	.	+	.	ENST00000510809__exon_number_024__gene_id_ENSG00000005884	ITGA3	ENSG00000005884.23	-0.79201926785823	-9.37149641856399	7.72934008873489e-16	6.0042250672609e-13
ENSG00000105726.8	ENSG00000105726	ENSG00000105726_009	chr19	dexseq_prepare_annotation2.py	exon	19757014	19757156	.	-	.	ENST00000291503+ENST00000357324+ENST00000467160+ENST00000473243+ENST00000497556+ENST00000469641__exon_number_009__gene_id_ENSG00000105726	ATP13A1	ENSG00000105726.8	0.572969633292252	9.48358915469202	7.7334171396972e-16	6.0042250672609e-13
ENSG00000261987.4	ENSG00000261987	ENSG00000261987_005	chr17	dexseq_prepare_annotation2.py	exon	19072857	19072981	.	-	.	ENST00000466683__exon_number_005__gene_id_ENSG00000261987	KYNUP1	ENSG00000261987.4	-0.583325487427915	-10.9002957023842	9.91968308745039e-16	7.6566031072889e-13
ENSG00000092820.4	ENSG00000092820	ENSG00000092820_005	chr6	dexseq_prepare_annotation2.py	exon	159190358	159190450	.	-	.	ENST00000367075+ENST00000337147+ENST00000392177__exon_number_005__gene_id_ENSG00000092820	EZR	ENSG00000092820.4	-0.404957812568314	-9.635699668774	1.02423197646563e-15	7.85967035521776e-13
ENSG00000149182.ENSG00000270060.28	ENSG00000149182+ENSG00000270060	ENSG00000149182+ENSG00000270060_029	chr11	dexseq_prepare_annotation2.py	exon	47193738	47193831	.	-	.	ENST00000527097__exon_number_029__gene_id_ENSG00000149182+ENSG00000270060		ENSG00000149182.ENSG00000270060.28	0.353158210412051	8.72530259598289	1.07312581552142e-15	8.18726763809489e-13
ENSG00000115421.3	ENSG00000115421	ENSG00000115421_004	chr2	dexseq_prepare_annotation2.py	exon	60983485	60983630	.	+	.	ENST00000238714__exon_number_004__gene_id_ENSG00000115421	PAPOLG	ENSG00000115421.3	-0.636376057565009	-9.00942819068299	1.21798641209304e-15	9.23905692869745e-13
ENSG00000082805.2	ENSG00000082805	ENSG00000082805_003	chr12	dexseq_prepare_annotation2.py	exon	1100399	1100403	.	+	.	ENST00000546231+ENST00000542302+ENST00000543086__exon_number_003__gene_id_ENSG00000082805	ERC1	ENSG00000082805.2	-0.652563781121667	-8.50594106798859	1.31113341326885e-15	9.88879296860165e-13
ENSG00000091536.59	ENSG00000091536	ENSG00000091536_060	chr17	dexseq_prepare_annotation2.py	exon	18058628	18058632	.	+	.	ENST00000205890+ENST00000418233+ENST00000536811__exon_number_060__gene_id_ENSG00000091536	MYO15A	ENSG00000091536.59	0.463250144400633	8.46396125081642	1.41887014650129e-15	1.06405586872961e-12
ENSG00000092201	ENSG00000092201	ENSG00000092201_001	chr14	dexseq_prepare_annotation2.py	exon	21819631	21819637	.	-	.	ENST00000216297__exon_number_001__gene_id_ENSG00000092201	SUPT16H	ENSG00000092201	-0.465676689359	-9.25430029988504	1.44883506083349e-15	1.0803889379056e-12
ENSG00000272084.ENSG00000127481.131	ENSG00000272084+ENSG00000127481	ENSG00000272084+ENSG00000127481_132	chr1	dexseq_prepare_annotation2.py	exon	19501448	19501527	.	-	.	ENST00000375217+ENST00000375226+ENST00000419533+ENST00000375267+ENST00000375254__exon_number_132__gene_id_ENSG00000272084+ENSG00000127481		ENSG00000272084.ENSG00000127481.131	-0.213437535015268	-8.22584406212071	1.59513038800535e-15	1.18279814411264e-12
ENSG00000140859.92	ENSG00000140859	ENSG00000140859_093	chr16	dexseq_prepare_annotation2.py	exon	57837211	57837334	.	-	.	ENST00000566648__exon_number_093__gene_id_ENSG00000140859	KIFC3	ENSG00000140859.92	-0.164395161753803	-8.63103315993848	1.6307798591722e-15	1.20247693884034e-12
ENSG00000187736.ENSG00000213901.50	ENSG00000187736+ENSG00000213901	ENSG00000187736+ENSG00000213901_051	chr2	dexseq_prepare_annotation2.py	exon	220033142	220033358	.	-	.	ENST00000497918+ENST00000318673__exon_number_051__gene_id_ENSG00000187736+ENSG00000213901		ENSG00000187736.ENSG00000213901.50	0.487384222940767	8.59123988113179	1.77881958785332e-15	1.30434910978658e-12
ENSG00000143702.37	ENSG00000143702	ENSG00000143702_038	chr1	dexseq_prepare_annotation2.py	exon	243327797	243328220	.	-	.	ENST00000366543+ENST00000336415+ENST00000366544+ENST00000366542__exon_number_038__gene_id_ENSG00000143702	CEP170	ENSG00000143702.37	-1.18075674795546	-8.7529538557073	1.95846360064085e-15	1.42814195426179e-12
ENSG00000005884.25	ENSG00000005884	ENSG00000005884_026	chr17	dexseq_prepare_annotation2.py	exon	48151879	48151898	.	+	.	ENST00000007722+ENST00000505306+ENST00000506401+ENST00000320031+ENST00000544892+ENST00000510809__exon_number_026__gene_id_ENSG00000005884	ITGA3	ENSG00000005884.25	-0.833109768516277	-9.19389719232799	2.00215088005267e-15	1.45197741954061e-12
ENSG00000239961.ENSG00000250507.ENSG00000248166.ENSG00000187116.ENSG00000249654.29	ENSG00000239961+ENSG00000250507+ENSG00000248166+ENSG00000187116+ENSG00000249654	ENSG00000239961+ENSG00000250507+ENSG00000248166+ENSG00000187116+ENSG00000249654_030	chr19	dexseq_prepare_annotation2.py	exon	54845186	54845236	.	-	.	ENST00000507363+ENST00000291759__exon_number_030__gene_id_ENSG00000239961+ENSG00000250507+ENSG00000248166+ENSG00000187116+ENSG00000249654		ENSG00000239961.ENSG00000250507.ENSG00000248166.ENSG00000187116.ENSG00000249654.29	0.681046380368478	8.87532174542508	2.23847185478191e-15	1.61448865119647e-12
ENSG00000198561.ENSG00000213593.ENSG00000211450.ENSG00000254732.ENSG00000254462.47	ENSG00000198561+ENSG00000213593+ENSG00000211450+ENSG00000254732+ENSG00000254462	ENSG00000198561+ENSG00000213593+ENSG00000211450+ENSG00000254732+ENSG00000254462_048	chr11	dexseq_prepare_annotation2.py	exon	57529273	57529289	.	+	.	ENST00000530094+ENST00000530748+ENST00000361391+ENST00000426142+ENST00000532844+ENST00000361796+ENST00000428599+ENST00000361332+ENST00000529986+ENST00000526772+ENST00000534579+ENST00000532787+ENST00000399050+ENST00000415361+ENST00000532245+ENST00000531014+ENST00000527467+ENST00000358694+ENST00000533667+ENST00000532649+ENST00000528621+ENST00000532463+ENST00000529526+ENST00000528232+ENST00000525902…		ENSG00000198561.ENSG00000213593.ENSG00000211450.ENSG00000254732.ENSG00000254462.47	-1.18302980741776	-8.6878597305394	2.58406929345266e-15	1.8536203146969e-12
ENSG00000103657.109	ENSG00000103657	ENSG00000103657_110	chr15	dexseq_prepare_annotation2.py	exon	64126115	64126116	.	-	.	ENST00000559886+ENST00000561400+ENST00000558532__exon_number_110__gene_id_ENSG00000103657	HERC1	ENSG00000103657.109	-0.637777051780992	-8.51462836253129	2.69926223744208e-15	1.92578499565138e-12
ENSG00000198561.ENSG00000213593.ENSG00000211450.ENSG00000254732.ENSG00000254462.46	ENSG00000198561+ENSG00000213593+ENSG00000211450+ENSG00000254732+ENSG00000254462	ENSG00000198561+ENSG00000213593+ENSG00000211450+ENSG00000254732+ENSG00000254462_047	chr11	dexseq_prepare_annotation2.py	exon	57529269	57529272	.	+	.	ENST00000530094+ENST00000530748+ENST00000361391+ENST00000426142+ENST00000532844+ENST00000361796+ENST00000428599+ENST00000361332+ENST00000529986+ENST00000526772+ENST00000527467+ENST00000532787+ENST00000399050+ENST00000415361+ENST00000532245+ENST00000531014+ENST00000358694+ENST00000533667+ENST00000532649+ENST00000528621+ENST00000532463+ENST00000529526+ENST00000528232+ENST00000525902+ENST00000360682…		ENSG00000198561.ENSG00000213593.ENSG00000211450.ENSG00000254732.ENSG00000254462.46	-1.28909130490155	-8.6712255887909	2.86202352820441e-15	2.0309288249497e-12
ENSG00000091128.7	ENSG00000091128	ENSG00000091128_008	chr7	dexseq_prepare_annotation2.py	exon	107671390	107671424	.	-	.	ENST00000422975+ENST00000205386+ENST00000388781+ENST00000388780+ENST00000475572__exon_number_008__gene_id_ENSG00000091128	LAMB4	ENSG00000091128.7	0.235350503849493	8.75712174748272	3.28654697888699e-15	2.31970461309806e-12
ENSG00000205352.ENSG00000257379.ENSG00000197111.23	ENSG00000205352+ENSG00000257379+ENSG00000197111	ENSG00000205352+ENSG00000257379+ENSG00000197111_024	chr12	dexseq_prepare_annotation2.py	exon	53837321	53837324	.	+	.	ENST00000549924+ENST00000429243+ENST00000549740+ENST00000541275+ENST00000549135+ENST00000547717+ENST00000547368+ENST00000551003__exon_number_024__gene_id_ENSG00000205352+ENSG00000257379+ENSG00000197111		ENSG00000205352.ENSG00000257379.ENSG00000197111.23	0.60414649210498	8.69585763263477	3.58435035116132e-15	2.51644273483553e-12
ENSG00000142546.2	ENSG00000142546	ENSG00000142546_003	chr19	dexseq_prepare_annotation2.py	exon	50058975	50059079	.	-	.	ENST00000601340+ENST00000339093+ENST00000601015+ENST00000598820+ENST00000596477+ENST00000596358+ENST00000391853__exon_number_003__gene_id_ENSG00000142546	NOSIP	ENSG00000142546.2	-0.635645528300675	-9.22447101916639	4.01781170859386e-15	2.80583561795707e-12
ENSG00000147099.34	ENSG00000147099	ENSG00000147099_035	chrX	dexseq_prepare_annotation2.py	exon	71791796	71791906	.	-	.	ENST00000486704__exon_number_035__gene_id_ENSG00000147099	HDAC8	ENSG00000147099.34	0.439881189097072	8.74644605168224	4.06413680291346e-15	2.82324888601548e-12
ENSG00000197102.30	ENSG00000197102	ENSG00000197102_031	chr14	dexseq_prepare_annotation2.py	exon	102476613	102476796	.	+	.	ENST00000360184__exon_number_031__gene_id_ENSG00000197102	DYNC1H1	ENSG00000197102.30	0.403729681372354	8.5199710638466	4.33826096576363e-15	2.99789732120006e-12
ENSG00000221995.ENSG00000196535.65	ENSG00000221995+ENSG00000196535	ENSG00000221995+ENSG00000196535_066	chr17	dexseq_prepare_annotation2.py	exon	27446353	27446453	.	-	.	ENST00000527372+ENST00000588791+ENST00000354329+ENST00000531253+ENST00000530254+ENST00000533112__exon_number_066__gene_id_ENSG00000221995+ENSG00000196535		ENSG00000221995.ENSG00000196535.65	0.690866063088794	9.79349885188571	4.88754225169803e-15	3.35987982665166e-12
ENSG00000252974.ENSG00000139116.36	ENSG00000252974+ENSG00000139116	ENSG00000252974+ENSG00000139116_037	chr12	dexseq_prepare_annotation2.py	exon	39726393	39726546	.	-	.	ENST00000544797+ENST00000361961+ENST00000541463+ENST00000395670+ENST00000547108+ENST00000552961+ENST00000361418__exon_number_037__gene_id_ENSG00000252974+ENSG00000139116		ENSG00000252974.ENSG00000139116.36	-0.320656489440096	-8.46600632195038	5.56431430011213e-15	3.80529904581969e-12
ENSG00000022840.41	ENSG00000022840	ENSG00000022840_042	chr12	dexseq_prepare_annotation2.py	exon	121001244	121001257	.	+	.	ENST00000325954+ENST00000544124+ENST00000537740+ENST00000546262+ENST00000413266+ENST00000543675__exon_number_042__gene_id_ENSG00000022840	RNF10	ENSG00000022840.41	-0.437293313854088	-8.69019618610865	5.65362907282156e-15	3.84644945393594e-12
ENSG00000175166.68	ENSG00000175166	ENSG00000175166_069	chr3	dexseq_prepare_annotation2.py	exon	184026837	184026842	.	+	.	ENST00000310118__exon_number_069__gene_id_ENSG00000175166	PSMD2	ENSG00000175166.68	-0.832130919302345	-8.36530350914505	5.74411938212094e-15	3.86717545718075e-12
ENSG00000187775.92	ENSG00000187775	ENSG00000187775_093	chr17	dexseq_prepare_annotation2.py	exon	76535819	76535827	.	-	.	ENST00000389840__exon_number_093__gene_id_ENSG00000187775	DNAH17	ENSG00000187775.92	-0.492784784049302	-8.22150061060688	5.74593220657133e-15	3.86717545718075e-12
ENSG00000084774.32	ENSG00000084774	ENSG00000084774_033	chr2	dexseq_prepare_annotation2.py	exon	27457464	27457553	.	+	.	ENST00000403525+ENST00000479002+ENST00000264705__exon_number_033__gene_id_ENSG00000084774	CAD	ENSG00000084774.32	-1.86297948243783	-8.37495078444953	5.77199112847083e-15	3.86717545718075e-12
ENSG00000148219.34	ENSG00000148219	ENSG00000148219_035	chr9	dexseq_prepare_annotation2.py	exon	119976833	119977021	.	-	.	ENST00000373996+ENST00000361477+ENST00000361209+ENST00000313400__exon_number_035__gene_id_ENSG00000148219	ASTN2	ENSG00000148219.34	0.265145428996755	8.54449549142256	6.21800638027098e-15	4.14496073797579e-12
ENSG00000130702.ENSG00000265329.94	ENSG00000130702+ENSG00000265329	ENSG00000130702+ENSG00000265329_095	chr20	dexseq_prepare_annotation2.py	exon	60913072	60913206	.	-	.	ENST00000252999__exon_number_095__gene_id_ENSG00000130702+ENSG00000265329		ENSG00000130702.ENSG00000265329.94	0.774420088544554	8.88387014472476	6.64876551655115e-15	4.40983549245504e-12
ENSG00000091536.76	ENSG00000091536	ENSG00000091536_077	chr17	dexseq_prepare_annotation2.py	exon	18062976	18062993	.	+	.	ENST00000578472+ENST00000556535+ENST00000579848+ENST00000418233+ENST00000205890+ENST00000433411+ENST00000451725__exon_number_077__gene_id_ENSG00000091536	MYO15A	ENSG00000091536.76	0.496906910764208	8.22132478154307	7.36448796340135e-15	4.86012018656709e-12
ENSG00000172890.34	ENSG00000172890	ENSG00000172890_035	chr11	dexseq_prepare_annotation2.py	exon	71189441	71189515	.	+	.	ENST00000319023+ENST00000527852+ENST00000539574+ENST00000529840+ENST00000525200+ENST00000530534__exon_number_035__gene_id_ENSG00000172890	NADSYN1	ENSG00000172890.34	-0.563197620334494	-8.34260217674619	7.62431287169232e-15	5.00339672332053e-12
ENSG00000164985.32	ENSG00000164985	ENSG00000164985_033	chr9	dexseq_prepare_annotation2.py	exon	15510993	15510993	.	-	.	ENST00000380738+ENST00000380733__exon_number_033__gene_id_ENSG00000164985	PSIP1	ENSG00000164985.32	-2.19729368720967	-10.342583726378	7.65740929562344e-15	5.00339672332053e-12
ENSG00000131018.135	ENSG00000131018	ENSG00000131018_136	chr6	dexseq_prepare_annotation2.py	exon	152688132	152688352	.	-	.	ENST00000454018+ENST00000469439__exon_number_136__gene_id_ENSG00000131018	SYNE1	ENSG00000131018.135	-2.26257970766337	-8.02536069213669	8.85931344157249e-15	5.76021213067128e-12
ENSG00000196482.36	ENSG00000196482	ENSG00000196482_037	chr1	dexseq_prepare_annotation2.py	exon	217113013	217113015	.	-	.	ENST00000359162+ENST00000361395+ENST00000586199+ENST00000366938+ENST00000493748+ENST00000493603+ENST00000471371+ENST00000361525+ENST00000366940+ENST00000477799+ENST00000459825+ENST00000488947__exon_number_037__gene_id_ENSG00000196482	ESRRG	ENSG00000196482.36	-1.18506527378927	-9.42341177643251	9.62465677486264e-15	6.22715293333613e-12
ENSG00000149179.3	ENSG00000149179	ENSG00000149179_004	chr11	dexseq_prepare_annotation2.py	exon	46958296	46958297	.	+	.	ENST00000536126+ENST00000528488+ENST00000525279+ENST00000522712+ENST00000533124__exon_number_004__gene_id_ENSG00000149179	C11orf49	ENSG00000149179.3	0.380885090487163	8.37699222205942	9.74069057920288e-15	6.27148423496502e-12
ENSG00000207945.ENSG00000100124.24	ENSG00000207945+ENSG00000100124	ENSG00000207945+ENSG00000100124_025	chr22	dexseq_prepare_annotation2.py	exon	38239918	38240013	.	-	.	ENST00000434930+ENST00000215941+ENST00000407117+ENST00000458278+ENST00000413497+ENST00000411961__exon_number_025__gene_id_ENSG00000207945+ENSG00000100124		ENSG00000207945.ENSG00000100124.24	-0.794387999046347	-9.41229075689349	1.01289806769957e-14	6.48982476502575e-12
ENSG00000103653.43	ENSG00000103653	ENSG00000103653_044	chr15	dexseq_prepare_annotation2.py	exon	75094338	75094371	.	+	.	ENST00000309470+ENST00000564216+ENST00000220003+ENST00000569321+ENST00000567571+ENST00000439220+ENST00000568329+ENST00000563010__exon_number_044__gene_id_ENSG00000103653	CSK	ENSG00000103653.43	-0.58467253386003	-9.49528933356411	1.09398697025746e-14	6.97551460049958e-12
ENSG00000079215.33	ENSG00000079215	ENSG00000079215_034	chr5	dexseq_prepare_annotation2.py	exon	36686167	36686335	.	+	.	ENST00000265113+ENST00000506178+ENST00000381918__exon_number_034__gene_id_ENSG00000079215	SLC1A3	ENSG00000079215.33	-1.25034148806867	-9.73173220255907	1.10978311376164e-14	7.04221411630632e-12
ENSG00000268614.ENSG00000090674.ENSG00000032444.116	ENSG00000268614+ENSG00000090674+ENSG00000032444	ENSG00000268614+ENSG00000090674+ENSG00000032444_117	chr19	dexseq_prepare_annotation2.py	exon	7625477	7625533	.	+	.	ENST00000597202__exon_number_117__gene_id_ENSG00000268614+ENSG00000090674+ENSG00000032444		ENSG00000268614.ENSG00000090674.ENSG00000032444.116	1.01586659823589	8.82543855851504	1.13807218425824e-14	7.18717088305629e-12
ENSG00000166233.ENSG00000207690.3	ENSG00000166233+ENSG00000207690	ENSG00000166233+ENSG00000207690_004	chr15	dexseq_prepare_annotation2.py	exon	72767277	72767355	.	+	.	ENST00000564062+ENST00000567762+ENST00000379887+ENST00000570085__exon_number_004__gene_id_ENSG00000166233+ENSG00000207690		ENSG00000166233.ENSG00000207690.3	0.336839484733169	8.63864227302637	1.22157244891009e-14	7.67775735174973e-12
ENSG00000175166.66	ENSG00000175166	ENSG00000175166_067	chr3	dexseq_prepare_annotation2.py	exon	184026513	184026788	.	+	.	ENST00000435761+ENST00000310118+ENST00000439383__exon_number_067__gene_id_ENSG00000175166	PSMD2	ENSG00000175166.66	-1.05381092669465	-8.24069749481209	1.28824428877295e-14	8.05842593301253e-12
ENSG00000185989.24	ENSG00000185989	ENSG00000185989_025	chr13	dexseq_prepare_annotation2.py	exon	114839195	114839312	.	-	.	ENST00000389544+ENST00000542651+ENST00000334062__exon_number_025__gene_id_ENSG00000185989	RASA3	ENSG00000185989.24	-0.435592219882414	-8.75968788763765	1.31048686087254e-14	8.15889338645494e-12
ENSG00000272333.ENSG00000105663.6	ENSG00000272333+ENSG00000105663	ENSG00000272333+ENSG00000105663_007	chr19	dexseq_prepare_annotation2.py	exon	36213261	36213374	.	+	.	ENST00000420124+ENST00000607650+ENST00000222270__exon_number_007__gene_id_ENSG00000272333+ENSG00000105663		ENSG00000272333.ENSG00000105663.6	-0.894143477704522	-10.1860102368193	1.36771040481779e-14	8.47518126343146e-12
ENSG00000167173.15	ENSG00000167173	ENSG00000167173_016	chr15	dexseq_prepare_annotation2.py	exon	75503090	75504510	.	+	.	ENST00000394987+ENST00000360639+ENST00000567617__exon_number_016__gene_id_ENSG00000167173	C15orf39	ENSG00000167173.15	-0.545861912265427	-9.28171282139435	1.84544117000391e-14	1.13820602404895e-11
ENSG00000252974.ENSG00000139116.39	ENSG00000252974+ENSG00000139116	ENSG00000252974+ENSG00000139116_040	chr12	dexseq_prepare_annotation2.py	exon	39727014	39727082	.	-	.	ENST00000547108+ENST00000544797+ENST00000546817+ENST00000361961+ENST00000395670+ENST00000361418+ENST00000552961__exon_number_040__gene_id_ENSG00000252974+ENSG00000139116		ENSG00000252974.ENSG00000139116.39	0.351250712883687	8.26648264260205	1.94477282034881e-14	1.19389151168465e-11
ENSG00000177479.15	ENSG00000177479	ENSG00000177479_016	chr3	dexseq_prepare_annotation2.py	exon	48960181	48960193	.	+	.	ENST00000430423+ENST00000483333+ENST00000420814+ENST00000356401+ENST00000492077+ENST00000482427+ENST00000474618+ENST00000449376+ENST00000433170+ENST00000498314+ENST00000449729+ENST00000488963+ENST00000474936__exon_number_016__gene_id_ENSG00000177479	ARIH2	ENSG00000177479.15	-0.874850737766681	-8.20101437578647	2.02237022780421e-14	1.23578056308992e-11
ENSG00000035928.50	ENSG00000035928	ENSG00000035928_051	chr4	dexseq_prepare_annotation2.py	exon	39353052	39353096	.	-	.	ENST00000418436+ENST00000349703+ENST00000504849+ENST00000503784+ENST00000512275+ENST00000381897__exon_number_051__gene_id_ENSG00000035928	RFC1	ENSG00000035928.50	-1.19794987028896	-9.88165236529121	2.10250403099846e-14	1.27882627669781e-11
ENSG00000143322.11	ENSG00000143322	ENSG00000143322_012	chr1	dexseq_prepare_annotation2.py	exon	179085958	179085986	.	-	.	ENST00000509520__exon_number_012__gene_id_ENSG00000143322	ABL2	ENSG00000143322.11	0.642078352424253	8.88185365818362	2.30045419815319e-14	1.39280893901763e-11
ENSG00000198561.ENSG00000213593.ENSG00000211450.ENSG00000254732.ENSG00000254462.45	ENSG00000198561+ENSG00000213593+ENSG00000211450+ENSG00000254732+ENSG00000254462	ENSG00000198561+ENSG00000213593+ENSG00000211450+ENSG00000254732+ENSG00000254462_046	chr11	dexseq_prepare_annotation2.py	exon	57529234	57529268	.	+	.	ENST00000360682+ENST00000361796__exon_number_046__gene_id_ENSG00000198561+ENSG00000213593+ENSG00000211450+ENSG00000254732+ENSG00000254462		ENSG00000198561.ENSG00000213593.ENSG00000211450.ENSG00000254732.ENSG00000254462.45	-1.38129931378548	-8.31918429210982	2.44326617951476e-14	1.47251971005385e-11
ENSG00000105726.42	ENSG00000105726	ENSG00000105726_043	chr19	dexseq_prepare_annotation2.py	exon	19767469	19767541	.	-	.	ENST00000473243+ENST00000357324+ENST00000474955+ENST00000291503__exon_number_043__gene_id_ENSG00000105726	ATP13A1	ENSG00000105726.42	-0.61218066278478	-8.80902830637876	2.55284793283257e-14	1.53156951344866e-11
ENSG00000123843.14	ENSG00000123843	ENSG00000123843_015	chr1	dexseq_prepare_annotation2.py	exon	207268636	207269240	.	+	.	ENST00000451804+ENST00000469326__exon_number_015__gene_id_ENSG00000123843	C4BPB	ENSG00000123843.14	-0.572768269235894	-9.82039288129299	2.67046727635115e-14	1.5948852256608e-11
ENSG00000135250	ENSG00000135250	ENSG00000135250_001	chr7	dexseq_prepare_annotation2.py	exon	104751151	104751635	.	-	.	ENST00000493638__exon_number_001__gene_id_ENSG00000135250	SRPK2	ENSG00000135250	-0.548150702132814	-8.52656282062406	2.71888289582852e-14	1.61648610655232e-11
ENSG00000183431	ENSG00000183431	ENSG00000183431_001	chr1	dexseq_prepare_annotation2.py	exon	38422647	38423688	.	-	.	ENST00000373019__exon_number_001__gene_id_ENSG00000183431	SF3A3	ENSG00000183431	-1.16714588441957	-9.02119393206447	2.933436741155e-14	1.73622622686801e-11
ENSG00000167178	ENSG00000167178	ENSG00000167178_001	chr15	dexseq_prepare_annotation2.py	exon	74392652	74392810	.	+	.	ENST00000561975__exon_number_001__gene_id_ENSG00000167178	ISLR2	ENSG00000167178	0.411342904711322	8.88303473526701	3.0480306300925e-14	1.79599761966361e-11
ENSG00000068878.14	ENSG00000068878	ENSG00000068878_015	chr2	dexseq_prepare_annotation2.py	exon	54114396	54114453	.	-	.	ENST00000421748+ENST00000389993+ENST00000404125+ENST00000476586__exon_number_015__gene_id_ENSG00000068878	PSME4	ENSG00000068878.14	-1.14515723519779	-8.93409794518826	3.21564562969178e-14	1.88634060165226e-11
ENSG00000100225.9	ENSG00000100225	ENSG00000100225_010	chr22	dexseq_prepare_annotation2.py	exon	32875219	32875262	.	+	.	ENST00000492535+ENST00000452138+ENST00000397426+ENST00000444207+ENST00000425028+ENST00000266087+ENST00000382058__exon_number_010__gene_id_ENSG00000100225	FBXO7	ENSG00000100225.9	-0.591210102419032	-8.62134490492696	3.41363939233308e-14	1.99362582351884e-11
ENSG00000116809.22	ENSG00000116809	ENSG00000116809_023	chr1	dexseq_prepare_annotation2.py	exon	16270422	16270794	.	-	.	ENST00000448462+ENST00000474511__exon_number_023__gene_id_ENSG00000116809	ZBTB17	ENSG00000116809.22	0.725289793294494	8.98762183985675	3.44749859502855e-14	2.0045305927781e-11
ENSG00000212091.ENSG00000144061.29	ENSG00000212091+ENSG00000144061	ENSG00000212091+ENSG00000144061_030	chr2	dexseq_prepare_annotation2.py	exon	110922265	110922307	.	-	.	ENST00000355301+ENST00000496524+ENST00000393272+ENST00000417665+ENST00000445609+ENST00000461707+ENST00000316534__exon_number_030__gene_id_ENSG00000212091+ENSG00000144061		ENSG00000212091.ENSG00000144061.29	-0.518465456584434	-8.65868614210163	3.46945114347855e-14	2.00844700669056e-11
ENSG00000160953.40	ENSG00000160953	ENSG00000160953_041	chr19	dexseq_prepare_annotation2.py	exon	1372237	1373070	.	+	.	ENST00000591627+ENST00000591453__exon_number_041__gene_id_ENSG00000160953	MUM1	ENSG00000160953.40	0.516030787376691	8.51357415864305	4.14554148320694e-14	2.38935252963108e-11
ENSG00000103657.108	ENSG00000103657	ENSG00000103657_109	chr15	dexseq_prepare_annotation2.py	exon	64126088	64126114	.	-	.	ENST00000559886+ENST00000561400+ENST00000560462+ENST00000558532__exon_number_109__gene_id_ENSG00000103657	HERC1	ENSG00000103657.108	-0.645677193561531	-8.08666249073478	4.17532884371833e-14	2.39605784097693e-11
ENSG00000205336.130	ENSG00000205336	ENSG00000205336_131	chr16	dexseq_prepare_annotation2.py	exon	57685470	57685471	.	+	.	ENST00000562631+ENST00000568531+ENST00000538815+ENST00000564912+ENST00000566271+ENST00000568979+ENST00000565539+ENST00000563862+ENST00000388813+ENST00000388812+ENST00000568909+ENST00000568908+ENST00000568645+ENST00000561782+ENST00000561833+ENST00000544297+ENST00000562558+ENST00000564103+ENST00000562608+ENST00000567835+ENST00000566888+ENST00000540164+ENST00000564907+ENST00000569494+ENST00000561969…	GPR56	ENSG00000205336.130	-0.546374809862466	-7.94293583530549	4.89601673563003e-14	2.79746951039973e-11
ENSG00000162614.29	ENSG00000162614	ENSG00000162614_030	chr1	dexseq_prepare_annotation2.py	exon	78408585	78408598	.	+	.	ENST00000342754+ENST00000334785+ENST00000457030+ENST00000330010+ENST00000480732__exon_number_030__gene_id_ENSG00000162614	NEXN	ENSG00000162614.29	-0.767459391217912	-8.53579385345335	5.40149392679295e-14	3.07298439831702e-11
ENSG00000141469.7	ENSG00000141469	ENSG00000141469_008	chr18	dexseq_prepare_annotation2.py	exon	43306690	43307022	.	+	.	ENST00000436407__exon_number_008__gene_id_ENSG00000141469	SLC14A1	ENSG00000141469.7	-1.04795521697319	-8.65663310163725	5.60125124917523e-14	3.16771963607311e-11
ENSG00000166233.ENSG00000207690.11	ENSG00000166233+ENSG00000207690	ENSG00000166233+ENSG00000207690_012	chr15	dexseq_prepare_annotation2.py	exon	72853824	72853888	.	+	.	ENST00000564062+ENST00000561987+ENST00000379887+ENST00000570085__exon_number_012__gene_id_ENSG00000166233+ENSG00000207690		ENSG00000166233.ENSG00000207690.11	-0.418159785505347	-8.36927635295442	5.61601353790578e-14	3.16771963607311e-11
ENSG00000142512.32	ENSG00000142512	ENSG00000142512_033	chr19	dexseq_prepare_annotation2.py	exon	51920966	51920991	.	-	.	ENST00000353836+ENST00000432469+ENST00000439889__exon_number_033__gene_id_ENSG00000142512	SIGLEC10	ENSG00000142512.32	0.452462564521253	8.39063433036941	6.85078566772612e-14	3.84775105834824e-11
ENSG00000138399.28	ENSG00000138399	ENSG00000138399_029	chr2	dexseq_prepare_annotation2.py	exon	170430343	170430383	.	-	.	ENST00000445210+ENST00000453153__exon_number_029__gene_id_ENSG00000138399	FASTKD1	ENSG00000138399.28	0.486446981092354	8.70616030273045	7.36902641090296e-14	4.12128414373839e-11
ENSG00000180448.2	ENSG00000180448	ENSG00000180448_003	chr19	dexseq_prepare_annotation2.py	exon	1067174	1067315	.	+	.	ENST00000313093__exon_number_003__gene_id_ENSG00000180448	HMHA1	ENSG00000180448.2	-1.25986727126032	-8.14601966107181	7.63946452930299e-14	4.25450482824322e-11
ENSG00000138399.27	ENSG00000138399	ENSG00000138399_028	chr2	dexseq_prepare_annotation2.py	exon	170430323	170430342	.	-	.	ENST00000445210+ENST00000453153+ENST00000453929__exon_number_028__gene_id_ENSG00000138399	FASTKD1	ENSG00000138399.27	0.599369378616671	8.67614173234563	8.55854554369839e-14	4.74632482866245e-11
ENSG00000167792.37	ENSG00000167792	ENSG00000167792_038	chr11	dexseq_prepare_annotation2.py	exon	67377324	67377739	.	+	.	ENST00000524838__exon_number_038__gene_id_ENSG00000167792	NDUFV1	ENSG00000167792.37	0.6565486687774	8.93500127370286	9.08848565258596e-14	5.01912570842475e-11
ENSG00000174353.22	ENSG00000174353	ENSG00000174353_023	chr7	dexseq_prepare_annotation2.py	exon	72476441	72476441	.	-	.	ENST00000423834+ENST00000428423__exon_number_023__gene_id_ENSG00000174353	STAG3L3	ENSG00000174353.22	0.575216306656398	8.77226801083574	9.7070871327276e-14	5.33841256864354e-11
ENSG00000177542.7	ENSG00000177542	ENSG00000177542_008	chr11	dexseq_prepare_annotation2.py	exon	792870	792877	.	-	.	ENST00000529351+ENST00000481290+ENST00000531437+ENST00000320230+ENST00000531214__exon_number_008__gene_id_ENSG00000177542	SLC25A22	ENSG00000177542.7	-2.18163330400115	-8.14935195459489	1.03061064827048e-13	5.62833102078557e-11
ENSG00000059769.ENSG00000244115.ENSG00000242616.12	ENSG00000059769+ENSG00000244115+ENSG00000242616	ENSG00000059769+ENSG00000244115+ENSG00000242616_013	chr9	dexseq_prepare_annotation2.py	exon	114431549	114431551	.	+	.	ENST00000374293__exon_number_013__gene_id_ENSG00000059769+ENSG00000244115+ENSG00000242616		ENSG00000059769.ENSG00000244115.ENSG00000242616.12	0.36576315488232	8.99436096695846	1.03195450118958e-13	5.62833102078557e-11
ENSG00000113360.65	ENSG00000113360	ENSG00000113360_066	chr5	dexseq_prepare_annotation2.py	exon	31526436	31526527	.	-	.	ENST00000507438+ENST00000512076+ENST00000511367+ENST00000442743+ENST00000513349+ENST00000344624__exon_number_066__gene_id_ENSG00000113360	DROSHA	ENSG00000113360.65	-0.57435949736917	-7.93809627031681	1.06248342965879e-13	5.77099024336641e-11
ENSG00000204843.ENSG00000188687.ENSG00000264324.69	ENSG00000204843+ENSG00000188687+ENSG00000264324	ENSG00000204843+ENSG00000188687+ENSG00000264324_070	chr2	dexseq_prepare_annotation2.py	exon	74589857	74590056	.	-	.	ENST00000492717__exon_number_070__gene_id_ENSG00000204843+ENSG00000188687+ENSG00000264324		ENSG00000204843.ENSG00000188687.ENSG00000264324.69	-0.304487215258845	-7.94382747098177	1.09080699506588e-13	5.90055056003096e-11
ENSG00000119689.6	ENSG00000119689	ENSG00000119689_007	chr14	dexseq_prepare_annotation2.py	exon	75348625	75348627	.	+	.	ENST00000555492+ENST00000555071+ENST00000334220+ENST00000334212+ENST00000556582+ENST00000556460+ENST00000557012+ENST00000238671+ENST00000554612__exon_number_007__gene_id_ENSG00000119689	DLST	ENSG00000119689.6	-0.757995488864833	-8.89350575660403	1.09998860322831e-13	5.92352525147741e-11
ENSG00000171777.6	ENSG00000171777	ENSG00000171777_007	chr19	dexseq_prepare_annotation2.py	exon	38900595	38900736	.	-	.	ENST00000589474+ENST00000588708+ENST00000592322+ENST00000589358+ENST00000588404+ENST00000587287+ENST00000293062+ENST00000587753+ENST00000587738+ENST00000426920+ENST00000454404+ENST00000586305+ENST00000433821__exon_number_007__gene_id_ENSG00000171777	RASGRP4	ENSG00000171777.6	-0.874256028135406	-10.0669837688192	1.10403007232737e-13	5.92352525147741e-11
ENSG00000139865.34	ENSG00000139865	ENSG00000139865_035	chr14	dexseq_prepare_annotation2.py	exon	38281519	38281638	.	+	.	ENST00000478811+ENST00000476979+ENST00000553443+ENST00000382320+ENST00000267368__exon_number_035__gene_id_ENSG00000139865	TTC6	ENSG00000139865.34	0.435112388010315	8.08034909874213	1.12846768491982e-13	6.03012926304442e-11
ENSG00000117713.32	ENSG00000117713	ENSG00000117713_033	chr1	dexseq_prepare_annotation2.py	exon	27105514	27107247	.	+	.	ENST00000430799+ENST00000466382+ENST00000457599+ENST00000324856+ENST00000540690+ENST00000374152+ENST00000532781__exon_number_033__gene_id_ENSG00000117713	ARID1A	ENSG00000117713.32	0.403344714122321	8.55948841204983	1.1802968452462e-13	6.28165403267562e-11
ENSG00000006025.35	ENSG00000006025	ENSG00000006025_036	chr17	dexseq_prepare_annotation2.py	exon	45895872	45895982	.	-	.	ENST00000584698+ENST00000580140+ENST00000579728+ENST00000007414+ENST00000392507__exon_number_036__gene_id_ENSG00000006025	OSBPL7	ENSG00000006025.35	0.659517663680711	8.46431216652055	1.20162752443137e-13	6.36949452588948e-11
ENSG00000163491.29	ENSG00000163491	ENSG00000163491_030	chr3	dexseq_prepare_annotation2.py	exon	27326093	27326195	.	-	.	ENST00000424275+ENST00000341435+ENST00000357467+ENST00000474938+ENST00000574215+ENST00000435584+ENST00000429845__exon_number_030__gene_id_ENSG00000163491	NEK10	ENSG00000163491.29	-0.96649614755582	-8.01309651840259	1.28290864884017e-13	6.77314186972467e-11
ENSG00000205352.ENSG00000257379.ENSG00000197111.89	ENSG00000205352+ENSG00000257379+ENSG00000197111	ENSG00000205352+ENSG00000257379+ENSG00000197111_090	chr12	dexseq_prepare_annotation2.py	exon	53865422	53865591	.	+	.	ENST00000562264+ENST00000552296+ENST00000547048+ENST00000553064+ENST00000550585+ENST00000549863+ENST00000547859+ENST00000550733+ENST00000552819+ENST00000437231+ENST00000455667+ENST00000439930+ENST00000359282+ENST00000548933+ENST00000359462+ENST00000603815+ENST00000447282+ENST00000546463__exon_number_090__gene_id_ENSG00000205352+ENSG00000257379+ENSG00000197111		ENSG00000205352.ENSG00000257379.ENSG00000197111.89	-0.571687271156227	-8.0815935456351	1.3725418141023e-13	7.19870211274036e-11
ENSG00000226994.4	ENSG00000226994	ENSG00000226994_005	chr2	dexseq_prepare_annotation2.py	exon	35384150	35384221	.	+	.	ENST00000591221+ENST00000586769+ENST00000588650+ENST00000588944+ENST00000592523+ENST00000453451+ENST00000585391+ENST00000587791__exon_number_005__gene_id_ENSG00000226994	AC012593.1	ENSG00000226994.4	-0.964764159166676	-8.48204847468299	1.37442262357985e-13	7.19870211274036e-11
ENSG00000164941.14	ENSG00000164941	ENSG00000164941_015	chr8	dexseq_prepare_annotation2.py	exon	95841203	95841219	.	+	.	ENST00000343161+ENST00000519457+ENST00000521860+ENST00000524333+ENST00000523206+ENST00000519053+ENST00000447247+ENST00000523731+ENST00000522171+ENST00000523321__exon_number_015__gene_id_ENSG00000164941	INTS8	ENSG00000164941.14	-0.700050586986508	-8.26313042676881	1.38405423743021e-13	7.22049607470112e-11
ENSG00000236581.9	ENSG00000236581	ENSG00000236581_010	chr13	dexseq_prepare_annotation2.py	exon	33845580	33845580	.	+	.	ENST00000609536+ENST00000609788+ENST00000609233+ENST00000608205+ENST00000609995+ENST00000609608+ENST00000609137+ENST00000609335+ENST00000608695+ENST00000608175+ENST00000608315+ENST00000608539+ENST00000608197+ENST00000610218+ENST00000609615+ENST00000608628+ENST00000609167+ENST00000609997+ENST00000609061+ENST00000609063+ENST00000609108+ENST00000608803+ENST00000609588+ENST00000607944+ENST00000607935…	STARD13-AS	ENSG00000236581.9	-0.754976344308853	-7.95657591143474	1.42198974541117e-13	7.3891961620996e-11
ENSG00000132953.2	ENSG00000132953	ENSG00000132953_003	chr13	dexseq_prepare_annotation2.py	exon	21361104	21361196	.	-	.	ENST00000255305+ENST00000400602__exon_number_003__gene_id_ENSG00000132953	XPO4	ENSG00000132953.2	-0.408260308140793	-8.42501214210768	1.47434537356794e-13	7.63121165358766e-11
ENSG00000142515.18	ENSG00000142515	ENSG00000142515_019	chr19	dexseq_prepare_annotation2.py	exon	51361414	51361430	.	+	.	ENST00000597286+ENST00000593997+ENST00000596185+ENST00000601349+ENST00000601503+ENST00000360617+ENST00000601812+ENST00000422986+ENST00000326003+ENST00000595952+ENST00000597483+ENST00000596333+ENST00000595392+ENST00000598145__exon_number_019__gene_id_ENSG00000142515	KLK3	ENSG00000142515.18	0.55652331932456	8.38133641420683	1.50301369629954e-13	7.74920983387437e-11
ENSG00000181381.58	ENSG00000181381	ENSG00000181381_059	chr4	dexseq_prepare_annotation2.py	exon	169397218	169397271	.	-	.	ENST00000505150+ENST00000514748+ENST00000515088__exon_number_059__gene_id_ENSG00000181381	DDX60L	ENSG00000181381.58	0.712945751071093	8.41538804708204	1.55003097974802e-13	7.96052486206152e-11
ENSG00000181381.73	ENSG00000181381	ENSG00000181381_074	chr4	dexseq_prepare_annotation2.py	exon	169458792	169458937	.	-	.	ENST00000505150__exon_number_074__gene_id_ENSG00000181381	DDX60L	ENSG00000181381.73	0.571364776099631	8.41308446392394	1.56871314493108e-13	8.02524459585905e-11
ENSG00000189143.12	ENSG00000189143	ENSG00000189143_013	chr7	dexseq_prepare_annotation2.py	exon	73247014	73247014	.	+	.	ENST00000340958+ENST00000435050__exon_number_013__gene_id_ENSG00000189143	CLDN4	ENSG00000189143.12	-0.326198579805663	-8.99468634040222	1.57970308029875e-13	8.0502644850375e-11
ENSG00000008382.3	ENSG00000008382	ENSG00000008382_004	chr19	dexseq_prepare_annotation2.py	exon	4343563	4343597	.	+	.	ENST00000262966+ENST00000359935+ENST00000599840+ENST00000594716__exon_number_004__gene_id_ENSG00000008382	MPND	ENSG00000008382.3	0.919462626337771	9.72243326376236	1.61195664518772e-13	8.18303591096297e-11
ENSG00000006025.4	ENSG00000006025	ENSG00000006025_005	chr17	dexseq_prepare_annotation2.py	exon	45885557	45885581	.	-	.	ENST00000579728+ENST00000583167+ENST00000007414+ENST00000392507__exon_number_005__gene_id_ENSG00000006025	OSBPL7	ENSG00000006025.4	-0.65685887690122	-8.40583999575312	1.62893961273278e-13	8.23756634503351e-11
ENSG00000103653.1	ENSG00000103653	ENSG00000103653_002	chr15	dexseq_prepare_annotation2.py	exon	75074430	75074489	.	+	.	ENST00000439220+ENST00000220003__exon_number_002__gene_id_ENSG00000103653	CSK	ENSG00000103653.1	0.542385798084901	8.87992504525056	1.72461794710504e-13	8.68812494666032e-11
ENSG00000183091.9	ENSG00000183091	ENSG00000183091_010	chr2	dexseq_prepare_annotation2.py	exon	152348290	152348611	.	-	.	ENST00000497809__exon_number_010__gene_id_ENSG00000183091	NEB	ENSG00000183091.9	0.426203501627328	8.03652981883521	1.78612286868611e-13	8.96375609095597e-11
ENSG00000165949.8	ENSG00000165949	ENSG00000165949_009	chr14	dexseq_prepare_annotation2.py	exon	94577095	94577100	.	+	.	ENST00000444961+ENST00000555081+ENST00000554800+ENST00000557700+ENST00000557098+ENST00000298902+ENST00000448882+ENST00000554448+ENST00000556544__exon_number_009__gene_id_ENSG00000165949	IFI27	ENSG00000165949.8	-0.729883337030033	-8.33792330535023	1.88902028322782e-13	9.44424277055583e-11
ENSG00000100225.23	ENSG00000100225	ENSG00000100225_024	chr22	dexseq_prepare_annotation2.py	exon	32894817	32894818	.	+	.	ENST00000382058__exon_number_024__gene_id_ENSG00000100225	FBXO7	ENSG00000100225.23	0.44339527301541	8.29115132440673	1.99523836125192e-13	9.93764229527993e-11
ENSG00000187736.ENSG00000213901.38	ENSG00000187736+ENSG00000213901	ENSG00000187736+ENSG00000213901_039	chr2	dexseq_prepare_annotation2.py	exon	220028226	220028277	.	-	.	ENST00000455516+ENST00000498327+ENST00000409878+ENST00000396775+ENST00000295738__exon_number_039__gene_id_ENSG00000187736+ENSG00000213901		ENSG00000187736.ENSG00000213901.38	0.486004102827031	7.83923983089583	2.08873227232274e-13	1.03641953067419e-10
ENSG00000008710.46	ENSG00000008710	ENSG00000008710_047	chr16	dexseq_prepare_annotation2.py	exon	2149645	2149771	.	-	.	ENST00000487932+ENST00000415938+ENST00000471603+ENST00000496574+ENST00000562297+ENST00000480227+ENST00000486339+ENST00000566784+ENST00000570193+ENST00000423118+ENST00000262304+ENST00000567946+ENST00000483731__exon_number_047__gene_id_ENSG00000008710	PKD1	ENSG00000008710.46	0.503328982440465	7.66328419315353	2.14134710295834e-13	1.05854727125568e-10
ENSG00000174844.41	ENSG00000174844	ENSG00000174844_042	chr3	dexseq_prepare_annotation2.py	exon	57422678	57422787	.	-	.	ENST00000351747+ENST00000495027__exon_number_042__gene_id_ENSG00000174844	DNAH12	ENSG00000174844.41	0.403095110344397	7.91262057837861	2.16369190744449e-13	1.06560211746188e-10
ENSG00000113360.64	ENSG00000113360	ENSG00000113360_065	chr5	dexseq_prepare_annotation2.py	exon	31526434	31526435	.	-	.	ENST00000512076+ENST00000344624+ENST00000511367+ENST00000442743+ENST00000513349__exon_number_065__gene_id_ENSG00000113360	DROSHA	ENSG00000113360.64	-0.60133206641656	-7.81137233293976	2.33990169109123e-13	1.1481001650697e-10
ENSG00000147642.63	ENSG00000147642	ENSG00000147642_064	chr8	dexseq_prepare_annotation2.py	exon	110693145	110693153	.	-	.	ENST00000533171+ENST00000534184+ENST00000408889__exon_number_064__gene_id_ENSG00000147642	SYBU	ENSG00000147642.63	0.300872673593421	7.86413706069269	2.49406020076736e-13	1.21920747325512e-10
ENSG00000227195.42	ENSG00000227195	ENSG00000227195_043	chr20	dexseq_prepare_annotation2.py	exon	26189501	26189527	.	-	.	ENST00000432499__exon_number_043__gene_id_ENSG00000227195	MIR663A	ENSG00000227195.42	-0.556252258939045	-7.78738659967464	2.87762559118954e-13	1.40152046690009e-10
ENSG00000081479.31	ENSG00000081479	ENSG00000081479_032	chr2	dexseq_prepare_annotation2.py	exon	170038677	170038829	.	-	.	ENST00000263816+ENST00000461418__exon_number_032__gene_id_ENSG00000081479	LRP2	ENSG00000081479.31	-0.509806748862805	-8.05340798068567	2.89003666240744e-13	1.40239029043321e-10
ENSG00000175701.4	ENSG00000175701	ENSG00000175701_005	chr2	dexseq_prepare_annotation2.py	exon	110970369	110970400	.	-	.	ENST00000426713+ENST00000414416__exon_number_005__gene_id_ENSG00000175701	LINC00116	ENSG00000175701.4	-0.652703525583298	-8.75638843396409	3.00289510649595e-13	1.45181728687248e-10
ENSG00000106638.26	ENSG00000106638	ENSG00000106638_027	chr7	dexseq_prepare_annotation2.py	exon	72988713	72988774	.	-	.	ENST00000469518+ENST00000465279+ENST00000433464+ENST00000305632+ENST00000452125+ENST00000459913+ENST00000479892+ENST00000426966+ENST00000452475+ENST00000437521+ENST00000450285+ENST00000424598+ENST00000476136+ENST00000496056+ENST00000432538+ENST00000435792__exon_number_027__gene_id_ENSG00000106638	TBL2	ENSG00000106638.26	0.48300913475532	8.94313552945767	3.10609442789697e-13	1.49623062536228e-10
ENSG00000168026.19	ENSG00000168026	ENSG00000168026_020	chr3	dexseq_prepare_annotation2.py	exon	39159669	39161122	.	+	.	ENST00000459702+ENST00000479954+ENST00000493337__exon_number_020__gene_id_ENSG00000168026	TTC21A	ENSG00000168026.19	-0.370754293599617	-7.92010839983773	3.19178697125615e-13	1.53191846822602e-10
ENSG00000123104.19	ENSG00000123104	ENSG00000123104_020	chr12	dexseq_prepare_annotation2.py	exon	26639037	26639293	.	-	.	ENST00000381340+ENST00000451599__exon_number_020__gene_id_ENSG00000123104	ITPR2	ENSG00000123104.19	-0.746143865486326	-7.86963026413923	3.28933589318817e-13	1.5730176299642e-10
ENSG00000136235.1	ENSG00000136235	ENSG00000136235_002	chr7	dexseq_prepare_annotation2.py	exon	23275627	23275742	.	+	.	ENST00000492858+ENST00000465673__exon_number_002__gene_id_ENSG00000136235	GPNMB	ENSG00000136235.1	-0.690804648868354	-8.35197260466723	3.36676013613291e-13	1.60423081894553e-10
ENSG00000187736.ENSG00000213901.53	ENSG00000187736+ENSG00000213901	ENSG00000187736+ENSG00000213901_054	chr2	dexseq_prepare_annotation2.py	exon	220033374	220033505	.	-	.	ENST00000414999+ENST00000465580+ENST00000455516+ENST00000295738+ENST00000318673+ENST00000430764+ENST00000409878+ENST00000409370+ENST00000497918__exon_number_054__gene_id_ENSG00000187736+ENSG00000213901		ENSG00000187736.ENSG00000213901.53	0.468525117298153	7.76049987855522	3.39620741339309e-13	1.61244109380909e-10
ENSG00000175575.18	ENSG00000175575	ENSG00000175575_019	chr11	dexseq_prepare_annotation2.py	exon	73598246	73598398	.	+	.	ENST00000536582__exon_number_019__gene_id_ENSG00000175575	PAAF1	ENSG00000175575.18	-0.430305503207122	-7.82423126682334	3.41283618226572e-13	1.61452839435444e-10
ENSG00000147996.3	ENSG00000147996	ENSG00000147996_004	chr9	dexseq_prepare_annotation2.py	exon	70432186	70432368	.	-	.	ENST00000485088+ENST00000382405+ENST00000480229+ENST00000461932__exon_number_004__gene_id_ENSG00000147996	CBWD5	ENSG00000147996.3	-0.484302098907623	-7.84138787079556	3.88901315205229e-13	1.83322524254671e-10
ENSG00000186635.ENSG00000214530.68	ENSG00000186635+ENSG00000214530	ENSG00000186635+ENSG00000214530_069	chr11	dexseq_prepare_annotation2.py	exon	72433074	72433133	.	-	.	ENST00000465814+ENST00000334211__exon_number_069__gene_id_ENSG00000186635+ENSG00000214530		ENSG00000186635.ENSG00000214530.68	0.373154928101359	7.84841326847425	4.05764118333259e-13	1.905907275821e-10
ENSG00000231870.6	ENSG00000231870	ENSG00000231870_007	chr17	dexseq_prepare_annotation2.py	exon	28898337	28898766	.	-	.	ENST00000420566__exon_number_007__gene_id_ENSG00000231870	KRT17P3	ENSG00000231870.6	-0.711349727266398	-9.44205340816534	4.43915662501742e-13	2.07771420079007e-10
ENSG00000116128.12	ENSG00000116128	ENSG00000116128_013	chr1	dexseq_prepare_annotation2.py	exon	147094072	147094332	.	+	.	ENST00000234739__exon_number_013__gene_id_ENSG00000116128	BCL9	ENSG00000116128.12	-0.574427954452721	-8.45275950005342	4.49626384992439e-13	2.09700661845873e-10
ENSG00000103657.110	ENSG00000103657	ENSG00000103657_111	chr15	dexseq_prepare_annotation2.py	exon	64126117	64126141	.	-	.	ENST00000561400__exon_number_111__gene_id_ENSG00000103657	HERC1	ENSG00000103657.110	-0.61951444786573	-7.70327899301671	4.56385787766089e-13	2.1210368787208e-10
ENSG00000268614.ENSG00000090674.ENSG00000032444.57	ENSG00000268614+ENSG00000090674+ENSG00000032444	ENSG00000268614+ENSG00000090674+ENSG00000032444_058	chr19	dexseq_prepare_annotation2.py	exon	7600675	7600818	.	+	.	ENST00000600737+ENST00000414982__exon_number_058__gene_id_ENSG00000268614+ENSG00000090674+ENSG00000032444		ENSG00000268614.ENSG00000090674.ENSG00000032444.57	-0.741930864793175	-8.12840194695133	4.73510943134984e-13	2.19290394254387e-10
ENSG00000166311.24	ENSG00000166311	ENSG00000166311_025	chr11	dexseq_prepare_annotation2.py	exon	6415126	6415271	.	+	.	ENST00000299397+ENST00000532367+ENST00000356761+ENST00000533123+ENST00000531336+ENST00000534405+ENST00000526280+ENST00000531303+ENST00000527275+ENST00000342245__exon_number_025__gene_id_ENSG00000166311	SMPD1	ENSG00000166311.24	0.661992695629615	8.54255771061713	5.52495195908119e-13	2.54974601110213e-10
ENSG00000272084.ENSG00000127481.130	ENSG00000272084+ENSG00000127481	ENSG00000272084+ENSG00000127481_131	chr1	dexseq_prepare_annotation2.py	exon	19500813	19500941	.	-	.	ENST00000375217+ENST00000375226+ENST00000419533+ENST00000375267+ENST00000375254__exon_number_131__gene_id_ENSG00000272084+ENSG00000127481		ENSG00000272084.ENSG00000127481.130	-0.178097441167101	-7.39674121356004	5.70882161536306e-13	2.62542141940258e-10
ENSG00000185811.19	ENSG00000185811	ENSG00000185811_020	chr7	dexseq_prepare_annotation2.py	exon	50450238	50450405	.	+	.	ENST00000439701+ENST00000438033+ENST00000357364+ENST00000331340+ENST00000343574+ENST00000471793+ENST00000440768+ENST00000359197__exon_number_020__gene_id_ENSG00000185811	IKZF1	ENSG00000185811.19	0.600853392160081	8.60521430142854	5.91992481162021e-13	2.71305220845878e-10
ENSG00000104490.17	ENSG00000104490	ENSG00000104490_018	chr8	dexseq_prepare_annotation2.py	exon	102731523	102731541	.	-	.	ENST00000311028+ENST00000522448+ENST00000220931+ENST00000518166+ENST00000522951+ENST00000520690+ENST00000517822+ENST00000520425+ENST00000521599+ENST00000518727+ENST00000395923+ENST00000522252+ENST00000519508__exon_number_018__gene_id_ENSG00000104490	NCALD	ENSG00000104490.17	0.491721185393605	7.71521654124203	6.12438506229204e-13	2.79704268374326e-10
ENSG00000152078.ENSG00000122481.ENSG00000271092.21	ENSG00000152078+ENSG00000122481+ENSG00000271092	ENSG00000152078+ENSG00000122481+ENSG00000271092_022	chr1	dexseq_prepare_annotation2.py	exon	95699777	95699780	.	+	.	ENST00000495272+ENST00000429514+ENST00000492639+ENST00000370202+ENST00000263893__exon_number_022__gene_id_ENSG00000152078+ENSG00000122481+ENSG00000271092		ENSG00000152078.ENSG00000122481.ENSG00000271092.21	-1.19144634443251	-8.22596485705625	6.34955710524038e-13	2.8898804938154e-10
ENSG00000121940.ENSG00000162641.28	ENSG00000121940+ENSG00000162641	ENSG00000121940+ENSG00000162641_029	chr1	dexseq_prepare_annotation2.py	exon	109392159	109392198	.	-	.	ENST00000474186+ENST00000461774+ENST00000370001+ENST00000357393+ENST00000472781+ENST00000369995+ENST00000369994__exon_number_029__gene_id_ENSG00000121940+ENSG00000162641		ENSG00000121940.ENSG00000162641.28	0.541408768624336	8.44049015187016	6.42633042770056e-13	2.91477147935169e-10
ENSG00000151651.43	ENSG00000151651	ENSG00000151651_044	chr10	dexseq_prepare_annotation2.py	exon	135090276	135090354	.	-	.	ENST00000486609+ENST00000415217+ENST00000485491+ENST00000560135+ENST00000559180+ENST00000463298+ENST00000445355__exon_number_044__gene_id_ENSG00000151651	ADAM8	ENSG00000151651.43	-0.519859375723096	-8.1034943876278	6.46078446931429e-13	2.9203630840269e-10
ENSG00000167173.14	ENSG00000167173	ENSG00000167173_015	chr15	dexseq_prepare_annotation2.py	exon	75501218	75501936	.	+	.	ENST00000565074__exon_number_015__gene_id_ENSG00000167173	C15orf39	ENSG00000167173.14	-0.582505162716897	-8.49320735950358	6.93162548941296e-13	3.12249619486907e-10
ENSG00000187736.ENSG00000213901.55	ENSG00000187736+ENSG00000213901	ENSG00000187736+ENSG00000213901_056	chr2	dexseq_prepare_annotation2.py	exon	220033737	220033750	.	-	.	ENST00000318673__exon_number_056__gene_id_ENSG00000187736+ENSG00000213901		ENSG00000187736.ENSG00000213901.55	0.540356092211689	7.63901613725701	7.15275955216318e-13	3.21115111486705e-10
ENSG00000147642.56	ENSG00000147642	ENSG00000147642_057	chr8	dexseq_prepare_annotation2.py	exon	110661133	110661195	.	-	.	ENST00000524720__exon_number_057__gene_id_ENSG00000147642	SYBU	ENSG00000147642.56	0.326456720950673	7.68682409362013	7.26148681130829e-13	3.24891227542698e-10
ENSG00000198947.90	ENSG00000198947	ENSG00000198947_091	chrX	dexseq_prepare_annotation2.py	exon	32563276	32563451	.	-	.	ENST00000357033+ENST00000378677+ENST00000288447__exon_number_091__gene_id_ENSG00000198947	DMD	ENSG00000198947.90	-0.616122684376022	-7.82493502536707	7.44313863685277e-13	3.31893575135447e-10
ENSG00000103657.106	ENSG00000103657	ENSG00000103657_107	chr15	dexseq_prepare_annotation2.py	exon	64126026	64126084	.	-	.	ENST00000561400+ENST00000560462+ENST00000559886+ENST00000560316+ENST00000443617+ENST00000558532__exon_number_107__gene_id_ENSG00000103657	HERC1	ENSG00000103657.106	-0.568612974053061	-7.62057582658248	7.58288142625303e-13	3.3698631437316e-10
ENSG00000104419.67	ENSG00000104419	ENSG00000104419_068	chr8	dexseq_prepare_annotation2.py	exon	134309483	134309495	.	-	.	ENST00000537882+ENST00000518010+ENST00000517599+ENST00000354944+ENST00000523892+ENST00000522476+ENST00000518066+ENST00000518480+ENST00000414097+ENST00000521544__exon_number_068__gene_id_ENSG00000104419	NDRG1	ENSG00000104419.67	-0.609492185715416	-7.59801347910896	7.85879241622763e-13	3.48075937393642e-10
ENSG00000166387.10	ENSG00000166387	ENSG00000166387_011	chr11	dexseq_prepare_annotation2.py	exon	7586988	7586998	.	+	.	ENST00000299492+ENST00000524548+ENST00000527790__exon_number_011__gene_id_ENSG00000166387	PPFIBP2	ENSG00000166387.10	-0.359793520181947	-7.48719761221163	8.2043205327435e-13	3.62164501162458e-10
ENSG00000091536.60	ENSG00000091536	ENSG00000091536_061	chr17	dexseq_prepare_annotation2.py	exon	18058633	18058746	.	+	.	ENST00000205890+ENST00000418233+ENST00000536811+ENST00000585180__exon_number_061__gene_id_ENSG00000091536	MYO15A	ENSG00000091536.60	0.447357209145311	7.49320944517191	8.66214040322985e-13	3.81099529180501e-10
ENSG00000133619.12	ENSG00000133619	ENSG00000133619_013	chr7	dexseq_prepare_annotation2.py	exon	149417216	149417218	.	+	.	ENST00000479560+ENST00000255992+ENST00000497895+ENST00000485033+ENST00000466546+ENST00000496259+ENST00000319551__exon_number_013__gene_id_ENSG00000133619	KRBA1	ENSG00000133619.12	1.41170970422496	8.11835604471778	8.82408743621765e-13	3.86934768282889e-10
ENSG00000100949.4	ENSG00000100949	ENSG00000100949_005	chr14	dexseq_prepare_annotation2.py	exon	24734763	24734773	.	-	.	ENST00000560243+ENST00000561055+ENST00000216840+ENST00000560521+ENST00000559551+ENST00000559974+ENST00000558376+ENST00000399409__exon_number_005__gene_id_ENSG00000100949	RABGGTA	ENSG00000100949.4	0.724263647047089	7.75214318067764	9.28254995655873e-13	4.05690464790157e-10
ENSG00000181381.65	ENSG00000181381	ENSG00000181381_066	chr4	dexseq_prepare_annotation2.py	exon	169401643	169401665	.	-	.	ENST00000511577__exon_number_066__gene_id_ENSG00000181381	DDX60L	ENSG00000181381.65	-0.405597519251698	-8.06308147368363	9.60835944993994e-13	4.18543942930255e-10
ENSG00000103197.46	ENSG00000103197	ENSG00000103197_047	chr16	dexseq_prepare_annotation2.py	exon	2121899	2121935	.	+	.	ENST00000353929+ENST00000439673+ENST00000219476+ENST00000401874+ENST00000563346+ENST00000382538+ENST00000568454+ENST00000350773+ENST00000439117__exon_number_047__gene_id_ENSG00000103197	TSC2	ENSG00000103197.46	0.331242809156653	7.54777747072631	9.7402566494023e-13	4.22893748237273e-10
ENSG00000123104.49	ENSG00000123104	ENSG00000123104_050	chr12	dexseq_prepare_annotation2.py	exon	26809230	26809481	.	-	.	ENST00000381340__exon_number_050__gene_id_ENSG00000123104	ITPR2	ENSG00000123104.49	0.30816191110032	7.6770289373829	1.02493557938513e-12	4.43538351645522e-10
ENSG00000147606.ENSG00000214954.26	ENSG00000147606+ENSG00000214954	ENSG00000147606+ENSG00000214954_027	chr8	dexseq_prepare_annotation2.py	exon	92231229	92231233	.	+	.	ENST00000522862+ENST00000520099+ENST00000523719+ENST00000522181+ENST00000343709__exon_number_027__gene_id_ENSG00000147606+ENSG00000214954		ENSG00000147606.ENSG00000214954.26	0.379445471815043	8.17147931833717	1.04864982333997e-12	4.5231762380064e-10
ENSG00000214597.ENSG00000271698.ENSG00000182325.37	ENSG00000214597+ENSG00000271698+ENSG00000182325	ENSG00000214597+ENSG00000271698+ENSG00000182325_038	chr8	dexseq_prepare_annotation2.py	exon	145581587	145581633	.	-	.	ENST00000530142+ENST00000524492__exon_number_038__gene_id_ENSG00000214597+ENSG00000271698+ENSG00000182325		ENSG00000214597.ENSG00000271698.ENSG00000182325.37	0.331860141522437	7.82078432169812	1.06069590229498e-12	4.56023227205571e-10
ENSG00000175356.39	ENSG00000175356	ENSG00000175356_040	chr11	dexseq_prepare_annotation2.py	exon	9088298	9088360	.	-	.	ENST00000450649+ENST00000520467+ENST00000309263+ENST00000457346__exon_number_040__gene_id_ENSG00000175356	SCUBE2	ENSG00000175356.39	0.686399867996671	7.91540193661667	1.06987247770575e-12	4.58475092816319e-10
ENSG00000257062.ENSG00000111700.ENSG00000134538.ENSG00000205754.ENSG00000257046.27	ENSG00000257062+ENSG00000111700+ENSG00000134538+ENSG00000205754+ENSG00000257046	ENSG00000257062+ENSG00000111700+ENSG00000134538+ENSG00000205754+ENSG00000257046_028	chr12	dexseq_prepare_annotation2.py	exon	21174395	21174516	.	+	.	ENST00000554957+ENST00000381541+ENST00000421593__exon_number_028__gene_id_ENSG00000257062+ENSG00000111700+ENSG00000134538+ENSG00000205754+ENSG00000257046		ENSG00000257062.ENSG00000111700.ENSG00000134538.ENSG00000205754.ENSG00000257046.27	0.365444788033798	7.68807682724579	1.12762475772583e-12	4.81659988746654e-10
ENSG00000113360.72	ENSG00000113360	ENSG00000113360_073	chr5	dexseq_prepare_annotation2.py	exon	31530905	31531031	.	-	.	ENST00000504361+ENST00000511367+ENST00000507438+ENST00000513349__exon_number_073__gene_id_ENSG00000113360	DROSHA	ENSG00000113360.72	-0.552289897858635	-7.54352937705865	1.2136038616659e-12	5.16713375785675e-10
ENSG00000270249.ENSG00000267645.ENSG00000267368.ENSG00000105808.ENSG00000168255.ENSG00000170667.ENSG00000205236.ENSG00000228049.ENSG00000272949.153	ENSG00000270249+ENSG00000267645+ENSG00000267368+ENSG00000105808+ENSG00000168255+ENSG00000170667+ENSG00000205236+ENSG00000228049+ENSG00000272949	ENSG00000270249+ENSG00000267645+ENSG00000267368+ENSG00000105808+ENSG00000168255+ENSG00000170667+ENSG00000205236+ENSG00000228049+ENSG00000272949_154	chr7	dexseq_prepare_annotation2.py	exon	102306524	102306525	.	-	.	ENST00000476151+ENST00000591000+ENST00000333432__exon_number_154__gene_id_ENSG00000270249+ENSG00000267645+ENSG00000267368+ENSG00000105808+ENSG00000168255+ENSG00000170667+ENSG00000205236+ENSG00000228049+ENSG00000272949		ENSG00000270249.ENSG00000267645.ENSG00000267368.ENSG00000105808.ENSG00000168255.ENSG00000170667.ENSG00000205236.ENSG00000228049.ENSG00000272949.153	0.838301540607694	7.64711872679256	1.22133252190609e-12	5.18331951451258e-10
ENSG00000123843.19	ENSG00000123843	ENSG00000123843_020	chr1	dexseq_prepare_annotation2.py	exon	207271535	207271609	.	+	.	ENST00000367076+ENST00000469326+ENST00000367078+ENST00000470767+ENST00000243611+ENST00000391923__exon_number_020__gene_id_ENSG00000123843	C4BPB	ENSG00000123843.19	0.643800451417147	8.82911496929115	1.3361954569469e-12	5.65262070421497e-10
ENSG00000085872.ENSG00000105085.ENSG00000269578.ENSG00000214046.ENSG00000127526.ENSG00000269058.ENSG00000141979.ENSG00000268790.127	ENSG00000085872+ENSG00000105085+ENSG00000269578+ENSG00000214046+ENSG00000127526+ENSG00000269058+ENSG00000141979+ENSG00000268790	ENSG00000085872+ENSG00000105085+ENSG00000269578+ENSG00000214046+ENSG00000127526+ENSG00000269058+ENSG00000141979+ENSG00000268790_128	chr19	dexseq_prepare_annotation2.py	exon	16763416	16763508	.	-	.	ENST00000487803+ENST00000358726__exon_number_128__gene_id_ENSG00000085872+ENSG00000105085+ENSG00000269578+ENSG00000214046+ENSG00000127526+ENSG00000269058+ENSG00000141979+ENSG00000268790		ENSG00000085872.ENSG00000105085.ENSG00000269578.ENSG00000214046.ENSG00000127526.ENSG00000269058.ENSG00000141979.ENSG00000268790.127	-0.638693232913521	-7.44227322579136	1.36554795819442e-12	5.75833686601165e-10
ENSG00000082397.1	ENSG00000082397	ENSG00000082397_002	chr18	dexseq_prepare_annotation2.py	exon	5392385	5393067	.	-	.	ENST00000542652+ENST00000341928+ENST00000578618__exon_number_002__gene_id_ENSG00000082397	EPB41L3	ENSG00000082397.1	-0.4596074999809	-7.76788206757302	1.42286968596448e-12	5.97007047143027e-10
ENSG00000141480.55	ENSG00000141480	ENSG00000141480_056	chr17	dexseq_prepare_annotation2.py	exon	4624778	4624791	.	+	.	ENST00000575877+ENST00000412477+ENST00000346341__exon_number_056__gene_id_ENSG00000141480	ARRB2	ENSG00000141480.55	0.312168972424468	7.66221993915699	1.42480543572184e-12	5.97007047143027e-10
ENSG00000082397.5	ENSG00000082397	ENSG00000082397_006	chr18	dexseq_prepare_annotation2.py	exon	5393166	5393178	.	-	.	ENST00000544123+ENST00000578618+ENST00000427684+ENST00000540638+ENST00000542652+ENST00000545076+ENST00000341928__exon_number_006__gene_id_ENSG00000082397	EPB41L3	ENSG00000082397.5	-0.461831066069773	-7.76466363063706	1.44849155872216e-12	6.05011088141204e-10
ENSG00000223509.7	ENSG00000223509	ENSG00000223509_008	chr15	dexseq_prepare_annotation2.py	exon	32819093	32819179	.	-	.	ENST00000454486+ENST00000561563+ENST00000567237__exon_number_008__gene_id_ENSG00000223509	RP11-632K20.7	ENSG00000223509.7	-0.560454523241247	-8.13612898406302	1.58550330025011e-12	6.60149557077007e-10
ENSG00000165795.150	ENSG00000165795	ENSG00000165795_151	chr14	dexseq_prepare_annotation2.py	exon	21493692	21493804	.	-	.	ENST00000554415+ENST00000397844__exon_number_151__gene_id_ENSG00000165795	NDRG2	ENSG00000165795.150	-0.551370603870796	-7.38598685478036	1.60880480490003e-12	6.67745058456433e-10
ENSG00000163482.15	ENSG00000163482	ENSG00000163482_016	chr2	dexseq_prepare_annotation2.py	exon	219540066	219540114	.	+	.	ENST00000455724+ENST00000392105+ENST00000392106+ENST00000295709+ENST00000473557+ENST00000440309+ENST00000424080__exon_number_016__gene_id_ENSG00000163482	STK36	ENSG00000163482.15	-0.248682227253945	-7.66054414842993	1.89012123890491e-12	7.8204803160057e-10
ENSG00000113163.30	ENSG00000113163	ENSG00000113163_031	chr5	dexseq_prepare_annotation2.py	exon	74807331	74807454	.	-	.	ENST00000261415+ENST00000405807__exon_number_031__gene_id_ENSG00000113163	COL4A3BP	ENSG00000113163.30	0.85424181169919	8.19027216022793	2.07729235540738e-12	8.56805198142214e-10
ENSG00000198626.120	ENSG00000198626	ENSG00000198626_121	chr1	dexseq_prepare_annotation2.py	exon	237996003	237996058	.	+	.	ENST00000542537+ENST00000366574+ENST00000360064+ENST00000608590__exon_number_121__gene_id_ENSG00000198626	RYR2	ENSG00000198626.120	-0.515060927279125	-7.56948058100634	2.23869636107408e-12	9.20501729923506e-10
ENSG00000221968.1	ENSG00000221968	ENSG00000221968_002	chr11	dexseq_prepare_annotation2.py	exon	61640996	61640997	.	-	.	ENST00000527697+ENST00000533676__exon_number_002__gene_id_ENSG00000221968	FADS3	ENSG00000221968.1	-0.658957038715584	-7.82999435968556	2.28245306002635e-12	9.35578926977507e-10
ENSG00000151789.26	ENSG00000151789	ENSG00000151789_027	chr3	dexseq_prepare_annotation2.py	exon	22175811	22175883	.	-	.	ENST00000497570__exon_number_027__gene_id_ENSG00000151789	ZNF385D	ENSG00000151789.26	-0.877184106205922	-7.60960036970842	2.29568849560696e-12	9.38090814731182e-10
ENSG00000151532.9	ENSG00000151532	ENSG00000151532_010	chr10	dexseq_prepare_annotation2.py	exon	114208640	114209417	.	+	.	ENST00000483122+ENST00000472892__exon_number_010__gene_id_ENSG00000151532	VTI1A	ENSG00000151532.9	-0.35931417884473	-7.9676030561808	2.31875814542044e-12	9.44593364499238e-10
ENSG00000175216.64	ENSG00000175216	ENSG00000175216_065	chr11	dexseq_prepare_annotation2.py	exon	46842726	46842799	.	-	.	ENST00000526496+ENST00000312055+ENST00000525248+ENST00000529230+ENST00000415402+ENST00000354558__exon_number_065__gene_id_ENSG00000175216	CKAP5	ENSG00000175216.64	0.305097800487838	7.68353614514698	2.54280794814645e-12	1.03267733987678e-09
ENSG00000169727.41	ENSG00000169727	ENSG00000169727_042	chr17	dexseq_prepare_annotation2.py	exon	80012528	80012544	.	+	.	ENST00000392358+ENST00000578552+ENST00000584460+ENST00000306823+ENST00000581418+ENST00000583641+ENST00000355130+ENST00000580723+ENST00000580141+ENST00000320548+ENST00000585084+ENST00000392357+ENST00000580716+ENST00000580627__exon_number_042__gene_id_ENSG00000169727	GPS1	ENSG00000169727.41	0.267393473928298	7.46723666218017	2.68131272989237e-12	1.08558621040808e-09
ENSG00000186522.22	ENSG00000186522	ENSG00000186522_023	chr2	dexseq_prepare_annotation2.py	exon	110342703	110342898	.	-	.	ENST00000415095+ENST00000397714+ENST00000397712+ENST00000461295+ENST00000437928+ENST00000356688__exon_number_023__gene_id_ENSG00000186522	SEPT10	ENSG00000186522.22	0.566592994633653	8.05173099601827	3.05524605331629e-12	1.23319821432756e-09
ENSG00000139132.10	ENSG00000139132	ENSG00000139132_011	chr12	dexseq_prepare_annotation2.py	exon	32655104	32655112	.	+	.	ENST00000473513+ENST00000472289+ENST00000493087+ENST00000497153+ENST00000551984+ENST00000494275+ENST00000395740+ENST00000427716+ENST00000266482__exon_number_011__gene_id_ENSG00000139132	FGD4	ENSG00000139132.10	-1.05751872550881	-8.39818908687865	3.15463372329054e-12	1.26943230448071e-09
ENSG00000175701.2	ENSG00000175701	ENSG00000175701_003	chr2	dexseq_prepare_annotation2.py	exon	110969792	110970127	.	-	.	ENST00000426713+ENST00000414416__exon_number_003__gene_id_ENSG00000175701	LINC00116	ENSG00000175701.2	0.475905696086005	8.22377683084569	3.27909908673066e-12	1.31550677890397e-09
ENSG00000142512.30	ENSG00000142512	ENSG00000142512_031	chr19	dexseq_prepare_annotation2.py	exon	51920897	51920952	.	-	.	ENST00000357375+ENST00000439889+ENST00000353836+ENST00000529627+ENST00000356298+ENST00000432469+ENST00000339313__exon_number_031__gene_id_ENSG00000142512	SIGLEC10	ENSG00000142512.30	0.491389044559602	7.67665880300252	3.3679692234206e-12	1.34706521776012e-09
ENSG00000088854.41	ENSG00000088854	ENSG00000088854_042	chr20	dexseq_prepare_annotation2.py	exon	3388122	3388272	.	-	.	ENST00000252032__exon_number_042__gene_id_ENSG00000088854	C20orf194	ENSG00000088854.41	0.786614096811611	7.92413499372589	3.54984210772742e-12	1.41551830850371e-09
ENSG00000143322.28	ENSG00000143322	ENSG00000143322_029	chr1	dexseq_prepare_annotation2.py	exon	179198533	179198736	.	-	.	ENST00000392043+ENST00000502732__exon_number_029__gene_id_ENSG00000143322	ABL2	ENSG00000143322.28	-1.06932182544977	-7.86765669355005	3.81842952860054e-12	1.51803276090641e-09
ENSG00000264594.ENSG00000204580.141	ENSG00000264594+ENSG00000204580	ENSG00000264594+ENSG00000204580_142	chr6	dexseq_prepare_annotation2.py	exon	30867618	30867824	.	+	.	ENST00000454612+ENST00000376575+ENST00000376567+ENST00000376570+ENST00000452441+ENST00000446312+ENST00000376568+ENST00000376569+ENST00000324771__exon_number_142__gene_id_ENSG00000264594+ENSG00000204580		ENSG00000264594.ENSG00000204580.141	-0.569928094967764	-7.72505558002777	3.95263579391802e-12	1.5666681476506e-09
ENSG00000013441.27	ENSG00000013441	ENSG00000013441_028	chr2	dexseq_prepare_annotation2.py	exon	201725688	201725706	.	-	.	ENST00000492793+ENST00000473565+ENST00000461981__exon_number_028__gene_id_ENSG00000013441	CLK1	ENSG00000013441.27	-0.523941166902093	-7.66540106935206	4.07532820455475e-12	1.61046233252327e-09
ENSG00000227195.40	ENSG00000227195	ENSG00000227195_041	chr20	dexseq_prepare_annotation2.py	exon	26188899	26188914	.	-	.	ENST00000385250__exon_number_041__gene_id_ENSG00000227195	MIR663A	ENSG00000227195.40	0.284925804465074	7.34757574901275	4.15975343386075e-12	1.63891801859228e-09
ENSG00000164114.8	ENSG00000164114	ENSG00000164114_009	chr4	dexseq_prepare_annotation2.py	exon	156274405	156274492	.	-	.	ENST00000311277+ENST00000433024+ENST00000424373+ENST00000515654__exon_number_009__gene_id_ENSG00000164114	MAP9	ENSG00000164114.8	-0.775451362976458	-7.84583993711673	4.25689701966333e-12	1.67220036854561e-09
ENSG00000133818.3	ENSG00000133818	ENSG00000133818_004	chr11	dexseq_prepare_annotation2.py	exon	14300296	14300484	.	-	.	ENST00000256196+ENST00000414023+ENST00000529237+ENST00000545643+ENST00000537760__exon_number_004__gene_id_ENSG00000133818	RRAS2	ENSG00000133818.3	0.395011135808376	8.15763258145039	4.41108723117416e-12	1.72762783818461e-09
ENSG00000003756.ENSG00000004534.142	ENSG00000003756+ENSG00000004534	ENSG00000003756+ENSG00000004534_143	chr3	dexseq_prepare_annotation2.py	exon	50155764	50156003	.	+	.	ENST00000347869+ENST00000464087+ENST00000464988__exon_number_143__gene_id_ENSG00000003756+ENSG00000004534		ENSG00000003756.ENSG00000004534.142	-0.563424906877721	-7.29210996993192	4.46811453249953e-12	1.7447855056673e-09
ENSG00000167380.39	ENSG00000167380	ENSG00000167380_040	chr19	dexseq_prepare_annotation2.py	exon	44679684	44679796	.	+	.	ENST00000590089+ENST00000590524+ENST00000454662+ENST00000585678+ENST00000588883+ENST00000590578+ENST00000337433+ENST00000588127__exon_number_040__gene_id_ENSG00000167380	ZNF226	ENSG00000167380.39	0.862714877505246	7.47218997840842	4.5848372982637e-12	1.7850840864992e-09
ENSG00000138101	ENSG00000138101	ENSG00000138101_001	chr2	dexseq_prepare_annotation2.py	exon	25600067	25600111	.	-	.	ENST00000496972__exon_number_001__gene_id_ENSG00000138101	DTNB	ENSG00000138101	-1.09543383796195	-7.56988678059977	4.73002829400201e-12	1.83619698373158e-09
ENSG00000133943.23	ENSG00000133943	ENSG00000133943_024	chr14	dexseq_prepare_annotation2.py	exon	91581030	91581043	.	+	.	ENST00000523894+ENST00000522322__exon_number_024__gene_id_ENSG00000133943	C14orf159	ENSG00000133943.23	-1.20248315455726	-8.07149949355323	4.80008167521466e-12	1.85792721451095e-09
ENSG00000149636	ENSG00000149636	ENSG00000149636_001	chr20	dexseq_prepare_annotation2.py	exon	35380194	35380197	.	-	.	ENST00000426836+ENST00000373745__exon_number_001__gene_id_ENSG00000149636	DSN1	ENSG00000149636	0.341368973347413	8.00280177404711	4.99183351560943e-12	1.92649743291888e-09
ENSG00000165929.ENSG00000133962.65	ENSG00000165929+ENSG00000133962	ENSG00000165929+ENSG00000133962_066	chr14	dexseq_prepare_annotation2.py	exon	92332619	92332969	.	-	.	ENST00000555302__exon_number_066__gene_id_ENSG00000165929+ENSG00000133962		ENSG00000165929.ENSG00000133962.65	-0.691186767780978	-7.42775775180786	5.04730240217596e-12	1.94222550862507e-09
ENSG00000064652.6	ENSG00000064652	ENSG00000064652_007	chr5	dexseq_prepare_annotation2.py	exon	122181358	122181388	.	+	.	ENST00000261369+ENST00000506996+ENST00000395451+ENST00000511545+ENST00000513881__exon_number_007__gene_id_ENSG00000064652	SNX24	ENSG00000064652.6	0.751718928725806	7.89645154308701	5.0647328531397e-12	1.94326732505873e-09
ENSG00000213221.ENSG00000187796.30	ENSG00000213221+ENSG00000187796	ENSG00000213221+ENSG00000187796_031	chr9	dexseq_prepare_annotation2.py	exon	139265154	139265292	.	-	.	ENST00000556340__exon_number_031__gene_id_ENSG00000213221+ENSG00000187796		ENSG00000213221.ENSG00000187796.30	0.742053347377665	8.19296950336535	5.2696004286782e-12	2.01601165617501e-09
ENSG00000145362.80	ENSG00000145362	ENSG00000145362_081	chr4	dexseq_prepare_annotation2.py	exon	114293689	114293781	.	+	.	ENST00000514960+ENST00000510275__exon_number_081__gene_id_ENSG00000145362	ANK2	ENSG00000145362.80	0.802071925692467	7.29852490228033	5.84916178876663e-12	2.22713838542462e-09
ENSG00000236107.20	ENSG00000236107	ENSG00000236107_021	chr2	dexseq_prepare_annotation2.py	exon	167056149	167056328	.	+	.	ENST00000447809__exon_number_021__gene_id_ENSG00000236107	AC010127.3	ENSG00000236107.20	0.306552274111762	7.59720113074004	5.85520668350413e-12	2.22713838542462e-09
ENSG00000103657.105	ENSG00000103657	ENSG00000103657_106	chr15	dexseq_prepare_annotation2.py	exon	64126021	64126025	.	-	.	ENST00000560316+ENST00000560462+ENST00000558532__exon_number_106__gene_id_ENSG00000103657	HERC1	ENSG00000103657.105	-0.591503896510915	-7.27617932521662	6.07757080996873e-12	2.30507590823607e-09
ENSG00000185811.18	ENSG00000185811	ENSG00000185811_019	chr7	dexseq_prepare_annotation2.py	exon	50444492	50445025	.	+	.	ENST00000462201__exon_number_019__gene_id_ENSG00000185811	IKZF1	ENSG00000185811.18	0.545722269030518	8.07774854464635	6.30973275204381e-12	2.38627222486177e-09
ENSG00000226803.1	ENSG00000226803	ENSG00000226803_002	chr6	dexseq_prepare_annotation2.py	exon	56979699	56979708	.	-	.	ENST00000586668+ENST00000585792+ENST00000592500+ENST00000586432__exon_number_002__gene_id_ENSG00000226803	RP11-203B9.4	ENSG00000226803.1	-0.361524770009963	-7.68509988766752	6.66449408194291e-12	2.51323784253566e-09
ENSG00000145214.29	ENSG00000145214	ENSG00000145214_030	chr4	dexseq_prepare_annotation2.py	exon	962599	962698	.	-	.	ENST00000509465+ENST00000273814+ENST00000510286__exon_number_030__gene_id_ENSG00000145214	DGKQ	ENSG00000145214.29	0.680644011288945	7.54537224034221	6.80751964742231e-12	2.55986012314523e-09
ENSG00000187736.ENSG00000213901.46	ENSG00000187736+ENSG00000213901	ENSG00000187736+ENSG00000213901_047	chr2	dexseq_prepare_annotation2.py	exon	220032917	220032935	.	-	.	ENST00000414999+ENST00000396775+ENST00000318673+ENST00000455516+ENST00000295738+ENST00000409878+ENST00000497918+ENST00000498327__exon_number_047__gene_id_ENSG00000187736+ENSG00000213901		ENSG00000187736.ENSG00000213901.46	0.475994511811854	7.25984297851844	7.01397156455439e-12	2.63000022404092e-09
ENSG00000168314.32	ENSG00000168314	ENSG00000168314_033	chr3	dexseq_prepare_annotation2.py	exon	39566374	39567101	.	+	.	ENST00000452959+ENST00000396228__exon_number_033__gene_id_ENSG00000168314	MOBP	ENSG00000168314.32	-0.304299912824744	-7.58538032066754	7.11672555063283e-12	2.66096989228591e-09
ENSG00000166444.2	ENSG00000166444	ENSG00000166444_003	chr11	dexseq_prepare_annotation2.py	exon	8714900	8714901	.	-	.	ENST00000530991+ENST00000534127+ENST00000313726+ENST00000526757__exon_number_003__gene_id_ENSG00000166444	ST5	ENSG00000166444.2	-0.57407909035374	-7.005176928575	7.62786439664861e-12	2.84402984741485e-09
ENSG00000179603.38	ENSG00000179603	ENSG00000179603_039	chr7	dexseq_prepare_annotation2.py	exon	126752341	126752374	.	-	.	ENST00000480995__exon_number_039__gene_id_ENSG00000179603	GRM8	ENSG00000179603.38	-0.309740045112605	-7.42703900033902	7.65579345456475e-12	2.84640244079181e-09
ENSG00000139132.9	ENSG00000139132	ENSG00000139132_010	chr12	dexseq_prepare_annotation2.py	exon	32655095	32655103	.	+	.	ENST00000473513+ENST00000472289+ENST00000493087+ENST00000497153+ENST00000551984+ENST00000494275+ENST00000427716__exon_number_010__gene_id_ENSG00000139132	FGD4	ENSG00000139132.9	-0.934513294697662	-8.18701513233824	7.75732970663336e-12	2.8760517789863e-09
ENSG00000140853.30	ENSG00000140853	ENSG00000140853_031	chr16	dexseq_prepare_annotation2.py	exon	57067516	57067581	.	+	.	ENST00000538110+ENST00000539144+ENST00000538805+ENST00000262510+ENST00000539881+ENST00000308149+ENST00000543030+ENST00000436936+ENST00000545081__exon_number_031__gene_id_ENSG00000140853	NLRC5	ENSG00000140853.30	0.388786183701114	7.65417612628003	7.80032262806627e-12	2.88351319965205e-09
ENSG00000113360.77	ENSG00000113360	ENSG00000113360_078	chr5	dexseq_prepare_annotation2.py	exon	31532221	31532303	.	-	.	ENST00000507438__exon_number_078__gene_id_ENSG00000113360	DROSHA	ENSG00000113360.77	-0.565591872174647	-7.23381554479004	7.82114832769217e-12	2.88351319965205e-09
ENSG00000079102.32	ENSG00000079102	ENSG00000079102_033	chr8	dexseq_prepare_annotation2.py	exon	93023316	93023319	.	-	.	ENST00000396218+ENST00000360348+ENST00000523629+ENST00000520724+ENST00000523290+ENST00000436581+ENST00000518844+ENST00000517792+ENST00000265814+ENST00000521553+ENST00000519847+ENST00000518992+ENST00000521054+ENST00000422361__exon_number_033__gene_id_ENSG00000079102	RUNX1T1	ENSG00000079102.32	-0.873803481794862	-7.4667217891498	8.28341297721198e-12	3.04543485246868e-09
ENSG00000180448.5	ENSG00000180448	ENSG00000180448_006	chr19	dexseq_prepare_annotation2.py	exon	1067326	1067494	.	+	.	ENST00000590214+ENST00000587602+ENST00000536472+ENST00000591293+ENST00000313093__exon_number_006__gene_id_ENSG00000180448	HMHA1	ENSG00000180448.5	-1.43242422373151	-7.33023699605682	8.79325479425455e-12	3.22390031606686e-09
ENSG00000163482.27	ENSG00000163482	ENSG00000163482_028	chr2	dexseq_prepare_annotation2.py	exon	219549808	219549951	.	+	.	ENST00000392105+ENST00000392106+ENST00000295709+ENST00000440309+ENST00000414413+ENST00000470568+ENST00000422778__exon_number_028__gene_id_ENSG00000163482	STK36	ENSG00000163482.27	0.354174990407231	7.37183783346076	9.51510718349871e-12	3.47889187516794e-09
ENSG00000148337.56	ENSG00000148337	ENSG00000148337_057	chr9	dexseq_prepare_annotation2.py	exon	130952967	130952989	.	-	.	ENST00000467178+ENST00000325721+ENST00000420484+ENST00000372948+ENST00000415526+ENST00000491954+ENST00000393608+ENST00000541172+ENST00000372938+ENST00000372954+ENST00000357558+ENST00000324544+ENST00000538431+ENST00000277465+ENST00000498156__exon_number_057__gene_id_ENSG00000148337	CIZ1	ENSG00000148337.56	-0.614481097630892	-7.14510029636263	9.7621291894049e-12	3.5593478106386e-09
ENSG00000169689.14	ENSG00000169689	ENSG00000169689_015	chr17	dexseq_prepare_annotation2.py	exon	79977571	79977733	.	-	.	ENST00000585091__exon_number_015__gene_id_ENSG00000169689	STRA13	ENSG00000169689.14	0.706998991812792	7.84709033712409	1.03205574203347e-11	3.75258879557887e-09
ENSG00000022840.69	ENSG00000022840	ENSG00000022840_070	chr12	dexseq_prepare_annotation2.py	exon	121014393	121014681	.	+	.	ENST00000325954+ENST00000545419+ENST00000544805+ENST00000542701+ENST00000535470+ENST00000413266+ENST00000538254__exon_number_070__gene_id_ENSG00000022840	RNF10	ENSG00000022840.69	0.57340610980546	7.36632601057998	1.07044456381673e-11	3.88147904090778e-09
ENSG00000177565.14	ENSG00000177565	ENSG00000177565_015	chr3	dexseq_prepare_annotation2.py	exon	176768338	176768345	.	-	.	ENST00000430069+ENST00000457928+ENST00000428970__exon_number_015__gene_id_ENSG00000177565	TBL1XR1	ENSG00000177565.14	0.416918361936048	7.27702635703699	1.1101777949495e-11	4.01452456985738e-09
ENSG00000174353.21	ENSG00000174353	ENSG00000174353_022	chr7	dexseq_prepare_annotation2.py	exon	72476439	72476440	.	-	.	ENST00000308103+ENST00000423834+ENST00000428423+ENST00000426587__exon_number_022__gene_id_ENSG00000174353	STAG3L3	ENSG00000174353.21	0.544828870795826	7.76797230682348	1.17641251180713e-11	4.24241351389069e-09
ENSG00000163491.30	ENSG00000163491	ENSG00000163491_031	chr3	dexseq_prepare_annotation2.py	exon	27326331	27326392	.	-	.	ENST00000424275+ENST00000341435+ENST00000357467+ENST00000474938+ENST00000574215+ENST00000435584+ENST00000429845__exon_number_031__gene_id_ENSG00000163491	NEK10	ENSG00000163491.30	-1.02822650505055	-7.23255263029196	1.25937829410184e-11	4.52923221476602e-09
ENSG00000262664.ENSG00000108963.1	ENSG00000262664+ENSG00000108963	ENSG00000262664+ENSG00000108963_002	chr17	dexseq_prepare_annotation2.py	exon	1933453	1933460	.	+	.	ENST00000263083+ENST00000575667+ENST00000571418__exon_number_002__gene_id_ENSG00000262664+ENSG00000108963		ENSG00000262664.ENSG00000108963.1	0.816271267033762	7.9208070236958	1.2738954427262e-11	4.56899216561265e-09
ENSG00000151491.4	ENSG00000151491	ENSG00000151491_005	chr12	dexseq_prepare_annotation2.py	exon	15774208	15774364	.	-	.	ENST00000540613+ENST00000543468+ENST00000542903+ENST00000281172+ENST00000543523+ENST00000543612__exon_number_005__gene_id_ENSG00000151491	EPS8	ENSG00000151491.4	-0.544894037749917	-7.22761195271894	1.29550357286859e-11	4.63390042210786e-09
ENSG00000092148.74	ENSG00000092148	ENSG00000092148_075	chr14	dexseq_prepare_annotation2.py	exon	31675003	31675163	.	-	.	ENST00000399332+ENST00000553700+ENST00000556224+ENST00000556474+ENST00000553616__exon_number_075__gene_id_ENSG00000092148	HECTD1	ENSG00000092148.74	-0.382859440476874	-7.21189878300769	1.33594109582629e-11	4.7656268474573e-09
ENSG00000133226.55	ENSG00000133226	ENSG00000133226_056	chr1	dexseq_prepare_annotation2.py	exon	24993046	24993305	.	+	.	ENST00000489130__exon_number_056__gene_id_ENSG00000133226	SRRM1	ENSG00000133226.55	-0.527289911709673	-7.24295441860893	1.34714331545024e-11	4.79263482263199e-09
ENSG00000114735.15	ENSG00000114735	ENSG00000114735_016	chr3	dexseq_prepare_annotation2.py	exon	50614483	50614554	.	+	.	ENST00000424388+ENST00000434410+ENST00000448997+ENST00000232854+ENST00000482974+ENST00000455834__exon_number_016__gene_id_ENSG00000114735	HEMK1	ENSG00000114735.15	-0.760023263804654	-7.45702438590435	1.3933344937053e-11	4.94364067621438e-09
ENSG00000227028.6	ENSG00000227028	ENSG00000227028_007	chr2	dexseq_prepare_annotation2.py	exon	40292493	40292612	.	+	.	ENST00000597385+ENST00000599268__exon_number_007__gene_id_ENSG00000227028	SLC8A1-AS1	ENSG00000227028.6	-0.435093801055531	-7.24876829995993	1.49559303695657e-11	5.29223414911056e-09
ENSG00000104365.45	ENSG00000104365	ENSG00000104365_046	chr8	dexseq_prepare_annotation2.py	exon	42177165	42177268	.	+	.	ENST00000517917+ENST00000520201__exon_number_046__gene_id_ENSG00000104365	IKBKB	ENSG00000104365.45	0.35452422390031	7.13024339916857	1.57636059571338e-11	5.56311984778123e-09
ENSG00000003756.ENSG00000004534.144	ENSG00000003756+ENSG00000004534	ENSG00000003756+ENSG00000004534_145	chr3	dexseq_prepare_annotation2.py	exon	50156391	50156454	.	+	.	ENST00000347869__exon_number_145__gene_id_ENSG00000003756+ENSG00000004534		ENSG00000003756.ENSG00000004534.144	-0.592906864267445	-7.08101634967979	1.59141564512973e-11	5.60127381785021e-09
ENSG00000145362.29	ENSG00000145362	ENSG00000145362_030	chr4	dexseq_prepare_annotation2.py	exon	114195608	114195805	.	+	.	ENST00000357077+ENST00000503271+ENST00000394537+ENST00000264366+ENST00000506722+ENST00000503423+ENST00000504454__exon_number_030__gene_id_ENSG00000145362	ANK2	ENSG00000145362.29	-0.398682462920218	-7.12650062708743	1.6112629783974e-11	5.65604728704033e-09
ENSG00000010671.32	ENSG00000010671	ENSG00000010671_033	chrX	dexseq_prepare_annotation2.py	exon	100641050	100641136	.	-	.	ENST00000308731+ENST00000372880+ENST00000464567__exon_number_033__gene_id_ENSG00000010671	BTK	ENSG00000010671.32	-0.692293439128785	-7.80573257249894	1.61804235214577e-11	5.66477915053091e-09
ENSG00000148120.44	ENSG00000148120	ENSG00000148120_045	chr9	dexseq_prepare_annotation2.py	exon	97783960	97784559	.	+	.	ENST00000496567+ENST00000482056__exon_number_045__gene_id_ENSG00000148120	C9orf3	ENSG00000148120.44	-0.358598154829501	-7.16645009174666	1.73369489370753e-11	6.05362226536162e-09
ENSG00000187736.ENSG00000213901.57	ENSG00000187736+ENSG00000213901	ENSG00000187736+ENSG00000213901_058	chr2	dexseq_prepare_annotation2.py	exon	220034007	220034030	.	-	.	ENST00000455516__exon_number_058__gene_id_ENSG00000187736+ENSG00000213901		ENSG00000187736.ENSG00000213901.57	0.430357229713289	7.10119829575511	1.78760862878848e-11	6.2254060078241e-09
ENSG00000181450	ENSG00000181450	ENSG00000181450_001	chr1	dexseq_prepare_annotation2.py	exon	227751244	227751251	.	+	.	ENST00000608949+ENST00000397097+ENST00000343776__exon_number_001__gene_id_ENSG00000181450	ZNF678	ENSG00000181450	-0.686611801217267	-8.17715007010422	1.81207862939198e-11	6.29401668779442e-09
ENSG00000117724.13	ENSG00000117724	ENSG00000117724_014	chr1	dexseq_prepare_annotation2.py	exon	214811209	214811344	.	+	.	ENST00000366955__exon_number_014__gene_id_ENSG00000117724	CENPF	ENSG00000117724.13	-2.02761544530076	-7.71735427413473	1.88739524003367e-11	6.53841267563162e-09
ENSG00000175137.4	ENSG00000175137	ENSG00000175137_005	chr1	dexseq_prepare_annotation2.py	exon	249107188	249107361	.	-	.	ENST00000411742+ENST00000366472+ENST00000475978+ENST00000484202__exon_number_005__gene_id_ENSG00000175137	SH3BP5L	ENSG00000175137.4	-0.40298071197477	-7.65085851264347	2.04738038732053e-11	7.07407441260894e-09
ENSG00000180448.6	ENSG00000180448	ENSG00000180448_007	chr19	dexseq_prepare_annotation2.py	exon	1067497	1067673	.	+	.	ENST00000586866__exon_number_007__gene_id_ENSG00000180448	HMHA1	ENSG00000180448.6	-1.23211027081089	-7.17115065900547	2.15814570360254e-11	7.43731945501545e-09
ENSG00000149554.ENSG00000134910.30	ENSG00000149554+ENSG00000134910	ENSG00000149554+ENSG00000134910_031	chr11	dexseq_prepare_annotation2.py	exon	125479632	125479793	.	+	.	ENST00000534472__exon_number_031__gene_id_ENSG00000149554+ENSG00000134910		ENSG00000149554.ENSG00000134910.30	-0.568730410116318	-7.16874318022328	2.18750437298126e-11	7.50111618625248e-09
ENSG00000187736.ENSG00000213901.52	ENSG00000187736+ENSG00000213901	ENSG00000187736+ENSG00000213901_053	chr2	dexseq_prepare_annotation2.py	exon	220033370	220033373	.	-	.	ENST00000414999+ENST00000465580+ENST00000497918+ENST00000318673__exon_number_053__gene_id_ENSG00000187736+ENSG00000213901		ENSG00000187736.ENSG00000213901.52	0.51680352065656	7.06665403873421	2.1880244656387e-11	7.50111618625248e-09
ENSG00000174839.5	ENSG00000174839	ENSG00000174839_006	chr3	dexseq_prepare_annotation2.py	exon	57616466	57616551	.	-	.	ENST00000480710+ENST00000471531+ENST00000311128__exon_number_006__gene_id_ENSG00000174839	DENND6A	ENSG00000174839.5	0.443847319429689	7.39221328279511	2.22158285830778e-11	7.59643208037118e-09
ENSG00000119285.ENSG00000230325.12	ENSG00000119285+ENSG00000230325	ENSG00000119285+ENSG00000230325_013	chr1	dexseq_prepare_annotation2.py	exon	236720495	236720645	.	-	.	ENST00000366582+ENST00000366581__exon_number_013__gene_id_ENSG00000119285+ENSG00000230325		ENSG00000119285.ENSG00000230325.12	0.420062855763365	7.07666188795108	2.25457270554706e-11	7.68931633746114e-09
ENSG00000225697.39	ENSG00000225697	ENSG00000225697_040	chr3	dexseq_prepare_annotation2.py	exon	48668726	48668739	.	-	.	ENST00000485361+ENST00000444531+ENST00000358747+ENST00000455886+ENST00000395550+ENST00000496469+ENST00000421649+ENST00000307364+ENST00000420764+ENST00000480524+ENST00000414944+ENST00000337000+ENST00000489483+ENST00000383733__exon_number_040__gene_id_ENSG00000225697	SLC26A6	ENSG00000225697.39	-0.432089235047155	-7.07966486082078	2.32121776515e-11	7.89620851511901e-09
ENSG00000119242.8	ENSG00000119242	ENSG00000119242_009	chr12	dexseq_prepare_annotation2.py	exon	124427291	124427332	.	-	.	ENST00000539551+ENST00000238156+ENST00000544798+ENST00000545135+ENST00000535556+ENST00000539761+ENST00000542348+ENST00000545891__exon_number_009__gene_id_ENSG00000119242	CCDC92	ENSG00000119242.8	1.23393996812385	7.5383115452485	2.34267215476914e-11	7.94870468801206e-09
ENSG00000213599.ENSG00000261052.ENSG00000132207.32	ENSG00000213599+ENSG00000261052+ENSG00000132207	ENSG00000213599+ENSG00000261052+ENSG00000132207_033	chr16	dexseq_prepare_annotation2.py	exon	30212302	30212377	.	+	.	ENST00000567520+ENST00000566712+ENST00000565342+ENST00000567309+ENST00000395137+ENST00000395138+ENST00000569959+ENST00000568997+ENST00000569409+ENST00000563322+ENST00000561824+ENST00000338971+ENST00000354723+ENST00000355544__exon_number_033__gene_id_ENSG00000213599+ENSG00000261052+ENSG00000132207		ENSG00000213599.ENSG00000261052.ENSG00000132207.32	-1.12335029394485	-7.62129401164234	2.35418778961299e-11	7.96729584552408e-09
ENSG00000103657.67	ENSG00000103657	ENSG00000103657_068	chr15	dexseq_prepare_annotation2.py	exon	63986511	63986748	.	-	.	ENST00000443617__exon_number_068__gene_id_ENSG00000103657	HERC1	ENSG00000103657.67	0.398936389414982	7.04573663896748	2.3717475148525e-11	8.0061946544847e-09
ENSG00000082805.3	ENSG00000082805	ENSG00000082805_004	chr12	dexseq_prepare_annotation2.py	exon	1100404	1100428	.	+	.	ENST00000546231+ENST00000543086+ENST00000542302+ENST00000347735+ENST00000397203__exon_number_004__gene_id_ENSG00000082805	ERC1	ENSG00000082805.3	-0.536940095607629	-6.96704982847651	2.52809518771202e-11	8.51219968458506e-09
ENSG00000171777.28	ENSG00000171777	ENSG00000171777_029	chr19	dexseq_prepare_annotation2.py	exon	38910771	38910902	.	-	.	ENST00000589474+ENST00000587738+ENST00000592322+ENST00000589358+ENST00000588404+ENST00000293062+ENST00000587753+ENST00000426920+ENST00000433821+ENST00000454404+ENST00000586305+ENST00000589100__exon_number_029__gene_id_ENSG00000171777	RASGRP4	ENSG00000171777.28	0.773232384999702	8.50049543623513	2.54402655958655e-11	8.54404523019616e-09
ENSG00000151532.4	ENSG00000151532	ENSG00000151532_005	chr10	dexseq_prepare_annotation2.py	exon	114207022	114207033	.	+	.	ENST00000393077+ENST00000489142+ENST00000483122+ENST00000432306+ENST00000496445+ENST00000472892__exon_number_005__gene_id_ENSG00000151532	VTI1A	ENSG00000151532.4	-0.404124083076031	-7.4818345028184	2.58329088735476e-11	8.65389334112133e-09
ENSG00000161013.7	ENSG00000161013	ENSG00000161013_008	chr5	dexseq_prepare_annotation2.py	exon	179225347	179225406	.	-	.	ENST00000520969+ENST00000292591+ENST00000337755+ENST00000522451+ENST00000520875+ENST00000518778+ENST00000518980+ENST00000519836+ENST00000523382__exon_number_008__gene_id_ENSG00000161013	MGAT4B	ENSG00000161013.7	-0.9774046284246	-7.18868141540301	2.61498936679969e-11	8.7379042163331e-09
ENSG00000123104.17	ENSG00000123104	ENSG00000123104_018	chr12	dexseq_prepare_annotation2.py	exon	26634064	26634174	.	-	.	ENST00000381340+ENST00000451599__exon_number_018__gene_id_ENSG00000123104	ITPR2	ENSG00000123104.17	-0.751646982917797	-7.11238090695413	2.649151668963e-11	8.82970278997699e-09
ENSG00000215029.ENSG00000185945.7	ENSG00000215029+ENSG00000185945	ENSG00000215029+ENSG00000185945_008	chrX	dexseq_prepare_annotation2.py	exon	101619617	101619711	.	-	.	ENST00000489531__exon_number_008__gene_id_ENSG00000215029+ENSG00000185945		ENSG00000215029.ENSG00000185945.7	0.213827063489923	7.13637233680317	2.80337510710472e-11	9.32019832837626e-09
ENSG00000236581.11	ENSG00000236581	ENSG00000236581_012	chr13	dexseq_prepare_annotation2.py	exon	33845584	33845586	.	+	.	ENST00000609536+ENST00000609788+ENST00000609233+ENST00000608205+ENST00000609995+ENST00000609608+ENST00000608496+ENST00000609137+ENST00000609335+ENST00000609351+ENST00000607944+ENST00000608175+ENST00000608315+ENST00000608539+ENST00000608197+ENST00000610218+ENST00000609615+ENST00000608628+ENST00000609167+ENST00000609997+ENST00000609061+ENST00000609063+ENST00000609108+ENST00000608803+ENST00000609588…	STARD13-AS	ENSG00000236581.11	-0.75648209607661	-7.06197742758918	2.83369414433307e-11	9.39732720407621e-09
ENSG00000242111	ENSG00000242111	ENSG00000242111_001	chr9	dexseq_prepare_annotation2.py	exon	107032509	107032530	.	+	.	ENST00000493279__exon_number_001__gene_id_ENSG00000242111	RP11-86L19.2	ENSG00000242111	0.512565033788853	8.05770200597321	2.92678178641174e-11	9.66917082385313e-09
ENSG00000092094.19	ENSG00000092094	ENSG00000092094_020	chr14	dexseq_prepare_annotation2.py	exon	20917123	20917172	.	-	.	ENST00000556124+ENST00000206542+ENST00000555656+ENST00000555785+ENST00000555223+ENST00000554249+ENST00000554915__exon_number_020__gene_id_ENSG00000092094	OSGEP	ENSG00000092094.19	0.445442696167722	7.21452838225734	2.93031815736374e-11	9.66917082385313e-09
ENSG00000147996.19	ENSG00000147996	ENSG00000147996_020	chr9	dexseq_prepare_annotation2.py	exon	70434178	70434243	.	-	.	ENST00000463075+ENST00000486221+ENST00000480229+ENST00000461932+ENST00000377392+ENST00000476797+ENST00000382405+ENST00000430059+ENST00000485088+ENST00000468066+ENST00000489273+ENST00000377395+ENST00000429800+ENST00000476161+ENST00000480819+ENST00000486191+ENST00000465474+ENST00000497250+ENST00000377389__exon_number_020__gene_id_ENSG00000147996	CBWD5	ENSG00000147996.19	0.152532386046301	7.089953144439	3.00656261629255e-11	9.89601462840949e-09
ENSG00000082805.12	ENSG00000082805	ENSG00000082805_013	chr12	dexseq_prepare_annotation2.py	exon	1136589	1136705	.	+	.	ENST00000546231+ENST00000542302__exon_number_013__gene_id_ENSG00000082805	ERC1	ENSG00000082805.12	-0.396286273119818	-6.93710591527055	3.02582424938965e-11	9.9346390803095e-09
ENSG00000141480.43	ENSG00000141480	ENSG00000141480_044	chr17	dexseq_prepare_annotation2.py	exon	4622714	4622715	.	+	.	ENST00000269260+ENST00000346341+ENST00000571206+ENST00000572457+ENST00000412477+ENST00000381488+ENST00000574954+ENST00000576235__exon_number_044__gene_id_ENSG00000141480	ARRB2	ENSG00000141480.43	0.344459495489688	7.11565850747494	3.14585595030828e-11	1.03031075724389e-08
ENSG00000141519.16	ENSG00000141519	ENSG00000141519_017	chr17	dexseq_prepare_annotation2.py	exon	78021078	78021107	.	+	.	ENST00000269318+ENST00000397545+ENST00000374876+ENST00000576241+ENST00000374877__exon_number_017__gene_id_ENSG00000141519	CCDC40	ENSG00000141519.16	-0.817951646113858	-7.25380526467414	3.19698291073731e-11	1.04446381292672e-08
ENSG00000140943.4	ENSG00000140943	ENSG00000140943_005	chr16	dexseq_prepare_annotation2.py	exon	84089741	84091649	.	-	.	ENST00000562906__exon_number_005__gene_id_ENSG00000140943	MBTPS1	ENSG00000140943.4	0.655165543631601	7.06229063833925	3.3179734751383e-11	1.08131526675692e-08
ENSG00000008710.45	ENSG00000008710	ENSG00000008710_046	chr16	dexseq_prepare_annotation2.py	exon	2149565	2149644	.	-	.	ENST00000480227+ENST00000471603__exon_number_046__gene_id_ENSG00000008710	PKD1	ENSG00000008710.45	0.525528935734911	6.86778637333458	3.36049836160625e-11	1.09247649692534e-08
ENSG00000148337.6	ENSG00000148337	ENSG00000148337_007	chr9	dexseq_prepare_annotation2.py	exon	130928431	130928547	.	-	.	ENST00000393608+ENST00000325721+ENST00000372948+ENST00000415526+ENST00000485862+ENST00000541172+ENST00000461765+ENST00000372938+ENST00000372954+ENST00000357558+ENST00000538431+ENST00000277465+ENST00000471773__exon_number_007__gene_id_ENSG00000148337	CIZ1	ENSG00000148337.6	0.35247089087539	6.93729391599525	3.3907487043498e-11	1.09960230955705e-08
ENSG00000204673.9	ENSG00000204673	ENSG00000204673_010	chr19	dexseq_prepare_annotation2.py	exon	50376560	50376726	.	-	.	ENST00000391833__exon_number_010__gene_id_ENSG00000204673	AKT1S1	ENSG00000204673.9	-0.734105437382279	-8.12783826343948	3.45620103476212e-11	1.11808103474554e-08
ENSG00000260774.ENSG00000164366.2	ENSG00000260774+ENSG00000164366	ENSG00000260774+ENSG00000164366_003	chr5	dexseq_prepare_annotation2.py	exon	214013	216807	.	-	.	ENST00000565521__exon_number_003__gene_id_ENSG00000260774+ENSG00000164366		ENSG00000260774.ENSG00000164366.2	0.788260715392818	8.1211519128119	3.54698706358911e-11	1.14464481307824e-08
ENSG00000180957.10	ENSG00000180957	ENSG00000180957_011	chr22	dexseq_prepare_annotation2.py	exon	28269726	28269762	.	-	.	ENST00000320996+ENST00000455418+ENST00000335272+ENST00000477861+ENST00000415296__exon_number_011__gene_id_ENSG00000180957	PITPNB	ENSG00000180957.10	0.675824245280954	7.82781406237525	3.58315694635249e-11	1.15349687569554e-08
ENSG00000168393.15	ENSG00000168393	ENSG00000168393_016	chr2	dexseq_prepare_annotation2.py	exon	242626128	242626140	.	-	.	ENST00000464603+ENST00000400770+ENST00000305784+ENST00000493095+ENST00000432348__exon_number_016__gene_id_ENSG00000168393	DTYMK	ENSG00000168393.15	-0.35112729791269	-7.44375436664898	3.70790680835291e-11	1.19075232073208e-08
ENSG00000227195.18	ENSG00000227195	ENSG00000227195_019	chr20	dexseq_prepare_annotation2.py	exon	26172429	26172449	.	-	.	ENST00000609914+ENST00000594150+ENST00000596223+ENST00000601901+ENST00000596537+ENST00000598448+ENST00000608521+ENST00000598150+ENST00000608084+ENST00000600225+ENST00000427348+ENST00000432499+ENST00000609012+ENST00000600263+ENST00000596767+ENST00000594130+ENST00000596058+ENST00000597361+ENST00000597267+ENST00000596111+ENST00000601079+ENST00000609202+ENST00000608487+ENST00000598451+ENST00000601119…	MIR663A	ENSG00000227195.18	-0.259086576972659	-6.97188942186309	3.79806049821068e-11	1.21674371125687e-08
ENSG00000265759.ENSG00000132026.ENSG00000095066.59	ENSG00000265759+ENSG00000132026+ENSG00000095066	ENSG00000265759+ENSG00000132026+ENSG00000095066_060	chr19	dexseq_prepare_annotation2.py	exon	12885449	12885482	.	-	.	ENST00000591641+ENST00000592512+ENST00000589965+ENST00000590839+ENST00000592808+ENST00000587178+ENST00000593143+ENST00000586719+ENST00000591251+ENST00000589134__exon_number_060__gene_id_ENSG00000265759+ENSG00000132026+ENSG00000095066		ENSG00000265759.ENSG00000132026.ENSG00000095066.59	0.185166392914273	6.81463301481345	3.95070066524396e-11	1.26257888475598e-08
ENSG00000147606.ENSG00000214954.58	ENSG00000147606+ENSG00000214954	ENSG00000147606+ENSG00000214954_059	chr8	dexseq_prepare_annotation2.py	exon	92407985	92410366	.	+	.	ENST00000520249+ENST00000276609__exon_number_059__gene_id_ENSG00000147606+ENSG00000214954		ENSG00000147606.ENSG00000214954.58	-0.443433868586002	-7.42872879987654	3.98804643052568e-11	1.27143544027107e-08
ENSG00000081059.68	ENSG00000081059	ENSG00000081059_069	chr5	dexseq_prepare_annotation2.py	exon	133487347	133487556	.	+	.	ENST00000520699__exon_number_069__gene_id_ENSG00000081059	TCF7	ENSG00000081059.68	0.424273502283023	7.22898076787022	4.06047872794951e-11	1.29140835263759e-08
ENSG00000147642.6	ENSG00000147642	ENSG00000147642_007	chr8	dexseq_prepare_annotation2.py	exon	110586882	110586980	.	-	.	ENST00000399066+ENST00000440310+ENST00000533895+ENST00000433638+ENST00000424158+ENST00000446070+ENST00000528647+ENST00000533065+ENST00000408908+ENST00000419099+ENST00000276646+ENST00000528331+ENST00000529175+ENST00000422135+ENST00000532779+ENST00000529690+ENST00000408889__exon_number_007__gene_id_ENSG00000147642	SYBU	ENSG00000147642.6	-0.460315109545804	-6.99025313351435	4.26887569546013e-11	1.35442395502979e-08
ENSG00000151834.5	ENSG00000151834	ENSG00000151834_006	chr4	dexseq_prepare_annotation2.py	exon	46258212	46258391	.	-	.	ENST00000540012+ENST00000507069__exon_number_006__gene_id_ENSG00000151834	GABRA2	ENSG00000151834.5	-1.09298226448133	-7.48721763615912	4.42883211395821e-11	1.40180501932162e-08
ENSG00000187736.ENSG00000213901.58	ENSG00000187736+ENSG00000213901	ENSG00000187736+ENSG00000213901_059	chr2	dexseq_prepare_annotation2.py	exon	220034031	220034076	.	-	.	ENST00000295738+ENST00000421779+ENST00000396775+ENST00000318673+ENST00000455516+ENST00000465580+ENST00000409878+ENST00000409370+ENST00000414999+ENST00000497918+ENST00000498327__exon_number_059__gene_id_ENSG00000187736+ENSG00000213901		ENSG00000187736.ENSG00000213901.58	0.52455103829334	6.94152850336584	4.52784044915092e-11	1.42971436651323e-08
ENSG00000180448.4	ENSG00000180448	ENSG00000180448_005	chr19	dexseq_prepare_annotation2.py	exon	1067318	1067325	.	+	.	ENST00000591293+ENST00000587602+ENST00000536472+ENST00000313093__exon_number_005__gene_id_ENSG00000180448	HMHA1	ENSG00000180448.4	-1.20577223127764	-7.03694576127104	4.56747713480543e-11	1.43878800016396e-08
ENSG00000141367.60	ENSG00000141367	ENSG00000141367_061	chr17	dexseq_prepare_annotation2.py	exon	57772474	57773671	.	+	.	ENST00000269122__exon_number_061__gene_id_ENSG00000141367	CLTC	ENSG00000141367.60	-1.6414610432654	-7.14724746650423	4.60469247599036e-11	1.44687579483571e-08
ENSG00000152556.54	ENSG00000152556	ENSG00000152556_055	chr12	dexseq_prepare_annotation2.py	exon	48527154	48527263	.	+	.	ENST00000551804+ENST00000340802+ENST00000547587+ENST00000395233+ENST00000547581+ENST00000312352+ENST00000546964+ENST00000359794__exon_number_055__gene_id_ENSG00000152556	PFKM	ENSG00000152556.54	-0.468645196168896	-7.27503312816219	4.61507644350877e-11	1.44687579483571e-08
ENSG00000149179.6	ENSG00000149179	ENSG00000149179_007	chr11	dexseq_prepare_annotation2.py	exon	46958305	46958310	.	+	.	ENST00000527234+ENST00000528488+ENST00000378618+ENST00000278460+ENST00000536126+ENST00000525279+ENST00000533124+ENST00000531648+ENST00000522712__exon_number_007__gene_id_ENSG00000149179	C11orf49	ENSG00000149179.6	0.344572136211035	6.96207727471381	4.78043357882931e-11	1.49516556209129e-08
ENSG00000123607.7	ENSG00000123607	ENSG00000123607_008	chr2	dexseq_prepare_annotation2.py	exon	166727531	166727721	.	-	.	ENST00000486672__exon_number_008__gene_id_ENSG00000123607	TTC21B	ENSG00000123607.7	-0.312165190925894	-7.06510989574037	5.13796823514218e-11	1.60319184732848e-08
ENSG00000147642.18	ENSG00000147642	ENSG00000147642_019	chr8	dexseq_prepare_annotation2.py	exon	110597951	110598245	.	-	.	ENST00000526736__exon_number_019__gene_id_ENSG00000147642	SYBU	ENSG00000147642.18	-0.551850916536154	-6.95552152946976	5.20142193666869e-11	1.61916339287035e-08
ENSG00000114735.21	ENSG00000114735	ENSG00000114735_022	chr3	dexseq_prepare_annotation2.py	exon	50617275	50617370	.	+	.	ENST00000434410+ENST00000443894+ENST00000448997+ENST00000232854+ENST00000482974+ENST00000455834__exon_number_022__gene_id_ENSG00000114735	HEMK1	ENSG00000114735.21	-0.748128131234246	-7.20011821564636	5.28190080081879e-11	1.64034711270228e-08
ENSG00000183091.7	ENSG00000183091	ENSG00000183091_008	chr2	dexseq_prepare_annotation2.py	exon	152347721	152348196	.	-	.	ENST00000497809__exon_number_008__gene_id_ENSG00000183091	NEB	ENSG00000183091.7	0.426879119963136	7.03026895785833	5.3950403048211e-11	1.66952442184022e-08
ENSG00000147642.38	ENSG00000147642	ENSG00000147642_039	chr8	dexseq_prepare_annotation2.py	exon	110655162	110655176	.	-	.	ENST00000399066+ENST00000424158__exon_number_039__gene_id_ENSG00000147642	SYBU	ENSG00000147642.38	-0.625672401452701	-6.94888693982697	5.40114956000374e-11	1.66952442184022e-08
ENSG00000123384.12	ENSG00000123384	ENSG00000123384_013	chr12	dexseq_prepare_annotation2.py	exon	57548262	57548484	.	+	.	ENST00000554174+ENST00000243077__exon_number_013__gene_id_ENSG00000123384	LRP1	ENSG00000123384.12	-0.532927345278345	-7.00484195725024	5.45879785302231e-11	1.68340142762782e-08
ENSG00000008710.106	ENSG00000008710	ENSG00000008710_107	chr16	dexseq_prepare_annotation2.py	exon	2157806	2157883	.	-	.	ENST00000496574__exon_number_107__gene_id_ENSG00000008710	PKD1	ENSG00000008710.106	-0.954237503813942	-6.78711090152609	5.49168800860514e-11	1.68855629559366e-08
ENSG00000008710.108	ENSG00000008710	ENSG00000008710_109	chr16	dexseq_prepare_annotation2.py	exon	2158018	2158033	.	-	.	ENST00000487932+ENST00000473780+ENST00000488185+ENST00000262304+ENST00000423118__exon_number_109__gene_id_ENSG00000008710	PKD1	ENSG00000008710.108	-0.696887625950417	-6.78682843085228	5.50110015384183e-11	1.68855629559366e-08
ENSG00000147604.24	ENSG00000147604	ENSG00000147604_025	chr8	dexseq_prepare_annotation2.py	exon	74208000	74208024	.	-	.	ENST00000396466__exon_number_025__gene_id_ENSG00000147604	RPL7	ENSG00000147604.24	0.761347699690144	7.16737680885317	5.59450213933094e-11	1.71324164354063e-08
ENSG00000149269.11	ENSG00000149269	ENSG00000149269_012	chr11	dexseq_prepare_annotation2.py	exon	77047131	77047160	.	-	.	ENST00000533285+ENST00000356341+ENST00000278568+ENST00000530617+ENST00000528203+ENST00000527457+ENST00000527535+ENST00000525542__exon_number_012__gene_id_ENSG00000149269	PAK1	ENSG00000149269.11	1.2889628035386	7.09235461202893	5.64247030666036e-11	1.72393141397104e-08
ENSG00000198099.3	ENSG00000198099	ENSG00000198099_004	chr4	dexseq_prepare_annotation2.py	exon	100045515	100045529	.	-	.	ENST00000508393+ENST00000265512+ENST00000423445+ENST00000509471__exon_number_004__gene_id_ENSG00000198099	ADH4	ENSG00000198099.3	0.226550660776074	7.07619706853184	5.65692759201564e-11	1.72435694922624e-08
ENSG00000230768.18	ENSG00000230768	ENSG00000230768_019	chr1	dexseq_prepare_annotation2.py	exon	106161541	106161557	.	-	.	ENST00000610126+ENST00000435253__exon_number_019__gene_id_ENSG00000230768	RP11-251P6.1	ENSG00000230768.18	-0.431759960486222	-7.87731910568237	6.04051155080966e-11	1.83703925937388e-08
ENSG00000163482.25	ENSG00000163482	ENSG00000163482_026	chr2	dexseq_prepare_annotation2.py	exon	219545416	219545425	.	+	.	ENST00000392105+ENST00000392106+ENST00000295709+ENST00000440309+ENST00000414413+ENST00000422778__exon_number_026__gene_id_ENSG00000163482	STK36	ENSG00000163482.25	0.397924835906493	7.03457362113815	6.06602004370886e-11	1.84055598512424e-08
ENSG00000147606.ENSG00000214954.51	ENSG00000147606+ENSG00000214954	ENSG00000147606+ENSG00000214954_052	chr8	dexseq_prepare_annotation2.py	exon	92401566	92401666	.	+	.	ENST00000276609+ENST00000517930+ENST00000523719+ENST00000522181+ENST00000520249+ENST00000309536__exon_number_052__gene_id_ENSG00000147606+ENSG00000214954		ENSG00000147606.ENSG00000214954.51	-0.395400886270285	-7.33897529697791	6.15700013971268e-11	1.86387645513852e-08
ENSG00000148337.55	ENSG00000148337	ENSG00000148337_056	chr9	dexseq_prepare_annotation2.py	exon	130952724	130952746	.	-	.	ENST00000474442__exon_number_056__gene_id_ENSG00000148337	CIZ1	ENSG00000148337.55	-0.513732021531229	-6.83553373734555	6.18540324290116e-11	1.86818993872778e-08
ENSG00000174744.17	ENSG00000174744	ENSG00000174744_018	chr11	dexseq_prepare_annotation2.py	exon	66109567	66109592	.	-	.	ENST00000529544+ENST00000527375+ENST00000534617+ENST00000524699+ENST00000525127+ENST00000359957+ENST00000530756+ENST00000530238+ENST00000425825__exon_number_018__gene_id_ENSG00000174744	BRMS1	ENSG00000174744.17	0.344349867059504	7.69134334398137	6.40452892877112e-11	1.92995653938503e-08
ENSG00000140575.69	ENSG00000140575	ENSG00000140575_070	chr15	dexseq_prepare_annotation2.py	exon	91039946	91040463	.	+	.	ENST00000561086__exon_number_070__gene_id_ENSG00000140575	IQGAP1	ENSG00000140575.69	0.406699728114888	6.81023683666209	6.61139415657646e-11	1.98775556250163e-08
ENSG00000138698	ENSG00000138698	ENSG00000138698_001	chr4	dexseq_prepare_annotation2.py	exon	99182535	99182546	.	+	.	ENST00000509011__exon_number_001__gene_id_ENSG00000138698	RAP1GDS1	ENSG00000138698	-0.500322164796824	-7.0309260286102	6.66920940032367e-11	2.000580932568e-08
ENSG00000175183.3	ENSG00000175183	ENSG00000175183_004	chr12	dexseq_prepare_annotation2.py	exon	77252622	77252808	.	-	.	ENST00000552330+ENST00000311083+ENST00000548783+ENST00000546966__exon_number_004__gene_id_ENSG00000175183	CSRP2	ENSG00000175183.3	0.861863285076688	7.1719912366791	6.86502819669811e-11	2.05465156831245e-08
ENSG00000139908.1	ENSG00000139908	ENSG00000139908_002	chr14	dexseq_prepare_annotation2.py	exon	24674926	24674933	.	+	.	ENST00000339917+ENST00000554420__exon_number_002__gene_id_ENSG00000139908	TSSK4	ENSG00000139908.1	-0.346298707094366	-7.4374892862447	6.90182664411691e-11	2.06099161788168e-08
ENSG00000145362.60	ENSG00000145362	ENSG00000145362_061	chr4	dexseq_prepare_annotation2.py	exon	114262975	114262988	.	+	.	ENST00000357077+ENST00000509550+ENST00000504415+ENST00000394537+ENST00000506722+ENST00000264366+ENST00000503423+ENST00000514960+ENST00000504454__exon_number_061__gene_id_ENSG00000145362	ANK2	ENSG00000145362.60	0.825539239666779	6.87318495394657	6.98361885060852e-11	2.08070854368875e-08
ENSG00000187736.ENSG00000213901.54	ENSG00000187736+ENSG00000213901	ENSG00000187736+ENSG00000213901_055	chr2	dexseq_prepare_annotation2.py	exon	220033506	220033555	.	-	.	ENST00000295738+ENST00000421779+ENST00000465580+ENST00000455516+ENST00000318673+ENST00000409878+ENST00000430764+ENST00000409370+ENST00000414999+ENST00000497918__exon_number_055__gene_id_ENSG00000187736+ENSG00000213901		ENSG00000187736.ENSG00000213901.54	0.48315678004613	6.86114813383697	7.19465632472098e-11	2.13875743015151e-08
ENSG00000133818.10	ENSG00000133818	ENSG00000133818_011	chr11	dexseq_prepare_annotation2.py	exon	14316006	14316016	.	-	.	ENST00000526717__exon_number_011__gene_id_ENSG00000133818	RRAS2	ENSG00000133818.10	-0.532275328622921	-7.53182877842636	7.22656372062008e-11	2.14207509102978e-08
ENSG00000214021.ENSG00000241553.ENSG00000250151.73	ENSG00000214021+ENSG00000241553+ENSG00000250151	ENSG00000214021+ENSG00000241553+ENSG00000250151_074	chr3	dexseq_prepare_annotation2.py	exon	9860556	9860604	.	+	.	ENST00000473661+ENST00000397241+ENST00000383827+ENST00000496526+ENST00000422738+ENST00000310252+ENST00000426895+ENST00000474948+ENST00000427220+ENST00000427853+ENST00000496246+ENST00000443148+ENST00000483051+ENST00000547186__exon_number_074__gene_id_ENSG00000214021+ENSG00000241553+ENSG00000250151		ENSG00000214021.ENSG00000241553.ENSG00000250151.73	0.735188674890495	6.84719335832294	7.23827537805924e-11	2.14207509102978e-08
ENSG00000119242.6	ENSG00000119242	ENSG00000119242_007	chr12	dexseq_prepare_annotation2.py	exon	124422261	124422311	.	-	.	ENST00000539761+ENST00000535556+ENST00000545135+ENST00000545891+ENST00000238156__exon_number_007__gene_id_ENSG00000119242	CCDC92	ENSG00000119242.6	0.939770883771227	7.29890022248829	7.4712199723478e-11	2.20606573089539e-08
ENSG00000148343.36	ENSG00000148343	ENSG00000148343_037	chr9	dexseq_prepare_annotation2.py	exon	131830612	131830679	.	+	.	ENST00000439290+ENST00000471943__exon_number_037__gene_id_ENSG00000148343	FAM73B	ENSG00000148343.36	-1.03903849745091	-6.97305841603372	8.46677802048551e-11	2.49444887805322e-08
ENSG00000197355.9	ENSG00000197355	ENSG00000197355_010	chr9	dexseq_prepare_annotation2.py	exon	139973902	139974453	.	+	.	ENST00000474787__exon_number_010__gene_id_ENSG00000197355	UAP1L1	ENSG00000197355.9	0.433686627704126	7.60553033451087	9.22477947660489e-11	2.71171535313614e-08
ENSG00000186001.6	ENSG00000186001	ENSG00000186001_007	chr3	dexseq_prepare_annotation2.py	exon	197544047	197544173	.	+	.	ENST00000414675+ENST00000425562+ENST00000438796+ENST00000334859__exon_number_007__gene_id_ENSG00000186001	LRCH3	ENSG00000186001.6	-0.610395166328702	-7.04150492248592	9.71238316218867e-11	2.84870673069102e-08
ENSG00000105726.33	ENSG00000105726	ENSG00000105726_034	chr19	dexseq_prepare_annotation2.py	exon	19766125	19766260	.	-	.	ENST00000497762+ENST00000291503+ENST00000357324+ENST00000473243+ENST00000497156+ENST00000496082+ENST00000497556__exon_number_034__gene_id_ENSG00000105726	ATP13A1	ENSG00000105726.33	-0.713152499074281	-7.18072320371563	9.74048412783227e-11	2.85061423295859e-08
ENSG00000119689.1	ENSG00000119689	ENSG00000119689_002	chr14	dexseq_prepare_annotation2.py	exon	75348596	75348605	.	+	.	ENST00000334220+ENST00000556460__exon_number_002__gene_id_ENSG00000119689	DLST	ENSG00000119689.1	-0.728953908207477	-7.41029568514659	9.77197038630588e-11	2.85350183041535e-08
ENSG00000147642.39	ENSG00000147642	ENSG00000147642_040	chr8	dexseq_prepare_annotation2.py	exon	110655177	110655465	.	-	.	ENST00000399066__exon_number_040__gene_id_ENSG00000147642	SYBU	ENSG00000147642.39	-0.681759694030793	-6.8398258508231	1.00048275834218e-10	2.91504896927303e-08
ENSG00000123104.6	ENSG00000123104	ENSG00000123104_007	chr12	dexseq_prepare_annotation2.py	exon	26564146	26564252	.	-	.	ENST00000538984__exon_number_007__gene_id_ENSG00000123104	ITPR2	ENSG00000123104.6	-0.50648905351318	-6.87450447756057	1.00311859993945e-10	2.91629114028212e-08
ENSG00000139865.32	ENSG00000139865	ENSG00000139865_033	chr14	dexseq_prepare_annotation2.py	exon	38276525	38276665	.	+	.	ENST00000478811+ENST00000382320+ENST00000553443__exon_number_033__gene_id_ENSG00000139865	TTC6	ENSG00000139865.32	0.375125846956086	6.89276489952045	1.01375791268478e-10	2.9407446017459e-08
ENSG00000260565.2	ENSG00000260565	ENSG00000260565_003	chr16	dexseq_prepare_annotation2.py	exon	2711197	2711382	.	-	.	ENST00000564340+ENST00000568395+ENST00000569465__exon_number_003__gene_id_ENSG00000260565	ERVK13-1	ENSG00000260565.2	0.772356434149547	7.35291337600053	1.01950594916507e-10	2.95093314075436e-08
ENSG00000123104.20	ENSG00000123104	ENSG00000123104_021	chr12	dexseq_prepare_annotation2.py	exon	26639750	26639866	.	-	.	ENST00000451599__exon_number_021__gene_id_ENSG00000123104	ITPR2	ENSG00000123104.20	-0.713508591174218	-6.87000540242762	1.02845879715091e-10	2.97033303541258e-08
ENSG00000030582.56	ENSG00000030582	ENSG00000030582_057	chr17	dexseq_prepare_annotation2.py	exon	42430412	42430450	.	+	.	ENST00000053867+ENST00000589265+ENST00000586242__exon_number_057__gene_id_ENSG00000030582	GRN	ENSG00000030582.56	-0.636265475234821	-6.83795439945773	1.05863998982593e-10	3.05082478116038e-08
ENSG00000113360.69	ENSG00000113360	ENSG00000113360_070	chr5	dexseq_prepare_annotation2.py	exon	31527611	31527687	.	-	.	ENST00000504361__exon_number_070__gene_id_ENSG00000113360	DROSHA	ENSG00000113360.69	-0.544865788355964	-6.76821716750923	1.1805237226178e-10	3.39466154903873e-08
ENSG00000108387.8	ENSG00000108387	ENSG00000108387_009	chr17	dexseq_prepare_annotation2.py	exon	56598151	56598203	.	-	.	ENST00000426861+ENST00000457347+ENST00000393086+ENST00000317268+ENST00000583114+ENST00000584488+ENST00000582270+ENST00000317256+ENST00000412945+ENST00000580796+ENST00000580844+ENST00000583273+ENST00000577440__exon_number_009__gene_id_ENSG00000108387	SEPT4	ENSG00000108387.8	0.231404460403491	6.96061848109804	1.2359142825569e-10	3.54621422448086e-08
ENSG00000150093.12	ENSG00000150093	ENSG00000150093_013	chr10	dexseq_prepare_annotation2.py	exon	33200814	33200992	.	-	.	ENST00000374956+ENST00000494395+ENST00000396033+ENST00000423113+ENST00000302278__exon_number_013__gene_id_ENSG00000150093	ITGB1	ENSG00000150093.12	-0.584921472192768	-7.12653436833694	1.27192145628654e-10	3.64161321415071e-08
ENSG00000149968.1	ENSG00000149968	ENSG00000149968_002	chr11	dexseq_prepare_annotation2.py	exon	102707228	102707259	.	-	.	ENST00000434103__exon_number_002__gene_id_ENSG00000149968	MMP3	ENSG00000149968.1	0.179525014883788	7.26157432635015	1.27604671192344e-10	3.64243626601397e-08
ENSG00000132953	ENSG00000132953	ENSG00000132953_001	chr13	dexseq_prepare_annotation2.py	exon	21351469	21353013	.	-	.	ENST00000400602__exon_number_001__gene_id_ENSG00000132953	XPO4	ENSG00000132953	-0.400682875965345	-7.09832356514156	1.27772827163414e-10	3.64243626601397e-08
ENSG00000140943.3	ENSG00000140943	ENSG00000140943_004	chr16	dexseq_prepare_annotation2.py	exon	84089610	84089740	.	-	.	ENST00000343411+ENST00000570064+ENST00000562886+ENST00000562906__exon_number_004__gene_id_ENSG00000140943	MBTPS1	ENSG00000140943.3	0.458663404723864	6.81709935557009	1.30983140194887e-10	3.72590575604369e-08
ENSG00000113360.76	ENSG00000113360	ENSG00000113360_077	chr5	dexseq_prepare_annotation2.py	exon	31532182	31532216	.	-	.	ENST00000513349__exon_number_077__gene_id_ENSG00000113360	DROSHA	ENSG00000113360.76	-0.6208112409192	-6.74479189938895	1.34935686286675e-10	3.83008416378616e-08
ENSG00000175224.68	ENSG00000175224	ENSG00000175224_069	chr11	dexseq_prepare_annotation2.py	exon	46689422	46689437	.	+	.	ENST00000529395+ENST00000312040+ENST00000526508+ENST00000533316+ENST00000528494+ENST00000524625+ENST00000434074+ENST00000451945+ENST00000530500+ENST00000525009+ENST00000532067+ENST00000529655+ENST00000359513__exon_number_069__gene_id_ENSG00000175224	ATG13	ENSG00000175224.68	-0.492457296227194	-6.87057749725633	1.3761918892232e-10	3.89787156812857e-08
ENSG00000168397.52	ENSG00000168397	ENSG00000168397_053	chr2	dexseq_prepare_annotation2.py	exon	242610857	242610984	.	+	.	ENST00000494132+ENST00000460211+ENST00000482507+ENST00000494465__exon_number_053__gene_id_ENSG00000168397	ATG4B	ENSG00000168397.52	0.297411505800351	6.7644215458238	1.40408751153374e-10	3.96836621996393e-08
ENSG00000205352.ENSG00000257379.ENSG00000197111.91	ENSG00000205352+ENSG00000257379+ENSG00000197111	ENSG00000205352+ENSG00000257379+ENSG00000197111_092	chr12	dexseq_prepare_annotation2.py	exon	53873190	53873398	.	+	.	ENST00000562264+ENST00000547859+ENST00000359282+ENST00000547048+ENST00000550585+ENST00000549863+ENST00000548933+ENST00000550733+ENST00000552819+ENST00000437231+ENST00000455667+ENST00000439930+ENST00000552296+ENST00000546463+ENST00000359462+ENST00000603815+ENST00000447282__exon_number_092__gene_id_ENSG00000205352+ENSG00000257379+ENSG00000197111		ENSG00000205352.ENSG00000257379.ENSG00000197111.91	-0.491265079184607	-6.84773438320358	1.46156930706867e-10	4.12200020729444e-08
ENSG00000148700.10	ENSG00000148700	ENSG00000148700_011	chr10	dexseq_prepare_annotation2.py	exon	111836763	111836876	.	+	.	ENST00000473669+ENST00000468345__exon_number_011__gene_id_ENSG00000148700	ADD3	ENSG00000148700.10	0.364406656390262	6.80515438936259	1.47207392292947e-10	4.14277383666556e-08
ENSG00000178057.17	ENSG00000178057	ENSG00000178057_018	chr3	dexseq_prepare_annotation2.py	exon	49060722	49060928	.	+	.	ENST00000326925__exon_number_018__gene_id_ENSG00000178057	NDUFAF3	ENSG00000178057.17	0.64293393778632	7.42602795283318	1.49687437612009e-10	4.20360542883698e-08
ENSG00000263053.ENSG00000171282.4	ENSG00000263053+ENSG00000171282	ENSG00000263053+ENSG00000171282_005	chr17	dexseq_prepare_annotation2.py	exon	79375212	79375658	.	+	.	ENST00000572324__exon_number_005__gene_id_ENSG00000263053+ENSG00000171282		ENSG00000263053.ENSG00000171282.4	0.420567347209903	6.86303469379346	1.53172282853196e-10	4.29233615057911e-08
ENSG00000228192	ENSG00000228192	ENSG00000228192_001	chr1	dexseq_prepare_annotation2.py	exon	43300352	43300802	.	-	.	ENST00000414798__exon_number_001__gene_id_ENSG00000228192	RP11-342M1.3	ENSG00000228192	0.391550088580282	7.41943501212691	1.54036785658505e-10	4.30741679353701e-08
ENSG00000164307.23	ENSG00000164307	ENSG00000164307_024	chr5	dexseq_prepare_annotation2.py	exon	96129217	96129374	.	-	.	ENST00000503311__exon_number_024__gene_id_ENSG00000164307	ERAP1	ENSG00000164307.23	-0.78678302691398	-6.90204487152445	1.55017824890864e-10	4.32568555426964e-08
ENSG00000140943.5	ENSG00000140943	ENSG00000140943_006	chr16	dexseq_prepare_annotation2.py	exon	84092907	84092907	.	-	.	ENST00000343411+ENST00000564049+ENST00000570064+ENST00000562886__exon_number_006__gene_id_ENSG00000140943	MBTPS1	ENSG00000140943.5	0.654953479183701	6.78617727633571	1.55452396066182e-10	4.32866051729603e-08
ENSG00000181191.18	ENSG00000181191	ENSG00000181191_019	chrX	dexseq_prepare_annotation2.py	exon	68385295	68385364	.	-	.	ENST00000374571+ENST00000361478__exon_number_019__gene_id_ENSG00000181191	PJA1	ENSG00000181191.18	-0.382494536837766	-7.35731395648022	1.5689108533244e-10	4.35952433070698e-08
ENSG00000175356.16	ENSG00000175356	ENSG00000175356_017	chr11	dexseq_prepare_annotation2.py	exon	9049073	9049086	.	-	.	ENST00000519535+ENST00000520467+ENST00000309263+ENST00000457346+ENST00000528651__exon_number_017__gene_id_ENSG00000175356	SCUBE2	ENSG00000175356.16	-0.627091438070843	-6.95923758025713	1.6388236094204e-10	4.54422375126427e-08
ENSG00000159842.13	ENSG00000159842	ENSG00000159842_014	chr17	dexseq_prepare_annotation2.py	exon	910509	910552	.	-	.	ENST00000291107+ENST00000544583+ENST00000571797+ENST00000573559+ENST00000302538+ENST00000572650+ENST00000574437+ENST00000572585+ENST00000536794+ENST00000543210+ENST00000570688__exon_number_014__gene_id_ENSG00000159842	ABR	ENSG00000159842.13	0.473163390264084	6.87275165083679	1.67636660600912e-10	4.63858020113064e-08
ENSG00000213221.ENSG00000187796.9	ENSG00000213221+ENSG00000187796	ENSG00000213221+ENSG00000187796_010	chr9	dexseq_prepare_annotation2.py	exon	139258409	139258614	.	-	.	ENST00000481053+ENST00000460290+ENST00000371732+ENST00000371734+ENST00000485975__exon_number_010__gene_id_ENSG00000213221+ENSG00000187796		ENSG00000213221.ENSG00000187796.9	0.544023521609715	7.3949321666968	1.71333824850639e-10	4.73096419966238e-08
ENSG00000255103.ENSG00000127603.45	ENSG00000255103+ENSG00000127603	ENSG00000255103+ENSG00000127603_046	chr1	dexseq_prepare_annotation2.py	exon	39757582	39757710	.	+	.	ENST00000372915+ENST00000361689+ENST00000539005+ENST00000496804+ENST00000524432+ENST00000567887+ENST00000564288+ENST00000317713+ENST00000530262+ENST00000545844__exon_number_046__gene_id_ENSG00000255103+ENSG00000127603		ENSG00000255103.ENSG00000127603.45	-0.413686668643825	-6.96739980935538	1.73973683637947e-10	4.79382850856062e-08
ENSG00000014641.6	ENSG00000014641	ENSG00000014641_007	chr2	dexseq_prepare_annotation2.py	exon	63816119	63816130	.	+	.	ENST00000485781+ENST00000436321+ENST00000233114+ENST00000485155+ENST00000442225+ENST00000409908+ENST00000462944+ENST00000409476__exon_number_007__gene_id_ENSG00000014641	MDH1	ENSG00000014641.6	0.392113101238092	7.03554786300648	1.7446822928461e-10	4.79744013475357e-08
ENSG00000200469.ENSG00000163644.28	ENSG00000200469+ENSG00000163644	ENSG00000200469+ENSG00000163644_029	chr4	dexseq_prepare_annotation2.py	exon	89205743	89205783	.	-	.	ENST00000508256+ENST00000315194+ENST00000608933+ENST00000514204__exon_number_029__gene_id_ENSG00000200469+ENSG00000163644		ENSG00000200469.ENSG00000163644.28	1.31599647580438	7.08857256167665	1.76591992225769e-10	4.84574300829415e-08
ENSG00000196352.28	ENSG00000196352	ENSG00000196352_029	chr1	dexseq_prepare_annotation2.py	exon	207520792	207520906	.	+	.	ENST00000367065+ENST00000482390__exon_number_029__gene_id_ENSG00000196352	CD55	ENSG00000196352.28	-0.473846516474236	-6.79064916803411	1.77371270381627e-10	4.85702888695646e-08
ENSG00000099904.22	ENSG00000099904	ENSG00000099904_023	chr22	dexseq_prepare_annotation2.py	exon	20135530	20135530	.	+	.	ENST00000334554__exon_number_023__gene_id_ENSG00000099904	ZDHHC8	ENSG00000099904.22	-0.337168245289052	-7.45057063778063	1.78152323755821e-10	4.86831654407521e-08
ENSG00000114735.22	ENSG00000114735	ENSG00000114735_023	chr3	dexseq_prepare_annotation2.py	exon	50617371	50617546	.	+	.	ENST00000448997+ENST00000482974__exon_number_023__gene_id_ENSG00000114735	HEMK1	ENSG00000114735.22	-0.633569482921887	-6.95899757493859	1.81572829883301e-10	4.93357736820166e-08
ENSG00000135655	ENSG00000135655	ENSG00000135655_001	chr12	dexseq_prepare_annotation2.py	exon	62654119	62654136	.	+	.	ENST00000353364__exon_number_001__gene_id_ENSG00000135655	USP15	ENSG00000135655	0.844122023515168	6.95896565218233	1.81602318330702e-10	4.93357736820166e-08
ENSG00000105193	ENSG00000105193	ENSG00000105193_001	chr19	dexseq_prepare_annotation2.py	exon	39923847	39923856	.	-	.	ENST00000251453+ENST00000339471+ENST00000599539__exon_number_001__gene_id_ENSG00000105193	RPS16	ENSG00000105193	0.72437282608846	7.22731996693016	1.81661863271358e-10	4.93357736820166e-08
ENSG00000177483.ENSG00000124831	ENSG00000177483+ENSG00000124831	ENSG00000177483+ENSG00000124831_001	chr2	dexseq_prepare_annotation2.py	exon	238536219	238536249	.	+	.	ENST00000308482__exon_number_001__gene_id_ENSG00000177483+ENSG00000124831		ENSG00000177483.ENSG00000124831	0.386003059721485	7.07898726429943	1.84991830749409e-10	5.01369645933325e-08
ENSG00000181355.30	ENSG00000181355	ENSG00000181355_031	chr6	dexseq_prepare_annotation2.py	exon	9900646	9900722	.	-	.	ENST00000492094+ENST00000466385+ENST00000472329+ENST00000316020+ENST00000469426+ENST00000491508+ENST00000469656+ENST00000486246__exon_number_031__gene_id_ENSG00000181355	OFCC1	ENSG00000181355.30	0.519546678506691	7.26273717380865	1.90429618985337e-10	5.14418170962959e-08
ENSG00000105229.6	ENSG00000105229	ENSG00000105229_007	chr19	dexseq_prepare_annotation2.py	exon	4018433	4018734	.	+	.	ENST00000596144__exon_number_007__gene_id_ENSG00000105229	PIAS4	ENSG00000105229.6	-1.0885995251055	-7.3704040897963	1.9058587568634e-10	5.14418170962959e-08
ENSG00000141447.ENSG00000265750	ENSG00000141447+ENSG00000265750	ENSG00000141447+ENSG00000265750_001	chr18	dexseq_prepare_annotation2.py	exon	21739473	21739792	.	-	.	ENST00000583267__exon_number_001__gene_id_ENSG00000141447+ENSG00000265750		ENSG00000141447.ENSG00000265750	0.339792979474321	6.79366046393434	2.08264525480591e-10	5.60988126308821e-08
ENSG00000138399.24	ENSG00000138399	ENSG00000138399_025	chr2	dexseq_prepare_annotation2.py	exon	170428163	170428681	.	-	.	ENST00000445210+ENST00000453153+ENST00000438035+ENST00000453929__exon_number_025__gene_id_ENSG00000138399	FASTKD1	ENSG00000138399.24	-0.452886368850661	-7.07755350165908	2.16371306048552e-10	5.81637799241064e-08
ENSG00000092148.73	ENSG00000092148	ENSG00000092148_074	chr14	dexseq_prepare_annotation2.py	exon	31672277	31672842	.	-	.	ENST00000556474__exon_number_074__gene_id_ENSG00000092148	HECTD1	ENSG00000092148.73	-0.355443351480913	-6.71075454775838	2.24936953208784e-10	6.03434523986199e-08
ENSG00000100031.ENSG00000100028.89	ENSG00000100031+ENSG00000100028	ENSG00000100031+ENSG00000100028_090	chr22	dexseq_prepare_annotation2.py	exon	25024964	25024968	.	+	.	ENST00000400383+ENST00000400380+ENST00000406383+ENST00000400382+ENST00000403838__exon_number_090__gene_id_ENSG00000100031+ENSG00000100028		ENSG00000100031.ENSG00000100028.89	-0.728854358794644	-6.56356142763415	2.36323561672204e-10	6.31868050664203e-08
ENSG00000112159.110	ENSG00000112159	ENSG00000112159_111	chr6	dexseq_prepare_annotation2.py	exon	90529225	90529437	.	-	.	ENST00000369393+ENST00000428876+ENST00000439638__exon_number_111__gene_id_ENSG00000112159	MDN1	ENSG00000112159.110	-0.384361392920498	-6.53796008344698	2.36493330475586e-10	6.31868050664203e-08
ENSG00000133624	ENSG00000133624	ENSG00000133624_001	chr7	dexseq_prepare_annotation2.py	exon	149244245	149244249	.	-	.	ENST00000463567__exon_number_001__gene_id_ENSG00000133624	ZNF767	ENSG00000133624	-1.81397007000399	-7.45405623097061	2.37933206495569e-10	6.34430869877519e-08
ENSG00000133030.15	ENSG00000133030	ENSG00000133030_016	chr17	dexseq_prepare_annotation2.py	exon	17039652	17039764	.	+	.	ENST00000466186+ENST00000444976+ENST00000395804+ENST00000584936+ENST00000341712+ENST00000395811+ENST00000584067__exon_number_016__gene_id_ENSG00000133030	MPRIP	ENSG00000133030.15	0.352396648919717	6.92140537797883	2.44115861045049e-10	6.49604118298669e-08
ENSG00000118515.22	ENSG00000118515	ENSG00000118515_023	chr6	dexseq_prepare_annotation2.py	exon	134493455	134493737	.	-	.	ENST00000474427__exon_number_023__gene_id_ENSG00000118515	SGK1	ENSG00000118515.22	0.266848111771652	6.62156224114896	2.46893576146168e-10	6.55673829544876e-08
ENSG00000165949.11	ENSG00000165949	ENSG00000165949_012	chr14	dexseq_prepare_annotation2.py	exon	94577161	94577271	.	+	.	ENST00000555744__exon_number_012__gene_id_ENSG00000165949	IFI27	ENSG00000165949.11	-0.624296960210735	-6.93160475518665	2.5921719050802e-10	6.87019247806677e-08
ENSG00000187527.3	ENSG00000187527	ENSG00000187527_004	chr3	dexseq_prepare_annotation2.py	exon	192997155	192997243	.	-	.	ENST00000495496+ENST00000342358__exon_number_004__gene_id_ENSG00000187527	ATP13A5	ENSG00000187527.3	0.51747756572825	6.80370181835991	2.60036429009834e-10	6.87809382608216e-08
ENSG00000163781.3	ENSG00000163781	ENSG00000163781_004	chr3	dexseq_prepare_annotation2.py	exon	133319417	133320237	.	-	.	ENST00000260810__exon_number_004__gene_id_ENSG00000163781	TOPBP1	ENSG00000163781.3	-0.763630757802583	-6.8172162387888	2.61830347969065e-10	6.9116927935482e-08
ENSG00000135336.18	ENSG00000135336	ENSG00000135336_019	chr6	dexseq_prepare_annotation2.py	exon	88331668	88331731	.	+	.	ENST00000417380+ENST00000546266+ENST00000392844+ENST00000257789__exon_number_019__gene_id_ENSG00000135336	ORC3	ENSG00000135336.18	-0.512308434437709	-6.92791339364185	2.64027093771426e-10	6.95577007039979e-08
ENSG00000170852	ENSG00000170852	ENSG00000170852_001	chr7	dexseq_prepare_annotation2.py	exon	32907784	32910419	.	-	.	ENST00000304056__exon_number_001__gene_id_ENSG00000170852	KBTBD2	ENSG00000170852	0.40494712935272	7.23730473733587	2.66947015251427e-10	7.01868578665445e-08
ENSG00000077616.5	ENSG00000077616	ENSG00000077616_006	chr11	dexseq_prepare_annotation2.py	exon	89867863	89867874	.	+	.	ENST00000534061+ENST00000529090+ENST00000524501+ENST00000527493__exon_number_006__gene_id_ENSG00000077616	NAALAD2	ENSG00000077616.5	-0.272222899016561	-6.99877479257129	2.72711651382883e-10	7.15599710590934e-08
ENSG00000181381.67	ENSG00000181381	ENSG00000181381_068	chr4	dexseq_prepare_annotation2.py	exon	169411509	169411601	.	-	.	ENST00000505150+ENST00000512958__exon_number_068__gene_id_ENSG00000181381	DDX60L	ENSG00000181381.67	-0.288006982289407	-6.94293070074009	2.75763590621988e-10	7.22172317440774e-08
ENSG00000171766.39	ENSG00000171766	ENSG00000171766_040	chr15	dexseq_prepare_annotation2.py	exon	45694137	45694416	.	-	.	ENST00000561148+ENST00000458245__exon_number_040__gene_id_ENSG00000171766	GATM	ENSG00000171766.39	0.356866328109979	6.77299058687523	2.84008299676122e-10	7.42290840745585e-08
ENSG00000187736.ENSG00000213901.40	ENSG00000187736+ENSG00000213901	ENSG00000187736+ENSG00000213901_041	chr2	dexseq_prepare_annotation2.py	exon	220029300	220029890	.	-	.	ENST00000497918__exon_number_041__gene_id_ENSG00000187736+ENSG00000213901		ENSG00000187736.ENSG00000213901.40	0.451103465978177	6.61858378264985	2.85281595856329e-10	7.44145203041209e-08
ENSG00000116337.74	ENSG00000116337	ENSG00000116337_075	chr1	dexseq_prepare_annotation2.py	exon	110174164	110174190	.	+	.	ENST00000476688+ENST00000369840+ENST00000393688+ENST00000256578+ENST00000342115__exon_number_075__gene_id_ENSG00000116337	AMPD2	ENSG00000116337.74	0.324323750479671	6.63413389384468	2.91280423124499e-10	7.58294289691448e-08
ENSG00000114416.3	ENSG00000114416	ENSG00000114416_004	chr3	dexseq_prepare_annotation2.py	exon	180630090	180630269	.	+	.	ENST00000357559__exon_number_004__gene_id_ENSG00000114416	FXR1	ENSG00000114416.3	-0.779113466607179	-6.60467638412252	2.98366566179212e-10	7.75212723166572e-08
ENSG00000174292.15	ENSG00000174292	ENSG00000174292_016	chr17	dexseq_prepare_annotation2.py	exon	7287038	7287047	.	+	.	ENST00000311668+ENST00000575268+ENST00000576812+ENST00000570896__exon_number_016__gene_id_ENSG00000174292	TNK1	ENSG00000174292.15	0.293735995184086	6.81985470937847	3.05334326474946e-10	7.91757703001476e-08
ENSG00000153107.24	ENSG00000153107	ENSG00000153107_025	chr2	dexseq_prepare_annotation2.py	exon	112561282	112561416	.	-	.	ENST00000485325+ENST00000341068+ENST00000427997__exon_number_025__gene_id_ENSG00000153107	ANAPC1	ENSG00000153107.24	0.632699167318288	7.15311828253833	3.1209195463253e-10	8.07693978588987e-08
ENSG00000188037.5	ENSG00000188037	ENSG00000188037_006	chr7	dexseq_prepare_annotation2.py	exon	143018808	143018941	.	+	.	ENST00000343257+ENST00000495612+ENST00000455478+ENST00000432192__exon_number_006__gene_id_ENSG00000188037	CLCN1	ENSG00000188037.5	-0.738469669707699	-7.03184668503874	3.14739100393458e-10	8.12457507771934e-08
ENSG00000156113.68	ENSG00000156113	ENSG00000156113_069	chr10	dexseq_prepare_annotation2.py	exon	79398128	79398353	.	-	.	ENST00000286627__exon_number_069__gene_id_ENSG00000156113	KCNMA1	ENSG00000156113.68	0.551541140074033	6.72793303047659	3.15163684561649e-10	8.12457507771934e-08
ENSG00000142945.25	ENSG00000142945	ENSG00000142945_026	chr1	dexseq_prepare_annotation2.py	exon	45223721	45223812	.	+	.	ENST00000372217+ENST00000372224+ENST00000372222+ENST00000372218__exon_number_026__gene_id_ENSG00000142945	KIF2C	ENSG00000142945.25	-1.11366893011468	-7.10605515244566	3.16672480637377e-10	8.14755699305383e-08
ENSG00000079102.80	ENSG00000079102	ENSG00000079102_081	chr8	dexseq_prepare_annotation2.py	exon	93107490	93107490	.	-	.	ENST00000523290__exon_number_081__gene_id_ENSG00000079102	RUNX1T1	ENSG00000079102.80	0.346803172247244	6.77955496027079	3.18515193510866e-10	8.17902400021638e-08
ENSG00000100031.ENSG00000100028.85	ENSG00000100031+ENSG00000100028	ENSG00000100031+ENSG00000100028_086	chr22	dexseq_prepare_annotation2.py	exon	25024807	25024935	.	+	.	ENST00000401885+ENST00000466310+ENST00000404223+ENST00000248923+ENST00000403838+ENST00000406383+ENST00000404532+ENST00000490087+ENST00000425895+ENST00000400380+ENST00000400382+ENST00000400383__exon_number_086__gene_id_ENSG00000100031+ENSG00000100028		ENSG00000100031.ENSG00000100028.85	-0.541982792113867	-6.5105222304395	3.2206539123997e-10	8.2541294871808e-08
ENSG00000140009.ENSG00000214770.41	ENSG00000140009+ENSG00000214770	ENSG00000140009+ENSG00000214770_042	chr14	dexseq_prepare_annotation2.py	exon	64804119	64804247	.	-	.	ENST00000359491__exon_number_042__gene_id_ENSG00000140009+ENSG00000214770		ENSG00000140009.ENSG00000214770.41	0.741045985524475	6.77579757021555	3.24795097758681e-10	8.30795646569241e-08
ENSG00000166748.19	ENSG00000166748	ENSG00000166748_020	chr15	dexseq_prepare_annotation2.py	exon	86838486	86838639	.	+	.	ENST00000568785+ENST00000441037+ENST00000389298+ENST00000421325+ENST00000567715__exon_number_020__gene_id_ENSG00000166748	AGBL1	ENSG00000166748.19	0.311026300846584	7.0161203706719	3.38916197304788e-10	8.65239285297182e-08
ENSG00000213599.ENSG00000261052.ENSG00000132207.45	ENSG00000213599+ENSG00000261052+ENSG00000132207	ENSG00000213599+ENSG00000261052+ENSG00000132207_046	chr16	dexseq_prepare_annotation2.py	exon	30214328	30214398	.	+	.	ENST00000569959+ENST00000567309+ENST00000562257+ENST00000561549__exon_number_046__gene_id_ENSG00000213599+ENSG00000261052+ENSG00000132207		ENSG00000213599.ENSG00000261052.ENSG00000132207.45	-1.39805250801596	-7.04290122122555	3.53281351815722e-10	9.00171796591766e-08
ENSG00000140575.68	ENSG00000140575	ENSG00000140575_069	chr15	dexseq_prepare_annotation2.py	exon	91038001	91038067	.	+	.	ENST00000558957+ENST00000268182+ENST00000560738__exon_number_069__gene_id_ENSG00000140575	IQGAP1	ENSG00000140575.68	0.365383896982868	6.51892504054209	3.60530486747806e-10	9.15766019132149e-08
ENSG00000078098	ENSG00000078098	ENSG00000078098_001	chr2	dexseq_prepare_annotation2.py	exon	163027194	163027194	.	-	.	ENST00000422436+ENST00000462608__exon_number_001__gene_id_ENSG00000078098	FAP	ENSG00000078098	-0.501305698054263	-6.86510948704137	3.60789109577172e-10	9.15766019132149e-08
ENSG00000068878.13	ENSG00000068878	ENSG00000068878_014	chr2	dexseq_prepare_annotation2.py	exon	54112827	54112912	.	-	.	ENST00000421748+ENST00000389993+ENST00000404125+ENST00000476586__exon_number_014__gene_id_ENSG00000068878	PSME4	ENSG00000068878.13	-1.06877665251523	-7.0021222930777	3.61980216784688e-10	9.17025812917032e-08
ENSG00000173406.ENSG00000162600.16	ENSG00000173406+ENSG00000162600	ENSG00000173406+ENSG00000162600_017	chr1	dexseq_prepare_annotation2.py	exon	57536407	57536695	.	-	.	ENST00000371230__exon_number_017__gene_id_ENSG00000173406+ENSG00000162600		ENSG00000173406.ENSG00000162600.16	-0.315858125531263	-6.52346830087001	3.86372492971466e-10	9.7694506900992e-08
ENSG00000174744.12	ENSG00000174744	ENSG00000174744_013	chr11	dexseq_prepare_annotation2.py	exon	66108518	66108676	.	-	.	ENST00000534617__exon_number_013__gene_id_ENSG00000174744	BRMS1	ENSG00000174744.12	-0.498859991999372	-7.26747077327085	3.87125071107423e-10	9.769763649202e-08
ENSG00000241015.ENSG00000160336.5	ENSG00000241015+ENSG00000160336	ENSG00000241015+ENSG00000160336_006	chr19	dexseq_prepare_annotation2.py	exon	53945861	53947923	.	+	.	ENST00000424846__exon_number_006__gene_id_ENSG00000241015+ENSG00000160336		ENSG00000241015.ENSG00000160336.5	-0.578492628792691	-6.87323296387525	3.88630859323837e-10	9.78904768328905e-08
ENSG00000105576.47	ENSG00000105576	ENSG00000105576_048	chr19	dexseq_prepare_annotation2.py	exon	12826447	12826523	.	-	.	ENST00000588484+ENST00000425528+ENST00000592287+ENST00000588216+ENST00000586775+ENST00000587654+ENST00000450764+ENST00000585886+ENST00000356861+ENST00000441499__exon_number_048__gene_id_ENSG00000105576	TNPO2	ENSG00000105576.47	-0.481589722962094	-6.55914939088634	3.97955411165189e-10	1.00048264397849e-07
ENSG00000215296.2	ENSG00000215296	ENSG00000215296_003	chr15	dexseq_prepare_annotation2.py	exon	33528833	33529123	.	-	.	ENST00000529696__exon_number_003__gene_id_ENSG00000215296	TMCO5B	ENSG00000215296.2	0.415194816757715	7.32570175923532	4.04395200109638e-10	1.01473980365154e-07
ENSG00000139865.53	ENSG00000139865	ENSG00000139865_054	chr14	dexseq_prepare_annotation2.py	exon	38437650	38437793	.	+	.	ENST00000533625__exon_number_054__gene_id_ENSG00000139865	TTC6	ENSG00000139865.53	0.650588787677075	6.63592320003277	4.10459902638354e-10	1.02800344647877e-07
ENSG00000123104.52	ENSG00000123104	ENSG00000123104_053	chr12	dexseq_prepare_annotation2.py	exon	26812046	26812218	.	-	.	ENST00000381340__exon_number_053__gene_id_ENSG00000123104	ITPR2	ENSG00000123104.52	0.340054766575197	6.60282937927476	4.45185714176995e-10	1.11286310687108e-07
ENSG00000173120.1	ENSG00000173120	ENSG00000173120_002	chr11	dexseq_prepare_annotation2.py	exon	66887158	66887361	.	+	.	ENST00000398645+ENST00000529006__exon_number_002__gene_id_ENSG00000173120	KDM2A	ENSG00000173120.1	1.04608209015741	7.23244538217772	4.48980485068822e-10	1.12022752860612e-07
ENSG00000177156.11	ENSG00000177156	ENSG00000177156_012	chr11	dexseq_prepare_annotation2.py	exon	759009	759057	.	+	.	ENST00000530119+ENST00000528097+ENST00000530440+ENST00000319006+ENST00000533796+ENST00000528070__exon_number_012__gene_id_ENSG00000177156	TALDO1	ENSG00000177156.11	0.424101212648942	6.79558469459148	4.58545715466039e-10	1.14069953367799e-07
ENSG00000114735.23	ENSG00000114735	ENSG00000114735_024	chr3	dexseq_prepare_annotation2.py	exon	50617547	50617660	.	+	.	ENST00000434410+ENST00000443894+ENST00000448997+ENST00000232854+ENST00000482974+ENST00000455834__exon_number_024__gene_id_ENSG00000114735	HEMK1	ENSG00000114735.23	-0.722293840480724	-6.77575117055386	4.58914031868816e-10	1.14069953367799e-07
ENSG00000147642.40	ENSG00000147642	ENSG00000147642_041	chr8	dexseq_prepare_annotation2.py	exon	110655466	110655655	.	-	.	ENST00000528569+ENST00000399066__exon_number_041__gene_id_ENSG00000147642	SYBU	ENSG00000147642.40	-0.579784762563574	-6.55964797221275	4.7498266808638e-10	1.17842128562754e-07
ENSG00000163482.31	ENSG00000163482	ENSG00000163482_032	chr2	dexseq_prepare_annotation2.py	exon	219553560	219553599	.	+	.	ENST00000392105+ENST00000392106+ENST00000295709+ENST00000440309+ENST00000414413+ENST00000480709+ENST00000422778__exon_number_032__gene_id_ENSG00000163482	STK36	ENSG00000163482.31	0.313195633996934	6.64210504211362	4.96549257894763e-10	1.22961619983141e-07
ENSG00000258818.ENSG00000259171.ENSG00000214274	ENSG00000258818+ENSG00000259171+ENSG00000214274	ENSG00000258818+ENSG00000259171+ENSG00000214274_001	chr14	dexseq_prepare_annotation2.py	exon	21152259	21152335	.	+	.	ENST00000555835__exon_number_001__gene_id_ENSG00000258818+ENSG00000259171+ENSG00000214274		ENSG00000258818.ENSG00000259171.ENSG00000214274	0.731114215366304	7.00708686455871	4.97610124712458e-10	1.22993567678929e-07
ENSG00000261771.ENSG00000260916.ENSG00000207964.ENSG00000256061.59	ENSG00000261771+ENSG00000260916+ENSG00000207964+ENSG00000256061	ENSG00000261771+ENSG00000260916+ENSG00000207964+ENSG00000256061_060	chr15	dexseq_prepare_annotation2.py	exon	55790405	55790539	.	-	.	ENST00000348518+ENST00000565113+ENST00000519017+ENST00000448430+ENST00000457155+ENST00000524160+ENST00000568310+ENST00000522437+ENST00000380679+ENST00000321149__exon_number_060__gene_id_ENSG00000261771+ENSG00000260916+ENSG00000207964+ENSG00000256061		ENSG00000261771.ENSG00000260916.ENSG00000207964.ENSG00000256061.59	0.847468118135252	6.55755536315775	5.00012627823949e-10	1.23356386394818e-07
ENSG00000175137.11	ENSG00000175137	ENSG00000175137_012	chr1	dexseq_prepare_annotation2.py	exon	249111046	249111083	.	-	.	ENST00000411742+ENST00000366472+ENST00000475978__exon_number_012__gene_id_ENSG00000175137	SH3BP5L	ENSG00000175137.11	0.201055251055027	6.96423458789895	5.0860841072733e-10	1.25091842680558e-07
ENSG00000166535.26	ENSG00000166535	ENSG00000166535_027	chr12	dexseq_prepare_annotation2.py	exon	9001316	9001391	.	+	.	ENST00000541459+ENST00000539547+ENST00000545692+ENST00000540049+ENST00000299698__exon_number_027__gene_id_ENSG00000166535	A2ML1	ENSG00000166535.26	-0.636561632675287	-6.66172294040342	5.09072045523946e-10	1.25091842680558e-07
ENSG00000163781.4	ENSG00000163781	ENSG00000163781_005	chr3	dexseq_prepare_annotation2.py	exon	133327379	133327540	.	-	.	ENST00000260810+ENST00000503338+ENST00000503464__exon_number_005__gene_id_ENSG00000163781	TOPBP1	ENSG00000163781.4	-0.737640635218387	-6.68873129747723	5.0989037914159e-10	1.25091842680558e-07
ENSG00000231870.2	ENSG00000231870	ENSG00000231870_003	chr17	dexseq_prepare_annotation2.py	exon	28895211	28895336	.	-	.	ENST00000420566__exon_number_003__gene_id_ENSG00000231870	KRT17P3	ENSG00000231870.2	0.49676280447736	7.537676804239	5.13766799918422e-10	1.25809002574458e-07
ENSG00000113360.75	ENSG00000113360	ENSG00000113360_076	chr5	dexseq_prepare_annotation2.py	exon	31532169	31532181	.	-	.	ENST00000504361+ENST00000513349__exon_number_076__gene_id_ENSG00000113360	DROSHA	ENSG00000113360.75	-0.584106444073846	-6.50470709886267	5.22223935765291e-10	1.27643134877388e-07
ENSG00000118007.15	ENSG00000118007	ENSG00000118007_016	chr3	dexseq_prepare_annotation2.py	exon	136085785	136085924	.	-	.	ENST00000236698+ENST00000383202+ENST00000483235+ENST00000536929+ENST00000434713__exon_number_016__gene_id_ENSG00000118007	STAG1	ENSG00000118007.15	0.30966854950483	6.67977616856614	5.34016929999195e-10	1.30284337443131e-07
ENSG00000149972.5	ENSG00000149972	ENSG00000149972_006	chr11	dexseq_prepare_annotation2.py	exon	99196077	99196215	.	+	.	ENST00000528727+ENST00000524871+ENST00000527185__exon_number_006__gene_id_ENSG00000149972	CNTN5	ENSG00000149972.5	0.403885335489489	6.70595700048331	5.46639929952457e-10	1.33117917111743e-07
ENSG00000008710.105	ENSG00000008710	ENSG00000008710_106	chr16	dexseq_prepare_annotation2.py	exon	2157761	2157805	.	-	.	ENST00000496574+ENST00000473780__exon_number_106__gene_id_ENSG00000008710	PKD1	ENSG00000008710.105	-1.02615400809409	-6.39800481677741	5.53311909092121e-10	1.3449453454374e-07
ENSG00000103888.3	ENSG00000103888	ENSG00000103888_004	chr15	dexseq_prepare_annotation2.py	exon	81165978	81166037	.	+	.	ENST00000394685__exon_number_004__gene_id_ENSG00000103888	KIAA1199	ENSG00000103888.3	0.562257445844447	6.98102809522253	5.60352478175582e-10	1.3595552001735e-07
ENSG00000129055.14	ENSG00000129055	ENSG00000129055_015	chr3	dexseq_prepare_annotation2.py	exon	134205429	134205558	.	-	.	ENST00000511751__exon_number_015__gene_id_ENSG00000129055	ANAPC13	ENSG00000129055.14	-1.25244605943359	-7.32115571932092	5.64555153882423e-10	1.36723863579144e-07
ENSG00000165124.23	ENSG00000165124	ENSG00000165124_024	chr9	dexseq_prepare_annotation2.py	exon	113198660	113198784	.	-	.	ENST00000401783+ENST00000374469__exon_number_024__gene_id_ENSG00000165124	SVEP1	ENSG00000165124.23	0.479032635557773	6.57500079799827	5.69485593466729e-10	1.37665319616276e-07
ENSG00000115840.37	ENSG00000115840	ENSG00000115840_038	chr2	dexseq_prepare_annotation2.py	exon	172864700	172864762	.	-	.	ENST00000472748+ENST00000464063__exon_number_038__gene_id_ENSG00000115840	SLC25A12	ENSG00000115840.37	0.565267096587979	6.76920689424148	5.79981098792131e-10	1.3994615222555e-07
ENSG00000022840.70	ENSG00000022840	ENSG00000022840_071	chr12	dexseq_prepare_annotation2.py	exon	121014682	121014685	.	+	.	ENST00000325954+ENST00000545419+ENST00000542701+ENST00000535470+ENST00000413266+ENST00000538254__exon_number_071__gene_id_ENSG00000022840	RNF10	ENSG00000022840.70	0.483145702691454	6.61888951503324	5.96830481706554e-10	1.43749017553804e-07
ENSG00000114735.28	ENSG00000114735	ENSG00000114735_029	chr3	dexseq_prepare_annotation2.py	exon	50618108	50622179	.	+	.	ENST00000448997+ENST00000232854__exon_number_029__gene_id_ENSG00000114735	HEMK1	ENSG00000114735.28	-0.982898381888493	-6.72051290371141	6.05681869849309e-10	1.45615188775356e-07
ENSG00000127586.72	ENSG00000127586	ENSG00000127586_073	chr16	dexseq_prepare_annotation2.py	exon	850687	850737	.	+	.	ENST00000564940__exon_number_073__gene_id_ENSG00000127586	CHTF18	ENSG00000127586.72	0.28430576705163	6.59874889403117	6.24016130612963e-10	1.49750256449716e-07
ENSG00000119689	ENSG00000119689	ENSG00000119689_001	chr14	dexseq_prepare_annotation2.py	exon	75348594	75348595	.	+	.	ENST00000556460__exon_number_001__gene_id_ENSG00000119689	DLST	ENSG00000119689	-0.718984822167186	-6.98242653541867	6.71481629037787e-10	1.60848488663229e-07
ENSG00000196337.ENSG00000225950.3	ENSG00000196337+ENSG00000225950	ENSG00000196337+ENSG00000225950_004	chr19	dexseq_prepare_annotation2.py	exon	49558618	49558997	.	-	.	ENST00000597853+ENST00000596965+ENST00000377280+ENST00000356213__exon_number_004__gene_id_ENSG00000196337+ENSG00000225950		ENSG00000196337.ENSG00000225950.3	-1.46291877949886	-6.7834482801626	6.78136781048025e-10	1.62148401190157e-07
ENSG00000140795	ENSG00000140795	ENSG00000140795_001	chr16	dexseq_prepare_annotation2.py	exon	46740891	46741577	.	-	.	ENST00000394809__exon_number_001__gene_id_ENSG00000140795	MYLK3	ENSG00000140795	-1.17113242791895	-7.04836652115666	7.67910783357768e-10	1.83282112972559e-07
ENSG00000147642.3	ENSG00000147642	ENSG00000147642_004	chr8	dexseq_prepare_annotation2.py	exon	110586415	110586416	.	-	.	ENST00000399066+ENST00000533895+ENST00000424158+ENST00000446070+ENST00000528647+ENST00000276646+ENST00000528331+ENST00000529175+ENST00000532779__exon_number_004__gene_id_ENSG00000147642	SYBU	ENSG00000147642.3	-0.471675957631066	-6.46689060234582	7.8873011314734e-10	1.87911390205941e-07
ENSG00000112159.25	ENSG00000112159	ENSG00000112159_026	chr6	dexseq_prepare_annotation2.py	exon	90381919	90382082	.	-	.	ENST00000428876+ENST00000369393+ENST00000468568__exon_number_026__gene_id_ENSG00000112159	MDN1	ENSG00000112159.25	0.458065604326193	6.32951437544658	8.00452122840665e-10	1.90360495116205e-07
ENSG00000164114.9	ENSG00000164114	ENSG00000164114_010	chr4	dexseq_prepare_annotation2.py	exon	156276223	156276312	.	-	.	ENST00000311277+ENST00000433024+ENST00000424373+ENST00000515654__exon_number_010__gene_id_ENSG00000164114	MAP9	ENSG00000164114.9	-0.625012642740037	-6.7663882599784	8.32688032254107e-10	1.97670553958912e-07
ENSG00000261190.1	ENSG00000261190	ENSG00000261190_002	chr16	dexseq_prepare_annotation2.py	exon	52039402	52039403	.	-	.	ENST00000566314+ENST00000568524__exon_number_002__gene_id_ENSG00000261190	C16orf97	ENSG00000261190.1	-0.374833497978576	-6.97519543154377	8.47743826600165e-10	2.00883325287796e-07
ENSG00000177156.20	ENSG00000177156	ENSG00000177156_021	chr11	dexseq_prepare_annotation2.py	exon	763982	764287	.	+	.	ENST00000530666__exon_number_021__gene_id_ENSG00000177156	TALDO1	ENSG00000177156.20	-0.364748226541319	-6.67020116794764	8.55466619835238e-10	2.0235005057135e-07
ENSG00000113916.12	ENSG00000113916	ENSG00000113916_013	chr3	dexseq_prepare_annotation2.py	exon	187449515	187449552	.	-	.	ENST00000430339+ENST00000406870+ENST00000232014+ENST00000450123+ENST00000419510__exon_number_013__gene_id_ENSG00000113916	BCL6	ENSG00000113916.12	0.44134576534821	6.81689061007652	8.61948178227419e-10	2.03518454647371e-07
ENSG00000140983.13	ENSG00000140983	ENSG00000140983_014	chr16	dexseq_prepare_annotation2.py	exon	718182	718186	.	+	.	ENST00000567017+ENST00000569706+ENST00000566214+ENST00000315082+ENST00000569675+ENST00000568950+ENST00000602564+ENST00000570280+ENST00000570092+ENST00000563637+ENST00000562598+ENST00000563134+ENST00000562708+ENST00000561983__exon_number_014__gene_id_ENSG00000140983	RHOT2	ENSG00000140983.13	-0.58847640421461	-6.34163625903722	8.82160354319193e-10	2.07918894367646e-07
ENSG00000272084.ENSG00000127481.125	ENSG00000272084+ENSG00000127481	ENSG00000272084+ENSG00000127481_126	chr1	dexseq_prepare_annotation2.py	exon	19495929	19496026	.	-	.	ENST00000375217+ENST00000375226+ENST00000419533+ENST00000375267+ENST00000375254__exon_number_126__gene_id_ENSG00000272084+ENSG00000127481		ENSG00000272084.ENSG00000127481.125	-0.17622571120673	-6.24244254786616	9.01520432245311e-10	2.12103170786442e-07
ENSG00000104490.20	ENSG00000104490	ENSG00000104490_021	chr8	dexseq_prepare_annotation2.py	exon	102731597	102731600	.	-	.	ENST00000311028+ENST00000522448+ENST00000220931+ENST00000518166+ENST00000517531+ENST00000522252+ENST00000520690+ENST00000517822+ENST00000520425+ENST00000521599+ENST00000518727+ENST00000395923+ENST00000524209+ENST00000521964+ENST00000522951+ENST00000519508__exon_number_021__gene_id_ENSG00000104490	NCALD	ENSG00000104490.20	0.523158341679863	6.43822615480565	9.21741337607481e-10	2.16474725388143e-07
ENSG00000164896.20	ENSG00000164896	ENSG00000164896_021	chr7	dexseq_prepare_annotation2.py	exon	150774868	150774961	.	-	.	ENST00000460980+ENST00000466855+ENST00000478477+ENST00000461979+ENST00000540185__exon_number_021__gene_id_ENSG00000164896	FASTK	ENSG00000164896.20	0.555018736569679	6.86680777298251	9.41777575181884e-10	2.20787457536601e-07
ENSG00000233673.ENSG00000187627.6	ENSG00000233673+ENSG00000187627	ENSG00000233673+ENSG00000187627_007	chr2	dexseq_prepare_annotation2.py	exon	87113707	87113852	.	+	.	ENST00000426186__exon_number_007__gene_id_ENSG00000233673+ENSG00000187627		ENSG00000233673.ENSG00000187627.6	0.312125744171082	6.52990652886327	9.49741978365735e-10	2.22259830213717e-07
ENSG00000147642.17	ENSG00000147642	ENSG00000147642_018	chr8	dexseq_prepare_annotation2.py	exon	110593108	110593287	.	-	.	ENST00000527707__exon_number_018__gene_id_ENSG00000147642	SYBU	ENSG00000147642.17	-0.416460084323955	-6.43025379048722	9.62499532890218e-10	2.2484670503914e-07
ENSG00000173406.ENSG00000162600.49	ENSG00000173406+ENSG00000162600	ENSG00000173406+ENSG00000162600_050	chr1	dexseq_prepare_annotation2.py	exon	58996335	58996401	.	-	.	ENST00000421528+ENST00000358603+ENST00000371226__exon_number_050__gene_id_ENSG00000173406+ENSG00000162600		ENSG00000173406.ENSG00000162600.49	0.51261653376007	6.36090065400044	9.66583148109458e-10	2.25401725358076e-07
ENSG00000108387.6	ENSG00000108387	ENSG00000108387_007	chr17	dexseq_prepare_annotation2.py	exon	56597787	56597846	.	-	.	ENST00000426861+ENST00000457347+ENST00000393086+ENST00000317268+ENST00000583114+ENST00000584488+ENST00000582270+ENST00000317256+ENST00000412945+ENST00000580796+ENST00000579371+ENST00000580844+ENST00000583273+ENST00000577440__exon_number_007__gene_id_ENSG00000108387	SEPT4	ENSG00000108387.6	0.248866328933631	6.56039271136455	9.86266774828978e-10	2.2958620648347e-07
ENSG00000103657.102	ENSG00000103657	ENSG00000103657_103	chr15	dexseq_prepare_annotation2.py	exon	64067763	64067848	.	-	.	ENST00000561400+ENST00000560462+ENST00000559886+ENST00000560316+ENST00000443617+ENST00000558532__exon_number_103__gene_id_ENSG00000103657	HERC1	ENSG00000103657.102	-0.686496904949182	-6.38943989207496	9.89095920080898e-10	2.29839423062742e-07
ENSG00000085760.21	ENSG00000085760	ENSG00000085760_022	chr2	dexseq_prepare_annotation2.py	exon	55490916	55490963	.	-	.	ENST00000420637+ENST00000403721+ENST00000417741+ENST00000263629+ENST00000404297+ENST00000446660+ENST00000394600+ENST00000441307+ENST00000366137__exon_number_022__gene_id_ENSG00000085760	MTIF2	ENSG00000085760.21	0.567976155548464	6.54323488323342	1.0058972028925e-09	2.33332794403119e-07
ENSG00000200469.ENSG00000163644.30	ENSG00000200469+ENSG00000163644	ENSG00000200469+ENSG00000163644_031	chr4	dexseq_prepare_annotation2.py	exon	89205889	89205921	.	-	.	ENST00000514204__exon_number_031__gene_id_ENSG00000200469+ENSG00000163644		ENSG00000200469.ENSG00000163644.30	1.11354065621355	6.72533066065334	1.01287495671739e-09	2.34539192609148e-07
ENSG00000260565.4	ENSG00000260565	ENSG00000260565_005	chr16	dexseq_prepare_annotation2.py	exon	2713083	2713084	.	-	.	ENST00000568395+ENST00000569465+ENST00000562807__exon_number_005__gene_id_ENSG00000260565	ERVK13-1	ENSG00000260565.4	0.662071730392092	6.84079953035826	1.0596437272253e-09	2.44939152835399e-07
ENSG00000150712.18	ENSG00000150712	ENSG00000150712_019	chr5	dexseq_prepare_annotation2.py	exon	32271939	32272011	.	-	.	ENST00000280285+ENST00000264934+ENST00000505419+ENST00000513622+ENST00000382142__exon_number_019__gene_id_ENSG00000150712	MTMR12	ENSG00000150712.18	-0.702749122677044	-6.64368113455648	1.07530515611124e-09	2.48124784868549e-07
ENSG00000148700.6	ENSG00000148700	ENSG00000148700_007	chr10	dexseq_prepare_annotation2.py	exon	111767989	111768009	.	+	.	ENST00000484622+ENST00000459738+ENST00000487085+ENST00000495661+ENST00000497125+ENST00000356080+ENST00000277900__exon_number_007__gene_id_ENSG00000148700	ADD3	ENSG00000148700.6	0.443349215003903	6.43868289154952	1.07745211174423e-09	2.48186298996332e-07
ENSG00000091262.32	ENSG00000091262	ENSG00000091262_033	chr16	dexseq_prepare_annotation2.py	exon	16302585	16302716	.	-	.	ENST00000574094+ENST00000577103+ENST00000205557+ENST00000456970__exon_number_033__gene_id_ENSG00000091262	ABCC6	ENSG00000091262.32	0.550654543242713	6.68286066543535	1.10160270823143e-09	2.53307209501828e-07
ENSG00000174695.2	ENSG00000174695	ENSG00000174695_003	chr5	dexseq_prepare_annotation2.py	exon	82352354	82352545	.	-	.	ENST00000511118+ENST00000511450+ENST00000502346__exon_number_003__gene_id_ENSG00000174695	TMEM167A	ENSG00000174695.2	0.427945145434815	6.91436699348586	1.10718276568096e-09	2.5414754587252e-07
ENSG00000149972.1	ENSG00000149972	ENSG00000149972_002	chr11	dexseq_prepare_annotation2.py	exon	98891706	98891870	.	+	.	ENST00000528727+ENST00000525047__exon_number_002__gene_id_ENSG00000149972	CNTN5	ENSG00000149972.1	0.502048003046247	6.56495388322775	1.11725783324187e-09	2.56014977246402e-07
ENSG00000151651.14	ENSG00000151651	ENSG00000151651_015	chr10	dexseq_prepare_annotation2.py	exon	135084240	135084309	.	-	.	ENST00000468964+ENST00000415217+ENST00000445355+ENST00000485491__exon_number_015__gene_id_ENSG00000151651	ADAM8	ENSG00000151651.14	0.801921345401249	6.62910529310797	1.15487458304682e-09	2.64176059735153e-07
ENSG00000119689.3	ENSG00000119689	ENSG00000119689_004	chr14	dexseq_prepare_annotation2.py	exon	75348617	75348617	.	+	.	ENST00000334220+ENST00000555492+ENST00000556460+ENST00000557012__exon_number_004__gene_id_ENSG00000119689	DLST	ENSG00000119689.3	-0.451716719596391	-6.85188421025806	1.20313737193819e-09	2.74739957521415e-07
ENSG00000104419.70	ENSG00000104419	ENSG00000104419_071	chr8	dexseq_prepare_annotation2.py	exon	134309986	134310201	.	-	.	ENST00000519228__exon_number_071__gene_id_ENSG00000104419	NDRG1	ENSG00000104419.70	-0.592245976529706	-6.34288580186833	1.20918466042132e-09	2.75643980932105e-07
ENSG00000172890.35	ENSG00000172890	ENSG00000172890_036	chr11	dexseq_prepare_annotation2.py	exon	71189516	71190128	.	+	.	ENST00000530534__exon_number_036__gene_id_ENSG00000172890	NADSYN1	ENSG00000172890.35	-0.450918281029544	-6.34628870654911	1.21929447200861e-09	2.77469377192193e-07
ENSG00000115504.21	ENSG00000115504	ENSG00000115504_022	chr2	dexseq_prepare_annotation2.py	exon	63058154	63058293	.	+	.	ENST00000263991+ENST00000431489+ENST00000405482+ENST00000354487+ENST00000449820+ENST00000405289+ENST00000405015__exon_number_022__gene_id_ENSG00000115504	EHBP1	ENSG00000115504.21	0.36864407393474	6.44758416158077	1.23782969481822e-09	2.81202522822148e-07
ENSG00000141469.6	ENSG00000141469	ENSG00000141469_007	chr18	dexseq_prepare_annotation2.py	exon	43304915	43304978	.	+	.	ENST00000502059+ENST00000402943+ENST00000535474+ENST00000587601+ENST00000588179+ENST00000586951+ENST00000586056+ENST00000415427+ENST00000321925__exon_number_007__gene_id_ENSG00000141469	SLC14A1	ENSG00000141469.6	-0.963605234410852	-6.65437902882194	1.26321393580626e-09	2.86476084122331e-07
ENSG00000086205.2	ENSG00000086205	ENSG00000086205_003	chr11	dexseq_prepare_annotation2.py	exon	49168303	49168497	.	-	.	ENST00000256999+ENST00000533034+ENST00000356696+ENST00000458311+ENST00000340334+ENST00000525826+ENST00000343844__exon_number_003__gene_id_ENSG00000086205	FOLH1	ENSG00000086205.2	-1.06717985744525	-6.49549850672333	1.28530386234954e-09	2.90985739594839e-07
ENSG00000133624.1	ENSG00000133624	ENSG00000133624_002	chr7	dexseq_prepare_annotation2.py	exon	149244250	149244867	.	-	.	ENST00000472212+ENST00000463567__exon_number_002__gene_id_ENSG00000133624	ZNF767	ENSG00000133624.1	-1.77785436180838	-7.03501552534003	1.34047176278935e-09	3.02955799703836e-07
ENSG00000115159.8	ENSG00000115159	ENSG00000115159_009	chr2	dexseq_prepare_annotation2.py	exon	157330104	157330148	.	+	.	ENST00000430992+ENST00000416888+ENST00000409674+ENST00000409861__exon_number_009__gene_id_ENSG00000115159	GPD2	ENSG00000115159.8	0.343101547542377	6.59518275692615	1.36326882573697e-09	3.07581411574994e-07
ENSG00000063438.ENSG00000249915.42	ENSG00000063438+ENSG00000249915	ENSG00000063438+ENSG00000249915_043	chr5	dexseq_prepare_annotation2.py	exon	422876	422889	.	+	.	ENST00000506456+ENST00000316418+ENST00000510910+ENST00000505113+ENST00000512529+ENST00000514523__exon_number_043__gene_id_ENSG00000063438+ENSG00000249915		ENSG00000063438.ENSG00000249915.42	0.31926704729611	6.45681609531013	1.38761217059502e-09	3.12539513946238e-07
ENSG00000151655.2	ENSG00000151655	ENSG00000151655_003	chr10	dexseq_prepare_annotation2.py	exon	7745331	7745342	.	+	.	ENST00000480387+ENST00000358415+ENST00000473227__exon_number_003__gene_id_ENSG00000151655	ITIH2	ENSG00000151655.2	-0.882434634727113	-6.55101391490797	1.41058752593593e-09	3.17173128404142e-07
ENSG00000100029.7	ENSG00000100029	ENSG00000100029_008	chr22	dexseq_prepare_annotation2.py	exon	30974824	30974982	.	-	.	ENST00000402284+ENST00000405677+ENST00000354694+ENST00000402281+ENST00000335214+ENST00000441668+ENST00000488719__exon_number_008__gene_id_ENSG00000100029	PES1	ENSG00000100029.7	-0.847934377078685	-6.45011684438214	1.4365214870278e-09	3.2245509869018e-07
ENSG00000013523.3	ENSG00000013523	ENSG00000013523_004	chr14	dexseq_prepare_annotation2.py	exon	77257014	77257117	.	-	.	ENST00000557179+ENST00000251089+ENST00000555079__exon_number_004__gene_id_ENSG00000013523	ANGEL1	ENSG00000013523.3	-0.396261691562847	-6.67055611121035	1.48963690022141e-09	3.33810178584759e-07
ENSG00000138101.2	ENSG00000138101	ENSG00000138101_003	chr2	dexseq_prepare_annotation2.py	exon	25600114	25600126	.	-	.	ENST00000407661+ENST00000398951+ENST00000404103+ENST00000496972+ENST00000405222+ENST00000407038+ENST00000406818+ENST00000497476__exon_number_003__gene_id_ENSG00000138101	DTNB	ENSG00000138101.2	-1.63193765318318	-6.47360226819442	1.53542193031441e-09	3.43486897861591e-07
ENSG00000166233.ENSG00000207690.4	ENSG00000166233+ENSG00000207690	ENSG00000166233+ENSG00000207690_005	chr15	dexseq_prepare_annotation2.py	exon	72789132	72789199	.	+	.	ENST00000567762__exon_number_005__gene_id_ENSG00000166233+ENSG00000207690		ENSG00000166233.ENSG00000207690.4	0.430847775614748	6.47126787249855	1.553748969738e-09	3.46998678541082e-07
ENSG00000147606.ENSG00000214954.24	ENSG00000147606+ENSG00000214954	ENSG00000147606+ENSG00000214954_025	chr8	dexseq_prepare_annotation2.py	exon	92221728	92221770	.	+	.	ENST00000522862+ENST00000523719+ENST00000522181__exon_number_025__gene_id_ENSG00000147606+ENSG00000214954		ENSG00000147606.ENSG00000214954.24	0.338420410631592	6.66090927564632	1.55863496845505e-09	3.47501878743996e-07
ENSG00000166444.3	ENSG00000166444	ENSG00000166444_004	chr11	dexseq_prepare_annotation2.py	exon	8714902	8715294	.	-	.	ENST00000530991+ENST00000534127+ENST00000526757+ENST00000313726+ENST00000357665__exon_number_004__gene_id_ENSG00000166444	ST5	ENSG00000166444.3	-0.564386026495762	-6.14610931640766	1.57652103920192e-09	3.50896895315653e-07
ENSG00000241015.ENSG00000160336.2	ENSG00000241015+ENSG00000160336	ENSG00000241015+ENSG00000160336_003	chr19	dexseq_prepare_annotation2.py	exon	53935246	53935281	.	+	.	ENST00000447129+ENST00000424846+ENST00000454407__exon_number_003__gene_id_ENSG00000241015+ENSG00000160336		ENSG00000241015.ENSG00000160336.2	-0.57163184629916	-6.57648180781797	1.65045870976058e-09	3.66735259568821e-07
ENSG00000166669.17	ENSG00000166669	ENSG00000166669_018	chr16	dexseq_prepare_annotation2.py	exon	10513478	10513480	.	+	.	ENST00000396559+ENST00000562102+ENST00000562527+ENST00000561932__exon_number_018__gene_id_ENSG00000166669	ATF7IP2	ENSG00000166669.17	0.635022743214474	6.51806124237998	1.66074817616657e-09	3.68401395421635e-07
ENSG00000268614.ENSG00000090674.ENSG00000032444.7	ENSG00000268614+ENSG00000090674+ENSG00000032444	ENSG00000268614+ENSG00000090674+ENSG00000032444_008	chr19	dexseq_prepare_annotation2.py	exon	7591267	7591324	.	+	.	ENST00000596008+ENST00000598406__exon_number_008__gene_id_ENSG00000268614+ENSG00000090674+ENSG00000032444		ENSG00000268614.ENSG00000090674.ENSG00000032444.7	-0.797614094313096	-6.53060254316439	1.70313621532635e-09	3.77121532936363e-07
ENSG00000136002.29	ENSG00000136002	ENSG00000136002_030	chr2	dexseq_prepare_annotation2.py	exon	131799084	131799387	.	+	.	ENST00000525092+ENST00000490728__exon_number_030__gene_id_ENSG00000136002	ARHGEF4	ENSG00000136002.29	-0.7924727019575	-6.4528882715551	1.70577291240877e-09	3.77121532936363e-07
ENSG00000141519.27	ENSG00000141519	ENSG00000141519_028	chr17	dexseq_prepare_annotation2.py	exon	78039284	78039405	.	+	.	ENST00000269318+ENST00000397545+ENST00000374877+ENST00000574799+ENST00000571028__exon_number_028__gene_id_ENSG00000141519	CCDC40	ENSG00000141519.27	0.308065868601269	6.47775597842583	1.73225712696651e-09	3.81825384956854e-07
ENSG00000158286.14	ENSG00000158286	ENSG00000158286_015	chr1	dexseq_prepare_annotation2.py	exon	6269474	6269599	.	+	.	ENST00000377948+ENST00000485539+ENST00000496676+ENST00000377939__exon_number_015__gene_id_ENSG00000158286	RNF207	ENSG00000158286.14	-0.324688329825207	-6.40309043341211	1.73283484550986e-09	3.81825384956854e-07
ENSG00000114416.6	ENSG00000114416	ENSG00000114416_007	chr3	dexseq_prepare_annotation2.py	exon	180630326	180630458	.	+	.	ENST00000357559+ENST00000305586+ENST00000475315+ENST00000491674__exon_number_007__gene_id_ENSG00000114416	FXR1	ENSG00000114416.6	-0.673820439549386	-6.2839878651638	1.76280871916681e-09	3.87782662042316e-07
ENSG00000207945.ENSG00000100124.22	ENSG00000207945+ENSG00000100124	ENSG00000207945+ENSG00000100124_023	chr22	dexseq_prepare_annotation2.py	exon	38236194	38236241	.	-	.	ENST00000424350+ENST00000434930+ENST00000215941+ENST00000407117+ENST00000458278+ENST00000609454+ENST00000413497+ENST00000464849+ENST00000406423__exon_number_023__gene_id_ENSG00000207945+ENSG00000100124		ENSG00000207945.ENSG00000100124.22	-0.583941283521856	-6.76312457418962	1.78599669689003e-09	3.92229836986891e-07
ENSG00000163482.24	ENSG00000163482	ENSG00000163482_025	chr2	dexseq_prepare_annotation2.py	exon	219545326	219545415	.	+	.	ENST00000414413+ENST00000392105+ENST00000392106+ENST00000295709+ENST00000440309__exon_number_025__gene_id_ENSG00000163482	STK36	ENSG00000163482.24	0.353442949502638	6.38901874941787	1.86373155467461e-09	4.08621595412613e-07
ENSG00000133943.24	ENSG00000133943	ENSG00000133943_025	chr14	dexseq_prepare_annotation2.py	exon	91581044	91581338	.	+	.	ENST00000523894+ENST00000523771+ENST00000522322__exon_number_025__gene_id_ENSG00000133943	C14orf159	ENSG00000133943.24	-0.719659590212073	-6.75174489363251	1.87861104954435e-09	4.10964069054943e-07
ENSG00000250571.ENSG00000181638.ENSG00000264668.12	ENSG00000250571+ENSG00000181638+ENSG00000264668	ENSG00000250571+ENSG00000181638+ENSG00000264668_013	chr8	dexseq_prepare_annotation2.py	exon	144349604	144349606	.	+	.	ENST00000522479+ENST00000519876__exon_number_013__gene_id_ENSG00000250571+ENSG00000181638+ENSG00000264668		ENSG00000250571.ENSG00000181638.ENSG00000264668.12	-0.514547600356887	-6.46135295333107	1.88064291988049e-09	4.10964069054943e-07
ENSG00000143322.29	ENSG00000143322	ENSG00000143322_030	chr1	dexseq_prepare_annotation2.py	exon	179198737	179198819	.	-	.	ENST00000392043__exon_number_030__gene_id_ENSG00000143322	ABL2	ENSG00000143322.29	-0.874110773433036	-6.59282855684016	1.90044737939072e-09	4.14605369770284e-07
ENSG00000167380.38	ENSG00000167380	ENSG00000167380_039	chr19	dexseq_prepare_annotation2.py	exon	44679651	44679683	.	+	.	ENST00000590089+ENST00000590524+ENST00000454662+ENST00000588127+ENST00000588883+ENST00000590578+ENST00000337433+ENST00000586914+ENST00000585678__exon_number_039__gene_id_ENSG00000167380	ZNF226	ENSG00000167380.38	0.687464339749961	6.36432035412246	1.91383831453413e-09	4.16837774684373e-07
ENSG00000187736.ENSG00000213901.37	ENSG00000187736+ENSG00000213901	ENSG00000187736+ENSG00000213901_038	chr2	dexseq_prepare_annotation2.py	exon	220028110	220028225	.	-	.	ENST00000295738+ENST00000396775+ENST00000318673+ENST00000455516+ENST00000409878+ENST00000498327__exon_number_038__gene_id_ENSG00000187736+ENSG00000213901		ENSG00000187736.ENSG00000213901.37	0.537381279358439	6.27200170558445	1.93469087102629e-09	4.20685302611232e-07
ENSG00000177479.53	ENSG00000177479	ENSG00000177479_054	chr3	dexseq_prepare_annotation2.py	exon	49011132	49011249	.	+	.	ENST00000465217+ENST00000469038+ENST00000356401+ENST00000495761+ENST00000449376+ENST00000490095+ENST00000452385__exon_number_054__gene_id_ENSG00000177479	ARIH2	ENSG00000177479.53	0.271462165393802	6.25946819140147	2.01452176491577e-09	4.37323517611353e-07
ENSG00000236581.13	ENSG00000236581	ENSG00000236581_014	chr13	dexseq_prepare_annotation2.py	exon	33845641	33845698	.	+	.	ENST00000609536+ENST00000609788+ENST00000609233+ENST00000608205+ENST00000609995+ENST00000609608+ENST00000608496+ENST00000609137+ENST00000609335+ENST00000609351+ENST00000608695+ENST00000609790+ENST00000608175+ENST00000608315+ENST00000608981+ENST00000608539+ENST00000608197+ENST00000610218+ENST00000609615+ENST00000608628+ENST00000609167+ENST00000609997+ENST00000609061+ENST00000609063+ENST00000609108…	STARD13-AS	ENSG00000236581.13	-0.71061943095059	-6.28878725801274	2.06290154923753e-09	4.47090721971696e-07
ENSG00000150712.19	ENSG00000150712	ENSG00000150712_020	chr5	dexseq_prepare_annotation2.py	exon	32274086	32274228	.	-	.	ENST00000280285+ENST00000264934+ENST00000505419+ENST00000513622+ENST00000382142__exon_number_020__gene_id_ENSG00000150712	MTMR12	ENSG00000150712.19	-0.590183784195655	-6.50735307163579	2.09127477320967e-09	4.52497007813768e-07
ENSG00000239961.ENSG00000250507.ENSG00000248166.ENSG00000187116.ENSG00000249654.26	ENSG00000239961+ENSG00000250507+ENSG00000248166+ENSG00000187116+ENSG00000249654	ENSG00000239961+ENSG00000250507+ENSG00000248166+ENSG00000187116+ENSG00000249654_027	chr19	dexseq_prepare_annotation2.py	exon	54842573	54842706	.	-	.	ENST00000515672__exon_number_027__gene_id_ENSG00000239961+ENSG00000250507+ENSG00000248166+ENSG00000187116+ENSG00000249654		ENSG00000239961.ENSG00000250507.ENSG00000248166.ENSG00000187116.ENSG00000249654.26	0.647041002612455	6.38765066907546	2.09909588263108e-09	4.53445936754027e-07
ENSG00000118515.21	ENSG00000118515	ENSG00000118515_022	chr6	dexseq_prepare_annotation2.py	exon	134493436	134493454	.	-	.	ENST00000367857+ENST00000525877+ENST00000237305+ENST00000474427+ENST00000367858+ENST00000413996+ENST00000367855+ENST00000489458+ENST00000528577+ENST00000475719+ENST00000477460__exon_number_022__gene_id_ENSG00000118515	SGK1	ENSG00000118515.21	0.269260579366921	6.23559982810409	2.12447251317612e-09	4.57898246067192e-07
ENSG00000261218.ENSG00000197943.49	ENSG00000261218+ENSG00000197943	ENSG00000261218+ENSG00000197943_050	chr16	dexseq_prepare_annotation2.py	exon	81934217	81934385	.	+	.	ENST00000562605+ENST00000359376+ENST00000570198+ENST00000567980__exon_number_050__gene_id_ENSG00000261218+ENSG00000197943		ENSG00000261218.ENSG00000197943.49	0.346455764113622	6.26528676725094	2.12664503469398e-09	4.57898246067192e-07
ENSG00000113360.63	ENSG00000113360	ENSG00000113360_064	chr5	dexseq_prepare_annotation2.py	exon	31526186	31526433	.	-	.	ENST00000512076+ENST00000511367+ENST00000442743+ENST00000513349+ENST00000344624+ENST00000512302__exon_number_064__gene_id_ENSG00000113360	DROSHA	ENSG00000113360.63	-0.552192181461097	-6.24885136655294	2.13415205449964e-09	4.58766223728499e-07
ENSG00000174844.69	ENSG00000174844	ENSG00000174844_070	chr3	dexseq_prepare_annotation2.py	exon	57494867	57494939	.	-	.	ENST00000351747+ENST00000311202+ENST00000389536+ENST00000495027__exon_number_070__gene_id_ENSG00000174844	DNAH12	ENSG00000174844.69	0.159191970707271	6.29343989283455	2.15924657992157e-09	4.63405914781607e-07
ENSG00000265500.ENSG00000238917.ENSG00000161956.ENSG00000161960.ENSG00000129226.ENSG00000209582.ENSG00000264772.95	ENSG00000265500+ENSG00000238917+ENSG00000161956+ENSG00000161960+ENSG00000129226+ENSG00000209582+ENSG00000264772	ENSG00000265500+ENSG00000238917+ENSG00000161956+ENSG00000161960+ENSG00000129226+ENSG00000209582+ENSG00000264772_096	chr17	dexseq_prepare_annotation2.py	exon	7480525	7480661	.	+	.	ENST00000578569+ENST00000583217__exon_number_096__gene_id_ENSG00000265500+ENSG00000238917+ENSG00000161956+ENSG00000161960+ENSG00000129226+ENSG00000209582+ENSG00000264772		ENSG00000265500.ENSG00000238917.ENSG00000161956.ENSG00000161960.ENSG00000129226.ENSG00000209582.ENSG00000264772.95	0.845988661956651	7.06253133351452	2.17737744605968e-09	4.66538464854749e-07
ENSG00000116874.12	ENSG00000116874	ENSG00000116874_013	chr1	dexseq_prepare_annotation2.py	exon	119682891	119682947	.	-	.	ENST00000497761+ENST00000537870__exon_number_013__gene_id_ENSG00000116874	WARS2	ENSG00000116874.12	-0.798444508903627	-7.05013969799046	2.28486749981239e-09	4.88776485519023e-07
ENSG00000186001.7	ENSG00000186001	ENSG00000186001_008	chr3	dexseq_prepare_annotation2.py	exon	197547196	197547203	.	+	.	ENST00000414675+ENST00000425562+ENST00000443727+ENST00000438796+ENST00000334859__exon_number_008__gene_id_ENSG00000186001	LRCH3	ENSG00000186001.7	-0.462380977331457	-6.42172064432469	2.29282756289446e-09	4.89685638141284e-07
ENSG00000268614.ENSG00000090674.ENSG00000032444.115	ENSG00000268614+ENSG00000090674+ENSG00000032444	ENSG00000268614+ENSG00000090674+ENSG00000032444_116	chr19	dexseq_prepare_annotation2.py	exon	7623853	7624037	.	+	.	ENST00000450331+ENST00000600737+ENST00000414982+ENST00000221249+ENST00000599947+ENST00000545201__exon_number_116__gene_id_ENSG00000268614+ENSG00000090674+ENSG00000032444		ENSG00000268614.ENSG00000090674.ENSG00000032444.115	0.771021662536467	6.46809041721933	2.31357396922989e-09	4.93318256947842e-07
ENSG00000255730.ENSG00000142046.ENSG00000248098.7	ENSG00000255730+ENSG00000142046+ENSG00000248098	ENSG00000255730+ENSG00000142046+ENSG00000248098_008	chr19	dexseq_prepare_annotation2.py	exon	41882645	41882661	.	+	.	ENST00000392002+ENST00000544232+ENST00000436170+ENST00000447302__exon_number_008__gene_id_ENSG00000255730+ENSG00000142046+ENSG00000248098		ENSG00000255730.ENSG00000142046.ENSG00000248098.7	-0.998394170860377	-6.44820949559733	2.34463488560125e-09	4.99134950452804e-07
ENSG00000091536.14	ENSG00000091536	ENSG00000091536_015	chr17	dexseq_prepare_annotation2.py	exon	18035767	18035880	.	+	.	ENST00000205890__exon_number_015__gene_id_ENSG00000091536	MYO15A	ENSG00000091536.14	0.572981507151914	6.1696675554706	2.36324887155078e-09	5.0228742682487e-07
ENSG00000184779.29	ENSG00000184779	ENSG00000184779_030	chr15	dexseq_prepare_annotation2.py	exon	82824868	82824972	.	-	.	ENST00000330339__exon_number_030__gene_id_ENSG00000184779	RPS17	ENSG00000184779.29	0.440884395276484	6.62548527382342	2.41095481094602e-09	5.11603060429491e-07
ENSG00000081479.35	ENSG00000081479	ENSG00000081479_036	chr2	dexseq_prepare_annotation2.py	exon	170048342	170048543	.	-	.	ENST00000263816__exon_number_036__gene_id_ENSG00000081479	LRP2	ENSG00000081479.35	-0.549130161110144	-6.37063281792297	2.42992026177769e-09	5.14799864384453e-07
ENSG00000267534.ENSG00000130816.77	ENSG00000267534+ENSG00000130816	ENSG00000267534+ENSG00000130816_078	chr19	dexseq_prepare_annotation2.py	exon	10286239	10286294	.	-	.	ENST00000359526+ENST00000586988+ENST00000588952+ENST00000540357+ENST00000340748+ENST00000592054+ENST00000592705+ENST00000588118+ENST00000592342__exon_number_078__gene_id_ENSG00000267534+ENSG00000130816		ENSG00000267534.ENSG00000130816.77	0.241222199664558	6.18627634811389	2.49157116063146e-09	5.27015215303566e-07
ENSG00000197614.36	ENSG00000197614	ENSG00000197614_037	chr12	dexseq_prepare_annotation2.py	exon	8815409	8815422	.	-	.	ENST00000396549+ENST00000538107+ENST00000537128+ENST00000433590__exon_number_037__gene_id_ENSG00000197614	MFAP5	ENSG00000197614.36	-0.781108289425725	-6.46914747188467	2.51722073931667e-09	5.31588689505486e-07
ENSG00000143341.95	ENSG00000143341	ENSG00000143341_096	chr1	dexseq_prepare_annotation2.py	exon	186113665	186113835	.	+	.	ENST00000271588+ENST00000367492__exon_number_096__gene_id_ENSG00000143341	HMCN1	ENSG00000143341.95	0.32139804184483	6.24994966639111	2.5384997101096e-09	5.35226037920041e-07
ENSG00000185722.11	ENSG00000185722	ENSG00000185722_012	chr17	dexseq_prepare_annotation2.py	exon	4080421	4080597	.	-	.	ENST00000570535+ENST00000572412+ENST00000574367+ENST00000341657__exon_number_012__gene_id_ENSG00000185722	ANKFY1	ENSG00000185722.11	0.835329716190646	6.38496340300781	2.56963170850351e-09	5.40925916972826e-07
ENSG00000166452	ENSG00000166452	ENSG00000166452_001	chr11	dexseq_prepare_annotation2.py	exon	8932686	8932686	.	+	.	ENST00000299576__exon_number_001__gene_id_ENSG00000166452	AKIP1	ENSG00000166452	-0.992978052125538	-6.75770999320127	2.67718294935859e-09	5.62668826624111e-07
ENSG00000137776.42	ENSG00000137776	ENSG00000137776_043	chr15	dexseq_prepare_annotation2.py	exon	59191668	59191809	.	-	.	ENST00000380516+ENST00000249736+ENST00000480144__exon_number_043__gene_id_ENSG00000137776	SLTM	ENSG00000137776.42	0.252764454470218	6.19908071388275	2.72338188701567e-09	5.714685667781e-07
ENSG00000166147.44	ENSG00000166147	ENSG00000166147_045	chr15	dexseq_prepare_annotation2.py	exon	48773852	48773977	.	-	.	ENST00000316623__exon_number_045__gene_id_ENSG00000166147	FBN1	ENSG00000166147.44	0.359966386404273	6.28406218708618	2.77526657836674e-09	5.81431563722967e-07
ENSG00000013523.4	ENSG00000013523	ENSG00000013523_005	chr14	dexseq_prepare_annotation2.py	exon	77257640	77257709	.	-	.	ENST00000557179+ENST00000251089+ENST00000555079__exon_number_005__gene_id_ENSG00000013523	ANGEL1	ENSG00000013523.4	-0.476534833062869	-6.53716656820109	2.78040438164079e-09	5.81584807486537e-07
ENSG00000100201.34	ENSG00000100201	ENSG00000100201_035	chr22	dexseq_prepare_annotation2.py	exon	38902312	38902317	.	-	.	ENST00000381633+ENST00000396821+ENST00000403230__exon_number_035__gene_id_ENSG00000100201	DDX17	ENSG00000100201.34	-0.779050460618803	-6.33171261192413	2.79230918935243e-09	5.83150799500393e-07
ENSG00000125257.37	ENSG00000125257	ENSG00000125257_038	chr13	dexseq_prepare_annotation2.py	exon	95861688	95861851	.	-	.	ENST00000376887+ENST00000538287+ENST00000431522+ENST00000536256+ENST00000412704__exon_number_038__gene_id_ENSG00000125257	ABCC4	ENSG00000125257.37	-1.03949827231252	-6.36758522596633	2.80344874060755e-09	5.8455227863398e-07
ENSG00000013523.5	ENSG00000013523	ENSG00000013523_006	chr14	dexseq_prepare_annotation2.py	exon	77269714	77269824	.	-	.	ENST00000557179+ENST00000251089+ENST00000555079__exon_number_006__gene_id_ENSG00000013523	ANGEL1	ENSG00000013523.5	-0.278668238436449	-6.5341386520119	2.81992789470428e-09	5.87060951050834e-07
ENSG00000091536.62	ENSG00000091536	ENSG00000091536_063	chr17	dexseq_prepare_annotation2.py	exon	18059584	18059650	.	+	.	ENST00000205890+ENST00000418233+ENST00000536811__exon_number_063__gene_id_ENSG00000091536	MYO15A	ENSG00000091536.62	0.44002277516457	6.13505842695188	2.86485638425202e-09	5.95475062117568e-07
ENSG00000140479.57	ENSG00000140479	ENSG00000140479_058	chr15	dexseq_prepare_annotation2.py	exon	102029874	102029900	.	-	.	ENST00000560271+ENST00000561444+ENST00000561177+ENST00000559678+ENST00000560921+ENST00000561109+ENST00000558716+ENST00000398181__exon_number_058__gene_id_ENSG00000140479	PCSK6	ENSG00000140479.57	0.445634106926919	6.46087836927222	2.87955173284804e-09	5.97588481313125e-07
ENSG00000198632.ENSG00000174368.28	ENSG00000198632+ENSG00000174368	ENSG00000198632+ENSG00000174368_029	chr7	dexseq_prepare_annotation2.py	exon	74987566	74987789	.	-	.	ENST00000442338__exon_number_029__gene_id_ENSG00000198632+ENSG00000174368		ENSG00000198632.ENSG00000174368.28	-0.582164674011344	-6.3490625036622	3.07573757641752e-09	6.37300551391201e-07
ENSG00000085563.20	ENSG00000085563	ENSG00000085563_021	chr7	dexseq_prepare_annotation2.py	exon	87170673	87170780	.	-	.	ENST00000265724+ENST00000543898__exon_number_021__gene_id_ENSG00000085563	ABCB1	ENSG00000085563.20	0.682389928671264	6.67612911944077	3.13505167430174e-09	6.48572414400844e-07
ENSG00000134982.ENSG00000272869.ENSG00000258864.ENSG00000212643.ENSG00000153037.65	ENSG00000134982+ENSG00000272869+ENSG00000258864+ENSG00000212643+ENSG00000153037	ENSG00000134982+ENSG00000272869+ENSG00000258864+ENSG00000212643+ENSG00000153037_066	chr5	dexseq_prepare_annotation2.py	exon	112203633	112205485	.	+	.	ENST00000505459__exon_number_066__gene_id_ENSG00000134982+ENSG00000272869+ENSG00000258864+ENSG00000212643+ENSG00000153037		ENSG00000134982.ENSG00000272869.ENSG00000258864.ENSG00000212643.ENSG00000153037.65	-1.99875253632989	-6.44239070821959	3.14644127735698e-09	6.49910002059144e-07
ENSG00000048740.26	ENSG00000048740	ENSG00000048740_027	chr10	dexseq_prepare_annotation2.py	exon	11371243	11371252	.	+	.	ENST00000354440+ENST00000609870+ENST00000379261__exon_number_027__gene_id_ENSG00000048740	CELF2	ENSG00000048740.26	-0.309124348870365	-6.59691831556195	3.18273397320561e-09	6.5637920571166e-07
ENSG00000147642.21	ENSG00000147642	ENSG00000147642_022	chr8	dexseq_prepare_annotation2.py	exon	110598328	110598355	.	-	.	ENST00000424158+ENST00000446070+ENST00000408908+ENST00000433638+ENST00000532779+ENST00000532594+ENST00000533821+ENST00000529190+ENST00000528569+ENST00000528735+ENST00000533065+ENST00000528045+ENST00000422135+ENST00000533895+ENST00000276646+ENST00000533171+ENST00000532189+ENST00000440310+ENST00000528647+ENST00000419099+ENST00000399066+ENST00000528331+ENST00000408889+ENST00000526736+ENST00000529690…	SYBU	ENSG00000147642.21	-0.464765677121448	-6.20592655531828	3.20838249918105e-09	6.60636488770528e-07
ENSG00000126822.11	ENSG00000126822	ENSG00000126822_012	chr14	dexseq_prepare_annotation2.py	exon	65197360	65197367	.	+	.	ENST00000555982+ENST00000556801+ENST00000247226+ENST00000394691__exon_number_012__gene_id_ENSG00000126822	PLEKHG3	ENSG00000126822.11	-0.429054078188424	-6.33924017046551	3.23052595500157e-09	6.64159906150698e-07
ENSG00000113594.37	ENSG00000113594	ENSG00000113594_038	chr5	dexseq_prepare_annotation2.py	exon	38608254	38608456	.	-	.	ENST00000507786__exon_number_038__gene_id_ENSG00000113594	LIFR	ENSG00000113594.37	-1.57812154632983	-6.47860540732395	3.25729495528706e-09	6.68621845347478e-07
ENSG00000178252.ENSG00000178467.63	ENSG00000178252+ENSG00000178467	ENSG00000178252+ENSG00000178467_064	chr3	dexseq_prepare_annotation2.py	exon	49049685	49049796	.	+	.	ENST00000452875+ENST00000461687+ENST00000471162+ENST00000608424+ENST00000488572+ENST00000472878+ENST00000420783+ENST00000395474+ENST00000489684+ENST00000448293__exon_number_064__gene_id_ENSG00000178252+ENSG00000178467		ENSG00000178252.ENSG00000178467.63	-0.678076380069589	-6.4309723313584	3.32331964899765e-09	6.81115394148916e-07
ENSG00000009307.16	ENSG00000009307	ENSG00000009307_017	chr1	dexseq_prepare_annotation2.py	exon	115267842	115267954	.	-	.	ENST00000261443+ENST00000530886+ENST00000369530+ENST00000339438+ENST00000438362+ENST00000534699+ENST00000358528+ENST00000483030__exon_number_017__gene_id_ENSG00000009307	CSDE1	ENSG00000009307.16	0.357045628512412	6.32010497097933	3.33494074369287e-09	6.82437455625635e-07
ENSG00000166451.29	ENSG00000166451	ENSG00000166451_030	chr16	dexseq_prepare_annotation2.py	exon	81066175	81066719	.	+	.	ENST00000393335__exon_number_030__gene_id_ENSG00000166451	CENPN	ENSG00000166451.29	-1.03598173605951	-6.40982456415118	3.35376575417159e-09	6.85227297773374e-07
ENSG00000260565.3	ENSG00000260565	ENSG00000260565_004	chr16	dexseq_prepare_annotation2.py	exon	2711383	2713082	.	-	.	ENST00000568395+ENST00000569465__exon_number_004__gene_id_ENSG00000260565	ERVK13-1	ENSG00000260565.3	0.715339554350942	6.58404981326433	3.37184120768752e-09	6.87855606368254e-07
ENSG00000140983.29	ENSG00000140983	ENSG00000140983_030	chr16	dexseq_prepare_annotation2.py	exon	719607	720122	.	+	.	ENST00000602564+ENST00000568636__exon_number_030__gene_id_ENSG00000140983	RHOT2	ENSG00000140983.29	-0.795283007287812	-6.09268079650593	3.567679266038e-09	7.26683411984295e-07
ENSG00000244462.ENSG00000272897.ENSG00000214078.ENSG00000244005.60	ENSG00000244462+ENSG00000272897+ENSG00000214078+ENSG00000244005	ENSG00000244462+ENSG00000272897+ENSG00000214078+ENSG00000244005_061	chr20	dexseq_prepare_annotation2.py	exon	34243124	34243266	.	-	.	ENST00000397446+ENST00000435161+ENST00000441563+ENST00000541176+ENST00000454607+ENST00000440240+ENST00000359646+ENST00000374104+ENST00000352393+ENST00000374114+ENST00000317619+ENST00000414711+ENST00000437100+ENST00000431148+ENST00000424458__exon_number_061__gene_id_ENSG00000244462+ENSG00000272897+ENSG00000214078+ENSG00000244005		ENSG00000244462.ENSG00000272897.ENSG00000214078.ENSG00000244005.60	-0.636875743123577	-6.18118629995612	3.65803653702621e-09	7.43939794220364e-07
ENSG00000053770.15	ENSG00000053770	ENSG00000053770_016	chr14	dexseq_prepare_annotation2.py	exon	57749652	57749702	.	+	.	ENST00000431972+ENST00000555448+ENST00000556723+ENST00000261558__exon_number_016__gene_id_ENSG00000053770	AP5M1	ENSG00000053770.15	0.597293205845102	6.78695393579968	3.71127447608857e-09	7.53605685461506e-07
ENSG00000218305.4	ENSG00000218305	ENSG00000218305_005	chr7	dexseq_prepare_annotation2.py	exon	48963060	48963060	.	+	.	ENST00000428251__exon_number_005__gene_id_ENSG00000218305	AC006024.4	ENSG00000218305.4	-0.429338761203575	-7.00684199967703	3.78297231429241e-09	7.66984561933682e-07
ENSG00000166444.24	ENSG00000166444	ENSG00000166444_025	chr11	dexseq_prepare_annotation2.py	exon	8721513	8721559	.	-	.	ENST00000526062+ENST00000526701__exon_number_025__gene_id_ENSG00000166444	ST5	ENSG00000166444.24	-0.734361758681847	-5.994676792263	3.80392740179728e-09	7.70050260595736e-07
ENSG00000113360.68	ENSG00000113360	ENSG00000113360_069	chr5	dexseq_prepare_annotation2.py	exon	31527014	31527019	.	-	.	ENST00000507438+ENST00000344624+ENST00000511367+ENST00000442743+ENST00000513349__exon_number_069__gene_id_ENSG00000113360	DROSHA	ENSG00000113360.68	-0.512395949416487	-6.13899930317782	3.86203509740299e-09	7.80616061923471e-07
ENSG00000110046.35	ENSG00000110046	ENSG00000110046_036	chr11	dexseq_prepare_annotation2.py	exon	64678510	64678747	.	-	.	ENST00000421419+ENST00000418259+ENST00000377264__exon_number_036__gene_id_ENSG00000110046	ATG2A	ENSG00000110046.35	-0.423607395363544	-6.3030630757206	3.86964173906116e-09	7.80957605283187e-07
ENSG00000228107.ENSG00000159259.ENSG00000159256.51	ENSG00000228107+ENSG00000159259+ENSG00000159256	ENSG00000228107+ENSG00000159259+ENSG00000159256_052	chr21	dexseq_prepare_annotation2.py	exon	37785060	37785181	.	+	.	ENST00000481458__exon_number_052__gene_id_ENSG00000228107+ENSG00000159259+ENSG00000159256		ENSG00000228107.ENSG00000159259.ENSG00000159256.51	0.385716247328819	6.18387390140778	3.99178110074239e-09	8.04377410572193e-07
ENSG00000197355.11	ENSG00000197355	ENSG00000197355_012	chr9	dexseq_prepare_annotation2.py	exon	139974595	139975140	.	+	.	ENST00000474787__exon_number_012__gene_id_ENSG00000197355	UAP1L1	ENSG00000197355.11	0.325750669462794	6.71160540130728	4.0217924787823e-09	8.09189551355972e-07
ENSG00000100949.2	ENSG00000100949	ENSG00000100949_003	chr14	dexseq_prepare_annotation2.py	exon	24734758	24734761	.	-	.	ENST00000560243+ENST00000561055+ENST00000216840+ENST00000560521+ENST00000559551+ENST00000399409__exon_number_003__gene_id_ENSG00000100949	RABGGTA	ENSG00000100949.2	0.681157960525886	6.21772696148489	4.0900484629442e-09	8.21670192583073e-07
ENSG00000169432.37	ENSG00000169432	ENSG00000169432_038	chr2	dexseq_prepare_annotation2.py	exon	167232498	167232503	.	-	.	ENST00000409672__exon_number_038__gene_id_ENSG00000169432	SCN9A	ENSG00000169432.37	0.506949393585442	6.33135195021085	4.15903639323551e-09	8.34259719559831e-07
ENSG00000185989.22	ENSG00000185989	ENSG00000185989_023	chr13	dexseq_prepare_annotation2.py	exon	114806476	114806570	.	-	.	ENST00000389544+ENST00000334062__exon_number_023__gene_id_ENSG00000185989	RASA3	ENSG00000185989.22	-0.443157830108398	-6.33080168416478	4.17022880952612e-09	8.35235447817502e-07
ENSG00000186522.19	ENSG00000186522	ENSG00000186522_020	chr2	dexseq_prepare_annotation2.py	exon	110325449	110325495	.	-	.	ENST00000545389+ENST00000415095+ENST00000397714+ENST00000423520+ENST00000397712+ENST00000486678+ENST00000437928+ENST00000493445+ENST00000356688+ENST00000334001+ENST00000425498__exon_number_020__gene_id_ENSG00000186522	SEPT10	ENSG00000186522.19	0.837143109464448	6.50248979245158	4.21744816510611e-09	8.42656484422991e-07
ENSG00000200469.ENSG00000163644.27	ENSG00000200469+ENSG00000163644	ENSG00000200469+ENSG00000163644_028	chr4	dexseq_prepare_annotation2.py	exon	89205731	89205742	.	-	.	ENST00000508256+ENST00000510548+ENST00000315194+ENST00000608933+ENST00000514204__exon_number_028__gene_id_ENSG00000200469+ENSG00000163644		ENSG00000200469.ENSG00000163644.27	1.3518446550765	6.42344078125846	4.2200498242537e-09	8.42656484422991e-07
ENSG00000136003.5	ENSG00000136003	ENSG00000136003_006	chr12	dexseq_prepare_annotation2.py	exon	108956513	108957835	.	+	.	ENST00000545932__exon_number_006__gene_id_ENSG00000136003	ISCU	ENSG00000136003.5	0.172680876060769	6.1979054713211	4.33688795432929e-09	8.64678500477363e-07
ENSG00000077157.ENSG00000232626.47	ENSG00000077157+ENSG00000232626	ENSG00000077157+ENSG00000232626_048	chr1	dexseq_prepare_annotation2.py	exon	202536552	202536645	.	+	.	ENST00000465284__exon_number_048__gene_id_ENSG00000077157+ENSG00000232626		ENSG00000077157.ENSG00000232626.47	0.390092837638971	6.20544677858173	4.35672206564139e-09	8.67322823529224e-07
ENSG00000236581.18	ENSG00000236581	ENSG00000236581_019	chr13	dexseq_prepare_annotation2.py	exon	33849824	33849848	.	+	.	ENST00000609788+ENST00000609063+ENST00000609335+ENST00000608981+ENST00000608803+ENST00000607935+ENST00000608695+ENST00000609995+ENST00000609615+ENST00000607944+ENST00000608628+ENST00000608496__exon_number_019__gene_id_ENSG00000236581	STARD13-AS	ENSG00000236581.18	-0.896091722750309	-6.14718270876142	4.37829697047362e-09	8.70305211654929e-07
ENSG00000148120.41	ENSG00000148120	ENSG00000148120_042	chr9	dexseq_prepare_annotation2.py	exon	97768282	97768482	.	+	.	ENST00000451893__exon_number_042__gene_id_ENSG00000148120	C9orf3	ENSG00000148120.41	-0.298957482200192	-6.15611105623668	4.45895171282155e-09	8.85004689732167e-07
ENSG00000123104.22	ENSG00000123104	ENSG00000123104_023	chr12	dexseq_prepare_annotation2.py	exon	26646968	26647085	.	-	.	ENST00000540429__exon_number_023__gene_id_ENSG00000123104	ITPR2	ENSG00000123104.22	-0.587821063455147	-6.16831203246378	4.49030805487873e-09	8.89890059380381e-07
ENSG00000183292	ENSG00000183292	ENSG00000183292_001	chr2	dexseq_prepare_annotation2.py	exon	131328402	131328412	.	+	.	ENST00000409793__exon_number_001__gene_id_ENSG00000183292	AC140481.2	ENSG00000183292	0.349180400585195	6.67763597438103	4.63573243402768e-09	9.1733291229752e-07
ENSG00000059122.49	ENSG00000059122	ENSG00000059122_050	chr16	dexseq_prepare_annotation2.py	exon	3001201	3001208	.	+	.	ENST00000253928+ENST00000399667__exon_number_050__gene_id_ENSG00000059122	FLYWCH1	ENSG00000059122.49	0.522695630063685	6.34095409530815	4.67281647366136e-09	9.23286977134154e-07
ENSG00000038382.11	ENSG00000038382	ENSG00000038382_012	chr5	dexseq_prepare_annotation2.py	exon	14293121	14293149	.	+	.	ENST00000537187+ENST00000513206+ENST00000509967+ENST00000504606+ENST00000512070+ENST00000344204__exon_number_012__gene_id_ENSG00000038382	TRIO	ENSG00000038382.11	0.664289456352663	6.12332623987496	4.81638759239124e-09	9.50232235492578e-07
ENSG00000147647.3	ENSG00000147647	ENSG00000147647_004	chr8	dexseq_prepare_annotation2.py	exon	105391652	105391662	.	-	.	ENST00000351513__exon_number_004__gene_id_ENSG00000147647	DPYS	ENSG00000147647.3	0.170734381465219	6.33421585132088	4.82653795907502e-09	9.50813570361782e-07
ENSG00000112159.38	ENSG00000112159	ENSG00000112159_039	chr6	dexseq_prepare_annotation2.py	exon	90394595	90394704	.	-	.	ENST00000428876+ENST00000369393__exon_number_039__gene_id_ENSG00000112159	MDN1	ENSG00000112159.38	0.235055640527418	6.01046958593522	4.88694721333774e-09	9.61279267949361e-07
ENSG00000236581.16	ENSG00000236581	ENSG00000236581_017	chr13	dexseq_prepare_annotation2.py	exon	33848073	33848113	.	+	.	ENST00000609137+ENST00000608060+ENST00000609536+ENST00000609615+ENST00000609788+ENST00000609995+ENST00000609588+ENST00000609233+ENST00000609063+ENST00000608197+ENST00000608205+ENST00000608981+ENST00000609608+ENST00000607935+ENST00000609997+ENST00000608496__exon_number_017__gene_id_ENSG00000236581	STARD13-AS	ENSG00000236581.16	-0.66213357055287	-6.12091332507625	5.02831826768991e-09	9.8761558261288e-07
ENSG00000205352.ENSG00000257379.ENSG00000197111.22	ENSG00000205352+ENSG00000257379+ENSG00000197111	ENSG00000205352+ENSG00000257379+ENSG00000197111_023	chr12	dexseq_prepare_annotation2.py	exon	53837271	53837320	.	+	.	ENST00000549924+ENST00000551945+ENST00000429243+ENST00000549740+ENST00000541275+ENST00000549135+ENST00000547717+ENST00000547368+ENST00000551003__exon_number_023__gene_id_ENSG00000205352+ENSG00000257379+ENSG00000197111		ENSG00000205352.ENSG00000257379.ENSG00000197111.22	0.511760533168108	6.17662485998923	5.05149793472281e-09	9.90694070443083e-07
ENSG00000187736.ENSG00000213901.47	ENSG00000187736+ENSG00000213901	ENSG00000187736+ENSG00000213901_048	chr2	dexseq_prepare_annotation2.py	exon	220032936	220033009	.	-	.	ENST00000295738+ENST00000396775+ENST00000318673+ENST00000455516+ENST00000409878+ENST00000409370+ENST00000414999+ENST00000497918+ENST00000498327__exon_number_048__gene_id_ENSG00000187736+ENSG00000213901		ENSG00000187736.ENSG00000213901.47	0.503708209094291	6.08903963248175	5.17411522266227e-09	1.01323608309903e-06
ENSG00000142449.16	ENSG00000142449	ENSG00000142449_017	chr19	dexseq_prepare_annotation2.py	exon	8152944	8153063	.	-	.	ENST00000600128+ENST00000598269+ENST00000601739+ENST00000270509+ENST00000601281__exon_number_017__gene_id_ENSG00000142449	FBN3	ENSG00000142449.16	-0.824187850728127	-6.19875204471421	5.19685204851291e-09	1.01618090100611e-06
ENSG00000170421.21	ENSG00000170421	ENSG00000170421_022	chr12	dexseq_prepare_annotation2.py	exon	53295732	53295856	.	-	.	ENST00000546583+ENST00000546826+ENST00000548998+ENST00000546900+ENST00000552551+ENST00000549176+ENST00000546897+ENST00000550170+ENST00000547413+ENST00000552150+ENST00000293308__exon_number_022__gene_id_ENSG00000170421	KRT8	ENSG00000170421.21	-0.612060569338597	-6.17029240875962	5.21814086876362e-09	1.0188342854828e-06
ENSG00000138101.1	ENSG00000138101	ENSG00000138101_002	chr2	dexseq_prepare_annotation2.py	exon	25600112	25600113	.	-	.	ENST00000407661+ENST00000398951+ENST00000404103+ENST00000496972+ENST00000405222+ENST00000407038+ENST00000406818__exon_number_002__gene_id_ENSG00000138101	DTNB	ENSG00000138101.1	-1.03760344611461	-6.22775334979818	5.29393540136471e-09	1.03210627142589e-06
ENSG00000173120.7	ENSG00000173120	ENSG00000173120_008	chr11	dexseq_prepare_annotation2.py	exon	66947550	66947688	.	+	.	ENST00000398645+ENST00000527157+ENST00000529006__exon_number_008__gene_id_ENSG00000173120	KDM2A	ENSG00000173120.7	1.05879401431098	6.64425098877883	5.32964755841844e-09	1.03753616805388e-06
ENSG00000183426.ENSG00000183458.63	ENSG00000183426+ENSG00000183458	ENSG00000183426+ENSG00000183458_064	chr16	dexseq_prepare_annotation2.py	exon	15045914	15045915	.	+	.	ENST00000472413__exon_number_064__gene_id_ENSG00000183426+ENSG00000183458		ENSG00000183426.ENSG00000183458.63	-0.379776142236004	-6.06873406009526	5.36477934409046e-09	1.04283725488632e-06
ENSG00000140943.6	ENSG00000140943	ENSG00000140943_007	chr16	dexseq_prepare_annotation2.py	exon	84092908	84093033	.	-	.	ENST00000343411+ENST00000564049+ENST00000570064+ENST00000562886+ENST00000561936__exon_number_007__gene_id_ENSG00000140943	MBTPS1	ENSG00000140943.6	0.734696971767818	6.12399598140745	5.45784007167836e-09	1.05936675791277e-06
ENSG00000181381.60	ENSG00000181381	ENSG00000181381_061	chr4	dexseq_prepare_annotation2.py	exon	169401528	169401541	.	-	.	ENST00000514748+ENST00000513901+ENST00000515088+ENST00000505890+ENST00000511577+ENST00000260184__exon_number_061__gene_id_ENSG00000181381	DDX60L	ENSG00000181381.60	0.741772972307734	6.32329849374403	5.55505660868532e-09	1.07665317425427e-06
ENSG00000224086	ENSG00000224086	ENSG00000224086_001	chr22	dexseq_prepare_annotation2.py	exon	22292609	22292664	.	+	.	ENST00000538634__exon_number_001__gene_id_ENSG00000224086	LL22NC03-86G7.1	ENSG00000224086	0.911433499712702	7.00166615376103	5.58385379590106e-09	1.08064764635394e-06
ENSG00000177822	ENSG00000177822	ENSG00000177822_001	chr4	dexseq_prepare_annotation2.py	exon	182795591	182795698	.	-	.	ENST00000509012__exon_number_001__gene_id_ENSG00000177822	AC108142.1	ENSG00000177822	-0.637915971612674	-6.25391532847958	5.64349020687671e-09	1.09004352460761e-06
ENSG00000177479.55	ENSG00000177479	ENSG00000177479_056	chr3	dexseq_prepare_annotation2.py	exon	49012250	49012300	.	+	.	ENST00000469038+ENST00000356401+ENST00000495761+ENST00000449376+ENST00000490095+ENST00000452385__exon_number_056__gene_id_ENSG00000177479	ARIH2	ENSG00000177479.55	0.260779520274852	6.06788433526553	5.6489208930479e-09	1.09004352460761e-06
ENSG00000177697.35	ENSG00000177697	ENSG00000177697_036	chr11	dexseq_prepare_annotation2.py	exon	837460	837513	.	+	.	ENST00000397420+ENST00000397421+ENST00000527341+ENST00000524748+ENST00000322008+ENST00000528011+ENST00000529810+ENST00000532045+ENST00000530726+ENST00000526693+ENST00000530320+ENST00000532075__exon_number_036__gene_id_ENSG00000177697	CD151	ENSG00000177697.35	0.626170204658741	6.4673249525248	5.68291647051993e-09	1.09500259724231e-06
ENSG00000187736.ENSG00000213901.59	ENSG00000187736+ENSG00000213901	ENSG00000187736+ENSG00000213901_060	chr2	dexseq_prepare_annotation2.py	exon	220034077	220034128	.	-	.	ENST00000414999+ENST00000461812+ENST00000421779+ENST00000396775+ENST00000318673+ENST00000455516+ENST00000295738+ENST00000465580+ENST00000409878+ENST00000409370+ENST00000497918+ENST00000498327__exon_number_060__gene_id_ENSG00000187736+ENSG00000213901		ENSG00000187736.ENSG00000213901.59	0.449343389826879	6.06895170217926	5.75754242769126e-09	1.10776459175818e-06
ENSG00000269404.ENSG00000142539.ENSG00000062822.38	ENSG00000269404+ENSG00000142539+ENSG00000062822	ENSG00000269404+ENSG00000142539+ENSG00000062822_039	chr19	dexseq_prepare_annotation2.py	exon	50918072	50918247	.	+	.	ENST00000595904+ENST00000593981+ENST00000600859+ENST00000440232+ENST00000593407+ENST00000599857__exon_number_039__gene_id_ENSG00000269404+ENSG00000142539+ENSG00000062822		ENSG00000269404.ENSG00000142539.ENSG00000062822.38	0.292747408098487	6.43211676573679	5.79891381015907e-09	1.11410048904698e-06
ENSG00000182230.57	ENSG00000182230	ENSG00000182230_058	chr5	dexseq_prepare_annotation2.py	exon	175548748	175548817	.	+	.	ENST00000513787+ENST00000509747+ENST00000508356+ENST00000508296__exon_number_058__gene_id_ENSG00000182230	FAM153B	ENSG00000182230.57	-0.392541109064078	-6.20611024293038	5.89645570137148e-09	1.13119388824509e-06
ENSG00000116883.ENSG00000214193.18	ENSG00000116883+ENSG00000214193	ENSG00000116883+ENSG00000214193_019	chr1	dexseq_prepare_annotation2.py	exon	36784857	36784860	.	+	.	ENST00000508854__exon_number_019__gene_id_ENSG00000116883+ENSG00000214193		ENSG00000116883.ENSG00000214193.18	0.301760684525863	6.17790898267614	6.07753162259135e-09	1.16423983135354e-06
ENSG00000092094.17	ENSG00000092094	ENSG00000092094_018	chr14	dexseq_prepare_annotation2.py	exon	20916971	20917060	.	-	.	ENST00000554915__exon_number_018__gene_id_ENSG00000092094	OSGEP	ENSG00000092094.17	0.41671768368066	6.17418017846555	6.53290219598683e-09	1.24965897832451e-06
ENSG00000140988.ENSG00000207405.ENSG00000255513.ENSG00000206811.37	ENSG00000140988+ENSG00000207405+ENSG00000255513+ENSG00000206811	ENSG00000140988+ENSG00000207405+ENSG00000255513+ENSG00000206811_038	chr16	dexseq_prepare_annotation2.py	exon	2014807	2014807	.	-	.	ENST00000527302+ENST00000533161+ENST00000529806__exon_number_038__gene_id_ENSG00000140988+ENSG00000207405+ENSG00000255513+ENSG00000206811		ENSG00000140988.ENSG00000207405.ENSG00000255513.ENSG00000206811.37	0.457447913212004	6.40262975880407	6.62440507307129e-09	1.26532847580975e-06
ENSG00000174628.31	ENSG00000174628	ENSG00000174628_032	chr16	dexseq_prepare_annotation2.py	exon	19867809	19867883	.	+	.	ENST00000308214+ENST00000564955+ENST00000541926+ENST00000562762+ENST00000433597+ENST00000568061+ENST00000561839+ENST00000568300+ENST00000320394__exon_number_032__gene_id_ENSG00000174628	IQCK	ENSG00000174628.31	-0.845936276891594	-6.13092504889069	6.66631659196185e-09	1.27149392245645e-06
ENSG00000237854	ENSG00000237854	ENSG00000237854_001	chr17	dexseq_prepare_annotation2.py	exon	66098049	66098102	.	+	.	ENST00000590734__exon_number_001__gene_id_ENSG00000237854	LINC00674	ENSG00000237854	0.596704090576813	6.95170382147941	6.69301421568425e-09	1.27474395425647e-06
ENSG00000042429.ENSG00000265292.1	ENSG00000042429+ENSG00000265292	ENSG00000042429+ENSG00000265292_002	chr11	dexseq_prepare_annotation2.py	exon	93517448	93517527	.	+	.	ENST00000530819+ENST00000251871__exon_number_002__gene_id_ENSG00000042429+ENSG00000265292		ENSG00000042429.ENSG00000265292.1	0.326370005582861	6.11210190092838	6.74079525461548e-09	1.27952478818313e-06
ENSG00000119688.ENSG00000258559.80	ENSG00000119688+ENSG00000258559	ENSG00000119688+ENSG00000258559_081	chr14	dexseq_prepare_annotation2.py	exon	74769759	74769759	.	-	.	ENST00000356924__exon_number_081__gene_id_ENSG00000119688+ENSG00000258559		ENSG00000119688.ENSG00000258559.80	-0.561536789882714	-6.20375148172375	6.74693627323713e-09	1.27952478818313e-06
ENSG00000174059.1	ENSG00000174059	ENSG00000174059_002	chr1	dexseq_prepare_annotation2.py	exon	208059884	208060660	.	-	.	ENST00000356522+ENST00000310833+ENST00000367036__exon_number_002__gene_id_ENSG00000174059	CD34	ENSG00000174059.1	-0.707930760088517	-6.49940707168387	6.74719862847726e-09	1.27952478818313e-06
ENSG00000137076.36	ENSG00000137076	ENSG00000137076_037	chr9	dexseq_prepare_annotation2.py	exon	35707728	35707766	.	-	.	ENST00000314888+ENST00000540444+ENST00000495712__exon_number_037__gene_id_ENSG00000137076	TLN1	ENSG00000137076.36	-0.456458810394973	-6.26244497497648	6.80693690615432e-09	1.28900141803371e-06
ENSG00000092148.67	ENSG00000092148	ENSG00000092148_068	chr14	dexseq_prepare_annotation2.py	exon	31642362	31642632	.	-	.	ENST00000399332+ENST00000554471+ENST00000553700+ENST00000556224__exon_number_068__gene_id_ENSG00000092148	HECTD1	ENSG00000092148.67	0.307691471661952	6.07437046976607	6.83363268899892e-09	1.29220273833179e-06
ENSG00000198626.121	ENSG00000198626	ENSG00000198626_122	chr1	dexseq_prepare_annotation2.py	exon	237996059	237997288	.	+	.	ENST00000542537+ENST00000366574__exon_number_122__gene_id_ENSG00000198626	RYR2	ENSG00000198626.121	-0.756075854382951	-6.10041642447264	6.87993527189004e-09	1.29784484134619e-06
ENSG00000086205.1	ENSG00000086205	ENSG00000086205_002	chr11	dexseq_prepare_annotation2.py	exon	49168188	49168302	.	-	.	ENST00000256999+ENST00000356696+ENST00000458311+ENST00000340334+ENST00000525826+ENST00000343844__exon_number_002__gene_id_ENSG00000086205	FOLH1	ENSG00000086205.1	-1.14734502275447	-6.16371553224161	6.88313626195059e-09	1.29784484134619e-06
ENSG00000123843.21	ENSG00000123843	ENSG00000123843_022	chr1	dexseq_prepare_annotation2.py	exon	207273329	207273335	.	+	.	ENST00000243611+ENST00000367076+ENST00000367078+ENST00000470767+ENST00000391923__exon_number_022__gene_id_ENSG00000123843	C4BPB	ENSG00000123843.21	0.595940685732453	6.69568978307891	6.90180773784523e-09	1.29950898673711e-06
ENSG00000168453.33	ENSG00000168453	ENSG00000168453_034	chr8	dexseq_prepare_annotation2.py	exon	21988195	21988565	.	-	.	ENST00000312841+ENST00000518377+ENST00000381418__exon_number_034__gene_id_ENSG00000168453	HR	ENSG00000168453.33	0.405245566775471	6.195704447218	7.018729406768e-09	1.31964110675284e-06
ENSG00000142675.1	ENSG00000142675	ENSG00000142675_002	chr1	dexseq_prepare_annotation2.py	exon	26503975	26503980	.	+	.	ENST00000481077+ENST00000361530__exon_number_002__gene_id_ENSG00000142675	CNKSR1	ENSG00000142675.1	0.559052958444869	6.22275362177531	7.05372269616653e-09	1.32433392776903e-06
ENSG00000143811.ENSG00000243709.ENSG00000255835.12	ENSG00000143811+ENSG00000243709+ENSG00000255835	ENSG00000143811+ENSG00000243709+ENSG00000255835_013	chr1	dexseq_prepare_annotation2.py	exon	226109252	226109303	.	-	.	ENST00000432920+ENST00000343818+ENST00000446534+ENST00000478402+ENST00000466127__exon_number_013__gene_id_ENSG00000143811+ENSG00000243709+ENSG00000255835		ENSG00000143811.ENSG00000243709.ENSG00000255835.12	-0.42813943254193	-6.1687578980948	7.0987476492494e-09	1.33089418285388e-06
ENSG00000178149.7	ENSG00000178149	ENSG00000178149_008	chr3	dexseq_prepare_annotation2.py	exon	49053237	49053251	.	-	.	ENST00000498794+ENST00000467457+ENST00000313778+ENST00000472331+ENST00000498498+ENST00000460505+ENST00000395462+ENST00000441576+ENST00000484831+ENST00000341949__exon_number_008__gene_id_ENSG00000178149	DALRD3	ENSG00000178149.7	-0.496090705882182	-6.1706701194983	7.45830808902927e-09	1.3963222241912e-06
ENSG00000177542.8	ENSG00000177542	ENSG00000177542_009	chr11	dexseq_prepare_annotation2.py	exon	792878	792899	.	-	.	ENST00000529351+ENST00000481290+ENST00000320230+ENST00000533385+ENST00000531437+ENST00000531214__exon_number_009__gene_id_ENSG00000177542	SLC25A22	ENSG00000177542.8	-0.614322022213564	-6.10801799920477	7.48823442584568e-09	1.3999392144455e-06
ENSG00000127445.17	ENSG00000127445	ENSG00000127445_018	chr19	dexseq_prepare_annotation2.py	exon	9948693	9948751	.	+	.	ENST00000586352+ENST00000585442+ENST00000586025__exon_number_018__gene_id_ENSG00000127445	PIN1	ENSG00000127445.17	-0.725353886814245	-6.43703621576367	7.53605749361579e-09	1.40688706713912e-06
ENSG00000116883.ENSG00000214193.20	ENSG00000116883+ENSG00000214193	ENSG00000116883+ENSG00000214193_021	chr1	dexseq_prepare_annotation2.py	exon	36785043	36785137	.	+	.	ENST00000312808+ENST00000453908+ENST00000505871+ENST00000373139+ENST00000426732__exon_number_021__gene_id_ENSG00000116883+ENSG00000214193		ENSG00000116883.ENSG00000214193.20	0.484263107927137	6.1246915749472	7.93510912720315e-09	1.47929263203572e-06
ENSG00000103671	ENSG00000103671	ENSG00000103671_001	chr15	dexseq_prepare_annotation2.py	exon	64679947	64679951	.	+	.	ENST00000559833__exon_number_001__gene_id_ENSG00000103671	TRIP4	ENSG00000103671	-0.538984024095271	-6.36078380209517	7.99871237082202e-09	1.48904661269402e-06
ENSG00000135454.32	ENSG00000135454	ENSG00000135454_033	chr12	dexseq_prepare_annotation2.py	exon	58025005	58025037	.	-	.	ENST00000552350+ENST00000550764+ENST00000551220+ENST00000548888+ENST00000553142+ENST00000551925+ENST00000449184+ENST00000552798+ENST00000550943+ENST00000341156+ENST00000552219+ENST00000548487__exon_number_033__gene_id_ENSG00000135454	B4GALNT1	ENSG00000135454.32	-1.78258660902646	-6.22541255876786	8.12268715405396e-09	1.50999610153419e-06
ENSG00000226803	ENSG00000226803	ENSG00000226803_001	chr6	dexseq_prepare_annotation2.py	exon	56979692	56979698	.	-	.	ENST00000592500__exon_number_001__gene_id_ENSG00000226803	RP11-203B9.4	ENSG00000226803	-0.380651843135722	-6.24275397446586	8.1384162955094e-09	1.51079225036807e-06
ENSG00000136504.17	ENSG00000136504	ENSG00000136504_018	chr17	dexseq_prepare_annotation2.py	exon	47892314	47892392	.	+	.	ENST00000513171__exon_number_018__gene_id_ENSG00000136504	KAT7	ENSG00000136504.17	0.326617182202748	6.16508388378921	8.15497854936585e-09	1.51174060221025e-06
ENSG00000085872.ENSG00000105085.ENSG00000269578.ENSG00000214046.ENSG00000127526.ENSG00000269058.ENSG00000141979.ENSG00000268790.63	ENSG00000085872+ENSG00000105085+ENSG00000269578+ENSG00000214046+ENSG00000127526+ENSG00000269058+ENSG00000141979+ENSG00000268790	ENSG00000085872+ENSG00000105085+ENSG00000269578+ENSG00000214046+ENSG00000127526+ENSG00000269058+ENSG00000141979+ENSG00000268790_064	chr19	dexseq_prepare_annotation2.py	exon	16666413	16666651	.	-	.	ENST00000470077__exon_number_064__gene_id_ENSG00000085872+ENSG00000105085+ENSG00000269578+ENSG00000214046+ENSG00000127526+ENSG00000269058+ENSG00000141979+ENSG00000268790		ENSG00000085872.ENSG00000105085.ENSG00000269578.ENSG00000214046.ENSG00000127526.ENSG00000269058.ENSG00000141979.ENSG00000268790.63	0.343031140961925	5.95387141567609	8.22664079078274e-09	1.5228862057417e-06
ENSG00000223685.5	ENSG00000223685	ENSG00000223685_006	chr13	dexseq_prepare_annotation2.py	exon	38635586	38635590	.	-	.	ENST00000434565+ENST00000451826__exon_number_006__gene_id_ENSG00000223685	LINC00571	ENSG00000223685.5	0.438773363838961	6.59156848862281	8.24633817022976e-09	1.52439451318247e-06
ENSG00000104408	ENSG00000104408	ENSG00000104408_001	chr8	dexseq_prepare_annotation2.py	exon	109213445	109213971	.	-	.	ENST00000523674__exon_number_001__gene_id_ENSG00000104408	EIF3E	ENSG00000104408	-0.355908236976343	-6.16159697244744	8.29531936101673e-09	1.53130435219843e-06
ENSG00000122674.26	ENSG00000122674	ENSG00000122674_027	chr7	dexseq_prepare_annotation2.py	exon	5964372	5964445	.	+	.	ENST00000496860__exon_number_027__gene_id_ENSG00000122674	CCZ1	ENSG00000122674.26	-1.16694615951819	-6.12446990612275	8.36875543971755e-09	1.54170356175166e-06
ENSG00000174839.9	ENSG00000174839	ENSG00000174839_010	chr3	dexseq_prepare_annotation2.py	exon	57619059	57619081	.	-	.	ENST00000311128__exon_number_010__gene_id_ENSG00000174839	DENND6A	ENSG00000174839.9	-0.231699116733216	-6.20255990283668	8.37501480267858e-09	1.54170356175166e-06
ENSG00000049246.8	ENSG00000049246	ENSG00000049246_009	chr1	dexseq_prepare_annotation2.py	exon	7848105	7848306	.	+	.	ENST00000377541+ENST00000473653+ENST00000602883+ENST00000377532+ENST00000361923__exon_number_009__gene_id_ENSG00000049246	PER3	ENSG00000049246.8	0.587262629256538	6.18609793878538	8.42234937919941e-09	1.5482577296125e-06
ENSG00000205352.ENSG00000257379.ENSG00000197111.95	ENSG00000205352+ENSG00000257379+ENSG00000197111	ENSG00000205352+ENSG00000257379+ENSG00000197111_096	chr12	dexseq_prepare_annotation2.py	exon	53873409	53873467	.	+	.	ENST00000562264+ENST00000359282+ENST00000547048+ENST00000550585+ENST00000549863+ENST00000547859+ENST00000552819+ENST00000437231+ENST00000455667+ENST00000546463+ENST00000359462+ENST00000603815+ENST00000447282__exon_number_096__gene_id_ENSG00000205352+ENSG00000257379+ENSG00000197111		ENSG00000205352.ENSG00000257379.ENSG00000197111.95	-0.38025225463629	-6.07440393317459	8.51011263487026e-09	1.56221522454973e-06
ENSG00000223685.6	ENSG00000223685	ENSG00000223685_007	chr13	dexseq_prepare_annotation2.py	exon	38636286	38636371	.	-	.	ENST00000434565__exon_number_007__gene_id_ENSG00000223685	LINC00571	ENSG00000223685.6	0.386883784352962	6.58130176477874	8.59874760426028e-09	1.57629374832098e-06
ENSG00000130948.21	ENSG00000130948	ENSG00000130948_022	chr9	dexseq_prepare_annotation2.py	exon	99060698	99060744	.	-	.	ENST00000375262+ENST00000375263__exon_number_022__gene_id_ENSG00000130948	HSD17B3	ENSG00000130948.21	0.541501181993373	6.40529889054373	8.66040672349425e-09	1.58539495509093e-06
ENSG00000272084.ENSG00000127481.122	ENSG00000272084+ENSG00000127481	ENSG00000272084+ENSG00000127481_123	chr1	dexseq_prepare_annotation2.py	exon	19493516	19493725	.	-	.	ENST00000375226+ENST00000375254+ENST00000375217+ENST00000419533+ENST00000375267+ENST00000417040__exon_number_123__gene_id_ENSG00000272084+ENSG00000127481		ENSG00000272084.ENSG00000127481.122	-0.181670021601086	-5.85068409604824	8.71677734704579e-09	1.59350416687241e-06
ENSG00000113575.ENSG00000272772.ENSG00000113558.ENSG00000273345.ENSG00000006837.58	ENSG00000113575+ENSG00000272772+ENSG00000113558+ENSG00000273345+ENSG00000006837	ENSG00000113575+ENSG00000272772+ENSG00000113558+ENSG00000273345+ENSG00000006837_059	chr5	dexseq_prepare_annotation2.py	exon	133622129	133622250	.	-	.	ENST00000520693+ENST00000536186+ENST00000519312+ENST00000435240__exon_number_059__gene_id_ENSG00000113575+ENSG00000272772+ENSG00000113558+ENSG00000273345+ENSG00000006837		ENSG00000113575.ENSG00000272772.ENSG00000113558.ENSG00000273345.ENSG00000006837.58	0.297675787594284	5.93307452864971	8.79733865574726e-09	1.60600710165252e-06
ENSG00000144381.39	ENSG00000144381	ENSG00000144381_040	chr2	dexseq_prepare_annotation2.py	exon	198364604	198364722	.	-	.	ENST00000388968__exon_number_040__gene_id_ENSG00000144381	HSPD1	ENSG00000144381.39	-0.872542819082426	-6.28748214791022	8.83272207945577e-09	1.61023939478344e-06
ENSG00000164683.21	ENSG00000164683	ENSG00000164683_022	chr8	dexseq_prepare_annotation2.py	exon	80680093	80680098	.	-	.	ENST00000354724__exon_number_022__gene_id_ENSG00000164683	HEY1	ENSG00000164683.21	-0.467834058428304	-6.28675046626488	8.86247083292874e-09	1.61343420730565e-06
ENSG00000170421.48	ENSG00000170421	ENSG00000170421_049	chr12	dexseq_prepare_annotation2.py	exon	53343705	53343738	.	-	.	ENST00000546921__exon_number_049__gene_id_ENSG00000170421	KRT8	ENSG00000170421.48	0.182530901120878	6.06460411253308	8.94408177167273e-09	1.62604884969634e-06
ENSG00000132199.1	ENSG00000132199	ENSG00000132199_002	chr18	dexseq_prepare_annotation2.py	exon	672546	672745	.	-	.	ENST00000584259+ENST00000383578__exon_number_002__gene_id_ENSG00000132199	ENOSF1	ENSG00000132199.1	0.551414851465622	6.11018206346574	8.98438269264793e-09	1.63112888973482e-06
ENSG00000006459.2	ENSG00000006459	ENSG00000006459_003	chr7	dexseq_prepare_annotation2.py	exon	139790703	139790988	.	-	.	ENST00000478996+ENST00000397560+ENST00000472616__exon_number_003__gene_id_ENSG00000006459	KDM7A	ENSG00000006459.2	0.552471839798618	6.33383307847788	9.02929252169172e-09	1.63703057878166e-06
ENSG00000059122.43	ENSG00000059122	ENSG00000059122_044	chr16	dexseq_prepare_annotation2.py	exon	2998715	2998844	.	+	.	ENST00000344592+ENST00000399667+ENST00000574985+ENST00000253928+ENST00000570752+ENST00000416288__exon_number_044__gene_id_ENSG00000059122	FLYWCH1	ENSG00000059122.43	0.42126142171231	6.20239943447348	9.06338232366318e-09	1.64095707288842e-06
ENSG00000204673.14	ENSG00000204673	ENSG00000204673_015	chr19	dexseq_prepare_annotation2.py	exon	50379915	50380055	.	-	.	ENST00000391835+ENST00000391834+ENST00000482622__exon_number_015__gene_id_ENSG00000204673	AKT1S1	ENSG00000204673.14	0.568915196340733	6.69422369057452	9.09799967715077e-09	1.64496819368188e-06
ENSG00000172890.32	ENSG00000172890	ENSG00000172890_033	chr11	dexseq_prepare_annotation2.py	exon	71188272	71188392	.	+	.	ENST00000539574+ENST00000525200__exon_number_033__gene_id_ENSG00000172890	NADSYN1	ENSG00000172890.32	-0.493621966225623	-5.96714641684487	9.41720168421464e-09	1.70035241572657e-06
ENSG00000227195.38	ENSG00000227195	ENSG00000227195_039	chr20	dexseq_prepare_annotation2.py	exon	26188822	26188874	.	-	.	ENST00000596223+ENST00000596111+ENST00000385250+ENST00000597267__exon_number_039__gene_id_ENSG00000227195	MIR663A	ENSG00000227195.38	0.249156404982994	5.97142516459835	9.63983919818133e-09	1.73817362853765e-06
ENSG00000188739.ENSG00000054267.30	ENSG00000188739+ENSG00000054267	ENSG00000188739+ENSG00000054267_031	chr1	dexseq_prepare_annotation2.py	exon	235324550	235324571	.	-	.	ENST00000486751+ENST00000429912+ENST00000366606+ENST00000474953+ENST00000408888__exon_number_031__gene_id_ENSG00000188739+ENSG00000054267		ENSG00000188739.ENSG00000054267.30	-1.04968121034024	-6.75536804591534	9.73763390453862e-09	1.75341176506445e-06
ENSG00000079215.7	ENSG00000079215	ENSG00000079215_008	chr5	dexseq_prepare_annotation2.py	exon	36608431	36608591	.	+	.	ENST00000265113+ENST00000513646+ENST00000512374+ENST00000416645+ENST00000513903+ENST00000505202+ENST00000506725+ENST00000504121+ENST00000381918__exon_number_008__gene_id_ENSG00000079215	SLC1A3	ENSG00000079215.7	0.657950085971192	6.49646134116303	9.86634622028417e-09	1.77416799035813e-06
ENSG00000269410.ENSG00000090924.43	ENSG00000269410+ENSG00000090924	ENSG00000269410+ENSG00000090924_044	chr19	dexseq_prepare_annotation2.py	exon	39915523	39915877	.	+	.	ENST00000425673+ENST00000205135+ENST00000409794__exon_number_044__gene_id_ENSG00000269410+ENSG00000090924		ENSG00000269410.ENSG00000090924.43	0.370032478350792	6.02411999050999	1.01649019580673e-08	1.82536745529441e-06
ENSG00000151576.41	ENSG00000151576	ENSG00000151576_042	chr3	dexseq_prepare_annotation2.py	exon	113805334	113807196	.	+	.	ENST00000281273+ENST00000485050__exon_number_042__gene_id_ENSG00000151576	QTRTD1	ENSG00000151576.41	0.295032629874638	6.06399593755447	1.02354530872185e-08	1.83553937782038e-06
ENSG00000104419.66	ENSG00000104419	ENSG00000104419_067	chr8	dexseq_prepare_annotation2.py	exon	134309481	134309482	.	-	.	ENST00000537882+ENST00000518010+ENST00000517599+ENST00000354944+ENST00000522377+ENST00000523892+ENST00000522476+ENST00000518066+ENST00000518480+ENST00000414097+ENST00000521544__exon_number_067__gene_id_ENSG00000104419	NDRG1	ENSG00000104419.66	-0.459578054606664	-5.9454089559483	1.03361158493804e-08	1.85107633477343e-06
ENSG00000110888.46	ENSG00000110888	ENSG00000110888_047	chr12	dexseq_prepare_annotation2.py	exon	30907246	30907448	.	-	.	ENST00000251071+ENST00000308433+ENST00000298892+ENST00000454014__exon_number_047__gene_id_ENSG00000110888	CAPRIN2	ENSG00000110888.46	0.56535977152087	6.47445136542602	1.08114087606564e-08	1.93357211314568e-06
ENSG00000129473.ENSG00000258643.ENSG00000100836.20	ENSG00000129473+ENSG00000258643+ENSG00000100836	ENSG00000129473+ENSG00000258643+ENSG00000100836_021	chr14	dexseq_prepare_annotation2.py	exon	23780354	23780968	.	+	.	ENST00000250405__exon_number_021__gene_id_ENSG00000129473+ENSG00000258643+ENSG00000100836		ENSG00000129473.ENSG00000258643.ENSG00000100836.20	0.355736540004256	6.38835019935713	1.08925837210353e-08	1.94545377560488e-06
ENSG00000148120.64	ENSG00000148120	ENSG00000148120_065	chr9	dexseq_prepare_annotation2.py	exon	97849201	97849334	.	+	.	ENST00000463372+ENST00000428313+ENST00000297979+ENST00000375315__exon_number_065__gene_id_ENSG00000148120	C9orf3	ENSG00000148120.64	-0.701670511111315	-5.97771258106025	1.12696792926164e-08	2.00791994809169e-06
ENSG00000206120.11	ENSG00000206120	ENSG00000206120_012	chr3	dexseq_prepare_annotation2.py	exon	168031958	168031964	.	+	.	ENST00000511230__exon_number_012__gene_id_ENSG00000206120	EGFEM1P	ENSG00000206120.11	-1.14564140336828	-6.21241729232453	1.12727572319904e-08	2.00791994809169e-06
ENSG00000137776.29	ENSG00000137776	ENSG00000137776_030	chr15	dexseq_prepare_annotation2.py	exon	59186125	59186186	.	-	.	ENST00000492526+ENST00000536328+ENST00000497088+ENST00000380516+ENST00000557924+ENST00000432750__exon_number_030__gene_id_ENSG00000137776	SLTM	ENSG00000137776.29	-0.411355482599202	-5.92000185422013	1.2071296907294e-08	2.14725921320744e-06
ENSG00000177156.22	ENSG00000177156	ENSG00000177156_023	chr11	dexseq_prepare_annotation2.py	exon	764370	764433	.	+	.	ENST00000532202+ENST00000319006+ENST00000528097+ENST00000530666__exon_number_023__gene_id_ENSG00000177156	TALDO1	ENSG00000177156.22	-0.34071794695773	-6.12495432832179	1.21405164921638e-08	2.1566655326618e-06
ENSG00000187527.5	ENSG00000187527	ENSG00000187527_006	chr3	dexseq_prepare_annotation2.py	exon	193007674	193007848	.	-	.	ENST00000495496+ENST00000342358__exon_number_006__gene_id_ENSG00000187527	ATP13A5	ENSG00000187527.5	0.343773284377111	6.0426399241227	1.25513259385053e-08	2.22664570963903e-06
ENSG00000179603.25	ENSG00000179603	ENSG00000179603_026	chr7	dexseq_prepare_annotation2.py	exon	126720747	126720931	.	-	.	ENST00000423518__exon_number_026__gene_id_ENSG00000179603	GRM8	ENSG00000179603.25	-0.818385892737612	-6.02077628895025	1.26984951685958e-08	2.24973017491628e-06
ENSG00000253729.55	ENSG00000253729	ENSG00000253729_056	chr8	dexseq_prepare_annotation2.py	exon	48775960	48776138	.	-	.	ENST00000314191+ENST00000523565+ENST00000518216+ENST00000338368+ENST00000546304__exon_number_056__gene_id_ENSG00000253729	PRKDC	ENSG00000253729.55	0.128062493281301	5.83529909868218	1.29330379518956e-08	2.28821154583753e-06
ENSG00000123384.11	ENSG00000123384	ENSG00000123384_012	chr12	dexseq_prepare_annotation2.py	exon	57547991	57548153	.	+	.	ENST00000554174+ENST00000243077__exon_number_012__gene_id_ENSG00000123384	LRP1	ENSG00000123384.11	-0.589449158670203	-5.97287988820663	1.31895636049231e-08	2.33047405767951e-06
ENSG00000075035.37	ENSG00000075035	ENSG00000075035_038	chr12	dexseq_prepare_annotation2.py	exon	108644312	108644314	.	+	.	ENST00000332082__exon_number_038__gene_id_ENSG00000075035	WSCD2	ENSG00000075035.37	-0.412412241647309	-6.07737431750089	1.33085863197189e-08	2.34836054968859e-06
ENSG00000172977.5	ENSG00000172977	ENSG00000172977_006	chr11	dexseq_prepare_annotation2.py	exon	65479717	65479750	.	+	.	ENST00000352980+ENST00000530446+ENST00000341318+ENST00000534104+ENST00000377046+ENST00000532042__exon_number_006__gene_id_ENSG00000172977	KAT5	ENSG00000172977.5	0.272834688411582	5.92697265183046	1.34402697374776e-08	2.36843033659572e-06
ENSG00000150712.20	ENSG00000150712	ENSG00000150712_021	chr5	dexseq_prepare_annotation2.py	exon	32276788	32276848	.	-	.	ENST00000280285+ENST00000264934+ENST00000513622+ENST00000382142__exon_number_021__gene_id_ENSG00000150712	MTMR12	ENSG00000150712.20	-0.471508242434636	-6.10881625090987	1.41250588818788e-08	2.48578436226855e-06
ENSG00000253542	ENSG00000253542	ENSG00000253542_001	chr8	dexseq_prepare_annotation2.py	exon	57285623	57285753	.	-	.	ENST00000524136__exon_number_001__gene_id_ENSG00000253542	SDR16C6P	ENSG00000253542	0.647537158548115	6.45834487996412	1.41808092637489e-08	2.48907840177052e-06
ENSG00000136003.28	ENSG00000136003	ENSG00000136003_029	chr12	dexseq_prepare_annotation2.py	exon	108962876	108963117	.	+	.	ENST00000311893+ENST00000539580+ENST00000392807+ENST00000545932+ENST00000338291__exon_number_029__gene_id_ENSG00000136003	ISCU	ENSG00000136003.28	-0.401420391729719	-5.96576767949743	1.41814934549461e-08	2.48907840177052e-06
ENSG00000123384.14	ENSG00000123384	ENSG00000123384_015	chr12	dexseq_prepare_annotation2.py	exon	57549877	57550066	.	+	.	ENST00000243077__exon_number_015__gene_id_ENSG00000123384	LRP1	ENSG00000123384.14	-0.562232849267607	-5.95428165860909	1.44926156356799e-08	2.54030724106523e-06
ENSG00000106636.4	ENSG00000106636	ENSG00000106636_005	chr7	dexseq_prepare_annotation2.py	exon	44245984	44246084	.	+	.	ENST00000447123+ENST00000496112+ENST00000223369__exon_number_005__gene_id_ENSG00000106636	YKT6	ENSG00000106636.4	0.444496628666457	6.40273933688408	1.45583899907338e-08	2.54845196034081e-06
ENSG00000149582.ENSG00000172425.17	ENSG00000149582+ENSG00000172425	ENSG00000149582+ENSG00000172425_018	chr11	dexseq_prepare_annotation2.py	exon	118402186	118402210	.	+	.	ENST00000527785+ENST00000524522+ENST00000532749+ENST00000527267+ENST00000524725__exon_number_018__gene_id_ENSG00000149582+ENSG00000172425		ENSG00000149582.ENSG00000172425.17	0.333216131826576	5.95195912118612	1.46639493586609e-08	2.56353026218666e-06
ENSG00000181381.8	ENSG00000181381	ENSG00000181381_009	chr4	dexseq_prepare_annotation2.py	exon	169299505	169299626	.	-	.	ENST00000510590+ENST00000511577+ENST00000260184__exon_number_009__gene_id_ENSG00000181381	DDX60L	ENSG00000181381.8	0.521041911390609	6.11654120261209	1.47419658138687e-08	2.57376003153559e-06
ENSG00000104490.49	ENSG00000104490	ENSG00000104490_050	chr8	dexseq_prepare_annotation2.py	exon	102899369	102899455	.	-	.	ENST00000518661+ENST00000311028+ENST00000521964+ENST00000522078__exon_number_050__gene_id_ENSG00000104490	NCALD	ENSG00000104490.49	-0.890660559207128	-5.91171099783142	1.49390805277224e-08	2.60472834966053e-06
ENSG00000123104.7	ENSG00000123104	ENSG00000123104_008	chr12	dexseq_prepare_annotation2.py	exon	26564253	26564345	.	-	.	ENST00000381340+ENST00000538984+ENST00000451599__exon_number_008__gene_id_ENSG00000123104	ITPR2	ENSG00000123104.7	-0.6836512340732	-5.93428806063062	1.49900902443395e-08	2.61017418360142e-06
ENSG00000088247.ENSG00000266722.43	ENSG00000088247+ENSG00000266722	ENSG00000088247+ENSG00000266722_044	chr19	dexseq_prepare_annotation2.py	exon	6424149	6424227	.	-	.	ENST00000595258__exon_number_044__gene_id_ENSG00000088247+ENSG00000266722		ENSG00000088247.ENSG00000266722.43	-0.303879462539405	-5.96935333420533	1.50558198370475e-08	2.61816541324404e-06
ENSG00000008710.109	ENSG00000008710	ENSG00000008710_110	chr16	dexseq_prepare_annotation2.py	exon	2158253	2158359	.	-	.	ENST00000487932+ENST00000473780+ENST00000488185+ENST00000262304+ENST00000423118__exon_number_110__gene_id_ENSG00000008710	PKD1	ENSG00000008710.109	-0.728265942298757	-5.80634019078122	1.52835793200533e-08	2.65427508854632e-06
ENSG00000198561.ENSG00000213593.ENSG00000211450.ENSG00000254732.ENSG00000254462.78	ENSG00000198561+ENSG00000213593+ENSG00000211450+ENSG00000254732+ENSG00000254462	ENSG00000198561+ENSG00000213593+ENSG00000211450+ENSG00000254732+ENSG00000254462_079	chr11	dexseq_prepare_annotation2.py	exon	57575862	57576007	.	+	.	ENST00000530094+ENST00000530748+ENST00000361391+ENST00000426142+ENST00000532844+ENST00000361796+ENST00000428599+ENST00000361332+ENST00000529986+ENST00000526772+ENST00000527467+ENST00000399039+ENST00000532787+ENST00000399050+ENST00000415361+ENST00000532245+ENST00000531014+ENST00000526938+ENST00000534579+ENST00000358694+ENST00000533667+ENST00000532649+ENST00000528621+ENST00000532463+ENST00000530720…		ENSG00000198561.ENSG00000213593.ENSG00000211450.ENSG00000254732.ENSG00000254462.78	0.454865327520333	5.93449911059199	1.54761634954259e-08	2.68418905050496e-06
ENSG00000022840.71	ENSG00000022840	ENSG00000022840_072	chr12	dexseq_prepare_annotation2.py	exon	121014686	121014689	.	+	.	ENST00000325954+ENST00000538254+ENST00000542701+ENST00000413266+ENST00000545419__exon_number_072__gene_id_ENSG00000022840	RNF10	ENSG00000022840.71	0.522837757153488	5.97806840821974	1.57006281223248e-08	2.7195465939756e-06
ENSG00000168619.32	ENSG00000168619	ENSG00000168619_033	chr8	dexseq_prepare_annotation2.py	exon	39587582	39587582	.	+	.	ENST00000379866+ENST00000265707__exon_number_033__gene_id_ENSG00000168619	ADAM18	ENSG00000168619.32	0.52922699095401	6.26360239340039	1.60725379277522e-08	2.78031734732393e-06
ENSG00000175356.23	ENSG00000175356	ENSG00000175356_024	chr11	dexseq_prepare_annotation2.py	exon	9069490	9069619	.	-	.	ENST00000520467+ENST00000309263+ENST00000457346__exon_number_024__gene_id_ENSG00000175356	SCUBE2	ENSG00000175356.23	-0.217014858215333	-6.03601997545962	1.62420347154316e-08	2.80596031154501e-06
ENSG00000132635.11	ENSG00000132635	ENSG00000132635_012	chr20	dexseq_prepare_annotation2.py	exon	2820857	2821317	.	-	.	ENST00000360652+ENST00000448755__exon_number_012__gene_id_ENSG00000132635	PCED1A	ENSG00000132635.11	-0.908976128734143	-6.70554302526461	1.63434000340427e-08	2.81650024714608e-06
ENSG00000236581.17	ENSG00000236581	ENSG00000236581_018	chr13	dexseq_prepare_annotation2.py	exon	33848114	33848195	.	+	.	ENST00000609137+ENST00000609536+ENST00000608205+ENST00000609788+ENST00000609995+ENST00000609588+ENST00000609233+ENST00000609615+ENST00000608981+ENST00000609608+ENST00000607935+ENST00000609997+ENST00000608496__exon_number_018__gene_id_ENSG00000236581	STARD13-AS	ENSG00000236581.17	-0.790038761905142	-5.89421079933497	1.63457222574317e-08	2.81650024714608e-06
ENSG00000145388.5	ENSG00000145388	ENSG00000145388_006	chr4	dexseq_prepare_annotation2.py	exon	119610525	119610584	.	+	.	ENST00000388822+ENST00000506780+ENST00000508801__exon_number_006__gene_id_ENSG00000145388	METTL14	ENSG00000145388.5	-0.503578929259559	-6.17428451507481	1.64749608625428e-08	2.83188765456714e-06
ENSG00000269410.ENSG00000090924.44	ENSG00000269410+ENSG00000090924	ENSG00000269410+ENSG00000090924_045	chr19	dexseq_prepare_annotation2.py	exon	39915878	39915934	.	+	.	ENST00000425673+ENST00000458508+ENST00000600210+ENST00000409794+ENST00000409797+ENST00000596339+ENST00000594124+ENST00000378550+ENST00000205135+ENST00000596443+ENST00000598238+ENST00000594161__exon_number_045__gene_id_ENSG00000269410+ENSG00000090924		ENSG00000269410.ENSG00000090924.44	0.463959267387837	5.92888125806025	1.64779352570504e-08	2.83188765456714e-06
ENSG00000227028.18	ENSG00000227028	ENSG00000227028_019	chr2	dexseq_prepare_annotation2.py	exon	40342169	40342293	.	+	.	ENST00000593848+ENST00000598247+ENST00000435515__exon_number_019__gene_id_ENSG00000227028	SLC8A1-AS1	ENSG00000227028.18	0.235695112182206	5.93513623309628	1.65479694648798e-08	2.84022547949357e-06
ENSG00000145362.95	ENSG00000145362	ENSG00000145362_096	chr4	dexseq_prepare_annotation2.py	exon	114304892	114304896	.	+	.	ENST00000357077+ENST00000505342__exon_number_096__gene_id_ENSG00000145362	ANK2	ENSG00000145362.95	-0.258690653383111	-5.86377299127724	1.73051061968844e-08	2.96631994378491e-06
ENSG00000173706.23	ENSG00000173706	ENSG00000173706_024	chr3	dexseq_prepare_annotation2.py	exon	124738106	124738340	.	-	.	ENST00000311127+ENST00000477536__exon_number_024__gene_id_ENSG00000173706	HEG1	ENSG00000173706.23	-1.282962298827	-6.08071674807276	1.74326242919725e-08	2.98256414767063e-06
ENSG00000268614.ENSG00000090674.ENSG00000032444.119	ENSG00000268614+ENSG00000090674+ENSG00000032444	ENSG00000268614+ENSG00000090674+ENSG00000032444_120	chr19	dexseq_prepare_annotation2.py	exon	7626094	7626203	.	+	.	ENST00000450331+ENST00000600737+ENST00000414982+ENST00000597202+ENST00000221249+ENST00000599947+ENST00000545201__exon_number_120__gene_id_ENSG00000268614+ENSG00000090674+ENSG00000032444		ENSG00000268614.ENSG00000090674.ENSG00000032444.119	0.852370801331028	6.04873410499843	1.74450671424806e-08	2.98256414767063e-06
ENSG00000116922.3	ENSG00000116922	ENSG00000116922_004	chr1	dexseq_prepare_annotation2.py	exon	38148783	38148832	.	-	.	ENST00000464085+ENST00000464178+ENST00000494120+ENST00000609516+ENST00000358011__exon_number_004__gene_id_ENSG00000116922	C1orf109	ENSG00000116922.3	0.717945428279028	6.18429854024902	1.76306653169832e-08	3.01039618869079e-06
ENSG00000205352.ENSG00000257379.ENSG00000197111.88	ENSG00000205352+ENSG00000257379+ENSG00000197111	ENSG00000205352+ENSG00000257379+ENSG00000197111_089	chr12	dexseq_prepare_annotation2.py	exon	53862564	53862616	.	+	.	ENST00000562264+ENST00000552296+ENST00000547048+ENST00000553064+ENST00000550585+ENST00000549863+ENST00000547859+ENST00000550733+ENST00000552819+ENST00000437231+ENST00000455667+ENST00000439930+ENST00000359282+ENST00000548933+ENST00000359462+ENST00000603815+ENST00000447282+ENST00000546463__exon_number_089__gene_id_ENSG00000205352+ENSG00000257379+ENSG00000197111		ENSG00000205352.ENSG00000257379.ENSG00000197111.88	-0.59052677524169	-5.92866535519212	1.77438978987575e-08	3.02581601532455e-06
ENSG00000261218.ENSG00000197943.51	ENSG00000261218+ENSG00000197943	ENSG00000261218+ENSG00000197943_052	chr16	dexseq_prepare_annotation2.py	exon	81939093	81939112	.	+	.	ENST00000359376+ENST00000563375+ENST00000567980__exon_number_052__gene_id_ENSG00000261218+ENSG00000197943		ENSG00000261218.ENSG00000197943.51	0.296888461522148	5.86226128412336	1.78548141213498e-08	3.04080155644995e-06
ENSG00000216937.ENSG00000150076.48	ENSG00000216937+ENSG00000150076	ENSG00000216937+ENSG00000150076_049	chr10	dexseq_prepare_annotation2.py	exon	33017815	33017925	.	+	.	ENST00000375025+ENST00000375028+ENST00000302316+ENST00000375030__exon_number_049__gene_id_ENSG00000216937+ENSG00000150076		ENSG00000216937.ENSG00000150076.48	0.29817380093749	6.10491950237486	1.85000234806026e-08	3.14377740739974e-06
ENSG00000224743.3	ENSG00000224743	ENSG00000224743_004	chr13	dexseq_prepare_annotation2.py	exon	31457391	31457472	.	-	.	ENST00000592950+ENST00000588726+ENST00000585870__exon_number_004__gene_id_ENSG00000224743	TEX26-AS1	ENSG00000224743.3	-0.286776266889831	-5.92783792229688	1.85237312458749e-08	3.14377740739974e-06
ENSG00000133816.91	ENSG00000133816	ENSG00000133816_092	chr11	dexseq_prepare_annotation2.py	exon	12285333	12285334	.	+	.	ENST00000525618__exon_number_092__gene_id_ENSG00000133816	MICAL2	ENSG00000133816.91	0.470817898451749	6.05111369815895	1.85409734358833e-08	3.14377740739974e-06
ENSG00000006114.41	ENSG00000006114	ENSG00000006114_042	chr17	dexseq_prepare_annotation2.py	exon	35939228	35939512	.	-	.	ENST00000394379+ENST00000378189+ENST00000588194__exon_number_042__gene_id_ENSG00000006114	SYNRG	ENSG00000006114.41	0.467149889635833	5.87482459362314	1.85547367970149e-08	3.14377740739974e-06
ENSG00000186081.2	ENSG00000186081	ENSG00000186081_003	chr12	dexseq_prepare_annotation2.py	exon	52908897	52909024	.	-	.	ENST00000549511+ENST00000252242+ENST00000552952__exon_number_003__gene_id_ENSG00000186081	KRT5	ENSG00000186081.2	-0.9560459186817	-6.16890449879534	1.88819085789069e-08	3.19510942245225e-06
ENSG00000158161.17	ENSG00000158161	ENSG00000158161_018	chr1	dexseq_prepare_annotation2.py	exon	28337458	28337594	.	-	.	ENST00000468665+ENST00000545175+ENST00000540618+ENST00000495923+ENST00000373864+ENST00000471498+ENST00000373863+ENST00000436342+ENST00000373871__exon_number_018__gene_id_ENSG00000158161	EYA3	ENSG00000158161.17	-0.490407111542409	-5.9550000432622	1.93099622526671e-08	3.26335889603716e-06
ENSG00000173406.ENSG00000162600.47	ENSG00000173406+ENSG00000162600	ENSG00000173406+ENSG00000162600_048	chr1	dexseq_prepare_annotation2.py	exon	58996273	58996309	.	-	.	ENST00000421528+ENST00000358603+ENST00000467509+ENST00000476933+ENST00000371226__exon_number_048__gene_id_ENSG00000173406+ENSG00000162600		ENSG00000173406.ENSG00000162600.47	0.613103764524451	5.80738389194419	1.94614179749799e-08	3.28474889473356e-06
ENSG00000263053.ENSG00000171282.1	ENSG00000263053+ENSG00000171282	ENSG00000263053+ENSG00000171282_002	chr17	dexseq_prepare_annotation2.py	exon	79373334	79373539	.	+	.	ENST00000574717__exon_number_002__gene_id_ENSG00000263053+ENSG00000171282		ENSG00000263053.ENSG00000171282.1	0.427580857014876	5.92551316656559	1.95155539283846e-08	3.2896793510851e-06
ENSG00000003756.ENSG00000004534.17	ENSG00000003756+ENSG00000004534	ENSG00000003756+ENSG00000004534_018	chr3	dexseq_prepare_annotation2.py	exon	50004792	50004798	.	+	.	ENST00000488807+ENST00000454079+ENST00000443081__exon_number_018__gene_id_ENSG00000003756+ENSG00000004534		ENSG00000003756.ENSG00000004534.17	0.622409651191098	5.80849470962409	2.00265763369414e-08	3.37151499688803e-06
ENSG00000112159.106	ENSG00000112159	ENSG00000112159_107	chr6	dexseq_prepare_annotation2.py	exon	90503481	90503673	.	-	.	ENST00000369393+ENST00000428876+ENST00000439638__exon_number_107__gene_id_ENSG00000112159	MDN1	ENSG00000112159.106	-0.332338753700585	-5.75144077295241	2.01510611145687e-08	3.38815064253464e-06
ENSG00000180448.7	ENSG00000180448	ENSG00000180448_008	chr19	dexseq_prepare_annotation2.py	exon	1068332	1068412	.	+	.	ENST00000590214__exon_number_008__gene_id_ENSG00000180448	HMHA1	ENSG00000180448.7	-0.964823615738644	-5.88742953402926	2.03039541287544e-08	3.40951437346825e-06
ENSG00000148700.7	ENSG00000148700	ENSG00000148700_008	chr10	dexseq_prepare_annotation2.py	exon	111768010	111768057	.	+	.	ENST00000484622+ENST00000459738+ENST00000487085+ENST00000495661+ENST00000497125+ENST00000475954+ENST00000356080+ENST00000277900__exon_number_008__gene_id_ENSG00000148700	ADD3	ENSG00000148700.7	0.387438158441248	5.87411716641177	2.03416275671189e-08	3.41150030410279e-06
ENSG00000140199.58	ENSG00000140199	ENSG00000140199_059	chr15	dexseq_prepare_annotation2.py	exon	34629988	34630161	.	-	.	ENST00000561080__exon_number_059__gene_id_ENSG00000140199	SLC12A6	ENSG00000140199.58	-0.473363130239512	-6.00153796078967	2.04097471620452e-08	3.41858084825383e-06
ENSG00000241015.ENSG00000160336.1	ENSG00000241015+ENSG00000160336	ENSG00000241015+ENSG00000160336_002	chr19	dexseq_prepare_annotation2.py	exon	53935237	53935245	.	+	.	ENST00000424846+ENST00000454407__exon_number_002__gene_id_ENSG00000241015+ENSG00000160336		ENSG00000241015.ENSG00000160336.1	-0.841234075907416	-6.04604325149221	2.04949418514349e-08	3.42638547127741e-06
ENSG00000140009.ENSG00000214770.43	ENSG00000140009+ENSG00000214770	ENSG00000140009+ENSG00000214770_044	chr14	dexseq_prepare_annotation2.py	exon	64804815	64804830	.	-	.	ENST00000359491+ENST00000358599__exon_number_044__gene_id_ENSG00000140009+ENSG00000214770		ENSG00000140009.ENSG00000214770.43	0.766645275653888	5.95285901387325	2.05082622837618e-08	3.42638547127741e-06
ENSG00000147206.35	ENSG00000147206	ENSG00000147206_036	chrX	dexseq_prepare_annotation2.py	exon	102347924	102348022	.	-	.	ENST00000425644+ENST00000425463+ENST00000395065__exon_number_036__gene_id_ENSG00000147206	NXF3	ENSG00000147206.35	-0.680825903931385	-6.02829844704009	2.06395692046785e-08	3.44073794230389e-06
ENSG00000198758.20	ENSG00000198758	ENSG00000198758_021	chr1	dexseq_prepare_annotation2.py	exon	110300103	110300177	.	-	.	ENST00000361852+ENST00000361965+ENST00000369805__exon_number_021__gene_id_ENSG00000198758	EPS8L3	ENSG00000198758.20	0.580185472041728	6.12416182319705	2.06463045906043e-08	3.44073794230389e-06
ENSG00000163781.5	ENSG00000163781	ENSG00000163781_006	chr3	dexseq_prepare_annotation2.py	exon	133327717	133327806	.	-	.	ENST00000260810__exon_number_006__gene_id_ENSG00000163781	TOPBP1	ENSG00000163781.5	-0.725910004555147	-5.94734252857085	2.10661751997558e-08	3.50628289062468e-06
ENSG00000115421.6	ENSG00000115421	ENSG00000115421_007	chr2	dexseq_prepare_annotation2.py	exon	60988876	60988942	.	+	.	ENST00000496283+ENST00000238714+ENST00000453839+ENST00000414060__exon_number_007__gene_id_ENSG00000115421	PAPOLG	ENSG00000115421.6	-0.581557695958243	-5.93531842179866	2.12613141289989e-08	3.53430520057722e-06
ENSG00000151576.38	ENSG00000151576	ENSG00000151576_039	chr3	dexseq_prepare_annotation2.py	exon	113804800	113804826	.	+	.	ENST00000495782+ENST00000479882+ENST00000281273+ENST00000462966+ENST00000485050__exon_number_039__gene_id_ENSG00000151576	QTRTD1	ENSG00000151576.38	0.290241396438779	5.9161826726021	2.13208884162448e-08	3.53975021419285e-06
ENSG00000104490.23	ENSG00000104490	ENSG00000104490_024	chr8	dexseq_prepare_annotation2.py	exon	102731625	102731635	.	-	.	ENST00000523923+ENST00000311028+ENST00000522448+ENST00000220931+ENST00000518727+ENST00000518166+ENST00000517531+ENST00000522252+ENST00000520690+ENST00000517822+ENST00000520425+ENST00000521599+ENST00000520346+ENST00000395923+ENST00000524209+ENST00000521964+ENST00000522951+ENST00000519098+ENST00000519508__exon_number_024__gene_id_ENSG00000104490	NCALD	ENSG00000104490.23	-0.251182071938698	-5.83871179325677	2.17191921271773e-08	3.6012335063636e-06
ENSG00000086205	ENSG00000086205	ENSG00000086205_001	chr11	dexseq_prepare_annotation2.py	exon	49168187	49168187	.	-	.	ENST00000256999+ENST00000458311__exon_number_001__gene_id_ENSG00000086205	FOLH1	ENSG00000086205	-1.03796974014082	-5.93070684397627	2.17457882881155e-08	3.6012335063636e-06
ENSG00000151914.20	ENSG00000151914	ENSG00000151914_021	chr6	dexseq_prepare_annotation2.py	exon	56333780	56333797	.	-	.	ENST00000370788+ENST00000244364+ENST00000312431+ENST00000361203__exon_number_021__gene_id_ENSG00000151914	DST	ENSG00000151914.20	-0.692438539826786	-5.75024882136035	2.17742184497588e-08	3.60142298840447e-06
ENSG00000255429.ENSG00000086991.45	ENSG00000255429+ENSG00000086991	ENSG00000255429+ENSG00000086991_046	chr11	dexseq_prepare_annotation2.py	exon	89322608	89322779	.	-	.	ENST00000542487+ENST00000528319__exon_number_046__gene_id_ENSG00000255429+ENSG00000086991		ENSG00000255429.ENSG00000086991.45	-0.400444927931104	-5.93892857886205	2.1945919972536e-08	3.62527920567595e-06
ENSG00000130733.29	ENSG00000130733	ENSG00000130733_030	chr19	dexseq_prepare_annotation2.py	exon	11039224	11039226	.	-	.	ENST00000586748+ENST00000588962+ENST00000590329__exon_number_030__gene_id_ENSG00000130733	YIPF2	ENSG00000130733.29	-0.689302355781175	-6.40346274183227	2.20342344224917e-08	3.63531816619479e-06
ENSG00000181090.24	ENSG00000181090	ENSG00000181090_025	chr9	dexseq_prepare_annotation2.py	exon	140671070	140671233	.	+	.	ENST00000460843+ENST00000462484+ENST00000371394+ENST00000465566+ENST00000462942+ENST00000334856__exon_number_025__gene_id_ENSG00000181090	EHMT1	ENSG00000181090.24	-1.15166880304141	-6.05644238106703	2.31034651795345e-08	3.8026500716545e-06
ENSG00000151790	ENSG00000151790	ENSG00000151790_001	chr4	dexseq_prepare_annotation2.py	exon	156775890	156775908	.	+	.	ENST00000503634__exon_number_001__gene_id_ENSG00000151790	TDO2	ENSG00000151790	-0.462890547018161	-6.07668363066218	2.31218872839066e-08	3.8026500716545e-06
ENSG00000119689.10	ENSG00000119689	ENSG00000119689_011	chr14	dexseq_prepare_annotation2.py	exon	75349294	75349327	.	+	.	ENST00000555089+ENST00000556190+ENST00000555071+ENST00000557012+ENST00000554806+ENST00000556460+ENST00000334220+ENST00000238671__exon_number_011__gene_id_ENSG00000119689	DLST	ENSG00000119689.10	0.930643428122327	6.17967325439937	2.31348911078171e-08	3.8026500716545e-06
ENSG00000200469.ENSG00000163644.29	ENSG00000200469+ENSG00000163644	ENSG00000200469+ENSG00000163644_030	chr4	dexseq_prepare_annotation2.py	exon	89205784	89205888	.	-	.	ENST00000315194+ENST00000608933+ENST00000514204__exon_number_030__gene_id_ENSG00000200469+ENSG00000163644		ENSG00000200469.ENSG00000163644.29	1.38712116177856	6.05488320008261	2.32688868914424e-08	3.81991771520859e-06
ENSG00000105705.8	ENSG00000105705	ENSG00000105705_009	chr19	dexseq_prepare_annotation2.py	exon	19390022	19390199	.	-	.	ENST00000592188+ENST00000589144+ENST00000247001+ENST00000588731+ENST00000591007+ENST00000587119__exon_number_009__gene_id_ENSG00000105705	SUGP1	ENSG00000105705.8	-1.83987001736717	-6.24746918002444	2.33218022120293e-08	3.82122702342092e-06
ENSG00000223662	ENSG00000223662	ENSG00000223662_001	chr21	dexseq_prepare_annotation2.py	exon	15954523	15954612	.	+	.	ENST00000449214__exon_number_001__gene_id_ENSG00000223662	SAMSN1-AS1	ENSG00000223662	-0.376729038168631	-6.45063326994887	2.33347651368099e-08	3.82122702342092e-06
ENSG00000268614.ENSG00000090674.ENSG00000032444.118	ENSG00000268614+ENSG00000090674+ENSG00000032444	ENSG00000268614+ENSG00000090674+ENSG00000032444_119	chr19	dexseq_prepare_annotation2.py	exon	7625900	7625996	.	+	.	ENST00000450331+ENST00000600737+ENST00000414982+ENST00000597202+ENST00000221249+ENST00000599947+ENST00000545201__exon_number_119__gene_id_ENSG00000268614+ENSG00000090674+ENSG00000032444		ENSG00000268614.ENSG00000090674.ENSG00000032444.118	0.878760873957285	5.98575103982053	2.34990071219927e-08	3.84335433955089e-06
ENSG00000138002.33	ENSG00000138002	ENSG00000138002_034	chr2	dexseq_prepare_annotation2.py	exon	27677221	27677285	.	-	.	ENST00000507184+ENST00000443889+ENST00000260570__exon_number_034__gene_id_ENSG00000138002	IFT172	ENSG00000138002.33	-0.21551030791775	-6.05091092486093	2.36956149784644e-08	3.87071389823956e-06
ENSG00000103653.27	ENSG00000103653	ENSG00000103653_028	chr15	dexseq_prepare_annotation2.py	exon	75092753	75092815	.	+	.	ENST00000309470+ENST00000567135+ENST00000220003+ENST00000567571+ENST00000439220+ENST00000568329__exon_number_028__gene_id_ENSG00000103653	CSK	ENSG00000103653.27	-1.07937253066452	-6.20287926171746	2.41145498665625e-08	3.93427837798252e-06
ENSG00000204316.ENSG00000188878.ENSG00000267426.68	ENSG00000204316+ENSG00000188878+ENSG00000267426	ENSG00000204316+ENSG00000188878+ENSG00000267426_069	chr17	dexseq_prepare_annotation2.py	exon	73909811	73909861	.	-	.	ENST00000590264+ENST00000586112+ENST00000593156+ENST00000585990+ENST00000389570+ENST00000588283+ENST00000319129+ENST00000586717+ENST00000592193__exon_number_069__gene_id_ENSG00000204316+ENSG00000188878+ENSG00000267426		ENSG00000204316.ENSG00000188878.ENSG00000267426.68	0.459262740933596	5.8790854156313	2.45544672671723e-08	4.00110496995005e-06
ENSG00000116478.14	ENSG00000116478	ENSG00000116478_015	chr1	dexseq_prepare_annotation2.py	exon	32793047	32793059	.	+	.	ENST00000490081+ENST00000482310+ENST00000481281__exon_number_015__gene_id_ENSG00000116478	HDAC1	ENSG00000116478.14	-1.41804008904058	-6.3750335112202	2.46578802707523e-08	4.01300160440944e-06
ENSG00000175575.17	ENSG00000175575	ENSG00000175575_018	chr11	dexseq_prepare_annotation2.py	exon	73598122	73598144	.	+	.	ENST00000543814+ENST00000376384+ENST00000544552+ENST00000543079+ENST00000504441+ENST00000536003__exon_number_018__gene_id_ENSG00000175575	PAAF1	ENSG00000175575.17	-0.393173619278655	-5.81235190469661	2.5504657844267e-08	4.14570046742501e-06
ENSG00000163633.18	ENSG00000163633	ENSG00000163633_019	chr4	dexseq_prepare_annotation2.py	exon	87813435	87813473	.	-	.	ENST00000295898+ENST00000506308+ENST00000512468+ENST00000504008+ENST00000462714+ENST00000504371__exon_number_019__gene_id_ENSG00000163633	C4orf36	ENSG00000163633.18	-0.345033755155858	-5.95299803770385	2.5702795362111e-08	4.1727682094149e-06
ENSG00000164929	ENSG00000164929	ENSG00000164929_001	chr8	dexseq_prepare_annotation2.py	exon	104152938	104152940	.	+	.	ENST00000309982__exon_number_001__gene_id_ENSG00000164929	BAALC	ENSG00000164929	-0.753364891654335	-6.15161629979723	2.61212712251232e-08	4.23549674012477e-06
ENSG00000079385.16	ENSG00000079385	ENSG00000079385_017	chr19	dexseq_prepare_annotation2.py	exon	43020925	43021017	.	-	.	ENST00000599389+ENST00000308072__exon_number_017__gene_id_ENSG00000079385	CEACAM1	ENSG00000079385.16	-0.492215550845867	-5.83621896828021	2.62462744617235e-08	4.24661274321716e-06
ENSG00000053524.7	ENSG00000053524	ENSG00000053524_008	chr3	dexseq_prepare_annotation2.py	exon	182897948	182898099	.	-	.	ENST00000464626+ENST00000478652__exon_number_008__gene_id_ENSG00000053524	MCF2L2	ENSG00000053524.7	0.412969084170428	5.90198884075676	2.6254174610307e-08	4.24661274321716e-06
ENSG00000196344.10	ENSG00000196344	ENSG00000196344_011	chr4	dexseq_prepare_annotation2.py	exon	100349244	100349331	.	-	.	ENST00000474027+ENST00000437033+ENST00000482593+ENST00000209665+ENST00000476959__exon_number_011__gene_id_ENSG00000196344	ADH7	ENSG00000196344.10	0.690111016669622	6.30382258461395	2.65234761560347e-08	4.28492113939132e-06
ENSG00000103197.41	ENSG00000103197	ENSG00000103197_042	chr16	dexseq_prepare_annotation2.py	exon	2121511	2121535	.	+	.	ENST00000353929+ENST00000439673+ENST00000219476+ENST00000401874+ENST00000382538+ENST00000562474+ENST00000488675+ENST00000568454+ENST00000350773+ENST00000568566+ENST00000439117__exon_number_042__gene_id_ENSG00000103197	TSC2	ENSG00000103197.41	-0.340245838441494	-5.75649277729593	2.67276674194398e-08	4.31263003344378e-06
ENSG00000233355.5	ENSG00000233355	ENSG00000233355_006	chr1	dexseq_prepare_annotation2.py	exon	239870209	239870423	.	-	.	ENST00000428176__exon_number_006__gene_id_ENSG00000233355	CHRM3-AS2	ENSG00000233355.5	-0.400159695244851	-6.21188096471631	2.70794442153802e-08	4.36405577912039e-06
ENSG00000140400.107	ENSG00000140400	ENSG00000140400_108	chr15	dexseq_prepare_annotation2.py	exon	75660319	75660347	.	-	.	ENST00000569069__exon_number_108__gene_id_ENSG00000140400	MAN2C1	ENSG00000140400.107	-1.53203671814178	-5.82111027787857	2.74083824047482e-08	4.41167997175355e-06
ENSG00000115970.31	ENSG00000115970	ENSG00000115970_032	chr2	dexseq_prepare_annotation2.py	exon	43657352	43657441	.	-	.	ENST00000469323+ENST00000415080+ENST00000402796+ENST00000330266+ENST00000405006+ENST00000485353+ENST00000408045+ENST00000405975__exon_number_032__gene_id_ENSG00000115970	THADA	ENSG00000115970.31	0.213471443144831	5.78683659589862	2.75870331790506e-08	4.43502720491661e-06
ENSG00000261487.ENSG00000175938.ENSG00000099364.16	ENSG00000261487+ENSG00000175938+ENSG00000099364	ENSG00000261487+ENSG00000175938+ENSG00000099364_017	chr16	dexseq_prepare_annotation2.py	exon	30953696	30953752	.	+	.	ENST00000566320+ENST00000338343+ENST00000380310+ENST00000562319+ENST00000471231+ENST00000427128+ENST00000565690__exon_number_017__gene_id_ENSG00000261487+ENSG00000175938+ENSG00000099364		ENSG00000261487.ENSG00000175938.ENSG00000099364.16	0.336601387139805	6.20428538391046	2.79559003325331e-08	4.48422719785446e-06
ENSG00000108774.ENSG00000108773.ENSG00000267261.2	ENSG00000108774+ENSG00000108773+ENSG00000267261	ENSG00000108774+ENSG00000108773+ENSG00000267261_003	chr17	dexseq_prepare_annotation2.py	exon	40265408	40265860	.	-	.	ENST00000225916+ENST00000586972+ENST00000465682__exon_number_003__gene_id_ENSG00000108774+ENSG00000108773+ENSG00000267261		ENSG00000108774.ENSG00000108773.ENSG00000267261.2	0.412394615848462	5.84485881196237	2.7961019061083e-08	4.48422719785446e-06
ENSG00000007174.43	ENSG00000007174	ENSG00000007174_044	chr17	dexseq_prepare_annotation2.py	exon	11631135	11631239	.	+	.	ENST00000454412+ENST00000584663+ENST00000262442__exon_number_044__gene_id_ENSG00000007174	DNAH9	ENSG00000007174.43	0.675803231244501	6.24237806726365	2.82426899115303e-08	4.523903101994e-06
ENSG00000148399.5	ENSG00000148399	ENSG00000148399_006	chr9	dexseq_prepare_annotation2.py	exon	140459001	140459035	.	-	.	ENST00000497237+ENST00000475100+ENST00000479650+ENST00000277540+ENST00000472113+ENST00000467243__exon_number_006__gene_id_ENSG00000148399	DPH7	ENSG00000148399.5	0.118821063983396	5.87480703628726	2.8552806587997e-08	4.56803374052914e-06
ENSG00000112280.22	ENSG00000112280	ENSG00000112280_023	chr6	dexseq_prepare_annotation2.py	exon	70963088	70963132	.	-	.	ENST00000493682+ENST00000489611+ENST00000370499+ENST00000447041+ENST00000320755+ENST00000357250+ENST00000360859+ENST00000489861__exon_number_023__gene_id_ENSG00000112280	COL9A1	ENSG00000112280.22	-0.859429566184381	-6.46471128098792	2.89754365256252e-08	4.63003621809227e-06
ENSG00000148700.9	ENSG00000148700	ENSG00000148700_010	chr10	dexseq_prepare_annotation2.py	exon	111835376	111835467	.	+	.	ENST00000495661__exon_number_010__gene_id_ENSG00000148700	ADD3	ENSG00000148700.9	0.374425159193561	5.79897771155589	2.97001477091752e-08	4.74010047864403e-06
ENSG00000236581.14	ENSG00000236581	ENSG00000236581_015	chr13	dexseq_prepare_annotation2.py	exon	33845699	33845719	.	+	.	ENST00000609137+ENST00000607944+ENST00000608539+ENST00000608197+ENST00000609995+ENST00000609167__exon_number_015__gene_id_ENSG00000236581	STARD13-AS	ENSG00000236581.14	-0.644178608046822	-5.77517045922733	3.00078990074651e-08	4.78343306062476e-06
ENSG00000166889.20	ENSG00000166889	ENSG00000166889_021	chr11	dexseq_prepare_annotation2.py	exon	59434326	59434437	.	-	.	ENST00000300146__exon_number_021__gene_id_ENSG00000166889	PATL1	ENSG00000166889.20	-0.387649032181136	-6.1869331273745	3.00648793968862e-08	4.78673498412088e-06
ENSG00000100031.ENSG00000100028.87	ENSG00000100031+ENSG00000100028	ENSG00000100031+ENSG00000100028_088	chr22	dexseq_prepare_annotation2.py	exon	25024943	25024943	.	+	.	ENST00000401885+ENST00000404223+ENST00000490087+ENST00000466310+ENST00000406383+ENST00000403838+ENST00000425895+ENST00000400380+ENST00000400382+ENST00000400383__exon_number_088__gene_id_ENSG00000100031+ENSG00000100028		ENSG00000100031.ENSG00000100028.87	-0.611477305652618	-5.69242602334442	3.02546771518879e-08	4.81114979267877e-06
ENSG00000126226.41	ENSG00000126226	ENSG00000126226_042	chr13	dexseq_prepare_annotation2.py	exon	113862967	113862980	.	-	.	ENST00000375477+ENST00000246505+ENST00000337344+ENST00000375479__exon_number_042__gene_id_ENSG00000126226	PCID2	ENSG00000126226.41	0.305261259653219	5.84865801928405	3.10010723091914e-08	4.92391038741945e-06
ENSG00000123104.43	ENSG00000123104	ENSG00000123104_044	chr12	dexseq_prepare_annotation2.py	exon	26777232	26777289	.	-	.	ENST00000381340+ENST00000545902__exon_number_044__gene_id_ENSG00000123104	ITPR2	ENSG00000123104.43	0.333409835024313	5.78966850968935	3.11193323725405e-08	4.93675293411885e-06
ENSG00000182472.27	ENSG00000182472	ENSG00000182472_028	chr19	dexseq_prepare_annotation2.py	exon	39226185	39226264	.	-	.	ENST00000593700+ENST00000597354+ENST00000594497+ENST00000601685__exon_number_028__gene_id_ENSG00000182472	CAPN12	ENSG00000182472.27	-0.618630863610509	-6.05105207970568	3.18496990178695e-08	5.04655230968854e-06
ENSG00000150676.8	ENSG00000150676	ENSG00000150676_009	chr11	dexseq_prepare_annotation2.py	exon	85606336	85606427	.	+	.	ENST00000526729+ENST00000529676+ENST00000376067+ENST00000342404+ENST00000280245__exon_number_009__gene_id_ENSG00000150676	CCDC83	ENSG00000150676.8	-0.503551117519183	-6.10348574745251	3.21560010618133e-08	5.08626086231956e-06
ENSG00000141086.ENSG00000205220.ENSG00000261884.49	ENSG00000141086+ENSG00000205220+ENSG00000261884	ENSG00000141086+ENSG00000205220+ENSG00000261884_050	chr16	dexseq_prepare_annotation2.py	exon	67970007	67970117	.	-	.	ENST00000575556__exon_number_050__gene_id_ENSG00000141086+ENSG00000205220+ENSG00000261884		ENSG00000141086.ENSG00000205220.ENSG00000261884.49	-0.510658740015588	-5.74731202370635	3.22007039714908e-08	5.08626086231956e-06
ENSG00000213822.2	ENSG00000213822	ENSG00000213822_003	chr19	dexseq_prepare_annotation2.py	exon	51981876	51981948	.	+	.	ENST00000451626+ENST00000396477__exon_number_003__gene_id_ENSG00000213822	CEACAM18	ENSG00000213822.2	0.246733715552693	6.30738113467051	3.22159141808282e-08	5.08626086231956e-06
ENSG00000214595.55	ENSG00000214595	ENSG00000214595_056	chr2	dexseq_prepare_annotation2.py	exon	55195804	55195904	.	+	.	ENST00000356458+ENST00000490828+ENST00000488611__exon_number_056__gene_id_ENSG00000214595	EML6	ENSG00000214595.55	0.484921583076893	5.78703254530261	3.25012662959565e-08	5.12518176328639e-06
ENSG00000267534.ENSG00000130816.79	ENSG00000267534+ENSG00000130816	ENSG00000267534+ENSG00000130816_080	chr19	dexseq_prepare_annotation2.py	exon	10287995	10288043	.	-	.	ENST00000359526+ENST00000586988+ENST00000588952+ENST00000590619+ENST00000540357+ENST00000340748+ENST00000592054+ENST00000592705+ENST00000588118+ENST00000592342__exon_number_080__gene_id_ENSG00000267534+ENSG00000130816		ENSG00000267534.ENSG00000130816.79	0.263166326276536	5.70440822863147	3.27977061589868e-08	5.16575613426295e-06
ENSG00000102103.35	ENSG00000102103	ENSG00000102103_036	chrX	dexseq_prepare_annotation2.py	exon	48760420	48760420	.	+	.	ENST00000477997+ENST00000474671__exon_number_036__gene_id_ENSG00000102103	PQBP1	ENSG00000102103.35	0.26341457341127	6.04220105352528	3.31201301054862e-08	5.21032149268524e-06
ENSG00000136197.ENSG00000106588.ENSG00000256646.4	ENSG00000136197+ENSG00000106588+ENSG00000256646	ENSG00000136197+ENSG00000106588+ENSG00000256646_005	chr7	dexseq_prepare_annotation2.py	exon	42949221	42949965	.	-	.	ENST00000438029+ENST00000350427+ENST00000447342+ENST00000431882+ENST00000442788__exon_number_005__gene_id_ENSG00000136197+ENSG00000106588+ENSG00000256646		ENSG00000136197.ENSG00000106588.ENSG00000256646.4	-0.799083919445535	-6.35556168183157	3.3662877078764e-08	5.28939978556179e-06
ENSG00000211535.ENSG00000114270.88	ENSG00000211535+ENSG00000114270	ENSG00000211535+ENSG00000114270_089	chr3	dexseq_prepare_annotation2.py	exon	48618014	48618085	.	-	.	ENST00000328333+ENST00000487017+ENST00000454817__exon_number_089__gene_id_ENSG00000211535+ENSG00000114270		ENSG00000211535.ENSG00000114270.88	0.46239116531505	5.67394075917873	3.3726192360058e-08	5.29304717861991e-06
ENSG00000173020.46	ENSG00000173020	ENSG00000173020_047	chr11	dexseq_prepare_annotation2.py	exon	67052546	67052608	.	+	.	ENST00000308595+ENST00000416281+ENST00000524899+ENST00000527176__exon_number_047__gene_id_ENSG00000173020	ADRBK1	ENSG00000173020.46	0.315438367848056	5.92184702900273	3.39525936267522e-08	5.32225050784771e-06
ENSG00000186469.32	ENSG00000186469	ENSG00000186469_033	chr14	dexseq_prepare_annotation2.py	exon	52433622	52433758	.	+	.	ENST00000556752+ENST00000555472+ENST00000554840+ENST00000553299+ENST00000335281+ENST00000556766__exon_number_033__gene_id_ENSG00000186469	GNG2	ENSG00000186469.32	-1.07731111799296	-6.00655051555449	3.49633822600932e-08	5.47086132417704e-06
ENSG00000165138.32	ENSG00000165138	ENSG00000165138_033	chr9	dexseq_prepare_annotation2.py	exon	101558966	101559247	.	-	.	ENST00000375019__exon_number_033__gene_id_ENSG00000165138	ANKS6	ENSG00000165138.32	0.638046205660454	6.02980643362652	3.49835360608951e-08	5.47086132417704e-06
ENSG00000015676.29	ENSG00000015676	ENSG00000015676_030	chr7	dexseq_prepare_annotation2.py	exon	44530206	44530479	.	-	.	ENST00000355451__exon_number_030__gene_id_ENSG00000015676	NUDCD3	ENSG00000015676.29	-1.10279507174072	-5.90033761435888	3.5110886144986e-08	5.47857380125462e-06
ENSG00000143851.5	ENSG00000143851	ENSG00000143851_006	chr1	dexseq_prepare_annotation2.py	exon	202117589	202117594	.	-	.	ENST00000495688+ENST00000309017+ENST00000480836+ENST00000496197+ENST00000367279+ENST00000308986+ENST00000543735__exon_number_006__gene_id_ENSG00000143851	PTPN7	ENSG00000143851.5	-1.10534011661199	-6.59132833931254	3.5157378016658e-08	5.47857380125462e-06
ENSG00000143851.46	ENSG00000143851	ENSG00000143851_047	chr1	dexseq_prepare_annotation2.py	exon	202130710	202130716	.	-	.	ENST00000492451__exon_number_047__gene_id_ENSG00000143851	PTPN7	ENSG00000143851.46	1.10534011661199	6.59132833931254	3.5157378016658e-08	5.47857380125462e-06
ENSG00000151651.42	ENSG00000151651	ENSG00000151651_043	chr10	dexseq_prepare_annotation2.py	exon	135089210	135089498	.	-	.	ENST00000537099__exon_number_043__gene_id_ENSG00000151651	ADAM8	ENSG00000151651.42	-0.650666136202571	-5.9132314296635	3.53417460440795e-08	5.50080940668156e-06
ENSG00000103653	ENSG00000103653	ENSG00000103653_001	chr15	dexseq_prepare_annotation2.py	exon	75074398	75074429	.	+	.	ENST00000220003__exon_number_001__gene_id_ENSG00000103653	CSK	ENSG00000103653	0.545553504801777	6.1125007885995	3.54304959133317e-08	5.50812755548743e-06
ENSG00000101901.40	ENSG00000101901	ENSG00000101901_041	chrX	dexseq_prepare_annotation2.py	exon	110967026	110967087	.	+	.	ENST00000394780+ENST00000495283+ENST00000490774+ENST00000436609+ENST00000251943__exon_number_041__gene_id_ENSG00000101901	ALG13	ENSG00000101901.40	-0.742382230963999	-5.94214710961137	3.58463601861704e-08	5.56622280970854e-06
ENSG00000090060.38	ENSG00000090060	ENSG00000090060_039	chr14	dexseq_prepare_annotation2.py	exon	97001862	97002215	.	+	.	ENST00000555021__exon_number_039__gene_id_ENSG00000090060	PAPOLA	ENSG00000090060.38	0.784037445096912	6.33730524670846	3.61139276320719e-08	5.60118105793408e-06
ENSG00000179603.43	ENSG00000179603	ENSG00000179603_044	chr7	dexseq_prepare_annotation2.py	exon	126883274	126883569	.	-	.	ENST00000457830+ENST00000472701+ENST00000444921+ENST00000358373+ENST00000339582+ENST00000412160__exon_number_044__gene_id_ENSG00000179603	GRM8	ENSG00000179603.43	0.180875314173325	5.80831061627458	3.61855450272445e-08	5.60570154584032e-06
ENSG00000068400.7	ENSG00000068400	ENSG00000068400_008	chrX	dexseq_prepare_annotation2.py	exon	48837171	48837221	.	-	.	ENST00000488361__exon_number_008__gene_id_ENSG00000068400	GRIPAP1	ENSG00000068400.7	-0.324347764323592	-5.87853519944049	3.6543210472539e-08	5.65447275949529e-06
ENSG00000058600.51	ENSG00000058600	ENSG00000058600_052	chr16	dexseq_prepare_annotation2.py	exon	22339640	22339830	.	+	.	ENST00000564061+ENST00000563282__exon_number_052__gene_id_ENSG00000058600	POLR3E	ENSG00000058600.51	-1.06236283077741	-6.17914130012455	3.66361091964144e-08	5.66220934498401e-06
ENSG00000123384.15	ENSG00000123384	ENSG00000123384_016	chr12	dexseq_prepare_annotation2.py	exon	57550560	57550703	.	+	.	ENST00000243077__exon_number_016__gene_id_ENSG00000123384	LRP1	ENSG00000123384.15	-0.586014922590493	-5.76543828145403	3.73395110718718e-08	5.76417238287043e-06
ENSG00000103653.2	ENSG00000103653	ENSG00000103653_003	chr15	dexseq_prepare_annotation2.py	exon	75074490	75074844	.	+	.	ENST00000220003__exon_number_003__gene_id_ENSG00000103653	CSK	ENSG00000103653.2	0.424919278034118	6.09957965110201	3.74287449065892e-08	5.77119764337722e-06
ENSG00000067369.49	ENSG00000067369	ENSG00000067369_050	chr15	dexseq_prepare_annotation2.py	exon	43771595	43771724	.	-	.	ENST00000263801+ENST00000382039+ENST00000382044+ENST00000572085+ENST00000450115+ENST00000413546__exon_number_050__gene_id_ENSG00000067369	TP53BP1	ENSG00000067369.49	-0.478493793515087	-5.74132681073407	3.74877645654387e-08	5.77355317323586e-06
ENSG00000033122.29	ENSG00000033122	ENSG00000033122_030	chr1	dexseq_prepare_annotation2.py	exon	70555410	70555502	.	+	.	ENST00000415775+ENST00000310961+ENST00000035383__exon_number_030__gene_id_ENSG00000033122	LRRC7	ENSG00000033122.29	0.439178922035205	5.7573183935366	3.76892182016381e-08	5.79781413985759e-06
ENSG00000119689.2	ENSG00000119689	ENSG00000119689_003	chr14	dexseq_prepare_annotation2.py	exon	75348606	75348616	.	+	.	ENST00000334220+ENST00000555492+ENST00000556460__exon_number_003__gene_id_ENSG00000119689	DLST	ENSG00000119689.2	-0.538300237810578	-6.06322887250861	3.82456312848802e-08	5.87655923402651e-06
ENSG00000124920.1	ENSG00000124920	ENSG00000124920_002	chr11	dexseq_prepare_annotation2.py	exon	61520121	61520262	.	+	.	ENST00000537766+ENST00000278836__exon_number_002__gene_id_ENSG00000124920	MYRF	ENSG00000124920.1	0.857591910407083	5.93892509123213	3.94682111655751e-08	6.05736076200224e-06
ENSG00000152936.ENSG00000241846.3	ENSG00000152936+ENSG00000241846	ENSG00000152936+ENSG00000241846_004	chr12	dexseq_prepare_annotation2.py	exon	25629016	25629043	.	-	.	ENST00000282881__exon_number_004__gene_id_ENSG00000152936+ENSG00000241846		ENSG00000152936.ENSG00000241846.3	0.694000750923937	6.11991679476144	3.97938270079501e-08	6.10024116042429e-06
ENSG00000207945.ENSG00000100124.19	ENSG00000207945+ENSG00000100124	ENSG00000207945+ENSG00000100124_020	chr22	dexseq_prepare_annotation2.py	exon	38229924	38230735	.	-	.	ENST00000498417__exon_number_020__gene_id_ENSG00000207945+ENSG00000100124		ENSG00000207945.ENSG00000100124.19	-0.989176707460011	-6.04971989820103	4.05339830005109e-08	6.20649576365596e-06
ENSG00000099804.18	ENSG00000099804	ENSG00000099804_019	chr19	dexseq_prepare_annotation2.py	exon	541361	541426	.	+	.	ENST00000606400+ENST00000606136+ENST00000215574+ENST00000593036+ENST00000606065+ENST00000586283+ENST00000607527__exon_number_019__gene_id_ENSG00000099804	CDC34	ENSG00000099804.18	-0.42942282998086	-5.93232446223393	4.06678627783908e-08	6.21977968991223e-06
ENSG00000164669.14	ENSG00000164669	ENSG00000164669_015	chr7	dexseq_prepare_annotation2.py	exon	64670132	64670191	.	+	.	ENST00000587624+ENST00000297235__exon_number_015__gene_id_ENSG00000164669	INTS4L1	ENSG00000164669.14	-0.622843416468871	-6.15205037959543	4.09479151336813e-08	6.24867021537155e-06
ENSG00000222750.ENSG00000103534.30	ENSG00000222750+ENSG00000103534	ENSG00000222750+ENSG00000103534_031	chr16	dexseq_prepare_annotation2.py	exon	19492749	19492787	.	+	.	ENST00000219821+ENST00000564959+ENST00000381414+ENST00000542583+ENST00000396229+ENST00000567478+ENST00000541464+ENST00000561503__exon_number_031__gene_id_ENSG00000222750+ENSG00000103534		ENSG00000222750.ENSG00000103534.30	-0.720415801189411	-5.83064070067268	4.09514481338939e-08	6.24867021537155e-06
ENSG00000166889.1	ENSG00000166889	ENSG00000166889_002	chr11	dexseq_prepare_annotation2.py	exon	59406521	59406670	.	-	.	ENST00000300146__exon_number_002__gene_id_ENSG00000166889	PATL1	ENSG00000166889.1	0.417265540375302	6.10992055410701	4.14901307237219e-08	6.32355585907922e-06
ENSG00000118046.24	ENSG00000118046	ENSG00000118046_025	chr19	dexseq_prepare_annotation2.py	exon	1226453	1226457	.	+	.	ENST00000326873+ENST00000585465+ENST00000589152__exon_number_025__gene_id_ENSG00000118046	STK11	ENSG00000118046.24	-0.65497958012092	-5.9464715884272	4.1617427494017e-08	6.33564131497152e-06
ENSG00000141738.20	ENSG00000141738	ENSG00000141738_021	chr17	dexseq_prepare_annotation2.py	exon	37899176	37899185	.	+	.	ENST00000485182+ENST00000445327+ENST00000584819+ENST00000394209+ENST00000394204+ENST00000309185+ENST00000394211+ENST00000309156__exon_number_021__gene_id_ENSG00000141738	GRB7	ENSG00000141738.20	-0.617762213270995	-5.77721497194911	4.21018801178238e-08	6.40200801035868e-06
ENSG00000163491.32	ENSG00000163491	ENSG00000163491_033	chr3	dexseq_prepare_annotation2.py	exon	27329189	27329234	.	-	.	ENST00000424275+ENST00000341435+ENST00000357467+ENST00000574215+ENST00000435584+ENST00000429845__exon_number_033__gene_id_ENSG00000163491	NEK10	ENSG00000163491.32	-1.09010470555507	-5.72280585177802	4.22555873867981e-08	6.41798672958424e-06
ENSG00000141027.65	ENSG00000141027	ENSG00000141027_066	chr17	dexseq_prepare_annotation2.py	exon	16012100	16012226	.	-	.	ENST00000395848+ENST00000395851+ENST00000583226+ENST00000268712__exon_number_066__gene_id_ENSG00000141027	NCOR1	ENSG00000141027.65	0.841303866308942	5.69385575136184	4.31842339397072e-08	6.55149502210813e-06
ENSG00000145934.16	ENSG00000145934	ENSG00000145934_017	chr5	dexseq_prepare_annotation2.py	exon	167474432	167474467	.	+	.	ENST00000518693+ENST00000519204+ENST00000518659+ENST00000545108+ENST00000403607__exon_number_017__gene_id_ENSG00000145934	TENM2	ENSG00000145934.16	0.509063737027825	5.95876390742657	4.32573778310681e-08	6.55505715863032e-06
ENSG00000171219.22	ENSG00000171219	ENSG00000171219_023	chr11	dexseq_prepare_annotation2.py	exon	64601258	64601283	.	-	.	ENST00000342711+ENST00000480767__exon_number_023__gene_id_ENSG00000171219	CDC42BPG	ENSG00000171219.22	0.546742906231791	5.91404647814017	4.4180187767245e-08	6.68721860438432e-06
ENSG00000123104.21	ENSG00000123104	ENSG00000123104_022	chr12	dexseq_prepare_annotation2.py	exon	26640001	26640184	.	-	.	ENST00000381340+ENST00000451599__exon_number_022__gene_id_ENSG00000123104	ITPR2	ENSG00000123104.21	-1.03228935291034	-5.71773010853381	4.45641577448251e-08	6.7376105984238e-06
ENSG00000197122.19	ENSG00000197122	ENSG00000197122_020	chr20	dexseq_prepare_annotation2.py	exon	36026102	36026149	.	+	.	ENST00000373567+ENST00000489153+ENST00000445403+ENST00000373578+ENST00000358208+ENST00000360723+ENST00000477066+ENST00000373558__exon_number_020__gene_id_ENSG00000197122	SRC	ENSG00000197122.19	0.606524023930179	6.22330510956304	4.48808193806836e-08	6.77772264121015e-06
ENSG00000177156.18	ENSG00000177156	ENSG00000177156_019	chr11	dexseq_prepare_annotation2.py	exon	763851	763940	.	+	.	ENST00000319006+ENST00000528097__exon_number_019__gene_id_ENSG00000177156	TALDO1	ENSG00000177156.18	-0.382916838613059	-5.84513231040397	4.54458693138944e-08	6.85521074171691e-06
ENSG00000118058.5	ENSG00000118058	ENSG00000118058_006	chr11	dexseq_prepare_annotation2.py	exon	118309739	118309837	.	+	.	ENST00000527869+ENST00000531904__exon_number_006__gene_id_ENSG00000118058	KMT2A	ENSG00000118058.5	-0.500861031505506	-5.69232603145938	4.55785450337321e-08	6.86737557295917e-06
ENSG00000144452	ENSG00000144452	ENSG00000144452_001	chr2	dexseq_prepare_annotation2.py	exon	215796266	215797345	.	-	.	ENST00000272895__exon_number_001__gene_id_ENSG00000144452	ABCA12	ENSG00000144452	0.666234385526038	5.71844442687528	4.57136420310056e-08	6.87987706315663e-06
ENSG00000160255.12	ENSG00000160255	ENSG00000160255_013	chr21	dexseq_prepare_annotation2.py	exon	46313943	46314885	.	-	.	ENST00000498666__exon_number_013__gene_id_ENSG00000160255	ITGB2	ENSG00000160255.12	0.522043494317904	5.81812817241045	4.58591178416664e-08	6.89391030260349e-06
ENSG00000059122.48	ENSG00000059122	ENSG00000059122_049	chr16	dexseq_prepare_annotation2.py	exon	2999815	3001200	.	+	.	ENST00000416288+ENST00000253928+ENST00000399667__exon_number_049__gene_id_ENSG00000059122	FLYWCH1	ENSG00000059122.48	0.483410089488073	5.85600092097971	4.60954187846985e-08	6.92154964113173e-06
ENSG00000166183.33	ENSG00000166183	ENSG00000166183_034	chr14	dexseq_prepare_annotation2.py	exon	104578971	104579045	.	+	.	ENST00000551871+ENST00000551177__exon_number_034__gene_id_ENSG00000166183	ASPG	ENSG00000166183.33	0.691469726217608	5.8862940550401	4.62769190458764e-08	6.94090680798539e-06
ENSG00000132286.ENSG00000265264.ENSG00000179532.61	ENSG00000132286+ENSG00000265264+ENSG00000179532	ENSG00000132286+ENSG00000265264+ENSG00000179532_062	chr11	dexseq_prepare_annotation2.py	exon	6569440	6569632	.	+	.	ENST00000532027+ENST00000254579+ENST00000527990+ENST00000533649__exon_number_062__gene_id_ENSG00000132286+ENSG00000265264+ENSG00000179532		ENSG00000132286.ENSG00000265264.ENSG00000179532.61	0.272878761304693	5.57294981928064	4.64706763760209e-08	6.96205633770516e-06
ENSG00000161813.58	ENSG00000161813	ENSG00000161813_059	chr12	dexseq_prepare_annotation2.py	exon	50873780	50873787	.	+	.	ENST00000398473__exon_number_059__gene_id_ENSG00000161813	LARP4	ENSG00000161813.58	-0.568915487918355	-6.12021422556419	4.66604132434368e-08	6.98255626210287e-06
ENSG00000143811.ENSG00000243709.ENSG00000255835.3	ENSG00000143811+ENSG00000243709+ENSG00000255835	ENSG00000143811+ENSG00000243709+ENSG00000255835_004	chr1	dexseq_prepare_annotation2.py	exon	226075485	226075485	.	-	.	ENST00000492457__exon_number_004__gene_id_ENSG00000143811+ENSG00000243709+ENSG00000255835		ENSG00000143811.ENSG00000243709.ENSG00000255835.3	-0.511038920231504	-5.77595072868922	4.81704605975465e-08	7.19613645628147e-06
ENSG00000116641.27	ENSG00000116641	ENSG00000116641_028	chr1	dexseq_prepare_annotation2.py	exon	62979142	62979277	.	-	.	ENST00000454575+ENST00000340370+ENST00000251157__exon_number_028__gene_id_ENSG00000116641	DOCK7	ENSG00000116641.27	0.747887910368296	5.75768913140568	4.8196689300185e-08	7.19613645628147e-06
ENSG00000177042.10	ENSG00000177042	ENSG00000177042_011	chr11	dexseq_prepare_annotation2.py	exon	700615	700707	.	+	.	ENST00000397510+ENST00000397512+ENST00000608174+ENST00000492023+ENST00000526170+ENST00000488769__exon_number_011__gene_id_ENSG00000177042	TMEM80	ENSG00000177042.10	-0.889590995866253	-6.40407446811571	4.87211285584649e-08	7.26621956629906e-06
ENSG00000178202.8	ENSG00000178202	ENSG00000178202_009	chr11	dexseq_prepare_annotation2.py	exon	108350028	108350222	.	-	.	ENST00000434945+ENST00000530529+ENST00000323468+ENST00000375648__exon_number_009__gene_id_ENSG00000178202	KDELC2	ENSG00000178202.8	-0.858433019463335	-6.3253309390611	4.88079886058127e-08	7.27095801366141e-06
ENSG00000104915.10	ENSG00000104915	ENSG00000104915_011	chr19	dexseq_prepare_annotation2.py	exon	13255429	13255485	.	-	.	ENST00000588848+ENST00000587318+ENST00000440593+ENST00000591415+ENST00000587230+ENST00000242770+ENST00000591843+ENST00000593126+ENST00000589083+ENST00000343587__exon_number_011__gene_id_ENSG00000104915	STX10	ENSG00000104915.10	0.943810801075198	5.82418180074621	5.0104907742297e-08	7.4557458433938e-06
ENSG00000224389.32	ENSG00000224389	ENSG00000224389_033	chr6	dexseq_prepare_annotation2.py	exon	31995467	31995518	.	+	.	ENST00000474912+ENST00000425700+ENST00000435363+ENST00000478438__exon_number_033__gene_id_ENSG00000224389	C4B	ENSG00000224389.32	-0.357708162733187	-5.71186093509584	5.02252206765725e-08	7.46523246245434e-06
ENSG00000159720.10	ENSG00000159720	ENSG00000159720_011	chr16	dexseq_prepare_annotation2.py	exon	67472725	67472727	.	-	.	ENST00000567694+ENST00000563064+ENST00000290949+ENST00000540149+ENST00000426604+ENST00000568620+ENST00000561852+ENST00000565835+ENST00000602876+ENST00000563305__exon_number_011__gene_id_ENSG00000159720	ATP6V0D1	ENSG00000159720.10	0.482237948442985	5.71609408095446	5.08340804717024e-08	7.54723128605068e-06
ENSG00000148343.11	ENSG00000148343	ENSG00000148343_012	chr9	dexseq_prepare_annotation2.py	exon	131804786	131804793	.	+	.	ENST00000406926+ENST00000358369+ENST00000445183+ENST00000439290+ENST00000277475+ENST00000474534__exon_number_012__gene_id_ENSG00000148343	FAM73B	ENSG00000148343.11	0.168966948743752	5.72997723918757	5.09752385540412e-08	7.55968515311324e-06
ENSG00000116337.65	ENSG00000116337	ENSG00000116337_066	chr1	dexseq_prepare_annotation2.py	exon	110172855	110173028	.	+	.	ENST00000528667+ENST00000369840+ENST00000528454+ENST00000476688+ENST00000526301+ENST00000393688+ENST00000479919+ENST00000358729+ENST00000256578+ENST00000342115__exon_number_066__gene_id_ENSG00000116337	AMPD2	ENSG00000116337.65	0.384573309351777	5.66003273327048	5.12114727034928e-08	7.58619512815781e-06
ENSG00000147604.19	ENSG00000147604	ENSG00000147604_020	chr8	dexseq_prepare_annotation2.py	exon	74205386	74205577	.	-	.	ENST00000431653__exon_number_020__gene_id_ENSG00000147604	RPL7	ENSG00000147604.19	-0.422049549827227	-5.79329054815128	5.15538566316438e-08	7.62835249898812e-06
ENSG00000197852.12	ENSG00000197852	ENSG00000197852_013	chr1	dexseq_prepare_annotation2.py	exon	112282026	112282046	.	-	.	ENST00000357260__exon_number_013__gene_id_ENSG00000197852	FAM212B	ENSG00000197852.12	0.286997146882565	5.96569721724828	5.17160217188132e-08	7.64377858300416e-06
ENSG00000241015.ENSG00000160336.6	ENSG00000241015+ENSG00000160336	ENSG00000241015+ENSG00000160336_007	chr19	dexseq_prepare_annotation2.py	exon	53948254	53948376	.	+	.	ENST00000447129+ENST00000454407+ENST00000429310__exon_number_007__gene_id_ENSG00000241015+ENSG00000160336		ENSG00000241015.ENSG00000160336.6	0.549204772016608	5.84361777661821	5.22682921391029e-08	7.71676436561065e-06
ENSG00000091536.90	ENSG00000091536	ENSG00000091536_091	chr17	dexseq_prepare_annotation2.py	exon	18069675	18069835	.	+	.	ENST00000205890+ENST00000418233+ENST00000433411__exon_number_091__gene_id_ENSG00000091536	MYO15A	ENSG00000091536.90	0.485598542875882	5.59366260327428	5.24670981982247e-08	7.737460734064e-06
ENSG00000196914.44	ENSG00000196914	ENSG00000196914_045	chr11	dexseq_prepare_annotation2.py	exon	120335946	120336071	.	+	.	ENST00000356641+ENST00000530747+ENST00000532993+ENST00000531616+ENST00000529970+ENST00000397843__exon_number_045__gene_id_ENSG00000196914	ARHGEF12	ENSG00000196914.44	-0.67085144358176	-5.8012473791537	5.25278460321482e-08	7.73777381929819e-06
ENSG00000163491.61	ENSG00000163491	ENSG00000163491_062	chr3	dexseq_prepare_annotation2.py	exon	27410716	27410883	.	-	.	ENST00000429845+ENST00000341435+ENST00000435750__exon_number_062__gene_id_ENSG00000163491	NEK10	ENSG00000163491.61	-0.48417610405942	-5.67680524754599	5.31311125411061e-08	7.81791447277092e-06
ENSG00000123104.48	ENSG00000123104	ENSG00000123104_049	chr12	dexseq_prepare_annotation2.py	exon	26808641	26808785	.	-	.	ENST00000381340__exon_number_049__gene_id_ENSG00000123104	ITPR2	ENSG00000123104.48	0.356957581001044	5.68085355447835	5.35116531824906e-08	7.8651404011699e-06
ENSG00000246090.14	ENSG00000246090	ENSG00000246090_015	chr4	dexseq_prepare_annotation2.py	exon	100175531	100175596	.	+	.	ENST00000506454__exon_number_015__gene_id_ENSG00000246090	RP11-696N14.1	ENSG00000246090.14	0.268308956447334	5.74448013151664	5.35723849898365e-08	7.865308064559e-06
ENSG00000161010.ENSG00000197226.4	ENSG00000161010+ENSG00000197226	ENSG00000161010+ENSG00000197226_005	chr5	dexseq_prepare_annotation2.py	exon	179264143	179264204	.	-	.	ENST00000520698+ENST00000518235+ENST00000403396+ENST00000518950+ENST00000522663__exon_number_005__gene_id_ENSG00000161010+ENSG00000197226		ENSG00000161010.ENSG00000197226.4	0.440195139645594	5.62335599000756	5.39082382412834e-08	7.90582283221169e-06
ENSG00000147642.27	ENSG00000147642	ENSG00000147642_028	chr8	dexseq_prepare_annotation2.py	exon	110620140	110620228	.	-	.	ENST00000526736+ENST00000532594+ENST00000529690__exon_number_028__gene_id_ENSG00000147642	SYBU	ENSG00000147642.27	-0.455447868123606	-5.65762300388374	5.42356561410495e-08	7.93663665996882e-06
ENSG00000263053.ENSG00000171282.11	ENSG00000263053+ENSG00000171282	ENSG00000263053+ENSG00000171282_012	chr17	dexseq_prepare_annotation2.py	exon	79405396	79405518	.	+	.	ENST00000571813+ENST00000307745__exon_number_012__gene_id_ENSG00000263053+ENSG00000171282		ENSG00000263053.ENSG00000171282.11	0.379659089231223	5.71698014431257	5.42976665845142e-08	7.93663665996882e-06
ENSG00000218422.ENSG00000013810.40	ENSG00000218422+ENSG00000013810	ENSG00000218422+ENSG00000013810_041	chr4	dexseq_prepare_annotation2.py	exon	1746439	1746559	.	+	.	ENST00000313288+ENST00000484264__exon_number_041__gene_id_ENSG00000218422+ENSG00000013810		ENSG00000218422.ENSG00000013810.40	-0.228083188641145	-5.77113757320089	5.42987461280711e-08	7.93663665996882e-06
ENSG00000147996.46	ENSG00000147996	ENSG00000147996_047	chr9	dexseq_prepare_annotation2.py	exon	70472653	70472659	.	-	.	ENST00000476797+ENST00000480229+ENST00000495615+ENST00000497250+ENST00000476161+ENST00000472916+ENST00000468198__exon_number_047__gene_id_ENSG00000147996	CBWD5	ENSG00000147996.46	-0.589448507913455	-5.67618646623117	5.47623013210152e-08	7.99553830393601e-06
ENSG00000201965.ENSG00000060971.8	ENSG00000201965+ENSG00000060971	ENSG00000201965+ENSG00000060971_009	chr3	dexseq_prepare_annotation2.py	exon	38164575	38164613	.	-	.	ENST00000452171+ENST00000480865+ENST00000469600+ENST00000411549+ENST00000450296+ENST00000333167+ENST00000301810+ENST00000469559__exon_number_009__gene_id_ENSG00000201965+ENSG00000060971		ENSG00000201965.ENSG00000060971.8	0.597247851349344	5.86592769250542	5.49165313793271e-08	8.00919684386146e-06
ENSG00000140479.59	ENSG00000140479	ENSG00000140479_060	chr15	dexseq_prepare_annotation2.py	exon	102029948	102030042	.	-	.	ENST00000561444+ENST00000561177+ENST00000398181__exon_number_060__gene_id_ENSG00000140479	PCSK6	ENSG00000140479.59	0.402286940234903	5.83230900352621	5.50503658466742e-08	8.01985395957046e-06
ENSG00000166233.ENSG00000207690.21	ENSG00000166233+ENSG00000207690	ENSG00000166233+ENSG00000207690_022	chr15	dexseq_prepare_annotation2.py	exon	72864604	72864721	.	+	.	ENST00000561770__exon_number_022__gene_id_ENSG00000166233+ENSG00000207690		ENSG00000166233.ENSG00000207690.21	-0.396855793174095	-5.74755631467248	5.51725717107924e-08	8.0287953637972e-06
ENSG00000198632.ENSG00000174368.7	ENSG00000198632+ENSG00000174368	ENSG00000198632+ENSG00000174368_008	chr7	dexseq_prepare_annotation2.py	exon	74949906	74949989	.	-	.	ENST00000515634+ENST00000305928__exon_number_008__gene_id_ENSG00000198632+ENSG00000174368		ENSG00000198632.ENSG00000174368.7	0.318695553297216	5.75657399008337	5.53746098541991e-08	8.0493215918899e-06
ENSG00000006025.2	ENSG00000006025	ENSG00000006025_003	chr17	dexseq_prepare_annotation2.py	exon	45884740	45885202	.	-	.	ENST00000579728+ENST00000583167+ENST00000007414+ENST00000392507__exon_number_003__gene_id_ENSG00000006025	OSBPL7	ENSG00000006025.2	-0.495835228130589	-5.83077398055253	5.54390351242196e-08	8.04982108688173e-06
ENSG00000077782.49	ENSG00000077782	ENSG00000077782_050	chr8	dexseq_prepare_annotation2.py	exon	38282140	38282200	.	-	.	ENST00000532791+ENST00000527203+ENST00000447712+ENST00000397113+ENST00000425967+ENST00000487647+ENST00000470826+ENST00000341462+ENST00000326324+ENST00000397108+ENST00000356207+ENST00000526570+ENST00000533668+ENST00000397091+ENST00000397103+ENST00000496296+ENST00000525001+ENST00000475621+ENST00000335922__exon_number_050__gene_id_ENSG00000077782	FGFR1	ENSG00000077782.49	-0.556930014180783	-5.62692060402876	5.58315190075926e-08	8.09790168216938e-06
ENSG00000226994.5	ENSG00000226994	ENSG00000226994_006	chr2	dexseq_prepare_annotation2.py	exon	35384222	35384612	.	+	.	ENST00000592523__exon_number_006__gene_id_ENSG00000226994	AC012593.1	ENSG00000226994.5	-1.11518098072181	-5.84086489438875	5.6915076749391e-08	8.24600126234755e-06
ENSG00000006534.34	ENSG00000006534	ENSG00000006534_035	chr11	dexseq_prepare_annotation2.py	exon	67795608	67795624	.	+	.	ENST00000531459+ENST00000433100+ENST00000539229+ENST00000434449+ENST00000530046+ENST00000007633+ENST00000529232+ENST00000342456__exon_number_035__gene_id_ENSG00000006534	ALDH3B1	ENSG00000006534.34	0.401372237576752	5.82250626147663	5.75792329223381e-08	8.32711095776016e-06
ENSG00000240216.3	ENSG00000240216	ENSG00000240216_004	chr3	dexseq_prepare_annotation2.py	exon	148948526	148948688	.	-	.	ENST00000461341+ENST00000471823__exon_number_004__gene_id_ENSG00000240216	CPHL1P	ENSG00000240216.3	0.597314618219779	5.99775105321142	5.7601087253652e-08	8.32711095776016e-06
ENSG00000022840.73	ENSG00000022840	ENSG00000022840_074	chr12	dexseq_prepare_annotation2.py	exon	121014692	121015050	.	+	.	ENST00000325954+ENST00000542701__exon_number_074__gene_id_ENSG00000022840	RNF10	ENSG00000022840.73	0.612465794034224	5.71061631937039	5.81377026248352e-08	8.39549135016056e-06
ENSG00000126226.7	ENSG00000126226	ENSG00000126226_008	chr13	dexseq_prepare_annotation2.py	exon	113832488	113832585	.	-	.	ENST00000375459+ENST00000375479+ENST00000375477+ENST00000462653+ENST00000246505+ENST00000375457+ENST00000493650+ENST00000337344+ENST00000463102__exon_number_008__gene_id_ENSG00000126226	PCID2	ENSG00000126226.7	-0.466938664269981	-5.71502702485802	5.91960566736583e-08	8.53898265381728e-06
ENSG00000116883.ENSG00000214193.27	ENSG00000116883+ENSG00000214193	ENSG00000116883+ENSG00000214193_028	chr1	dexseq_prepare_annotation2.py	exon	36786811	36786832	.	+	.	ENST00000474766+ENST00000453908+ENST00000505871+ENST00000312808+ENST00000426732__exon_number_028__gene_id_ENSG00000116883+ENSG00000214193		ENSG00000116883.ENSG00000214193.27	0.323826637589333	5.71026714610754	6.05660750816798e-08	8.72706890598336e-06
ENSG00000105576.69	ENSG00000105576	ENSG00000105576_070	chr19	dexseq_prepare_annotation2.py	exon	12834811	12834825	.	-	.	ENST00000588216__exon_number_070__gene_id_ENSG00000105576	TNPO2	ENSG00000105576.69	0.28341645381274	5.61269275269399	6.11332590711193e-08	8.79918931110021e-06
ENSG00000166535.32	ENSG00000166535	ENSG00000166535_033	chr12	dexseq_prepare_annotation2.py	exon	9004806	9004932	.	+	.	ENST00000541459+ENST00000539547+ENST00000299698__exon_number_033__gene_id_ENSG00000166535	A2ML1	ENSG00000166535.32	-0.728560967954736	-5.69959489583487	6.37516021733662e-08	9.16606369025954e-06
ENSG00000151651.5	ENSG00000151651	ENSG00000151651_006	chr10	dexseq_prepare_annotation2.py	exon	135077270	135077369	.	-	.	ENST00000559018__exon_number_006__gene_id_ENSG00000151651	ADAM8	ENSG00000151651.5	0.66026657736021	5.78199273278843	6.48682750667936e-08	9.31646777966916e-06
ENSG00000151150.21	ENSG00000151150	ENSG00000151150_022	chr10	dexseq_prepare_annotation2.py	exon	61819456	61819457	.	-	.	ENST00000503366+ENST00000373820+ENST00000514197+ENST00000373827+ENST00000355288+ENST00000469721__exon_number_022__gene_id_ENSG00000151150	ANK3	ENSG00000151150.21	-0.80535244812297	-5.64682371842179	6.50950526700759e-08	9.33887588241085e-06
ENSG00000175575.14	ENSG00000175575	ENSG00000175575_015	chr11	dexseq_prepare_annotation2.py	exon	73598076	73598084	.	+	.	ENST00000504441+ENST00000536003__exon_number_015__gene_id_ENSG00000175575	PAAF1	ENSG00000175575.14	-0.563643525907983	-5.62385512121863	6.57128685713068e-08	9.41727480672057e-06
ENSG00000012983.32	ENSG00000012983	ENSG00000012983_033	chr14	dexseq_prepare_annotation2.py	exon	50941810	50941867	.	-	.	ENST00000557210+ENST00000554091+ENST00000557578+ENST00000013125+ENST00000555216__exon_number_033__gene_id_ENSG00000012983	MAP4K5	ENSG00000012983.32	0.406355789263045	5.90898863444669	6.6117667165927e-08	9.46500938600474e-06
ENSG00000091536.96	ENSG00000091536	ENSG00000091536_097	chr17	dexseq_prepare_annotation2.py	exon	18075605	18075730	.	+	.	ENST00000433411+ENST00000445289__exon_number_097__gene_id_ENSG00000091536	MYO15A	ENSG00000091536.96	0.48301316635214	5.54865233433619	6.62188895952599e-08	9.46922946901317e-06
ENSG00000218422.ENSG00000013810.41	ENSG00000218422+ENSG00000013810	ENSG00000218422+ENSG00000013810_042	chr4	dexseq_prepare_annotation2.py	exon	1746560	1746674	.	+	.	ENST00000484264__exon_number_042__gene_id_ENSG00000218422+ENSG00000013810		ENSG00000218422.ENSG00000013810.41	-0.325655231528461	-5.72687675430362	6.69088293392512e-08	9.55753524548602e-06
ENSG00000177239.25	ENSG00000177239	ENSG00000177239_026	chr9	dexseq_prepare_annotation2.py	exon	139996965	139997799	.	+	.	ENST00000536349__exon_number_026__gene_id_ENSG00000177239	MAN1B1	ENSG00000177239.25	-0.184448802135735	-5.73737085245413	6.7033148970717e-08	9.56494190956432e-06
ENSG00000177156.23	ENSG00000177156	ENSG00000177156_024	chr11	dexseq_prepare_annotation2.py	exon	764434	764446	.	+	.	ENST00000532202__exon_number_024__gene_id_ENSG00000177156	TALDO1	ENSG00000177156.23	-0.354269251635035	-5.7569472189178	6.84516906497544e-08	9.75680534069092e-06
ENSG00000167380.5	ENSG00000167380	ENSG00000167380_006	chr19	dexseq_prepare_annotation2.py	exon	44669256	44669256	.	+	.	ENST00000413984+ENST00000586914+ENST00000585560+ENST00000588883+ENST00000589160+ENST00000590578+ENST00000337433+ENST00000586286__exon_number_006__gene_id_ENSG00000167380	ZNF226	ENSG00000167380.5	-0.478599694044646	-5.65152512964328	6.96599735769843e-08	9.91831779123949e-06
ENSG00000169727.45	ENSG00000169727	ENSG00000169727_046	chr17	dexseq_prepare_annotation2.py	exon	80012618	80012633	.	+	.	ENST00000392358+ENST00000578552+ENST00000584460+ENST00000306823+ENST00000583641+ENST00000355130+ENST00000580141+ENST00000320548+ENST00000392357+ENST00000585084__exon_number_046__gene_id_ENSG00000169727	GPS1	ENSG00000169727.45	-0.259495629326386	-5.60621769846058	7.00800430757813e-08	9.96346585985268e-06
ENSG00000100359.28	ENSG00000100359	ENSG00000100359_029	chr22	dexseq_prepare_annotation2.py	exon	40804075	40804124	.	+	.	ENST00000248929+ENST00000454798+ENST00000485962+ENST00000481408+ENST00000467915+ENST00000480830+ENST00000470518+ENST00000478085__exon_number_029__gene_id_ENSG00000100359	SGSM3	ENSG00000100359.28	0.499856799809817	5.77937988957615	7.0128040305203e-08	9.96346585985268e-06
ENSG00000126602.ENSG00000263235.14	ENSG00000126602+ENSG00000263235	ENSG00000126602+ENSG00000263235_015	chr16	dexseq_prepare_annotation2.py	exon	3716027	3716082	.	-	.	ENST00000538171+ENST00000246957+ENST00000575671+ENST00000573872__exon_number_015__gene_id_ENSG00000126602+ENSG00000263235		ENSG00000126602.ENSG00000263235.14	-0.992608870382562	-6.1055627900609	7.12981078807292e-08	1.01188114655502e-05
ENSG00000218305.2	ENSG00000218305	ENSG00000218305_003	chr7	dexseq_prepare_annotation2.py	exon	48962914	48962966	.	+	.	ENST00000428251__exon_number_003__gene_id_ENSG00000218305	AC006024.4	ENSG00000218305.2	0.444837770623943	6.22338827460456	7.14131992865242e-08	1.01242592346184e-05
ENSG00000204839.33	ENSG00000204839	ENSG00000204839_034	chr8	dexseq_prepare_annotation2.py	exon	144652413	144652550	.	-	.	ENST00000529971+ENST00000398882__exon_number_034__gene_id_ENSG00000204839	MROH6	ENSG00000204839.33	-0.638264096949218	-5.97801638704094	7.18372444045524e-08	1.017344872797e-05
ENSG00000145362.75	ENSG00000145362	ENSG00000145362_076	chr4	dexseq_prepare_annotation2.py	exon	114284597	114284625	.	+	.	ENST00000357077+ENST00000509550+ENST00000508007+ENST00000506722+ENST00000264366+ENST00000505342+ENST00000394537+ENST00000514960+ENST00000510275__exon_number_076__gene_id_ENSG00000145362	ANK2	ENSG00000145362.75	0.942168353709827	5.58206438138775	7.26889617563707e-08	1.02830339595926e-05
ENSG00000126005.ENSG00000088298.ENSG00000261582.ENSG00000242372.49	ENSG00000126005+ENSG00000088298+ENSG00000261582+ENSG00000242372	ENSG00000126005+ENSG00000088298+ENSG00000261582+ENSG00000242372_050	chr20	dexseq_prepare_annotation2.py	exon	33867877	33867921	.	-	.	ENST00000374436+ENST00000374450+ENST00000374443+ENST00000415116+ENST00000440766+ENST00000447927+ENST00000462894__exon_number_050__gene_id_ENSG00000126005+ENSG00000088298+ENSG00000261582+ENSG00000242372		ENSG00000126005.ENSG00000088298.ENSG00000261582.ENSG00000242372.49	-0.400516366065055	-5.59292877341539	7.32231600286173e-08	1.03475143959927e-05
ENSG00000203666.22	ENSG00000203666	ENSG00000203666_023	chr1	dexseq_prepare_annotation2.py	exon	245246744	245246757	.	+	.	ENST00000366521+ENST00000366523+ENST00000366522+ENST00000447569+ENST00000391837+ENST00000487845+ENST00000497591+ENST00000495271+ENST00000473686+ENST00000551317+ENST00000425550+ENST00000549220__exon_number_023__gene_id_ENSG00000203666	EFCAB2	ENSG00000203666.22	-0.55835918698826	-5.88478564828772	7.34069034054999e-08	1.03623854189146e-05
ENSG00000104529.24	ENSG00000104529	ENSG00000104529_025	chr8	dexseq_prepare_annotation2.py	exon	144662898	144662910	.	-	.	ENST00000530109__exon_number_025__gene_id_ENSG00000104529	EEF1D	ENSG00000104529.24	0.703502756365144	5.53862753220362	7.48836485911285e-08	1.05595544981259e-05
ENSG00000268614.ENSG00000090674.ENSG00000032444.5	ENSG00000268614+ENSG00000090674+ENSG00000032444	ENSG00000268614+ENSG00000090674+ENSG00000032444_006	chr19	dexseq_prepare_annotation2.py	exon	7590053	7590877	.	+	.	ENST00000596390__exon_number_006__gene_id_ENSG00000268614+ENSG00000090674+ENSG00000032444		ENSG00000268614.ENSG00000090674.ENSG00000032444.5	-0.703473657548183	-5.73590647285726	7.54439649663781e-08	1.06093392664545e-05
ENSG00000186523.2	ENSG00000186523	ENSG00000186523_003	chr8	dexseq_prepare_annotation2.py	exon	12039619	12039959	.	-	.	ENST00000529146+ENST00000431227+ENST00000534187+ENST00000340537__exon_number_003__gene_id_ENSG00000186523	FAM86B1	ENSG00000186523.2	-0.787317137999496	-5.65650143337196	7.54455876397742e-08	1.06093392664545e-05
ENSG00000117143.9	ENSG00000117143	ENSG00000117143_010	chr1	dexseq_prepare_annotation2.py	exon	162557265	162557458	.	+	.	ENST00000367926+ENST00000271469+ENST00000367925+ENST00000367924+ENST00000474728__exon_number_010__gene_id_ENSG00000117143	UAP1	ENSG00000117143.9	0.48329131888503	5.79526099585803	7.54778432221172e-08	1.06093392664545e-05
ENSG00000166444.4	ENSG00000166444	ENSG00000166444_005	chr11	dexseq_prepare_annotation2.py	exon	8715295	8715419	.	-	.	ENST00000530991+ENST00000357665+ENST00000526757+ENST00000534127+ENST00000526099+ENST00000313726__exon_number_005__gene_id_ENSG00000166444	ST5	ENSG00000166444.4	-0.478852248109944	-5.45343330897535	7.63273388268062e-08	1.07173327628431e-05
ENSG00000172977.20	ENSG00000172977	ENSG00000172977_021	chr11	dexseq_prepare_annotation2.py	exon	65480527	65480529	.	+	.	ENST00000352980+ENST00000530446+ENST00000531880+ENST00000527544+ENST00000534293+ENST00000525204+ENST00000528198+ENST00000341318+ENST00000377046+ENST00000534650+ENST00000534104+ENST00000534681+ENST00000532042__exon_number_021__gene_id_ENSG00000172977	KAT5	ENSG00000172977.20	0.219660558469468	5.58290343774883	7.69668666728922e-08	1.07956459069306e-05
ENSG00000079215.30	ENSG00000079215	ENSG00000079215_031	chr5	dexseq_prepare_annotation2.py	exon	36680449	36680496	.	+	.	ENST00000506178__exon_number_031__gene_id_ENSG00000079215	SLC1A3	ENSG00000079215.30	-1.29749855408331	-5.99604411662036	7.75194942868827e-08	1.08616167854958e-05
ENSG00000118298.21	ENSG00000118298	ENSG00000118298_022	chr1	dexseq_prepare_annotation2.py	exon	150236058	150236060	.	+	.	ENST00000369111+ENST00000607652__exon_number_022__gene_id_ENSG00000118298	CA14	ENSG00000118298.21	0.579580283594515	5.92624284180343	7.78568393759266e-08	1.08973154989924e-05
ENSG00000055483.24	ENSG00000055483	ENSG00000055483_025	chr17	dexseq_prepare_annotation2.py	exon	76798406	76798542	.	-	.	ENST00000542802+ENST00000312010+ENST00000449938+ENST00000589225__exon_number_025__gene_id_ENSG00000055483	USP36	ENSG00000055483.24	-0.516288393257524	-5.86927543942438	7.84885387815373e-08	1.09740945515864e-05
ENSG00000059758.29	ENSG00000059758	ENSG00000059758_030	chr12	dexseq_prepare_annotation2.py	exon	96707188	96707232	.	-	.	ENST00000548734+ENST00000261211+ENST00000552496+ENST00000543119+ENST00000551816+ENST00000542666__exon_number_030__gene_id_ENSG00000059758	CDK17	ENSG00000059758.29	0.679342913391048	5.64717637440805	7.88990064174095e-08	1.10198117026678e-05
ENSG00000181355.31	ENSG00000181355	ENSG00000181355_032	chr6	dexseq_prepare_annotation2.py	exon	9903606	9903639	.	-	.	ENST00000469656+ENST00000472329+ENST00000466385+ENST00000469426+ENST00000486246__exon_number_032__gene_id_ENSG00000181355	OFCC1	ENSG00000181355.31	0.664423809772185	5.89249080834859	7.94544005260223e-08	1.1085652660284e-05
ENSG00000018408.34	ENSG00000018408	ENSG00000018408_035	chr3	dexseq_prepare_annotation2.py	exon	149441867	149442002	.	-	.	ENST00000474080__exon_number_035__gene_id_ENSG00000018408	WWTR1	ENSG00000018408.34	-0.203053514245631	-5.73749087334803	7.95792747840956e-08	1.10913509189052e-05
ENSG00000145362.74	ENSG00000145362	ENSG00000145362_075	chr4	dexseq_prepare_annotation2.py	exon	114284494	114284596	.	+	.	ENST00000357077+ENST00000509550+ENST00000504415+ENST00000508007+ENST00000506722+ENST00000394537+ENST00000505342+ENST00000264366+ENST00000514960+ENST00000510275__exon_number_075__gene_id_ENSG00000145362	ANK2	ENSG00000145362.74	0.749885581082125	5.5611549902802	8.07040853181284e-08	1.1236256131824e-05
ENSG00000150712.22	ENSG00000150712	ENSG00000150712_023	chr5	dexseq_prepare_annotation2.py	exon	32312864	32313030	.	-	.	ENST00000280285+ENST00000264934+ENST00000505419+ENST00000513622+ENST00000382142__exon_number_023__gene_id_ENSG00000150712	MTMR12	ENSG00000150712.22	-0.544034496554163	-5.72853233544079	8.29140262281302e-08	1.15317771272902e-05
ENSG00000121152.11	ENSG00000121152	ENSG00000121152_012	chr2	dexseq_prepare_annotation2.py	exon	97008904	97009042	.	+	.	ENST00000240423+ENST00000435975+ENST00000455200+ENST00000477409+ENST00000427946__exon_number_012__gene_id_ENSG00000121152	NCAPH	ENSG00000121152.11	0.550611793673748	5.91039041312597	8.32218838270835e-08	1.15624105290201e-05
ENSG00000141971.ENSG00000269640.11	ENSG00000141971+ENSG00000269640	ENSG00000141971+ENSG00000269640_012	chr19	dexseq_prepare_annotation2.py	exon	17516886	17516912	.	+	.	ENST00000601885+ENST00000528604+ENST00000598356+ENST00000594426+ENST00000600008+ENST00000596322+ENST00000528911+ENST00000500836+ENST00000595892+ENST00000600369+ENST00000534306__exon_number_012__gene_id_ENSG00000141971+ENSG00000269640		ENSG00000141971.ENSG00000269640.11	-0.84610062344679	-5.90769197975364	8.41707725839543e-08	1.1681947352062e-05
ENSG00000136002.30	ENSG00000136002	ENSG00000136002_031	chr2	dexseq_prepare_annotation2.py	exon	131799388	131799517	.	+	.	ENST00000525092+ENST00000409303+ENST00000326016+ENST00000392953+ENST00000525839+ENST00000355771+ENST00000490728+ENST00000527365+ENST00000532720__exon_number_031__gene_id_ENSG00000136002	ARHGEF4	ENSG00000136002.30	-0.897627881103212	-5.65829181621667	8.43240418640103e-08	1.16909260898603e-05
ENSG00000142675.2	ENSG00000142675	ENSG00000142675_003	chr1	dexseq_prepare_annotation2.py	exon	26503981	26503993	.	+	.	ENST00000480348+ENST00000481077+ENST00000361530__exon_number_003__gene_id_ENSG00000142675	CNKSR1	ENSG00000142675.2	0.386834916684357	5.69482943114414	8.6216037410024e-08	1.19406950112007e-05
ENSG00000014914.37	ENSG00000014914	ENSG00000014914_038	chr1	dexseq_prepare_annotation2.py	exon	149908719	149908727	.	-	.	ENST00000482025+ENST00000406732+ENST00000439741+ENST00000482343+ENST00000361405+ENST00000492824__exon_number_038__gene_id_ENSG00000014914	MTMR11	ENSG00000014914.37	0.495004104372827	5.76505652188225	8.64213527665495e-08	1.19565843909343e-05
ENSG00000148840.18	ENSG00000148840	ENSG00000148840_019	chr10	dexseq_prepare_annotation2.py	exon	103908574	103908695	.	+	.	ENST00000370012+ENST00000495914+ENST00000413464+ENST00000489648+ENST00000278070__exon_number_019__gene_id_ENSG00000148840	PPRC1	ENSG00000148840.18	-0.860028001389854	-5.8221717590288	8.69465835428611e-08	1.20166551504242e-05
ENSG00000149806.ENSG00000162298.33	ENSG00000149806+ENSG00000162298	ENSG00000149806+ENSG00000162298_034	chr11	dexseq_prepare_annotation2.py	exon	64896187	64896262	.	-	.	ENST00000449943+ENST00000527765__exon_number_034__gene_id_ENSG00000149806+ENSG00000162298		ENSG00000149806.ENSG00000162298.33	-0.938040241614767	-5.51073247896642	8.74333464158874e-08	1.20712892539123e-05
ENSG00000003400.31	ENSG00000003400	ENSG00000003400_032	chr2	dexseq_prepare_annotation2.py	exon	202086384	202086388	.	+	.	ENST00000286186__exon_number_032__gene_id_ENSG00000003400	CASP10	ENSG00000003400.31	-0.389151084492028	-5.689236037051	8.84791703330423e-08	1.22029140375314e-05
ENSG00000172890.1	ENSG00000172890	ENSG00000172890_002	chr11	dexseq_prepare_annotation2.py	exon	71164255	71164256	.	+	.	ENST00000533612+ENST00000534634+ENST00000319023__exon_number_002__gene_id_ENSG00000172890	NADSYN1	ENSG00000172890.1	0.268122805514749	5.52907522380586	8.97744437573793e-08	1.2368631819049e-05
ENSG00000136003.15	ENSG00000136003	ENSG00000136003_016	chr12	dexseq_prepare_annotation2.py	exon	108961343	108961433	.	+	.	ENST00000539593__exon_number_016__gene_id_ENSG00000136003	ISCU	ENSG00000136003.15	-0.561297022147481	-5.59155360307786	9.03610630813909e-08	1.24364713180257e-05
ENSG00000204822.ENSG00000135637.28	ENSG00000204822+ENSG00000135637	ENSG00000204822+ENSG00000135637_029	chr2	dexseq_prepare_annotation2.py	exon	74708350	74708382	.	-	.	ENST00000474681+ENST00000454193+ENST00000471713+ENST00000290418+ENST00000393965+ENST00000497232__exon_number_029__gene_id_ENSG00000204822+ENSG00000135637		ENSG00000204822.ENSG00000135637.28	0.308911069663831	5.73641978867523	9.13254276504113e-08	1.25561047340859e-05
ENSG00000165138.30	ENSG00000165138	ENSG00000165138_031	chr9	dexseq_prepare_annotation2.py	exon	101558415	101558794	.	-	.	ENST00000375018+ENST00000353234+ENST00000471846__exon_number_031__gene_id_ENSG00000165138	ANKS6	ENSG00000165138.30	0.877250624244314	5.80994894270733	9.16971310527888e-08	1.25940904613897e-05
ENSG00000106268.5	ENSG00000106268	ENSG00000106268_006	chr7	dexseq_prepare_annotation2.py	exon	2282540	2282559	.	+	.	ENST00000339737+ENST00000343985+ENST00000454650__exon_number_006__gene_id_ENSG00000106268	NUDT1	ENSG00000106268.5	-0.878376873021629	-5.83122682653836	9.24683078855692e-08	1.26868056353436e-05
ENSG00000227195.43	ENSG00000227195	ENSG00000227195_044	chr20	dexseq_prepare_annotation2.py	exon	26189635	26189731	.	-	.	ENST00000598451+ENST00000597361__exon_number_044__gene_id_ENSG00000227195	MIR663A	ENSG00000227195.43	0.258606030412325	5.52917311783007	9.2928613089459e-08	1.27367204407596e-05
ENSG00000163781.2	ENSG00000163781	ENSG00000163781_003	chr3	dexseq_prepare_annotation2.py	exon	133317400	133317474	.	-	.	ENST00000503338+ENST00000503464__exon_number_003__gene_id_ENSG00000163781	TOPBP1	ENSG00000163781.2	-0.749143203559464	-5.63601932103335	9.36833121981418e-08	1.28268392224153e-05
ENSG00000156113.4	ENSG00000156113	ENSG00000156113_005	chr10	dexseq_prepare_annotation2.py	exon	78643874	78644299	.	-	.	ENST00000434208__exon_number_005__gene_id_ENSG00000156113	KCNMA1	ENSG00000156113.4	0.655429149230921	5.60342494759128	9.39223934430474e-08	1.2846247529286e-05
ENSG00000220205.ENSG00000179094.ENSG00000263620.34	ENSG00000220205+ENSG00000179094+ENSG00000263620	ENSG00000220205+ENSG00000179094+ENSG00000263620_035	chr17	dexseq_prepare_annotation2.py	exon	8050866	8050867	.	-	.	ENST00000354903+ENST00000317276+ENST00000578223+ENST00000581082+ENST00000579203+ENST00000582719+ENST00000581395+ENST00000577424+ENST00000585095__exon_number_035__gene_id_ENSG00000220205+ENSG00000179094+ENSG00000263620		ENSG00000220205.ENSG00000179094.ENSG00000263620.34	-0.817874045012433	-5.51789161596752	9.4944792528797e-08	1.29726431431582e-05
ENSG00000143811.ENSG00000243709.ENSG00000255835.11	ENSG00000143811+ENSG00000243709+ENSG00000255835	ENSG00000143811+ENSG00000243709+ENSG00000255835_012	chr1	dexseq_prepare_annotation2.py	exon	226109072	226109251	.	-	.	ENST00000466127__exon_number_012__gene_id_ENSG00000143811+ENSG00000243709+ENSG00000255835		ENSG00000143811.ENSG00000243709.ENSG00000255835.11	-0.653694178474189	-5.63191643723886	9.55149834263567e-08	1.30370544286225e-05
ENSG00000129071.11	ENSG00000129071	ENSG00000129071_012	chr3	dexseq_prepare_annotation2.py	exon	129152091	129152396	.	-	.	ENST00000511009__exon_number_012__gene_id_ENSG00000129071	MBD4	ENSG00000129071.11	0.250247175763635	5.63144325580033	9.57284685531259e-08	1.3051800785218e-05
ENSG00000172977.9	ENSG00000172977	ENSG00000172977_010	chr11	dexseq_prepare_annotation2.py	exon	65479850	65479887	.	+	.	ENST00000352980+ENST00000530446+ENST00000530605+ENST00000341318+ENST00000377046+ENST00000534104+ENST00000532042__exon_number_010__gene_id_ENSG00000172977	KAT5	ENSG00000172977.9	0.242282209801114	5.53870629482223	9.58207940182153e-08	1.3051800785218e-05
ENSG00000147642.2	ENSG00000147642	ENSG00000147642_003	chr8	dexseq_prepare_annotation2.py	exon	110586411	110586414	.	-	.	ENST00000533895+ENST00000424158+ENST00000446070+ENST00000399066+ENST00000528331+ENST00000532779__exon_number_003__gene_id_ENSG00000147642	SYBU	ENSG00000147642.2	-0.357744499304829	-5.53907532407302	9.77139730489975e-08	1.32959503863826e-05
ENSG00000103197.47	ENSG00000103197	ENSG00000103197_048	chr16	dexseq_prepare_annotation2.py	exon	2122242	2122364	.	+	.	ENST00000353929+ENST00000439673+ENST00000219476+ENST00000401874+ENST00000563346+ENST00000382538+ENST00000568454+ENST00000350773+ENST00000439117__exon_number_048__gene_id_ENSG00000103197	TSC2	ENSG00000103197.47	0.34594241979274	5.50221303110362	9.79151184786621e-08	1.33095990296207e-05
ENSG00000100949.5	ENSG00000100949	ENSG00000100949_006	chr14	dexseq_prepare_annotation2.py	exon	24734774	24734775	.	-	.	ENST00000560243+ENST00000561055+ENST00000216840+ENST00000560521+ENST00000560777+ENST00000559551+ENST00000559974+ENST00000558376+ENST00000399409__exon_number_006__gene_id_ENSG00000100949	RABGGTA	ENSG00000100949.5	0.606735035158722	5.57876980322958	9.90845298888578e-08	1.3454700546266e-05
ENSG00000077782.34	ENSG00000077782	ENSG00000077782_035	chr8	dexseq_prepare_annotation2.py	exon	38277254	38277562	.	-	.	ENST00000527114+ENST00000527745__exon_number_035__gene_id_ENSG00000077782	FGFR1	ENSG00000077782.34	-0.426309987651159	-5.5089893935639	1.00968194059122e-07	1.36963925976109e-05
ENSG00000164972.2	ENSG00000164972	ENSG00000164972_003	chr9	dexseq_prepare_annotation2.py	exon	34379731	34379773	.	-	.	ENST00000481295__exon_number_003__gene_id_ENSG00000164972	C9orf24	ENSG00000164972.2	-1.09601932751014	-6.00957223800895	1.03840821028308e-07	1.40716039896142e-05
ENSG00000164896.24	ENSG00000164896	ENSG00000164896_025	chr7	dexseq_prepare_annotation2.py	exon	150775787	150775788	.	-	.	ENST00000460980+ENST00000353841+ENST00000467237+ENST00000482571+ENST00000482806+ENST00000489884+ENST00000466855+ENST00000478883+ENST00000469237+ENST00000483953+ENST00000297532__exon_number_025__gene_id_ENSG00000164896	FASTK	ENSG00000164896.24	0.464003686872243	5.80337124622129	1.04230720438307e-07	1.41099531581654e-05
ENSG00000149633.3	ENSG00000149633	ENSG00000149633_004	chr20	dexseq_prepare_annotation2.py	exon	36845262	36845407	.	-	.	ENST00000460881__exon_number_004__gene_id_ENSG00000149633	KIAA1755	ENSG00000149633.3	0.349599462901795	5.8553230324512	1.04849639997502e-07	1.41791949631048e-05
ENSG00000126247.8	ENSG00000126247	ENSG00000126247_009	chr19	dexseq_prepare_annotation2.py	exon	36631510	36631815	.	+	.	ENST00000591041__exon_number_009__gene_id_ENSG00000126247	CAPNS1	ENSG00000126247.8	1.04578114729507	6.11749770693958	1.05951126567259e-07	1.43134875059973e-05
ENSG00000145388.17	ENSG00000145388	ENSG00000145388_018	chr4	dexseq_prepare_annotation2.py	exon	119626766	119626976	.	+	.	ENST00000388822+ENST00000506780__exon_number_018__gene_id_ENSG00000145388	METTL14	ENSG00000145388.17	0.386620176898874	5.75501503829169	1.06362758755216e-07	1.4354404706118e-05
ENSG00000136003.13	ENSG00000136003	ENSG00000136003_014	chr12	dexseq_prepare_annotation2.py	exon	108961076	108961220	.	+	.	ENST00000552072+ENST00000535405+ENST00000539593__exon_number_014__gene_id_ENSG00000136003	ISCU	ENSG00000136003.13	-0.574797533468726	-5.55751207297429	1.06544905838251e-07	1.43642993174455e-05
ENSG00000182389.32	ENSG00000182389	ENSG00000182389_033	chr2	dexseq_prepare_annotation2.py	exon	152955463	152955537	.	-	.	ENST00000201943+ENST00000539935__exon_number_033__gene_id_ENSG00000182389	CACNB4	ENSG00000182389.32	-0.715367912687139	-5.7015839858383	1.06830704839875e-07	1.43881337453117e-05
ENSG00000136235	ENSG00000136235	ENSG00000136235_001	chr7	dexseq_prepare_annotation2.py	exon	23275586	23275626	.	+	.	ENST00000465673__exon_number_001__gene_id_ENSG00000136235	GPNMB	ENSG00000136235	-0.716966516417274	-5.71667900222095	1.07277037187767e-07	1.44335184345963e-05
ENSG00000104365.53	ENSG00000104365	ENSG00000104365_054	chr8	dexseq_prepare_annotation2.py	exon	42178363	42179413	.	+	.	ENST00000519938__exon_number_054__gene_id_ENSG00000104365	IKBKB	ENSG00000104365.53	0.301443103402912	5.50272947019168	1.07945714492424e-07	1.44986131038909e-05
ENSG00000167380.32	ENSG00000167380	ENSG00000167380_033	chr19	dexseq_prepare_annotation2.py	exon	44677345	44677387	.	+	.	ENST00000588795+ENST00000588883__exon_number_033__gene_id_ENSG00000167380	ZNF226	ENSG00000167380.32	0.709757470525894	5.56092682140406	1.07980548846295e-07	1.44986131038909e-05
ENSG00000117143.10	ENSG00000117143	ENSG00000117143_011	chr1	dexseq_prepare_annotation2.py	exon	162557459	162557895	.	+	.	ENST00000474728__exon_number_011__gene_id_ENSG00000117143	UAP1	ENSG00000117143.10	0.28595276145341	5.71401512003501	1.08559015048723e-07	1.4549748025683e-05
ENSG00000100023.ENSG00000207751.36	ENSG00000100023+ENSG00000207751	ENSG00000100023+ENSG00000207751_037	chr22	dexseq_prepare_annotation2.py	exon	22039927	22039961	.	+	.	ENST00000417788__exon_number_037__gene_id_ENSG00000100023+ENSG00000207751		ENSG00000100023.ENSG00000207751.36	0.448360345809089	5.99815223623289	1.08581854451145e-07	1.4549748025683e-05
ENSG00000012822.2	ENSG00000012822	ENSG00000012822_003	chr12	dexseq_prepare_annotation2.py	exon	54105574	54105905	.	-	.	ENST00000430117+ENST00000550804+ENST00000548263+ENST00000546443+ENST00000262059__exon_number_003__gene_id_ENSG00000012822	CALCOCO1	ENSG00000012822.2	0.436983460319008	5.57277028500505	1.08772341971042e-07	1.45604907424684e-05
ENSG00000163481.17	ENSG00000163481	ENSG00000163481_018	chr2	dexseq_prepare_annotation2.py	exon	219533002	219533064	.	-	.	ENST00000423170+ENST00000295704+ENST00000473034+ENST00000463188__exon_number_018__gene_id_ENSG00000163481	RNF25	ENSG00000163481.17	0.572639879028196	6.04848055834831	1.09323576521276e-07	1.46194531082981e-05
ENSG00000135250.2	ENSG00000135250	ENSG00000135250_003	chr7	dexseq_prepare_annotation2.py	exon	104755834	104755950	.	-	.	ENST00000493638+ENST00000465072__exon_number_003__gene_id_ENSG00000135250	SRPK2	ENSG00000135250.2	-0.399408601075641	-5.6078091982878	1.11683067788418e-07	1.49198631085605e-05
ENSG00000187527.1	ENSG00000187527	ENSG00000187527_002	chr3	dexseq_prepare_annotation2.py	exon	192992678	192993091	.	-	.	ENST00000495496+ENST00000342358__exon_number_002__gene_id_ENSG00000187527	ATP13A5	ENSG00000187527.1	0.528892873457051	5.58821579721085	1.12711850886e-07	1.50420745952896e-05
ENSG00000181827	ENSG00000181827	ENSG00000181827_001	chr15	dexseq_prepare_annotation2.py	exon	56379478	56379665	.	-	.	ENST00000559847__exon_number_001__gene_id_ENSG00000181827	RFX7	ENSG00000181827	-0.36961148405718	-5.94285623480381	1.13016754582605e-07	1.50675307109584e-05
ENSG00000113360.62	ENSG00000113360	ENSG00000113360_063	chr5	dexseq_prepare_annotation2.py	exon	31521230	31521322	.	-	.	ENST00000344624+ENST00000511367+ENST00000442743+ENST00000513349__exon_number_063__gene_id_ENSG00000113360	DROSHA	ENSG00000113360.62	-0.547225294400052	-5.48007455160492	1.1659777402975e-07	1.55292704325314e-05
ENSG00000140853.105	ENSG00000140853	ENSG00000140853_106	chr16	dexseq_prepare_annotation2.py	exon	57117432	57117432	.	+	.	ENST00000262510+ENST00000543103+ENST00000540182+ENST00000308149+ENST00000538453+ENST00000436936+ENST00000537056__exon_number_106__gene_id_ENSG00000140853	NLRC5	ENSG00000140853.105	-0.260627533800203	-5.66098156701222	1.20051015300571e-07	1.59730780317458e-05
ENSG00000187775.78	ENSG00000187775	ENSG00000187775_079	chr17	dexseq_prepare_annotation2.py	exon	76503360	76503451	.	-	.	ENST00000389840+ENST00000585328+ENST00000587177__exon_number_079__gene_id_ENSG00000187775	DNAH17	ENSG00000187775.78	0.469269202156738	5.42058521289163	1.20460246750835e-07	1.60069998085969e-05
ENSG00000136235.11	ENSG00000136235	ENSG00000136235_012	chr7	dexseq_prepare_annotation2.py	exon	23286628	23286986	.	+	.	ENST00000474157__exon_number_012__gene_id_ENSG00000136235	GPNMB	ENSG00000136235.11	0.366116154239197	5.69049845606796	1.2054851812093e-07	1.60069998085969e-05
ENSG00000163482.22	ENSG00000163482	ENSG00000163482_023	chr2	dexseq_prepare_annotation2.py	exon	219544616	219544772	.	+	.	ENST00000392105+ENST00000392106+ENST00000295709+ENST00000440309__exon_number_023__gene_id_ENSG00000163482	STK36	ENSG00000163482.22	0.304588658837081	5.54722436880394	1.22879816351021e-07	1.63001620105915e-05
ENSG00000198561.ENSG00000213593.ENSG00000211450.ENSG00000254732.ENSG00000254462.37	ENSG00000198561+ENSG00000213593+ENSG00000211450+ENSG00000254732+ENSG00000254462	ENSG00000198561+ENSG00000213593+ENSG00000211450+ENSG00000254732+ENSG00000254462_038	chr11	dexseq_prepare_annotation2.py	exon	57510335	57510456	.	+	.	ENST00000531074+ENST00000534355+ENST00000533321+ENST00000528798+ENST00000534386__exon_number_038__gene_id_ENSG00000198561+ENSG00000213593+ENSG00000211450+ENSG00000254732+ENSG00000254462		ENSG00000198561.ENSG00000213593.ENSG00000211450.ENSG00000254732.ENSG00000254462.37	-1.02072953006912	-5.51551808895062	1.23523779974879e-07	1.63691332041409e-05
ENSG00000132361.42	ENSG00000132361	ENSG00000132361_043	chr17	dexseq_prepare_annotation2.py	exon	2605219	2605351	.	-	.	ENST00000570628+ENST00000576885+ENST00000538975+ENST00000435359+ENST00000575014+ENST00000574426__exon_number_043__gene_id_ENSG00000132361	CLUH	ENSG00000132361.42	0.360905572126462	5.68339784293072	1.24417564135739e-07	1.64710385708606e-05
ENSG00000094914.52	ENSG00000094914	ENSG00000094914_053	chr12	dexseq_prepare_annotation2.py	exon	53715661	53715767	.	-	.	ENST00000547761+ENST00000549821__exon_number_053__gene_id_ENSG00000094914	AAAS	ENSG00000094914.52	0.243508116062646	5.51830350849643	1.25169226840645e-07	1.65539437998427e-05
ENSG00000063601.40	ENSG00000063601	ENSG00000063601_041	chrX	dexseq_prepare_annotation2.py	exon	149919202	149919315	.	+	.	ENST00000370390+ENST00000445323+ENST00000544228+ENST00000485376+ENST00000451863+ENST00000488357+ENST00000541925+ENST00000370387+ENST00000538506__exon_number_041__gene_id_ENSG00000063601	MTMR1	ENSG00000063601.40	0.647451036428759	5.57307716971641	1.25973868412444e-07	1.66436826266483e-05
ENSG00000263053.ENSG00000171282.9	ENSG00000263053+ENSG00000171282	ENSG00000263053+ENSG00000171282_010	chr17	dexseq_prepare_annotation2.py	exon	79395735	79395765	.	+	.	ENST00000307745__exon_number_010__gene_id_ENSG00000263053+ENSG00000171282		ENSG00000263053.ENSG00000171282.9	0.444128256433075	5.540368828352	1.26960372604459e-07	1.67416123743865e-05
ENSG00000115421.5	ENSG00000115421	ENSG00000115421_006	chr2	dexseq_prepare_annotation2.py	exon	60987270	60987430	.	+	.	ENST00000496283+ENST00000238714+ENST00000453839+ENST00000414060__exon_number_006__gene_id_ENSG00000115421	PAPOLG	ENSG00000115421.5	-0.691156844290045	-5.56282209099298	1.27049327816749e-07	1.67416123743865e-05
ENSG00000138031.5	ENSG00000138031	ENSG00000138031_006	chr2	dexseq_prepare_annotation2.py	exon	25043321	25043592	.	-	.	ENST00000485887__exon_number_006__gene_id_ENSG00000138031	ADCY3	ENSG00000138031.5	0.397759807690322	5.64835146065184	1.27095611715726e-07	1.67416123743865e-05
ENSG00000236581.12	ENSG00000236581	ENSG00000236581_013	chr13	dexseq_prepare_annotation2.py	exon	33845587	33845640	.	+	.	ENST00000609536+ENST00000609788+ENST00000609233+ENST00000608205+ENST00000608628+ENST00000609608+ENST00000608496+ENST00000609137+ENST00000609335+ENST00000609351+ENST00000607944+ENST00000609790+ENST00000608175+ENST00000608315+ENST00000608539+ENST00000608197+ENST00000610218+ENST00000609615+ENST00000609995+ENST00000609167+ENST00000609997+ENST00000609061+ENST00000609063+ENST00000609108+ENST00000608803…	STARD13-AS	ENSG00000236581.12	-0.766535612557376	-5.48463716666835	1.27686533866114e-07	1.68026821853645e-05
ENSG00000105726.10	ENSG00000105726	ENSG00000105726_011	chr19	dexseq_prepare_annotation2.py	exon	19757938	19758134	.	-	.	ENST00000291503+ENST00000357324+ENST00000467160+ENST00000473243+ENST00000497556+ENST00000469641__exon_number_011__gene_id_ENSG00000105726	ATP13A1	ENSG00000105726.10	0.702514130839455	5.66095754030273	1.28194451324721e-07	1.68527183679753e-05
ENSG00000148700.5	ENSG00000148700	ENSG00000148700_006	chr10	dexseq_prepare_annotation2.py	exon	111767967	111767988	.	+	.	ENST00000484622+ENST00000459738+ENST00000356080+ENST00000277900+ENST00000487085__exon_number_006__gene_id_ENSG00000148700	ADD3	ENSG00000148700.5	0.358308591132246	5.50088665650983	1.29263476739019e-07	1.69763460376414e-05
ENSG00000128973.ENSG00000260007.ENSG00000129007.13	ENSG00000128973+ENSG00000260007+ENSG00000129007	ENSG00000128973+ENSG00000260007+ENSG00000129007_014	chr15	dexseq_prepare_annotation2.py	exon	68497827	68497899	.	-	.	ENST00000467889+ENST00000395465+ENST00000540479+ENST00000395463__exon_number_014__gene_id_ENSG00000128973+ENSG00000260007+ENSG00000129007		ENSG00000128973.ENSG00000260007.ENSG00000129007.13	0.260713541130506	5.5953914628313	1.29754372383972e-07	1.70130732763117e-05
ENSG00000175550.24	ENSG00000175550	ENSG00000175550_025	chr11	dexseq_prepare_annotation2.py	exon	65688997	65689001	.	+	.	ENST00000530791+ENST00000527119+ENST00000532933+ENST00000312515__exon_number_025__gene_id_ENSG00000175550	DRAP1	ENSG00000175550.24	0.164866201759511	5.57560152064425	1.29824579436175e-07	1.70130732763117e-05
ENSG00000147642.37	ENSG00000147642	ENSG00000147642_038	chr8	dexseq_prepare_annotation2.py	exon	110655159	110655161	.	-	.	ENST00000528716+ENST00000276646+ENST00000440310+ENST00000422135+ENST00000424158+ENST00000408908+ENST00000534501+ENST00000399066+ENST00000526302+ENST00000533171+ENST00000534578+ENST00000433638+ENST00000531284+ENST00000524720+ENST00000527600__exon_number_038__gene_id_ENSG00000147642	SYBU	ENSG00000147642.37	-0.604507379455131	-5.4808997007878	1.3004499710804e-07	1.70130732763117e-05
ENSG00000166747.28	ENSG00000166747	ENSG00000166747_029	chr16	dexseq_prepare_annotation2.py	exon	71795415	71795470	.	-	.	ENST00000433195+ENST00000569748+ENST00000423132+ENST00000299980+ENST00000450149+ENST00000568327+ENST00000565642+ENST00000393512__exon_number_029__gene_id_ENSG00000166747	AP1G1	ENSG00000166747.28	-0.864497298606663	-5.4898347831635	1.3005872454919e-07	1.70130732763117e-05
ENSG00000100031.ENSG00000100028.88	ENSG00000100031+ENSG00000100028	ENSG00000100031+ENSG00000100028_089	chr22	dexseq_prepare_annotation2.py	exon	25024944	25024963	.	+	.	ENST00000401885+ENST00000425895+ENST00000406383+ENST00000403838+ENST00000404223+ENST00000400380+ENST00000400382+ENST00000400383__exon_number_089__gene_id_ENSG00000100031+ENSG00000100028		ENSG00000100031.ENSG00000100028.88	-0.789438751346793	-5.41022754541449	1.30452528431799e-07	1.70476914085705e-05
ENSG00000236963.12	ENSG00000236963	ENSG00000236963_013	chr1	dexseq_prepare_annotation2.py	exon	20732068	20732187	.	-	.	ENST00000423486+ENST00000426428+ENST00000418743__exon_number_013__gene_id_ENSG00000236963	LINC01141	ENSG00000236963.12	0.31243048101246	5.72248181190008	1.33999088533091e-07	1.74938394632103e-05
ENSG00000186275.110	ENSG00000186275	ENSG00000186275_111	chr1	dexseq_prepare_annotation2.py	exon	146467639	146467744	.	+	.	ENST00000442909__exon_number_111__gene_id_ENSG00000186275	NBPF12	ENSG00000186275.110	0.235890210268119	5.74236735225844	1.35376007504172e-07	1.7656134860139e-05
ENSG00000164941.60	ENSG00000164941	ENSG00000164941_061	chr8	dexseq_prepare_annotation2.py	exon	95888179	95888301	.	+	.	ENST00000523998__exon_number_061__gene_id_ENSG00000164941	INTS8	ENSG00000164941.60	-0.872549155550407	-5.57568174877108	1.35639471453293e-07	1.76730331275195e-05
ENSG00000005884.27	ENSG00000005884	ENSG00000005884_028	chr17	dexseq_prepare_annotation2.py	exon	48152824	48152890	.	+	.	ENST00000007722+ENST00000505306+ENST00000505612+ENST00000506401+ENST00000320031+ENST00000544892+ENST00000510809__exon_number_028__gene_id_ENSG00000005884	ITGA3	ENSG00000005884.27	-0.903073388489993	-5.61863246806883	1.36831010199771e-07	1.78107015525121e-05
ENSG00000151651.2	ENSG00000151651	ENSG00000151651_003	chr10	dexseq_prepare_annotation2.py	exon	135076472	135076506	.	-	.	ENST00000415217+ENST00000445355+ENST00000485491__exon_number_003__gene_id_ENSG00000151651	ADAM8	ENSG00000151651.2	0.700738889892556	5.61806927092248	1.37180975600078e-07	1.78386626674908e-05
ENSG00000230267.34	ENSG00000230267	ENSG00000230267_035	chr16	dexseq_prepare_annotation2.py	exon	32187411	32187491	.	-	.	ENST00000433784+ENST00000566591+ENST00000566902__exon_number_035__gene_id_ENSG00000230267	HERC2P4	ENSG00000230267.34	0.508858060669996	5.81738919764078	1.39477122683344e-07	1.81193961306389e-05
ENSG00000143811.ENSG00000243709.ENSG00000255835.13	ENSG00000143811+ENSG00000243709+ENSG00000255835	ENSG00000143811+ENSG00000243709+ENSG00000255835_014	chr1	dexseq_prepare_annotation2.py	exon	226109304	226109344	.	-	.	ENST00000466127+ENST00000343818+ENST00000446534+ENST00000432920+ENST00000478402+ENST00000489681__exon_number_014__gene_id_ENSG00000143811+ENSG00000243709+ENSG00000255835		ENSG00000143811.ENSG00000243709.ENSG00000255835.13	-0.279144510862448	-5.54852614391085	1.41326117098618e-07	1.83415452739551e-05
ENSG00000145388.16	ENSG00000145388	ENSG00000145388_017	chr4	dexseq_prepare_annotation2.py	exon	119625207	119625209	.	+	.	ENST00000502564__exon_number_017__gene_id_ENSG00000145388	METTL14	ENSG00000145388.16	0.372819351594368	5.68940884909545	1.41699524470858e-07	1.83719418819839e-05
ENSG00000236943.31	ENSG00000236943	ENSG00000236943_032	chr1	dexseq_prepare_annotation2.py	exon	144481510	144481554	.	-	.	ENST00000411760+ENST00000442509+ENST00000437785__exon_number_032__gene_id_ENSG00000236943	RP11-640M9.1	ENSG00000236943.31	-0.624213613562605	-5.68772080148933	1.42746543494991e-07	1.84895297181716e-05
ENSG00000144744.3	ENSG00000144744	ENSG00000144744_004	chr3	dexseq_prepare_annotation2.py	exon	69105002	69105056	.	-	.	ENST00000540295+ENST00000415609+ENST00000461934+ENST00000361055+ENST00000465627+ENST00000349511__exon_number_004__gene_id_ENSG00000144744	UBA3	ENSG00000144744.3	0.507123149502031	5.59419151555892	1.44554058127593e-07	1.87052951217106e-05
ENSG00000008710.52	ENSG00000008710	ENSG00000008710_053	chr16	dexseq_prepare_annotation2.py	exon	2150302	2150310	.	-	.	ENST00000487932+ENST00000415938+ENST00000483814+ENST00000496574+ENST00000562297+ENST00000480227+ENST00000486339+ENST00000469851+ENST00000570193+ENST00000423118+ENST00000566905+ENST00000262304+ENST00000567946+ENST00000483731+ENST00000471603__exon_number_053__gene_id_ENSG00000008710	PKD1	ENSG00000008710.52	0.417261638053987	5.37562624172635	1.4663591212758e-07	1.89561026149805e-05
ENSG00000151491.53	ENSG00000151491	ENSG00000151491_054	chr12	dexseq_prepare_annotation2.py	exon	16035197	16035263	.	-	.	ENST00000535752__exon_number_054__gene_id_ENSG00000151491	EPS8	ENSG00000151491.53	-0.522121640692798	-5.4668970381922	1.48786780745124e-07	1.92153323062499e-05
ENSG00000172748.23	ENSG00000172748	ENSG00000172748_024	chr8	dexseq_prepare_annotation2.py	exon	193806	193858	.	+	.	ENST00000523418+ENST00000523162__exon_number_024__gene_id_ENSG00000172748	ZNF596	ENSG00000172748.23	0.298187740045942	5.80104768598834	1.49168649237801e-07	1.92458178647106e-05
ENSG00000223745.20	ENSG00000223745	ENSG00000223745_021	chr1	dexseq_prepare_annotation2.py	exon	93775328	93775347	.	-	.	ENST00000424517+ENST00000451302+ENST00000440778__exon_number_021__gene_id_ENSG00000223745	RP4-717I23.3	ENSG00000223745.20	-0.676821280195863	-5.41095601873437	1.50246433877246e-07	1.93659436665917e-05
ENSG00000117472.2	ENSG00000117472	ENSG00000117472_003	chr1	dexseq_prepare_annotation2.py	exon	46640776	46640788	.	+	.	ENST00000372003+ENST00000482928+ENST00000498443__exon_number_003__gene_id_ENSG00000117472	TSPAN1	ENSG00000117472.2	-0.865416965054514	-5.91351249066067	1.51077441946073e-07	1.9454057958613e-05
ENSG00000128815.20	ENSG00000128815	ENSG00000128815_021	chr10	dexseq_prepare_annotation2.py	exon	49986656	49986877	.	+	.	ENST00000325239__exon_number_021__gene_id_ENSG00000128815	WDFY4	ENSG00000128815.20	0.24377211923905	5.43606155552095	1.52758806045959e-07	1.96513930725089e-05
ENSG00000140575.67	ENSG00000140575	ENSG00000140575_068	chr15	dexseq_prepare_annotation2.py	exon	91037945	91038000	.	+	.	ENST00000558957+ENST00000268182+ENST00000559674+ENST00000560738__exon_number_068__gene_id_ENSG00000140575	IQGAP1	ENSG00000140575.67	0.360863988498642	5.39361778699827	1.54034777229978e-07	1.97962435998348e-05
ENSG00000048052.27	ENSG00000048052	ENSG00000048052_028	chr7	dexseq_prepare_annotation2.py	exon	18535948	18536119	.	+	.	ENST00000474742__exon_number_028__gene_id_ENSG00000048052	HDAC9	ENSG00000048052.27	-0.866955249809083	-5.4849372662027	1.5542711298208e-07	1.99557527123334e-05
ENSG00000059691.37	ENSG00000059691	ENSG00000059691_038	chr4	dexseq_prepare_annotation2.py	exon	152682123	152682137	.	-	.	ENST00000515812+ENST00000508611+ENST00000512306+ENST00000263985__exon_number_038__gene_id_ENSG00000059691	PET112	ENSG00000059691.37	0.873563044931166	5.95533010788797	1.55957773517418e-07	2.00044262497736e-05
ENSG00000148120.23	ENSG00000148120	ENSG00000148120_024	chr9	dexseq_prepare_annotation2.py	exon	97694264	97695953	.	+	.	ENST00000473778__exon_number_024__gene_id_ENSG00000148120	C9orf3	ENSG00000148120.23	0.248371184613782	5.45150891453243	1.56697923380403e-07	2.00798500108084e-05
ENSG00000237854.1	ENSG00000237854	ENSG00000237854_002	chr17	dexseq_prepare_annotation2.py	exon	66099084	66099199	.	+	.	ENST00000435469__exon_number_002__gene_id_ENSG00000237854	LINC00674	ENSG00000237854.1	-0.508465270333211	-6.07158561516555	1.61890459566464e-07	2.07227874170151e-05
ENSG00000268614.ENSG00000090674.ENSG00000032444.114	ENSG00000268614+ENSG00000090674+ENSG00000032444	ENSG00000268614+ENSG00000090674+ENSG00000032444_115	chr19	dexseq_prepare_annotation2.py	exon	7623736	7623852	.	+	.	ENST00000600737+ENST00000414982+ENST00000221249+ENST00000545201+ENST00000450331__exon_number_115__gene_id_ENSG00000268614+ENSG00000090674+ENSG00000032444		ENSG00000268614.ENSG00000090674.ENSG00000032444.114	0.956418619569269	5.56912627183303	1.62029249737549e-07	2.07227874170151e-05
ENSG00000103671.7	ENSG00000103671	ENSG00000103671_008	chr15	dexseq_prepare_annotation2.py	exon	64680164	64680247	.	+	.	ENST00000557834+ENST00000558442__exon_number_008__gene_id_ENSG00000103671	TRIP4	ENSG00000103671.7	-0.497246610590605	-5.67637590880447	1.6350248485573e-07	2.08909641540543e-05
ENSG00000063978.ENSG00000206113.ENSG00000125386.ENSG00000249428.35	ENSG00000063978+ENSG00000206113+ENSG00000125386+ENSG00000249428	ENSG00000063978+ENSG00000206113+ENSG00000125386+ENSG00000249428_036	chr4	dexseq_prepare_annotation2.py	exon	2470867	2470885	.	+	.	ENST00000511859+ENST00000511843+ENST00000511892+ENST00000507247+ENST00000507784+ENST00000502316+ENST00000509388+ENST00000541204+ENST00000513284+ENST00000314289+ENST00000513578+ENST00000509258+ENST00000504782__exon_number_036__gene_id_ENSG00000063978+ENSG00000206113+ENSG00000125386+ENSG00000249428		ENSG00000063978.ENSG00000206113.ENSG00000125386.ENSG00000249428.35	-0.106869068277604	-5.37079345113671	1.63852436069837e-07	2.09154306885742e-05
ENSG00000152078.ENSG00000122481.ENSG00000271092.22	ENSG00000152078+ENSG00000122481+ENSG00000271092	ENSG00000152078+ENSG00000122481+ENSG00000271092_023	chr1	dexseq_prepare_annotation2.py	exon	95699781	95699823	.	+	.	ENST00000429514+ENST00000495272+ENST00000492639+ENST00000497058+ENST00000370202+ENST00000263893__exon_number_023__gene_id_ENSG00000152078+ENSG00000122481+ENSG00000271092		ENSG00000152078.ENSG00000122481.ENSG00000271092.22	-0.408827109368401	-5.61887386929822	1.65647566734003e-07	2.11241459305194e-05
ENSG00000166233.ENSG00000207690.33	ENSG00000166233+ENSG00000207690	ENSG00000166233+ENSG00000207690_034	chr15	dexseq_prepare_annotation2.py	exon	72875893	72878900	.	+	.	ENST00000563310+ENST00000379887__exon_number_034__gene_id_ENSG00000166233+ENSG00000207690		ENSG00000166233.ENSG00000207690.33	-0.549118827008292	-5.51397093365327	1.66072466997653e-07	2.11462947192258e-05
ENSG00000196705.2	ENSG00000196705	ENSG00000196705_003	chr19	dexseq_prepare_annotation2.py	exon	21324840	21324842	.	+	.	ENST00000594425+ENST00000599296+ENST00000600692__exon_number_003__gene_id_ENSG00000196705	ZNF431	ENSG00000196705.2	-0.401406284330964	-5.77480149391867	1.66141676696648e-07	2.11462947192258e-05
ENSG00000142192.26	ENSG00000142192	ENSG00000142192_027	chr21	dexseq_prepare_annotation2.py	exon	27423316	27423334	.	-	.	ENST00000491395+ENST00000415997+ENST00000448850+ENST00000463070+ENST00000474136+ENST00000354192+ENST00000359726+ENST00000439274+ENST00000357903+ENST00000358918+ENST00000346798+ENST00000448388+ENST00000348990+ENST00000440126__exon_number_027__gene_id_ENSG00000142192	APP	ENSG00000142192.26	-0.977724542330176	-5.54094627921146	1.66751587332466e-07	2.12034764054311e-05
ENSG00000172890.33	ENSG00000172890	ENSG00000172890_034	chr11	dexseq_prepare_annotation2.py	exon	71188393	71188484	.	+	.	ENST00000539574+ENST00000527852+ENST00000525200__exon_number_034__gene_id_ENSG00000172890	NADSYN1	ENSG00000172890.33	-0.489086335824318	-5.40427761872506	1.66935988108089e-07	2.12064939349475e-05
ENSG00000090565.24	ENSG00000090565	ENSG00000090565_025	chr16	dexseq_prepare_annotation2.py	exon	560563	560659	.	+	.	ENST00000464263+ENST00000461009__exon_number_025__gene_id_ENSG00000090565	RAB11FIP3	ENSG00000090565.24	-0.462512269383266	-5.61663419534944	1.67296807158895e-07	2.12318951762387e-05
ENSG00000114735.24	ENSG00000114735	ENSG00000114735_025	chr3	dexseq_prepare_annotation2.py	exon	50617661	50617811	.	+	.	ENST00000482974__exon_number_025__gene_id_ENSG00000114735	HEMK1	ENSG00000114735.24	-0.904441114012488	-5.54878890952445	1.68832256139415e-07	2.14061785046389e-05
ENSG00000175224.67	ENSG00000175224	ENSG00000175224_068	chr11	dexseq_prepare_annotation2.py	exon	46689416	46689421	.	+	.	ENST00000529395+ENST00000312040+ENST00000533316+ENST00000528494+ENST00000524625+ENST00000451945+ENST00000434074+ENST00000526508+ENST00000530500+ENST00000529655+ENST00000525009+ENST00000359513__exon_number_068__gene_id_ENSG00000175224	ATG13	ENSG00000175224.67	-0.488068359012392	-5.47228334163438	1.70045093515662e-07	2.15392627667421e-05
ENSG00000168137.53	ENSG00000168137	ENSG00000168137_054	chr3	dexseq_prepare_annotation2.py	exon	9490072	9490158	.	+	.	ENST00000407969+ENST00000302463+ENST00000402198+ENST00000413704+ENST00000488236+ENST00000466242+ENST00000399686+ENST00000421188+ENST00000443339+ENST00000493918+ENST00000402466+ENST00000406341__exon_number_054__gene_id_ENSG00000168137	SETD5	ENSG00000168137.53	-0.248634697041367	-5.44885862372865	1.70358506225255e-07	2.15582727897018e-05
ENSG00000159640.ENSG00000224353.ENSG00000264813.22	ENSG00000159640+ENSG00000224353+ENSG00000264813	ENSG00000159640+ENSG00000224353+ENSG00000264813_023	chr17	dexseq_prepare_annotation2.py	exon	61561213	61561332	.	+	.	ENST00000582678+ENST00000428043+ENST00000290866__exon_number_023__gene_id_ENSG00000159640+ENSG00000224353+ENSG00000264813		ENSG00000159640.ENSG00000224353.ENSG00000264813.22	-0.834452732825815	-5.39838648307262	1.71853893930359e-07	2.17266779234485e-05
ENSG00000156931.52	ENSG00000156931	ENSG00000156931_053	chr3	dexseq_prepare_annotation2.py	exon	184586777	184586824	.	+	.	ENST00000436792+ENST00000458721+ENST00000287546+ENST00000437079+ENST00000446204__exon_number_053__gene_id_ENSG00000156931	VPS8	ENSG00000156931.52	-0.394017861671116	-5.39257321127679	1.74170758342627e-07	2.19985167962935e-05
ENSG00000263565.ENSG00000132475.23	ENSG00000263565+ENSG00000132475	ENSG00000263565+ENSG00000132475_024	chr17	dexseq_prepare_annotation2.py	exon	73775738	73775742	.	-	.	ENST00000586518+ENST00000589417+ENST00000592643+ENST00000589599+ENST00000589949+ENST00000587171+ENST00000591890+ENST00000254810__exon_number_024__gene_id_ENSG00000263565+ENSG00000132475		ENSG00000263565.ENSG00000132475.23	-0.575868012421508	-5.59152866553831	1.74797395670165e-07	2.20565570360552e-05
ENSG00000134138.15	ENSG00000134138	ENSG00000134138_016	chr15	dexseq_prepare_annotation2.py	exon	37186918	37186952	.	-	.	ENST00000561264+ENST00000397620+ENST00000561284+ENST00000397624+ENST00000444725+ENST00000558643+ENST00000557992+ENST00000340545+ENST00000559085+ENST00000314177+ENST00000559371+ENST00000560570+ENST00000424352+ENST00000557796+ENST00000219869__exon_number_016__gene_id_ENSG00000134138	MEIS2	ENSG00000134138.15	-0.205821057706713	-5.433359286198	1.74980055580807e-07	2.2058517264565e-05
ENSG00000123384.2	ENSG00000123384	ENSG00000123384_003	chr12	dexseq_prepare_annotation2.py	exon	57522499	57522691	.	+	.	ENST00000553277+ENST00000243077+ENST00000338962__exon_number_003__gene_id_ENSG00000123384	LRP1	ENSG00000123384.2	-0.631409860728182	-5.43955407678114	1.82726908523398e-07	2.30131290097197e-05
ENSG00000223678.1	ENSG00000223678	ENSG00000223678_002	chr9	dexseq_prepare_annotation2.py	exon	33404285	33404348	.	+	.	ENST00000450864__exon_number_002__gene_id_ENSG00000223678	RP11-311H10.4	ENSG00000223678.1	-0.436172546785871	-6.03694897263317	1.83396920317682e-07	2.30754935356437e-05
ENSG00000126883.11	ENSG00000126883	ENSG00000126883_012	chr9	dexseq_prepare_annotation2.py	exon	134007983	134008032	.	+	.	ENST00000451030+ENST00000411637+ENST00000359428__exon_number_012__gene_id_ENSG00000126883	NUP214	ENSG00000126883.11	0.2773776440606	5.48344969008802	1.84337479950482e-07	2.31717479082897e-05
ENSG00000141480.47	ENSG00000141480	ENSG00000141480_048	chr17	dexseq_prepare_annotation2.py	exon	4623703	4623767	.	+	.	ENST00000575877+ENST00000269260+ENST00000412477+ENST00000346341+ENST00000571206+ENST00000572457+ENST00000381488+ENST00000574954__exon_number_048__gene_id_ENSG00000141480	ARRB2	ENSG00000141480.47	0.299228593417207	5.44256441887378	1.84964079787247e-07	2.32283910208936e-05
ENSG00000117713.31	ENSG00000117713	ENSG00000117713_032	chr1	dexseq_prepare_annotation2.py	exon	27102308	27102447	.	+	.	ENST00000532781__exon_number_032__gene_id_ENSG00000117713	ARID1A	ENSG00000117713.31	0.439945074863319	5.59027457682551	1.87959859851855e-07	2.35821729868124e-05
ENSG00000147642.26	ENSG00000147642	ENSG00000147642_027	chr8	dexseq_prepare_annotation2.py	exon	110615586	110615683	.	-	.	ENST00000533394__exon_number_027__gene_id_ENSG00000147642	SYBU	ENSG00000147642.26	-0.438816829014893	-5.40354341276989	1.89576237755039e-07	2.37623822115974e-05
ENSG00000170037.52	ENSG00000170037	ENSG00000170037_053	chr17	dexseq_prepare_annotation2.py	exon	7852744	7852894	.	+	.	ENST00000380262+ENST00000576723+ENST00000380255+ENST00000565740+ENST00000563694+ENST00000571632__exon_number_053__gene_id_ENSG00000170037	CNTROB	ENSG00000170037.52	-0.558128369450204	-5.51179690362664	1.90614966967919e-07	2.38699129603052e-05
ENSG00000174353.16	ENSG00000174353	ENSG00000174353_017	chr7	dexseq_prepare_annotation2.py	exon	72474168	72474253	.	-	.	ENST00000428423+ENST00000436857+ENST00000426587+ENST00000608210+ENST00000569650+ENST00000308103+ENST00000423834+ENST00000448173__exon_number_017__gene_id_ENSG00000174353	STAG3L3	ENSG00000174353.16	-0.429445756267185	-5.63961117489445	1.91525061982418e-07	2.39611468065738e-05
ENSG00000149806.ENSG00000162298.34	ENSG00000149806+ENSG00000162298	ENSG00000149806+ENSG00000162298_035	chr11	dexseq_prepare_annotation2.py	exon	64896263	64897200	.	-	.	ENST00000449943__exon_number_035__gene_id_ENSG00000149806+ENSG00000162298		ENSG00000149806.ENSG00000162298.34	-0.833939184434863	-5.35217308390197	1.93859110112157e-07	2.42301858195865e-05
ENSG00000105063.ENSG00000180089.44	ENSG00000105063+ENSG00000180089	ENSG00000105063+ENSG00000180089_045	chr19	dexseq_prepare_annotation2.py	exon	55758245	55758477	.	-	.	ENST00000587283+ENST00000412770+ENST00000592242__exon_number_045__gene_id_ENSG00000105063+ENSG00000180089		ENSG00000105063.ENSG00000180089.44	0.261728053910059	5.52717256405108	1.96013694917401e-07	2.44763061161381e-05
ENSG00000132326	ENSG00000132326	ENSG00000132326_001	chr2	dexseq_prepare_annotation2.py	exon	239152679	239155165	.	-	.	ENST00000254658+ENST00000254657__exon_number_001__gene_id_ENSG00000132326	PER2	ENSG00000132326	-0.436309885246102	-5.65257998048603	1.98513507629905e-07	2.47650291541171e-05
ENSG00000070778.5	ENSG00000070778	ENSG00000070778_006	chr14	dexseq_prepare_annotation2.py	exon	88935331	88935420	.	-	.	ENST00000328736+ENST00000536337+ENST00000554270+ENST00000556564+ENST00000553531__exon_number_006__gene_id_ENSG00000070778	PTPN21	ENSG00000070778.5	-1.04308188558263	-5.57485757853755	2.01184111812743e-07	2.50744934371486e-05
ENSG00000198626.75	ENSG00000198626	ENSG00000198626_076	chr1	dexseq_prepare_annotation2.py	exon	237872158	237872398	.	+	.	ENST00000542537+ENST00000366574+ENST00000609119+ENST00000360064__exon_number_076__gene_id_ENSG00000198626	RYR2	ENSG00000198626.75	-0.666454812855289	-5.41881664375948	2.01751076361151e-07	2.51214349686373e-05
ENSG00000166233.ENSG00000207690.22	ENSG00000166233+ENSG00000207690	ENSG00000166233+ENSG00000207690_023	chr15	dexseq_prepare_annotation2.py	exon	72872899	72873062	.	+	.	ENST00000566063__exon_number_023__gene_id_ENSG00000166233+ENSG00000207690		ENSG00000166233.ENSG00000207690.22	-0.474542500229481	-5.47187542782104	2.01984433775461e-07	2.51267874129647e-05
ENSG00000184867.20	ENSG00000184867	ENSG00000184867_021	chrX	dexseq_prepare_annotation2.py	exon	100914123	100914134	.	-	.	ENST00000431597+ENST00000488982+ENST00000479333+ENST00000356824+ENST00000413506+ENST00000440675__exon_number_021__gene_id_ENSG00000184867	ARMCX2	ENSG00000184867.20	-0.898244856509097	-5.79352555749903	2.04563725904587e-07	2.54236883754186e-05
ENSG00000269410.ENSG00000090924.27	ENSG00000269410+ENSG00000090924	ENSG00000269410+ENSG00000090924_028	chr19	dexseq_prepare_annotation2.py	exon	39911675	39911714	.	+	.	ENST00000594307__exon_number_028__gene_id_ENSG00000269410+ENSG00000090924		ENSG00000269410.ENSG00000090924.27	-0.434738637320882	-5.415355353392	2.05109069092246e-07	2.54674843004209e-05
ENSG00000066855.12	ENSG00000066855	ENSG00000066855_013	chr8	dexseq_prepare_annotation2.py	exon	66616983	66617058	.	+	.	ENST00000458689+ENST00000262146+ENST00000424808+ENST00000518636+ENST00000518800+ENST00000523222+ENST00000517944+ENST00000522239__exon_number_013__gene_id_ENSG00000066855	MTFR1	ENSG00000066855.12	-0.255087368995478	-5.42637760220596	2.05346623461763e-07	2.54730170464954e-05
ENSG00000138002.18	ENSG00000138002	ENSG00000138002_019	chr2	dexseq_prepare_annotation2.py	exon	27670502	27670524	.	-	.	ENST00000509128__exon_number_019__gene_id_ENSG00000138002	IFT172	ENSG00000138002.18	0.326168876784099	5.56491299363027	2.10193856249202e-07	2.60498278860278e-05
ENSG00000198363.73	ENSG00000198363	ENSG00000198363_074	chr8	dexseq_prepare_annotation2.py	exon	62602339	62602345	.	-	.	ENST00000518306+ENST00000522603+ENST00000522349+ENST00000522835+ENST00000541428__exon_number_074__gene_id_ENSG00000198363	ASPH	ENSG00000198363.73	0.518835227734653	5.63720612516909	2.11909017238236e-07	2.62377555039777e-05
ENSG00000154240.ENSG00000168646.ENSG00000266076.38	ENSG00000154240+ENSG00000168646+ENSG00000266076	ENSG00000154240+ENSG00000168646+ENSG00000266076_039	chr17	dexseq_prepare_annotation2.py	exon	63685301	63685336	.	-	.	ENST00000537949+ENST00000580694+ENST00000580482+ENST00000317442+ENST00000392769+ENST00000541355+ENST00000582795+ENST00000581739+ENST00000581734+ENST00000583466+ENST00000535342__exon_number_039__gene_id_ENSG00000154240+ENSG00000168646+ENSG00000266076		ENSG00000154240.ENSG00000168646.ENSG00000266076.38	-1.07327257187142	-5.60561191600775	2.21609967380567e-07	2.74131737344201e-05
ENSG00000236581.19	ENSG00000236581	ENSG00000236581_020	chr13	dexseq_prepare_annotation2.py	exon	33849849	33849918	.	+	.	ENST00000609788+ENST00000609063+ENST00000609335+ENST00000607944+ENST00000608803+ENST00000607935+ENST00000608695+ENST00000608981+ENST00000608197+ENST00000609615+ENST00000609995+ENST00000608628+ENST00000608496__exon_number_020__gene_id_ENSG00000236581	STARD13-AS	ENSG00000236581.19	-0.766043468182586	-5.37081549558376	2.22106533925024e-07	2.7448873782487e-05
ENSG00000077782.72	ENSG00000077782	ENSG00000077782_073	chr8	dexseq_prepare_annotation2.py	exon	38287521	38288338	.	-	.	ENST00000526570__exon_number_073__gene_id_ENSG00000077782	FGFR1	ENSG00000077782.72	0.186060642531981	5.34870903629086	2.22712445668883e-07	2.74980077445692e-05
ENSG00000223501	ENSG00000223501	ENSG00000223501_001	chr6	dexseq_prepare_annotation2.py	exon	33218049	33218380	.	-	.	ENST00000478934+ENST00000482399+ENST00000445902__exon_number_001__gene_id_ENSG00000223501	VPS52	ENSG00000223501	-0.520930840721672	-5.38294564541305	2.23001266372521e-07	2.75079356504451e-05
ENSG00000236029.12	ENSG00000236029	ENSG00000236029_013	chr9	dexseq_prepare_annotation2.py	exon	47310649	47311408	.	-	.	ENST00000414020__exon_number_013__gene_id_ENSG00000236029	AL953854.2	ENSG00000236029.12	-1.24516992895568	-5.86012050093856	2.23984225587356e-07	2.76033893247656e-05
ENSG00000099330.35	ENSG00000099330	ENSG00000099330_036	chr19	dexseq_prepare_annotation2.py	exon	17340012	17340022	.	+	.	ENST00000600232+ENST00000595573+ENST00000599286+ENST00000599588+ENST00000215061+ENST00000600826+ENST00000601529+ENST00000598068__exon_number_036__gene_id_ENSG00000099330	OCEL1	ENSG00000099330.35	0.419244341331865	5.58132102243859	2.26590242938925e-07	2.78985009188646e-05
ENSG00000268614.ENSG00000090674.ENSG00000032444.113	ENSG00000268614+ENSG00000090674+ENSG00000032444	ENSG00000268614+ENSG00000090674+ENSG00000032444_114	chr19	dexseq_prepare_annotation2.py	exon	7622171	7622405	.	+	.	ENST00000595352__exon_number_114__gene_id_ENSG00000268614+ENSG00000090674+ENSG00000032444		ENSG00000268614.ENSG00000090674.ENSG00000032444.113	1.59345630416815	5.49258632911476	2.29195512564225e-07	2.81929704681519e-05
ENSG00000173068.24	ENSG00000173068	ENSG00000173068_025	chr9	dexseq_prepare_annotation2.py	exon	16728164	16728212	.	-	.	ENST00000603313__exon_number_025__gene_id_ENSG00000173068	BNC2	ENSG00000173068.24	-0.339719035063333	-5.54439316502817	2.30052807937846e-07	2.8272076363222e-05
ENSG00000141086.ENSG00000205220.ENSG00000261884.39	ENSG00000141086+ENSG00000205220+ENSG00000261884	ENSG00000141086+ENSG00000205220+ENSG00000261884_040	chr16	dexseq_prepare_annotation2.py	exon	67969231	67969322	.	-	.	ENST00000573493+ENST00000570304+ENST00000575231__exon_number_040__gene_id_ENSG00000141086+ENSG00000205220+ENSG00000261884		ENSG00000141086.ENSG00000205220.ENSG00000261884.39	-0.705288791788639	-5.34093802034659	2.42918786360964e-07	2.98254556039172e-05
ENSG00000068305.40	ENSG00000068305	ENSG00000068305_041	chr15	dexseq_prepare_annotation2.py	exon	100256628	100256629	.	+	.	ENST00000354410+ENST00000557942__exon_number_041__gene_id_ENSG00000068305	MEF2A	ENSG00000068305.40	-0.645387451665406	-5.64871366043786	2.47769036589374e-07	3.03926947968014e-05
ENSG00000159086.34	ENSG00000159086	ENSG00000159086_035	chr21	dexseq_prepare_annotation2.py	exon	34143980	34143998	.	-	.	ENST00000443785+ENST00000331923+ENST00000464256__exon_number_035__gene_id_ENSG00000159086	PAXBP1	ENSG00000159086.34	-0.59866104542427	-5.83175356467426	2.49433344216539e-07	3.05684384739578e-05
ENSG00000173402.27	ENSG00000173402	ENSG00000173402_028	chr3	dexseq_prepare_annotation2.py	exon	49547889	49547923	.	+	.	ENST00000431960+ENST00000496474+ENST00000541308+ENST00000452060+ENST00000430636+ENST00000479935+ENST00000515359+ENST00000419218+ENST00000538711+ENST00000466701+ENST00000469139+ENST00000545947+ENST00000428779+ENST00000475424+ENST00000308775+ENST00000418588+ENST00000539901+ENST00000421560+ENST00000435508+ENST00000452317__exon_number_028__gene_id_ENSG00000173402	DAG1	ENSG00000173402.27	0.13787702879946	5.47286099425277	2.50518370213788e-07	3.06664151834855e-05
ENSG00000187775.87	ENSG00000187775	ENSG00000187775_088	chr17	dexseq_prepare_annotation2.py	exon	76522962	76523078	.	-	.	ENST00000389840+ENST00000585328__exon_number_088__gene_id_ENSG00000187775	DNAH17	ENSG00000187775.87	0.303007022310461	5.27548360279885	2.50714374117155e-07	3.06664151834855e-05
ENSG00000182774.ENSG00000214575.ENSG00000260836.58	ENSG00000182774+ENSG00000214575+ENSG00000260836	ENSG00000182774+ENSG00000214575+ENSG00000260836_059	chr15	dexseq_prepare_annotation2.py	exon	83240535	83240559	.	-	.	ENST00000398591+ENST00000423133__exon_number_059__gene_id_ENSG00000182774+ENSG00000214575+ENSG00000260836		ENSG00000182774.ENSG00000214575.ENSG00000260836.58	0.238864955384642	5.38397821529048	2.50929845123529e-07	3.06664151834855e-05
ENSG00000150712	ENSG00000150712	ENSG00000150712_001	chr5	dexseq_prepare_annotation2.py	exon	32227100	32227111	.	-	.	ENST00000280285__exon_number_001__gene_id_ENSG00000150712	MTMR12	ENSG00000150712	-0.657510013084115	-5.48370049907169	2.51368915946616e-07	3.06916563163385e-05
ENSG00000147642.13	ENSG00000147642	ENSG00000147642_014	chr8	dexseq_prepare_annotation2.py	exon	110592141	110592146	.	-	.	ENST00000424158+ENST00000446070+ENST00000408908+ENST00000529175+ENST00000433638+ENST00000532779+ENST00000532594+ENST00000528735+ENST00000533065+ENST00000528045+ENST00000527664+ENST00000422135+ENST00000533895+ENST00000276646+ENST00000533171+ENST00000440310+ENST00000528647+ENST00000419099+ENST00000399066+ENST00000528331+ENST00000408889+ENST00000527707+ENST00000529690+ENST00000533394__exon_number_01…	SYBU	ENSG00000147642.13	-0.413008994355195	-5.34327210262167	2.53642681567851e-07	3.09406564277056e-05
ENSG00000006025.45	ENSG00000006025	ENSG00000006025_046	chr17	dexseq_prepare_annotation2.py	exon	45899032	45899107	.	-	.	ENST00000580140+ENST00000580226+ENST00000585051+ENST00000007414+ENST00000392507__exon_number_046__gene_id_ENSG00000006025	OSBPL7	ENSG00000006025.45	0.52179931207379	5.49327453442901	2.54635466898064e-07	3.09951966963637e-05
ENSG00000258818.ENSG00000259171.ENSG00000214274.11	ENSG00000258818+ENSG00000259171+ENSG00000214274	ENSG00000258818+ENSG00000259171+ENSG00000214274_012	chr14	dexseq_prepare_annotation2.py	exon	21167025	21167130	.	+	.	ENST00000554073__exon_number_012__gene_id_ENSG00000258818+ENSG00000259171+ENSG00000214274		ENSG00000258818.ENSG00000259171.ENSG00000214274.11	-0.517753313416375	-5.5938027223257	2.54707658925681e-07	3.09951966963637e-05
ENSG00000067369.62	ENSG00000067369	ENSG00000067369_063	chr15	dexseq_prepare_annotation2.py	exon	43802813	43802926	.	-	.	ENST00000477089__exon_number_063__gene_id_ENSG00000067369	TP53BP1	ENSG00000067369.62	-0.214871742026869	-5.35065802744975	2.54794287477306e-07	3.09951966963637e-05
ENSG00000164896.25	ENSG00000164896	ENSG00000164896_026	chr7	dexseq_prepare_annotation2.py	exon	150775789	150775928	.	-	.	ENST00000478883__exon_number_026__gene_id_ENSG00000164896	FASTK	ENSG00000164896.25	0.6518809217128	5.59123891494091	2.57485757823442e-07	3.12937663016579e-05
ENSG00000174844.73	ENSG00000174844	ENSG00000174844_074	chr3	dexseq_prepare_annotation2.py	exon	57528428	57528630	.	-	.	ENST00000351747+ENST00000311202+ENST00000389536+ENST00000495027__exon_number_074__gene_id_ENSG00000174844	DNAH12	ENSG00000174844.73	-0.642387918636859	-5.34549285578598	2.61174813390874e-07	3.17129174515498e-05
ENSG00000065357.135	ENSG00000065357	ENSG00000065357_136	chr12	dexseq_prepare_annotation2.py	exon	56347806	56347811	.	+	.	ENST00000402956+ENST00000551156__exon_number_136__gene_id_ENSG00000065357	DGKA	ENSG00000065357.135	0.43591919428029	5.46103877784432	2.64215478031883e-07	3.20526401787428e-05
ENSG00000137831.9	ENSG00000137831	ENSG00000137831_010	chr15	dexseq_prepare_annotation2.py	exon	70957154	70957283	.	-	.	ENST00000560831__exon_number_010__gene_id_ENSG00000137831	UACA	ENSG00000137831.9	-0.26434157486469	-5.3947475816134	2.69081400067002e-07	3.26129621965504e-05
ENSG00000173406.ENSG00000162600.17	ENSG00000173406+ENSG00000162600	ENSG00000173406+ENSG00000162600_018	chr1	dexseq_prepare_annotation2.py	exon	57536696	57536734	.	-	.	ENST00000371234+ENST00000371236+ENST00000371231+ENST00000485760+ENST00000371230__exon_number_018__gene_id_ENSG00000173406+ENSG00000162600		ENSG00000173406.ENSG00000162600.17	-0.297202708719118	-5.28434785699508	2.77444427884906e-07	3.3595720318966e-05
ENSG00000164941.50	ENSG00000164941	ENSG00000164941_051	chr8	dexseq_prepare_annotation2.py	exon	95879555	95879555	.	+	.	ENST00000343161+ENST00000520526+ENST00000517918+ENST00000523206+ENST00000519736+ENST00000522261+ENST00000524333+ENST00000523731+ENST00000521155+ENST00000447247__exon_number_051__gene_id_ENSG00000164941	INTS8	ENSG00000164941.50	0.152490738312897	5.41975491099948	2.77999049305256e-07	3.36320243077014e-05
ENSG00000104419.71	ENSG00000104419	ENSG00000104419_072	chr8	dexseq_prepare_annotation2.py	exon	134310621	134310701	.	-	.	ENST00000520943__exon_number_072__gene_id_ENSG00000104419	NDRG1	ENSG00000104419.71	-0.533473091017777	-5.29543152796284	2.80375314743045e-07	3.38884405149314e-05
ENSG00000205352.ENSG00000257379.ENSG00000197111.101	ENSG00000205352+ENSG00000257379+ENSG00000197111	ENSG00000205352+ENSG00000257379+ENSG00000197111_102	chr12	dexseq_prepare_annotation2.py	exon	53873617	53873634	.	+	.	ENST00000550585+ENST00000603815+ENST00000547859+ENST00000437231+ENST00000455667+ENST00000447282__exon_number_102__gene_id_ENSG00000205352+ENSG00000257379+ENSG00000197111		ENSG00000205352.ENSG00000257379.ENSG00000197111.101	-0.460248495035946	-5.35671367945572	2.85304081238419e-07	3.44526212941414e-05
ENSG00000257108.ENSG00000007541.14	ENSG00000257108+ENSG00000007541	ENSG00000257108+ENSG00000007541_015	chr16	dexseq_prepare_annotation2.py	exon	620018	620061	.	+	.	ENST00000439574+ENST00000026218+ENST00000321878__exon_number_015__gene_id_ENSG00000257108+ENSG00000007541		ENSG00000257108.ENSG00000007541.14	-0.321051166483072	-5.37466566818184	2.86087096948316e-07	3.45155975795378e-05
ENSG00000067798.57	ENSG00000067798	ENSG00000067798_058	chr12	dexseq_prepare_annotation2.py	exon	78593115	78593194	.	+	.	ENST00000550788+ENST00000397909+ENST00000541270+ENST00000547884+ENST00000266692+ENST00000536525+ENST00000228327+ENST00000551162+ENST00000552895__exon_number_058__gene_id_ENSG00000067798	NAV3	ENSG00000067798.57	0.706085055878327	5.67110232828172	2.88478241166436e-07	3.4772297803722e-05
ENSG00000156113.5	ENSG00000156113	ENSG00000156113_006	chr10	dexseq_prepare_annotation2.py	exon	78644639	78644746	.	-	.	ENST00000286627+ENST00000286628__exon_number_006__gene_id_ENSG00000156113	KCNMA1	ENSG00000156113.5	0.670230649406105	5.36615749146131	2.8876918420443e-07	3.47756086539911e-05
ENSG00000229956.10	ENSG00000229956	ENSG00000229956_011	chr1	dexseq_prepare_annotation2.py	exon	71667771	71667814	.	+	.	ENST00000600103+ENST00000413421+ENST00000596952__exon_number_011__gene_id_ENSG00000229956	ZRANB2-AS2	ENSG00000229956.10	0.371563409020402	5.42659453334158	2.94095892796333e-07	3.53848028244325e-05
ENSG00000166183.34	ENSG00000166183	ENSG00000166183_035	chr14	dexseq_prepare_annotation2.py	exon	104579046	104579098	.	+	.	ENST00000551177__exon_number_035__gene_id_ENSG00000166183	ASPG	ENSG00000166183.34	0.737010415425868	5.47294410786348	2.95554940955676e-07	3.55279649789233e-05
ENSG00000186001.10	ENSG00000186001	ENSG00000186001_011	chr3	dexseq_prepare_annotation2.py	exon	197553749	197553885	.	+	.	ENST00000414675+ENST00000441090+ENST00000443727+ENST00000438796+ENST00000334859+ENST00000425562__exon_number_011__gene_id_ENSG00000186001	LRCH3	ENSG00000186001.10	-0.42392826857523	-5.40610664809437	2.95857133940918e-07	3.55319302953538e-05
[truncated: 7,004 more rows]
