# Supplementary material for: The transcriptomic response of cells to a drug combination is more than the sum of the responses to the monotherapies
Source: eLife. 2020 Sep 18;9:e52707. doi: 10.7554/eLife.52707 (PMC7546737; doi:10.7554/eLife.52707)
Supplement: Source data 8. [file elife-52707-data8.zip › Supplementary Item 13 Differential Splicing/MFL_WFA_DMSO_singlet_6_dynsyn_exon_O_fcounts_O_flatten_exon_name.mtrx_exons_intragene_t_test_FDR_10]

V1	V2	V3	V4	V5	V6	V7	V8	V9	V10	V11	V12	id	logFC	t	P.Value	FDR
ENSG00000112159.108	ENSG00000112159	ENSG00000112159_109	chr6	dexseq_prepare_annotation2.py	exon	90504296	90504520	.	-	.	ENST00000369393+ENST00000428876+ENST00000439638__exon_number_109__gene_id_ENSG00000112159	MDN1	ENSG00000112159.108	-1.80557198393563	-59.9560677400728	1.8168600470831e-174	2.45470510381257e-169
ENSG00000215029.ENSG00000185945.4	ENSG00000215029+ENSG00000185945	ENSG00000215029+ENSG00000185945_005	chrX	dexseq_prepare_annotation2.py	exon	101618901	101618973	.	-	.	ENST00000457521+ENST00000372750+ENST00000372749+ENST00000412230__exon_number_005__gene_id_ENSG00000215029+ENSG00000185945		ENSG00000215029.ENSG00000185945.4	-4.08916021009731	-103.012380240555	1.53632422820346e-150	1.03784078749943e-145
ENSG00000066855.1	ENSG00000066855	ENSG00000066855_002	chr8	dexseq_prepare_annotation2.py	exon	66556974	66557019	.	+	.	ENST00000523222+ENST00000523170+ENST00000262146+ENST00000522239+ENST00000424808__exon_number_002__gene_id_ENSG00000066855	MTFR1	ENSG00000066855.1	-2.92715263738103	-96.0095084043299	1.2620953492622e-145	5.68393054509225e-141
ENSG00000112159.107	ENSG00000112159	ENSG00000112159_108	chr6	dexseq_prepare_annotation2.py	exon	90503819	90503926	.	-	.	ENST00000369393+ENST00000428876+ENST00000439638__exon_number_108__gene_id_ENSG00000112159	MDN1	ENSG00000112159.107	-1.67080115673664	-47.2701011778313	3.53848795519934e-145	1.19518623040779e-140
ENSG00000091536.72	ENSG00000091536	ENSG00000091536_073	chr17	dexseq_prepare_annotation2.py	exon	18062239	18062311	.	+	.	ENST00000578472+ENST00000556535+ENST00000418233+ENST00000557655+ENST00000205890+ENST00000433411__exon_number_073__gene_id_ENSG00000091536	MYO15A	ENSG00000091536.72	-1.99068881211362	-50.5812961285015	1.99662049782414e-141	5.39514811199052e-137
ENSG00000166689.59	ENSG00000166689	ENSG00000166689_060	chr11	dexseq_prepare_annotation2.py	exon	17035672	17035689	.	-	.	ENST00000355661+ENST00000448080+ENST00000531066__exon_number_060__gene_id_ENSG00000166689	PLEKHA7	ENSG00000166689.59	-2.90238485793323	-65.1279169238029	3.44364825595351e-138	7.7543497486185e-134
ENSG00000085872.ENSG00000105085.ENSG00000269578.ENSG00000214046.ENSG00000127526.ENSG00000269058.ENSG00000141979.ENSG00000268790.102	ENSG00000085872+ENSG00000105085+ENSG00000269578+ENSG00000214046+ENSG00000127526+ENSG00000269058+ENSG00000141979+ENSG00000268790	ENSG00000085872+ENSG00000105085+ENSG00000269578+ENSG00000214046+ENSG00000127526+ENSG00000269058+ENSG00000141979+ENSG00000268790_103	chr19	dexseq_prepare_annotation2.py	exon	16741279	16741370	.	-	.	ENST00000593991__exon_number_103__gene_id_ENSG00000085872+ENSG00000105085+ENSG00000269578+ENSG00000214046+ENSG00000127526+ENSG00000269058+ENSG00000141979+ENSG00000268790		ENSG00000085872.ENSG00000105085.ENSG00000269578.ENSG00000214046.ENSG00000127526.ENSG00000269058.ENSG00000141979.ENSG00000268790.102	1.98551591107999	48.1260492223723	3.01764882413317e-137	5.82436399545944e-133
ENSG00000227195.62	ENSG00000227195	ENSG00000227195_063	chr20	dexseq_prepare_annotation2.py	exon	26231899	26232102	.	-	.	ENST00000596767+ENST00000594130+ENST00000601901+ENST00000601119__exon_number_063__gene_id_ENSG00000227195	MIR663A	ENSG00000227195.62	-2.16219663970764	-57.0722175501642	1.32252818335612e-133	2.23353519085869e-129
ENSG00000138744.ENSG00000198301.7	ENSG00000138744+ENSG00000198301	ENSG00000138744+ENSG00000198301_008	chr4	dexseq_prepare_annotation2.py	exon	76839914	76839942	.	-	.	ENST00000602782+ENST00000286733__exon_number_008__gene_id_ENSG00000138744+ENSG00000198301		ENSG00000138744.ENSG00000198301.7	-4.61318673116431	-67.3241547235473	2.99081344796952e-131	4.48977591683131e-127
ENSG00000091536.73	ENSG00000091536	ENSG00000091536_074	chr17	dexseq_prepare_annotation2.py	exon	18062589	18062661	.	+	.	ENST00000578472+ENST00000556535+ENST00000557190+ENST00000418233+ENST00000557655+ENST00000205890+ENST00000433411__exon_number_074__gene_id_ENSG00000091536	MYO15A	ENSG00000091536.73	-1.97459287398786	-45.1647719689718	2.46670432789946e-129	3.33269021629512e-125
ENSG00000138744.ENSG00000198301.3	ENSG00000138744+ENSG00000198301	ENSG00000138744+ENSG00000198301_004	chr4	dexseq_prepare_annotation2.py	exon	76835458	76835491	.	-	.	ENST00000513045+ENST00000511606+ENST00000286733__exon_number_004__gene_id_ENSG00000138744+ENSG00000198301		ENSG00000138744.ENSG00000198301.3	-4.59388712335337	-64.6781694504714	3.47244611984576e-128	4.26501616285456e-124
ENSG00000063978.ENSG00000206113.ENSG00000125386.ENSG00000249428.95	ENSG00000063978+ENSG00000206113+ENSG00000125386+ENSG00000249428	ENSG00000063978+ENSG00000206113+ENSG00000125386+ENSG00000249428_096	chr4	dexseq_prepare_annotation2.py	exon	2664836	2664930	.	+	.	ENST00000512465+ENST00000505311+ENST00000513898+ENST00000382839+ENST00000502458+ENST00000324666+ENST00000545951+ENST00000513350+ENST00000506904__exon_number_096__gene_id_ENSG00000063978+ENSG00000206113+ENSG00000125386+ENSG00000249428		ENSG00000063978.ENSG00000206113.ENSG00000125386.ENSG00000249428.95	1.80593345997319	40.4071597957933	7.10967290744729e-126	8.00472147922067e-122
ENSG00000100106.ENSG00000100101.26	ENSG00000100106+ENSG00000100101	ENSG00000100106+ENSG00000100101_027	chr22	dexseq_prepare_annotation2.py	exon	38122511	38122577	.	+	.	ENST00000492485__exon_number_027__gene_id_ENSG00000100106+ENSG00000100101		ENSG00000100106.ENSG00000100101.26	-4.41064154095986	-58.8532480579118	1.56012192115184e-124	1.62141071077739e-120
ENSG00000085872.ENSG00000105085.ENSG00000269578.ENSG00000214046.ENSG00000127526.ENSG00000269058.ENSG00000141979.ENSG00000268790.101	ENSG00000085872+ENSG00000105085+ENSG00000269578+ENSG00000214046+ENSG00000127526+ENSG00000269058+ENSG00000141979+ENSG00000268790	ENSG00000085872+ENSG00000105085+ENSG00000269578+ENSG00000214046+ENSG00000127526+ENSG00000269058+ENSG00000141979+ENSG00000268790_102	chr19	dexseq_prepare_annotation2.py	exon	16739333	16739873	.	-	.	ENST00000598608__exon_number_102__gene_id_ENSG00000085872+ENSG00000105085+ENSG00000269578+ENSG00000214046+ENSG00000127526+ENSG00000269058+ENSG00000141979+ENSG00000268790		ENSG00000085872.ENSG00000105085.ENSG00000269578.ENSG00000214046.ENSG00000127526.ENSG00000269058.ENSG00000141979.ENSG00000268790.101	1.88846458247432	42.1189851020187	5.0116072173366e-123	4.83645154509069e-119
ENSG00000227195.41	ENSG00000227195	ENSG00000227195_042	chr20	dexseq_prepare_annotation2.py	exon	26188939	26189080	.	-	.	ENST00000608521__exon_number_042__gene_id_ENSG00000227195	MIR663A	ENSG00000227195.41	-2.72272198427859	-50.4861283709629	9.5388070472646e-123	8.59173069156519e-119
ENSG00000085872.ENSG00000105085.ENSG00000269578.ENSG00000214046.ENSG00000127526.ENSG00000269058.ENSG00000141979.ENSG00000268790.97	ENSG00000085872+ENSG00000105085+ENSG00000269578+ENSG00000214046+ENSG00000127526+ENSG00000269058+ENSG00000141979+ENSG00000268790	ENSG00000085872+ENSG00000105085+ENSG00000269578+ENSG00000214046+ENSG00000127526+ENSG00000269058+ENSG00000141979+ENSG00000268790_098	chr19	dexseq_prepare_annotation2.py	exon	16735088	16735472	.	-	.	ENST00000601478__exon_number_098__gene_id_ENSG00000085872+ENSG00000105085+ENSG00000269578+ENSG00000214046+ENSG00000127526+ENSG00000269058+ENSG00000141979+ENSG00000268790		ENSG00000085872.ENSG00000105085.ENSG00000269578.ENSG00000214046.ENSG00000127526.ENSG00000269058.ENSG00000141979.ENSG00000268790.97	1.95363542015109	39.1761379626396	1.65783209834632e-115	1.39990450819548e-111
ENSG00000180448.9	ENSG00000180448	ENSG00000180448_010	chr19	dexseq_prepare_annotation2.py	exon	1071220	1071357	.	+	.	ENST00000543365__exon_number_010__gene_id_ENSG00000180448	HMHA1	ENSG00000180448.9	-4.7051029492012	-60.845754189632	3.63670826989919e-114	2.89026320130159e-110
ENSG00000087460.93	ENSG00000087460	ENSG00000087460_094	chr20	dexseq_prepare_annotation2.py	exon	57485041	57485062	.	+	.	ENST00000496934+ENST00000371075+ENST00000494081+ENST00000477931+ENST00000487862+ENST00000306090+ENST00000371095+ENST00000371085+ENST00000265620+ENST00000464624+ENST00000313949+ENST00000480975+ENST00000488546+ENST00000371102+ENST00000476196+ENST00000371100+ENST00000354359__exon_number_094__gene_id_ENSG00000087460	GNAS	ENSG00000087460.93	4.2434294207829	47.591533434099	1.43306474496319e-113	1.07565043609856e-109
ENSG00000227195.65	ENSG00000227195	ENSG00000227195_066	chr20	dexseq_prepare_annotation2.py	exon	26232142	26232162	.	-	.	ENST00000601119__exon_number_066__gene_id_ENSG00000227195	MIR663A	ENSG00000227195.65	-2.13113543504633	-43.3826659561464	1.29950373826953e-109	9.24063429296741e-106
ENSG00000138744.ENSG00000198301.1	ENSG00000138744+ENSG00000198301	ENSG00000138744+ENSG00000198301_002	chr4	dexseq_prepare_annotation2.py	exon	76834813	76835121	.	-	.	ENST00000286733__exon_number_002__gene_id_ENSG00000138744+ENSG00000198301		ENSG00000138744.ENSG00000198301.1	-4.29242064542968	-48.827484416194	4.9476105966661e-107	3.34228412441883e-103
ENSG00000085872.ENSG00000105085.ENSG00000269578.ENSG00000214046.ENSG00000127526.ENSG00000269058.ENSG00000141979.ENSG00000268790.94	ENSG00000085872+ENSG00000105085+ENSG00000269578+ENSG00000214046+ENSG00000127526+ENSG00000269058+ENSG00000141979+ENSG00000268790	ENSG00000085872+ENSG00000105085+ENSG00000269578+ENSG00000214046+ENSG00000127526+ENSG00000269058+ENSG00000141979+ENSG00000268790_095	chr19	dexseq_prepare_annotation2.py	exon	16698215	16698412	.	-	.	ENST00000593779+ENST00000598492__exon_number_095__gene_id_ENSG00000085872+ENSG00000105085+ENSG00000269578+ENSG00000214046+ENSG00000127526+ENSG00000269058+ENSG00000141979+ENSG00000268790		ENSG00000085872.ENSG00000105085.ENSG00000269578.ENSG00000214046.ENSG00000127526.ENSG00000269058.ENSG00000141979.ENSG00000268790.94	2.03167525799678	34.9079244458117	7.03187170329126e-104	4.52407185817415e-100
ENSG00000148337.6	ENSG00000148337	ENSG00000148337_007	chr9	dexseq_prepare_annotation2.py	exon	130928431	130928547	.	-	.	ENST00000393608+ENST00000325721+ENST00000372948+ENST00000415526+ENST00000485862+ENST00000541172+ENST00000461765+ENST00000372938+ENST00000372954+ENST00000357558+ENST00000538431+ENST00000277465+ENST00000471773__exon_number_007__gene_id_ENSG00000148337	CIZ1	ENSG00000148337.6	1.64005594788891	35.2508336576365	2.68050218943369e-103	1.64615731503553e-99
ENSG00000112159.109	ENSG00000112159	ENSG00000112159_110	chr6	dexseq_prepare_annotation2.py	exon	90513047	90513273	.	-	.	ENST00000369393+ENST00000428876+ENST00000439638__exon_number_110__gene_id_ENSG00000112159	MDN1	ENSG00000112159.109	-1.72699039908378	-32.5129414531372	9.92623619936762e-103	5.830886931252e-99
ENSG00000085872.ENSG00000105085.ENSG00000269578.ENSG00000214046.ENSG00000127526.ENSG00000269058.ENSG00000141979.ENSG00000268790.95	ENSG00000085872+ENSG00000105085+ENSG00000269578+ENSG00000214046+ENSG00000127526+ENSG00000269058+ENSG00000141979+ENSG00000268790	ENSG00000085872+ENSG00000105085+ENSG00000269578+ENSG00000214046+ENSG00000127526+ENSG00000269058+ENSG00000141979+ENSG00000268790_096	chr19	dexseq_prepare_annotation2.py	exon	16698413	16698796	.	-	.	ENST00000593779__exon_number_096__gene_id_ENSG00000085872+ENSG00000105085+ENSG00000269578+ENSG00000214046+ENSG00000127526+ENSG00000269058+ENSG00000141979+ENSG00000268790		ENSG00000085872.ENSG00000105085.ENSG00000269578.ENSG00000214046.ENSG00000127526.ENSG00000269058.ENSG00000141979.ENSG00000268790.95	2.05691135468812	34.4481308641663	1.42433720865286e-102	8.01824696872761e-99
ENSG00000112159.69	ENSG00000112159	ENSG00000112159_070	chr6	dexseq_prepare_annotation2.py	exon	90428486	90428749	.	-	.	ENST00000428876+ENST00000369393__exon_number_070__gene_id_ENSG00000112159	MDN1	ENSG00000112159.69	0.864251806223988	32.3286298171974	3.94727499662538e-102	2.13321793187626e-98
ENSG00000079102.31	ENSG00000079102	ENSG00000079102_032	chr8	dexseq_prepare_annotation2.py	exon	93023281	93023315	.	-	.	ENST00000396218+ENST00000360348+ENST00000523629+ENST00000520724+ENST00000436581+ENST00000518844+ENST00000523290+ENST00000265814+ENST00000521553+ENST00000519847+ENST00000518992+ENST00000521054+ENST00000422361__exon_number_032__gene_id_ENSG00000079102	RUNX1T1	ENSG00000079102.31	-4.14963378166822	-81.4913084441558	4.03822781502587e-101	2.09843402078731e-97
ENSG00000159216.40	ENSG00000159216	ENSG00000159216_041	chr21	dexseq_prepare_annotation2.py	exon	37342373	37342465	.	-	.	ENST00000460207+ENST00000475045__exon_number_041__gene_id_ENSG00000159216	RUNX1	ENSG00000159216.40	-1.52442126751504	-63.477196879638	2.82456404023389e-98	1.41340138438474e-94
ENSG00000257062.ENSG00000111700.ENSG00000134538.ENSG00000205754.ENSG00000257046.45	ENSG00000257062+ENSG00000111700+ENSG00000134538+ENSG00000205754+ENSG00000257046	ENSG00000257062+ENSG00000111700+ENSG00000134538+ENSG00000205754+ENSG00000257046_046	chr12	dexseq_prepare_annotation2.py	exon	21242842	21242863	.	+	.	ENST00000545916+ENST00000540229+ENST00000593147+ENST00000381541+ENST00000554957+ENST00000421593+ENST00000553473__exon_number_046__gene_id_ENSG00000257062+ENSG00000111700+ENSG00000134538+ENSG00000205754+ENSG00000257046		ENSG00000257062.ENSG00000111700.ENSG00000134538.ENSG00000205754.ENSG00000257046.45	1.80550909074854	45.630494329743	8.37031667311008e-98	4.03888705269244e-94
ENSG00000260391.ENSG00000160145.48	ENSG00000260391+ENSG00000160145	ENSG00000260391+ENSG00000160145_049	chr3	dexseq_prepare_annotation2.py	exon	124174024	124174206	.	+	.	ENST00000460856+ENST00000494648+ENST00000240874+ENST00000354186+ENST00000360013+ENST00000393501__exon_number_049__gene_id_ENSG00000260391+ENSG00000160145		ENSG00000260391.ENSG00000160145.48	2.33701171601255	31.2092692360703	2.67791115996146e-97	1.24760187272039e-93
ENSG00000145362.95	ENSG00000145362	ENSG00000145362_096	chr4	dexseq_prepare_annotation2.py	exon	114304892	114304896	.	+	.	ENST00000357077+ENST00000505342__exon_number_096__gene_id_ENSG00000145362	ANK2	ENSG00000145362.95	2.16794305861397	35.8659670881648	1.78176082993681e-96	8.02427868167576e-93
ENSG00000172890.1	ENSG00000172890	ENSG00000172890_002	chr11	dexseq_prepare_annotation2.py	exon	71164255	71164256	.	+	.	ENST00000533612+ENST00000534634+ENST00000319023__exon_number_002__gene_id_ENSG00000172890	NADSYN1	ENSG00000172890.1	2.16078991575297	37.2957437241605	6.19099205258413e-96	2.69821407499511e-92
ENSG00000215440.ENSG00000124222.ENSG00000254995.87	ENSG00000215440+ENSG00000124222+ENSG00000254995	ENSG00000215440+ENSG00000124222+ENSG00000254995_088	chr20	dexseq_prepare_annotation2.py	exon	57292916	57293051	.	+	.	ENST00000532531+ENST00000527587__exon_number_088__gene_id_ENSG00000215440+ENSG00000124222+ENSG00000254995		ENSG00000215440.ENSG00000124222.ENSG00000254995.87	-1.63874823660107	-52.4349879078499	1.95274716184467e-95	8.24468158735461e-92
ENSG00000091536.69	ENSG00000091536	ENSG00000091536_070	chr17	dexseq_prepare_annotation2.py	exon	18061652	18061659	.	+	.	ENST00000557655+ENST00000578472+ENST00000556535+ENST00000557190__exon_number_070__gene_id_ENSG00000091536	MYO15A	ENSG00000091536.69	-1.96216677141591	-31.9725626161923	1.09094878517405e-94	4.46650962177306e-91
ENSG00000091536.71	ENSG00000091536	ENSG00000091536_072	chr17	dexseq_prepare_annotation2.py	exon	18061837	18061952	.	+	.	ENST00000578472+ENST00000205890+ENST00000418233__exon_number_072__gene_id_ENSG00000091536	MYO15A	ENSG00000091536.71	-1.94768539034417	-31.4988231204959	2.76149494253013e-93	1.09734499176594e-89
ENSG00000085872.ENSG00000105085.ENSG00000269578.ENSG00000214046.ENSG00000127526.ENSG00000269058.ENSG00000141979.ENSG00000268790.100	ENSG00000085872+ENSG00000105085+ENSG00000269578+ENSG00000214046+ENSG00000127526+ENSG00000269058+ENSG00000141979+ENSG00000268790	ENSG00000085872+ENSG00000105085+ENSG00000269578+ENSG00000214046+ENSG00000127526+ENSG00000269058+ENSG00000141979+ENSG00000268790_101	chr19	dexseq_prepare_annotation2.py	exon	16739016	16739017	.	-	.	ENST00000263390__exon_number_101__gene_id_ENSG00000085872+ENSG00000105085+ENSG00000269578+ENSG00000214046+ENSG00000127526+ENSG00000269058+ENSG00000141979+ENSG00000268790		ENSG00000085872.ENSG00000105085.ENSG00000269578.ENSG00000214046.ENSG00000127526.ENSG00000269058.ENSG00000141979.ENSG00000268790.100	1.79016937389668	30.9009749804784	4.02434565525859e-92	1.55347790984292e-88
ENSG00000255103.ENSG00000127603.34	ENSG00000255103+ENSG00000127603	ENSG00000255103+ENSG00000127603_035	chr1	dexseq_prepare_annotation2.py	exon	39749858	39749892	.	+	.	ENST00000472385+ENST00000485063__exon_number_035__gene_id_ENSG00000255103+ENSG00000127603		ENSG00000255103.ENSG00000127603.34	-7.29118325057478	-56.7244981686961	3.04942529820318e-90	1.14444084378982e-86
ENSG00000161010.ENSG00000197226.23	ENSG00000161010+ENSG00000197226	ENSG00000161010+ENSG00000197226_024	chr5	dexseq_prepare_annotation2.py	exon	179268907	179268907	.	-	.	ENST00000520995+ENST00000523084+ENST00000376931+ENST00000522663+ENST00000520150+ENST00000518235+ENST00000292586+ENST00000521675+ENST00000519208+ENST00000521299+ENST00000523737+ENST00000520698+ENST00000403396+ENST00000518219+ENST00000520900__exon_number_024__gene_id_ENSG00000161010+ENSG00000197226		ENSG00000161010.ENSG00000197226.23	-1.3682622939368	-32.9291637703568	4.38912040738809e-90	1.60270511048914e-86
ENSG00000159216.41	ENSG00000159216	ENSG00000159216_042	chr21	dexseq_prepare_annotation2.py	exon	37354049	37354214	.	-	.	ENST00000460207+ENST00000475045__exon_number_042__gene_id_ENSG00000159216	RUNX1	ENSG00000159216.41	-1.48760789415042	-54.2715108750446	6.46855006011229e-90	2.29985892887261e-86
ENSG00000223745.58	ENSG00000223745	ENSG00000223745_059	chr1	dexseq_prepare_annotation2.py	exon	93806015	93806029	.	-	.	ENST00000452347+ENST00000411670+ENST00000451302+ENST00000413606+ENST00000421202+ENST00000457387+ENST00000449305+ENST00000438777+ENST00000447577__exon_number_059__gene_id_ENSG00000223745	RP4-717I23.3	ENSG00000223745.58	3.12262343575315	32.060042476522	2.44496630712631e-89	8.47005289376704e-86
ENSG00000085872.ENSG00000105085.ENSG00000269578.ENSG00000214046.ENSG00000127526.ENSG00000269058.ENSG00000141979.ENSG00000268790.99	ENSG00000085872+ENSG00000105085+ENSG00000269578+ENSG00000214046+ENSG00000127526+ENSG00000269058+ENSG00000141979+ENSG00000268790	ENSG00000085872+ENSG00000105085+ENSG00000269578+ENSG00000214046+ENSG00000127526+ENSG00000269058+ENSG00000141979+ENSG00000268790_100	chr19	dexseq_prepare_annotation2.py	exon	16738985	16739015	.	-	.	ENST00000409035+ENST00000263390__exon_number_100__gene_id_ENSG00000085872+ENSG00000105085+ENSG00000269578+ENSG00000214046+ENSG00000127526+ENSG00000269058+ENSG00000141979+ENSG00000268790		ENSG00000085872.ENSG00000105085.ENSG00000269578.ENSG00000214046.ENSG00000127526.ENSG00000269058.ENSG00000141979.ENSG00000268790.99	1.79846921571898	29.9284934127285	3.86831294697107e-89	1.30659039331605e-85
ENSG00000255339.ENSG00000075826.ENSG00000166136.42	ENSG00000255339+ENSG00000075826+ENSG00000166136	ENSG00000255339+ENSG00000075826+ENSG00000166136_043	chr10	dexseq_prepare_annotation2.py	exon	102265562	102265692	.	-	.	ENST00000535773+ENST00000479697+ENST00000462434+ENST00000484848+ENST00000527595+ENST00000469546+ENST00000529568__exon_number_043__gene_id_ENSG00000255339+ENSG00000075826+ENSG00000166136		ENSG00000255339.ENSG00000075826.ENSG00000166136.42	-1.41731913031648	-35.9087641626047	5.45972419237718e-89	1.79913891819391e-85
ENSG00000013441.27	ENSG00000013441	ENSG00000013441_028	chr2	dexseq_prepare_annotation2.py	exon	201725688	201725706	.	-	.	ENST00000492793+ENST00000473565+ENST00000461981__exon_number_028__gene_id_ENSG00000013441	CLK1	ENSG00000013441.27	-3.36089412684496	-57.6084756088599	5.74602775861153e-89	1.84840136281602e-85
ENSG00000142512.32	ENSG00000142512	ENSG00000142512_033	chr19	dexseq_prepare_annotation2.py	exon	51920966	51920991	.	-	.	ENST00000353836+ENST00000432469+ENST00000439889__exon_number_033__gene_id_ENSG00000142512	SIGLEC10	ENSG00000142512.32	3.08725394538424	48.3235340223096	6.00163636022003e-89	1.88572810167499e-85
ENSG00000147642.62	ENSG00000147642	ENSG00000147642_063	chr8	dexseq_prepare_annotation2.py	exon	110693144	110693144	.	-	.	ENST00000532189+ENST00000533171+ENST00000534184+ENST00000408889__exon_number_063__gene_id_ENSG00000147642	SYBU	ENSG00000147642.62	1.15141614651914	35.4725017416803	4.49844793537828e-88	1.38129955728444e-84
ENSG00000167543.5	ENSG00000167543	ENSG00000167543_006	chr17	dexseq_prepare_annotation2.py	exon	27895045	27895064	.	+	.	ENST00000580183__exon_number_006__gene_id_ENSG00000167543	TP53I13	ENSG00000167543.5	-6.73062793375042	-61.1060801453036	1.68171709397033e-87	5.04915003144555e-84
ENSG00000147642.66	ENSG00000147642	ENSG00000147642_067	chr8	dexseq_prepare_annotation2.py	exon	110703834	110703834	.	-	.	ENST00000534578+ENST00000529190+ENST00000422135+ENST00000419099__exon_number_067__gene_id_ENSG00000147642	SYBU	ENSG00000147642.66	1.15427936363748	34.8280883225044	1.04966374194727e-86	3.08297650398412e-83
ENSG00000227195.18	ENSG00000227195	ENSG00000227195_019	chr20	dexseq_prepare_annotation2.py	exon	26172429	26172449	.	-	.	ENST00000609914+ENST00000594150+ENST00000596223+ENST00000601901+ENST00000596537+ENST00000598448+ENST00000608521+ENST00000598150+ENST00000608084+ENST00000600225+ENST00000427348+ENST00000432499+ENST00000609012+ENST00000600263+ENST00000596767+ENST00000594130+ENST00000596058+ENST00000597361+ENST00000597267+ENST00000596111+ENST00000601079+ENST00000609202+ENST00000608487+ENST00000598451+ENST00000601119…	MIR663A	ENSG00000227195.18	1.37383510931594	32.7565721356328	1.94393395945241e-86	5.58806564807949e-83
ENSG00000215029.ENSG00000185945.3	ENSG00000215029+ENSG00000185945	ENSG00000215029+ENSG00000185945_004	chrX	dexseq_prepare_annotation2.py	exon	101618184	101618366	.	-	.	ENST00000457521+ENST00000372750+ENST00000372749+ENST00000412230__exon_number_004__gene_id_ENSG00000215029+ENSG00000185945		ENSG00000215029.ENSG00000185945.3	-3.9462438245492	-39.9411125780926	3.2565109551361e-86	9.16619636699109e-83
ENSG00000147996.19	ENSG00000147996	ENSG00000147996_020	chr9	dexseq_prepare_annotation2.py	exon	70434178	70434243	.	-	.	ENST00000463075+ENST00000486221+ENST00000480229+ENST00000461932+ENST00000377392+ENST00000476797+ENST00000382405+ENST00000430059+ENST00000485088+ENST00000468066+ENST00000489273+ENST00000377395+ENST00000429800+ENST00000476161+ENST00000480819+ENST00000486191+ENST00000465474+ENST00000497250+ENST00000377389__exon_number_020__gene_id_ENSG00000147996	CBWD5	ENSG00000147996.19	-1.00185389720661	-42.4807508212986	5.1801860295607e-86	1.42832529366502e-82
ENSG00000227195.64	ENSG00000227195	ENSG00000227195_065	chr20	dexseq_prepare_annotation2.py	exon	26232129	26232141	.	-	.	ENST00000594130+ENST00000601119__exon_number_065__gene_id_ENSG00000227195	MIR663A	ENSG00000227195.64	-2.1427631181476	-32.5752529011487	5.34256346679965e-86	1.4436354446178e-82
ENSG00000112159.110	ENSG00000112159	ENSG00000112159_111	chr6	dexseq_prepare_annotation2.py	exon	90529225	90529437	.	-	.	ENST00000369393+ENST00000428876+ENST00000439638__exon_number_111__gene_id_ENSG00000112159	MDN1	ENSG00000112159.110	-1.62196980668613	-27.4350006855682	1.54737787137785e-85	4.09924670722052e-82
ENSG00000172890.37	ENSG00000172890	ENSG00000172890_038	chr11	dexseq_prepare_annotation2.py	exon	71191195	71191197	.	+	.	ENST00000526039+ENST00000530055__exon_number_038__gene_id_ENSG00000172890	NADSYN1	ENSG00000172890.37	-1.42657994982224	-32.4977757368939	5.42495548971398e-85	1.40951819490151e-81
ENSG00000066855.2	ENSG00000066855	ENSG00000066855_003	chr8	dexseq_prepare_annotation2.py	exon	66582106	66582107	.	+	.	ENST00000517944__exon_number_003__gene_id_ENSG00000066855	MTFR1	ENSG00000066855.2	-2.61701487269398	-39.0106110403725	1.06548534924592e-84	2.7161231901994e-81
ENSG00000063978.ENSG00000206113.ENSG00000125386.ENSG00000249428.96	ENSG00000063978+ENSG00000206113+ENSG00000125386+ENSG00000249428	ENSG00000063978+ENSG00000206113+ENSG00000125386+ENSG00000249428_097	chr4	dexseq_prepare_annotation2.py	exon	2664931	2665015	.	+	.	ENST00000512465+ENST00000324666+ENST00000513898+ENST00000382839+ENST00000502458+ENST00000505311+ENST00000545951+ENST00000513350__exon_number_097__gene_id_ENSG00000063978+ENSG00000206113+ENSG00000125386+ENSG00000249428		ENSG00000063978.ENSG00000206113.ENSG00000125386.ENSG00000249428.96	1.74806443631456	27.2986436315601	1.31301991932895e-84	3.28515152297734e-81
ENSG00000091536.74	ENSG00000091536	ENSG00000091536_075	chr17	dexseq_prepare_annotation2.py	exon	18062662	18062919	.	+	.	ENST00000433411__exon_number_075__gene_id_ENSG00000091536	MYO15A	ENSG00000091536.74	-1.78922231702626	-28.6299769382581	1.5788036617876e-84	3.87831684242069e-81
ENSG00000100106.ENSG00000100101.25	ENSG00000100106+ENSG00000100101	ENSG00000100106+ENSG00000100101_026	chr22	dexseq_prepare_annotation2.py	exon	38119192	38122510	.	+	.	ENST00000406386+ENST00000344404+ENST00000455236+ENST00000492485__exon_number_026__gene_id_ENSG00000100106+ENSG00000100101		ENSG00000100106.ENSG00000100101.25	-4.22447815029234	-33.9997684787572	4.87152401397587e-83	1.17531606242185e-79
ENSG00000023228.ENSG00000237580.2	ENSG00000023228+ENSG00000237580	ENSG00000023228+ENSG00000237580_003	chr2	dexseq_prepare_annotation2.py	exon	206981225	206988542	.	-	.	ENST00000233190__exon_number_003__gene_id_ENSG00000023228+ENSG00000237580		ENSG00000023228.ENSG00000237580.2	-3.77477735649056	-57.5306923428028	1.62274245909038e-82	3.84638360386533e-79
ENSG00000175455.1	ENSG00000175455	ENSG00000175455_002	chr3	dexseq_prepare_annotation2.py	exon	123616358	123616460	.	-	.	ENST00000479903+ENST00000463996__exon_number_002__gene_id_ENSG00000175455	CCDC14	ENSG00000175455.1	-1.73130135946492	-32.011893326627	3.44885679355067e-82	8.03387404838363e-79
ENSG00000180448.3	ENSG00000180448	ENSG00000180448_004	chr19	dexseq_prepare_annotation2.py	exon	1067316	1067317	.	+	.	ENST00000587602+ENST00000536472+ENST00000313093__exon_number_004__gene_id_ENSG00000180448	HMHA1	ENSG00000180448.3	-4.60389863819442	-37.2796169952181	8.40635660238098e-82	1.92501291775913e-78
ENSG00000227195.58	ENSG00000227195	ENSG00000227195_059	chr20	dexseq_prepare_annotation2.py	exon	26189979	26189993	.	-	.	ENST00000600225+ENST00000601079__exon_number_059__gene_id_ENSG00000227195	MIR663A	ENSG00000227195.58	-1.91453147884375	-30.801201180011	1.28794227628297e-81	2.90016695202939e-78
ENSG00000175899.50	ENSG00000175899	ENSG00000175899_051	chr12	dexseq_prepare_annotation2.py	exon	9261936	9262001	.	-	.	ENST00000539638+ENST00000318602__exon_number_051__gene_id_ENSG00000175899	A2M	ENSG00000175899.50	-2.05172138977581	-31.0492655441668	1.78846568430827e-81	3.96121693786618e-78
ENSG00000159216.13	ENSG00000159216	ENSG00000159216_014	chr21	dexseq_prepare_annotation2.py	exon	36252903	36253010	.	-	.	ENST00000437180+ENST00000482318+ENST00000399237+ENST00000399240+ENST00000300305+ENST00000358356+ENST00000486278+ENST00000455571+ENST00000325074+ENST00000344691__exon_number_014__gene_id_ENSG00000159216	RUNX1	ENSG00000159216.13	2.19054174983936	45.8795175527917	4.49743961841741e-81	9.8005737826697e-78
ENSG00000159216.23	ENSG00000159216	ENSG00000159216_024	chr21	dexseq_prepare_annotation2.py	exon	36421378	36421462	.	-	.	ENST00000300305+ENST00000486278+ENST00000416754__exon_number_024__gene_id_ENSG00000159216	RUNX1	ENSG00000159216.23	2.27680413044709	45.8358391283212	5.04278621737616e-81	1.0814535197953e-77
ENSG00000167543.6	ENSG00000167543	ENSG00000167543_007	chr17	dexseq_prepare_annotation2.py	exon	27895065	27895073	.	+	.	ENST00000578749+ENST00000580183__exon_number_007__gene_id_ENSG00000167543	TP53I13	ENSG00000167543.6	-6.52431722615579	-52.8343527225287	1.06680904106978e-80	2.2520838923721e-77
ENSG00000233673.ENSG00000187627.6	ENSG00000233673+ENSG00000187627	ENSG00000233673+ENSG00000187627_007	chr2	dexseq_prepare_annotation2.py	exon	87113707	87113852	.	+	.	ENST00000426186__exon_number_007__gene_id_ENSG00000233673+ENSG00000187627		ENSG00000233673.ENSG00000187627.6	1.87345699510265	34.624861592891	2.54702879717013e-80	5.29417568768099e-77
ENSG00000162878.26	ENSG00000162878	ENSG00000162878_027	chr2	dexseq_prepare_annotation2.py	exon	42285054	42285326	.	+	.	ENST00000490302+ENST00000480099+ENST00000294964__exon_number_027__gene_id_ENSG00000162878	PKDCC	ENSG00000162878.26	-2.05179069749771	-48.3037313863717	3.29825420963634e-80	6.75177623486874e-77
ENSG00000175224.7	ENSG00000175224	ENSG00000175224_008	chr11	dexseq_prepare_annotation2.py	exon	46639107	46639112	.	+	.	ENST00000312040+ENST00000434074+ENST00000533325+ENST00000451945+ENST00000526715+ENST00000579280+ENST00000583249+ENST00000580238+ENST00000581438+ENST00000529655+ENST00000581416__exon_number_008__gene_id_ENSG00000175224	ATG13	ENSG00000175224.7	1.26384792632323	38.5224811749176	4.00927430673043e-80	8.08479139939444e-77
ENSG00000159216.11	ENSG00000159216	ENSG00000159216_012	chr21	dexseq_prepare_annotation2.py	exon	36231771	36231875	.	-	.	ENST00000467577+ENST00000437180+ENST00000482318+ENST00000399237+ENST00000399240+ENST00000300305+ENST00000358356+ENST00000486278+ENST00000325074+ENST00000344691__exon_number_012__gene_id_ENSG00000159216	RUNX1	ENSG00000159216.11	2.30434043137871	44.9329618262155	5.49079912782216e-80	1.09094911435687e-76
ENSG00000151150.40	ENSG00000151150	ENSG00000151150_041	chr10	dexseq_prepare_annotation2.py	exon	61844474	61844588	.	-	.	ENST00000503366+ENST00000355288+ENST00000280772+ENST00000373827__exon_number_041__gene_id_ENSG00000151150	ANK3	ENSG00000151150.40	-1.80264897917445	-36.7902083152215	1.34369814387407e-78	2.63105833513615e-75
ENSG00000166535.23	ENSG00000166535	ENSG00000166535_024	chr12	dexseq_prepare_annotation2.py	exon	8998673	8998720	.	+	.	ENST00000539547+ENST00000541459+ENST00000536789+ENST00000545692+ENST00000540049+ENST00000299698__exon_number_024__gene_id_ENSG00000166535	A2ML1	ENSG00000166535.23	-1.80992922532792	-39.2426892672341	1.43215329963189e-78	2.76419908361952e-75
ENSG00000158286.41	ENSG00000158286	ENSG00000158286_042	chr1	dexseq_prepare_annotation2.py	exon	6281352	6281359	.	+	.	ENST00000377939__exon_number_042__gene_id_ENSG00000158286	RNF207	ENSG00000158286.41	2.39204910278312	38.1166197270489	3.26052243266711e-78	6.20449865225852e-75
ENSG00000252974.ENSG00000139116.36	ENSG00000252974+ENSG00000139116	ENSG00000252974+ENSG00000139116_037	chr12	dexseq_prepare_annotation2.py	exon	39726393	39726546	.	-	.	ENST00000544797+ENST00000361961+ENST00000541463+ENST00000395670+ENST00000547108+ENST00000552961+ENST00000361418__exon_number_037__gene_id_ENSG00000252974+ENSG00000139116		ENSG00000252974.ENSG00000139116.36	-1.17799373209846	-31.6949800273469	4.4279468872773e-78	8.30898083471353e-75
ENSG00000022840.70	ENSG00000022840	ENSG00000022840_071	chr12	dexseq_prepare_annotation2.py	exon	121014682	121014685	.	+	.	ENST00000325954+ENST00000545419+ENST00000542701+ENST00000535470+ENST00000413266+ENST00000538254__exon_number_071__gene_id_ENSG00000022840	RNF10	ENSG00000022840.70	2.57411986662149	29.3852858821109	5.27929718471795e-78	9.77082198268065e-75
ENSG00000163491.61	ENSG00000163491	ENSG00000163491_062	chr3	dexseq_prepare_annotation2.py	exon	27410716	27410883	.	-	.	ENST00000429845+ENST00000341435+ENST00000435750__exon_number_062__gene_id_ENSG00000163491	NEK10	ENSG00000163491.61	-2.26087265246064	-30.1082709529453	1.21877240370795e-77	2.22519842091581e-74
ENSG00000181666.56	ENSG00000181666	ENSG00000181666_057	chr19	dexseq_prepare_annotation2.py	exon	37853112	37853175	.	+	.	ENST00000324411+ENST00000591391+ENST00000592768+ENST00000586897+ENST00000588820+ENST00000590570+ENST00000589392+ENST00000544914+ENST00000392153+ENST00000591471+ENST00000541583__exon_number_057__gene_id_ENSG00000181666	HKR1	ENSG00000181666.56	1.6072981620746	29.747177992004	1.70575233927708e-77	3.07278775070278e-74
ENSG00000085872.ENSG00000105085.ENSG00000269578.ENSG00000214046.ENSG00000127526.ENSG00000269058.ENSG00000141979.ENSG00000268790.128	ENSG00000085872+ENSG00000105085+ENSG00000269578+ENSG00000214046+ENSG00000127526+ENSG00000269058+ENSG00000141979+ENSG00000268790	ENSG00000085872+ENSG00000105085+ENSG00000269578+ENSG00000214046+ENSG00000127526+ENSG00000269058+ENSG00000141979+ENSG00000268790_129	chr19	dexseq_prepare_annotation2.py	exon	16763509	16763772	.	-	.	ENST00000487803+ENST00000594507+ENST00000358726__exon_number_129__gene_id_ENSG00000085872+ENSG00000105085+ENSG00000269578+ENSG00000214046+ENSG00000127526+ENSG00000269058+ENSG00000141979+ENSG00000268790		ENSG00000085872.ENSG00000105085.ENSG00000269578.ENSG00000214046.ENSG00000127526.ENSG00000269058.ENSG00000141979.ENSG00000268790.128	2.11080621745492	26.214665156844	2.83502490588085e-77	5.0398909205111e-74
ENSG00000159216.20	ENSG00000159216	ENSG00000159216_021	chr21	dexseq_prepare_annotation2.py	exon	36265222	36265260	.	-	.	ENST00000437180+ENST00000300305+ENST00000486278+ENST00000416754+ENST00000475045__exon_number_021__gene_id_ENSG00000159216	RUNX1	ENSG00000159216.20	2.42081192742078	42.1373689513292	1.17713241614862e-76	2.0654393421895e-73
ENSG00000142512.30	ENSG00000142512	ENSG00000142512_031	chr19	dexseq_prepare_annotation2.py	exon	51920897	51920952	.	-	.	ENST00000357375+ENST00000439889+ENST00000353836+ENST00000529627+ENST00000356298+ENST00000432469+ENST00000339313__exon_number_031__gene_id_ENSG00000142512	SIGLEC10	ENSG00000142512.30	2.94708011997899	38.7264112259715	1.7840022107348e-76	3.09014341904804e-73
ENSG00000118900.18	ENSG00000118900	ENSG00000118900_019	chr16	dexseq_prepare_annotation2.py	exon	4920213	4920342	.	+	.	ENST00000396658+ENST00000545171+ENST00000585857+ENST00000262376+ENST00000590769__exon_number_019__gene_id_ENSG00000118900	UBN1	ENSG00000118900.18	1.50801905054272	38.6674435274161	2.16688993968197e-76	3.70584808962799e-73
ENSG00000112159.106	ENSG00000112159	ENSG00000112159_107	chr6	dexseq_prepare_annotation2.py	exon	90503481	90503673	.	-	.	ENST00000369393+ENST00000428876+ENST00000439638__exon_number_107__gene_id_ENSG00000112159	MDN1	ENSG00000112159.106	-1.45586366447604	-24.8815412599069	2.2570842711214e-76	3.81184855772998e-73
ENSG00000131558.13	ENSG00000131558	ENSG00000131558_014	chr7	dexseq_prepare_annotation2.py	exon	133059582	133059756	.	+	.	ENST00000393161+ENST00000462055+ENST00000253861+ENST00000539845+ENST00000486013+ENST00000480840__exon_number_014__gene_id_ENSG00000131558	EXOC4	ENSG00000131558.13	-3.50708810542884	-28.0244452911179	2.50700392391752e-76	4.18165159442869e-73
ENSG00000180448.2	ENSG00000180448	ENSG00000180448_003	chr19	dexseq_prepare_annotation2.py	exon	1067174	1067315	.	+	.	ENST00000313093__exon_number_003__gene_id_ENSG00000180448	HMHA1	ENSG00000180448.2	-4.5773070503276	-33.9329134894599	6.90510303490125e-76	1.1377167752883e-72
ENSG00000159216.26	ENSG00000159216	ENSG00000159216_027	chr21	dexseq_prepare_annotation2.py	exon	36421568	36421585	.	-	.	ENST00000455571+ENST00000300305+ENST00000437180+ENST00000482318__exon_number_027__gene_id_ENSG00000159216	RUNX1	ENSG00000159216.26	2.62493865454526	41.1973499688907	1.71490634329863e-75	2.79151628101262e-72
ENSG00000227195.63	ENSG00000227195	ENSG00000227195_064	chr20	dexseq_prepare_annotation2.py	exon	26232103	26232128	.	-	.	ENST00000594130+ENST00000601901+ENST00000601119__exon_number_064__gene_id_ENSG00000227195	MIR663A	ENSG00000227195.63	-2.12297068745453	-28.3965703394941	2.03052247234329e-75	3.26592618655816e-72
ENSG00000141002.ENSG00000267048.ENSG00000198211.ENSG00000258839.ENSG00000256390.ENSG00000258947.29	ENSG00000141002+ENSG00000267048+ENSG00000198211+ENSG00000258839+ENSG00000256390+ENSG00000258947	ENSG00000141002+ENSG00000267048+ENSG00000198211+ENSG00000258839+ENSG00000256390+ENSG00000258947_030	chr16	dexseq_prepare_annotation2.py	exon	89961446	89961490	.	+	.	ENST00000263347+ENST00000263346+ENST00000566751+ENST00000562184+ENST00000562256__exon_number_030__gene_id_ENSG00000141002+ENSG00000267048+ENSG00000198211+ENSG00000258839+ENSG00000256390+ENSG00000258947		ENSG00000141002.ENSG00000267048.ENSG00000198211.ENSG00000258839.ENSG00000256390.ENSG00000258947.29	-1.47090973930991	-25.9153953652771	2.28718530182991e-75	3.63546758322745e-72
ENSG00000141447.ENSG00000265750	ENSG00000141447+ENSG00000265750	ENSG00000141447+ENSG00000265750_001	chr18	dexseq_prepare_annotation2.py	exon	21739473	21739792	.	-	.	ENST00000583267__exon_number_001__gene_id_ENSG00000141447+ENSG00000265750		ENSG00000141447.ENSG00000265750	2.1319182439441	32.4537141343991	4.3037202114422e-75	6.76119449543396e-72
ENSG00000263072.23	ENSG00000263072	ENSG00000263072_024	chr16	dexseq_prepare_annotation2.py	exon	3182947	3183195	.	-	.	ENST00000571449__exon_number_024__gene_id_ENSG00000263072	RP11-473M20.14	ENSG00000263072.23	-1.88792529529434	-37.5333845089086	9.57007266978212e-75	1.48618828528305e-71
ENSG00000148343.44	ENSG00000148343	ENSG00000148343_045	chr9	dexseq_prepare_annotation2.py	exon	131832214	131832244	.	+	.	ENST00000406926+ENST00000358369+ENST00000445183+ENST00000439290+ENST00000277475+ENST00000483458__exon_number_045__gene_id_ENSG00000148343	FAM73B	ENSG00000148343.44	-2.41936779107967	-32.5919659533506	2.18692281746679e-74	3.35759751249415e-71
ENSG00000022840.69	ENSG00000022840	ENSG00000022840_070	chr12	dexseq_prepare_annotation2.py	exon	121014393	121014681	.	+	.	ENST00000325954+ENST00000545419+ENST00000544805+ENST00000542701+ENST00000535470+ENST00000413266+ENST00000538254__exon_number_070__gene_id_ENSG00000022840	RNF10	ENSG00000022840.69	2.60542216102514	27.9255155672034	3.61012954184478e-74	5.48037946078677e-71
ENSG00000100201.33	ENSG00000100201	ENSG00000100201_034	chr22	dexseq_prepare_annotation2.py	exon	38902300	38902311	.	-	.	ENST00000381633+ENST00000479734+ENST00000396821+ENST00000403230__exon_number_034__gene_id_ENSG00000100201	DDX17	ENSG00000100201.33	-2.35678861488828	-37.915260896153	5.67642792993151e-74	8.52139053699174e-71
ENSG00000180448.7	ENSG00000180448	ENSG00000180448_008	chr19	dexseq_prepare_annotation2.py	exon	1068332	1068412	.	+	.	ENST00000590214__exon_number_008__gene_id_ENSG00000180448	HMHA1	ENSG00000180448.7	-4.56467610551444	-32.8101901028469	8.37220723738656e-74	1.24301516837537e-70
ENSG00000170421.48	ENSG00000170421	ENSG00000170421_049	chr12	dexseq_prepare_annotation2.py	exon	53343705	53343738	.	-	.	ENST00000546921__exon_number_049__gene_id_ENSG00000170421	KRT8	ENSG00000170421.48	-0.990585939868462	-34.5075924409537	1.26748821551919e-73	1.86137532971903e-70
ENSG00000085872.ENSG00000105085.ENSG00000269578.ENSG00000214046.ENSG00000127526.ENSG00000269058.ENSG00000141979.ENSG00000268790.96	ENSG00000085872+ENSG00000105085+ENSG00000269578+ENSG00000214046+ENSG00000127526+ENSG00000269058+ENSG00000141979+ENSG00000268790	ENSG00000085872+ENSG00000105085+ENSG00000269578+ENSG00000214046+ENSG00000127526+ENSG00000269058+ENSG00000141979+ENSG00000268790_097	chr19	dexseq_prepare_annotation2.py	exon	16708241	16708264	.	-	.	ENST00000409035__exon_number_097__gene_id_ENSG00000085872+ENSG00000105085+ENSG00000269578+ENSG00000214046+ENSG00000127526+ENSG00000269058+ENSG00000141979+ENSG00000268790		ENSG00000085872.ENSG00000105085.ENSG00000269578.ENSG00000214046.ENSG00000127526.ENSG00000269058.ENSG00000141979.ENSG00000268790.96	2.03302149059678	25.0543744832341	2.05027745068523e-73	2.97856812397559e-70
ENSG00000159216.43	ENSG00000159216	ENSG00000159216_044	chr21	dexseq_prepare_annotation2.py	exon	37357048	37357128	.	-	.	ENST00000475045__exon_number_044__gene_id_ENSG00000159216	RUNX1	ENSG00000159216.43	-1.36181811360451	-39.4967212480634	2.50204022468948e-73	3.59620370890555e-70
ENSG00000104490.18	ENSG00000104490	ENSG00000104490_019	chr8	dexseq_prepare_annotation2.py	exon	102731542	102731542	.	-	.	ENST00000311028+ENST00000522448+ENST00000220931+ENST00000518166+ENST00000522252+ENST00000520690+ENST00000517822+ENST00000520425+ENST00000521599+ENST00000518727+ENST00000395923+ENST00000524209+ENST00000522951+ENST00000519508__exon_number_019__gene_id_ENSG00000104490	NCALD	ENSG00000104490.18	1.22885699060968	27.5565787740859	3.50594261725853e-73	4.98607778094683e-70
ENSG00000104490.15	ENSG00000104490	ENSG00000104490_016	chr8	dexseq_prepare_annotation2.py	exon	102731508	102731520	.	-	.	ENST00000311028+ENST00000522448+ENST00000220931+ENST00000518166+ENST00000522951+ENST00000520690+ENST00000520425+ENST00000521599+ENST00000518727+ENST00000395923+ENST00000519508__exon_number_016__gene_id_ENSG00000104490	NCALD	ENSG00000104490.15	1.14368291416896	27.4294154039663	7.70546892730101e-73	1.08444040662589e-69
ENSG00000114423.35	ENSG00000114423	ENSG00000114423_036	chr3	dexseq_prepare_annotation2.py	exon	105588269	105588396	.	-	.	ENST00000443752__exon_number_036__gene_id_ENSG00000114423	CBLB	ENSG00000114423.35	1.49559462619855	33.9805374987973	9.99727264585331e-73	1.39247578903433e-69
ENSG00000140853.30	ENSG00000140853	ENSG00000140853_031	chr16	dexseq_prepare_annotation2.py	exon	57067516	57067581	.	+	.	ENST00000538110+ENST00000539144+ENST00000538805+ENST00000262510+ENST00000539881+ENST00000308149+ENST00000543030+ENST00000436936+ENST00000545081__exon_number_031__gene_id_ENSG00000140853	NLRC5	ENSG00000140853.30	2.30691287296904	46.2146427642017	1.06791427167311e-72	1.47227238268305e-69
ENSG00000114735.22	ENSG00000114735	ENSG00000114735_023	chr3	dexseq_prepare_annotation2.py	exon	50617371	50617546	.	+	.	ENST00000448997+ENST00000482974__exon_number_023__gene_id_ENSG00000114735	HEMK1	ENSG00000114735.22	-3.849063396843	-36.9036050549625	1.60278959290122e-72	2.18735448008187e-69
ENSG00000167380.40	ENSG00000167380	ENSG00000167380_041	chr19	dexseq_prepare_annotation2.py	exon	44679797	44679832	.	+	.	ENST00000454662+ENST00000590524+ENST00000585678+ENST00000588883+ENST00000590089+ENST00000337433+ENST00000588127__exon_number_041__gene_id_ENSG00000167380	ZNF226	ENSG00000167380.40	2.71096401288258	32.6216930162639	1.94659526473492e-72	2.6299864643254e-69
ENSG00000114423.33	ENSG00000114423	ENSG00000114423_034	chr3	dexseq_prepare_annotation2.py	exon	105588244	105588246	.	-	.	ENST00000438603+ENST00000394027+ENST00000447441__exon_number_034__gene_id_ENSG00000114423	CBLB	ENSG00000114423.33	1.52459927706116	33.6890310380447	3.16649777806839e-72	4.23580213169789e-69
ENSG00000147642.63	ENSG00000147642	ENSG00000147642_064	chr8	dexseq_prepare_annotation2.py	exon	110693145	110693153	.	-	.	ENST00000533171+ENST00000534184+ENST00000408889__exon_number_064__gene_id_ENSG00000147642	SYBU	ENSG00000147642.63	1.136383755114	28.3191513107689	8.43256396850469e-72	1.11695923538506e-68
ENSG00000113575.ENSG00000272772.ENSG00000113558.ENSG00000273345.ENSG00000006837.41	ENSG00000113575+ENSG00000272772+ENSG00000113558+ENSG00000273345+ENSG00000006837	ENSG00000113575+ENSG00000272772+ENSG00000113558+ENSG00000273345+ENSG00000006837_042	chr5	dexseq_prepare_annotation2.py	exon	133536665	133536675	.	-	.	ENST00000495833__exon_number_042__gene_id_ENSG00000113575+ENSG00000272772+ENSG00000113558+ENSG00000273345+ENSG00000006837		ENSG00000113575.ENSG00000272772.ENSG00000113558.ENSG00000273345.ENSG00000006837.41	2.27483248652286	23.7229095258744	9.00025336208559e-72	1.18057983591388e-68
ENSG00000159216.28	ENSG00000159216	ENSG00000159216_029	chr21	dexseq_prepare_annotation2.py	exon	36421596	36421641	.	-	.	ENST00000300305__exon_number_029__gene_id_ENSG00000159216	RUNX1	ENSG00000159216.28	2.73136218408572	38.1486560287922	1.48180591113648e-71	1.92502260803766e-68
ENSG00000198947.90	ENSG00000198947	ENSG00000198947_091	chrX	dexseq_prepare_annotation2.py	exon	32563276	32563451	.	-	.	ENST00000357033+ENST00000378677+ENST00000288447__exon_number_091__gene_id_ENSG00000198947	DMD	ENSG00000198947.90	-2.13266044866447	-29.7769897758891	2.47571353148108e-71	3.18558312474108e-68
ENSG00000088247.ENSG00000266722.46	ENSG00000088247+ENSG00000266722	ENSG00000088247+ENSG00000266722_047	chr19	dexseq_prepare_annotation2.py	exon	6424464	6424540	.	-	.	ENST00000599395+ENST00000398148__exon_number_047__gene_id_ENSG00000088247+ENSG00000266722		ENSG00000088247.ENSG00000266722.46	1.61994512358343	32.5026877750798	3.40905204366113e-71	4.34515843832947e-68
ENSG00000167543.7	ENSG00000167543	ENSG00000167543_008	chr17	dexseq_prepare_annotation2.py	exon	27895074	27895078	.	+	.	ENST00000578749+ENST00000582829+ENST00000580183__exon_number_008__gene_id_ENSG00000167543	TP53I13	ENSG00000167543.7	-6.86842444295643	-42.1636545019186	2.64260937220013e-70	3.33677592943779e-67
ENSG00000255103.ENSG00000127603.30	ENSG00000255103+ENSG00000127603	ENSG00000255103+ENSG00000127603_031	chr1	dexseq_prepare_annotation2.py	exon	39748861	39748973	.	+	.	ENST00000372915+ENST00000567887+ENST00000539005+ENST00000496804+ENST00000524432+ENST00000361689+ENST00000564288+ENST00000485063+ENST00000545844+ENST00000530262+ENST00000317713__exon_number_031__gene_id_ENSG00000255103+ENSG00000127603		ENSG00000255103.ENSG00000127603.30	-7.17716657463399	-37.99617688251	5.97901981470692e-70	7.47969842690378e-67
ENSG00000242384.ENSG00000267043.ENSG00000161583.ENSG00000234972.20	ENSG00000242384+ENSG00000267043+ENSG00000161583+ENSG00000234972	ENSG00000242384+ENSG00000267043+ENSG00000161583+ENSG00000234972_021	chr17	dexseq_prepare_annotation2.py	exon	34590221	34590382	.	-	.	ENST00000585570__exon_number_021__gene_id_ENSG00000242384+ENSG00000267043+ENSG00000161583+ENSG00000234972		ENSG00000242384.ENSG00000267043.ENSG00000161583.ENSG00000234972.20	-1.06110751782707	-27.5621924242284	6.26559360959619e-70	7.76628950285975e-67
ENSG00000147099.34	ENSG00000147099	ENSG00000147099_035	chrX	dexseq_prepare_annotation2.py	exon	71791796	71791906	.	-	.	ENST00000486704__exon_number_035__gene_id_ENSG00000147099	HDAC8	ENSG00000147099.34	2.55517429457018	34.3432935752621	6.85739830036953e-70	8.4225682924366e-67
ENSG00000238542.ENSG00000163492.ENSG00000155657.161	ENSG00000238542+ENSG00000163492+ENSG00000155657	ENSG00000238542+ENSG00000163492+ENSG00000155657_162	chr2	dexseq_prepare_annotation2.py	exon	179516248	179516263	.	-	.	ENST00000342992+ENST00000589042+ENST00000591111__exon_number_162__gene_id_ENSG00000238542+ENSG00000163492+ENSG00000155657		ENSG00000238542.ENSG00000163492.ENSG00000155657.161	1.26938231391364	20.9604652536393	1.44082630240357e-69	1.75374521836792e-66
ENSG00000187775.91	ENSG00000187775	ENSG00000187775_092	chr17	dexseq_prepare_annotation2.py	exon	76533381	76533563	.	-	.	ENST00000389840+ENST00000585328__exon_number_092__gene_id_ENSG00000187775	DNAH17	ENSG00000187775.91	0.761818512311062	23.2862887950438	1.67813849977083e-69	2.0243594490048e-66
ENSG00000180448.6	ENSG00000180448	ENSG00000180448_007	chr19	dexseq_prepare_annotation2.py	exon	1067497	1067673	.	+	.	ENST00000586866__exon_number_007__gene_id_ENSG00000180448	HMHA1	ENSG00000180448.6	-4.57653261716557	-30.5240045988768	2.15173371783491e-69	2.57269280898691e-66
ENSG00000265408.ENSG00000172828.ENSG00000172831.1	ENSG00000265408+ENSG00000172828+ENSG00000172831	ENSG00000265408+ENSG00000172828+ENSG00000172831_002	chr16	dexseq_prepare_annotation2.py	exon	66968359	66968362	.	+	.	ENST00000417689+ENST00000561697__exon_number_002__gene_id_ENSG00000265408+ENSG00000172828+ENSG00000172831		ENSG00000265408.ENSG00000172828.ENSG00000172831.1	-2.57893806631287	-38.6472292842828	2.44143917494563e-69	2.8934694965735e-66
ENSG00000127419.5	ENSG00000127419	ENSG00000127419_006	chr4	dexseq_prepare_annotation2.py	exon	926234	926247	.	+	.	ENST00000264771+ENST00000505734+ENST00000504744+ENST00000513952+ENST00000514453+ENST00000515492+ENST00000507319__exon_number_006__gene_id_ENSG00000127419	TMEM175	ENSG00000127419.5	2.31042584299102	44.4783470647218	3.17564759330385e-69	3.73088886424785e-66
ENSG00000102893.53	ENSG00000102893	ENSG00000102893_054	chr16	dexseq_prepare_annotation2.py	exon	47697646	47698301	.	+	.	ENST00000568171__exon_number_054__gene_id_ENSG00000102893	PHKB	ENSG00000102893.53	-1.51793304340233	-24.3364393787147	6.47296892999529e-69	7.53916735538685e-66
ENSG00000227195.21	ENSG00000227195	ENSG00000227195_022	chr20	dexseq_prepare_annotation2.py	exon	26172533	26172536	.	-	.	ENST00000609914+ENST00000594150+ENST00000601901+ENST00000596537+ENST00000608521+ENST00000598150+ENST00000598451+ENST00000432499+ENST00000609012+ENST00000600263+ENST00000596767+ENST00000596058+ENST00000597361+ENST00000597267+ENST00000596111+ENST00000601079+ENST00000609202+ENST00000608487+ENST00000427348+ENST00000593517+ENST00000601119+ENST00000597979+ENST00000596717+ENST00000609687__exon_number_02…	MIR663A	ENSG00000227195.21	1.06379361126312	25.9256345168792	9.94711793582648e-69	1.14865407090231e-65
ENSG00000114416.1	ENSG00000114416	ENSG00000114416_002	chr3	dexseq_prepare_annotation2.py	exon	180585944	180586083	.	+	.	ENST00000469882+ENST00000484790__exon_number_002__gene_id_ENSG00000114416	FXR1	ENSG00000114416.1	-2.17247572195101	-25.4904050979571	1.34663316051332e-68	1.54186073235147e-65
ENSG00000092201	ENSG00000092201	ENSG00000092201_001	chr14	dexseq_prepare_annotation2.py	exon	21819631	21819637	.	-	.	ENST00000216297__exon_number_001__gene_id_ENSG00000092201	SUPT16H	ENSG00000092201	-1.85025081660933	-40.590034816432	1.41396898793778e-68	1.60535384918748e-65
ENSG00000100106.ENSG00000100101.24	ENSG00000100106+ENSG00000100101	ENSG00000100106+ENSG00000100101_025	chr22	dexseq_prepare_annotation2.py	exon	38111770	38111941	.	+	.	ENST00000406386+ENST00000344404+ENST00000455236+ENST00000492485__exon_number_025__gene_id_ENSG00000100106+ENSG00000100101		ENSG00000100106.ENSG00000100101.24	-4.32674183542334	-27.5690810467956	1.45313924765136e-68	1.63607736943694e-65
ENSG00000151150.22	ENSG00000151150	ENSG00000151150_023	chr10	dexseq_prepare_annotation2.py	exon	61819458	61819574	.	-	.	ENST00000503366+ENST00000514197+ENST00000373827+ENST00000511043+ENST00000355288+ENST00000373820+ENST00000469721__exon_number_023__gene_id_ENSG00000151150	ANK3	ENSG00000151150.22	1.55281701645407	31.0595269867506	1.55281273080556e-68	1.73385016215658e-65
ENSG00000092148.74	ENSG00000092148	ENSG00000092148_075	chr14	dexseq_prepare_annotation2.py	exon	31675003	31675163	.	-	.	ENST00000399332+ENST00000553700+ENST00000556224+ENST00000556474+ENST00000553616__exon_number_075__gene_id_ENSG00000092148	HECTD1	ENSG00000092148.74	1.49106255946838	27.8497504632183	1.6124114718027e-68	1.7856399731217e-65
ENSG00000114416.6	ENSG00000114416	ENSG00000114416_007	chr3	dexseq_prepare_annotation2.py	exon	180630326	180630458	.	+	.	ENST00000357559+ENST00000305586+ENST00000475315+ENST00000491674__exon_number_007__gene_id_ENSG00000114416	FXR1	ENSG00000114416.6	-2.26234525001029	-25.4567993425853	1.68215820919899e-68	1.84773454609958e-65
ENSG00000156873.ENSG00000260899.ENSG00000080603.60	ENSG00000156873+ENSG00000260899+ENSG00000080603	ENSG00000156873+ENSG00000260899+ENSG00000080603_061	chr16	dexseq_prepare_annotation2.py	exon	30762539	30762602	.	+	.	ENST00000328273+ENST00000563588+ENST00000483578+ENST00000563913+ENST00000424889+ENST00000565924+ENST00000569762+ENST00000565897+ENST00000564838__exon_number_061__gene_id_ENSG00000156873+ENSG00000260899+ENSG00000080603		ENSG00000156873.ENSG00000260899.ENSG00000080603.60	3.42392066625473	38.8527049639546	4.14291446441419e-68	4.51400600438394e-65
ENSG00000180448.4	ENSG00000180448	ENSG00000180448_005	chr19	dexseq_prepare_annotation2.py	exon	1067318	1067325	.	+	.	ENST00000591293+ENST00000587602+ENST00000536472+ENST00000313093__exon_number_005__gene_id_ENSG00000180448	HMHA1	ENSG00000180448.4	-4.43124253931358	-29.6840270142713	1.02816657051658e-67	1.11130000674227e-64
ENSG00000159216.15	ENSG00000159216	ENSG00000159216_016	chr21	dexseq_prepare_annotation2.py	exon	36259343	36259393	.	-	.	ENST00000437180+ENST00000475045+ENST00000399237+ENST00000399240+ENST00000300305+ENST00000358356+ENST00000486278+ENST00000455571+ENST00000325074+ENST00000344691__exon_number_016__gene_id_ENSG00000159216	RUNX1	ENSG00000159216.15	2.22173624172393	35.3498345828551	1.05869180597235e-67	1.13521169705958e-64
ENSG00000147642.57	ENSG00000147642	ENSG00000147642_058	chr8	dexseq_prepare_annotation2.py	exon	110692419	110692448	.	-	.	ENST00000533821__exon_number_058__gene_id_ENSG00000147642	SYBU	ENSG00000147642.57	1.06606998402646	26.6456324892766	1.26815168422426e-67	1.34910369764163e-64
ENSG00000159216.44	ENSG00000159216	ENSG00000159216_045	chr21	dexseq_prepare_annotation2.py	exon	37360428	37360469	.	-	.	ENST00000475045__exon_number_045__gene_id_ENSG00000159216	RUNX1	ENSG00000159216.44	-1.32639645154947	-35.2431531757616	1.50169493972544e-67	1.58507420485536e-64
ENSG00000127419	ENSG00000127419	ENSG00000127419_001	chr4	dexseq_prepare_annotation2.py	exon	926175	926191	.	+	.	ENST00000507319+ENST00000264771__exon_number_001__gene_id_ENSG00000127419	TMEM175	ENSG00000127419	2.31642957178144	42.5831420191327	2.2729262732287e-67	2.38052906974504e-64
ENSG00000257062.ENSG00000111700.ENSG00000134538.ENSG00000205754.ENSG00000257046.30	ENSG00000257062+ENSG00000111700+ENSG00000134538+ENSG00000205754+ENSG00000257046	ENSG00000257062+ENSG00000111700+ENSG00000134538+ENSG00000205754+ENSG00000257046_031	chr12	dexseq_prepare_annotation2.py	exon	21196268	21196510	.	+	.	ENST00000554957+ENST00000381541+ENST00000421593__exon_number_031__gene_id_ENSG00000257062+ENSG00000111700+ENSG00000134538+ENSG00000205754+ENSG00000257046		ENSG00000257062.ENSG00000111700.ENSG00000134538.ENSG00000205754.ENSG00000257046.30	2.25113540352981	28.6635725659015	2.78751019535001e-67	2.89701646125503e-64
ENSG00000079102.80	ENSG00000079102	ENSG00000079102_081	chr8	dexseq_prepare_annotation2.py	exon	93107490	93107490	.	-	.	ENST00000523290__exon_number_081__gene_id_ENSG00000079102	RUNX1T1	ENSG00000079102.80	2.1978062930582	39.2658403942548	4.4763469718428e-67	4.61668557499821e-64
ENSG00000127419.4	ENSG00000127419	ENSG00000127419_005	chr4	dexseq_prepare_annotation2.py	exon	926232	926233	.	+	.	ENST00000264771+ENST00000505734+ENST00000513952+ENST00000514453+ENST00000515492+ENST00000507319__exon_number_005__gene_id_ENSG00000127419	TMEM175	ENSG00000127419.4	2.24091339686483	42.2846452777581	4.5229895956025e-67	4.62945117646263e-64
ENSG00000159216.10	ENSG00000159216	ENSG00000159216_011	chr21	dexseq_prepare_annotation2.py	exon	36228710	36228744	.	-	.	ENST00000469087+ENST00000486278+ENST00000467577__exon_number_011__gene_id_ENSG00000159216	RUNX1	ENSG00000159216.10	2.19223790863258	34.7929224352956	6.62875035139159e-67	6.73376371222153e-64
ENSG00000148218.5	ENSG00000148218	ENSG00000148218_006	chr9	dexseq_prepare_annotation2.py	exon	116151879	116151966	.	-	.	ENST00000482847+ENST00000409155+ENST00000277315__exon_number_006__gene_id_ENSG00000148218	ALAD	ENSG00000148218.5	-2.13381162566371	-32.4564872115609	7.56796225893095e-67	7.63048266356256e-64
ENSG00000227195.57	ENSG00000227195	ENSG00000227195_058	chr20	dexseq_prepare_annotation2.py	exon	26189960	26189978	.	-	.	ENST00000600225+ENST00000601079+ENST00000610014__exon_number_058__gene_id_ENSG00000227195	MIR663A	ENSG00000227195.57	-1.87244474226088	-25.2307346705002	8.69055184427078e-67	8.69743991128809e-64
ENSG00000129467.ENSG00000129465.ENSG00000258973.18	ENSG00000129467+ENSG00000129465+ENSG00000258973	ENSG00000129467+ENSG00000129465+ENSG00000258973_019	chr14	dexseq_prepare_annotation2.py	exon	24791431	24791569	.	-	.	ENST00000557056+ENST00000560635+ENST00000554577__exon_number_019__gene_id_ENSG00000129467+ENSG00000129465+ENSG00000258973		ENSG00000129467.ENSG00000129465.ENSG00000258973.18	-1.62751156212461	-22.2755710183841	1.06361717840541e-66	1.05663328031485e-63
ENSG00000150093.55	ENSG00000150093	ENSG00000150093_056	chr10	dexseq_prepare_annotation2.py	exon	33247414	33247814	.	-	.	ENST00000439974__exon_number_056__gene_id_ENSG00000150093	ITGB1	ENSG00000150093.55	2.25087502221203	37.5091651771628	1.78837943479967e-66	1.76366846932467e-63
ENSG00000050438.30	ENSG00000050438	ENSG00000050438_031	chr12	dexseq_prepare_annotation2.py	exon	51856094	51856240	.	+	.	ENST00000514353+ENST00000550211+ENST00000319957+ENST00000547697+ENST00000535225+ENST00000453097+ENST00000551071+ENST00000604314+ENST00000394856+ENST00000358657__exon_number_031__gene_id_ENSG00000050438	SLC4A8	ENSG00000050438.30	-3.94007202518413	-43.3765140349325	2.17758129106159e-66	2.13193098182216e-63
ENSG00000159216.42	ENSG00000159216	ENSG00000159216_043	chr21	dexseq_prepare_annotation2.py	exon	37356870	37357047	.	-	.	ENST00000460207+ENST00000475045__exon_number_043__gene_id_ENSG00000159216	RUNX1	ENSG00000159216.42	-1.32548281737428	-34.2106028703622	4.62996888626943e-66	4.50029644832521e-63
ENSG00000175224.42	ENSG00000175224	ENSG00000175224_043	chr11	dexseq_prepare_annotation2.py	exon	46670277	46670417	.	+	.	ENST00000525850__exon_number_043__gene_id_ENSG00000175224	ATG13	ENSG00000175224.42	2.22299132017527	30.2276893583363	5.13466018153765e-66	4.95520380819291e-63
ENSG00000148343.24	ENSG00000148343	ENSG00000148343_025	chr9	dexseq_prepare_annotation2.py	exon	131825523	131825565	.	+	.	ENST00000495975+ENST00000439290+ENST00000277475+ENST00000494608+ENST00000358369__exon_number_025__gene_id_ENSG00000148343	FAM73B	ENSG00000148343.24	-2.19044131140675	-28.4150419104655	6.15890651243681e-66	5.90149916436738e-63
ENSG00000163625.81	ENSG00000163625	ENSG00000163625_082	chr4	dexseq_prepare_annotation2.py	exon	85771169	85771178	.	-	.	ENST00000295888+ENST00000426414+ENST00000322366+ENST00000504990__exon_number_082__gene_id_ENSG00000163625	WDFY3	ENSG00000163625.81	1.5723002394797	23.656713018702	6.95923959491595e-66	6.62142242218528e-63
ENSG00000063978.ENSG00000206113.ENSG00000125386.ENSG00000249428.35	ENSG00000063978+ENSG00000206113+ENSG00000125386+ENSG00000249428	ENSG00000063978+ENSG00000206113+ENSG00000125386+ENSG00000249428_036	chr4	dexseq_prepare_annotation2.py	exon	2470867	2470885	.	+	.	ENST00000511859+ENST00000511843+ENST00000511892+ENST00000507247+ENST00000507784+ENST00000502316+ENST00000509388+ENST00000541204+ENST00000513284+ENST00000314289+ENST00000513578+ENST00000509258+ENST00000504782__exon_number_036__gene_id_ENSG00000063978+ENSG00000206113+ENSG00000125386+ENSG00000249428		ENSG00000063978.ENSG00000206113.ENSG00000125386.ENSG00000249428.35	0.606492841047688	22.1015757925413	9.36248506499899e-66	8.84571517256517e-63
ENSG00000156113.68	ENSG00000156113	ENSG00000156113_069	chr10	dexseq_prepare_annotation2.py	exon	79398128	79398353	.	-	.	ENST00000286627__exon_number_069__gene_id_ENSG00000156113	KCNMA1	ENSG00000156113.68	2.3505584833568	25.4267454767224	1.17714623338932e-65	1.1044492788509e-62
ENSG00000133958.47	ENSG00000133958	ENSG00000133958_048	chr14	dexseq_prepare_annotation2.py	exon	94148963	94149040	.	+	.	ENST00000256339+ENST00000553484+ENST00000393151+ENST00000555664__exon_number_048__gene_id_ENSG00000133958	UNC79	ENSG00000133958.47	-1.47156837557426	-34.7717898725519	1.33452311370103e-65	1.2434718229159e-62
ENSG00000148337.55	ENSG00000148337	ENSG00000148337_056	chr9	dexseq_prepare_annotation2.py	exon	130952724	130952746	.	-	.	ENST00000474442__exon_number_056__gene_id_ENSG00000148337	CIZ1	ENSG00000148337.55	-1.26471017255354	-22.9330319929804	1.84138966506251e-65	1.70400433888768e-62
ENSG00000114416.2	ENSG00000114416	ENSG00000114416_003	chr3	dexseq_prepare_annotation2.py	exon	180586539	180586624	.	+	.	ENST00000465551__exon_number_003__gene_id_ENSG00000114416	FXR1	ENSG00000114416.2	-2.15882440860173	-24.4081881293708	1.86892673872769e-65	1.71772166591349e-62
ENSG00000172890.36	ENSG00000172890	ENSG00000172890_037	chr11	dexseq_prepare_annotation2.py	exon	71190340	71191194	.	+	.	ENST00000530055__exon_number_037__gene_id_ENSG00000172890	NADSYN1	ENSG00000172890.36	-1.43745994165956	-24.9426038421912	1.92595164025941e-65	1.75817262338195e-62
ENSG00000175216.30	ENSG00000175216	ENSG00000175216_031	chr11	dexseq_prepare_annotation2.py	exon	46786681	46786806	.	-	.	ENST00000312055+ENST00000533413+ENST00000529230+ENST00000415402+ENST00000354558+ENST00000526943__exon_number_031__gene_id_ENSG00000175216	CKAP5	ENSG00000175216.30	-1.40360772165024	-32.9645995572332	2.16427012871695e-65	1.96247009584269e-62
ENSG00000188897.73	ENSG00000188897	ENSG00000188897_074	chr16	dexseq_prepare_annotation2.py	exon	11588431	11588616	.	-	.	ENST00000598234__exon_number_074__gene_id_ENSG00000188897	CTD-3088G3.8	ENSG00000188897.73	-2.2953974550996	-34.4727360590727	3.5100181725185e-65	3.16152016822971e-62
ENSG00000104490.16	ENSG00000104490	ENSG00000104490_017	chr8	dexseq_prepare_annotation2.py	exon	102731521	102731522	.	-	.	ENST00000311028+ENST00000522448+ENST00000220931+ENST00000518166+ENST00000522252+ENST00000520690+ENST00000520425+ENST00000521599+ENST00000518727+ENST00000395923+ENST00000522951+ENST00000519508__exon_number_017__gene_id_ENSG00000104490	NCALD	ENSG00000104490.16	1.17866926456446	24.6146588486173	4.81130645757166e-65	4.30490848717308e-62
ENSG00000148343.11	ENSG00000148343	ENSG00000148343_012	chr9	dexseq_prepare_annotation2.py	exon	131804786	131804793	.	+	.	ENST00000406926+ENST00000358369+ENST00000445183+ENST00000439290+ENST00000277475+ENST00000474534__exon_number_012__gene_id_ENSG00000148343	FAM73B	ENSG00000148343.11	0.929847164044247	27.992166758091	4.90985979201201e-65	4.36418701920636e-62
ENSG00000131018.135	ENSG00000131018	ENSG00000131018_136	chr6	dexseq_prepare_annotation2.py	exon	152688132	152688352	.	-	.	ENST00000454018+ENST00000469439__exon_number_136__gene_id_ENSG00000131018	SYNE1	ENSG00000131018.135	-5.87345922148894	-20.1576835532789	6.50736114801161e-65	5.74634014787192e-62
ENSG00000148337.70	ENSG00000148337	ENSG00000148337_071	chr9	dexseq_prepare_annotation2.py	exon	130953852	130953868	.	-	.	ENST00000357558+ENST00000372938+ENST00000325721__exon_number_071__gene_id_ENSG00000148337	CIZ1	ENSG00000148337.70	-3.36651507388223	-22.6887352517231	1.2482120371878e-64	1.09507911498917e-61
ENSG00000092148.73	ENSG00000092148	ENSG00000092148_074	chr14	dexseq_prepare_annotation2.py	exon	31672277	31672842	.	-	.	ENST00000556474__exon_number_074__gene_id_ENSG00000092148	HECTD1	ENSG00000092148.73	1.37576654701389	26.1651159957893	1.78537640722991e-64	1.55623774355879e-61
ENSG00000159216.14	ENSG00000159216	ENSG00000159216_015	chr21	dexseq_prepare_annotation2.py	exon	36259140	36259342	.	-	.	ENST00000437180+ENST00000399237+ENST00000399240+ENST00000300305+ENST00000358356+ENST00000486278+ENST00000455571+ENST00000325074+ENST00000344691__exon_number_015__gene_id_ENSG00000159216	RUNX1	ENSG00000159216.14	2.16058224602328	33.0337860930623	2.55491895800917e-64	2.21273997217785e-61
ENSG00000104365.45	ENSG00000104365	ENSG00000104365_046	chr8	dexseq_prepare_annotation2.py	exon	42177165	42177268	.	+	.	ENST00000517917+ENST00000520201__exon_number_046__gene_id_ENSG00000104365	IKBKB	ENSG00000104365.45	1.86993275542892	25.3282019748941	3.14277429512131e-64	2.70452743115258e-61
ENSG00000114416.3	ENSG00000114416	ENSG00000114416_004	chr3	dexseq_prepare_annotation2.py	exon	180630090	180630269	.	+	.	ENST00000357559__exon_number_004__gene_id_ENSG00000114416	FXR1	ENSG00000114416.3	-2.35090596430499	-23.8874287310723	6.40217801606302e-64	5.47455104567232e-61
ENSG00000091536.61	ENSG00000091536	ENSG00000091536_062	chr17	dexseq_prepare_annotation2.py	exon	18059509	18059583	.	+	.	ENST00000205890+ENST00000418233+ENST00000536811+ENST00000585180__exon_number_062__gene_id_ENSG00000091536	MYO15A	ENSG00000091536.61	1.03378991515534	22.345155357648	8.44706257992164e-64	7.13569235761272e-61
ENSG00000114735.15	ENSG00000114735	ENSG00000114735_016	chr3	dexseq_prepare_annotation2.py	exon	50614483	50614554	.	+	.	ENST00000424388+ENST00000434410+ENST00000448997+ENST00000232854+ENST00000482974+ENST00000455834__exon_number_016__gene_id_ENSG00000114735	HEMK1	ENSG00000114735.15	-3.69438190451397	-31.2693178304668	8.45041912867605e-64	7.13569235761272e-61
ENSG00000165795.153	ENSG00000165795	ENSG00000165795_154	chr14	dexseq_prepare_annotation2.py	exon	21493852	21493891	.	-	.	ENST00000360463+ENST00000554419+ENST00000557669+ENST00000556974+ENST00000397858+ENST00000350792+ENST00000397847+ENST00000298687__exon_number_154__gene_id_ENSG00000165795	NDRG2	ENSG00000165795.153	-1.49615856070044	-22.1295102614404	1.03783616531047e-63	8.70925035941626e-61
ENSG00000182774.ENSG00000214575.ENSG00000260836.28	ENSG00000182774+ENSG00000214575+ENSG00000260836	ENSG00000182774+ENSG00000214575+ENSG00000260836_029	chr15	dexseq_prepare_annotation2.py	exon	83209208	83209208	.	-	.	ENST00000560229+ENST00000330244+ENST00000561157__exon_number_029__gene_id_ENSG00000182774+ENSG00000214575+ENSG00000260836		ENSG00000182774.ENSG00000214575.ENSG00000260836.28	-1.31270498045783	-28.5520950805512	1.06962718730354e-63	8.92062471574192e-61
ENSG00000114423.34	ENSG00000114423	ENSG00000114423_035	chr3	dexseq_prepare_annotation2.py	exon	105588247	105588266	.	-	.	ENST00000438603+ENST00000447441__exon_number_035__gene_id_ENSG00000114423	CBLB	ENSG00000114423.34	1.48694474092011	28.9503117822186	1.35881076022449e-63	1.12628739497945e-60
ENSG00000114735.21	ENSG00000114735	ENSG00000114735_022	chr3	dexseq_prepare_annotation2.py	exon	50617275	50617370	.	+	.	ENST00000434410+ENST00000443894+ENST00000448997+ENST00000232854+ENST00000482974+ENST00000455834__exon_number_022__gene_id_ENSG00000114735	HEMK1	ENSG00000114735.21	-3.74283494394213	-31.1357283466534	1.40635159904764e-63	1.15858503349103e-60
ENSG00000163625.79	ENSG00000163625	ENSG00000163625_080	chr4	dexseq_prepare_annotation2.py	exon	85770826	85771054	.	-	.	ENST00000504990__exon_number_080__gene_id_ENSG00000163625	WDFY3	ENSG00000163625.79	1.62304734610834	22.8672240740648	2.38270013022894e-63	1.9510270696657e-60
ENSG00000119912.28	ENSG00000119912	ENSG00000119912_029	chr10	dexseq_prepare_annotation2.py	exon	94267332	94267423	.	-	.	ENST00000478361+ENST00000265986__exon_number_029__gene_id_ENSG00000119912	IDE	ENSG00000119912.28	1.47048369361305	36.0056201468513	3.46711744418434e-63	2.82187853332177e-60
ENSG00000153048.30	ENSG00000153048	ENSG00000153048_031	chr16	dexseq_prepare_annotation2.py	exon	8962201	8962211	.	-	.	ENST00000562586+ENST00000396593+ENST00000561530__exon_number_031__gene_id_ENSG00000153048	CARHSP1	ENSG00000153048.30	-2.23368863861086	-33.8593540696772	4.73103625787803e-63	3.82752165085705e-60
ENSG00000159216.45	ENSG00000159216	ENSG00000159216_046	chr21	dexseq_prepare_annotation2.py	exon	37376862	37376965	.	-	.	ENST00000475045__exon_number_046__gene_id_ENSG00000159216	RUNX1	ENSG00000159216.45	-1.33379835992797	-32.0376147254734	8.33108588370326e-63	6.69992869338986e-60
ENSG00000022840.71	ENSG00000022840	ENSG00000022840_072	chr12	dexseq_prepare_annotation2.py	exon	121014686	121014689	.	+	.	ENST00000325954+ENST00000538254+ENST00000542701+ENST00000413266+ENST00000545419__exon_number_072__gene_id_ENSG00000022840	RNF10	ENSG00000022840.71	2.45496912170304	23.7401050665908	1.55726616511741e-62	1.24495597497348e-59
ENSG00000188897.65	ENSG00000188897	ENSG00000188897_066	chr16	dexseq_prepare_annotation2.py	exon	11571677	11571861	.	-	.	ENST00000344649+ENST00000598234+ENST00000595170__exon_number_066__gene_id_ENSG00000188897	CTD-3088G3.8	ENSG00000188897.65	-2.30593081801761	-32.6051595250511	1.7251703293326e-62	1.37107404520671e-59
ENSG00000074181.5	ENSG00000074181	ENSG00000074181_006	chr19	dexseq_prepare_annotation2.py	exon	15276598	15276778	.	-	.	ENST00000263388+ENST00000597756__exon_number_006__gene_id_ENSG00000074181	NOTCH3	ENSG00000074181.5	2.35285262647357	24.86595031717	1.94081376350631e-62	1.53343581956752e-59
ENSG00000085872.ENSG00000105085.ENSG00000269578.ENSG00000214046.ENSG00000127526.ENSG00000269058.ENSG00000141979.ENSG00000268790.93	ENSG00000085872+ENSG00000105085+ENSG00000269578+ENSG00000214046+ENSG00000127526+ENSG00000269058+ENSG00000141979+ENSG00000268790	ENSG00000085872+ENSG00000105085+ENSG00000269578+ENSG00000214046+ENSG00000127526+ENSG00000269058+ENSG00000141979+ENSG00000268790_094	chr19	dexseq_prepare_annotation2.py	exon	16697716	16698214	.	-	.	ENST00000593779__exon_number_094__gene_id_ENSG00000085872+ENSG00000105085+ENSG00000269578+ENSG00000214046+ENSG00000127526+ENSG00000269058+ENSG00000141979+ENSG00000268790		ENSG00000085872.ENSG00000105085.ENSG00000269578.ENSG00000214046.ENSG00000127526.ENSG00000269058.ENSG00000141979.ENSG00000268790.93	2.32129419725291	21.8386453596091	2.29844793393085e-62	1.80544421517207e-59
ENSG00000257062.ENSG00000111700.ENSG00000134538.ENSG00000205754.ENSG00000257046.33	ENSG00000257062+ENSG00000111700+ENSG00000134538+ENSG00000205754+ENSG00000257046	ENSG00000257062+ENSG00000111700+ENSG00000134538+ENSG00000205754+ENSG00000257046_034	chr12	dexseq_prepare_annotation2.py	exon	21201646	21201841	.	+	.	ENST00000554957+ENST00000381541+ENST00000421593__exon_number_034__gene_id_ENSG00000257062+ENSG00000111700+ENSG00000134538+ENSG00000205754+ENSG00000257046		ENSG00000257062.ENSG00000111700.ENSG00000134538.ENSG00000205754.ENSG00000257046.33	2.43792319971756	26.4339300213739	2.32474456879529e-62	1.81554488124985e-59
ENSG00000172890.34	ENSG00000172890	ENSG00000172890_035	chr11	dexseq_prepare_annotation2.py	exon	71189441	71189515	.	+	.	ENST00000319023+ENST00000527852+ENST00000539574+ENST00000529840+ENST00000525200+ENST00000530534__exon_number_035__gene_id_ENSG00000172890	NADSYN1	ENSG00000172890.34	-1.47434380930646	-23.8278130036713	2.68535501250517e-62	2.08511643491112e-59
ENSG00000221968.1	ENSG00000221968	ENSG00000221968_002	chr11	dexseq_prepare_annotation2.py	exon	61640996	61640997	.	-	.	ENST00000527697+ENST00000533676__exon_number_002__gene_id_ENSG00000221968	FADS3	ENSG00000221968.1	-2.38442026232005	-34.2309247229587	2.88505689896507e-62	2.22737932827699e-59
ENSG00000177239.29	ENSG00000177239	ENSG00000177239_030	chr9	dexseq_prepare_annotation2.py	exon	139998878	139999054	.	+	.	ENST00000535028+ENST00000536349+ENST00000480100__exon_number_030__gene_id_ENSG00000177239	MAN1B1	ENSG00000177239.29	3.01362415361119	32.4336129884858	3.09169628263745e-62	2.37335119124033e-59
ENSG00000114735.23	ENSG00000114735	ENSG00000114735_024	chr3	dexseq_prepare_annotation2.py	exon	50617547	50617660	.	+	.	ENST00000434410+ENST00000443894+ENST00000448997+ENST00000232854+ENST00000482974+ENST00000455834__exon_number_024__gene_id_ENSG00000114735	HEMK1	ENSG00000114735.23	-3.73588888038531	-30.3259609661424	3.19559993546186e-62	2.43925378802511e-59
ENSG00000167543.10	ENSG00000167543	ENSG00000167543_011	chr17	dexseq_prepare_annotation2.py	exon	27895360	27895526	.	+	.	ENST00000578749+ENST00000583940+ENST00000582829+ENST00000580183__exon_number_011__gene_id_ENSG00000167543	TP53I13	ENSG00000167543.10	-6.33897070793962	-35.2276773406024	3.25089714085168e-62	2.46752224724184e-59
ENSG00000141140.65	ENSG00000141140	ENSG00000141140_066	chr17	dexseq_prepare_annotation2.py	exon	34883382	34883484	.	-	.	ENST00000268852+ENST00000431794+ENST00000589404+ENST00000586908+ENST00000591794+ENST00000585719+ENST00000586007__exon_number_066__gene_id_ENSG00000141140	MYO19	ENSG00000141140.65	2.2291094315067	24.1214555495672	4.2011177401155e-62	3.17095203638986e-59
ENSG00000166689.25	ENSG00000166689	ENSG00000166689_026	chr11	dexseq_prepare_annotation2.py	exon	16812750	16812892	.	-	.	ENST00000531776__exon_number_026__gene_id_ENSG00000166689	PLEKHA7	ENSG00000166689.25	1.56548898516919	24.30444463884	4.52019513550304e-62	3.39283335651338e-59
ENSG00000114735	ENSG00000114735	ENSG00000114735_001	chr3	dexseq_prepare_annotation2.py	exon	50606583	50606627	.	+	.	ENST00000434410__exon_number_001__gene_id_ENSG00000114735	HEMK1	ENSG00000114735	2.97720580297204	30.1909384534678	5.41204814402094e-62	4.03980988173612e-59
ENSG00000159216.22	ENSG00000159216	ENSG00000159216_023	chr21	dexseq_prepare_annotation2.py	exon	36421256	36421377	.	-	.	ENST00000300305__exon_number_023__gene_id_ENSG00000159216	RUNX1	ENSG00000159216.22	2.26368110775755	31.4959479290678	5.74235186444687e-62	4.26281282060343e-59
ENSG00000196549.22	ENSG00000196549	ENSG00000196549_023	chr3	dexseq_prepare_annotation2.py	exon	154834268	154834348	.	+	.	ENST00000493237+ENST00000360490+ENST00000481828+ENST00000462745+ENST00000462837+ENST00000492661+ENST00000460393__exon_number_023__gene_id_ENSG00000196549	MME	ENSG00000196549.22	1.78288367287242	26.8837416251573	7.14723681858563e-62	5.27673073687786e-59
ENSG00000214198.1	ENSG00000214198	ENSG00000214198_002	chr12	dexseq_prepare_annotation2.py	exon	104237534	104238197	.	-	.	ENST00000548527+ENST00000551270__exon_number_002__gene_id_ENSG00000214198	RP11-642P15.1	ENSG00000214198.1	1.20144381046859	28.4727192573929	8.82451858946643e-62	6.47964257101653e-59
ENSG00000156873.ENSG00000260899.ENSG00000080603.62	ENSG00000156873+ENSG00000260899+ENSG00000080603	ENSG00000156873+ENSG00000260899+ENSG00000080603_063	chr16	dexseq_prepare_annotation2.py	exon	30762703	30762869	.	+	.	ENST00000569762+ENST00000563913+ENST00000564838__exon_number_063__gene_id_ENSG00000156873+ENSG00000260899+ENSG00000080603		ENSG00000156873.ENSG00000260899.ENSG00000080603.62	3.32526351796351	33.8506311333224	9.32602773474025e-62	6.8108736711219e-59
ENSG00000180448.5	ENSG00000180448	ENSG00000180448_006	chr19	dexseq_prepare_annotation2.py	exon	1067326	1067494	.	+	.	ENST00000590214+ENST00000587602+ENST00000536472+ENST00000591293+ENST00000313093__exon_number_006__gene_id_ENSG00000180448	HMHA1	ENSG00000180448.5	-4.67198385802103	-26.8020085697439	1.07273878841031e-61	7.79217846697592e-59
ENSG00000148343.29	ENSG00000148343	ENSG00000148343_030	chr9	dexseq_prepare_annotation2.py	exon	131830052	131830150	.	+	.	ENST00000495975+ENST00000406926+ENST00000474639+ENST00000358369+ENST00000471943+ENST00000445183+ENST00000414342+ENST00000439290+ENST00000277475__exon_number_030__gene_id_ENSG00000148343	FAM73B	ENSG00000148343.29	-2.38350867845938	-26.436189899101	1.21847009229509e-61	8.80341383741777e-59
ENSG00000091536.67	ENSG00000091536	ENSG00000091536_068	chr17	dexseq_prepare_annotation2.py	exon	18061622	18061625	.	+	.	ENST00000556535+ENST00000557190__exon_number_068__gene_id_ENSG00000091536	MYO15A	ENSG00000091536.67	-1.91265287554495	-21.6743851266006	1.79973565444068e-61	1.29338768651339e-58
ENSG00000114423.32	ENSG00000114423	ENSG00000114423_033	chr3	dexseq_prepare_annotation2.py	exon	105588181	105588243	.	-	.	ENST00000438603+ENST00000545639+ENST00000394027+ENST00000447441__exon_number_033__gene_id_ENSG00000114423	CBLB	ENSG00000114423.32	1.53455194292412	27.6923057351724	3.91670455942994e-61	2.79986350746508e-58
ENSG00000159216.33	ENSG00000159216	ENSG00000159216_034	chr21	dexseq_prepare_annotation2.py	exon	36834259	36834323	.	-	.	ENST00000494829+ENST00000467692+ENST00000475045__exon_number_034__gene_id_ENSG00000159216	RUNX1	ENSG00000159216.33	2.24004807134004	30.8020248412606	7.07287956104468e-61	5.02945020449507e-58
ENSG00000126883.11	ENSG00000126883	ENSG00000126883_012	chr9	dexseq_prepare_annotation2.py	exon	134007983	134008032	.	+	.	ENST00000451030+ENST00000411637+ENST00000359428__exon_number_012__gene_id_ENSG00000126883	NUP214	ENSG00000126883.11	2.24873423324478	28.4431886373862	8.03879945237533e-61	5.68637736969672e-58
ENSG00000114735.9	ENSG00000114735	ENSG00000114735_010	chr3	dexseq_prepare_annotation2.py	exon	50607243	50608361	.	+	.	ENST00000482974__exon_number_010__gene_id_ENSG00000114735	HEMK1	ENSG00000114735.9	3.09748642432844	29.4816601316977	8.86978078071765e-61	6.24150766635635e-58
ENSG00000181090.24	ENSG00000181090	ENSG00000181090_025	chr9	dexseq_prepare_annotation2.py	exon	140671070	140671233	.	+	.	ENST00000460843+ENST00000462484+ENST00000371394+ENST00000465566+ENST00000462942+ENST00000334856__exon_number_025__gene_id_ENSG00000181090	EHMT1	ENSG00000181090.24	-6.21229209365298	-37.6714135312218	1.19619990669759e-60	8.3738332017716e-58
ENSG00000085872.ENSG00000105085.ENSG00000269578.ENSG00000214046.ENSG00000127526.ENSG00000269058.ENSG00000141979.ENSG00000268790.30	ENSG00000085872+ENSG00000105085+ENSG00000269578+ENSG00000214046+ENSG00000127526+ENSG00000269058+ENSG00000141979+ENSG00000268790	ENSG00000085872+ENSG00000105085+ENSG00000269578+ENSG00000214046+ENSG00000127526+ENSG00000269058+ENSG00000141979+ENSG00000268790_031	chr19	dexseq_prepare_annotation2.py	exon	16636979	16637085	.	-	.	ENST00000544299__exon_number_031__gene_id_ENSG00000085872+ENSG00000105085+ENSG00000269578+ENSG00000214046+ENSG00000127526+ENSG00000269058+ENSG00000141979+ENSG00000268790		ENSG00000085872.ENSG00000105085.ENSG00000269578.ENSG00000214046.ENSG00000127526.ENSG00000269058.ENSG00000141979.ENSG00000268790.30	-2.28349005174863	-21.347312052414	1.23444073780173e-60	8.5969889052669e-58
ENSG00000145362.94	ENSG00000145362	ENSG00000145362_095	chr4	dexseq_prepare_annotation2.py	exon	114304889	114304891	.	+	.	ENST00000357077+ENST00000506722+ENST00000505342__exon_number_095__gene_id_ENSG00000145362	ANK2	ENSG00000145362.94	1.95468536272946	22.5944658905523	1.81533230890752e-60	1.25776462697214e-57
ENSG00000090686.22	ENSG00000090686	ENSG00000090686_023	chr1	dexseq_prepare_annotation2.py	exon	22047529	22047639	.	-	.	ENST00000471752+ENST00000400301+ENST00000308271+ENST00000374732+ENST00000529637+ENST00000487880__exon_number_023__gene_id_ENSG00000090686	USP48	ENSG00000090686.22	1.6567966084777	25.8293372396924	2.77678379559011e-60	1.91409657281017e-57
ENSG00000091536.76	ENSG00000091536	ENSG00000091536_077	chr17	dexseq_prepare_annotation2.py	exon	18062976	18062993	.	+	.	ENST00000578472+ENST00000556535+ENST00000579848+ENST00000418233+ENST00000205890+ENST00000433411+ENST00000451725__exon_number_077__gene_id_ENSG00000091536	MYO15A	ENSG00000091536.76	1.67581093922379	21.3155780663837	3.22641045709523e-60	2.21274435343536e-57
ENSG00000064652.6	ENSG00000064652	ENSG00000064652_007	chr5	dexseq_prepare_annotation2.py	exon	122181358	122181388	.	+	.	ENST00000261369+ENST00000506996+ENST00000395451+ENST00000511545+ENST00000513881__exon_number_007__gene_id_ENSG00000064652	SNX24	ENSG00000064652.6	-3.44784137579039	-40.4493251556054	4.03053083885274e-60	2.75026732345897e-57
ENSG00000131018.136	ENSG00000131018	ENSG00000131018_137	chr6	dexseq_prepare_annotation2.py	exon	152688353	152688517	.	-	.	ENST00000469439+ENST00000471834+ENST00000341594+ENST00000448038+ENST00000265368+ENST00000454018+ENST00000367255+ENST00000423061__exon_number_137__gene_id_ENSG00000131018	SYNE1	ENSG00000131018.136	-6.00749438834989	-19.1021953048645	4.78089751667727e-60	3.24589306927495e-57
ENSG00000175216.6	ENSG00000175216	ENSG00000175216_007	chr11	dexseq_prepare_annotation2.py	exon	46765976	46766127	.	-	.	ENST00000312055+ENST00000525896+ENST00000533413+ENST00000529230+ENST00000415402+ENST00000354558__exon_number_007__gene_id_ENSG00000175216	CKAP5	ENSG00000175216.6	1.45357886584726	29.6134697796529	5.38368271019078e-60	3.63686609962873e-57
ENSG00000134109.13	ENSG00000134109	ENSG00000134109_014	chr3	dexseq_prepare_annotation2.py	exon	5243438	5243464	.	+	.	ENST00000256497+ENST00000465369+ENST00000445686+ENST00000434243+ENST00000492751__exon_number_014__gene_id_ENSG00000134109	EDEM1	ENSG00000134109.13	-4.15478084557633	-47.3974119386538	5.46805154598263e-60	3.67548278717948e-57
ENSG00000177483.ENSG00000124831	ENSG00000177483+ENSG00000124831	ENSG00000177483+ENSG00000124831_001	chr2	dexseq_prepare_annotation2.py	exon	238536219	238536249	.	+	.	ENST00000308482__exon_number_001__gene_id_ENSG00000177483+ENSG00000124831		ENSG00000177483.ENSG00000124831	1.68730120584057	34.4346855070853	7.59116608207787e-60	5.07732512797671e-57
ENSG00000167543.9	ENSG00000167543	ENSG00000167543_010	chr17	dexseq_prepare_annotation2.py	exon	27895296	27895359	.	+	.	ENST00000578749+ENST00000583940+ENST00000578073+ENST00000580183+ENST00000582829__exon_number_010__gene_id_ENSG00000167543	TP53I13	ENSG00000167543.9	-6.54179297330382	-33.3534056598514	8.50214553455923e-60	5.6586176193975e-57
ENSG00000187122.ENSG00000213390.ENSG00000269891.69	ENSG00000187122+ENSG00000213390+ENSG00000269891	ENSG00000187122+ENSG00000213390+ENSG00000269891_070	chr10	dexseq_prepare_annotation2.py	exon	99003725	99003916	.	-	.	ENST00000479633+ENST00000316676+ENST00000487035+ENST00000453547+ENST00000355366+ENST00000492211+ENST00000358531+ENST00000358308+ENST00000371027__exon_number_070__gene_id_ENSG00000187122+ENSG00000213390+ENSG00000269891		ENSG00000187122.ENSG00000213390.ENSG00000269891.69	1.50650714034312	36.7643085144931	1.14827045577555e-59	7.60487139551313e-57
ENSG00000114416.8	ENSG00000114416	ENSG00000114416_009	chr3	dexseq_prepare_annotation2.py	exon	180630460	180630465	.	+	.	ENST00000445140+ENST00000305586+ENST00000491674+ENST00000468861+ENST00000479176+ENST00000475315+ENST00000357559+ENST00000491062__exon_number_009__gene_id_ENSG00000114416	FXR1	ENSG00000114416.8	-2.25316211006722	-22.4385645374627	1.42047309132556e-59	9.36174916827917e-57
ENSG00000163491.29	ENSG00000163491	ENSG00000163491_030	chr3	dexseq_prepare_annotation2.py	exon	27326093	27326195	.	-	.	ENST00000424275+ENST00000341435+ENST00000357467+ENST00000474938+ENST00000574215+ENST00000435584+ENST00000429845__exon_number_030__gene_id_ENSG00000163491	NEK10	ENSG00000163491.29	-2.52548712441581	-23.0644980443425	3.69981443966563e-59	2.42655742475682e-56
ENSG00000114735.7	ENSG00000114735	ENSG00000114735_008	chr3	dexseq_prepare_annotation2.py	exon	50607001	50607005	.	+	.	ENST00000482974+ENST00000448997+ENST00000424388+ENST00000232854__exon_number_008__gene_id_ENSG00000114735	HEMK1	ENSG00000114735.7	3.07835104163513	28.5498432625321	3.77096947691755e-59	2.46127716482077e-56
ENSG00000127419.38	ENSG00000127419	ENSG00000127419_039	chr4	dexseq_prepare_annotation2.py	exon	946978	947091	.	+	.	ENST00000264771+ENST00000452360+ENST00000506669+ENST00000514453+ENST00000504180+ENST00000508204+ENST00000515740+ENST00000515492+ENST00000513952+ENST00000509508+ENST00000438836+ENST00000510493+ENST00000515876__exon_number_039__gene_id_ENSG00000127419	TMEM175	ENSG00000127419.38	-2.90705167943387	-34.8631272329741	5.68918130300606e-59	3.6954241264675e-56
ENSG00000140853.105	ENSG00000140853	ENSG00000140853_106	chr16	dexseq_prepare_annotation2.py	exon	57117432	57117432	.	+	.	ENST00000262510+ENST00000543103+ENST00000540182+ENST00000308149+ENST00000538453+ENST00000436936+ENST00000537056__exon_number_106__gene_id_ENSG00000140853	NLRC5	ENSG00000140853.105	-1.30397415274506	-33.6576177890366	7.16633745807708e-59	4.63264284664316e-56
ENSG00000212091.ENSG00000144061.29	ENSG00000212091+ENSG00000144061	ENSG00000212091+ENSG00000144061_030	chr2	dexseq_prepare_annotation2.py	exon	110922265	110922307	.	-	.	ENST00000355301+ENST00000496524+ENST00000393272+ENST00000417665+ENST00000445609+ENST00000461707+ENST00000316534__exon_number_030__gene_id_ENSG00000212091+ENSG00000144061		ENSG00000212091.ENSG00000144061.29	-1.78615775271394	-31.7539584772548	7.33790931491325e-59	4.72096625623802e-56
ENSG00000215440.ENSG00000124222.ENSG00000254995.36	ENSG00000215440+ENSG00000124222+ENSG00000254995	ENSG00000215440+ENSG00000124222+ENSG00000254995_037	chr20	dexseq_prepare_annotation2.py	exon	57245604	57245659	.	+	.	ENST00000361770+ENST00000467096+ENST00000371141+ENST00000464640+ENST00000476384+ENST00000359617+ENST00000468590+ENST00000355957+ENST00000438253+ENST00000483434+ENST00000371132+ENST00000496117+ENST00000496003+ENST00000361830+ENST00000358029+ENST00000490700+ENST00000312283+ENST00000493301+ENST00000530122__exon_number_037__gene_id_ENSG00000215440+ENSG00000124222+ENSG00000254995		ENSG00000215440.ENSG00000124222.ENSG00000254995.36	1.90054916752352	27.3806138314828	8.12556114988602e-59	5.20293929041541e-56
ENSG00000213398.ENSG00000124067.ENSG00000267660.56	ENSG00000213398+ENSG00000124067+ENSG00000267660	ENSG00000213398+ENSG00000124067+ENSG00000267660_057	chr16	dexseq_prepare_annotation2.py	exon	67983703	67983809	.	-	.	ENST00000576616+ENST00000537830+ENST00000338335+ENST00000422611+ENST00000576513+ENST00000574665+ENST00000572037+ENST00000570802+ENST00000573023+ENST00000541864+ENST00000316341__exon_number_057__gene_id_ENSG00000213398+ENSG00000124067+ENSG00000267660		ENSG00000213398.ENSG00000124067.ENSG00000267660.56	-3.27829615425961	-28.3497168363972	8.53499875986456e-59	5.43933055400482e-56
ENSG00000257062.ENSG00000111700.ENSG00000134538.ENSG00000205754.ENSG00000257046.32	ENSG00000257062+ENSG00000111700+ENSG00000134538+ENSG00000205754+ENSG00000257046	ENSG00000257062+ENSG00000111700+ENSG00000134538+ENSG00000205754+ENSG00000257046_033	chr12	dexseq_prepare_annotation2.py	exon	21200113	21200151	.	+	.	ENST00000554957+ENST00000381541+ENST00000543498+ENST00000421593__exon_number_033__gene_id_ENSG00000257062+ENSG00000111700+ENSG00000134538+ENSG00000205754+ENSG00000257046		ENSG00000257062.ENSG00000111700.ENSG00000134538.ENSG00000205754.ENSG00000257046.32	2.36010074612152	24.8671601717219	9.52148424219381e-59	6.03952662680788e-56
ENSG00000147642.56	ENSG00000147642	ENSG00000147642_057	chr8	dexseq_prepare_annotation2.py	exon	110661133	110661195	.	-	.	ENST00000524720__exon_number_057__gene_id_ENSG00000147642	SYBU	ENSG00000147642.56	1.01949611650363	23.2631409389617	1.01878511420721e-58	6.43200936566326e-56
ENSG00000159216.12	ENSG00000159216	ENSG00000159216_013	chr21	dexseq_prepare_annotation2.py	exon	36252854	36252902	.	-	.	ENST00000437180+ENST00000482318+ENST00000399237+ENST00000399240+ENST00000300305+ENST00000358356+ENST00000486278+ENST00000325074+ENST00000344691__exon_number_013__gene_id_ENSG00000159216	RUNX1	ENSG00000159216.12	2.23814776548593	29.3608986672648	1.49809025239908e-58	9.41406882469224e-56
ENSG00000115423.53	ENSG00000115423	ENSG00000115423_054	chr2	dexseq_prepare_annotation2.py	exon	84924852	84924914	.	+	.	ENST00000398278+ENST00000602588__exon_number_054__gene_id_ENSG00000115423	DNAH6	ENSG00000115423.53	1.84790494196128	22.1942665605153	2.03781803864871e-58	1.274645748832e-55
ENSG00000074181.2	ENSG00000074181	ENSG00000074181_003	chr19	dexseq_prepare_annotation2.py	exon	15273144	15273275	.	-	.	ENST00000597756__exon_number_003__gene_id_ENSG00000074181	NOTCH3	ENSG00000074181.2	1.82526792922386	23.2811907868734	2.96864604918351e-58	1.84831733533197e-55
ENSG00000059573.23	ENSG00000059573	ENSG00000059573_024	chr10	dexseq_prepare_annotation2.py	exon	97416354	97416366	.	-	.	ENST00000483788+ENST00000371221+ENST00000371224__exon_number_024__gene_id_ENSG00000059573	ALDH18A1	ENSG00000059573.23	-1.99143342698914	-31.2734621681275	3.55426615948714e-58	2.20278090830197e-55
ENSG00000074181.12	ENSG00000074181	ENSG00000074181_013	chr19	dexseq_prepare_annotation2.py	exon	15284879	15285211	.	-	.	ENST00000263388__exon_number_013__gene_id_ENSG00000074181	NOTCH3	ENSG00000074181.12	3.03013115249405	23.2098807527594	4.61405810159472e-58	2.84653674854866e-55
ENSG00000095564.35	ENSG00000095564	ENSG00000095564_036	chr10	dexseq_prepare_annotation2.py	exon	93768798	93768965	.	+	.	ENST00000265990+ENST00000544642__exon_number_036__gene_id_ENSG00000095564	BTAF1	ENSG00000095564.35	-2.7057248541149	-24.2816761018611	5.52781801394644e-58	3.3947586745921e-55
ENSG00000023839.27	ENSG00000023839	ENSG00000023839_028	chr10	dexseq_prepare_annotation2.py	exon	101594137	101594292	.	+	.	ENST00000370449__exon_number_028__gene_id_ENSG00000023839	ABCC2	ENSG00000023839.27	-1.28644951784245	-27.3712331947913	6.32150228718498e-58	3.86461180775883e-55
ENSG00000077782.34	ENSG00000077782	ENSG00000077782_035	chr8	dexseq_prepare_annotation2.py	exon	38277254	38277562	.	-	.	ENST00000527114+ENST00000527745__exon_number_035__gene_id_ENSG00000077782	FGFR1	ENSG00000077782.34	-1.59281074037389	-22.306018388239	6.75815392894287e-58	4.11294550845804e-55
ENSG00000139908.1	ENSG00000139908	ENSG00000139908_002	chr14	dexseq_prepare_annotation2.py	exon	24674926	24674933	.	+	.	ENST00000339917+ENST00000554420__exon_number_002__gene_id_ENSG00000139908	TSSK4	ENSG00000139908.1	-2.17550807687779	-44.031198127336	1.53293400093057e-57	9.28744906115365e-55
ENSG00000013441.12	ENSG00000013441	ENSG00000013441_013	chr2	dexseq_prepare_annotation2.py	exon	201718719	201718736	.	-	.	ENST00000461326+ENST00000464454__exon_number_013__gene_id_ENSG00000013441	CLK1	ENSG00000013441.12	1.81426067386025	29.9311504702972	2.50587369007683e-57	1.5114333778804e-54
ENSG00000272084.ENSG00000127481.8	ENSG00000272084+ENSG00000127481	ENSG00000272084+ENSG00000127481_009	chr1	dexseq_prepare_annotation2.py	exon	19403234	19403396	.	-	.	ENST00000375226+ENST00000375224+ENST00000375225+ENST00000543981+ENST00000459947+ENST00000375217+ENST00000375254+ENST00000486515+ENST00000429347+ENST00000375267__exon_number_009__gene_id_ENSG00000272084+ENSG00000127481		ENSG00000272084.ENSG00000127481.8	-1.18832171654584	-18.1500030512907	3.41346580017979e-57	2.04970277273285e-54
ENSG00000104490.17	ENSG00000104490	ENSG00000104490_018	chr8	dexseq_prepare_annotation2.py	exon	102731523	102731541	.	-	.	ENST00000311028+ENST00000522448+ENST00000220931+ENST00000518166+ENST00000522951+ENST00000520690+ENST00000517822+ENST00000520425+ENST00000521599+ENST00000518727+ENST00000395923+ENST00000522252+ENST00000519508__exon_number_018__gene_id_ENSG00000104490	NCALD	ENSG00000104490.17	1.14609649071978	21.9207334003775	3.51283721909535e-57	2.09881929750717e-54
ENSG00000127419.37	ENSG00000127419	ENSG00000127419_038	chr4	dexseq_prepare_annotation2.py	exon	946225	946238	.	+	.	ENST00000264771+ENST00000452360+ENST00000506669+ENST00000514453+ENST00000504180+ENST00000508204+ENST00000515740+ENST00000515492+ENST00000513952+ENST00000509508+ENST00000438836+ENST00000510493+ENST00000515876__exon_number_038__gene_id_ENSG00000127419	TMEM175	ENSG00000127419.37	-2.78144456793769	-33.381431688448	3.52633083803303e-57	2.09881929750717e-54
ENSG00000257062.ENSG00000111700.ENSG00000134538.ENSG00000205754.ENSG00000257046.35	ENSG00000257062+ENSG00000111700+ENSG00000134538+ENSG00000205754+ENSG00000257046	ENSG00000257062+ENSG00000111700+ENSG00000134538+ENSG00000205754+ENSG00000257046_036	chr12	dexseq_prepare_annotation2.py	exon	21207386	21207502	.	+	.	ENST00000554957+ENST00000381541+ENST00000421593__exon_number_036__gene_id_ENSG00000257062+ENSG00000111700+ENSG00000134538+ENSG00000205754+ENSG00000257046		ENSG00000257062.ENSG00000111700.ENSG00000134538.ENSG00000205754.ENSG00000257046.35	2.38859721944024	24.1893879393516	3.81962575284871e-57	2.26341305521987e-54
ENSG00000131018.130	ENSG00000131018	ENSG00000131018_131	chr6	dexseq_prepare_annotation2.py	exon	152683305	152683349	.	-	.	ENST00000448038+ENST00000471834+ENST00000341594+ENST00000265368+ENST00000367255+ENST00000423061__exon_number_131__gene_id_ENSG00000131018	SYNE1	ENSG00000131018.130	-5.77692404901517	-18.4612676915295	4.18940047465167e-57	2.47169139706884e-54
ENSG00000257062.ENSG00000111700.ENSG00000134538.ENSG00000205754.ENSG00000257046.41	ENSG00000257062+ENSG00000111700+ENSG00000134538+ENSG00000205754+ENSG00000257046	ENSG00000257062+ENSG00000111700+ENSG00000134538+ENSG00000205754+ENSG00000257046_042	chr12	dexseq_prepare_annotation2.py	exon	21220253	21220284	.	+	.	ENST00000585342+ENST00000543498+ENST00000545916+ENST00000540229+ENST00000592513+ENST00000381541+ENST00000554957+ENST00000590779+ENST00000421593+ENST00000553473+ENST00000593147__exon_number_042__gene_id_ENSG00000257062+ENSG00000111700+ENSG00000134538+ENSG00000205754+ENSG00000257046		ENSG00000257062.ENSG00000111700.ENSG00000134538.ENSG00000205754.ENSG00000257046.41	2.36696388978589	24.167370051065	4.31044620251843e-57	2.53204980471156e-54
ENSG00000068878.14	ENSG00000068878	ENSG00000068878_015	chr2	dexseq_prepare_annotation2.py	exon	54114396	54114453	.	-	.	ENST00000421748+ENST00000389993+ENST00000404125+ENST00000476586__exon_number_015__gene_id_ENSG00000068878	PSME4	ENSG00000068878.14	-4.14547544079655	-33.2430232109376	5.22539680479837e-57	3.05622374937616e-54
ENSG00000164975.16	ENSG00000164975	ENSG00000164975_017	chr9	dexseq_prepare_annotation2.py	exon	15459717	15460311	.	+	.	ENST00000380821+ENST00000467062+ENST00000490969__exon_number_017__gene_id_ENSG00000164975	SNAPC3	ENSG00000164975.16	-2.05525324708629	-30.2422385417119	1.12139190744446e-56	6.53051277754735e-54
ENSG00000196337.ENSG00000225950.4	ENSG00000196337+ENSG00000225950	ENSG00000196337+ENSG00000225950_005	chr19	dexseq_prepare_annotation2.py	exon	49558998	49559049	.	-	.	ENST00000597853+ENST00000596965+ENST00000356213__exon_number_005__gene_id_ENSG00000196337+ENSG00000225950		ENSG00000196337.ENSG00000225950.4	-3.11697190345863	-34.1137983574263	1.13387867184469e-56	6.57489037411677e-54
ENSG00000118515.35	ENSG00000118515	ENSG00000118515_036	chr6	dexseq_prepare_annotation2.py	exon	134494293	134494309	.	-	.	ENST00000490149+ENST00000524764+ENST00000474427+ENST00000532021__exon_number_036__gene_id_ENSG00000118515	SGK1	ENSG00000118515.35	-1.31187024316223	-21.4885722615817	1.15138193458621e-56	6.64785295026233e-54
ENSG00000214753.ENSG00000168000.ENSG00000234857.80	ENSG00000214753+ENSG00000168000+ENSG00000234857	ENSG00000214753+ENSG00000168000+ENSG00000234857_081	chr11	dexseq_prepare_annotation2.py	exon	62487495	62487663	.	-	.	ENST00000403734+ENST00000301785__exon_number_081__gene_id_ENSG00000214753+ENSG00000168000+ENSG00000234857		ENSG00000214753.ENSG00000168000.ENSG00000234857.80	-1.20850274113119	-20.0400330275196	1.66702539411789e-56	9.58411914566325e-54
ENSG00000005801.ENSG00000263365.66	ENSG00000005801+ENSG00000263365	ENSG00000005801+ENSG00000263365_067	chr11	dexseq_prepare_annotation2.py	exon	3400376	3400376	.	-	.	ENST00000399602+ENST00000330692+ENST00000532539+ENST00000429541+ENST00000526601+ENST00000533036+ENST00000525502+ENST00000527386__exon_number_067__gene_id_ENSG00000005801+ENSG00000263365		ENSG00000005801.ENSG00000263365.66	-1.89092254367082	-32.734593895442	2.24196327405281e-56	1.28349547486209e-53
ENSG00000088247.ENSG00000266722.44	ENSG00000088247+ENSG00000266722	ENSG00000088247+ENSG00000266722_045	chr19	dexseq_prepare_annotation2.py	exon	6424228	6424288	.	-	.	ENST00000595258+ENST00000595548__exon_number_045__gene_id_ENSG00000088247+ENSG00000266722		ENSG00000088247.ENSG00000266722.44	1.50775167388532	25.0053275777771	2.4424527302297e-56	1.39237325326221e-53
ENSG00000105135.15	ENSG00000105135	ENSG00000105135_016	chr19	dexseq_prepare_annotation2.py	exon	15227094	15227132	.	-	.	ENST00000533086+ENST00000524779+ENST00000534378+ENST00000263383+ENST00000525880+ENST00000596093+ENST00000598709+ENST00000534806__exon_number_016__gene_id_ENSG00000105135	ILVBL	ENSG00000105135.15	-2.32170069806802	-25.3323136871591	2.60363005012188e-56	1.47801951757066e-53
ENSG00000134109.12	ENSG00000134109	ENSG00000134109_013	chr3	dexseq_prepare_annotation2.py	exon	5241277	5241380	.	+	.	ENST00000465369+ENST00000445686+ENST00000492751+ENST00000256497__exon_number_013__gene_id_ENSG00000134109	EDEM1	ENSG00000134109.12	-4.03239250217927	-42.1974502611242	3.91419487311312e-56	2.21269927498617e-53
ENSG00000146648.36	ENSG00000146648	ENSG00000146648_037	chr7	dexseq_prepare_annotation2.py	exon	55259412	55259567	.	+	.	ENST00000455089+ENST00000275493+ENST00000454757__exon_number_037__gene_id_ENSG00000146648	EGFR	ENSG00000146648.36	2.27745883252746	26.859387987293	4.26851948321371e-56	2.40294525757731e-53
ENSG00000005884.22	ENSG00000005884	ENSG00000005884_023	chr17	dexseq_prepare_annotation2.py	exon	48151576	48151644	.	+	.	ENST00000007722+ENST00000505306+ENST00000512553+ENST00000506401+ENST00000320031+ENST00000544892+ENST00000510809__exon_number_023__gene_id_ENSG00000005884	ITGA3	ENSG00000005884.22	-1.51992994197302	-31.4925690556299	4.71139241730947e-56	2.6412535075744e-53
ENSG00000266967.ENSG00000267060.ENSG00000108825.35	ENSG00000266967+ENSG00000267060+ENSG00000108825	ENSG00000266967+ENSG00000267060+ENSG00000108825_036	chr17	dexseq_prepare_annotation2.py	exon	41108421	41108421	.	-	.	ENST00000491665+ENST00000421990+ENST00000427569+ENST00000486664+ENST00000450475+ENST00000423601+ENST00000591910+ENST00000430739+ENST00000483774+ENST00000409399+ENST00000409103+ENST00000478040+ENST00000441280+ENST00000360221__exon_number_036__gene_id_ENSG00000266967+ENSG00000267060+ENSG00000108825		ENSG00000266967.ENSG00000267060.ENSG00000108825.35	-1.51972616755198	-22.2892173674905	4.87280381932584e-56	2.72045415544486e-53
ENSG00000257062.ENSG00000111700.ENSG00000134538.ENSG00000205754.ENSG00000257046.34	ENSG00000257062+ENSG00000111700+ENSG00000134538+ENSG00000205754+ENSG00000257046	ENSG00000257062+ENSG00000111700+ENSG00000134538+ENSG00000205754+ENSG00000257046_035	chr12	dexseq_prepare_annotation2.py	exon	21205030	21205195	.	+	.	ENST00000554957+ENST00000381541+ENST00000421593__exon_number_035__gene_id_ENSG00000257062+ENSG00000111700+ENSG00000134538+ENSG00000205754+ENSG00000257046		ENSG00000257062.ENSG00000111700.ENSG00000134538.ENSG00000205754.ENSG00000257046.34	2.47754265526881	23.7206296119904	5.07526391040023e-56	2.82182584832281e-53
ENSG00000010327.56	ENSG00000010327	ENSG00000010327_057	chr3	dexseq_prepare_annotation2.py	exon	52552328	52552375	.	+	.	ENST00000321725+ENST00000461325__exon_number_057__gene_id_ENSG00000010327	STAB1	ENSG00000010327.56	-1.95780727338349	-29.0813561442981	5.1714418277526e-56	2.86351635664824e-53
ENSG00000089053.27	ENSG00000089053	ENSG00000089053_028	chr12	dexseq_prepare_annotation2.py	exon	121766576	121766638	.	-	.	ENST00000535463__exon_number_028__gene_id_ENSG00000089053	ANAPC5	ENSG00000089053.27	-1.32465501800533	-24.8452940372678	5.43195331375278e-56	2.9954894545355e-53
ENSG00000114416.5	ENSG00000114416	ENSG00000114416_006	chr3	dexseq_prepare_annotation2.py	exon	180630279	180630325	.	+	.	ENST00000357559+ENST00000305586+ENST00000475315__exon_number_006__gene_id_ENSG00000114416	FXR1	ENSG00000114416.5	-2.23247215440458	-21.1762108459228	1.06535618522184e-55	5.85110073645393e-53
ENSG00000148343.25	ENSG00000148343	ENSG00000148343_026	chr9	dexseq_prepare_annotation2.py	exon	131825566	131825595	.	+	.	ENST00000495975+ENST00000358369+ENST00000494608+ENST00000414342+ENST00000439290+ENST00000277475__exon_number_026__gene_id_ENSG00000148343	FAM73B	ENSG00000148343.25	-2.330939928875	-23.8381090718386	1.08531827619599e-55	5.93660309076968e-53
ENSG00000114735.20	ENSG00000114735	ENSG00000114735_021	chr3	dexseq_prepare_annotation2.py	exon	50616252	50616357	.	+	.	ENST00000455834+ENST00000448997+ENST00000232854+ENST00000434410__exon_number_021__gene_id_ENSG00000114735	HEMK1	ENSG00000114735.20	-2.97328736715781	-26.5577224262629	1.54593684224834e-55	8.42205197361479e-53
ENSG00000114735.2	ENSG00000114735	ENSG00000114735_003	chr3	dexseq_prepare_annotation2.py	exon	50606705	50606908	.	+	.	ENST00000232854__exon_number_003__gene_id_ENSG00000114735	HEMK1	ENSG00000114735.2	2.93030272111697	26.5495631150863	1.60091792224547e-55	8.68655492854691e-53
ENSG00000224743.3	ENSG00000224743	ENSG00000224743_004	chr13	dexseq_prepare_annotation2.py	exon	31457391	31457472	.	-	.	ENST00000592950+ENST00000588726+ENST00000585870__exon_number_004__gene_id_ENSG00000224743	TEX26-AS1	ENSG00000224743.3	1.2747614660394	24.936232393054	1.78911892052606e-55	9.66889959982055e-53
ENSG00000166233.ENSG00000207690.3	ENSG00000166233+ENSG00000207690	ENSG00000166233+ENSG00000207690_004	chr15	dexseq_prepare_annotation2.py	exon	72767277	72767355	.	+	.	ENST00000564062+ENST00000567762+ENST00000379887+ENST00000570085__exon_number_004__gene_id_ENSG00000166233+ENSG00000207690		ENSG00000166233.ENSG00000207690.3	1.09179063122859	26.9726911604432	2.05441539702535e-55	1.10584024321077e-52
ENSG00000140443.41	ENSG00000140443	ENSG00000140443_042	chr15	dexseq_prepare_annotation2.py	exon	99467829	99467865	.	+	.	ENST00000558762+ENST00000560972+ENST00000560343+ENST00000268035__exon_number_042__gene_id_ENSG00000140443	IGF1R	ENSG00000140443.41	-1.0816638331975	-22.4077144943717	2.11612571911404e-55	1.134537291795e-52
ENSG00000023191.26	ENSG00000023191	ENSG00000023191_027	chr11	dexseq_prepare_annotation2.py	exon	499601	499676	.	-	.	ENST00000525522+ENST00000524780__exon_number_027__gene_id_ENSG00000023191	RNH1	ENSG00000023191.26	5.06887961836929	46.813007264338	2.55364633961567e-55	1.36369761267373e-52
ENSG00000085872.ENSG00000105085.ENSG00000269578.ENSG00000214046.ENSG00000127526.ENSG00000269058.ENSG00000141979.ENSG00000268790.48	ENSG00000085872+ENSG00000105085+ENSG00000269578+ENSG00000214046+ENSG00000127526+ENSG00000269058+ENSG00000141979+ENSG00000268790	ENSG00000085872+ENSG00000105085+ENSG00000269578+ENSG00000214046+ENSG00000127526+ENSG00000269058+ENSG00000141979+ENSG00000268790_049	chr19	dexseq_prepare_annotation2.py	exon	16661661	16662569	.	-	.	ENST00000595753+ENST00000409648__exon_number_049__gene_id_ENSG00000085872+ENSG00000105085+ENSG00000269578+ENSG00000214046+ENSG00000127526+ENSG00000269058+ENSG00000141979+ENSG00000268790		ENSG00000085872.ENSG00000105085.ENSG00000269578.ENSG00000214046.ENSG00000127526.ENSG00000269058.ENSG00000141979.ENSG00000268790.48	-0.801245126112817	-19.8344435380779	2.99830014605817e-55	1.59484778674599e-52
ENSG00000127419.41	ENSG00000127419	ENSG00000127419_042	chr4	dexseq_prepare_annotation2.py	exon	949272	949279	.	+	.	ENST00000506669__exon_number_042__gene_id_ENSG00000127419	TMEM175	ENSG00000127419.41	-2.78208563868277	-31.8056249439252	3.36922258040731e-55	1.78511982420035e-52
ENSG00000006025.15	ENSG00000006025	ENSG00000006025_016	chr17	dexseq_prepare_annotation2.py	exon	45890953	45891185	.	-	.	ENST00000579728+ENST00000583167+ENST00000007414+ENST00000392507__exon_number_016__gene_id_ENSG00000006025	OSBPL7	ENSG00000006025.15	-2.40578436699098	-28.5567607067883	3.46534518906105e-55	1.8288765330409e-52
ENSG00000104980.3	ENSG00000104980	ENSG00000104980_004	chr19	dexseq_prepare_annotation2.py	exon	7991625	7991798	.	-	.	ENST00000599939+ENST00000595565+ENST00000270538+ENST00000595831__exon_number_004__gene_id_ENSG00000104980	TIMM44	ENSG00000104980.3	-2.71117567618329	-28.5287197772943	3.83905814183491e-55	2.0182242348984e-52
ENSG00000257062.ENSG00000111700.ENSG00000134538.ENSG00000205754.ENSG00000257046.36	ENSG00000257062+ENSG00000111700+ENSG00000134538+ENSG00000205754+ENSG00000257046	ENSG00000257062+ENSG00000111700+ENSG00000134538+ENSG00000205754+ENSG00000257046_037	chr12	dexseq_prepare_annotation2.py	exon	21207503	21207512	.	+	.	ENST00000545916+ENST00000554957+ENST00000381541+ENST00000421593__exon_number_037__gene_id_ENSG00000257062+ENSG00000111700+ENSG00000134538+ENSG00000205754+ENSG00000257046		ENSG00000257062.ENSG00000111700.ENSG00000134538.ENSG00000205754.ENSG00000257046.36	2.35533117345606	23.3493957516508	4.01477043320627e-55	2.10241701131473e-52
ENSG00000163491.60	ENSG00000163491	ENSG00000163491_061	chr3	dexseq_prepare_annotation2.py	exon	27410522	27410687	.	-	.	ENST00000491627__exon_number_061__gene_id_ENSG00000163491	NEK10	ENSG00000163491.60	-2.28527594941735	-21.5999369885463	5.59776066389149e-55	2.92006428577756e-52
ENSG00000215440.ENSG00000124222.ENSG00000254995.61	ENSG00000215440+ENSG00000124222+ENSG00000254995	ENSG00000215440+ENSG00000124222+ENSG00000254995_062	chr20	dexseq_prepare_annotation2.py	exon	57268793	57268978	.	+	.	ENST00000527587+ENST00000356091+ENST00000525817+ENST00000525967+ENST00000530122+ENST00000529976__exon_number_062__gene_id_ENSG00000215440+ENSG00000124222+ENSG00000254995		ENSG00000215440.ENSG00000124222.ENSG00000254995.61	2.36550198020229	25.3319727153344	8.47364415189915e-55	4.4032640016563e-52
ENSG00000120705.13	ENSG00000120705	ENSG00000120705_014	chr5	dexseq_prepare_annotation2.py	exon	137849257	137849339	.	-	.	ENST00000503183+ENST00000503014+ENST00000499810+ENST00000506345+ENST00000360541+ENST00000512198+ENST00000572514__exon_number_014__gene_id_ENSG00000120705	ETF1	ENSG00000120705.13	-4.3059708600347	-26.0379660339454	1.45337609824255e-54	7.52342086227034e-52
ENSG00000068976.9	ENSG00000068976	ENSG00000068976_010	chr11	dexseq_prepare_annotation2.py	exon	64519488	64519543	.	-	.	ENST00000164139+ENST00000377432__exon_number_010__gene_id_ENSG00000068976	PYGM	ENSG00000068976.9	2.06971314297357	34.7804430453203	1.71783329124645e-54	8.85844665955858e-52
ENSG00000108309.26	ENSG00000108309	ENSG00000108309_027	chr17	dexseq_prepare_annotation2.py	exon	42396039	42396039	.	+	.	ENST00000426726__exon_number_027__gene_id_ENSG00000108309	RUNDC3A	ENSG00000108309.26	0.938051056844268	26.9493127821242	1.83635249956041e-54	9.43361510106878e-52
ENSG00000163491.47	ENSG00000163491	ENSG00000163491_048	chr3	dexseq_prepare_annotation2.py	exon	27350648	27352439	.	-	.	ENST00000491627__exon_number_048__gene_id_ENSG00000163491	NEK10	ENSG00000163491.47	-2.368539001076	-21.3982243224821	2.15061014580417e-54	1.10061547336804e-51
ENSG00000148343.42	ENSG00000148343	ENSG00000148343_043	chr9	dexseq_prepare_annotation2.py	exon	131831538	131832127	.	+	.	ENST00000483458+ENST00000492279__exon_number_043__gene_id_ENSG00000148343	FAM73B	ENSG00000148343.42	-2.30199087834244	-23.2216892801225	3.1654132942824e-54	1.61384714698344e-51
ENSG00000173846.1	ENSG00000173846	ENSG00000173846_002	chr1	dexseq_prepare_annotation2.py	exon	45266060	45266345	.	+	.	ENST00000372201+ENST00000465443__exon_number_002__gene_id_ENSG00000173846	PLK3	ENSG00000173846.1	-1.39622123213161	-28.6101838603162	3.200508834328e-54	1.62560581608855e-51
ENSG00000215440.ENSG00000124222.ENSG00000254995.88	ENSG00000215440+ENSG00000124222+ENSG00000254995	ENSG00000215440+ENSG00000124222+ENSG00000254995_089	chr20	dexseq_prepare_annotation2.py	exon	57293136	57294287	.	+	.	ENST00000532531+ENST00000527587__exon_number_089__gene_id_ENSG00000215440+ENSG00000124222+ENSG00000254995		ENSG00000215440.ENSG00000124222.ENSG00000254995.88	-1.14790621627775	-25.0091314983894	3.80507715380675e-54	1.92544029595269e-51
ENSG00000148120.57	ENSG00000148120	ENSG00000148120_058	chr9	dexseq_prepare_annotation2.py	exon	97845011	97845227	.	+	.	ENST00000425634+ENST00000445181+ENST00000433691__exon_number_058__gene_id_ENSG00000148120	C9orf3	ENSG00000148120.57	2.25341740687685	22.4798620957358	4.60472952945024e-54	2.321385046774e-51
ENSG00000013441.10	ENSG00000013441	ENSG00000013441_011	chr2	dexseq_prepare_annotation2.py	exon	201718626	201718716	.	-	.	ENST00000409769+ENST00000321356+ENST00000473565+ENST00000496205+ENST00000409403+ENST00000461326+ENST00000461981+ENST00000434813+ENST00000472679+ENST00000432425+ENST00000464454__exon_number_011__gene_id_ENSG00000013441	CLK1	ENSG00000013441.10	1.95495877140345	27.8448959735428	4.77633189152828e-54	2.39894376531119e-51
ENSG00000022840.41	ENSG00000022840	ENSG00000022840_042	chr12	dexseq_prepare_annotation2.py	exon	121001244	121001257	.	+	.	ENST00000325954+ENST00000544124+ENST00000537740+ENST00000546262+ENST00000413266+ENST00000543675__exon_number_042__gene_id_ENSG00000022840	RNF10	ENSG00000022840.41	-1.02155418914768	-20.8787898750073	4.88330642993933e-54	2.44358845122153e-51
ENSG00000005810.14	ENSG00000005810	ENSG00000005810_015	chr13	dexseq_prepare_annotation2.py	exon	77641716	77641999	.	-	.	ENST00000407578+ENST00000357337+ENST00000544440+ENST00000429715__exon_number_015__gene_id_ENSG00000005810	MYCBP2	ENSG00000005810.14	-1.39669561043432	-20.595124371538	6.87990054784399e-54	3.42997314877328e-51
ENSG00000266967.ENSG00000267060.ENSG00000108825.29	ENSG00000266967+ENSG00000267060+ENSG00000108825	ENSG00000266967+ENSG00000267060+ENSG00000108825_030	chr17	dexseq_prepare_annotation2.py	exon	41107990	41108044	.	-	.	ENST00000441280__exon_number_030__gene_id_ENSG00000266967+ENSG00000267060+ENSG00000108825		ENSG00000266967.ENSG00000267060.ENSG00000108825.29	-1.73945320268631	-21.5090042396335	7.43498003995902e-54	3.69308032448067e-51
ENSG00000163803.62	ENSG00000163803	ENSG00000163803_063	chr2	dexseq_prepare_annotation2.py	exon	28843467	28843510	.	+	.	ENST00000411743+ENST00000327757+ENST00000404858+ENST00000541605+ENST00000422425+ENST00000444257__exon_number_063__gene_id_ENSG00000163803	PLB1	ENSG00000163803.62	-1.24327811176941	-23.582404437868	7.61528113342288e-54	3.7687831065691e-51
ENSG00000114416.7	ENSG00000114416	ENSG00000114416_008	chr3	dexseq_prepare_annotation2.py	exon	180630459	180630459	.	+	.	ENST00000305586+ENST00000491674+ENST00000468861+ENST00000479176+ENST00000475315+ENST00000357559+ENST00000491062__exon_number_008__gene_id_ENSG00000114416	FXR1	ENSG00000114416.7	-2.0838515879545	-20.498664878286	1.37909697469103e-53	6.80020638538617e-51
ENSG00000119650.ENSG00000119685.ENSG00000119686.142	ENSG00000119650+ENSG00000119685+ENSG00000119686	ENSG00000119650+ENSG00000119685+ENSG00000119686_143	chr14	dexseq_prepare_annotation2.py	exon	76550106	76550416	.	+	.	ENST00000542766+ENST00000555305__exon_number_143__gene_id_ENSG00000119650+ENSG00000119685+ENSG00000119686		ENSG00000119650.ENSG00000119685.ENSG00000119686.142	2.5820547818208	21.0880892739593	1.71950393650167e-53	8.44789157632479e-51
ENSG00000215298.ENSG00000147454.20	ENSG00000215298+ENSG00000147454	ENSG00000215298+ENSG00000147454_021	chr8	dexseq_prepare_annotation2.py	exon	23424479	23425771	.	+	.	ENST00000523883+ENST00000520654+ENST00000518881__exon_number_021__gene_id_ENSG00000215298+ENSG00000147454		ENSG00000215298.ENSG00000147454.20	-4.55937227001383	-29.6039571783928	1.82769579790374e-53	8.94690203505003e-51
ENSG00000225697.39	ENSG00000225697	ENSG00000225697_040	chr3	dexseq_prepare_annotation2.py	exon	48668726	48668739	.	-	.	ENST00000485361+ENST00000444531+ENST00000358747+ENST00000455886+ENST00000395550+ENST00000496469+ENST00000421649+ENST00000307364+ENST00000420764+ENST00000480524+ENST00000414944+ENST00000337000+ENST00000489483+ENST00000383733__exon_number_040__gene_id_ENSG00000225697	SLC26A6	ENSG00000225697.39	-1.31378395058424	-21.8487174748681	2.05515673277952e-53	1.00240455124781e-50
ENSG00000100106.ENSG00000100101.22	ENSG00000100106+ENSG00000100101	ENSG00000100106+ENSG00000100101_023	chr22	dexseq_prepare_annotation2.py	exon	38106434	38106573	.	+	.	ENST00000406386+ENST00000344404+ENST00000455236+ENST00000492485__exon_number_023__gene_id_ENSG00000100106+ENSG00000100101		ENSG00000100106.ENSG00000100101.22	-4.40551368313038	-21.6689765555925	2.12882699782163e-53	1.03460226329024e-50
ENSG00000172890.35	ENSG00000172890	ENSG00000172890_036	chr11	dexseq_prepare_annotation2.py	exon	71189516	71190128	.	+	.	ENST00000530534__exon_number_036__gene_id_ENSG00000172890	NADSYN1	ENSG00000172890.35	-1.34246320880934	-20.7408070503028	3.03913688868238e-53	1.47171565454914e-50
ENSG00000114423.29	ENSG00000114423	ENSG00000114423_030	chr3	dexseq_prepare_annotation2.py	exon	105587580	105587755	.	-	.	ENST00000405772+ENST00000403724+ENST00000264122__exon_number_030__gene_id_ENSG00000114423	CBLB	ENSG00000114423.29	1.52067363628727	23.8872634333566	3.2296175091266e-53	1.55837118859131e-50
ENSG00000079215.7	ENSG00000079215	ENSG00000079215_008	chr5	dexseq_prepare_annotation2.py	exon	36608431	36608591	.	+	.	ENST00000265113+ENST00000513646+ENST00000512374+ENST00000416645+ENST00000513903+ENST00000505202+ENST00000506725+ENST00000504121+ENST00000381918__exon_number_008__gene_id_ENSG00000079215	SLC1A3	ENSG00000079215.7	2.92784015184121	30.2791942215654	3.33876901617549e-53	1.60530628280577e-50
ENSG00000140443.38	ENSG00000140443	ENSG00000140443_039	chr15	dexseq_prepare_annotation2.py	exon	99467105	99467110	.	+	.	ENST00000561049+ENST00000558762+ENST00000560343+ENST00000268035__exon_number_039__gene_id_ENSG00000140443	IGF1R	ENSG00000140443.38	-1.08218375551136	-21.5961771526654	3.36571346288474e-53	1.61252286819138e-50
ENSG00000156113.20	ENSG00000156113	ENSG00000156113_021	chr10	dexseq_prepare_annotation2.py	exon	78711795	78711917	.	-	.	ENST00000404857__exon_number_021__gene_id_ENSG00000156113	KCNMA1	ENSG00000156113.20	2.36178433913495	20.955630070491	4.19282572422544e-53	2.00169648453331e-50
ENSG00000257062.ENSG00000111700.ENSG00000134538.ENSG00000205754.ENSG00000257046.38	ENSG00000257062+ENSG00000111700+ENSG00000134538+ENSG00000205754+ENSG00000257046	ENSG00000257062+ENSG00000111700+ENSG00000134538+ENSG00000205754+ENSG00000257046_039	chr12	dexseq_prepare_annotation2.py	exon	21207521	21207523	.	+	.	ENST00000543498+ENST00000545916+ENST00000593147+ENST00000381541+ENST00000554957+ENST00000421593__exon_number_039__gene_id_ENSG00000257062+ENSG00000111700+ENSG00000134538+ENSG00000205754+ENSG00000257046		ENSG00000257062.ENSG00000111700.ENSG00000134538.ENSG00000205754.ENSG00000257046.38	2.38166752580308	22.5228729745823	4.27080020061277e-53	2.03174296726827e-50
ENSG00000158286.21	ENSG00000158286	ENSG00000158286_022	chr1	dexseq_prepare_annotation2.py	exon	6270962	6270997	.	+	.	ENST00000377939+ENST00000463453__exon_number_022__gene_id_ENSG00000158286	RNF207	ENSG00000158286.21	3.89032968179646	24.1314813928344	4.6996649792703e-53	2.22792153106762e-50
ENSG00000114735.6	ENSG00000114735	ENSG00000114735_007	chr3	dexseq_prepare_annotation2.py	exon	50606998	50607000	.	+	.	ENST00000448997+ENST00000482974+ENST00000232854__exon_number_007__gene_id_ENSG00000114735	HEMK1	ENSG00000114735.6	2.91039115421959	25.2313433498412	4.99706620796766e-53	2.3606245599996e-50
ENSG00000256626.ENSG00000197992.16	ENSG00000256626+ENSG00000197992	ENSG00000256626+ENSG00000197992_017	chr12	dexseq_prepare_annotation2.py	exon	10218099	10218565	.	+	.	ENST00000355819__exon_number_017__gene_id_ENSG00000256626+ENSG00000197992		ENSG00000256626.ENSG00000197992.16	-3.17143042726314	-38.341129031718	5.54246733093862e-53	2.60915029157186e-50
ENSG00000079102.32	ENSG00000079102	ENSG00000079102_033	chr8	dexseq_prepare_annotation2.py	exon	93023316	93023319	.	-	.	ENST00000396218+ENST00000360348+ENST00000523629+ENST00000520724+ENST00000523290+ENST00000436581+ENST00000518844+ENST00000517792+ENST00000265814+ENST00000521553+ENST00000519847+ENST00000518992+ENST00000521054+ENST00000422361__exon_number_033__gene_id_ENSG00000079102	RUNX1T1	ENSG00000079102.32	-2.95429404291745	-28.4828384845557	5.87217910801516e-53	2.75476563453682e-50
ENSG00000013441.18	ENSG00000013441	ENSG00000013441_019	chr2	dexseq_prepare_annotation2.py	exon	201721614	201721708	.	-	.	ENST00000409769+ENST00000321356+ENST00000473565+ENST00000409403+ENST00000461981+ENST00000434813+ENST00000432425__exon_number_019__gene_id_ENSG00000013441	CLK1	ENSG00000013441.18	-2.97109420255939	-27.1235128535061	7.17374510668713e-53	3.35371342605252e-50
ENSG00000221983.6	ENSG00000221983	ENSG00000221983_007	chr19	dexseq_prepare_annotation2.py	exon	18682685	18682688	.	+	.	ENST00000430157+ENST00000442744+ENST00000595683+ENST00000598814+ENST00000596273__exon_number_007__gene_id_ENSG00000221983	UBA52	ENSG00000221983.6	-4.0148336590718	-38.1933515133175	7.41432137654536e-53	3.45423006283074e-50
ENSG00000257062.ENSG00000111700.ENSG00000134538.ENSG00000205754.ENSG00000257046.46	ENSG00000257062+ENSG00000111700+ENSG00000134538+ENSG00000205754+ENSG00000257046	ENSG00000257062+ENSG00000111700+ENSG00000134538+ENSG00000205754+ENSG00000257046_047	chr12	dexseq_prepare_annotation2.py	exon	21242864	21243040	.	+	.	ENST00000540229+ENST00000553473+ENST00000554957+ENST00000381541+ENST00000421593__exon_number_047__gene_id_ENSG00000257062+ENSG00000111700+ENSG00000134538+ENSG00000205754+ENSG00000257046		ENSG00000257062.ENSG00000111700.ENSG00000134538.ENSG00000205754.ENSG00000257046.46	1.80388220528079	22.4125143295727	8.01622000935128e-53	3.72181249760627e-50
ENSG00000257062.ENSG00000111700.ENSG00000134538.ENSG00000205754.ENSG00000257046.37	ENSG00000257062+ENSG00000111700+ENSG00000134538+ENSG00000205754+ENSG00000257046	ENSG00000257062+ENSG00000111700+ENSG00000134538+ENSG00000205754+ENSG00000257046_038	chr12	dexseq_prepare_annotation2.py	exon	21207513	21207520	.	+	.	ENST00000545916+ENST00000554957+ENST00000381541+ENST00000543498+ENST00000421593__exon_number_038__gene_id_ENSG00000257062+ENSG00000111700+ENSG00000134538+ENSG00000205754+ENSG00000257046		ENSG00000257062.ENSG00000111700.ENSG00000134538.ENSG00000205754.ENSG00000257046.37	2.38161465511243	22.3673981440798	1.03742413842656e-52	4.80011174898622e-50
ENSG00000159216.19	ENSG00000159216	ENSG00000159216_020	chr21	dexseq_prepare_annotation2.py	exon	36262035	36262087	.	-	.	ENST00000399237__exon_number_020__gene_id_ENSG00000159216	RUNX1	ENSG00000159216.19	2.38956319674231	25.8805315565833	1.44374241468988e-52	6.65732786421519e-50
ENSG00000114416.4	ENSG00000114416	ENSG00000114416_005	chr3	dexseq_prepare_annotation2.py	exon	180630270	180630278	.	+	.	ENST00000357559+ENST00000305586__exon_number_005__gene_id_ENSG00000114416	FXR1	ENSG00000114416.4	-2.3042698663288	-20.1375282329709	1.87973638256389e-52	8.63828379044421e-50
ENSG00000257062.ENSG00000111700.ENSG00000134538.ENSG00000205754.ENSG00000257046.39	ENSG00000257062+ENSG00000111700+ENSG00000134538+ENSG00000205754+ENSG00000257046	ENSG00000257062+ENSG00000111700+ENSG00000134538+ENSG00000205754+ENSG00000257046_040	chr12	dexseq_prepare_annotation2.py	exon	21207524	21207527	.	+	.	ENST00000543498+ENST00000585342+ENST00000545916+ENST00000593147+ENST00000381541+ENST00000554957+ENST00000421593__exon_number_040__gene_id_ENSG00000257062+ENSG00000111700+ENSG00000134538+ENSG00000205754+ENSG00000257046		ENSG00000257062.ENSG00000111700.ENSG00000134538.ENSG00000205754.ENSG00000257046.39	2.51130715301708	22.2355754244289	2.20700771707129e-52	1.01078709027238e-49
ENSG00000148343.28	ENSG00000148343	ENSG00000148343_029	chr9	dexseq_prepare_annotation2.py	exon	131829787	131830051	.	+	.	ENST00000471943__exon_number_029__gene_id_ENSG00000148343	FAM73B	ENSG00000148343.28	-2.33898890274785	-22.4477386980709	2.3391010610209e-52	1.0676652940924e-49
ENSG00000175203.15	ENSG00000175203	ENSG00000175203_016	chr12	dexseq_prepare_annotation2.py	exon	57926578	57926593	.	-	.	ENST00000551872+ENST00000537439+ENST00000550086+ENST00000550988+ENST00000550201+ENST00000548249+ENST00000552390+ENST00000550954+ENST00000434715+ENST00000543672+ENST00000546758+ENST00000549394__exon_number_016__gene_id_ENSG00000175203	DCTN2	ENSG00000175203.15	0.910548321414891	24.1103926459008	2.65733742390369e-52	1.20883800448268e-49
ENSG00000013441.9	ENSG00000013441	ENSG00000013441_010	chr2	dexseq_prepare_annotation2.py	exon	201718055	201718172	.	-	.	ENST00000409769+ENST00000321356+ENST00000473565+ENST00000496205+ENST00000409403+ENST00000461326+ENST00000461981+ENST00000434813+ENST00000472679+ENST00000432425+ENST00000464454__exon_number_010__gene_id_ENSG00000013441	CLK1	ENSG00000013441.9	1.65217199223512	26.7714078388487	2.74363943738058e-52	1.24390903847711e-49
ENSG00000085872.ENSG00000105085.ENSG00000269578.ENSG00000214046.ENSG00000127526.ENSG00000269058.ENSG00000141979.ENSG00000268790.31	ENSG00000085872+ENSG00000105085+ENSG00000269578+ENSG00000214046+ENSG00000127526+ENSG00000269058+ENSG00000141979+ENSG00000268790	ENSG00000085872+ENSG00000105085+ENSG00000269578+ENSG00000214046+ENSG00000127526+ENSG00000269058+ENSG00000141979+ENSG00000268790_032	chr19	dexseq_prepare_annotation2.py	exon	16638891	16639066	.	-	.	ENST00000198939+ENST00000546361__exon_number_032__gene_id_ENSG00000085872+ENSG00000105085+ENSG00000269578+ENSG00000214046+ENSG00000127526+ENSG00000269058+ENSG00000141979+ENSG00000268790		ENSG00000085872.ENSG00000105085.ENSG00000269578.ENSG00000214046.ENSG00000127526.ENSG00000269058.ENSG00000141979.ENSG00000268790.31	-2.33135487448985	-19.0058668962892	2.87281932560755e-52	1.29812040342762e-49
ENSG00000077782.75	ENSG00000077782	ENSG00000077782_076	chr8	dexseq_prepare_annotation2.py	exon	38314960	38314964	.	-	.	ENST00000532791+ENST00000530701+ENST00000397103+ENST00000341462+ENST00000326324+ENST00000434187+ENST00000484370+ENST00000413133+ENST00000529552+ENST00000440174+ENST00000447712+ENST00000397113+ENST00000356207+ENST00000487647+ENST00000425967+ENST00000530568+ENST00000496296+ENST00000397091+ENST00000397090+ENST00000397108+ENST00000527203+ENST00000526742+ENST00000470826+ENST00000525001+ENST00000335922…	FGFR1	ENSG00000077782.75	1.41958643140073	20.3878236826089	3.54003169063654e-52	1.59427687208944e-49
ENSG00000114735.10	ENSG00000114735	ENSG00000114735_011	chr3	dexseq_prepare_annotation2.py	exon	50608362	50608725	.	+	.	ENST00000424388+ENST00000434410+ENST00000448997+ENST00000232854+ENST00000482974+ENST00000455834__exon_number_011__gene_id_ENSG00000114735	HEMK1	ENSG00000114735.10	2.99761637087045	24.7655578817797	3.98628222240677e-52	1.78928449243426e-49
ENSG00000266967.ENSG00000267060.ENSG00000108825.31	ENSG00000266967+ENSG00000267060+ENSG00000108825	ENSG00000266967+ENSG00000267060+ENSG00000108825_032	chr17	dexseq_prepare_annotation2.py	exon	41108221	41108332	.	-	.	ENST00000491665+ENST00000421990+ENST00000427569+ENST00000486664+ENST00000450475+ENST00000423601+ENST00000591910+ENST00000430739+ENST00000483774+ENST00000409399+ENST00000409103+ENST00000478040+ENST00000441280+ENST00000360221__exon_number_032__gene_id_ENSG00000266967+ENSG00000267060+ENSG00000108825		ENSG00000266967.ENSG00000267060.ENSG00000108825.31	-1.55006685235278	-20.877938364929	4.5799140732944e-52	2.04893526722049e-49
ENSG00000007516.3	ENSG00000007516	ENSG00000007516_004	chr16	dexseq_prepare_annotation2.py	exon	1383646	1383750	.	+	.	ENST00000565665+ENST00000397488+ENST00000562208+ENST00000568887+ENST00000426824__exon_number_004__gene_id_ENSG00000007516	BAIAP3	ENSG00000007516.3	-2.27912368032661	-26.6221679575991	4.8631301497131e-52	2.16845849880293e-49
ENSG00000016864.17	ENSG00000016864	ENSG00000016864_018	chr3	dexseq_prepare_annotation2.py	exon	52730597	52730653	.	-	.	ENST00000463827+ENST00000478968+ENST00000485899+ENST00000480080+ENST00000491606+ENST00000407584+ENST00000484163+ENST00000266014+ENST00000394783+ENST00000479553__exon_number_018__gene_id_ENSG00000016864	GLT8D1	ENSG00000016864.17	1.10851805840035	23.9663686280618	5.295006472861e-52	2.35326460371326e-49
ENSG00000088756.5	ENSG00000088756	ENSG00000088756_006	chr18	dexseq_prepare_annotation2.py	exon	6754687	6754814	.	+	.	ENST00000583410__exon_number_006__gene_id_ENSG00000088756	ARHGAP28	ENSG00000088756.5	-2.56816420639053	-22.7609229566696	5.98950610826725e-52	2.65319410416283e-49
ENSG00000085872.ENSG00000105085.ENSG00000269578.ENSG00000214046.ENSG00000127526.ENSG00000269058.ENSG00000141979.ENSG00000268790.49	ENSG00000085872+ENSG00000105085+ENSG00000269578+ENSG00000214046+ENSG00000127526+ENSG00000269058+ENSG00000141979+ENSG00000268790	ENSG00000085872+ENSG00000105085+ENSG00000269578+ENSG00000214046+ENSG00000127526+ENSG00000269058+ENSG00000141979+ENSG00000268790_050	chr19	dexseq_prepare_annotation2.py	exon	16662570	16662679	.	-	.	ENST00000595753+ENST00000596387+ENST00000409648__exon_number_050__gene_id_ENSG00000085872+ENSG00000105085+ENSG00000269578+ENSG00000214046+ENSG00000127526+ENSG00000269058+ENSG00000141979+ENSG00000268790		ENSG00000085872.ENSG00000105085.ENSG00000269578.ENSG00000214046.ENSG00000127526.ENSG00000269058.ENSG00000141979.ENSG00000268790.49	-0.7334503882167	-18.8848986003347	7.85493892119344e-52	3.46816089158719e-49
ENSG00000163491.56	ENSG00000163491	ENSG00000163491_057	chr3	dexseq_prepare_annotation2.py	exon	27393956	27394016	.	-	.	ENST00000435750+ENST00000429845+ENST00000341435+ENST00000491627__exon_number_057__gene_id_ENSG00000163491	NEK10	ENSG00000163491.56	-2.10918305072662	-20.5204417940086	7.95323562224676e-52	3.50012314402245e-49
ENSG00000114423.28	ENSG00000114423	ENSG00000114423_029	chr3	dexseq_prepare_annotation2.py	exon	105586254	105586435	.	-	.	ENST00000405772+ENST00000403724+ENST00000443752+ENST00000394027+ENST00000438603+ENST00000545639+ENST00000264122+ENST00000447441__exon_number_029__gene_id_ENSG00000114423	CBLB	ENSG00000114423.28	1.52806122464237	23.2401240562311	8.51949932310515e-52	3.73715582807392e-49
ENSG00000254634.ENSG00000183336.ENSG00000261740.27	ENSG00000254634+ENSG00000183336+ENSG00000261740	ENSG00000254634+ENSG00000183336+ENSG00000261740_028	chr16	dexseq_prepare_annotation2.py	exon	29465054	29465336	.	-	.	ENST00000565417__exon_number_028__gene_id_ENSG00000254634+ENSG00000183336+ENSG00000261740		ENSG00000254634.ENSG00000183336.ENSG00000261740.27	-2.52845277581347	-33.6271536933689	8.94743251299169e-52	3.91217075900572e-49
ENSG00000233673.ENSG00000187627.42	ENSG00000233673+ENSG00000187627	ENSG00000233673+ENSG00000187627_043	chr2	dexseq_prepare_annotation2.py	exon	87224686	87224881	.	+	.	ENST00000409776+ENST00000398193+ENST00000428128+ENST00000559485__exon_number_043__gene_id_ENSG00000233673+ENSG00000187627		ENSG00000233673.ENSG00000187627.42	-1.42658053486949	-21.7849861078539	9.09951746479477e-52	3.96583389069686e-49
ENSG00000100129.30	ENSG00000100129	ENSG00000100129_031	chr22	dexseq_prepare_annotation2.py	exon	38282711	38282771	.	+	.	ENST00000460638__exon_number_031__gene_id_ENSG00000100129	EIF3L	ENSG00000100129.30	2.5468633925378	31.0661815388377	1.10961689769109e-51	4.82048264296947e-49
ENSG00000079215.33	ENSG00000079215	ENSG00000079215_034	chr5	dexseq_prepare_annotation2.py	exon	36686167	36686335	.	+	.	ENST00000265113+ENST00000506178+ENST00000381918__exon_number_034__gene_id_ENSG00000079215	SLC1A3	ENSG00000079215.33	-3.21029244806407	-29.1406977256846	1.16277260470699e-51	5.03521533026114e-49
ENSG00000177542.21	ENSG00000177542	ENSG00000177542_022	chr11	dexseq_prepare_annotation2.py	exon	793905	794260	.	-	.	ENST00000532361__exon_number_022__gene_id_ENSG00000177542	SLC25A22	ENSG00000177542.21	-3.50801060232617	-22.8618384730357	1.41377150140723e-51	6.10256952845452e-49
ENSG00000166535.24	ENSG00000166535	ENSG00000166535_025	chr12	dexseq_prepare_annotation2.py	exon	8998721	8998818	.	+	.	ENST00000541459+ENST00000539547+ENST00000545692+ENST00000540049+ENST00000299698__exon_number_025__gene_id_ENSG00000166535	A2ML1	ENSG00000166535.24	-1.8551891165496	-23.7142562435823	1.7808204099926e-51	7.66246188321243e-49
ENSG00000204316.ENSG00000188878.ENSG00000267426.68	ENSG00000204316+ENSG00000188878+ENSG00000267426	ENSG00000204316+ENSG00000188878+ENSG00000267426_069	chr17	dexseq_prepare_annotation2.py	exon	73909811	73909861	.	-	.	ENST00000590264+ENST00000586112+ENST00000593156+ENST00000585990+ENST00000389570+ENST00000588283+ENST00000319129+ENST00000586717+ENST00000592193__exon_number_069__gene_id_ENSG00000204316+ENSG00000188878+ENSG00000267426		ENSG00000204316.ENSG00000188878.ENSG00000267426.68	2.15029156297883	22.2797230041349	2.16721820211815e-51	9.29543967090722e-49
ENSG00000074181.3	ENSG00000074181	ENSG00000074181_004	chr19	dexseq_prepare_annotation2.py	exon	15273276	15273373	.	-	.	ENST00000263388+ENST00000597756+ENST00000595514__exon_number_004__gene_id_ENSG00000074181	NOTCH3	ENSG00000074181.3	1.99358729592667	20.7845398042544	2.19542724526331e-51	9.38663255777816e-49
ENSG00000080822.ENSG00000080819.40	ENSG00000080822+ENSG00000080819	ENSG00000080822+ENSG00000080819_041	chr3	dexseq_prepare_annotation2.py	exon	98240282	98240286	.	-	.	ENST00000341181+ENST00000514537+ENST00000506575+ENST00000437922+ENST00000508503+ENST00000394185+ENST00000394180+ENST00000394181+ENST00000503799+ENST00000512147+ENST00000508071+ENST00000503004+ENST00000513287+ENST00000512905+ENST00000507874+ENST00000513988+ENST00000502980+ENST00000507944+ENST00000510541+ENST00000507411__exon_number_041__gene_id_ENSG00000080822+ENSG00000080819		ENSG00000080822.ENSG00000080819.40	0.684807408413464	20.3645789833292	2.29385327256207e-51	9.77651842574271e-49
ENSG00000148337.71	ENSG00000148337	ENSG00000148337_072	chr9	dexseq_prepare_annotation2.py	exon	130954011	130954056	.	-	.	ENST00000324544__exon_number_072__gene_id_ENSG00000148337	CIZ1	ENSG00000148337.71	-3.83961511295765	-18.8769735354233	2.45370391065094e-51	1.04249237187521e-48
ENSG00000104529.55	ENSG00000104529	ENSG00000104529_056	chr8	dexseq_prepare_annotation2.py	exon	144672047	144672063	.	-	.	ENST00000524883+ENST00000530306+ENST00000531670+ENST00000532741+ENST00000442189+ENST00000528519+ENST00000526710+ENST00000423316+ENST00000532596+ENST00000530545+ENST00000525261+ENST00000534804+ENST00000529832+ENST00000531281__exon_number_056__gene_id_ENSG00000104529	EEF1D	ENSG00000104529.55	-1.17817280781528	-19.0833631361874	2.5487092711401e-51	1.07946226801231e-48
ENSG00000252974.ENSG00000139116.39	ENSG00000252974+ENSG00000139116	ENSG00000252974+ENSG00000139116_040	chr12	dexseq_prepare_annotation2.py	exon	39727014	39727082	.	-	.	ENST00000547108+ENST00000544797+ENST00000546817+ENST00000361961+ENST00000395670+ENST00000361418+ENST00000552961__exon_number_040__gene_id_ENSG00000252974+ENSG00000139116		ENSG00000252974.ENSG00000139116.39	1.02711980925693	20.8940253648635	2.88599040066496e-51	1.21849220332075e-48
ENSG00000148337.56	ENSG00000148337	ENSG00000148337_057	chr9	dexseq_prepare_annotation2.py	exon	130952967	130952989	.	-	.	ENST00000467178+ENST00000325721+ENST00000420484+ENST00000372948+ENST00000415526+ENST00000491954+ENST00000393608+ENST00000541172+ENST00000372938+ENST00000372954+ENST00000357558+ENST00000324544+ENST00000538431+ENST00000277465+ENST00000498156__exon_number_057__gene_id_ENSG00000148337	CIZ1	ENSG00000148337.56	-1.19809006518978	-18.8471937840251	3.13093546385627e-51	1.31779220472034e-48
ENSG00000156113	ENSG00000156113	ENSG00000156113_001	chr10	dexseq_prepare_annotation2.py	exon	78629359	78637354	.	-	.	ENST00000604624__exon_number_001__gene_id_ENSG00000156113	KCNMA1	ENSG00000156113	2.7883419944273	20.2879623949843	3.86485722634142e-51	1.62164368099165e-48
ENSG00000131018.137	ENSG00000131018	ENSG00000131018_138	chr6	dexseq_prepare_annotation2.py	exon	152688518	152690106	.	-	.	ENST00000471834__exon_number_138__gene_id_ENSG00000131018	SYNE1	ENSG00000131018.137	-5.96281139710042	-17.1477326192968	4.03473272590961e-51	1.6876799826609e-48
ENSG00000048740.25	ENSG00000048740	ENSG00000048740_026	chr10	dexseq_prepare_annotation2.py	exon	11371061	11371242	.	+	.	ENST00000354440+ENST00000379261+ENST00000609870+ENST00000354897__exon_number_026__gene_id_ENSG00000048740	CELF2	ENSG00000048740.25	-2.93257617915426	-34.4372747660261	4.52935384106021e-51	1.88872657223494e-48
ENSG00000257062.ENSG00000111700.ENSG00000134538.ENSG00000205754.ENSG00000257046.40	ENSG00000257062+ENSG00000111700+ENSG00000134538+ENSG00000205754+ENSG00000257046	ENSG00000257062+ENSG00000111700+ENSG00000134538+ENSG00000205754+ENSG00000257046_041	chr12	dexseq_prepare_annotation2.py	exon	21207528	21207570	.	+	.	ENST00000543498+ENST00000585342+ENST00000545916+ENST00000593147+ENST00000381541+ENST00000554957+ENST00000590779+ENST00000421593__exon_number_041__gene_id_ENSG00000257062+ENSG00000111700+ENSG00000134538+ENSG00000205754+ENSG00000257046		ENSG00000257062.ENSG00000111700.ENSG00000134538.ENSG00000205754.ENSG00000257046.40	2.34112246165798	21.6820902494577	5.37929429664015e-51	2.23624712164972e-48
ENSG00000227195.59	ENSG00000227195	ENSG00000227195_060	chr20	dexseq_prepare_annotation2.py	exon	26189994	26190098	.	-	.	ENST00000601079__exon_number_060__gene_id_ENSG00000227195	MIR663A	ENSG00000227195.59	-3.66472397184052	-19.8839046571136	5.48565641075772e-51	2.27346803892099e-48
ENSG00000185386.1	ENSG00000185386	ENSG00000185386_002	chr22	dexseq_prepare_annotation2.py	exon	50702144	50702167	.	-	.	ENST00000330651+ENST00000395764__exon_number_002__gene_id_ENSG00000185386	MAPK11	ENSG00000185386.1	1.64717277680121	27.8635532875837	5.81830248829463e-51	2.40395533420802e-48
ENSG00000120705.12	ENSG00000120705	ENSG00000120705_013	chr5	dexseq_prepare_annotation2.py	exon	137848461	137848643	.	-	.	ENST00000503183+ENST00000503014+ENST00000499810+ENST00000506345+ENST00000360541+ENST00000512198+ENST00000572514__exon_number_013__gene_id_ENSG00000120705	ETF1	ENSG00000120705.12	-1.82015660900708	-24.1589235167327	6.18825278552924e-51	2.54901301553201e-48
ENSG00000148120.41	ENSG00000148120	ENSG00000148120_042	chr9	dexseq_prepare_annotation2.py	exon	97768282	97768482	.	+	.	ENST00000451893__exon_number_042__gene_id_ENSG00000148120	C9orf3	ENSG00000148120.41	1.28399359448889	21.2483845695748	7.24997292277349e-51	2.9772707953713e-48
ENSG00000148343.27	ENSG00000148343	ENSG00000148343_028	chr9	dexseq_prepare_annotation2.py	exon	131825910	131825910	.	+	.	ENST00000495975+ENST00000474639+ENST00000358369+ENST00000414342+ENST00000439290+ENST00000277475__exon_number_028__gene_id_ENSG00000148343	FAM73B	ENSG00000148343.27	-2.32595138733636	-21.7844401247855	9.92263222215327e-51	4.06247597466201e-48
ENSG00000077327.12	ENSG00000077327	ENSG00000077327_013	chr10	dexseq_prepare_annotation2.py	exon	22675722	22675888	.	+	.	ENST00000376603+ENST00000376624+ENST00000538630+ENST00000313311__exon_number_013__gene_id_ENSG00000077327	SPAG6	ENSG00000077327.12	1.41104257387427	29.292600456081	1.09658238058371e-50	4.47601074602788e-48
ENSG00000180448	ENSG00000180448	ENSG00000180448_001	chr19	dexseq_prepare_annotation2.py	exon	1065922	1066162	.	+	.	ENST00000539243__exon_number_001__gene_id_ENSG00000180448	HMHA1	ENSG00000180448	-4.55855667604756	-21.9643632165448	1.24668267005408e-50	5.07336010551194e-48
ENSG00000159217.ENSG00000264552.20	ENSG00000159217+ENSG00000264552	ENSG00000159217+ENSG00000264552_021	chr17	dexseq_prepare_annotation2.py	exon	47122353	47122427	.	+	.	ENST00000290341+ENST00000431824__exon_number_021__gene_id_ENSG00000159217+ENSG00000264552		ENSG00000159217.ENSG00000264552.20	4.0772145494933	37.5913111852334	1.39972892817822e-50	5.6790743633446e-48
ENSG00000255103.ENSG00000127603.33	ENSG00000255103+ENSG00000127603	ENSG00000255103+ENSG00000127603_034	chr1	dexseq_prepare_annotation2.py	exon	39749763	39749857	.	+	.	ENST00000372915+ENST00000361689+ENST00000317713+ENST00000539005+ENST00000496804+ENST00000524432+ENST00000567887+ENST00000472385+ENST00000485063+ENST00000564288+ENST00000530262+ENST00000545844__exon_number_034__gene_id_ENSG00000255103+ENSG00000127603		ENSG00000255103.ENSG00000127603.33	-6.98301480053476	-25.2376120542438	1.49148793813962e-50	6.03324733108473e-48
ENSG00000257062.ENSG00000111700.ENSG00000134538.ENSG00000205754.ENSG00000257046.49	ENSG00000257062+ENSG00000111700+ENSG00000134538+ENSG00000205754+ENSG00000257046	ENSG00000257062+ENSG00000111700+ENSG00000134538+ENSG00000205754+ENSG00000257046_050	chr12	dexseq_prepare_annotation2.py	exon	21272538	21272561	.	+	.	ENST00000592513__exon_number_050__gene_id_ENSG00000257062+ENSG00000111700+ENSG00000134538+ENSG00000205754+ENSG00000257046		ENSG00000257062.ENSG00000111700.ENSG00000134538.ENSG00000205754.ENSG00000257046.49	1.81359379060373	21.4957219435799	1.59036079092556e-50	6.41399627998745e-48
ENSG00000104529.66	ENSG00000104529	ENSG00000104529_067	chr8	dexseq_prepare_annotation2.py	exon	144672906	144672908	.	-	.	ENST00000524883+ENST00000531670+ENST00000534475+ENST00000531953+ENST00000442189+ENST00000529832+ENST00000534804__exon_number_067__gene_id_ENSG00000104529	EEF1D	ENSG00000104529.66	-1.07062529693155	-18.8269567137367	1.96644795248675e-50	7.90716915228056e-48
ENSG00000186635.ENSG00000214530.68	ENSG00000186635+ENSG00000214530	ENSG00000186635+ENSG00000214530_069	chr11	dexseq_prepare_annotation2.py	exon	72433074	72433133	.	-	.	ENST00000465814+ENST00000334211__exon_number_069__gene_id_ENSG00000186635+ENSG00000214530		ENSG00000186635.ENSG00000214530.68	1.12034003192358	21.8788348184117	2.00805213403841e-50	8.05050147399191e-48
ENSG00000148343.31	ENSG00000148343	ENSG00000148343_032	chr9	dexseq_prepare_annotation2.py	exon	131830274	131830293	.	+	.	ENST00000495975+ENST00000414342__exon_number_032__gene_id_ENSG00000148343	FAM73B	ENSG00000148343.31	-2.53493895561111	-21.6500420338363	2.13474114980716e-50	8.53309090316557e-48
ENSG00000050438.24	ENSG00000050438	ENSG00000050438_025	chr12	dexseq_prepare_annotation2.py	exon	51851228	51851323	.	+	.	ENST00000514353+ENST00000319957+ENST00000547697+ENST00000535225+ENST00000453097+ENST00000551071+ENST00000604314+ENST00000394856+ENST00000358657__exon_number_025__gene_id_ENSG00000050438	SLC4A8	ENSG00000050438.24	-3.77004323181907	-29.0589096087175	2.23850715686902e-50	8.9214745263452e-48
ENSG00000179603.45	ENSG00000179603	ENSG00000179603_046	chr7	dexseq_prepare_annotation2.py	exon	126891219	126891273	.	-	.	ENST00000457830__exon_number_046__gene_id_ENSG00000179603	GRM8	ENSG00000179603.45	1.81771622047205	23.1858232438367	2.32067047341477e-50	9.221730166225e-48
ENSG00000215440.ENSG00000124222.ENSG00000254995.49	ENSG00000215440+ENSG00000124222+ENSG00000254995	ENSG00000215440+ENSG00000124222+ENSG00000254995_050	chr20	dexseq_prepare_annotation2.py	exon	57251543	57254556	.	+	.	ENST00000361770+ENST00000371141+ENST00000359617+ENST00000355957+ENST00000371132+ENST00000361830+ENST00000358029__exon_number_050__gene_id_ENSG00000215440+ENSG00000124222+ENSG00000254995		ENSG00000215440.ENSG00000124222.ENSG00000254995.49	2.18497847752532	23.1727089803175	2.47441995294068e-50	9.80385503172892e-48
ENSG00000173715.ENSG00000173653.8	ENSG00000173715+ENSG00000173653	ENSG00000173715+ENSG00000173653_009	chr11	dexseq_prepare_annotation2.py	exon	66515850	66515864	.	+	.	ENST00000346672+ENST00000532565+ENST00000525908+ENST00000360962+ENST00000534325__exon_number_009__gene_id_ENSG00000173715+ENSG00000173653		ENSG00000173715.ENSG00000173653.8	1.33246359884429	26.1255885762777	2.84044203936345e-50	1.12211579711192e-47
ENSG00000141480.55	ENSG00000141480	ENSG00000141480_056	chr17	dexseq_prepare_annotation2.py	exon	4624778	4624791	.	+	.	ENST00000575877+ENST00000412477+ENST00000346341__exon_number_056__gene_id_ENSG00000141480	ARRB2	ENSG00000141480.55	0.888055437332109	22.0034053945167	3.61507588453142e-50	1.42397101321104e-47
ENSG00000085276.49	ENSG00000085276	ENSG00000085276_050	chr3	dexseq_prepare_annotation2.py	exon	169098975	169099046	.	-	.	ENST00000494292+ENST00000485957__exon_number_050__gene_id_ENSG00000085276	MECOM	ENSG00000085276.49	-1.35779734843363	-30.8219300087279	4.53764394146448e-50	1.78217284883559e-47
ENSG00000162878.25	ENSG00000162878	ENSG00000162878_026	chr2	dexseq_prepare_annotation2.py	exon	42284883	42285053	.	+	.	ENST00000490302+ENST00000470578+ENST00000480099+ENST00000294964__exon_number_026__gene_id_ENSG00000162878	PKDCC	ENSG00000162878.25	-1.77196652329734	-25.4463445297236	4.79557633423061e-50	1.878017193591e-47
ENSG00000085872.ENSG00000105085.ENSG00000269578.ENSG00000214046.ENSG00000127526.ENSG00000269058.ENSG00000141979.ENSG00000268790.14	ENSG00000085872+ENSG00000105085+ENSG00000269578+ENSG00000214046+ENSG00000127526+ENSG00000269058+ENSG00000141979+ENSG00000268790	ENSG00000085872+ENSG00000105085+ENSG00000269578+ENSG00000214046+ENSG00000127526+ENSG00000269058+ENSG00000141979+ENSG00000268790_015	chr19	dexseq_prepare_annotation2.py	exon	16606931	16607003	.	-	.	ENST00000269881__exon_number_015__gene_id_ENSG00000085872+ENSG00000105085+ENSG00000269578+ENSG00000214046+ENSG00000127526+ENSG00000269058+ENSG00000141979+ENSG00000268790		ENSG00000085872.ENSG00000105085.ENSG00000269578.ENSG00000214046.ENSG00000127526.ENSG00000269058.ENSG00000141979.ENSG00000268790.14	-3.4006738026323	-18.3587891740632	6.29415217655812e-50	2.45775727779838e-47
ENSG00000148337.69	ENSG00000148337	ENSG00000148337_070	chr9	dexseq_prepare_annotation2.py	exon	130953848	130953851	.	-	.	ENST00000357558+ENST00000372938+ENST00000541172+ENST00000325721__exon_number_070__gene_id_ENSG00000148337	CIZ1	ENSG00000148337.69	-0.62400549940794	-18.4785873152631	6.42309441845585e-50	2.5008790132401e-47
ENSG00000138101.4	ENSG00000138101	ENSG00000138101_005	chr2	dexseq_prepare_annotation2.py	exon	25600131	25600152	.	-	.	ENST00000407661+ENST00000407186+ENST00000398951+ENST00000404103+ENST00000496972+ENST00000405222+ENST00000407038+ENST00000288642+ENST00000406818+ENST00000497476__exon_number_005__gene_id_ENSG00000138101	DTNB	ENSG00000138101.4	-1.88327781209919	-24.0219902894968	6.54122209677186e-50	2.53955429261079e-47
ENSG00000257062.ENSG00000111700.ENSG00000134538.ENSG00000205754.ENSG00000257046.18	ENSG00000257062+ENSG00000111700+ENSG00000134538+ENSG00000205754+ENSG00000257046	ENSG00000257062+ENSG00000111700+ENSG00000134538+ENSG00000205754+ENSG00000257046_019	chr12	dexseq_prepare_annotation2.py	exon	21032370	21032565	.	+	.	ENST00000261196+ENST00000381545+ENST00000553473+ENST00000544370+ENST00000540229__exon_number_019__gene_id_ENSG00000257062+ENSG00000111700+ENSG00000134538+ENSG00000205754+ENSG00000257046		ENSG00000257062.ENSG00000111700.ENSG00000134538.ENSG00000205754.ENSG00000257046.18	-0.636925710659255	-21.2344778708616	7.32135187523962e-50	2.83428621148424e-47
ENSG00000163491.30	ENSG00000163491	ENSG00000163491_031	chr3	dexseq_prepare_annotation2.py	exon	27326331	27326392	.	-	.	ENST00000424275+ENST00000341435+ENST00000357467+ENST00000474938+ENST00000574215+ENST00000435584+ENST00000429845__exon_number_031__gene_id_ENSG00000163491	NEK10	ENSG00000163491.30	-2.56017420449638	-19.8356689958005	8.51979749478438e-50	3.28881222893667e-47
ENSG00000158286.23	ENSG00000158286	ENSG00000158286_024	chr1	dexseq_prepare_annotation2.py	exon	6270999	6271080	.	+	.	ENST00000496329__exon_number_024__gene_id_ENSG00000158286	RNF207	ENSG00000158286.23	3.76719122996351	22.5705440502719	1.11303493823858e-49	4.2842966210997e-47
ENSG00000163322.19	ENSG00000163322	ENSG00000163322_020	chr4	dexseq_prepare_annotation2.py	exon	84406254	84406256	.	-	.	ENST00000321945+ENST00000511801+ENST00000475656__exon_number_020__gene_id_ENSG00000163322	FAM175A	ENSG00000163322.19	1.8001816519232	31.6630010035166	1.15948287404805e-49	4.45040490522757e-47
ENSG00000091536.66	ENSG00000091536	ENSG00000091536_067	chr17	dexseq_prepare_annotation2.py	exon	18061036	18061214	.	+	.	ENST00000205890+ENST00000418233+ENST00000445289__exon_number_067__gene_id_ENSG00000091536	MYO15A	ENSG00000091536.66	-1.90265127027	-18.3311893585846	1.30083257728638e-49	4.97879849913403e-47
ENSG00000013441.22	ENSG00000013441	ENSG00000013441_023	chr2	dexseq_prepare_annotation2.py	exon	201722813	201722889	.	-	.	ENST00000409769__exon_number_023__gene_id_ENSG00000013441	CLK1	ENSG00000013441.22	-2.92869811625145	-25.1889282468703	1.33628924243137e-49	5.10005736376199e-47
ENSG00000131018.134	ENSG00000131018	ENSG00000131018_135	chr6	dexseq_prepare_annotation2.py	exon	152688127	152688131	.	-	.	ENST00000454018__exon_number_135__gene_id_ENSG00000131018	SYNE1	ENSG00000131018.134	-5.562873970564	-16.8054099184785	1.41722796084611e-49	5.39373008749397e-47
ENSG00000147813.21	ENSG00000147813	ENSG00000147813_022	chr8	dexseq_prepare_annotation2.py	exon	144658602	144658609	.	-	.	ENST00000340490+ENST00000426292+ENST00000488096+ENST00000449291+ENST00000532645+ENST00000525583+ENST00000276844+ENST00000464332+ENST00000435154__exon_number_022__gene_id_ENSG00000147813	NAPRT1	ENSG00000147813.21	-2.0392667690036	-21.1124702019162	1.49811671096399e-49	5.68556332775874e-47
ENSG00000012232.20	ENSG00000012232	ENSG00000012232_021	chr8	dexseq_prepare_annotation2.py	exon	28573128	28573133	.	+	.	ENST00000522725+ENST00000519288+ENST00000518223+ENST00000519886+ENST00000220562__exon_number_021__gene_id_ENSG00000012232	EXTL3	ENSG00000012232.20	-1.00900968142189	-22.7732922926206	1.7636092665973e-49	6.67439655972442e-47
ENSG00000113575.ENSG00000272772.ENSG00000113558.ENSG00000273345.ENSG00000006837.42	ENSG00000113575+ENSG00000272772+ENSG00000113558+ENSG00000273345+ENSG00000006837	ENSG00000113575+ENSG00000272772+ENSG00000113558+ENSG00000273345+ENSG00000006837_043	chr5	dexseq_prepare_annotation2.py	exon	133536676	133536678	.	-	.	ENST00000495833+ENST00000481195__exon_number_043__gene_id_ENSG00000113575+ENSG00000272772+ENSG00000113558+ENSG00000273345+ENSG00000006837		ENSG00000113575.ENSG00000272772.ENSG00000113558.ENSG00000273345.ENSG00000006837.42	1.97714587691429	17.8180873836432	1.88424776116682e-49	7.11103525888172e-47
ENSG00000140443.42	ENSG00000140443	ENSG00000140443_043	chr15	dexseq_prepare_annotation2.py	exon	99467866	99467913	.	+	.	ENST00000558762+ENST00000560972+ENST00000268035__exon_number_043__gene_id_ENSG00000140443	IGF1R	ENSG00000140443.42	-1.08698596464023	-20.2391836381087	1.9343338591759e-49	7.2797226939186e-47
ENSG00000105135.7	ENSG00000105135	ENSG00000105135_008	chr19	dexseq_prepare_annotation2.py	exon	15226483	15226660	.	-	.	ENST00000533086+ENST00000524779__exon_number_008__gene_id_ENSG00000105135	ILVBL	ENSG00000105135.7	-1.86573612889345	-22.1510798889963	2.36180263223457e-49	8.86377967314765e-47
ENSG00000163625.85	ENSG00000163625	ENSG00000163625_086	chr4	dexseq_prepare_annotation2.py	exon	85818064	85818094	.	-	.	ENST00000509172+ENST00000295888+ENST00000426414+ENST00000322366__exon_number_086__gene_id_ENSG00000163625	WDFY3	ENSG00000163625.85	1.47113558542984	18.6564451649209	2.40227038623066e-49	8.99067991890488e-47
ENSG00000249700.39	ENSG00000249700	ENSG00000249700_040	chr4	dexseq_prepare_annotation2.py	exon	56253058	56253438	.	-	.	ENST00000608136__exon_number_040__gene_id_ENSG00000249700	SRD5A3-AS1	ENSG00000249700.39	2.01531813579768	24.0926686478321	2.8354161375986e-49	1.05824466326667e-46
ENSG00000067221.10	ENSG00000067221	ENSG00000067221_011	chr15	dexseq_prepare_annotation2.py	exon	74278842	74280939	.	-	.	ENST00000563229__exon_number_011__gene_id_ENSG00000067221	STOML1	ENSG00000067221.10	-0.990425209474868	-26.6577157284247	3.71258894951279e-49	1.38180924298023e-46
ENSG00000012504.24	ENSG00000012504	ENSG00000012504_025	chr12	dexseq_prepare_annotation2.py	exon	100957290	100957420	.	+	.	ENST00000548884+ENST00000188403__exon_number_025__gene_id_ENSG00000012504	NR1H4	ENSG00000012504.24	2.93643065746183	27.2350689279104	5.68987558741768e-49	2.11192862909132e-46
ENSG00000113163.30	ENSG00000113163	ENSG00000113163_031	chr5	dexseq_prepare_annotation2.py	exon	74807331	74807454	.	-	.	ENST00000261415+ENST00000405807__exon_number_031__gene_id_ENSG00000113163	COL4A3BP	ENSG00000113163.30	2.41160573116309	27.2263541830632	5.85773751783253e-49	2.16827765156658e-46
ENSG00000008710.107	ENSG00000008710	ENSG00000008710_108	chr16	dexseq_prepare_annotation2.py	exon	2157884	2158017	.	-	.	ENST00000487932+ENST00000496574+ENST00000473780+ENST00000488185+ENST00000423118+ENST00000262304__exon_number_108__gene_id_ENSG00000008710	PKD1	ENSG00000008710.107	-2.67391675632877	-17.5981575990586	6.16672263508557e-49	2.27641364770084e-46
ENSG00000266967.ENSG00000267060.ENSG00000108825.32	ENSG00000266967+ENSG00000267060+ENSG00000108825	ENSG00000266967+ENSG00000267060+ENSG00000108825_033	chr17	dexseq_prepare_annotation2.py	exon	41108333	41108337	.	-	.	ENST00000491665+ENST00000421990+ENST00000427569+ENST00000486664+ENST00000423601+ENST00000591910+ENST00000430739+ENST00000483774+ENST00000409399+ENST00000409103+ENST00000478040+ENST00000441280+ENST00000360221__exon_number_033__gene_id_ENSG00000266967+ENSG00000267060+ENSG00000108825		ENSG00000266967.ENSG00000267060.ENSG00000108825.32	-1.5234006097653	-19.7889523397632	6.26376477843894e-49	2.30593587989251e-46
ENSG00000022840.73	ENSG00000022840	ENSG00000022840_074	chr12	dexseq_prepare_annotation2.py	exon	121014692	121015050	.	+	.	ENST00000325954+ENST00000542701__exon_number_074__gene_id_ENSG00000022840	RNF10	ENSG00000022840.73	2.39426354707463	19.2144107050563	6.56820930781426e-49	2.4114430841056e-46
ENSG00000005801.ENSG00000263365.1	ENSG00000005801+ENSG00000263365	ENSG00000005801+ENSG00000263365_002	chr11	dexseq_prepare_annotation2.py	exon	3379157	3379995	.	-	.	ENST00000354599__exon_number_002__gene_id_ENSG00000005801+ENSG00000263365		ENSG00000005801.ENSG00000263365.1	2.05362089110518	27.1862789036594	6.69631707195531e-49	2.4518138499747e-46
ENSG00000077782.72	ENSG00000077782	ENSG00000077782_073	chr8	dexseq_prepare_annotation2.py	exon	38287521	38288338	.	-	.	ENST00000526570__exon_number_073__gene_id_ENSG00000077782	FGFR1	ENSG00000077782.72	0.737074786283394	19.3114091686556	6.86523495142991e-49	2.50686837454822e-46
ENSG00000188897.31	ENSG00000188897	ENSG00000188897_032	chr16	dexseq_prepare_annotation2.py	exon	11501056	11501193	.	-	.	ENST00000598234__exon_number_032__gene_id_ENSG00000188897	CTD-3088G3.8	ENSG00000188897.31	0.941952569619147	24.2953923342236	7.47372693009692e-49	2.72170572599624e-46
ENSG00000148343.30	ENSG00000148343	ENSG00000148343_031	chr9	dexseq_prepare_annotation2.py	exon	131830151	131830273	.	+	.	ENST00000495975__exon_number_031__gene_id_ENSG00000148343	FAM73B	ENSG00000148343.30	-2.42596461837922	-21.0283093348791	7.60967369690519e-49	2.76376393593486e-46
ENSG00000148343.45	ENSG00000148343	ENSG00000148343_046	chr9	dexseq_prepare_annotation2.py	exon	131832526	131834350	.	+	.	ENST00000406926+ENST00000358369+ENST00000445183+ENST00000439290+ENST00000277475+ENST00000483458__exon_number_046__gene_id_ENSG00000148343	FAM73B	ENSG00000148343.45	-2.44525645221081	-21.0261178118214	7.70679809254854e-49	2.79153450372642e-46
ENSG00000066855.6	ENSG00000066855	ENSG00000066855_007	chr8	dexseq_prepare_annotation2.py	exon	66594279	66594315	.	+	.	ENST00000523170+ENST00000517944__exon_number_007__gene_id_ENSG00000066855	MTFR1	ENSG00000066855.6	0.749948911413757	21.1966351260027	9.29761887868664e-49	3.35875238995379e-46
ENSG00000150593.ENSG00000265827.10	ENSG00000150593+ENSG00000265827	ENSG00000150593+ENSG00000265827_011	chr10	dexseq_prepare_annotation2.py	exon	112642761	112642855	.	+	.	ENST00000467574+ENST00000492932+ENST00000444997+ENST00000280154+ENST00000483670+ENST00000393104__exon_number_011__gene_id_ENSG00000150593+ENSG00000265827		ENSG00000150593.ENSG00000265827.10	-1.39387000567172	-22.7422563720123	9.37978586263657e-49	3.3793992761153e-46
ENSG00000173068.11	ENSG00000173068	ENSG00000173068_012	chr9	dexseq_prepare_annotation2.py	exon	16435553	16436370	.	-	.	ENST00000418777+ENST00000484726+ENST00000545497+ENST00000411752+ENST00000380666+ENST00000380667+ENST00000380672__exon_number_012__gene_id_ENSG00000173068	BNC2	ENSG00000173068.11	0.981148185395489	29.6863902550685	1.02966537472167e-48	3.69986701549257e-46
ENSG00000113569.48	ENSG00000113569	ENSG00000113569_049	chr5	dexseq_prepare_annotation2.py	exon	37371184	37371205	.	-	.	ENST00000231498+ENST00000507675__exon_number_049__gene_id_ENSG00000113569	NUP155	ENSG00000113569.48	1.3911869530064	22.3592354680466	1.37927397150252e-48	4.94295937580346e-46
ENSG00000155827.31	ENSG00000155827	ENSG00000155827_032	chr9	dexseq_prepare_annotation2.py	exon	104324528	104325622	.	+	.	ENST00000389120__exon_number_032__gene_id_ENSG00000155827	RNF20	ENSG00000155827.31	-1.10757086785387	-23.7212717581366	1.43418167492162e-48	5.12613713104856e-46
ENSG00000159086.34	ENSG00000159086	ENSG00000159086_035	chr21	dexseq_prepare_annotation2.py	exon	34143980	34143998	.	-	.	ENST00000443785+ENST00000331923+ENST00000464256__exon_number_035__gene_id_ENSG00000159086	PAXBP1	ENSG00000159086.34	-2.99421834823352	-35.2188404336852	1.46781979519281e-48	5.23252583295818e-46
ENSG00000085872.ENSG00000105085.ENSG00000269578.ENSG00000214046.ENSG00000127526.ENSG00000269058.ENSG00000141979.ENSG00000268790.92	ENSG00000085872+ENSG00000105085+ENSG00000269578+ENSG00000214046+ENSG00000127526+ENSG00000269058+ENSG00000141979+ENSG00000268790	ENSG00000085872+ENSG00000105085+ENSG00000269578+ENSG00000214046+ENSG00000127526+ENSG00000269058+ENSG00000141979+ENSG00000268790_093	chr19	dexseq_prepare_annotation2.py	exon	16689221	16689588	.	-	.	ENST00000597244__exon_number_093__gene_id_ENSG00000085872+ENSG00000105085+ENSG00000269578+ENSG00000214046+ENSG00000127526+ENSG00000269058+ENSG00000141979+ENSG00000268790		ENSG00000085872.ENSG00000105085.ENSG00000269578.ENSG00000214046.ENSG00000127526.ENSG00000269058.ENSG00000141979.ENSG00000268790.92	2.21482137255904	17.978782325476	1.50483962993797e-48	5.35037810215865e-46
ENSG00000152556.54	ENSG00000152556	ENSG00000152556_055	chr12	dexseq_prepare_annotation2.py	exon	48527154	48527263	.	+	.	ENST00000551804+ENST00000340802+ENST00000547587+ENST00000395233+ENST00000547581+ENST00000312352+ENST00000546964+ENST00000359794__exon_number_055__gene_id_ENSG00000152556	PFKM	ENSG00000152556.54	-1.50195729844219	-22.9602913303342	1.58730900106987e-48	5.62878102906949e-46
ENSG00000175137	ENSG00000175137	ENSG00000175137_001	chr1	dexseq_prepare_annotation2.py	exon	249104648	249104649	.	-	.	ENST00000484202__exon_number_001__gene_id_ENSG00000175137	SH3BP5L	ENSG00000175137	-1.07030529791108	-31.9203041661819	1.63202281223923e-48	5.77219125898445e-46
ENSG00000166689.53	ENSG00000166689	ENSG00000166689_054	chr11	dexseq_prepare_annotation2.py	exon	16877350	16877461	.	-	.	ENST00000529213+ENST00000531066+ENST00000355661+ENST00000528376+ENST00000448080+ENST00000528637__exon_number_054__gene_id_ENSG00000166689	PLEKHA7	ENSG00000166689.53	-2.20696662749099	-19.5176411347122	1.69956228010642e-48	5.99537234930388e-46
ENSG00000150672.ENSG00000256466.86	ENSG00000150672+ENSG00000256466	ENSG00000150672+ENSG00000256466_087	chr11	dexseq_prepare_annotation2.py	exon	85236035	85236066	.	-	.	ENST00000530260__exon_number_087__gene_id_ENSG00000150672+ENSG00000256466		ENSG00000150672.ENSG00000256466.86	2.2963259979126	24.5560381104966	1.71204541919583e-48	6.02368022008571e-46
ENSG00000050438.28	ENSG00000050438	ENSG00000050438_029	chr12	dexseq_prepare_annotation2.py	exon	51855002	51855075	.	+	.	ENST00000514353+ENST00000550211+ENST00000319957+ENST00000547697+ENST00000535225+ENST00000453097+ENST00000551071+ENST00000604314+ENST00000394856+ENST00000358657__exon_number_029__gene_id_ENSG00000050438	SLC4A8	ENSG00000050438.28	-3.88777543019232	-27.646976771806	1.84211522208792e-48	6.46448470936708e-46
ENSG00000120705.14	ENSG00000120705	ENSG00000120705_015	chr5	dexseq_prepare_annotation2.py	exon	137849340	137849395	.	-	.	ENST00000503183+ENST00000507939+ENST00000503014+ENST00000499810+ENST00000506345+ENST00000360541+ENST00000512198+ENST00000572514__exon_number_015__gene_id_ENSG00000120705	ETF1	ENSG00000120705.14	-4.63137950899567	-22.9140409479974	1.9730033656887e-48	6.90586957844829e-46
ENSG00000114735.28	ENSG00000114735	ENSG00000114735_029	chr3	dexseq_prepare_annotation2.py	exon	50618108	50622179	.	+	.	ENST00000448997+ENST00000232854__exon_number_029__gene_id_ENSG00000114735	HEMK1	ENSG00000114735.28	-3.93283540453043	-22.9017520294713	2.09048458727541e-48	7.28517306935106e-46
ENSG00000068878.13	ENSG00000068878	ENSG00000068878_014	chr2	dexseq_prepare_annotation2.py	exon	54112827	54112912	.	-	.	ENST00000421748+ENST00000389993+ENST00000404125+ENST00000476586__exon_number_014__gene_id_ENSG00000068878	PSME4	ENSG00000068878.13	-3.95125738470785	-26.8468515596995	2.09215447823445e-48	7.28517306935106e-46
ENSG00000140443.40	ENSG00000140443	ENSG00000140443_041	chr15	dexseq_prepare_annotation2.py	exon	99467754	99467828	.	+	.	ENST00000558762+ENST00000560343+ENST00000268035__exon_number_041__gene_id_ENSG00000140443	IGF1R	ENSG00000140443.40	-2.55828967437574	-19.8626627392545	2.22086644332235e-48	7.71348592693964e-46
ENSG00000148337.11	ENSG00000148337	ENSG00000148337_012	chr9	dexseq_prepare_annotation2.py	exon	130929160	130929276	.	-	.	ENST00000485001+ENST00000491487__exon_number_012__gene_id_ENSG00000148337	CIZ1	ENSG00000148337.11	2.24519531622636	18.0386996536558	2.38572191638397e-48	8.26481361427919e-46
ENSG00000048740.24	ENSG00000048740	ENSG00000048740_025	chr10	dexseq_prepare_annotation2.py	exon	11371056	11371060	.	+	.	ENST00000542579+ENST00000609870+ENST00000354897+ENST00000399850+ENST00000608830+ENST00000379261+ENST00000417956+ENST00000315874+ENST00000450189+ENST00000427450+ENST00000609692+ENST00000416382+ENST00000354440__exon_number_025__gene_id_ENSG00000048740	CELF2	ENSG00000048740.24	-2.9048779033174	-31.7254630206403	2.6167858637792e-48	9.04209942960655e-46
ENSG00000112983.74	ENSG00000112983	ENSG00000112983_075	chr5	dexseq_prepare_annotation2.py	exon	137514359	137514367	.	-	.	ENST00000432618+ENST00000254900+ENST00000430331__exon_number_075__gene_id_ENSG00000112983	BRD8	ENSG00000112983.74	-0.961905150063902	-19.5572943483438	2.96140187326644e-48	1.02067888492706e-45
ENSG00000239306.ENSG00000173933.ENSG00000248643.ENSG00000258297.52	ENSG00000239306+ENSG00000173933+ENSG00000248643+ENSG00000258297	ENSG00000239306+ENSG00000173933+ENSG00000248643+ENSG00000258297_053	chr11	dexseq_prepare_annotation2.py	exon	66413924	66413938	.	+	.	ENST00000398692+ENST00000310092+ENST00000514361+ENST00000500635+ENST00000409406+ENST00000528039+ENST00000515838+ENST00000412278__exon_number_053__gene_id_ENSG00000239306+ENSG00000173933+ENSG00000248643+ENSG00000258297		ENSG00000239306.ENSG00000173933.ENSG00000248643.ENSG00000258297.52	-0.852174148772222	-19.9130013897466	3.98703532696704e-48	1.37067781659169e-45
ENSG00000155816	ENSG00000155816	ENSG00000155816_001	chr1	dexseq_prepare_annotation2.py	exon	240177648	240177735	.	+	.	ENST00000447095__exon_number_001__gene_id_ENSG00000155816	FMN2	ENSG00000155816	3.19767551414658	24.3391402788909	4.14515757471487e-48	1.42142082346955e-45
ENSG00000175216.8	ENSG00000175216	ENSG00000175216_009	chr11	dexseq_prepare_annotation2.py	exon	46772078	46772161	.	-	.	ENST00000312055+ENST00000525896+ENST00000533413+ENST00000529230+ENST00000415402+ENST00000354558__exon_number_009__gene_id_ENSG00000175216	CKAP5	ENSG00000175216.8	1.54488853510302	23.0920915114924	4.3659455324606e-48	1.49334127355482e-45
ENSG00000254485.ENSG00000196220.ENSG00000206573.106	ENSG00000254485+ENSG00000196220+ENSG00000206573	ENSG00000254485+ENSG00000196220+ENSG00000206573_107	chr3	dexseq_prepare_annotation2.py	exon	9439178	9439179	.	-	.	ENST00000520447+ENST00000518437+ENST00000469846__exon_number_107__gene_id_ENSG00000254485+ENSG00000196220+ENSG00000206573		ENSG00000254485.ENSG00000196220.ENSG00000206573.106	-2.98943712740157	-17.6237265755436	5.2470928456241e-48	1.79019942700438e-45
ENSG00000092148.76	ENSG00000092148	ENSG00000092148_077	chr14	dexseq_prepare_annotation2.py	exon	31676222	31676596	.	-	.	ENST00000399332+ENST00000556224__exon_number_077__gene_id_ENSG00000092148	HECTD1	ENSG00000092148.76	1.51808453442951	19.8646812690517	5.43427831550179e-48	1.84939304879723e-45
ENSG00000113569.47	ENSG00000113569	ENSG00000113569_048	chr5	dexseq_prepare_annotation2.py	exon	37370923	37371183	.	-	.	ENST00000231498+ENST00000507675+ENST00000513532__exon_number_048__gene_id_ENSG00000113569	NUP155	ENSG00000113569.47	1.4058282624068	22.0741263862708	5.7558598145195e-48	1.95391193959871e-45
ENSG00000120705.15	ENSG00000120705	ENSG00000120705_016	chr5	dexseq_prepare_annotation2.py	exon	137853250	137853330	.	-	.	ENST00000503183+ENST00000507939+ENST00000503014+ENST00000514005+ENST00000499810+ENST00000506345+ENST00000360541+ENST00000572514__exon_number_016__gene_id_ENSG00000120705	ETF1	ENSG00000120705.15	-3.17576587093482	-22.6069393420848	8.41901380171116e-48	2.85079623485662e-45
ENSG00000016864.30	ENSG00000016864	ENSG00000016864_031	chr3	dexseq_prepare_annotation2.py	exon	52735225	52735359	.	-	.	ENST00000497436__exon_number_031__gene_id_ENSG00000016864	GLT8D1	ENSG00000016864.30	-0.805554654422964	-21.9789960976828	9.29215800183958e-48	3.13858897788635e-45
ENSG00000156261.4	ENSG00000156261	ENSG00000156261_005	chr21	dexseq_prepare_annotation2.py	exon	30432862	30432981	.	-	.	ENST00000432178+ENST00000470450+ENST00000286788+ENST00000542732+ENST00000540844+ENST00000496121__exon_number_005__gene_id_ENSG00000156261	CCT8	ENSG00000156261.4	3.04062024134118	31.152403321536	1.06433911859275e-47	3.58602656597781e-45
ENSG00000148343.43	ENSG00000148343	ENSG00000148343_044	chr9	dexseq_prepare_annotation2.py	exon	131832128	131832213	.	+	.	ENST00000406926+ENST00000492279+ENST00000358369+ENST00000445183+ENST00000439290+ENST00000277475+ENST00000483458__exon_number_044__gene_id_ENSG00000148343	FAM73B	ENSG00000148343.43	-2.33414981824862	-20.569345979767	1.09791164521419e-47	3.68993902114313e-45
ENSG00000141140.61	ENSG00000141140	ENSG00000141140_062	chr17	dexseq_prepare_annotation2.py	exon	34871701	34871717	.	-	.	ENST00000544606+ENST00000586007+ENST00000431794+ENST00000586908+ENST00000591794+ENST00000268852__exon_number_062__gene_id_ENSG00000141140	MYO19	ENSG00000141140.61	2.29629989370657	19.1272094603199	1.13195357766025e-47	3.79490947932861e-45
ENSG00000140853.104	ENSG00000140853	ENSG00000140853_105	chr16	dexseq_prepare_annotation2.py	exon	57116546	57117431	.	+	.	ENST00000540182+ENST00000539144+ENST00000543103+ENST00000262510+ENST00000308149+ENST00000538453+ENST00000436936+ENST00000545081+ENST00000537056__exon_number_105__gene_id_ENSG00000140853	NLRC5	ENSG00000140853.104	-0.986907244421885	-25.6569648014374	1.30050761285074e-47	4.34920005072835e-45
ENSG00000175203.59	ENSG00000175203	ENSG00000175203_060	chr12	dexseq_prepare_annotation2.py	exon	57940811	57940903	.	-	.	ENST00000547480+ENST00000548249+ENST00000550201+ENST00000547345+ENST00000546559+ENST00000546670+ENST00000550954+ENST00000549712+ENST00000434715+ENST00000543672+ENST00000550750+ENST00000549394__exon_number_060__gene_id_ENSG00000175203	DCTN2	ENSG00000175203.59	-0.920962049493749	-21.9101859068672	1.3148609577579e-47	4.38634368937768e-45
ENSG00000147813.20	ENSG00000147813	ENSG00000147813_021	chr8	dexseq_prepare_annotation2.py	exon	144658337	144658601	.	-	.	ENST00000464332__exon_number_021__gene_id_ENSG00000147813	NAPRT1	ENSG00000147813.20	-1.79683170468942	-20.2837897808666	2.03631676704326e-47	6.77637067598309e-45
ENSG00000207112.ENSG00000210825.ENSG00000239195.ENSG00000207145.ENSG00000166012.ENSG00000207304.ENSG00000206834.ENSG00000221170.ENSG00000206799.73	ENSG00000207112+ENSG00000210825+ENSG00000239195+ENSG00000207145+ENSG00000166012+ENSG00000207304+ENSG00000206834+ENSG00000221170+ENSG00000206799	ENSG00000207112+ENSG00000210825+ENSG00000239195+ENSG00000207145+ENSG00000166012+ENSG00000207304+ENSG00000206834+ENSG00000221170+ENSG00000206799_074	chr11	dexseq_prepare_annotation2.py	exon	93472133	93472402	.	-	.	ENST00000529508__exon_number_074__gene_id_ENSG00000207112+ENSG00000210825+ENSG00000239195+ENSG00000207145+ENSG00000166012+ENSG00000207304+ENSG00000206834+ENSG00000221170+ENSG00000206799		ENSG00000207112.ENSG00000210825.ENSG00000239195.ENSG00000207145.ENSG00000166012.ENSG00000207304.ENSG00000206834.ENSG00000221170.ENSG00000206799.73	-2.12739974799686	-18.6383630177593	2.13443271165535e-47	7.08542507060489e-45
ENSG00000156113.4	ENSG00000156113	ENSG00000156113_005	chr10	dexseq_prepare_annotation2.py	exon	78643874	78644299	.	-	.	ENST00000434208__exon_number_005__gene_id_ENSG00000156113	KCNMA1	ENSG00000156113.4	2.62613182974638	19.0244374184204	2.31070468768559e-47	7.65177397644944e-45
ENSG00000255243.ENSG00000134343.19	ENSG00000255243+ENSG00000134343	ENSG00000255243+ENSG00000134343_020	chr11	dexseq_prepare_annotation2.py	exon	26563494	26563615	.	+	.	ENST00000525139+ENST00000537978+ENST00000256737+ENST00000529242+ENST00000531568__exon_number_020__gene_id_ENSG00000255243+ENSG00000134343		ENSG00000255243.ENSG00000134343.19	1.11976523864096	19.7758331807872	2.41032984251704e-47	7.96216220129463e-45
ENSG00000108100.26	ENSG00000108100	ENSG00000108100_027	chr10	dexseq_prepare_annotation2.py	exon	35854951	35855056	.	+	.	ENST00000374706+ENST00000497692+ENST00000374704+ENST00000265375+ENST00000339497+ENST00000465416__exon_number_027__gene_id_ENSG00000108100	CCNY	ENSG00000108100.26	2.65351988977243	29.5840522533609	2.65404153841871e-47	8.74584366173503e-45
ENSG00000172890.32	ENSG00000172890	ENSG00000172890_033	chr11	dexseq_prepare_annotation2.py	exon	71188272	71188392	.	+	.	ENST00000539574+ENST00000525200__exon_number_033__gene_id_ENSG00000172890	NADSYN1	ENSG00000172890.32	-1.40558605671383	-18.791226631215	2.77859736293395e-47	9.13401347722425e-45
ENSG00000188897.71	ENSG00000188897	ENSG00000188897_072	chr16	dexseq_prepare_annotation2.py	exon	11585612	11585701	.	-	.	ENST00000598234__exon_number_072__gene_id_ENSG00000188897	CTD-3088G3.8	ENSG00000188897.71	-2.21451990587409	-23.4444791651295	2.79516839645616e-47	9.1661848674758e-45
ENSG00000164924.41	ENSG00000164924	ENSG00000164924_042	chr8	dexseq_prepare_annotation2.py	exon	101964184	101964197	.	-	.	ENST00000418997+ENST00000492736+ENST00000437293+ENST00000395958+ENST00000480304+ENST00000395957+ENST00000521309+ENST00000523131+ENST00000523938__exon_number_042__gene_id_ENSG00000164924	YWHAZ	ENSG00000164924.41	-0.887270982826616	-20.2100926470352	3.16483108845218e-47	1.0331254811589e-44
ENSG00000173406.ENSG00000162600.49	ENSG00000173406+ENSG00000162600	ENSG00000173406+ENSG00000162600_050	chr1	dexseq_prepare_annotation2.py	exon	58996335	58996401	.	-	.	ENST00000421528+ENST00000358603+ENST00000371226__exon_number_050__gene_id_ENSG00000173406+ENSG00000162600		ENSG00000173406.ENSG00000162600.49	2.02410661095015	18.1774253420935	3.16574233163184e-47	1.0331254811589e-44
ENSG00000062485.ENSG00000257727.ENSG00000135473.ENSG00000144785.138	ENSG00000062485+ENSG00000257727+ENSG00000135473+ENSG00000144785	ENSG00000062485+ENSG00000257727+ENSG00000135473+ENSG00000144785_139	chr12	dexseq_prepare_annotation2.py	exon	56715862	56715952	.	-	.	ENST00000547226+ENST00000551359+ENST00000257931+ENST00000550028+ENST00000552630+ENST00000440411+ENST00000425394+ENST00000548043__exon_number_139__gene_id_ENSG00000062485+ENSG00000257727+ENSG00000135473+ENSG00000144785		ENSG00000062485.ENSG00000257727.ENSG00000135473.ENSG00000144785.138	-3.61292813073346	-20.7620557004448	3.50104299146694e-47	1.13979618180271e-44
ENSG00000059769.ENSG00000244115.ENSG00000242616.12	ENSG00000059769+ENSG00000244115+ENSG00000242616	ENSG00000059769+ENSG00000244115+ENSG00000242616_013	chr9	dexseq_prepare_annotation2.py	exon	114431549	114431551	.	+	.	ENST00000374293__exon_number_013__gene_id_ENSG00000059769+ENSG00000244115+ENSG00000242616		ENSG00000059769.ENSG00000244115.ENSG00000242616.12	1.63049118005985	35.5302354265231	4.03009529420621e-47	1.30888001181327e-44
ENSG00000175216.7	ENSG00000175216	ENSG00000175216_008	chr11	dexseq_prepare_annotation2.py	exon	46771824	46771983	.	-	.	ENST00000312055+ENST00000525896+ENST00000533413+ENST00000529230+ENST00000415402+ENST00000354558__exon_number_008__gene_id_ENSG00000175216	CKAP5	ENSG00000175216.7	1.50045232952621	22.6077154178188	4.05744573826313e-47	1.31460268911155e-44
ENSG00000085872.ENSG00000105085.ENSG00000269578.ENSG00000214046.ENSG00000127526.ENSG00000269058.ENSG00000141979.ENSG00000268790.51	ENSG00000085872+ENSG00000105085+ENSG00000269578+ENSG00000214046+ENSG00000127526+ENSG00000269058+ENSG00000141979+ENSG00000268790	ENSG00000085872+ENSG00000105085+ENSG00000269578+ENSG00000214046+ENSG00000127526+ENSG00000269058+ENSG00000141979+ENSG00000268790_052	chr19	dexseq_prepare_annotation2.py	exon	16662804	16662860	.	-	.	ENST00000595753+ENST00000596387+ENST00000409648__exon_number_052__gene_id_ENSG00000085872+ENSG00000105085+ENSG00000269578+ENSG00000214046+ENSG00000127526+ENSG00000269058+ENSG00000141979+ENSG00000268790		ENSG00000085872.ENSG00000105085.ENSG00000269578.ENSG00000214046.ENSG00000127526.ENSG00000269058.ENSG00000141979.ENSG00000268790.51	-0.756876700363873	-17.5699756123088	4.60328480117996e-47	1.48788516658617e-44
ENSG00000013441.21	ENSG00000013441	ENSG00000013441_022	chr2	dexseq_prepare_annotation2.py	exon	201722696	201722812	.	-	.	ENST00000409769+ENST00000321356+ENST00000473565+ENST00000409403+ENST00000461981+ENST00000434813+ENST00000432425__exon_number_022__gene_id_ENSG00000013441	CLK1	ENSG00000013441.21	-2.7812245801809	-23.7185886422623	5.35760586013392e-47	1.72756576359216e-44
ENSG00000163491.51	ENSG00000163491	ENSG00000163491_052	chr3	dexseq_prepare_annotation2.py	exon	27355788	27355829	.	-	.	ENST00000429845+ENST00000341435+ENST00000491627__exon_number_052__gene_id_ENSG00000163491	NEK10	ENSG00000163491.51	-2.33190365003282	-18.9027447307695	5.3866175857281e-47	1.73278510036897e-44
ENSG00000168393.15	ENSG00000168393	ENSG00000168393_016	chr2	dexseq_prepare_annotation2.py	exon	242626128	242626140	.	-	.	ENST00000464603+ENST00000400770+ENST00000305784+ENST00000493095+ENST00000432348__exon_number_016__gene_id_ENSG00000168393	DTYMK	ENSG00000168393.15	-1.34984785723703	-28.2409124187971	6.3242319826105e-47	2.02956772084218e-44
ENSG00000149179.7	ENSG00000149179	ENSG00000149179_008	chr11	dexseq_prepare_annotation2.py	exon	46958311	46958318	.	+	.	ENST00000527234+ENST00000528488+ENST00000536126+ENST00000278460+ENST00000378618+ENST00000525279+ENST00000533124+ENST00000531648+ENST00000522712+ENST00000532840__exon_number_008__gene_id_ENSG00000149179	C11orf49	ENSG00000149179.7	0.899983471223146	19.3449251869428	6.54052283849295e-47	2.09400573255987e-44
ENSG00000187527.5	ENSG00000187527	ENSG00000187527_006	chr3	dexseq_prepare_annotation2.py	exon	193007674	193007848	.	-	.	ENST00000495496+ENST00000342358__exon_number_006__gene_id_ENSG00000187527	ATP13A5	ENSG00000187527.5	1.65431246160567	22.1604479032688	7.08566846311005e-47	2.26317590790877e-44
ENSG00000215021.ENSG00000238795.43	ENSG00000215021+ENSG00000238795	ENSG00000215021+ENSG00000238795_044	chr12	dexseq_prepare_annotation2.py	exon	7079880	7079914	.	-	.	ENST00000399433+ENST00000535923+ENST00000546111__exon_number_044__gene_id_ENSG00000215021+ENSG00000238795		ENSG00000215021.ENSG00000238795.43	2.5202036724874	22.4423090521066	8.7439042370344e-47	2.78623271168162e-44
ENSG00000147642.8	ENSG00000147642	ENSG00000147642_009	chr8	dexseq_prepare_annotation2.py	exon	110588204	110588242	.	-	.	ENST00000399066+ENST00000440310+ENST00000533895+ENST00000433638+ENST00000424158+ENST00000446070+ENST00000528647+ENST00000533065+ENST00000408908+ENST00000419099+ENST00000276646+ENST00000528331+ENST00000533171+ENST00000529175+ENST00000408889+ENST00000422135+ENST00000532779+ENST00000527707+ENST00000529690+ENST00000533394__exon_number_009__gene_id_ENSG00000147642	SYBU	ENSG00000147642.8	-1.09412939898632	-19.0509232653725	9.01700030790257e-47	2.86649378964657e-44
ENSG00000010438.1	ENSG00000010438	ENSG00000010438_002	chr9	dexseq_prepare_annotation2.py	exon	33750677	33750687	.	+	.	ENST00000361005+ENST00000468152__exon_number_002__gene_id_ENSG00000010438	PRSS3	ENSG00000010438.1	-1.58717430691414	-28.0435499974559	1.12419695436347e-46	3.56541966932359e-44
ENSG00000132142.73	ENSG00000132142	ENSG00000132142_074	chr17	dexseq_prepare_annotation2.py	exon	35632844	35632942	.	-	.	ENST00000353139+ENST00000394406+ENST00000590888+ENST00000360679+ENST00000335166+ENST00000456066__exon_number_074__gene_id_ENSG00000132142	ACACA	ENSG00000132142.73	1.18146510639389	16.9423988103765	1.12795705773833e-46	3.56896707727993e-44
ENSG00000223705.ENSG00000205583.ENSG00000178809.42	ENSG00000223705+ENSG00000205583+ENSG00000178809	ENSG00000223705+ENSG00000205583+ENSG00000178809_043	chr7	dexseq_prepare_annotation2.py	exon	75039646	75039650	.	+	.	ENST00000473960+ENST00000393633+ENST00000457988+ENST00000455158__exon_number_043__gene_id_ENSG00000223705+ENSG00000205583+ENSG00000178809		ENSG00000223705.ENSG00000205583.ENSG00000178809.42	-2.44110746763362	-19.6718301612395	1.18070199253288e-46	3.72712860058739e-44
ENSG00000105063.ENSG00000180089.47	ENSG00000105063+ENSG00000180089	ENSG00000105063+ENSG00000180089_048	chr19	dexseq_prepare_annotation2.py	exon	55769803	55770363	.	-	.	ENST00000412770__exon_number_048__gene_id_ENSG00000105063+ENSG00000180089		ENSG00000105063.ENSG00000180089.47	-6.2246780357599	-23.515910385172	1.24768955590931e-46	3.92940775828063e-44
ENSG00000254615.ENSG00000164830.3	ENSG00000254615+ENSG00000164830	ENSG00000254615+ENSG00000164830_004	chr8	dexseq_prepare_annotation2.py	exon	107283933	107284033	.	+	.	ENST00000577661__exon_number_004__gene_id_ENSG00000254615+ENSG00000164830		ENSG00000254615.ENSG00000164830.3	2.12693332685747	20.1404536164954	1.3617618521652e-46	4.27868740838335e-44
ENSG00000129467.ENSG00000129465.ENSG00000258973.17	ENSG00000129467+ENSG00000129465+ENSG00000258973	ENSG00000129467+ENSG00000129465+ENSG00000258973_018	chr14	dexseq_prepare_annotation2.py	exon	24791272	24791430	.	-	.	ENST00000310677+ENST00000554781+ENST00000554577+ENST00000557056+ENST00000554068+ENST00000545213+ENST00000560635+ENST00000418030__exon_number_018__gene_id_ENSG00000129467+ENSG00000129465+ENSG00000258973		ENSG00000129467.ENSG00000129465.ENSG00000258973.17	-0.56189537853815	-17.0309166403459	1.40529122872779e-46	4.40521304036487e-44
ENSG00000163491.54	ENSG00000163491	ENSG00000163491_055	chr3	dexseq_prepare_annotation2.py	exon	27385763	27385861	.	-	.	ENST00000435750+ENST00000429845+ENST00000341435+ENST00000491627__exon_number_055__gene_id_ENSG00000163491	NEK10	ENSG00000163491.54	-2.22872786412485	-18.7428154644273	1.64193372920371e-46	5.13510973035938e-44
ENSG00000164113.16	ENSG00000164113	ENSG00000164113_017	chr4	dexseq_prepare_annotation2.py	exon	123305062	123305121	.	+	.	ENST00000439307+ENST00000492454+ENST00000388724+ENST00000388725+ENST00000296513__exon_number_017__gene_id_ENSG00000164113	ADAD1	ENSG00000164113.16	-1.59205914018309	-24.3536681036723	2.0097521142586e-46	6.27093715707013e-44
ENSG00000196504.25	ENSG00000196504	ENSG00000196504_026	chr2	dexseq_prepare_annotation2.py	exon	153532913	153532918	.	-	.	ENST00000493468__exon_number_026__gene_id_ENSG00000196504	PRPF40A	ENSG00000196504.25	-3.09341031418508	-23.3612872650284	2.38548717681179e-46	7.42617548381361e-44
ENSG00000074054.71	ENSG00000074054	ENSG00000074054_072	chr2	dexseq_prepare_annotation2.py	exon	122407053	122407163	.	-	.	ENST00000409078__exon_number_072__gene_id_ENSG00000074054	CLASP1	ENSG00000074054.71	-0.949421243265579	-18.4900086363694	2.39652167916292e-46	7.44337596567044e-44
ENSG00000163491.59	ENSG00000163491	ENSG00000163491_060	chr3	dexseq_prepare_annotation2.py	exon	27409014	27409053	.	-	.	ENST00000341435__exon_number_060__gene_id_ENSG00000163491	NEK10	ENSG00000163491.59	-2.25151811557591	-18.6881453517896	2.4047500900595e-46	7.45180207379975e-44
ENSG00000103671.19	ENSG00000103671	ENSG00000103671_020	chr15	dexseq_prepare_annotation2.py	exon	64698529	64698658	.	+	.	ENST00000560567+ENST00000261884+ENST00000558820__exon_number_020__gene_id_ENSG00000103671	TRIP4	ENSG00000103671.19	2.58731349154864	28.7124623472986	2.84477608990902e-46	8.79517535879492e-44
ENSG00000155816.2	ENSG00000155816	ENSG00000155816_003	chr1	dexseq_prepare_annotation2.py	exon	240255180	240257024	.	+	.	ENST00000319653__exon_number_003__gene_id_ENSG00000155816	FMN2	ENSG00000155816.2	2.96644702927418	23.2733704716312	3.45266185291584e-46	1.06502005699064e-43
ENSG00000038382.1	ENSG00000038382	ENSG00000038382_002	chr5	dexseq_prepare_annotation2.py	exon	14143829	14143945	.	+	.	ENST00000344204+ENST00000537187+ENST00000505971+ENST00000502816__exon_number_002__gene_id_ENSG00000038382	TRIO	ENSG00000038382.1	-2.95377636324784	-18.7382077844261	3.54625463286033e-46	1.09139823389946e-43
ENSG00000187736.ENSG00000213901.20	ENSG00000187736+ENSG00000213901	ENSG00000187736+ENSG00000213901_021	chr2	dexseq_prepare_annotation2.py	exon	220022194	220022279	.	-	.	ENST00000426304+ENST00000450447+ENST00000318673+ENST00000418099+ENST00000356853+ENST00000457600+ENST00000498327+ENST00000409720__exon_number_021__gene_id_ENSG00000187736+ENSG00000213901		ENSG00000187736.ENSG00000213901.20	-2.07926666742003	-18.4322766897078	3.62527259209262e-46	1.1131811456815e-43
ENSG00000254485.ENSG00000196220.ENSG00000206573.10	ENSG00000254485+ENSG00000196220+ENSG00000206573	ENSG00000254485+ENSG00000196220+ENSG00000206573_011	chr3	dexseq_prepare_annotation2.py	exon	9052059	9052071	.	-	.	ENST00000360413+ENST00000518265+ENST00000383836__exon_number_011__gene_id_ENSG00000254485+ENSG00000196220+ENSG00000206573		ENSG00000254485.ENSG00000196220.ENSG00000206573.10	-0.659814646219389	-17.1320887268965	3.63536126247112e-46	1.1137477416977e-43
ENSG00000050438.23	ENSG00000050438	ENSG00000050438_024	chr12	dexseq_prepare_annotation2.py	exon	51851135	51851227	.	+	.	ENST00000514353+ENST00000319957+ENST00000552001+ENST00000547697+ENST00000535225+ENST00000453097+ENST00000551071+ENST00000604314+ENST00000394856+ENST00000358657__exon_number_024__gene_id_ENSG00000050438	SLC4A8	ENSG00000050438.23	-4.23798764805409	-26.011370227211	3.80870745095947e-46	1.16421501714204e-43
ENSG00000103343.ENSG00000103351.ENSG00000263212.ENSG00000262621.ENSG00000122390.2	ENSG00000103343+ENSG00000103351+ENSG00000263212+ENSG00000262621+ENSG00000122390	ENSG00000103343+ENSG00000103351+ENSG00000263212+ENSG00000262621+ENSG00000122390_003	chr16	dexseq_prepare_annotation2.py	exon	3434010	3434706	.	+	.	ENST00000576906__exon_number_003__gene_id_ENSG00000103343+ENSG00000103351+ENSG00000263212+ENSG00000262621+ENSG00000122390		ENSG00000103343.ENSG00000103351.ENSG00000263212.ENSG00000262621.ENSG00000122390.2	0.924306667705427	16.879361900022	3.86115503449938e-46	1.17758255811762e-43
ENSG00000175455.3	ENSG00000175455	ENSG00000175455_004	chr3	dexseq_prepare_annotation2.py	exon	123632564	123632571	.	-	.	ENST00000488653+ENST00000310351+ENST00000485727__exon_number_004__gene_id_ENSG00000175455	CCDC14	ENSG00000175455.3	-1.2020560119849	-18.6183881463548	3.91470548607403e-46	1.19122548222298e-43
ENSG00000207945.ENSG00000100124.22	ENSG00000207945+ENSG00000100124	ENSG00000207945+ENSG00000100124_023	chr22	dexseq_prepare_annotation2.py	exon	38236194	38236241	.	-	.	ENST00000424350+ENST00000434930+ENST00000215941+ENST00000407117+ENST00000458278+ENST00000609454+ENST00000413497+ENST00000464849+ENST00000406423__exon_number_023__gene_id_ENSG00000207945+ENSG00000100124		ENSG00000207945.ENSG00000100124.22	-2.64895995477843	-31.0131308003507	3.9932326755194e-46	1.21239030807056e-43
ENSG00000149187.3	ENSG00000149187	ENSG00000149187_004	chr11	dexseq_prepare_annotation2.py	exon	47489956	47490365	.	-	.	ENST00000395290+ENST00000358597+ENST00000395292+ENST00000310513__exon_number_004__gene_id_ENSG00000149187	CELF1	ENSG00000149187.3	-1.20390783760469	-19.6273781036331	4.01793988535429e-46	1.21715651141382e-43
ENSG00000175221.19	ENSG00000175221	ENSG00000175221_020	chr19	dexseq_prepare_annotation2.py	exon	885822	885909	.	-	.	ENST00000395808+ENST00000325464+ENST00000589119+ENST00000312090+ENST00000606248+ENST00000269814+ENST00000592373+ENST00000607471+ENST00000592943__exon_number_020__gene_id_ENSG00000175221	MED16	ENSG00000175221.19	-1.85739344809765	-29.7001580447763	4.11618811437433e-46	1.2441293681628e-43
ENSG00000168615.26	ENSG00000168615	ENSG00000168615_027	chr8	dexseq_prepare_annotation2.py	exon	38940487	38940592	.	+	.	ENST00000487273+ENST00000481873__exon_number_027__gene_id_ENSG00000168615	ADAM9	ENSG00000168615.26	-2.22486920863106	-22.441914780156	4.32402913611844e-46	1.30403259931597e-43
ENSG00000119383.8	ENSG00000119383	ENSG00000119383_009	chr9	dexseq_prepare_annotation2.py	exon	131873693	131873713	.	+	.	ENST00000393370+ENST00000348141+ENST00000337738+ENST00000347048+ENST00000355007+ENST00000445241+ENST00000452489+ENST00000357197__exon_number_009__gene_id_ENSG00000119383	PPP2R4	ENSG00000119383.8	-1.38112366202301	-21.7598224177772	4.89314326191206e-46	1.47237841132996e-43
ENSG00000207945.ENSG00000100124.24	ENSG00000207945+ENSG00000100124	ENSG00000207945+ENSG00000100124_025	chr22	dexseq_prepare_annotation2.py	exon	38239918	38240013	.	-	.	ENST00000434930+ENST00000215941+ENST00000407117+ENST00000458278+ENST00000413497+ENST00000411961__exon_number_025__gene_id_ENSG00000207945+ENSG00000100124		ENSG00000207945.ENSG00000100124.24	-2.6389676878835	-30.8938525300923	5.29822367020103e-46	1.59072690091078e-43
ENSG00000215440.ENSG00000124222.ENSG00000254995.23	ENSG00000215440+ENSG00000124222+ENSG00000254995	ENSG00000215440+ENSG00000124222+ENSG00000254995_024	chr20	dexseq_prepare_annotation2.py	exon	57234679	57234690	.	+	.	ENST00000412911+ENST00000467096+ENST00000371141+ENST00000464640+ENST00000359617+ENST00000468590+ENST00000355957+ENST00000496117+ENST00000458280+ENST00000493301+ENST00000530122+ENST00000460655__exon_number_024__gene_id_ENSG00000215440+ENSG00000124222+ENSG00000254995		ENSG00000215440.ENSG00000124222.ENSG00000254995.23	2.07023546079377	21.1118514644507	7.70775827905237e-46	2.30902904170273e-43
ENSG00000266967.ENSG00000267060.ENSG00000108825.30	ENSG00000266967+ENSG00000267060+ENSG00000108825	ENSG00000266967+ENSG00000267060+ENSG00000108825_031	chr17	dexseq_prepare_annotation2.py	exon	41108045	41108220	.	-	.	ENST00000441280+ENST00000483774__exon_number_031__gene_id_ENSG00000266967+ENSG00000267060+ENSG00000108825		ENSG00000266967.ENSG00000267060.ENSG00000108825.30	-1.58391833484755	-18.7285686414184	8.04706284021391e-46	2.4053418565327e-43
ENSG00000150995.47	ENSG00000150995	ENSG00000150995_048	chr3	dexseq_prepare_annotation2.py	exon	4747851	4748035	.	+	.	ENST00000456211+ENST00000443694+ENST00000357086+ENST00000354582+ENST00000423119+ENST00000302640__exon_number_048__gene_id_ENSG00000150995	ITPR1	ENSG00000150995.47	-1.93276667291911	-25.0824405496062	9.33614025697792e-46	2.78449867924838e-43
ENSG00000090372.20	ENSG00000090372	ENSG00000090372_021	chr19	dexseq_prepare_annotation2.py	exon	47228064	47228084	.	-	.	ENST00000263280+ENST00000595357+ENST00000601631+ENST00000594581+ENST00000391910+ENST00000598074+ENST00000539396+ENST00000594287+ENST00000594357__exon_number_021__gene_id_ENSG00000090372	STRN4	ENSG00000090372.20	-2.17638736262993	-32.045247832566	1.16630504545612e-45	3.47083647084668e-43
ENSG00000159216.27	ENSG00000159216	ENSG00000159216_028	chr21	dexseq_prepare_annotation2.py	exon	36421586	36421595	.	-	.	ENST00000455571+ENST00000437180+ENST00000300305__exon_number_028__gene_id_ENSG00000159216	RUNX1	ENSG00000159216.27	2.76578035029266	22.2232916119505	1.1698129097903e-45	3.47362445720963e-43
ENSG00000257062.ENSG00000111700.ENSG00000134538.ENSG00000205754.ENSG00000257046.48	ENSG00000257062+ENSG00000111700+ENSG00000134538+ENSG00000205754+ENSG00000257046	ENSG00000257062+ENSG00000111700+ENSG00000134538+ENSG00000205754+ENSG00000257046_049	chr12	dexseq_prepare_annotation2.py	exon	21245447	21245679	.	+	.	ENST00000545916__exon_number_049__gene_id_ENSG00000257062+ENSG00000111700+ENSG00000134538+ENSG00000205754+ENSG00000257046		ENSG00000257062.ENSG00000111700.ENSG00000134538.ENSG00000205754.ENSG00000257046.48	1.8764705966337	19.5899440461401	1.32806568488179e-45	3.93488970366938e-43
ENSG00000013441.25	ENSG00000013441	ENSG00000013441_026	chr2	dexseq_prepare_annotation2.py	exon	201724848	201724938	.	-	.	ENST00000434813+ENST00000321356+ENST00000409403+ENST00000473565+ENST00000461981__exon_number_026__gene_id_ENSG00000013441	CLK1	ENSG00000013441.25	-2.98705465001532	-22.9511067350659	1.34927918951957e-45	3.98899482403545e-43
ENSG00000151150.42	ENSG00000151150	ENSG00000151150_043	chr10	dexseq_prepare_annotation2.py	exon	61846301	61846434	.	-	.	ENST00000465749__exon_number_043__gene_id_ENSG00000151150	ANK3	ENSG00000151150.42	-1.54590819248086	-20.3081860972619	1.41216500353202e-45	4.1657942605284e-43
ENSG00000147606.ENSG00000214954.26	ENSG00000147606+ENSG00000214954	ENSG00000147606+ENSG00000214954_027	chr8	dexseq_prepare_annotation2.py	exon	92231229	92231233	.	+	.	ENST00000522862+ENST00000520099+ENST00000523719+ENST00000522181+ENST00000343709__exon_number_027__gene_id_ENSG00000147606+ENSG00000214954		ENSG00000147606.ENSG00000214954.26	1.44843455314125	28.1221794376524	1.46628998178714e-45	4.31603574225088e-43
ENSG00000147606.ENSG00000214954.51	ENSG00000147606+ENSG00000214954	ENSG00000147606+ENSG00000214954_052	chr8	dexseq_prepare_annotation2.py	exon	92401566	92401666	.	+	.	ENST00000276609+ENST00000517930+ENST00000523719+ENST00000522181+ENST00000520249+ENST00000309536__exon_number_052__gene_id_ENSG00000147606+ENSG00000214954		ENSG00000147606.ENSG00000214954.51	-1.46631840338315	-28.1087656634341	1.52244959625614e-45	4.47159994785606e-43
ENSG00000181191.18	ENSG00000181191	ENSG00000181191_019	chrX	dexseq_prepare_annotation2.py	exon	68385295	68385364	.	-	.	ENST00000374571+ENST00000361478__exon_number_019__gene_id_ENSG00000181191	PJA1	ENSG00000181191.18	-1.60379095708502	-33.6292967359245	1.64082014377517e-45	4.80881317060806e-43
ENSG00000258818.ENSG00000259171.ENSG00000214274.1	ENSG00000258818+ENSG00000259171+ENSG00000214274	ENSG00000258818+ENSG00000259171+ENSG00000214274_002	chr14	dexseq_prepare_annotation2.py	exon	21152336	21152741	.	+	.	ENST00000336811+ENST00000555835__exon_number_002__gene_id_ENSG00000258818+ENSG00000259171+ENSG00000214274		ENSG00000258818.ENSG00000259171.ENSG00000214274.1	2.41217398859634	30.3607456503652	1.89653784948924e-45	5.54622379287754e-43
ENSG00000103671.20	ENSG00000103671	ENSG00000103671_021	chr15	dexseq_prepare_annotation2.py	exon	64701812	64701883	.	+	.	ENST00000561265+ENST00000559565+ENST00000560567+ENST00000261884+ENST00000558820__exon_number_021__gene_id_ENSG00000103671	TRIP4	ENSG00000103671.20	2.42854842139018	28.0079184860953	2.02052064375811e-45	5.89603634160317e-43
ENSG00000074181.6	ENSG00000074181	ENSG00000074181_007	chr19	dexseq_prepare_annotation2.py	exon	15276779	15276902	.	-	.	ENST00000263388__exon_number_007__gene_id_ENSG00000074181	NOTCH3	ENSG00000074181.6	2.71177428605908	18.6879396377221	2.28246027136899e-45	6.64604223887607e-43
ENSG00000156261.5	ENSG00000156261	ENSG00000156261_006	chr21	dexseq_prepare_annotation2.py	exon	30433574	30433697	.	-	.	ENST00000432178+ENST00000470450+ENST00000286788+ENST00000542732+ENST00000540844+ENST00000496121__exon_number_006__gene_id_ENSG00000156261	CCT8	ENSG00000156261.5	2.99937182821427	29.0379127164758	2.29041001947392e-45	6.6548478817433e-43
ENSG00000167851	ENSG00000167851	ENSG00000167851_001	chr17	dexseq_prepare_annotation2.py	exon	72462555	72462796	.	+	.	ENST00000360141__exon_number_001__gene_id_ENSG00000167851	CD300A	ENSG00000167851	2.84268274583586	37.9700190477717	2.60180051109814e-45	7.54337900542781e-43
ENSG00000104490.20	ENSG00000104490	ENSG00000104490_021	chr8	dexseq_prepare_annotation2.py	exon	102731597	102731600	.	-	.	ENST00000311028+ENST00000522448+ENST00000220931+ENST00000518166+ENST00000517531+ENST00000522252+ENST00000520690+ENST00000517822+ENST00000520425+ENST00000521599+ENST00000518727+ENST00000395923+ENST00000524209+ENST00000521964+ENST00000522951+ENST00000519508__exon_number_021__gene_id_ENSG00000104490	NCALD	ENSG00000104490.20	1.19835530240191	18.0610203329117	2.76127129371218e-45	7.9885884513827e-43
ENSG00000140853.29	ENSG00000140853	ENSG00000140853_030	chr16	dexseq_prepare_annotation2.py	exon	57065316	57065375	.	+	.	ENST00000538110+ENST00000539144+ENST00000538805+ENST00000262510+ENST00000539881+ENST00000308149+ENST00000543030+ENST00000436936+ENST00000545081__exon_number_030__gene_id_ENSG00000140853	NLRC5	ENSG00000140853.29	1.95230837574699	24.1913563899731	2.85836683377979e-45	8.25182409853603e-43
ENSG00000166689.41	ENSG00000166689	ENSG00000166689_042	chr11	dexseq_prepare_annotation2.py	exon	16837725	16837811	.	-	.	ENST00000355661+ENST00000530489+ENST00000448080+ENST00000531066+ENST00000525781__exon_number_042__gene_id_ENSG00000166689	PLEKHA7	ENSG00000166689.41	1.82779278215961	18.3993446635199	3.68565447708612e-45	1.06174353824238e-42
ENSG00000105135	ENSG00000105135	ENSG00000105135_001	chr19	dexseq_prepare_annotation2.py	exon	15225795	15225797	.	-	.	ENST00000533086__exon_number_001__gene_id_ENSG00000105135	ILVBL	ENSG00000105135	-1.4215512329051	-20.3362710409314	3.87289998691925e-45	1.11331042241e-42
ENSG00000085872.ENSG00000105085.ENSG00000269578.ENSG00000214046.ENSG00000127526.ENSG00000269058.ENSG00000141979.ENSG00000268790.98	ENSG00000085872+ENSG00000105085+ENSG00000269578+ENSG00000214046+ENSG00000127526+ENSG00000269058+ENSG00000141979+ENSG00000268790	ENSG00000085872+ENSG00000105085+ENSG00000269578+ENSG00000214046+ENSG00000127526+ENSG00000269058+ENSG00000141979+ENSG00000268790_099	chr19	dexseq_prepare_annotation2.py	exon	16738683	16738984	.	-	.	ENST00000600060+ENST00000409035+ENST00000263390__exon_number_099__gene_id_ENSG00000085872+ENSG00000105085+ENSG00000269578+ENSG00000214046+ENSG00000127526+ENSG00000269058+ENSG00000141979+ENSG00000268790		ENSG00000085872.ENSG00000105085.ENSG00000269578.ENSG00000214046.ENSG00000127526.ENSG00000269058.ENSG00000141979.ENSG00000268790.98	1.69381366490358	17.0381301630025	3.96778393036845e-45	1.1381642961365e-42
ENSG00000257207.ENSG00000184115.ENSG00000256671.ENSG00000230596.ENSG00000273471.40	ENSG00000257207+ENSG00000184115+ENSG00000256671+ENSG00000230596+ENSG00000273471	ENSG00000257207+ENSG00000184115+ENSG00000256671+ENSG00000230596+ENSG00000273471_041	chr2	dexseq_prepare_annotation2.py	exon	111230174	111230393	.	-	.	ENST00000413601+ENST00000447537+ENST00000603767+ENST00000480598__exon_number_041__gene_id_ENSG00000257207+ENSG00000184115+ENSG00000256671+ENSG00000230596+ENSG00000273471		ENSG00000257207.ENSG00000184115.ENSG00000256671.ENSG00000230596.ENSG00000273471.40	-1.41068206266177	-24.6456635695261	4.4355037709764e-45	1.26963476268074e-42
ENSG00000105737.2	ENSG00000105737	ENSG00000105737_003	chr19	dexseq_prepare_annotation2.py	exon	42503395	42503451	.	-	.	ENST00000602210+ENST00000262895+ENST00000593562+ENST00000454993__exon_number_003__gene_id_ENSG00000105737	GRIK5	ENSG00000105737.2	2.51056405401624	24.6078319763172	5.0811786530096e-45	1.45138013588196e-42
ENSG00000123607.7	ENSG00000123607	ENSG00000123607_008	chr2	dexseq_prepare_annotation2.py	exon	166727531	166727721	.	-	.	ENST00000486672__exon_number_008__gene_id_ENSG00000123607	TTC21B	ENSG00000123607.7	1.13228393763562	20.7395973692683	5.28788713779122e-45	1.50723748423114e-42
ENSG00000145687.12	ENSG00000145687	ENSG00000145687_013	chr5	dexseq_prepare_annotation2.py	exon	80733278	80733649	.	-	.	ENST00000513785__exon_number_013__gene_id_ENSG00000145687	SSBP2	ENSG00000145687.12	-1.18045113207463	-19.0592979881119	5.53745731292441e-45	1.57505104247848e-42
ENSG00000163491.24	ENSG00000163491	ENSG00000163491_025	chr3	dexseq_prepare_annotation2.py	exon	27257223	27257371	.	-	.	ENST00000383771+ENST00000341435+ENST00000295720+ENST00000383770__exon_number_025__gene_id_ENSG00000163491	NEK10	ENSG00000163491.24	0.706801699054648	18.2311158545445	5.90556312783314e-45	1.67622461662217e-42
ENSG00000114416.14	ENSG00000114416	ENSG00000114416_015	chr3	dexseq_prepare_annotation2.py	exon	180633317	180633419	.	+	.	ENST00000484042__exon_number_015__gene_id_ENSG00000114416	FXR1	ENSG00000114416.14	-3.0799385248258	-17.7912779441573	5.9765401321849e-45	1.6928142717801e-42
ENSG00000105738	ENSG00000105738	ENSG00000105738_001	chr19	dexseq_prepare_annotation2.py	exon	38397868	38397884	.	+	.	ENST00000222345__exon_number_001__gene_id_ENSG00000105738	SIPA1L3	ENSG00000105738	-1.8511220891037	-28.6719453579914	5.9960833175242e-45	1.69479671293042e-42
ENSG00000257062.ENSG00000111700.ENSG00000134538.ENSG00000205754.ENSG00000257046.47	ENSG00000257062+ENSG00000111700+ENSG00000134538+ENSG00000205754+ENSG00000257046	ENSG00000257062+ENSG00000111700+ENSG00000134538+ENSG00000205754+ENSG00000257046_048	chr12	dexseq_prepare_annotation2.py	exon	21243041	21243179	.	+	.	ENST00000540229+ENST00000381541__exon_number_048__gene_id_ENSG00000257062+ENSG00000111700+ENSG00000134538+ENSG00000205754+ENSG00000257046		ENSG00000257062.ENSG00000111700.ENSG00000134538.ENSG00000205754.ENSG00000257046.47	1.86680867724401	19.3236206011599	6.70408875399728e-45	1.89095891291505e-42
ENSG00000175216.9	ENSG00000175216	ENSG00000175216_010	chr11	dexseq_prepare_annotation2.py	exon	46772668	46772805	.	-	.	ENST00000312055+ENST00000525896+ENST00000533413+ENST00000529230+ENST00000415402+ENST00000354558__exon_number_010__gene_id_ENSG00000175216	CKAP5	ENSG00000175216.9	1.54248178470719	21.5150297627973	6.88839141020597e-45	1.93889562137229e-42
ENSG00000168259.6	ENSG00000168259	ENSG00000168259_007	chr17	dexseq_prepare_annotation2.py	exon	40133613	40133872	.	-	.	ENST00000585693__exon_number_007__gene_id_ENSG00000168259	DNAJC7	ENSG00000168259.6	1.57261780753875	26.6185353022079	7.89047546158896e-45	2.21633777170249e-42
ENSG00000149187.1	ENSG00000149187	ENSG00000149187_002	chr11	dexseq_prepare_annotation2.py	exon	47489836	47489944	.	-	.	ENST00000395290+ENST00000358597__exon_number_002__gene_id_ENSG00000149187	CELF1	ENSG00000149187.1	-1.23608350650071	-19.1347806933848	8.45577237614608e-45	2.37019510046467e-42
ENSG00000149187.6	ENSG00000149187	ENSG00000149187_007	chr11	dexseq_prepare_annotation2.py	exon	47491846	47491867	.	-	.	ENST00000395290+ENST00000539455__exon_number_007__gene_id_ENSG00000149187	CELF1	ENSG00000149187.6	-1.18656360420326	-19.1326379899626	8.56910947664611e-45	2.39699104360502e-42
ENSG00000085872.ENSG00000105085.ENSG00000269578.ENSG00000214046.ENSG00000127526.ENSG00000269058.ENSG00000141979.ENSG00000268790.103	ENSG00000085872+ENSG00000105085+ENSG00000269578+ENSG00000214046+ENSG00000127526+ENSG00000269058+ENSG00000141979+ENSG00000268790	ENSG00000085872+ENSG00000105085+ENSG00000269578+ENSG00000214046+ENSG00000127526+ENSG00000269058+ENSG00000141979+ENSG00000268790_104	chr19	dexseq_prepare_annotation2.py	exon	16741562	16741807	.	-	.	ENST00000599872+ENST00000465250__exon_number_104__gene_id_ENSG00000085872+ENSG00000105085+ENSG00000269578+ENSG00000214046+ENSG00000127526+ENSG00000269058+ENSG00000141979+ENSG00000268790		ENSG00000085872.ENSG00000105085.ENSG00000269578.ENSG00000214046.ENSG00000127526.ENSG00000269058.ENSG00000141979.ENSG00000268790.103	2.02227842069847	16.9410092873278	8.95795991107697e-45	2.50058489608652e-42
ENSG00000139908.2	ENSG00000139908	ENSG00000139908_003	chr14	dexseq_prepare_annotation2.py	exon	24674934	24674961	.	+	.	ENST00000556621+ENST00000339917+ENST00000554420__exon_number_003__gene_id_ENSG00000139908	TSSK4	ENSG00000139908.2	-1.94109006166375	-29.7113828730128	9.19928157791779e-45	2.56265430133555e-42
ENSG00000103343.ENSG00000103351.ENSG00000263212.ENSG00000262621.ENSG00000122390	ENSG00000103343+ENSG00000103351+ENSG00000263212+ENSG00000262621+ENSG00000122390	ENSG00000103343+ENSG00000103351+ENSG00000263212+ENSG00000262621+ENSG00000122390_001	chr16	dexseq_prepare_annotation2.py	exon	3415099	3415111	.	+	.	ENST00000576906__exon_number_001__gene_id_ENSG00000103343+ENSG00000103351+ENSG00000263212+ENSG00000262621+ENSG00000122390		ENSG00000103343.ENSG00000103351.ENSG00000263212.ENSG00000262621.ENSG00000122390	0.905712194671186	16.5201384686901	9.60384019791367e-45	2.66984781403194e-42
ENSG00000242384.ENSG00000267043.ENSG00000161583.ENSG00000234972.105	ENSG00000242384+ENSG00000267043+ENSG00000161583+ENSG00000234972	ENSG00000242384+ENSG00000267043+ENSG00000161583+ENSG00000234972_106	chr17	dexseq_prepare_annotation2.py	exon	34808062	34808083	.	-	.	ENST00000592987+ENST00000588834+ENST00000330458+ENST00000341264__exon_number_106__gene_id_ENSG00000242384+ENSG00000267043+ENSG00000161583+ENSG00000234972		ENSG00000242384.ENSG00000267043.ENSG00000161583.ENSG00000234972.105	0.791059030353829	18.3537688258675	1.039063528406e-44	2.88264386308727e-42
ENSG00000164924.19	ENSG00000164924	ENSG00000164924_020	chr8	dexseq_prepare_annotation2.py	exon	101936363	101936526	.	-	.	ENST00000353245+ENST00000419477+ENST00000395958+ENST00000395948+ENST00000457309+ENST00000395956+ENST00000517727+ENST00000521309+ENST00000518736+ENST00000522819+ENST00000523848+ENST00000480304+ENST00000395957+ENST00000521607+ENST00000522542+ENST00000395953+ENST00000395951__exon_number_020__gene_id_ENSG00000164924	YWHAZ	ENSG00000164924.19	1.34344917037785	19.2491297898702	1.05598710255752e-44	2.92359117756637e-42
ENSG00000140694.46	ENSG00000140694	ENSG00000140694_047	chr16	dexseq_prepare_annotation2.py	exon	14724096	14724108	.	-	.	ENST00000563641+ENST00000341484+ENST00000437198+ENST00000420015+ENST00000566021__exon_number_047__gene_id_ENSG00000140694	PARN	ENSG00000140694.46	-2.6433670271108	-21.7431872936332	1.06220638737165e-44	2.93479587686342e-42
ENSG00000050438.1	ENSG00000050438	ENSG00000050438_002	chr12	dexseq_prepare_annotation2.py	exon	51785132	51785272	.	+	.	ENST00000535225+ENST00000604314__exon_number_002__gene_id_ENSG00000050438	SLC4A8	ENSG00000050438.1	2.44907787525639	24.9570614838215	1.35457896826594e-44	3.73496123807156e-42
ENSG00000221978.53	ENSG00000221978	ENSG00000221978_054	chr1	dexseq_prepare_annotation2.py	exon	1334690	1334691	.	-	.	ENST00000425598+ENST00000408918+ENST00000488340+ENST00000400809+ENST00000481223__exon_number_054__gene_id_ENSG00000221978	CCNL2	ENSG00000221978.53	-3.79244037446251	-24.9552280125629	1.36314843275419e-44	3.75093473124481e-42
ENSG00000148120.44	ENSG00000148120	ENSG00000148120_045	chr9	dexseq_prepare_annotation2.py	exon	97783960	97784559	.	+	.	ENST00000496567+ENST00000482056__exon_number_045__gene_id_ENSG00000148120	C9orf3	ENSG00000148120.44	1.16612350784171	18.9059802162227	1.46063725264395e-44	4.01102270920663e-42
ENSG00000159216.34	ENSG00000159216	ENSG00000159216_035	chr21	dexseq_prepare_annotation2.py	exon	36837482	36837627	.	-	.	ENST00000494829__exon_number_035__gene_id_ENSG00000159216	RUNX1	ENSG00000159216.34	2.34482085553954	21.635956063103	1.74534117045312e-44	4.78311986848702e-42
ENSG00000197102.94	ENSG00000197102	ENSG00000197102_095	chr14	dexseq_prepare_annotation2.py	exon	102515007	102515066	.	+	.	ENST00000556229__exon_number_095__gene_id_ENSG00000197102	DYNC1H1	ENSG00000197102.94	-1.48185446446305	-18.259351988823	1.9836694036352e-44	5.4252555084401e-42
ENSG00000125753.4	ENSG00000125753	ENSG00000125753_005	chr19	dexseq_prepare_annotation2.py	exon	46010764	46010767	.	+	.	ENST00000245932+ENST00000590603+ENST00000592139+ENST00000586014__exon_number_005__gene_id_ENSG00000125753	VASP	ENSG00000125753.4	-1.58976201775417	-22.3172398132024	2.04132441938046e-44	5.57166097634819e-42
ENSG00000163625.84	ENSG00000163625	ENSG00000163625_085	chr4	dexseq_prepare_annotation2.py	exon	85800559	85800647	.	-	.	ENST00000502713__exon_number_085__gene_id_ENSG00000163625	WDFY3	ENSG00000163625.84	1.43483735119394	17.1953685112594	2.44009619954693e-44	6.64665478290699e-42
ENSG00000257062.ENSG00000111700.ENSG00000134538.ENSG00000205754.ENSG00000257046.26	ENSG00000257062+ENSG00000111700+ENSG00000134538+ENSG00000205754+ENSG00000257046	ENSG00000257062+ENSG00000111700+ENSG00000134538+ENSG00000205754+ENSG00000257046_027	chr12	dexseq_prepare_annotation2.py	exon	21172182	21172314	.	+	.	ENST00000421593__exon_number_027__gene_id_ENSG00000257062+ENSG00000111700+ENSG00000134538+ENSG00000205754+ENSG00000257046		ENSG00000257062.ENSG00000111700.ENSG00000134538.ENSG00000205754.ENSG00000257046.26	-0.538518257608907	-19.1078591609825	2.5041028013618e-44	6.80728002381467e-42
ENSG00000221968.4	ENSG00000221968	ENSG00000221968_005	chr11	dexseq_prepare_annotation2.py	exon	61641207	61641231	.	-	.	ENST00000527379+ENST00000278829+ENST00000527697+ENST00000529404+ENST00000533676__exon_number_005__gene_id_ENSG00000221968	FADS3	ENSG00000221968.4	-2.32525649721298	-22.6728201641004	2.54630324812587e-44	6.90810025993056e-42
ENSG00000131018.95	ENSG00000131018	ENSG00000131018_096	chr6	dexseq_prepare_annotation2.py	exon	152631823	152632008	.	-	.	ENST00000409694+ENST00000448038+ENST00000356820+ENST00000341594+ENST00000265368+ENST00000367255+ENST00000367256+ENST00000423061__exon_number_096__gene_id_ENSG00000131018	SYNE1	ENSG00000131018.95	1.24578020035912	15.6267472688106	2.60014695891041e-44	7.04004118592202e-42
ENSG00000125520.ENSG00000273047.ENSG00000273154.ENSG00000197114.ENSG00000203896.88	ENSG00000125520+ENSG00000273047+ENSG00000273154+ENSG00000197114+ENSG00000203896	ENSG00000125520+ENSG00000273047+ENSG00000273154+ENSG00000197114+ENSG00000203896_089	chr20	dexseq_prepare_annotation2.py	exon	62374232	62374470	.	+	.	ENST00000496425+ENST00000493772+ENST00000473157+ENST00000266077__exon_number_089__gene_id_ENSG00000125520+ENSG00000273047+ENSG00000273154+ENSG00000197114+ENSG00000203896		ENSG00000125520.ENSG00000273047.ENSG00000273154.ENSG00000197114.ENSG00000203896.88	0.662076894601942	18.9521736847278	2.63495904637975e-44	7.12002823758459e-42
ENSG00000257062.ENSG00000111700.ENSG00000134538.ENSG00000205754.ENSG00000257046.31	ENSG00000257062+ENSG00000111700+ENSG00000134538+ENSG00000205754+ENSG00000257046	ENSG00000257062+ENSG00000111700+ENSG00000134538+ENSG00000205754+ENSG00000257046_032	chr12	dexseq_prepare_annotation2.py	exon	21199987	21200112	.	+	.	ENST00000554957+ENST00000381541+ENST00000421593__exon_number_032__gene_id_ENSG00000257062+ENSG00000111700+ENSG00000134538+ENSG00000205754+ENSG00000257046		ENSG00000257062.ENSG00000111700.ENSG00000134538.ENSG00000205754.ENSG00000257046.31	2.35264635409484	19.091372538125	2.77000934567933e-44	7.47001302727939e-42
ENSG00000091536.59	ENSG00000091536	ENSG00000091536_060	chr17	dexseq_prepare_annotation2.py	exon	18058628	18058632	.	+	.	ENST00000205890+ENST00000418233+ENST00000536811__exon_number_060__gene_id_ENSG00000091536	MYO15A	ENSG00000091536.59	1.11252300268635	16.8521252572857	2.82122909697124e-44	7.59298405586639e-42
ENSG00000232732.45	ENSG00000232732	ENSG00000232732_046	chr2	dexseq_prepare_annotation2.py	exon	200775779	200775805	.	-	.	ENST00000457577+ENST00000599977+ENST00000608498+ENST00000608419+ENST00000596619__exon_number_046__gene_id_ENSG00000232732	AC073043.1	ENSG00000232732.45	-4.46105049995748	-18.2983312753056	3.15759980859288e-44	8.4813884162934e-42
ENSG00000215021.ENSG00000238795.40	ENSG00000215021+ENSG00000238795	ENSG00000215021+ENSG00000238795_041	chr12	dexseq_prepare_annotation2.py	exon	7079831	7079843	.	-	.	ENST00000546111+ENST00000543465+ENST00000535923+ENST00000542294+ENST00000399433+ENST00000544888__exon_number_041__gene_id_ENSG00000215021+ENSG00000238795		ENSG00000215021.ENSG00000238795.40	2.35738194709409	21.1642234512328	3.6952666610953e-44	9.90588080913895e-42
ENSG00000167380.38	ENSG00000167380	ENSG00000167380_039	chr19	dexseq_prepare_annotation2.py	exon	44679651	44679683	.	+	.	ENST00000590089+ENST00000590524+ENST00000454662+ENST00000588127+ENST00000588883+ENST00000590578+ENST00000337433+ENST00000586914+ENST00000585678__exon_number_039__gene_id_ENSG00000167380	ZNF226	ENSG00000167380.38	2.36598584601272	19.5375784866936	3.73242512256695e-44	9.98567843632976e-42
ENSG00000127419.28	ENSG00000127419	ENSG00000127419_029	chr4	dexseq_prepare_annotation2.py	exon	944995	945046	.	+	.	ENST00000264771+ENST00000452360+ENST00000513682+ENST00000515876+ENST00000504744+ENST00000504180+ENST00000508204+ENST00000507319+ENST00000514453+ENST00000515740+ENST00000515492+ENST00000513952+ENST00000509508+ENST00000502513+ENST00000510493+ENST00000514546+ENST00000438836__exon_number_029__gene_id_ENSG00000127419	TMEM175	ENSG00000127419.28	-2.96217347915471	-24.0566643478457	3.7430543215915e-44	9.99432490567712e-42
ENSG00000239306.ENSG00000173933.ENSG00000248643.ENSG00000258297.60	ENSG00000239306+ENSG00000173933+ENSG00000248643+ENSG00000258297	ENSG00000239306+ENSG00000173933+ENSG00000248643+ENSG00000258297_061	chr11	dexseq_prepare_annotation2.py	exon	66435295	66435845	.	+	.	ENST00000550837+ENST00000548810__exon_number_061__gene_id_ENSG00000239306+ENSG00000173933+ENSG00000248643+ENSG00000258297		ENSG00000239306.ENSG00000173933.ENSG00000248643.ENSG00000258297.60	-0.710108336610969	-18.4946081021485	3.94837430661218e-44	1.05217555708768e-41
ENSG00000239306.ENSG00000173933.ENSG00000248643.ENSG00000258297.44	ENSG00000239306+ENSG00000173933+ENSG00000248643+ENSG00000258297	ENSG00000239306+ENSG00000173933+ENSG00000248643+ENSG00000258297_045	chr11	dexseq_prepare_annotation2.py	exon	66411000	66411220	.	+	.	ENST00000310092+ENST00000514361+ENST00000409406+ENST00000421355+ENST00000408993+ENST00000412278+ENST00000503028__exon_number_045__gene_id_ENSG00000239306+ENSG00000173933+ENSG00000248643+ENSG00000258297		ENSG00000239306.ENSG00000173933.ENSG00000248643.ENSG00000258297.44	-0.823619577405676	-18.4775114912064	4.4173998983956e-44	1.17484576392231e-41
ENSG00000156261.3	ENSG00000156261	ENSG00000156261_004	chr21	dexseq_prepare_annotation2.py	exon	30428777	30428873	.	-	.	ENST00000432178+ENST00000470450+ENST00000286788+ENST00000542732+ENST00000540844+ENST00000496121__exon_number_004__gene_id_ENSG00000156261	CCT8	ENSG00000156261.3	2.90598589477959	27.9203256157098	4.46792359474122e-44	1.18594843441002e-41
ENSG00000189079.25	ENSG00000189079	ENSG00000189079_026	chr12	dexseq_prepare_annotation2.py	exon	46243819	46246077	.	+	.	ENST00000444670+ENST00000334344+ENST00000479608+ENST00000422737__exon_number_026__gene_id_ENSG00000189079	ARID2	ENSG00000189079.25	-0.73534082758017	-20.0949613823549	4.67118004083485e-44	1.23746886622956e-41
ENSG00000123213.21	ENSG00000123213	ENSG00000123213_022	chr5	dexseq_prepare_annotation2.py	exon	65104953	65105236	.	+	.	ENST00000507201__exon_number_022__gene_id_ENSG00000123213	NLN	ENSG00000123213.21	-1.72524883573919	-21.4184520861276	4.79994947043161e-44	1.26909348943562e-41
ENSG00000091128.17	ENSG00000091128	ENSG00000091128_018	chr7	dexseq_prepare_annotation2.py	exon	107698277	107698373	.	-	.	ENST00000422975+ENST00000205386+ENST00000388781+ENST00000388780__exon_number_018__gene_id_ENSG00000091128	LAMB4	ENSG00000091128.17	1.20361049504265	20.0765056963942	5.15949508850017e-44	1.36149199789452e-41
ENSG00000050438.25	ENSG00000050438	ENSG00000050438_026	chr12	dexseq_prepare_annotation2.py	exon	51852343	51852434	.	+	.	ENST00000514353+ENST00000319957+ENST00000547697+ENST00000535225+ENST00000453097+ENST00000551071+ENST00000604314+ENST00000394856+ENST00000358657__exon_number_026__gene_id_ENSG00000050438	SLC4A8	ENSG00000050438.25	-3.71551506719961	-24.5631098871866	5.29260591086121e-44	1.39389494502675e-41
ENSG00000013441.8	ENSG00000013441	ENSG00000013441_009	chr2	dexseq_prepare_annotation2.py	exon	201717970	201718054	.	-	.	ENST00000409769+ENST00000321356+ENST00000473565+ENST00000409403+ENST00000461326+ENST00000461981+ENST00000434813+ENST00000472679+ENST00000432425+ENST00000464454__exon_number_009__gene_id_ENSG00000013441	CLK1	ENSG00000013441.8	1.53903157360466	22.0899924677938	5.4694874014337e-44	1.4376771096216e-41
ENSG00000166233.ENSG00000207690.11	ENSG00000166233+ENSG00000207690	ENSG00000166233+ENSG00000207690_012	chr15	dexseq_prepare_annotation2.py	exon	72853824	72853888	.	+	.	ENST00000564062+ENST00000561987+ENST00000379887+ENST00000570085__exon_number_012__gene_id_ENSG00000166233+ENSG00000207690		ENSG00000166233.ENSG00000207690.11	-0.984318222738218	-21.0660746075459	5.92857049839799e-44	1.55532305694574e-41
ENSG00000127329.14	ENSG00000127329	ENSG00000127329_015	chr12	dexseq_prepare_annotation2.py	exon	70933719	70933802	.	-	.	ENST00000538708+ENST00000550857+ENST00000261266+ENST00000549400+ENST00000334414+ENST00000550358+ENST00000451516__exon_number_015__gene_id_ENSG00000127329	PTPRB	ENSG00000127329.14	-5.425200831804	-21.0254250426095	7.21328037069214e-44	1.88869122295175e-41
ENSG00000176658.31	ENSG00000176658	ENSG00000176658_032	chr17	dexseq_prepare_annotation2.py	exon	31076024	31076024	.	-	.	ENST00000394649+ENST00000577252+ENST00000318217+ENST00000584232+ENST00000582751+ENST00000580538+ENST00000579584__exon_number_032__gene_id_ENSG00000176658	MYO1D	ENSG00000176658.31	-2.01054185047441	-24.463743872544	7.48232763194037e-44	1.95534785177673e-41
ENSG00000164113.15	ENSG00000164113	ENSG00000164113_016	chr4	dexseq_prepare_annotation2.py	exon	123304954	123305061	.	+	.	ENST00000492454+ENST00000439307+ENST00000446706+ENST00000296513+ENST00000388725+ENST00000388724__exon_number_016__gene_id_ENSG00000164113	ADAD1	ENSG00000164113.15	-1.58170728500527	-22.8171729116452	8.58115780060248e-44	2.23817468526255e-41
ENSG00000067248.26	ENSG00000067248	ENSG00000067248_027	chr5	dexseq_prepare_annotation2.py	exon	54586046	54586172	.	-	.	ENST00000504778+ENST00000251636__exon_number_027__gene_id_ENSG00000067248	DHX29	ENSG00000067248.26	1.92829407363377	20.2060861884061	8.61393894813858e-44	2.24239585638952e-41
ENSG00000175166	ENSG00000175166	ENSG00000175166_001	chr3	dexseq_prepare_annotation2.py	exon	184016497	184016985	.	+	.	ENST00000310118__exon_number_001__gene_id_ENSG00000175166	PSMD2	ENSG00000175166	1.57898534427791	17.5861484269486	8.8561793674594e-44	2.3010227419218e-41
ENSG00000166689.60	ENSG00000166689	ENSG00000166689_061	chr11	dexseq_prepare_annotation2.py	exon	17035690	17035748	.	-	.	ENST00000355661+ENST00000448080+ENST00000531066+ENST00000532079__exon_number_061__gene_id_ENSG00000166689	PLEKHA7	ENSG00000166689.60	-2.43431183066062	-17.9410711839517	8.89448217069762e-44	2.30653896859202e-41
ENSG00000187741.52	ENSG00000187741	ENSG00000187741_053	chr16	dexseq_prepare_annotation2.py	exon	89833556	89833645	.	-	.	ENST00000567205+ENST00000568369+ENST00000389301__exon_number_053__gene_id_ENSG00000187741	FANCA	ENSG00000187741.52	0.809079469783963	17.9359029010605	9.22064268349406e-44	2.3865390249786e-41
ENSG00000227195.17	ENSG00000227195	ENSG00000227195_018	chr20	dexseq_prepare_annotation2.py	exon	26172307	26172399	.	-	.	ENST00000609248+ENST00000600222+ENST00000601850+ENST00000609044+ENST00000610014__exon_number_018__gene_id_ENSG00000227195	MIR663A	ENSG00000227195.17	1.32357703828968	17.5649848097687	1.03405524080767e-43	2.67128300993884e-41
ENSG00000257062.ENSG00000111700.ENSG00000134538.ENSG00000205754.ENSG00000257046.51	ENSG00000257062+ENSG00000111700+ENSG00000134538+ENSG00000205754+ENSG00000257046	ENSG00000257062+ENSG00000111700+ENSG00000134538+ENSG00000205754+ENSG00000257046_052	chr12	dexseq_prepare_annotation2.py	exon	21279052	21279191	.	+	.	ENST00000590779+ENST00000592513+ENST00000593147+ENST00000585342__exon_number_052__gene_id_ENSG00000257062+ENSG00000111700+ENSG00000134538+ENSG00000205754+ENSG00000257046		ENSG00000257062.ENSG00000111700.ENSG00000134538.ENSG00000205754.ENSG00000257046.51	1.68880666888955	18.8687010046343	1.08591685039931e-43	2.79990396768892e-41
ENSG00000140400.14	ENSG00000140400	ENSG00000140400_015	chr15	dexseq_prepare_annotation2.py	exon	75649027	75649133	.	-	.	ENST00000564929+ENST00000562067+ENST00000566569+ENST00000566099__exon_number_015__gene_id_ENSG00000140400	MAN2C1	ENSG00000140400.14	1.45104844260125	19.5324080472503	1.10418554835401e-43	2.8415847025041e-41
ENSG00000166535.26	ENSG00000166535	ENSG00000166535_027	chr12	dexseq_prepare_annotation2.py	exon	9001316	9001391	.	+	.	ENST00000541459+ENST00000539547+ENST00000545692+ENST00000540049+ENST00000299698__exon_number_027__gene_id_ENSG00000166535	A2ML1	ENSG00000166535.26	-1.68826479555191	-20.1523567141668	1.14319216390947e-43	2.93637383439765e-41
ENSG00000198632.ENSG00000174368.26	ENSG00000198632+ENSG00000174368	ENSG00000198632+ENSG00000174368_027	chr7	dexseq_prepare_annotation2.py	exon	74984930	74984931	.	-	.	ENST00000513070+ENST00000414100__exon_number_027__gene_id_ENSG00000198632+ENSG00000174368		ENSG00000198632.ENSG00000174368.26	1.37680611829468	21.2077587944165	1.28607285500675e-43	3.2971052224174e-41
ENSG00000006025.11	ENSG00000006025	ENSG00000006025_012	chr17	dexseq_prepare_annotation2.py	exon	45886700	45886844	.	-	.	ENST00000579728+ENST00000583167+ENST00000007414+ENST00000392507__exon_number_012__gene_id_ENSG00000006025	OSBPL7	ENSG00000006025.11	-2.04937439125605	-21.8896153315444	1.31101467406383e-43	3.35468294637768e-41
ENSG00000269553.ENSG00000263397.ENSG00000012124.7	ENSG00000269553+ENSG00000263397+ENSG00000012124	ENSG00000269553+ENSG00000263397+ENSG00000012124_008	chr19	dexseq_prepare_annotation2.py	exon	35820091	35820091	.	+	.	ENST00000600905+ENST00000601329+ENST00000601732+ENST00000085219+ENST00000598138+ENST00000602224+ENST00000600131+ENST00000597433+ENST00000341773+ENST00000595780+ENST00000601769+ENST00000598815+ENST00000599811+ENST00000599799+ENST00000536635+ENST00000593867+ENST00000594954+ENST00000597916+ENST00000599717+ENST00000270311+ENST00000600424+ENST00000596492+ENST00000598028__exon_number_008__gene_id_ENSG0…		ENSG00000269553.ENSG00000263397.ENSG00000012124.7	0.682708231829854	17.3743934275523	1.34839436502654e-43	3.44380940407639e-41
ENSG00000153113.95	ENSG00000153113	ENSG00000153113_096	chr5	dexseq_prepare_annotation2.py	exon	96108491	96108517	.	+	.	ENST00000348386+ENST00000325674+ENST00000511049+ENST00000437034+ENST00000510098+ENST00000395813+ENST00000395812+ENST00000338252+ENST00000510500+ENST00000509529+ENST00000359176+ENST00000504465+ENST00000341926+ENST00000309190+ENST00000508579+ENST00000484552__exon_number_096__gene_id_ENSG00000153113	CAST	ENSG00000153113.95	-1.26988384610224	-16.3254181765011	1.40643395607729e-43	3.58526551893839e-41
ENSG00000257062.ENSG00000111700.ENSG00000134538.ENSG00000205754.ENSG00000257046.52	ENSG00000257062+ENSG00000111700+ENSG00000134538+ENSG00000205754+ENSG00000257046	ENSG00000257062+ENSG00000111700+ENSG00000134538+ENSG00000205754+ENSG00000257046_053	chr12	dexseq_prepare_annotation2.py	exon	21284057	21284135	.	+	.	ENST00000590779+ENST00000592513+ENST00000593147+ENST00000585342__exon_number_053__gene_id_ENSG00000257062+ENSG00000111700+ENSG00000134538+ENSG00000205754+ENSG00000257046		ENSG00000257062.ENSG00000111700.ENSG00000134538.ENSG00000205754.ENSG00000257046.52	1.6953440478952	18.8230085295512	1.43831877300868e-43	3.65964095037447e-41
ENSG00000221988.ENSG00000258388.ENSG00000241404.69	ENSG00000221988+ENSG00000258388+ENSG00000241404	ENSG00000221988+ENSG00000258388+ENSG00000241404_070	chr6	dexseq_prepare_annotation2.py	exon	32139500	32139755	.	+	.	ENST00000422437__exon_number_070__gene_id_ENSG00000221988+ENSG00000258388+ENSG00000241404		ENSG00000221988.ENSG00000258388.ENSG00000241404.69	-4.08777506045155	-29.8934807876618	1.50782336893248e-43	3.82927616365339e-41
ENSG00000048740.21	ENSG00000048740	ENSG00000048740_022	chr10	dexseq_prepare_annotation2.py	exon	11363170	11363349	.	+	.	ENST00000542579+ENST00000609870+ENST00000417956+ENST00000399850+ENST00000608830+ENST00000379261+ENST00000537122+ENST00000315874+ENST00000450189+ENST00000354897+ENST00000427450+ENST00000609692+ENST00000416382+ENST00000354440__exon_number_022__gene_id_ENSG00000048740	CELF2	ENSG00000048740.21	-3.00784092826925	-27.4562670660049	1.57827088673463e-43	4.00066500364082e-41
ENSG00000238542.ENSG00000163492.ENSG00000155657.267	ENSG00000238542+ENSG00000163492+ENSG00000155657	ENSG00000238542+ENSG00000163492+ENSG00000155657_268	chr2	dexseq_prepare_annotation2.py	exon	179569237	179569504	.	-	.	ENST00000342992+ENST00000589042+ENST00000591111__exon_number_268__gene_id_ENSG00000238542+ENSG00000163492+ENSG00000155657		ENSG00000238542.ENSG00000163492.ENSG00000155657.267	1.6682935231154	15.3482435211889	1.79338596802525e-43	4.53743441913835e-41
ENSG00000168872.ENSG00000260537.ENSG00000157349.73	ENSG00000168872+ENSG00000260537+ENSG00000157349	ENSG00000168872+ENSG00000260537+ENSG00000157349_074	chr16	dexseq_prepare_annotation2.py	exon	70399836	70399987	.	+	.	ENST00000569319+ENST00000566574__exon_number_074__gene_id_ENSG00000168872+ENSG00000260537+ENSG00000157349		ENSG00000168872.ENSG00000260537.ENSG00000157349.73	2.23224450027653	24.8672352412439	1.803262647001e-43	4.55389544763298e-41
ENSG00000147642.2	ENSG00000147642	ENSG00000147642_003	chr8	dexseq_prepare_annotation2.py	exon	110586411	110586414	.	-	.	ENST00000533895+ENST00000424158+ENST00000446070+ENST00000399066+ENST00000528331+ENST00000532779__exon_number_003__gene_id_ENSG00000147642	SYBU	ENSG00000147642.2	-1.04750246338695	-17.9369160673936	1.81674083409105e-43	4.57937320655857e-41
ENSG00000167380.39	ENSG00000167380	ENSG00000167380_040	chr19	dexseq_prepare_annotation2.py	exon	44679684	44679796	.	+	.	ENST00000590089+ENST00000590524+ENST00000454662+ENST00000585678+ENST00000588883+ENST00000590578+ENST00000337433+ENST00000588127__exon_number_040__gene_id_ENSG00000167380	ZNF226	ENSG00000167380.39	2.52350136888941	19.2622188591666	1.83644452885543e-43	4.62041919851155e-41
ENSG00000092148.75	ENSG00000092148	ENSG00000092148_076	chr14	dexseq_prepare_annotation2.py	exon	31675164	31675382	.	-	.	ENST00000553616__exon_number_076__gene_id_ENSG00000092148	HECTD1	ENSG00000092148.75	1.48538834549206	18.2540212455148	1.92149634045043e-43	4.82542018716052e-41
ENSG00000143226.ENSG00000244682.ENSG00000273112.ENSG00000072694.55	ENSG00000143226+ENSG00000244682+ENSG00000273112+ENSG00000072694	ENSG00000143226+ENSG00000244682+ENSG00000273112+ENSG00000072694_056	chr1	dexseq_prepare_annotation2.py	exon	161559871	161560008	.	+	.	ENST00000465075__exon_number_056__gene_id_ENSG00000143226+ENSG00000244682+ENSG00000273112+ENSG00000072694		ENSG00000143226.ENSG00000244682.ENSG00000273112.ENSG00000072694.55	3.53880595814274	18.0222375247047	2.05054442343496e-43	5.13994258658678e-41
ENSG00000050438.7	ENSG00000050438	ENSG00000050438_008	chr12	dexseq_prepare_annotation2.py	exon	51813884	51813992	.	+	.	ENST00000548352__exon_number_008__gene_id_ENSG00000050438	SLC4A8	ENSG00000050438.7	2.54104016343594	24.1617368390765	2.15654624734193e-43	5.39563877480789e-41
ENSG00000103343.ENSG00000103351.ENSG00000263212.ENSG00000262621.ENSG00000122390.4	ENSG00000103343+ENSG00000103351+ENSG00000263212+ENSG00000262621+ENSG00000122390	ENSG00000103343+ENSG00000103351+ENSG00000263212+ENSG00000262621+ENSG00000122390_005	chr16	dexseq_prepare_annotation2.py	exon	3451244	3451270	.	+	.	ENST00000571936+ENST00000344823+ENST00000575752__exon_number_005__gene_id_ENSG00000103343+ENSG00000103351+ENSG00000263212+ENSG00000262621+ENSG00000122390		ENSG00000103343.ENSG00000103351.ENSG00000263212.ENSG00000262621.ENSG00000122390.4	0.927359853317898	16.1682283241932	2.22670349091925e-43	5.56087298609292e-41
ENSG00000119912.32	ENSG00000119912	ENSG00000119912_033	chr10	dexseq_prepare_annotation2.py	exon	94269890	94269919	.	-	.	ENST00000478361+ENST00000265986+ENST00000436178__exon_number_033__gene_id_ENSG00000119912	IDE	ENSG00000119912.32	1.32667255849655	22.5695646025243	2.3351042614513e-43	5.82082899357751e-41
ENSG00000132142.74	ENSG00000132142	ENSG00000132142_075	chr17	dexseq_prepare_annotation2.py	exon	35633926	35634007	.	-	.	ENST00000353139+ENST00000394406+ENST00000590888+ENST00000360679+ENST00000335166+ENST00000456066__exon_number_075__gene_id_ENSG00000132142	ACACA	ENSG00000132142.74	1.19626813025846	16.0941735710995	2.4143151536443e-43	6.00719847998932e-41
ENSG00000140955.15	ENSG00000140955	ENSG00000140955_016	chr16	dexseq_prepare_annotation2.py	exon	84228675	84228764	.	+	.	ENST00000564169+ENST00000315906+ENST00000567685+ENST00000566526+ENST00000564430+ENST00000268624__exon_number_016__gene_id_ENSG00000140955	ADAD2	ENSG00000140955.15	1.56452510974186	20.2209658722464	2.75872272199458e-43	6.85152115442134e-41
ENSG00000163625.82	ENSG00000163625	ENSG00000163625_083	chr4	dexseq_prepare_annotation2.py	exon	85781565	85781716	.	-	.	ENST00000509172+ENST00000295888+ENST00000426414+ENST00000322366+ENST00000504990__exon_number_083__gene_id_ENSG00000163625	WDFY3	ENSG00000163625.82	1.42068391384107	16.8851335798777	2.85979544266768e-43	7.0895116123395e-41
ENSG00000205133.40	ENSG00000205133	ENSG00000205133_041	chr8	dexseq_prepare_annotation2.py	exon	93978316	93978326	.	-	.	ENST00000522925+ENST00000537541+ENST00000522903+ENST00000523580+ENST00000524037+ENST00000378861+ENST00000523375+ENST00000519792+ENST00000520430+ENST00000519069+ENST00000521988+ENST00000521617+ENST00000517540+ENST00000518748__exon_number_041__gene_id_ENSG00000205133	TRIQK	ENSG00000205133.40	1.14944747361713	22.0799145316252	3.06977209305024e-43	7.59611168820035e-41
ENSG00000177483.ENSG00000124831.3	ENSG00000177483+ENSG00000124831	ENSG00000177483+ENSG00000124831_004	chr2	dexseq_prepare_annotation2.py	exon	238592845	238593116	.	+	.	ENST00000489295__exon_number_004__gene_id_ENSG00000177483+ENSG00000124831		ENSG00000177483.ENSG00000124831.3	1.48476999495529	22.9325421803897	3.52879245062227e-43	8.71598832954705e-41
ENSG00000164116.22	ENSG00000164116	ENSG00000164116_023	chr4	dexseq_prepare_annotation2.py	exon	156629388	156629446	.	+	.	ENST00000506455+ENST00000443668+ENST00000511108+ENST00000511507+ENST00000512983+ENST00000513574+ENST00000393832+ENST00000296518+ENST00000455639+ENST00000515602+ENST00000515201__exon_number_023__gene_id_ENSG00000164116	GUCY1A3	ENSG00000164116.22	-1.75563454520306	-24.0166300499076	3.59834552455137e-43	8.87156329900661e-41
ENSG00000227195.19	ENSG00000227195	ENSG00000227195_020	chr20	dexseq_prepare_annotation2.py	exon	26172450	26172497	.	-	.	ENST00000609914+ENST00000594150+ENST00000596223+ENST00000601901+ENST00000596537+ENST00000598448+ENST00000608521+ENST00000598150+ENST00000608084+ENST00000600225+ENST00000427348+ENST00000432499+ENST00000609012+ENST00000600263+ENST00000596767+ENST00000594130+ENST00000596058+ENST00000597361+ENST00000597267+ENST00000596111+ENST00000601079+ENST00000609202+ENST00000608487+ENST00000598451+ENST00000593517…	MIR663A	ENSG00000227195.19	1.20708825651656	17.3824610332491	3.94026609655326e-43	9.69685849739565e-41
ENSG00000100201.27	ENSG00000100201	ENSG00000100201_028	chr22	dexseq_prepare_annotation2.py	exon	38894558	38894578	.	-	.	ENST00000467279+ENST00000432525+ENST00000381633+ENST00000216019+ENST00000396821+ENST00000403230__exon_number_028__gene_id_ENSG00000100201	DDX17	ENSG00000100201.27	1.50123702996349	20.3909763101105	4.19562284606003e-43	1.03065093793206e-40
ENSG00000123213.22	ENSG00000123213	ENSG00000123213_023	chr5	dexseq_prepare_annotation2.py	exon	65105342	65105528	.	+	.	ENST00000502464+ENST00000509935+ENST00000511299+ENST00000506799+ENST00000507201+ENST00000380985__exon_number_023__gene_id_ENSG00000123213	NLN	ENSG00000123213.22	-1.62468506545811	-20.9559771497523	4.20644715289965e-43	1.03143458346064e-40
ENSG00000215021.ENSG00000238795.39	ENSG00000215021+ENSG00000238795	ENSG00000215021+ENSG00000238795_040	chr12	dexseq_prepare_annotation2.py	exon	7079823	7079830	.	-	.	ENST00000546111+ENST00000543465+ENST00000545167+ENST00000535923+ENST00000542294+ENST00000399433+ENST00000544888__exon_number_040__gene_id_ENSG00000215021+ENSG00000238795		ENSG00000215021.ENSG00000238795.39	2.4622900158516	20.6569082411067	4.31009275702767e-43	1.05493424297778e-40
ENSG00000215440.ENSG00000124222.ENSG00000254995.89	ENSG00000215440+ENSG00000124222+ENSG00000254995	ENSG00000215440+ENSG00000124222+ENSG00000254995_090	chr20	dexseq_prepare_annotation2.py	exon	57294288	57294294	.	+	.	ENST00000527587__exon_number_090__gene_id_ENSG00000215440+ENSG00000124222+ENSG00000254995		ENSG00000215440.ENSG00000124222.ENSG00000254995.89	-1.05039656347388	-19.8859209192853	4.67720026665158e-43	1.14271699172965e-40
ENSG00000047188.15	ENSG00000047188	ENSG00000047188_016	chr5	dexseq_prepare_annotation2.py	exon	112884652	112884717	.	+	.	ENST00000161863+ENST00000503857+ENST00000515883__exon_number_016__gene_id_ENSG00000047188	YTHDC2	ENSG00000047188.15	2.18651638956869	32.6780360183648	4.74773370703248e-43	1.15785570028166e-40
ENSG00000089053.66	ENSG00000089053	ENSG00000089053_067	chr12	dexseq_prepare_annotation2.py	exon	121790189	121790191	.	-	.	ENST00000536416+ENST00000539871+ENST00000261819+ENST00000541887__exon_number_067__gene_id_ENSG00000089053	ANAPC5	ENSG00000089053.66	0.500697040943944	19.2517264650999	5.44490707325361e-43	1.32548659449743e-40
ENSG00000170921.42	ENSG00000170921	ENSG00000170921_043	chr17	dexseq_prepare_annotation2.py	exon	61499718	61501499	.	+	.	ENST00000583356+ENST00000424789__exon_number_043__gene_id_ENSG00000170921	TANC2	ENSG00000170921.42	-2.26213217050269	-23.8970924650828	5.49521895754238e-43	1.33532832319547e-40
ENSG00000156113.5	ENSG00000156113	ENSG00000156113_006	chr10	dexseq_prepare_annotation2.py	exon	78644639	78644746	.	-	.	ENST00000286627+ENST00000286628__exon_number_006__gene_id_ENSG00000156113	KCNMA1	ENSG00000156113.5	2.53333040357546	17.5807983371799	5.80164483623001e-43	1.40725822062572e-40
ENSG00000085872.ENSG00000105085.ENSG00000269578.ENSG00000214046.ENSG00000127526.ENSG00000269058.ENSG00000141979.ENSG00000268790.58	ENSG00000085872+ENSG00000105085+ENSG00000269578+ENSG00000214046+ENSG00000127526+ENSG00000269058+ENSG00000141979+ENSG00000268790	ENSG00000085872+ENSG00000105085+ENSG00000269578+ENSG00000214046+ENSG00000127526+ENSG00000269058+ENSG00000141979+ENSG00000268790_059	chr19	dexseq_prepare_annotation2.py	exon	16664628	16664659	.	-	.	ENST00000595753+ENST00000436553+ENST00000409035+ENST00000409648+ENST00000600356+ENST00000421082__exon_number_059__gene_id_ENSG00000085872+ENSG00000105085+ENSG00000269578+ENSG00000214046+ENSG00000127526+ENSG00000269058+ENSG00000141979+ENSG00000268790		ENSG00000085872.ENSG00000105085.ENSG00000269578.ENSG00000214046.ENSG00000127526.ENSG00000269058.ENSG00000141979.ENSG00000268790.58	-0.704867142558159	-16.4411769902006	5.92547439515816e-43	1.43471876183985e-40
ENSG00000170448.29	ENSG00000170448	ENSG00000170448_030	chr4	dexseq_prepare_annotation2.py	exon	47912841	47913011	.	-	.	ENST00000507489+ENST00000507131+ENST00000329043+ENST00000381538+ENST00000464756__exon_number_030__gene_id_ENSG00000170448	NFXL1	ENSG00000170448.29	1.37689840685605	20.5787512115252	6.31093406266189e-43	1.52531550698401e-40
ENSG00000077063.2	ENSG00000077063	ENSG00000077063_003	chr7	dexseq_prepare_annotation2.py	exon	117350917	117351681	.	-	.	ENST00000446636+ENST00000441556+ENST00000160373__exon_number_003__gene_id_ENSG00000077063	CTTNBP2	ENSG00000077063.2	-1.12261664056136	-19.4111327943867	6.39660186802345e-43	1.54326015818401e-40
ENSG00000089053.20	ENSG00000089053	ENSG00000089053_021	chr12	dexseq_prepare_annotation2.py	exon	121764289	121764445	.	-	.	ENST00000538334+ENST00000535472__exon_number_021__gene_id_ENSG00000089053	ANAPC5	ENSG00000089053.20	-1.45950447804991	-19.2033585748348	7.17507743370657e-43	1.72799142038466e-40
ENSG00000213599.ENSG00000261052.ENSG00000132207.12	ENSG00000213599+ENSG00000261052+ENSG00000132207	ENSG00000213599+ENSG00000261052+ENSG00000132207_013	chr16	dexseq_prepare_annotation2.py	exon	30206113	30206206	.	+	.	ENST00000567520+ENST00000355544+ENST00000568997__exon_number_013__gene_id_ENSG00000213599+ENSG00000261052+ENSG00000132207		ENSG00000213599.ENSG00000261052.ENSG00000132207.12	2.64734639510111	29.2246602298274	7.26146064774926e-43	1.74568356536558e-40
ENSG00000168026.19	ENSG00000168026	ENSG00000168026_020	chr3	dexseq_prepare_annotation2.py	exon	39159669	39161122	.	+	.	ENST00000459702+ENST00000479954+ENST00000493337__exon_number_020__gene_id_ENSG00000168026	TTC21A	ENSG00000168026.19	-0.861436302926164	-18.860184933514	7.30916005090973e-43	1.75402963942853e-40
ENSG00000123329.75	ENSG00000123329	ENSG00000123329_076	chr12	dexseq_prepare_annotation2.py	exon	57877747	57877816	.	-	.	ENST00000550288__exon_number_076__gene_id_ENSG00000123329	ARHGAP9	ENSG00000123329.75	1.76452326159738	18.409193474781	7.91232699187343e-43	1.89540915406213e-40
ENSG00000012504.22	ENSG00000012504	ENSG00000012504_023	chr12	dexseq_prepare_annotation2.py	exon	100957268	100957281	.	+	.	ENST00000321046+ENST00000392986+ENST00000549996+ENST00000548884+ENST00000188403__exon_number_023__gene_id_ENSG00000012504	NR1H4	ENSG00000012504.22	3.11839736999915	23.221841098542	8.19656277836061e-43	1.96002302176277e-40
ENSG00000105063.ENSG00000180089.46	ENSG00000105063+ENSG00000180089	ENSG00000105063+ENSG00000180089_047	chr19	dexseq_prepare_annotation2.py	exon	55767043	55767137	.	-	.	ENST00000592242__exon_number_047__gene_id_ENSG00000105063+ENSG00000180089		ENSG00000105063.ENSG00000180089.46	-6.01814610032345	-21.4713016732621	8.26055543339478e-43	1.96925665125411e-40
ENSG00000215021.ENSG00000238795.45	ENSG00000215021+ENSG00000238795	ENSG00000215021+ENSG00000238795_046	chr12	dexseq_prepare_annotation2.py	exon	7079917	7079988	.	-	.	ENST00000535923__exon_number_046__gene_id_ENSG00000215021+ENSG00000238795		ENSG00000215021.ENSG00000238795.45	2.46412611429091	20.523575177375	8.26432769035713e-43	1.96925665125411e-40
ENSG00000114416.13	ENSG00000114416	ENSG00000114416_014	chr3	dexseq_prepare_annotation2.py	exon	180633248	180633316	.	+	.	ENST00000480918+ENST00000484042__exon_number_014__gene_id_ENSG00000114416	FXR1	ENSG00000114416.13	-2.94201356254359	-17.1025345899308	1.03512252085868e-42	2.46218835256433e-40
ENSG00000188676.10	ENSG00000188676	ENSG00000188676_011	chr8	dexseq_prepare_annotation2.py	exon	39844419	39844604	.	+	.	ENST00000343295__exon_number_011__gene_id_ENSG00000188676	IDO2	ENSG00000188676.10	-1.78166291320257	-27.8321448491286	1.05020638375738e-42	2.49367722127079e-40
ENSG00000255103.ENSG00000127603.32	ENSG00000255103+ENSG00000127603	ENSG00000255103+ENSG00000127603_033	chr1	dexseq_prepare_annotation2.py	exon	39749738	39749762	.	+	.	ENST00000372915+ENST00000567887+ENST00000539005+ENST00000496804+ENST00000524432+ENST00000361689+ENST00000564288+ENST00000485063+ENST00000545844+ENST00000530262+ENST00000317713__exon_number_033__gene_id_ENSG00000255103+ENSG00000127603		ENSG00000255103.ENSG00000127603.32	-7.16445790647259	-21.0632737879988	1.11226773534384e-42	2.6364062617386e-40
ENSG00000168314.32	ENSG00000168314	ENSG00000168314_033	chr3	dexseq_prepare_annotation2.py	exon	39566374	39567101	.	+	.	ENST00000452959+ENST00000396228__exon_number_033__gene_id_ENSG00000168314	MOBP	ENSG00000168314.32	-1.12190973097095	-22.1787394662836	1.15033478928587e-42	2.72186133758399e-40
ENSG00000070756.31	ENSG00000070756	ENSG00000070756_032	chr8	dexseq_prepare_annotation2.py	exon	101724990	101725017	.	-	.	ENST00000522387+ENST00000519596+ENST00000519004+ENST00000318607+ENST00000519100+ENST00000519622__exon_number_032__gene_id_ENSG00000070756	PABPC1	ENSG00000070756.31	-1.73310362412729	-19.7040304760909	1.2300666885366e-42	2.90543042112089e-40
ENSG00000013441.20	ENSG00000013441	ENSG00000013441_021	chr2	dexseq_prepare_annotation2.py	exon	201722441	201722607	.	-	.	ENST00000409769+ENST00000321356+ENST00000473565+ENST00000409403+ENST00000461981+ENST00000434813+ENST00000432425__exon_number_021__gene_id_ENSG00000013441	CLK1	ENSG00000013441.20	-2.90197860396743	-21.3744780146622	1.26870416560673e-42	2.99146271732335e-40
ENSG00000011243.26	ENSG00000011243	ENSG00000011243_027	chr19	dexseq_prepare_annotation2.py	exon	15512192	15512240	.	-	.	ENST00000609519+ENST00000594594+ENST00000593845+ENST00000594893+ENST00000595465+ENST00000599137+ENST00000599488+ENST00000397410__exon_number_027__gene_id_ENSG00000011243	AKAP8L	ENSG00000011243.26	2.06804112922329	18.9135456396596	1.3994358542683e-42	3.29396480771129e-40
ENSG00000187240.78	ENSG00000187240	ENSG00000187240_079	chr11	dexseq_prepare_annotation2.py	exon	103153737	103153745	.	+	.	ENST00000525306+ENST00000375735+ENST00000398093__exon_number_079__gene_id_ENSG00000187240	DYNC2H1	ENSG00000187240.78	1.85046590184734	18.1882346212108	1.41787155678914e-42	3.3315543030106e-40
ENSG00000214753.ENSG00000168000.ENSG00000234857.82	ENSG00000214753+ENSG00000168000+ENSG00000234857	ENSG00000214753+ENSG00000168000+ENSG00000234857_083	chr11	dexseq_prepare_annotation2.py	exon	62489292	62489414	.	-	.	ENST00000403734+ENST00000301785__exon_number_083__gene_id_ENSG00000214753+ENSG00000168000+ENSG00000234857		ENSG00000214753.ENSG00000168000.ENSG00000234857.82	-0.844874378368405	-16.2492036733593	1.45551718786065e-42	3.41407223438001e-40
ENSG00000148700.10	ENSG00000148700	ENSG00000148700_011	chr10	dexseq_prepare_annotation2.py	exon	111836763	111836876	.	+	.	ENST00000473669+ENST00000468345__exon_number_011__gene_id_ENSG00000148700	ADD3	ENSG00000148700.10	1.00555880910329	18.303561164586	1.53960832620866e-42	3.60505826913471e-40
ENSG00000175455	ENSG00000175455	ENSG00000175455_001	chr3	dexseq_prepare_annotation2.py	exon	123616152	123616357	.	-	.	ENST00000463996__exon_number_001__gene_id_ENSG00000175455	CCDC14	ENSG00000175455	-2.29770354669959	-17.4238025878488	1.76539010526614e-42	4.1265840995189e-40
ENSG00000065357.128	ENSG00000065357	ENSG00000065357_129	chr12	dexseq_prepare_annotation2.py	exon	56347195	56347231	.	+	.	ENST00000550957+ENST00000551739+ENST00000552478__exon_number_129__gene_id_ENSG00000065357	DGKA	ENSG00000065357.128	4.75549597112033	20.9430635871193	1.93371842795059e-42	4.51224344810226e-40
ENSG00000114423.27	ENSG00000114423	ENSG00000114423_028	chr3	dexseq_prepare_annotation2.py	exon	105572258	105572508	.	-	.	ENST00000405772+ENST00000403724+ENST00000443752+ENST00000394027+ENST00000438603+ENST00000545639+ENST00000264122+ENST00000447441__exon_number_028__gene_id_ENSG00000114423	CBLB	ENSG00000114423.27	1.54101669450127	19.1822457687681	2.30054166170658e-42	5.35895314289985e-40
ENSG00000100938.50	ENSG00000100938	ENSG00000100938_051	chr14	dexseq_prepare_annotation2.py	exon	24707585	24707593	.	+	.	ENST00000561038+ENST00000559836+ENST00000557854+ENST00000559910+ENST00000558865+ENST00000558007+ENST00000399440+ENST00000559287+ENST00000558748+ENST00000456667+ENST00000559479+ENST00000559104+ENST00000420554+ENST00000348719+ENST00000355299+ENST00000558483+ENST00000558932__exon_number_051__gene_id_ENSG00000100938	GMPR2	ENSG00000100938.50	-1.35442699180403	-24.1065033578369	2.33438377943682e-42	5.42842666589277e-40
ENSG00000013441.26	ENSG00000013441	ENSG00000013441_027	chr2	dexseq_prepare_annotation2.py	exon	201724939	201725687	.	-	.	ENST00000473565+ENST00000461981__exon_number_027__gene_id_ENSG00000013441	CLK1	ENSG00000013441.26	-2.98792618956513	-21.2256869104053	2.458683602991e-42	5.70765232902586e-40
ENSG00000252974.ENSG00000139116.33	ENSG00000252974+ENSG00000139116	ENSG00000252974+ENSG00000139116_034	chr12	dexseq_prepare_annotation2.py	exon	39725733	39725826	.	-	.	ENST00000552475__exon_number_034__gene_id_ENSG00000252974+ENSG00000139116		ENSG00000252974.ENSG00000139116.33	-1.18840959810899	-17.7597025215861	2.46607468352905e-42	5.71499060493241e-40
ENSG00000188811.13	ENSG00000188811	ENSG00000188811_014	chr13	dexseq_prepare_annotation2.py	exon	39621177	39621289	.	+	.	ENST00000470258+ENST00000379600+ENST00000379599__exon_number_014__gene_id_ENSG00000188811	NHLRC3	ENSG00000188811.13	2.97379597107505	31.7903759676135	2.71632319988142e-42	6.28414860558868e-40
ENSG00000174292.15	ENSG00000174292	ENSG00000174292_016	chr17	dexseq_prepare_annotation2.py	exon	7287038	7287047	.	+	.	ENST00000311668+ENST00000575268+ENST00000576812+ENST00000570896__exon_number_016__gene_id_ENSG00000174292	TNK1	ENSG00000174292.15	1.09897949301816	20.8486991963477	2.98870620555495e-42	6.90248084297286e-40
ENSG00000148337	ENSG00000148337	ENSG00000148337_001	chr9	dexseq_prepare_annotation2.py	exon	130928343	130928343	.	-	.	ENST00000471773__exon_number_001__gene_id_ENSG00000148337	CIZ1	ENSG00000148337	0.348414356374686	16.3306021849232	3.16519510218652e-42	7.29761117186202e-40
ENSG00000170004.40	ENSG00000170004	ENSG00000170004_041	chr17	dexseq_prepare_annotation2.py	exon	7807166	7807309	.	+	.	ENST00000470531+ENST00000380358+ENST00000330494+ENST00000358181__exon_number_041__gene_id_ENSG00000170004	CHD3	ENSG00000170004.40	-1.80467333493112	-16.8802830859184	3.29447621865941e-42	7.58273932665105e-40
ENSG00000134853.ENSG00000145216.53	ENSG00000134853+ENSG00000145216	ENSG00000134853+ENSG00000145216_054	chr4	dexseq_prepare_annotation2.py	exon	55124924	55124984	.	+	.	ENST00000509490+ENST00000509092+ENST00000503856+ENST00000257290+ENST00000504461+ENST00000512143+ENST00000512522+ENST00000508170__exon_number_054__gene_id_ENSG00000134853+ENSG00000145216		ENSG00000134853.ENSG00000145216.53	-1.09022886628075	-17.9342558955201	3.36448590513423e-42	7.73070743511854e-40
ENSG00000263719.ENSG00000160551.16	ENSG00000263719+ENSG00000160551	ENSG00000263719+ENSG00000160551_017	chr17	dexseq_prepare_annotation2.py	exon	27809215	27809306	.	+	.	ENST00000577583+ENST00000261716+ENST00000536202__exon_number_017__gene_id_ENSG00000263719+ENSG00000160551		ENSG00000263719.ENSG00000160551.16	1.94107069935057	20.4943312697543	3.77123418561322e-42	8.65059655544389e-40
ENSG00000137968.4	ENSG00000137968	ENSG00000137968_005	chr1	dexseq_prepare_annotation2.py	exon	75679390	75679478	.	-	.	ENST00000535611+ENST00000370855+ENST00000370859__exon_number_005__gene_id_ENSG00000137968	SLC44A5	ENSG00000137968.4	-0.814714779202792	-20.4790512609641	4.05705786059363e-42	9.29045620968175e-40
ENSG00000151150.71	ENSG00000151150	ENSG00000151150_072	chr10	dexseq_prepare_annotation2.py	exon	61946473	61946670	.	-	.	ENST00000503366+ENST00000280772+ENST00000373827__exon_number_072__gene_id_ENSG00000151150	ANK3	ENSG00000151150.71	1.39213962649936	18.8880835833765	4.36509604413931e-42	9.97893453867226e-40
ENSG00000163491.46	ENSG00000163491	ENSG00000163491_047	chr3	dexseq_prepare_annotation2.py	exon	27350417	27350496	.	-	.	ENST00000429845+ENST00000341435__exon_number_047__gene_id_ENSG00000163491	NEK10	ENSG00000163491.46	-2.13625352507186	-17.2826196981632	4.81036489898416e-42	1.09782765271462e-39
ENSG00000067221.8	ENSG00000067221	ENSG00000067221_009	chr15	dexseq_prepare_annotation2.py	exon	74277855	74278703	.	-	.	ENST00000561480__exon_number_009__gene_id_ENSG00000067221	STOML1	ENSG00000067221.8	-0.944094133820733	-22.2650931792301	4.87389702078105e-42	1.11045127282743e-39
ENSG00000149084.ENSG00000235661.9	ENSG00000149084+ENSG00000235661	ENSG00000149084+ENSG00000235661_010	chr11	dexseq_prepare_annotation2.py	exon	43601045	43601066	.	+	.	ENST00000533358__exon_number_010__gene_id_ENSG00000149084+ENSG00000235661		ENSG00000149084.ENSG00000235661.9	2.62092452392623	18.5389210584349	4.9777177675948e-42	1.13219615223305e-39
ENSG00000050438.2	ENSG00000050438	ENSG00000050438_003	chr12	dexseq_prepare_annotation2.py	exon	51785520	51785916	.	+	.	ENST00000547697__exon_number_003__gene_id_ENSG00000050438	SLC4A8	ENSG00000050438.2	2.46534539098232	23.2761311505694	5.07868334978431e-42	1.15321961569632e-39
ENSG00000155827.8	ENSG00000155827	ENSG00000155827_009	chr9	dexseq_prepare_annotation2.py	exon	104302459	104302484	.	+	.	ENST00000481046__exon_number_009__gene_id_ENSG00000155827	RNF20	ENSG00000155827.8	1.44161989291648	20.4286539625649	5.16353984070228e-42	1.17052076721101e-39
ENSG00000100239.9	ENSG00000100239	ENSG00000100239_010	chr22	dexseq_prepare_annotation2.py	exon	50852981	50853118	.	+	.	ENST00000359139+ENST00000395744+ENST00000216061+ENST00000395741__exon_number_010__gene_id_ENSG00000100239	PPP6R2	ENSG00000100239.9	0.676754929644319	23.8162802477058	6.29724072695636e-42	1.42512781054756e-39
ENSG00000123384.12	ENSG00000123384	ENSG00000123384_013	chr12	dexseq_prepare_annotation2.py	exon	57548262	57548484	.	+	.	ENST00000554174+ENST00000243077__exon_number_013__gene_id_ENSG00000123384	LRP1	ENSG00000123384.12	-1.31534116958214	-18.4989032655861	6.32674541466358e-42	1.42941069019892e-39
ENSG00000050438.4	ENSG00000050438	ENSG00000050438_005	chr12	dexseq_prepare_annotation2.py	exon	51796945	51796946	.	+	.	ENST00000358657__exon_number_005__gene_id_ENSG00000050438	SLC4A8	ENSG00000050438.4	2.41540443103265	23.1865642324915	7.02311809613023e-42	1.58371300350469e-39
ENSG00000133958.57	ENSG00000133958	ENSG00000133958_058	chr14	dexseq_prepare_annotation2.py	exon	94173251	94173618	.	+	.	ENST00000256339+ENST00000553484+ENST00000554549__exon_number_058__gene_id_ENSG00000133958	UNC79	ENSG00000133958.57	-1.4220439801268	-20.6639176627471	7.03315003739862e-42	1.58371300350469e-39
ENSG00000074181.28	ENSG00000074181	ENSG00000074181_029	chr19	dexseq_prepare_annotation2.py	exon	15296068	15296219	.	-	.	ENST00000601011+ENST00000263388__exon_number_029__gene_id_ENSG00000074181	NOTCH3	ENSG00000074181.28	2.08586308567261	17.4900918905794	7.70496412565433e-42	1.73210413997467e-39
ENSG00000170448	ENSG00000170448	ENSG00000170448_001	chr4	dexseq_prepare_annotation2.py	exon	47849257	47849259	.	-	.	ENST00000381538+ENST00000502448+ENST00000464756__exon_number_001__gene_id_ENSG00000170448	NFXL1	ENSG00000170448	-0.679744188114486	-20.0591375500983	8.12108482216782e-42	1.8226169552635e-39
ENSG00000108309.4	ENSG00000108309	ENSG00000108309_005	chr17	dexseq_prepare_annotation2.py	exon	42388072	42388881	.	+	.	ENST00000587483__exon_number_005__gene_id_ENSG00000108309	RUNDC3A	ENSG00000108309.4	-3.205471885853	-20.3274917068755	8.38693704784461e-42	1.8789379004394e-39
ENSG00000105072	ENSG00000105072	ENSG00000105072_001	chr19	dexseq_prepare_annotation2.py	exon	16607122	16607204	.	+	.	ENST00000221671__exon_number_001__gene_id_ENSG00000105072	C19orf44	ENSG00000105072	-5.58101308277139	-27.0387859398809	8.39984968850907e-42	1.8789379004394e-39
ENSG00000205517.ENSG00000187266.35	ENSG00000205517+ENSG00000187266	ENSG00000205517+ENSG00000187266_036	chr19	dexseq_prepare_annotation2.py	exon	11508274	11508445	.	-	.	ENST00000566919__exon_number_036__gene_id_ENSG00000205517+ENSG00000187266		ENSG00000205517.ENSG00000187266.35	2.58730037823741	18.4485398353675	8.5579757382601e-42	1.91114450920514e-39
ENSG00000175899.51	ENSG00000175899	ENSG00000175899_052	chr12	dexseq_prepare_annotation2.py	exon	9262463	9262631	.	-	.	ENST00000539638+ENST00000318602__exon_number_052__gene_id_ENSG00000175899	A2M	ENSG00000175899.51	-2.09296154596353	-17.0384718377151	8.620255462957e-42	1.92187599807547e-39
ENSG00000104529.59	ENSG00000104529	ENSG00000104529_060	chr8	dexseq_prepare_annotation2.py	exon	144672142	144672157	.	-	.	ENST00000524883+ENST00000530306+ENST00000524900+ENST00000531670+ENST00000532741+ENST00000526135+ENST00000442189+ENST00000531953+ENST00000528519+ENST00000526710+ENST00000423316+ENST00000526133+ENST00000532596+ENST00000530545+ENST00000525261+ENST00000534804+ENST00000529832+ENST00000531281__exon_number_060__gene_id_ENSG00000104529	EEF1D	ENSG00000104529.59	-1.18684471687463	-16.3350624260554	9.91452989458017e-42	2.20679141757338e-39
ENSG00000166313.1	ENSG00000166313	ENSG00000166313_002	chr11	dexseq_prepare_annotation2.py	exon	6416373	6416387	.	-	.	ENST00000608394+ENST00000608704+ENST00000608435+ENST00000608655+ENST00000299402+ENST00000389906+ENST00000526240+ENST00000609360+ENST00000311051__exon_number_002__gene_id_ENSG00000166313	APBB1	ENSG00000166313.1	1.81648506938804	17.0952087704843	1.01348041610375e-41	2.25211017398897e-39
ENSG00000100106.ENSG00000100101.20	ENSG00000100106+ENSG00000100101	ENSG00000100106+ENSG00000100101_021	chr22	dexseq_prepare_annotation2.py	exon	38093628	38093703	.	+	.	ENST00000406386+ENST00000344404+ENST00000455236+ENST00000492485__exon_number_021__gene_id_ENSG00000100106+ENSG00000100101		ENSG00000100106.ENSG00000100101.20	-4.68853026054185	-17.5460654089562	1.04023812134984e-41	2.30777425059463e-39
ENSG00000164941.14	ENSG00000164941	ENSG00000164941_015	chr8	dexseq_prepare_annotation2.py	exon	95841203	95841219	.	+	.	ENST00000343161+ENST00000519457+ENST00000521860+ENST00000524333+ENST00000523206+ENST00000519053+ENST00000447247+ENST00000523731+ENST00000522171+ENST00000523321__exon_number_015__gene_id_ENSG00000164941	INTS8	ENSG00000164941.14	-1.60422603614715	-20.876731413878	1.17284252673986e-41	2.59769238131545e-39
ENSG00000142512.7	ENSG00000142512	ENSG00000142512_008	chr19	dexseq_prepare_annotation2.py	exon	51916966	51917077	.	-	.	ENST00000353836+ENST00000357375+ENST00000439889+ENST00000339313+ENST00000356298+ENST00000432469+ENST00000441969+ENST00000436984+ENST00000442846+ENST00000525998__exon_number_008__gene_id_ENSG00000142512	SIGLEC10	ENSG00000142512.7	-1.18816296436831	-19.4955380701983	1.19829250480602e-41	2.64971694675658e-39
ENSG00000160410.59	ENSG00000160410	ENSG00000160410_060	chr19	dexseq_prepare_annotation2.py	exon	41096115	41096149	.	+	.	ENST00000602239__exon_number_060__gene_id_ENSG00000160410	SHKBP1	ENSG00000160410.59	0.786646900194424	17.8540621738696	1.21628839718226e-41	2.68511562872718e-39
ENSG00000140955.16	ENSG00000140955	ENSG00000140955_017	chr16	dexseq_prepare_annotation2.py	exon	84228765	84228800	.	+	.	ENST00000566526+ENST00000315906+ENST00000567685+ENST00000564169+ENST00000268624__exon_number_017__gene_id_ENSG00000140955	ADAD2	ENSG00000140955.16	1.4570661794699	19.4853371061119	1.26415424336085e-41	2.7862330727203e-39
ENSG00000168026.20	ENSG00000168026	ENSG00000168026_021	chr3	dexseq_prepare_annotation2.py	exon	39161123	39161148	.	+	.	ENST00000459702+ENST00000479954__exon_number_021__gene_id_ENSG00000168026	TTC21A	ENSG00000168026.20	-2.89256954555405	-18.3693310262345	1.37708001576866e-41	3.03018159104979e-39
ENSG00000196504.26	ENSG00000196504	ENSG00000196504_027	chr2	dexseq_prepare_annotation2.py	exon	153532919	153533293	.	-	.	ENST00000493468+ENST00000545856+ENST00000410080+ENST00000354363__exon_number_027__gene_id_ENSG00000196504	PRPF40A	ENSG00000196504.26	-3.30362455350474	-20.8398625091802	1.38456109035302e-41	3.04168935340367e-39
ENSG00000147813.25	ENSG00000147813	ENSG00000147813_026	chr8	dexseq_prepare_annotation2.py	exon	144659013	144659112	.	-	.	ENST00000480946__exon_number_026__gene_id_ENSG00000147813	NAPRT1	ENSG00000147813.25	1.20382751086093	18.0682153790019	1.54551511409951e-41	3.38977127468576e-39
ENSG00000254634.ENSG00000183336.ENSG00000261740.30	ENSG00000254634+ENSG00000183336+ENSG00000261740	ENSG00000254634+ENSG00000183336+ENSG00000261740_031	chr16	dexseq_prepare_annotation2.py	exon	29465512	29465668	.	-	.	ENST00000330978+ENST00000565417+ENST00000568556+ENST00000569622__exon_number_031__gene_id_ENSG00000254634+ENSG00000183336+ENSG00000261740		ENSG00000254634.ENSG00000183336.ENSG00000261740.30	-2.36008340062267	-24.9560180453603	1.59164890425089e-41	3.48529835505065e-39
ENSG00000238542.ENSG00000163492.ENSG00000155657.158	ENSG00000238542+ENSG00000163492+ENSG00000155657	ENSG00000238542+ENSG00000163492+ENSG00000155657_159	chr2	dexseq_prepare_annotation2.py	exon	179515970	179516047	.	-	.	ENST00000446966+ENST00000589042+ENST00000426232+ENST00000342992+ENST00000591111__exon_number_159__gene_id_ENSG00000238542+ENSG00000163492+ENSG00000155657		ENSG00000238542.ENSG00000163492.ENSG00000155657.158	1.25909970090373	14.8719418201577	2.36703300351691e-41	5.17480142404788e-39
ENSG00000068976.10	ENSG00000068976	ENSG00000068976_011	chr11	dexseq_prepare_annotation2.py	exon	64519875	64519976	.	-	.	ENST00000164139+ENST00000377432__exon_number_011__gene_id_ENSG00000068976	PYGM	ENSG00000068976.10	1.9347032328788	24.0699344370093	2.49725786415569e-41	5.45067880860231e-39
ENSG00000163491.48	ENSG00000163491	ENSG00000163491_049	chr3	dexseq_prepare_annotation2.py	exon	27352440	27352507	.	-	.	ENST00000429845+ENST00000341435+ENST00000491627__exon_number_049__gene_id_ENSG00000163491	NEK10	ENSG00000163491.48	-2.26106171879221	-17.0499141627476	2.51864651482687e-41	5.4884963657857e-39
ENSG00000164924.16	ENSG00000164924	ENSG00000164924_017	chr8	dexseq_prepare_annotation2.py	exon	101936213	101936214	.	-	.	ENST00000523848+ENST00000395958+ENST00000419477+ENST00000395948+ENST00000480304+ENST00000522542+ENST00000457309+ENST00000395956+ENST00000353245+ENST00000518736+ENST00000522819+ENST00000521607+ENST00000395957+ENST00000521309+ENST00000395953+ENST00000395951__exon_number_017__gene_id_ENSG00000164924	YWHAZ	ENSG00000164924.16	1.41436509073935	17.969825602818	2.85680772355222e-41	6.21537393085297e-39
ENSG00000230768.18	ENSG00000230768	ENSG00000230768_019	chr1	dexseq_prepare_annotation2.py	exon	106161541	106161557	.	-	.	ENST00000610126+ENST00000435253__exon_number_019__gene_id_ENSG00000230768	RP11-251P6.1	ENSG00000230768.18	-2.05065751647208	-37.8442488126495	2.91071059197752e-41	6.3224658512911e-39
ENSG00000142512.29	ENSG00000142512	ENSG00000142512_030	chr19	dexseq_prepare_annotation2.py	exon	51920891	51920896	.	-	.	ENST00000439889+ENST00000529627+ENST00000339313+ENST00000356298+ENST00000432469+ENST00000357375+ENST00000353836+ENST00000436984+ENST00000525998__exon_number_030__gene_id_ENSG00000142512	SIGLEC10	ENSG00000142512.29	2.56485745239728	19.3204672283929	3.00714112965804e-41	6.52144167904829e-39
ENSG00000074181.36	ENSG00000074181	ENSG00000074181_037	chr19	dexseq_prepare_annotation2.py	exon	15302235	15302468	.	-	.	ENST00000601011+ENST00000263388__exon_number_037__gene_id_ENSG00000074181	NOTCH3	ENSG00000074181.36	2.77974309588448	17.2884057372825	3.06596863871465e-41	6.63836257805801e-39
ENSG00000129534.39	ENSG00000129534	ENSG00000129534_040	chr14	dexseq_prepare_annotation2.py	exon	45722606	45722743	.	-	.	ENST00000494512__exon_number_040__gene_id_ENSG00000129534	MIS18BP1	ENSG00000129534.39	1.07863809144644	25.575163812374	3.15100077046894e-41	6.81155617753195e-39
ENSG00000074181.11	ENSG00000074181	ENSG00000074181_012	chr19	dexseq_prepare_annotation2.py	exon	15281482	15281636	.	-	.	ENST00000263388__exon_number_012__gene_id_ENSG00000074181	NOTCH3	ENSG00000074181.11	2.75535962753376	17.281646014701	3.21141953211914e-41	6.93107442054346e-39
ENSG00000198632.ENSG00000174368.25	ENSG00000198632+ENSG00000174368	ENSG00000198632+ENSG00000174368_026	chr7	dexseq_prepare_annotation2.py	exon	74984790	74984929	.	-	.	ENST00000513070+ENST00000310939+ENST00000414100+ENST00000442338__exon_number_026__gene_id_ENSG00000198632+ENSG00000174368		ENSG00000198632.ENSG00000174368.25	1.30952207889917	19.9950470094824	4.16694995138107e-41	8.97901287210914e-39
ENSG00000079215.6	ENSG00000079215	ENSG00000079215_007	chr5	dexseq_prepare_annotation2.py	exon	36608280	36608430	.	+	.	ENST00000513646__exon_number_007__gene_id_ENSG00000079215	SLC1A3	ENSG00000079215.6	2.55459386769183	22.1822182341683	4.26076491162365e-41	9.1665472120181e-39
ENSG00000038382.2	ENSG00000038382	ENSG00000038382_003	chr5	dexseq_prepare_annotation2.py	exon	14143946	14143991	.	+	.	ENST00000537187+ENST00000344204+ENST00000512070+ENST00000505971+ENST00000502816__exon_number_003__gene_id_ENSG00000038382	TRIO	ENSG00000038382.2	-4.14978576465595	-17.0537292932569	4.456312640013e-41	9.57200368607689e-39
ENSG00000069329	ENSG00000069329	ENSG00000069329_001	chr16	dexseq_prepare_annotation2.py	exon	46690054	46693588	.	-	.	ENST00000299138__exon_number_001__gene_id_ENSG00000069329	VPS35	ENSG00000069329	-1.76661842074849	-21.2850577840957	4.71836044604738e-41	1.01113234155505e-38
ENSG00000147996	ENSG00000147996	ENSG00000147996_001	chr9	dexseq_prepare_annotation2.py	exon	70432004	70432050	.	-	.	ENST00000382405__exon_number_001__gene_id_ENSG00000147996	CBWD5	ENSG00000147996	0.940932554985445	18.6463954594406	4.72236455195687e-41	1.01113234155505e-38
ENSG00000023228.ENSG00000237580.30	ENSG00000023228+ENSG00000237580	ENSG00000023228+ENSG00000237580_031	chr2	dexseq_prepare_annotation2.py	exon	207023808	207023819	.	-	.	ENST00000454195__exon_number_031__gene_id_ENSG00000023228+ENSG00000237580		ENSG00000023228.ENSG00000237580.30	-1.29494601078659	-21.6948878007463	4.78286445302544e-41	1.02246592983372e-38
ENSG00000236963.15	ENSG00000236963	ENSG00000236963_016	chr1	dexseq_prepare_annotation2.py	exon	20755233	20755275	.	-	.	ENST00000426428__exon_number_016__gene_id_ENSG00000236963	LINC01141	ENSG00000236963.15	-1.38405240016032	-25.4244123713591	4.88066068266928e-41	1.04172420671943e-38
ENSG00000023228.ENSG00000237580	ENSG00000023228+ENSG00000237580	ENSG00000023228+ENSG00000237580_001	chr2	dexseq_prepare_annotation2.py	exon	206979541	206980833	.	-	.	ENST00000233190__exon_number_001__gene_id_ENSG00000023228+ENSG00000237580		ENSG00000023228.ENSG00000237580	-3.4492639274024	-21.6844952967588	4.98790410115494e-41	1.06293495172672e-38
ENSG00000175216.11	ENSG00000175216	ENSG00000175216_012	chr11	dexseq_prepare_annotation2.py	exon	46772896	46772932	.	-	.	ENST00000312055+ENST00000525896+ENST00000533413+ENST00000529230+ENST00000415402+ENST00000354558__exon_number_012__gene_id_ENSG00000175216	CKAP5	ENSG00000175216.11	1.74695025866026	19.6793868655314	5.36863276076039e-41	1.14226750615442e-38
ENSG00000114374	ENSG00000114374	ENSG00000114374_001	chrY	dexseq_prepare_annotation2.py	exon	14813160	14813968	.	+	.	ENST00000338981__exon_number_001__gene_id_ENSG00000114374	USP9Y	ENSG00000114374	-2.53852190560299	-17.8663536072625	5.45711904666922e-41	1.15926884125525e-38
ENSG00000114353.6	ENSG00000114353	ENSG00000114353_007	chr3	dexseq_prepare_annotation2.py	exon	50273636	50273885	.	+	.	ENST00000536647+ENST00000441156+ENST00000313601__exon_number_007__gene_id_ENSG00000114353	GNAI2	ENSG00000114353.6	2.37971592882167	22.611500743985	5.74683766525913e-41	1.21889795359524e-38
ENSG00000221297.ENSG00000167110.29	ENSG00000221297+ENSG00000167110	ENSG00000221297+ENSG00000167110_030	chr9	dexseq_prepare_annotation2.py	exon	131023947	131023963	.	-	.	ENST00000609374+ENST00000450617+ENST00000490257+ENST00000421699+ENST00000470630__exon_number_030__gene_id_ENSG00000221297+ENSG00000167110		ENSG00000221297.ENSG00000167110.29	4.87177224972791	21.6427326192998	5.90516278317036e-41	1.25051540461724e-38
ENSG00000085872.ENSG00000105085.ENSG00000269578.ENSG00000214046.ENSG00000127526.ENSG00000269058.ENSG00000141979.ENSG00000268790.18	ENSG00000085872+ENSG00000105085+ENSG00000269578+ENSG00000214046+ENSG00000127526+ENSG00000269058+ENSG00000141979+ENSG00000268790	ENSG00000085872+ENSG00000105085+ENSG00000269578+ENSG00000214046+ENSG00000127526+ENSG00000269058+ENSG00000141979+ENSG00000268790_019	chr19	dexseq_prepare_annotation2.py	exon	16629768	16629977	.	-	.	ENST00000544299+ENST00000597261+ENST00000198939+ENST00000546361__exon_number_019__gene_id_ENSG00000085872+ENSG00000105085+ENSG00000269578+ENSG00000214046+ENSG00000127526+ENSG00000269058+ENSG00000141979+ENSG00000268790		ENSG00000085872.ENSG00000105085.ENSG00000269578.ENSG00000214046.ENSG00000127526.ENSG00000269058.ENSG00000141979.ENSG00000268790.18	-2.1037322310985	-15.8901159931231	6.01377856482242e-41	1.27152360024642e-38
ENSG00000113648.30	ENSG00000113648	ENSG00000113648_031	chr5	dexseq_prepare_annotation2.py	exon	134696295	134696297	.	-	.	ENST00000312469+ENST00000511689+ENST00000510038+ENST00000512507+ENST00000506671+ENST00000513210+ENST00000360597__exon_number_031__gene_id_ENSG00000113648	H2AFY	ENSG00000113648.30	0.792649244416094	22.0922969841733	6.03100629476708e-41	1.27317369916734e-38
ENSG00000187527.14	ENSG00000187527	ENSG00000187527_015	chr3	dexseq_prepare_annotation2.py	exon	193031153	193031821	.	-	.	ENST00000488957__exon_number_015__gene_id_ENSG00000187527	ATP13A5	ENSG00000187527.14	1.74854559296804	19.4119562603611	6.07657887540445e-41	1.28079304542788e-38
ENSG00000119912.11	ENSG00000119912	ENSG00000119912_012	chr10	dexseq_prepare_annotation2.py	exon	94235641	94235701	.	-	.	ENST00000478361+ENST00000496903+ENST00000265986+ENST00000371581__exon_number_012__gene_id_ENSG00000119912	IDE	ENSG00000119912.11	-0.679237726876561	-21.1465908156684	8.46094336431648e-41	1.78058049084534e-38
ENSG00000147642.6	ENSG00000147642	ENSG00000147642_007	chr8	dexseq_prepare_annotation2.py	exon	110586882	110586980	.	-	.	ENST00000399066+ENST00000440310+ENST00000533895+ENST00000433638+ENST00000424158+ENST00000446070+ENST00000528647+ENST00000533065+ENST00000408908+ENST00000419099+ENST00000276646+ENST00000528331+ENST00000529175+ENST00000422135+ENST00000532779+ENST00000529690+ENST00000408889__exon_number_007__gene_id_ENSG00000147642	SYBU	ENSG00000147642.6	-1.02579697681263	-17.0338817822974	9.43122607961774e-41	1.98168687704341e-38
ENSG00000188897.69	ENSG00000188897	ENSG00000188897_070	chr16	dexseq_prepare_annotation2.py	exon	11582565	11582723	.	-	.	ENST00000344649+ENST00000598234+ENST00000595170__exon_number_070__gene_id_ENSG00000188897	CTD-3088G3.8	ENSG00000188897.69	-2.17200488631578	-20.1085437087707	9.44920649416257e-41	1.98238189721556e-38
ENSG00000239306.ENSG00000173933.ENSG00000248643.ENSG00000258297.49	ENSG00000239306+ENSG00000173933+ENSG00000248643+ENSG00000258297	ENSG00000239306+ENSG00000173933+ENSG00000248643+ENSG00000258297_050	chr11	dexseq_prepare_annotation2.py	exon	66412105	66412214	.	+	.	ENST00000515838__exon_number_050__gene_id_ENSG00000239306+ENSG00000173933+ENSG00000248643+ENSG00000258297		ENSG00000239306.ENSG00000173933.ENSG00000248643.ENSG00000258297.49	-0.849920165992933	-17.3170849227706	9.63885297231712e-41	2.01903334655946e-38
ENSG00000085872.ENSG00000105085.ENSG00000269578.ENSG00000214046.ENSG00000127526.ENSG00000269058.ENSG00000141979.ENSG00000268790.16	ENSG00000085872+ENSG00000105085+ENSG00000269578+ENSG00000214046+ENSG00000127526+ENSG00000269058+ENSG00000141979+ENSG00000268790	ENSG00000085872+ENSG00000105085+ENSG00000269578+ENSG00000214046+ENSG00000127526+ENSG00000269058+ENSG00000141979+ENSG00000268790_017	chr19	dexseq_prepare_annotation2.py	exon	16628707	16629694	.	-	.	ENST00000198939+ENST00000546361__exon_number_017__gene_id_ENSG00000085872+ENSG00000105085+ENSG00000269578+ENSG00000214046+ENSG00000127526+ENSG00000269058+ENSG00000141979+ENSG00000268790		ENSG00000085872.ENSG00000105085.ENSG00000269578.ENSG00000214046.ENSG00000127526.ENSG00000269058.ENSG00000141979.ENSG00000268790.16	-1.95062692058208	-15.8269069864458	1.02128688468883e-40	2.13595986268814e-38
ENSG00000139998.12	ENSG00000139998	ENSG00000139998_013	chr14	dexseq_prepare_annotation2.py	exon	65417792	65417869	.	-	.	ENST00000554593+ENST00000436278+ENST00000267512+ENST00000585059+ENST00000533601+ENST00000426039__exon_number_013__gene_id_ENSG00000139998	RAB15	ENSG00000139998.12	1.88382389196905	34.0997554531751	1.06246271754742e-40	2.21864220061327e-38
ENSG00000013441.23	ENSG00000013441	ENSG00000013441_024	chr2	dexseq_prepare_annotation2.py	exon	201724403	201724469	.	-	.	ENST00000321356+ENST00000473565+ENST00000409403+ENST00000461981+ENST00000434813+ENST00000432425__exon_number_024__gene_id_ENSG00000013441	CLK1	ENSG00000013441.23	-2.74983460389635	-20.3812840011941	1.10632516460078e-40	2.30667089527341e-38
ENSG00000065357.135	ENSG00000065357	ENSG00000065357_136	chr12	dexseq_prepare_annotation2.py	exon	56347806	56347811	.	+	.	ENST00000402956+ENST00000551156__exon_number_136__gene_id_ENSG00000065357	DGKA	ENSG00000065357.135	4.86510826892914	20.0729175449411	1.11774960004175e-40	2.32689977215472e-38
ENSG00000074181	ENSG00000074181	ENSG00000074181_001	chr19	dexseq_prepare_annotation2.py	exon	15270444	15272435	.	-	.	ENST00000263388__exon_number_001__gene_id_ENSG00000074181	NOTCH3	ENSG00000074181	2.25697560466139	17.0991221467456	1.12423646042832e-40	2.33680331475521e-38
ENSG00000155827.9	ENSG00000155827	ENSG00000155827_010	chr9	dexseq_prepare_annotation2.py	exon	104302485	104302561	.	+	.	ENST00000374819+ENST00000481046+ENST00000479306+ENST00000389120+ENST00000466817__exon_number_010__gene_id_ENSG00000155827	RNF20	ENSG00000155827.9	1.40490307909236	19.7795791336111	1.18657435990026e-40	2.46258835703601e-38
ENSG00000055609.26	ENSG00000055609	ENSG00000055609_027	chr7	dexseq_prepare_annotation2.py	exon	151854846	151855010	.	-	.	ENST00000360104+ENST00000473186+ENST00000355193+ENST00000424877__exon_number_027__gene_id_ENSG00000055609	KMT2C	ENSG00000055609.26	-2.86013827444884	-20.0550427369233	1.21610664297363e-40	2.5200079787153e-38
ENSG00000062485.ENSG00000257727.ENSG00000135473.ENSG00000144785.107	ENSG00000062485+ENSG00000257727+ENSG00000135473+ENSG00000144785	ENSG00000062485+ENSG00000257727+ENSG00000135473+ENSG00000144785_108	chr12	dexseq_prepare_annotation2.py	exon	56709501	56709534	.	-	.	ENST00000547570__exon_number_108__gene_id_ENSG00000062485+ENSG00000257727+ENSG00000135473+ENSG00000144785		ENSG00000062485.ENSG00000257727.ENSG00000135473.ENSG00000144785.107	1.57350578977691	18.1394088636906	1.33871698192241e-40	2.76983208693094e-38
ENSG00000147642.17	ENSG00000147642	ENSG00000147642_018	chr8	dexseq_prepare_annotation2.py	exon	110593108	110593287	.	-	.	ENST00000527707__exon_number_018__gene_id_ENSG00000147642	SYBU	ENSG00000147642.17	-1.00319938119055	-16.9764488619344	1.40687415926715e-40	2.90639980177533e-38
ENSG00000105738.6	ENSG00000105738	ENSG00000105738_007	chr19	dexseq_prepare_annotation2.py	exon	38572089	38573739	.	+	.	ENST00000222345__exon_number_007__gene_id_ENSG00000105738	SIPA1L3	ENSG00000105738.6	1.2016740929599	25.0335398458468	1.53208989002737e-40	3.16024532476225e-38
ENSG00000085872.ENSG00000105085.ENSG00000269578.ENSG00000214046.ENSG00000127526.ENSG00000269058.ENSG00000141979.ENSG00000268790.8	ENSG00000085872+ENSG00000105085+ENSG00000269578+ENSG00000214046+ENSG00000127526+ENSG00000269058+ENSG00000141979+ENSG00000268790	ENSG00000085872+ENSG00000105085+ENSG00000269578+ENSG00000214046+ENSG00000127526+ENSG00000269058+ENSG00000141979+ENSG00000268790_009	chr19	dexseq_prepare_annotation2.py	exon	16594780	16594924	.	-	.	ENST00000269881+ENST00000600762+ENST00000602234__exon_number_009__gene_id_ENSG00000085872+ENSG00000105085+ENSG00000269578+ENSG00000214046+ENSG00000127526+ENSG00000269058+ENSG00000141979+ENSG00000268790		ENSG00000085872.ENSG00000105085.ENSG00000269578.ENSG00000214046.ENSG00000127526.ENSG00000269058.ENSG00000141979.ENSG00000268790.8	-2.86804613049396	-15.7743400301095	1.58632445534802e-40	3.26712710653513e-38
ENSG00000085872.ENSG00000105085.ENSG00000269578.ENSG00000214046.ENSG00000127526.ENSG00000269058.ENSG00000141979.ENSG00000268790.26	ENSG00000085872+ENSG00000105085+ENSG00000269578+ENSG00000214046+ENSG00000127526+ENSG00000269058+ENSG00000141979+ENSG00000268790	ENSG00000085872+ENSG00000105085+ENSG00000269578+ENSG00000214046+ENSG00000127526+ENSG00000269058+ENSG00000141979+ENSG00000268790_027	chr19	dexseq_prepare_annotation2.py	exon	16631685	16631723	.	-	.	ENST00000544299+ENST00000198939+ENST00000546361__exon_number_027__gene_id_ENSG00000085872+ENSG00000105085+ENSG00000269578+ENSG00000214046+ENSG00000127526+ENSG00000269058+ENSG00000141979+ENSG00000268790		ENSG00000085872.ENSG00000105085.ENSG00000269578.ENSG00000214046.ENSG00000127526.ENSG00000269058.ENSG00000141979.ENSG00000268790.26	-2.01774158958584	-15.7731478777583	1.60224467613515e-40	3.29489302067872e-38
ENSG00000123607.31	ENSG00000123607	ENSG00000123607_032	chr2	dexseq_prepare_annotation2.py	exon	166775786	166775943	.	-	.	ENST00000243344__exon_number_032__gene_id_ENSG00000123607	TTC21B	ENSG00000123607.31	1.28680574124841	18.7937334633108	1.65455408805197e-40	3.39729238866926e-38
ENSG00000068400.7	ENSG00000068400	ENSG00000068400_008	chrX	dexseq_prepare_annotation2.py	exon	48837171	48837221	.	-	.	ENST00000488361__exon_number_008__gene_id_ENSG00000068400	GRIPAP1	ENSG00000068400.7	-1.01722590334318	-19.9850676730363	1.69248660903773e-40	3.46990574032261e-38
ENSG00000050438	ENSG00000050438	ENSG00000050438_001	chr12	dexseq_prepare_annotation2.py	exon	51785101	51785131	.	+	.	ENST00000535225__exon_number_001__gene_id_ENSG00000050438	SLC4A8	ENSG00000050438	2.34400629949592	22.294193707471	1.86175861950764e-40	3.8111609364518e-38
ENSG00000013441.4	ENSG00000013441	ENSG00000013441_005	chr2	dexseq_prepare_annotation2.py	exon	201717805	201717820	.	-	.	ENST00000321356+ENST00000473565+ENST00000461981+ENST00000472679+ENST00000432425+ENST00000464454__exon_number_005__gene_id_ENSG00000013441	CLK1	ENSG00000013441.4	1.48415299115882	20.2601524947849	1.92395008934059e-40	3.93251323329107e-38
ENSG00000005810.12	ENSG00000005810	ENSG00000005810_013	chr13	dexseq_prepare_annotation2.py	exon	77638750	77638869	.	-	.	ENST00000407578+ENST00000357337+ENST00000544440+ENST00000429715__exon_number_013__gene_id_ENSG00000005810	MYCBP2	ENSG00000005810.12	-1.4057082859792	-16.4047381941828	1.97272698453996e-40	4.02612121903686e-38
ENSG00000103671.22	ENSG00000103671	ENSG00000103671_023	chr15	dexseq_prepare_annotation2.py	exon	64701917	64702001	.	+	.	ENST00000561265+ENST00000559565+ENST00000560567+ENST00000261884+ENST00000560475__exon_number_023__gene_id_ENSG00000103671	TRIP4	ENSG00000103671.22	2.57239911470033	24.130331659524	2.08273915830092e-40	4.24423287270833e-38
ENSG00000166689.37	ENSG00000166689	ENSG00000166689_038	chr11	dexseq_prepare_annotation2.py	exon	16824843	16825080	.	-	.	ENST00000531079__exon_number_038__gene_id_ENSG00000166689	PLEKHA7	ENSG00000166689.37	1.71008609659568	16.8281056097163	2.18676700898143e-40	4.44951099822974e-38
ENSG00000147642.55	ENSG00000147642	ENSG00000147642_056	chr8	dexseq_prepare_annotation2.py	exon	110661092	110661132	.	-	.	ENST00000524720+ENST00000408908+ENST00000433638__exon_number_056__gene_id_ENSG00000147642	SYBU	ENSG00000147642.55	1.05081377879367	16.9020965332965	2.36196953125378e-40	4.79877620239255e-38
ENSG00000127419.21	ENSG00000127419	ENSG00000127419_022	chr4	dexseq_prepare_annotation2.py	exon	942199	942298	.	+	.	ENST00000452360+ENST00000505734+ENST00000504850+ENST00000504180+ENST00000504744+ENST00000513952+ENST00000438836__exon_number_022__gene_id_ENSG00000127419	TMEM175	ENSG00000127419.21	-2.81211975832668	-21.6995527467673	2.78106990724491e-40	5.6417719513234e-38
ENSG00000187741.49	ENSG00000187741	ENSG00000187741_050	chr16	dexseq_prepare_annotation2.py	exon	89831453	89831474	.	-	.	ENST00000568369+ENST00000563318+ENST00000389301__exon_number_050__gene_id_ENSG00000187741	FANCA	ENSG00000187741.49	0.806773737666014	16.7883812776942	2.89467191366528e-40	5.86342486116305e-38
ENSG00000158321.18	ENSG00000158321	ENSG00000158321_019	chr7	dexseq_prepare_annotation2.py	exon	70229741	70229780	.	+	.	ENST00000406775+ENST00000416482+ENST00000342771__exon_number_019__gene_id_ENSG00000158321	AUTS2	ENSG00000158321.18	1.11777260752828	19.3424767836133	2.9121535795115e-40	5.89000499501587e-38
ENSG00000257062.ENSG00000111700.ENSG00000134538.ENSG00000205754.ENSG00000257046.16	ENSG00000257062+ENSG00000111700+ENSG00000134538+ENSG00000205754+ENSG00000257046	ENSG00000257062+ENSG00000111700+ENSG00000134538+ENSG00000205754+ENSG00000257046_017	chr12	dexseq_prepare_annotation2.py	exon	21028316	21028411	.	+	.	ENST00000261196+ENST00000381545+ENST00000553473+ENST00000544370+ENST00000540229__exon_number_017__gene_id_ENSG00000257062+ENSG00000111700+ENSG00000134538+ENSG00000205754+ENSG00000257046		ENSG00000257062.ENSG00000111700.ENSG00000134538.ENSG00000205754.ENSG00000257046.16	-0.577823341556464	-17.5874041463159	3.14205293931912e-40	6.3454909786635e-38
ENSG00000153048.33	ENSG00000153048	ENSG00000153048_034	chr16	dexseq_prepare_annotation2.py	exon	8962389	8962576	.	-	.	ENST00000570125__exon_number_034__gene_id_ENSG00000153048	CARHSP1	ENSG00000153048.33	-2.14120911868718	-20.1264261524133	3.55154832266968e-40	7.1617767049393e-38
ENSG00000221968.2	ENSG00000221968	ENSG00000221968_003	chr11	dexseq_prepare_annotation2.py	exon	61640998	61640998	.	-	.	ENST00000278829+ENST00000527697+ENST00000533676__exon_number_003__gene_id_ENSG00000221968	FADS3	ENSG00000221968.2	-2.1541286781128	-20.4429766498912	3.69366649032631e-40	7.43726078254123e-38
ENSG00000215296.2	ENSG00000215296	ENSG00000215296_003	chr15	dexseq_prepare_annotation2.py	exon	33528833	33529123	.	-	.	ENST00000529696__exon_number_003__gene_id_ENSG00000215296	TMCO5B	ENSG00000215296.2	2.48308664595426	33.3134402656221	3.96765010820832e-40	7.97704320193008e-38
ENSG00000187741.48	ENSG00000187741	ENSG00000187741_049	chr16	dexseq_prepare_annotation2.py	exon	89831448	89831452	.	-	.	ENST00000561660+ENST00000568369+ENST00000563318+ENST00000389301__exon_number_049__gene_id_ENSG00000187741	FANCA	ENSG00000187741.48	0.83100868322407	16.7404367667499	4.06129331463682e-40	8.15318210788466e-38
ENSG00000147606.ENSG00000214954.24	ENSG00000147606+ENSG00000214954	ENSG00000147606+ENSG00000214954_025	chr8	dexseq_prepare_annotation2.py	exon	92221728	92221770	.	+	.	ENST00000522862+ENST00000523719+ENST00000522181__exon_number_025__gene_id_ENSG00000147606+ENSG00000214954		ENSG00000147606.ENSG00000214954.24	1.34445254136759	23.9118441460564	4.15827065758755e-40	8.33548180615254e-38
ENSG00000092148.78	ENSG00000092148	ENSG00000092148_079	chr14	dexseq_prepare_annotation2.py	exon	31676690	31676915	.	-	.	ENST00000553700+ENST00000556474__exon_number_079__gene_id_ENSG00000092148	HECTD1	ENSG00000092148.78	1.4550963315687	17.0955824290213	4.24332973911939e-40	8.49338594167708e-38
ENSG00000005810.4	ENSG00000005810	ENSG00000005810_005	chr13	dexseq_prepare_annotation2.py	exon	77625946	77626053	.	-	.	ENST00000407578+ENST00000357337+ENST00000544440+ENST00000429715__exon_number_005__gene_id_ENSG00000005810	MYCBP2	ENSG00000005810.4	-1.57671257216117	-16.3013743940917	4.30180783162249e-40	8.59769749566596e-38
ENSG00000103343.ENSG00000103351.ENSG00000263212.ENSG00000262621.ENSG00000122390.6	ENSG00000103343+ENSG00000103351+ENSG00000263212+ENSG00000262621+ENSG00000122390	ENSG00000103343+ENSG00000103351+ENSG00000263212+ENSG00000262621+ENSG00000122390_007	chr16	dexseq_prepare_annotation2.py	exon	3451420	3451732	.	+	.	ENST00000344823+ENST00000268655__exon_number_007__gene_id_ENSG00000103343+ENSG00000103351+ENSG00000263212+ENSG00000262621+ENSG00000122390		ENSG00000103343.ENSG00000103351.ENSG00000263212.ENSG00000262621.ENSG00000122390.6	0.891681426096927	15.2941488300174	5.31154743468162e-40	1.06001069314258e-37
ENSG00000215298.ENSG00000147454.17	ENSG00000215298+ENSG00000147454	ENSG00000215298+ENSG00000147454_018	chr8	dexseq_prepare_annotation2.py	exon	23424289	23424326	.	+	.	ENST00000290075+ENST00000520654+ENST00000523883+ENST00000521637+ENST00000518881+ENST00000522164__exon_number_018__gene_id_ENSG00000215298+ENSG00000147454		ENSG00000215298.ENSG00000147454.17	-4.21207195398288	-21.1009108667521	5.37691233467493e-40	1.07147270619606e-37
ENSG00000005471	ENSG00000005471	ENSG00000005471_001	chr7	dexseq_prepare_annotation2.py	exon	87031013	87031294	.	-	.	ENST00000440025__exon_number_001__gene_id_ENSG00000005471	ABCB4	ENSG00000005471	1.1961407471544	21.1005382576493	5.3851511343285e-40	1.07153404168737e-37
ENSG00000215298.ENSG00000147454.18	ENSG00000215298+ENSG00000147454	ENSG00000215298+ENSG00000147454_019	chr8	dexseq_prepare_annotation2.py	exon	23424327	23424453	.	+	.	ENST00000521637+ENST00000520654+ENST00000518881+ENST00000522164+ENST00000523883__exon_number_019__gene_id_ENSG00000215298+ENSG00000147454		ENSG00000215298.ENSG00000147454.18	-4.36600758018976	-21.0767882681844	5.9373946884522e-40	1.17968174143046e-37
ENSG00000141524.ENSG00000204282.19	ENSG00000141524+ENSG00000204282	ENSG00000141524+ENSG00000204282_020	chr17	dexseq_prepare_annotation2.py	exon	76113549	76113725	.	-	.	ENST00000590602+ENST00000322914+ENST00000591436+ENST00000589933+ENST00000392467+ENST00000593044+ENST00000322933__exon_number_020__gene_id_ENSG00000141524+ENSG00000204282		ENSG00000141524.ENSG00000204282.19	1.74515945903854	19.1978227699513	6.04539873817677e-40	1.19937692704677e-37
ENSG00000239306.ENSG00000173933.ENSG00000248643.ENSG00000258297.42	ENSG00000239306+ENSG00000173933+ENSG00000248643+ENSG00000258297	ENSG00000239306+ENSG00000173933+ENSG00000248643+ENSG00000258297_043	chr11	dexseq_prepare_annotation2.py	exon	66407761	66408663	.	+	.	ENST00000483858__exon_number_043__gene_id_ENSG00000239306+ENSG00000173933+ENSG00000248643+ENSG00000258297		ENSG00000239306.ENSG00000173933.ENSG00000248643.ENSG00000258297.42	-0.840336614212391	-17.0216337557867	6.96662649171414e-40	1.38011730999417e-37
ENSG00000085872.ENSG00000105085.ENSG00000269578.ENSG00000214046.ENSG00000127526.ENSG00000269058.ENSG00000141979.ENSG00000268790.45	ENSG00000085872+ENSG00000105085+ENSG00000269578+ENSG00000214046+ENSG00000127526+ENSG00000269058+ENSG00000141979+ENSG00000268790	ENSG00000085872+ENSG00000105085+ENSG00000269578+ENSG00000214046+ENSG00000127526+ENSG00000269058+ENSG00000141979+ENSG00000268790_046	chr19	dexseq_prepare_annotation2.py	exon	16653227	16653341	.	-	.	ENST00000546361__exon_number_046__gene_id_ENSG00000085872+ENSG00000105085+ENSG00000269578+ENSG00000214046+ENSG00000127526+ENSG00000269058+ENSG00000141979+ENSG00000268790		ENSG00000085872.ENSG00000105085.ENSG00000269578.ENSG00000214046.ENSG00000127526.ENSG00000269058.ENSG00000141979.ENSG00000268790.45	-0.767777292574458	-15.5773288662102	8.25730655732934e-40	1.63341129874245e-37
ENSG00000114374.1	ENSG00000114374	ENSG00000114374_002	chrY	dexseq_prepare_annotation2.py	exon	14813969	14813984	.	+	.	ENST00000493168+ENST00000338981__exon_number_002__gene_id_ENSG00000114374	USP9Y	ENSG00000114374.1	-2.56945775336636	-17.4314876828169	8.38878928064384e-40	1.65699437622799e-37
ENSG00000123213.18	ENSG00000123213	ENSG00000123213_019	chr5	dexseq_prepare_annotation2.py	exon	65088281	65088428	.	+	.	ENST00000502464+ENST00000506539+ENST00000509935+ENST00000511299+ENST00000506799+ENST00000380985__exon_number_019__gene_id_ENSG00000123213	NLN	ENSG00000123213.18	-1.83630167402607	-19.3495105811104	9.75094597795176e-40	1.92324242079289e-37
ENSG00000233327.ENSG00000154874.ENSG00000213077.ENSG00000273018.86	ENSG00000233327+ENSG00000154874+ENSG00000213077+ENSG00000273018	ENSG00000233327+ENSG00000154874+ENSG00000213077+ENSG00000273018_087	chr17	dexseq_prepare_annotation2.py	exon	18509093	18509704	.	-	.	ENST00000457330+ENST00000442583+ENST00000285176+ENST00000445752+ENST00000447265__exon_number_087__gene_id_ENSG00000233327+ENSG00000154874+ENSG00000213077+ENSG00000273018		ENSG00000233327.ENSG00000154874.ENSG00000213077.ENSG00000273018.86	-2.62120173949396	-15.953436001773	1.05931107669949e-39	2.08630235626294e-37
ENSG00000163625.88	ENSG00000163625	ENSG00000163625_089	chr4	dexseq_prepare_annotation2.py	exon	85887362	85887503	.	-	.	ENST00000509172+ENST00000295888+ENST00000502713+ENST00000322366__exon_number_089__gene_id_ENSG00000163625	WDFY3	ENSG00000163625.88	1.51585959484077	15.8423088500218	1.1414809947998e-39	2.24486277677462e-37
ENSG00000106266	ENSG00000106266	ENSG00000106266_001	chr7	dexseq_prepare_annotation2.py	exon	2291405	2294674	.	-	.	ENST00000222990__exon_number_001__gene_id_ENSG00000106266	SNX8	ENSG00000106266	2.14614698923504	20.1702829393501	1.24305443323461e-39	2.4410662109161e-37
ENSG00000018189.6	ENSG00000018189	ENSG00000018189_007	chr4	dexseq_prepare_annotation2.py	exon	71587728	71588371	.	+	.	ENST00000381006+ENST00000226328__exon_number_007__gene_id_ENSG00000018189	RUFY3	ENSG00000018189.6	-2.26611156258403	-18.8283069876915	1.24992964022505e-39	2.45100499131909e-37
ENSG00000166689.51	ENSG00000166689	ENSG00000166689_052	chr11	dexseq_prepare_annotation2.py	exon	16876441	16876540	.	-	.	ENST00000529213+ENST00000531066+ENST00000355661+ENST00000528376+ENST00000448080+ENST00000528637__exon_number_052__gene_id_ENSG00000166689	PLEKHA7	ENSG00000166689.51	-1.97823017211515	-16.5713508177644	1.3423636147235e-39	2.62844523035432e-37
ENSG00000179603.38	ENSG00000179603	ENSG00000179603_039	chr7	dexseq_prepare_annotation2.py	exon	126752341	126752374	.	-	.	ENST00000480995__exon_number_039__gene_id_ENSG00000179603	GRM8	ENSG00000179603.38	-0.727613595074707	-18.4042748008375	1.39030220639105e-39	2.71837279593162e-37
ENSG00000214940.ENSG00000205746.ENSG00000233024.ENSG00000254681.45	ENSG00000214940+ENSG00000205746+ENSG00000233024+ENSG00000254681	ENSG00000214940+ENSG00000205746+ENSG00000233024+ENSG00000254681_046	chr16	dexseq_prepare_annotation2.py	exon	18440176	18440218	.	-	.	ENST00000540339+ENST00000339303+ENST00000525846__exon_number_046__gene_id_ENSG00000214940+ENSG00000205746+ENSG00000233024+ENSG00000254681		ENSG00000214940.ENSG00000205746.ENSG00000233024.ENSG00000254681.45	0.816125741552219	21.6990871266117	1.74020186031366e-39	3.39759324770807e-37
ENSG00000105135.6	ENSG00000105135	ENSG00000105135_007	chr19	dexseq_prepare_annotation2.py	exon	15226377	15226482	.	-	.	ENST00000533086+ENST00000534378+ENST00000263383+ENST00000524779+ENST00000534806__exon_number_007__gene_id_ENSG00000105135	ILVBL	ENSG00000105135.6	-1.36721123992042	-17.9987932644576	1.90691612060435e-39	3.71771596401865e-37
ENSG00000181666.64	ENSG00000181666	ENSG00000181666_065	chr19	dexseq_prepare_annotation2.py	exon	37855349	37855349	.	+	.	ENST00000392153+ENST00000324411+ENST00000541583__exon_number_065__gene_id_ENSG00000181666	HKR1	ENSG00000181666.64	1.48854507162525	16.3639971750112	1.99364613552302e-39	3.88120386789782e-37
ENSG00000080823.67	ENSG00000080823	ENSG00000080823_068	chr14	dexseq_prepare_annotation2.py	exon	102718093	102718141	.	-	.	ENST00000519877+ENST00000518399+ENST00000518482+ENST00000521766+ENST00000193029+ENST00000522874+ENST00000517537+ENST00000519569+ENST00000562292+ENST00000361847+ENST00000524019+ENST00000523485+ENST00000524214+ENST00000559838+ENST00000522093+ENST00000518686__exon_number_068__gene_id_ENSG00000080823	MOK	ENSG00000080823.67	-1.07112351628044	-17.8275388254213	2.06943089959448e-39	4.02294389282751e-37
ENSG00000223745.59	ENSG00000223745	ENSG00000223745_060	chr1	dexseq_prepare_annotation2.py	exon	93806030	93806067	.	-	.	ENST00000452347+ENST00000411670+ENST00000451302+ENST00000413606+ENST00000421202+ENST00000457387+ENST00000449305+ENST00000438777__exon_number_060__gene_id_ENSG00000223745	RP4-717I23.3	ENSG00000223745.59	3.22397478120721	15.866838100205	2.08674345248509e-39	4.05077079935206e-37
ENSG00000103343.ENSG00000103351.ENSG00000263212.ENSG00000262621.ENSG00000122390.9	ENSG00000103343+ENSG00000103351+ENSG00000263212+ENSG00000262621+ENSG00000122390	ENSG00000103343+ENSG00000103351+ENSG00000263212+ENSG00000262621+ENSG00000122390_010	chr16	dexseq_prepare_annotation2.py	exon	3454426	3454648	.	+	.	ENST00000572544+ENST00000571936+ENST00000575752+ENST00000344823+ENST00000575785+ENST00000268655__exon_number_010__gene_id_ENSG00000103343+ENSG00000103351+ENSG00000263212+ENSG00000262621+ENSG00000122390		ENSG00000103343.ENSG00000103351.ENSG00000263212.ENSG00000262621.ENSG00000122390.9	0.837925507078535	15.1376900641165	2.12405396466261e-39	4.11728205170261e-37
ENSG00000177542.2	ENSG00000177542	ENSG00000177542_003	chr11	dexseq_prepare_annotation2.py	exon	792142	792217	.	-	.	ENST00000320230+ENST00000531214__exon_number_003__gene_id_ENSG00000177542	SLC25A22	ENSG00000177542.2	0.915703379661451	17.7835264800123	2.6800120568261e-39	5.1875127358396e-37
ENSG00000177479.51	ENSG00000177479	ENSG00000177479_052	chr3	dexseq_prepare_annotation2.py	exon	49008147	49008274	.	+	.	ENST00000465217__exon_number_052__gene_id_ENSG00000177479	ARIH2	ENSG00000177479.51	-1.07788474854633	-16.1203153837781	2.69256052128965e-39	5.20434584191532e-37
ENSG00000013441.24	ENSG00000013441	ENSG00000013441_025	chr2	dexseq_prepare_annotation2.py	exon	201724470	201724847	.	-	.	ENST00000473565+ENST00000461981__exon_number_025__gene_id_ENSG00000013441	CLK1	ENSG00000013441.24	-2.79129604026303	-19.6715388352966	2.90611969794489e-39	5.60910162900343e-37
ENSG00000147642.27	ENSG00000147642	ENSG00000147642_028	chr8	dexseq_prepare_annotation2.py	exon	110620140	110620228	.	-	.	ENST00000526736+ENST00000532594+ENST00000529690__exon_number_028__gene_id_ENSG00000147642	SYBU	ENSG00000147642.27	-1.19065284699977	-16.5351895336257	3.06403007600289e-39	5.90544809527137e-37
ENSG00000077782.35	ENSG00000077782	ENSG00000077782_036	chr8	dexseq_prepare_annotation2.py	exon	38277563	38277862	.	-	.	ENST00000527114__exon_number_036__gene_id_ENSG00000077782	FGFR1	ENSG00000077782.35	-0.944815582235879	-16.2147111140252	3.5434856128062e-39	6.81979644856706e-37
ENSG00000108309.19	ENSG00000108309	ENSG00000108309_020	chr17	dexseq_prepare_annotation2.py	exon	42393923	42393986	.	+	.	ENST00000590834+ENST00000588564__exon_number_020__gene_id_ENSG00000108309	RUNDC3A	ENSG00000108309.19	-2.58096905804812	-19.0708588536682	3.86514284772933e-39	7.42827673866525e-37
ENSG00000085872.ENSG00000105085.ENSG00000269578.ENSG00000214046.ENSG00000127526.ENSG00000269058.ENSG00000141979.ENSG00000268790.20	ENSG00000085872+ENSG00000105085+ENSG00000269578+ENSG00000214046+ENSG00000127526+ENSG00000269058+ENSG00000141979+ENSG00000268790	ENSG00000085872+ENSG00000105085+ENSG00000269578+ENSG00000214046+ENSG00000127526+ENSG00000269058+ENSG00000141979+ENSG00000268790_021	chr19	dexseq_prepare_annotation2.py	exon	16630432	16630526	.	-	.	ENST00000544299+ENST00000597261+ENST00000198939+ENST00000546361__exon_number_021__gene_id_ENSG00000085872+ENSG00000105085+ENSG00000269578+ENSG00000214046+ENSG00000127526+ENSG00000269058+ENSG00000141979+ENSG00000268790		ENSG00000085872.ENSG00000105085.ENSG00000269578.ENSG00000214046.ENSG00000127526.ENSG00000269058.ENSG00000141979.ENSG00000268790.20	-2.17474473519534	-15.3720475900356	4.59999064097493e-39	8.82799624332669e-37
ENSG00000155827.5	ENSG00000155827	ENSG00000155827_006	chr9	dexseq_prepare_annotation2.py	exon	104296251	104296260	.	+	.	ENST00000481046__exon_number_006__gene_id_ENSG00000155827	RNF20	ENSG00000155827.5	1.35051559413369	19.0354326992698	4.60800253737302e-39	8.83082835201216e-37
ENSG00000153113.94	ENSG00000153113	ENSG00000153113_095	chr5	dexseq_prepare_annotation2.py	exon	96108411	96108490	.	+	.	ENST00000348386+ENST00000341926+ENST00000511049+ENST00000395813+ENST00000510098+ENST00000511782+ENST00000437034+ENST00000395812+ENST00000338252+ENST00000510500+ENST00000509529+ENST00000359176+ENST00000504465+ENST00000325674+ENST00000484552+ENST00000508579+ENST00000309190__exon_number_095__gene_id_ENSG00000153113	CAST	ENSG00000153113.94	-1.38295913830089	-15.1364423374603	4.62333847239532e-39	8.84766842761918e-37
ENSG00000141293.1	ENSG00000141293	ENSG00000141293_002	chr17	dexseq_prepare_annotation2.py	exon	46210807	46210807	.	-	.	ENST00000336915+ENST00000584709__exon_number_002__gene_id_ENSG00000141293	SKAP1	ENSG00000141293.1	-2.17172801070267	-24.721102246957	4.89158728171003e-39	9.34777486379062e-37
ENSG00000186522.21	ENSG00000186522	ENSG00000186522_022	chr2	dexseq_prepare_annotation2.py	exon	110332158	110332344	.	-	.	ENST00000415095+ENST00000397714+ENST00000397712+ENST00000486678+ENST00000461295+ENST00000437928+ENST00000493445+ENST00000356688+ENST00000334001__exon_number_022__gene_id_ENSG00000186522	SEPT10	ENSG00000186522.21	1.78250477873246	23.8707407446493	5.00176581018744e-39	9.54482448187845e-37
ENSG00000213599.ENSG00000261052.ENSG00000132207.32	ENSG00000213599+ENSG00000261052+ENSG00000132207	ENSG00000213599+ENSG00000261052+ENSG00000132207_033	chr16	dexseq_prepare_annotation2.py	exon	30212302	30212377	.	+	.	ENST00000567520+ENST00000566712+ENST00000565342+ENST00000567309+ENST00000395137+ENST00000395138+ENST00000569959+ENST00000568997+ENST00000569409+ENST00000563322+ENST00000561824+ENST00000338971+ENST00000354723+ENST00000355544__exon_number_033__gene_id_ENSG00000213599+ENSG00000261052+ENSG00000132207		ENSG00000213599.ENSG00000261052.ENSG00000132207.32	-3.45758002809033	-25.6771737118823	5.18806499225125e-39	9.88637372225796e-37
ENSG00000172890.33	ENSG00000172890	ENSG00000172890_034	chr11	dexseq_prepare_annotation2.py	exon	71188393	71188484	.	+	.	ENST00000539574+ENST00000527852+ENST00000525200__exon_number_034__gene_id_ENSG00000172890	NADSYN1	ENSG00000172890.33	-1.32092636662521	-16.1514691364785	5.63332588520532e-39	1.07197431038371e-36
ENSG00000077063.1	ENSG00000077063	ENSG00000077063_002	chr7	dexseq_prepare_annotation2.py	exon	117350795	117350916	.	-	.	ENST00000446636+ENST00000160373__exon_number_002__gene_id_ENSG00000077063	CTTNBP2	ENSG00000077063.1	-1.01663958274358	-17.8085501799212	5.70531948570502e-39	1.08414711639261e-36
ENSG00000114480.25	ENSG00000114480	ENSG00000114480_026	chr3	dexseq_prepare_annotation2.py	exon	81792708	81792780	.	-	.	ENST00000489715__exon_number_026__gene_id_ENSG00000114480	GBE1	ENSG00000114480.25	-2.71155264684489	-23.0843945271398	5.95273925982746e-39	1.1295740774965e-36
ENSG00000162878.27	ENSG00000162878	ENSG00000162878_028	chr2	dexseq_prepare_annotation2.py	exon	42285327	42285609	.	+	.	ENST00000490302+ENST00000294964__exon_number_028__gene_id_ENSG00000162878	PKDCC	ENSG00000162878.27	-1.82191908388715	-19.5097940336222	6.17505430214215e-39	1.170116495932e-36
ENSG00000074181.7	ENSG00000074181	ENSG00000074181_008	chr19	dexseq_prepare_annotation2.py	exon	15278060	15278222	.	-	.	ENST00000263388+ENST00000595514__exon_number_008__gene_id_ENSG00000074181	NOTCH3	ENSG00000074181.7	2.79977345841774	16.5060765064661	6.71315871648955e-39	1.27030074889181e-36
ENSG00000268400.ENSG00000229833.ENSG00000076944.49	ENSG00000268400+ENSG00000229833+ENSG00000076944	ENSG00000268400+ENSG00000229833+ENSG00000076944_050	chr19	dexseq_prepare_annotation2.py	exon	7707423	7707651	.	+	.	ENST00000594221__exon_number_050__gene_id_ENSG00000268400+ENSG00000229833+ENSG00000076944		ENSG00000268400.ENSG00000229833.ENSG00000076944.49	2.86907685668894	20.1158146361338	7.03694206978508e-39	1.3297064786328e-36
ENSG00000157483.33	ENSG00000157483	ENSG00000157483_034	chr15	dexseq_prepare_annotation2.py	exon	59519658	59519681	.	-	.	ENST00000558814+ENST00000288235+ENST00000559269__exon_number_034__gene_id_ENSG00000157483	MYO1E	ENSG00000157483.33	0.958288735818739	18.289582403602	7.32659880526277e-39	1.38250668265731e-36
ENSG00000140400.11	ENSG00000140400	ENSG00000140400_012	chr15	dexseq_prepare_annotation2.py	exon	75648722	75648790	.	-	.	ENST00000566569+ENST00000561693+ENST00000563622+ENST00000563528+ENST00000564929+ENST00000267978+ENST00000567163+ENST00000565683+ENST00000566099__exon_number_012__gene_id_ENSG00000140400	MAN2C1	ENSG00000140400.11	1.53186011317308	17.6045683073752	7.68585833856464e-39	1.44827512210384e-36
ENSG00000239306.ENSG00000173933.ENSG00000248643.ENSG00000258297.50	ENSG00000239306+ENSG00000173933+ENSG00000248643+ENSG00000258297	ENSG00000239306+ENSG00000173933+ENSG00000248643+ENSG00000258297_051	chr11	dexseq_prepare_annotation2.py	exon	66413498	66413910	.	+	.	ENST00000398692+ENST00000310092+ENST00000514361+ENST00000500635+ENST00000409406+ENST00000408993+ENST00000530235+ENST00000528039+ENST00000515838+ENST00000412278__exon_number_051__gene_id_ENSG00000239306+ENSG00000173933+ENSG00000248643+ENSG00000258297		ENSG00000239306.ENSG00000173933.ENSG00000248643.ENSG00000258297.50	-0.813005453456903	-16.6083188760338	1.1225398340126e-38	2.11229790186546e-36
ENSG00000187741.91	ENSG00000187741	ENSG00000187741_092	chr16	dexseq_prepare_annotation2.py	exon	89866013	89866046	.	-	.	ENST00000566889+ENST00000565582+ENST00000534992+ENST00000567621+ENST00000568369+ENST00000389301+ENST00000389302+ENST00000543736+ENST00000563673__exon_number_092__gene_id_ENSG00000187741	FANCA	ENSG00000187741.91	-0.621791553267107	-16.2693747170895	1.1406890880283e-38	2.14346426448177e-36
ENSG00000131558.12	ENSG00000131558	ENSG00000131558_013	chr7	dexseq_prepare_annotation2.py	exon	133041141	133041327	.	+	.	ENST00000393161+ENST00000462055+ENST00000253861+ENST00000539845+ENST00000486013+ENST00000480840__exon_number_013__gene_id_ENSG00000131558	EXOC4	ENSG00000131558.12	-1.09431009290372	-15.7975988671647	1.25140660968296e-38	2.34824712242271e-36
ENSG00000112159.70	ENSG00000112159	ENSG00000112159_071	chr6	dexseq_prepare_annotation2.py	exon	90428855	90428944	.	-	.	ENST00000428876+ENST00000369393__exon_number_071__gene_id_ENSG00000112159	MDN1	ENSG00000112159.70	0.725397144260101	14.9637309177456	1.26133468900669e-38	2.36121791244773e-36
ENSG00000148950.17	ENSG00000148950	ENSG00000148950_018	chr11	dexseq_prepare_annotation2.py	exon	31495271	31495333	.	-	.	ENST00000278200+ENST00000530023+ENST00000531693__exon_number_018__gene_id_ENSG00000148950	IMMP1L	ENSG00000148950.17	3.47600658378826	19.6551945651325	1.26181421598234e-38	2.36121791244773e-36
ENSG00000178031.4	ENSG00000178031	ENSG00000178031_005	chr9	dexseq_prepare_annotation2.py	exon	18474167	18474230	.	+	.	ENST00000380570+ENST00000380566+ENST00000380548+ENST00000431052+ENST00000327883__exon_number_005__gene_id_ENSG00000178031	ADAMTSL1	ENSG00000178031.4	-1.44329204698629	-23.5632869287705	1.2842682734392e-38	2.39991194494537e-36
ENSG00000147604.24	ENSG00000147604	ENSG00000147604_025	chr8	dexseq_prepare_annotation2.py	exon	74208000	74208024	.	-	.	ENST00000396466__exon_number_025__gene_id_ENSG00000147604	RPL7	ENSG00000147604.24	-1.63029687003411	-19.646453855707	1.31280368416492e-38	2.44984761542085e-36
ENSG00000165949.32	ENSG00000165949	ENSG00000165949_033	chr14	dexseq_prepare_annotation2.py	exon	94583032	94583032	.	+	.	ENST00000444961+ENST00000298902+ENST00000555744+ENST00000448882__exon_number_033__gene_id_ENSG00000165949	IFI27	ENSG00000165949.32	2.99336662017377	20.3302332319213	1.3225647135682e-38	2.46465863111805e-36
ENSG00000026559	ENSG00000026559	ENSG00000026559_001	chr20	dexseq_prepare_annotation2.py	exon	49620193	49620193	.	-	.	ENST00000371571__exon_number_001__gene_id_ENSG00000026559	KCNG1	ENSG00000026559	1.85523049927128	26.4099225857995	1.42061852651658e-38	2.64373976945007e-36
ENSG00000147889.2	ENSG00000147889	ENSG00000147889_003	chr9	dexseq_prepare_annotation2.py	exon	21967990	21967994	.	-	.	ENST00000304494+ENST00000361570+ENST00000579755+ENST00000579122__exon_number_003__gene_id_ENSG00000147889	CDKN2A	ENSG00000147889.2	-2.09936516740847	-19.9375474816293	1.53178857821177e-38	2.84670370614109e-36
ENSG00000016864.16	ENSG00000016864	ENSG00000016864_017	chr3	dexseq_prepare_annotation2.py	exon	52730558	52730596	.	-	.	ENST00000463827+ENST00000478968+ENST00000485899+ENST00000480080+ENST00000491606+ENST00000407584+ENST00000481643+ENST00000484163+ENST00000266014+ENST00000394783+ENST00000479553__exon_number_017__gene_id_ENSG00000016864	GLT8D1	ENSG00000016864.16	1.09977271148258	17.960247691404	1.61028843599968e-38	2.98847856761826e-36
ENSG00000072682.20	ENSG00000072682	ENSG00000072682_021	chr5	dexseq_prepare_annotation2.py	exon	131546073	131546073	.	-	.	ENST00000379100+ENST00000166534+ENST00000379104+ENST00000401867+ENST00000360568+ENST00000379086+ENST00000417528__exon_number_021__gene_id_ENSG00000072682	P4HA2	ENSG00000072682.20	0.937178407666138	19.9199465020817	1.65441935359346e-38	3.06616784095956e-36
ENSG00000215440.ENSG00000124222.ENSG00000254995.46	ENSG00000215440+ENSG00000124222+ENSG00000254995	ENSG00000215440+ENSG00000124222+ENSG00000254995_047	chr20	dexseq_prepare_annotation2.py	exon	57251385	57251404	.	+	.	ENST00000361770+ENST00000371141+ENST00000359617+ENST00000355957+ENST00000438253+ENST00000483434+ENST00000371132+ENST00000361830+ENST00000358029+ENST00000490700__exon_number_047__gene_id_ENSG00000215440+ENSG00000124222+ENSG00000254995		ENSG00000215440.ENSG00000124222.ENSG00000254995.46	1.18674267578198	17.9514997382129	1.69030936891663e-38	3.12839216309889e-36
ENSG00000147642.41	ENSG00000147642	ENSG00000147642_042	chr8	dexseq_prepare_annotation2.py	exon	110655656	110655904	.	-	.	ENST00000399066__exon_number_042__gene_id_ENSG00000147642	SYBU	ENSG00000147642.41	-1.0694428214734	-16.289000081001	1.71952458031655e-38	3.17810954135197e-36
ENSG00000074181.18	ENSG00000074181	ENSG00000074181_019	chr19	dexseq_prepare_annotation2.py	exon	15289836	15290031	.	-	.	ENST00000601011+ENST00000263388+ENST00000600841+ENST00000595045__exon_number_019__gene_id_ENSG00000074181	NOTCH3	ENSG00000074181.18	2.686014299285	16.3696263337037	1.72659113941979e-38	3.18681077969385e-36
ENSG00000241015.ENSG00000160336.5	ENSG00000241015+ENSG00000160336	ENSG00000241015+ENSG00000160336_006	chr19	dexseq_prepare_annotation2.py	exon	53945861	53947923	.	+	.	ENST00000424846__exon_number_006__gene_id_ENSG00000241015+ENSG00000160336		ENSG00000241015.ENSG00000160336.5	-1.46058419683036	-20.6574063235765	1.75251853516939e-38	3.23025268391719e-36
ENSG00000103343.ENSG00000103351.ENSG00000263212.ENSG00000262621.ENSG00000122390.7	ENSG00000103343+ENSG00000103351+ENSG00000263212+ENSG00000262621+ENSG00000122390	ENSG00000103343+ENSG00000103351+ENSG00000263212+ENSG00000262621+ENSG00000122390_008	chr16	dexseq_prepare_annotation2.py	exon	3451733	3451973	.	+	.	ENST00000344823+ENST00000571936+ENST00000268655+ENST00000575752__exon_number_008__gene_id_ENSG00000103343+ENSG00000103351+ENSG00000263212+ENSG00000262621+ENSG00000122390		ENSG00000103343.ENSG00000103351.ENSG00000263212.ENSG00000262621.ENSG00000122390.7	0.84808538219903	14.8986326561995	1.75790339610105e-38	3.23576368034094e-36
ENSG00000139908	ENSG00000139908	ENSG00000139908_001	chr14	dexseq_prepare_annotation2.py	exon	24674903	24674925	.	+	.	ENST00000554420__exon_number_001__gene_id_ENSG00000139908	TSSK4	ENSG00000139908	-2.10160081264616	-24.2707028801669	1.77899420816233e-38	3.27013021064201e-36
ENSG00000007516	ENSG00000007516	ENSG00000007516_001	chr16	dexseq_prepare_annotation2.py	exon	1383602	1383638	.	+	.	ENST00000426824__exon_number_001__gene_id_ENSG00000007516	BAIAP3	ENSG00000007516	-2.05904655733291	-19.2357238346957	2.23131270285677e-38	4.09600496392486e-36
ENSG00000255103.ENSG00000127603.45	ENSG00000255103+ENSG00000127603	ENSG00000255103+ENSG00000127603_046	chr1	dexseq_prepare_annotation2.py	exon	39757582	39757710	.	+	.	ENST00000372915+ENST00000361689+ENST00000539005+ENST00000496804+ENST00000524432+ENST00000567887+ENST00000564288+ENST00000317713+ENST00000530262+ENST00000545844__exon_number_046__gene_id_ENSG00000255103+ENSG00000127603		ENSG00000255103.ENSG00000127603.45	1.56140410142792	18.9599384113738	2.30344412335321e-38	4.22267876762391e-36
ENSG00000123213.20	ENSG00000123213	ENSG00000123213_021	chr5	dexseq_prepare_annotation2.py	exon	65088483	65089476	.	+	.	ENST00000506539__exon_number_021__gene_id_ENSG00000123213	NLN	ENSG00000123213.20	-1.8026351592512	-18.706391617904	2.37642908517001e-38	4.35057187547512e-36
ENSG00000153048.34	ENSG00000153048	ENSG00000153048_035	chr16	dexseq_prepare_annotation2.py	exon	8962823	8962863	.	-	.	ENST00000569572+ENST00000565287+ENST00000311052+ENST00000563815__exon_number_035__gene_id_ENSG00000153048	CARHSP1	ENSG00000153048.34	-2.12283639323845	-19.214535105256	2.46527718025639e-38	4.50702212198014e-36
ENSG00000083838.22	ENSG00000083838	ENSG00000083838_023	chr19	dexseq_prepare_annotation2.py	exon	58992596	58992597	.	+	.	ENST00000391694+ENST00000594369+ENST00000335841__exon_number_023__gene_id_ENSG00000083838	ZNF446	ENSG00000083838.22	-3.0119385612398	-30.9526193756057	2.46855926803593e-38	4.50702212198014e-36
ENSG00000156113.8	ENSG00000156113	ENSG00000156113_009	chr10	dexseq_prepare_annotation2.py	exon	78647019	78647023	.	-	.	ENST00000286627+ENST00000434208+ENST00000286628__exon_number_009__gene_id_ENSG00000156113	KCNMA1	ENSG00000156113.8	2.60331399477091	16.0850010746474	2.50891022972624e-38	4.57451193532554e-36
ENSG00000127329.15	ENSG00000127329	ENSG00000127329_016	chr12	dexseq_prepare_annotation2.py	exon	70933803	70933839	.	-	.	ENST00000549400__exon_number_016__gene_id_ENSG00000127329	PTPRB	ENSG00000127329.15	-5.10106619515315	-18.4310045109167	3.03475190801965e-38	5.52582514874408e-36
ENSG00000147606.ENSG00000214954.25	ENSG00000147606+ENSG00000214954	ENSG00000147606+ENSG00000214954_026	chr8	dexseq_prepare_annotation2.py	exon	92231118	92231228	.	+	.	ENST00000520099+ENST00000522862+ENST00000523719+ENST00000522181+ENST00000343709+ENST00000448384__exon_number_026__gene_id_ENSG00000147606+ENSG00000214954		ENSG00000147606.ENSG00000214954.25	1.30875984277687	22.5796058888213	3.12337453918585e-38	5.67953921757447e-36
ENSG00000182774.ENSG00000214575.ENSG00000260836.27	ENSG00000182774+ENSG00000214575+ENSG00000260836	ENSG00000182774+ENSG00000214575+ENSG00000260836_028	chr15	dexseq_prepare_annotation2.py	exon	83209204	83209207	.	-	.	ENST00000560229+ENST00000330244+ENST00000561157+ENST00000559273__exon_number_028__gene_id_ENSG00000182774+ENSG00000214575+ENSG00000260836		ENSG00000182774.ENSG00000214575.ENSG00000260836.27	-1.16925158703165	-17.3365700403755	3.7483956366917e-38	6.80691517858207e-36
ENSG00000236107.4	ENSG00000236107	ENSG00000236107_005	chr2	dexseq_prepare_annotation2.py	exon	166883627	166883739	.	+	.	ENST00000595647+ENST00000597623__exon_number_005__gene_id_ENSG00000236107	AC010127.3	ENSG00000236107.4	2.24503587545965	19.1219110888544	3.81469263993303e-38	6.91800910742862e-36
ENSG00000083844.7	ENSG00000083844	ENSG00000083844_008	chr19	dexseq_prepare_annotation2.py	exon	57703159	57703241	.	+	.	ENST00000263095+ENST00000600531+ENST00000597447+ENST00000594126+ENST00000599653__exon_number_008__gene_id_ENSG00000083844	ZNF264	ENSG00000083844.7	-1.16551708614661	-20.8808198918228	4.01882692440588e-38	7.27844033881642e-36
ENSG00000048740.3	ENSG00000048740	ENSG00000048740_004	chr10	dexseq_prepare_annotation2.py	exon	11060053	11060105	.	+	.	ENST00000450189+ENST00000542579__exon_number_004__gene_id_ENSG00000048740	CELF2	ENSG00000048740.3	1.12299828571788	23.1923108987059	4.05613612126061e-38	7.3361764783823e-36
ENSG00000005884.23	ENSG00000005884	ENSG00000005884_024	chr17	dexseq_prepare_annotation2.py	exon	48151645	48151656	.	+	.	ENST00000510809__exon_number_024__gene_id_ENSG00000005884	ITGA3	ENSG00000005884.23	-1.54403750716675	-20.0620523956285	4.10007430904918e-38	7.40573181380625e-36
ENSG00000257062.ENSG00000111700.ENSG00000134538.ENSG00000205754.ENSG00000257046.15	ENSG00000257062+ENSG00000111700+ENSG00000134538+ENSG00000205754+ENSG00000257046	ENSG00000257062+ENSG00000111700+ENSG00000134538+ENSG00000205754+ENSG00000257046_016	chr12	dexseq_prepare_annotation2.py	exon	21028169	21028315	.	+	.	ENST00000381545+ENST00000540229+ENST00000261196+ENST00000553473+ENST00000540853+ENST00000544370__exon_number_016__gene_id_ENSG00000257062+ENSG00000111700+ENSG00000134538+ENSG00000205754+ENSG00000257046		ENSG00000257062.ENSG00000111700.ENSG00000134538.ENSG00000205754.ENSG00000257046.15	-0.59437354758584	-16.8115441823048	4.26622109295188e-38	7.69554516963217e-36
ENSG00000138744.ENSG00000198301.65	ENSG00000138744+ENSG00000198301	ENSG00000138744+ENSG00000198301_066	chr4	dexseq_prepare_annotation2.py	exon	76903086	76903190	.	-	.	ENST00000395710+ENST00000395711+ENST00000356260+ENST00000503411+ENST00000514710+ENST00000504975__exon_number_066__gene_id_ENSG00000138744+ENSG00000198301		ENSG00000138744.ENSG00000198301.65	2.53943104335462	16.5010142997171	4.32113731215852e-38	7.78253147599906e-36
ENSG00000050438.5	ENSG00000050438	ENSG00000050438_006	chr12	dexseq_prepare_annotation2.py	exon	51796947	51797073	.	+	.	ENST00000604314+ENST00000358657__exon_number_006__gene_id_ENSG00000050438	SLC4A8	ENSG00000050438.5	2.38612193759468	20.8618671548023	4.32596470832399e-38	7.78253147599906e-36
ENSG00000270179.ENSG00000149292.40	ENSG00000270179+ENSG00000149292	ENSG00000270179+ENSG00000149292_041	chr11	dexseq_prepare_annotation2.py	exon	113211386	113211455	.	+	.	ENST00000314756+ENST00000393020+ENST00000494714+ENST00000483239+ENST00000529221+ENST00000464224+ENST00000525965__exon_number_041__gene_id_ENSG00000270179+ENSG00000149292		ENSG00000270179.ENSG00000149292.40	2.65576507667361	18.3568868699388	4.44843565399292e-38	7.99221803063858e-36
ENSG00000163625.89	ENSG00000163625	ENSG00000163625_090	chr4	dexseq_prepare_annotation2.py	exon	85887504	85887544	.	-	.	ENST00000295888+ENST00000502713+ENST00000322366__exon_number_090__gene_id_ENSG00000163625	WDFY3	ENSG00000163625.89	1.52571030292662	15.3716791276698	4.83131367210024e-38	8.66858295214404e-36
ENSG00000062485.ENSG00000257727.ENSG00000135473.ENSG00000144785.135	ENSG00000062485+ENSG00000257727+ENSG00000135473+ENSG00000144785	ENSG00000062485+ENSG00000257727+ENSG00000135473+ENSG00000144785_136	chr12	dexseq_prepare_annotation2.py	exon	56713405	56713548	.	-	.	ENST00000547226+ENST00000551359+ENST00000257931+ENST00000550028+ENST00000440411+ENST00000425394+ENST00000548043__exon_number_136__gene_id_ENSG00000062485+ENSG00000257727+ENSG00000135473+ENSG00000144785		ENSG00000062485.ENSG00000257727.ENSG00000135473.ENSG00000144785.135	-6.55337011189017	-17.1522292680688	4.96494073300837e-38	8.89652848295175e-36
ENSG00000148337.8	ENSG00000148337	ENSG00000148337_009	chr9	dexseq_prepare_annotation2.py	exon	130928586	130928685	.	-	.	ENST00000393608+ENST00000325721+ENST00000372948+ENST00000485862+ENST00000471839+ENST00000415526+ENST00000541172+ENST00000461765+ENST00000372938+ENST00000372954+ENST00000357558+ENST00000491487+ENST00000538431+ENST00000277465+ENST00000471773__exon_number_009__gene_id_ENSG00000148337	CIZ1	ENSG00000148337.8	1.28718021480938	15.154132465266	5.25097090760214e-38	9.39659505183314e-36
ENSG00000114374.3	ENSG00000114374	ENSG00000114374_004	chrY	dexseq_prepare_annotation2.py	exon	14821321	14821368	.	+	.	ENST00000493168+ENST00000338981__exon_number_004__gene_id_ENSG00000114374	USP9Y	ENSG00000114374.3	-2.70631696602451	-16.7719934047273	5.48856110609049e-38	9.80877017672709e-36
ENSG00000162878.28	ENSG00000162878	ENSG00000162878_029	chr2	dexseq_prepare_annotation2.py	exon	42285610	42285668	.	+	.	ENST00000294964__exon_number_029__gene_id_ENSG00000162878	PKDCC	ENSG00000162878.28	-1.82554736661618	-19.037129431499	5.69395725108867e-38	1.01623973886768e-35
ENSG00000164924.27	ENSG00000164924	ENSG00000164924_028	chr8	dexseq_prepare_annotation2.py	exon	101960824	101960841	.	-	.	ENST00000419477+ENST00000457309+ENST00000395948+ENST00000418997+ENST00000521328+ENST00000480304+ENST00000517727+ENST00000518736+ENST00000395958+ENST00000395956+ENST00000395957+ENST00000521607+ENST00000353245+ENST00000395953+ENST00000395951__exon_number_028__gene_id_ENSG00000164924	YWHAZ	ENSG00000164924.27	1.4001238878981	16.7640945096785	5.77189091710824e-38	1.02879006086773e-35
ENSG00000198947.89	ENSG00000198947	ENSG00000198947_090	chrX	dexseq_prepare_annotation2.py	exon	32536125	32536248	.	-	.	ENST00000357033+ENST00000378677+ENST00000288447__exon_number_090__gene_id_ENSG00000198947	DMD	ENSG00000198947.89	-2.29089099922988	-16.5354501731318	6.53285939990918e-38	1.16289200914826e-35
ENSG00000239306.ENSG00000173933.ENSG00000248643.ENSG00000258297.41	ENSG00000239306+ENSG00000173933+ENSG00000248643+ENSG00000258297	ENSG00000239306+ENSG00000173933+ENSG00000248643+ENSG00000258297_042	chr11	dexseq_prepare_annotation2.py	exon	66407595	66407760	.	+	.	ENST00000483858+ENST00000532968__exon_number_042__gene_id_ENSG00000239306+ENSG00000173933+ENSG00000248643+ENSG00000258297		ENSG00000239306.ENSG00000173933.ENSG00000248643.ENSG00000258297.41	-0.834761396035651	-16.3438090144929	6.69766824229453e-38	1.19066034633117e-35
ENSG00000085872.ENSG00000105085.ENSG00000269578.ENSG00000214046.ENSG00000127526.ENSG00000269058.ENSG00000141979.ENSG00000268790.21	ENSG00000085872+ENSG00000105085+ENSG00000269578+ENSG00000214046+ENSG00000127526+ENSG00000269058+ENSG00000141979+ENSG00000268790	ENSG00000085872+ENSG00000105085+ENSG00000269578+ENSG00000214046+ENSG00000127526+ENSG00000269058+ENSG00000141979+ENSG00000268790_022	chr19	dexseq_prepare_annotation2.py	exon	16630527	16630636	.	-	.	ENST00000597261__exon_number_022__gene_id_ENSG00000085872+ENSG00000105085+ENSG00000269578+ENSG00000214046+ENSG00000127526+ENSG00000269058+ENSG00000141979+ENSG00000268790		ENSG00000085872.ENSG00000105085.ENSG00000269578.ENSG00000214046.ENSG00000127526.ENSG00000269058.ENSG00000141979.ENSG00000268790.21	-2.33522645793014	-15.0464537137647	6.98639785913111e-38	1.24035644619399e-35
ENSG00000066739.35	ENSG00000066739	ENSG00000066739_036	chr14	dexseq_prepare_annotation2.py	exon	96788449	96788591	.	-	.	ENST00000359933+ENST00000488421__exon_number_036__gene_id_ENSG00000066739	ATG2B	ENSG00000066739.35	-4.14004257742357	-17.3340964760661	8.9372793612319e-38	1.58463123708393e-35
ENSG00000160410.61	ENSG00000160410	ENSG00000160410_062	chr19	dexseq_prepare_annotation2.py	exon	41096262	41096328	.	+	.	ENST00000602239+ENST00000594973+ENST00000600733+ENST00000602011+ENST00000599833+ENST00000291842+ENST00000597396+ENST00000598201__exon_number_062__gene_id_ENSG00000160410	SHKBP1	ENSG00000160410.61	0.777824243562459	16.4793339838056	9.44886408898026e-38	1.67314243836154e-35
ENSG00000163491.50	ENSG00000163491	ENSG00000163491_051	chr3	dexseq_prepare_annotation2.py	exon	27353590	27353668	.	-	.	ENST00000429845+ENST00000341435+ENST00000491627__exon_number_051__gene_id_ENSG00000163491	NEK10	ENSG00000163491.50	-2.26214459723177	-15.881898864739	1.08041117946923e-37	1.91061666524279e-35
ENSG00000079785.24	ENSG00000079785	ENSG00000079785_025	chr2	dexseq_prepare_annotation2.py	exon	15761241	15761511	.	+	.	ENST00000459706__exon_number_025__gene_id_ENSG00000079785	DDX1	ENSG00000079785.24	-1.19274914698832	-18.8922000268816	1.13160653379913e-37	1.99853547662744e-35
ENSG00000134109.16	ENSG00000134109	ENSG00000134109_017	chr3	dexseq_prepare_annotation2.py	exon	5246752	5246926	.	+	.	ENST00000256497+ENST00000445686+ENST00000434243+ENST00000465369__exon_number_017__gene_id_ENSG00000134109	EDEM1	ENSG00000134109.16	2.07232167438666	23.614675315889	1.20587877490799e-37	2.1269277237793e-35
ENSG00000133606.41	ENSG00000133606	ENSG00000133606_042	chr7	dexseq_prepare_annotation2.py	exon	140179137	140179154	.	-	.	ENST00000443720+ENST00000255977+ENST00000437223+ENST00000481705+ENST00000496169+ENST00000495305+ENST00000498535__exon_number_042__gene_id_ENSG00000133606	MKRN1	ENSG00000133606.41	1.48616165595857	17.1390272581922	1.21145799405852e-37	2.13398246679614e-35
ENSG00000188603.ENSG00000261832.ENSG00000233232.45	ENSG00000188603+ENSG00000261832+ENSG00000233232	ENSG00000188603+ENSG00000261832+ENSG00000233232_046	chr16	dexseq_prepare_annotation2.py	exon	28497899	28497971	.	-	.	ENST00000567963+ENST00000535392+ENST00000566824+ENST00000565688+ENST00000395653+ENST00000568422+ENST00000333496+ENST00000564574+ENST00000359984+ENST00000563874+ENST00000561689+ENST00000568224+ENST00000360019+ENST00000566083+ENST00000354630+ENST00000355477+ENST00000565316+ENST00000569430+ENST00000561505+ENST00000357857+ENST00000568452__exon_number_046__gene_id_ENSG00000188603+ENSG00000261832+ENSG0…		ENSG00000188603.ENSG00000261832.ENSG00000233232.45	-0.702584930217637	-15.0903082129529	1.21458698406373e-37	2.13670838093618e-35
ENSG00000151651.40	ENSG00000151651	ENSG00000151651_041	chr10	dexseq_prepare_annotation2.py	exon	135088300	135088494	.	-	.	ENST00000486609__exon_number_041__gene_id_ENSG00000151651	ADAM8	ENSG00000151651.40	-0.990512743348317	-19.4665212700163	1.21918086182971e-37	2.14200089335795e-35
ENSG00000151612.10	ENSG00000151612	ENSG00000151612_011	chr4	dexseq_prepare_annotation2.py	exon	146686699	146686890	.	-	.	ENST00000379448+ENST00000515386+ENST00000511659+ENST00000513320+ENST00000508784__exon_number_011__gene_id_ENSG00000151612	ZNF827	ENSG00000151612.10	-2.01003359744079	-19.7993474877745	1.25274973409498e-37	2.19812023797884e-35
ENSG00000140443.35	ENSG00000140443	ENSG00000140443_036	chr15	dexseq_prepare_annotation2.py	exon	99465377	99465471	.	+	.	ENST00000561049+ENST00000558762+ENST00000560144+ENST00000268035__exon_number_036__gene_id_ENSG00000140443	IGF1R	ENSG00000140443.35	-1.09441386155011	-16.143526903638	1.45702066734827e-37	2.55322556813778e-35
ENSG00000129467.ENSG00000129465.ENSG00000258973.14	ENSG00000129467+ENSG00000129465+ENSG00000258973	ENSG00000129467+ENSG00000129465+ENSG00000258973_015	chr14	dexseq_prepare_annotation2.py	exon	24788986	24789094	.	-	.	ENST00000310677+ENST00000554781+ENST00000554577+ENST00000557056+ENST00000554068+ENST00000545213+ENST00000560635+ENST00000418030__exon_number_015__gene_id_ENSG00000129467+ENSG00000129465+ENSG00000258973		ENSG00000129467.ENSG00000129465.ENSG00000258973.14	-0.433520503468232	-14.6824640097582	1.48859411358666e-37	2.60517467492685e-35
ENSG00000012061.2	ENSG00000012061	ENSG00000012061_003	chr19	dexseq_prepare_annotation2.py	exon	45912804	45912871	.	-	.	ENST00000423698+ENST00000300853+ENST00000588738__exon_number_003__gene_id_ENSG00000012061	ERCC1	ENSG00000012061.2	-0.987775556926911	-18.3317412646782	1.56427369462002e-37	2.73407925044019e-35
ENSG00000168137.53	ENSG00000168137	ENSG00000168137_054	chr3	dexseq_prepare_annotation2.py	exon	9490072	9490158	.	+	.	ENST00000407969+ENST00000302463+ENST00000402198+ENST00000413704+ENST00000488236+ENST00000466242+ENST00000399686+ENST00000421188+ENST00000443339+ENST00000493918+ENST00000402466+ENST00000406341__exon_number_054__gene_id_ENSG00000168137	SETD5	ENSG00000168137.53	-0.801058622271553	-16.8337855410765	1.59955083251878e-37	2.79212550812809e-35
ENSG00000103343.ENSG00000103351.ENSG00000263212.ENSG00000262621.ENSG00000122390.1	ENSG00000103343+ENSG00000103351+ENSG00000263212+ENSG00000262621+ENSG00000122390	ENSG00000103343+ENSG00000103351+ENSG00000263212+ENSG00000262621+ENSG00000122390_002	chr16	dexseq_prepare_annotation2.py	exon	3415112	3415182	.	+	.	ENST00000576906+ENST00000575785__exon_number_002__gene_id_ENSG00000103343+ENSG00000103351+ENSG00000263212+ENSG00000262621+ENSG00000122390		ENSG00000103343.ENSG00000103351.ENSG00000263212.ENSG00000262621.ENSG00000122390.1	0.884139864334129	14.6416719321219	1.69334851296498e-37	2.95204177472463e-35
ENSG00000104529.56	ENSG00000104529	ENSG00000104529_057	chr8	dexseq_prepare_annotation2.py	exon	144672064	144672091	.	-	.	ENST00000524883+ENST00000530306+ENST00000524900+ENST00000531670+ENST00000532741+ENST00000442189+ENST00000528519+ENST00000526710+ENST00000423316+ENST00000532596+ENST00000530545+ENST00000525261+ENST00000534804+ENST00000529832+ENST00000531281__exon_number_057__gene_id_ENSG00000104529	EEF1D	ENSG00000104529.56	-1.16687474688553	-15.1283405259027	1.70224723908469e-37	2.96373089859555e-35
ENSG00000063978.ENSG00000206113.ENSG00000125386.ENSG00000249428.7	ENSG00000063978+ENSG00000206113+ENSG00000125386+ENSG00000249428	ENSG00000063978+ENSG00000206113+ENSG00000125386+ENSG00000249428_008	chr4	dexseq_prepare_annotation2.py	exon	2444924	2444941	.	+	.	ENST00000511731+ENST00000514556__exon_number_008__gene_id_ENSG00000063978+ENSG00000206113+ENSG00000125386+ENSG00000249428		ENSG00000063978.ENSG00000206113.ENSG00000125386.ENSG00000249428.7	-3.85410448461678	-14.6926992175421	1.72132324922599e-37	2.99308648948746e-35
ENSG00000088247.ENSG00000266722.43	ENSG00000088247+ENSG00000266722	ENSG00000088247+ENSG00000266722_044	chr19	dexseq_prepare_annotation2.py	exon	6424149	6424227	.	-	.	ENST00000595258__exon_number_044__gene_id_ENSG00000088247+ENSG00000266722		ENSG00000088247.ENSG00000266722.43	1.26260175555072	17.0761671084475	1.76122363228648e-37	3.05853009366747e-35
ENSG00000026559.15	ENSG00000026559	ENSG00000026559_016	chr20	dexseq_prepare_annotation2.py	exon	49639619	49639631	.	-	.	ENST00000424171+ENST00000371571+ENST00000439216__exon_number_016__gene_id_ENSG00000026559	KCNG1	ENSG00000026559.15	-1.4515009000707	-25.3970964837855	1.77699701983224e-37	3.08196067212419e-35
ENSG00000166689.33	ENSG00000166689	ENSG00000166689_034	chr11	dexseq_prepare_annotation2.py	exon	16822572	16822622	.	-	.	ENST00000525049+ENST00000525781+ENST00000531066+ENST00000525581+ENST00000355661+ENST00000530489+ENST00000448080+ENST00000531079__exon_number_034__gene_id_ENSG00000166689	PLEKHA7	ENSG00000166689.33	1.59625537020466	15.8667429088633	1.9947527071654e-37	3.45519300008969e-35
ENSG00000175213	ENSG00000175213	ENSG00000175213_001	chr11	dexseq_prepare_annotation2.py	exon	46722368	46722579	.	+	.	ENST00000311764__exon_number_001__gene_id_ENSG00000175213	ZNF408	ENSG00000175213	-4.95682123773456	-28.0283423642877	2.00907927892979e-37	3.47555280586898e-35
ENSG00000085872.ENSG00000105085.ENSG00000269578.ENSG00000214046.ENSG00000127526.ENSG00000269058.ENSG00000141979.ENSG00000268790.44	ENSG00000085872+ENSG00000105085+ENSG00000269578+ENSG00000214046+ENSG00000127526+ENSG00000269058+ENSG00000141979+ENSG00000268790	ENSG00000085872+ENSG00000105085+ENSG00000269578+ENSG00000214046+ENSG00000127526+ENSG00000269058+ENSG00000141979+ENSG00000268790_045	chr19	dexseq_prepare_annotation2.py	exon	16653212	16653226	.	-	.	ENST00000198939+ENST00000546361__exon_number_045__gene_id_ENSG00000085872+ENSG00000105085+ENSG00000269578+ENSG00000214046+ENSG00000127526+ENSG00000269058+ENSG00000141979+ENSG00000268790		ENSG00000085872.ENSG00000105085.ENSG00000269578.ENSG00000214046.ENSG00000127526.ENSG00000269058.ENSG00000141979.ENSG00000268790.44	-0.820832337948714	-14.9187854786509	2.02716870517356e-37	3.50236166559955e-35
ENSG00000166313.9	ENSG00000166313	ENSG00000166313_010	chr11	dexseq_prepare_annotation2.py	exon	6417330	6417445	.	-	.	ENST00000609331+ENST00000529519+ENST00000608394+ENST00000524626+ENST00000608704+ENST00000608435+ENST00000608645+ENST00000608655+ENST00000299402+ENST00000389906+ENST00000526240+ENST00000609360+ENST00000530885+ENST00000311051__exon_number_010__gene_id_ENSG00000166313	APBB1	ENSG00000166313.9	1.72386387914667	15.7249024633936	2.06596072770138e-37	3.5648244704668e-35
ENSG00000103343.ENSG00000103351.ENSG00000263212.ENSG00000262621.ENSG00000122390.5	ENSG00000103343+ENSG00000103351+ENSG00000263212+ENSG00000262621+ENSG00000122390	ENSG00000103343+ENSG00000103351+ENSG00000263212+ENSG00000262621+ENSG00000122390_006	chr16	dexseq_prepare_annotation2.py	exon	3451271	3451419	.	+	.	ENST00000344823__exon_number_006__gene_id_ENSG00000103343+ENSG00000103351+ENSG00000263212+ENSG00000262621+ENSG00000122390		ENSG00000103343.ENSG00000103351.ENSG00000263212.ENSG00000262621.ENSG00000122390.5	0.863444807374334	14.6158517763864	2.12531413455631e-37	3.66256143848851e-35
ENSG00000048740.1	ENSG00000048740	ENSG00000048740_002	chr10	dexseq_prepare_annotation2.py	exon	11047351	11047403	.	+	.	ENST00000416382+ENST00000379261__exon_number_002__gene_id_ENSG00000048740	CELF2	ENSG00000048740.1	1.17843859393954	22.6579352012458	2.17756525156199e-37	3.74782558525842e-35
ENSG00000104980.4	ENSG00000104980	ENSG00000104980_005	chr19	dexseq_prepare_annotation2.py	exon	7991799	7991933	.	-	.	ENST00000598968+ENST00000599939+ENST00000595565+ENST00000270538+ENST00000595831__exon_number_005__gene_id_ENSG00000104980	TIMM44	ENSG00000104980.4	-2.74079416654934	-18.7497569704671	2.22836207365462e-37	3.8303729603722e-35
ENSG00000007545.ENSG00000261732.ENSG00000206053.81	ENSG00000007545+ENSG00000261732+ENSG00000206053	ENSG00000007545+ENSG00000261732+ENSG00000206053_082	chr16	dexseq_prepare_annotation2.py	exon	1752137	1752281	.	+	.	ENST00000562569__exon_number_082__gene_id_ENSG00000007545+ENSG00000261732+ENSG00000206053		ENSG00000007545.ENSG00000261732.ENSG00000206053.81	-2.60905538056983	-17.3248890776275	2.26656997046869e-37	3.89109871664694e-35
ENSG00000138744.ENSG00000198301.67	ENSG00000138744+ENSG00000198301	ENSG00000138744+ENSG00000198301_068	chr4	dexseq_prepare_annotation2.py	exon	76911905	76912084	.	-	.	ENST00000395710+ENST00000395711+ENST00000356260+ENST00000503411+ENST00000514710+ENST00000504975__exon_number_068__gene_id_ENSG00000138744+ENSG00000198301		ENSG00000138744.ENSG00000198301.67	2.16377877276823	16.2494645908198	2.316319087464e-37	3.97145841307104e-35
ENSG00000104490.14	ENSG00000104490	ENSG00000104490_015	chr8	dexseq_prepare_annotation2.py	exon	102731498	102731507	.	-	.	ENST00000311028+ENST00000522448+ENST00000220931+ENST00000522951+ENST00000520690+ENST00000520425+ENST00000521599+ENST00000518727+ENST00000395923+ENST00000519508__exon_number_015__gene_id_ENSG00000104490	NCALD	ENSG00000104490.14	1.27840920740163	15.5810202380569	2.37109942667238e-37	4.06022978757193e-35
ENSG00000115970.31	ENSG00000115970	ENSG00000115970_032	chr2	dexseq_prepare_annotation2.py	exon	43657352	43657441	.	-	.	ENST00000469323+ENST00000415080+ENST00000402796+ENST00000330266+ENST00000405006+ENST00000485353+ENST00000408045+ENST00000405975__exon_number_032__gene_id_ENSG00000115970	THADA	ENSG00000115970.31	0.677855489889349	16.072359622056	2.37465967848218e-37	4.06117905292015e-35
ENSG00000215021.ENSG00000238795.32	ENSG00000215021+ENSG00000238795	ENSG00000215021+ENSG00000238795_033	chr12	dexseq_prepare_annotation2.py	exon	7079232	7079358	.	-	.	ENST00000542294__exon_number_033__gene_id_ENSG00000215021+ENSG00000238795		ENSG00000215021.ENSG00000238795.32	-0.725176924355829	-18.0257627102185	2.47648385578291e-37	4.22996592039522e-35
ENSG00000147642	ENSG00000147642	ENSG00000147642_001	chr8	dexseq_prepare_annotation2.py	exon	110586207	110586404	.	-	.	ENST00000533895__exon_number_001__gene_id_ENSG00000147642	SYBU	ENSG00000147642	-0.973654497020247	-15.9050331329986	2.55318542628716e-37	4.35546999229015e-35
ENSG00000126822.11	ENSG00000126822	ENSG00000126822_012	chr14	dexseq_prepare_annotation2.py	exon	65197360	65197367	.	+	.	ENST00000555982+ENST00000556801+ENST00000247226+ENST00000394691__exon_number_012__gene_id_ENSG00000126822	PLEKHG3	ENSG00000126822.11	2.02722878141114	18.2271317598517	2.65578209794933e-37	4.52477619051249e-35
ENSG00000268614.ENSG00000090674.ENSG00000032444.57	ENSG00000268614+ENSG00000090674+ENSG00000032444	ENSG00000268614+ENSG00000090674+ENSG00000032444_058	chr19	dexseq_prepare_annotation2.py	exon	7600675	7600818	.	+	.	ENST00000600737+ENST00000414982__exon_number_058__gene_id_ENSG00000268614+ENSG00000090674+ENSG00000032444		ENSG00000268614.ENSG00000090674.ENSG00000032444.57	-1.58964105900765	-18.7097082380409	2.69729461987894e-37	4.5897151663474e-35
ENSG00000185813.22	ENSG00000185813	ENSG00000185813_023	chr17	dexseq_prepare_annotation2.py	exon	79864340	79864422	.	-	.	ENST00000570388+ENST00000331285+ENST00000538721+ENST00000576343+ENST00000538936+ENST00000570391+ENST00000571105+ENST00000573401+ENST00000574155+ENST00000571581+ENST00000572995+ENST00000573636__exon_number_023__gene_id_ENSG00000185813	PCYT2	ENSG00000185813.22	1.99015875303475	23.3376930213175	2.73820507196672e-37	4.65346758060639e-35
ENSG00000145687.13	ENSG00000145687	ENSG00000145687_014	chr5	dexseq_prepare_annotation2.py	exon	80736357	80736376	.	-	.	ENST00000512923__exon_number_014__gene_id_ENSG00000145687	SSBP2	ENSG00000145687.13	-1.37295886911297	-16.3066980934065	2.94559104219207e-37	4.99962272534477e-35
ENSG00000167380.32	ENSG00000167380	ENSG00000167380_033	chr19	dexseq_prepare_annotation2.py	exon	44677345	44677387	.	+	.	ENST00000588795+ENST00000588883__exon_number_033__gene_id_ENSG00000167380	ZNF226	ENSG00000167380.32	2.69156203284665	16.8581350679223	2.95299448479e-37	5.00589994801157e-35
ENSG00000138744.ENSG00000198301.56	ENSG00000138744+ENSG00000198301	ENSG00000138744+ENSG00000198301_057	chr4	dexseq_prepare_annotation2.py	exon	76896897	76896997	.	-	.	ENST00000395710+ENST00000395711+ENST00000356260+ENST00000507396+ENST00000503411+ENST00000515836__exon_number_057__gene_id_ENSG00000138744+ENSG00000198301		ENSG00000138744.ENSG00000198301.56	2.05220989479619	16.1919986744326	3.40161071231904e-37	5.75916564547981e-35
ENSG00000138101	ENSG00000138101	ENSG00000138101_001	chr2	dexseq_prepare_annotation2.py	exon	25600067	25600111	.	-	.	ENST00000496972__exon_number_001__gene_id_ENSG00000138101	DTNB	ENSG00000138101	-2.05078655064395	-17.9590544729465	3.50563735013039e-37	5.92786164535753e-35
ENSG00000166313.8	ENSG00000166313	ENSG00000166313_009	chr11	dexseq_prepare_annotation2.py	exon	6417016	6417192	.	-	.	ENST00000609331+ENST00000529519+ENST00000608394+ENST00000524626+ENST00000608704+ENST00000608435+ENST00000608645+ENST00000608655+ENST00000299402+ENST00000389906+ENST00000526240+ENST00000609360+ENST00000530885+ENST00000311051__exon_number_009__gene_id_ENSG00000166313	APBB1	ENSG00000166313.8	1.58318463554481	15.6501127786505	3.56039720308778e-37	6.00659627043099e-35
ENSG00000175221.27	ENSG00000175221	ENSG00000175221_028	chr19	dexseq_prepare_annotation2.py	exon	891132	891148	.	-	.	ENST00000586017+ENST00000395808+ENST00000325464+ENST00000312090+ENST00000606248+ENST00000586342+ENST00000606828+ENST00000269814+ENST00000592373+ENST00000592943__exon_number_028__gene_id_ENSG00000175221	MED16	ENSG00000175221.27	2.65057519184877	22.5032444658861	3.56109129254237e-37	6.00659627043099e-35
ENSG00000114735.29	ENSG00000114735	ENSG00000114735_030	chr3	dexseq_prepare_annotation2.py	exon	50622180	50622366	.	+	.	ENST00000232854__exon_number_030__gene_id_ENSG00000114735	HEMK1	ENSG00000114735.29	-3.9419315797714	-17.7291214535601	4.17142533752672e-37	7.0272913101898e-35
ENSG00000092607.10	ENSG00000092607	ENSG00000092607_011	chr1	dexseq_prepare_annotation2.py	exon	119530214	119530428	.	-	.	ENST00000369429__exon_number_011__gene_id_ENSG00000092607	TBX15	ENSG00000092607.10	3.85370554956927	25.0373837948641	4.44496339972647e-37	7.47877546758211e-35
ENSG00000012983.32	ENSG00000012983	ENSG00000012983_033	chr14	dexseq_prepare_annotation2.py	exon	50941810	50941867	.	-	.	ENST00000557210+ENST00000554091+ENST00000557578+ENST00000013125+ENST00000555216__exon_number_033__gene_id_ENSG00000012983	MAP4K5	ENSG00000012983.32	-1.22812726132537	-20.7069289627834	4.60236180556387e-37	7.73397134905867e-35
ENSG00000241015.ENSG00000160336.2	ENSG00000241015+ENSG00000160336	ENSG00000241015+ENSG00000160336_003	chr19	dexseq_prepare_annotation2.py	exon	53935246	53935281	.	+	.	ENST00000447129+ENST00000424846+ENST00000454407__exon_number_003__gene_id_ENSG00000241015+ENSG00000160336		ENSG00000241015.ENSG00000160336.2	-1.44638784812016	-19.8568308074465	4.61714050610054e-37	7.74916773115187e-35
ENSG00000061273.47	ENSG00000061273	ENSG00000061273_048	chr12	dexseq_prepare_annotation2.py	exon	48188652	48188716	.	-	.	ENST00000463732+ENST00000354334+ENST00000380610+ENST00000477203+ENST00000080059+ENST00000470668+ENST00000485796+ENST00000491464+ENST00000427332+ENST00000552960__exon_number_048__gene_id_ENSG00000061273	HDAC7	ENSG00000061273.47	1.94823846465861	17.7088910837125	4.6487271933353e-37	7.79250105347335e-35
ENSG00000236107.20	ENSG00000236107	ENSG00000236107_021	chr2	dexseq_prepare_annotation2.py	exon	167056149	167056328	.	+	.	ENST00000447809__exon_number_021__gene_id_ENSG00000236107	AC010127.3	ENSG00000236107.20	0.792608604635237	18.5889661565981	4.80313288759598e-37	8.0413491331404e-35
ENSG00000050438.26	ENSG00000050438	ENSG00000050438_027	chr12	dexseq_prepare_annotation2.py	exon	51853735	51853892	.	+	.	ENST00000514353+ENST00000319957+ENST00000547697+ENST00000535225+ENST00000453097+ENST00000551071+ENST00000604314+ENST00000394856+ENST00000358657__exon_number_027__gene_id_ENSG00000050438	SLC4A8	ENSG00000050438.26	-3.67669219763668	-20.2448642167315	4.86871223403615e-37	8.14105326490003e-35
ENSG00000005884.24	ENSG00000005884	ENSG00000005884_025	chr17	dexseq_prepare_annotation2.py	exon	48151812	48151878	.	+	.	ENST00000007722+ENST00000505306+ENST00000512553+ENST00000506401+ENST00000320031+ENST00000544892+ENST00000510809__exon_number_025__gene_id_ENSG00000005884	ITGA3	ENSG00000005884.24	-1.50780208571961	-19.4730057950672	5.07708314007402e-37	8.47897987399235e-35
ENSG00000257062.ENSG00000111700.ENSG00000134538.ENSG00000205754.ENSG00000257046.22	ENSG00000257062+ENSG00000111700+ENSG00000134538+ENSG00000205754+ENSG00000257046	ENSG00000257062+ENSG00000111700+ENSG00000134538+ENSG00000205754+ENSG00000257046_023	chr12	dexseq_prepare_annotation2.py	exon	21054284	21054401	.	+	.	ENST00000261196+ENST00000381545+ENST00000553473+ENST00000544370+ENST00000540229__exon_number_023__gene_id_ENSG00000257062+ENSG00000111700+ENSG00000134538+ENSG00000205754+ENSG00000257046		ENSG00000257062.ENSG00000111700.ENSG00000134538.ENSG00000205754.ENSG00000257046.22	-0.526959805289143	-16.417992355285	5.26754844791821e-37	8.78620577966525e-35
ENSG00000067221.31	ENSG00000067221	ENSG00000067221_032	chr15	dexseq_prepare_annotation2.py	exon	74286892	74286949	.	-	.	ENST00000561656+ENST00000563229__exon_number_032__gene_id_ENSG00000067221	STOML1	ENSG00000067221.31	0.690442958542629	19.4183823972757	6.42543762682058e-37	1.07043354062497e-34
ENSG00000131018.132	ENSG00000131018	ENSG00000131018_133	chr6	dexseq_prepare_annotation2.py	exon	152684861	152684909	.	-	.	ENST00000341594__exon_number_133__gene_id_ENSG00000131018	SYNE1	ENSG00000131018.132	-5.4341041150893	-13.9233399221966	6.47287837361505e-37	1.07700884042366e-34
ENSG00000132142.96	ENSG00000132142	ENSG00000132142_097	chr17	dexseq_prepare_annotation2.py	exon	35723886	35724003	.	-	.	ENST00000451642__exon_number_097__gene_id_ENSG00000132142	ACACA	ENSG00000132142.96	1.07418686294598	14.4387118800777	6.57641043792563e-37	1.09288940348932e-34
ENSG00000163491.53	ENSG00000163491	ENSG00000163491_054	chr3	dexseq_prepare_annotation2.py	exon	27363717	27363752	.	-	.	ENST00000435750+ENST00000429845+ENST00000341435+ENST00000491627__exon_number_054__gene_id_ENSG00000163491	NEK10	ENSG00000163491.53	-2.14052389005191	-15.6271731801532	6.76180763542579e-37	1.1223188503679e-34
ENSG00000138031.5	ENSG00000138031	ENSG00000138031_006	chr2	dexseq_prepare_annotation2.py	exon	25043321	25043592	.	-	.	ENST00000485887__exon_number_006__gene_id_ENSG00000138031	ADCY3	ENSG00000138031.5	1.58567847204516	19.4025267061502	6.88057228631217e-37	1.14063003667089e-34
ENSG00000215029.ENSG00000185945.43	ENSG00000215029+ENSG00000185945	ENSG00000215029+ENSG00000185945_044	chrX	dexseq_prepare_annotation2.py	exon	101718513	101718649	.	-	.	ENST00000457521+ENST00000453326+ENST00000429905+ENST00000412230__exon_number_044__gene_id_ENSG00000215029+ENSG00000185945		ENSG00000215029.ENSG00000185945.43	0.503123090340692	16.5873441772103	7.35326988661179e-37	1.21749783648341e-34
ENSG00000108100.14	ENSG00000108100	ENSG00000108100_015	chr10	dexseq_prepare_annotation2.py	exon	35790429	35790463	.	+	.	ENST00000374706+ENST00000374704+ENST00000490012+ENST00000470025+ENST00000492478+ENST00000339497+ENST00000265375+ENST00000493157__exon_number_015__gene_id_ENSG00000108100	CCNY	ENSG00000108100.14	-1.47936537290928	-21.6364604262949	7.42703023694938e-37	1.22820535400676e-34
ENSG00000100453.3	ENSG00000100453	ENSG00000100453_004	chr14	dexseq_prepare_annotation2.py	exon	25100370	25100420	.	-	.	ENST00000382540+ENST00000532263+ENST00000382542+ENST00000216341+ENST00000530830+ENST00000554242+ENST00000415355__exon_number_004__gene_id_ENSG00000100453	GZMB	ENSG00000100453.3	-3.31808627478294	-24.8342032767935	7.49553261184104e-37	1.23801824521761e-34
ENSG00000260391.ENSG00000160145.50	ENSG00000260391+ENSG00000160145	ENSG00000260391+ENSG00000160145_051	chr3	dexseq_prepare_annotation2.py	exon	124180737	124180803	.	+	.	ENST00000460856+ENST00000494648+ENST00000240874+ENST00000354186+ENST00000360013+ENST00000393501__exon_number_051__gene_id_ENSG00000260391+ENSG00000160145		ENSG00000260391.ENSG00000160145.50	1.48287238967318	14.5379666601748	8.35439502823698e-37	1.37818955931626e-34
ENSG00000257062.ENSG00000111700.ENSG00000134538.ENSG00000205754.ENSG00000257046.19	ENSG00000257062+ENSG00000111700+ENSG00000134538+ENSG00000205754+ENSG00000257046	ENSG00000257062+ENSG00000111700+ENSG00000134538+ENSG00000205754+ENSG00000257046_020	chr12	dexseq_prepare_annotation2.py	exon	21033789	21033954	.	+	.	ENST00000261196+ENST00000381545+ENST00000553473+ENST00000544370+ENST00000540229__exon_number_020__gene_id_ENSG00000257062+ENSG00000111700+ENSG00000134538+ENSG00000205754+ENSG00000257046		ENSG00000257062.ENSG00000111700.ENSG00000134538.ENSG00000205754.ENSG00000257046.19	-0.60839647124592	-16.344244404009	8.44968843357624e-37	1.39220982340876e-34
ENSG00000005884.25	ENSG00000005884	ENSG00000005884_026	chr17	dexseq_prepare_annotation2.py	exon	48151879	48151898	.	+	.	ENST00000007722+ENST00000505306+ENST00000506401+ENST00000320031+ENST00000544892+ENST00000510809__exon_number_026__gene_id_ENSG00000005884	ITGA3	ENSG00000005884.25	-1.59068786293249	-19.3360052342397	9.17210914198299e-37	1.5093984772788e-34
ENSG00000145703.15	ENSG00000145703	ENSG00000145703_016	chr5	dexseq_prepare_annotation2.py	exon	75896704	75896797	.	+	.	ENST00000379730+ENST00000514350+ENST00000274364+ENST00000505766__exon_number_016__gene_id_ENSG00000145703	IQGAP2	ENSG00000145703.15	0.908054496917383	15.5178583152456	9.32646848043669e-37	1.5329333053362e-34
ENSG00000131018.133	ENSG00000131018	ENSG00000131018_134	chr6	dexseq_prepare_annotation2.py	exon	152685982	152686154	.	-	.	ENST00000448038+ENST00000471834+ENST00000341594+ENST00000265368+ENST00000367255+ENST00000423061__exon_number_134__gene_id_ENSG00000131018	SYNE1	ENSG00000131018.133	-5.41651118030128	-13.8829188706862	9.61289006913892e-37	1.57809081235863e-34
ENSG00000166689.54	ENSG00000166689	ENSG00000166689_055	chr11	dexseq_prepare_annotation2.py	exon	16892646	16892729	.	-	.	ENST00000529213+ENST00000531066+ENST00000355661+ENST00000528376+ENST00000448080+ENST00000528637__exon_number_055__gene_id_ENSG00000166689	PLEKHA7	ENSG00000166689.54	-2.57676638266535	-15.6425163830619	9.85294755280253e-37	1.61553663230157e-34
ENSG00000105072.1	ENSG00000105072	ENSG00000105072_002	chr19	dexseq_prepare_annotation2.py	exon	16607205	16607216	.	+	.	ENST00000594035+ENST00000221671__exon_number_002__gene_id_ENSG00000105072	C19orf44	ENSG00000105072.1	-5.96553163830212	-22.8800209890993	1.0788532183561e-36	1.76679541542349e-34
ENSG00000147642.26	ENSG00000147642	ENSG00000147642_027	chr8	dexseq_prepare_annotation2.py	exon	110615586	110615683	.	-	.	ENST00000533394__exon_number_027__gene_id_ENSG00000147642	SYBU	ENSG00000147642.26	-1.14057418408226	-15.6924399872016	1.14125264732929e-36	1.86672180899175e-34
ENSG00000215021.ENSG00000238795.41	ENSG00000215021+ENSG00000238795	ENSG00000215021+ENSG00000238795_042	chr12	dexseq_prepare_annotation2.py	exon	7079844	7079865	.	-	.	ENST00000399433+ENST00000535923+ENST00000546111+ENST00000543465+ENST00000542294__exon_number_042__gene_id_ENSG00000215021+ENSG00000238795		ENSG00000215021.ENSG00000238795.41	2.27166642372578	17.7316796583495	1.15083853667579e-36	1.88012505652546e-34
ENSG00000145012.36	ENSG00000145012	ENSG00000145012_037	chr3	dexseq_prepare_annotation2.py	exon	188426182	188430630	.	+	.	ENST00000448637__exon_number_037__gene_id_ENSG00000145012	LPP	ENSG00000145012.36	-1.7772333750299	-17.9331527290187	1.18413791120832e-36	1.93218986436742e-34
ENSG00000147642.21	ENSG00000147642	ENSG00000147642_022	chr8	dexseq_prepare_annotation2.py	exon	110598328	110598355	.	-	.	ENST00000424158+ENST00000446070+ENST00000408908+ENST00000433638+ENST00000532779+ENST00000532594+ENST00000533821+ENST00000529190+ENST00000528569+ENST00000528735+ENST00000533065+ENST00000528045+ENST00000422135+ENST00000533895+ENST00000276646+ENST00000533171+ENST00000532189+ENST00000440310+ENST00000528647+ENST00000419099+ENST00000399066+ENST00000528331+ENST00000408889+ENST00000526736+ENST00000529690…	SYBU	ENSG00000147642.21	-1.06379975672528	-15.6841991271304	1.2095126464171e-36	1.97121381326266e-34
ENSG00000256121.ENSG00000092421.52	ENSG00000256121+ENSG00000092421	ENSG00000256121+ENSG00000092421_053	chr5	dexseq_prepare_annotation2.py	exon	115885811	115886342	.	-	.	ENST00000512156__exon_number_053__gene_id_ENSG00000256121+ENSG00000092421		ENSG00000256121.ENSG00000092421.52	0.942780736419702	18.6555332561624	1.24670981757916e-36	2.02938823281527e-34
ENSG00000227232.2	ENSG00000227232	ENSG00000227232_003	chr1	dexseq_prepare_annotation2.py	exon	14411	14501	.	-	.	ENST00000538476+ENST00000541675+ENST00000488147+ENST00000423562+ENST00000438504__exon_number_003__gene_id_ENSG00000227232	WASH7P	ENSG00000227232.2	-1.74341506257213	-18.1459413760515	1.25282649240859e-36	2.03689084127373e-34
ENSG00000163803.63	ENSG00000163803	ENSG00000163803_064	chr2	dexseq_prepare_annotation2.py	exon	28843539	28843745	.	+	.	ENST00000473272__exon_number_064__gene_id_ENSG00000163803	PLB1	ENSG00000163803.63	-1.23990154672254	-16.6005234134706	1.41828489651713e-36	2.30312761434783e-34
ENSG00000132142.89	ENSG00000132142	ENSG00000132142_090	chr17	dexseq_prepare_annotation2.py	exon	35715942	35716039	.	-	.	ENST00000394403+ENST00000590888+ENST00000394406+ENST00000591148__exon_number_090__gene_id_ENSG00000132142	ACACA	ENSG00000132142.89	1.13040784560929	14.3513691895705	1.4254897337232e-36	2.31204851685643e-34
ENSG00000085872.ENSG00000105085.ENSG00000269578.ENSG00000214046.ENSG00000127526.ENSG00000269058.ENSG00000141979.ENSG00000268790.22	ENSG00000085872+ENSG00000105085+ENSG00000269578+ENSG00000214046+ENSG00000127526+ENSG00000269058+ENSG00000141979+ENSG00000268790	ENSG00000085872+ENSG00000105085+ENSG00000269578+ENSG00000214046+ENSG00000127526+ENSG00000269058+ENSG00000141979+ENSG00000268790_023	chr19	dexseq_prepare_annotation2.py	exon	16630715	16630959	.	-	.	ENST00000600432__exon_number_023__gene_id_ENSG00000085872+ENSG00000105085+ENSG00000269578+ENSG00000214046+ENSG00000127526+ENSG00000269058+ENSG00000141979+ENSG00000268790		ENSG00000085872.ENSG00000105085.ENSG00000269578.ENSG00000214046.ENSG00000127526.ENSG00000269058.ENSG00000141979.ENSG00000268790.22	-2.25987361804464	-14.6826285832352	1.45058947968865e-36	2.34769013932228e-34
ENSG00000063978.ENSG00000206113.ENSG00000125386.ENSG00000249428.97	ENSG00000063978+ENSG00000206113+ENSG00000125386+ENSG00000249428	ENSG00000063978+ENSG00000206113+ENSG00000125386+ENSG00000249428_098	chr4	dexseq_prepare_annotation2.py	exon	2673848	2674099	.	+	.	ENST00000512465+ENST00000324666+ENST00000513898+ENST00000382839+ENST00000502458+ENST00000505311+ENST00000545951+ENST00000513350__exon_number_098__gene_id_ENSG00000063978+ENSG00000206113+ENSG00000125386+ENSG00000249428		ENSG00000063978.ENSG00000206113.ENSG00000125386.ENSG00000249428.97	1.22091424922366	14.4477789106086	1.45093982275834e-36	2.34769013932228e-34
ENSG00000269332.ENSG00000269025.ENSG00000240713.ENSG00000221790.ENSG00000268823.19	ENSG00000269332+ENSG00000269025+ENSG00000240713+ENSG00000221790+ENSG00000268823	ENSG00000269332+ENSG00000269025+ENSG00000240713+ENSG00000221790+ENSG00000268823_020	chr19	dexseq_prepare_annotation2.py	exon	22785530	22785589	.	+	.	ENST00000408863__exon_number_020__gene_id_ENSG00000269332+ENSG00000269025+ENSG00000240713+ENSG00000221790+ENSG00000268823		ENSG00000269332.ENSG00000269025.ENSG00000240713.ENSG00000221790.ENSG00000268823.19	-0.821718588661428	-19.5464231841937	1.67640522515015e-36	2.709259339167e-34
ENSG00000215440.ENSG00000124222.ENSG00000254995.24	ENSG00000215440+ENSG00000124222+ENSG00000254995	ENSG00000215440+ENSG00000124222+ENSG00000254995_025	chr20	dexseq_prepare_annotation2.py	exon	57242257	57242345	.	+	.	ENST00000476384__exon_number_025__gene_id_ENSG00000215440+ENSG00000124222+ENSG00000254995		ENSG00000215440.ENSG00000124222.ENSG00000254995.24	2.18211365140918	17.1293456091396	1.67927182141857e-36	2.71064967713738e-34
ENSG00000074181.16	ENSG00000074181	ENSG00000074181_017	chr19	dexseq_prepare_annotation2.py	exon	15289634	15289748	.	-	.	ENST00000601011+ENST00000263388+ENST00000600841__exon_number_017__gene_id_ENSG00000074181	NOTCH3	ENSG00000074181.16	2.34024500883967	15.7097547039529	1.69323048636326e-36	2.72991994416564e-34
ENSG00000158286.22	ENSG00000158286	ENSG00000158286_023	chr1	dexseq_prepare_annotation2.py	exon	6270998	6270998	.	+	.	ENST00000377939+ENST00000496329+ENST00000463453__exon_number_023__gene_id_ENSG00000158286	RNF207	ENSG00000158286.22	3.66837820218398	16.9670932822977	1.7700460398164e-36	2.85036484268741e-34
ENSG00000215021.ENSG00000238795.38	ENSG00000215021+ENSG00000238795	ENSG00000215021+ENSG00000238795_039	chr12	dexseq_prepare_annotation2.py	exon	7079813	7079822	.	-	.	ENST00000546111+ENST00000543465+ENST00000440277+ENST00000545167+ENST00000535923+ENST00000542294+ENST00000399433+ENST00000544888__exon_number_039__gene_id_ENSG00000215021+ENSG00000238795		ENSG00000215021.ENSG00000238795.38	2.2838850972873	17.6405871929924	1.85615457957787e-36	2.9854699617027e-34
ENSG00000165795.122	ENSG00000165795	ENSG00000165795_123	chr14	dexseq_prepare_annotation2.py	exon	21492997	21493007	.	-	.	ENST00000556147+ENST00000554833+ENST00000557274+ENST00000555158+ENST00000554489+ENST00000555657__exon_number_123__gene_id_ENSG00000165795	NDRG2	ENSG00000165795.122	0.839916225372055	14.6111122286795	2.00928897489139e-36	3.22793110024556e-34
ENSG00000069943.19	ENSG00000069943	ENSG00000069943_020	chr15	dexseq_prepare_annotation2.py	exon	55642897	55642938	.	+	.	ENST00000539642+ENST00000565367+ENST00000565502+ENST00000164305+ENST00000565402+ENST00000563742__exon_number_020__gene_id_ENSG00000069943	PIGB	ENSG00000069943.19	-1.45866485580556	-17.6245668945378	2.01915759067459e-36	3.23993259623838e-34
ENSG00000173818.27	ENSG00000173818	ENSG00000173818_028	chr17	dexseq_prepare_annotation2.py	exon	78393386	78393520	.	+	.	ENST00000523999+ENST00000523228__exon_number_028__gene_id_ENSG00000173818	ENDOV	ENSG00000173818.27	-0.893973693370488	-18.5494884461894	2.04452959913837e-36	3.27675279419677e-34
ENSG00000160410.68	ENSG00000160410	ENSG00000160410_069	chr19	dexseq_prepare_annotation2.py	exon	41097195	41097202	.	+	.	ENST00000594862+ENST00000600718+ENST00000600320+ENST00000594973+ENST00000596163+ENST00000600733+ENST00000594298+ENST00000595726+ENST00000291842+ENST00000597396+ENST00000598201__exon_number_069__gene_id_ENSG00000160410	SHKBP1	ENSG00000160410.68	0.880773224912642	16.0119026818982	2.06441542866827e-36	3.30470349906498e-34
ENSG00000228192	ENSG00000228192	ENSG00000228192_001	chr1	dexseq_prepare_annotation2.py	exon	43300352	43300802	.	-	.	ENST00000414798__exon_number_001__gene_id_ENSG00000228192	RP11-342M1.3	ENSG00000228192	1.72630752886324	24.4270677411664	2.15780905763641e-36	3.45011962544477e-34
ENSG00000074181.13	ENSG00000074181	ENSG00000074181_014	chr19	dexseq_prepare_annotation2.py	exon	15288336	15288721	.	-	.	ENST00000263388__exon_number_014__gene_id_ENSG00000074181	NOTCH3	ENSG00000074181.13	2.73416695524088	15.6707646170319	2.2219980056424e-36	3.54855182681238e-34
ENSG00000119689.11	ENSG00000119689	ENSG00000119689_012	chr14	dexseq_prepare_annotation2.py	exon	75352289	75352337	.	+	.	ENST00000555492+ENST00000555459+ENST00000556190+ENST00000555071+ENST00000334220+ENST00000334212+ENST00000555988+ENST00000556582+ENST00000556460+ENST00000557012+ENST00000238671+ENST00000554612__exon_number_012__gene_id_ENSG00000119689	DLST	ENSG00000119689.11	1.67835178231686	23.4424386646846	2.33382369633633e-36	3.72273811264359e-34
ENSG00000163482.56	ENSG00000163482	ENSG00000163482_057	chr2	dexseq_prepare_annotation2.py	exon	219561581	219561683	.	+	.	ENST00000473681__exon_number_057__gene_id_ENSG00000163482	STK36	ENSG00000163482.56	0.861875188605026	16.9179779048717	2.34966245390169e-36	3.74358307970867e-34
ENSG00000150672.ENSG00000256466.94	ENSG00000150672+ENSG00000256466	ENSG00000150672+ENSG00000256466_095	chr11	dexseq_prepare_annotation2.py	exon	85338733	85338793	.	-	.	ENST00000526147+ENST00000472545__exon_number_095__gene_id_ENSG00000150672+ENSG00000256466		ENSG00000150672.ENSG00000256466.94	2.43767306485235	18.2555891769964	2.38562415124978e-36	3.79640191051713e-34
ENSG00000105135.8	ENSG00000105135	ENSG00000105135_009	chr19	dexseq_prepare_annotation2.py	exon	15226661	15226670	.	-	.	ENST00000533086+ENST00000534378+ENST00000263383+ENST00000524779+ENST00000534806__exon_number_009__gene_id_ENSG00000105135	ILVBL	ENSG00000105135.8	-3.36970562106802	-16.7683382165789	2.4574904224715e-36	3.90616657069244e-34
ENSG00000147642.54	ENSG00000147642	ENSG00000147642_055	chr8	dexseq_prepare_annotation2.py	exon	110661066	110661091	.	-	.	ENST00000526302+ENST00000524720+ENST00000408908+ENST00000433638__exon_number_055__gene_id_ENSG00000147642	SYBU	ENSG00000147642.54	1.05510282549612	15.5735960485209	2.6384770371495e-36	4.1889155941029e-34
ENSG00000187741.42	ENSG00000187741	ENSG00000187741_043	chr16	dexseq_prepare_annotation2.py	exon	89828357	89828430	.	-	.	ENST00000305699+ENST00000567988+ENST00000563318+ENST00000561660+ENST00000563510+ENST00000568369+ENST00000389301__exon_number_043__gene_id_ENSG00000187741	FANCA	ENSG00000187741.42	0.727421455396819	15.5034126001056	2.65712655342939e-36	4.21357273772517e-34
ENSG00000177239.30	ENSG00000177239	ENSG00000177239_031	chr9	dexseq_prepare_annotation2.py	exon	139999055	140000576	.	+	.	ENST00000540391+ENST00000535028+ENST00000536349+ENST00000480100__exon_number_031__gene_id_ENSG00000177239	MAN1B1	ENSG00000177239.30	0.593252222043793	17.9823238520754	2.82567431607521e-36	4.47559648091411e-34
ENSG00000147642.24	ENSG00000147642	ENSG00000147642_025	chr8	dexseq_prepare_annotation2.py	exon	110598364	110598391	.	-	.	ENST00000424158+ENST00000446070+ENST00000408908+ENST00000433638+ENST00000532779+ENST00000419099+ENST00000533821+ENST00000532594+ENST00000528569+ENST00000528735+ENST00000533065+ENST00000528045+ENST00000422135+ENST00000533895+ENST00000276646+ENST00000440310+ENST00000531230+ENST00000532189+ENST00000533171+ENST00000529190+ENST00000530841+ENST00000528647+ENST00000534501+ENST00000399066+ENST00000528331…	SYBU	ENSG00000147642.24	-1.08587939598016	-15.549717413726	3.12262651701139e-36	4.94014872170793e-34
ENSG00000085872.ENSG00000105085.ENSG00000269578.ENSG00000214046.ENSG00000127526.ENSG00000269058.ENSG00000141979.ENSG00000268790.60	ENSG00000085872+ENSG00000105085+ENSG00000269578+ENSG00000214046+ENSG00000127526+ENSG00000269058+ENSG00000141979+ENSG00000268790	ENSG00000085872+ENSG00000105085+ENSG00000269578+ENSG00000214046+ENSG00000127526+ENSG00000269058+ENSG00000141979+ENSG00000268790_061	chr19	dexseq_prepare_annotation2.py	exon	16665963	16666159	.	-	.	ENST00000595753+ENST00000436553+ENST00000409648+ENST00000469055+ENST00000600356+ENST00000421082__exon_number_061__gene_id_ENSG00000085872+ENSG00000105085+ENSG00000269578+ENSG00000214046+ENSG00000127526+ENSG00000269058+ENSG00000141979+ENSG00000268790		ENSG00000085872.ENSG00000105085.ENSG00000269578.ENSG00000214046.ENSG00000127526.ENSG00000269058.ENSG00000141979.ENSG00000268790.60	-0.681938580879604	-14.5865890553657	3.22593033512279e-36	5.09761134254309e-34
ENSG00000129467.ENSG00000129465.ENSG00000258973.100	ENSG00000129467+ENSG00000129465+ENSG00000258973	ENSG00000129467+ENSG00000129465+ENSG00000258973_101	chr14	dexseq_prepare_annotation2.py	exon	24809207	24809221	.	-	.	ENST00000557624+ENST00000557253+ENST00000216274__exon_number_101__gene_id_ENSG00000129467+ENSG00000129465+ENSG00000258973		ENSG00000129467.ENSG00000129465.ENSG00000258973.100	1.58164555848942	14.3299052258706	3.24481357339454e-36	5.12146060117543e-34
ENSG00000114374.6	ENSG00000114374	ENSG00000114374_007	chrY	dexseq_prepare_annotation2.py	exon	14832671	14833136	.	+	.	ENST00000493168__exon_number_007__gene_id_ENSG00000114374	USP9Y	ENSG00000114374.6	-2.68869793836335	-16.1306407850573	3.33000459430247e-36	5.24978915662105e-34
ENSG00000196235.ENSG00000213922	ENSG00000196235+ENSG00000213922	ENSG00000196235+ENSG00000213922_001	chr19	dexseq_prepare_annotation2.py	exon	39926796	39926817	.	+	.	ENST00000594990__exon_number_001__gene_id_ENSG00000196235+ENSG00000213922		ENSG00000196235.ENSG00000213922	-2.73447832958366	-25.3263166496804	3.76904022831257e-36	5.93500836977419e-34
ENSG00000232732.13	ENSG00000232732	ENSG00000232732_014	chr2	dexseq_prepare_annotation2.py	exon	200745691	200745783	.	-	.	ENST00000600604__exon_number_014__gene_id_ENSG00000232732	AC073043.1	ENSG00000232732.13	1.1670864596348	15.5790842890431	4.2112459202842e-36	6.623618190359e-34
ENSG00000132702.10	ENSG00000132702	ENSG00000132702_011	chr1	dexseq_prepare_annotation2.py	exon	156593707	156593855	.	+	.	ENST00000456112+ENST00000255039__exon_number_011__gene_id_ENSG00000132702	HAPLN2	ENSG00000132702.10	-0.757378561407733	-22.3980067349168	4.67456450978485e-36	7.34379520027327e-34
ENSG00000144426.ENSG00000204196.50	ENSG00000144426+ENSG00000204196	ENSG00000144426+ENSG00000204196_051	chr2	dexseq_prepare_annotation2.py	exon	204034470	204034574	.	+	.	ENST00000449802+ENST00000414576__exon_number_051__gene_id_ENSG00000144426+ENSG00000204196		ENSG00000144426.ENSG00000204196.50	-1.72705902739284	-15.8855030455118	4.76725614173954e-36	7.48071632452967e-34
ENSG00000185811.18	ENSG00000185811	ENSG00000185811_019	chr7	dexseq_prepare_annotation2.py	exon	50444492	50445025	.	+	.	ENST00000462201__exon_number_019__gene_id_ENSG00000185811	IKZF1	ENSG00000185811.18	1.84094199293839	24.1153374834833	4.89463318368118e-36	7.67168451911384e-34
ENSG00000158286.25	ENSG00000158286	ENSG00000158286_026	chr1	dexseq_prepare_annotation2.py	exon	6271095	6271178	.	+	.	ENST00000377939+ENST00000496329+ENST00000463453+ENST00000492476__exon_number_026__gene_id_ENSG00000158286	RNF207	ENSG00000158286.25	4.12854377415388	16.7752933137995	5.35862448226521e-36	8.38919673146473e-34
ENSG00000048740.17	ENSG00000048740	ENSG00000048740_018	chr10	dexseq_prepare_annotation2.py	exon	11356102	11356221	.	+	.	ENST00000542579+ENST00000609870+ENST00000417956+ENST00000399850+ENST00000608830+ENST00000379261+ENST00000537122+ENST00000315874+ENST00000450189+ENST00000354897+ENST00000427450+ENST00000609692+ENST00000416382+ENST00000354440__exon_number_018__gene_id_ENSG00000048740	CELF2	ENSG00000048740.17	-2.97303054070789	-21.6500531936169	5.61091110956852e-36	8.77399730648697e-34
ENSG00000163491.49	ENSG00000163491	ENSG00000163491_050	chr3	dexseq_prepare_annotation2.py	exon	27352508	27353589	.	-	.	ENST00000491627__exon_number_050__gene_id_ENSG00000163491	NEK10	ENSG00000163491.49	-2.25044934292759	-15.3303711834504	5.74847965718571e-36	8.97872648605075e-34
ENSG00000074181.35	ENSG00000074181	ENSG00000074181_036	chr19	dexseq_prepare_annotation2.py	exon	15300084	15300239	.	-	.	ENST00000601011+ENST00000263388__exon_number_036__gene_id_ENSG00000074181	NOTCH3	ENSG00000074181.35	2.02586835189814	15.5220284637008	6.27059217288514e-36	9.78292028524241e-34
ENSG00000175899.24	ENSG00000175899	ENSG00000175899_025	chr12	dexseq_prepare_annotation2.py	exon	9241796	9241847	.	-	.	ENST00000462568+ENST00000318602__exon_number_025__gene_id_ENSG00000175899	A2M	ENSG00000175899.24	0.974929499670648	15.1968462798089	6.28225616162737e-36	9.78981295535167e-34
ENSG00000105135.17	ENSG00000105135	ENSG00000105135_018	chr19	dexseq_prepare_annotation2.py	exon	15227273	15227333	.	-	.	ENST00000533086+ENST00000533148+ENST00000524779+ENST00000534378+ENST00000263383+ENST00000525880+ENST00000596093+ENST00000598709+ENST00000534806__exon_number_018__gene_id_ENSG00000105135	ILVBL	ENSG00000105135.17	-2.73104746730431	-16.6056083800678	6.41630080900832e-36	9.9871791866669e-34
ENSG00000163491.57	ENSG00000163491	ENSG00000163491_058	chr3	dexseq_prepare_annotation2.py	exon	27394303	27394410	.	-	.	ENST00000435750+ENST00000429845+ENST00000341435+ENST00000491627__exon_number_058__gene_id_ENSG00000163491	NEK10	ENSG00000163491.57	-2.09208236038289	-15.313777661726	6.47976346739891e-36	1.00743544624841e-33
ENSG00000108100.27	ENSG00000108100	ENSG00000108100_028	chr10	dexseq_prepare_annotation2.py	exon	35855057	35855113	.	+	.	ENST00000497692+ENST00000374706+ENST00000374704+ENST00000339497+ENST00000265375__exon_number_028__gene_id_ENSG00000108100	CCNY	ENSG00000108100.27	2.37747030997744	21.0027548967314	6.59120717744024e-36	1.02358417025565e-33
ENSG00000175221.26	ENSG00000175221	ENSG00000175221_027	chr19	dexseq_prepare_annotation2.py	exon	891104	891131	.	-	.	ENST00000586017+ENST00000395808+ENST00000325464+ENST00000589119+ENST00000312090+ENST00000606248+ENST00000586342+ENST00000606828+ENST00000269814+ENST00000592373+ENST00000592943__exon_number_027__gene_id_ENSG00000175221	MED16	ENSG00000175221.26	2.63581119655405	21.5800756704655	7.05861238641139e-36	1.09491153121801e-33
ENSG00000127419.39	ENSG00000127419	ENSG00000127419_040	chr4	dexseq_prepare_annotation2.py	exon	947092	947142	.	+	.	ENST00000264771+ENST00000452360+ENST00000506669+ENST00000504180+ENST00000508204+ENST00000515876+ENST00000515492+ENST00000513952+ENST00000509508+ENST00000438836+ENST00000510493+ENST00000515740__exon_number_040__gene_id_ENSG00000127419	TMEM175	ENSG00000127419.39	-2.82210588095405	-19.1928989404108	7.38712467998628e-36	1.14455533731526e-33
ENSG00000150672.ENSG00000256466.89	ENSG00000150672+ENSG00000256466	ENSG00000150672+ENSG00000256466_090	chr11	dexseq_prepare_annotation2.py	exon	85336151	85336295	.	-	.	ENST00000526147__exon_number_090__gene_id_ENSG00000150672+ENSG00000256466		ENSG00000150672.ENSG00000256466.89	2.32714151535286	18.0179622430654	7.54198487115984e-36	1.16721071018075e-33
ENSG00000075151.23	ENSG00000075151	ENSG00000075151_024	chr1	dexseq_prepare_annotation2.py	exon	21191609	21191755	.	-	.	ENST00000374935+ENST00000374937+ENST00000264211+ENST00000537738+ENST00000602326+ENST00000400422+ENST00000536266__exon_number_024__gene_id_ENSG00000075151	EIF4G3	ENSG00000075151.23	-1.96269494660221	-29.8808557028821	7.64817637168759e-36	1.1822908066929e-33
ENSG00000127419.27	ENSG00000127419	ENSG00000127419_028	chr4	dexseq_prepare_annotation2.py	exon	944280	944306	.	+	.	ENST00000264771+ENST00000452360+ENST00000513682+ENST00000515876+ENST00000504744+ENST00000504180+ENST00000508204+ENST00000507319+ENST00000514453+ENST00000515740+ENST00000515492+ENST00000513952+ENST00000509508+ENST00000502513+ENST00000510493+ENST00000514546+ENST00000438836__exon_number_028__gene_id_ENSG00000127419	TMEM175	ENSG00000127419.27	-2.86145776716183	-19.1789971104336	7.8332402718499e-36	1.2095149638958e-33
ENSG00000153048.31	ENSG00000153048	ENSG00000153048_032	chr16	dexseq_prepare_annotation2.py	exon	8962212	8962218	.	-	.	ENST00000396593+ENST00000561530__exon_number_032__gene_id_ENSG00000153048	CARHSP1	ENSG00000153048.31	-2.16320880153544	-18.0058519663167	7.99916055685453e-36	1.23372441250564e-33
ENSG00000133030.34	ENSG00000133030	ENSG00000133030_035	chr17	dexseq_prepare_annotation2.py	exon	17068870	17071229	.	+	.	ENST00000313485+ENST00000414263__exon_number_035__gene_id_ENSG00000133030	MPRIP	ENSG00000133030.34	-2.50759946995942	-18.52132611015	8.51822058674963e-36	1.31228190286657e-33
ENSG00000012061.23	ENSG00000012061	ENSG00000012061_024	chr19	dexseq_prepare_annotation2.py	exon	45924436	45924651	.	-	.	ENST00000592083+ENST00000592023+ENST00000588300+ENST00000591636+ENST00000300853+ENST00000589214+ENST00000013807+ENST00000589165+ENST00000340192+ENST00000592905__exon_number_024__gene_id_ENSG00000012061	ERCC1	ENSG00000012061.23	1.71607820441713	17.5382198219869	8.97266549872607e-36	1.38071744594121e-33
ENSG00000231870.6	ENSG00000231870	ENSG00000231870_007	chr17	dexseq_prepare_annotation2.py	exon	28898337	28898766	.	-	.	ENST00000420566__exon_number_007__gene_id_ENSG00000231870	KRT17P3	ENSG00000231870.6	-2.02321786896288	-32.2470806194949	9.13377423546995e-36	1.40390993814748e-33
ENSG00000013441.39	ENSG00000013441	ENSG00000013441_040	chr2	dexseq_prepare_annotation2.py	exon	201729382	201729385	.	-	.	ENST00000409403+ENST00000321356+ENST00000473565__exon_number_040__gene_id_ENSG00000013441	CLK1	ENSG00000013441.39	2.49856411589691	17.9641598691314	9.79709093329135e-36	1.50415405082295e-33
ENSG00000153048.35	ENSG00000153048	ENSG00000153048_036	chr16	dexseq_prepare_annotation2.py	exon	8962864	8962866	.	-	.	ENST00000311052__exon_number_036__gene_id_ENSG00000153048	CARHSP1	ENSG00000153048.35	-2.09144800186523	-17.946879291653	1.06566631993399e-35	1.63426764457799e-33
ENSG00000050438.8	ENSG00000050438	ENSG00000050438_009	chr12	dexseq_prepare_annotation2.py	exon	51818555	51818593	.	+	.	ENST00000453097__exon_number_009__gene_id_ENSG00000050438	SLC4A8	ENSG00000050438.8	2.47098626430558	19.4603779188376	1.12943897438908e-35	1.73010330513362e-33
ENSG00000085872.ENSG00000105085.ENSG00000269578.ENSG00000214046.ENSG00000127526.ENSG00000269058.ENSG00000141979.ENSG00000268790.54	ENSG00000085872+ENSG00000105085+ENSG00000269578+ENSG00000214046+ENSG00000127526+ENSG00000269058+ENSG00000141979+ENSG00000268790	ENSG00000085872+ENSG00000105085+ENSG00000269578+ENSG00000214046+ENSG00000127526+ENSG00000269058+ENSG00000141979+ENSG00000268790_055	chr19	dexseq_prepare_annotation2.py	exon	16663145	16664181	.	-	.	ENST00000595753+ENST00000409648__exon_number_055__gene_id_ENSG00000085872+ENSG00000105085+ENSG00000269578+ENSG00000214046+ENSG00000127526+ENSG00000269058+ENSG00000141979+ENSG00000268790		ENSG00000085872.ENSG00000105085.ENSG00000269578.ENSG00000214046.ENSG00000127526.ENSG00000269058.ENSG00000141979.ENSG00000268790.54	-0.72239693658262	-14.4325475096674	1.16088702109281e-35	1.77626231889906e-33
ENSG00000104450.1	ENSG00000104450	ENSG00000104450_002	chr8	dexseq_prepare_annotation2.py	exon	101170263	101170346	.	+	.	ENST00000251809+ENST00000520643__exon_number_002__gene_id_ENSG00000104450	SPAG1	ENSG00000104450.1	2.70895030152006	17.2876545072024	1.19430524113795e-35	1.82532803409983e-33
ENSG00000108309.17	ENSG00000108309	ENSG00000108309_018	chr17	dexseq_prepare_annotation2.py	exon	42393758	42393890	.	+	.	ENST00000426726+ENST00000587483+ENST00000590834+ENST00000225441+ENST00000590941__exon_number_018__gene_id_ENSG00000108309	RUNDC3A	ENSG00000108309.17	-2.37009705523622	-17.4580661799389	1.35659145844671e-35	2.07101697374418e-33
ENSG00000159618.5	ENSG00000159618	ENSG00000159618_006	chr16	dexseq_prepare_annotation2.py	exon	57595968	57596069	.	+	.	ENST00000340339+ENST00000394361+ENST00000564983+ENST00000349457+ENST00000564607__exon_number_006__gene_id_ENSG00000159618	GPR114	ENSG00000159618.5	1.46343761639371	27.6188671181407	1.39038717196461e-35	2.12021489438626e-33
ENSG00000148343.32	ENSG00000148343	ENSG00000148343_033	chr9	dexseq_prepare_annotation2.py	exon	131830294	131830297	.	+	.	ENST00000414342__exon_number_033__gene_id_ENSG00000148343	FAM73B	ENSG00000148343.32	-2.57712609899263	-16.0074433817895	1.40350386525559e-35	2.13780379620166e-33
ENSG00000227195.15	ENSG00000227195	ENSG00000227195_016	chr20	dexseq_prepare_annotation2.py	exon	26168717	26168735	.	-	.	ENST00000596537+ENST00000608084__exon_number_016__gene_id_ENSG00000227195	MIR663A	ENSG00000227195.15	1.11267192064017	15.0296417616674	1.42798743309194e-35	2.17264750138235e-33
ENSG00000067221.29	ENSG00000067221	ENSG00000067221_030	chr15	dexseq_prepare_annotation2.py	exon	74284639	74284659	.	-	.	ENST00000316900+ENST00000566081__exon_number_030__gene_id_ENSG00000067221	STOML1	ENSG00000067221.29	0.724361520574603	18.7050633133917	1.44071605511469e-35	2.18954807714714e-33
ENSG00000102786.37	ENSG00000102786	ENSG00000102786_038	chr13	dexseq_prepare_annotation2.py	exon	51995248	51995311	.	-	.	ENST00000466784+ENST00000497989+ENST00000469430__exon_number_038__gene_id_ENSG00000102786	INTS6	ENSG00000102786.37	-1.34093640715469	-17.8829653343065	1.45496138782267e-35	2.20871312611862e-33
ENSG00000213908.3	ENSG00000213908	ENSG00000213908_004	chr19	dexseq_prepare_annotation2.py	exon	41531505	41531507	.	-	.	ENST00000595391__exon_number_004__gene_id_ENSG00000213908	CYP2A7P1	ENSG00000213908.3	-1.81600258783736	-22.0205085196291	1.49789126876365e-35	2.27133103982997e-33
ENSG00000150672.ENSG00000256466.93	ENSG00000150672+ENSG00000256466	ENSG00000150672+ENSG00000256466_094	chr11	dexseq_prepare_annotation2.py	exon	85338315	85338732	.	-	.	ENST00000472545__exon_number_094__gene_id_ENSG00000150672+ENSG00000256466		ENSG00000150672.ENSG00000256466.93	2.32338586235681	17.8707158043084	1.54452441534811e-35	2.33941771507216e-33
ENSG00000257062.ENSG00000111700.ENSG00000134538.ENSG00000205754.ENSG00000257046.23	ENSG00000257062+ENSG00000111700+ENSG00000134538+ENSG00000205754+ENSG00000257046	ENSG00000257062+ENSG00000111700+ENSG00000134538+ENSG00000205754+ENSG00000257046_024	chr12	dexseq_prepare_annotation2.py	exon	21054834	21055267	.	+	.	ENST00000544370__exon_number_024__gene_id_ENSG00000257062+ENSG00000111700+ENSG00000134538+ENSG00000205754+ENSG00000257046		ENSG00000257062.ENSG00000111700.ENSG00000134538.ENSG00000205754.ENSG00000257046.23	-0.543119223192553	-15.8892720500879	1.57576314597478e-35	2.38406082153655e-33
ENSG00000127314.71	ENSG00000127314	ENSG00000127314_072	chr12	dexseq_prepare_annotation2.py	exon	69054303	69054372	.	+	.	ENST00000250559__exon_number_072__gene_id_ENSG00000127314	RAP1B	ENSG00000127314.71	-1.16497091436906	-15.250493665676	1.61682048478124e-35	2.44344256417605e-33
ENSG00000063978.ENSG00000206113.ENSG00000125386.ENSG00000249428.6	ENSG00000063978+ENSG00000206113+ENSG00000125386+ENSG00000249428	ENSG00000063978+ENSG00000206113+ENSG00000125386+ENSG00000249428_007	chr4	dexseq_prepare_annotation2.py	exon	2444857	2444923	.	+	.	ENST00000511731__exon_number_007__gene_id_ENSG00000063978+ENSG00000206113+ENSG00000125386+ENSG00000249428		ENSG00000063978.ENSG00000206113.ENSG00000125386.ENSG00000249428.6	-4.1172888149579	-14.1685672290229	1.63472286211297e-35	2.46773744951394e-33
ENSG00000146648.37	ENSG00000146648	ENSG00000146648_038	chr7	dexseq_prepare_annotation2.py	exon	55260459	55260503	.	+	.	ENST00000455089+ENST00000275493+ENST00000454757__exon_number_038__gene_id_ENSG00000146648	EGFR	ENSG00000146648.37	1.96178972595167	17.0472327088373	1.65191974663644e-35	2.49091429920547e-33
ENSG00000066739.38	ENSG00000066739	ENSG00000066739_039	chr14	dexseq_prepare_annotation2.py	exon	96790233	96790335	.	-	.	ENST00000473234+ENST00000359933__exon_number_039__gene_id_ENSG00000066739	ATG2B	ENSG00000066739.38	-3.85015693318633	-16.4452361506654	1.65665691847854e-35	2.49527253383367e-33
ENSG00000213886.ENSG00000204681	ENSG00000213886+ENSG00000204681	ENSG00000213886+ENSG00000204681_001	chr6	dexseq_prepare_annotation2.py	exon	29523292	29523405	.	-	.	ENST00000377050__exon_number_001__gene_id_ENSG00000213886+ENSG00000204681		ENSG00000213886.ENSG00000204681	1.5773013400396	22.7424171583303	1.73444132055609e-35	2.60952297880146e-33
ENSG00000151150.65	ENSG00000151150	ENSG00000151150_066	chr10	dexseq_prepare_annotation2.py	exon	61926582	61926633	.	-	.	ENST00000474360+ENST00000503366+ENST00000460468+ENST00000280772+ENST00000373827__exon_number_066__gene_id_ENSG00000151150	ANK3	ENSG00000151150.65	1.61052643198719	16.3002320762757	1.84822757519116e-35	2.77762494995942e-33
ENSG00000072609.ENSG00000196458.ENSG00000090615.38	ENSG00000072609+ENSG00000196458+ENSG00000090615	ENSG00000072609+ENSG00000196458+ENSG00000090615_039	chr12	dexseq_prepare_annotation2.py	exon	133405389	133405426	.	-	.	ENST00000537317+ENST00000545875+ENST00000456883__exon_number_039__gene_id_ENSG00000072609+ENSG00000196458+ENSG00000090615		ENSG00000072609.ENSG00000196458.ENSG00000090615.38	-6.99224618871161	-18.0738121823477	1.91358045542439e-35	2.87264571767804e-33
ENSG00000253877	ENSG00000253877	ENSG00000253877_001	chr8	dexseq_prepare_annotation2.py	exon	111949919	111949956	.	-	.	ENST00000524283__exon_number_001__gene_id_ENSG00000253877	RP11-946L20.2	ENSG00000253877	-3.26957983233565	-25.9156530438832	1.94773398890703e-35	2.92067143217827e-33
ENSG00000137968.19	ENSG00000137968	ENSG00000137968_020	chr1	dexseq_prepare_annotation2.py	exon	75708605	75708696	.	-	.	ENST00000469525+ENST00000535611+ENST00000370855+ENST00000370859__exon_number_020__gene_id_ENSG00000137968	SLC44A5	ENSG00000137968.19	0.97239229650331	17.3858866782239	1.96974759964117e-35	2.95040675105011e-33
ENSG00000114423.5	ENSG00000114423	ENSG00000114423_006	chr3	dexseq_prepare_annotation2.py	exon	105389197	105392837	.	-	.	ENST00000476370__exon_number_006__gene_id_ENSG00000114423	CBLB	ENSG00000114423.5	-0.527781187400594	-16.4130032139248	2.00525894096986e-35	3.0002715364077e-33
ENSG00000105738.5	ENSG00000105738	ENSG00000105738_006	chr19	dexseq_prepare_annotation2.py	exon	38571896	38572088	.	+	.	ENST00000222345+ENST00000476317__exon_number_006__gene_id_ENSG00000105738	SIPA1L3	ENSG00000105738.5	-1.70789940385242	-21.2486413084889	2.10840007608391e-35	3.15110187034811e-33
ENSG00000259522.ENSG00000260669.ENSG00000213920.ENSG00000254505.ENSG00000129559.ENSG00000254692.ENSG00000100926.ENSG00000255526.ENSG00000196497.103	ENSG00000259522+ENSG00000260669+ENSG00000213920+ENSG00000254505+ENSG00000129559+ENSG00000254692+ENSG00000100926+ENSG00000255526+ENSG00000196497	ENSG00000259522+ENSG00000260669+ENSG00000213920+ENSG00000254505+ENSG00000129559+ENSG00000254692+ENSG00000100926+ENSG00000255526+ENSG00000196497_104	chr14	dexseq_prepare_annotation2.py	exon	24664557	24664614	.	-	.	ENST00000529332+ENST00000524835+ENST00000396854+ENST00000530468+ENST00000528669+ENST00000532632+ENST00000528010+ENST00000261789__exon_number_104__gene_id_ENSG00000259522+ENSG00000260669+ENSG00000213920+ENSG00000254505+ENSG00000129559+ENSG00000254692+ENSG00000100926+ENSG00000255526+ENSG00000196497		ENSG00000259522.ENSG00000260669.ENSG00000213920.ENSG00000254505.ENSG00000129559.ENSG00000254692.ENSG00000100926.ENSG00000255526.ENSG00000196497.103	-3.24744326353868	-14.8701584763684	2.16200261813103e-35	3.22764295831855e-33
ENSG00000108309.12	ENSG00000108309	ENSG00000108309_013	chr17	dexseq_prepare_annotation2.py	exon	42392297	42392377	.	+	.	ENST00000225441+ENST00000587483+ENST00000590834+ENST00000590941+ENST00000593079+ENST00000426726__exon_number_013__gene_id_ENSG00000108309	RUNDC3A	ENSG00000108309.12	-2.30867314781443	-17.343066429026	2.45824545141752e-35	3.66585174618838e-33
ENSG00000257062.ENSG00000111700.ENSG00000134538.ENSG00000205754.ENSG00000257046.17	ENSG00000257062+ENSG00000111700+ENSG00000134538+ENSG00000205754+ENSG00000257046	ENSG00000257062+ENSG00000111700+ENSG00000134538+ENSG00000205754+ENSG00000257046_018	chr12	dexseq_prepare_annotation2.py	exon	21030706	21030870	.	+	.	ENST00000261196+ENST00000381545+ENST00000553473+ENST00000544370+ENST00000540229__exon_number_018__gene_id_ENSG00000257062+ENSG00000111700+ENSG00000134538+ENSG00000205754+ENSG00000257046		ENSG00000257062.ENSG00000111700.ENSG00000134538.ENSG00000205754.ENSG00000257046.17	-0.584191917022517	-15.8121432681303	2.59200794662358e-35	3.86106303907907e-33
ENSG00000140443.37	ENSG00000140443	ENSG00000140443_038	chr15	dexseq_prepare_annotation2.py	exon	99467011	99467104	.	+	.	ENST00000560343__exon_number_038__gene_id_ENSG00000140443	IGF1R	ENSG00000140443.37	-1.01758356010105	-15.390218166577	2.60550061780021e-35	3.87688735648826e-33
ENSG00000145016.ENSG00000216042.5	ENSG00000145016+ENSG00000216042	ENSG00000145016+ENSG00000216042_006	chr3	dexseq_prepare_annotation2.py	exon	197402293	197402386	.	-	.	ENST00000413360+ENST00000273582+ENST00000296343__exon_number_006__gene_id_ENSG00000145016+ENSG00000216042		ENSG00000145016.ENSG00000216042.5	0.975351199065824	18.2640112481159	2.76008516104534e-35	4.10238532291918e-33
ENSG00000187527.6	ENSG00000187527	ENSG00000187527_007	chr3	dexseq_prepare_annotation2.py	exon	193016920	193016992	.	-	.	ENST00000495496+ENST00000342358__exon_number_007__gene_id_ENSG00000187527	ATP13A5	ENSG00000187527.6	1.48042887475266	16.949620330092	2.8097934937663e-35	4.17167878639872e-33
ENSG00000213221.ENSG00000187796.9	ENSG00000213221+ENSG00000187796	ENSG00000213221+ENSG00000187796_010	chr9	dexseq_prepare_annotation2.py	exon	139258409	139258614	.	-	.	ENST00000481053+ENST00000460290+ENST00000371732+ENST00000371734+ENST00000485975__exon_number_010__gene_id_ENSG00000213221+ENSG00000187796		ENSG00000213221.ENSG00000187796.9	2.34097808237557	22.5629942592393	2.92194947571781e-35	4.3334338947948e-33
ENSG00000147996.2	ENSG00000147996	ENSG00000147996_003	chr9	dexseq_prepare_annotation2.py	exon	70432053	70432185	.	-	.	ENST00000485088+ENST00000382405+ENST00000461932__exon_number_003__gene_id_ENSG00000147996	CBWD5	ENSG00000147996.2	0.741248140742746	16.3444783184068	3.01055051965246e-35	4.45993913441541e-33
ENSG00000148341.27	ENSG00000148341	ENSG00000148341_028	chr9	dexseq_prepare_annotation2.py	exon	131777050	131777183	.	-	.	ENST00000417224+ENST00000372559+ENST00000372554+ENST00000455407+ENST00000416230+ENST00000425236+ENST00000372564+ENST00000416629+ENST00000483980__exon_number_028__gene_id_ENSG00000148341	SH3GLB2	ENSG00000148341.27	-1.68644031340008	-16.7602755890185	3.23221116513821e-35	4.78307068880973e-33
ENSG00000130948.21	ENSG00000130948	ENSG00000130948_022	chr9	dexseq_prepare_annotation2.py	exon	99060698	99060744	.	-	.	ENST00000375262+ENST00000375263__exon_number_022__gene_id_ENSG00000130948	HSD17B3	ENSG00000130948.21	2.14742721281855	21.7730771968106	3.23877027595522e-35	4.78753321305778e-33
ENSG00000038382	ENSG00000038382	ENSG00000038382_001	chr5	dexseq_prepare_annotation2.py	exon	14143811	14143828	.	+	.	ENST00000344204+ENST00000505971+ENST00000502816__exon_number_001__gene_id_ENSG00000038382	TRIO	ENSG00000038382	-3.08782253347833	-15.1518863779899	3.27113739137098e-35	4.83009354684108e-33
ENSG00000173818.29	ENSG00000173818	ENSG00000173818_030	chr17	dexseq_prepare_annotation2.py	exon	78395628	78395762	.	+	.	ENST00000518644+ENST00000517295+ENST00000522200+ENST00000521565+ENST00000523228+ENST00000518137__exon_number_030__gene_id_ENSG00000173818	ENDOV	ENSG00000173818.29	-0.907883776187008	-17.9502432560371	3.43709867191591e-35	5.06960797234217e-33
ENSG00000055163.5	ENSG00000055163	ENSG00000055163_006	chr5	dexseq_prepare_annotation2.py	exon	156693149	156693183	.	+	.	ENST00000523969+ENST00000522463+ENST00000318218+ENST00000519002+ENST00000442283+ENST00000523119+ENST00000521420+ENST00000520759+ENST00000522637+ENST00000519252__exon_number_006__gene_id_ENSG00000055163	CYFIP2	ENSG00000055163.5	1.19971925299237	16.1939593239831	3.51262129937137e-35	5.17535142741732e-33
ENSG00000187741.90	ENSG00000187741	ENSG00000187741_091	chr16	dexseq_prepare_annotation2.py	exon	89865580	89865640	.	-	.	ENST00000566409+ENST00000566889+ENST00000567621+ENST00000534992+ENST00000565582+ENST00000568369+ENST00000563673+ENST00000389302+ENST00000543736+ENST00000389301__exon_number_091__gene_id_ENSG00000187741	FANCA	ENSG00000187741.90	-0.746494647273403	-15.1382967488674	3.6048442936662e-35	5.30544333316295e-33
ENSG00000127314.70	ENSG00000127314	ENSG00000127314_071	chr12	dexseq_prepare_annotation2.py	exon	69053905	69054302	.	+	.	ENST00000393436+ENST00000250559__exon_number_071__gene_id_ENSG00000127314	RAP1B	ENSG00000127314.70	-1.24985538450007	-15.1351919763972	3.68574553212304e-35	5.41564861483871e-33
ENSG00000143224.12	ENSG00000143224	ENSG00000143224_013	chr1	dexseq_prepare_annotation2.py	exon	161136630	161136724	.	+	.	ENST00000432542+ENST00000367999+ENST00000352210+ENST00000495483+ENST00000479246+ENST00000468968+ENST00000539753+ENST00000462866+ENST00000535223+ENST00000497522+ENST00000544598+ENST00000470607+ENST00000490768__exon_number_013__gene_id_ENSG00000143224	PPOX	ENSG00000143224.12	2.09429483299129	17.4699264472682	3.68774136473433e-35	5.41564861483871e-33
ENSG00000127419.34	ENSG00000127419	ENSG00000127419_035	chr4	dexseq_prepare_annotation2.py	exon	946155	946177	.	+	.	ENST00000264771+ENST00000452360+ENST00000514453+ENST00000515492+ENST00000504180+ENST00000508204+ENST00000515876+ENST00000504744+ENST00000513952+ENST00000509508+ENST00000438836+ENST00000510493+ENST00000514546+ENST00000515740__exon_number_035__gene_id_ENSG00000127419	TMEM175	ENSG00000127419.34	-2.64059370471986	-18.8064565155772	3.80437189761227e-35	5.58086073800978e-33
ENSG00000160410.57	ENSG00000160410	ENSG00000160410_058	chr19	dexseq_prepare_annotation2.py	exon	41094988	41095006	.	+	.	ENST00000594973+ENST00000596163+ENST00000600733+ENST00000602011+ENST00000599833+ENST00000595726+ENST00000291842+ENST00000597396+ENST00000598201+ENST00000597649__exon_number_058__gene_id_ENSG00000160410	SHKBP1	ENSG00000160410.57	0.784616343723442	15.5717109899946	3.82625058764165e-35	5.60686809267354e-33
ENSG00000147206.32	ENSG00000147206	ENSG00000147206_033	chrX	dexseq_prepare_annotation2.py	exon	102338601	102338620	.	-	.	ENST00000425644+ENST00000425463+ENST00000395065__exon_number_033__gene_id_ENSG00000147206	NXF3	ENSG00000147206.32	-2.31050402277894	-18.1617983312997	4.41315275717126e-35	6.45988981108492e-33
ENSG00000074054.28	ENSG00000074054	ENSG00000074054_029	chr2	dexseq_prepare_annotation2.py	exon	122168442	122168545	.	-	.	ENST00000455322+ENST00000452274+ENST00000463621+ENST00000397587+ENST00000263710+ENST00000545861+ENST00000409078+ENST00000541377+ENST00000541859__exon_number_029__gene_id_ENSG00000074054	CLASP1	ENSG00000074054.28	-1.73667575367363	-14.9306776598588	4.46393066660486e-35	6.527145893647e-33
ENSG00000141646.ENSG00000267699.ENSG00000141642.47	ENSG00000141646+ENSG00000267699+ENSG00000141642	ENSG00000141646+ENSG00000267699+ENSG00000141642_048	chr18	dexseq_prepare_annotation2.py	exon	48593389	48593482	.	+	.	ENST00000591126+ENST00000588745+ENST00000398417+ENST00000342988+ENST00000590499__exon_number_048__gene_id_ENSG00000141646+ENSG00000267699+ENSG00000141642		ENSG00000141646.ENSG00000267699.ENSG00000141642.47	-1.46951764417976	-17.427783148212	4.5619658535261e-35	6.66328130348487e-33
ENSG00000158286.30	ENSG00000158286	ENSG00000158286_031	chr1	dexseq_prepare_annotation2.py	exon	6272291	6272476	.	+	.	ENST00000377948+ENST00000377939+ENST00000496676+ENST00000492476__exon_number_031__gene_id_ENSG00000158286	RNF207	ENSG00000158286.30	3.50599804408208	16.4024443632837	4.66911715249879e-35	6.81242344624896e-33
ENSG00000155066.37	ENSG00000155066	ENSG00000155066_038	chr2	dexseq_prepare_annotation2.py	exon	95954231	95954254	.	+	.	ENST00000542147+ENST00000317620+ENST00000431567+ENST00000403131+ENST00000487138+ENST00000317668__exon_number_038__gene_id_ENSG00000155066	PROM2	ENSG00000155066.37	-1.81912123112439	-23.2724341287805	4.67594286831644e-35	6.81502279514163e-33
ENSG00000158636.50	ENSG00000158636	ENSG00000158636_051	chr11	dexseq_prepare_annotation2.py	exon	76261408	76261555	.	+	.	ENST00000525038+ENST00000343878+ENST00000334736+ENST00000529032__exon_number_051__gene_id_ENSG00000158636	C11orf30	ENSG00000158636.50	2.80562276929086	24.2904374867784	4.77913371890333e-35	6.95791400172276e-33
ENSG00000088538.1	ENSG00000088538	ENSG00000088538_002	chr3	dexseq_prepare_annotation2.py	exon	50816106	50816189	.	+	.	ENST00000266037__exon_number_002__gene_id_ENSG00000088538	DOCK3	ENSG00000088538.1	-1.05101002206455	-15.6195040704954	4.96817122670232e-35	7.22534671610409e-33
ENSG00000239306.ENSG00000173933.ENSG00000248643.ENSG00000258297.39	ENSG00000239306+ENSG00000173933+ENSG00000248643+ENSG00000258297	ENSG00000239306+ENSG00000173933+ENSG00000248643+ENSG00000258297_040	chr11	dexseq_prepare_annotation2.py	exon	66407171	66407309	.	+	.	ENST00000398692+ENST00000310092+ENST00000578778+ENST00000510173+ENST00000396053+ENST00000506523+ENST00000409406+ENST00000421355+ENST00000408993+ENST00000530235+ENST00000532968+ENST00000483858+ENST00000503028__exon_number_040__gene_id_ENSG00000239306+ENSG00000173933+ENSG00000248643+ENSG00000258297		ENSG00000239306.ENSG00000173933.ENSG00000248643.ENSG00000258297.39	-1.24989422088939	-15.3627523166067	5.27028711469019e-35	7.65648044305858e-33
ENSG00000066855	ENSG00000066855	ENSG00000066855_001	chr8	dexseq_prepare_annotation2.py	exon	66556969	66556973	.	+	.	ENST00000523222+ENST00000523170+ENST00000522239__exon_number_001__gene_id_ENSG00000066855	MTFR1	ENSG00000066855	-2.18328114723283	-15.8978825867282	5.41146678701575e-35	7.85313687640534e-33
ENSG00000166689.31	ENSG00000166689	ENSG00000166689_032	chr11	dexseq_prepare_annotation2.py	exon	16822521	16822562	.	-	.	ENST00000525781+ENST00000531066+ENST00000355661+ENST00000525581+ENST00000530489+ENST00000448080__exon_number_032__gene_id_ENSG00000166689	PLEKHA7	ENSG00000166689.31	1.5123215690241	15.0690798880091	5.91293495760994e-35	8.57166205276617e-33
ENSG00000175701.4	ENSG00000175701	ENSG00000175701_005	chr2	dexseq_prepare_annotation2.py	exon	110970369	110970400	.	-	.	ENST00000426713+ENST00000414416__exon_number_005__gene_id_ENSG00000175701	LINC00116	ENSG00000175701.4	-1.81315525950559	-23.1833668898264	5.95713852834373e-35	8.62648569291464e-33
ENSG00000149179.3	ENSG00000149179	ENSG00000149179_004	chr11	dexseq_prepare_annotation2.py	exon	46958296	46958297	.	+	.	ENST00000536126+ENST00000528488+ENST00000525279+ENST00000522712+ENST00000533124__exon_number_004__gene_id_ENSG00000149179	C11orf49	ENSG00000149179.3	0.750105755103194	15.260315719784	6.39301380326726e-35	9.24776141239861e-33
ENSG00000133316.ENSG00000222328.41	ENSG00000133316+ENSG00000222328	ENSG00000133316+ENSG00000222328_042	chr11	dexseq_prepare_annotation2.py	exon	62607069	62607131	.	-	.	ENST00000525239+ENST00000525752+ENST00000538098+ENST00000529106+ENST00000278856__exon_number_042__gene_id_ENSG00000133316+ENSG00000222328		ENSG00000133316.ENSG00000222328.41	-3.38934668752762	-16.62282325264	6.96498523814772e-35	1.00643664232131e-32
ENSG00000166689.47	ENSG00000166689	ENSG00000166689_048	chr11	dexseq_prepare_annotation2.py	exon	16872738	16872744	.	-	.	ENST00000355661+ENST00000448080+ENST00000531066__exon_number_048__gene_id_ENSG00000166689	PLEKHA7	ENSG00000166689.47	-2.10558807594504	-15.0442062385613	7.0640001582332e-35	1.01965370660087e-32
ENSG00000266967.ENSG00000267060.ENSG00000108825.16	ENSG00000266967+ENSG00000267060+ENSG00000108825	ENSG00000266967+ENSG00000267060+ENSG00000108825_017	chr17	dexseq_prepare_annotation2.py	exon	41107242	41107278	.	-	.	ENST00000474578+ENST00000483535+ENST00000486493+ENST00000486664__exon_number_017__gene_id_ENSG00000266967+ENSG00000267060+ENSG00000108825		ENSG00000266967.ENSG00000267060.ENSG00000108825.16	-1.64497317629213	-15.1049166451612	7.23458947338487e-35	1.04316294555028e-32
ENSG00000147606.ENSG00000214954.58	ENSG00000147606+ENSG00000214954	ENSG00000147606+ENSG00000214954_059	chr8	dexseq_prepare_annotation2.py	exon	92407985	92410366	.	+	.	ENST00000520249+ENST00000276609__exon_number_059__gene_id_ENSG00000147606+ENSG00000214954		ENSG00000147606.ENSG00000214954.58	-1.18602332444706	-20.3191431175989	7.30513596631598e-35	1.05221215884974e-32
ENSG00000150672.ENSG00000256466.88	ENSG00000150672+ENSG00000256466	ENSG00000150672+ENSG00000256466_089	chr11	dexseq_prepare_annotation2.py	exon	85309741	85309832	.	-	.	ENST00000376104+ENST00000526147+ENST00000472545__exon_number_089__gene_id_ENSG00000150672+ENSG00000256466		ENSG00000150672.ENSG00000256466.88	2.30061848900467	17.5500778163153	7.426638365011e-35	1.06857383342017e-32
ENSG00000129467.ENSG00000129465.ENSG00000258973.16	ENSG00000129467+ENSG00000129465+ENSG00000258973	ENSG00000129467+ENSG00000129465+ENSG00000258973_017	chr14	dexseq_prepare_annotation2.py	exon	24790922	24791182	.	-	.	ENST00000554577__exon_number_017__gene_id_ENSG00000129467+ENSG00000129465+ENSG00000258973		ENSG00000129467.ENSG00000129465.ENSG00000258973.16	-0.518885645944708	-13.9609122133966	8.03288536716575e-35	1.15457345032092e-32
ENSG00000127419.40	ENSG00000127419	ENSG00000127419_041	chr4	dexseq_prepare_annotation2.py	exon	949193	949271	.	+	.	ENST00000264771+ENST00000452360+ENST00000506669+ENST00000508204+ENST00000515740+ENST00000515492+ENST00000513952+ENST00000509508+ENST00000438836+ENST00000510493+ENST00000515876__exon_number_041__gene_id_ENSG00000127419	TMEM175	ENSG00000127419.40	-2.88418002607556	-18.6263405150553	8.21909626910385e-35	1.180082295037e-32
ENSG00000077616.5	ENSG00000077616	ENSG00000077616_006	chr11	dexseq_prepare_annotation2.py	exon	89867863	89867874	.	+	.	ENST00000534061+ENST00000529090+ENST00000524501+ENST00000527493__exon_number_006__gene_id_ENSG00000077616	NAALAD2	ENSG00000077616.5	-0.741994041306517	-19.3602764407512	8.2867827265686e-35	1.18853753061412e-32
ENSG00000148700.9	ENSG00000148700	ENSG00000148700_010	chr10	dexseq_prepare_annotation2.py	exon	111835376	111835467	.	+	.	ENST00000495661__exon_number_010__gene_id_ENSG00000148700	ADD3	ENSG00000148700.9	1.03964771565239	15.5361517026382	8.58467401993531e-35	1.22995710796543e-32
ENSG00000090659.24	ENSG00000090659	ENSG00000090659_025	chr19	dexseq_prepare_annotation2.py	exon	7812421	7812450	.	-	.	ENST00000394173+ENST00000301357__exon_number_025__gene_id_ENSG00000090659	CD209	ENSG00000090659.24	2.34658534575302	24.0125732754949	9.58641941562509e-35	1.3720258135454e-32
ENSG00000185811.19	ENSG00000185811	ENSG00000185811_020	chr7	dexseq_prepare_annotation2.py	exon	50450238	50450405	.	+	.	ENST00000439701+ENST00000438033+ENST00000357364+ENST00000331340+ENST00000343574+ENST00000471793+ENST00000440768+ENST00000359197__exon_number_020__gene_id_ENSG00000185811	IKZF1	ENSG00000185811.19	1.7822993358725	22.9918540072285	1.0051423241356e-34	1.43672709984686e-32
ENSG00000188897.67	ENSG00000188897	ENSG00000188897_068	chr16	dexseq_prepare_annotation2.py	exon	11578735	11578929	.	-	.	ENST00000344649+ENST00000598234+ENST00000595170__exon_number_068__gene_id_ENSG00000188897	CTD-3088G3.8	ENSG00000188897.67	-2.0518867925855	-17.2715102929307	1.00597588315567e-34	1.43672709984686e-32
ENSG00000163491.21	ENSG00000163491	ENSG00000163491_022	chr3	dexseq_prepare_annotation2.py	exon	27243001	27243071	.	-	.	ENST00000295720+ENST00000574215+ENST00000357467+ENST00000429845+ENST00000383771+ENST00000383770__exon_number_022__gene_id_ENSG00000163491	NEK10	ENSG00000163491.21	0.7957459068195	14.9332784710984	1.01170719315856e-34	1.44338673438304e-32
ENSG00000171320.12	ENSG00000171320	ENSG00000171320_013	chr8	dexseq_prepare_annotation2.py	exon	27637716	27637721	.	+	.	ENST00000305188+ENST00000523910+ENST00000518262__exon_number_013__gene_id_ENSG00000171320	ESCO2	ENSG00000171320.12	-5.10226961217989	-19.7350679185869	1.03568117515657e-34	1.4760313980156e-32
ENSG00000177479.15	ENSG00000177479	ENSG00000177479_016	chr3	dexseq_prepare_annotation2.py	exon	48960181	48960193	.	+	.	ENST00000430423+ENST00000483333+ENST00000420814+ENST00000356401+ENST00000492077+ENST00000482427+ENST00000474618+ENST00000449376+ENST00000433170+ENST00000498314+ENST00000449729+ENST00000488963+ENST00000474936__exon_number_016__gene_id_ENSG00000177479	ARIH2	ENSG00000177479.15	-1.45310975274316	-14.7101259140875	1.05221867587928e-34	1.49802011213933e-32
ENSG00000104979.ENSG00000037757.21	ENSG00000104979+ENSG00000037757	ENSG00000104979+ENSG00000037757_022	chr19	dexseq_prepare_annotation2.py	exon	13885332	13885374	.	+	.	ENST00000588858+ENST00000588234+ENST00000221576__exon_number_022__gene_id_ENSG00000104979+ENSG00000037757		ENSG00000104979.ENSG00000037757.21	2.27978170831988	21.3909210027766	1.07901646281601e-34	1.53455449728087e-32
ENSG00000132142.78	ENSG00000132142	ENSG00000132142_079	chr17	dexseq_prepare_annotation2.py	exon	35641739	35641871	.	-	.	ENST00000591148+ENST00000394403+ENST00000335166+ENST00000394406+ENST00000416895+ENST00000590888+ENST00000360679+ENST00000353139+ENST00000413318+ENST00000456066+ENST00000451642__exon_number_079__gene_id_ENSG00000132142	ACACA	ENSG00000132142.78	1.27441744089452	13.8456729317543	1.23023987753766e-34	1.74778148406394e-32
ENSG00000163491.32	ENSG00000163491	ENSG00000163491_033	chr3	dexseq_prepare_annotation2.py	exon	27329189	27329234	.	-	.	ENST00000424275+ENST00000341435+ENST00000357467+ENST00000574215+ENST00000435584+ENST00000429845__exon_number_033__gene_id_ENSG00000163491	NEK10	ENSG00000163491.32	-2.59703589422007	-14.9046700017363	1.24409630279625e-34	1.76561049560812e-32
ENSG00000091536.60	ENSG00000091536	ENSG00000091536_061	chr17	dexseq_prepare_annotation2.py	exon	18058633	18058746	.	+	.	ENST00000205890+ENST00000418233+ENST00000536811+ENST00000585180__exon_number_061__gene_id_ENSG00000091536	MYO15A	ENSG00000091536.60	1.00703763573338	14.1719883627317	1.29790543729531e-34	1.84004312609295e-32
ENSG00000138744.ENSG00000198301.59	ENSG00000138744+ENSG00000198301	ENSG00000138744+ENSG00000198301_060	chr4	dexseq_prepare_annotation2.py	exon	76898822	76898838	.	-	.	ENST00000395710+ENST00000515836+ENST00000503411+ENST00000356260+ENST00000504975__exon_number_060__gene_id_ENSG00000138744+ENSG00000198301		ENSG00000138744.ENSG00000198301.59	2.08878407827908	15.3019185640822	1.34736397171154e-34	1.90815832417223e-32
ENSG00000163491.12	ENSG00000163491	ENSG00000163491_013	chr3	dexseq_prepare_annotation2.py	exon	27203952	27204092	.	-	.	ENST00000383771+ENST00000429845+ENST00000574215+ENST00000295720+ENST00000357467__exon_number_013__gene_id_ENSG00000163491	NEK10	ENSG00000163491.12	0.77754983184826	14.8929603472047	1.3539780073065e-34	1.91551734694408e-32
ENSG00000114480.26	ENSG00000114480	ENSG00000114480_027	chr3	dexseq_prepare_annotation2.py	exon	81810526	81811312	.	-	.	ENST00000429644__exon_number_027__gene_id_ENSG00000114480	GBE1	ENSG00000114480.26	-2.62865100469523	-20.1249892252877	1.46064284984744e-34	2.06425809115417e-32
ENSG00000223745.2	ENSG00000223745	ENSG00000223745_003	chr1	dexseq_prepare_annotation2.py	exon	93730197	93730201	.	-	.	ENST00000602488+ENST00000457025__exon_number_003__gene_id_ENSG00000223745	RP4-717I23.3	ENSG00000223745.2	1.20727494532915	14.4413372521024	1.46348647704236e-34	2.06611564737474e-32
ENSG00000104447.30	ENSG00000104447	ENSG00000104447_031	chr8	dexseq_prepare_annotation2.py	exon	116713163	116713299	.	-	.	ENST00000422939__exon_number_031__gene_id_ENSG00000104447	TRPS1	ENSG00000104447.30	1.95073648281281	17.1946007276195	1.48624738343782e-34	2.09605871851914e-32
ENSG00000187527.3	ENSG00000187527	ENSG00000187527_004	chr3	dexseq_prepare_annotation2.py	exon	192997155	192997243	.	-	.	ENST00000495496+ENST00000342358__exon_number_004__gene_id_ENSG00000187527	ATP13A5	ENSG00000187527.3	1.71453922367587	16.6397045592608	1.5286428640164e-34	2.15360116192558e-32
ENSG00000120616.ENSG00000222309.9	ENSG00000120616+ENSG00000222309	ENSG00000120616+ENSG00000222309_010	chr10	dexseq_prepare_annotation2.py	exon	32562091	32562145	.	-	.	ENST00000479380+ENST00000476533+ENST00000319778+ENST00000375110+ENST00000263062__exon_number_010__gene_id_ENSG00000120616+ENSG00000222309		ENSG00000120616.ENSG00000222309.9	6.7850539503755	28.1915007288398	1.57902346855509e-34	2.22226170589658e-32
ENSG00000196504.24	ENSG00000196504	ENSG00000196504_025	chr2	dexseq_prepare_annotation2.py	exon	153530112	153530220	.	-	.	ENST00000410080+ENST00000545856+ENST00000354363__exon_number_025__gene_id_ENSG00000196504	PRPF40A	ENSG00000196504.24	-2.97509176539595	-17.3955817571879	1.59003560175217e-34	2.23543121795973e-32
ENSG00000166313.2	ENSG00000166313	ENSG00000166313_003	chr11	dexseq_prepare_annotation2.py	exon	6416388	6416392	.	-	.	ENST00000608394+ENST00000524626+ENST00000608704+ENST00000608655+ENST00000608435+ENST00000299402+ENST00000389906+ENST00000526240+ENST00000609360+ENST00000311051__exon_number_003__gene_id_ENSG00000166313	APBB1	ENSG00000166313.2	1.87202612149419	14.8061543047257	1.67513322954515e-34	2.35262188403489e-32
ENSG00000155066.22	ENSG00000155066	ENSG00000155066_023	chr2	dexseq_prepare_annotation2.py	exon	95944733	95944892	.	+	.	ENST00000542147+ENST00000317620+ENST00000431567+ENST00000403131+ENST00000487138+ENST00000478295+ENST00000317668__exon_number_023__gene_id_ENSG00000155066	PROM2	ENSG00000155066.22	1.71467573825063	22.7838483086919	1.78086098741939e-34	2.49851282894362e-32
ENSG00000226994.4	ENSG00000226994	ENSG00000226994_005	chr2	dexseq_prepare_annotation2.py	exon	35384150	35384221	.	+	.	ENST00000591221+ENST00000586769+ENST00000588650+ENST00000588944+ENST00000592523+ENST00000453451+ENST00000585391+ENST00000587791__exon_number_005__gene_id_ENSG00000226994	AC012593.1	ENSG00000226994.4	-1.80269245494135	-18.4402669183079	1.82932943430058e-34	2.56385074564365e-32
ENSG00000113575.ENSG00000272772.ENSG00000113558.ENSG00000273345.ENSG00000006837.36	ENSG00000113575+ENSG00000272772+ENSG00000113558+ENSG00000273345+ENSG00000006837	ENSG00000113575+ENSG00000272772+ENSG00000113558+ENSG00000273345+ENSG00000006837_037	chr5	dexseq_prepare_annotation2.py	exon	133530025	133533326	.	-	.	ENST00000481195__exon_number_037__gene_id_ENSG00000113575+ENSG00000272772+ENSG00000113558+ENSG00000273345+ENSG00000006837		ENSG00000113575.ENSG00000272772.ENSG00000113558.ENSG00000273345.ENSG00000006837.36	1.8673424767176	13.880514526426	1.96817157407926e-34	2.75558297263344e-32
ENSG00000067221.7	ENSG00000067221	ENSG00000067221_008	chr15	dexseq_prepare_annotation2.py	exon	74277659	74277854	.	-	.	ENST00000316900+ENST00000316911+ENST00000564777+ENST00000541638+ENST00000561480+ENST00000561656+ENST00000359750__exon_number_008__gene_id_ENSG00000067221	STOML1	ENSG00000067221.7	-0.8497356963678	-18.1086433736554	2.03841379734121e-34	2.85097280452773e-32
ENSG00000156535.9	ENSG00000156535	ENSG00000156535_010	chr6	dexseq_prepare_annotation2.py	exon	74472464	74472605	.	+	.	ENST00000287097+ENST00000437994+ENST00000422508__exon_number_010__gene_id_ENSG00000156535	CD109	ENSG00000156535.9	-1.22771042757443	-17.5742247756621	2.06690945730903e-34	2.88783801498088e-32
ENSG00000100106.ENSG00000100101.21	ENSG00000100106+ENSG00000100101	ENSG00000100106+ENSG00000100101_022	chr22	dexseq_prepare_annotation2.py	exon	38097313	38097486	.	+	.	ENST00000406386+ENST00000344404+ENST00000455236+ENST00000492485__exon_number_022__gene_id_ENSG00000100106+ENSG00000100101		ENSG00000100106.ENSG00000100101.21	-4.56621584650516	-15.0868866525091	2.12168418624896e-34	2.96130563379688e-32
ENSG00000159674.27	ENSG00000159674	ENSG00000159674_028	chr4	dexseq_prepare_annotation2.py	exon	1166634	1166661	.	-	.	ENST00000290902__exon_number_028__gene_id_ENSG00000159674	SPON2	ENSG00000159674.27	-1.19410054506647	-17.5656155858745	2.15402606788454e-34	3.00334365277272e-32
ENSG00000113649.29	ENSG00000113649	ENSG00000113649_030	chr5	dexseq_prepare_annotation2.py	exon	145863103	145863192	.	+	.	ENST00000515203+ENST00000549332+ENST00000394421+ENST00000506524+ENST00000296702__exon_number_030__gene_id_ENSG00000113649	TCERG1	ENSG00000113649.29	1.6586739423519	15.6769525846057	2.16498867571311e-34	3.01551675267599e-32
ENSG00000125753.12	ENSG00000125753	ENSG00000125753_013	chr19	dexseq_prepare_annotation2.py	exon	46025426	46025475	.	+	.	ENST00000245932+ENST00000590603+ENST00000586619__exon_number_013__gene_id_ENSG00000125753	VASP	ENSG00000125753.12	-1.42676512303126	-17.33158138609	2.18144714548379e-34	3.03531183815528e-32
ENSG00000022267	ENSG00000022267	ENSG00000022267_001	chrX	dexseq_prepare_annotation2.py	exon	135229559	135229623	.	+	.	ENST00000394155__exon_number_001__gene_id_ENSG00000022267	FHL1	ENSG00000022267	1.60825033288991	18.0861281330273	2.25484040109869e-34	3.13420495958066e-32
ENSG00000160410.65	ENSG00000160410	ENSG00000160410_066	chr19	dexseq_prepare_annotation2.py	exon	41096882	41096993	.	+	.	ENST00000600718+ENST00000594862+ENST00000600320+ENST00000602239+ENST00000594973+ENST00000596163+ENST00000600733+ENST00000602011+ENST00000594298+ENST00000595726+ENST00000593764+ENST00000291842+ENST00000597396+ENST00000598201__exon_number_066__gene_id_ENSG00000160410	SHKBP1	ENSG00000160410.65	0.782571581164127	15.3005568501897	2.32648722373235e-34	3.2304697773567e-32
ENSG00000149187	ENSG00000149187	ENSG00000149187_001	chr11	dexseq_prepare_annotation2.py	exon	47487496	47489835	.	-	.	ENST00000395290__exon_number_001__gene_id_ENSG00000149187	CELF1	ENSG00000149187	-1.31165631894847	-15.3789495621368	2.41141527578773e-34	3.34495979123052e-32
ENSG00000147642.3	ENSG00000147642	ENSG00000147642_004	chr8	dexseq_prepare_annotation2.py	exon	110586415	110586416	.	-	.	ENST00000399066+ENST00000533895+ENST00000424158+ENST00000446070+ENST00000528647+ENST00000276646+ENST00000528331+ENST00000529175+ENST00000532779__exon_number_004__gene_id_ENSG00000147642	SYBU	ENSG00000147642.3	-0.993697345429344	-14.9321799082423	2.45665654648265e-34	3.40422047205776e-32
ENSG00000148343.3	ENSG00000148343	ENSG00000148343_004	chr9	dexseq_prepare_annotation2.py	exon	131799213	131799252	.	+	.	ENST00000358369__exon_number_004__gene_id_ENSG00000148343	FAM73B	ENSG00000148343.3	0.635172669708554	15.5526988198399	2.54016527641463e-34	3.51633309426795e-32
ENSG00000118898	ENSG00000118898	ENSG00000118898_001	chr16	dexseq_prepare_annotation2.py	exon	4932508	4932823	.	-	.	ENST00000345988__exon_number_001__gene_id_ENSG00000118898	PPL	ENSG00000118898	-6.35374982927797	-19.0695335471312	2.61698225983483e-34	3.61896235598264e-32
ENSG00000133606.10	ENSG00000133606	ENSG00000133606_011	chr7	dexseq_prepare_annotation2.py	exon	140155701	140155711	.	-	.	ENST00000463142__exon_number_011__gene_id_ENSG00000133606	MKRN1	ENSG00000133606.10	-2.01989407409776	-15.8428573051302	2.95369177584514e-34	4.08041344334467e-32
ENSG00000005810.2	ENSG00000005810	ENSG00000005810_003	chr13	dexseq_prepare_annotation2.py	exon	77619037	77619628	.	-	.	ENST00000407578+ENST00000357337+ENST00000544440+ENST00000429715__exon_number_003__gene_id_ENSG00000005810	MYCBP2	ENSG00000005810.2	-1.59613184689039	-14.5237610899323	2.97750931328132e-34	4.10911492124106e-32
ENSG00000259529.ENSG00000092098.ENSG00000213928.83	ENSG00000259529+ENSG00000092098+ENSG00000213928	ENSG00000259529+ENSG00000092098+ENSG00000213928_084	chr14	dexseq_prepare_annotation2.py	exon	24630486	24630498	.	+	.	ENST00000561342+ENST00000558468+ENST00000557894+ENST00000396864__exon_number_084__gene_id_ENSG00000259529+ENSG00000092098+ENSG00000213928		ENSG00000259529.ENSG00000092098.ENSG00000213928.83	-1.50916395084095	-19.0319570305016	3.03861123863251e-34	4.18915967977472e-32
ENSG00000104529.61	ENSG00000104529	ENSG00000104529_062	chr8	dexseq_prepare_annotation2.py	exon	144672188	144672251	.	-	.	ENST00000524883+ENST00000530306+ENST00000524900+ENST00000531670+ENST00000532741+ENST00000526135+ENST00000442189+ENST00000528303+ENST00000531953+ENST00000528519+ENST00000534475+ENST00000526710+ENST00000423316+ENST00000526133+ENST00000532596+ENST00000530545+ENST00000525261+ENST00000534804+ENST00000529832+ENST00000531281__exon_number_062__gene_id_ENSG00000104529	EEF1D	ENSG00000104529.61	-2.16107337216654	-14.1944273049793	3.14093826315575e-34	4.32581800122511e-32
ENSG00000163491.52	ENSG00000163491	ENSG00000163491_053	chr3	dexseq_prepare_annotation2.py	exon	27363668	27363716	.	-	.	ENST00000429845+ENST00000341435+ENST00000491627__exon_number_053__gene_id_ENSG00000163491	NEK10	ENSG00000163491.52	-2.27479077857429	-14.7749076942425	3.17873080897246e-34	4.37340919967253e-32
ENSG00000041357.32	ENSG00000041357	ENSG00000041357_033	chr15	dexseq_prepare_annotation2.py	exon	78836987	78837210	.	+	.	ENST00000558094+ENST00000559154__exon_number_033__gene_id_ENSG00000041357	PSMA4	ENSG00000041357.32	-0.998105032212709	-15.9352219741583	3.44300990004932e-34	4.73219469548285e-32
ENSG00000137877.47	ENSG00000137877	ENSG00000137877_048	chr15	dexseq_prepare_annotation2.py	exon	42167040	42167254	.	-	.	ENST00000320955__exon_number_048__gene_id_ENSG00000137877	SPTBN5	ENSG00000137877.47	-2.13187537425621	-15.2312958019854	3.69199461620819e-34	5.06925118508171e-32
ENSG00000164924.22	ENSG00000164924	ENSG00000164924_023	chr8	dexseq_prepare_annotation2.py	exon	101937150	101937216	.	-	.	ENST00000353245+ENST00000523848+ENST00000522819+ENST00000419477+ENST00000395948+ENST00000480304+ENST00000457309+ENST00000521328+ENST00000395956+ENST00000517727+ENST00000521309+ENST00000518736+ENST00000395958+ENST00000521607+ENST00000395957+ENST00000395951+ENST00000395953+ENST00000522542__exon_number_023__gene_id_ENSG00000164924	YWHAZ	ENSG00000164924.22	1.36483581704228	15.3843364384309	4.13179017768988e-34	5.66734797499641e-32
ENSG00000214717.ENSG00000169084.16	ENSG00000214717+ENSG00000169084	ENSG00000214717+ENSG00000169084_017	chrX	dexseq_prepare_annotation2.py	exon	2405744	2406226	.	-	.	ENST00000381223+ENST00000381222__exon_number_017__gene_id_ENSG00000214717+ENSG00000169084		ENSG00000214717.ENSG00000169084.16	1.81428567891881	23.4313073953904	4.19885400404072e-34	5.75349460369097e-32
ENSG00000212290.ENSG00000129636.42	ENSG00000212290+ENSG00000129636	ENSG00000212290+ENSG00000129636_043	chr16	dexseq_prepare_annotation2.py	exon	47497863	47498060	.	-	.	ENST00000563730__exon_number_043__gene_id_ENSG00000212290+ENSG00000129636		ENSG00000212290.ENSG00000129636.42	1.8317726092956	19.3604808662521	4.27081727931452e-34	5.84617335518082e-32
ENSG00000147642.13	ENSG00000147642	ENSG00000147642_014	chr8	dexseq_prepare_annotation2.py	exon	110592141	110592146	.	-	.	ENST00000424158+ENST00000446070+ENST00000408908+ENST00000529175+ENST00000433638+ENST00000532779+ENST00000532594+ENST00000528735+ENST00000533065+ENST00000528045+ENST00000527664+ENST00000422135+ENST00000533895+ENST00000276646+ENST00000533171+ENST00000440310+ENST00000528647+ENST00000419099+ENST00000399066+ENST00000528331+ENST00000408889+ENST00000527707+ENST00000529690+ENST00000533394__exon_number_01…	SYBU	ENSG00000147642.13	-1.03347376082797	-14.8381002375314	4.78280174134506e-34	6.54038456344035e-32
ENSG00000272162.ENSG00000153157.ENSG00000137210.1	ENSG00000272162+ENSG00000153157+ENSG00000137210	ENSG00000272162+ENSG00000153157+ENSG00000137210_002	chr6	dexseq_prepare_annotation2.py	exon	10747994	10748005	.	+	.	ENST00000379542+ENST00000463448+ENST00000473166+ENST00000460341__exon_number_002__gene_id_ENSG00000272162+ENSG00000153157+ENSG00000137210		ENSG00000272162.ENSG00000153157.ENSG00000137210.1	0.537154890219962	14.3660417622737	5.01198981016439e-34	6.84686458323438e-32
ENSG00000163491.62	ENSG00000163491	ENSG00000163491_063	chr3	dexseq_prepare_annotation2.py	exon	27410884	27410912	.	-	.	ENST00000435750+ENST00000341435__exon_number_063__gene_id_ENSG00000163491	NEK10	ENSG00000163491.62	-1.01553452060674	-14.7085900423485	5.13467778270715e-34	7.00738294129509e-32
ENSG00000063438.ENSG00000249915.42	ENSG00000063438+ENSG00000249915	ENSG00000063438+ENSG00000249915_043	chr5	dexseq_prepare_annotation2.py	exon	422876	422889	.	+	.	ENST00000506456+ENST00000316418+ENST00000510910+ENST00000505113+ENST00000512529+ENST00000514523__exon_number_043__gene_id_ENSG00000063438+ENSG00000249915		ENSG00000063438.ENSG00000249915.42	0.657665925292204	15.1805008205536	5.18117353302071e-34	7.06370143820211e-32
ENSG00000166689.35	ENSG00000166689	ENSG00000166689_036	chr11	dexseq_prepare_annotation2.py	exon	16824519	16824599	.	-	.	ENST00000525049+ENST00000525781+ENST00000531066+ENST00000525581+ENST00000355661+ENST00000530489+ENST00000448080+ENST00000531079__exon_number_036__gene_id_ENSG00000166689	PLEKHA7	ENSG00000166689.35	1.6260348102404	14.7570455870122	5.5128980551363e-34	7.50837820096068e-32
ENSG00000239306.ENSG00000173933.ENSG00000248643.ENSG00000258297.10	ENSG00000239306+ENSG00000173933+ENSG00000248643+ENSG00000258297	ENSG00000239306+ENSG00000173933+ENSG00000248643+ENSG00000258297_011	chr11	dexseq_prepare_annotation2.py	exon	66384845	66385021	.	+	.	ENST00000460762+ENST00000461478__exon_number_011__gene_id_ENSG00000239306+ENSG00000173933+ENSG00000248643+ENSG00000258297		ENSG00000239306.ENSG00000173933.ENSG00000248643.ENSG00000258297.10	0.562239632164988	15.0183211236033	5.55174759475536e-34	7.55367535029821e-32
ENSG00000005810.13	ENSG00000005810	ENSG00000005810_014	chr13	dexseq_prepare_annotation2.py	exon	77640127	77640223	.	-	.	ENST00000407578+ENST00000357337+ENST00000544440+ENST00000429715__exon_number_014__gene_id_ENSG00000005810	MYCBP2	ENSG00000005810.13	-1.34649387561707	-14.4399421837716	5.61524503615218e-34	7.6323834114629e-32
ENSG00000125347.32	ENSG00000125347	ENSG00000125347_033	chr5	dexseq_prepare_annotation2.py	exon	131826447	131826457	.	-	.	ENST00000437654+ENST00000245414+ENST00000459982+ENST00000463784__exon_number_033__gene_id_ENSG00000125347	IRF1	ENSG00000125347.32	1.37906352128947	16.5651480143755	5.65686869559305e-34	7.68123174729136e-32
ENSG00000142347.6	ENSG00000142347	ENSG00000142347_007	chr19	dexseq_prepare_annotation2.py	exon	8591336	8591336	.	-	.	ENST00000598005__exon_number_007__gene_id_ENSG00000142347	MYO1F	ENSG00000142347.6	-1.71184612532669	-16.107784664188	5.6691654001814e-34	7.69020009761354e-32
ENSG00000147642.40	ENSG00000147642	ENSG00000147642_041	chr8	dexseq_prepare_annotation2.py	exon	110655466	110655655	.	-	.	ENST00000528569+ENST00000399066__exon_number_041__gene_id_ENSG00000147642	SYBU	ENSG00000147642.40	-1.18357084113956	-14.8130782251256	5.71024776264635e-34	7.73815892144293e-32
ENSG00000080561.15	ENSG00000080561	ENSG00000080561_016	chrX	dexseq_prepare_annotation2.py	exon	107169901	107170423	.	+	.	ENST00000443968+ENST00000262843__exon_number_016__gene_id_ENSG00000080561	MID2	ENSG00000080561.15	-1.4734533069571	-21.5417478840865	6.03922489615608e-34	8.17576711467896e-32
ENSG00000063176.11	ENSG00000063176	ENSG00000063176_012	chr19	dexseq_prepare_annotation2.py	exon	49127697	49127728	.	+	.	ENST00000593308__exon_number_012__gene_id_ENSG00000063176	SPHK2	ENSG00000063176.11	-1.23980474553604	-16.6983580102627	7.09543232599762e-34	9.59602177446007e-32
ENSG00000159086.2	ENSG00000159086	ENSG00000159086_003	chr21	dexseq_prepare_annotation2.py	exon	34107131	34107136	.	-	.	ENST00000443785+ENST00000466846+ENST00000331923__exon_number_003__gene_id_ENSG00000159086	PAXBP1	ENSG00000159086.2	2.26753942724664	21.4723155154421	7.44815550137002e-34	1.0062979453236e-31
ENSG00000125520.ENSG00000273047.ENSG00000273154.ENSG00000197114.ENSG00000203896.24	ENSG00000125520+ENSG00000273047+ENSG00000273154+ENSG00000197114+ENSG00000203896	ENSG00000125520+ENSG00000273047+ENSG00000273154+ENSG00000197114+ENSG00000203896_025	chr20	dexseq_prepare_annotation2.py	exon	62366177	62366510	.	+	.	ENST00000478385__exon_number_025__gene_id_ENSG00000125520+ENSG00000273047+ENSG00000273154+ENSG00000197114+ENSG00000203896		ENSG00000125520.ENSG00000273047.ENSG00000273154.ENSG00000197114.ENSG00000203896.24	-2.22990294331555	-15.2033721261902	7.65770333201127e-34	1.03357574832972e-31
ENSG00000156261.6	ENSG00000156261	ENSG00000156261_007	chr21	dexseq_prepare_annotation2.py	exon	30433698	30433738	.	-	.	ENST00000286788+ENST00000540844+ENST00000542732+ENST00000470450+ENST00000496121__exon_number_007__gene_id_ENSG00000156261	CCT8	ENSG00000156261.6	2.77998926527826	20.1840405420974	7.68675562048836e-34	1.03646156848036e-31
ENSG00000154727.4	ENSG00000154727	ENSG00000154727_005	chr21	dexseq_prepare_annotation2.py	exon	27117521	27117665	.	+	.	ENST00000487266+ENST00000354828+ENST00000400075__exon_number_005__gene_id_ENSG00000154727	GABPA	ENSG00000154727.4	-3.30308273982728	-32.1561989789412	7.78122425016599e-34	1.04815340455352e-31
ENSG00000189143.12	ENSG00000189143	ENSG00000189143_013	chr7	dexseq_prepare_annotation2.py	exon	73247014	73247014	.	+	.	ENST00000340958+ENST00000435050__exon_number_013__gene_id_ENSG00000189143	CLDN4	ENSG00000189143.12	0.840622219371887	23.1911699237429	7.79471887418332e-34	1.04892538140865e-31
ENSG00000196924.1	ENSG00000196924	ENSG00000196924_002	chrX	dexseq_prepare_annotation2.py	exon	153576894	153576897	.	-	.	ENST00000420627+ENST00000360319__exon_number_002__gene_id_ENSG00000196924	FLNA	ENSG00000196924.1	-0.842971207878644	-17.8066476967334	7.93266337810723e-34	1.0664262199263e-31
ENSG00000259522.ENSG00000260669.ENSG00000213920.ENSG00000254505.ENSG00000129559.ENSG00000254692.ENSG00000100926.ENSG00000255526.ENSG00000196497.104	ENSG00000259522+ENSG00000260669+ENSG00000213920+ENSG00000254505+ENSG00000129559+ENSG00000254692+ENSG00000100926+ENSG00000255526+ENSG00000196497	ENSG00000259522+ENSG00000260669+ENSG00000213920+ENSG00000254505+ENSG00000129559+ENSG00000254692+ENSG00000100926+ENSG00000255526+ENSG00000196497_105	chr14	dexseq_prepare_annotation2.py	exon	24664615	24664623	.	-	.	ENST00000529332+ENST00000524835+ENST00000396854+ENST00000530468+ENST00000532632+ENST00000528010+ENST00000261789__exon_number_105__gene_id_ENSG00000259522+ENSG00000260669+ENSG00000213920+ENSG00000254505+ENSG00000129559+ENSG00000254692+ENSG00000100926+ENSG00000255526+ENSG00000196497		ENSG00000259522.ENSG00000260669.ENSG00000213920.ENSG00000254505.ENSG00000129559.ENSG00000254692.ENSG00000100926.ENSG00000255526.ENSG00000196497.104	-3.09349073224512	-14.3852065040368	8.49685071754333e-34	1.14113718677448e-31
ENSG00000138448.14	ENSG00000138448	ENSG00000138448_015	chr2	dexseq_prepare_annotation2.py	exon	187511413	187511604	.	+	.	ENST00000261023+ENST00000433736+ENST00000374907__exon_number_015__gene_id_ENSG00000138448	ITGAV	ENSG00000138448.14	1.12720699491301	17.2706910099105	8.91064986682422e-34	1.1955225139593e-31
ENSG00000175216.13	ENSG00000175216	ENSG00000175216_014	chr11	dexseq_prepare_annotation2.py	exon	46774185	46774260	.	-	.	ENST00000529230+ENST00000415402+ENST00000354558+ENST00000533413+ENST00000312055__exon_number_014__gene_id_ENSG00000175216	CKAP5	ENSG00000175216.13	1.43062642248438	16.4780690935775	9.04311966067094e-34	1.21209203174035e-31
ENSG00000103197.46	ENSG00000103197	ENSG00000103197_047	chr16	dexseq_prepare_annotation2.py	exon	2121899	2121935	.	+	.	ENST00000353929+ENST00000439673+ENST00000219476+ENST00000401874+ENST00000563346+ENST00000382538+ENST00000568454+ENST00000350773+ENST00000439117__exon_number_047__gene_id_ENSG00000103197	TSC2	ENSG00000103197.46	0.733727751236597	14.3756212898983	9.13602531673812e-34	1.2233309935268e-31
ENSG00000147889	ENSG00000147889	ENSG00000147889_001	chr9	dexseq_prepare_annotation2.py	exon	21967751	21967751	.	-	.	ENST00000361570__exon_number_001__gene_id_ENSG00000147889	CDKN2A	ENSG00000147889	-2.38018597651363	-17.5040958369497	9.33383768727874e-34	1.24858099843086e-31
ENSG00000138101.68	ENSG00000138101	ENSG00000138101_069	chr2	dexseq_prepare_annotation2.py	exon	25896422	25896430	.	-	.	ENST00000356599+ENST00000407661+ENST00000407186+ENST00000404103+ENST00000405222+ENST00000407038+ENST00000288642+ENST00000406818__exon_number_069__gene_id_ENSG00000138101	DTNB	ENSG00000138101.68	1.0242722905471	16.4703645924749	9.42677784105354e-34	1.25976624507539e-31
ENSG00000252974.ENSG00000139116.32	ENSG00000252974+ENSG00000139116	ENSG00000252974+ENSG00000139116_033	chr12	dexseq_prepare_annotation2.py	exon	39725492	39725593	.	-	.	ENST00000544797+ENST00000552475+ENST00000361961+ENST00000361418+ENST00000551264+ENST00000541463+ENST00000395670+ENST00000547108+ENST00000552961+ENST00000551066__exon_number_033__gene_id_ENSG00000252974+ENSG00000139116		ENSG00000252974.ENSG00000139116.32	-1.07979030649475	-14.8704270938499	9.49968570355762e-34	1.26825497663099e-31
ENSG00000187741.41	ENSG00000187741	ENSG00000187741_042	chr16	dexseq_prepare_annotation2.py	exon	89824985	89825113	.	-	.	ENST00000561660+ENST00000568369+ENST00000563318+ENST00000567988+ENST00000389301__exon_number_042__gene_id_ENSG00000187741	FANCA	ENSG00000187741.41	0.660079193871029	14.67690716736	9.78477192255821e-34	1.3050258441669e-31
ENSG00000149179.6	ENSG00000149179	ENSG00000149179_007	chr11	dexseq_prepare_annotation2.py	exon	46958305	46958310	.	+	.	ENST00000527234+ENST00000528488+ENST00000378618+ENST00000278460+ENST00000536126+ENST00000525279+ENST00000533124+ENST00000531648+ENST00000522712__exon_number_007__gene_id_ENSG00000149179	C11orf49	ENSG00000149179.6	0.801994619610945	14.861271082432	1.01219646683438e-33	1.34866694324056e-31
ENSG00000175203.58	ENSG00000175203	ENSG00000175203_059	chr12	dexseq_prepare_annotation2.py	exon	57939875	57939879	.	-	.	ENST00000547480+ENST00000546559+ENST00000548249+ENST00000550201+ENST00000547345+ENST00000546670+ENST00000550954+ENST00000434715+ENST00000543672+ENST00000549394__exon_number_059__gene_id_ENSG00000175203	DCTN2	ENSG00000175203.58	-0.802418707355136	-15.9749065398563	1.21904062355742e-33	1.62266917760563e-31
ENSG00000239306.ENSG00000173933.ENSG00000248643.ENSG00000258297.15	ENSG00000239306+ENSG00000173933+ENSG00000248643+ENSG00000258297	ENSG00000239306+ENSG00000173933+ENSG00000248643+ENSG00000258297_016	chr11	dexseq_prepare_annotation2.py	exon	66391372	66391439	.	+	.	ENST00000409372__exon_number_016__gene_id_ENSG00000239306+ENSG00000173933+ENSG00000248643+ENSG00000258297		ENSG00000239306.ENSG00000173933.ENSG00000248643.ENSG00000258297.15	0.611125560104765	14.9001695294056	1.24676329529482e-33	1.65793748560431e-31
ENSG00000074054.70	ENSG00000074054	ENSG00000074054_071	chr2	dexseq_prepare_annotation2.py	exon	122406948	122407052	.	-	.	ENST00000455322+ENST00000397587+ENST00000263710+ENST00000541377+ENST00000409078__exon_number_071__gene_id_ENSG00000074054	CLASP1	ENSG00000074054.70	-0.944606380103347	-14.4786644620825	1.249347519917e-33	1.65974036748698e-31
[truncated: 33,568 more rows]
