# Supplementary material for: The transcriptomic response of cells to a drug combination is more than the sum of the responses to the monotherapies
Source: eLife. 2020 Sep 18;9:e52707. doi: 10.7554/eLife.52707 (PMC7546737; doi:10.7554/eLife.52707)
Supplement: Source data 8. [file elife-52707-data8.zip › Supplementary Item 13 Differential Splicing/WFA_singlet_DMSO_singlet_3_dynsyn_exon_O_fcounts_O_flatten_exon_name.mtrx_genes_simes_test_rare_splicing_FDR_10]

V1	V3	V4	V5	V8	V9	V10	V12	NExons	P.Value	FDR
ENSG00000215029.ENSG00000185945.51	ENSG00000215029+ENSG00000185945	chrX	dexseq_prepare_annotation2.py	exon	.	-	.		32	2.68184907696975e-117	3.55988646476964e-113
ENSG00000091536.101	ENSG00000091536	chr17	dexseq_prepare_annotation2.py	exon	.	+	.	MYO15A	62	1.53010050046755e-115	1.01552770216031e-111
ENSG00000131018.244	ENSG00000131018	chr6	dexseq_prepare_annotation2.py	exon	.	-	.	SYNE1	115	2.6719370807286e-77	1.18224309365305e-73
ENSG00000066855.36	ENSG00000066855	chr8	dexseq_prepare_annotation2.py	exon	.	+	.	MTFR1	30	5.58707420056464e-75	1.85407057345738e-71
ENSG00000100106.ENSG00000100101.58	ENSG00000100106+ENSG00000100101	chr22	dexseq_prepare_annotation2.py	exon	.	+	.		40	1.92150941475888e-71	5.10122319430187e-68
ENSG00000127419.41	ENSG00000127419	chr4	dexseq_prepare_annotation2.py	exon	.	+	.	TMEM175	21	3.9099337661615e-71	8.65007680200463e-68
ENSG00000138744.ENSG00000198301.72	ENSG00000138744+ENSG00000198301	chr4	dexseq_prepare_annotation2.py	exon	.	-	.		42	9.04338750178512e-69	1.71488465283851e-65
ENSG00000159216.45	ENSG00000159216	chr21	dexseq_prepare_annotation2.py	exon	.	-	.	RUNX1	23	5.99210046106593e-67	9.94239269002364e-64
ENSG00000114735.29	ENSG00000114735	chr3	dexseq_prepare_annotation2.py	exon	.	+	.	HEMK1	27	4.3136299559802e-60	6.36212489285347e-57
ENSG00000159640.ENSG00000224353.ENSG00000264813.67	ENSG00000159640+ENSG00000224353+ENSG00000264813	chr17	dexseq_prepare_annotation2.py	exon	.	+	.		48	6.55444489418864e-57	8.70037015254601e-54
ENSG00000112159.111	ENSG00000112159	chr6	dexseq_prepare_annotation2.py	exon	.	-	.	MDN1	71	1.95519216684388e-56	2.35938371115324e-53
ENSG00000177239.30	ENSG00000177239	chr9	dexseq_prepare_annotation2.py	exon	.	+	.	MAN1B1	22	1.50443066485659e-55	1.66415105377553e-52
ENSG00000166689.60	ENSG00000166689	chr11	dexseq_prepare_annotation2.py	exon	.	-	.	PLEKHA7	35	1.07683443765187e-52	1.0497077394e-49
ENSG00000180448.47	ENSG00000180448	chr19	dexseq_prepare_annotation2.py	exon	.	+	.	HMHA1	34	1.10711980952237e-52	1.0497077394e-49
ENSG00000215440.ENSG00000124222.ENSG00000254995.89	ENSG00000215440+ENSG00000124222+ENSG00000254995	chr20	dexseq_prepare_annotation2.py	exon	.	+	.		27	1.94579021241414e-50	1.72189461863902e-47
ENSG00000148337.72	ENSG00000148337	chr9	dexseq_prepare_annotation2.py	exon	.	-	.	CIZ1	56	1.0428177158016e-49	8.65147647471904e-47
ENSG00000221968.44	ENSG00000221968	chr11	dexseq_prepare_annotation2.py	exon	.	-	.	FADS3	21	5.98301296578595e-49	4.67167730046133e-46
ENSG00000079102.89	ENSG00000079102	chr8	dexseq_prepare_annotation2.py	exon	.	-	.	RUNX1T1	19	3.01540507174924e-48	2.22369371791108e-45
ENSG00000050438.30	ENSG00000050438	chr12	dexseq_prepare_annotation2.py	exon	.	+	.	SLC4A8	17	3.35761350139644e-44	2.3457348219756e-41
ENSG00000023228.ENSG00000237580.35	ENSG00000023228+ENSG00000237580	chr2	dexseq_prepare_annotation2.py	exon	.	-	.		19	1.11391890217637e-43	7.39307975374458e-41
ENSG00000257062.ENSG00000111700.ENSG00000134538.ENSG00000205754.ENSG00000257046.53	ENSG00000257062+ENSG00000111700+ENSG00000134538+ENSG00000205754+ENSG00000257046	chr12	dexseq_prepare_annotation2.py	exon	.	+	.		35	2.05707149316224e-43	1.30026509524931e-40
ENSG00000167543.38	ENSG00000167543	chr17	dexseq_prepare_annotation2.py	exon	.	+	.	TP53I13	22	9.37527917325951e-42	5.65670253390213e-39
ENSG00000113163.30	ENSG00000113163	chr5	dexseq_prepare_annotation2.py	exon	.	-	.	COL4A3BP	17	6.94339362798493e-41	4.00724378338574e-38
ENSG00000013441.39	ENSG00000013441	chr2	dexseq_prepare_annotation2.py	exon	.	-	.	CLK1	22	2.27939868012777e-40	1.26069742000067e-37
ENSG00000175216.67	ENSG00000175216	chr11	dexseq_prepare_annotation2.py	exon	.	-	.	CKAP5	25	5.39513046558189e-39	2.86459847200536e-36
ENSG00000118058.66	ENSG00000118058	chr11	dexseq_prepare_annotation2.py	exon	.	+	.	KMT2A	40	1.87981414030004e-38	9.59717419167029e-36
ENSG00000260391.ENSG00000160145.110	ENSG00000260391+ENSG00000160145	chr3	dexseq_prepare_annotation2.py	exon	.	+	.		60	2.06605219791633e-38	1.01573247685709e-35
ENSG00000085276.54	ENSG00000085276	chr3	dexseq_prepare_annotation2.py	exon	.	-	.	MECOM	15	8.48901080347991e-38	4.02439747876401e-35
ENSG00000165125.35	ENSG00000165125	chr7	dexseq_prepare_annotation2.py	exon	.	-	.	TRPV6	20	4.75503445507052e-37	2.17649404677952e-34
ENSG00000265408.ENSG00000172828.ENSG00000172831.64	ENSG00000265408+ENSG00000172828+ENSG00000172831	chr16	dexseq_prepare_annotation2.py	exon	.	+	.		26	7.0266345507541e-37	3.109051567557e-34
ENSG00000175455.60	ENSG00000175455	chr3	dexseq_prepare_annotation2.py	exon	.	-	.	CCDC14	44	2.37220621334424e-36	1.01576339599779e-33
ENSG00000173818.62	ENSG00000173818	chr17	dexseq_prepare_annotation2.py	exon	.	+	.	ENDOV	22	1.62953096634712e-35	6.75949813977866e-33
ENSG00000159217.ENSG00000264552.21	ENSG00000159217+ENSG00000264552	chr17	dexseq_prepare_annotation2.py	exon	.	+	.		11	4.04279069863377e-35	1.62618193132317e-32
ENSG00000104915.30	ENSG00000104915	chr19	dexseq_prepare_annotation2.py	exon	.	-	.	STX10	20	4.97258182060473e-35	1.94135444372668e-32
ENSG00000173406.ENSG00000162600.75	ENSG00000173406+ENSG00000162600	chr1	dexseq_prepare_annotation2.py	exon	.	-	.		52	2.12329349898855e-34	8.05274225873544e-32
ENSG00000072609.ENSG00000196458.ENSG00000090615.125	ENSG00000072609+ENSG00000196458+ENSG00000090615	chr12	dexseq_prepare_annotation2.py	exon	.	-	.		18	4.63594156521503e-34	1.70937467601845e-31
ENSG00000074181.41	ENSG00000074181	chr19	dexseq_prepare_annotation2.py	exon	.	-	.	NOTCH3	41	1.04703204757643e-33	3.75629821608908e-31
ENSG00000223745.70	ENSG00000223745	chr1	dexseq_prepare_annotation2.py	exon	.	-	.	RP4-717I23.3	52	2.02017173549416e-33	7.05677884656564e-31
ENSG00000134109.24	ENSG00000134109	chr3	dexseq_prepare_annotation2.py	exon	.	+	.	EDEM1	13	3.32249030778429e-33	1.1308393934751e-30
ENSG00000181090.64	ENSG00000181090	chr9	dexseq_prepare_annotation2.py	exon	.	+	.	EHMT1	14	3.95408833655825e-33	1.31216421448686e-30
ENSG00000131558.68	ENSG00000131558	chr7	dexseq_prepare_annotation2.py	exon	.	+	.	EXOC4	42	4.29113905371386e-33	1.3892824341219e-30
ENSG00000143226.ENSG00000244682.ENSG00000273112.ENSG00000072694.80	ENSG00000143226+ENSG00000244682+ENSG00000273112+ENSG00000072694	chr1	dexseq_prepare_annotation2.py	exon	.	+	.		44	6.56731662370823e-33	2.07558478245483e-30
ENSG00000082196.ENSG00000250767.ENSG00000273294.ENSG00000242110.40	ENSG00000082196+ENSG00000250767+ENSG00000273294+ENSG00000242110	chr5	dexseq_prepare_annotation2.py	exon	.	-	.		16	7.38814016962893e-32	2.28070168864313e-29
ENSG00000143341.115	ENSG00000143341	chr1	dexseq_prepare_annotation2.py	exon	.	+	.	HMCN1	38	1.53159589977931e-31	4.62054635765241e-29
ENSG00000158286.41	ENSG00000158286	chr1	dexseq_prepare_annotation2.py	exon	.	+	.	RNF207	29	3.15912111720695e-31	9.31870526884557e-29
ENSG00000255103.ENSG00000127603.104	ENSG00000255103+ENSG00000127603	chr1	dexseq_prepare_annotation2.py	exon	.	+	.		24	7.83549992799187e-31	2.26105274009052e-28
ENSG00000156873.ENSG00000260899.ENSG00000080603.81	ENSG00000156873+ENSG00000260899+ENSG00000080603	chr16	dexseq_prepare_annotation2.py	exon	.	+	.		21	2.33228740862774e-30	6.58697511960098e-28
ENSG00000214940.ENSG00000205746.ENSG00000233024.ENSG00000254681.130	ENSG00000214940+ENSG00000205746+ENSG00000233024+ENSG00000254681	chr16	dexseq_prepare_annotation2.py	exon	.	-	.		17	3.01162701935426e-30	8.32840355310592e-28
ENSG00000085872.ENSG00000105085.ENSG00000269578.ENSG00000214046.ENSG00000127526.ENSG00000269058.ENSG00000141979.ENSG00000268790.128	ENSG00000085872+ENSG00000105085+ENSG00000269578+ENSG00000214046+ENSG00000127526+ENSG00000269058+ENSG00000141979+ENSG00000268790	chr19	dexseq_prepare_annotation2.py	exon	.	-	.		53	5.8481515732053e-30	1.58425232617811e-27
ENSG00000151150.82	ENSG00000151150	chr10	dexseq_prepare_annotation2.py	exon	.	-	.	ANK3	33	9.76692455016624e-30	2.59292312957813e-27
ENSG00000245937.30	ENSG00000245937	chr5	dexseq_prepare_annotation2.py	exon	.	-	.	CTC-228N24.3	19	3.92420532783462e-29	1.02137061807209e-26
ENSG00000129270.21	ENSG00000129270	chr17	dexseq_prepare_annotation2.py	exon	.	-	.	MMP28	14	4.99634788996953e-29	1.27541388252799e-26
ENSG00000162878.28	ENSG00000162878	chr2	dexseq_prepare_annotation2.py	exon	.	+	.	PKDCC	22	1.10556024123998e-28	2.76890691362632e-26
ENSG00000148950.29	ENSG00000148950	chr11	dexseq_prepare_annotation2.py	exon	.	-	.	IMMP1L	18	1.2739047344029e-28	3.13144656378966e-26
ENSG00000092607.11	ENSG00000092607	chr1	dexseq_prepare_annotation2.py	exon	.	-	.	TBX15	10	1.39401272010622e-28	3.36438633576181e-26
ENSG00000090686.56	ENSG00000090686	chr1	dexseq_prepare_annotation2.py	exon	.	-	.	USP48	29	2.64529488875586e-28	6.27029363452595e-26
ENSG00000170423.17	ENSG00000170423	chr12	dexseq_prepare_annotation2.py	exon	.	-	.	KRT78	16	2.74402864371944e-28	6.39021688012841e-26
ENSG00000133619.37	ENSG00000133619	chr7	dexseq_prepare_annotation2.py	exon	.	+	.	KRBA1	17	5.70728341362934e-28	1.30618069021579e-25
ENSG00000134490.47	ENSG00000134490	chr18	dexseq_prepare_annotation2.py	exon	.	-	.	TMEM241	25	5.85623938974313e-28	1.31755460439746e-25
ENSG00000270179.ENSG00000149292.64	ENSG00000270179+ENSG00000149292	chr11	dexseq_prepare_annotation2.py	exon	.	+	.		24	8.99527365237828e-28	1.99005437436115e-25
ENSG00000165949.32	ENSG00000165949	chr14	dexseq_prepare_annotation2.py	exon	.	+	.	IFI27	20	1.04425288625947e-27	2.27236275609971e-25
ENSG00000104980.35	ENSG00000104980	chr19	dexseq_prepare_annotation2.py	exon	.	-	.	TIMM44	22	1.64858256706264e-27	3.5295620959983e-25
ENSG00000163491.62	ENSG00000163491	chr3	dexseq_prepare_annotation2.py	exon	.	-	.	NEK10	39	1.93518143524017e-27	4.07739656688541e-25
ENSG00000035681.43	ENSG00000035681	chr8	dexseq_prepare_annotation2.py	exon	.	-	.	NSMAF	14	2.06224546568014e-27	4.27722598616222e-25
ENSG00000130827.29	ENSG00000130827	chrX	dexseq_prepare_annotation2.py	exon	.	+	.	PLXNA3	10	2.34702266750653e-27	4.79298136745872e-25
ENSG00000136051.55	ENSG00000136051	chr12	dexseq_prepare_annotation2.py	exon	.	+	.	KIAA1033	32	3.95973124613692e-27	7.96385947897295e-25
ENSG00000113649.35	ENSG00000113649	chr5	dexseq_prepare_annotation2.py	exon	.	+	.	TCERG1	34	4.07133066342322e-27	8.06609600392236e-25
ENSG00000159086.36	ENSG00000159086	chr21	dexseq_prepare_annotation2.py	exon	.	-	.	PAXBP1	7	7.6383798273957e-27	1.49105667395368e-24
ENSG00000255591.ENSG00000147140.49	ENSG00000255591+ENSG00000147140	chrX	dexseq_prepare_annotation2.py	exon	.	+	.		35	1.70215001874993e-26	3.25574446864471e-24
ENSG00000142512.33	ENSG00000142512	chr19	dexseq_prepare_annotation2.py	exon	.	-	.	SIGLEC10	27	1.71690607808595e-26	3.25574446864471e-24
ENSG00000069943.26	ENSG00000069943	chr15	dexseq_prepare_annotation2.py	exon	.	+	.	PIGB	26	2.01309737909928e-26	3.76364149438928e-24
ENSG00000147099.36	ENSG00000147099	chrX	dexseq_prepare_annotation2.py	exon	.	-	.	HDAC8	28	2.72511601927954e-26	5.02405417221063e-24
ENSG00000144724.40	ENSG00000144724	chr3	dexseq_prepare_annotation2.py	exon	.	+	.	PTPRG	25	3.13153288178616e-26	5.69424211956568e-24
ENSG00000223972.18	ENSG00000223972	chr1	dexseq_prepare_annotation2.py	exon	.	+	.	DDX11L1	19	3.25907832005746e-26	5.84608184060037e-24
ENSG00000079215.33	ENSG00000079215	chr5	dexseq_prepare_annotation2.py	exon	.	+	.	SLC1A3	18	5.41291683053358e-26	9.58014106780036e-24
ENSG00000005884.31	ENSG00000005884	chr17	dexseq_prepare_annotation2.py	exon	.	+	.	ITGA3	19	5.56116556138616e-26	9.71301469234736e-24
ENSG00000213221.ENSG00000187796.35	ENSG00000213221+ENSG00000187796	chr9	dexseq_prepare_annotation2.py	exon	.	-	.		9	6.44459558178527e-26	1.11098132146257e-23
ENSG00000065357.135	ENSG00000065357	chr12	dexseq_prepare_annotation2.py	exon	.	+	.	DGKA	17	6.87478346066305e-26	1.16994712380566e-23
ENSG00000104450.29	ENSG00000104450	chr8	dexseq_prepare_annotation2.py	exon	.	+	.	SPAG1	29	1.45594450519641e-25	2.44635536227559e-23
ENSG00000133816.91	ENSG00000133816	chr11	dexseq_prepare_annotation2.py	exon	.	+	.	MICAL2	17	2.97740336046749e-25	4.94025652585569e-23
ENSG00000104529.112	ENSG00000104529	chr8	dexseq_prepare_annotation2.py	exon	.	-	.	EEF1D	54	4.15919725357049e-25	6.81594868443144e-23
ENSG00000215298.ENSG00000147454.28	ENSG00000215298+ENSG00000147454	chr8	dexseq_prepare_annotation2.py	exon	.	+	.		16	4.80908752511562e-25	7.78485704980302e-23
ENSG00000188897.78	ENSG00000188897	chr16	dexseq_prepare_annotation2.py	exon	.	-	.	CTD-3088G3.8	22	5.04404500315414e-25	8.06682570745398e-23
ENSG00000143847.61	ENSG00000143847	chr1	dexseq_prepare_annotation2.py	exon	.	+	.	PPFIA4	47	7.51744871845728e-25	1.1879358843905e-22
ENSG00000259522.ENSG00000260669.ENSG00000213920.ENSG00000254505.ENSG00000129559.ENSG00000254692.ENSG00000100926.ENSG00000255526.ENSG00000196497.205	ENSG00000259522+ENSG00000260669+ENSG00000213920+ENSG00000254505+ENSG00000129559+ENSG00000254692+ENSG00000100926+ENSG00000255526+ENSG00000196497	chr14	dexseq_prepare_annotation2.py	exon	.	-	.		45	8.11208185301615e-25	1.26301488149998e-22
ENSG00000119650.ENSG00000119685.ENSG00000119686.142	ENSG00000119650+ENSG00000119685+ENSG00000119686	chr14	dexseq_prepare_annotation2.py	exon	.	+	.		41	8.18285971139056e-25	1.26301488149998e-22
ENSG00000088854.41	ENSG00000088854	chr20	dexseq_prepare_annotation2.py	exon	.	-	.	C20orf194	15	1.10495523382774e-24	1.68588227285395e-22
ENSG00000175899.64	ENSG00000175899	chr12	dexseq_prepare_annotation2.py	exon	.	-	.	A2M	42	1.3101578955903e-24	1.97625408023473e-22
ENSG00000221983.24	ENSG00000221983	chr19	dexseq_prepare_annotation2.py	exon	.	+	.	UBA52	9	1.37094980581436e-24	2.04471772161571e-22
ENSG00000186529.31	ENSG00000186529	chr19	dexseq_prepare_annotation2.py	exon	.	+	.	CYP4F3	18	1.63747047257074e-24	2.41508700587822e-22
ENSG00000231074.ENSG00000270604.38	ENSG00000231074+ENSG00000270604	chr6	dexseq_prepare_annotation2.py	exon	.	-	.		21	2.38213677817549e-24	3.47477841686829e-22
ENSG00000215021.ENSG00000238795.45	ENSG00000215021+ENSG00000238795	chr12	dexseq_prepare_annotation2.py	exon	.	-	.		25	3.24419772527802e-24	4.68081310927614e-22
ENSG00000221978.53	ENSG00000221978	chr1	dexseq_prepare_annotation2.py	exon	.	-	.	CCNL2	13	3.44010047972168e-24	4.91009610406726e-22
ENSG00000147044.50	ENSG00000147044	chrX	dexseq_prepare_annotation2.py	exon	.	-	.	CASK	12	5.1306034967471e-24	7.24506710806607e-22
ENSG00000162618.14	ENSG00000162618	chr1	dexseq_prepare_annotation2.py	exon	.	-	.	ELTD1	8	6.76274633426037e-24	9.4493362990497e-22
ENSG00000179603.48	ENSG00000179603	chr7	dexseq_prepare_annotation2.py	exon	.	-	.	GRM8	28	7.26001726691076e-24	1.00384863751014e-21
ENSG00000148343.46	ENSG00000148343	chr9	dexseq_prepare_annotation2.py	exon	.	+	.	FAM73B	32	1.5238098031661e-23	2.08526302342544e-21
ENSG00000158828.10	ENSG00000158828	chr1	dexseq_prepare_annotation2.py	exon	.	+	.	PINK1	8	2.37080625176576e-23	3.21123287611619e-21
ENSG00000134717.22	ENSG00000134717	chr1	dexseq_prepare_annotation2.py	exon	.	+	.	BTF3L4	18	3.08199923998678e-23	4.13236948601864e-21
ENSG00000147996.78	ENSG00000147996	chr9	dexseq_prepare_annotation2.py	exon	.	-	.	CBWD5	21	3.43215969437275e-23	4.55584877831039e-21
ENSG00000177483.ENSG00000124831.50	ENSG00000177483+ENSG00000124831	chr2	dexseq_prepare_annotation2.py	exon	.	+	.		19	4.58487384098965e-23	6.02570449161353e-21
ENSG00000124721.74	ENSG00000124721	chr6	dexseq_prepare_annotation2.py	exon	.	+	.	DNAH8	27	4.89931368056352e-23	6.37583233292158e-21
ENSG00000216937.ENSG00000150076.66	ENSG00000216937+ENSG00000150076	chr10	dexseq_prepare_annotation2.py	exon	.	+	.		19	8.1538039398996e-23	1.05081158736143e-20
ENSG00000115423.83	ENSG00000115423	chr2	dexseq_prepare_annotation2.py	exon	.	+	.	DNAH6	45	1.0508777254853e-22	1.34128374308575e-20
ENSG00000104447.31	ENSG00000104447	chr8	dexseq_prepare_annotation2.py	exon	.	-	.	TRPS1	24	1.25477209975014e-22	1.58627093829365e-20
ENSG00000171241.26	ENSG00000171241	chr16	dexseq_prepare_annotation2.py	exon	.	-	.	SHCBP1	10	1.40520129897041e-22	1.75968321155974e-20
ENSG00000232732.49	ENSG00000232732	chr2	dexseq_prepare_annotation2.py	exon	.	-	.	AC073043.1	41	1.61099483822995e-22	1.99853696099667e-20
ENSG00000175463.31	ENSG00000175463	chr11	dexseq_prepare_annotation2.py	exon	.	+	.	TBC1D10C	29	1.87679779190173e-22	2.30672350830589e-20
ENSG00000141524.ENSG00000204282.55	ENSG00000141524+ENSG00000204282	chr17	dexseq_prepare_annotation2.py	exon	.	-	.		25	2.03587885283905e-22	2.47928953142986e-20
ENSG00000227195.65	ENSG00000227195	chr20	dexseq_prepare_annotation2.py	exon	.	-	.	MIR663A	44	2.19113072867582e-22	2.64409720840389e-20
ENSG00000175213.13	ENSG00000175213	chr11	dexseq_prepare_annotation2.py	exon	.	+	.	ZNF408	8	2.62820304526321e-22	3.1429520020562e-20
ENSG00000136237.43	ENSG00000136237	chr7	dexseq_prepare_annotation2.py	exon	.	-	.	RAPGEF5	11	2.65427526941423e-22	3.14579017198255e-20
ENSG00000105072.25	ENSG00000105072	chr19	dexseq_prepare_annotation2.py	exon	.	+	.	C19orf44	12	3.56955309024294e-22	4.15904809218103e-20
ENSG00000170448.29	ENSG00000170448	chr4	dexseq_prepare_annotation2.py	exon	.	-	.	NFXL1	24	3.57188098921679e-22	4.15904809218103e-20
ENSG00000163521.23	ENSG00000163521	chr2	dexseq_prepare_annotation2.py	exon	.	-	.	GLB1L	20	4.04185344333707e-22	4.66535327016141e-20
ENSG00000114423.35	ENSG00000114423	chr3	dexseq_prepare_annotation2.py	exon	.	-	.	CBLB	29	5.49749459755975e-22	6.29083993862139e-20
ENSG00000172890.75	ENSG00000172890	chr11	dexseq_prepare_annotation2.py	exon	.	+	.	NADSYN1	46	5.56070047123293e-22	6.30878103035435e-20
ENSG00000141068.ENSG00000266728.ENSG00000168961.106	ENSG00000141068+ENSG00000266728+ENSG00000168961	chr17	dexseq_prepare_annotation2.py	exon	.	+	.		86	6.47823033343093e-22	7.28746012253917e-20
ENSG00000023191.67	ENSG00000023191	chr11	dexseq_prepare_annotation2.py	exon	.	-	.	RNH1	8	7.84070828427798e-22	8.74601359373999e-20
ENSG00000196504.32	ENSG00000196504	chr2	dexseq_prepare_annotation2.py	exon	.	-	.	PRPF40A	22	8.44673118085746e-22	9.3434924745585e-20
ENSG00000172977.48	ENSG00000172977	chr11	dexseq_prepare_annotation2.py	exon	.	+	.	KAT5	41	9.23747354931615e-22	1.01337375118696e-19
ENSG00000164808.73	ENSG00000164808	chr8	dexseq_prepare_annotation2.py	exon	.	+	.	SPIDR	43	1.63002818821871e-21	1.77352411232911e-19
ENSG00000125170.47	ENSG00000125170	chr16	dexseq_prepare_annotation2.py	exon	.	-	.	DOK4	20	1.6954813925882e-21	1.82974146383868e-19
ENSG00000159023.32	ENSG00000159023	chr1	dexseq_prepare_annotation2.py	exon	.	+	.	EPB41	18	1.92916366455068e-21	2.06513858735853e-19
ENSG00000175224.87	ENSG00000175224	chr11	dexseq_prepare_annotation2.py	exon	.	+	.	ATG13	29	2.72011269214606e-21	2.88854207004374e-19
ENSG00000139865.53	ENSG00000139865	chr14	dexseq_prepare_annotation2.py	exon	.	+	.	TTC6	32	4.40838250092192e-21	4.64419597755854e-19
ENSG00000105063.ENSG00000180089.47	ENSG00000105063+ENSG00000180089	chr19	dexseq_prepare_annotation2.py	exon	.	-	.		22	5.38824286524209e-21	5.63177447190737e-19
ENSG00000174514.19	ENSG00000174514	chr1	dexseq_prepare_annotation2.py	exon	.	+	.	MFSD4	16	5.56705371091084e-21	5.77320866864301e-19
ENSG00000040531.35	ENSG00000040531	chr17	dexseq_prepare_annotation2.py	exon	.	+	.	CTNS	14	8.25810829649455e-21	8.4975294207495e-19
ENSG00000047188.38	ENSG00000047188	chr5	dexseq_prepare_annotation2.py	exon	.	+	.	YTHDC2	6	1.00810122818491e-20	1.02934890022511e-18
ENSG00000126581.56	ENSG00000126581	chr17	dexseq_prepare_annotation2.py	exon	.	-	.	BECN1	28	1.11411707380128e-20	1.12891527004872e-18
ENSG00000226926.11	ENSG00000226926	chr5	dexseq_prepare_annotation2.py	exon	.	-	.	AC010423.1	6	1.21395203844415e-20	1.22075752714452e-18
ENSG00000147206.37	ENSG00000147206	chrX	dexseq_prepare_annotation2.py	exon	.	-	.	NXF3	20	1.85596262780713e-20	1.85233443018886e-18
ENSG00000103197.85	ENSG00000103197	chr16	dexseq_prepare_annotation2.py	exon	.	+	.	TSC2	50	2.08119165251368e-20	2.06162223846766e-18
ENSG00000163803.69	ENSG00000163803	chr2	dexseq_prepare_annotation2.py	exon	.	+	.	PLB1	27	2.34976150943657e-20	2.31042476120452e-18
ENSG00000052749.30	ENSG00000052749	chr10	dexseq_prepare_annotation2.py	exon	.	-	.	RRP12	9	2.85288394229656e-20	2.78449863603269e-18
ENSG00000196549.49	ENSG00000196549	chr3	dexseq_prepare_annotation2.py	exon	.	+	.	MME	34	2.95170890959875e-20	2.85992584423458e-18
ENSG00000257207.ENSG00000184115.ENSG00000256671.ENSG00000230596.ENSG00000273471.42	ENSG00000257207+ENSG00000184115+ENSG00000256671+ENSG00000230596+ENSG00000273471	chr2	dexseq_prepare_annotation2.py	exon	.	-	.		18	3.00994827526873e-20	2.89522126129834e-18
ENSG00000143224.43	ENSG00000143224	chr1	dexseq_prepare_annotation2.py	exon	.	+	.	PPOX	24	3.54665492943957e-20	3.38692788009934e-18
ENSG00000149806.ENSG00000162298.74	ENSG00000149806+ENSG00000162298	chr11	dexseq_prepare_annotation2.py	exon	.	-	.		53	3.74883339350673e-20	3.55442960467203e-18
ENSG00000087460.93	ENSG00000087460	chr20	dexseq_prepare_annotation2.py	exon	.	+	.	GNAS	23	4.603686050756e-20	4.33399493884646e-18
ENSG00000178149.44	ENSG00000178149	chr3	dexseq_prepare_annotation2.py	exon	.	-	.	DALRD3	26	5.1982893674283e-20	4.85930232839741e-18
ENSG00000085760.40	ENSG00000085760	chr2	dexseq_prepare_annotation2.py	exon	.	-	.	MTIF2	27	5.63181903904285e-20	5.22774586882901e-18
ENSG00000272084.ENSG00000127481.153	ENSG00000272084+ENSG00000127481	chr1	dexseq_prepare_annotation2.py	exon	.	-	.		123	5.97724226732079e-20	5.50985512891779e-18
ENSG00000061936.36	ENSG00000061936	chr12	dexseq_prepare_annotation2.py	exon	.	+	.	SFSWAP	11	6.15872728652778e-20	5.63799627595654e-18
ENSG00000172572.16	ENSG00000172572	chr12	dexseq_prepare_annotation2.py	exon	.	+	.	PDE3A	11	8.19510662716258e-20	7.45081132664083e-18
ENSG00000092108.64	ENSG00000092108	chr14	dexseq_prepare_annotation2.py	exon	.	+	.	SCFD1	32	8.43489070920526e-20	7.57934995214193e-18
ENSG00000010327.56	ENSG00000010327	chr3	dexseq_prepare_annotation2.py	exon	.	+	.	STAB1	21	8.45068399063588e-20	7.57934995214193e-18
ENSG00000140853.105	ENSG00000140853	chr16	dexseq_prepare_annotation2.py	exon	.	+	.	NLRC5	19	1.06396043038793e-19	9.47853070669085e-18
ENSG00000068976.26	ENSG00000068976	chr11	dexseq_prepare_annotation2.py	exon	.	-	.	PYGM	15	1.25295245967502e-19	1.10877939664841e-17
ENSG00000167380.40	ENSG00000167380	chr19	dexseq_prepare_annotation2.py	exon	.	+	.	ZNF226	31	1.26594236385533e-19	1.11285555879574e-17
ENSG00000013503.33	ENSG00000013503	chr12	dexseq_prepare_annotation2.py	exon	.	+	.	POLR3B	11	1.45679749372958e-19	1.27220591656358e-17
ENSG00000141140.90	ENSG00000141140	chr17	dexseq_prepare_annotation2.py	exon	.	-	.	MYO19	44	1.67129266176225e-19	1.44998292759687e-17
ENSG00000240216.21	ENSG00000240216	chr3	dexseq_prepare_annotation2.py	exon	.	-	.	CPHL1P	12	2.43248288216744e-19	2.09667388168121e-17
ENSG00000129667.63	ENSG00000129667	chr17	dexseq_prepare_annotation2.py	exon	.	-	.	RHBDF2	19	2.55710101811535e-19	2.18986831706214e-17
ENSG00000143322.29	ENSG00000143322	chr1	dexseq_prepare_annotation2.py	exon	.	-	.	ABL2	17	2.67130253959751e-19	2.27300448144983e-17
ENSG00000205517.ENSG00000187266.65	ENSG00000205517+ENSG00000187266	chr19	dexseq_prepare_annotation2.py	exon	.	-	.		30	3.0788352626335e-19	2.60308657810173e-17
ENSG00000255339.ENSG00000075826.ENSG00000166136.84	ENSG00000255339+ENSG00000075826+ENSG00000166136	chr10	dexseq_prepare_annotation2.py	exon	.	-	.		43	3.38782897339095e-19	2.84620517675895e-17
ENSG00000163520.31	ENSG00000163520	chr3	dexseq_prepare_annotation2.py	exon	.	+	.	FBLN2	18	3.64256638923003e-19	3.04097020444273e-17
ENSG00000091181.31	ENSG00000091181	chr3	dexseq_prepare_annotation2.py	exon	.	-	.	IL5RA	20	3.91967360429157e-19	3.25185921396039e-17
ENSG00000196235.ENSG00000213922.19	ENSG00000196235+ENSG00000213922	chr19	dexseq_prepare_annotation2.py	exon	.	+	.		10	4.08701392865955e-19	3.36962875087124e-17
ENSG00000161010.ENSG00000197226.110	ENSG00000161010+ENSG00000197226	chr5	dexseq_prepare_annotation2.py	exon	.	-	.		50	5.11163019916599e-19	4.18838143603268e-17
ENSG00000105321.20	ENSG00000105321	chr19	dexseq_prepare_annotation2.py	exon	.	+	.	CCDC9	16	5.20357801067486e-19	4.23756408059498e-17
ENSG00000108309.26	ENSG00000108309	chr17	dexseq_prepare_annotation2.py	exon	.	+	.	RUNDC3A	19	7.2112615951296e-19	5.83672478132624e-17
ENSG00000123329.77	ENSG00000123329	chr12	dexseq_prepare_annotation2.py	exon	.	-	.	ARHGAP9	29	7.76809865496107e-19	6.24931766945172e-17
ENSG00000064393.20	ENSG00000064393	chr7	dexseq_prepare_annotation2.py	exon	.	-	.	HIPK2	7	7.91342487525102e-19	6.32787962614952e-17
ENSG00000252974.ENSG00000139116.68	ENSG00000252974+ENSG00000139116	chr12	dexseq_prepare_annotation2.py	exon	.	-	.		38	8.40182757733546e-19	6.6589450365703e-17
ENSG00000095485.32	ENSG00000095485	chr10	dexseq_prepare_annotation2.py	exon	.	-	.	CWF19L1	7	8.42777434190004e-19	6.6589450365703e-17
ENSG00000088247.ENSG00000266722.47	ENSG00000088247+ENSG00000266722	chr19	dexseq_prepare_annotation2.py	exon	.	-	.		28	9.18959983652424e-19	7.21791409645105e-17
ENSG00000140443.55	ENSG00000140443	chr15	dexseq_prepare_annotation2.py	exon	.	+	.	IGF1R	39	1.31068521760303e-18	1.02341385755663e-16
ENSG00000134107.7	ENSG00000134107	chr3	dexseq_prepare_annotation2.py	exon	.	+	.	BHLHE40	7	1.38530618650149e-18	1.07535405377899e-16
ENSG00000141480.55	ENSG00000141480	chr17	dexseq_prepare_annotation2.py	exon	.	+	.	ARRB2	32	1.44698361646057e-18	1.116701193308e-16
ENSG00000173068.31	ENSG00000173068	chr9	dexseq_prepare_annotation2.py	exon	.	-	.	BNC2	15	1.72391626391368e-18	1.32273205128267e-16
ENSG00000198384.ENSG00000244471.49	ENSG00000198384+ENSG00000244471	chr13	dexseq_prepare_annotation2.py	exon	.	+	.		23	1.81418665696603e-18	1.38399503934293e-16
ENSG00000150672.ENSG00000256466.95	ENSG00000150672+ENSG00000256466	chr11	dexseq_prepare_annotation2.py	exon	.	-	.		18	2.22178271216249e-18	1.68525392692828e-16
ENSG00000106266.27	ENSG00000106266	chr7	dexseq_prepare_annotation2.py	exon	.	-	.	SNX8	21	2.38963406192342e-18	1.80227287147565e-16
ENSG00000065371.15	ENSG00000065371	chr3	dexseq_prepare_annotation2.py	exon	.	-	.	ROPN1	9	2.41601649754828e-18	1.811875875054e-16
ENSG00000108312.44	ENSG00000108312	chr17	dexseq_prepare_annotation2.py	exon	.	-	.	UBTF	25	2.70011294415503e-18	2.01355613599516e-16
ENSG00000221297.ENSG00000167110.55	ENSG00000221297+ENSG00000167110	chr9	dexseq_prepare_annotation2.py	exon	.	-	.		19	3.17248097732785e-18	2.35259846329887e-16
ENSG00000230768.18	ENSG00000230768	chr1	dexseq_prepare_annotation2.py	exon	.	-	.	RP11-251P6.1	6	4.0913545738568e-18	3.01714670074306e-16
ENSG00000196693.ENSG00000272373.15	ENSG00000196693+ENSG00000272373	chr10	dexseq_prepare_annotation2.py	exon	.	-	.		10	4.37721469635512e-18	3.21011866737116e-16
ENSG00000105926.27	ENSG00000105926	chr7	dexseq_prepare_annotation2.py	exon	.	+	.	MPP6	27	4.58127278861902e-18	3.34130851627082e-16
ENSG00000267320.10	ENSG00000267320	chr19	dexseq_prepare_annotation2.py	exon	.	-	.	AC005780.1	11	4.86157027286623e-18	3.52636523508341e-16
ENSG00000149084.ENSG00000235661.45	ENSG00000149084+ENSG00000235661	chr11	dexseq_prepare_annotation2.py	exon	.	+	.		34	4.95921136981741e-18	3.56054002529691e-16
ENSG00000162438.9	ENSG00000162438	chr1	dexseq_prepare_annotation2.py	exon	.	+	.	CTRC	7	4.96233166099087e-18	3.56054002529691e-16
ENSG00000137573.64	ENSG00000137573	chr8	dexseq_prepare_annotation2.py	exon	.	+	.	SULF1	33	5.17601795425771e-18	3.69389582391489e-16
ENSG00000099940.6	ENSG00000099940	chr22	dexseq_prepare_annotation2.py	exon	.	+	.	SNAP29	4	6.69198633189154e-18	4.75023671494804e-16
ENSG00000228192.11	ENSG00000228192	chr1	dexseq_prepare_annotation2.py	exon	.	-	.	RP11-342M1.3	10	7.85930061475309e-18	5.54916789150173e-16
ENSG00000100129.30	ENSG00000100129	chr22	dexseq_prepare_annotation2.py	exon	.	+	.	EIF3L	15	8.92426007815695e-18	6.26775810991827e-16
ENSG00000141027.103	ENSG00000141027	chr17	dexseq_prepare_annotation2.py	exon	.	-	.	NCOR1	40	1.02147108819419e-17	7.13631959194197e-16
ENSG00000223756.24	ENSG00000223756	chr11	dexseq_prepare_annotation2.py	exon	.	+	.	TSSC2	13	1.20015194197965e-17	8.34074182085756e-16
ENSG00000155926.49	ENSG00000155926	chr8	dexseq_prepare_annotation2.py	exon	.	-	.	SLA	25	1.4421179837172e-17	9.97014276867816e-16
ENSG00000175866.72	ENSG00000175866	chr17	dexseq_prepare_annotation2.py	exon	.	+	.	BAIAP2	49	1.67523160953938e-17	1.15217742927595e-15
ENSG00000233673.ENSG00000187627.42	ENSG00000233673+ENSG00000187627	chr2	dexseq_prepare_annotation2.py	exon	.	+	.		30	1.91483502899555e-17	1.31018145231376e-15
ENSG00000187240.105	ENSG00000187240	chr11	dexseq_prepare_annotation2.py	exon	.	+	.	DYNC2H1	36	2.06372767000491e-17	1.40481646623821e-15
ENSG00000177666.22	ENSG00000177666	chr11	dexseq_prepare_annotation2.py	exon	.	+	.	PNPLA2	11	2.21951550466954e-17	1.50315555147875e-15
ENSG00000181191.19	ENSG00000181191	chrX	dexseq_prepare_annotation2.py	exon	.	-	.	PJA1	10	2.30029528403717e-17	1.54995530966037e-15
ENSG00000268465.ENSG00000269751.ENSG00000182324.ENSG00000105447.ENSG00000105443.42	ENSG00000268465+ENSG00000269751+ENSG00000182324+ENSG00000105447+ENSG00000105443	chr19	dexseq_prepare_annotation2.py	exon	.	+	.		24	2.45750720807665e-17	1.64752276161664e-15
ENSG00000069869.48	ENSG00000069869	chr15	dexseq_prepare_annotation2.py	exon	.	-	.	NEDD4	20	3.47159953467795e-17	2.31567900619674e-15
ENSG00000139908.16	ENSG00000139908	chr14	dexseq_prepare_annotation2.py	exon	.	+	.	TSSK4	12	3.52503760121964e-17	2.33956745592947e-15
ENSG00000149927.54	ENSG00000149927	chr16	dexseq_prepare_annotation2.py	exon	.	-	.	DOC2A	27	3.62821897407012e-17	2.39606859013964e-15
ENSG00000259529.ENSG00000092098.ENSG00000213928.121	ENSG00000259529+ENSG00000092098+ENSG00000213928	chr14	dexseq_prepare_annotation2.py	exon	.	+	.		15	4.09057685727963e-17	2.68803550512524e-15
ENSG00000105135.32	ENSG00000105135	chr19	dexseq_prepare_annotation2.py	exon	.	-	.	ILVBL	30	4.38183700915901e-17	2.8652465251023e-15
ENSG00000134982.ENSG00000272869.ENSG00000258864.ENSG00000212643.ENSG00000153037.70	ENSG00000134982+ENSG00000272869+ENSG00000258864+ENSG00000212643+ENSG00000153037	chr5	dexseq_prepare_annotation2.py	exon	.	+	.		16	4.8103192252061e-17	3.12162640393671e-15
ENSG00000135365.59	ENSG00000135365	chr11	dexseq_prepare_annotation2.py	exon	.	-	.	PHF21A	23	4.82095384064356e-17	3.12162640393671e-15
ENSG00000153113.109	ENSG00000153113	chr5	dexseq_prepare_annotation2.py	exon	.	+	.	CAST	64	5.11526572014475e-17	3.29611830918453e-15
ENSG00000113575.ENSG00000272772.ENSG00000113558.ENSG00000273345.ENSG00000006837.71	ENSG00000113575+ENSG00000272772+ENSG00000113558+ENSG00000273345+ENSG00000006837	chr5	dexseq_prepare_annotation2.py	exon	.	-	.		61	5.86698840799846e-17	3.76224174530297e-15
ENSG00000177542.58	ENSG00000177542	chr11	dexseq_prepare_annotation2.py	exon	.	-	.	SLC25A22	29	7.10124895752346e-17	4.53182589721954e-15
ENSG00000170421.48	ENSG00000170421	chr12	dexseq_prepare_annotation2.py	exon	.	-	.	KRT8	29	7.18385925933355e-17	4.56260994298534e-15
ENSG00000266967.ENSG00000267060.ENSG00000108825.91	ENSG00000266967+ENSG00000267060+ENSG00000108825	chr17	dexseq_prepare_annotation2.py	exon	.	-	.		41	9.27951748467976e-17	5.86553881388758e-15
ENSG00000139998.19	ENSG00000139998	chr14	dexseq_prepare_annotation2.py	exon	.	-	.	RAB15	7	1.11388620143955e-16	7.00745281417469e-15
ENSG00000213398.ENSG00000124067.ENSG00000267660.56	ENSG00000213398+ENSG00000124067+ENSG00000267660	chr16	dexseq_prepare_annotation2.py	exon	.	-	.		17	1.18167063391661e-16	7.39881886538161e-15
ENSG00000270956.ENSG00000237298.14	ENSG00000270956+ENSG00000237298	chr2	dexseq_prepare_annotation2.py	exon	.	+	.		5	1.28036787884245e-16	7.97915644307733e-15
ENSG00000141013.44	ENSG00000141013	chr16	dexseq_prepare_annotation2.py	exon	.	+	.	GAS8	13	1.3835777288441e-16	8.58206110872738e-15
ENSG00000010438.20	ENSG00000010438	chr9	dexseq_prepare_annotation2.py	exon	.	+	.	PRSS3	15	1.64694366980724e-16	1.01681536153587e-14
ENSG00000181381.73	ENSG00000181381	chr4	dexseq_prepare_annotation2.py	exon	.	-	.	DDX60L	18	1.76624726583127e-16	1.08542436141872e-14
ENSG00000117676.56	ENSG00000117676	chr1	dexseq_prepare_annotation2.py	exon	.	+	.	RPS6KA1	53	1.82808302562184e-16	1.1182476535532e-14
ENSG00000075151.24	ENSG00000075151	chr1	dexseq_prepare_annotation2.py	exon	.	-	.	EIF4G3	5	1.88159004895856e-16	1.14569845458146e-14
ENSG00000133710.32	ENSG00000133710	chr5	dexseq_prepare_annotation2.py	exon	.	+	.	SPINK5	15	2.44329665382996e-16	1.48092784396981e-14
ENSG00000239995.ENSG00000138039.29	ENSG00000239995+ENSG00000138039	chr2	dexseq_prepare_annotation2.py	exon	.	-	.		18	2.54689513848743e-16	1.53670391219464e-14
ENSG00000132122.35	ENSG00000132122	chr1	dexseq_prepare_annotation2.py	exon	.	-	.	SPATA6	22	2.79372638004037e-16	1.67800560944144e-14
ENSG00000120705.28	ENSG00000120705	chr5	dexseq_prepare_annotation2.py	exon	.	-	.	ETF1	23	4.26857238073189e-16	2.5522986388214e-14
ENSG00000100201.37	ENSG00000100201	chr22	dexseq_prepare_annotation2.py	exon	.	-	.	DDX17	22	4.77188626033171e-16	2.84044924751763e-14
ENSG00000108100.30	ENSG00000108100	chr10	dexseq_prepare_annotation2.py	exon	.	+	.	CCNY	12	5.097722458348e-16	3.02085571036211e-14
ENSG00000168615.34	ENSG00000168615	chr8	dexseq_prepare_annotation2.py	exon	.	+	.	ADAM9	23	5.37032582230776e-16	3.16825355401392e-14
ENSG00000082397.92	ENSG00000082397	chr18	dexseq_prepare_annotation2.py	exon	.	-	.	EPB41L3	25	5.60917136903544e-16	3.29451950232639e-14
ENSG00000175203.70	ENSG00000175203	chr12	dexseq_prepare_annotation2.py	exon	.	-	.	DCTN2	23	6.13906285890143e-16	3.58986433431972e-14
ENSG00000063978.ENSG00000206113.ENSG00000125386.ENSG00000249428.116	ENSG00000063978+ENSG00000206113+ENSG00000125386+ENSG00000249428	chr4	dexseq_prepare_annotation2.py	exon	.	+	.		61	6.96423756844271e-16	4.05453024050476e-14
ENSG00000249715.75	ENSG00000249715	chr2	dexseq_prepare_annotation2.py	exon	.	+	.	FER1L5	19	8.23842314090091e-16	4.77540736997025e-14
ENSG00000254634.ENSG00000183336.ENSG00000261740.32	ENSG00000254634+ENSG00000183336+ENSG00000261740	chr16	dexseq_prepare_annotation2.py	exon	.	-	.		14	8.43600519346317e-16	4.86867534513175e-14
ENSG00000151651.45	ENSG00000151651	chr10	dexseq_prepare_annotation2.py	exon	.	-	.	ADAM8	20	9.5665297987357e-16	5.49723448261548e-14
ENSG00000234770.4	ENSG00000234770	chr8	dexseq_prepare_annotation2.py	exon	.	+	.	GULOP	5	1.07893946237502e-15	6.16033860723625e-14
ENSG00000141469.40	ENSG00000141469	chr18	dexseq_prepare_annotation2.py	exon	.	+	.	SLC14A1	18	1.08133109498723e-15	6.16033860723625e-14
ENSG00000049768.11	ENSG00000049768	chrX	dexseq_prepare_annotation2.py	exon	.	-	.	FOXP3	11	1.14695407895107e-15	6.50626856581048e-14
ENSG00000074201.26	ENSG00000074201	chr11	dexseq_prepare_annotation2.py	exon	.	-	.	CLNS1A	5	1.29402263478314e-15	7.30930061877078e-14
ENSG00000162458.43	ENSG00000162458	chr1	dexseq_prepare_annotation2.py	exon	.	+	.	FBLIM1	13	1.38646167149496e-15	7.79825941840002e-14
ENSG00000117425.ENSG00000202444.27	ENSG00000117425+ENSG00000202444	chr1	dexseq_prepare_annotation2.py	exon	.	-	.		25	1.48077161664241e-15	8.29357064949845e-14
ENSG00000135953.23	ENSG00000135953	chr2	dexseq_prepare_annotation2.py	exon	.	-	.	MFSD9	10	1.50031497167887e-15	8.36772308154006e-14
ENSG00000171320.26	ENSG00000171320	chr8	dexseq_prepare_annotation2.py	exon	.	+	.	ESCO2	12	1.52302022426732e-15	8.45881609076332e-14
ENSG00000168026.69	ENSG00000168026	chr3	dexseq_prepare_annotation2.py	exon	.	+	.	TTC21A	30	1.62100708609803e-15	8.96552002536053e-14
ENSG00000147889.39	ENSG00000147889	chr9	dexseq_prepare_annotation2.py	exon	.	-	.	CDKN2A	19	1.88485887399824e-15	1.03815836902293e-13
ENSG00000263798.ENSG00000108439.ENSG00000108465.115	ENSG00000263798+ENSG00000108439+ENSG00000108465	chr17	dexseq_prepare_annotation2.py	exon	.	+	.		60	1.95133627845467e-15	1.07033213885154e-13
ENSG00000151834.36	ENSG00000151834	chr4	dexseq_prepare_annotation2.py	exon	.	-	.	GABRA2	15	2.0761379286288e-15	1.13060478839858e-13
ENSG00000170921.43	ENSG00000170921	chr17	dexseq_prepare_annotation2.py	exon	.	+	.	TANC2	17	2.0782549975083e-15	1.13060478839858e-13
ENSG00000073969.9	ENSG00000073969	chr17	dexseq_prepare_annotation2.py	exon	.	+	.	NSF	7	2.17651200532934e-15	1.17922532076497e-13
ENSG00000147606.ENSG00000214954.59	ENSG00000147606+ENSG00000214954	chr8	dexseq_prepare_annotation2.py	exon	.	+	.		13	2.23689323337796e-15	1.20701303983167e-13
ENSG00000214198.34	ENSG00000214198	chr12	dexseq_prepare_annotation2.py	exon	.	-	.	RP11-642P15.1	30	2.43253613002126e-15	1.30726658258713e-13
ENSG00000119383.39	ENSG00000119383	chr9	dexseq_prepare_annotation2.py	exon	.	+	.	PPP2R4	27	2.71191517017582e-15	1.45153072455298e-13
ENSG00000256873.ENSG00000198792.48	ENSG00000256873+ENSG00000198792	chr22	dexseq_prepare_annotation2.py	exon	.	-	.		20	2.9314418526148e-15	1.56272928319714e-13
ENSG00000034693.ENSG00000241847.ENSG00000229036.38	ENSG00000034693+ENSG00000241847+ENSG00000229036	chr6	dexseq_prepare_annotation2.py	exon	.	+	.		25	3.26670446924657e-15	1.73448940499116e-13
ENSG00000269755.ENSG00000268870.ENSG00000268744.ENSG00000180855.ENSG00000196826.ENSG00000269693.ENSG00000248406.ENSG00000242852.ENSG00000249709.ENSG00000188033.ENSG00000196466.66	ENSG00000269755+ENSG00000268870+ENSG00000268744+ENSG00000180855+ENSG00000196826+ENSG00000269693+ENSG00000248406+ENSG00000242852+ENSG00000249709+ENSG00000188033+ENSG00000196466	chr19	dexseq_prepare_annotation2.py	exon	.	-	.		34	3.34950855925035e-15	1.77136958627447e-13
ENSG00000077157.ENSG00000232626.59	ENSG00000077157+ENSG00000232626	chr1	dexseq_prepare_annotation2.py	exon	.	+	.		32	3.36660844449003e-15	1.7733476385778e-13
ENSG00000214717.ENSG00000169084.29	ENSG00000214717+ENSG00000169084	chrX	dexseq_prepare_annotation2.py	exon	.	-	.		8	3.47811839771159e-15	1.82484362099698e-13
ENSG00000204745.30	ENSG00000204745	chr2	dexseq_prepare_annotation2.py	exon	.	+	.	AC083899.3	27	3.57509893233478e-15	1.8683410719611e-13
ENSG00000225241.40	ENSG00000225241	chr1	dexseq_prepare_annotation2.py	exon	.	+	.	RP11-640M9.2	7	3.64221060674236e-15	1.89594916054502e-13
ENSG00000171649.15	ENSG00000171649	chr19	dexseq_prepare_annotation2.py	exon	.	+	.	ZIK1	12	3.76964195912376e-15	1.95461825646128e-13
ENSG00000104365.82	ENSG00000104365	chr8	dexseq_prepare_annotation2.py	exon	.	+	.	IKBKB	42	4.0117363960022e-15	2.06925080643004e-13
ENSG00000105193.19	ENSG00000105193	chr19	dexseq_prepare_annotation2.py	exon	.	-	.	RPS16	11	4.02888429929585e-15	2.06925080643004e-13
ENSG00000068137.34	ENSG00000068137	chr17	dexseq_prepare_annotation2.py	exon	.	-	.	PLEKHH3	25	4.03748650644402e-15	2.06925080643004e-13
ENSG00000055609.26	ENSG00000055609	chr7	dexseq_prepare_annotation2.py	exon	.	-	.	KMT2C	20	4.2136873856733e-15	2.15124947528567e-13
ENSG00000138448.32	ENSG00000138448	chr2	dexseq_prepare_annotation2.py	exon	.	+	.	ITGAV	22	4.3911987360608e-15	2.23328628438586e-13
ENSG00000236107.28	ENSG00000236107	chr2	dexseq_prepare_annotation2.py	exon	.	+	.	AC010127.3	22	4.91766278100867e-15	2.49149067767592e-13
ENSG00000235098.14	ENSG00000235098	chr1	dexseq_prepare_annotation2.py	exon	.	-	.	ANKRD65	10	5.04783442444283e-15	2.54771688783476e-13
ENSG00000261963.3	ENSG00000261963	chr17	dexseq_prepare_annotation2.py	exon	.	-	.	RP11-74E22.4	4	5.10396211562372e-15	2.56628761828747e-13
ENSG00000166444.150	ENSG00000166444	chr11	dexseq_prepare_annotation2.py	exon	.	-	.	ST5	120	5.26035477064004e-15	2.63494148020664e-13
ENSG00000168393.19	ENSG00000168393	chr2	dexseq_prepare_annotation2.py	exon	.	-	.	DTYMK	15	5.49194051066716e-15	2.7406021931803e-13
ENSG00000156261.26	ENSG00000156261	chr21	dexseq_prepare_annotation2.py	exon	.	-	.	CCT8	12	5.90809851760504e-15	2.93723219935166e-13
ENSG00000139644.49	ENSG00000139644	chr12	dexseq_prepare_annotation2.py	exon	.	+	.	TMBIM6	31	6.32547588079113e-15	3.13299876274707e-13
ENSG00000232119.20	ENSG00000232119	chrX	dexseq_prepare_annotation2.py	exon	.	+	.	MCTS1	12	6.36274684990413e-15	3.13974355708652e-13
ENSG00000074071.6	ENSG00000074071	chr16	dexseq_prepare_annotation2.py	exon	.	-	.	MRPS34	7	7.04112308152948e-15	3.46162473274897e-13
ENSG00000254615.ENSG00000164830.49	ENSG00000254615+ENSG00000164830	chr8	dexseq_prepare_annotation2.py	exon	.	+	.		37	7.3289481002648e-15	3.57972419978112e-13
ENSG00000105737.28	ENSG00000105737	chr19	dexseq_prepare_annotation2.py	exon	.	-	.	GRIK5	13	7.33527936070864e-15	3.57972419978112e-13
ENSG00000174485.45	ENSG00000174485	chr15	dexseq_prepare_annotation2.py	exon	.	-	.	DENND4A	12	7.98901975036892e-15	3.88447795481308e-13
ENSG00000160505.14	ENSG00000160505	chr19	dexseq_prepare_annotation2.py	exon	.	+	.	NLRP4	7	8.11432120898665e-15	3.93100363971127e-13
ENSG00000166960.46	ENSG00000166960	chr18	dexseq_prepare_annotation2.py	exon	.	-	.	CCDC178	26	8.51599120490515e-15	4.11059153650585e-13
ENSG00000249007.ENSG00000163435.32	ENSG00000249007+ENSG00000163435	chr1	dexseq_prepare_annotation2.py	exon	.	+	.		11	8.70157093212336e-15	4.18495117945672e-13
ENSG00000228203.14	ENSG00000228203	chr2	dexseq_prepare_annotation2.py	exon	.	-	.	RNF144A-AS1	12	1.01721748395625e-14	4.87456493936291e-13
ENSG00000253877.7	ENSG00000253877	chr8	dexseq_prepare_annotation2.py	exon	.	-	.	RP11-946L20.2	8	1.15272993384585e-14	5.50407810858626e-13
ENSG00000008710.140	ENSG00000008710	chr16	dexseq_prepare_annotation2.py	exon	.	-	.	PKD1	72	1.18307258616508e-14	5.62871165188363e-13
ENSG00000126883.95	ENSG00000126883	chr9	dexseq_prepare_annotation2.py	exon	.	+	.	NUP214	27	1.19396673197213e-14	5.6602551429279e-13
ENSG00000105186.45	ENSG00000105186	chr19	dexseq_prepare_annotation2.py	exon	.	-	.	ANKRD27	15	1.32240921256117e-14	6.24685405250427e-13
ENSG00000151725.24	ENSG00000151725	chr4	dexseq_prepare_annotation2.py	exon	.	-	.	CENPU	17	1.3662324290368e-14	6.43098200816826e-13
ENSG00000188676.16	ENSG00000188676	chr8	dexseq_prepare_annotation2.py	exon	.	+	.	IDO2	11	1.40396301298323e-14	6.58523146089732e-13
ENSG00000120549.37	ENSG00000120549	chr10	dexseq_prepare_annotation2.py	exon	.	+	.	KIAA1217	13	1.72488811779743e-14	8.06202988578984e-13
ENSG00000231870.6	ENSG00000231870	chr17	dexseq_prepare_annotation2.py	exon	.	-	.	KRT17P3	5	1.76342729609519e-14	8.20843150236528e-13
ENSG00000163104.21	ENSG00000163104	chr4	dexseq_prepare_annotation2.py	exon	.	+	.	SMARCAD1	11	1.76864116632951e-14	8.20843150236528e-13
ENSG00000175193.26	ENSG00000175193	chr3	dexseq_prepare_annotation2.py	exon	.	-	.	PARL	23	1.77476257433994e-14	8.20843150236528e-13
ENSG00000186635.ENSG00000214530.106	ENSG00000186635+ENSG00000214530	chr11	dexseq_prepare_annotation2.py	exon	.	-	.		32	1.83614042951988e-14	8.46282224355796e-13
ENSG00000269553.ENSG00000263397.ENSG00000012124.76	ENSG00000269553+ENSG00000263397+ENSG00000012124	chr19	dexseq_prepare_annotation2.py	exon	.	+	.		48	2.06066400233531e-14	9.46479376020724e-13
ENSG00000225210.ENSG00000257227.17	ENSG00000225210+ENSG00000257227	chr14	dexseq_prepare_annotation2.py	exon	.	+	.		16	2.18803530075842e-14	1.00151657180232e-12
ENSG00000261360.9	ENSG00000261360	chr5	dexseq_prepare_annotation2.py	exon	.	-	.	CTD-2165H16.4	5	2.57367298681164e-14	1.17398402841711e-12
ENSG00000079459.24	ENSG00000079459	chr8	dexseq_prepare_annotation2.py	exon	.	+	.	FDFT1	7	2.87391156447452e-14	1.30644870228886e-12
ENSG00000170442.15	ENSG00000170442	chr12	dexseq_prepare_annotation2.py	exon	.	+	.	KRT86	10	2.97791042999456e-14	1.34910522347262e-12
ENSG00000150093.62	ENSG00000150093	chr10	dexseq_prepare_annotation2.py	exon	.	-	.	ITGB1	16	3.19558670336468e-14	1.44279652722662e-12
ENSG00000164113.26	ENSG00000164113	chr4	dexseq_prepare_annotation2.py	exon	.	+	.	ADAD1	20	3.26771704754499e-14	1.47036190132584e-12
ENSG00000141447.ENSG00000265750.61	ENSG00000141447+ENSG00000265750	chr18	dexseq_prepare_annotation2.py	exon	.	-	.		32	3.29844786614319e-14	1.47917557348597e-12
ENSG00000148773.23	ENSG00000148773	chr10	dexseq_prepare_annotation2.py	exon	.	-	.	MKI67	19	3.40586828672437e-14	1.52137764683067e-12
ENSG00000197085.18	ENSG00000197085	chr7	dexseq_prepare_annotation2.py	exon	.	-	.	NPSR1-AS1	11	3.41547791739897e-14	1.52137764683067e-12
ENSG00000117242.ENSG00000257033.ENSG00000244038.25	ENSG00000117242+ENSG00000257033+ENSG00000244038	chr1	dexseq_prepare_annotation2.py	exon	.	-	.		18	3.56304540129582e-14	1.58180149353849e-12
ENSG00000236943.53	ENSG00000236943	chr1	dexseq_prepare_annotation2.py	exon	.	-	.	RP11-640M9.1	15	3.86611262932581e-14	1.71062596805569e-12
ENSG00000100911.48	ENSG00000100911	chr14	dexseq_prepare_annotation2.py	exon	.	-	.	PSME2	10	4.04355812960682e-14	1.78319570140867e-12
ENSG00000127329.56	ENSG00000127329	chr12	dexseq_prepare_annotation2.py	exon	.	-	.	PTPRB	16	4.072149867576e-14	1.7898581901392e-12
ENSG00000181666.64	ENSG00000181666	chr19	dexseq_prepare_annotation2.py	exon	.	+	.	HKR1	44	4.19489122135731e-14	1.83772231261706e-12
ENSG00000148655.31	ENSG00000148655	chr10	dexseq_prepare_annotation2.py	exon	.	+	.	C10orf11	19	4.27350688851629e-14	1.86600429072912e-12
ENSG00000260774.ENSG00000164366.4	ENSG00000260774+ENSG00000164366	chr5	dexseq_prepare_annotation2.py	exon	.	-	.		5	4.65845177532942e-14	2.02741930707288e-12
ENSG00000048740.27	ENSG00000048740	chr10	dexseq_prepare_annotation2.py	exon	.	+	.	CELF2	13	4.76407893390261e-14	2.06661384864782e-12
ENSG00000066739.54	ENSG00000066739	chr14	dexseq_prepare_annotation2.py	exon	.	-	.	ATG2B	27	5.03789139302604e-14	2.17827264987061e-12
ENSG00000103671.28	ENSG00000103671	chr15	dexseq_prepare_annotation2.py	exon	.	+	.	TRIP4	14	5.48725923859338e-14	2.36486620561976e-12
ENSG00000114353.30	ENSG00000114353	chr3	dexseq_prepare_annotation2.py	exon	.	+	.	GNAI2	14	5.74065522440138e-14	2.46606658410045e-12
ENSG00000256626.ENSG00000197992.16	ENSG00000256626+ENSG00000197992	chr12	dexseq_prepare_annotation2.py	exon	.	+	.		10	6.10860382508156e-14	2.61566474755267e-12
ENSG00000141002.ENSG00000267048.ENSG00000198211.ENSG00000258839.ENSG00000256390.ENSG00000258947.118	ENSG00000141002+ENSG00000267048+ENSG00000198211+ENSG00000258839+ENSG00000256390+ENSG00000258947	chr16	dexseq_prepare_annotation2.py	exon	.	+	.		58	6.28317085011074e-14	2.68176237506013e-12
ENSG00000063601.40	ENSG00000063601	chrX	dexseq_prepare_annotation2.py	exon	.	+	.	MTMR1	26	8.37607503150149e-14	3.56359038359458e-12
ENSG00000104419.71	ENSG00000104419	chr8	dexseq_prepare_annotation2.py	exon	.	-	.	NDRG1	48	8.78123414630889e-14	3.72402881974774e-12
ENSG00000166233.ENSG00000207690.34	ENSG00000166233+ENSG00000207690	chr15	dexseq_prepare_annotation2.py	exon	.	+	.		25	9.39722495335285e-14	3.9725721028919e-12
ENSG00000118898.34	ENSG00000118898	chr16	dexseq_prepare_annotation2.py	exon	.	-	.	PPL	17	9.82747100068744e-14	4.14126508136905e-12
ENSG00000145934.26	ENSG00000145934	chr5	dexseq_prepare_annotation2.py	exon	.	+	.	TENM2	15	1.01051038911264e-13	4.24478319781049e-12
ENSG00000119689.17	ENSG00000119689	chr14	dexseq_prepare_annotation2.py	exon	.	+	.	DLST	10	1.01679686498635e-13	4.25771658858954e-12
ENSG00000114439.75	ENSG00000114439	chr3	dexseq_prepare_annotation2.py	exon	.	+	.	BBX	51	1.08713035149004e-13	4.53791455524491e-12
ENSG00000260498.4	ENSG00000260498	chr16	dexseq_prepare_annotation2.py	exon	.	-	.	RP4-536B24.4	5	1.09869648936119e-13	4.57181730400642e-12
ENSG00000126733.24	ENSG00000126733	chrX	dexseq_prepare_annotation2.py	exon	.	+	.	DACH2	11	1.14036920270142e-13	4.73039399895584e-12
ENSG00000129757.14	ENSG00000129757	chr11	dexseq_prepare_annotation2.py	exon	.	-	.	CDKN1C	9	1.19684702327606e-13	4.94920479344748e-12
ENSG00000255243.ENSG00000134343.38	ENSG00000255243+ENSG00000134343	chr11	dexseq_prepare_annotation2.py	exon	.	+	.		38	1.27778400431977e-13	5.26748598550949e-12
ENSG00000151655.30	ENSG00000151655	chr10	dexseq_prepare_annotation2.py	exon	.	+	.	ITIH2	21	1.28465417952931e-13	5.27941163438765e-12
ENSG00000185811.28	ENSG00000185811	chr7	dexseq_prepare_annotation2.py	exon	.	+	.	IKZF1	9	1.30386397937612e-13	5.34181804390079e-12
ENSG00000012504.24	ENSG00000012504	chr12	dexseq_prepare_annotation2.py	exon	.	+	.	NR1H4	17	1.48433871369723e-13	6.06249602634371e-12
ENSG00000163092.15	ENSG00000163092	chr2	dexseq_prepare_annotation2.py	exon	.	+	.	XIRP2	3	1.64181432101827e-13	6.68510530588849e-12
ENSG00000017260.72	ENSG00000017260	chr3	dexseq_prepare_annotation2.py	exon	.	+	.	ATP2C1	7	1.69354715168275e-13	6.87466204631096e-12
ENSG00000108294.14	ENSG00000108294	chr17	dexseq_prepare_annotation2.py	exon	.	+	.	PSMB3	4	1.71612756228901e-13	6.94508453104401e-12
ENSG00000236963.15	ENSG00000236963	chr1	dexseq_prepare_annotation2.py	exon	.	-	.	LINC01141	13	1.730387399711e-13	6.98150831117441e-12
ENSG00000174640.26	ENSG00000174640	chr3	dexseq_prepare_annotation2.py	exon	.	-	.	SLCO2A1	22	1.79809807431876e-13	7.23271328439613e-12
ENSG00000116731.35	ENSG00000116731	chr1	dexseq_prepare_annotation2.py	exon	.	+	.	PRDM2	5	1.85450920320663e-13	7.43708615207396e-12
ENSG00000136631.20	ENSG00000136631	chr1	dexseq_prepare_annotation2.py	exon	.	+	.	VPS45	4	1.92281594625036e-13	7.68778881642389e-12
ENSG00000023839.35	ENSG00000023839	chr10	dexseq_prepare_annotation2.py	exon	.	+	.	ABCC2	22	1.96921486761744e-13	7.82940539622533e-12
ENSG00000082293.45	ENSG00000082293	chr6	dexseq_prepare_annotation2.py	exon	.	+	.	COL19A1	26	1.97003269725724e-13	7.82940539622533e-12
ENSG00000106263.44	ENSG00000106263	chr7	dexseq_prepare_annotation2.py	exon	.	+	.	EIF3B	28	2.36814358277113e-13	9.38350385603103e-12
ENSG00000176635.16	ENSG00000176635	chr22	dexseq_prepare_annotation2.py	exon	.	+	.	HORMAD2	11	2.38514600091806e-13	9.42274643338878e-12
ENSG00000269332.ENSG00000269025.ENSG00000240713.ENSG00000221790.ENSG00000268823.24	ENSG00000269332+ENSG00000269025+ENSG00000240713+ENSG00000221790+ENSG00000268823	chr19	dexseq_prepare_annotation2.py	exon	.	+	.		18	2.41248925231589e-13	9.50248733983415e-12
ENSG00000182541.30	ENSG00000182541	chr22	dexseq_prepare_annotation2.py	exon	.	+	.	LIMK2	6	2.79286662919955e-13	1.09681987088742e-11
ENSG00000007174.72	ENSG00000007174	chr17	dexseq_prepare_annotation2.py	exon	.	+	.	DNAH9	18	2.83599668695479e-13	1.11047256703947e-11
ENSG00000141293.18	ENSG00000141293	chr17	dexseq_prepare_annotation2.py	exon	.	-	.	SKAP1	12	2.90046690509041e-13	1.13237640288735e-11
ENSG00000127616.74	ENSG00000127616	chr19	dexseq_prepare_annotation2.py	exon	.	+	.	SMARCA4	32	2.9417559852842e-13	1.14512812166166e-11
ENSG00000186472.29	ENSG00000186472	chr7	dexseq_prepare_annotation2.py	exon	.	-	.	PCLO	23	2.95393317327336e-13	1.1465061094161e-11
ENSG00000108799.17	ENSG00000108799	chr17	dexseq_prepare_annotation2.py	exon	.	-	.	EZH1	5	2.99656060736492e-13	1.15966021872192e-11
ENSG00000272298.ENSG00000185442.ENSG00000258741.35	ENSG00000272298+ENSG00000185442+ENSG00000258741	chr15	dexseq_prepare_annotation2.py	exon	.	-	.		15	3.27752587414628e-13	1.2647057689947e-11
ENSG00000265381.ENSG00000162734.13	ENSG00000265381+ENSG00000162734	chr1	dexseq_prepare_annotation2.py	exon	.	+	.		8	3.33375150582421e-13	1.28267297067567e-11
ENSG00000166748.30	ENSG00000166748	chr15	dexseq_prepare_annotation2.py	exon	.	+	.	AGBL1	14	3.47115142520943e-13	1.33167815081589e-11
ENSG00000240731.ENSG00000127054.120	ENSG00000240731+ENSG00000127054	chr1	dexseq_prepare_annotation2.py	exon	.	-	.		23	3.48554375724016e-13	1.33334604707798e-11
ENSG00000238542.ENSG00000163492.ENSG00000155657.407	ENSG00000238542+ENSG00000163492+ENSG00000155657	chr2	dexseq_prepare_annotation2.py	exon	.	-	.		89	3.68694333573915e-13	1.40633579995981e-11
ENSG00000150593.ENSG00000265827.35	ENSG00000150593+ENSG00000265827	chr10	dexseq_prepare_annotation2.py	exon	.	+	.		24	4.11758679873339e-13	1.56609877267585e-11
ENSG00000123213.32	ENSG00000123213	chr5	dexseq_prepare_annotation2.py	exon	.	+	.	NLN	24	4.21294821442471e-13	1.59779070280782e-11
ENSG00000102910.38	ENSG00000102910	chr16	dexseq_prepare_annotation2.py	exon	.	+	.	LONP2	11	4.28120774810826e-13	1.61905275351536e-11
ENSG00000059573.24	ENSG00000059573	chr10	dexseq_prepare_annotation2.py	exon	.	-	.	ALDH18A1	18	4.3586267882355e-13	1.64364806781358e-11
ENSG00000164116.27	ENSG00000164116	chr4	dexseq_prepare_annotation2.py	exon	.	+	.	GUCY1A3	18	4.66194971988504e-13	1.75305157455394e-11
ENSG00000173715.ENSG00000173653.67	ENSG00000173715+ENSG00000173653	chr11	dexseq_prepare_annotation2.py	exon	.	+	.		21	4.8305975843774e-13	1.81133763658264e-11
ENSG00000174353.22	ENSG00000174353	chr7	dexseq_prepare_annotation2.py	exon	.	-	.	STAG3L3	11	5.12003802910985e-13	1.91446154361702e-11
ENSG00000145012.44	ENSG00000145012	chr3	dexseq_prepare_annotation2.py	exon	.	+	.	LPP	15	5.27014370111816e-13	1.96505301934389e-11
ENSG00000119912.32	ENSG00000119912	chr10	dexseq_prepare_annotation2.py	exon	.	-	.	IDE	20	5.32055581885892e-13	1.97829293948273e-11
ENSG00000221988.ENSG00000258388.ENSG00000241404.69	ENSG00000221988+ENSG00000258388+ENSG00000241404	chr6	dexseq_prepare_annotation2.py	exon	.	+	.		12	6.30436467064358e-13	2.33689807474593e-11
ENSG00000013563.27	ENSG00000013563	chrX	dexseq_prepare_annotation2.py	exon	.	-	.	DNASE1L1	12	6.32022305886536e-13	2.33689807474593e-11
ENSG00000223705.ENSG00000205583.ENSG00000178809.74	ENSG00000223705+ENSG00000205583+ENSG00000178809	chr7	dexseq_prepare_annotation2.py	exon	.	+	.		36	6.88746405209718e-13	2.53956105076494e-11
ENSG00000171208.18	ENSG00000171208	chr16	dexseq_prepare_annotation2.py	exon	.	-	.	NETO2	6	7.23259447029991e-13	2.6594309971956e-11
ENSG00000148341.40	ENSG00000148341	chr9	dexseq_prepare_annotation2.py	exon	.	-	.	SH3GLB2	26	7.46733324975192e-13	2.73360290154599e-11
ENSG00000157837.20	ENSG00000157837	chr12	dexseq_prepare_annotation2.py	exon	.	-	.	SPPL3	9	7.47549987389779e-13	2.73360290154599e-11
ENSG00000025293.33	ENSG00000025293	chr20	dexseq_prepare_annotation2.py	exon	.	+	.	PHF20	13	9.44008256579856e-13	3.44251802138489e-11
ENSG00000156299.34	ENSG00000156299	chr21	dexseq_prepare_annotation2.py	exon	.	-	.	TIAM1	8	9.54464103192409e-13	3.47111137144549e-11
ENSG00000254485.ENSG00000196220.ENSG00000206573.109	ENSG00000254485+ENSG00000196220+ENSG00000206573	chr3	dexseq_prepare_annotation2.py	exon	.	-	.		64	9.71699924013867e-13	3.52413792113663e-11
ENSG00000049759.95	ENSG00000049759	chr18	dexseq_prepare_annotation2.py	exon	.	+	.	NEDD4L	32	9.8310059173298e-13	3.55577036911814e-11
ENSG00000136986.17	ENSG00000136986	chr8	dexseq_prepare_annotation2.py	exon	.	-	.	DERL1	10	1.01922139278408e-12	3.67639803473257e-11
ENSG00000104472.9	ENSG00000104472	chr8	dexseq_prepare_annotation2.py	exon	.	+	.	CHRAC1	10	1.10756059179671e-12	3.98421661124918e-11
ENSG00000263006.6	ENSG00000263006	chr18	dexseq_prepare_annotation2.py	exon	.	+	.	ROCK1P1	7	1.1961250636135e-12	4.29117948497447e-11
ENSG00000260773.1	ENSG00000260773	chr15	dexseq_prepare_annotation2.py	exon	.	-	.	RP11-352G18.2	2	1.25365897047833e-12	4.48546338925319e-11
ENSG00000010361.55	ENSG00000010361	chr19	dexseq_prepare_annotation2.py	exon	.	-	.	FUZ	4	1.29600569575342e-12	4.62451064662119e-11
ENSG00000088538.52	ENSG00000088538	chr3	dexseq_prepare_annotation2.py	exon	.	+	.	DOCK3	35	1.36992797682714e-12	4.87518068750764e-11
ENSG00000133121.27	ENSG00000133121	chr13	dexseq_prepare_annotation2.py	exon	.	-	.	STARD13	16	1.37428890975177e-12	4.87762325883557e-11
ENSG00000178814.19	ENSG00000178814	chr8	dexseq_prepare_annotation2.py	exon	.	-	.	OPLAH	13	1.42617066342781e-12	5.04826383635754e-11
ENSG00000204790.57	ENSG00000204790	chr9	dexseq_prepare_annotation2.py	exon	.	-	.	CBWD6	29	1.47050524750734e-12	5.19135283388628e-11
ENSG00000147813.46	ENSG00000147813	chr8	dexseq_prepare_annotation2.py	exon	.	-	.	NAPRT1	29	1.54378640530043e-12	5.43560231935224e-11
ENSG00000142330.ENSG00000178623.54	ENSG00000142330+ENSG00000178623	chr2	dexseq_prepare_annotation2.py	exon	.	+	.		42	1.56585083991401e-12	5.49870477487262e-11
ENSG00000171759.44	ENSG00000171759	chr12	dexseq_prepare_annotation2.py	exon	.	-	.	PAH	10	1.67209163502285e-12	5.85629138873176e-11
ENSG00000134905.57	ENSG00000134905	chr13	dexseq_prepare_annotation2.py	exon	.	-	.	CARS2	38	1.7109886838464e-12	5.97675362878346e-11
ENSG00000007314.29	ENSG00000007314	chr17	dexseq_prepare_annotation2.py	exon	.	-	.	SCN4A	20	2.18771919224527e-12	7.62199069760201e-11
ENSG00000159674.46	ENSG00000159674	chr4	dexseq_prepare_annotation2.py	exon	.	-	.	SPON2	22	2.29447438778728e-12	7.97299817368805e-11
ENSG00000067369.62	ENSG00000067369	chr15	dexseq_prepare_annotation2.py	exon	.	-	.	TP53BP1	36	2.32556551637370e-12	8.05993646588631e-11
ENSG00000239381.6	ENSG00000239381	chr3	dexseq_prepare_annotation2.py	exon	.	-	.	RP11-4B14.3	4	2.50872482934512e-12	8.67208681893935e-11
ENSG00000141030.31	ENSG00000141030	chr17	dexseq_prepare_annotation2.py	exon	.	-	.	COPS3	22	2.53686688367398e-12	8.74658987373727e-11
ENSG00000114737.9	ENSG00000114737	chr3	dexseq_prepare_annotation2.py	exon	.	-	.	CISH	3	2.58268053144744e-12	8.88147704000862e-11
ENSG00000038382.79	ENSG00000038382	chr5	dexseq_prepare_annotation2.py	exon	.	+	.	TRIO	40	2.62136654797093e-12	8.99121952397057e-11
ENSG00000261934.ENSG00000253910.ENSG00000204956.ENSG00000253159.ENSG00000242419.ENSG00000253846.ENSG00000262209.ENSG00000253485.ENSG00000253767.ENSG00000240184.ENSG00000240764.ENSG00000253731.ENSG00000254221.ENSG00000081853.ENSG00000253305.ENSG00000254122.ENSG00000253953.ENSG00000254245.ENSG00000262576.ENSG00000253873.ENSG00000253537.22	ENSG00000261934+ENSG00000253910+ENSG00000204956+ENSG00000253159+ENSG00000242419+ENSG00000253846+ENSG00000262209+ENSG00000253485+ENSG00000253767+ENSG00000240184+ENSG00000240764+ENSG00000253731+ENSG00000254221+ENSG00000081853+ENSG00000253305+ENSG00000254122+ENSG00000253953+ENSG00000254245+ENSG00000262576+ENSG00000253873+ENSG00000253537	chr5	dexseq_prepare_annotation2.py	exon	.	+	.		13	2.64195711970018e-12	9.03848938322168e-11
ENSG00000176387.ENSG00000203401.16	ENSG00000176387+ENSG00000203401	chr16	dexseq_prepare_annotation2.py	exon	.	+	.		7	2.65552636908362e-12	9.06155707537685e-11
ENSG00000129084.ENSG00000256206.ENSG00000129083.99	ENSG00000129084+ENSG00000256206+ENSG00000129083	chr11	dexseq_prepare_annotation2.py	exon	.	-	.		45	2.6703198949305e-12	9.08867340648909e-11
ENSG00000166340.30	ENSG00000166340	chr11	dexseq_prepare_annotation2.py	exon	.	-	.	TPP1	21	2.78960605740387e-12	9.47039151048054e-11
ENSG00000150776.23	ENSG00000150776	chr11	dexseq_prepare_annotation2.py	exon	.	+	.	C11orf57	24	2.84084229832874e-12	9.61972976224892e-11
ENSG00000022840.73	ENSG00000022840	chr12	dexseq_prepare_annotation2.py	exon	.	+	.	RNF10	29	3.00609890704701e-12	1.01534241455832e-10
ENSG00000146648.41	ENSG00000146648	chr7	dexseq_prepare_annotation2.py	exon	.	+	.	EGFR	24	3.17738070047991e-12	1.07047084817691e-10
ENSG00000197360.12	ENSG00000197360	chr19	dexseq_prepare_annotation2.py	exon	.	-	.	ZNF98	5	3.19388343659685e-12	1.07330655031359e-10
ENSG00000143862.11	ENSG00000143862	chr1	dexseq_prepare_annotation2.py	exon	.	-	.	ARL8A	5	3.2981339592898e-12	1.10554116605083e-10
ENSG00000013573.86	ENSG00000013573	chr12	dexseq_prepare_annotation2.py	exon	.	+	.	DDX11	29	3.4051459784173e-12	1.13853671832522e-10
ENSG00000130958.19	ENSG00000130958	chr9	dexseq_prepare_annotation2.py	exon	.	-	.	SLC35D2	4	3.59079829677413e-12	1.19759438671809e-10
ENSG00000268153.6	ENSG00000268153	chr19	dexseq_prepare_annotation2.py	exon	.	+	.	AC005176.2	7	3.71055624525587e-12	1.23443417542673e-10
ENSG00000026559.15	ENSG00000026559	chr20	dexseq_prepare_annotation2.py	exon	.	-	.	KCNG1	7	3.84661905320154e-12	1.27650053280493e-10
ENSG00000196470.ENSG00000261802.22	ENSG00000196470+ENSG00000261802	chr16	dexseq_prepare_annotation2.py	exon	.	-	.		6	3.90478940293494e-12	1.29257293103637e-10
ENSG00000163689.38	ENSG00000163689	chr3	dexseq_prepare_annotation2.py	exon	.	-	.	C3orf67	29	4.07587122404228e-12	1.3458486225855e-10
ENSG00000173846.28	ENSG00000173846	chr1	dexseq_prepare_annotation2.py	exon	.	+	.	PLK3	21	4.6629785046427e-12	1.53343440792366e-10
ENSG00000078668.32	ENSG00000078668	chr8	dexseq_prepare_annotation2.py	exon	.	+	.	VDAC3	3	4.66707473859544e-12	1.53343440792366e-10
ENSG00000236144.15	ENSG00000236144	chr19	dexseq_prepare_annotation2.py	exon	.	-	.	AD000090.2	8	4.70321155745838e-12	1.54149210404204e-10
ENSG00000064652.32	ENSG00000064652	chr5	dexseq_prepare_annotation2.py	exon	.	+	.	SNX24	14	4.75428655005947e-12	1.55439408043077e-10
ENSG00000084674.31	ENSG00000084674	chr2	dexseq_prepare_annotation2.py	exon	.	-	.	APOB	20	4.79469712225173e-12	1.56375453564544e-10
ENSG00000178252.ENSG00000178467.86	ENSG00000178252+ENSG00000178467	chr3	dexseq_prepare_annotation2.py	exon	.	+	.		20	4.85652525961641e-12	1.58003716412128e-10
ENSG00000261971.26	ENSG00000261971	chr16	dexseq_prepare_annotation2.py	exon	.	-	.	RP11-473M20.7	21	4.88347880595914e-12	1.58492170343036e-10
ENSG00000171863.ENSG00000252531.26	ENSG00000171863+ENSG00000252531	chr2	dexseq_prepare_annotation2.py	exon	.	+	.		22	4.95756801257758e-12	1.60504287314524e-10
ENSG00000146918.56	ENSG00000146918	chr7	dexseq_prepare_annotation2.py	exon	.	-	.	NCAPG2	25	5.24376030494767e-12	1.69356871746656e-10
ENSG00000077327.27	ENSG00000077327	chr10	dexseq_prepare_annotation2.py	exon	.	+	.	SPAG6	19	5.37649857027115e-12	1.73222432091697e-10
ENSG00000266365.8	ENSG00000266365	chr17	dexseq_prepare_annotation2.py	exon	.	-	.	RP11-51L5.3	9	5.73115986272935e-12	1.84201975830192e-10
ENSG00000113569.48	ENSG00000113569	chr5	dexseq_prepare_annotation2.py	exon	.	-	.	NUP155	16	5.90835475904228e-12	1.89438408385331e-10
ENSG00000185864.ENSG00000185710.82	ENSG00000185864+ENSG00000185710	chr16	dexseq_prepare_annotation2.py	exon	.	-	.		15	6.32244658341703e-12	2.02226881803079e-10
ENSG00000223678.2	ENSG00000223678	chr9	dexseq_prepare_annotation2.py	exon	.	+	.	RP11-311H10.4	3	6.65029400427884e-12	2.12201929357686e-10
ENSG00000223345.3	ENSG00000223345	chr1	dexseq_prepare_annotation2.py	exon	.	+	.	HIST2H2BA	4	6.81792595887093e-12	2.17029134719551e-10
ENSG00000215296.21	ENSG00000215296	chr15	dexseq_prepare_annotation2.py	exon	.	-	.	TMCO5B	7	7.03891330187179e-12	2.23527596098196e-10
ENSG00000213599.ENSG00000261052.ENSG00000132207.32	ENSG00000213599+ENSG00000261052+ENSG00000132207	chr16	dexseq_prepare_annotation2.py	exon	.	+	.		9	7.13036270219385e-12	2.25891251811268e-10
ENSG00000170954.22	ENSG00000170954	chr19	dexseq_prepare_annotation2.py	exon	.	-	.	ZNF415	19	7.15980884444139e-12	2.26284053812179e-10
ENSG00000214022.ENSG00000196456.60	ENSG00000214022+ENSG00000196456	chr7	dexseq_prepare_annotation2.py	exon	.	+	.		18	7.19156026748536e-12	2.26747674561997e-10
ENSG00000176853.39	ENSG00000176853	chr8	dexseq_prepare_annotation2.py	exon	.	+	.	FAM91A1	18	8.19896083726996e-12	2.57898118848155e-10
ENSG00000135250.49	ENSG00000135250	chr7	dexseq_prepare_annotation2.py	exon	.	-	.	SRPK2	25	8.51934706989398e-12	2.67342347531378e-10
ENSG00000111058.30	ENSG00000111058	chr12	dexseq_prepare_annotation2.py	exon	.	+	.	ACSS3	8	8.96375125235401e-12	2.80624608782422e-10
ENSG00000167524.ENSG00000258472.ENSG00000076382.92	ENSG00000167524+ENSG00000258472+ENSG00000076382	chr17	dexseq_prepare_annotation2.py	exon	.	-	.		5	9.11441949091873e-12	2.84670127817542e-10
ENSG00000203875.33	ENSG00000203875	chr6	dexseq_prepare_annotation2.py	exon	.	-	.	SNHG5	21	9.20243412026082e-12	2.86744390874043e-10
ENSG00000244510.ENSG00000230189.ENSG00000251451.ENSG00000244657.19	ENSG00000244510+ENSG00000230189+ENSG00000251451+ENSG00000244657	chr7	dexseq_prepare_annotation2.py	exon	.	-	.		14	9.59744311105064e-12	2.98352365002544e-10
ENSG00000066926.11	ENSG00000066926	chr18	dexseq_prepare_annotation2.py	exon	.	-	.	FECH	9	1.03221199100741e-11	3.20130419827859e-10
ENSG00000067182.28	ENSG00000067182	chr12	dexseq_prepare_annotation2.py	exon	.	-	.	TNFRSF1A	11	1.05039360152709e-11	3.25009898989989e-10
ENSG00000186522.40	ENSG00000186522	chr2	dexseq_prepare_annotation2.py	exon	.	-	.	SEPT10	14	1.18107506278806e-11	3.64595125196482e-10
ENSG00000178031.34	ENSG00000178031	chr9	dexseq_prepare_annotation2.py	exon	.	+	.	ADAMTSL1	12	1.23288517108835e-11	3.79705748515702e-10
ENSG00000249700.39	ENSG00000249700	chr4	dexseq_prepare_annotation2.py	exon	.	-	.	SRD5A3-AS1	22	1.25715393523006e-11	3.86283827227865e-10
ENSG00000148735.20	ENSG00000148735	chr10	dexseq_prepare_annotation2.py	exon	.	+	.	PLEKHS1	18	1.34779788118323e-11	4.13179424360881e-10
ENSG00000232749.ENSG00000228430.8	ENSG00000232749+ENSG00000228430	chr9	dexseq_prepare_annotation2.py	exon	.	+	.		6	1.3836245940029e-11	4.23185088958399e-10
ENSG00000184206.23	ENSG00000184206	chr15	dexseq_prepare_annotation2.py	exon	.	+	.	GOLGA6L4	9	1.39748559507188e-11	4.26441926183543e-10
ENSG00000172382.14	ENSG00000172382	chr16	dexseq_prepare_annotation2.py	exon	.	-	.	PRSS27	12	1.45242710651009e-11	4.4219076632603e-10
ENSG00000011465.41	ENSG00000011465	chr12	dexseq_prepare_annotation2.py	exon	.	-	.	DCN	13	1.4941304041547e-11	4.53846384090379e-10
ENSG00000140798.52	ENSG00000140798	chr16	dexseq_prepare_annotation2.py	exon	.	-	.	ABCC12	28	1.52353601189397e-11	4.61721849814624e-10
ENSG00000118308.67	ENSG00000118308	chr12	dexseq_prepare_annotation2.py	exon	.	+	.	LRMP	41	1.54012416168877e-11	4.65685834219972e-10
ENSG00000138101.70	ENSG00000138101	chr2	dexseq_prepare_annotation2.py	exon	.	-	.	DTNB	25	1.61700972733051e-11	4.87822434558756e-10
ENSG00000026103.33	ENSG00000026103	chr10	dexseq_prepare_annotation2.py	exon	.	+	.	FAS	13	1.62464612336086e-11	4.89014799126804e-10
ENSG00000214753.ENSG00000168000.ENSG00000234857.92	ENSG00000214753+ENSG00000168000+ENSG00000234857	chr11	dexseq_prepare_annotation2.py	exon	.	-	.		64	1.62906218036463e-11	4.89234646655205e-10
ENSG00000164975.23	ENSG00000164975	chr9	dexseq_prepare_annotation2.py	exon	.	+	.	SNAPC3	22	1.67699782610451e-11	5.02493660128922e-10
ENSG00000067248.35	ENSG00000067248	chr5	dexseq_prepare_annotation2.py	exon	.	-	.	DHX29	26	1.70353104509615e-11	5.0929439397762e-10
ENSG00000007516.39	ENSG00000007516	chr16	dexseq_prepare_annotation2.py	exon	.	+	.	BAIAP3	24	1.7163208189379e-11	5.11965001136666e-10
ENSG00000100065.36	ENSG00000100065	chr22	dexseq_prepare_annotation2.py	exon	.	-	.	CARD10	15	1.81133441298037e-11	5.3909535869734e-10
ENSG00000126005.ENSG00000088298.ENSG00000261582.ENSG00000242372.60	ENSG00000126005+ENSG00000088298+ENSG00000261582+ENSG00000242372	chr20	dexseq_prepare_annotation2.py	exon	.	-	.		38	1.95361028450273e-11	5.80139215133989e-10
ENSG00000132716.ENSG00000258465.ENSG00000162735.96	ENSG00000132716+ENSG00000258465+ENSG00000162735	chr1	dexseq_prepare_annotation2.py	exon	.	-	.		46	2.00958197667971e-11	5.95428374072464e-10
ENSG00000110911.72	ENSG00000110911	chr12	dexseq_prepare_annotation2.py	exon	.	-	.	SLC11A2	30	2.13374782598172e-11	6.30809992028539e-10
ENSG00000164733.84	ENSG00000164733	chr8	dexseq_prepare_annotation2.py	exon	.	-	.	CTSB	13	2.22046161691982e-11	6.54986833399859e-10
ENSG00000005448.8	ENSG00000005448	chr2	dexseq_prepare_annotation2.py	exon	.	+	.	WDR54	6	2.23084302718083e-11	6.56590029773798e-10
ENSG00000013374.39	ENSG00000013374	chr7	dexseq_prepare_annotation2.py	exon	.	+	.	NUB1	10	2.32074735675966e-11	6.81539832159906e-10
ENSG00000140199.59	ENSG00000140199	chr15	dexseq_prepare_annotation2.py	exon	.	-	.	SLC12A6	20	2.34513566673095e-11	6.87181696251361e-10
ENSG00000066427.ENSG00000259634.45	ENSG00000066427+ENSG00000259634	chr14	dexseq_prepare_annotation2.py	exon	.	-	.		10	2.39024814537682e-11	6.98858015016123e-10
ENSG00000119283.22	ENSG00000119283	chr1	dexseq_prepare_annotation2.py	exon	.	+	.	TRIM67	12	2.42571244766974e-11	7.07668286381717e-10
ENSG00000263711.20	ENSG00000263711	chr18	dexseq_prepare_annotation2.py	exon	.	-	.	RP11-169F17.1	13	2.4842228879051e-11	7.23148566097639e-10
ENSG00000133226.69	ENSG00000133226	chr1	dexseq_prepare_annotation2.py	exon	.	+	.	SRRM1	33	2.71428032755043e-11	7.88388557284560e-10
ENSG00000001630.ENSG00000240720.34	ENSG00000001630+ENSG00000240720	chr7	dexseq_prepare_annotation2.py	exon	.	-	.		12	2.74226679377556e-11	7.94778371628314e-10
ENSG00000270249.ENSG00000267645.ENSG00000267368.ENSG00000105808.ENSG00000168255.ENSG00000170667.ENSG00000205236.ENSG00000228049.ENSG00000272949.153	ENSG00000270249+ENSG00000267645+ENSG00000267368+ENSG00000105808+ENSG00000168255+ENSG00000170667+ENSG00000205236+ENSG00000228049+ENSG00000272949	chr7	dexseq_prepare_annotation2.py	exon	.	-	.		33	2.78633632013034e-11	8.05791466523097e-10
ENSG00000099331.55	ENSG00000099331	chr19	dexseq_prepare_annotation2.py	exon	.	+	.	MYO9B	28	2.81859846649475e-11	8.13349479222855e-10
ENSG00000160953.40	ENSG00000160953	chr19	dexseq_prepare_annotation2.py	exon	.	+	.	MUM1	18	2.83126001961289e-11	8.15230921916301e-10
ENSG00000184956.11	ENSG00000184956	chr11	dexseq_prepare_annotation2.py	exon	.	-	.	MUC6	5	2.90905633949534e-11	8.35818481611713e-10
ENSG00000123384.69	ENSG00000123384	chr12	dexseq_prepare_annotation2.py	exon	.	+	.	LRP1	32	3.03902151760768e-11	8.7127368519923e-10
ENSG00000067141.45	ENSG00000067141	chr15	dexseq_prepare_annotation2.py	exon	.	+	.	NEO1	15	3.17732234433664e-11	9.08960706869065e-10
ENSG00000231887.ENSG00000256682.ENSG00000212127.ENSG00000111215.61	ENSG00000231887+ENSG00000256682+ENSG00000212127+ENSG00000111215	chr12	dexseq_prepare_annotation2.py	exon	.	-	.		8	3.2036604515747e-11	9.14524491058118e-10
ENSG00000149187.53	ENSG00000149187	chr11	dexseq_prepare_annotation2.py	exon	.	-	.	CELF1	36	3.21090225111732e-11	9.1462481719595e-10
ENSG00000228624.51	ENSG00000228624	chr6	dexseq_prepare_annotation2.py	exon	.	+	.	RP3-399L15.3	6	3.23341516017335e-11	9.19065371223578e-10
ENSG00000240194.12	ENSG00000240194	chr1	dexseq_prepare_annotation2.py	exon	.	+	.	CYMP	11	3.28277624958279e-11	9.31101964464998e-10
ENSG00000092445.37	ENSG00000092445	chr15	dexseq_prepare_annotation2.py	exon	.	+	.	TYRO3	30	3.36054614517724e-11	9.5112770855187e-10
ENSG00000090273.5	ENSG00000090273	chr1	dexseq_prepare_annotation2.py	exon	.	+	.	NUDC	3	3.39784844339848e-11	9.59639153993009e-10
ENSG00000167851.15	ENSG00000167851	chr17	dexseq_prepare_annotation2.py	exon	.	+	.	CD300A	8	3.58590465538528e-11	1.01060081519287e-09
ENSG00000122490.38	ENSG00000122490	chr18	dexseq_prepare_annotation2.py	exon	.	-	.	PQLC1	7	3.99292982770948e-11	1.12292691807236e-09
ENSG00000142252.ENSG00000007047.ENSG00000104866.84	ENSG00000142252+ENSG00000007047+ENSG00000104866	chr19	dexseq_prepare_annotation2.py	exon	.	+	.		10	4.15189317039432e-11	1.16516342375929e-09
ENSG00000267534.ENSG00000130816.89	ENSG00000267534+ENSG00000130816	chr19	dexseq_prepare_annotation2.py	exon	.	-	.		45	4.64201881165307e-11	1.2999611330355e-09
ENSG00000164107.10	ENSG00000164107	chr4	dexseq_prepare_annotation2.py	exon	.	-	.	HAND2	9	4.68524408203648e-11	1.30930378831478e-09
ENSG00000155816.24	ENSG00000155816	chr1	dexseq_prepare_annotation2.py	exon	.	+	.	FMN2	13	4.84411219808287e-11	1.35085599406202e-09
ENSG00000163499.14	ENSG00000163499	chr2	dexseq_prepare_annotation2.py	exon	.	-	.	CRYBA2	7	4.95618683280836e-11	1.37921224357858e-09
ENSG00000067221.32	ENSG00000067221	chr15	dexseq_prepare_annotation2.py	exon	.	-	.	STOML1	18	5.03053904061844e-11	1.39697437709559e-09
ENSG00000132702.12	ENSG00000132702	chr1	dexseq_prepare_annotation2.py	exon	.	+	.	HAPLN2	12	5.21749058817199e-11	1.44586576341117e-09
ENSG00000088205.25	ENSG00000088205	chr2	dexseq_prepare_annotation2.py	exon	.	+	.	DDX18	10	5.64896615247332e-11	1.56217451474856e-09
ENSG00000163755.27	ENSG00000163755	chr3	dexseq_prepare_annotation2.py	exon	.	+	.	HPS3	17	5.66275325949582e-11	1.56273153360806e-09
ENSG00000089053.70	ENSG00000089053	chr12	dexseq_prepare_annotation2.py	exon	.	-	.	ANAPC5	30	5.67753551181931e-11	1.56356029842094e-09
ENSG00000114416.58	ENSG00000114416	chr3	dexseq_prepare_annotation2.py	exon	.	+	.	FXR1	46	5.86393051062363e-11	1.61154893577677e-09
ENSG00000050628.18	ENSG00000050628	chr1	dexseq_prepare_annotation2.py	exon	.	-	.	PTGER3	13	5.91668774815061e-11	1.62268828861469e-09
ENSG00000133818.15	ENSG00000133818	chr11	dexseq_prepare_annotation2.py	exon	.	-	.	RRAS2	9	6.13891445411136e-11	1.68016392709019e-09
ENSG00000069345.16	ENSG00000069345	chr16	dexseq_prepare_annotation2.py	exon	.	-	.	DNAJA2	8	6.36106813631958e-11	1.73738309550424e-09
ENSG00000148488.10	ENSG00000148488	chr10	dexseq_prepare_annotation2.py	exon	.	-	.	ST8SIA6	7	6.51482096268109e-11	1.7757234796433e-09
ENSG00000174844.75	ENSG00000174844	chr3	dexseq_prepare_annotation2.py	exon	.	-	.	DNAH12	39	6.97422894905544e-11	1.89704743995414e-09
ENSG00000158113.22	ENSG00000158113	chr12	dexseq_prepare_annotation2.py	exon	.	+	.	LRRC43	21	7.00755828912712e-11	1.90221531144935e-09
ENSG00000136235.33	ENSG00000136235	chr7	dexseq_prepare_annotation2.py	exon	.	+	.	GPNMB	17	7.09080297190799e-11	1.9208840540634e-09
ENSG00000125089.77	ENSG00000125089	chr4	dexseq_prepare_annotation2.py	exon	.	+	.	SH3TC1	15	7.41519474460699e-11	2.0046699600797e-09
ENSG00000104979.ENSG00000037757.32	ENSG00000104979+ENSG00000037757	chr19	dexseq_prepare_annotation2.py	exon	.	+	.		10	8.01760222902703e-11	2.16312300788831e-09
ENSG00000133704.44	ENSG00000133704	chr12	dexseq_prepare_annotation2.py	exon	.	-	.	IPO8	17	8.70456469171569e-11	2.34369962916499e-09
ENSG00000207112.ENSG00000210825.ENSG00000239195.ENSG00000207145.ENSG00000166012.ENSG00000207304.ENSG00000206834.ENSG00000221170.ENSG00000206799.74	ENSG00000207112+ENSG00000210825+ENSG00000239195+ENSG00000207145+ENSG00000166012+ENSG00000207304+ENSG00000206834+ENSG00000221170+ENSG00000206799	chr11	dexseq_prepare_annotation2.py	exon	.	-	.		47	8.83895869823746e-11	2.37506756600008e-09
ENSG00000105426.16	ENSG00000105426	chr19	dexseq_prepare_annotation2.py	exon	.	-	.	PTPRS	8	9.22743583870586e-11	2.47444410753498e-09
ENSG00000233529.2	ENSG00000233529	chr6	dexseq_prepare_annotation2.py	exon	.	-	.	HCG21	3	9.97367135124978e-11	2.66916357896148e-09
ENSG00000077063.46	ENSG00000077063	chr7	dexseq_prepare_annotation2.py	exon	.	-	.	CTTNBP2	32	1.00066704106981e-10	2.67260649962991e-09
ENSG00000108953.33	ENSG00000108953	chr17	dexseq_prepare_annotation2.py	exon	.	-	.	YWHAE	29	1.0139845762021e-10	2.70273720170816e-09
ENSG00000103343.ENSG00000103351.ENSG00000263212.ENSG00000262621.ENSG00000122390.139	ENSG00000103343+ENSG00000103351+ENSG00000263212+ENSG00000262621+ENSG00000122390	chr16	dexseq_prepare_annotation2.py	exon	.	+	.		70	1.0323218888559e-10	2.74610035123712e-09
ENSG00000242125.ENSG00000180198.46	ENSG00000242125+ENSG00000180198	chr1	dexseq_prepare_annotation2.py	exon	.	+	.		15	1.06168390718272e-10	2.81855843678868e-09
ENSG00000137449.17	ENSG00000137449	chr4	dexseq_prepare_annotation2.py	exon	.	+	.	CPEB2	15	1.09131928433641e-10	2.89145153299031e-09
ENSG00000126012.31	ENSG00000126012	chrX	dexseq_prepare_annotation2.py	exon	.	-	.	KDM5C	9	1.09685990936031e-10	2.90034231809737e-09
ENSG00000205755.11	ENSG00000205755	chrX	dexseq_prepare_annotation2.py	exon	.	-	.	CRLF2	6	1.09969278313417e-10	2.90205208813579e-09
ENSG00000196914.44	ENSG00000196914	chr11	dexseq_prepare_annotation2.py	exon	.	+	.	ARHGEF12	19	1.1115083591141e-10	2.92741308707949e-09
ENSG00000013523.22	ENSG00000013523	chr14	dexseq_prepare_annotation2.py	exon	.	-	.	ANGEL1	15	1.12962777832005e-10	2.96924339196442e-09
ENSG00000227232.22	ENSG00000227232	chr1	dexseq_prepare_annotation2.py	exon	.	-	.	WASH7P	21	1.1350399725834e-10	2.97757324033045e-09
ENSG00000233429.13	ENSG00000233429	chr7	dexseq_prepare_annotation2.py	exon	.	+	.	HOTAIRM1	6	1.14909394601073e-10	3.00721592105277e-09
ENSG00000171777.33	ENSG00000171777	chr19	dexseq_prepare_annotation2.py	exon	.	-	.	RASGRP4	5	1.15087064027031e-10	3.00721592105277e-09
ENSG00000068097.44	ENSG00000068097	chr17	dexseq_prepare_annotation2.py	exon	.	-	.	HEATR6	24	1.15595481717341e-10	3.00894408770991e-09
ENSG00000118557.45	ENSG00000118557	chr16	dexseq_prepare_annotation2.py	exon	.	-	.	PMFBP1	30	1.15803605805258e-10	3.00894408770991e-09
ENSG00000267787.ENSG00000267040.10	ENSG00000267787+ENSG00000267040	chr18	dexseq_prepare_annotation2.py	exon	.	+	.		7	1.15833240079837e-10	3.00894408770991e-09
ENSG00000149657.19	ENSG00000149657	chr20	dexseq_prepare_annotation2.py	exon	.	+	.	LSM14B	13	1.23075838692724e-10	3.19083727110785e-09
ENSG00000215033.ENSG00000186807.ENSG00000239492.28	ENSG00000215033+ENSG00000186807+ENSG00000239492	chr10	dexseq_prepare_annotation2.py	exon	.	+	.		22	1.28675399856207e-10	3.32950732493428e-09
ENSG00000163710.29	ENSG00000163710	chr3	dexseq_prepare_annotation2.py	exon	.	-	.	PCOLCE2	20	1.29473556481229e-10	3.34364200142381e-09
ENSG00000068383.25	ENSG00000068383	chr10	dexseq_prepare_annotation2.py	exon	.	+	.	INPP5A	17	1.34534037025816e-10	3.46758215044793e-09
ENSG00000153820.15	ENSG00000153820	chr2	dexseq_prepare_annotation2.py	exon	.	-	.	SPHKAP	14	1.38263431228454e-10	3.55679997311337e-09
ENSG00000140575.73	ENSG00000140575	chr15	dexseq_prepare_annotation2.py	exon	.	+	.	IQGAP1	54	1.38576148432932e-10	3.55794931198983e-09
ENSG00000135976.77	ENSG00000135976	chr2	dexseq_prepare_annotation2.py	exon	.	+	.	ANKRD36	16	1.40039706267584e-10	3.58858505983768e-09
ENSG00000169519.11	ENSG00000169519	chr11	dexseq_prepare_annotation2.py	exon	.	+	.	METTL15	4	1.40842338550708e-10	3.60066982620468e-09
ENSG00000167549.37	ENSG00000167549	chr17	dexseq_prepare_annotation2.py	exon	.	-	.	CORO6	25	1.41053812688446e-10	3.60066982620468e-09
ENSG00000223647.4	ENSG00000223647	chr2	dexseq_prepare_annotation2.py	exon	.	-	.	AL133249.1	5	1.41657188499528e-10	3.60913151658875e-09
ENSG00000198887.18	ENSG00000198887	chr9	dexseq_prepare_annotation2.py	exon	.	+	.	SMC5	9	1.47749561430371e-10	3.75714114641138e-09
ENSG00000104671.ENSG00000104660.34	ENSG00000104671+ENSG00000104660	chr8	dexseq_prepare_annotation2.py	exon	.	+	.		16	1.48380609070601e-10	3.76597362295059e-09
ENSG00000114480.26	ENSG00000114480	chr3	dexseq_prepare_annotation2.py	exon	.	-	.	GBE1	13	1.5994281568398e-10	4.05168117440678e-09
ENSG00000175198.32	ENSG00000175198	chr13	dexseq_prepare_annotation2.py	exon	.	+	.	PCCA	21	1.62457366107741e-10	4.103147442924e-09
ENSG00000005961.14	ENSG00000005961	chr17	dexseq_prepare_annotation2.py	exon	.	-	.	ITGA2B	13	1.6259270415685e-10	4.103147442924e-09
ENSG00000165029.51	ENSG00000165029	chr9	dexseq_prepare_annotation2.py	exon	.	-	.	ABCA1	7	1.66846429286224e-10	4.20250379951677e-09
ENSG00000172794.35	ENSG00000172794	chr17	dexseq_prepare_annotation2.py	exon	.	+	.	RAB37	25	1.7337762921401e-10	4.35873986777796e-09
ENSG00000125753.37	ENSG00000125753	chr19	dexseq_prepare_annotation2.py	exon	.	+	.	VASP	21	1.73780187488423e-10	4.36060152877378e-09
ENSG00000221177.ENSG00000259328.19	ENSG00000221177+ENSG00000259328	chr15	dexseq_prepare_annotation2.py	exon	.	+	.		13	1.79116714430276e-10	4.486028806316e-09
ENSG00000175287.ENSG00000095319.ENSG00000251184.106	ENSG00000175287+ENSG00000095319+ENSG00000251184	chr9	dexseq_prepare_annotation2.py	exon	.	+	.		28	1.86805210377192e-10	4.6697784605402e-09
ENSG00000267057.13	ENSG00000267057	chr18	dexseq_prepare_annotation2.py	exon	.	+	.	RP11-456O19.2	3	1.87200451722775e-10	4.67086239881225e-09
ENSG00000233223.9	ENSG00000233223	chr17	dexseq_prepare_annotation2.py	exon	.	-	.	AC113189.5	5	1.89482242139948e-10	4.71892548248719e-09
ENSG00000143889.38	ENSG00000143889	chr2	dexseq_prepare_annotation2.py	exon	.	-	.	HNRNPLL	20	1.91756285411148e-10	4.76661597855351e-09
ENSG00000267097.9	ENSG00000267097	chr18	dexseq_prepare_annotation2.py	exon	.	-	.	RP11-309E23.2	2	1.92490860167531e-10	4.77593210815664e-09
ENSG00000163322.20	ENSG00000163322	chr4	dexseq_prepare_annotation2.py	exon	.	-	.	FAM175A	13	1.96728772370741e-10	4.87197336650973e-09
ENSG00000167612.26	ENSG00000167612	chr12	dexseq_prepare_annotation2.py	exon	.	+	.	ANKRD33	14	1.97847378849559e-10	4.89055140940233e-09
ENSG00000168434.27	ENSG00000168434	chr16	dexseq_prepare_annotation2.py	exon	.	-	.	COG7	23	2.03649099901003e-10	5.02460623064297e-09
ENSG00000196912.61	ENSG00000196912	chr2	dexseq_prepare_annotation2.py	exon	.	-	.	ANKRD36B	18	2.32470922151271e-10	5.72508167093871e-09
ENSG00000175766.25	ENSG00000175766	chr5	dexseq_prepare_annotation2.py	exon	.	+	.	EIF4E1B	18	2.35547976468819e-10	5.79011822156872e-09
ENSG00000185722.50	ENSG00000185722	chr17	dexseq_prepare_annotation2.py	exon	.	-	.	ANKFY1	24	2.38171095909787e-10	5.84377657505825e-09
ENSG00000138031.50	ENSG00000138031	chr2	dexseq_prepare_annotation2.py	exon	.	-	.	ADCY3	17	2.64298333264933e-10	6.47287098848473e-09
ENSG00000133069.2	ENSG00000133069	chr1	dexseq_prepare_annotation2.py	exon	.	+	.	TMCC2	3	2.68414562465378e-10	6.5615744054612e-09
ENSG00000150995.92	ENSG00000150995	chr3	dexseq_prepare_annotation2.py	exon	.	+	.	ITPR1	18	2.83869515178879e-10	6.92662489794933e-09
ENSG00000129990.30	ENSG00000129990	chr19	dexseq_prepare_annotation2.py	exon	.	-	.	SYT5	25	2.8769240450913e-10	7.00702564670495e-09
ENSG00000142945.25	ENSG00000142945	chr1	dexseq_prepare_annotation2.py	exon	.	+	.	KIF2C	12	2.89266392598767e-10	7.03245805010262e-09
ENSG00000223685.6	ENSG00000223685	chr13	dexseq_prepare_annotation2.py	exon	.	-	.	LINC00571	7	3.05573780861146e-10	7.41533156700339e-09
ENSG00000224192.2	ENSG00000224192	chr22	dexseq_prepare_annotation2.py	exon	.	-	.	RP11-259P1.1	3	3.06983200472685e-10	7.43593978663216e-09
ENSG00000205944.22	ENSG00000205944	chrY	dexseq_prepare_annotation2.py	exon	.	+	.	DAZ2	14	3.09755056443082e-10	7.48941460696808e-09
ENSG00000130810.ENSG00000243207.ENSG00000244165.39	ENSG00000130810+ENSG00000243207+ENSG00000244165	chr19	dexseq_prepare_annotation2.py	exon	.	+	.		18	3.20150437731611e-10	7.72668529172619e-09
ENSG00000230267.50	ENSG00000230267	chr16	dexseq_prepare_annotation2.py	exon	.	-	.	HERC2P4	10	3.28150562330708e-10	7.90539122391619e-09
ENSG00000243789.ENSG00000243708.ENSG00000168970.60	ENSG00000243789+ENSG00000243708+ENSG00000168970	chr15	dexseq_prepare_annotation2.py	exon	.	+	.		21	3.36015790944334e-10	8.0802058133969e-09
ENSG00000138768.36	ENSG00000138768	chr4	dexseq_prepare_annotation2.py	exon	.	+	.	USO1	19	3.42660229143774e-10	8.225084776952e-09
ENSG00000148120.64	ENSG00000148120	chr9	dexseq_prepare_annotation2.py	exon	.	+	.	C9orf3	33	3.61665947016554e-10	8.66562054277571e-09
ENSG00000251323.3	ENSG00000251323	chr11	dexseq_prepare_annotation2.py	exon	.	-	.	RP11-452H21.4	4	3.72371789247826e-10	8.90605969455071e-09
ENSG00000170477.12	ENSG00000170477	chr12	dexseq_prepare_annotation2.py	exon	.	-	.	KRT4	10	3.75426338028919e-10	8.9629662068271e-09
ENSG00000236581.67	ENSG00000236581	chr13	dexseq_prepare_annotation2.py	exon	.	+	.	STARD13-AS	37	3.86980077805614e-10	9.22221463696898e-09
ENSG00000214822.19	ENSG00000214822	chr17	dexseq_prepare_annotation2.py	exon	.	-	.	KRT16P3	15	3.93622743422515e-10	9.36370662399725e-09
ENSG00000165197.7	ENSG00000165197	chrX	dexseq_prepare_annotation2.py	exon	.	-	.	FIGF	4	4.17906943770168e-10	9.92360782040288e-09
ENSG00000148795.13	ENSG00000148795	chr10	dexseq_prepare_annotation2.py	exon	.	-	.	CYP17A1	12	4.21905221354326e-10	1.00006605504595e-08
ENSG00000074317.16	ENSG00000074317	chr5	dexseq_prepare_annotation2.py	exon	.	-	.	SNCB	11	4.26507893579699e-10	1.00917393571781e-08
ENSG00000225491.1	ENSG00000225491	chrY	dexseq_prepare_annotation2.py	exon	.	-	.	UBE2Q2P4Y	2	4.42912061546157e-10	1.04612361298286e-08
ENSG00000204677.43	ENSG00000204677	chr5	dexseq_prepare_annotation2.py	exon	.	+	.	FAM153C	34	4.68747585150709e-10	1.10355717888579e-08
ENSG00000025770.40	ENSG00000025770	chr22	dexseq_prepare_annotation2.py	exon	.	+	.	NCAPH2	12	4.68891252743398e-10	1.10355717888579e-08
ENSG00000163743.38	ENSG00000163743	chr4	dexseq_prepare_annotation2.py	exon	.	-	.	RCHY1	17	4.75089762120989e-10	1.11616663759186e-08
ENSG00000090621.29	ENSG00000090621	chr1	dexseq_prepare_annotation2.py	exon	.	-	.	PABPC4	15	4.76268930004087e-10	1.11696003124987e-08
ENSG00000133624.16	ENSG00000133624	chr7	dexseq_prepare_annotation2.py	exon	.	-	.	ZNF767	7	5.40528899048875e-10	1.26542867830243e-08
ENSG00000128944.38	ENSG00000128944	chr15	dexseq_prepare_annotation2.py	exon	.	+	.	KNSTRN	6	5.51002647105031e-10	1.28767766508313e-08
ENSG00000016864.30	ENSG00000016864	chr3	dexseq_prepare_annotation2.py	exon	.	-	.	GLT8D1	26	5.58737503293504e-10	1.30345898395746e-08
ENSG00000100092.ENSG00000241360.44	ENSG00000100092+ENSG00000241360	chr22	dexseq_prepare_annotation2.py	exon	.	+	.		26	5.78096707594083e-10	1.34503357220958e-08
ENSG00000168259.35	ENSG00000168259	chr17	dexseq_prepare_annotation2.py	exon	.	-	.	DNAJC7	15	5.7858533202627e-10	1.34503357220958e-08
ENSG00000162366.9	ENSG00000162366	chr1	dexseq_prepare_annotation2.py	exon	.	-	.	PDZK1IP1	10	5.80336009734051e-10	1.34674478902269e-08
ENSG00000149823.ENSG00000149809.25	ENSG00000149823+ENSG00000149809	chr11	dexseq_prepare_annotation2.py	exon	.	+	.		25	5.88936799979373e-10	1.36431886263982e-08
ENSG00000129038.15	ENSG00000129038	chr15	dexseq_prepare_annotation2.py	exon	.	+	.	LOXL1	15	6.27252672503741e-10	1.45054912453217e-08
ENSG00000255507.15	ENSG00000255507	chr11	dexseq_prepare_annotation2.py	exon	.	-	.	RP11-535A19.2	7	6.67147091773155e-10	1.54012356455598e-08
ENSG00000068903.47	ENSG00000068903	chr19	dexseq_prepare_annotation2.py	exon	.	-	.	SIRT2	31	6.9343581308947e-10	1.59803246231764e-08
ENSG00000118046.28	ENSG00000118046	chr19	dexseq_prepare_annotation2.py	exon	.	+	.	STK11	15	6.97333045212034e-10	1.60422856882921e-08
ENSG00000168014.47	ENSG00000168014	chr11	dexseq_prepare_annotation2.py	exon	.	-	.	C2CD3	20	7.21862688340963e-10	1.65778638841487e-08
ENSG00000008382.27	ENSG00000008382	chr19	dexseq_prepare_annotation2.py	exon	.	+	.	MPND	4	7.24275514291585e-10	1.66045478008748e-08
ENSG00000267072.ENSG00000103184.ENSG00000033011.34	ENSG00000267072+ENSG00000103184+ENSG00000033011	chr16	dexseq_prepare_annotation2.py	exon	.	+	.		8	7.48334653459345e-10	1.71265417069299e-08
ENSG00000147130.41	ENSG00000147130	chrX	dexseq_prepare_annotation2.py	exon	.	-	.	ZMYM3	19	7.65472943738202e-10	1.74886193720842e-08
ENSG00000205078.ENSG00000103111.42	ENSG00000205078+ENSG00000103111	chr16	dexseq_prepare_annotation2.py	exon	.	+	.		13	7.69686205984091e-10	1.75546644299533e-08
ENSG00000158417.21	ENSG00000158417	chr2	dexseq_prepare_annotation2.py	exon	.	+	.	EIF5B	12	8.23686191648857e-10	1.87540488987083e-08
ENSG00000159618.23	ENSG00000159618	chr16	dexseq_prepare_annotation2.py	exon	.	+	.	GPR114	8	8.45869342062114e-10	1.92261466550214e-08
ENSG00000078246.ENSG00000171792.47	ENSG00000078246+ENSG00000171792	chr12	dexseq_prepare_annotation2.py	exon	.	+	.		24	8.98549590916865e-10	2.0388627811676e-08
ENSG00000236951.9	ENSG00000236951	chrY	dexseq_prepare_annotation2.py	exon	.	-	.	AC007359.6	2	9.06567585679295e-10	2.05031383900482e-08
ENSG00000198668.32	ENSG00000198668	chr14	dexseq_prepare_annotation2.py	exon	.	+	.	CALM1	9	9.06685417730773e-10	2.05031383900482e-08
ENSG00000205707.16	ENSG00000205707	chr12	dexseq_prepare_annotation2.py	exon	.	+	.	LYRM5	12	9.24246554559198e-10	2.08647087843857e-08
ENSG00000170906.19	ENSG00000170906	chr19	dexseq_prepare_annotation2.py	exon	.	+	.	NDUFA3	13	9.3095473019152e-10	2.09462077675046e-08
ENSG00000162620.15	ENSG00000162620	chr1	dexseq_prepare_annotation2.py	exon	.	-	.	LRRIQ3	10	9.31012700228094e-10	2.09462077675046e-08
ENSG00000177694.38	ENSG00000177694	chr3	dexseq_prepare_annotation2.py	exon	.	+	.	NAALADL2	18	9.42123039864e-10	2.11603066517001e-08
ENSG00000214401.6	ENSG00000214401	chr17	dexseq_prepare_annotation2.py	exon	.	+	.	KANSL1-AS1	7	9.46582874992514e-10	2.12245626396125e-08
ENSG00000113580.39	ENSG00000113580	chr5	dexseq_prepare_annotation2.py	exon	.	-	.	NR3C1	21	1.01711768636173e-09	2.27676562711056e-08
ENSG00000170425.3	ENSG00000170425	chr17	dexseq_prepare_annotation2.py	exon	.	+	.	ADORA2B	4	1.02336624640904e-09	2.28689622135246e-08
ENSG00000162889.18	ENSG00000162889	chr1	dexseq_prepare_annotation2.py	exon	.	+	.	MAPKAPK2	14	1.02613746908093e-09	2.28923508648408e-08
ENSG00000106565.18	ENSG00000106565	chr7	dexseq_prepare_annotation2.py	exon	.	-	.	TMEM176B	8	1.12297634742252e-09	2.5010718180682e-08
ENSG00000261105.4	ENSG00000261105	chr13	dexseq_prepare_annotation2.py	exon	.	-	.	RP11-173B14.5	5	1.13955581009782e-09	2.53374603404328e-08
ENSG00000267316.6	ENSG00000267316	chr18	dexseq_prepare_annotation2.py	exon	.	-	.	RP11-879F14.3	5	1.18231529827844e-09	2.62442362363678e-08
ENSG00000137509.50	ENSG00000137509	chr11	dexseq_prepare_annotation2.py	exon	.	-	.	PRCP	24	1.19453265082537e-09	2.64711626161202e-08
ENSG00000230493.ENSG00000072134.71	ENSG00000230493+ENSG00000072134	chr17	dexseq_prepare_annotation2.py	exon	.	+	.		11	1.19946009741272e-09	2.65102769199735e-08
ENSG00000084453.22	ENSG00000084453	chr12	dexseq_prepare_annotation2.py	exon	.	-	.	SLCO1A2	13	1.20029203170891e-09	2.65102769199735e-08
ENSG00000148985.ENSG00000250404.89	ENSG00000148985+ENSG00000250404	chr11	dexseq_prepare_annotation2.py	exon	.	+	.		72	1.20551465930326e-09	2.65813979860323e-08
ENSG00000135636.47	ENSG00000135636	chr2	dexseq_prepare_annotation2.py	exon	.	+	.	DYSF	35	1.23209046598864e-09	2.71223363939191e-08
ENSG00000226995.17	ENSG00000226995	chr20	dexseq_prepare_annotation2.py	exon	.	-	.	LINC00658	14	1.26045534283914e-09	2.77008016901436e-08
ENSG00000113594.35	ENSG00000113594	chr5	dexseq_prepare_annotation2.py	exon	.	-	.	LIFR	11	1.28782305762835e-09	2.8255476474312e-08
ENSG00000152078.ENSG00000122481.ENSG00000271092.38	ENSG00000152078+ENSG00000122481+ENSG00000271092	chr1	dexseq_prepare_annotation2.py	exon	.	+	.		17	1.36785036577299e-09	2.9961791675364e-08
ENSG00000122497.17	ENSG00000122497	chr1	dexseq_prepare_annotation2.py	exon	.	-	.	NBPF14	4	1.38709937560886e-09	3.03333725071367e-08
ENSG00000186081.34	ENSG00000186081	chr12	dexseq_prepare_annotation2.py	exon	.	-	.	KRT5	14	1.39069645687489e-09	3.03620144219693e-08
ENSG00000133216.30	ENSG00000133216	chr1	dexseq_prepare_annotation2.py	exon	.	+	.	EPHB2	19	1.42958523784151e-09	3.11597938376161e-08
ENSG00000006025.45	ENSG00000006025	chr17	dexseq_prepare_annotation2.py	exon	.	-	.	OSBPL7	21	1.4384653039413e-09	3.13019482696998e-08
ENSG00000184949.46	ENSG00000184949	chr22	dexseq_prepare_annotation2.py	exon	.	-	.	FAM227A	18	1.48910439109559e-09	3.23508538255365e-08
ENSG00000143198.32	ENSG00000143198	chr1	dexseq_prepare_annotation2.py	exon	.	+	.	MGST3	20	1.55268103676108e-09	3.36769413104028e-08
ENSG00000123411.38	ENSG00000123411	chr12	dexseq_prepare_annotation2.py	exon	.	+	.	IKZF4	10	1.56837922457169e-09	3.39619344648689e-08
ENSG00000249274.ENSG00000064225.70	ENSG00000249274+ENSG00000064225	chr3	dexseq_prepare_annotation2.py	exon	.	+	.		19	1.5801991032939e-09	3.41621545555752e-08
ENSG00000127824.19	ENSG00000127824	chr2	dexseq_prepare_annotation2.py	exon	.	-	.	TUBA4A	7	1.64967512536568e-09	3.56061587221204e-08
ENSG00000168872.ENSG00000260537.ENSG00000157349.89	ENSG00000168872+ENSG00000260537+ENSG00000157349	chr16	dexseq_prepare_annotation2.py	exon	.	+	.		17	1.68979046426704e-09	3.64127899718842e-08
ENSG00000186001.36	ENSG00000186001	chr3	dexseq_prepare_annotation2.py	exon	.	+	.	LRCH3	25	1.69553736973718e-09	3.6477411743746e-08
ENSG00000101224.25	ENSG00000101224	chr20	dexseq_prepare_annotation2.py	exon	.	+	.	CDC25B	17	1.72303620613562e-09	3.70090333337285e-08
ENSG00000005844.72	ENSG00000005844	chr16	dexseq_prepare_annotation2.py	exon	.	+	.	ITGAL	10	1.72863818142898e-09	3.70693751539391e-08
ENSG00000183230.25	ENSG00000183230	chr10	dexseq_prepare_annotation2.py	exon	.	-	.	CTNNA3	20	1.77162981625085e-09	3.79300228724416e-08
ENSG00000005810.107	ENSG00000005810	chr13	dexseq_prepare_annotation2.py	exon	.	-	.	MYCBP2	47	1.78797989509353e-09	3.8218430156959e-08
ENSG00000154040.34	ENSG00000154040	chr18	dexseq_prepare_annotation2.py	exon	.	+	.	CABYR	19	1.81327099529958e-09	3.86967189575668e-08
ENSG00000156535.37	ENSG00000156535	chr6	dexseq_prepare_annotation2.py	exon	.	+	.	CD109	19	1.84890598003846e-09	3.93938651348804e-08
ENSG00000166889.21	ENSG00000166889	chr11	dexseq_prepare_annotation2.py	exon	.	-	.	PATL1	9	1.85323437441669e-09	3.94228094327037e-08
ENSG00000166535.40	ENSG00000166535	chr12	dexseq_prepare_annotation2.py	exon	.	+	.	A2ML1	24	1.91863830583655e-09	4.07488077946789e-08
ENSG00000226742.13	ENSG00000226742	chr18	dexseq_prepare_annotation2.py	exon	.	+	.	HSBP1L1	14	1.97298734481288e-09	4.18361565735562e-08
ENSG00000180817.4	ENSG00000180817	chr10	dexseq_prepare_annotation2.py	exon	.	-	.	PPA1	3	1.98243331000855e-09	4.19694095008827e-08
ENSG00000239306.ENSG00000173933.ENSG00000248643.ENSG00000258297.60	ENSG00000239306+ENSG00000173933+ENSG00000248643+ENSG00000258297	chr11	dexseq_prepare_annotation2.py	exon	.	+	.		38	1.98930056587126e-09	4.20477320244826e-08
ENSG00000168066.49	ENSG00000168066	chr11	dexseq_prepare_annotation2.py	exon	.	-	.	SF1	9	2.00619982922816e-09	4.23375143611678e-08
ENSG00000267796.ENSG00000188223.ENSG00000205155.40	ENSG00000267796+ENSG00000188223+ENSG00000205155	chr19	dexseq_prepare_annotation2.py	exon	.	+	.		3	2.02405511055885e-09	4.26465199008859e-08
ENSG00000132600.73	ENSG00000132600	chr16	dexseq_prepare_annotation2.py	exon	.	+	.	PRMT7	31	2.24649814517185e-09	4.72583460840112e-08
ENSG00000134193.11	ENSG00000134193	chr1	dexseq_prepare_annotation2.py	exon	.	-	.	REG4	8	2.2932194780219e-09	4.81648660621246e-08
ENSG00000126262.6	ENSG00000126262	chr19	dexseq_prepare_annotation2.py	exon	.	+	.	FFAR2	5	2.34102468513904e-09	4.90912506643532e-08
ENSG00000214439.5	ENSG00000214439	chr7	dexseq_prepare_annotation2.py	exon	.	-	.	FAM185BP	4	2.3649628779032e-09	4.95150114215885e-08
ENSG00000168389.28	ENSG00000168389	chr1	dexseq_prepare_annotation2.py	exon	.	+	.	MFSD2A	25	2.37451211857931e-09	4.96366517512155e-08
ENSG00000196547.99	ENSG00000196547	chr15	dexseq_prepare_annotation2.py	exon	.	+	.	MAN2A2	32	2.37830937156028e-09	4.96378594309609e-08
ENSG00000227775.7	ENSG00000227775	chr1	dexseq_prepare_annotation2.py	exon	.	+	.	RP1-283E3.4	2	2.40683124765768e-09	5.01542825453815e-08
ENSG00000105329.13	ENSG00000105329	chr19	dexseq_prepare_annotation2.py	exon	.	-	.	TGFB1	5	2.52554698458274e-09	5.2473386874693e-08
ENSG00000138073.29	ENSG00000138073	chr2	dexseq_prepare_annotation2.py	exon	.	-	.	PREB	17	2.52602789008052e-09	5.2473386874693e-08
ENSG00000102316.39	ENSG00000102316	chrX	dexseq_prepare_annotation2.py	exon	.	+	.	MAGED2	5	2.56539565561406e-09	5.32079092697203e-08
ENSG00000118564.40	ENSG00000118564	chr4	dexseq_prepare_annotation2.py	exon	.	-	.	FBXL5	25	2.57129316873485e-09	5.32470288951427e-08
ENSG00000156453.20	ENSG00000156453	chr5	dexseq_prepare_annotation2.py	exon	.	-	.	PCDH1	8	2.58731495199663e-09	5.34953561881671e-08
ENSG00000099994.10	ENSG00000099994	chr22	dexseq_prepare_annotation2.py	exon	.	+	.	SUSD2	6	2.6734981978136e-09	5.51913142733712e-08
ENSG00000140400.118	ENSG00000140400	chr15	dexseq_prepare_annotation2.py	exon	.	-	.	MAN2C1	29	2.72137233053533e-09	5.60923855831148e-08
ENSG00000237153.1	ENSG00000237153	chr9	dexseq_prepare_annotation2.py	exon	.	+	.	RP11-132E11.2	2	2.89334444898877e-09	5.95445801796542e-08
ENSG00000109572.35	ENSG00000109572	chr4	dexseq_prepare_annotation2.py	exon	.	+	.	CLCN3	17	2.91111076349143e-09	5.98174679173147e-08
ENSG00000249456.ENSG00000019995.8	ENSG00000249456+ENSG00000019995	chr10	dexseq_prepare_annotation2.py	exon	.	+	.		7	2.99104329184453e-09	6.13649283708567e-08
ENSG00000105576.69	ENSG00000105576	chr19	dexseq_prepare_annotation2.py	exon	.	-	.	TNPO2	44	3.11066140541098e-09	6.3720554776891e-08
ENSG00000147687.41	ENSG00000147687	chr8	dexseq_prepare_annotation2.py	exon	.	-	.	TATDN1	27	3.21843790835088e-09	6.58267254167173e-08
ENSG00000173950.31	ENSG00000173950	chr3	dexseq_prepare_annotation2.py	exon	.	-	.	XXYLT1	20	3.72667096432217e-09	7.61043544314039e-08
ENSG00000135924.51	ENSG00000135924	chr2	dexseq_prepare_annotation2.py	exon	.	+	.	DNAJB2	20	3.75838624658394e-09	7.66341306254305e-08
ENSG00000139625.43	ENSG00000139625	chr12	dexseq_prepare_annotation2.py	exon	.	-	.	MAP3K12	28	3.87535855582851e-09	7.88980206596129e-08
ENSG00000095539.42	ENSG00000095539	chr10	dexseq_prepare_annotation2.py	exon	.	+	.	SEMA4G	33	3.90131018194218e-09	7.93047340813178e-08
ENSG00000128683.42	ENSG00000128683	chr2	dexseq_prepare_annotation2.py	exon	.	+	.	GAD1	16	3.98763642994158e-09	8.09356054603127e-08
ENSG00000144426.ENSG00000204196.52	ENSG00000144426+ENSG00000204196	chr2	dexseq_prepare_annotation2.py	exon	.	+	.		35	4.44144845310724e-09	9.00088347580847e-08
ENSG00000104432.24	ENSG00000104432	chr8	dexseq_prepare_annotation2.py	exon	.	-	.	IL7	12	4.61060654032934e-09	9.32944988053837e-08
ENSG00000117748.20	ENSG00000117748	chr1	dexseq_prepare_annotation2.py	exon	.	-	.	RPA2	17	4.62365472510708e-09	9.33571488058329e-08
ENSG00000251360.ENSG00000135314.ENSG00000256980.ENSG00000243501.27	ENSG00000251360+ENSG00000135314+ENSG00000256980+ENSG00000243501	chr6	dexseq_prepare_annotation2.py	exon	.	-	.		16	4.63270194345753e-09	9.33571488058329e-08
ENSG00000223344.3	ENSG00000223344	chr1	dexseq_prepare_annotation2.py	exon	.	-	.	RP11-541F9.1	4	4.63480194839867e-09	9.33571488058329e-08
ENSG00000162572.31	ENSG00000162572	chr1	dexseq_prepare_annotation2.py	exon	.	+	.	SCNN1D	16	4.71389970053458e-09	9.48065221589333e-08
ENSG00000168619.33	ENSG00000168619	chr8	dexseq_prepare_annotation2.py	exon	.	+	.	ADAM18	11	4.79139562425192e-09	9.62193426873223e-08
ENSG00000263011.2	ENSG00000263011	chr16	dexseq_prepare_annotation2.py	exon	.	+	.	RP11-473M20.11	3	4.9239575441282e-09	9.87320429618697e-08
ENSG00000187527.37	ENSG00000187527	chr3	dexseq_prepare_annotation2.py	exon	.	-	.	ATP13A5	26	5.03423767629674e-09	1.00791057187274e-07
ENSG00000163793.15	ENSG00000163793	chr2	dexseq_prepare_annotation2.py	exon	.	+	.	DNAJC5G	11	5.21221981171348e-09	1.04197297862477e-07
ENSG00000112983.76	ENSG00000112983	chr5	dexseq_prepare_annotation2.py	exon	.	-	.	BRD8	42	5.3366963299017e-09	1.06525273809196e-07
ENSG00000162368.5	ENSG00000162368	chr1	dexseq_prepare_annotation2.py	exon	.	+	.	CMPK1	3	5.44540344701979e-09	1.08531959993605e-07
ENSG00000104490.71	ENSG00000104490	chr8	dexseq_prepare_annotation2.py	exon	.	-	.	NCALD	48	5.46469917848154e-09	1.08753248718387e-07
ENSG00000183292.12	ENSG00000183292	chr2	dexseq_prepare_annotation2.py	exon	.	+	.	AC140481.2	8	5.64883209946687e-09	1.12249397138208e-07
ENSG00000198561.ENSG00000213593.ENSG00000211450.ENSG00000254732.ENSG00000254462.80	ENSG00000198561+ENSG00000213593+ENSG00000211450+ENSG00000254732+ENSG00000254462	chr11	dexseq_prepare_annotation2.py	exon	.	+	.		30	5.7661197924358e-09	1.14408780455595e-07
ENSG00000165275.7	ENSG00000165275	chr9	dexseq_prepare_annotation2.py	exon	.	+	.	TRMT10B	4	5.94220965117273e-09	1.17726702850249e-07
ENSG00000187922.ENSG00000204003.ENSG00000267206.40	ENSG00000187922+ENSG00000204003+ENSG00000267206	chr9	dexseq_prepare_annotation2.py	exon	.	-	.		25	6.02610645228015e-09	1.19210934497119e-07
ENSG00000226263.2	ENSG00000226263	chr20	dexseq_prepare_annotation2.py	exon	.	-	.	ISM1-AS1	2	6.05201781170252e-09	1.19452134660338e-07
ENSG00000242294.ENSG00000121716.ENSG00000085514.ENSG00000235333.ENSG00000272752.83	ENSG00000242294+ENSG00000121716+ENSG00000085514+ENSG00000235333+ENSG00000272752	chr7	dexseq_prepare_annotation2.py	exon	.	+	.		30	6.05629701871383e-09	1.19452134660338e-07
ENSG00000061938.71	ENSG00000061938	chr3	dexseq_prepare_annotation2.py	exon	.	-	.	TNK2	22	6.09836539303244e-09	1.20103415767229e-07
ENSG00000148481.22	ENSG00000148481	chr10	dexseq_prepare_annotation2.py	exon	.	-	.	FAM188A	10	6.4475040203085e-09	1.26791360541593e-07
ENSG00000267009.ENSG00000108946.ENSG00000141337.95	ENSG00000267009+ENSG00000108946+ENSG00000141337	chr17	dexseq_prepare_annotation2.py	exon	.	+	.		13	6.67712642584059e-09	1.31112686651787e-07
ENSG00000263351.ENSG00000126016.26	ENSG00000263351+ENSG00000126016	chrX	dexseq_prepare_annotation2.py	exon	.	-	.		13	7.06124303220197e-09	1.38450428374371e-07
ENSG00000087206.44	ENSG00000087206	chr5	dexseq_prepare_annotation2.py	exon	.	-	.	UIMC1	23	7.1985977351336e-09	1.40746679708284e-07
ENSG00000156113.68	ENSG00000156113	chr10	dexseq_prepare_annotation2.py	exon	.	-	.	KCNMA1	33	7.19956271824052e-09	1.40746679708284e-07
ENSG00000175318.36	ENSG00000175318	chr15	dexseq_prepare_annotation2.py	exon	.	-	.	GRAMD2	19	7.36706787575383e-09	1.43809498504053e-07
ENSG00000088986.21	ENSG00000088986	chr12	dexseq_prepare_annotation2.py	exon	.	+	.	DYNLL1	4	7.41652854102963e-09	1.44562408008263e-07
ENSG00000140943.52	ENSG00000140943	chr16	dexseq_prepare_annotation2.py	exon	.	-	.	MBTPS1	43	7.60921327792166e-09	1.48100728813977e-07
ENSG00000164506.21	ENSG00000164506	chr6	dexseq_prepare_annotation2.py	exon	.	+	.	STXBP5	3	7.71199291590294e-09	1.4988139672869e-07
ENSG00000271875.ENSG00000175164.9	ENSG00000271875+ENSG00000175164	chr9	dexseq_prepare_annotation2.py	exon	.	-	.		4	7.8285632361915e-09	1.51924485960827e-07
ENSG00000133740.30	ENSG00000133740	chr8	dexseq_prepare_annotation2.py	exon	.	+	.	E2F5	19	8.11361459553419e-09	1.5722645276076e-07
ENSG00000115464.45	ENSG00000115464	chr2	dexseq_prepare_annotation2.py	exon	.	-	.	USP34	11	8.33015454059819e-09	1.61045845438568e-07
ENSG00000146966.34	ENSG00000146966	chr7	dexseq_prepare_annotation2.py	exon	.	-	.	DENND2A	12	8.33497783759955e-09	1.61045845438568e-07
ENSG00000196422.10	ENSG00000196422	chr9	dexseq_prepare_annotation2.py	exon	.	+	.	PPP1R26	9	8.3621575370644e-09	1.61336161550862e-07
ENSG00000129993.33	ENSG00000129993	chr16	dexseq_prepare_annotation2.py	exon	.	-	.	CBFA2T3	15	8.41901414031992e-09	1.62197378372433e-07
ENSG00000213471.ENSG00000182768.ENSG00000261147.25	ENSG00000213471+ENSG00000182768+ENSG00000261147	chr15	dexseq_prepare_annotation2.py	exon	.	+	.		5	8.66053887248982e-09	1.66608685497724e-07
ENSG00000114125.5	ENSG00000114125	chr3	dexseq_prepare_annotation2.py	exon	.	+	.	RNF7	6	8.82731647980826e-09	1.69571344360311e-07
ENSG00000160201.25	ENSG00000160201	chr21	dexseq_prepare_annotation2.py	exon	.	-	.	U2AF1	15	9.17589377643475e-09	1.76012736977449e-07
ENSG00000240207.ENSG00000118855.66	ENSG00000240207+ENSG00000118855	chr3	dexseq_prepare_annotation2.py	exon	.	+	.		36	9.31130194675386e-09	1.7835241275788e-07
ENSG00000175137.17	ENSG00000175137	chr1	dexseq_prepare_annotation2.py	exon	.	-	.	SH3BP5L	15	9.40955347172577e-09	1.79974658189752e-07
ENSG00000240198.4	ENSG00000240198	chr3	dexseq_prepare_annotation2.py	exon	.	+	.	ARHGEF3-AS1	3	9.58117836701357e-09	1.82993613875882e-07
ENSG00000185485.42	ENSG00000185485	chr3	dexseq_prepare_annotation2.py	exon	.	-	.	SDHAP1	19	9.6136166120002e-09	1.83349349005303e-07
ENSG00000166863.ENSG00000166866.64	ENSG00000166863+ENSG00000166866	chr12	dexseq_prepare_annotation2.py	exon	.	-	.		20	9.95069266662024e-09	1.89505730927858e-07
ENSG00000175166.68	ENSG00000175166	chr3	dexseq_prepare_annotation2.py	exon	.	+	.	PSMD2	47	1.02794428832293e-08	1.95486138727773e-07
ENSG00000136147.25	ENSG00000136147	chr13	dexseq_prepare_annotation2.py	exon	.	+	.	PHF11	7	1.05566776054733e-08	2.00471156702508e-07
ENSG00000226249.1	ENSG00000226249	chr6	dexseq_prepare_annotation2.py	exon	.	-	.	RP11-307P5.2	2	1.06522427042244e-08	2.01996956651249e-07
ENSG00000164307.37	ENSG00000164307	chr5	dexseq_prepare_annotation2.py	exon	.	-	.	ERAP1	26	1.08194490791723e-08	2.04874988697479e-07
ENSG00000070371.25	ENSG00000070371	chr22	dexseq_prepare_annotation2.py	exon	.	-	.	CLTCL1	19	1.09386837624363e-08	2.06837732567776e-07
ENSG00000155066.38	ENSG00000155066	chr2	dexseq_prepare_annotation2.py	exon	.	+	.	PROM2	9	1.12497336065955e-08	2.12416733846301e-07
ENSG00000116883.ENSG00000214193.37	ENSG00000116883+ENSG00000214193	chr1	dexseq_prepare_annotation2.py	exon	.	+	.		29	1.14932993859384e-08	2.16707465978617e-07
ENSG00000070669.45	ENSG00000070669	chr7	dexseq_prepare_annotation2.py	exon	.	-	.	ASNS	21	1.16961094044544e-08	2.20218661325854e-07
ENSG00000018236.42	ENSG00000018236	chr12	dexseq_prepare_annotation2.py	exon	.	+	.	CNTN1	13	1.17289684564215e-08	2.20524542904446e-07
ENSG00000008394.33	ENSG00000008394	chr12	dexseq_prepare_annotation2.py	exon	.	+	.	MGST1	27	1.18748377117422e-08	2.2295133774493e-07
ENSG00000018189.43	ENSG00000018189	chr4	dexseq_prepare_annotation2.py	exon	.	+	.	RUFY3	26	1.19276909700323e-08	2.23627358666962e-07
ENSG00000129292.53	ENSG00000129292	chr8	dexseq_prepare_annotation2.py	exon	.	+	.	PHF20L1	17	1.24282364154376e-08	2.32602711130258e-07
ENSG00000140968.32	ENSG00000140968	chr16	dexseq_prepare_annotation2.py	exon	.	+	.	IRF8	30	1.24414588596115e-08	2.32602711130258e-07
ENSG00000104093.66	ENSG00000104093	chr15	dexseq_prepare_annotation2.py	exon	.	-	.	DMXL2	40	1.24610001146022e-08	2.32640387512278e-07
ENSG00000239539.ENSG00000204740.38	ENSG00000239539+ENSG00000204740	chr10	dexseq_prepare_annotation2.py	exon	.	+	.		29	1.26287353162247e-08	2.35440776106134e-07
ENSG00000115266.29	ENSG00000115266	chr19	dexseq_prepare_annotation2.py	exon	.	+	.	APC2	12	1.29789052066552e-08	2.41629716287715e-07
ENSG00000109339.43	ENSG00000109339	chr4	dexseq_prepare_annotation2.py	exon	.	-	.	MAPK10	15	1.30620595760355e-08	2.42837225227305e-07
ENSG00000148824.ENSG00000148832.ENSG00000254536.53	ENSG00000148824+ENSG00000148832+ENSG00000254536	chr10	dexseq_prepare_annotation2.py	exon	.	+	.		41	1.41519305642727e-08	2.62731085748469e-07
ENSG00000116885.32	ENSG00000116885	chr1	dexseq_prepare_annotation2.py	exon	.	-	.	OSCP1	22	1.44912430161775e-08	2.68654692453547e-07
ENSG00000125851.16	ENSG00000125851	chr20	dexseq_prepare_annotation2.py	exon	.	+	.	PCSK2	7	1.47279715744316e-08	2.7266261461507e-07
ENSG00000005801.ENSG00000263365.68	ENSG00000005801+ENSG00000263365	chr11	dexseq_prepare_annotation2.py	exon	.	-	.		17	1.48259619528174e-08	2.7409445537841e-07
ENSG00000160209.45	ENSG00000160209	chr21	dexseq_prepare_annotation2.py	exon	.	+	.	PDXK	9	1.49069166293722e-08	2.75207804364794e-07
ENSG00000140859.94	ENSG00000140859	chr16	dexseq_prepare_annotation2.py	exon	.	-	.	KIFC3	42	1.5192438423004e-08	2.8002598280856e-07
ENSG00000139641.ENSG00000135482.63	ENSG00000139641+ENSG00000135482	chr12	dexseq_prepare_annotation2.py	exon	.	+	.		25	1.52100899205192e-08	2.8002598280856e-07
ENSG00000187741.92	ENSG00000187741	chr16	dexseq_prepare_annotation2.py	exon	.	-	.	FANCA	38	1.54976779075419e-08	2.84925452277994e-07
ENSG00000175497.46	ENSG00000175497	chr2	dexseq_prepare_annotation2.py	exon	.	+	.	DPP10	10	1.63722064014579e-08	3.0058736898057e-07
ENSG00000074054.71	ENSG00000074054	chr2	dexseq_prepare_annotation2.py	exon	.	-	.	CLASP1	44	1.65133563963283e-08	3.02760072934891e-07
ENSG00000158092.ENSG00000174564.44	ENSG00000158092+ENSG00000174564	chr3	dexseq_prepare_annotation2.py	exon	.	+	.		31	1.67003759042726e-08	3.05766606556296e-07
ENSG00000137975.5	ENSG00000137975	chr1	dexseq_prepare_annotation2.py	exon	.	+	.	CLCA2	5	1.69759443061481e-08	3.10383863250427e-07
ENSG00000181378.48	ENSG00000181378	chr2	dexseq_prepare_annotation2.py	exon	.	-	.	CCDC108	16	1.73410731758057e-08	3.16623666211341e-07
ENSG00000258818.ENSG00000259171.ENSG00000214274.11	ENSG00000258818+ENSG00000259171+ENSG00000214274	chr14	dexseq_prepare_annotation2.py	exon	.	+	.		12	1.75077188546696e-08	3.19227280325391e-07
ENSG00000075891.28	ENSG00000075891	chr10	dexseq_prepare_annotation2.py	exon	.	+	.	PAX2	3	1.86425707153976e-08	3.39453338376114e-07
ENSG00000075407.3	ENSG00000075407	chr10	dexseq_prepare_annotation2.py	exon	.	+	.	ZNF37A	4	1.99617863493564e-08	3.62976372604599e-07
ENSG00000036448.64	ENSG00000036448	chr8	dexseq_prepare_annotation2.py	exon	.	+	.	MYOM2	43	2.05597942969353e-08	3.73338863881694e-07
ENSG00000146350.45	ENSG00000146350	chr6	dexseq_prepare_annotation2.py	exon	.	-	.	TBC1D32	6	2.07589159056557e-08	3.76439685425785e-07
ENSG00000164929.17	ENSG00000164929	chr8	dexseq_prepare_annotation2.py	exon	.	+	.	BAALC	11	2.09103167779263e-08	3.7866786481609e-07
ENSG00000234394.ENSG00000154330.39	ENSG00000234394+ENSG00000154330	chr9	dexseq_prepare_annotation2.py	exon	.	+	.		18	2.10955959984526e-08	3.81502644800354e-07
ENSG00000251018.6	ENSG00000251018	chr5	dexseq_prepare_annotation2.py	exon	.	-	.	RP11-80G7.1	3	2.12402961642633e-08	3.83596858890383e-07
ENSG00000237675.6	ENSG00000237675	chr10	dexseq_prepare_annotation2.py	exon	.	+	.	TEX36-AS1	5	2.15896115099637e-08	3.89375683672905e-07
ENSG00000261544.1	ENSG00000261544	chr15	dexseq_prepare_annotation2.py	exon	.	-	.	RP11-16E23.3	2	2.1733767606658e-08	3.91443732986131e-07
ENSG00000078618.ENSG00000212076.59	ENSG00000078618+ENSG00000212076	chr1	dexseq_prepare_annotation2.py	exon	.	-	.		22	2.17801674313014e-08	3.91747889543489e-07
ENSG00000123607.45	ENSG00000123607	chr2	dexseq_prepare_annotation2.py	exon	.	-	.	TTC21B	28	2.18589640061364e-08	3.92633136965433e-07
ENSG00000063438.ENSG00000249915.42	ENSG00000063438+ENSG00000249915	chr5	dexseq_prepare_annotation2.py	exon	.	+	.		32	2.20233620814614e-08	3.95051497661241e-07
ENSG00000002079.31	ENSG00000002079	chr7	dexseq_prepare_annotation2.py	exon	.	+	.	MYH16	9	2.24819065898525e-08	4.02732561502971e-07
ENSG00000137968.30	ENSG00000137968	chr1	dexseq_prepare_annotation2.py	exon	.	-	.	SLC44A5	18	2.27912606113092e-08	4.07723980262154e-07
ENSG00000136518.40	ENSG00000136518	chr3	dexseq_prepare_annotation2.py	exon	.	+	.	ACTL6A	28	2.32484989557831e-08	4.15343977306951e-07
ENSG00000222007.3	ENSG00000222007	chr2	dexseq_prepare_annotation2.py	exon	.	-	.	AC064874.1	3	2.39840742570809e-08	4.27909410871629e-07
ENSG00000182986.27	ENSG00000182986	chr19	dexseq_prepare_annotation2.py	exon	.	-	.	ZNF320	17	2.44381427823793e-08	4.35425378917184e-07
ENSG00000115970.84	ENSG00000115970	chr2	dexseq_prepare_annotation2.py	exon	.	-	.	THADA	46	2.62973297637883e-08	4.6792326445647e-07
ENSG00000139835.13	ENSG00000139835	chr13	dexseq_prepare_annotation2.py	exon	.	-	.	GRTP1	11	2.6508655781476e-08	4.71052070740712e-07
ENSG00000100938.70	ENSG00000100938	chr14	dexseq_prepare_annotation2.py	exon	.	+	.	GMPR2	14	2.7028273655775e-08	4.79643455222937e-07
ENSG00000141458.51	ENSG00000141458	chr18	dexseq_prepare_annotation2.py	exon	.	-	.	NPC1	32	2.812786695251e-08	4.98026852554084e-07
ENSG00000223646.7	ENSG00000223646	chr7	dexseq_prepare_annotation2.py	exon	.	+	.	AC002463.3	8	2.81392300297998e-08	4.98026852554084e-07
ENSG00000137822.47	ENSG00000137822	chr15	dexseq_prepare_annotation2.py	exon	.	+	.	TUBGCP4	10	2.8205624502411e-08	4.98537229886822e-07
ENSG00000232274.21	ENSG00000232274	chr1	dexseq_prepare_annotation2.py	exon	.	-	.	RP11-782C8.2	13	2.86551778148821e-08	5.05809614780246e-07
ENSG00000140992.58	ENSG00000140992	chr16	dexseq_prepare_annotation2.py	exon	.	+	.	PDPK1	14	2.90295338179357e-08	5.11737094155749e-07
ENSG00000100376.35	ENSG00000100376	chr22	dexseq_prepare_annotation2.py	exon	.	+	.	FAM118A	27	2.9201022197063e-08	5.14077411994448e-07
ENSG00000123415.56	ENSG00000123415	chr12	dexseq_prepare_annotation2.py	exon	.	-	.	SMUG1	37	2.94626432057389e-08	5.17996193262223e-07
ENSG00000142156.43	ENSG00000142156	chr21	dexseq_prepare_annotation2.py	exon	.	+	.	COL6A1	26	2.98045607507198e-08	5.23314470112506e-07
ENSG00000172113.48	ENSG00000172113	chr3	dexseq_prepare_annotation2.py	exon	.	-	.	NME6	12	3.01627450772903e-08	5.28903934155814e-07
ENSG00000222169.ENSG00000122692.15	ENSG00000222169+ENSG00000122692	chr9	dexseq_prepare_annotation2.py	exon	.	-	.		12	3.08519792762562e-08	5.40275953711114e-07
ENSG00000126261.33	ENSG00000126261	chr19	dexseq_prepare_annotation2.py	exon	.	+	.	UBA2	7	3.09599533239967e-08	5.41452464325075e-07
ENSG00000129467.ENSG00000129465.ENSG00000258973.100	ENSG00000129467+ENSG00000129465+ENSG00000258973	chr14	dexseq_prepare_annotation2.py	exon	.	-	.		67	3.13968676317818e-08	5.4837108018983e-07
ENSG00000137486.25	ENSG00000137486	chr11	dexseq_prepare_annotation2.py	exon	.	-	.	ARRB1	21	3.14626635723943e-08	5.48798155400738e-07
ENSG00000196378.14	ENSG00000196378	chr8	dexseq_prepare_annotation2.py	exon	.	-	.	ZNF34	11	3.2266489014666e-08	5.6208054485653e-07
ENSG00000125257.39	ENSG00000125257	chr13	dexseq_prepare_annotation2.py	exon	.	-	.	ABCC4	18	3.32804776051828e-08	5.78984350892787e-07
ENSG00000186281.31	ENSG00000186281	chr2	dexseq_prepare_annotation2.py	exon	.	-	.	GPAT2	17	3.37011301000761e-08	5.85535079775407e-07
ENSG00000059122.49	ENSG00000059122	chr16	dexseq_prepare_annotation2.py	exon	.	+	.	FLYWCH1	19	3.39303812286576e-08	5.88747556116603e-07
ENSG00000089060.46	ENSG00000089060	chr12	dexseq_prepare_annotation2.py	exon	.	-	.	SLC8B1	7	3.56011333467125e-08	6.16931389091726e-07
ENSG00000267401.2	ENSG00000267401	chr18	dexseq_prepare_annotation2.py	exon	.	+	.	RP11-396N11.1	3	3.59047323709382e-08	6.21381248359627e-07
ENSG00000186148.ENSG00000240069.23	ENSG00000186148+ENSG00000240069	chr2	dexseq_prepare_annotation2.py	exon	.	+	.		5	3.63134201817013e-08	6.27635858713415e-07
ENSG00000100504.31	ENSG00000100504	chr14	dexseq_prepare_annotation2.py	exon	.	-	.	PYGL	20	3.65521561795858e-08	6.30940599646062e-07
ENSG00000164294.12	ENSG00000164294	chr5	dexseq_prepare_annotation2.py	exon	.	+	.	GPX8	8	3.67978844814409e-08	6.34357296891749e-07
ENSG00000139351.18	ENSG00000139351	chr12	dexseq_prepare_annotation2.py	exon	.	-	.	SYCP3	14	3.78804120422556e-08	6.52171970750843e-07
ENSG00000160318.ENSG00000105379.ENSG00000269403.16	ENSG00000160318+ENSG00000105379+ENSG00000269403	chr19	dexseq_prepare_annotation2.py	exon	.	-	.		8	3.8275204738357e-08	6.58115372664444e-07
ENSG00000140955.28	ENSG00000140955	chr16	dexseq_prepare_annotation2.py	exon	.	+	.	ADAD2	27	3.86397334230972e-08	6.63523701757041e-07
ENSG00000004897.56	ENSG00000004897	chr17	dexseq_prepare_annotation2.py	exon	.	-	.	CDC27	24	3.95493603590061e-08	6.78266420420475e-07
ENSG00000159082.52	ENSG00000159082	chr21	dexseq_prepare_annotation2.py	exon	.	-	.	SYNJ1	27	3.99640712322303e-08	6.84494298756936e-07
ENSG00000119242.27	ENSG00000119242	chr12	dexseq_prepare_annotation2.py	exon	.	-	.	CCDC92	18	4.03776065715105e-08	6.90686017564729e-07
ENSG00000197461.13	ENSG00000197461	chr7	dexseq_prepare_annotation2.py	exon	.	-	.	PDGFA	10	4.14081062870103e-08	7.07401805474614e-07
ENSG00000109536.23	ENSG00000109536	chr4	dexseq_prepare_annotation2.py	exon	.	+	.	FRG1	12	4.15317615025754e-08	7.08602316433401e-07
ENSG00000175029.37	ENSG00000175029	chr10	dexseq_prepare_annotation2.py	exon	.	-	.	CTBP2	26	4.17485061843604e-08	7.1138597059204e-07
ENSG00000181240.11	ENSG00000181240	chr19	dexseq_prepare_annotation2.py	exon	.	-	.	SLC25A41	3	4.39685330967903e-08	7.48254241444608e-07
ENSG00000163701.28	ENSG00000163701	chr3	dexseq_prepare_annotation2.py	exon	.	+	.	IL17RE	16	4.42489630853706e-08	7.52062402042522e-07
ENSG00000103168.70	ENSG00000103168	chr16	dexseq_prepare_annotation2.py	exon	.	-	.	TAF1C	23	4.55785852899633e-08	7.73670257210962e-07
ENSG00000159208.16	ENSG00000159208	chr1	dexseq_prepare_annotation2.py	exon	.	+	.	C1orf51	12	4.67950242591425e-08	7.93304153276957e-07
ENSG00000147223.5	ENSG00000147223	chrX	dexseq_prepare_annotation2.py	exon	.	-	.	RIPPLY1	6	4.74928920242384e-08	8.04107970318546e-07
ENSG00000163157.ENSG00000163159.19	ENSG00000163157+ENSG00000163159	chr1	dexseq_prepare_annotation2.py	exon	.	-	.		17	4.75965372916038e-08	8.04836224214966e-07
ENSG00000158796.34	ENSG00000158796	chr1	dexseq_prepare_annotation2.py	exon	.	-	.	DEDD	21	4.79641311532142e-08	8.10020199653645e-07
ENSG00000134900.46	ENSG00000134900	chr13	dexseq_prepare_annotation2.py	exon	.	+	.	TPP2	36	4.8447826419325e-08	8.17149234930266e-07
ENSG00000118242.ENSG00000115425.33	ENSG00000118242+ENSG00000115425	chr2	dexseq_prepare_annotation2.py	exon	.	-	.		10	4.9525184423471e-08	8.34260530504003e-07
ENSG00000166387.82	ENSG00000166387	chr11	dexseq_prepare_annotation2.py	exon	.	+	.	PPFIBP2	64	5.10992945093767e-08	8.59685722835825e-07
ENSG00000127586.72	ENSG00000127586	chr16	dexseq_prepare_annotation2.py	exon	.	+	.	CHTF18	31	5.13264949205092e-08	8.62415055158023e-07
ENSG00000141556.92	ENSG00000141556	chr17	dexseq_prepare_annotation2.py	exon	.	+	.	TBCD	45	5.40849294714197e-08	9.0761485942304e-07
ENSG00000125875.17	ENSG00000125875	chr20	dexseq_prepare_annotation2.py	exon	.	-	.	TBC1D20	8	5.64911563345596e-08	9.46797486344627e-07
ENSG00000237850.11	ENSG00000237850	chr15	dexseq_prepare_annotation2.py	exon	.	-	.	RP11-483E23.2	5	5.8300223177012e-08	9.75885450758711e-07
ENSG00000163486.23	ENSG00000163486	chr1	dexseq_prepare_annotation2.py	exon	.	+	.	SRGAP2	22	5.92770183568825e-08	9.89867595906269e-07
ENSG00000070756.68	ENSG00000070756	chr8	dexseq_prepare_annotation2.py	exon	.	-	.	PABPC1	22	5.92846721971888e-08	9.89867595906269e-07
ENSG00000150459.13	ENSG00000150459	chr13	dexseq_prepare_annotation2.py	exon	.	+	.	SAP18	12	5.93815629644828e-08	9.90239782400181e-07
ENSG00000004487.33	ENSG00000004487	chr1	dexseq_prepare_annotation2.py	exon	.	+	.	KDM1A	7	5.95786649495826e-08	9.92280048357289e-07
ENSG00000105829.15	ENSG00000105829	chr7	dexseq_prepare_annotation2.py	exon	.	-	.	BET1	11	6.00056019312612e-08	9.98138295783912e-07
ENSG00000167508.45	ENSG00000167508	chr16	dexseq_prepare_annotation2.py	exon	.	-	.	MVD	21	6.09184455378939e-08	1.01205437555695e-06
ENSG00000140326.11	ENSG00000140326	chr15	dexseq_prepare_annotation2.py	exon	.	-	.	CDAN1	8	6.25350437935525e-08	1.03761271414452e-06
ENSG00000102001.58	ENSG00000102001	chrX	dexseq_prepare_annotation2.py	exon	.	-	.	CACNA1F	31	6.31282580642893e-08	1.04614793701046e-06
ENSG00000173436.ENSG00000270136.ENSG00000158747.32	ENSG00000173436+ENSG00000270136+ENSG00000158747	chr1	dexseq_prepare_annotation2.py	exon	.	+	.		7	6.33249886402393e-08	1.04806988065958e-06
ENSG00000239827.ENSG00000168852.24	ENSG00000239827+ENSG00000168852	chr13	dexseq_prepare_annotation2.py	exon	.	-	.		16	6.34021481218657e-08	1.04806988065958e-06
ENSG00000129534.39	ENSG00000129534	chr14	dexseq_prepare_annotation2.py	exon	.	-	.	MIS18BP1	12	6.37494903709864e-08	1.05250091440855e-06
ENSG00000227075.2	ENSG00000227075	chr21	dexseq_prepare_annotation2.py	exon	.	-	.	AP000472.3	3	6.39902321719069e-08	1.05516315757751e-06
ENSG00000188517.51	ENSG00000188517	chr4	dexseq_prepare_annotation2.py	exon	.	-	.	COL25A1	17	6.42880688341126e-08	1.05875908896279e-06
ENSG00000134376.32	ENSG00000134376	chr1	dexseq_prepare_annotation2.py	exon	.	+	.	CRB1	28	6.48300798846198e-08	1.06636242922979e-06
ENSG00000006534.34	ENSG00000006534	chr11	dexseq_prepare_annotation2.py	exon	.	+	.	ALDH3B1	18	6.49945820323448e-08	1.06774515086305e-06
ENSG00000068354.17	ENSG00000068354	chrX	dexseq_prepare_annotation2.py	exon	.	+	.	TBC1D25	11	6.8722203917287e-08	1.12758780568364e-06
ENSG00000066777.57	ENSG00000066777	chr8	dexseq_prepare_annotation2.py	exon	.	-	.	ARFGEF1	41	6.90578019224217e-08	1.13169538607188e-06
ENSG00000110075.78	ENSG00000110075	chr11	dexseq_prepare_annotation2.py	exon	.	+	.	PPP6R3	37	7.06790262186188e-08	1.15683525773853e-06
ENSG00000137076.71	ENSG00000137076	chr9	dexseq_prepare_annotation2.py	exon	.	-	.	TLN1	16	7.08037621539896e-08	1.1574496783646e-06
ENSG00000114126.ENSG00000269905.58	ENSG00000114126+ENSG00000269905	chr3	dexseq_prepare_annotation2.py	exon	.	-	.		46	7.17057269486446e-08	1.17075254553052e-06
ENSG00000167613.20	ENSG00000167613	chr19	dexseq_prepare_annotation2.py	exon	.	-	.	LAIR1	17	7.2446430225731e-08	1.18139301574491e-06
ENSG00000134668.45	ENSG00000134668	chr1	dexseq_prepare_annotation2.py	exon	.	-	.	SPOCD1	22	7.26360282421289e-08	1.18303145875585e-06
ENSG00000226942.ENSG00000260803.ENSG00000234769.54	ENSG00000226942+ENSG00000260803+ENSG00000234769	chr16	dexseq_prepare_annotation2.py	exon	.	-	.		38	7.31679815012571e-08	1.19023503241138e-06
ENSG00000163539.86	ENSG00000163539	chr3	dexseq_prepare_annotation2.py	exon	.	-	.	CLASP2	45	7.33372690758072e-08	1.19152865325859e-06
ENSG00000119125.30	ENSG00000119125	chr9	dexseq_prepare_annotation2.py	exon	.	+	.	GDA	26	7.37351932081215e-08	1.19652928440661e-06
ENSG00000175322.9	ENSG00000175322	chr18	dexseq_prepare_annotation2.py	exon	.	-	.	ZNF519	7	7.49854490685988e-08	1.21533193032549e-06
ENSG00000104635.18	ENSG00000104635	chr8	dexseq_prepare_annotation2.py	exon	.	+	.	SLC39A14	19	7.51311184096564e-08	1.2162078850851e-06
ENSG00000259673.16	ENSG00000259673	chr15	dexseq_prepare_annotation2.py	exon	.	-	.	IQCH-AS1	6	7.58944821210661e-08	1.22706864272233e-06
ENSG00000126214.ENSG00000256500.ENSG00000256053.98	ENSG00000126214+ENSG00000256500+ENSG00000256053	chr14	dexseq_prepare_annotation2.py	exon	.	+	.		30	7.63259665500013e-08	1.23254364961644e-06
ENSG00000104043.61	ENSG00000104043	chr15	dexseq_prepare_annotation2.py	exon	.	-	.	ATP8B4	9	7.69485146226988e-08	1.24108697825237e-06
ENSG00000126970.25	ENSG00000126970	chrX	dexseq_prepare_annotation2.py	exon	.	-	.	ZC4H2	8	7.7152848639553e-08	1.24287246704057e-06
ENSG00000143398.48	ENSG00000143398	chr1	dexseq_prepare_annotation2.py	exon	.	+	.	PIP5K1A	14	7.94614475252707e-08	1.27851061145508e-06
ENSG00000133606.46	ENSG00000133606	chr7	dexseq_prepare_annotation2.py	exon	.	-	.	MKRN1	12	7.98672235879206e-08	1.2834836875376e-06
ENSG00000075035.37	ENSG00000075035	chr12	dexseq_prepare_annotation2.py	exon	.	+	.	WSCD2	22	8.06171511741555e-08	1.29396863928143e-06
ENSG00000126351.18	ENSG00000126351	chr17	dexseq_prepare_annotation2.py	exon	.	+	.	THRA	13	8.15766262376451e-08	1.30778760468418e-06
ENSG00000185298.20	ENSG00000185298	chr17	dexseq_prepare_annotation2.py	exon	.	+	.	CCDC137	8	8.21117272968808e-08	1.31477812803232e-06
ENSG00000234680.6	ENSG00000234680	chr9	dexseq_prepare_annotation2.py	exon	.	+	.	VN2R3P	7	8.31949465496112e-08	1.33051773554161e-06
ENSG00000001626.43	ENSG00000001626	chr7	dexseq_prepare_annotation2.py	exon	.	+	.	CFTR	26	8.4553772081461e-08	1.35062186595585e-06
ENSG00000146250.4	ENSG00000146250	chr6	dexseq_prepare_annotation2.py	exon	.	+	.	PRSS35	5	8.60530415381108e-08	1.37291835742414e-06
ENSG00000078808.23	ENSG00000078808	chr1	dexseq_prepare_annotation2.py	exon	.	-	.	SDF4	3	9.25850194981849e-08	1.47535840194347e-06
ENSG00000109466.33	ENSG00000109466	chr4	dexseq_prepare_annotation2.py	exon	.	+	.	KLHL2	21	9.29484158229125e-08	1.47937322737811e-06
ENSG00000160255.49	ENSG00000160255	chr21	dexseq_prepare_annotation2.py	exon	.	-	.	ITGB2	23	9.38261931837226e-08	1.49155555487513e-06
ENSG00000124574.34	ENSG00000124574	chr6	dexseq_prepare_annotation2.py	exon	.	+	.	ABCC10	19	9.58608772590011e-08	1.52207809178945e-06
ENSG00000010379.37	ENSG00000010379	chr12	dexseq_prepare_annotation2.py	exon	.	-	.	SLC6A13	15	9.78629130798987e-08	1.55200992619185e-06
ENSG00000158109.5	ENSG00000158109	chr1	dexseq_prepare_annotation2.py	exon	.	+	.	TPRG1L	6	9.85908762398325e-08	1.56168889165577e-06
ENSG00000143858.9	ENSG00000143858	chr1	dexseq_prepare_annotation2.py	exon	.	-	.	SYT2	6	1.0221644346479e-07	1.61718840351803e-06
ENSG00000163440.5	ENSG00000163440	chr4	dexseq_prepare_annotation2.py	exon	.	-	.	PDCL2	3	1.02560398319685e-07	1.62069848487559e-06
ENSG00000226819.3	ENSG00000226819	chr2	dexseq_prepare_annotation2.py	exon	.	-	.	MEIS1-AS3	3	1.02843872260422e-07	1.62324561282382e-06
ENSG00000147481.37	ENSG00000147481	chr8	dexseq_prepare_annotation2.py	exon	.	+	.	SNTG1	15	1.04770664875336e-07	1.65044021154135e-06
ENSG00000085563.48	ENSG00000085563	chr7	dexseq_prepare_annotation2.py	exon	.	-	.	ABCB1	12	1.04815511400434e-07	1.65044021154135e-06
ENSG00000173083.16	ENSG00000173083	chr4	dexseq_prepare_annotation2.py	exon	.	-	.	HPSE	10	1.06248057311814e-07	1.67101506250832e-06
ENSG00000024422.7	ENSG00000024422	chr19	dexseq_prepare_annotation2.py	exon	.	+	.	EHD2	7	1.07455796320016e-07	1.68800975189573e-06
ENSG00000181355.55	ENSG00000181355	chr6	dexseq_prepare_annotation2.py	exon	.	-	.	OFCC1	12	1.07913129974446e-07	1.69319017409077e-06
ENSG00000258653.ENSG00000140043.ENSG00000119725.41	ENSG00000258653+ENSG00000140043+ENSG00000119725	chr14	dexseq_prepare_annotation2.py	exon	.	+	.		23	1.1038117850929e-07	1.72986985068751e-06
ENSG00000052344.11	ENSG00000052344	chr16	dexseq_prepare_annotation2.py	exon	.	-	.	PRSS8	8	1.1357135597282e-07	1.77776672073492e-06
ENSG00000131037.57	ENSG00000131037	chr19	dexseq_prepare_annotation2.py	exon	.	+	.	EPS8L1	37	1.14203913709283e-07	1.78553131984804e-06
ENSG00000092148.79	ENSG00000092148	chr14	dexseq_prepare_annotation2.py	exon	.	-	.	HECTD1	37	1.14336418703543e-07	1.78553131984804e-06
ENSG00000155363.60	ENSG00000155363	chr1	dexseq_prepare_annotation2.py	exon	.	+	.	MOV10	16	1.14535062017234e-07	1.78653162540161e-06
ENSG00000125630.53	ENSG00000125630	chr2	dexseq_prepare_annotation2.py	exon	.	+	.	POLR1B	36	1.1508353811099e-07	1.79297991183719e-06
ENSG00000151789.34	ENSG00000151789	chr3	dexseq_prepare_annotation2.py	exon	.	-	.	ZNF385D	29	1.16778851533319e-07	1.81725964273537e-06
ENSG00000043514.32	ENSG00000043514	chr1	dexseq_prepare_annotation2.py	exon	.	-	.	TRIT1	12	1.20184509547389e-07	1.86806695518975e-06
ENSG00000114374.53	ENSG00000114374	chrY	dexseq_prepare_annotation2.py	exon	.	+	.	USP9Y	30	1.24443899449803e-07	1.93200973251074e-06
ENSG00000177479.68	ENSG00000177479	chr3	dexseq_prepare_annotation2.py	exon	.	+	.	ARIH2	46	1.24755231058341e-07	1.93458053395843e-06
ENSG00000099622.103	ENSG00000099622	chr19	dexseq_prepare_annotation2.py	exon	.	+	.	CIRBP	36	1.24967675603518e-07	1.93561368256837e-06
ENSG00000228775.19	ENSG00000228775	chr7	dexseq_prepare_annotation2.py	exon	.	-	.	WEE2-AS1	3	1.25301861677926e-07	1.93852786936223e-06
ENSG00000211448.19	ENSG00000211448	chr14	dexseq_prepare_annotation2.py	exon	.	-	.	DIO2	18	1.2977337587107e-07	2.00536879081791e-06
ENSG00000197372.21	ENSG00000197372	chr19	dexseq_prepare_annotation2.py	exon	.	-	.	ZNF675	11	1.34653467741128e-07	2.07832659049107e-06
ENSG00000175183.20	ENSG00000175183	chr12	dexseq_prepare_annotation2.py	exon	.	-	.	CSRP2	20	1.34807834444238e-07	2.07832659049107e-06
ENSG00000003756.ENSG00000004534.144	ENSG00000003756+ENSG00000004534	chr3	dexseq_prepare_annotation2.py	exon	.	+	.		52	1.36669511441822e-07	2.10458363675029e-06
ENSG00000100523.ENSG00000266552.29	ENSG00000100523+ENSG00000266552	chr14	dexseq_prepare_annotation2.py	exon	.	-	.		18	1.38968719070101e-07	2.1375095908882e-06
ENSG00000062485.ENSG00000257727.ENSG00000135473.ENSG00000144785.168	ENSG00000062485+ENSG00000257727+ENSG00000135473+ENSG00000144785	chr12	dexseq_prepare_annotation2.py	exon	.	-	.		29	1.42895945199118e-07	2.19537126918181e-06
ENSG00000214787.2	ENSG00000214787	chr11	dexseq_prepare_annotation2.py	exon	.	-	.	MS4A4E	3	1.46954304528339e-07	2.25511148937476e-06
ENSG00000162039.17	ENSG00000162039	chr16	dexseq_prepare_annotation2.py	exon	.	-	.	MEIOB	2	1.47206994794021e-07	2.25638065692359e-06
ENSG00000147010.38	ENSG00000147010	chrX	dexseq_prepare_annotation2.py	exon	.	-	.	SH3KBP1	15	1.48991168797727e-07	2.2810943190554e-06
ENSG00000166313.50	ENSG00000166313	chr11	dexseq_prepare_annotation2.py	exon	.	-	.	APBB1	44	1.49726533864238e-07	2.2897119936796e-06
ENSG00000105137.13	ENSG00000105137	chr19	dexseq_prepare_annotation2.py	exon	.	+	.	SYDE1	13	1.52456932039389e-07	2.32878402288936e-06
ENSG00000143228.37	ENSG00000143228	chr1	dexseq_prepare_annotation2.py	exon	.	+	.	NUF2	6	1.52763639508215e-07	2.33078684003684e-06
ENSG00000164535.ENSG00000136240.39	ENSG00000164535+ENSG00000136240	chr7	dexseq_prepare_annotation2.py	exon	.	-	.		12	1.53485734358314e-07	2.33911554290731e-06
ENSG00000081791.18	ENSG00000081791	chr5	dexseq_prepare_annotation2.py	exon	.	+	.	KIAA0141	12	1.58656795811871e-07	2.41514943532887e-06
ENSG00000081479.75	ENSG00000081479	chr2	dexseq_prepare_annotation2.py	exon	.	-	.	LRP2	21	1.59105593542201e-07	2.41920692861304e-06
ENSG00000214021.ENSG00000241553.ENSG00000250151.116	ENSG00000214021+ENSG00000241553+ENSG00000250151	chr3	dexseq_prepare_annotation2.py	exon	.	+	.		34	1.60186197362927e-07	2.43054392480566e-06
ENSG00000161671.20	ENSG00000161671	chr19	dexseq_prepare_annotation2.py	exon	.	+	.	EMC10	15	1.60217412551224e-07	2.43054392480566e-06
ENSG00000084234.59	ENSG00000084234	chr11	dexseq_prepare_annotation2.py	exon	.	+	.	APLP2	13	1.61338938591582e-07	2.44476377952587e-06
ENSG00000222750.ENSG00000103534.38	ENSG00000222750+ENSG00000103534	chr16	dexseq_prepare_annotation2.py	exon	.	+	.		20	1.65620738050143e-07	2.50678412414777e-06
ENSG00000153048.35	ENSG00000153048	chr16	dexseq_prepare_annotation2.py	exon	.	-	.	CARHSP1	22	1.66836256949892e-07	2.52230577990076e-06
ENSG00000177575.ENSG00000177675.63	ENSG00000177575+ENSG00000177675	chr12	dexseq_prepare_annotation2.py	exon	.	-	.		42	1.72399831490306e-07	2.6034532004577e-06
ENSG00000141028.2	ENSG00000141028	chr17	dexseq_prepare_annotation2.py	exon	.	+	.	CDRT15P1	2	1.7346026736461e-07	2.616490442043e-06
ENSG00000151893.23	ENSG00000151893	chr10	dexseq_prepare_annotation2.py	exon	.	-	.	CACUL1	9	1.74061054834514e-07	2.62070265546905e-06
ENSG00000259344.ENSG00000170113.30	ENSG00000259344+ENSG00000170113	chr15	dexseq_prepare_annotation2.py	exon	.	-	.		13	1.74134378644244e-07	2.62070265546905e-06
ENSG00000012061.30	ENSG00000012061	chr19	dexseq_prepare_annotation2.py	exon	.	-	.	ERCC1	24	1.75022428349796e-07	2.63108461372049e-06
ENSG00000041353.15	ENSG00000041353	chr18	dexseq_prepare_annotation2.py	exon	.	+	.	RAB27B	4	1.77736997411477e-07	2.66886980049768e-06
ENSG00000263565.ENSG00000132475.34	ENSG00000263565+ENSG00000132475	chr17	dexseq_prepare_annotation2.py	exon	.	-	.		17	1.79390937892958e-07	2.69066136676963e-06
ENSG00000012232.43	ENSG00000012232	chr8	dexseq_prepare_annotation2.py	exon	.	+	.	EXTL3	28	1.79643400317513e-07	2.69140688015199e-06
ENSG00000130723.34	ENSG00000130723	chr9	dexseq_prepare_annotation2.py	exon	.	+	.	PRRC2B	11	1.82848068538723e-07	2.7363306220778e-06
ENSG00000148153.18	ENSG00000148153	chr9	dexseq_prepare_annotation2.py	exon	.	-	.	INIP	15	1.837510189451e-07	2.74674665031223e-06
ENSG00000100266.ENSG00000242247.55	ENSG00000100266+ENSG00000242247	chr22	dexseq_prepare_annotation2.py	exon	.	-	.		11	1.8723550064991e-07	2.79568507944535e-06
ENSG00000204463.82	ENSG00000204463	chr6	dexseq_prepare_annotation2.py	exon	.	-	.	BAG6	17	1.90827451825198e-07	2.8461163994693e-06
ENSG00000117448.23	ENSG00000117448	chr1	dexseq_prepare_annotation2.py	exon	.	+	.	AKR1A1	4	1.94709508000645e-07	2.90075646374922e-06
ENSG00000152767.79	ENSG00000152767	chr13	dexseq_prepare_annotation2.py	exon	.	+	.	FARP1	39	1.9586732689582e-07	2.91473418970305e-06
ENSG00000141644.46	ENSG00000141644	chr18	dexseq_prepare_annotation2.py	exon	.	-	.	MBD1	33	1.98350264471987e-07	2.94837783941899e-06
ENSG00000080561.15	ENSG00000080561	chrX	dexseq_prepare_annotation2.py	exon	.	+	.	MID2	10	1.98999367725906e-07	2.9547176814247e-06
ENSG00000140983.87	ENSG00000140983	chr16	dexseq_prepare_annotation2.py	exon	.	+	.	RHOT2	65	2.00393770590503e-07	2.9720971070596e-06
ENSG00000175600.30	ENSG00000175600	chr7	dexseq_prepare_annotation2.py	exon	.	+	.	SUGCT	24	2.03481095293858e-07	3.0132011380612e-06
ENSG00000143761.ENSG00000264944.26	ENSG00000143761+ENSG00000264944	chr1	dexseq_prepare_annotation2.py	exon	.	+	.		18	2.03619212056719e-07	3.0132011380612e-06
ENSG00000123130.33	ENSG00000123130	chrX	dexseq_prepare_annotation2.py	exon	.	-	.	ACOT9	22	2.16055423253074e-07	3.19367448581437e-06
ENSG00000187323.68	ENSG00000187323	chr18	dexseq_prepare_annotation2.py	exon	.	+	.	DCC	21	2.27664440333856e-07	3.3615325706247e-06
ENSG00000158125.36	ENSG00000158125	chr2	dexseq_prepare_annotation2.py	exon	.	-	.	XDH	23	2.28800001847283e-07	3.37454580502315e-06
ENSG00000204316.ENSG00000188878.ENSG00000267426.99	ENSG00000204316+ENSG00000188878+ENSG00000267426	chr17	dexseq_prepare_annotation2.py	exon	.	-	.		29	2.33666486986004e-07	3.44249605799358e-06
ENSG00000163633.23	ENSG00000163633	chr4	dexseq_prepare_annotation2.py	exon	.	-	.	C4orf36	21	2.3781445715474e-07	3.49972184509093e-06
ENSG00000220205.ENSG00000179094.ENSG00000263620.79	ENSG00000220205+ENSG00000179094+ENSG00000263620	chr17	dexseq_prepare_annotation2.py	exon	.	-	.		46	2.47763485853794e-07	3.64209580423395e-06
ENSG00000127580.19	ENSG00000127580	chr16	dexseq_prepare_annotation2.py	exon	.	-	.	WDR24	15	2.48737777725013e-07	3.65237307690467e-06
ENSG00000237596.5	ENSG00000237596	chr6	dexseq_prepare_annotation2.py	exon	.	-	.	RP13-143G15.4	6	2.54053981527811e-07	3.72631221082891e-06
ENSG00000197905.28	ENSG00000197905	chr12	dexseq_prepare_annotation2.py	exon	.	+	.	TEAD4	21	2.58894340001446e-07	3.79311641189757e-06
ENSG00000130023.41	ENSG00000130023	chr6	dexseq_prepare_annotation2.py	exon	.	+	.	ERMARD	18	2.62456157997037e-07	3.84106178748916e-06
ENSG00000226994.23	ENSG00000226994	chr2	dexseq_prepare_annotation2.py	exon	.	+	.	AC012593.1	15	2.64321543428928e-07	3.86410150603039e-06
ENSG00000124571.57	ENSG00000124571	chr6	dexseq_prepare_annotation2.py	exon	.	-	.	XPO5	11	2.66491153112758e-07	3.89153307636826e-06
ENSG00000125166.22	ENSG00000125166	chr16	dexseq_prepare_annotation2.py	exon	.	-	.	GOT2	11	2.67408661328082e-07	3.90064018732852e-06
ENSG00000105854.42	ENSG00000105854	chr7	dexseq_prepare_annotation2.py	exon	.	-	.	PON2	12	2.68238044811468e-07	3.90844325667116e-06
ENSG00000138182.42	ENSG00000138182	chr10	dexseq_prepare_annotation2.py	exon	.	+	.	KIF20B	3	2.68682686220486e-07	3.9106293606258e-06
ENSG00000167261.30	ENSG00000167261	chr16	dexseq_prepare_annotation2.py	exon	.	-	.	DPEP2	21	2.70781337743811e-07	3.93685813495219e-06
ENSG00000261108.1	ENSG00000261108	chr16	dexseq_prepare_annotation2.py	exon	.	-	.	RP11-586K12.5	2	2.73103538658538e-07	3.96627611832979e-06
ENSG00000205352.ENSG00000257379.ENSG00000197111.104	ENSG00000205352+ENSG00000257379+ENSG00000197111	chr12	dexseq_prepare_annotation2.py	exon	.	+	.		29	2.7428541938466e-07	3.9790870567344e-06
ENSG00000245870.5	ENSG00000245870	chr4	dexseq_prepare_annotation2.py	exon	.	-	.	LINC00682	4	2.78038383694329e-07	4.02912828074074e-06
ENSG00000142661.49	ENSG00000142661	chr1	dexseq_prepare_annotation2.py	exon	.	-	.	MYOM3	11	2.79300892340088e-07	4.04300986360123e-06
ENSG00000118004.20	ENSG00000118004	chr2	dexseq_prepare_annotation2.py	exon	.	+	.	COLEC11	12	2.86406937029902e-07	4.14135695221668e-06
ENSG00000136250.42	ENSG00000136250	chr7	dexseq_prepare_annotation2.py	exon	.	-	.	AOAH	6	2.92610869227924e-07	4.22645993267842e-06
ENSG00000223760.9	ENSG00000223760	chr2	dexseq_prepare_annotation2.py	exon	.	+	.	MED15P9	5	3.03137302987415e-07	4.37374408679885e-06
ENSG00000183785.ENSG00000215193.ENSG00000235617.24	ENSG00000183785+ENSG00000215193+ENSG00000235617	chr22	dexseq_prepare_annotation2.py	exon	.	+	.		11	3.04086145604481e-07	4.38267046335926e-06
ENSG00000171316.61	ENSG00000171316	chr8	dexseq_prepare_annotation2.py	exon	.	+	.	CHD7	35	3.06595126210922e-07	4.4140387259477e-06
ENSG00000184207.4	ENSG00000184207	chr16	dexseq_prepare_annotation2.py	exon	.	-	.	PGP	4	3.09246732538749e-07	4.44739017087688e-06
ENSG00000164924.55	ENSG00000164924	chr8	dexseq_prepare_annotation2.py	exon	.	-	.	YWHAZ	35	3.13289628774992e-07	4.50065642030222e-06
ENSG00000239344.ENSG00000176406.56	ENSG00000239344+ENSG00000176406	chr8	dexseq_prepare_annotation2.py	exon	.	+	.		28	3.15348118876648e-07	4.52533073510121e-06
ENSG00000163874.10	ENSG00000163874	chr1	dexseq_prepare_annotation2.py	exon	.	+	.	ZC3H12A	4	3.19105122297634e-07	4.57429956088422e-06
ENSG00000077809.43	ENSG00000077809	chr7	dexseq_prepare_annotation2.py	exon	.	+	.	GTF2I	20	3.194527114261e-07	4.57434227774547e-06
ENSG00000103245.55	ENSG00000103245	chr16	dexseq_prepare_annotation2.py	exon	.	-	.	NARFL	37	3.33505842823473e-07	4.7704273250418e-06
ENSG00000160949.32	ENSG00000160949	chr8	dexseq_prepare_annotation2.py	exon	.	-	.	TONSL	26	3.36787826369648e-07	4.8121868753829e-06
ENSG00000187122.ENSG00000213390.ENSG00000269891.72	ENSG00000187122+ENSG00000213390+ENSG00000269891	chr10	dexseq_prepare_annotation2.py	exon	.	-	.		17	3.44941494982763e-07	4.92339075742064e-06
ENSG00000012983.32	ENSG00000012983	chr14	dexseq_prepare_annotation2.py	exon	.	-	.	MAP4K5	13	3.50396673753146e-07	4.99588125391972e-06
ENSG00000001084.ENSG00000231683.37	ENSG00000001084+ENSG00000231683	chr6	dexseq_prepare_annotation2.py	exon	.	-	.		3	3.67374429964403e-07	5.23232637698228e-06
ENSG00000125844.29	ENSG00000125844	chr20	dexseq_prepare_annotation2.py	exon	.	-	.	RRBP1	14	3.82036678228173e-07	5.43532140064392e-06
ENSG00000078295.38	ENSG00000078295	chr5	dexseq_prepare_annotation2.py	exon	.	+	.	ADCY2	4	3.88030329082161e-07	5.51468371331542e-06
ENSG00000260765.10	ENSG00000260765	chr16	dexseq_prepare_annotation2.py	exon	.	+	.	CES1P2	4	3.97255310112243e-07	5.63975078762557e-06
ENSG00000139926.48	ENSG00000139926	chr14	dexseq_prepare_annotation2.py	exon	.	+	.	FRMD6	10	4.04898130748622e-07	5.74211302089445e-06
ENSG00000255730.ENSG00000142046.ENSG00000248098.30	ENSG00000255730+ENSG00000142046+ENSG00000248098	chr19	dexseq_prepare_annotation2.py	exon	.	+	.		19	4.09738486738309e-07	5.80455568085839e-06
ENSG00000245534.13	ENSG00000245534	chr15	dexseq_prepare_annotation2.py	exon	.	+	.	RP11-219B17.1	3	4.18371365195157e-07	5.92053464989393e-06
ENSG00000183474.46	ENSG00000183474	chr5	dexseq_prepare_annotation2.py	exon	.	+	.	GTF2H2C	25	4.19310173015273e-07	5.92750078445658e-06
ENSG00000223797.11	ENSG00000223797	chr3	dexseq_prepare_annotation2.py	exon	.	-	.	ENTPD3-AS1	8	4.26035163109569e-07	6.01616037778342e-06
ENSG00000253871.11	ENSG00000253871	chr8	dexseq_prepare_annotation2.py	exon	.	+	.	RP11-756K15.2	5	4.31937700418909e-07	6.09302979315685e-06
ENSG00000196569.45	ENSG00000196569	chr6	dexseq_prepare_annotation2.py	exon	.	+	.	LAMA2	2	4.32702592378658e-07	6.09733992700033e-06
ENSG00000133243.29	ENSG00000133243	chr19	dexseq_prepare_annotation2.py	exon	.	-	.	BTBD2	26	4.34028995168095e-07	6.1095449436493e-06
ENSG00000105738.20	ENSG00000105738	chr19	dexseq_prepare_annotation2.py	exon	.	+	.	SIPA1L3	12	4.52026962422828e-07	6.35615031694981e-06
ENSG00000080200.26	ENSG00000080200	chr3	dexseq_prepare_annotation2.py	exon	.	+	.	CRYBG3	2	4.540270732677e-07	6.37751891064069e-06
ENSG00000143977.21	ENSG00000143977	chr2	dexseq_prepare_annotation2.py	exon	.	-	.	SNRPG	17	4.63673450357812e-07	6.50613253705031e-06
ENSG00000113552.25	ENSG00000113552	chr5	dexseq_prepare_annotation2.py	exon	.	-	.	GNPDA1	10	4.83138030707394e-07	6.7720952688595e-06
ENSG00000147224.18	ENSG00000147224	chrX	dexseq_prepare_annotation2.py	exon	.	+	.	PRPS1	13	4.85617937067759e-07	6.79967562936437e-06
ENSG00000140463.34	ENSG00000140463	chr15	dexseq_prepare_annotation2.py	exon	.	+	.	BBS4	17	4.90002738539975e-07	6.85384230914608e-06
ENSG00000233355.15	ENSG00000233355	chr1	dexseq_prepare_annotation2.py	exon	.	-	.	CHRM3-AS2	10	5.03403549528156e-07	7.0338723330913e-06
ENSG00000159708.19	ENSG00000159708	chr16	dexseq_prepare_annotation2.py	exon	.	+	.	LRRC36	5	5.12224837479948e-07	7.14421219298754e-06
ENSG00000261771.ENSG00000260916.ENSG00000207964.ENSG00000256061.66	ENSG00000261771+ENSG00000260916+ENSG00000207964+ENSG00000256061	chr15	dexseq_prepare_annotation2.py	exon	.	-	.		33	5.12376827461514e-07	7.14421219298754e-06
ENSG00000092094.42	ENSG00000092094	chr14	dexseq_prepare_annotation2.py	exon	.	-	.	OSGEP	19	5.13235844478217e-07	7.14868058720236e-06
ENSG00000095794.45	ENSG00000095794	chr10	dexseq_prepare_annotation2.py	exon	.	+	.	CREM	6	5.15018772203128e-07	7.16599494992068e-06
ENSG00000133884.14	ENSG00000133884	chr11	dexseq_prepare_annotation2.py	exon	.	+	.	DPF2	3	5.38653214310839e-07	7.48699766153097e-06
ENSG00000223662.4	ENSG00000223662	chr21	dexseq_prepare_annotation2.py	exon	.	+	.	SAMSN1-AS1	5	5.4170377665478e-07	7.52152294070664e-06
ENSG00000185010.33	ENSG00000185010	chrX	dexseq_prepare_annotation2.py	exon	.	-	.	F8	23	5.63777055712023e-07	7.81982929730553e-06
ENSG00000154845.71	ENSG00000154845	chr18	dexseq_prepare_annotation2.py	exon	.	-	.	PPP4R1	4	5.7331927887102e-07	7.94388320222748e-06
ENSG00000048544.3	ENSG00000048544	chr6	dexseq_prepare_annotation2.py	exon	.	-	.	MRPS10	2	5.74357929172219e-07	7.94997617500733e-06
ENSG00000237854.2	ENSG00000237854	chr17	dexseq_prepare_annotation2.py	exon	.	+	.	LINC00674	3	5.76492643533352e-07	7.97121182318929e-06
ENSG00000185187.53	ENSG00000185187	chr11	dexseq_prepare_annotation2.py	exon	.	-	.	SIGIRR	27	5.79857004476305e-07	8.0093880098007e-06
ENSG00000186523.42	ENSG00000186523	chr8	dexseq_prepare_annotation2.py	exon	.	-	.	FAM86B1	28	5.80797393496611e-07	8.01403804706239e-06
ENSG00000148219.38	ENSG00000148219	chr9	dexseq_prepare_annotation2.py	exon	.	-	.	ASTN2	32	5.86069862714907e-07	8.07839185636311e-06
ENSG00000163516.50	ENSG00000163516	chr2	dexseq_prepare_annotation2.py	exon	.	+	.	ANKZF1	24	5.86838978111673e-07	8.08060227744228e-06
ENSG00000092140.38	ENSG00000092140	chr14	dexseq_prepare_annotation2.py	exon	.	+	.	G2E3	26	5.88703790699685e-07	8.09787991476437e-06
ENSG00000134640.5	ENSG00000134640	chr11	dexseq_prepare_annotation2.py	exon	.	+	.	MTNR1B	4	5.9013871128205e-07	8.10094565868342e-06
ENSG00000255794.23	ENSG00000255794	chr12	dexseq_prepare_annotation2.py	exon	.	+	.	RMST	17	5.90147239110055e-07	8.10094565868342e-06
ENSG00000229151.1	ENSG00000229151	chrX	dexseq_prepare_annotation2.py	exon	.	-	.	RP11-348F1.3	2	5.91621578905712e-07	8.11279425453969e-06
ENSG00000149179.51	ENSG00000149179	chr11	dexseq_prepare_annotation2.py	exon	.	+	.	C11orf49	39	5.93319919513172e-07	8.12768690569437e-06
ENSG00000184381.76	ENSG00000184381	chr22	dexseq_prepare_annotation2.py	exon	.	-	.	PLA2G6	7	5.97303982815311e-07	8.17382790504169e-06
ENSG00000118804.ENSG00000189157.ENSG00000272414.39	ENSG00000118804+ENSG00000189157+ENSG00000272414	chr4	dexseq_prepare_annotation2.py	exon	.	+	.		24	6.0828384572936e-07	8.31550954501702e-06
ENSG00000152042.ENSG00000232637.26	ENSG00000152042+ENSG00000232637	chr1	dexseq_prepare_annotation2.py	exon	.	-	.		11	6.11839900445014e-07	8.355517323567e-06
ENSG00000223659.2	ENSG00000223659	chr1	dexseq_prepare_annotation2.py	exon	.	-	.	RP5-857K21.5	3	6.14343777258956e-07	8.37906257592594e-06
ENSG00000105939.18	ENSG00000105939	chr7	dexseq_prepare_annotation2.py	exon	.	-	.	ZC3HAV1	11	6.14826499092351e-07	8.37906257592594e-06
ENSG00000257083.7	ENSG00000257083	chr12	dexseq_prepare_annotation2.py	exon	.	-	.	RP11-123O10.3	7	6.39777228101416e-07	8.71015684699302e-06
ENSG00000140993.19	ENSG00000140993	chr16	dexseq_prepare_annotation2.py	exon	.	-	.	TIGD7	9	6.45849024212238e-07	8.78251643633072e-06
ENSG00000164985.33	ENSG00000164985	chr9	dexseq_prepare_annotation2.py	exon	.	-	.	PSIP1	4	6.46415440582727e-07	8.78251643633072e-06
ENSG00000248710.ENSG00000068885.ENSG00000213186.100	ENSG00000248710+ENSG00000068885+ENSG00000213186	chr3	dexseq_prepare_annotation2.py	exon	.	-	.		21	6.56297143735821e-07	8.90765673409948e-06
ENSG00000035928.50	ENSG00000035928	chr4	dexseq_prepare_annotation2.py	exon	.	-	.	RFC1	9	6.58656942443416e-07	8.93055388559132e-06
ENSG00000253665.1	ENSG00000253665	chr8	dexseq_prepare_annotation2.py	exon	.	+	.	RP11-359E19.2	2	6.65109623489932e-07	9.00884198184221e-06
ENSG00000107957.27	ENSG00000107957	chr10	dexseq_prepare_annotation2.py	exon	.	-	.	SH3PXD2A	3	6.67904044691741e-07	9.03747022348437e-06
ENSG00000147642.66	ENSG00000147642	chr8	dexseq_prepare_annotation2.py	exon	.	-	.	SYBU	40	6.69140899816714e-07	9.04498605312328e-06
ENSG00000118520.15	ENSG00000118520	chr6	dexseq_prepare_annotation2.py	exon	.	+	.	ARG1	5	6.73135762675739e-07	9.08972951552162e-06
ENSG00000137841.30	ENSG00000137841	chr15	dexseq_prepare_annotation2.py	exon	.	-	.	PLCB2	17	6.75537641450992e-07	9.11289293965495e-06
ENSG00000164038.ENSG00000164039.66	ENSG00000164038+ENSG00000164039	chr4	dexseq_prepare_annotation2.py	exon	.	-	.		3	6.87210921963305e-07	9.2609520590263e-06
ENSG00000115750.36	ENSG00000115750	chr2	dexseq_prepare_annotation2.py	exon	.	+	.	TAF1B	3	6.92326070589704e-07	9.32042217140744e-06
ENSG00000174038.9	ENSG00000174038	chr9	dexseq_prepare_annotation2.py	exon	.	+	.	C9orf131	5	6.95387321935058e-07	9.35214925163724e-06
ENSG00000140403.30	ENSG00000140403	chr15	dexseq_prepare_annotation2.py	exon	.	+	.	DNAJA4	19	7.04085706455694e-07	9.45954824645029e-06
ENSG00000258941.ENSG00000150527.ENSG00000150526.45	ENSG00000258941+ENSG00000150527+ENSG00000150526	chr14	dexseq_prepare_annotation2.py	exon	.	+	.		4	7.06778014284278e-07	9.47908682878709e-06
ENSG00000179583.36	ENSG00000179583	chr16	dexseq_prepare_annotation2.py	exon	.	+	.	CIITA	3	7.06968205552149e-07	9.47908682878709e-06
ENSG00000184831.14	ENSG00000184831	chrX	dexseq_prepare_annotation2.py	exon	.	-	.	APOO	9	7.18991218455827e-07	9.63056451441236e-06
ENSG00000173334.8	ENSG00000173334	chr8	dexseq_prepare_annotation2.py	exon	.	+	.	TRIB1	2	7.21647410443253e-07	9.65639891756426e-06
ENSG00000186792.ENSG00000243477.ENSG00000214706.37	ENSG00000186792+ENSG00000243477+ENSG00000214706	chr3	dexseq_prepare_annotation2.py	exon	.	-	.		5	7.26375345844974e-07	9.70987546902939e-06
ENSG00000105486.62	ENSG00000105486	chr19	dexseq_prepare_annotation2.py	exon	.	-	.	LIG1	27	7.38234052531593e-07	9.85846963109091e-06
ENSG00000257743.51	ENSG00000257743	chr7	dexseq_prepare_annotation2.py	exon	.	+	.	RP11-1220K2.2	12	7.39726145223484e-07	9.8684671876347e-06
ENSG00000180098.30	ENSG00000180098	chr1	dexseq_prepare_annotation2.py	exon	.	+	.	TRNAU1AP	14	7.4092044055123e-07	9.87447583120184e-06
ENSG00000133316.ENSG00000222328.41	ENSG00000133316+ENSG00000222328	chr11	dexseq_prepare_annotation2.py	exon	.	-	.		27	7.43270380023086e-07	9.89585860022712e-06
ENSG00000141086.ENSG00000205220.ENSG00000261884.54	ENSG00000141086+ENSG00000205220+ENSG00000261884	chr16	dexseq_prepare_annotation2.py	exon	.	-	.		40	7.46520367799224e-07	9.92916970157004e-06
ENSG00000188603.ENSG00000261832.ENSG00000233232.89	ENSG00000188603+ENSG00000261832+ENSG00000233232	chr16	dexseq_prepare_annotation2.py	exon	.	-	.		60	7.51782599984355e-07	9.9891513835759e-06
ENSG00000151914.152	ENSG00000151914	chr6	dexseq_prepare_annotation2.py	exon	.	-	.	DST	66	7.59875022465144e-07	1.00865810482023e-05
ENSG00000171552.6	ENSG00000171552	chr20	dexseq_prepare_annotation2.py	exon	.	-	.	BCL2L1	7	7.81274551698239e-07	1.03602781211213e-05
ENSG00000143603.16	ENSG00000143603	chr1	dexseq_prepare_annotation2.py	exon	.	-	.	KCNN3	9	7.83554527423114e-07	1.03801425119904e-05
ENSG00000085999.34	ENSG00000085999	chr1	dexseq_prepare_annotation2.py	exon	.	+	.	RAD54L	27	7.88820412121607e-07	1.0439483699404e-05
ENSG00000059145.59	ENSG00000059145	chr16	dexseq_prepare_annotation2.py	exon	.	-	.	UNKL	27	7.962672000591e-07	1.05275406509806e-05
ENSG00000137825.10	ENSG00000137825	chr15	dexseq_prepare_annotation2.py	exon	.	+	.	ITPKA	9	8.00279212567843e-07	1.05700559876871e-05
ENSG00000149743.39	ENSG00000149743	chr11	dexseq_prepare_annotation2.py	exon	.	-	.	TRPT1	20	8.24389460427267e-07	1.08776796199916e-05
ENSG00000106069.80	ENSG00000106069	chr7	dexseq_prepare_annotation2.py	exon	.	+	.	CHN2	11	8.38804200156711e-07	1.10568887317579e-05
ENSG00000147316.22	ENSG00000147316	chr8	dexseq_prepare_annotation2.py	exon	.	+	.	MCPH1	3	8.57396133112889e-07	1.12907502687902e-05
ENSG00000183426.ENSG00000183458.63	ENSG00000183426+ENSG00000183458	chr16	dexseq_prepare_annotation2.py	exon	.	+	.		47	8.59660851657469e-07	1.13093539592678e-05
ENSG00000250599.ENSG00000042304.9	ENSG00000250599+ENSG00000042304	chr2	dexseq_prepare_annotation2.py	exon	.	-	.		7	8.95990712166084e-07	1.17756244686065e-05
ENSG00000128513.31	ENSG00000128513	chr7	dexseq_prepare_annotation2.py	exon	.	-	.	POT1	31	9.01110948313358e-07	1.18312034895267e-05
ENSG00000118900.37	ENSG00000118900	chr16	dexseq_prepare_annotation2.py	exon	.	+	.	UBN1	27	9.56154863089756e-07	1.25415016330567e-05
ENSG00000158525.16	ENSG00000158525	chr7	dexseq_prepare_annotation2.py	exon	.	+	.	CPA5	5	9.60652721253168e-07	1.25880594490766e-05
ENSG00000225697.70	ENSG00000225697	chr3	dexseq_prepare_annotation2.py	exon	.	-	.	SLC26A6	38	9.65145383369433e-07	1.26344574150354e-05
ENSG00000178999.34	ENSG00000178999	chr17	dexseq_prepare_annotation2.py	exon	.	-	.	AURKB	7	9.66401890417592e-07	1.26384420624661e-05
ENSG00000102781.ENSG00000266816.22	ENSG00000102781+ENSG00000266816	chr13	dexseq_prepare_annotation2.py	exon	.	-	.		18	9.68132253497391e-07	1.26486097765004e-05
ENSG00000019102.ENSG00000149564.26	ENSG00000019102+ENSG00000149564	chr11	dexseq_prepare_annotation2.py	exon	.	-	.		15	9.99269905432006e-07	1.30425847833869e-05
ENSG00000221444.ENSG00000249931.ENSG00000261279.ENSG00000233812.ENSG00000215304.41	ENSG00000221444+ENSG00000249931+ENSG00000261279+ENSG00000233812+ENSG00000215304	chr15	dexseq_prepare_annotation2.py	exon	.	-	.		21	1.02029004191369e-06	1.33038605268785e-05
ENSG00000053747.92	ENSG00000053747	chr18	dexseq_prepare_annotation2.py	exon	.	+	.	LAMA3	40	1.02250677120884e-06	1.33196809431071e-05
ENSG00000136531.8	ENSG00000136531	chr2	dexseq_prepare_annotation2.py	exon	.	+	.	SCN2A	8	1.03734393929682e-06	1.34997092649274e-05
ENSG00000221267.ENSG00000204356.41	ENSG00000221267+ENSG00000204356	chr6	dexseq_prepare_annotation2.py	exon	.	-	.		19	1.03966143225586e-06	1.35166168969288e-05
ENSG00000185813.51	ENSG00000185813	chr17	dexseq_prepare_annotation2.py	exon	.	-	.	PCYT2	8	1.04545687048694e-06	1.35786638931934e-05
ENSG00000145362.95	ENSG00000145362	chr4	dexseq_prepare_annotation2.py	exon	.	+	.	ANK2	43	1.07611092649242e-06	1.39631441234217e-05
ENSG00000213658.ENSG00000261067.ENSG00000169682.60	ENSG00000213658+ENSG00000261067+ENSG00000169682	chr16	dexseq_prepare_annotation2.py	exon	.	+	.		9	1.08928237038645e-06	1.41202482270603e-05
ENSG00000196865.ENSG00000234631.14	ENSG00000196865+ENSG00000234631	chr10	dexseq_prepare_annotation2.py	exon	.	+	.		8	1.09365432857258e-06	1.41630902999731e-05
ENSG00000255605.2	ENSG00000255605	chr11	dexseq_prepare_annotation2.py	exon	.	+	.	RP11-644L4.1	2	1.12313470280727e-06	1.4530692051719e-05
ENSG00000134242.33	ENSG00000134242	chr1	dexseq_prepare_annotation2.py	exon	.	-	.	PTPN22	19	1.12747370377811e-06	1.45640443833757e-05
ENSG00000260493.4	ENSG00000260493	chr8	dexseq_prepare_annotation2.py	exon	.	-	.	RP11-219B4.7	2	1.12790700814451e-06	1.45640443833757e-05
ENSG00000135912.67	ENSG00000135912	chr2	dexseq_prepare_annotation2.py	exon	.	+	.	TTLL4	9	1.13013157266955e-06	1.4578587459296e-05
ENSG00000259905.43	ENSG00000259905	chr15	dexseq_prepare_annotation2.py	exon	.	+	.	PWRN1	20	1.13298029171831e-06	1.46011460119114e-05
ENSG00000259065.4	ENSG00000259065	chr14	dexseq_prepare_annotation2.py	exon	.	+	.	RP5-1021I20.1	4	1.15204661642353e-06	1.4832460510578e-05
ENSG00000183431.32	ENSG00000183431	chr1	dexseq_prepare_annotation2.py	exon	.	-	.	SF3A3	12	1.16241218945136e-06	1.4951414149978e-05
ENSG00000261697.10	ENSG00000261697	chr16	dexseq_prepare_annotation2.py	exon	.	-	.	RP11-178L8.5	11	1.17536743684863e-06	1.5103414672535e-05
ENSG00000175221.32	ENSG00000175221	chr19	dexseq_prepare_annotation2.py	exon	.	-	.	MED16	12	1.19929021829889e-06	1.53959171737906e-05
ENSG00000135502.39	ENSG00000135502	chr12	dexseq_prepare_annotation2.py	exon	.	+	.	SLC26A10	19	1.20729913593746e-06	1.54837572274723e-05
ENSG00000226251.5	ENSG00000226251	chr1	dexseq_prepare_annotation2.py	exon	.	-	.	RP11-15I11.3	4	1.26901227198798e-06	1.6259525963676e-05
ENSG00000090372.49	ENSG00000090372	chr19	dexseq_prepare_annotation2.py	exon	.	-	.	STRN4	11	1.2760503877974e-06	1.63339371722495e-05
ENSG00000197969.92	ENSG00000197969	chr9	dexseq_prepare_annotation2.py	exon	.	+	.	VPS13A	19	1.29676087553624e-06	1.65830480364817e-05
ENSG00000122643.30	ENSG00000122643	chr7	dexseq_prepare_annotation2.py	exon	.	-	.	NT5C3A	15	1.31013871248485e-06	1.67379992969431e-05
ENSG00000049283.ENSG00000006282.70	ENSG00000049283+ENSG00000006282	chr17	dexseq_prepare_annotation2.py	exon	.	+	.		16	1.31670847598729e-06	1.680575799063e-05
ENSG00000258891.ENSG00000156050.18	ENSG00000258891+ENSG00000156050	chr14	dexseq_prepare_annotation2.py	exon	.	-	.		18	1.34754438068563e-06	1.71828089425755e-05
ENSG00000040608.3	ENSG00000040608	chr22	dexseq_prepare_annotation2.py	exon	.	-	.	RTN4R	3	1.35594966285724e-06	1.72733933059185e-05
ENSG00000261276.1	ENSG00000261276	chr11	dexseq_prepare_annotation2.py	exon	.	+	.	RP11-554A11.5	2	1.39295274918567e-06	1.77277610668174e-05
ENSG00000241015.ENSG00000160336.25	ENSG00000241015+ENSG00000160336	chr19	dexseq_prepare_annotation2.py	exon	.	+	.		18	1.40230286886605e-06	1.78296631047202e-05
ENSG00000100726.38	ENSG00000100726	chr16	dexseq_prepare_annotation2.py	exon	.	+	.	TELO2	24	1.41338296818709e-06	1.79533449949431e-05
ENSG00000068305.41	ENSG00000068305	chr15	dexseq_prepare_annotation2.py	exon	.	+	.	MEF2A	10	1.42098342069659e-06	1.80326328167557e-05
ENSG00000138162.80	ENSG00000138162	chr10	dexseq_prepare_annotation2.py	exon	.	+	.	TACC2	37	1.48538609962288e-06	1.88319150777403e-05
ENSG00000174442.42	ENSG00000174442	chr15	dexseq_prepare_annotation2.py	exon	.	+	.	ZWILCH	27	1.5054389920025e-06	1.90679362403064e-05
ENSG00000173890.ENSG00000242583.20	ENSG00000173890+ENSG00000242583	chr3	dexseq_prepare_annotation2.py	exon	.	+	.		10	1.51230259013336e-06	1.91366106591328e-05
ENSG00000196337.ENSG00000225950.25	ENSG00000196337+ENSG00000225950	chr19	dexseq_prepare_annotation2.py	exon	.	-	.		5	1.51905196081426e-06	1.92037102169985e-05
ENSG00000106125.ENSG00000241644.ENSG00000240583.ENSG00000250424.ENSG00000254959.38	ENSG00000106125+ENSG00000241644+ENSG00000240583+ENSG00000250424+ENSG00000254959	chr7	dexseq_prepare_annotation2.py	exon	.	+	.		10	1.52118677794119e-06	1.92124008471849e-05
ENSG00000148700.55	ENSG00000148700	chr10	dexseq_prepare_annotation2.py	exon	.	+	.	ADD3	36	1.550229028495e-06	1.95605894717136e-05
ENSG00000145703.72	ENSG00000145703	chr5	dexseq_prepare_annotation2.py	exon	.	+	.	IQGAP2	43	1.56964632838012e-06	1.978678571977e-05
ENSG00000239389.ENSG00000204961.ENSG00000243232.ENSG00000204967.ENSG00000204965.ENSG00000204963.ENSG00000204962.ENSG00000251664.ENSG00000204969.ENSG00000081842.ENSG00000255408.ENSG00000248383.ENSG00000250120.ENSG00000204970.ENSG00000249158.8	ENSG00000239389+ENSG00000204961+ENSG00000243232+ENSG00000204967+ENSG00000204965+ENSG00000204963+ENSG00000204962+ENSG00000251664+ENSG00000204969+ENSG00000081842+ENSG00000255408+ENSG00000248383+ENSG00000250120+ENSG00000204970+ENSG00000249158	chr5	dexseq_prepare_annotation2.py	exon	.	+	.		5	1.60492881757322e-06	2.02123578030996e-05
ENSG00000065548.24	ENSG00000065548	chr2	dexseq_prepare_annotation2.py	exon	.	+	.	ZC3H15	2	1.64461391131698e-06	2.06925166434328e-05
ENSG00000100883.35	ENSG00000100883	chr14	dexseq_prepare_annotation2.py	exon	.	+	.	SRP54	10	1.64977976937955e-06	2.07378566844168e-05
ENSG00000145014.39	ENSG00000145014	chr3	dexseq_prepare_annotation2.py	exon	.	-	.	TMEM44	12	1.67317481777209e-06	2.10120364532703e-05
ENSG00000204248.73	ENSG00000204248	chr6	dexseq_prepare_annotation2.py	exon	.	-	.	COL11A2	11	1.6751177273558e-06	2.10165526587154e-05
ENSG00000196074.50	ENSG00000196074	chr20	dexseq_prepare_annotation2.py	exon	.	-	.	SYCP2	8	1.71324913438482e-06	2.14746638430822e-05
ENSG00000197568.17	ENSG00000197568	chr1	dexseq_prepare_annotation2.py	exon	.	+	.	HHLA3	14	1.79070565989614e-06	2.24218887496619e-05
ENSG00000145819.55	ENSG00000145819	chr5	dexseq_prepare_annotation2.py	exon	.	+	.	ARHGAP26	18	1.79219707423469e-06	2.24218887496619e-05
ENSG00000198467.26	ENSG00000198467	chr9	dexseq_prepare_annotation2.py	exon	.	-	.	TPM2	2	1.81715165397509e-06	2.27126846091011e-05
ENSG00000213904.20	ENSG00000213904	chr19	dexseq_prepare_annotation2.py	exon	.	+	.	LIPE-AS1	6	1.82369624887399e-06	2.27730423401254e-05
ENSG00000114204.ENSG00000174776.61	ENSG00000114204+ENSG00000174776	chr3	dexseq_prepare_annotation2.py	exon	.	-	.		30	1.88419818302308e-06	2.35008938653638e-05
ENSG00000187778.53	ENSG00000187778	chr12	dexseq_prepare_annotation2.py	exon	.	-	.	MCRS1	7	1.88552448143833e-06	2.35008938653638e-05
ENSG00000141449.53	ENSG00000141449	chr18	dexseq_prepare_annotation2.py	exon	.	+	.	GREB1L	10	1.88950963620266e-06	2.35284717738781e-05
ENSG00000213886.ENSG00000204681.49	ENSG00000213886+ENSG00000204681	chr6	dexseq_prepare_annotation2.py	exon	.	-	.		7	1.91189473397889e-06	2.3784902248206e-05
ENSG00000140181.51	ENSG00000140181	chr15	dexseq_prepare_annotation2.py	exon	.	-	.	HERC2P2	5	1.91466995584557e-06	2.37971245261181e-05
ENSG00000175274.52	ENSG00000175274	chr11	dexseq_prepare_annotation2.py	exon	.	-	.	TP53I11	7	1.94728970673352e-06	2.4179909791563e-05
ENSG00000069248.35	ENSG00000069248	chr1	dexseq_prepare_annotation2.py	exon	.	-	.	NUP133	8	1.97156950177389e-06	2.44585173519127e-05
ENSG00000183773.ENSG00000099949.127	ENSG00000183773+ENSG00000099949	chr22	dexseq_prepare_annotation2.py	exon	.	+	.		47	2.02023903128622e-06	2.50388915978462e-05
ENSG00000149269.48	ENSG00000149269	chr11	dexseq_prepare_annotation2.py	exon	.	-	.	PAK1	26	2.06839322365959e-06	2.56118019131132e-05
ENSG00000067798.66	ENSG00000067798	chr12	dexseq_prepare_annotation2.py	exon	.	+	.	NAV3	10	2.08461545423074e-06	2.57886165325805e-05
ENSG00000206775.ENSG00000167658.30	ENSG00000206775+ENSG00000167658	chr19	dexseq_prepare_annotation2.py	exon	.	-	.		12	2.087906299391e-06	2.58052776704992e-05
ENSG00000125503.46	ENSG00000125503	chr19	dexseq_prepare_annotation2.py	exon	.	-	.	PPP1R12C	25	2.09211590688077e-06	2.58332526027306e-05
ENSG00000011422.38	ENSG00000011422	chr19	dexseq_prepare_annotation2.py	exon	.	-	.	PLAUR	17	2.11962987632056e-06	2.61486681954267e-05
ENSG00000164941.70	ENSG00000164941	chr8	dexseq_prepare_annotation2.py	exon	.	+	.	INTS8	25	2.12708321037049e-06	2.62162511926257e-05
ENSG00000163739.5	ENSG00000163739	chr4	dexseq_prepare_annotation2.py	exon	.	+	.	CXCL1	3	2.15062786750568e-06	2.64818500123102e-05
ENSG00000224184.19	ENSG00000224184	chr2	dexseq_prepare_annotation2.py	exon	.	+	.	AC096559.1	11	2.18431882003982e-06	2.68717775877744e-05
ENSG00000159692.43	ENSG00000159692	chr4	dexseq_prepare_annotation2.py	exon	.	-	.	CTBP1	12	2.19679439671999e-06	2.70002303907974e-05
ENSG00000171236.ENSG00000214456.ENSG00000267385.25	ENSG00000171236+ENSG00000214456+ENSG00000267385	chr19	dexseq_prepare_annotation2.py	exon	.	-	.		9	2.21896056599977e-06	2.72474399195939e-05
ENSG00000166451.25	ENSG00000166451	chr16	dexseq_prepare_annotation2.py	exon	.	+	.	CENPN	20	2.22481633265888e-06	2.72940961180351e-05
ENSG00000148516.58	ENSG00000148516	chr10	dexseq_prepare_annotation2.py	exon	.	+	.	ZEB1	14	2.25483764875117e-06	2.76368559090702e-05
ENSG00000109471.6	ENSG00000109471	chr4	dexseq_prepare_annotation2.py	exon	.	-	.	IL2	4	2.32363293511466e-06	2.84537855910627e-05
ENSG00000196352.36	ENSG00000196352	chr1	dexseq_prepare_annotation2.py	exon	.	+	.	CD55	25	2.32759347704565e-06	2.84760145753953e-05
ENSG00000224420.ENSG00000126457.38	ENSG00000224420+ENSG00000126457	chr19	dexseq_prepare_annotation2.py	exon	.	+	.		12	2.35944089953038e-06	2.88390593926025e-05
ENSG00000118454.17	ENSG00000118454	chr1	dexseq_prepare_annotation2.py	exon	.	-	.	ANKRD13C	10	2.36348085344822e-06	2.88618627862665e-05
ENSG00000125520.ENSG00000273047.ENSG00000273154.ENSG00000197114.ENSG00000203896.89	ENSG00000125520+ENSG00000273047+ENSG00000273154+ENSG00000197114+ENSG00000203896	chr20	dexseq_prepare_annotation2.py	exon	.	+	.		28	2.36587730206674e-06	2.88645728930459e-05
ENSG00000171798.39	ENSG00000171798	chr10	dexseq_prepare_annotation2.py	exon	.	+	.	KNDC1	23	2.38013878878172e-06	2.90119029222117e-05
ENSG00000086015.47	ENSG00000086015	chr1	dexseq_prepare_annotation2.py	exon	.	+	.	MAST2	13	2.39242753093369e-06	2.91349385739577e-05
ENSG00000267138.ENSG00000011132.21	ENSG00000267138+ENSG00000011132	chr19	dexseq_prepare_annotation2.py	exon	.	-	.		7	2.40613444522258e-06	2.92703389592238e-05
ENSG00000184254.ENSG00000232386.ENSG00000259604.ENSG00000272808.ENSG00000272639.38	ENSG00000184254+ENSG00000232386+ENSG00000259604+ENSG00000272808+ENSG00000272639	chr15	dexseq_prepare_annotation2.py	exon	.	+	.		10	2.40795616569778e-06	2.92703389592238e-05
ENSG00000170545.19	ENSG00000170545	chr12	dexseq_prepare_annotation2.py	exon	.	-	.	SMAGP	13	2.41184957795204e-06	2.92745750211048e-05
ENSG00000197077.22	ENSG00000197077	chr22	dexseq_prepare_annotation2.py	exon	.	+	.	KIAA1671	13	2.41271546429777e-06	2.92745750211048e-05
ENSG00000170776.30	ENSG00000170776	chr15	dexseq_prepare_annotation2.py	exon	.	+	.	AKAP13	10	2.41849248542294e-06	2.93178714625608e-05
ENSG00000197099.18	ENSG00000197099	chr3	dexseq_prepare_annotation2.py	exon	.	-	.	RP11-573D15.8	10	2.52774560572393e-06	3.06143204109302e-05
ENSG00000187812.19	ENSG00000187812	chr15	dexseq_prepare_annotation2.py	exon	.	+	.	RP11-24M17.5	16	2.55527009074585e-06	3.09194668956795e-05
ENSG00000124006.52	ENSG00000124006	chr2	dexseq_prepare_annotation2.py	exon	.	-	.	OBSL1	28	2.56117393947604e-06	3.09626802118442e-05
ENSG00000144357.67	ENSG00000144357	chr2	dexseq_prepare_annotation2.py	exon	.	+	.	UBR3	18	2.62657042407897e-06	3.17243819920148e-05
ENSG00000213699.ENSG00000115163.23	ENSG00000213699+ENSG00000115163	chr2	dexseq_prepare_annotation2.py	exon	.	+	.		19	2.74981989155741e-06	3.31828265823028e-05
ENSG00000187243.ENSG00000221705.45	ENSG00000187243+ENSG00000221705	chrX	dexseq_prepare_annotation2.py	exon	.	-	.		11	2.75620366092692e-06	3.32296524933187e-05
ENSG00000145794.43	ENSG00000145794	chr5	dexseq_prepare_annotation2.py	exon	.	+	.	MEGF10	8	2.76033202328928e-06	3.3249226204303e-05
ENSG00000174136.17	ENSG00000174136	chr5	dexseq_prepare_annotation2.py	exon	.	+	.	RGMB	11	2.76406543872831e-06	3.32640114539253e-05
ENSG00000111641.57	ENSG00000111641	chr12	dexseq_prepare_annotation2.py	exon	.	-	.	NOP2	41	2.8496743889881e-06	3.42632045646993e-05
ENSG00000155849.54	ENSG00000155849	chr7	dexseq_prepare_annotation2.py	exon	.	-	.	ELMO1	39	2.89025459959563e-06	3.47196738054592e-05
ENSG00000142621.51	ENSG00000142621	chr1	dexseq_prepare_annotation2.py	exon	.	+	.	FHAD1	27	2.91604253355831e-06	3.49977835356718e-05
ENSG00000147872.29	ENSG00000147872	chr9	dexseq_prepare_annotation2.py	exon	.	-	.	PLIN2	22	2.96288111779466e-06	3.55278084531222e-05
ENSG00000106571.24	ENSG00000106571	chr7	dexseq_prepare_annotation2.py	exon	.	-	.	GLI3	18	2.98817755328551e-06	3.57987985941443e-05
ENSG00000174332.9	ENSG00000174332	chr1	dexseq_prepare_annotation2.py	exon	.	-	.	GLIS1	6	3.01815200742683e-06	3.61252928282992e-05
ENSG00000201965.ENSG00000060971.42	ENSG00000201965+ENSG00000060971	chr3	dexseq_prepare_annotation2.py	exon	.	-	.		16	3.0516952427336e-06	3.64938762631043e-05
ENSG00000168237.22	ENSG00000168237	chr3	dexseq_prepare_annotation2.py	exon	.	+	.	GLYCTK	5	3.12431159735641e-06	3.73286337923573e-05
ENSG00000011243.50	ENSG00000011243	chr19	dexseq_prepare_annotation2.py	exon	.	-	.	AKAP8L	32	3.13265302097271e-06	3.73946368708559e-05
ENSG00000129680.32	ENSG00000129680	chrX	dexseq_prepare_annotation2.py	exon	.	-	.	MAP7D3	12	3.13816683128557e-06	3.74267983095101e-05
ENSG00000139793.17	ENSG00000139793	chr13	dexseq_prepare_annotation2.py	exon	.	+	.	MBNL2	16	3.14656597709904e-06	3.74932825673363e-05
ENSG00000160298.29	ENSG00000160298	chr21	dexseq_prepare_annotation2.py	exon	.	-	.	C21orf58	21	3.15685126707869e-06	3.75821019903161e-05
ENSG00000160299.61	ENSG00000160299	chr21	dexseq_prepare_annotation2.py	exon	.	+	.	PCNT	32	3.19167196737952e-06	3.79625929166629e-05
ENSG00000139624.75	ENSG00000139624	chr12	dexseq_prepare_annotation2.py	exon	.	-	.	CERS5	22	3.24855492346506e-06	3.85966189813393e-05
ENSG00000106018.16	ENSG00000106018	chr7	dexseq_prepare_annotation2.py	exon	.	-	.	VIPR2	8	3.2507925283364e-06	3.85966189813393e-05
ENSG00000166532.28	ENSG00000166532	chr12	dexseq_prepare_annotation2.py	exon	.	+	.	RIMKLB	17	3.33139600971859e-06	3.95182758114429e-05
ENSG00000099953.33	ENSG00000099953	chr22	dexseq_prepare_annotation2.py	exon	.	+	.	MMP11	27	3.3583067704138e-06	3.98019322057792e-05
ENSG00000113368.28	ENSG00000113368	chr5	dexseq_prepare_annotation2.py	exon	.	+	.	LMNB1	22	3.41267207726988e-06	4.04101776571635e-05
ENSG00000225612.2	ENSG00000225612	chr7	dexseq_prepare_annotation2.py	exon	.	+	.	AC099552.2	3	3.43975973630908e-06	4.06946263277779e-05
ENSG00000085719.47	ENSG00000085719	chr8	dexseq_prepare_annotation2.py	exon	.	+	.	CPNE3	25	3.45682785934513e-06	4.08601362466138e-05
ENSG00000172974.2	ENSG00000172974	chr2	dexseq_prepare_annotation2.py	exon	.	+	.	AC007318.5	3	3.49481826114329e-06	4.12724355857794e-05
ENSG00000132254.24	ENSG00000132254	chr11	dexseq_prepare_annotation2.py	exon	.	-	.	ARFIP2	14	3.51231579002392e-06	4.14422042638022e-05
ENSG00000212290.ENSG00000129636.42	ENSG00000212290+ENSG00000129636	chr16	dexseq_prepare_annotation2.py	exon	.	-	.		11	3.52387396688187e-06	4.15416545616252e-05
ENSG00000123104.53	ENSG00000123104	chr12	dexseq_prepare_annotation2.py	exon	.	-	.	ITPR2	35	3.60800662405102e-06	4.24957230946347e-05
ENSG00000117751.17	ENSG00000117751	chr1	dexseq_prepare_annotation2.py	exon	.	+	.	PPP1R8	9	3.6277030148396e-06	4.26898313998058e-05
ENSG00000188130.ENSG00000100429.107	ENSG00000188130+ENSG00000100429	chr22	dexseq_prepare_annotation2.py	exon	.	-	.		24	3.63474094283143e-06	4.27347664084538e-05
ENSG00000105393.ENSG00000160117.ENSG00000269307.78	ENSG00000105393+ENSG00000160117+ENSG00000269307	chr19	dexseq_prepare_annotation2.py	exon	.	+	.		35	3.6954143483447e-06	4.34096726194049e-05
ENSG00000130940.29	ENSG00000130940	chr1	dexseq_prepare_annotation2.py	exon	.	-	.	CASZ1	26	3.70721613887503e-06	4.35098028536049e-05
ENSG00000176728.12	ENSG00000176728	chrY	dexseq_prepare_annotation2.py	exon	.	-	.	TTTY14	4	3.73589317693793e-06	4.38076378362845e-05
ENSG00000123815.51	ENSG00000123815	chr19	dexseq_prepare_annotation2.py	exon	.	-	.	ADCK4	38	3.76482832076742e-06	4.41079709884084e-05
ENSG00000152556.88	ENSG00000152556	chr12	dexseq_prepare_annotation2.py	exon	.	+	.	PFKM	19	3.79340868889613e-06	4.44036216370435e-05
ENSG00000101280.9	ENSG00000101280	chr20	dexseq_prepare_annotation2.py	exon	.	-	.	ANGPT4	3	3.80994910849842e-06	4.45579422609762e-05
ENSG00000140451.22	ENSG00000140451	chr15	dexseq_prepare_annotation2.py	exon	.	-	.	PIF1	14	3.84677180184027e-06	4.49489867056583e-05
ENSG00000226074.ENSG00000188086.ENSG00000261603.ENSG00000206549.32	ENSG00000226074+ENSG00000188086+ENSG00000261603+ENSG00000206549	chr3	dexseq_prepare_annotation2.py	exon	.	-	.		9	3.85282736487052e-06	4.49801499043899e-05
ENSG00000105245.30	ENSG00000105245	chr19	dexseq_prepare_annotation2.py	exon	.	-	.	NUMBL	20	3.91655575932357e-06	4.56839728903876e-05
ENSG00000115361.16	ENSG00000115361	chr2	dexseq_prepare_annotation2.py	exon	.	-	.	ACADL	7	3.92141588049281e-06	4.57005042999663e-05
ENSG00000104904.32	ENSG00000104904	chr19	dexseq_prepare_annotation2.py	exon	.	+	.	OAZ1	18	3.98964682753759e-06	4.64548877094157e-05
ENSG00000048052.73	ENSG00000048052	chr7	dexseq_prepare_annotation2.py	exon	.	+	.	HDAC9	31	4.04283436481034e-06	4.70329389644982e-05
ENSG00000183401.41	ENSG00000183401	chr19	dexseq_prepare_annotation2.py	exon	.	+	.	CCDC159	19	4.05095475512389e-06	4.70861413480863e-05
ENSG00000109846.36	ENSG00000109846	chr11	dexseq_prepare_annotation2.py	exon	.	-	.	CRYAB	31	4.1594324245831e-06	4.83047296622188e-05
ENSG00000133597.ENSG00000090266.46	ENSG00000133597+ENSG00000090266	chr7	dexseq_prepare_annotation2.py	exon	.	+	.		9	4.30811793514447e-06	4.99877250621571e-05
ENSG00000135775.37	ENSG00000135775	chr1	dexseq_prepare_annotation2.py	exon	.	+	.	COG2	22	4.32432861819234e-06	5.0131998321297e-05
ENSG00000018869.16	ENSG00000018869	chr19	dexseq_prepare_annotation2.py	exon	.	-	.	ZNF582	8	4.3356867601162e-06	5.02198133104559e-05
ENSG00000135632.19	ENSG00000135632	chr2	dexseq_prepare_annotation2.py	exon	.	+	.	SMYD5	10	4.37995755725342e-06	5.06883667087898e-05
ENSG00000166432.20	ENSG00000166432	chrX	dexseq_prepare_annotation2.py	exon	.	-	.	ZMAT1	8	4.42005219280638e-06	5.11078160342438e-05
ENSG00000236875.10	ENSG00000236875	chr9	dexseq_prepare_annotation2.py	exon	.	+	.	DDX11L5	8	4.45550621616121e-06	5.14729238584194e-05
ENSG00000165533.46	ENSG00000165533	chr14	dexseq_prepare_annotation2.py	exon	.	+	.	TTC8	21	4.46288430921603e-06	5.15133272352466e-05
ENSG00000122966.ENSG00000221323.79	ENSG00000122966+ENSG00000221323	chr12	dexseq_prepare_annotation2.py	exon	.	-	.		27	4.50533249511207e-06	5.19581090704757e-05
ENSG00000224539.23	ENSG00000224539	chrX	dexseq_prepare_annotation2.py	exon	.	+	.	RP11-432N13.3	8	4.52081027739812e-06	5.2091350366478e-05
ENSG00000263142.ENSG00000262633.ENSG00000108433.23	ENSG00000263142+ENSG00000262633+ENSG00000108433	chr17	dexseq_prepare_annotation2.py	exon	.	+	.		14	4.55631552237749e-06	5.24549282255323e-05
ENSG00000126773.29	ENSG00000126773	chr14	dexseq_prepare_annotation2.py	exon	.	+	.	PCNXL4	22	4.58392982272364e-06	5.27271095899771e-05
ENSG00000261824.19	ENSG00000261824	chr19	dexseq_prepare_annotation2.py	exon	.	-	.	LINC00662	14	4.58964959945185e-06	5.27471937516224e-05
ENSG00000161132.7	ENSG00000161132	chr22	dexseq_prepare_annotation2.py	exon	.	+	.	XXbac-B444P24.10	2	4.59539953203472e-06	5.27675894361842e-05
ENSG00000168310.25	ENSG00000168310	chr4	dexseq_prepare_annotation2.py	exon	.	-	.	IRF2	3	4.61450020023283e-06	5.29411198426021e-05
ENSG00000135617.7	ENSG00000135617	chr2	dexseq_prepare_annotation2.py	exon	.	-	.	PRADC1	3	4.67667340965165e-06	5.36080853538135e-05
ENSG00000066468.58	ENSG00000066468	chr10	dexseq_prepare_annotation2.py	exon	.	-	.	FGFR2	21	5.08829331292881e-06	5.82761047763736e-05
ENSG00000118515.72	ENSG00000118515	chr6	dexseq_prepare_annotation2.py	exon	.	-	.	SGK1	47	5.1914668612559e-06	5.94064923416472e-05
ENSG00000135622.17	ENSG00000135622	chr2	dexseq_prepare_annotation2.py	exon	.	+	.	SEMA4F	15	5.31453205399003e-06	6.07623587292537e-05
ENSG00000158636.50	ENSG00000158636	chr11	dexseq_prepare_annotation2.py	exon	.	+	.	C11orf30	6	5.33870651924555e-06	6.09862223205382e-05
ENSG00000018408.37	ENSG00000018408	chr3	dexseq_prepare_annotation2.py	exon	.	-	.	WWTR1	18	5.39230476136041e-06	6.15455317302648e-05
ENSG00000148411.4	ENSG00000148411	chr9	dexseq_prepare_annotation2.py	exon	.	-	.	NACC2	5	5.47740873528014e-06	6.24631645636671e-05
ENSG00000160460.61	ENSG00000160460	chr19	dexseq_prepare_annotation2.py	exon	.	+	.	SPTBN4	20	5.51008750055991e-06	6.27818896844912e-05
ENSG00000147649.21	ENSG00000147649	chr8	dexseq_prepare_annotation2.py	exon	.	+	.	MTDH	15	5.52450338270283e-06	6.28921594356752e-05
ENSG00000133958.57	ENSG00000133958	chr14	dexseq_prepare_annotation2.py	exon	.	+	.	UNC79	19	5.55590882358816e-06	6.31954873387397e-05
ENSG00000136003.31	ENSG00000136003	chr12	dexseq_prepare_annotation2.py	exon	.	+	.	ISCU	32	5.56514920936493e-06	6.32463960660189e-05
ENSG00000142449.74	ENSG00000142449	chr19	dexseq_prepare_annotation2.py	exon	.	-	.	FBN3	26	5.57398134758835e-06	6.32925820426756e-05
ENSG00000233527.10	ENSG00000233527	chr19	dexseq_prepare_annotation2.py	exon	.	+	.	AC092295.7	9	5.62057751166842e-06	6.37671332392194e-05
ENSG00000142102.38	ENSG00000142102	chr11	dexseq_prepare_annotation2.py	exon	.	+	.	ATHL1	36	5.76032820886726e-06	6.52968374419334e-05
ENSG00000255428.3	ENSG00000255428	chr11	dexseq_prepare_annotation2.py	exon	.	-	.	RP11-794P6.1	4	5.81048259300276e-06	6.57665818966868e-05
ENSG00000163584.14	ENSG00000163584	chr3	dexseq_prepare_annotation2.py	exon	.	-	.	RPL22L1	8	5.81167700503342e-06	6.57665818966868e-05
ENSG00000170298.21	ENSG00000170298	chr17	dexseq_prepare_annotation2.py	exon	.	-	.	LGALS9B	18	5.85415445030819e-06	6.61908400114062e-05
ENSG00000091129.31	ENSG00000091129	chr7	dexseq_prepare_annotation2.py	exon	.	-	.	NRCAM	21	5.9065080094619e-06	6.67259466532742e-05
ENSG00000070731.28	ENSG00000070731	chr17	dexseq_prepare_annotation2.py	exon	.	-	.	ST6GALNAC2	2	5.9141041951688e-06	6.67549482029512e-05
ENSG00000253513.1	ENSG00000253513	chr8	dexseq_prepare_annotation2.py	exon	.	-	.	RP11-6D1.3	2	6.06383731190438e-06	6.83868959033294e-05
ENSG00000236604.1	ENSG00000236604	chr9	dexseq_prepare_annotation2.py	exon	.	+	.	RP11-159H20.2	2	6.09259542733634e-06	6.86528961820565e-05
ENSG00000144908.60	ENSG00000144908	chr3	dexseq_prepare_annotation2.py	exon	.	-	.	ALDH1L1	7	6.1618879620085e-06	6.93748098453782e-05
ENSG00000073464.15	ENSG00000073464	chrX	dexseq_prepare_annotation2.py	exon	.	+	.	CLCN4	7	6.35976764724755e-06	7.15419963979355e-05
ENSG00000233438.4	ENSG00000233438	chr2	dexseq_prepare_annotation2.py	exon	.	+	.	AC109829.1	2	6.57278647972336e-06	7.3841360197909e-05
ENSG00000135124.25	ENSG00000135124	chr12	dexseq_prepare_annotation2.py	exon	.	+	.	P2RX4	8	6.57529665164445e-06	7.3841360197909e-05
ENSG00000159140.42	ENSG00000159140	chr21	dexseq_prepare_annotation2.py	exon	.	+	.	SON	20	6.61085727653116e-06	7.41491117524001e-05
ENSG00000138107.25	ENSG00000138107	chr10	dexseq_prepare_annotation2.py	exon	.	-	.	ACTR1A	21	6.61387285783048e-06	7.41491117524001e-05
ENSG00000171824.44	ENSG00000171824	chr1	dexseq_prepare_annotation2.py	exon	.	-	.	EXOSC10	4	6.66123441671273e-06	7.46097976600966e-05
ENSG00000263719.ENSG00000160551.31	ENSG00000263719+ENSG00000160551	chr17	dexseq_prepare_annotation2.py	exon	.	+	.		22	6.66620611909557e-06	7.46097976600966e-05
ENSG00000142675.50	ENSG00000142675	chr1	dexseq_prepare_annotation2.py	exon	.	+	.	CNKSR1	20	6.7167179692022e-06	7.51118065064785e-05
ENSG00000067596.36	ENSG00000067596	chr17	dexseq_prepare_annotation2.py	exon	.	+	.	DHX8	22	6.85121612095271e-06	7.65513828194666e-05
ENSG00000166349.12	ENSG00000166349	chr11	dexseq_prepare_annotation2.py	exon	.	+	.	RAG1	12	6.98282741286212e-06	7.79563087286222e-05
ENSG00000147647.25	ENSG00000147647	chr8	dexseq_prepare_annotation2.py	exon	.	-	.	DPYS	19	7.03539963478667e-06	7.84772224808052e-05
ENSG00000169432.37	ENSG00000169432	chr2	dexseq_prepare_annotation2.py	exon	.	-	.	SCN9A	21	7.37804997388381e-06	8.22302563839914e-05
ENSG00000174871.18	ENSG00000174871	chr11	dexseq_prepare_annotation2.py	exon	.	+	.	CNIH2	11	7.40489272064932e-06	8.24601895754187e-05
ENSG00000224186.14	ENSG00000224186	chr5	dexseq_prepare_annotation2.py	exon	.	+	.	C5orf66	10	7.49620528900227e-06	8.34070653866019e-05
ENSG00000104814.35	ENSG00000104814	chr19	dexseq_prepare_annotation2.py	exon	.	-	.	MAP4K1	27	7.51043156896465e-06	8.34667858802106e-05
ENSG00000137869.51	ENSG00000137869	chr15	dexseq_prepare_annotation2.py	exon	.	-	.	CYP19A1	25	7.51414864598853e-06	8.34667858802106e-05
ENSG00000224788.3	ENSG00000224788	chr10	dexseq_prepare_annotation2.py	exon	.	+	.	RP5-933E2.1	2	7.56356666349952e-06	8.39454714810139e-05
ENSG00000072849.26	ENSG00000072849	chr17	dexseq_prepare_annotation2.py	exon	.	-	.	DERL2	13	7.67783142362194e-06	8.51424681012178e-05
ENSG00000168137.53	ENSG00000168137	chr3	dexseq_prepare_annotation2.py	exon	.	+	.	SETD5	20	7.71851698695408e-06	8.5522199069139e-05
ENSG00000114209.28	ENSG00000114209	chr3	dexseq_prepare_annotation2.py	exon	.	-	.	PDCD10	13	7.87982227927977e-06	8.72366646665218e-05
ENSG00000160183.27	ENSG00000160183	chr21	dexseq_prepare_annotation2.py	exon	.	-	.	TMPRSS3	6	7.98848402855331e-06	8.83659474958472e-05
ENSG00000102893.69	ENSG00000102893	chr16	dexseq_prepare_annotation2.py	exon	.	+	.	PHKB	57	8.03867583224868e-06	8.88471132366935e-05
ENSG00000160072.20	ENSG00000160072	chr1	dexseq_prepare_annotation2.py	exon	.	+	.	ATAD3B	16	8.09016869346896e-06	8.93418462871106e-05
ENSG00000140740.33	ENSG00000140740	chr16	dexseq_prepare_annotation2.py	exon	.	+	.	UQCRC2	22	8.11493898979173e-06	8.95408978807111e-05
ENSG00000229689.8	ENSG00000229689	chr2	dexseq_prepare_annotation2.py	exon	.	+	.	AC009237.8	7	8.1446720993847e-06	8.97943334279339e-05
ENSG00000010322.45	ENSG00000010322	chr3	dexseq_prepare_annotation2.py	exon	.	+	.	NISCH	31	8.15154163518808e-06	8.97954885190761e-05
ENSG00000126226.43	ENSG00000126226	chr13	dexseq_prepare_annotation2.py	exon	.	-	.	PCID2	27	8.15900548877345e-06	8.98031831326524e-05
ENSG00000106278.48	ENSG00000106278	chr7	dexseq_prepare_annotation2.py	exon	.	+	.	PTPRZ1	31	8.1889457006586e-06	9.00580490725288e-05
ENSG00000132142.102	ENSG00000132142	chr17	dexseq_prepare_annotation2.py	exon	.	-	.	ACACA	74	8.21680905584127e-06	9.02896716947326e-05
ENSG00000115091.28	ENSG00000115091	chr2	dexseq_prepare_annotation2.py	exon	.	+	.	ACTR3	18	8.25975668829023e-06	9.06865262864884e-05
ENSG00000150637.16	ENSG00000150637	chr18	dexseq_prepare_annotation2.py	exon	.	-	.	CD226	11	8.32825825978608e-06	9.13630579672731e-05
ENSG00000224914.ENSG00000214562.14	ENSG00000224914+ENSG00000214562	chr10	dexseq_prepare_annotation2.py	exon	.	+	.		15	8.43954486497643e-06	9.25074471822437e-05
ENSG00000226250.3	ENSG00000226250	chr13	dexseq_prepare_annotation2.py	exon	.	+	.	LINC00408	4	8.52518960171644e-06	9.33348737406465e-05
ENSG00000140382.36	ENSG00000140382	chr15	dexseq_prepare_annotation2.py	exon	.	+	.	HMG20A	19	8.52909460956789e-06	9.33348737406465e-05
ENSG00000106560.6	ENSG00000106560	chr7	dexseq_prepare_annotation2.py	exon	.	+	.	GIMAP2	3	8.53776556412386e-06	9.33528007398518e-05
ENSG00000119681.50	ENSG00000119681	chr14	dexseq_prepare_annotation2.py	exon	.	-	.	LTBP2	14	8.58361354572787e-06	9.37768610748903e-05
ENSG00000023892.9	ENSG00000023892	chr6	dexseq_prepare_annotation2.py	exon	.	+	.	DEF6	2	8.62776233671512e-06	9.418167537628e-05
ENSG00000129673.12	ENSG00000129673	chr17	dexseq_prepare_annotation2.py	exon	.	+	.	AANAT	11	8.92504061891553e-06	9.73273604493677e-05
ENSG00000225190.46	ENSG00000225190	chr17	dexseq_prepare_annotation2.py	exon	.	-	.	PLEKHM1	8	8.93059552714554e-06	9.73273604493677e-05
ENSG00000151726.41	ENSG00000151726	chr4	dexseq_prepare_annotation2.py	exon	.	-	.	ACSL1	28	9.05400176577604e-06	9.85913202944308e-05
ENSG00000079785.35	ENSG00000079785	chr2	dexseq_prepare_annotation2.py	exon	.	+	.	DDX1	19	9.09885848949199e-06	9.89985635979645e-05
ENSG00000121350.31	ENSG00000121350	chr12	dexseq_prepare_annotation2.py	exon	.	+	.	PYROXD1	11	9.28524701598399e-06	0.000100943791064842
ENSG00000169738.36	ENSG00000169738	chr17	dexseq_prepare_annotation2.py	exon	.	-	.	DCXR	2	9.65819318766725e-06	0.000104912321090913
ENSG00000165684.21	ENSG00000165684	chr9	dexseq_prepare_annotation2.py	exon	.	-	.	SNAPC4	6	9.72889647493727e-06	0.000105545759157695
ENSG00000143412.15	ENSG00000143412	chr1	dexseq_prepare_annotation2.py	exon	.	+	.	ANXA9	13	9.73240991479729e-06	0.000105545759157695
ENSG00000141562.72	ENSG00000141562	chr17	dexseq_prepare_annotation2.py	exon	.	+	.	NARF	34	9.7439169745493e-06	0.000105584288914422
ENSG00000166888.73	ENSG00000166888	chr12	dexseq_prepare_annotation2.py	exon	.	-	.	STAT6	30	9.7600332611684e-06	0.000105672660284461
ENSG00000258583.5	ENSG00000258583	chr14	dexseq_prepare_annotation2.py	exon	.	+	.	RP11-112J1.2	5	9.92564510129959e-06	0.000107378168764997
ENSG00000127533.4	ENSG00000127533	chr19	dexseq_prepare_annotation2.py	exon	.	+	.	F2RL3	3	1.02141388232588e-05	0.000110409184641642
ENSG00000179889.56	ENSG00000179889	chr16	dexseq_prepare_annotation2.py	exon	.	+	.	PDXDC1	33	1.04042995369061e-05	0.000112373207528797
ENSG00000227733.33	ENSG00000227733	chr1	dexseq_prepare_annotation2.py	exon	.	-	.	RP4-565E6.1	8	1.04216224620274e-05	0.000112468793951993
ENSG00000140332.80	ENSG00000140332	chr15	dexseq_prepare_annotation2.py	exon	.	-	.	TLE3	45	1.05030330324012e-05	0.000113255288766932
ENSG00000134077.29	ENSG00000134077	chr3	dexseq_prepare_annotation2.py	exon	.	+	.	THUMPD3	24	1.05384336474215e-05	0.000113544779412235
ENSG00000179041.ENSG00000147576.ENSG00000169085.85	ENSG00000179041+ENSG00000147576+ENSG00000169085	chr8	dexseq_prepare_annotation2.py	exon	.	+	.		4	1.05657190069375e-05	0.000113746434791637
ENSG00000136546.32	ENSG00000136546	chr2	dexseq_prepare_annotation2.py	exon	.	-	.	SCN7A	10	1.07203992239408e-05	0.000115318135574223
ENSG00000129009.5	ENSG00000129009	chr15	dexseq_prepare_annotation2.py	exon	.	+	.	ISLR	5	1.07379069929409e-05	0.000115412937185666
ENSG00000196169.29	ENSG00000196169	chr17	dexseq_prepare_annotation2.py	exon	.	+	.	KIF19	19	1.08874317700431e-05	0.00011692537970514
ENSG00000055163.92	ENSG00000055163	chr5	dexseq_prepare_annotation2.py	exon	.	+	.	CYFIP2	22	1.11112466466675e-05	0.000119232569109025
ENSG00000138735.24	ENSG00000138735	chr4	dexseq_prepare_annotation2.py	exon	.	-	.	PDE5A	9	1.13897589315628e-05	0.000122089192281595
ENSG00000167604.32	ENSG00000167604	chr19	dexseq_prepare_annotation2.py	exon	.	-	.	NFKBID	20	1.13958497240392e-05	0.000122089192281595
ENSG00000172037.58	ENSG00000172037	chr3	dexseq_prepare_annotation2.py	exon	.	-	.	LAMB2	28	1.1728944296262e-05	0.000125556456926276
ENSG00000080823.99	ENSG00000080823	chr14	dexseq_prepare_annotation2.py	exon	.	-	.	MOK	35	1.19131240664923e-05	0.000127425309313956
ENSG00000174106.17	ENSG00000174106	chr12	dexseq_prepare_annotation2.py	exon	.	+	.	LEMD3	14	1.19664575859285e-05	0.000127892719803233
ENSG00000104549.20	ENSG00000104549	chr8	dexseq_prepare_annotation2.py	exon	.	+	.	SQLE	3	1.20348028074616e-05	0.000128519688227068
ENSG00000128815.67	ENSG00000128815	chr10	dexseq_prepare_annotation2.py	exon	.	+	.	WDFY4	43	1.24083740196657e-05	0.00013240253756997
ENSG00000119280.21	ENSG00000119280	chr1	dexseq_prepare_annotation2.py	exon	.	-	.	C1orf198	18	1.26643903827099e-05	0.000135025797542242
ENSG00000090971.13	ENSG00000090971	chr19	dexseq_prepare_annotation2.py	exon	.	+	.	NAT14	11	1.27089384606917e-05	0.000135392013745763
ENSG00000231898.72	ENSG00000231898	chr2	dexseq_prepare_annotation2.py	exon	.	-	.	AC012594.1	29	1.27948975895731e-05	0.000136198452769842
ENSG00000267360.ENSG00000245680.ENSG00000196967.54	ENSG00000267360+ENSG00000245680+ENSG00000196967	chr19	dexseq_prepare_annotation2.py	exon	.	-	.		35	1.29743609363856e-05	0.00013799813066473
ENSG00000145247.25	ENSG00000145247	chr4	dexseq_prepare_annotation2.py	exon	.	-	.	OCIAD2	14	1.32755315522828e-05	0.000141088395376303
ENSG00000114166.27	ENSG00000114166	chr3	dexseq_prepare_annotation2.py	exon	.	+	.	KAT2B	23	1.34939566941704e-05	0.000143295024926735
ENSG00000100023.ENSG00000207751.43	ENSG00000100023+ENSG00000207751	chr22	dexseq_prepare_annotation2.py	exon	.	+	.		14	1.36116597912031e-05	0.000144429394139433
ENSG00000123444.26	ENSG00000123444	chr11	dexseq_prepare_annotation2.py	exon	.	-	.	KBTBD4	8	1.37669282400685e-05	0.000145960228002132
ENSG00000091164.39	ENSG00000091164	chr18	dexseq_prepare_annotation2.py	exon	.	-	.	TXNL1	20	1.38827310063959e-05	0.000147070527836312
ENSG00000204661.20	ENSG00000204661	chr5	dexseq_prepare_annotation2.py	exon	.	-	.	C5orf60	16	1.39848294837606e-05	0.000148033992478021
ENSG00000160271.ENSG00000148288.66	ENSG00000160271+ENSG00000148288	chr9	dexseq_prepare_annotation2.py	exon	.	-	.		13	1.40267751399717e-05	0.000148359691799191
ENSG00000182378.29	ENSG00000182378	chrX	dexseq_prepare_annotation2.py	exon	.	+	.	PLCXD1	13	1.41084078307663e-05	0.000149104303778337
ENSG00000151067.69	ENSG00000151067	chr12	dexseq_prepare_annotation2.py	exon	.	+	.	CACNA1C	38	1.42143504145284e-05	0.000150104445029794
ENSG00000128908.56	ENSG00000128908	chr15	dexseq_prepare_annotation2.py	exon	.	-	.	INO80	16	1.44107734415422e-05	0.000152057715948356
ENSG00000172965.47	ENSG00000172965	chr2	dexseq_prepare_annotation2.py	exon	.	-	.	MIR4435-1HG	9	1.44882684445651e-05	0.000152753991527528
ENSG00000017621.22	ENSG00000017621	chrX	dexseq_prepare_annotation2.py	exon	.	+	.	MAGIX	15	1.45296066090994e-05	0.00015306825248348
ENSG00000174292.28	ENSG00000174292	chr17	dexseq_prepare_annotation2.py	exon	.	+	.	TNK1	23	1.48669693731335e-05	0.000156498137556681
ENSG00000223649.1	ENSG00000223649	chr1	dexseq_prepare_annotation2.py	exon	.	+	.	RP11-359E8.3	2	1.50007928743247e-05	0.00015778171522487
ENSG00000168542.53	ENSG00000168542	chr2	dexseq_prepare_annotation2.py	exon	.	+	.	COL3A1	8	1.50133943135997e-05	0.000157789228914269
ENSG00000104324.24	ENSG00000104324	chr8	dexseq_prepare_annotation2.py	exon	.	+	.	CPQ	16	1.51764081699158e-05	0.000159376299088182
ENSG00000092201.40	ENSG00000092201	chr14	dexseq_prepare_annotation2.py	exon	.	-	.	SUPT16H	20	1.54525159478336e-05	0.000162147586317426
ENSG00000166347.18	ENSG00000166347	chr18	dexseq_prepare_annotation2.py	exon	.	-	.	CYB5A	12	1.55125279252317e-05	0.000162648732764239
ENSG00000225663.ENSG00000215621.28	ENSG00000225663+ENSG00000215621	chr17	dexseq_prepare_annotation2.py	exon	.	-	.		18	1.55432839641926e-05	0.000162842581957927
ENSG00000188493.37	ENSG00000188493	chr19	dexseq_prepare_annotation2.py	exon	.	-	.	C19orf54	31	1.56639740287443e-05	0.000163977595628984
ENSG00000120334.23	ENSG00000120334	chr1	dexseq_prepare_annotation2.py	exon	.	-	.	CENPL	18	1.56862127163826e-05	0.000164080998894611
ENSG00000129353.52	ENSG00000129353	chr19	dexseq_prepare_annotation2.py	exon	.	+	.	SLC44A2	26	1.59923391066285e-05	0.000167151424646761
ENSG00000132199.59	ENSG00000132199	chr18	dexseq_prepare_annotation2.py	exon	.	-	.	ENOSF1	26	1.60977508645478e-05	0.000168120806432736
ENSG00000136261.33	ENSG00000136261	chr7	dexseq_prepare_annotation2.py	exon	.	+	.	BZW2	22	1.61555648869612e-05	0.000168591956218178
ENSG00000038295.29	ENSG00000038295	chr4	dexseq_prepare_annotation2.py	exon	.	+	.	TLL1	3	1.61982528941428e-05	0.000168904641725728
ENSG00000100292.11	ENSG00000100292	chr22	dexseq_prepare_annotation2.py	exon	.	+	.	HMOX1	12	1.62499282651125e-05	0.00016931047707308
ENSG00000120903.20	ENSG00000120903	chr8	dexseq_prepare_annotation2.py	exon	.	-	.	CHRNA2	5	1.63708884794337e-05	0.000170436998961571
ENSG00000166140.14	ENSG00000166140	chr15	dexseq_prepare_annotation2.py	exon	.	+	.	ZFYVE19	3	1.64683868085594e-05	0.000171317685342334
ENSG00000165953.6	ENSG00000165953	chr14	dexseq_prepare_annotation2.py	exon	.	-	.	SERPINA12	2	1.68018765077666e-05	0.000174650046017301
ENSG00000197565.63	ENSG00000197565	chrX	dexseq_prepare_annotation2.py	exon	.	-	.	COL4A6	26	1.72331780571859e-05	0.000178993118568925
ENSG00000266009.ENSG00000264660.ENSG00000233098.ENSG00000244456.55	ENSG00000266009+ENSG00000264660+ENSG00000233098+ENSG00000244456	chr17	dexseq_prepare_annotation2.py	exon	.	+	.		38	1.73825186298594e-05	0.000180403090142888
ENSG00000090975.38	ENSG00000090975	chr12	dexseq_prepare_annotation2.py	exon	.	-	.	PITPNM2	27	1.749098228149e-05	0.000181386952191014
ENSG00000155827.31	ENSG00000155827	chr9	dexseq_prepare_annotation2.py	exon	.	+	.	RNF20	22	1.77062802373083e-05	0.000183476318399712
ENSG00000122367.19	ENSG00000122367	chr10	dexseq_prepare_annotation2.py	exon	.	+	.	LDB3	2	1.77686908282248e-05	0.000183979408778359
ENSG00000255432.ENSG00000162194.ENSG00000185085.37	ENSG00000255432+ENSG00000162194+ENSG00000185085	chr11	dexseq_prepare_annotation2.py	exon	.	-	.		11	1.81410902481926e-05	0.000187688879153943
ENSG00000227071.3	ENSG00000227071	chr9	dexseq_prepare_annotation2.py	exon	.	-	.	RP11-4E23.2	4	1.81591936571255e-05	0.000187729857168757
ENSG00000140470.40	ENSG00000140470	chr15	dexseq_prepare_annotation2.py	exon	.	-	.	ADAMTS17	11	1.82914348478867e-05	0.000188949810249687
ENSG00000204754.2	ENSG00000204754	chr5	dexseq_prepare_annotation2.py	exon	.	-	.	CTC-281M20.1	3	1.84349061018449e-05	0.000190283781956368
ENSG00000104368.37	ENSG00000104368	chr8	dexseq_prepare_annotation2.py	exon	.	-	.	PLAT	20	1.87414585835979e-05	0.000193297685500139
ENSG00000123338.19	ENSG00000123338	chr12	dexseq_prepare_annotation2.py	exon	.	+	.	NCKAP1L	12	1.87696383788694e-05	0.000193438027826951
ENSG00000166987.25	ENSG00000166987	chr12	dexseq_prepare_annotation2.py	exon	.	+	.	MBD6	6	1.92760457164843e-05	0.000198461936772486
ENSG00000099821.44	ENSG00000099821	chr19	dexseq_prepare_annotation2.py	exon	.	-	.	POLRMT	18	1.92870196200473e-05	0.000198461936772486
ENSG00000146215.ENSG00000171467.40	ENSG00000146215+ENSG00000171467	chr6	dexseq_prepare_annotation2.py	exon	.	-	.		23	1.93222181193709e-05	0.000198670118757962
ENSG00000266554.6	ENSG00000266554	chr18	dexseq_prepare_annotation2.py	exon	.	+	.	RP11-527H14.2	2	1.93569304976861e-05	0.000198872984076072
ENSG00000104081.25	ENSG00000104081	chr15	dexseq_prepare_annotation2.py	exon	.	-	.	BMF	7	1.97446429727921e-05	0.00020269945152424
ENSG00000042317.53	ENSG00000042317	chr14	dexseq_prepare_annotation2.py	exon	.	+	.	SPATA7	22	2.03461768129807e-05	0.000208713408821875
ENSG00000104833.28	ENSG00000104833	chr19	dexseq_prepare_annotation2.py	exon	.	-	.	TUBB4A	19	2.0875266896773e-05	0.000213975515666227
ENSG00000261487.ENSG00000175938.ENSG00000099364.16	ENSG00000261487+ENSG00000175938+ENSG00000099364	chr16	dexseq_prepare_annotation2.py	exon	.	+	.		9	2.12778145219308e-05	0.000217933418182183
ENSG00000125462.62	ENSG00000125462	chr1	dexseq_prepare_annotation2.py	exon	.	-	.	C1orf61	31	2.1649883082431e-05	0.000221573282988581
ENSG00000099194.ENSG00000256545.10	ENSG00000099194+ENSG00000256545	chr10	dexseq_prepare_annotation2.py	exon	.	+	.		4	2.214898208126e-05	0.000226506616445797
ENSG00000115355.55	ENSG00000115355	chr2	dexseq_prepare_annotation2.py	exon	.	-	.	CCDC88A	17	2.24913474356026e-05	0.00022983075123956
ENSG00000182899.19	ENSG00000182899	chr3	dexseq_prepare_annotation2.py	exon	.	+	.	RPL35A	15	2.26837652694436e-05	0.000231618692451226
ENSG00000163785.26	ENSG00000163785	chr3	dexseq_prepare_annotation2.py	exon	.	-	.	RYK	12	2.31847798469321e-05	0.000236552473242257
ENSG00000161016.38	ENSG00000161016	chr8	dexseq_prepare_annotation2.py	exon	.	-	.	RPL8	21	2.32469160251471e-05	0.000237004272901539
ENSG00000197217.ENSG00000134013.57	ENSG00000197217+ENSG00000134013	chr8	dexseq_prepare_annotation2.py	exon	.	-	.		32	2.33723013366463e-05	0.000238099714460969
ENSG00000239779.ENSG00000115274.61	ENSG00000239779+ENSG00000115274	chr2	dexseq_prepare_annotation2.py	exon	.	+	.		48	2.43066166049592e-05	0.00024742793620723
ENSG00000163872.23	ENSG00000163872	chr3	dexseq_prepare_annotation2.py	exon	.	+	.	YEATS2	3	2.46825169619437e-05	0.000251061862186085
ENSG00000136378.33	ENSG00000136378	chr15	dexseq_prepare_annotation2.py	exon	.	-	.	ADAMTS7	22	2.471680760087e-05	0.000251218150148506
ENSG00000163702.68	ENSG00000163702	chr3	dexseq_prepare_annotation2.py	exon	.	+	.	IL17RC	51	2.47535714594074e-05	0.000251399317178404
ENSG00000182307.10	ENSG00000182307	chr8	dexseq_prepare_annotation2.py	exon	.	+	.	C8orf33	7	2.49188762155432e-05	0.000252884681104832
ENSG00000141527.49	ENSG00000141527	chr17	dexseq_prepare_annotation2.py	exon	.	+	.	CARD14	33	2.49474805315875e-05	0.000252981555826044
ENSG00000114098.67	ENSG00000114098	chr3	dexseq_prepare_annotation2.py	exon	.	+	.	ARMC8	16	2.54226550353489e-05	0.000257603299953604
ENSG00000137877.58	ENSG00000137877	chr15	dexseq_prepare_annotation2.py	exon	.	-	.	SPTBN5	35	2.60698214892314e-05	0.000263959428259388
ENSG00000101977.41	ENSG00000101977	chrX	dexseq_prepare_annotation2.py	exon	.	-	.	MCF2	14	2.67002272169789e-05	0.000270136292742513
ENSG00000255608.1	ENSG00000255608	chr12	dexseq_prepare_annotation2.py	exon	.	+	.	RP3-377H17.2	2	2.67800313942967e-05	0.000270737347089028
ENSG00000131620.49	ENSG00000131620	chr11	dexseq_prepare_annotation2.py	exon	.	+	.	ANO1	23	2.69287497565921e-05	0.000272033656216898
ENSG00000166157.ENSG00000187172.51	ENSG00000166157+ENSG00000187172	chr21	dexseq_prepare_annotation2.py	exon	.	-	.		14	2.70677840372243e-05	0.000273230239779555
ENSG00000160688.29	ENSG00000160688	chr1	dexseq_prepare_annotation2.py	exon	.	+	.	FLAD1	6	2.73731716471903e-05	0.000276102948666264
ENSG00000063761.22	ENSG00000063761	chr14	dexseq_prepare_annotation2.py	exon	.	+	.	ADCK1	23	2.77398099225094e-05	0.000279588638505232
ENSG00000256066.ENSG00000196834.13	ENSG00000256066+ENSG00000196834	chr2	dexseq_prepare_annotation2.py	exon	.	-	.		12	2.78996541501037e-05	0.000280986349915385
ENSG00000121104.33	ENSG00000121104	chr17	dexseq_prepare_annotation2.py	exon	.	-	.	FAM117A	9	2.81906959055543e-05	0.000283702272517307
ENSG00000239002.2	ENSG00000239002	chr12	dexseq_prepare_annotation2.py	exon	.	+	.	SCARNA10	3	2.83265692494499e-05	0.000284853697134241
ENSG00000138835.84	ENSG00000138835	chr9	dexseq_prepare_annotation2.py	exon	.	+	.	RGS3	12	2.84016348060479e-05	0.000285392354591582
ENSG00000064309.33	ENSG00000064309	chr11	dexseq_prepare_annotation2.py	exon	.	-	.	CDON	24	2.88201574204728e-05	0.000289378796973795
ENSG00000022267.34	ENSG00000022267	chrX	dexseq_prepare_annotation2.py	exon	.	+	.	FHL1	17	2.8882299525378e-05	0.00028978355547987
ENSG00000114857.52	ENSG00000114857	chr3	dexseq_prepare_annotation2.py	exon	.	+	.	NKTR	18	2.9002511393704e-05	0.000290763012961528
ENSG00000118307.39	ENSG00000118307	chr12	dexseq_prepare_annotation2.py	exon	.	-	.	CASC1	20	2.90237300116034e-05	0.000290763012961528
ENSG00000136205.53	ENSG00000136205	chr7	dexseq_prepare_annotation2.py	exon	.	-	.	TNS3	37	2.904668614056e-05	0.000290773538333177
ENSG00000233901.11	ENSG00000233901	chr9	dexseq_prepare_annotation2.py	exon	.	+	.	RP11-65J3.1	10	2.92981370463292e-05	0.000293069684365467
ENSG00000090512.20	ENSG00000090512	chr3	dexseq_prepare_annotation2.py	exon	.	+	.	FETUB	14	2.94814030885592e-05	0.000294680831775252
ENSG00000251209.5	ENSG00000251209	chr15	dexseq_prepare_annotation2.py	exon	.	-	.	LINC00923	3	2.98704685262054e-05	0.000298345070893041
ENSG00000105278.34	ENSG00000105278	chr19	dexseq_prepare_annotation2.py	exon	.	-	.	ZFR2	25	3.00777450578789e-05	0.000300189464585177
ENSG00000177045.9	ENSG00000177045	chr19	dexseq_prepare_annotation2.py	exon	.	-	.	SIX5	4	3.01240954593635e-05	0.00030042475948398
ENSG00000266997.ENSG00000167306.ENSG00000167315.68	ENSG00000266997+ENSG00000167306+ENSG00000167315	chr18	dexseq_prepare_annotation2.py	exon	.	-	.		40	3.01465857791669e-05	0.00030042475948398
ENSG00000102786.62	ENSG00000102786	chr13	dexseq_prepare_annotation2.py	exon	.	-	.	INTS6	20	3.02783523499794e-05	0.000301511514698894
ENSG00000104738.48	ENSG00000104738	chr8	dexseq_prepare_annotation2.py	exon	.	+	.	MCM4	33	3.03529891406844e-05	0.00030202816930543
ENSG00000092199.77	ENSG00000092199	chr14	dexseq_prepare_annotation2.py	exon	.	-	.	HNRNPC	37	3.05648245300285e-05	0.00030390822532704
ENSG00000189143.12	ENSG00000189143	chr7	dexseq_prepare_annotation2.py	exon	.	+	.	CLDN4	9	3.05943957563905e-05	0.000303974557837071
ENSG00000128482.5	ENSG00000128482	chr17	dexseq_prepare_annotation2.py	exon	.	+	.	RNF112	3	3.07093241322825e-05	0.000304888233756109
ENSG00000140386.77	ENSG00000140386	chr15	dexseq_prepare_annotation2.py	exon	.	-	.	SCAPER	45	3.07809052777685e-05	0.000305370505722795
ENSG00000182872.21	ENSG00000182872	chrX	dexseq_prepare_annotation2.py	exon	.	+	.	RBM10	10	3.11693704062581e-05	0.000308993444938514
ENSG00000254377.10	ENSG00000254377	chr8	dexseq_prepare_annotation2.py	exon	.	+	.	LINC00966	10	3.1226823247553e-05	0.000309331978946282
ENSG00000112365.ENSG00000135596.26	ENSG00000112365+ENSG00000135596	chr6	dexseq_prepare_annotation2.py	exon	.	-	.		11	3.15996664729357e-05	0.00031279192599683
ENSG00000183386.11	ENSG00000183386	chr1	dexseq_prepare_annotation2.py	exon	.	-	.	FHL3	4	3.18744783391909e-05	0.000315277068162757
ENSG00000080371.11	ENSG00000080371	chr12	dexseq_prepare_annotation2.py	exon	.	+	.	RAB21	2	3.19849552933842e-05	0.000316134249117187
ENSG00000177600.ENSG00000199785.21	ENSG00000177600+ENSG00000199785	chr11	dexseq_prepare_annotation2.py	exon	.	+	.		17	3.22516864895529e-05	0.000318533397665421
ENSG00000164187.22	ENSG00000164187	chr5	dexseq_prepare_annotation2.py	exon	.	-	.	LMBRD2	5	3.27359121600819e-05	0.000323075463206637
ENSG00000128886.ENSG00000262560.ENSG00000184716.55	ENSG00000128886+ENSG00000262560+ENSG00000184716	chr15	dexseq_prepare_annotation2.py	exon	.	-	.		6	3.30240659585576e-05	0.000325677155671541
ENSG00000160404.20	ENSG00000160404	chr9	dexseq_prepare_annotation2.py	exon	.	-	.	TOR2A	11	3.32500162291632e-05	0.000327662001058583
ENSG00000213930.ENSG00000258728.ENSG00000137070.49	ENSG00000213930+ENSG00000258728+ENSG00000137070	chr9	dexseq_prepare_annotation2.py	exon	.	+	.		16	3.32820827197697e-05	0.000327734692894824
ENSG00000141971.ENSG00000269640.48	ENSG00000141971+ENSG00000269640	chr19	dexseq_prepare_annotation2.py	exon	.	+	.		13	3.36252711715016e-05	0.000330868680156051
ENSG00000234771.6	ENSG00000234771	chr9	dexseq_prepare_annotation2.py	exon	.	-	.	RP11-395P17.3	6	3.44425519124815e-05	0.000338659580804652
ENSG00000163630.12	ENSG00000163630	chr3	dexseq_prepare_annotation2.py	exon	.	+	.	SYNPR	10	3.45563151727345e-05	0.000339526667359643
ENSG00000139637.17	ENSG00000139637	chr12	dexseq_prepare_annotation2.py	exon	.	+	.	C12orf10	3	3.48295197653948e-05	0.000341957873791309
ENSG00000272333.ENSG00000105663.6	ENSG00000272333+ENSG00000105663	chr19	dexseq_prepare_annotation2.py	exon	.	+	.		5	3.49550333144171e-05	0.000342936520484533
ENSG00000244063.ENSG00000228857.6	ENSG00000244063+ENSG00000228857	chr2	dexseq_prepare_annotation2.py	exon	.	-	.		4	3.51797948873233e-05	0.000344886704087392
ENSG00000166220.9	ENSG00000166220	chr10	dexseq_prepare_annotation2.py	exon	.	-	.	TBATA	6	3.59527380111634e-05	0.000352204165579471
ENSG00000133026.57	ENSG00000133026	chr17	dexseq_prepare_annotation2.py	exon	.	-	.	MYH10	34	3.60899123462041e-05	0.000353092163034777
ENSG00000136710.16	ENSG00000136710	chr2	dexseq_prepare_annotation2.py	exon	.	-	.	CCDC115	12	3.60965846947561e-05	0.000353092163034777
ENSG00000115705.39	ENSG00000115705	chr2	dexseq_prepare_annotation2.py	exon	.	+	.	TPO	9	3.62384185981444e-05	0.000354218533484366
ENSG00000041357.32	ENSG00000041357	chr15	dexseq_prepare_annotation2.py	exon	.	+	.	PSMA4	28	3.63419405363678e-05	0.000354969035084434
ENSG00000169599.20	ENSG00000169599	chr2	dexseq_prepare_annotation2.py	exon	.	-	.	NFU1	14	3.67531656946747e-05	0.000358721706934641
ENSG00000156482.27	ENSG00000156482	chr8	dexseq_prepare_annotation2.py	exon	.	-	.	RPL30	12	3.69639400597842e-05	0.000360513843022465
ENSG00000133657.ENSG00000244675.54	ENSG00000133657+ENSG00000244675	chr3	dexseq_prepare_annotation2.py	exon	.	-	.		33	3.7076757754809e-05	0.000361348665519335
ENSG00000070495.16	ENSG00000070495	chr17	dexseq_prepare_annotation2.py	exon	.	-	.	JMJD6	2	3.8036481463274e-05	0.000370430121015039
ENSG00000258976.4	ENSG00000258976	chr14	dexseq_prepare_annotation2.py	exon	.	-	.	CTD-2207P18.2	4	3.83713072013033e-05	0.000373416958790395
ENSG00000142178.15	ENSG00000142178	chr21	dexseq_prepare_annotation2.py	exon	.	-	.	SIK1	13	3.88004777317061e-05	0.000377316880154334
ENSG00000105499.66	ENSG00000105499	chr19	dexseq_prepare_annotation2.py	exon	.	-	.	PLA2G4C	15	3.89184226736864e-05	0.000378186780798326
ENSG00000135930.29	ENSG00000135930	chr2	dexseq_prepare_annotation2.py	exon	.	+	.	EIF4E2	14	3.91884658500802e-05	0.000380532330427187
ENSG00000151576.42	ENSG00000151576	chr3	dexseq_prepare_annotation2.py	exon	.	+	.	QTRTD1	28	3.96251633447463e-05	0.000384491533799826
ENSG00000174501.47	ENSG00000174501	chr2	dexseq_prepare_annotation2.py	exon	.	-	.	ANKRD36C	34	3.98480275770522e-05	0.00038637159828911
ENSG00000183172.7	ENSG00000183172	chr22	dexseq_prepare_annotation2.py	exon	.	+	.	SMDT1	8	4.03883415822151e-05	0.000391324705227973
ENSG00000163138.68	ENSG00000163138	chr4	dexseq_prepare_annotation2.py	exon	.	+	.	PACRGL	16	4.05776790091446e-05	0.000392872437029457
ENSG00000033122.57	ENSG00000033122	chr1	dexseq_prepare_annotation2.py	exon	.	+	.	LRRC7	34	4.10671848671395e-05	0.000397322020354526
ENSG00000161574.ENSG00000267596.ENSG00000213494.24	ENSG00000161574+ENSG00000267596+ENSG00000213494	chr17	dexseq_prepare_annotation2.py	exon	.	-	.		22	4.14131959983064e-05	0.000400377832251653
ENSG00000075426.3	ENSG00000075426	chr2	dexseq_prepare_annotation2.py	exon	.	+	.	FOSL2	2	4.16961305530229e-05	0.000402819823115593
ENSG00000138032.23	ENSG00000138032	chr2	dexseq_prepare_annotation2.py	exon	.	+	.	PPM1B	13	4.21943615060574e-05	0.000407336694277386
ENSG00000117625.47	ENSG00000117625	chr1	dexseq_prepare_annotation2.py	exon	.	+	.	RCOR3	29	4.2416018176693e-05	0.000409178942788825
ENSG00000113494.36	ENSG00000113494	chr5	dexseq_prepare_annotation2.py	exon	.	-	.	PRLR	24	4.26522326128719e-05	0.000411158849457706
ENSG00000166783.66	ENSG00000166783	chr16	dexseq_prepare_annotation2.py	exon	.	-	.	KIAA0430	18	4.27348318648925e-05	0.00041165613800768
ENSG00000104884.44	ENSG00000104884	chr19	dexseq_prepare_annotation2.py	exon	.	-	.	ERCC2	28	4.34846327370323e-05	0.000418575065229418
ENSG00000244045.ENSG00000258924.ENSG00000264302.ENSG00000004139.56	ENSG00000244045+ENSG00000258924+ENSG00000264302+ENSG00000004139	chr17	dexseq_prepare_annotation2.py	exon	.	+	.		35	4.36570696293028e-05	0.000419930392941569
ENSG00000244482.ENSG00000204577.57	ENSG00000244482+ENSG00000204577	chr19	dexseq_prepare_annotation2.py	exon	.	-	.		25	4.38293242179331e-05	0.000421282005553109
ENSG00000139083.18	ENSG00000139083	chr12	dexseq_prepare_annotation2.py	exon	.	+	.	ETV6	13	4.39729532534211e-05	0.000422356715981123
ENSG00000161526.36	ENSG00000161526	chr17	dexseq_prepare_annotation2.py	exon	.	+	.	SAP30BP	16	4.40884288886386e-05	0.000423159656592762
ENSG00000165795.162	ENSG00000165795	chr14	dexseq_prepare_annotation2.py	exon	.	-	.	NDRG2	50	4.44075215116926e-05	0.000425914335654774
ENSG00000144730.25	ENSG00000144730	chr3	dexseq_prepare_annotation2.py	exon	.	-	.	IL17RD	16	4.47123086107891e-05	0.000428527931046653
ENSG00000127334.12	ENSG00000127334	chr12	dexseq_prepare_annotation2.py	exon	.	+	.	DYRK2	4	4.47787045891628e-05	0.000428593139452991
ENSG00000166508.12	ENSG00000166508	chr7	dexseq_prepare_annotation2.py	exon	.	-	.	MCM7	3	4.47836887465194e-05	0.000428593139452991
ENSG00000085063.ENSG00000205177.43	ENSG00000085063+ENSG00000205177	chr11	dexseq_prepare_annotation2.py	exon	.	-	.		17	4.51995207384094e-05	0.000432261122681301
ENSG00000087995.12	ENSG00000087995	chr17	dexseq_prepare_annotation2.py	exon	.	+	.	METTL2A	8	4.52508762351199e-05	0.000432440699168454
ENSG00000230453.19	ENSG00000230453	chr9	dexseq_prepare_annotation2.py	exon	.	+	.	ANKRD18B	16	4.5845310166475e-05	0.000437806220971072
ENSG00000027001.22	ENSG00000027001	chr13	dexseq_prepare_annotation2.py	exon	.	-	.	MIPEP	10	4.65041643142652e-05	0.000443778775778258
ENSG00000081320.17	ENSG00000081320	chr2	dexseq_prepare_annotation2.py	exon	.	-	.	STK17B	12	4.68427445003552e-05	0.000446688642598933
ENSG00000142677.5	ENSG00000142677	chr1	dexseq_prepare_annotation2.py	exon	.	-	.	IL22RA1	3	4.7489249279071e-05	0.000452528567789224
ENSG00000178585.13	ENSG00000178585	chr1	dexseq_prepare_annotation2.py	exon	.	-	.	CTNNBIP1	11	4.80658799573879e-05	0.000457694756495242
ENSG00000154359.28	ENSG00000154359	chr8	dexseq_prepare_annotation2.py	exon	.	-	.	LONRF1	13	4.85299155030226e-05	0.000461729707236699
ENSG00000245466.ENSG00000259115.ENSG00000133997.32	ENSG00000245466+ENSG00000259115+ENSG00000133997	chr14	dexseq_prepare_annotation2.py	exon	.	-	.		10	4.85729722508863e-05	0.000461729707236699
ENSG00000117859.75	ENSG00000117859	chr1	dexseq_prepare_annotation2.py	exon	.	+	.	OSBPL9	37	4.85939732567176e-05	0.000461729707236699
ENSG00000115109.30	ENSG00000115109	chr2	dexseq_prepare_annotation2.py	exon	.	+	.	EPB41L5	20	4.94036839167731e-05	0.000469087625401464
ENSG00000143612.5	ENSG00000143612	chr1	dexseq_prepare_annotation2.py	exon	.	-	.	C1orf43	4	5.05585276483686e-05	0.000479709718373442
ENSG00000119812.20	ENSG00000119812	chr2	dexseq_prepare_annotation2.py	exon	.	-	.	FAM98A	17	5.08260994150668e-05	0.000481904031168284
ENSG00000162148.ENSG00000167985.ENSG00000256591.57	ENSG00000162148+ENSG00000167985+ENSG00000256591	chr11	dexseq_prepare_annotation2.py	exon	.	+	.		9	5.09064295091126e-05	0.000482321160102756
ENSG00000128346.15	ENSG00000128346	chr22	dexseq_prepare_annotation2.py	exon	.	-	.	C22orf23	7	5.12529711516032e-05	0.000485258159105835
ENSG00000167196.15	ENSG00000167196	chr15	dexseq_prepare_annotation2.py	exon	.	+	.	FBXO22	9	5.1804575706995e-05	0.000490131103303387
ENSG00000254095.7	ENSG00000254095	chr8	dexseq_prepare_annotation2.py	exon	.	+	.	RP11-566H8.2	7	5.26478402108416e-05	0.000497754580454923
ENSG00000149480.34	ENSG00000149480	chr11	dexseq_prepare_annotation2.py	exon	.	-	.	MTA2	25	5.27891859747724e-05	0.000498735697244931
ENSG00000154240.ENSG00000168646.ENSG00000266076.89	ENSG00000154240+ENSG00000168646+ENSG00000266076	chr17	dexseq_prepare_annotation2.py	exon	.	-	.		15	5.29796299915069e-05	0.000500178953419105
ENSG00000074319.ENSG00000256464.37	ENSG00000074319+ENSG00000256464	chr11	dexseq_prepare_annotation2.py	exon	.	-	.		10	5.30944312653263e-05	0.000500906524958025
ENSG00000147274.ENSG00000206979.32	ENSG00000147274+ENSG00000206979	chrX	dexseq_prepare_annotation2.py	exon	.	-	.		23	5.3315898407311e-05	0.000502638661547334
ENSG00000100884.50	ENSG00000100884	chr14	dexseq_prepare_annotation2.py	exon	.	+	.	CPNE6	29	5.38298334484366e-05	0.000507123640308409
ENSG00000263609.12	ENSG00000263609	chr17	dexseq_prepare_annotation2.py	exon	.	-	.	RP11-1109M24.16	10	5.4288251751423e-05	0.000511079612587509
ENSG00000166359.15	ENSG00000166359	chr19	dexseq_prepare_annotation2.py	exon	.	+	.	WDR88	2	5.44353913134524e-05	0.000512101618919041
ENSG00000086696.14	ENSG00000086696	chr16	dexseq_prepare_annotation2.py	exon	.	+	.	HSD17B2	9	5.4548060578188e-05	0.000512798127560104
ENSG00000215424.19	ENSG00000215424	chr21	dexseq_prepare_annotation2.py	exon	.	+	.	MCM3AP-AS1	15	5.52876731662886e-05	0.000519383279270569
ENSG00000005955.32	ENSG00000005955	chr17	dexseq_prepare_annotation2.py	exon	.	+	.	GGNBP2	8	5.69425130142838e-05	0.000534550861210469
ENSG00000176761.5	ENSG00000176761	chr19	dexseq_prepare_annotation2.py	exon	.	+	.	ZNF285B	4	5.74712706126027e-05	0.000538856241625568
ENSG00000127507.39	ENSG00000127507	chr19	dexseq_prepare_annotation2.py	exon	.	-	.	EMR2	5	5.74823292256897e-05	0.000538856241625568
ENSG00000255565.1	ENSG00000255565	chr12	dexseq_prepare_annotation2.py	exon	.	+	.	RP11-6B19.1	2	5.92976200361416e-05	0.000555481022131082
ENSG00000142327.33	ENSG00000142327	chr2	dexseq_prepare_annotation2.py	exon	.	+	.	RNPEPL1	17	5.94068531532066e-05	0.000556111825638691
ENSG00000184640.109	ENSG00000184640	chr17	dexseq_prepare_annotation2.py	exon	.	+	.	SEPT9	41	6.02100998052624e-05	0.000563233872315048
ENSG00000240571.4	ENSG00000240571	chr7	dexseq_prepare_annotation2.py	exon	.	+	.	RP11-775D22.3	3	6.05975599945935e-05	0.000566459162935377
ENSG00000223501.45	ENSG00000223501	chr6	dexseq_prepare_annotation2.py	exon	.	-	.	VPS52	35	6.19489586568748e-05	0.000578395151596339
ENSG00000081181.13	ENSG00000081181	chr14	dexseq_prepare_annotation2.py	exon	.	+	.	ARG2	7	6.19615719127614e-05	0.000578395151596339
ENSG00000126934.36	ENSG00000126934	chr19	dexseq_prepare_annotation2.py	exon	.	-	.	MAP2K2	16	6.27880949792476e-05	0.000585698645646193
ENSG00000226245.1	ENSG00000226245	chr10	dexseq_prepare_annotation2.py	exon	.	+	.	ZNF32-AS1	2	6.33438345190326e-05	0.000590467738346657
ENSG00000164327.43	ENSG00000164327	chr5	dexseq_prepare_annotation2.py	exon	.	-	.	RICTOR	14	6.34922760923192e-05	0.000591436121297856
ENSG00000165409.26	ENSG00000165409	chr14	dexseq_prepare_annotation2.py	exon	.	+	.	TSHR	16	6.53584320889502e-05	0.000608392585938797
ENSG00000174628.38	ENSG00000174628	chr16	dexseq_prepare_annotation2.py	exon	.	+	.	IQCK	30	6.64767140371021e-05	0.000618368536880514
ENSG00000142188.30	ENSG00000142188	chr21	dexseq_prepare_annotation2.py	exon	.	-	.	TMEM50B	19	6.66383110917308e-05	0.000619437634055766
ENSG00000091039.58	ENSG00000091039	chr12	dexseq_prepare_annotation2.py	exon	.	-	.	OSBPL8	13	6.71050607456057e-05	0.00062333980149557
ENSG00000135698.13	ENSG00000135698	chr16	dexseq_prepare_annotation2.py	exon	.	-	.	MPHOSPH6	13	6.80376656581672e-05	0.00063121892383862
ENSG00000132694.37	ENSG00000132694	chr1	dexseq_prepare_annotation2.py	exon	.	-	.	ARHGEF11	26	6.80483863201043e-05	0.00063121892383862
ENSG00000156304.24	ENSG00000156304	chr21	dexseq_prepare_annotation2.py	exon	.	-	.	SCAF4	3	6.87449485050388e-05	0.000637234948642378
ENSG00000174197.40	ENSG00000174197	chr15	dexseq_prepare_annotation2.py	exon	.	+	.	MGA	10	6.92385728020944e-05	0.000641362746249129
ENSG00000137860.17	ENSG00000137860	chr15	dexseq_prepare_annotation2.py	exon	.	+	.	SLC28A2	5	6.955799838611e-05	0.000643872294684257
ENSG00000173039.43	ENSG00000173039	chr11	dexseq_prepare_annotation2.py	exon	.	-	.	RELA	26	7.12546298818366e-05	0.000659117740105575
ENSG00000132693.11	ENSG00000132693	chr1	dexseq_prepare_annotation2.py	exon	.	-	.	CRP	8	7.25185148462518e-05	0.000670341759101077
ENSG00000130255.ENSG00000167733.55	ENSG00000130255+ENSG00000167733	chr19	dexseq_prepare_annotation2.py	exon	.	+	.		39	7.28904046787319e-05	0.000673310530066449
ENSG00000102103.35	ENSG00000102103	chrX	dexseq_prepare_annotation2.py	exon	.	+	.	PQBP1	13	7.4805581540116e-05	0.000690521063535118
ENSG00000059588.46	ENSG00000059588	chr1	dexseq_prepare_annotation2.py	exon	.	-	.	TARBP1	20	7.62205357308272e-05	0.000703093392141071
ENSG00000100296.ENSG00000184117.77	ENSG00000100296+ENSG00000184117	chr22	dexseq_prepare_annotation2.py	exon	.	-	.		38	7.69730241068277e-05	0.000709311934825622
ENSG00000118507.27	ENSG00000118507	chr6	dexseq_prepare_annotation2.py	exon	.	+	.	AKAP7	10	7.70015442280941e-05	0.000709311934825622
ENSG00000261218.ENSG00000197943.69	ENSG00000261218+ENSG00000197943	chr16	dexseq_prepare_annotation2.py	exon	.	+	.		38	7.77147239167921e-05	0.000715160334085156
ENSG00000263072.27	ENSG00000263072	chr16	dexseq_prepare_annotation2.py	exon	.	-	.	RP11-473M20.14	27	7.77441887965104e-05	0.000715160334085156
ENSG00000206142.30	ENSG00000206142	chr22	dexseq_prepare_annotation2.py	exon	.	-	.	FAM230C	11	7.81734224992543e-05	0.000718610810425971
ENSG00000132906.30	ENSG00000132906	chr1	dexseq_prepare_annotation2.py	exon	.	-	.	CASP9	22	7.82925511716351e-05	0.000719207836852792
ENSG00000143995.45	ENSG00000143995	chr2	dexseq_prepare_annotation2.py	exon	.	+	.	MEIS1	10	7.87118271364292e-05	0.000722559331541467
ENSG00000255624.15	ENSG00000255624	chr10	dexseq_prepare_annotation2.py	exon	.	+	.	RP11-564D11.3	8	7.90693162357601e-05	0.000725339394411527
ENSG00000100336.35	ENSG00000100336	chr22	dexseq_prepare_annotation2.py	exon	.	-	.	APOL4	15	8.10674248970591e-05	0.000743155385416825
ENSG00000197122.19	ENSG00000197122	chr20	dexseq_prepare_annotation2.py	exon	.	+	.	SRC	5	8.17062307318689e-05	0.000748494483598915
ENSG00000215039.30	ENSG00000215039	chr12	dexseq_prepare_annotation2.py	exon	.	-	.	CD27-AS1	17	8.23276584506171e-05	0.000753667129843787
ENSG00000081059.68	ENSG00000081059	chr5	dexseq_prepare_annotation2.py	exon	.	+	.	TCF7	22	8.28584086533652e-05	0.00075800311265663
ENSG00000175928.6	ENSG00000175928	chr3	dexseq_prepare_annotation2.py	exon	.	+	.	LRRN1	2	8.31108952625399e-05	0.000759789272530961
ENSG00000144749.35	ENSG00000144749	chr3	dexseq_prepare_annotation2.py	exon	.	-	.	LRIG1	2	8.38474064037192e-05	0.000765994819410164
ENSG00000079335.ENSG00000223906.31	ENSG00000079335+ENSG00000223906	chr1	dexseq_prepare_annotation2.py	exon	.	+	.		16	8.45551570375644e-05	0.000771929267205385
ENSG00000135390.ENSG00000213470.24	ENSG00000135390+ENSG00000213470	chr12	dexseq_prepare_annotation2.py	exon	.	-	.		14	8.5353402455342e-05	0.000778681143774715
ENSG00000261408.ENSG00000250506.ENSG00000257949.34	ENSG00000261408+ENSG00000250506+ENSG00000257949	chr17	dexseq_prepare_annotation2.py	exon	.	+	.		21	8.54699004269613e-05	0.000779208419139756
ENSG00000085117.42	ENSG00000085117	chr11	dexseq_prepare_annotation2.py	exon	.	+	.	CD82	7	8.57417477464026e-05	0.000781150281115819
ENSG00000265817.ENSG00000197275.34	ENSG00000265817+ENSG00000197275	chr8	dexseq_prepare_annotation2.py	exon	.	-	.		7	8.62599795246066e-05	0.000785332625658181
ENSG00000239857.ENSG00000164828.95	ENSG00000239857+ENSG00000164828	chr7	dexseq_prepare_annotation2.py	exon	.	+	.		33	8.69242103954997e-05	0.000790837538581126
ENSG00000108387.55	ENSG00000108387	chr17	dexseq_prepare_annotation2.py	exon	.	-	.	SEPT4	23	8.8508188097414e-05	0.000804697047126762
ENSG00000168061.13	ENSG00000168061	chr11	dexseq_prepare_annotation2.py	exon	.	+	.	SAC3D1	4	9.01695397516604e-05	0.000819240568558207
ENSG00000065882.46	ENSG00000065882	chr4	dexseq_prepare_annotation2.py	exon	.	+	.	TBC1D1	8	9.0381794061803e-05	0.000820607342254701
ENSG00000137497.88	ENSG00000137497	chr11	dexseq_prepare_annotation2.py	exon	.	-	.	NUMA1	12	9.04522604620256e-05	0.000820685786310955
ENSG00000147613.7	ENSG00000147613	chr8	dexseq_prepare_annotation2.py	exon	.	-	.	PSKH2	7	9.30830870886422e-05	0.000843978755474479
ENSG00000154263.ENSG00000154265.128	ENSG00000154263+ENSG00000154265	chr17	dexseq_prepare_annotation2.py	exon	.	-	.		13	9.3158449268835e-05	0.000844085498699328
ENSG00000090989.33	ENSG00000090989	chr4	dexseq_prepare_annotation2.py	exon	.	+	.	EXOC1	7	9.33242563372915e-05	0.000845011035894411
ENSG00000096006.17	ENSG00000096006	chr6	dexseq_prepare_annotation2.py	exon	.	-	.	CRISP3	7	9.35312736719595e-05	0.000846308198174226
ENSG00000006712.29	ENSG00000006712	chr19	dexseq_prepare_annotation2.py	exon	.	-	.	PAF1	24	9.37349422373742e-05	0.000847573312846665
ENSG00000134516.82	ENSG00000134516	chr5	dexseq_prepare_annotation2.py	exon	.	+	.	DOCK2	22	9.4196164930968e-05	0.000850473180190615
ENSG00000255429.ENSG00000086991.45	ENSG00000255429+ENSG00000086991	chr11	dexseq_prepare_annotation2.py	exon	.	-	.		24	9.42346602807482e-05	0.000850473180190615
ENSG00000176463.35	ENSG00000176463	chr15	dexseq_prepare_annotation2.py	exon	.	+	.	SLCO3A1	9	9.42478565662494e-05	0.000850473180190615
ENSG00000188895.3	ENSG00000188895	chr17	dexseq_prepare_annotation2.py	exon	.	+	.	MSL1	4	9.44984253182123e-05	0.000852154957658933
ENSG00000079805.45	ENSG00000079805	chr19	dexseq_prepare_annotation2.py	exon	.	+	.	DNM2	5	9.49843160023609e-05	0.000855955064911975
ENSG00000110917.10	ENSG00000110917	chr12	dexseq_prepare_annotation2.py	exon	.	+	.	MLEC	9	9.53566323882757e-05	0.000858727230883292
ENSG00000020577.12	ENSG00000020577	chr14	dexseq_prepare_annotation2.py	exon	.	+	.	SAMD4A	6	9.56540414007838e-05	0.000860821522409494
ENSG00000161249.112	ENSG00000161249	chr19	dexseq_prepare_annotation2.py	exon	.	-	.	DMKN	53	9.62561697506749e-05	0.000865653385684593
ENSG00000134744.77	ENSG00000134744	chr1	dexseq_prepare_annotation2.py	exon	.	-	.	ZCCHC11	67	9.67947042890596e-05	0.000869907179913999
ENSG00000135249.29	ENSG00000135249	chr7	dexseq_prepare_annotation2.py	exon	.	+	.	RINT1	13	9.73361127869621e-05	0.000874181029184124
ENSG00000176842.10	ENSG00000176842	chr16	dexseq_prepare_annotation2.py	exon	.	+	.	IRX5	9	9.77106659285789e-05	0.000876951575075022
ENSG00000149600.15	ENSG00000149600	chr20	dexseq_prepare_annotation2.py	exon	.	-	.	COMMD7	9	9.80876588357609e-05	0.00087974025904452
ENSG00000264019.2	ENSG00000264019	chr17	dexseq_prepare_annotation2.py	exon	.	-	.	RP11-6N17.6	3	9.85805810975124e-05	0.00088356423598135
ENSG00000259933.6	ENSG00000259933	chr16	dexseq_prepare_annotation2.py	exon	.	+	.	RP11-304L19.1	7	9.90807663281406e-05	0.000887113492959632
ENSG00000152818.91	ENSG00000152818	chr6	dexseq_prepare_annotation2.py	exon	.	+	.	UTRN	31	9.91102388171714e-05	0.000887113492959632
ENSG00000269371.1	ENSG00000269371	chr19	dexseq_prepare_annotation2.py	exon	.	-	.	CTD-2207O23.11	2	0.000100374791361024	0.000897826806284521
ENSG00000139687.36	ENSG00000139687	chr13	dexseq_prepare_annotation2.py	exon	.	+	.	RB1	16	0.000100587494099649	0.000899123499446963
ENSG00000151012.9	ENSG00000151012	chr4	dexseq_prepare_annotation2.py	exon	.	-	.	SLC7A11	3	0.00010100823231602	0.000902276767000576
ENSG00000175550.27	ENSG00000175550	chr11	dexseq_prepare_annotation2.py	exon	.	+	.	DRAP1	24	0.000101245129888405	0.000903784703522993
ENSG00000156042.39	ENSG00000156042	chr10	dexseq_prepare_annotation2.py	exon	.	-	.	TTC18	9	0.000101375162824396	0.000904337306002035
ENSG00000126522.ENSG00000249319.ENSG00000241258.60	ENSG00000126522+ENSG00000249319+ENSG00000241258	chr7	dexseq_prepare_annotation2.py	exon	.	+	.		34	0.000102698829403153	0.000915072648626093
ENSG00000155974.48	ENSG00000155974	chr12	dexseq_prepare_annotation2.py	exon	.	-	.	GRIP1	12	0.000102716456716354	0.000915072648626093
ENSG00000084090.21	ENSG00000084090	chr2	dexseq_prepare_annotation2.py	exon	.	-	.	STARD7	5	0.000104022288770071	0.000926084413906052
ENSG00000157483.43	ENSG00000157483	chr15	dexseq_prepare_annotation2.py	exon	.	-	.	MYO1E	24	0.000104439073042132	0.000929171753057144
ENSG00000169359.15	ENSG00000169359	chr3	dexseq_prepare_annotation2.py	exon	.	-	.	SLC33A1	11	0.000104881205068755	0.000932480318876525
ENSG00000183354.13	ENSG00000183354	chr9	dexseq_prepare_annotation2.py	exon	.	-	.	KIAA2026	7	0.000105225557256764	0.000934878919042519
ENSG00000143061.16	ENSG00000143061	chr1	dexseq_prepare_annotation2.py	exon	.	-	.	IGSF3	5	0.000105291847519102	0.000934878919042519
ENSG00000160410.69	ENSG00000160410	chr19	dexseq_prepare_annotation2.py	exon	.	+	.	SHKBP1	34	0.000106748723659187	0.000947009093758479
ENSG00000111783.28	ENSG00000111783	chr12	dexseq_prepare_annotation2.py	exon	.	+	.	RFX4	3	0.00010682081254262	0.000947009093758479
ENSG00000119285.ENSG00000230325.53	ENSG00000119285+ENSG00000230325	chr1	dexseq_prepare_annotation2.py	exon	.	-	.		40	0.000106872052316574	0.000947009093758479
ENSG00000178057.17	ENSG00000178057	chr3	dexseq_prepare_annotation2.py	exon	.	+	.	NDUFAF3	12	0.000107570988811367	0.000952566581375644
ENSG00000244125.ENSG00000168702.65	ENSG00000244125+ENSG00000168702	chr2	dexseq_prepare_annotation2.py	exon	.	-	.		14	0.000108291336885939	0.000958306137215968
ENSG00000040933.40	ENSG00000040933	chr2	dexseq_prepare_annotation2.py	exon	.	+	.	INPP4A	19	0.000108976767806858	0.000963729257740327
ENSG00000050426.80	ENSG00000050426	chr12	dexseq_prepare_annotation2.py	exon	.	+	.	LETMD1	26	0.000109117666052871	0.000964332822360723
ENSG00000204954.27	ENSG00000204954	chr12	dexseq_prepare_annotation2.py	exon	.	-	.	C12orf73	11	0.000109299361247018	0.000965295889017247
ENSG00000082269.61	ENSG00000082269	chr6	dexseq_prepare_annotation2.py	exon	.	+	.	FAM135A	14	0.000109620485949275	0.000967488251656033
ENSG00000232517.5	ENSG00000232517	chr5	dexseq_prepare_annotation2.py	exon	.	-	.	AC112198.1	3	0.000110609478459723	0.000975568250547746
ENSG00000149646.17	ENSG00000149646	chr20	dexseq_prepare_annotation2.py	exon	.	+	.	CNBD2	11	0.000110953076797156	0.000977948965076662
ENSG00000094914.52	ENSG00000094914	chr12	dexseq_prepare_annotation2.py	exon	.	-	.	AAAS	32	0.00011130184530849	0.000980372060135966
ENSG00000005302.28	ENSG00000005302	chrX	dexseq_prepare_annotation2.py	exon	.	+	.	MSL3	5	0.000112526165828194	0.000990498889392206
ENSG00000196155.47	ENSG00000196155	chr16	dexseq_prepare_annotation2.py	exon	.	+	.	PLEKHG4	3	0.000114678142105745	0.00100877247071681
ENSG00000105287.54	ENSG00000105287	chr19	dexseq_prepare_annotation2.py	exon	.	-	.	PRKD2	32	0.000115254032618798	0.00101316690661055
ENSG00000230698.1	ENSG00000230698	chr3	dexseq_prepare_annotation2.py	exon	.	+	.	CTD-2330K9.2	2	0.000116454947328524	0.00102304630763655
ENSG00000163754.33	ENSG00000163754	chr3	dexseq_prepare_annotation2.py	exon	.	+	.	GYG1	23	0.000117742873911751	0.00103367652665647
ENSG00000004399.60	ENSG00000004399	chr3	dexseq_prepare_annotation2.py	exon	.	-	.	PLXND1	13	0.000118575266067403	0.00104029615451336
ENSG00000147604.24	ENSG00000147604	chr8	dexseq_prepare_annotation2.py	exon	.	-	.	RPL7	22	0.0001191117682126	0.00104431282117176
ENSG00000123200.31	ENSG00000123200	chr13	dexseq_prepare_annotation2.py	exon	.	-	.	ZC3H13	4	0.000119279552897702	0.0010450032966372
ENSG00000198885.11	ENSG00000198885	chr2	dexseq_prepare_annotation2.py	exon	.	+	.	ITPRIPL1	3	0.000119347973308875	0.0010450032966372
ENSG00000164620.19	ENSG00000164620	chr5	dexseq_prepare_annotation2.py	exon	.	+	.	RELL2	10	0.000119546399039231	0.00104605069271374
ENSG00000164076.33	ENSG00000164076	chr3	dexseq_prepare_annotation2.py	exon	.	-	.	CAMKV	11	0.000121222155586384	0.00105961762442673
ENSG00000198099.32	ENSG00000198099	chr4	dexseq_prepare_annotation2.py	exon	.	-	.	ADH4	27	0.000121256529418729	0.00105961762442673
ENSG00000110841.58	ENSG00000110841	chr12	dexseq_prepare_annotation2.py	exon	.	+	.	PPFIBP1	25	0.000122654509508196	0.00107045081439968
ENSG00000204758.10	ENSG00000204758	chr5	dexseq_prepare_annotation2.py	exon	.	-	.	CTC-308K20.1	7	0.000122657502538942	0.00107045081439968
ENSG00000119737.ENSG00000270898.ENSG00000115239.51	ENSG00000119737+ENSG00000270898+ENSG00000115239	chr2	dexseq_prepare_annotation2.py	exon	.	-	.		30	0.000124020233409672	0.00108163244302233
ENSG00000069966.32	ENSG00000069966	chr15	dexseq_prepare_annotation2.py	exon	.	-	.	GNB5	27	0.000124510830552829	0.00108519813838362
ENSG00000204771.32	ENSG00000204771	chr8	dexseq_prepare_annotation2.py	exon	.	+	.	CTD-3232M19.2	27	0.000125570846149748	0.00109371877414157
ENSG00000085274.19	ENSG00000085274	chr3	dexseq_prepare_annotation2.py	exon	.	+	.	MYNN	17	0.00012707020378351	0.00110605238362119
ENSG00000215481.5	ENSG00000215481	chr22	dexseq_prepare_annotation2.py	exon	.	+	.	BCRP3	2	0.000127397181328496	0.00110817181189676
ENSG00000254117.1	ENSG00000254117	chr14	dexseq_prepare_annotation2.py	exon	.	-	.	IGHV2-10	2	0.000127584189086166	0.00110907172621465
ENSG00000106268.15	ENSG00000106268	chr7	dexseq_prepare_annotation2.py	exon	.	+	.	NUDT1	12	0.000128987722805361	0.00112053863384709
ENSG00000104299.53	ENSG00000104299	chr8	dexseq_prepare_annotation2.py	exon	.	-	.	INTS9	17	0.000129464928591704	0.00112360359625324
ENSG00000169727.63	ENSG00000169727	chr17	dexseq_prepare_annotation2.py	exon	.	+	.	GPS1	39	0.000129509831419878	0.00112360359625324
ENSG00000137776.58	ENSG00000137776	chr15	dexseq_prepare_annotation2.py	exon	.	-	.	SLTM	46	0.000130844514184209	0.00113444159456642
ENSG00000106617.42	ENSG00000106617	chr7	dexseq_prepare_annotation2.py	exon	.	-	.	PRKAG2	8	0.000131152277770748	0.00113636771222514
ENSG00000242019.ENSG00000167633.ENSG00000264257.ENSG00000243772.ENSG00000215765.ENSG00000242473.ENSG00000125498.ENSG00000240403.ENSG00000189013.81	ENSG00000242019+ENSG00000167633+ENSG00000264257+ENSG00000243772+ENSG00000215765+ENSG00000242473+ENSG00000125498+ENSG00000240403+ENSG00000189013	chr19	dexseq_prepare_annotation2.py	exon	.	+	.		4	0.000132170063611077	0.00114443928530557
ENSG00000148634.54	ENSG00000148634	chr10	dexseq_prepare_annotation2.py	exon	.	-	.	HERC4	27	0.000132524939360029	0.00114676404502283
ENSG00000021488.23	ENSG00000021488	chr19	dexseq_prepare_annotation2.py	exon	.	-	.	SLC7A9	14	0.000132758874261792	0.00114803993286712
ENSG00000156218.45	ENSG00000156218	chr15	dexseq_prepare_annotation2.py	exon	.	+	.	ADAMTSL3	23	0.000132881984592468	0.00114835642153673
ENSG00000253524.5	ENSG00000253524	chr8	dexseq_prepare_annotation2.py	exon	.	-	.	RP11-89M20.2	6	0.00013372910564606	0.00115492527543644
ENSG00000091128.48	ENSG00000091128	chr7	dexseq_prepare_annotation2.py	exon	.	-	.	LAMB4	29	0.000135015803195054	0.00116527943537786
ENSG00000141380.59	ENSG00000141380	chr18	dexseq_prepare_annotation2.py	exon	.	-	.	SS18	32	0.000136010826935615	0.00117310442933291
ENSG00000116830.33	ENSG00000116830	chr1	dexseq_prepare_annotation2.py	exon	.	+	.	TTF2	9	0.000136256351931492	0.00117445897112897
ENSG00000006071.82	ENSG00000006071	chr11	dexseq_prepare_annotation2.py	exon	.	-	.	ABCC8	37	0.000136391711614508	0.0011748628033556
ENSG00000163781.47	ENSG00000163781	chr3	dexseq_prepare_annotation2.py	exon	.	-	.	TOPBP1	22	0.000138556340470429	0.00119209746951948
ENSG00000105613.20	ENSG00000105613	chr19	dexseq_prepare_annotation2.py	exon	.	+	.	MAST1	17	0.000138572125619147	0.00119209746951948
ENSG00000100311.11	ENSG00000100311	chr22	dexseq_prepare_annotation2.py	exon	.	-	.	PDGFB	9	0.000139353919942395	0.00119721516205025
ENSG00000142546.48	ENSG00000142546	chr19	dexseq_prepare_annotation2.py	exon	.	-	.	NOSIP	15	0.000139416907524675	0.00119721516205025
ENSG00000163605.ENSG00000172986.31	ENSG00000163605+ENSG00000172986	chr3	dexseq_prepare_annotation2.py	exon	.	+	.		3	0.000139437595338985	0.00119721516205025
ENSG00000160218.46	ENSG00000160218	chr21	dexseq_prepare_annotation2.py	exon	.	+	.	TRAPPC10	30	0.00013976789032948	0.00119863083112313
ENSG00000196365.52	ENSG00000196365	chr19	dexseq_prepare_annotation2.py	exon	.	-	.	LONP1	31	0.000139783074173468	0.00119863083112313
ENSG00000061273.52	ENSG00000061273	chr12	dexseq_prepare_annotation2.py	exon	.	-	.	HDAC7	18	0.000140383954463556	0.00120300620500274
ENSG00000137801.35	ENSG00000137801	chr15	dexseq_prepare_annotation2.py	exon	.	+	.	THBS1	22	0.000140896903776045	0.0012066229036924
ENSG00000104885.38	ENSG00000104885	chr19	dexseq_prepare_annotation2.py	exon	.	+	.	DOT1L	23	0.000141025137458934	0.00120694240788516
ENSG00000204685.4	ENSG00000204685	chr2	dexseq_prepare_annotation2.py	exon	.	+	.	STARD7-AS1	5	0.000142865773620221	0.00122190739628532
ENSG00000020922.29	ENSG00000020922	chr11	dexseq_prepare_annotation2.py	exon	.	-	.	MRE11A	3	0.000143440183598092	0.00122603026212561
ENSG00000164744.25	ENSG00000164744	chr7	dexseq_prepare_annotation2.py	exon	.	-	.	SUN3	5	0.000146636002813942	0.00125253944745963
ENSG00000197102.100	ENSG00000197102	chr14	dexseq_prepare_annotation2.py	exon	.	+	.	DYNC1H1	41	0.000148542638686678	0.00126800963725207
ENSG00000196177.14	ENSG00000196177	chr10	dexseq_prepare_annotation2.py	exon	.	+	.	ACADSB	13	0.000148969077684482	0.00127083260744461
ENSG00000236166.3	ENSG00000236166	chr6	dexseq_prepare_annotation2.py	exon	.	+	.	RP3-523C21.2	4	0.000149093553793761	0.00127107760633166
ENSG00000129028.5	ENSG00000129028	chr15	dexseq_prepare_annotation2.py	exon	.	-	.	THAP10	6	0.000149883244779693	0.00127698985314868
ENSG00000166828.12	ENSG00000166828	chr16	dexseq_prepare_annotation2.py	exon	.	+	.	SCNN1G	2	0.000151025004012219	0.00128589217656074
ENSG00000145826.12	ENSG00000145826	chr5	dexseq_prepare_annotation2.py	exon	.	-	.	LECT2	7	0.000151714972738312	0.00129093881290279
ENSG00000250910.57	ENSG00000250910	chr4	dexseq_prepare_annotation2.py	exon	.	+	.	AC097467.2	18	0.000151943036212893	0.00129205116123635
ENSG00000158062.43	ENSG00000158062	chr1	dexseq_prepare_annotation2.py	exon	.	-	.	UBXN11	25	0.000152331668895003	0.00129452661518071
ENSG00000188997.14	ENSG00000188997	chr11	dexseq_prepare_annotation2.py	exon	.	-	.	KCTD21	7	0.000154971312888758	0.00131611593556326
ENSG00000141452.46	ENSG00000141452	chr18	dexseq_prepare_annotation2.py	exon	.	+	.	C18orf8	11	0.000155746425114431	0.00132185297120777
ENSG00000141934.12	ENSG00000141934	chr19	dexseq_prepare_annotation2.py	exon	.	-	.	PPAP2C	7	0.000156602224684243	0.00132826704821639
ENSG00000146555.51	ENSG00000146555	chr7	dexseq_prepare_annotation2.py	exon	.	+	.	SDK1	4	0.000159567154300838	0.00135255070637888
ENSG00000034053.36	ENSG00000034053	chr15	dexseq_prepare_annotation2.py	exon	.	+	.	APBA2	15	0.000159994426126161	0.00135530696387917
ENSG00000136504.49	ENSG00000136504	chr17	dexseq_prepare_annotation2.py	exon	.	+	.	KAT7	23	0.000160321644362168	0.00135721269595882
ENSG00000078070.38	ENSG00000078070	chr3	dexseq_prepare_annotation2.py	exon	.	-	.	MCCC1	7	0.000160544195012596	0.00135823049368847
ENSG00000189079.37	ENSG00000189079	chr12	dexseq_prepare_annotation2.py	exon	.	+	.	ARID2	29	0.00016077657656263	0.00135933011292507
ENSG00000204946.ENSG00000244560.40	ENSG00000204946+ENSG00000244560	chr7	dexseq_prepare_annotation2.py	exon	.	+	.		15	0.000161297976875682	0.00136287036603934
ENSG00000148459.10	ENSG00000148459	chr10	dexseq_prepare_annotation2.py	exon	.	+	.	PDSS1	9	0.000163609527887217	0.00138152218395351
ENSG00000085265.8	ENSG00000085265	chr9	dexseq_prepare_annotation2.py	exon	.	-	.	FCN1	7	0.000165116372837253	0.00139335965228334
ENSG00000244462.ENSG00000272897.ENSG00000214078.ENSG00000244005.121	ENSG00000244462+ENSG00000272897+ENSG00000214078+ENSG00000244005	chr20	dexseq_prepare_annotation2.py	exon	.	-	.		39	0.000165555725764351	0.0013961796085108
ENSG00000105520.27	ENSG00000105520	chr19	dexseq_prepare_annotation2.py	exon	.	+	.	DKFZP761J1410	15	0.000165975454564339	0.00139824482292273
ENSG00000164114.28	ENSG00000164114	chr4	dexseq_prepare_annotation2.py	exon	.	-	.	MAP9	17	0.000166022884931906	0.00139824482292273
ENSG00000136997.15	ENSG00000136997	chr8	dexseq_prepare_annotation2.py	exon	.	+	.	MYC	14	0.00016611662541428	0.00139824482292273
ENSG00000143190.38	ENSG00000143190	chr1	dexseq_prepare_annotation2.py	exon	.	+	.	POU2F1	10	0.00016787592705561	0.00141215782999757
ENSG00000095637.54	ENSG00000095637	chr10	dexseq_prepare_annotation2.py	exon	.	-	.	SORBS1	21	0.000168747420879873	0.00141829628385047
ENSG00000077782.97	ENSG00000077782	chr8	dexseq_prepare_annotation2.py	exon	.	-	.	FGFR1	30	0.000168819355769455	0.00141829628385047
ENSG00000198466.ENSG00000268750.ENSG00000269343.ENSG00000083828.45	ENSG00000198466+ENSG00000268750+ENSG00000269343+ENSG00000083828	chr19	dexseq_prepare_annotation2.py	exon	.	+	.		20	0.000169870829562439	0.00142622731917256
ENSG00000203666.40	ENSG00000203666	chr1	dexseq_prepare_annotation2.py	exon	.	+	.	EFCAB2	12	0.000170320779820737	0.00142910115761092
ENSG00000203343.ENSG00000103021.22	ENSG00000203343+ENSG00000103021	chr16	dexseq_prepare_annotation2.py	exon	.	+	.		2	0.000170953535379989	0.00143350425055841
ENSG00000124406.52	ENSG00000124406	chr4	dexseq_prepare_annotation2.py	exon	.	-	.	ATP8A1	31	0.000171707633623766	0.00143891864186987
ENSG00000007952.20	ENSG00000007952	chrX	dexseq_prepare_annotation2.py	exon	.	-	.	NOX1	12	0.000171869968854696	0.00143937032591624
ENSG00000100304.18	ENSG00000100304	chr22	dexseq_prepare_annotation2.py	exon	.	-	.	TTLL12	8	0.000172300360361715	0.00144206493281299
ENSG00000175470.7	ENSG00000175470	chr10	dexseq_prepare_annotation2.py	exon	.	+	.	PPP2R2D	7	0.000172775678839576	0.00144513192244268
ENSG00000204979.9	ENSG00000204979	chr11	dexseq_prepare_annotation2.py	exon	.	+	.	MS4A13	10	0.000176316882271701	0.00147382260407718
ENSG00000150403.26	ENSG00000150403	chr13	dexseq_prepare_annotation2.py	exon	.	+	.	TMCO3	12	0.000176896083868038	0.00147773355397378
ENSG00000143156.29	ENSG00000143156	chr1	dexseq_prepare_annotation2.py	exon	.	-	.	NME7	22	0.00017769746023879	0.0014834943944715
ENSG00000183044.51	ENSG00000183044	chr16	dexseq_prepare_annotation2.py	exon	.	+	.	ABAT	10	0.000179143813528136	0.00149462915196259
ENSG00000158717.30	ENSG00000158717	chr16	dexseq_prepare_annotation2.py	exon	.	-	.	RNF166	14	0.000180165132091095	0.00150220600714648
ENSG00000100151.40	ENSG00000100151	chr22	dexseq_prepare_annotation2.py	exon	.	+	.	PICK1	21	0.000180877184222794	0.00150632107430399
ENSG00000162129.43	ENSG00000162129	chr11	dexseq_prepare_annotation2.py	exon	.	-	.	CLPB	20	0.000180885625466368	0.00150632107430399
ENSG00000165495.42	ENSG00000165495	chr11	dexseq_prepare_annotation2.py	exon	.	+	.	PKNOX2	28	0.000181164984748893	0.00150770157213593
ENSG00000151474.46	ENSG00000151474	chr10	dexseq_prepare_annotation2.py	exon	.	-	.	FRMD4A	41	0.000181654907091379	0.00151083160196176
ENSG00000101596.75	ENSG00000101596	chr18	dexseq_prepare_annotation2.py	exon	.	+	.	SMCHD1	12	0.000181872572608088	0.00151143358210694
ENSG00000167751.52	ENSG00000167751	chr19	dexseq_prepare_annotation2.py	exon	.	+	.	KLK2	12	0.000181955014630623	0.00151143358210694
ENSG00000140009.ENSG00000214770.43	ENSG00000140009+ENSG00000214770	chr14	dexseq_prepare_annotation2.py	exon	.	-	.		25	0.000182484542612189	0.00151488418926467
ENSG00000125450.72	ENSG00000125450	chr17	dexseq_prepare_annotation2.py	exon	.	+	.	NUP85	10	0.000183030450077845	0.00151846637145832
ENSG00000237651.ENSG00000162929.59	ENSG00000237651+ENSG00000162929	chr2	dexseq_prepare_annotation2.py	exon	.	+	.		33	0.000183389913395453	0.00152049825759603
ENSG00000137642.40	ENSG00000137642	chr11	dexseq_prepare_annotation2.py	exon	.	+	.	SORL1	14	0.000184029722895698	0.00152485052541667
ENSG00000147081.16	ENSG00000147081	chrX	dexseq_prepare_annotation2.py	exon	.	-	.	AKAP4	13	0.000189683838447811	0.00157071944576185
ENSG00000078814.32	ENSG00000078814	chr20	dexseq_prepare_annotation2.py	exon	.	+	.	MYH7B	9	0.000190216597717384	0.00157326672258285
ENSG00000256209.2	ENSG00000256209	chr12	dexseq_prepare_annotation2.py	exon	.	-	.	RP11-897M7.1	2	0.000190228498549456	0.00157326672258285
ENSG00000240038.ENSG00000236085.ENSG00000185946.57	ENSG00000240038+ENSG00000236085+ENSG00000185946	chr1	dexseq_prepare_annotation2.py	exon	.	+	.		43	0.000190886279001884	0.00157772382781508
ENSG00000228113.20	ENSG00000228113	chr7	dexseq_prepare_annotation2.py	exon	.	+	.	AC003991.3	11	0.000192192960284652	0.00158706115583036
ENSG00000062716.ENSG00000199004.52	ENSG00000062716+ENSG00000199004	chr17	dexseq_prepare_annotation2.py	exon	.	+	.		30	0.000192255110635469	0.00158706115583036
ENSG00000105202.28	ENSG00000105202	chr19	dexseq_prepare_annotation2.py	exon	.	-	.	FBL	4	0.000195094256423828	0.00160949730252946
ENSG00000158321.48	ENSG00000158321	chr7	dexseq_prepare_annotation2.py	exon	.	+	.	AUTS2	24	0.000195436598857049	0.00161132013244004
ENSG00000145882.15	ENSG00000145882	chr5	dexseq_prepare_annotation2.py	exon	.	+	.	PCYOX1L	10	0.000197548849399761	0.0016277240390642
ENSG00000007866.15	ENSG00000007866	chr6	dexseq_prepare_annotation2.py	exon	.	-	.	TEAD3	11	0.000198601564219869	0.00163538285574103
ENSG00000133805.55	ENSG00000133805	chr11	dexseq_prepare_annotation2.py	exon	.	+	.	AMPD3	38	0.00019969613515375	0.00164337662618157
ENSG00000117143.20	ENSG00000117143	chr1	dexseq_prepare_annotation2.py	exon	.	+	.	UAP1	15	0.000200292457416482	0.00164726275077223
ENSG00000259970.ENSG00000173531.66	ENSG00000259970+ENSG00000173531	chr3	dexseq_prepare_annotation2.py	exon	.	-	.		7	0.000202153268853289	0.00166153714598053
ENSG00000256269.22	ENSG00000256269	chr11	dexseq_prepare_annotation2.py	exon	.	+	.	HMBS	4	0.0002040828237631	0.0016763585412323
ENSG00000123870.18	ENSG00000123870	chr19	dexseq_prepare_annotation2.py	exon	.	+	.	ZNF137P	12	0.00020457966733887	0.00167940043553257
ENSG00000064419.29	ENSG00000064419	chr7	dexseq_prepare_annotation2.py	exon	.	-	.	TNPO3	4	0.000204891518824756	0.00168092090289235
ENSG00000169972.21	ENSG00000169972	chr1	dexseq_prepare_annotation2.py	exon	.	+	.	PUSL1	8	0.000205139398148714	0.00168191499136876
ENSG00000171823.4	ENSG00000171823	chr12	dexseq_prepare_annotation2.py	exon	.	-	.	FBXL14	3	0.000206445074828003	0.00169157526127588
ENSG00000129295.26	ENSG00000129295	chr8	dexseq_prepare_annotation2.py	exon	.	-	.	LRRC6	2	0.000207881155211098	0.00170229145852691
ENSG00000177042.14	ENSG00000177042	chr11	dexseq_prepare_annotation2.py	exon	.	+	.	TMEM80	4	0.00020922250277719	0.00171221917500889
ENSG00000172403.9	ENSG00000172403	chr4	dexseq_prepare_annotation2.py	exon	.	+	.	SYNPO2	7	0.000209523681008371	0.00171362744405737
ENSG00000196961.49	ENSG00000196961	chr19	dexseq_prepare_annotation2.py	exon	.	+	.	AP2A1	4	0.000210721514590687	0.00172231520080979
ENSG00000154710.ENSG00000243335.40	ENSG00000154710+ENSG00000243335	chr7	dexseq_prepare_annotation2.py	exon	.	+	.		3	0.000210845427249955	0.00172231520080979
ENSG00000134986.54	ENSG00000134986	chr5	dexseq_prepare_annotation2.py	exon	.	-	.	NREP	32	0.000213154561803861	0.00174010679789942
ENSG00000132286.ENSG00000265264.ENSG00000179532.111	ENSG00000132286+ENSG00000265264+ENSG00000179532	chr11	dexseq_prepare_annotation2.py	exon	.	+	.		86	0.000213793680069429	0.00174425157298193
ENSG00000169592.41	ENSG00000169592	chr16	dexseq_prepare_annotation2.py	exon	.	+	.	INO80E	12	0.000214591607083162	0.00174968611328126
ENSG00000149257.31	ENSG00000149257	chr11	dexseq_prepare_annotation2.py	exon	.	+	.	SERPINH1	19	0.000215877542594763	0.00175909054659477
ENSG00000226210.10	ENSG00000226210	chr12	dexseq_prepare_annotation2.py	exon	.	+	.	ABC7-42389800N19.1	9	0.000216071919973727	0.00175959427345476
ENSG00000092200.57	ENSG00000092200	chr14	dexseq_prepare_annotation2.py	exon	.	+	.	RPGRIP1	7	0.000216732711524241	0.0017638933248147
ENSG00000261183.11	ENSG00000261183	chr15	dexseq_prepare_annotation2.py	exon	.	-	.	RP11-532F12.5	9	0.000217186654560164	0.00176650468911251
ENSG00000238098.38	ENSG00000238098	chr16	dexseq_prepare_annotation2.py	exon	.	+	.	ABCA17P	18	0.000219099870945646	0.00178097470112217
ENSG00000085982.51	ENSG00000085982	chr2	dexseq_prepare_annotation2.py	exon	.	-	.	USP40	7	0.000220663682824792	0.001792588571491
ENSG00000141627.57	ENSG00000141627	chr18	dexseq_prepare_annotation2.py	exon	.	-	.	DYM	22	0.000226974461321859	0.00184272721687239
ENSG00000184999.24	ENSG00000184999	chr11	dexseq_prepare_annotation2.py	exon	.	+	.	SLC22A10	12	0.000228900092261128	0.00185691716278553
ENSG00000260170.ENSG00000137767.ENSG00000104164.76	ENSG00000260170+ENSG00000137767+ENSG00000104164	chr15	dexseq_prepare_annotation2.py	exon	.	+	.		38	0.000229006839188831	0.00185691716278553
ENSG00000131966.25	ENSG00000131966	chr14	dexseq_prepare_annotation2.py	exon	.	+	.	ACTR10	12	0.00022915494567067	0.00185691716278553
ENSG00000067066.ENSG00000250011.59	ENSG00000067066+ENSG00000250011	chr2	dexseq_prepare_annotation2.py	exon	.	+	.		39	0.000229281846452123	0.00185691716278553
ENSG00000115233.19	ENSG00000115233	chr2	dexseq_prepare_annotation2.py	exon	.	+	.	PSMD14	18	0.00023067637103611	0.00186707204215446
ENSG00000230753.8	ENSG00000230753	chr20	dexseq_prepare_annotation2.py	exon	.	-	.	RP4-553F4.6	6	0.000231140600794425	0.00186968941800438
ENSG00000153802.24	ENSG00000153802	chr4	dexseq_prepare_annotation2.py	exon	.	-	.	TMPRSS11D	15	0.000232850817097285	0.00188123711409456
ENSG00000099250.39	ENSG00000099250	chr10	dexseq_prepare_annotation2.py	exon	.	-	.	NRP1	29	0.000232851633151828	0.00188123711409456
ENSG00000196367.ENSG00000242687.94	ENSG00000196367+ENSG00000242687	chr7	dexseq_prepare_annotation2.py	exon	.	+	.		54	0.00023711724033444	0.00191453421423319
ENSG00000175701.12	ENSG00000175701	chr2	dexseq_prepare_annotation2.py	exon	.	-	.	LINC00116	10	0.000237675228257768	0.00191736508114606
ENSG00000071967.15	ENSG00000071967	chr2	dexseq_prepare_annotation2.py	exon	.	+	.	CYBRD1	10	0.000237756736746001	0.00191736508114606
ENSG00000133794.57	ENSG00000133794	chr11	dexseq_prepare_annotation2.py	exon	.	+	.	ARNTL	48	0.000238470943512317	0.00192195707600638
ENSG00000227300.13	ENSG00000227300	chr17	dexseq_prepare_annotation2.py	exon	.	-	.	KRT16P2	12	0.000245892676489555	0.00198057001682181
ENSG00000226025.ENSG00000268088.ENSG00000269460.21	ENSG00000226025+ENSG00000268088+ENSG00000269460	chr19	dexseq_prepare_annotation2.py	exon	.	+	.		20	0.000249312195302308	0.00200689513671488
ENSG00000163687.22	ENSG00000163687	chr3	dexseq_prepare_annotation2.py	exon	.	-	.	DNASE1L3	15	0.000250844278382594	0.00201719687695825
ENSG00000134901.14	ENSG00000134901	chr13	dexseq_prepare_annotation2.py	exon	.	-	.	KDELC1	14	0.000250895889999855	0.00201719687695825
ENSG00000165102.25	ENSG00000165102	chr8	dexseq_prepare_annotation2.py	exon	.	+	.	HGSNAT	10	0.000251481358039347	0.00202068011296265
ENSG00000137720.10	ENSG00000137720	chr11	dexseq_prepare_annotation2.py	exon	.	+	.	C11orf1	3	0.000253058365639349	0.00203212144313171
ENSG00000233569.5	ENSG00000233569	chr9	dexseq_prepare_annotation2.py	exon	.	+	.	RP11-500B12.1	5	0.000257641720382193	0.00206767605583629
ENSG00000145632.22	ENSG00000145632	chr5	dexseq_prepare_annotation2.py	exon	.	-	.	PLK2	14	0.000261671593103054	0.00209874847543803
ENSG00000108854.13	ENSG00000108854	chr17	dexseq_prepare_annotation2.py	exon	.	-	.	SMURF2	5	0.000266031588327351	0.00213242953107322
ENSG00000177225.41	ENSG00000177225	chr11	dexseq_prepare_annotation2.py	exon	.	-	.	PDDC1	2	0.000267848086223725	0.00214569432500526
ENSG00000203618.ENSG00000184702.48	ENSG00000203618+ENSG00000184702	chr22	dexseq_prepare_annotation2.py	exon	.	+	.		9	0.000270193178609871	0.00216317506204308
ENSG00000161813.58	ENSG00000161813	chr12	dexseq_prepare_annotation2.py	exon	.	+	.	LARP4	7	0.000270836960703135	0.00216681721563938
ENSG00000027847.20	ENSG00000027847	chr5	dexseq_prepare_annotation2.py	exon	.	+	.	B4GALT7	2	0.000270974580229122	0.00216681721563938
ENSG00000264594.ENSG00000204580.145	ENSG00000264594+ENSG00000204580	chr6	dexseq_prepare_annotation2.py	exon	.	+	.		20	0.000273466500658301	0.00218542704981233
ENSG00000255269.1	ENSG00000255269	chr11	dexseq_prepare_annotation2.py	exon	.	-	.	RP11-702F3.4	2	0.000276332582558888	0.00220700282845167
ENSG00000257086.ENSG00000173457.11	ENSG00000257086+ENSG00000173457	chr11	dexseq_prepare_annotation2.py	exon	.	-	.		8	0.000280027364045983	0.00223516730628165
ENSG00000174437.48	ENSG00000174437	chr12	dexseq_prepare_annotation2.py	exon	.	+	.	ATP2A2	14	0.000280595974879394	0.00223835995826266
ENSG00000114120.35	ENSG00000114120	chr3	dexseq_prepare_annotation2.py	exon	.	+	.	SLC25A36	29	0.000280933849328766	0.00223970925885288
ENSG00000181991.29	ENSG00000181991	chr15	dexseq_prepare_annotation2.py	exon	.	+	.	MRPS11	13	0.000281857558067212	0.00224572462532063
ENSG00000155897.21	ENSG00000155897	chr8	dexseq_prepare_annotation2.py	exon	.	-	.	ADCY8	2	0.000288016415038636	0.00229315560597782
ENSG00000077254.16	ENSG00000077254	chr1	dexseq_prepare_annotation2.py	exon	.	-	.	USP33	9	0.000288156060778289	0.00229315560597782
ENSG00000136279.ENSG00000239775.64	ENSG00000136279+ENSG00000239775	chr7	dexseq_prepare_annotation2.py	exon	.	+	.		27	0.000288615787974882	0.00229543796859112
ENSG00000147586.ENSG00000076554.87	ENSG00000147586+ENSG00000076554	chr8	dexseq_prepare_annotation2.py	exon	.	-	.		43	0.00028935402042239	0.00229993129765677
ENSG00000206597.ENSG00000214756.11	ENSG00000206597+ENSG00000214756	chr11	dexseq_prepare_annotation2.py	exon	.	+	.		7	0.000289844129794561	0.00230244822195871
ENSG00000115234.38	ENSG00000115234	chr2	dexseq_prepare_annotation2.py	exon	.	+	.	SNX17	21	0.000291439175524274	0.00231373422004139
ENSG00000132704.21	ENSG00000132704	chr1	dexseq_prepare_annotation2.py	exon	.	-	.	FCRL2	10	0.000292366994458599	0.00231971278209411
ENSG00000221995.ENSG00000196535.93	ENSG00000221995+ENSG00000196535	chr17	dexseq_prepare_annotation2.py	exon	.	-	.		8	0.00029644228977514	0.00235064214723728
ENSG00000075043.32	ENSG00000075043	chr20	dexseq_prepare_annotation2.py	exon	.	-	.	KCNQ2	13	0.000296634935859821	0.00235076545588255
ENSG00000173120.27	ENSG00000173120	chr11	dexseq_prepare_annotation2.py	exon	.	+	.	KDM2A	8	0.00029872313901099	0.00236590151982809
ENSG00000180957.27	ENSG00000180957	chr22	dexseq_prepare_annotation2.py	exon	.	-	.	PITPNB	9	0.000300405868126242	0.00237781007364802
ENSG00000176956.5	ENSG00000176956	chr8	dexseq_prepare_annotation2.py	exon	.	-	.	LY6H	4	0.000301184900535423	0.00238255564344887
ENSG00000104218.45	ENSG00000104218	chr8	dexseq_prepare_annotation2.py	exon	.	+	.	CSPP1	19	0.000306740863096115	0.00242506147512676
ENSG00000095585.27	ENSG00000095585	chr10	dexseq_prepare_annotation2.py	exon	.	-	.	BLNK	22	0.000309296438819991	0.00244381007672415
ENSG00000132780.54	ENSG00000132780	chr1	dexseq_prepare_annotation2.py	exon	.	+	.	NASP	27	0.000310512367631168	0.00245195786313868
ENSG00000196233.24	ENSG00000196233	chr10	dexseq_prepare_annotation2.py	exon	.	+	.	LCOR	19	0.000311403986733894	0.00245753657544929
ENSG00000141738.46	ENSG00000141738	chr17	dexseq_prepare_annotation2.py	exon	.	+	.	GRB7	28	0.000312391683068439	0.00246386642962
ENSG00000127511.24	ENSG00000127511	chr19	dexseq_prepare_annotation2.py	exon	.	+	.	SIN3B	18	0.000315420921435505	0.0024862810636193
ENSG00000254553.ENSG00000273274.ENSG00000160062.16	ENSG00000254553+ENSG00000273274+ENSG00000160062	chr1	dexseq_prepare_annotation2.py	exon	.	+	.		10	0.000317921753342984	0.00250450644146871
ENSG00000144744.32	ENSG00000144744	chr3	dexseq_prepare_annotation2.py	exon	.	-	.	UBA3	21	0.000319184143718569	0.00251210756672127
ENSG00000183054.45	ENSG00000183054	chr2	dexseq_prepare_annotation2.py	exon	.	-	.	RGPD6	10	0.000319265139751302	0.00251210756672127
ENSG00000148840.19	ENSG00000148840	chr10	dexseq_prepare_annotation2.py	exon	.	+	.	PPRC1	13	0.000319596682302109	0.00251322651710794
ENSG00000003147.31	ENSG00000003147	chr7	dexseq_prepare_annotation2.py	exon	.	-	.	ICA1	19	0.000322679722141906	0.00253596840243437
ENSG00000101363.8	ENSG00000101363	chr20	dexseq_prepare_annotation2.py	exon	.	+	.	MANBAL	6	0.000323547443223272	0.00254128329073711
ENSG00000074935.34	ENSG00000074935	chr6	dexseq_prepare_annotation2.py	exon	.	-	.	TUBE1	18	0.000323865638921243	0.00254227823243086
ENSG00000132953.26	ENSG00000132953	chr13	dexseq_prepare_annotation2.py	exon	.	-	.	XPO4	18	0.000325222600052592	0.00255142127251662
ENSG00000204843.ENSG00000188687.ENSG00000264324.144	ENSG00000204843+ENSG00000188687+ENSG00000264324	chr2	dexseq_prepare_annotation2.py	exon	.	-	.		44	0.000326654681970741	0.00256114249762529
ENSG00000255157.4	ENSG00000255157	chr11	dexseq_prepare_annotation2.py	exon	.	+	.	CTD-2313N18.8	3	0.000329255701024558	0.00257940622417695
ENSG00000151490.43	ENSG00000151490	chr12	dexseq_prepare_annotation2.py	exon	.	+	.	PTPRO	20	0.000329372724874185	0.00257940622417695
ENSG00000140939.35	ENSG00000140939	chr16	dexseq_prepare_annotation2.py	exon	.	+	.	NOL3	28	0.000331338606894158	0.00259216485581722
ENSG00000163214.45	ENSG00000163214	chr2	dexseq_prepare_annotation2.py	exon	.	-	.	DHX57	19	0.000331392478553701	0.00259216485581722
ENSG00000170190.11	ENSG00000170190	chr17	dexseq_prepare_annotation2.py	exon	.	+	.	SLC16A5	8	0.000333086085804817	0.00260387791694531
ENSG00000130948.21	ENSG00000130948	chr9	dexseq_prepare_annotation2.py	exon	.	-	.	HSD17B3	11	0.000333286040988862	0.0026039075386028
ENSG00000255406.1	ENSG00000255406	chr11	dexseq_prepare_annotation2.py	exon	.	+	.	RP11-713P17.5	2	0.000339211772777566	0.00264864533638201
ENSG00000119688.ENSG00000258559.80	ENSG00000119688+ENSG00000258559	chr14	dexseq_prepare_annotation2.py	exon	.	-	.		23	0.000339787944134597	0.00265158446234135
ENSG00000163576.10	ENSG00000163576	chr3	dexseq_prepare_annotation2.py	exon	.	-	.	EFHB	8	0.000347471389418077	0.00270995018985638
ENSG00000129055.14	ENSG00000129055	chr3	dexseq_prepare_annotation2.py	exon	.	-	.	ANAPC13	7	0.000350702307431634	0.00273354223655168
ENSG00000183091.94	ENSG00000183091	chr2	dexseq_prepare_annotation2.py	exon	.	-	.	NEB	34	0.000351082798348583	0.00273490203361449
ENSG00000049618.37	ENSG00000049618	chr6	dexseq_prepare_annotation2.py	exon	.	+	.	ARID1B	20	0.000354006623228993	0.00275606094823557
ENSG00000033100.ENSG00000211517.13	ENSG00000033100+ENSG00000211517	chr7	dexseq_prepare_annotation2.py	exon	.	+	.		6	0.000356686386043907	0.00277529606585394
ENSG00000133401.33	ENSG00000133401	chr5	dexseq_prepare_annotation2.py	exon	.	+	.	PDZD2	13	0.000358084782452964	0.00278454446530794
ENSG00000185038.34	ENSG00000185038	chr2	dexseq_prepare_annotation2.py	exon	.	+	.	MROH2A	17	0.000359095592875747	0.0027894989265079
ENSG00000254685.ENSG00000259030.ENSG00000116783.51	ENSG00000254685+ENSG00000259030+ENSG00000116783	chr1	dexseq_prepare_annotation2.py	exon	.	+	.		39	0.000359142207729546	0.0027894989265079
ENSG00000114554.23	ENSG00000114554	chr3	dexseq_prepare_annotation2.py	exon	.	+	.	PLXNA1	22	0.000361193560388875	0.00280379141555668
ENSG00000100341.10	ENSG00000100341	chr22	dexseq_prepare_annotation2.py	exon	.	-	.	PNPLA5	5	0.000364539566981832	0.00282811117014426
ENSG00000114127.71	ENSG00000114127	chr3	dexseq_prepare_annotation2.py	exon	.	-	.	XRN1	31	0.000365199718489933	0.00283157772385243
ENSG00000174231.77	ENSG00000174231	chr17	dexseq_prepare_annotation2.py	exon	.	-	.	PRPF8	25	0.000368416097145291	0.00285484837916322
ENSG00000173273.50	ENSG00000173273	chr8	dexseq_prepare_annotation2.py	exon	.	+	.	TNKS	28	0.000370745297810721	0.00287122116869283
ENSG00000123416.20	ENSG00000123416	chr12	dexseq_prepare_annotation2.py	exon	.	-	.	TUBA1B	12	0.000373809488270805	0.00289326364274441
ENSG00000049192.44	ENSG00000049192	chr5	dexseq_prepare_annotation2.py	exon	.	-	.	ADAMTS6	17	0.000376408940169779	0.00291128490283569
ENSG00000176769.6	ENSG00000176769	chr10	dexseq_prepare_annotation2.py	exon	.	-	.	TCERG1L	7	0.000376703538625262	0.00291128490283569
ENSG00000065328.29	ENSG00000065328	chr10	dexseq_prepare_annotation2.py	exon	.	+	.	MCM10	14	0.00037679580104503	0.00291128490283569
ENSG00000173085.15	ENSG00000173085	chr4	dexseq_prepare_annotation2.py	exon	.	-	.	COQ2	9	0.000378325137494678	0.00292140074177101
ENSG00000162367.13	ENSG00000162367	chr1	dexseq_prepare_annotation2.py	exon	.	-	.	TAL1	13	0.000382639327159432	0.0029529967608804
ENSG00000120498.16	ENSG00000120498	chrX	dexseq_prepare_annotation2.py	exon	.	-	.	TEX11	3	0.000384692051923792	0.00296711347892877
ENSG00000198626.121	ENSG00000198626	chr1	dexseq_prepare_annotation2.py	exon	.	+	.	RYR2	35	0.000387414679518817	0.00298637773282972
ENSG00000125538.16	ENSG00000125538	chr2	dexseq_prepare_annotation2.py	exon	.	-	.	IL1B	3	0.000391384263540686	0.00301522618353979
ENSG00000133318.31	ENSG00000133318	chr11	dexseq_prepare_annotation2.py	exon	.	+	.	RTN3	23	0.000392573441243264	0.00302263332892291
ENSG00000088756.47	ENSG00000088756	chr18	dexseq_prepare_annotation2.py	exon	.	+	.	ARHGAP28	31	0.000395116434737301	0.00304044959692924
ENSG00000261272.3	ENSG00000261272	chr6	dexseq_prepare_annotation2.py	exon	.	+	.	MUC22	4	0.000395652328726451	0.00304280939253471
ENSG00000100453.10	ENSG00000100453	chr14	dexseq_prepare_annotation2.py	exon	.	-	.	GZMB	10	0.000396488356447132	0.00304747333148769
ENSG00000253627.1	ENSG00000253627	chr8	dexseq_prepare_annotation2.py	exon	.	-	.	RP11-513H8.1	2	0.000397102573521842	0.00305042798664869
ENSG00000099917.86	ENSG00000099917	chr22	dexseq_prepare_annotation2.py	exon	.	+	.	MED15	40	0.000399466238900753	0.0030668102112022
ENSG00000174953.47	ENSG00000174953	chr3	dexseq_prepare_annotation2.py	exon	.	-	.	DHX36	11	0.000400526450424583	0.00307317231383579
ENSG00000164111.29	ENSG00000164111	chr4	dexseq_prepare_annotation2.py	exon	.	-	.	ANXA5	19	0.000405165588232736	0.00310697170317813
ENSG00000114391.18	ENSG00000114391	chr3	dexseq_prepare_annotation2.py	exon	.	-	.	RPL24	18	0.000406093289191859	0.00311228771404893
ENSG00000069329.36	ENSG00000069329	chr16	dexseq_prepare_annotation2.py	exon	.	-	.	VPS35	20	0.000411280849014822	0.00314989333552511
ENSG00000104361.ENSG00000252558.28	ENSG00000104361+ENSG00000252558	chr8	dexseq_prepare_annotation2.py	exon	.	-	.		18	0.000411474690658471	0.00314989333552511
ENSG00000161609.49	ENSG00000161609	chr19	dexseq_prepare_annotation2.py	exon	.	+	.	CCDC155	4	0.00041275961234448	0.0031579084116776
ENSG00000168090.27	ENSG00000168090	chr7	dexseq_prepare_annotation2.py	exon	.	+	.	COPS6	20	0.000416227087808075	0.00318260274398871
ENSG00000204764.67	ENSG00000204764	chr5	dexseq_prepare_annotation2.py	exon	.	+	.	RANBP17	32	0.000423472495310169	0.00323613926467886
ENSG00000132326.16	ENSG00000132326	chr2	dexseq_prepare_annotation2.py	exon	.	-	.	PER2	10	0.000425640352839613	0.00325083431737228
ENSG00000177189.35	ENSG00000177189	chrX	dexseq_prepare_annotation2.py	exon	.	-	.	RPS6KA3	35	0.000433034565805857	0.00330540588068255
ENSG00000136521.ENSG00000213165.43	ENSG00000136521+ENSG00000213165	chr3	dexseq_prepare_annotation2.py	exon	.	+	.		20	0.000434533779893871	0.00331494333006393
ENSG00000242104.6	ENSG00000242104	chr3	dexseq_prepare_annotation2.py	exon	.	+	.	RP11-340E6.1	4	0.000436005727195525	0.00332426193152981
ENSG00000244563.ENSG00000144231.11	ENSG00000244563+ENSG00000144231	chr2	dexseq_prepare_annotation2.py	exon	.	-	.		7	0.000442455542985652	0.0033715010778367
ENSG00000144524.33	ENSG00000144524	chr2	dexseq_prepare_annotation2.py	exon	.	+	.	COPS7B	8	0.000449099653807067	0.00342016569399599
ENSG00000227403.4	ENSG00000227403	chr2	dexseq_prepare_annotation2.py	exon	.	+	.	AC009299.3	4	0.000451610094514685	0.00343632977779301
ENSG00000240204.4	ENSG00000240204	chr7	dexseq_prepare_annotation2.py	exon	.	+	.	SMKR1	5	0.0004517399022336	0.00343632977779301
ENSG00000173020.52	ENSG00000173020	chr11	dexseq_prepare_annotation2.py	exon	.	+	.	ADRBK1	18	0.000456217065468624	0.00346726458072723
ENSG00000172728.ENSG00000129696.49	ENSG00000172728+ENSG00000129696	chr8	dexseq_prepare_annotation2.py	exon	.	-	.		18	0.000456329005765441	0.00346726458072723
ENSG00000081189.56	ENSG00000081189	chr5	dexseq_prepare_annotation2.py	exon	.	-	.	MEF2C	31	0.000457318620416395	0.00347279597677759
ENSG00000261397.2	ENSG00000261397	chr16	dexseq_prepare_annotation2.py	exon	.	-	.	RP11-243A14.2	3	0.000468487881839236	0.00355557927017382
ENSG00000154734.19	ENSG00000154734	chr21	dexseq_prepare_annotation2.py	exon	.	-	.	ADAMTS1	13	0.000469748279192703	0.00356310780457368
ENSG00000254286.7	ENSG00000254286	chr8	dexseq_prepare_annotation2.py	exon	.	+	.	RP11-89K10.1	4	0.000472192075778593	0.00357959886572533
ENSG00000198632.ENSG00000174368.32	ENSG00000198632+ENSG00000174368	chr7	dexseq_prepare_annotation2.py	exon	.	-	.		25	0.000474765978176688	0.00359705684607155
ENSG00000141551.47	ENSG00000141551	chr17	dexseq_prepare_annotation2.py	exon	.	-	.	CSNK1D	24	0.000477571582423245	0.0036162493925192
ENSG00000177853.29	ENSG00000177853	chr10	dexseq_prepare_annotation2.py	exon	.	+	.	ZNF518A	11	0.000481489863657498	0.00364384062154483
ENSG00000033170.31	ENSG00000033170	chr14	dexseq_prepare_annotation2.py	exon	.	+	.	FUT8	18	0.000484029607104816	0.00366097379185717
ENSG00000135426.40	ENSG00000135426	chr12	dexseq_prepare_annotation2.py	exon	.	-	.	TESPA1	26	0.000485736603724314	0.00367179252724177
ENSG00000233863.ENSG00000156687.31	ENSG00000233863+ENSG00000156687	chr8	dexseq_prepare_annotation2.py	exon	.	+	.		22	0.000488010211660583	0.00368687965257973
ENSG00000146263.52	ENSG00000146263	chr6	dexseq_prepare_annotation2.py	exon	.	-	.	MMS22L	31	0.000488519174000521	0.00368862543554204
ENSG00000159720.42	ENSG00000159720	chr16	dexseq_prepare_annotation2.py	exon	.	-	.	ATP6V0D1	26	0.000488991159432383	0.00369009019346529
ENSG00000002834.22	ENSG00000002834	chr17	dexseq_prepare_annotation2.py	exon	.	+	.	LASP1	16	0.000493263042153781	0.00372021228497119
ENSG00000149781.32	ENSG00000149781	chr11	dexseq_prepare_annotation2.py	exon	.	+	.	FERMT3	21	0.00049477105945671	0.00372946680478612
ENSG00000105197.47	ENSG00000105197	chr19	dexseq_prepare_annotation2.py	exon	.	+	.	TIMM50	14	0.000499511264968618	0.00376251305039703
ENSG00000112659.67	ENSG00000112659	chr6	dexseq_prepare_annotation2.py	exon	.	+	.	CUL9	29	0.000499722051216661	0.00376251305039703
ENSG00000188191.20	ENSG00000188191	chr7	dexseq_prepare_annotation2.py	exon	.	-	.	PRKAR1B	12	0.000504387569172312	0.00379548786462203
ENSG00000088367.13	ENSG00000088367	chr20	dexseq_prepare_annotation2.py	exon	.	+	.	EPB41L1	8	0.000505711871873932	0.00380329710326038
ENSG00000231741.2	ENSG00000231741	chr9	dexseq_prepare_annotation2.py	exon	.	+	.	RP11-213G2.5	2	0.000514118767002169	0.00386433324642514
ENSG00000168032.16	ENSG00000168032	chr3	dexseq_prepare_annotation2.py	exon	.	+	.	ENTPD3	8	0.000518233972875001	0.00389306041649279
ENSG00000154727.11	ENSG00000154727	chr21	dexseq_prepare_annotation2.py	exon	.	+	.	GABPA	4	0.000522541134431929	0.00392319627740352
ENSG00000253542.9	ENSG00000253542	chr8	dexseq_prepare_annotation2.py	exon	.	-	.	SDR16C6P	5	0.000524094420799997	0.00393263388451055
ENSG00000166435.55	ENSG00000166435	chr11	dexseq_prepare_annotation2.py	exon	.	-	.	XRRA1	11	0.000527247908907984	0.00395406143663535
ENSG00000176658.48	ENSG00000176658	chr17	dexseq_prepare_annotation2.py	exon	.	-	.	MYO1D	15	0.000527882274596295	0.00395514209144736
ENSG00000261997.ENSG00000087253.15	ENSG00000261997+ENSG00000087253	chr16	dexseq_prepare_annotation2.py	exon	.	+	.		14	0.000527987930242935	0.00395514209144736
ENSG00000137478.36	ENSG00000137478	chr11	dexseq_prepare_annotation2.py	exon	.	-	.	FCHSD2	24	0.000528627144199891	0.00395769696114459
ENSG00000172824.40	ENSG00000172824	chr16	dexseq_prepare_annotation2.py	exon	.	+	.	CES4A	20	0.000529413225963738	0.00396134789258324
ENSG00000161618.ENSG00000202503.ENSG00000200259.ENSG00000201675.ENSG00000273189.ENSG00000142541.ENSG00000090554.ENSG00000199631.ENSG00000269469.71	ENSG00000161618+ENSG00000202503+ENSG00000200259+ENSG00000201675+ENSG00000273189+ENSG00000142541+ENSG00000090554+ENSG00000199631+ENSG00000269469	chr19	dexseq_prepare_annotation2.py	exon	.	+	.		11	0.000533912404530603	0.00399154595813468
ENSG00000143374.41	ENSG00000143374	chr1	dexseq_prepare_annotation2.py	exon	.	+	.	TARS2	5	0.000534050446108723	0.00399154595813468
ENSG00000224389.78	ENSG00000224389	chr6	dexseq_prepare_annotation2.py	exon	.	+	.	C4B	31	0.00053450208265449	0.00399267340751587
ENSG00000150756.5	ENSG00000150756	chr5	dexseq_prepare_annotation2.py	exon	.	-	.	FAM173B	4	0.000537517720386128	0.00401294163127416
ENSG00000103335.81	ENSG00000103335	chr16	dexseq_prepare_annotation2.py	exon	.	-	.	PIEZO1	28	0.000538401744915048	0.00401728204721885
ENSG00000174483.ENSG00000254986.ENSG00000256349.123	ENSG00000174483+ENSG00000254986+ENSG00000256349	chr11	dexseq_prepare_annotation2.py	exon	.	+	.		34	0.000556317647212455	0.00414862946578546
ENSG00000170374.7	ENSG00000170374	chr12	dexseq_prepare_annotation2.py	exon	.	-	.	SP7	8	0.000558631024565025	0.00416354195400121
ENSG00000147419.28	ENSG00000147419	chr8	dexseq_prepare_annotation2.py	exon	.	-	.	CCDC25	11	0.000565781288912694	0.0042144673563564
ENSG00000007545.ENSG00000261732.ENSG00000206053.81	ENSG00000007545+ENSG00000261732+ENSG00000206053	chr16	dexseq_prepare_annotation2.py	exon	.	+	.		23	0.000568841422107603	0.00423488560687399
ENSG00000188107.59	ENSG00000188107	chr6	dexseq_prepare_annotation2.py	exon	.	-	.	EYS	13	0.000574695489727471	0.00427579786722633
ENSG00000204673.21	ENSG00000204673	chr19	dexseq_prepare_annotation2.py	exon	.	-	.	AKT1S1	5	0.000574981105393927	0.00427579786722633
ENSG00000109790.21	ENSG00000109790	chr4	dexseq_prepare_annotation2.py	exon	.	+	.	KLHL5	10	0.000578871012400528	0.00430231456808769
ENSG00000199363.ENSG00000240024.16	ENSG00000199363+ENSG00000240024	chr3	dexseq_prepare_annotation2.py	exon	.	+	.		4	0.000581902857610562	0.00432242782983917
ENSG00000263738.ENSG00000120251.53	ENSG00000263738+ENSG00000120251	chr4	dexseq_prepare_annotation2.py	exon	.	+	.		20	0.000588517437346621	0.00436911659023437
ENSG00000179698.42	ENSG00000179698	chr8	dexseq_prepare_annotation2.py	exon	.	+	.	KIAA1875	22	0.000592239281947414	0.00439428967499719
ENSG00000172409.ENSG00000254602.23	ENSG00000172409+ENSG00000254602	chr11	dexseq_prepare_annotation2.py	exon	.	+	.		20	0.000593368105420495	0.00440020571583891
ENSG00000060718.47	ENSG00000060718	chr1	dexseq_prepare_annotation2.py	exon	.	-	.	COL11A1	14	0.000595780478889376	0.00441562818357207
ENSG00000084444.17	ENSG00000084444	chr12	dexseq_prepare_annotation2.py	exon	.	+	.	KIAA1467	10	0.000596615276399938	0.00441934775610088
ENSG00000224187.3	ENSG00000224187	chr3	dexseq_prepare_annotation2.py	exon	.	-	.	RP11-132N15.3	3	0.000602430198156819	0.00445993220877502
ENSG00000151498.43	ENSG00000151498	chr11	dexseq_prepare_annotation2.py	exon	.	+	.	ACAD8	6	0.0006028601612568	0.00446062752537501
ENSG00000156599.20	ENSG00000156599	chr11	dexseq_prepare_annotation2.py	exon	.	+	.	ZDHHC5	10	0.000604639179331982	0.00446996424681843
ENSG00000184985.33	ENSG00000184985	chr4	dexseq_prepare_annotation2.py	exon	.	+	.	SORCS2	5	0.000604795524128816	0.00446996424681843
ENSG00000154222.55	ENSG00000154222	chr1	dexseq_prepare_annotation2.py	exon	.	-	.	CC2D1B	25	0.000615910535540137	0.00454958066152464
ENSG00000204536.78	ENSG00000204536	chr6	dexseq_prepare_annotation2.py	exon	.	-	.	CCHCR1	2	0.00062073557789357	0.0045826718915235
ENSG00000102804.28	ENSG00000102804	chr13	dexseq_prepare_annotation2.py	exon	.	-	.	TSC22D1	16	0.00062149699801854	0.00458574271912068
ENSG00000108511.ENSG00000257178.ENSG00000182742.ENSG00000120093.56	ENSG00000108511+ENSG00000257178+ENSG00000182742+ENSG00000120093	chr17	dexseq_prepare_annotation2.py	exon	.	-	.		24	0.000623446559798651	0.00459757201931517
ENSG00000169427.12	ENSG00000169427	chr8	dexseq_prepare_annotation2.py	exon	.	-	.	KCNK9	11	0.000628494255723515	0.00463222251553245
ENSG00000239828.22	ENSG00000239828	chr3	dexseq_prepare_annotation2.py	exon	.	-	.	RP11-446H18.5	6	0.00062987921172612	0.0046398538604065
ENSG00000101605.39	ENSG00000101605	chr18	dexseq_prepare_annotation2.py	exon	.	-	.	MYOM1	9	0.00063067511965175	0.0046431400655892
ENSG00000149212.21	ENSG00000149212	chr11	dexseq_prepare_annotation2.py	exon	.	-	.	SESN3	15	0.000636316716359028	0.00468157452769518
ENSG00000135436.18	ENSG00000135436	chr12	dexseq_prepare_annotation2.py	exon	.	-	.	FAM186B	14	0.000636619438350495	0.00468157452769518
ENSG00000067225.62	ENSG00000067225	chr15	dexseq_prepare_annotation2.py	exon	.	-	.	PKM	40	0.000636953713802734	0.00468157452769518
ENSG00000156076.13	ENSG00000156076	chr12	dexseq_prepare_annotation2.py	exon	.	-	.	WIF1	2	0.000647709482487791	0.00475786814513654
ENSG00000162669.58	ENSG00000162669	chr1	dexseq_prepare_annotation2.py	exon	.	-	.	HFM1	6	0.000648050746301557	0.00475786814513654
ENSG00000188315.ENSG00000114316.52	ENSG00000188315+ENSG00000114316	chr3	dexseq_prepare_annotation2.py	exon	.	-	.		18	0.000648658031027636	0.00475969414254331
ENSG00000237594.1	ENSG00000237594	chr21	dexseq_prepare_annotation2.py	exon	.	+	.	AP000251.3	2	0.000649082290476333	0.00476017586949328
ENSG00000115504.61	ENSG00000115504	chr2	dexseq_prepare_annotation2.py	exon	.	+	.	EHBP1	24	0.000651471771052388	0.00477506145165621
ENSG00000171163.23	ENSG00000171163	chr1	dexseq_prepare_annotation2.py	exon	.	-	.	ZNF692	14	0.000653361158258655	0.00478626711629436
ENSG00000202529.ENSG00000174444.ENSG00000199673.ENSG00000200623.ENSG00000199574.49	ENSG00000202529+ENSG00000174444+ENSG00000199673+ENSG00000200623+ENSG00000199574	chr15	dexseq_prepare_annotation2.py	exon	.	-	.		12	0.000655325363365671	0.00479800820370431
ENSG00000215104.5	ENSG00000215104	chrX	dexseq_prepare_annotation2.py	exon	.	-	.	CHMP1B2P	5	0.000657331168575208	0.00481004075615618
ENSG00000197038.8	ENSG00000197038	chrY	dexseq_prepare_annotation2.py	exon	.	-	.	RBMY1A3P	4	0.000658216056740821	0.00481386222434031
ENSG00000144278.30	ENSG00000144278	chr2	dexseq_prepare_annotation2.py	exon	.	+	.	GALNT13	4	0.000662073759780784	0.00483940918905844
ENSG00000163636.26	ENSG00000163636	chr3	dexseq_prepare_annotation2.py	exon	.	-	.	PSMD6	5	0.00067089540222776	0.00490119183773874
ENSG00000133706.65	ENSG00000133706	chr5	dexseq_prepare_annotation2.py	exon	.	-	.	LARS	21	0.0006719907345233	0.00490649340487474
ENSG00000173838.27	ENSG00000173838	chr17	dexseq_prepare_annotation2.py	exon	.	-	.	MARCH10	23	0.000686873288724382	0.0050124002388826
ENSG00000139132.60	ENSG00000139132	chr12	dexseq_prepare_annotation2.py	exon	.	+	.	FGD4	7	0.000693062791542601	0.00505478873348158
ENSG00000245812.7	ENSG00000245812	chr5	dexseq_prepare_annotation2.py	exon	.	+	.	RP11-175K6.1	5	0.000702344632427079	0.00511967196641244
ENSG00000076242.55	ENSG00000076242	chr3	dexseq_prepare_annotation2.py	exon	.	+	.	MLH1	17	0.00070391783808885	0.00512749969528406
ENSG00000188917.26	ENSG00000188917	chrX	dexseq_prepare_annotation2.py	exon	.	-	.	TRMT2B	23	0.000704191045992379	0.00512749969528406
ENSG00000152092.24	ENSG00000152092	chr1	dexseq_prepare_annotation2.py	exon	.	-	.	ASTN1	16	0.000707228865322897	0.00514679602976762
ENSG00000063127.22	ENSG00000063127	chr19	dexseq_prepare_annotation2.py	exon	.	-	.	SLC6A16	6	0.000709767695674987	0.00516244185884371
ENSG00000138398.35	ENSG00000138398	chr2	dexseq_prepare_annotation2.py	exon	.	+	.	PPIG	5	0.000714111608240348	0.00519119249057085
ENSG00000166455.ENSG00000140905.ENSG00000260643.29	ENSG00000166455+ENSG00000140905+ENSG00000260643	chr16	dexseq_prepare_annotation2.py	exon	.	-	.		23	0.000716951431074402	0.00520898374169765
ENSG00000149925.77	ENSG00000149925	chr16	dexseq_prepare_annotation2.py	exon	.	+	.	ALDOA	32	0.000717977486144278	0.00521358487476977
ENSG00000181625.ENSG00000260280.ENSG00000213648.41	ENSG00000181625+ENSG00000260280+ENSG00000213648	chr16	dexseq_prepare_annotation2.py	exon	.	+	.		26	0.000719393116471127	0.00522100832588176
ENSG00000172167.34	ENSG00000172167	chr8	dexseq_prepare_annotation2.py	exon	.	+	.	MTBP	26	0.000720065939990169	0.00522303567619098
ENSG00000138834.62	ENSG00000138834	chr16	dexseq_prepare_annotation2.py	exon	.	+	.	MAPK8IP3	19	0.000726286077935013	0.00526527656936612
ENSG00000165490.ENSG00000242279.32	ENSG00000165490+ENSG00000242279	chr11	dexseq_prepare_annotation2.py	exon	.	+	.		17	0.00073547498312826	0.00532898194653085
ENSG00000141522.25	ENSG00000141522	chr17	dexseq_prepare_annotation2.py	exon	.	-	.	ARHGDIA	9	0.000750123795565797	0.00543215671704331
ENSG00000245954.4	ENSG00000245954	chr4	dexseq_prepare_annotation2.py	exon	.	+	.	RP11-18H21.1	5	0.00076301643044287	0.00552250823211486
ENSG00000149970.29	ENSG00000149970	chrX	dexseq_prepare_annotation2.py	exon	.	+	.	CNKSR2	15	0.000765885090046015	0.00554024996472524
ENSG00000156642.28	ENSG00000156642	chr15	dexseq_prepare_annotation2.py	exon	.	-	.	NPTN	2	0.000766483793238204	0.005541560932159
ENSG00000085231.28	ENSG00000085231	chr5	dexseq_prepare_annotation2.py	exon	.	-	.	TAF9	23	0.000773876624560003	0.00558926924977384
ENSG00000177463.35	ENSG00000177463	chr3	dexseq_prepare_annotation2.py	exon	.	+	.	NR2C2	12	0.000773924731134874	0.00558926924977384
ENSG00000236504.4	ENSG00000236504	chr17	dexseq_prepare_annotation2.py	exon	.	+	.	AC087499.7	3	0.000777734299010906	0.00561372761559041
ENSG00000119321.32	ENSG00000119321	chr9	dexseq_prepare_annotation2.py	exon	.	-	.	FKBP15	13	0.000781841118466648	0.00564030380789472
ENSG00000092820.20	ENSG00000092820	chr6	dexseq_prepare_annotation2.py	exon	.	-	.	EZR	15	0.000782669907474542	0.00564321583477298
ENSG00000073331.24	ENSG00000073331	chr4	dexseq_prepare_annotation2.py	exon	.	+	.	ALPK1	9	0.000785520700514102	0.00566069586244527
ENSG00000262664.ENSG00000108963.44	ENSG00000262664+ENSG00000108963	chr17	dexseq_prepare_annotation2.py	exon	.	+	.		8	0.00078699780081256	0.00566826305370912
ENSG00000140297.20	ENSG00000140297	chr15	dexseq_prepare_annotation2.py	exon	.	+	.	GCNT3	15	0.000788383894088285	0.00567516692523205
ENSG00000183828.ENSG00000257622.ENSG00000184916.47	ENSG00000183828+ENSG00000257622+ENSG00000184916	chr14	dexseq_prepare_annotation2.py	exon	.	-	.		32	0.000794108712056154	0.00571327861454384
ENSG00000225640.2	ENSG00000225640	chr20	dexseq_prepare_annotation2.py	exon	.	-	.	RP5-1022P6.4	2	0.000804458884353575	0.00578460846744819
ENSG00000092531.51	ENSG00000092531	chr15	dexseq_prepare_annotation2.py	exon	.	+	.	SNAP23	27	0.000806281694533175	0.00579388307619108
ENSG00000141279.84	ENSG00000141279	chr17	dexseq_prepare_annotation2.py	exon	.	+	.	NPEPPS	23	0.000806621660750424	0.00579388307619108
ENSG00000175390.30	ENSG00000175390	chr11	dexseq_prepare_annotation2.py	exon	.	+	.	EIF3F	21	0.000809592121907769	0.00581207454094306
ENSG00000131435.17	ENSG00000131435	chr5	dexseq_prepare_annotation2.py	exon	.	+	.	PDLIM4	6	0.000811897567825707	0.00582547476503699
ENSG00000198691.61	ENSG00000198691	chr1	dexseq_prepare_annotation2.py	exon	.	-	.	ABCA4	21	0.000812553164943664	0.00582702901753765
ENSG00000181004.5	ENSG00000181004	chr4	dexseq_prepare_annotation2.py	exon	.	+	.	BBS12	3	0.000822382830696416	0.00589433568826362
ENSG00000114698.26	ENSG00000114698	chr3	dexseq_prepare_annotation2.py	exon	.	-	.	PLSCR4	23	0.000826270799659234	0.00591900625724591
ENSG00000237276.20	ENSG00000237276	chr1	dexseq_prepare_annotation2.py	exon	.	-	.	ANO7P1	13	0.00083154747205519	0.00595359285008662
ENSG00000168397.53	ENSG00000168397	chr2	dexseq_prepare_annotation2.py	exon	.	+	.	ATG4B	41	0.00083649086204649	0.00598575725218604
ENSG00000138449.13	ENSG00000138449	chr2	dexseq_prepare_annotation2.py	exon	.	-	.	SLC40A1	2	0.000840324608457438	0.00600995089044398
ENSG00000178202.8	ENSG00000178202	chr11	dexseq_prepare_annotation2.py	exon	.	-	.	KDELC2	4	0.00084127553878675	0.00601351184806425
ENSG00000158792.9	ENSG00000158792	chr16	dexseq_prepare_annotation2.py	exon	.	-	.	SPATA2L	7	0.000845333256112316	0.00603926460798433
ENSG00000156049.8	ENSG00000156049	chr9	dexseq_prepare_annotation2.py	exon	.	-	.	GNA14	6	0.000848701365403686	0.00606006558599706
ENSG00000054356.63	ENSG00000054356	chr2	dexseq_prepare_annotation2.py	exon	.	-	.	PTPRN	16	0.000852780798204873	0.00608592059966209
ENSG00000155465.56	ENSG00000155465	chr14	dexseq_prepare_annotation2.py	exon	.	-	.	SLC7A7	26	0.000857024938240816	0.00611292263847856
ENSG00000105669.ENSG00000051128.ENSG00000268193.65	ENSG00000105669+ENSG00000051128+ENSG00000268193	chr19	dexseq_prepare_annotation2.py	exon	.	-	.		31	0.000858588073509754	0.00612078307613774
ENSG00000004455.31	ENSG00000004455	chr1	dexseq_prepare_annotation2.py	exon	.	-	.	AK2	3	0.000878206862860615	0.0062572828221212
ENSG00000087191.62	ENSG00000087191	chr17	dexseq_prepare_annotation2.py	exon	.	+	.	PSMC5	25	0.000881472041665309	0.00627717804778182
ENSG00000163719.41	ENSG00000163719	chr3	dexseq_prepare_annotation2.py	exon	.	+	.	MTMR14	30	0.00088606948958358	0.00630653426527209
ENSG00000152520.17	ENSG00000152520	chr13	dexseq_prepare_annotation2.py	exon	.	+	.	PAN3	9	0.000891862017273987	0.00634436035224807
ENSG00000117528.32	ENSG00000117528	chr1	dexseq_prepare_annotation2.py	exon	.	+	.	ABCD3	19	0.000897211678002068	0.00637899722217432
ENSG00000156170.57	ENSG00000156170	chr8	dexseq_prepare_annotation2.py	exon	.	+	.	NDUFAF6	21	0.000899451787314494	0.00639150054861488
ENSG00000135837.57	ENSG00000135837	chr1	dexseq_prepare_annotation2.py	exon	.	+	.	CEP350	23	0.000900984094487389	0.00639896354747223
ENSG00000155508.56	ENSG00000155508	chr5	dexseq_prepare_annotation2.py	exon	.	+	.	CNOT8	28	0.000903276317525137	0.00641181274803672
ENSG00000235703.33	ENSG00000235703	chrX	dexseq_prepare_annotation2.py	exon	.	+	.	LINC00894	19	0.000907369053542979	0.00643742213614618
ENSG00000162882.23	ENSG00000162882	chr2	dexseq_prepare_annotation2.py	exon	.	-	.	HAAO	11	0.000909480952606967	0.00644895842142355
ENSG00000081803.44	ENSG00000081803	chr7	dexseq_prepare_annotation2.py	exon	.	-	.	CADPS2	15	0.000912519477957447	0.00646704941292427
ENSG00000177590.6	ENSG00000177590	chr7	dexseq_prepare_annotation2.py	exon	.	-	.	RP5-1051J4.6	5	0.000922732371119321	0.00653593889767229
ENSG00000135929.20	ENSG00000135929	chr2	dexseq_prepare_annotation2.py	exon	.	+	.	CYP27A1	17	0.000926869583398685	0.00656174232001821
ENSG00000221986.13	ENSG00000221986	chr1	dexseq_prepare_annotation2.py	exon	.	-	.	MYBPHL	8	0.000935388830069778	0.00661852416329756
ENSG00000234757.4	ENSG00000234757	chr22	dexseq_prepare_annotation2.py	exon	.	-	.	CA15P2	3	0.000943068671851706	0.00666930929683514
ENSG00000162819.28	ENSG00000162819	chr1	dexseq_prepare_annotation2.py	exon	.	+	.	BROX	11	0.000944802868647517	0.0066780155902168
ENSG00000225718.7	ENSG00000225718	chr7	dexseq_prepare_annotation2.py	exon	.	-	.	RP11-3P22.2	5	0.000962039796925076	0.00679623005023069
ENSG00000196873.28	ENSG00000196873	chr9	dexseq_prepare_annotation2.py	exon	.	+	.	CBWD3	11	0.000973966035950916	0.00687682189426195
ENSG00000164458.16	ENSG00000164458	chr6	dexseq_prepare_annotation2.py	exon	.	-	.	T	2	0.000987208568436751	0.00696643273859201
ENSG00000175832.31	ENSG00000175832	chr17	dexseq_prepare_annotation2.py	exon	.	-	.	ETV4	16	0.000987707278441326	0.00696643273859201
ENSG00000239953.ENSG00000112130.29	ENSG00000239953+ENSG00000112130	chr6	dexseq_prepare_annotation2.py	exon	.	+	.		21	0.00099166073921195	0.00699060257689826
ENSG00000258656.ENSG00000126814.12	ENSG00000258656+ENSG00000126814	chr14	dexseq_prepare_annotation2.py	exon	.	-	.		8	0.00100240842414576	0.00706261646608852
ENSG00000138696.23	ENSG00000138696	chr4	dexseq_prepare_annotation2.py	exon	.	+	.	BMPR1B	15	0.00100865458443021	0.00710285461736159
ENSG00000151065.17	ENSG00000151065	chr12	dexseq_prepare_annotation2.py	exon	.	-	.	DCP1B	8	0.00101438397263326	0.00713941296539441
ENSG00000140950.30	ENSG00000140950	chr16	dexseq_prepare_annotation2.py	exon	.	-	.	TLDC1	18	0.00101541991321971	0.00714291676103782
ENSG00000164659.48	ENSG00000164659	chr7	dexseq_prepare_annotation2.py	exon	.	-	.	KIAA1324L	10	0.00101665670188753	0.00714782895172407
ENSG00000099804.18	ENSG00000099804	chr19	dexseq_prepare_annotation2.py	exon	.	+	.	CDC34	16	0.00102383506074237	0.0071944873458413
ENSG00000227072.1	ENSG00000227072	chr6	dexseq_prepare_annotation2.py	exon	.	+	.	RP3-466I7.1	2	0.00102448858746215	0.00719527064019713
ENSG00000173706.28	ENSG00000173706	chr3	dexseq_prepare_annotation2.py	exon	.	-	.	HEG1	17	0.00103452568820133	0.00726192172669722
ENSG00000091106.14	ENSG00000091106	chr2	dexseq_prepare_annotation2.py	exon	.	-	.	NLRC4	3	0.00103611611159395	0.00726924168356136
ENSG00000175449.20	ENSG00000175449	chr5	dexseq_prepare_annotation2.py	exon	.	+	.	RFESD	8	0.00103885855661771	0.00728463205522632
ENSG00000016082.10	ENSG00000016082	chr5	dexseq_prepare_annotation2.py	exon	.	+	.	ISL1	5	0.0010407974698977	0.00729437466495358
ENSG00000188010.ENSG00000214694.21	ENSG00000188010+ENSG00000214694	chr2	dexseq_prepare_annotation2.py	exon	.	+	.		18	0.00105516085760575	0.00739113732129751
ENSG00000196115.26	ENSG00000196115	chr8	dexseq_prepare_annotation2.py	exon	.	+	.	ADAM5	2	0.00105596343475392	0.00739285792875715
ENSG00000174695.14	ENSG00000174695	chr5	dexseq_prepare_annotation2.py	exon	.	-	.	TMEM167A	10	0.00105773774629752	0.00740137630171493
ENSG00000259211.2	ENSG00000259211	chr15	dexseq_prepare_annotation2.py	exon	.	-	.	RP11-64K12.8	3	0.001058448331346	0.00740244633840191
ENSG00000069849.22	ENSG00000069849	chr3	dexseq_prepare_annotation2.py	exon	.	+	.	ATP1B3	4	0.00106188523593165	0.00742257220734952
ENSG00000254433.6	ENSG00000254433	chr11	dexseq_prepare_annotation2.py	exon	.	-	.	RP11-677I18.3	5	0.00106728693940624	0.00745375560898259
ENSG00000258913.6	ENSG00000258913	chr14	dexseq_prepare_annotation2.py	exon	.	+	.	RP11-260M19.2	7	0.00106746944498086	0.00745375560898259
ENSG00000239520.ENSG00000006125.52	ENSG00000239520+ENSG00000006125	chr17	dexseq_prepare_annotation2.py	exon	.	+	.		30	0.00107274835162593	0.00748444590327969
ENSG00000129968.18	ENSG00000129968	chr19	dexseq_prepare_annotation2.py	exon	.	-	.	ABHD17A	5	0.00107354770705197	0.00748444590327969
ENSG00000222326.ENSG00000149485.60	ENSG00000222326+ENSG00000149485	chr11	dexseq_prepare_annotation2.py	exon	.	-	.		6	0.00107369822459101	0.00748444590327969
ENSG00000103034.95	ENSG00000103034	chr16	dexseq_prepare_annotation2.py	exon	.	+	.	NDRG4	32	0.00107422702799086	0.00748444590327969
ENSG00000155629.25	ENSG00000155629	chr10	dexseq_prepare_annotation2.py	exon	.	-	.	PIK3AP1	10	0.00107468388516281	0.00748444590327969
ENSG00000215462.ENSG00000102547.39	ENSG00000215462+ENSG00000102547	chr13	dexseq_prepare_annotation2.py	exon	.	-	.		25	0.00108253069608904	0.00753514025164446
ENSG00000147852.21	ENSG00000147852	chr9	dexseq_prepare_annotation2.py	exon	.	+	.	VLDLR	15	0.00109345409663932	0.00760718536624232
ENSG00000171914.73	ENSG00000171914	chr15	dexseq_prepare_annotation2.py	exon	.	+	.	TLN2	61	0.00109491575342578	0.00761336391355361
ENSG00000090661.45	ENSG00000090661	chr19	dexseq_prepare_annotation2.py	exon	.	+	.	CERS4	3	0.00109638661968415	0.00761959999460071
ENSG00000215860.10	ENSG00000215860	chr1	dexseq_prepare_annotation2.py	exon	.	-	.	PDZK1P1	6	0.00109978481164274	0.00763921694910819
ENSG00000076650.22	ENSG00000076650	chr19	dexseq_prepare_annotation2.py	exon	.	+	.	GPATCH1	8	0.001106327473757	0.00768064376916866
ENSG00000147535.42	ENSG00000147535	chr8	dexseq_prepare_annotation2.py	exon	.	-	.	PPAPDC1B	19	0.00110906465390207	0.00769562164971047
ENSG00000124275.67	ENSG00000124275	chr5	dexseq_prepare_annotation2.py	exon	.	+	.	MTRR	30	0.00111066699537867	0.00770271353012355
ENSG00000177103.36	ENSG00000177103	chr11	dexseq_prepare_annotation2.py	exon	.	-	.	DSCAML1	10	0.00111271408067523	0.00771288078688405
ENSG00000140367.12	ENSG00000140367	chr15	dexseq_prepare_annotation2.py	exon	.	+	.	UBE2Q2	3	0.00112192270790077	0.00777265241371339
ENSG00000139842.38	ENSG00000139842	chr13	dexseq_prepare_annotation2.py	exon	.	+	.	CUL4A	15	0.00113092584673074	0.00783093880516635
ENSG00000167962.34	ENSG00000167962	chr16	dexseq_prepare_annotation2.py	exon	.	-	.	ZNF598	7	0.00113309796943802	0.00784078347382392
ENSG00000240033.1	ENSG00000240033	chr3	dexseq_prepare_annotation2.py	exon	.	-	.	RP11-12K11.2	2	0.00113352896536599	0.00784078347382392
ENSG00000183185.11	ENSG00000183185	chr3	dexseq_prepare_annotation2.py	exon	.	-	.	GABRR3	10	0.00113475870576014	0.00784520159388549
ENSG00000032219.44	ENSG00000032219	chr14	dexseq_prepare_annotation2.py	exon	.	+	.	ARID4A	34	0.00114710232711086	0.00792641139514292
ENSG00000196814.18	ENSG00000196814	chr9	dexseq_prepare_annotation2.py	exon	.	+	.	MVB12B	7	0.00114971394876765	0.00794032411859617
ENSG00000163507.23	ENSG00000163507	chr3	dexseq_prepare_annotation2.py	exon	.	-	.	KIAA1524	12	0.0011554068637128	0.00797549178831187
ENSG00000266994.ENSG00000168096.ENSG00000103199.101	ENSG00000266994+ENSG00000168096+ENSG00000103199	chr16	dexseq_prepare_annotation2.py	exon	.	-	.		77	0.00115806034986436	0.00798965337011412
ENSG00000114030.32	ENSG00000114030	chr3	dexseq_prepare_annotation2.py	exon	.	-	.	KPNA1	20	0.0011724889995283	0.00808499687259151
ENSG00000172819.47	ENSG00000172819	chr12	dexseq_prepare_annotation2.py	exon	.	-	.	RARG	27	0.00117358872452263	0.00808837836412947
ENSG00000021776.44	ENSG00000021776	chr15	dexseq_prepare_annotation2.py	exon	.	-	.	AQR	3	0.00118930409912933	0.00819243519036985
ENSG00000215428.ENSG00000148357.68	ENSG00000215428+ENSG00000148357	chr9	dexseq_prepare_annotation2.py	exon	.	+	.		36	0.00120012467823135	0.0082626841176571
ENSG00000132275.16	ENSG00000132275	chr11	dexseq_prepare_annotation2.py	exon	.	-	.	RRP8	7	0.00120202480700107	0.00827147604361444
ENSG00000135336.32	ENSG00000135336	chr6	dexseq_prepare_annotation2.py	exon	.	+	.	ORC3	19	0.00121521837066632	0.00835793194415786
ENSG00000197756.13	ENSG00000197756	chr2	dexseq_prepare_annotation2.py	exon	.	+	.	RPL37A	4	0.00122645219155639	0.00843082671709967
ENSG00000172900.9	ENSG00000172900	chr11	dexseq_prepare_annotation2.py	exon	.	-	.	AP002387.1	4	0.00123873812455578	0.00851087467150796
ENSG00000072195.91	ENSG00000072195	chr2	dexseq_prepare_annotation2.py	exon	.	+	.	SPEG	16	0.00124567469066453	0.00855410545467198
ENSG00000140937.47	ENSG00000140937	chr16	dexseq_prepare_annotation2.py	exon	.	-	.	CDH11	11	0.00124862859131933	0.00856995652594248
ENSG00000215148.12	ENSG00000215148	chr16	dexseq_prepare_annotation2.py	exon	.	+	.	PRSS41	12	0.0012539305133989	0.00860189851930592
ENSG00000165591.15	ENSG00000165591	chrX	dexseq_prepare_annotation2.py	exon	.	+	.	FAAH2	12	0.001266627676038	0.00868451227878537
ENSG00000120992.27	ENSG00000120992	chr8	dexseq_prepare_annotation2.py	exon	.	-	.	LYPLA1	7	0.0012743389431437	0.00873287306726356
ENSG00000136731.32	ENSG00000136731	chr2	dexseq_prepare_annotation2.py	exon	.	+	.	UGGT1	5	0.00127539645671367	0.00873561019938971
ENSG00000204262.47	ENSG00000204262	chr2	dexseq_prepare_annotation2.py	exon	.	-	.	COL5A2	6	0.00127702951732218	0.00874228458635104
ENSG00000151689.37	ENSG00000151689	chr2	dexseq_prepare_annotation2.py	exon	.	+	.	INPP1	20	0.00127969542612936	0.00875601911672222
ENSG00000116128.13	ENSG00000116128	chr1	dexseq_prepare_annotation2.py	exon	.	+	.	BCL9	13	0.00128528838182361	0.00878770333004231
ENSG00000062598.61	ENSG00000062598	chr20	dexseq_prepare_annotation2.py	exon	.	-	.	ELMO2	19	0.00128565013311302	0.00878770333004231
ENSG00000117013.14	ENSG00000117013	chr1	dexseq_prepare_annotation2.py	exon	.	+	.	KCNQ4	5	0.00129381137240334	0.00883893574744307
ENSG00000090470.7	ENSG00000090470	chr15	dexseq_prepare_annotation2.py	exon	.	-	.	PDCD7	8	0.00130093873342688	0.00888305594007631
ENSG00000110888.47	ENSG00000110888	chr12	dexseq_prepare_annotation2.py	exon	.	-	.	CAPRIN2	7	0.00130466665602439	0.00890393069000916
ENSG00000135838.37	ENSG00000135838	chr1	dexseq_prepare_annotation2.py	exon	.	+	.	NPL	20	0.00130764440309718	0.00891536952690653
ENSG00000186815.74	ENSG00000186815	chr12	dexseq_prepare_annotation2.py	exon	.	+	.	TPCN1	18	0.00130768603803578	0.00891536952690653
ENSG00000138095.53	ENSG00000138095	chr2	dexseq_prepare_annotation2.py	exon	.	-	.	LRPPRC	31	0.00131918123463056	0.00898912305363762
ENSG00000116741.12	ENSG00000116741	chr1	dexseq_prepare_annotation2.py	exon	.	+	.	RGS2	9	0.00132642634815683	0.0090338549745684
ENSG00000178075.44	ENSG00000178075	chr3	dexseq_prepare_annotation2.py	exon	.	+	.	GRAMD1C	3	0.00132962609151567	0.00905100345578412
ENSG00000185420.41	ENSG00000185420	chr1	dexseq_prepare_annotation2.py	exon	.	-	.	SMYD3	14	0.00133280045229671	0.00906796166262764
ENSG00000121989.23	ENSG00000121989	chr2	dexseq_prepare_annotation2.py	exon	.	+	.	ACVR2A	7	0.00134705946575565	0.00916028040391419
ENSG00000078018.38	ENSG00000078018	chr2	dexseq_prepare_annotation2.py	exon	.	+	.	MAP2	10	0.0013590184938183	0.00923687224113883
ENSG00000263400.16	ENSG00000263400	chr17	dexseq_prepare_annotation2.py	exon	.	+	.	CTC-297N7.5	12	0.00136577864153946	0.00927806841749989
ENSG00000099338.71	ENSG00000099338	chr19	dexseq_prepare_annotation2.py	exon	.	+	.	CATSPERG	16	0.00137019149692314	0.00930328487476098
ENSG00000139620.45	ENSG00000139620	chr12	dexseq_prepare_annotation2.py	exon	.	-	.	KANSL2	24	0.0013769736387598	0.00934455423358771
ENSG00000162191.30	ENSG00000162191	chr11	dexseq_prepare_annotation2.py	exon	.	-	.	UBXN1	10	0.00137874206997004	0.00935177426509057
ENSG00000137502.36	ENSG00000137502	chr11	dexseq_prepare_annotation2.py	exon	.	-	.	RAB30	12	0.00138048491179043	0.00935881344183153
ENSG00000253729.106	ENSG00000253729	chr8	dexseq_prepare_annotation2.py	exon	.	-	.	PRKDC	73	0.00138297939065806	0.00937093845410676
ENSG00000142089.7	ENSG00000142089	chr11	dexseq_prepare_annotation2.py	exon	.	-	.	IFITM3	8	0.00138593506721351	0.00938617453173067
ENSG00000132970.7	ENSG00000132970	chr13	dexseq_prepare_annotation2.py	exon	.	+	.	WASF3	4	0.00140348444339078	0.00950017975602711
ENSG00000214534.ENSG00000248671.ENSG00000254978.13	ENSG00000214534+ENSG00000248671+ENSG00000254978	chr11	dexseq_prepare_annotation2.py	exon	.	-	.		9	0.00140737119418874	0.00951799604240946
ENSG00000116874.17	ENSG00000116874	chr1	dexseq_prepare_annotation2.py	exon	.	-	.	WARS2	5	0.00140755056736852	0.00951799604240946
ENSG00000139629.47	ENSG00000139629	chr12	dexseq_prepare_annotation2.py	exon	.	-	.	GALNT6	10	0.00140900132033301	0.00952295495218958
ENSG00000223959.47	ENSG00000223959	chr16	dexseq_prepare_annotation2.py	exon	.	+	.	AFG3L1P	6	0.00143588695994142	0.00969972697519714
ENSG00000151687.37	ENSG00000151687	chr2	dexseq_prepare_annotation2.py	exon	.	+	.	ANKAR	18	0.001442451219041	0.00973911367321986
ENSG00000072682.41	ENSG00000072682	chr5	dexseq_prepare_annotation2.py	exon	.	-	.	P4HA2	19	0.00144510042506265	0.00975204018417975
ENSG00000175643.16	ENSG00000175643	chr16	dexseq_prepare_annotation2.py	exon	.	+	.	RMI2	13	0.00144587821825749	0.00975233103107211
ENSG00000176986.34	ENSG00000176986	chr10	dexseq_prepare_annotation2.py	exon	.	+	.	SEC24C	9	0.0014544209379327	0.0098049687811674
ENSG00000116691.20	ENSG00000116691	chr1	dexseq_prepare_annotation2.py	exon	.	+	.	MIIP	6	0.00146536334669986	0.00987372236756038
ENSG00000174327.5	ENSG00000174327	chr17	dexseq_prepare_annotation2.py	exon	.	+	.	SLC16A13	5	0.00146821747195296	0.00988793441030119
ENSG00000213853.12	ENSG00000213853	chr16	dexseq_prepare_annotation2.py	exon	.	-	.	EMP2	11	0.00147694063876679	0.00994163795080647
ENSG00000214691.6	ENSG00000214691	chr2	dexseq_prepare_annotation2.py	exon	.	+	.	AC104654.1	3	0.00149210814552162	0.0100386434483801
ENSG00000119682.ENSG00000214670.33	ENSG00000119682+ENSG00000214670	chr14	dexseq_prepare_annotation2.py	exon	.	-	.		23	0.0015039823582154	0.0101134051788
ENSG00000112599.3	ENSG00000112599	chr6	dexseq_prepare_annotation2.py	exon	.	-	.	GUCA1B	2	0.00151159898229051	0.0101594758941389
ENSG00000063241.14	ENSG00000063241	chr19	dexseq_prepare_annotation2.py	exon	.	-	.	ISOC2	8	0.0015137277664998	0.010168634803906
ENSG00000250421.6	ENSG00000250421	chr5	dexseq_prepare_annotation2.py	exon	.	-	.	RP11-83M16.6	6	0.00152308272703435	0.01022630253852
ENSG00000116560.15	ENSG00000116560	chr1	dexseq_prepare_annotation2.py	exon	.	-	.	SFPQ	12	0.0015431994336428	0.0103561320941226
ENSG00000205744.57	ENSG00000205744	chr19	dexseq_prepare_annotation2.py	exon	.	-	.	DENND1C	28	0.00154905549023753	0.01039017815938
ENSG00000170074.75	ENSG00000170074	chr5	dexseq_prepare_annotation2.py	exon	.	-	.	FAM153A	14	0.00156567821398683	0.0104963700062935
ENSG00000122971.15	ENSG00000122971	chr12	dexseq_prepare_annotation2.py	exon	.	+	.	ACADS	8	0.00157077308070224	0.0105252104357605
ENSG00000124701.2	ENSG00000124701	chr6	dexseq_prepare_annotation2.py	exon	.	+	.	APOBEC2	3	0.001579238527741	0.0105734492623117
ENSG00000184867.31	ENSG00000184867	chrX	dexseq_prepare_annotation2.py	exon	.	-	.	ARMCX2	7	0.00157959036566872	0.0105734492623117
ENSG00000091127.27	ENSG00000091127	chr7	dexseq_prepare_annotation2.py	exon	.	-	.	PUS7	26	0.00158036186051126	0.0105734492623117
ENSG00000243156.ENSG00000093100.2	ENSG00000243156+ENSG00000093100	chr22	dexseq_prepare_annotation2.py	exon	.	-	.		3	0.0015946602445727	0.0106600731531883
ENSG00000007376.13	ENSG00000007376	chr16	dexseq_prepare_annotation2.py	exon	.	-	.	RPUSD1	4	0.00159491526911495	0.0106600731531883
ENSG00000258912.5	ENSG00000258912	chr14	dexseq_prepare_annotation2.py	exon	.	-	.	RP11-1079H9.1	6	0.00160520591406973	0.0107234541033526
ENSG00000101940.41	ENSG00000101940	chrX	dexseq_prepare_annotation2.py	exon	.	+	.	WDR13	22	0.00160620285118841	0.010724716623076
ENSG00000135476.49	ENSG00000135476	chr12	dexseq_prepare_annotation2.py	exon	.	+	.	ESPL1	23	0.00162952879112303	0.0108749950595108
ENSG00000075239.34	ENSG00000075239	chr11	dexseq_prepare_annotation2.py	exon	.	+	.	ACAT1	7	0.00163449142806083	0.0109026327718992
ENSG00000165588.17	ENSG00000165588	chr14	dexseq_prepare_annotation2.py	exon	.	-	.	OTX2	10	0.00164302157753644	0.0109540273331083
ENSG00000153208.29	ENSG00000153208	chr2	dexseq_prepare_annotation2.py	exon	.	+	.	MERTK	4	0.0016456854972743	0.0109662797644674
ENSG00000163682.31	ENSG00000163682	chr4	dexseq_prepare_annotation2.py	exon	.	-	.	RPL9	22	0.0016558784356332	0.0110226216923869
ENSG00000070159.36	ENSG00000070159	chr9	dexseq_prepare_annotation2.py	exon	.	-	.	PTPN3	11	0.00165647533530906	0.0110226216923869
ENSG00000198075.11	ENSG00000198075	chr2	dexseq_prepare_annotation2.py	exon	.	+	.	SULT1C4	9	0.00165663178215398	0.0110226216923869
ENSG00000158773.37	ENSG00000158773	chr1	dexseq_prepare_annotation2.py	exon	.	-	.	USF1	20	0.00166126737956477	0.0110479274530775
ENSG00000141646.ENSG00000267699.ENSG00000141642.58	ENSG00000141646+ENSG00000267699+ENSG00000141642	chr18	dexseq_prepare_annotation2.py	exon	.	+	.		17	0.00167495204599021	0.0111333567643836
ENSG00000167702.35	ENSG00000167702	chr8	dexseq_prepare_annotation2.py	exon	.	+	.	KIFC2	16	0.00168503109934881	0.0111947461525306
ENSG00000132912.42	ENSG00000132912	chr5	dexseq_prepare_annotation2.py	exon	.	-	.	DCTN4	24	0.00171046347143479	0.0113580250724489
[truncated: 712 more rows]
