# Supplementary material for: The transcriptomic response of cells to a drug combination is more than the sum of the responses to the monotherapies
Source: eLife. 2020 Sep 18;9:e52707. doi: 10.7554/eLife.52707 (PMC7546737; doi:10.7554/eLife.52707)
Supplement: Source data 8. [file elife-52707-data8.zip › Supplementary Item 13 Differential Splicing/TMX_WFA_DMSO_singlet_24_dynsyn_exon_O_fcounts_O_flatten_exon_name.mtrx_exons_intragene_t_test_FDR_10]

V1	V2	V3	V4	V5	V6	V7	V8	V9	V10	V11	V12	id	logFC	t	P.Value	FDR
ENSG00000215029.ENSG00000185945.4	ENSG00000215029+ENSG00000185945	ENSG00000215029+ENSG00000185945_005	chrX	dexseq_prepare_annotation2.py	exon	101618901	101618973	.	-	.	ENST00000457521+ENST00000372750+ENST00000372749+ENST00000412230__exon_number_005__gene_id_ENSG00000215029+ENSG00000185945		ENSG00000215029.ENSG00000185945.4	-5.54010496095836	-54.0794292090146	2.53090555092026e-110	3.52157791071698e-105
ENSG00000112159.108	ENSG00000112159	ENSG00000112159_109	chr6	dexseq_prepare_annotation2.py	exon	90504296	90504520	.	-	.	ENST00000369393+ENST00000428876+ENST00000439638__exon_number_109__gene_id_ENSG00000112159	MDN1	ENSG00000112159.108	-2.58204752569745	-34.3006861709161	1.00854263499108e-108	7.01658239302822e-104
ENSG00000148337.55	ENSG00000148337	ENSG00000148337_056	chr9	dexseq_prepare_annotation2.py	exon	130952724	130952746	.	-	.	ENST00000474442__exon_number_056__gene_id_ENSG00000148337	CIZ1	ENSG00000148337.55	-3.36722223876105	-35.7519832194552	2.40786821709448e-107	1.11679335777059e-102
ENSG00000066855.1	ENSG00000066855	ENSG00000066855_002	chr8	dexseq_prepare_annotation2.py	exon	66556974	66557019	.	+	.	ENST00000523222+ENST00000523170+ENST00000262146+ENST00000522239+ENST00000424808__exon_number_002__gene_id_ENSG00000066855	MTFR1	ENSG00000066855.1	-3.7769545128634	-53.9653748541397	1.67752040114119e-101	5.8353805293997e-97
ENSG00000112159.107	ENSG00000112159	ENSG00000112159_108	chr6	dexseq_prepare_annotation2.py	exon	90503819	90503926	.	-	.	ENST00000369393+ENST00000428876+ENST00000439638__exon_number_108__gene_id_ENSG00000112159	MDN1	ENSG00000112159.107	-2.61084775682443	-32.0098310082128	2.47871765621565e-101	6.44133659141585e-97
ENSG00000227195.41	ENSG00000227195	ENSG00000227195_042	chr20	dexseq_prepare_annotation2.py	exon	26188939	26189080	.	-	.	ENST00000608521__exon_number_042__gene_id_ENSG00000227195	MIR663A	ENSG00000227195.41	-4.03953543289239	-40.687249691433	2.77757555525575e-101	6.44133659141585e-97
ENSG00000100106.ENSG00000100101.26	ENSG00000100106+ENSG00000100101	ENSG00000100106+ENSG00000100101_027	chr22	dexseq_prepare_annotation2.py	exon	38122511	38122577	.	+	.	ENST00000492485__exon_number_027__gene_id_ENSG00000100106+ENSG00000100101		ENSG00000100106.ENSG00000100101.26	-5.33766154403278	-45.3529289776824	8.76764577417629e-101	1.74279505136602e-96
ENSG00000180448.9	ENSG00000180448	ENSG00000180448_010	chr19	dexseq_prepare_annotation2.py	exon	1071220	1071357	.	+	.	ENST00000543365__exon_number_010__gene_id_ENSG00000180448	HMHA1	ENSG00000180448.9	-5.80398039633917	-48.0057040561068	9.49369337161884e-96	1.65122622100895e-91
ENSG00000129467.ENSG00000129465.ENSG00000258973.18	ENSG00000129467+ENSG00000129465+ENSG00000258973	ENSG00000129467+ENSG00000129465+ENSG00000258973_019	chr14	dexseq_prepare_annotation2.py	exon	24791431	24791569	.	-	.	ENST00000557056+ENST00000560635+ENST00000554577__exon_number_019__gene_id_ENSG00000129467+ENSG00000129465+ENSG00000258973		ENSG00000129467.ENSG00000129465.ENSG00000258973.18	-3.78115383308355	-30.6244580332172	4.71663322339263e-95	7.29207218447245e-91
ENSG00000145687.12	ENSG00000145687	ENSG00000145687_013	chr5	dexseq_prepare_annotation2.py	exon	80733278	80733649	.	-	.	ENST00000513785__exon_number_013__gene_id_ENSG00000145687	SSBP2	ENSG00000145687.12	-4.11685010546265	-43.2201175555072	2.79155738573329e-93	3.88425669323087e-89
ENSG00000148337.56	ENSG00000148337	ENSG00000148337_057	chr9	dexseq_prepare_annotation2.py	exon	130952967	130952989	.	-	.	ENST00000467178+ENST00000325721+ENST00000420484+ENST00000372948+ENST00000415526+ENST00000491954+ENST00000393608+ENST00000541172+ENST00000372938+ENST00000372954+ENST00000357558+ENST00000324544+ENST00000538431+ENST00000277465+ENST00000498156__exon_number_057__gene_id_ENSG00000148337	CIZ1	ENSG00000148337.56	-3.1577351594533	-30.9435027952255	4.02910435537987e-93	5.09656061200565e-89
ENSG00000145362.95	ENSG00000145362	ENSG00000145362_096	chr4	dexseq_prepare_annotation2.py	exon	114304892	114304896	.	+	.	ENST00000357077+ENST00000505342__exon_number_096__gene_id_ENSG00000145362	ANK2	ENSG00000145362.95	4.24950863955978	35.5022619365893	2.05040243011543e-91	2.3774928777796e-87
ENSG00000166689.59	ENSG00000166689	ENSG00000166689_060	chr11	dexseq_prepare_annotation2.py	exon	17035672	17035689	.	-	.	ENST00000355661+ENST00000448080+ENST00000531066__exon_number_060__gene_id_ENSG00000166689	PLEKHA7	ENSG00000166689.59	-3.17241050033819	-36.8899819444929	2.08131538685346e-90	2.2276958990227e-86
ENSG00000102893.53	ENSG00000102893	ENSG00000102893_054	chr16	dexseq_prepare_annotation2.py	exon	47697646	47698301	.	+	.	ENST00000568171__exon_number_054__gene_id_ENSG00000102893	PHKB	ENSG00000102893.53	-2.64928970103727	-32.0152747237871	3.0241635239763e-90	3.00565132297596e-86
ENSG00000091536.72	ENSG00000091536	ENSG00000091536_073	chr17	dexseq_prepare_annotation2.py	exon	18062239	18062311	.	+	.	ENST00000578472+ENST00000556535+ENST00000418233+ENST00000557655+ENST00000205890+ENST00000433411__exon_number_073__gene_id_ENSG00000091536	MYO15A	ENSG00000091536.72	-2.44043152849874	-30.9578644540171	5.20987039195332e-90	4.83277997298374e-86
ENSG00000138744.ENSG00000198301.7	ENSG00000138744+ENSG00000198301	ENSG00000138744+ENSG00000198301_008	chr4	dexseq_prepare_annotation2.py	exon	76839914	76839942	.	-	.	ENST00000602782+ENST00000286733__exon_number_008__gene_id_ENSG00000138744+ENSG00000198301		ENSG00000138744.ENSG00000198301.7	-4.37891820867722	-43.1812721130775	4.94152927961876e-89	4.29737005346246e-85
ENSG00000148337	ENSG00000148337	ENSG00000148337_001	chr9	dexseq_prepare_annotation2.py	exon	130928343	130928343	.	-	.	ENST00000471773__exon_number_001__gene_id_ENSG00000148337	CIZ1	ENSG00000148337	2.0309782646317	29.3324255603936	4.43937920008992e-88	3.63357964728301e-84
ENSG00000213398.ENSG00000124067.ENSG00000267660.56	ENSG00000213398+ENSG00000124067+ENSG00000267660	ENSG00000213398+ENSG00000124067+ENSG00000267660_057	chr16	dexseq_prepare_annotation2.py	exon	67983703	67983809	.	-	.	ENST00000576616+ENST00000537830+ENST00000338335+ENST00000422611+ENST00000576513+ENST00000574665+ENST00000572037+ENST00000570802+ENST00000573023+ENST00000541864+ENST00000316341__exon_number_057__gene_id_ENSG00000213398+ENSG00000124067+ENSG00000267660		ENSG00000213398.ENSG00000124067.ENSG00000267660.56	-6.22019270354969	-39.8148162252045	8.58765542792723e-88	6.63840077337822e-84
ENSG00000138744.ENSG00000198301.3	ENSG00000138744+ENSG00000198301	ENSG00000138744+ENSG00000198301_004	chr4	dexseq_prepare_annotation2.py	exon	76835458	76835491	.	-	.	ENST00000513045+ENST00000511606+ENST00000286733__exon_number_004__gene_id_ENSG00000138744+ENSG00000198301		ENSG00000138744.ENSG00000198301.3	-4.32179816461799	-41.9058137014695	3.76886387883862e-87	2.76005803522759e-83
ENSG00000091536.73	ENSG00000091536	ENSG00000091536_074	chr17	dexseq_prepare_annotation2.py	exon	18062589	18062661	.	+	.	ENST00000578472+ENST00000556535+ENST00000557190+ENST00000418233+ENST00000557655+ENST00000205890+ENST00000433411__exon_number_074__gene_id_ENSG00000091536	MYO15A	ENSG00000091536.73	-2.38257955176125	-28.7438724872109	2.01377361056619e-83	1.40101250747506e-79
ENSG00000123104.1	ENSG00000123104	ENSG00000123104_002	chr12	dexseq_prepare_annotation2.py	exon	26493100	26493261	.	-	.	ENST00000381340__exon_number_002__gene_id_ENSG00000123104	ITPR2	ENSG00000123104.1	2.95263515197054	34.4140595392782	2.48774349004592e-83	1.64834329731171e-79
ENSG00000145687.13	ENSG00000145687	ENSG00000145687_014	chr5	dexseq_prepare_annotation2.py	exon	80736357	80736376	.	-	.	ENST00000512923__exon_number_014__gene_id_ENSG00000145687	SSBP2	ENSG00000145687.13	-4.11435298380131	-36.7637120336431	1.52593376690201e-82	9.65104555127481e-79
ENSG00000127419.5	ENSG00000127419	ENSG00000127419_006	chr4	dexseq_prepare_annotation2.py	exon	926234	926247	.	+	.	ENST00000264771+ENST00000505734+ENST00000504744+ENST00000513952+ENST00000514453+ENST00000515492+ENST00000507319__exon_number_006__gene_id_ENSG00000127419	TMEM175	ENSG00000127419.5	4.68226715030157	55.5711823107434	8.10502308951598e-82	4.9032922945414e-78
ENSG00000127419.4	ENSG00000127419	ENSG00000127419_005	chr4	dexseq_prepare_annotation2.py	exon	926232	926233	.	+	.	ENST00000264771+ENST00000505734+ENST00000513952+ENST00000514453+ENST00000515492+ENST00000507319__exon_number_005__gene_id_ENSG00000127419	TMEM175	ENSG00000127419.4	4.75931984318012	55.4128798736757	1.09457385228887e-81	6.34592873037629e-78
ENSG00000161010.ENSG00000197226.23	ENSG00000161010+ENSG00000197226	ENSG00000161010+ENSG00000197226_024	chr5	dexseq_prepare_annotation2.py	exon	179268907	179268907	.	-	.	ENST00000520995+ENST00000523084+ENST00000376931+ENST00000522663+ENST00000520150+ENST00000518235+ENST00000292586+ENST00000521675+ENST00000519208+ENST00000521299+ENST00000523737+ENST00000520698+ENST00000403396+ENST00000518219+ENST00000520900__exon_number_024__gene_id_ENSG00000161010+ENSG00000197226		ENSG00000161010.ENSG00000197226.23	-2.32379455294799	-30.5709603255992	1.34742614347103e-80	7.49939663523956e-77
ENSG00000215440.ENSG00000124222.ENSG00000254995.87	ENSG00000215440+ENSG00000124222+ENSG00000254995	ENSG00000215440+ENSG00000124222+ENSG00000254995_088	chr20	dexseq_prepare_annotation2.py	exon	57292916	57293051	.	+	.	ENST00000532531+ENST00000527587__exon_number_088__gene_id_ENSG00000215440+ENSG00000124222+ENSG00000254995		ENSG00000215440.ENSG00000124222.ENSG00000254995.87	-2.75580708693176	-43.3799206049061	2.23941897599755e-80	1.19845951760472e-76
ENSG00000127419	ENSG00000127419	ENSG00000127419_001	chr4	dexseq_prepare_annotation2.py	exon	926175	926191	.	+	.	ENST00000507319+ENST00000264771__exon_number_001__gene_id_ENSG00000127419	TMEM175	ENSG00000127419	4.67590149910046	53.1823935028776	8.23568791296207e-80	4.24421601212326e-76
ENSG00000148337.2	ENSG00000148337	ENSG00000148337_003	chr9	dexseq_prepare_annotation2.py	exon	130928345	130928345	.	-	.	ENST00000538431+ENST00000485862+ENST00000393608+ENST00000541172+ENST00000372954+ENST00000357558+ENST00000325721+ENST00000471773__exon_number_003__gene_id_ENSG00000148337	CIZ1	ENSG00000148337.2	2.41139741601804	26.4929904806728	7.54953725563779e-79	3.75166165129003e-75
ENSG00000148337.3	ENSG00000148337	ENSG00000148337_004	chr9	dexseq_prepare_annotation2.py	exon	130928346	130928349	.	-	.	ENST00000325721+ENST00000485862+ENST00000393608+ENST00000541172+ENST00000461765+ENST00000372954+ENST00000357558+ENST00000538431+ENST00000471773__exon_number_004__gene_id_ENSG00000148337	CIZ1	ENSG00000148337.3	2.31055342812985	26.3034719027047	3.2323673472421e-78	1.55090099930106e-74
ENSG00000005810.14	ENSG00000005810	ENSG00000005810_015	chr13	dexseq_prepare_annotation2.py	exon	77641716	77641999	.	-	.	ENST00000407578+ENST00000357337+ENST00000544440+ENST00000429715__exon_number_015__gene_id_ENSG00000005810	MYCBP2	ENSG00000005810.14	-2.5389507463209	-28.3954273013295	1.30538898603395e-77	6.05452465612404e-74
ENSG00000170004.40	ENSG00000170004	ENSG00000170004_041	chr17	dexseq_prepare_annotation2.py	exon	7807166	7807309	.	+	.	ENST00000470531+ENST00000380358+ENST00000330494+ENST00000358181__exon_number_041__gene_id_ENSG00000170004	CHD3	ENSG00000170004.40	-4.57926480629381	-27.8335538530191	1.1942429001837e-76	5.36033999549227e-73
ENSG00000151150.71	ENSG00000151150	ENSG00000151150_072	chr10	dexseq_prepare_annotation2.py	exon	61946473	61946670	.	-	.	ENST00000503366+ENST00000280772+ENST00000373827__exon_number_072__gene_id_ENSG00000151150	ANK3	ENSG00000151150.71	4.29740723221181	34.0612608198618	1.48107091116252e-76	6.44002030599645e-73
ENSG00000265408.ENSG00000172828.ENSG00000172831.1	ENSG00000265408+ENSG00000172828+ENSG00000172831	ENSG00000265408+ENSG00000172828+ENSG00000172831_002	chr16	dexseq_prepare_annotation2.py	exon	66968359	66968362	.	+	.	ENST00000417689+ENST00000561697__exon_number_002__gene_id_ENSG00000265408+ENSG00000172828+ENSG00000172831		ENSG00000265408.ENSG00000172828.ENSG00000172831.1	-4.39483916474564	-46.9598299830404	5.53740065179314e-76	2.33481981482562e-72
ENSG00000112159.109	ENSG00000112159	ENSG00000112159_110	chr6	dexseq_prepare_annotation2.py	exon	90513047	90513273	.	-	.	ENST00000369393+ENST00000428876+ENST00000439638__exon_number_110__gene_id_ENSG00000112159	MDN1	ENSG00000112159.109	-2.43745371769792	-24.5969668236162	1.7668742887252e-75	7.2308290928262e-72
ENSG00000214753.ENSG00000168000.ENSG00000234857.80	ENSG00000214753+ENSG00000168000+ENSG00000234857	ENSG00000214753+ENSG00000168000+ENSG00000234857_081	chr11	dexseq_prepare_annotation2.py	exon	62487495	62487663	.	-	.	ENST00000403734+ENST00000301785__exon_number_081__gene_id_ENSG00000214753+ENSG00000168000+ENSG00000234857		ENSG00000214753.ENSG00000168000.ENSG00000234857.80	-2.44069104466973	-25.3474304602338	5.30451312463933e-75	2.10881677057626e-71
ENSG00000272084.ENSG00000127481.8	ENSG00000272084+ENSG00000127481	ENSG00000272084+ENSG00000127481_009	chr1	dexseq_prepare_annotation2.py	exon	19403234	19403396	.	-	.	ENST00000375226+ENST00000375224+ENST00000375225+ENST00000543981+ENST00000459947+ENST00000375217+ENST00000375254+ENST00000486515+ENST00000429347+ENST00000375267__exon_number_009__gene_id_ENSG00000272084+ENSG00000127481		ENSG00000272084.ENSG00000127481.8	-2.63324570994076	-21.6250995051583	6.31065769086553e-75	2.43912178633362e-71
ENSG00000113575.ENSG00000272772.ENSG00000113558.ENSG00000273345.ENSG00000006837.79	ENSG00000113575+ENSG00000272772+ENSG00000113558+ENSG00000273345+ENSG00000006837	ENSG00000113575+ENSG00000272772+ENSG00000113558+ENSG00000273345+ENSG00000006837_080	chr5	dexseq_prepare_annotation2.py	exon	133695588	133695782	.	-	.	ENST00000523832+ENST00000265334+ENST00000521118+ENST00000523054+ENST00000435211__exon_number_080__gene_id_ENSG00000113575+ENSG00000272772+ENSG00000113558+ENSG00000273345+ENSG00000006837		ENSG00000113575.ENSG00000272772.ENSG00000113558.ENSG00000273345.ENSG00000006837.79	-4.33503551786955	-23.3120767299237	2.87144326911176e-74	1.07984116430815e-70
ENSG00000138744.ENSG00000198301.1	ENSG00000138744+ENSG00000198301	ENSG00000138744+ENSG00000198301_002	chr4	dexseq_prepare_annotation2.py	exon	76834813	76835121	.	-	.	ENST00000286733__exon_number_002__gene_id_ENSG00000138744+ENSG00000198301		ENSG00000138744.ENSG00000198301.1	-4.0095827268291	-33.8263688548272	5.32993300584216e-74	1.95163912692604e-70
ENSG00000150995.47	ENSG00000150995	ENSG00000150995_048	chr3	dexseq_prepare_annotation2.py	exon	4747851	4748035	.	+	.	ENST00000456211+ENST00000443694+ENST00000357086+ENST00000354582+ENST00000423119+ENST00000302640__exon_number_048__gene_id_ENSG00000150995	ITPR1	ENSG00000150995.47	-4.28759205949795	-41.9016066036868	6.81010310248554e-74	2.4296876307414e-70
ENSG00000100106.ENSG00000100101.25	ENSG00000100106+ENSG00000100101	ENSG00000100106+ENSG00000100101_026	chr22	dexseq_prepare_annotation2.py	exon	38119192	38122510	.	+	.	ENST00000406386+ENST00000344404+ENST00000455236+ENST00000492485__exon_number_026__gene_id_ENSG00000100106+ENSG00000100101		ENSG00000100106.ENSG00000100101.25	-5.05493319208555	-30.5402406765768	2.47317904356734e-73	8.60313879147726e-70
ENSG00000113575.ENSG00000272772.ENSG00000113558.ENSG00000273345.ENSG00000006837.46	ENSG00000113575+ENSG00000272772+ENSG00000113558+ENSG00000273345+ENSG00000006837	ENSG00000113575+ENSG00000272772+ENSG00000113558+ENSG00000273345+ENSG00000006837_047	chr5	dexseq_prepare_annotation2.py	exon	133537713	133538176	.	-	.	ENST00000495833__exon_number_047__gene_id_ENSG00000113575+ENSG00000272772+ENSG00000113558+ENSG00000273345+ENSG00000006837		ENSG00000113575.ENSG00000272772.ENSG00000113558.ENSG00000273345.ENSG00000006837.46	-3.13756393347048	-23.0706711482469	2.77275589370036e-73	9.40998959310121e-70
ENSG00000151150.40	ENSG00000151150	ENSG00000151150_041	chr10	dexseq_prepare_annotation2.py	exon	61844474	61844588	.	-	.	ENST00000503366+ENST00000355288+ENST00000280772+ENST00000373827__exon_number_041__gene_id_ENSG00000151150	ANK3	ENSG00000151150.40	-2.42840632179647	-32.1694413561994	5.40636949480446e-73	1.79109159670375e-69
ENSG00000066855.2	ENSG00000066855	ENSG00000066855_003	chr8	dexseq_prepare_annotation2.py	exon	66582106	66582107	.	+	.	ENST00000517944__exon_number_003__gene_id_ENSG00000066855	MTFR1	ENSG00000066855.2	-3.51394284681413	-33.7744260914558	8.00666696762294e-73	2.59086432994409e-69
ENSG00000175216.30	ENSG00000175216	ENSG00000175216_031	chr11	dexseq_prepare_annotation2.py	exon	46786681	46786806	.	-	.	ENST00000312055+ENST00000533413+ENST00000529230+ENST00000415402+ENST00000354558+ENST00000526943__exon_number_031__gene_id_ENSG00000175216	CKAP5	ENSG00000175216.30	-3.53032121025588	-36.6793126816709	1.00369755453762e-72	3.17403383706883e-69
ENSG00000088756.5	ENSG00000088756	ENSG00000088756_006	chr18	dexseq_prepare_annotation2.py	exon	6754687	6754814	.	+	.	ENST00000583410__exon_number_006__gene_id_ENSG00000088756	ARHGAP28	ENSG00000088756.5	-5.83320742087864	-34.2886922072269	1.37569154831324e-72	4.25372998015442e-69
ENSG00000227195.62	ENSG00000227195	ENSG00000227195_063	chr20	dexseq_prepare_annotation2.py	exon	26231899	26232102	.	-	.	ENST00000596767+ENST00000594130+ENST00000601901+ENST00000601119__exon_number_063__gene_id_ENSG00000227195	MIR663A	ENSG00000227195.62	-2.31204250212899	-27.96611891964	1.41112353821727e-72	4.26843396691664e-69
ENSG00000164941.14	ENSG00000164941	ENSG00000164941_015	chr8	dexseq_prepare_annotation2.py	exon	95841203	95841219	.	+	.	ENST00000343161+ENST00000519457+ENST00000521860+ENST00000524333+ENST00000523206+ENST00000519053+ENST00000447247+ENST00000523731+ENST00000522171+ENST00000523321__exon_number_015__gene_id_ENSG00000164941	INTS8	ENSG00000164941.14	-4.09347088366618	-39.353629119008	2.74463389934782e-72	8.12545946078624e-69
ENSG00000172890.37	ENSG00000172890	ENSG00000172890_038	chr11	dexseq_prepare_annotation2.py	exon	71191195	71191197	.	+	.	ENST00000526039+ENST00000530055__exon_number_038__gene_id_ENSG00000172890	NADSYN1	ENSG00000172890.37	-2.31787255118639	-28.2233539008733	7.45407094160359e-72	2.16079540214073e-68
ENSG00000114735.22	ENSG00000114735	ENSG00000114735_023	chr3	dexseq_prepare_annotation2.py	exon	50617371	50617546	.	+	.	ENST00000448997+ENST00000482974__exon_number_023__gene_id_ENSG00000114735	HEMK1	ENSG00000114735.22	-4.26533914994629	-38.6784923962574	2.02904650006971e-71	5.76178810528978e-68
ENSG00000140443.40	ENSG00000140443	ENSG00000140443_041	chr15	dexseq_prepare_annotation2.py	exon	99467754	99467828	.	+	.	ENST00000558762+ENST00000560343+ENST00000268035__exon_number_041__gene_id_ENSG00000140443	IGF1R	ENSG00000140443.40	-4.17318913445404	-29.0813840253209	6.36398428781352e-71	1.77100773151847e-67
ENSG00000227195.21	ENSG00000227195	ENSG00000227195_022	chr20	dexseq_prepare_annotation2.py	exon	26172533	26172536	.	-	.	ENST00000609914+ENST00000594150+ENST00000601901+ENST00000596537+ENST00000608521+ENST00000598150+ENST00000598451+ENST00000432499+ENST00000609012+ENST00000600263+ENST00000596767+ENST00000596058+ENST00000597361+ENST00000597267+ENST00000596111+ENST00000601079+ENST00000609202+ENST00000608487+ENST00000427348+ENST00000593517+ENST00000601119+ENST00000597979+ENST00000596717+ENST00000609687__exon_number_02…	MIR663A	ENSG00000227195.21	2.56597151164638	27.1961392943409	1.38080747039159e-70	3.76724889907248e-67
ENSG00000112159.110	ENSG00000112159	ENSG00000112159_111	chr6	dexseq_prepare_annotation2.py	exon	90529225	90529437	.	-	.	ENST00000369393+ENST00000428876+ENST00000439638__exon_number_111__gene_id_ENSG00000112159	MDN1	ENSG00000112159.110	-2.44129186625838	-23.2720466419344	1.45095109990628e-70	3.88249401719731e-67
ENSG00000214753.ENSG00000168000.ENSG00000234857.82	ENSG00000214753+ENSG00000168000+ENSG00000234857	ENSG00000214753+ENSG00000168000+ENSG00000234857_083	chr11	dexseq_prepare_annotation2.py	exon	62489292	62489414	.	-	.	ENST00000403734+ENST00000301785__exon_number_083__gene_id_ENSG00000214753+ENSG00000168000+ENSG00000234857		ENSG00000214753.ENSG00000168000.ENSG00000234857.82	-2.10082176153202	-23.9193965344468	4.11982136052054e-70	1.08159302559794e-66
ENSG00000187736.ENSG00000213901.20	ENSG00000187736+ENSG00000213901	ENSG00000187736+ENSG00000213901_021	chr2	dexseq_prepare_annotation2.py	exon	220022194	220022279	.	-	.	ENST00000426304+ENST00000450447+ENST00000318673+ENST00000418099+ENST00000356853+ENST00000457600+ENST00000498327+ENST00000409720__exon_number_021__gene_id_ENSG00000187736+ENSG00000213901		ENSG00000187736.ENSG00000213901.20	-3.78511017971813	-26.6511578018258	9.00773786962376e-70	2.32104383406122e-66
ENSG00000091536.74	ENSG00000091536	ENSG00000091536_075	chr17	dexseq_prepare_annotation2.py	exon	18062662	18062919	.	+	.	ENST00000433411__exon_number_075__gene_id_ENSG00000091536	MYO15A	ENSG00000091536.74	-2.47236990021224	-24.3710781276753	1.24869067877873e-69	3.15902849304197e-66
ENSG00000148343.11	ENSG00000148343	ENSG00000148343_012	chr9	dexseq_prepare_annotation2.py	exon	131804786	131804793	.	+	.	ENST00000406926+ENST00000358369+ENST00000445183+ENST00000439290+ENST00000277475+ENST00000474534__exon_number_012__gene_id_ENSG00000148343	FAM73B	ENSG00000148343.11	2.3512614630279	28.8467221039195	1.31128643547761e-69	3.25814872306538e-66
ENSG00000158286.41	ENSG00000158286	ENSG00000158286_042	chr1	dexseq_prepare_annotation2.py	exon	6281352	6281359	.	+	.	ENST00000377939__exon_number_042__gene_id_ENSG00000158286	RNF207	ENSG00000158286.41	3.23731234948808	34.5454415412761	1.66959134511262e-69	4.07564821987728e-66
ENSG00000180448.3	ENSG00000180448	ENSG00000180448_004	chr19	dexseq_prepare_annotation2.py	exon	1067316	1067317	.	+	.	ENST00000587602+ENST00000536472+ENST00000313093__exon_number_004__gene_id_ENSG00000180448	HMHA1	ENSG00000180448.3	-5.40616073327161	-31.1154881232081	4.87331320729582e-69	1.16911624069442e-65
ENSG00000151150.22	ENSG00000151150	ENSG00000151150_023	chr10	dexseq_prepare_annotation2.py	exon	61819458	61819574	.	-	.	ENST00000503366+ENST00000514197+ENST00000373827+ENST00000511043+ENST00000355288+ENST00000373820+ENST00000469721__exon_number_023__gene_id_ENSG00000151150	ANK3	ENSG00000151150.22	2.45840183496312	29.9442016455085	1.32706562266393e-68	3.12969308363267e-65
ENSG00000198947.90	ENSG00000198947	ENSG00000198947_091	chrX	dexseq_prepare_annotation2.py	exon	32563276	32563451	.	-	.	ENST00000357033+ENST00000378677+ENST00000288447__exon_number_091__gene_id_ENSG00000198947	DMD	ENSG00000198947.90	-3.42005683575123	-28.3758830986766	1.50813729472705e-68	3.49744579333676e-65
ENSG00000159216.40	ENSG00000159216	ENSG00000159216_041	chr21	dexseq_prepare_annotation2.py	exon	37342373	37342465	.	-	.	ENST00000460207+ENST00000475045__exon_number_041__gene_id_ENSG00000159216	RUNX1	ENSG00000159216.40	-2.81033747526669	-37.3461227413075	2.82440309564605e-68	6.44255606454883e-65
ENSG00000257062.ENSG00000111700.ENSG00000134538.ENSG00000205754.ENSG00000257046.45	ENSG00000257062+ENSG00000111700+ENSG00000134538+ENSG00000205754+ENSG00000257046	ENSG00000257062+ENSG00000111700+ENSG00000134538+ENSG00000205754+ENSG00000257046_046	chr12	dexseq_prepare_annotation2.py	exon	21242842	21242863	.	+	.	ENST00000545916+ENST00000540229+ENST00000593147+ENST00000381541+ENST00000554957+ENST00000421593+ENST00000553473__exon_number_046__gene_id_ENSG00000257062+ENSG00000111700+ENSG00000134538+ENSG00000205754+ENSG00000257046		ENSG00000257062.ENSG00000111700.ENSG00000134538.ENSG00000205754.ENSG00000257046.45	2.72270262268925	28.6122950948972	1.67754845337827e-67	3.76482458787762e-64
ENSG00000087460.93	ENSG00000087460	ENSG00000087460_094	chr20	dexseq_prepare_annotation2.py	exon	57485041	57485062	.	+	.	ENST00000496934+ENST00000371075+ENST00000494081+ENST00000477931+ENST00000487862+ENST00000306090+ENST00000371095+ENST00000371085+ENST00000265620+ENST00000464624+ENST00000313949+ENST00000480975+ENST00000488546+ENST00000371102+ENST00000476196+ENST00000371100+ENST00000354359__exon_number_094__gene_id_ENSG00000087460	GNAS	ENSG00000087460.93	4.93559467193259	29.7695116696464	2.31868417273064e-67	5.12109002930571e-64
ENSG00000182774.ENSG00000214575.ENSG00000260836.28	ENSG00000182774+ENSG00000214575+ENSG00000260836	ENSG00000182774+ENSG00000214575+ENSG00000260836_029	chr15	dexseq_prepare_annotation2.py	exon	83209208	83209208	.	-	.	ENST00000560229+ENST00000330244+ENST00000561157__exon_number_029__gene_id_ENSG00000182774+ENSG00000214575+ENSG00000260836		ENSG00000182774.ENSG00000214575.ENSG00000260836.28	-2.62584381841946	-31.6305133116136	5.83924832220419e-67	1.26951645202571e-63
ENSG00000159216.41	ENSG00000159216	ENSG00000159216_042	chr21	dexseq_prepare_annotation2.py	exon	37354049	37354214	.	-	.	ENST00000460207+ENST00000475045__exon_number_042__gene_id_ENSG00000159216	RUNX1	ENSG00000159216.41	-2.87691234407156	-36.091484173144	1.25943573616704e-66	2.69602564057678e-63
ENSG00000091536.71	ENSG00000091536	ENSG00000091536_072	chr17	dexseq_prepare_annotation2.py	exon	18061837	18061952	.	+	.	ENST00000578472+ENST00000205890+ENST00000418233__exon_number_072__gene_id_ENSG00000091536	MYO15A	ENSG00000091536.71	-2.35674848377549	-23.3904826680417	2.13125331484629e-66	4.49316636344935e-63
ENSG00000141002.ENSG00000267048.ENSG00000198211.ENSG00000258839.ENSG00000256390.ENSG00000258947.29	ENSG00000141002+ENSG00000267048+ENSG00000198211+ENSG00000258839+ENSG00000256390+ENSG00000258947	ENSG00000141002+ENSG00000267048+ENSG00000198211+ENSG00000258839+ENSG00000256390+ENSG00000258947_030	chr16	dexseq_prepare_annotation2.py	exon	89961446	89961490	.	+	.	ENST00000263347+ENST00000263346+ENST00000566751+ENST00000562184+ENST00000562256__exon_number_030__gene_id_ENSG00000141002+ENSG00000267048+ENSG00000198211+ENSG00000258839+ENSG00000256390+ENSG00000258947		ENSG00000141002.ENSG00000267048.ENSG00000198211.ENSG00000258839.ENSG00000256390.ENSG00000258947.29	-2.1785831280726	-23.2678591239725	2.25719535539169e-66	4.68765572142189e-63
ENSG00000091536.69	ENSG00000091536	ENSG00000091536_070	chr17	dexseq_prepare_annotation2.py	exon	18061652	18061659	.	+	.	ENST00000557655+ENST00000578472+ENST00000556535+ENST00000557190__exon_number_070__gene_id_ENSG00000091536	MYO15A	ENSG00000091536.69	-2.32178761356517	-23.2291508571086	7.32914066162672e-66	1.4997038515893e-62
ENSG00000010322.39	ENSG00000010322	ENSG00000010322_040	chr3	dexseq_prepare_annotation2.py	exon	52521212	52521292	.	+	.	ENST00000479054+ENST00000488243+ENST00000345716+ENST00000460759+ENST00000489895__exon_number_040__gene_id_ENSG00000010322	NISCH	ENSG00000010322.39	-2.73489876972026	-30.2660330701009	1.60571211032124e-65	3.2380231908178e-62
ENSG00000254485.ENSG00000196220.ENSG00000206573.106	ENSG00000254485+ENSG00000196220+ENSG00000206573	ENSG00000254485+ENSG00000196220+ENSG00000206573_107	chr3	dexseq_prepare_annotation2.py	exon	9439178	9439179	.	-	.	ENST00000520447+ENST00000518437+ENST00000469846__exon_number_107__gene_id_ENSG00000254485+ENSG00000196220+ENSG00000206573		ENSG00000254485.ENSG00000196220.ENSG00000206573.106	-5.65061347527692	-22.6395039963699	2.64705005826996e-65	5.26169266082653e-62
ENSG00000163625.79	ENSG00000163625	ENSG00000163625_080	chr4	dexseq_prepare_annotation2.py	exon	85770826	85771054	.	-	.	ENST00000504990__exon_number_080__gene_id_ENSG00000163625	WDFY3	ENSG00000163625.79	2.38794116601616	23.1654514266313	2.89970638467995e-65	5.68273021807778e-62
ENSG00000148337.69	ENSG00000148337	ENSG00000148337_070	chr9	dexseq_prepare_annotation2.py	exon	130953848	130953851	.	-	.	ENST00000357558+ENST00000372938+ENST00000541172+ENST00000325721__exon_number_070__gene_id_ENSG00000148337	CIZ1	ENSG00000148337.69	-1.69810891206212	-22.5169236844128	3.26988463054711e-65	6.31918829372522e-62
ENSG00000150093.55	ENSG00000150093	ENSG00000150093_056	chr10	dexseq_prepare_annotation2.py	exon	33247414	33247814	.	-	.	ENST00000439974__exon_number_056__gene_id_ENSG00000150093	ITGB1	ENSG00000150093.55	4.41999359710748	35.7876818167014	7.23664548933195e-65	1.37935419633167e-61
ENSG00000114735.21	ENSG00000114735	ENSG00000114735_022	chr3	dexseq_prepare_annotation2.py	exon	50617275	50617370	.	+	.	ENST00000434410+ENST00000443894+ENST00000448997+ENST00000232854+ENST00000482974+ENST00000455834__exon_number_022__gene_id_ENSG00000114735	HEMK1	ENSG00000114735.21	-4.36951138176554	-33.8836586895677	7.4325147841236e-65	1.39754379000988e-61
ENSG00000255103.ENSG00000127603.34	ENSG00000255103+ENSG00000127603	ENSG00000255103+ENSG00000127603_035	chr1	dexseq_prepare_annotation2.py	exon	39749858	39749892	.	+	.	ENST00000472385+ENST00000485063__exon_number_035__gene_id_ENSG00000255103+ENSG00000127603		ENSG00000255103.ENSG00000127603.34	-7.47594448482649	-33.0352143675	8.29589136752336e-65	1.5390869500684e-61
ENSG00000126005.ENSG00000088298.ENSG00000261582.ENSG00000242372.60	ENSG00000126005+ENSG00000088298+ENSG00000261582+ENSG00000242372	ENSG00000126005+ENSG00000088298+ENSG00000261582+ENSG00000242372_061	chr20	dexseq_prepare_annotation2.py	exon	33872574	33872589	.	-	.	ENST00000415116+ENST00000456600+ENST00000447927+ENST00000374450__exon_number_061__gene_id_ENSG00000126005+ENSG00000088298+ENSG00000261582+ENSG00000242372		ENSG00000126005.ENSG00000088298.ENSG00000261582.ENSG00000242372.60	-4.00794966521225	-26.9896841588304	1.2123645949941e-64	2.21963219527979e-61
ENSG00000163803.62	ENSG00000163803	ENSG00000163803_063	chr2	dexseq_prepare_annotation2.py	exon	28843467	28843510	.	+	.	ENST00000411743+ENST00000327757+ENST00000404858+ENST00000541605+ENST00000422425+ENST00000444257__exon_number_063__gene_id_ENSG00000163803	PLB1	ENSG00000163803.62	-2.22307886883945	-28.1131450605826	5.3258112328011e-64	9.62401756319017e-61
ENSG00000167380.40	ENSG00000167380	ENSG00000167380_041	chr19	dexseq_prepare_annotation2.py	exon	44679797	44679832	.	+	.	ENST00000454662+ENST00000590524+ENST00000585678+ENST00000588883+ENST00000590089+ENST00000337433+ENST00000588127__exon_number_041__gene_id_ENSG00000167380	ZNF226	ENSG00000167380.40	3.94765122049044	28.9145487383947	6.83708425836127e-64	1.2196569422579e-60
ENSG00000148337.70	ENSG00000148337	ENSG00000148337_071	chr9	dexseq_prepare_annotation2.py	exon	130953852	130953868	.	-	.	ENST00000357558+ENST00000372938+ENST00000325721__exon_number_071__gene_id_ENSG00000148337	CIZ1	ENSG00000148337.70	-4.6185527494167	-22.1383932909259	7.11796485445132e-64	1.24248374053377e-60
ENSG00000123104	ENSG00000123104	ENSG00000123104_001	chr12	dexseq_prepare_annotation2.py	exon	26490342	26492416	.	-	.	ENST00000381340__exon_number_001__gene_id_ENSG00000123104	ITPR2	ENSG00000123104	2.9585517166545	25.8127508687536	7.14363634841145e-64	1.24248374053377e-60
ENSG00000005810.4	ENSG00000005810	ENSG00000005810_005	chr13	dexseq_prepare_annotation2.py	exon	77625946	77626053	.	-	.	ENST00000407578+ENST00000357337+ENST00000544440+ENST00000429715__exon_number_005__gene_id_ENSG00000005810	MYCBP2	ENSG00000005810.4	-2.6327634764723	-23.6426735986165	7.71507367586533e-64	1.32530678577892e-60
ENSG00000163625.81	ENSG00000163625	ENSG00000163625_082	chr4	dexseq_prepare_annotation2.py	exon	85771169	85771178	.	-	.	ENST00000295888+ENST00000426414+ENST00000322366+ENST00000504990__exon_number_082__gene_id_ENSG00000163625	WDFY3	ENSG00000163625.81	2.22906717788363	22.6840492558913	1.13722975094291e-63	1.92972633213962e-60
ENSG00000100201.33	ENSG00000100201	ENSG00000100201_034	chr22	dexseq_prepare_annotation2.py	exon	38902300	38902311	.	-	.	ENST00000381633+ENST00000479734+ENST00000396821+ENST00000403230__exon_number_034__gene_id_ENSG00000100201	DDX17	ENSG00000100201.33	-3.25219242497815	-33.8439839347416	1.50370020142089e-63	2.5208356280278e-60
ENSG00000227195.18	ENSG00000227195	ENSG00000227195_019	chr20	dexseq_prepare_annotation2.py	exon	26172429	26172449	.	-	.	ENST00000609914+ENST00000594150+ENST00000596223+ENST00000601901+ENST00000596537+ENST00000598448+ENST00000608521+ENST00000598150+ENST00000608084+ENST00000600225+ENST00000427348+ENST00000432499+ENST00000609012+ENST00000600263+ENST00000596767+ENST00000594130+ENST00000596058+ENST00000597361+ENST00000597267+ENST00000596111+ENST00000601079+ENST00000609202+ENST00000608487+ENST00000598451+ENST00000601119…	MIR663A	ENSG00000227195.18	2.30985793595918	24.4978322962691	2.34060348299813e-63	3.87712607660486e-60
ENSG00000005810.12	ENSG00000005810	ENSG00000005810_013	chr13	dexseq_prepare_annotation2.py	exon	77638750	77638869	.	-	.	ENST00000407578+ENST00000357337+ENST00000544440+ENST00000429715__exon_number_013__gene_id_ENSG00000005810	MYCBP2	ENSG00000005810.12	-2.4617489087641	-23.4486222844202	2.98955238699205e-63	4.89382691509687e-60
ENSG00000114735.23	ENSG00000114735	ENSG00000114735_024	chr3	dexseq_prepare_annotation2.py	exon	50617547	50617660	.	+	.	ENST00000434410+ENST00000443894+ENST00000448997+ENST00000232854+ENST00000482974+ENST00000455834__exon_number_024__gene_id_ENSG00000114735	HEMK1	ENSG00000114735.23	-3.97205469849098	-32.722161749725	3.75458886277932e-63	6.07470648992678e-60
ENSG00000143341.45	ENSG00000143341	ENSG00000143341_046	chr1	dexseq_prepare_annotation2.py	exon	186014820	186014995	.	+	.	ENST00000271588+ENST00000367492__exon_number_046__gene_id_ENSG00000143341	HMCN1	ENSG00000143341.45	-2.77443943482632	-26.1066559372928	1.34991858381465e-62	2.15898530468646e-59
ENSG00000114735.15	ENSG00000114735	ENSG00000114735_016	chr3	dexseq_prepare_annotation2.py	exon	50614483	50614554	.	+	.	ENST00000424388+ENST00000434410+ENST00000448997+ENST00000232854+ENST00000482974+ENST00000455834__exon_number_016__gene_id_ENSG00000114735	HEMK1	ENSG00000114735.15	-3.78711018292177	-32.2872429814101	1.67799814085435e-62	2.65320108310109e-59
ENSG00000114735	ENSG00000114735	ENSG00000114735_001	chr3	dexseq_prepare_annotation2.py	exon	50606583	50606627	.	+	.	ENST00000434410__exon_number_001__gene_id_ENSG00000114735	HEMK1	ENSG00000114735	3.4664754793531	32.1132452477328	3.06806105995843e-62	4.79662045017748e-59
ENSG00000180448.2	ENSG00000180448	ENSG00000180448_003	chr19	dexseq_prepare_annotation2.py	exon	1067174	1067315	.	+	.	ENST00000313093__exon_number_003__gene_id_ENSG00000180448	HMHA1	ENSG00000180448.2	-5.63620450438236	-27.6258091664757	3.5726427086279e-62	5.52342471562902e-59
ENSG00000197102.27	ENSG00000197102	ENSG00000197102_028	chr14	dexseq_prepare_annotation2.py	exon	102473345	102473445	.	+	.	ENST00000360184__exon_number_028__gene_id_ENSG00000197102	DYNC1H1	ENSG00000197102.27	-2.85008428725174	-24.5574313030762	7.2247828706309e-62	1.10470105820681e-58
ENSG00000100106.ENSG00000100101.24	ENSG00000100106+ENSG00000100101	ENSG00000100106+ENSG00000100101_025	chr22	dexseq_prepare_annotation2.py	exon	38111770	38111941	.	+	.	ENST00000406386+ENST00000344404+ENST00000455236+ENST00000492485__exon_number_025__gene_id_ENSG00000100106+ENSG00000100101		ENSG00000100106.ENSG00000100101.24	-4.74577916568353	-25.4632065745484	9.88283420704175e-62	1.4947034783374e-58
ENSG00000215029.ENSG00000185945.3	ENSG00000215029+ENSG00000185945	ENSG00000215029+ENSG00000185945_004	chrX	dexseq_prepare_annotation2.py	exon	101618184	101618366	.	-	.	ENST00000457521+ENST00000372750+ENST00000372749+ENST00000412230__exon_number_004__gene_id_ENSG00000215029+ENSG00000185945		ENSG00000215029.ENSG00000185945.3	-5.51598692924158	-25.9949429082396	1.20126734242019e-61	1.79728969705777e-58
ENSG00000023228.ENSG00000237580.2	ENSG00000023228+ENSG00000237580	ENSG00000023228+ENSG00000237580_003	chr2	dexseq_prepare_annotation2.py	exon	206981225	206988542	.	-	.	ENST00000233190__exon_number_003__gene_id_ENSG00000023228+ENSG00000237580		ENSG00000023228.ENSG00000237580.2	-3.63969658304372	-35.3913389587389	1.34171194279657e-61	1.98606196655897e-58
ENSG00000177694.36	ENSG00000177694	ENSG00000177694_037	chr3	dexseq_prepare_annotation2.py	exon	175373269	175373351	.	+	.	ENST00000489299__exon_number_037__gene_id_ENSG00000177694	NAALADL2	ENSG00000177694.36	-3.89912365099281	-37.9278663341901	1.44614055081693e-61	2.11810878591916e-58
ENSG00000148218.5	ENSG00000148218	ENSG00000148218_006	chr9	dexseq_prepare_annotation2.py	exon	116151879	116151966	.	-	.	ENST00000482847+ENST00000409155+ENST00000277315__exon_number_006__gene_id_ENSG00000148218	ALAD	ENSG00000148218.5	-2.89477927361426	-30.8974936710225	1.77726338260799e-61	2.57597665464816e-58
ENSG00000010327.56	ENSG00000010327	ENSG00000010327_057	chr3	dexseq_prepare_annotation2.py	exon	52552328	52552375	.	+	.	ENST00000321725+ENST00000461325__exon_number_057__gene_id_ENSG00000010327	STAB1	ENSG00000010327.56	-3.42194849527674	-30.1315181382085	2.76191108986662e-61	3.96186180182794e-58
ENSG00000227195.65	ENSG00000227195	ENSG00000227195_066	chr20	dexseq_prepare_annotation2.py	exon	26232142	26232162	.	-	.	ENST00000601119__exon_number_066__gene_id_ENSG00000227195	MIR663A	ENSG00000227195.65	-2.25218232390265	-23.726372630749	3.23053602309651e-61	4.586800753691e-58
ENSG00000180448.6	ENSG00000180448	ENSG00000180448_007	chr19	dexseq_prepare_annotation2.py	exon	1067497	1067673	.	+	.	ENST00000586866__exon_number_007__gene_id_ENSG00000180448	HMHA1	ENSG00000180448.6	-5.3190602541879	-27.1337577046666	3.69498260779146e-61	5.19324207066593e-58
ENSG00000013441.27	ENSG00000013441	ENSG00000013441_028	chr2	dexseq_prepare_annotation2.py	exon	201725688	201725706	.	-	.	ENST00000492793+ENST00000473565+ENST00000461981__exon_number_028__gene_id_ENSG00000013441	CLK1	ENSG00000013441.27	-3.27871234692526	-33.9494279798034	4.04951253837775e-61	5.63461323127495e-58
ENSG00000142512.32	ENSG00000142512	ENSG00000142512_033	chr19	dexseq_prepare_annotation2.py	exon	51920966	51920991	.	-	.	ENST00000353836+ENST00000432469+ENST00000439889__exon_number_033__gene_id_ENSG00000142512	SIGLEC10	ENSG00000142512.32	3.01406092761499	31.1715842246278	8.40966105077458e-61	1.15855986889894e-57
ENSG00000104490.15	ENSG00000104490	ENSG00000104490_016	chr8	dexseq_prepare_annotation2.py	exon	102731508	102731520	.	-	.	ENST00000311028+ENST00000522448+ENST00000220931+ENST00000518166+ENST00000522951+ENST00000520690+ENST00000520425+ENST00000521599+ENST00000518727+ENST00000395923+ENST00000519508__exon_number_016__gene_id_ENSG00000104490	NCALD	ENSG00000104490.15	2.79913505088032	22.9099757459055	9.64994343725318e-61	1.31639419577423e-57
ENSG00000215440.ENSG00000124222.ENSG00000254995.88	ENSG00000215440+ENSG00000124222+ENSG00000254995	ENSG00000215440+ENSG00000124222+ENSG00000254995_089	chr20	dexseq_prepare_annotation2.py	exon	57293136	57294287	.	+	.	ENST00000532531+ENST00000527587__exon_number_089__gene_id_ENSG00000215440+ENSG00000124222+ENSG00000254995		ENSG00000215440.ENSG00000124222.ENSG00000254995.88	-2.34764261026715	-29.7006390862632	1.46691059055787e-60	1.98165378933974e-57
ENSG00000180448.7	ENSG00000180448	ENSG00000180448_008	chr19	dexseq_prepare_annotation2.py	exon	1068332	1068412	.	+	.	ENST00000590214__exon_number_008__gene_id_ENSG00000180448	HMHA1	ENSG00000180448.7	-5.73260904974911	-26.8283217910905	1.59764443975996e-60	2.13751000270692e-57
ENSG00000175899.50	ENSG00000175899	ENSG00000175899_051	chr12	dexseq_prepare_annotation2.py	exon	9261936	9262001	.	-	.	ENST00000539638+ENST00000318602__exon_number_051__gene_id_ENSG00000175899	A2M	ENSG00000175899.50	-2.80503346684339	-22.8606802768524	3.75266945234577e-60	4.9729303391214e-57
ENSG00000114735.7	ENSG00000114735	ENSG00000114735_008	chr3	dexseq_prepare_annotation2.py	exon	50607001	50607005	.	+	.	ENST00000482974+ENST00000448997+ENST00000424388+ENST00000232854__exon_number_008__gene_id_ENSG00000114735	HEMK1	ENSG00000114735.7	3.50992564635734	30.4384854870821	1.1687001005265e-59	1.52633794602792e-56
ENSG00000159216.43	ENSG00000159216	ENSG00000159216_044	chr21	dexseq_prepare_annotation2.py	exon	37357048	37357128	.	-	.	ENST00000475045__exon_number_044__gene_id_ENSG00000159216	RUNX1	ENSG00000159216.43	-2.79070083828838	-31.1643410022092	1.17374327292776e-59	1.52633794602792e-56
ENSG00000134109.13	ENSG00000134109	ENSG00000134109_014	chr3	dexseq_prepare_annotation2.py	exon	5243438	5243464	.	+	.	ENST00000256497+ENST00000465369+ENST00000445686+ENST00000434243+ENST00000492751__exon_number_014__gene_id_ENSG00000134109	EDEM1	ENSG00000134109.13	-5.03846191815068	-45.6509698905276	1.41694042607555e-59	1.82553094171694e-56
ENSG00000163491.29	ENSG00000163491	ENSG00000163491_030	chr3	dexseq_prepare_annotation2.py	exon	27326093	27326195	.	-	.	ENST00000424275+ENST00000341435+ENST00000357467+ENST00000474938+ENST00000574215+ENST00000435584+ENST00000429845__exon_number_030__gene_id_ENSG00000163491	NEK10	ENSG00000163491.29	-2.96807618638806	-23.4365523697338	2.1173333791988e-59	2.70286347139319e-56
ENSG00000145362.94	ENSG00000145362	ENSG00000145362_095	chr4	dexseq_prepare_annotation2.py	exon	114304889	114304891	.	+	.	ENST00000357077+ENST00000506722+ENST00000505342__exon_number_095__gene_id_ENSG00000145362	ANK2	ENSG00000145362.94	3.87432708446078	22.8610261119041	3.03149585812643e-59	3.83464934715715e-56
ENSG00000140694.7	ENSG00000140694	ENSG00000140694_008	chr16	dexseq_prepare_annotation2.py	exon	14595410	14595546	.	-	.	ENST00000564882__exon_number_008__gene_id_ENSG00000140694	PARN	ENSG00000140694.7	-2.52363896513887	-27.4134278647444	3.11305048651301e-59	3.90233498959351e-56
ENSG00000151150.65	ENSG00000151150	ENSG00000151150_066	chr10	dexseq_prepare_annotation2.py	exon	61926582	61926633	.	-	.	ENST00000474360+ENST00000503366+ENST00000460468+ENST00000280772+ENST00000373827__exon_number_066__gene_id_ENSG00000151150	ANK3	ENSG00000151150.65	3.72890647397555	25.5425276632197	3.18305263766922e-59	3.95445976038579e-56
ENSG00000074054.62	ENSG00000074054	ENSG00000074054_063	chr2	dexseq_prepare_annotation2.py	exon	122273241	122273338	.	-	.	ENST00000455322+ENST00000474065+ENST00000397587+ENST00000263710+ENST00000485112+ENST00000409078+ENST00000541377__exon_number_063__gene_id_ENSG00000074054	CLASP1	ENSG00000074054.62	3.61770688929559	23.1840498333877	3.31664957757289e-59	4.08396966524093e-56
ENSG00000005884.22	ENSG00000005884	ENSG00000005884_023	chr17	dexseq_prepare_annotation2.py	exon	48151576	48151644	.	+	.	ENST00000007722+ENST00000505306+ENST00000512553+ENST00000506401+ENST00000320031+ENST00000544892+ENST00000510809__exon_number_023__gene_id_ENSG00000005884	ITGA3	ENSG00000005884.22	-2.86203592109565	-37.0619394876351	4.45582837200921e-59	5.43857304531998e-56
ENSG00000104490.18	ENSG00000104490	ENSG00000104490_019	chr8	dexseq_prepare_annotation2.py	exon	102731542	102731542	.	-	.	ENST00000311028+ENST00000522448+ENST00000220931+ENST00000518166+ENST00000522252+ENST00000520690+ENST00000517822+ENST00000520425+ENST00000521599+ENST00000518727+ENST00000395923+ENST00000524209+ENST00000522951+ENST00000519508__exon_number_019__gene_id_ENSG00000104490	NCALD	ENSG00000104490.18	2.84524531510683	22.3232657200682	5.60444368421933e-59	6.78103571785504e-56
ENSG00000114735.2	ENSG00000114735	ENSG00000114735_003	chr3	dexseq_prepare_annotation2.py	exon	50606705	50606908	.	+	.	ENST00000232854__exon_number_003__gene_id_ENSG00000114735	HEMK1	ENSG00000114735.2	3.43265103198546	29.9917114809398	5.95129964767912e-59	7.13863523169841e-56
ENSG00000144426.ENSG00000204196.50	ENSG00000144426+ENSG00000204196	ENSG00000144426+ENSG00000204196_051	chr2	dexseq_prepare_annotation2.py	exon	204034470	204034574	.	+	.	ENST00000449802+ENST00000414576__exon_number_051__gene_id_ENSG00000144426+ENSG00000204196		ENSG00000144426.ENSG00000204196.50	-3.18676394038514	-24.7351972599737	1.05978858064718e-58	1.2603603630512e-55
ENSG00000153048.30	ENSG00000153048	ENSG00000153048_031	chr16	dexseq_prepare_annotation2.py	exon	8962201	8962211	.	-	.	ENST00000562586+ENST00000396593+ENST00000561530__exon_number_031__gene_id_ENSG00000153048	CARHSP1	ENSG00000153048.30	-3.47946230528897	-32.1388684473473	1.11458271451022e-58	1.31429137834827e-55
ENSG00000140443.41	ENSG00000140443	ENSG00000140443_042	chr15	dexseq_prepare_annotation2.py	exon	99467829	99467865	.	+	.	ENST00000558762+ENST00000560972+ENST00000560343+ENST00000268035__exon_number_042__gene_id_ENSG00000140443	IGF1R	ENSG00000140443.41	-1.93368708948463	-23.8960530258085	1.87916764572196e-58	2.19725230024109e-55
ENSG00000005810.2	ENSG00000005810	ENSG00000005810_003	chr13	dexseq_prepare_annotation2.py	exon	77619037	77619628	.	-	.	ENST00000407578+ENST00000357337+ENST00000544440+ENST00000429715__exon_number_003__gene_id_ENSG00000005810	MYCBP2	ENSG00000005810.2	-2.68949979352962	-21.8842249227925	1.94866998182495e-58	2.25953156067558e-55
ENSG00000114374.1	ENSG00000114374	ENSG00000114374_002	chrY	dexseq_prepare_annotation2.py	exon	14813969	14813984	.	+	.	ENST00000493168+ENST00000338981__exon_number_002__gene_id_ENSG00000114374	USP9Y	ENSG00000114374.1	-3.76687660635468	-25.1879526420605	2.00166490402971e-58	2.30179884083806e-55
ENSG00000114735.9	ENSG00000114735	ENSG00000114735_010	chr3	dexseq_prepare_annotation2.py	exon	50607243	50608361	.	+	.	ENST00000482974__exon_number_010__gene_id_ENSG00000114735	HEMK1	ENSG00000114735.9	3.41133529070871	29.618108801868	2.35452360422519e-58	2.68537276936644e-55
ENSG00000114374	ENSG00000114374	ENSG00000114374_001	chrY	dexseq_prepare_annotation2.py	exon	14813160	14813968	.	+	.	ENST00000338981__exon_number_001__gene_id_ENSG00000114374	USP9Y	ENSG00000114374	-3.61407794672092	-25.1325762374424	2.67119975191897e-58	3.02177843155497e-55
ENSG00000114374.3	ENSG00000114374	ENSG00000114374_004	chrY	dexseq_prepare_annotation2.py	exon	14821321	14821368	.	+	.	ENST00000493168+ENST00000338981__exon_number_004__gene_id_ENSG00000114374	USP9Y	ENSG00000114374.3	-4.01432067477579	-25.0520632752106	4.06625708637268e-58	4.56283233684801e-55
ENSG00000074054.71	ENSG00000074054	ENSG00000074054_072	chr2	dexseq_prepare_annotation2.py	exon	122407053	122407163	.	-	.	ENST00000409078__exon_number_072__gene_id_ENSG00000074054	CLASP1	ENSG00000074054.71	-1.96563775252837	-22.7355950624289	5.95918004061771e-58	6.63342550713337e-55
ENSG00000215440.ENSG00000124222.ENSG00000254995.89	ENSG00000215440+ENSG00000124222+ENSG00000254995	ENSG00000215440+ENSG00000124222+ENSG00000254995_090	chr20	dexseq_prepare_annotation2.py	exon	57294288	57294294	.	+	.	ENST00000527587__exon_number_090__gene_id_ENSG00000215440+ENSG00000124222+ENSG00000254995		ENSG00000215440.ENSG00000124222.ENSG00000254995.89	-2.43996891893732	-28.1525904812145	6.87653931984633e-58	7.59382786175697e-55
ENSG00000159216.42	ENSG00000159216	ENSG00000159216_043	chr21	dexseq_prepare_annotation2.py	exon	37356870	37357047	.	-	.	ENST00000460207+ENST00000475045__exon_number_043__gene_id_ENSG00000159216	RUNX1	ENSG00000159216.42	-2.85079269832486	-29.9800218174144	7.4853338811335e-58	8.20103789151621e-55
ENSG00000156113.68	ENSG00000156113	ENSG00000156113_069	chr10	dexseq_prepare_annotation2.py	exon	79398128	79398353	.	-	.	ENST00000286627__exon_number_069__gene_id_ENSG00000156113	KCNMA1	ENSG00000156113.68	2.98511984868806	23.2212836768722	8.69812322945778e-58	9.45533562903472e-55
ENSG00000114735.20	ENSG00000114735	ENSG00000114735_021	chr3	dexseq_prepare_annotation2.py	exon	50616252	50616357	.	+	.	ENST00000455834+ENST00000448997+ENST00000232854+ENST00000434410__exon_number_021__gene_id_ENSG00000114735	HEMK1	ENSG00000114735.20	-3.21266941033211	-29.0881611765398	1.69411513596283e-57	1.82731986328121e-54
ENSG00000114374.6	ENSG00000114374	ENSG00000114374_007	chrY	dexseq_prepare_annotation2.py	exon	14832671	14833136	.	+	.	ENST00000493168__exon_number_007__gene_id_ENSG00000114374	USP9Y	ENSG00000114374.6	-4.10340531215146	-24.7781879323874	1.7081846747414e-57	1.82832261690418e-54
ENSG00000266967.ENSG00000267060.ENSG00000108825.35	ENSG00000266967+ENSG00000267060+ENSG00000108825	ENSG00000266967+ENSG00000267060+ENSG00000108825_036	chr17	dexseq_prepare_annotation2.py	exon	41108421	41108421	.	-	.	ENST00000491665+ENST00000421990+ENST00000427569+ENST00000486664+ENST00000450475+ENST00000423601+ENST00000591910+ENST00000430739+ENST00000483774+ENST00000409399+ENST00000409103+ENST00000478040+ENST00000441280+ENST00000360221__exon_number_036__gene_id_ENSG00000266967+ENSG00000267060+ENSG00000108825		ENSG00000266967.ENSG00000267060.ENSG00000108825.35	-2.52378074056218	-23.4865206100522	2.09145389770353e-57	2.22145931059666e-54
ENSG00000123213.22	ENSG00000123213	ENSG00000123213_023	chr5	dexseq_prepare_annotation2.py	exon	65105342	65105528	.	+	.	ENST00000502464+ENST00000509935+ENST00000511299+ENST00000506799+ENST00000507201+ENST00000380985__exon_number_023__gene_id_ENSG00000123213	NLN	ENSG00000123213.22	-3.00456311417899	-29.0116423258598	2.25762637891157e-57	2.37979475182494e-54
ENSG00000148343.44	ENSG00000148343	ENSG00000148343_045	chr9	dexseq_prepare_annotation2.py	exon	131832214	131832244	.	+	.	ENST00000406926+ENST00000358369+ENST00000445183+ENST00000439290+ENST00000277475+ENST00000483458__exon_number_045__gene_id_ENSG00000148343	FAM73B	ENSG00000148343.44	-2.56442289419244	-23.6718162130428	2.58272100768174e-57	2.70201164790872e-54
ENSG00000114735.6	ENSG00000114735	ENSG00000114735_007	chr3	dexseq_prepare_annotation2.py	exon	50606998	50607000	.	+	.	ENST00000448997+ENST00000482974+ENST00000232854__exon_number_007__gene_id_ENSG00000114735	HEMK1	ENSG00000114735.6	3.52341618606483	28.963801025789	2.70238596776405e-57	2.80610515457159e-54
ENSG00000172890.36	ENSG00000172890	ENSG00000172890_037	chr11	dexseq_prepare_annotation2.py	exon	71190340	71191194	.	+	.	ENST00000530055__exon_number_037__gene_id_ENSG00000172890	NADSYN1	ENSG00000172890.36	-2.16211695622604	-22.6616863881716	2.87729913190474e-57	2.96560024526386e-54
ENSG00000010322.43	ENSG00000010322	ENSG00000010322_044	chr3	dexseq_prepare_annotation2.py	exon	52523589	52523694	.	+	.	ENST00000479054+ENST00000489895+ENST00000345716+ENST00000467594__exon_number_044__gene_id_ENSG00000010322	NISCH	ENSG00000010322.43	-2.46966726667457	-25.9737524341598	3.41472875511493e-57	3.49364414097762e-54
ENSG00000175287.ENSG00000095319.ENSG00000251184.106	ENSG00000175287+ENSG00000095319+ENSG00000251184	ENSG00000175287+ENSG00000095319+ENSG00000251184_107	chr9	dexseq_prepare_annotation2.py	exon	131768781	131769375	.	+	.	ENST00000372577__exon_number_107__gene_id_ENSG00000175287+ENSG00000095319+ENSG00000251184		ENSG00000175287.ENSG00000095319.ENSG00000251184.106	-3.05485892478871	-25.2075785382771	4.53815829708188e-57	4.60914569292601e-54
ENSG00000221968.1	ENSG00000221968	ENSG00000221968_002	chr11	dexseq_prepare_annotation2.py	exon	61640996	61640997	.	-	.	ENST00000527697+ENST00000533676__exon_number_002__gene_id_ENSG00000221968	FADS3	ENSG00000221968.1	-4.58378575733306	-32.7894234889734	5.48371991576604e-57	5.52913942202488e-54
ENSG00000180448.4	ENSG00000180448	ENSG00000180448_005	chr19	dexseq_prepare_annotation2.py	exon	1067318	1067325	.	+	.	ENST00000591293+ENST00000587602+ENST00000536472+ENST00000313093__exon_number_005__gene_id_ENSG00000180448	HMHA1	ENSG00000180448.4	-5.54772114063158	-25.1583667451781	5.80577098599257e-57	5.81174382952492e-54
ENSG00000233673.ENSG00000187627.6	ENSG00000233673+ENSG00000187627	ENSG00000233673+ENSG00000187627_007	chr2	dexseq_prepare_annotation2.py	exon	87113707	87113852	.	+	.	ENST00000426186__exon_number_007__gene_id_ENSG00000233673+ENSG00000187627		ENSG00000233673.ENSG00000187627.6	2.44137625773196	23.5028281455335	6.88330423003901e-57	6.83859787377451e-54
ENSG00000074054.61	ENSG00000074054	ENSG00000074054_062	chr2	dexseq_prepare_annotation2.py	exon	122270559	122270649	.	-	.	ENST00000480007__exon_number_062__gene_id_ENSG00000074054	CLASP1	ENSG00000074054.61	3.43427233585144	22.3576925323317	6.9298656792092e-57	6.83859787377451e-54
ENSG00000104490.16	ENSG00000104490	ENSG00000104490_017	chr8	dexseq_prepare_annotation2.py	exon	102731521	102731522	.	-	.	ENST00000311028+ENST00000522448+ENST00000220931+ENST00000518166+ENST00000522252+ENST00000520690+ENST00000520425+ENST00000521599+ENST00000518727+ENST00000395923+ENST00000522951+ENST00000519508__exon_number_017__gene_id_ENSG00000104490	NCALD	ENSG00000104490.16	2.91245720102539	21.6288796158715	7.23141843287876e-57	7.08592433102852e-54
ENSG00000067248.31	ENSG00000067248	ENSG00000067248_032	chr5	dexseq_prepare_annotation2.py	exon	54593113	54593226	.	-	.	ENST00000504778+ENST00000508346+ENST00000251636__exon_number_032__gene_id_ENSG00000067248	DHX29	ENSG00000067248.31	3.10774954401101	27.5369595558827	8.4915557325043e-57	8.26252125376116e-54
ENSG00000272084.ENSG00000127481.12	ENSG00000272084+ENSG00000127481	ENSG00000272084+ENSG00000127481_013	chr1	dexseq_prepare_annotation2.py	exon	19404561	19407800	.	-	.	ENST00000459947__exon_number_013__gene_id_ENSG00000272084+ENSG00000127481		ENSG00000272084.ENSG00000127481.12	-2.26528573715231	-17.9688870619042	8.56910116741731e-57	8.28007252595796e-54
ENSG00000113649.33	ENSG00000113649	ENSG00000113649_034	chr5	dexseq_prepare_annotation2.py	exon	145878099	145878249	.	+	.	ENST00000505285+ENST00000549332+ENST00000394421+ENST00000506524+ENST00000296702__exon_number_034__gene_id_ENSG00000113649	TCERG1	ENSG00000113649.33	-2.40480347342093	-25.3231303489981	1.35693925271913e-56	1.30212826511102e-53
ENSG00000148337.54	ENSG00000148337	ENSG00000148337_055	chr9	dexseq_prepare_annotation2.py	exon	130952636	130952723	.	-	.	ENST00000467178+ENST00000325721+ENST00000420484+ENST00000372948+ENST00000393608+ENST00000491954+ENST00000415526+ENST00000372938+ENST00000372954+ENST00000357558+ENST00000324544+ENST00000538431+ENST00000277465+ENST00000474442__exon_number_055__gene_id_ENSG00000148337	CIZ1	ENSG00000148337.54	-3.25945252469902	-20.0845944184484	1.62802867945063e-56	1.55156708592328e-53
ENSG00000113575.ENSG00000272772.ENSG00000113558.ENSG00000273345.ENSG00000006837.71	ENSG00000113575+ENSG00000272772+ENSG00000113558+ENSG00000273345+ENSG00000006837	ENSG00000113575+ENSG00000272772+ENSG00000113558+ENSG00000273345+ENSG00000006837_072	chr5	dexseq_prepare_annotation2.py	exon	133643829	133644157	.	-	.	ENST00000265334+ENST00000609383+ENST00000435211+ENST00000518409+ENST00000536186+ENST00000521118+ENST00000523832+ENST00000520693+ENST00000521755+ENST00000523054+ENST00000520515+ENST00000520592+ENST00000609654+ENST00000519312+ENST00000435240__exon_number_072__gene_id_ENSG00000113575+ENSG00000272772+ENSG00000113558+ENSG00000273345+ENSG00000006837		ENSG00000113575.ENSG00000272772.ENSG00000113558.ENSG00000273345.ENSG00000006837.71	-2.88892186329247	-18.9927251643014	1.98577736892494e-56	1.87963959485934e-53
ENSG00000159216.44	ENSG00000159216	ENSG00000159216_045	chr21	dexseq_prepare_annotation2.py	exon	37360428	37360469	.	-	.	ENST00000475045__exon_number_045__gene_id_ENSG00000159216	RUNX1	ENSG00000159216.44	-2.72420075173422	-28.8863992542226	3.8881829382144e-56	3.65549620656734e-53
ENSG00000180448.5	ENSG00000180448	ENSG00000180448_006	chr19	dexseq_prepare_annotation2.py	exon	1067326	1067494	.	+	.	ENST00000590214+ENST00000587602+ENST00000536472+ENST00000591293+ENST00000313093__exon_number_006__gene_id_ENSG00000180448	HMHA1	ENSG00000180448.5	-5.36547224655536	-24.7705347915589	4.087013490011e-56	3.81663971839329e-53
ENSG00000147099.34	ENSG00000147099	ENSG00000147099_035	chrX	dexseq_prepare_annotation2.py	exon	71791796	71791906	.	-	.	ENST00000486704__exon_number_035__gene_id_ENSG00000147099	HDAC8	ENSG00000147099.34	3.8602755304729	28.1395781408816	6.20020388696893e-56	5.75143312963012e-53
ENSG00000163629.1	ENSG00000163629	ENSG00000163629_002	chr4	dexseq_prepare_annotation2.py	exon	87515470	87515884	.	+	.	ENST00000427191+ENST00000502971+ENST00000436978__exon_number_002__gene_id_ENSG00000163629	PTPN13	ENSG00000163629.1	-1.55835844863369	-22.1573107125056	7.3276638167128e-56	6.75227236058854e-53
ENSG00000188897.73	ENSG00000188897	ENSG00000188897_074	chr16	dexseq_prepare_annotation2.py	exon	11588431	11588616	.	-	.	ENST00000598234__exon_number_074__gene_id_ENSG00000188897	CTD-3088G3.8	ENSG00000188897.73	-2.81117594454708	-27.4853320760002	8.85934059921927e-56	8.10996861182347e-53
ENSG00000123213.21	ENSG00000123213	ENSG00000123213_022	chr5	dexseq_prepare_annotation2.py	exon	65104953	65105236	.	+	.	ENST00000507201__exon_number_022__gene_id_ENSG00000123213	NLN	ENSG00000123213.21	-2.91661583979055	-28.037449838673	9.18398198529638e-56	8.35220134235355e-53
ENSG00000166535.23	ENSG00000166535	ENSG00000166535_024	chr12	dexseq_prepare_annotation2.py	exon	8998673	8998720	.	+	.	ENST00000539547+ENST00000541459+ENST00000536789+ENST00000545692+ENST00000540049+ENST00000299698__exon_number_024__gene_id_ENSG00000166535	A2ML1	ENSG00000166535.23	-2.56568340277442	-26.8691285766951	1.35756260426315e-55	1.2265930743181e-52
ENSG00000125170	ENSG00000125170	ENSG00000125170_001	chr16	dexseq_prepare_annotation2.py	exon	57505863	57505869	.	-	.	ENST00000566936__exon_number_001__gene_id_ENSG00000125170	DOK4	ENSG00000125170	-4.88728183339686	-32.6987305460832	1.52006750391713e-55	1.36339186544164e-52
ENSG00000159674.27	ENSG00000159674	ENSG00000159674_028	chr4	dexseq_prepare_annotation2.py	exon	1166634	1166661	.	-	.	ENST00000290902__exon_number_028__gene_id_ENSG00000159674	SPON2	ENSG00000159674.27	-2.41655341208227	-26.3731545623975	1.5285650805926e-55	1.36339186544164e-52
ENSG00000001631.ENSG00000243107.67	ENSG00000001631+ENSG00000243107	ENSG00000001631+ENSG00000243107_068	chr7	dexseq_prepare_annotation2.py	exon	91875415	91875480	.	-	.	ENST00000444960__exon_number_068__gene_id_ENSG00000001631+ENSG00000243107		ENSG00000001631.ENSG00000243107.67	-4.6977672899367	-21.1814502370716	1.70648687412116e-55	1.51239301354038e-52
ENSG00000179818.ENSG00000244617.97	ENSG00000179818+ENSG00000244617	ENSG00000179818+ENSG00000244617_098	chr2	dexseq_prepare_annotation2.py	exon	70313167	70313186	.	-	.	ENST00000442040+ENST00000437019+ENST00000429599+ENST00000456161__exon_number_098__gene_id_ENSG00000179818+ENSG00000244617		ENSG00000179818.ENSG00000244617.97	-2.66368874610655	-20.170086321924	1.83780061192456e-55	1.6184625983862e-52
ENSG00000151612.10	ENSG00000151612	ENSG00000151612_011	chr4	dexseq_prepare_annotation2.py	exon	146686699	146686890	.	-	.	ENST00000379448+ENST00000515386+ENST00000511659+ENST00000513320+ENST00000508784__exon_number_011__gene_id_ENSG00000151612	ZNF827	ENSG00000151612.10	-4.1198600119411	-27.7549586058323	2.73749059589178e-55	2.39561417600107e-52
ENSG00000204655.17	ENSG00000204655	ENSG00000204655_018	chr6	dexseq_prepare_annotation2.py	exon	29635681	29635701	.	+	.	ENST00000396704+ENST00000416766+ENST00000485211+ENST00000376917+ENST00000396701+ENST00000533330+ENST00000483013+ENST00000431798+ENST00000490427+ENST00000376898+ENST00000494692+ENST00000376889+ENST00000376888+ENST00000376894+ENST00000376902+ENST00000376891__exon_number_018__gene_id_ENSG00000204655	MOG	ENSG00000204655.17	-5.63709783254302	-32.454740044188	3.03511256361666e-55	2.63946667149571e-52
ENSG00000148337.6	ENSG00000148337	ENSG00000148337_007	chr9	dexseq_prepare_annotation2.py	exon	130928431	130928547	.	-	.	ENST00000393608+ENST00000325721+ENST00000372948+ENST00000415526+ENST00000485862+ENST00000541172+ENST00000461765+ENST00000372938+ENST00000372954+ENST00000357558+ENST00000538431+ENST00000277465+ENST00000471773__exon_number_007__gene_id_ENSG00000148337	CIZ1	ENSG00000148337.6	1.81895734666917	19.7076912056449	3.78745582984423e-55	3.27327929522992e-52
ENSG00000272084.ENSG00000127481.94	ENSG00000272084+ENSG00000127481	ENSG00000272084+ENSG00000127481_095	chr1	dexseq_prepare_annotation2.py	exon	19475057	19475120	.	-	.	ENST00000375226+ENST00000375254+ENST00000375217+ENST00000425413+ENST00000375267+ENST00000417040__exon_number_095__gene_id_ENSG00000272084+ENSG00000127481		ENSG00000272084.ENSG00000127481.94	-4.15750192472249	-17.6252606646967	4.01875511020971e-55	3.45173853271549e-52
ENSG00000177542.2	ENSG00000177542	ENSG00000177542_003	chr11	dexseq_prepare_annotation2.py	exon	792142	792217	.	-	.	ENST00000320230+ENST00000531214__exon_number_003__gene_id_ENSG00000177542	SLC25A22	ENSG00000177542.2	2.36546761434788	24.6112017884023	4.53377897632743e-55	3.85610996185973e-52
ENSG00000118515.35	ENSG00000118515	ENSG00000118515_036	chr6	dexseq_prepare_annotation2.py	exon	134494293	134494309	.	-	.	ENST00000490149+ENST00000524764+ENST00000474427+ENST00000532021__exon_number_036__gene_id_ENSG00000118515	SGK1	ENSG00000118515.35	-2.10622998468752	-20.7046149018136	4.54497914911276e-55	3.85610996185973e-52
ENSG00000140443.42	ENSG00000140443	ENSG00000140443_043	chr15	dexseq_prepare_annotation2.py	exon	99467866	99467913	.	+	.	ENST00000558762+ENST00000560972+ENST00000268035__exon_number_043__gene_id_ENSG00000140443	IGF1R	ENSG00000140443.42	-1.93280790974816	-22.5694238482228	4.97993074938835e-55	4.19953032886147e-52
ENSG00000140443.38	ENSG00000140443	ENSG00000140443_039	chr15	dexseq_prepare_annotation2.py	exon	99467105	99467110	.	+	.	ENST00000561049+ENST00000558762+ENST00000560343+ENST00000268035__exon_number_039__gene_id_ENSG00000140443	IGF1R	ENSG00000140443.38	-1.86842028077458	-22.5618669648612	5.21193544652044e-55	4.36870080623611e-52
ENSG00000148343.24	ENSG00000148343	ENSG00000148343_025	chr9	dexseq_prepare_annotation2.py	exon	131825523	131825565	.	+	.	ENST00000495975+ENST00000439290+ENST00000277475+ENST00000494608+ENST00000358369__exon_number_025__gene_id_ENSG00000148343	FAM73B	ENSG00000148343.24	-2.53141806968096	-22.7582178039048	5.3984502813779e-55	4.49794351797464e-52
ENSG00000123213.18	ENSG00000123213	ENSG00000123213_019	chr5	dexseq_prepare_annotation2.py	exon	65088281	65088428	.	+	.	ENST00000502464+ENST00000506539+ENST00000509935+ENST00000511299+ENST00000506799+ENST00000380985__exon_number_019__gene_id_ENSG00000123213	NLN	ENSG00000123213.18	-3.30922768849537	-27.5361965976492	6.41319584972926e-55	5.3116149411838e-52
ENSG00000164941.13	ENSG00000164941	ENSG00000164941_014	chr8	dexseq_prepare_annotation2.py	exon	95839950	95840021	.	+	.	ENST00000343161+ENST00000519457+ENST00000521860+ENST00000524333+ENST00000523206+ENST00000519053+ENST00000447247+ENST00000523731+ENST00000522171+ENST00000523321__exon_number_014__gene_id_ENSG00000164941	INTS8	ENSG00000164941.13	-4.17378452230495	-27.5228144263966	6.75709216177126e-55	5.56332588559372e-52
ENSG00000207112.ENSG00000210825.ENSG00000239195.ENSG00000207145.ENSG00000166012.ENSG00000207304.ENSG00000206834.ENSG00000221170.ENSG00000206799.73	ENSG00000207112+ENSG00000210825+ENSG00000239195+ENSG00000207145+ENSG00000166012+ENSG00000207304+ENSG00000206834+ENSG00000221170+ENSG00000206799	ENSG00000207112+ENSG00000210825+ENSG00000239195+ENSG00000207145+ENSG00000166012+ENSG00000207304+ENSG00000206834+ENSG00000221170+ENSG00000206799_074	chr11	dexseq_prepare_annotation2.py	exon	93472133	93472402	.	-	.	ENST00000529508__exon_number_074__gene_id_ENSG00000207112+ENSG00000210825+ENSG00000239195+ENSG00000207145+ENSG00000166012+ENSG00000207304+ENSG00000206834+ENSG00000221170+ENSG00000206799		ENSG00000207112.ENSG00000210825.ENSG00000239195.ENSG00000207145.ENSG00000166012.ENSG00000207304.ENSG00000206834.ENSG00000221170.ENSG00000206799.73	-3.45903805694717	-21.166170774745	1.1097855924592e-54	9.08346451126764e-52
ENSG00000163625.85	ENSG00000163625	ENSG00000163625_086	chr4	dexseq_prepare_annotation2.py	exon	85818064	85818094	.	-	.	ENST00000509172+ENST00000295888+ENST00000426414+ENST00000322366__exon_number_086__gene_id_ENSG00000163625	WDFY3	ENSG00000163625.85	2.16061318639739	20.0103044577174	1.25773998310576e-54	1.02342523081453e-51
ENSG00000187741.52	ENSG00000187741	ENSG00000187741_053	chr16	dexseq_prepare_annotation2.py	exon	89833556	89833645	.	-	.	ENST00000567205+ENST00000568369+ENST00000389301__exon_number_053__gene_id_ENSG00000187741	FANCA	ENSG00000187741.52	1.64180401392008	21.8538482967349	1.48017819425038e-54	1.19742113071268e-51
ENSG00000188897.65	ENSG00000188897	ENSG00000188897_066	chr16	dexseq_prepare_annotation2.py	exon	11571677	11571861	.	-	.	ENST00000344649+ENST00000598234+ENST00000595170__exon_number_066__gene_id_ENSG00000188897	CTD-3088G3.8	ENSG00000188897.65	-2.8626027963938	-26.7249347290768	1.93345973996615e-54	1.5550716103937e-51
ENSG00000150672.ENSG00000256466.86	ENSG00000150672+ENSG00000256466	ENSG00000150672+ENSG00000256466_087	chr11	dexseq_prepare_annotation2.py	exon	85236035	85236066	.	-	.	ENST00000530260__exon_number_087__gene_id_ENSG00000150672+ENSG00000256466		ENSG00000150672.ENSG00000256466.86	3.81286645255789	28.4624413998849	2.00404056032087e-54	1.60257595221107e-51
ENSG00000138448.14	ENSG00000138448	ENSG00000138448_015	chr2	dexseq_prepare_annotation2.py	exon	187511413	187511604	.	+	.	ENST00000261023+ENST00000433736+ENST00000374907__exon_number_015__gene_id_ENSG00000138448	ITGAV	ENSG00000138448.14	3.38814932944291	27.6491038234788	3.89282728729778e-54	3.09519809849414e-51
ENSG00000079102.31	ENSG00000079102	ENSG00000079102_032	chr8	dexseq_prepare_annotation2.py	exon	93023281	93023315	.	-	.	ENST00000396218+ENST00000360348+ENST00000523629+ENST00000520724+ENST00000436581+ENST00000518844+ENST00000523290+ENST00000265814+ENST00000521553+ENST00000519847+ENST00000518992+ENST00000521054+ENST00000422361__exon_number_032__gene_id_ENSG00000079102	RUNX1T1	ENSG00000079102.31	-2.68307301713023	-28.2760353946799	3.92468730462662e-54	3.10279980470263e-51
ENSG00000142512.30	ENSG00000142512	ENSG00000142512_031	chr19	dexseq_prepare_annotation2.py	exon	51920897	51920952	.	-	.	ENST00000357375+ENST00000439889+ENST00000353836+ENST00000529627+ENST00000356298+ENST00000432469+ENST00000339313__exon_number_031__gene_id_ENSG00000142512	SIGLEC10	ENSG00000142512.30	2.85249536407463	26.9399186916687	6.69322642857405e-54	5.26167008446937e-51
ENSG00000067248.26	ENSG00000067248	ENSG00000067248_027	chr5	dexseq_prepare_annotation2.py	exon	54586046	54586172	.	-	.	ENST00000504778+ENST00000251636__exon_number_027__gene_id_ENSG00000067248	DHX29	ENSG00000067248.26	2.81374150387819	25.9394598790743	6.97185764293823e-54	5.44991678658064e-51
ENSG00000148343.10	ENSG00000148343	ENSG00000148343_011	chr9	dexseq_prepare_annotation2.py	exon	131804680	131804785	.	+	.	ENST00000406926+ENST00000358369+ENST00000445183+ENST00000439290+ENST00000277475+ENST00000474534+ENST00000450073__exon_number_011__gene_id_ENSG00000148343	FAM73B	ENSG00000148343.10	2.43143286384666	22.3165889111622	7.41690071310595e-54	5.7654179660542e-51
ENSG00000134109.12	ENSG00000134109	ENSG00000134109_013	chr3	dexseq_prepare_annotation2.py	exon	5241277	5241380	.	+	.	ENST00000465369+ENST00000445686+ENST00000492751+ENST00000256497__exon_number_013__gene_id_ENSG00000134109	EDEM1	ENSG00000134109.12	-4.65126856451154	-38.4384597838858	8.65647784302802e-54	6.69160164729138e-51
ENSG00000148343.9	ENSG00000148343	ENSG00000148343_010	chr9	dexseq_prepare_annotation2.py	exon	131804583	131804679	.	+	.	ENST00000406926+ENST00000358369+ENST00000477088+ENST00000445183+ENST00000439290+ENST00000277475+ENST00000474534+ENST00000450073__exon_number_010__gene_id_ENSG00000148343	FAM73B	ENSG00000148343.9	2.50038275809875	22.2157022838139	1.35417420728721e-53	1.04101581063295e-50
ENSG00000159216.20	ENSG00000159216	ENSG00000159216_021	chr21	dexseq_prepare_annotation2.py	exon	36265222	36265260	.	-	.	ENST00000437180+ENST00000300305+ENST00000486278+ENST00000416754+ENST00000475045__exon_number_021__gene_id_ENSG00000159216	RUNX1	ENSG00000159216.20	3.2772241972257	27.2957273404615	1.49162977660775e-53	1.14038374728864e-50
ENSG00000114735.28	ENSG00000114735	ENSG00000114735_029	chr3	dexseq_prepare_annotation2.py	exon	50618108	50622179	.	+	.	ENST00000448997+ENST00000232854__exon_number_029__gene_id_ENSG00000114735	HEMK1	ENSG00000114735.28	-4.20250590596096	-26.7198867482236	1.60524951574835e-53	1.22054225885122e-50
ENSG00000159216.26	ENSG00000159216	ENSG00000159216_027	chr21	dexseq_prepare_annotation2.py	exon	36421568	36421585	.	-	.	ENST00000455571+ENST00000300305+ENST00000437180+ENST00000482318__exon_number_027__gene_id_ENSG00000159216	RUNX1	ENSG00000159216.26	3.94254375752641	27.2688068013257	1.65321241021879e-53	1.25017899127757e-50
ENSG00000005810.11	ENSG00000005810	ENSG00000005810_012	chr13	dexseq_prepare_annotation2.py	exon	77636731	77636832	.	-	.	ENST00000407578+ENST00000357337+ENST00000544440+ENST00000429715__exon_number_012__gene_id_ENSG00000005810	MYCBP2	ENSG00000005810.11	-2.32995049201175	-20.3207971789179	1.66785663612555e-53	1.25443554551577e-50
ENSG00000100201.27	ENSG00000100201	ENSG00000100201_028	chr22	dexseq_prepare_annotation2.py	exon	38894558	38894578	.	-	.	ENST00000467279+ENST00000432525+ENST00000381633+ENST00000216019+ENST00000396821+ENST00000403230__exon_number_028__gene_id_ENSG00000100201	DDX17	ENSG00000100201.27	3.87921285793511	27.2621435784639	1.69585789484432e-53	1.26863846807701e-50
ENSG00000104490.17	ENSG00000104490	ENSG00000104490_018	chr8	dexseq_prepare_annotation2.py	exon	102731523	102731541	.	-	.	ENST00000311028+ENST00000522448+ENST00000220931+ENST00000518166+ENST00000522951+ENST00000520690+ENST00000517822+ENST00000520425+ENST00000521599+ENST00000518727+ENST00000395923+ENST00000522252+ENST00000519508__exon_number_018__gene_id_ENSG00000104490	NCALD	ENSG00000104490.17	2.96889932700805	20.5213996602152	1.88437569851796e-53	1.40212667282826e-50
ENSG00000005810.13	ENSG00000005810	ENSG00000005810_014	chr13	dexseq_prepare_annotation2.py	exon	77640127	77640223	.	-	.	ENST00000407578+ENST00000357337+ENST00000544440+ENST00000429715__exon_number_014__gene_id_ENSG00000005810	MYCBP2	ENSG00000005810.13	-2.19832639980987	-20.2992142663173	1.9545394100501e-53	1.44659828262022e-50
ENSG00000140694.46	ENSG00000140694	ENSG00000140694_047	chr16	dexseq_prepare_annotation2.py	exon	14724096	14724108	.	-	.	ENST00000563641+ENST00000341484+ENST00000437198+ENST00000420015+ENST00000566021__exon_number_047__gene_id_ENSG00000140694	PARN	ENSG00000140694.46	-3.49005927283207	-24.5052256570738	2.03907996234492e-53	1.50118361481777e-50
ENSG00000012061.2	ENSG00000012061	ENSG00000012061_003	chr19	dexseq_prepare_annotation2.py	exon	45912804	45912871	.	-	.	ENST00000423698+ENST00000300853+ENST00000588738__exon_number_003__gene_id_ENSG00000012061	ERCC1	ENSG00000012061.2	-2.48482640535585	-27.8194554607575	2.06484502337901e-53	1.51215121625277e-50
ENSG00000198632.ENSG00000174368.26	ENSG00000198632+ENSG00000174368	ENSG00000198632+ENSG00000174368_027	chr7	dexseq_prepare_annotation2.py	exon	74984930	74984931	.	-	.	ENST00000513070+ENST00000414100__exon_number_027__gene_id_ENSG00000198632+ENSG00000174368		ENSG00000198632.ENSG00000174368.26	3.99609328207708	27.6605826268224	3.69704602780715e-53	2.69328835312654e-50
ENSG00000255339.ENSG00000075826.ENSG00000166136.42	ENSG00000255339+ENSG00000075826+ENSG00000166136	ENSG00000255339+ENSG00000075826+ENSG00000166136_043	chr10	dexseq_prepare_annotation2.py	exon	102265562	102265692	.	-	.	ENST00000535773+ENST00000479697+ENST00000462434+ENST00000484848+ENST00000527595+ENST00000469546+ENST00000529568__exon_number_043__gene_id_ENSG00000255339+ENSG00000075826+ENSG00000166136		ENSG00000255339.ENSG00000075826.ENSG00000166136.42	-1.67544932776049	-20.305748925762	4.0317672395821e-53	2.92183431779777e-50
ENSG00000059573.23	ENSG00000059573	ENSG00000059573_024	chr10	dexseq_prepare_annotation2.py	exon	97416354	97416366	.	-	.	ENST00000483788+ENST00000371221+ENST00000371224__exon_number_024__gene_id_ENSG00000059573	ALDH18A1	ENSG00000059573.23	-3.32523889472506	-29.8120791271283	4.60323136762359e-53	3.31869130665932e-50
ENSG00000159216.45	ENSG00000159216	ENSG00000159216_046	chr21	dexseq_prepare_annotation2.py	exon	37376862	37376965	.	-	.	ENST00000475045__exon_number_046__gene_id_ENSG00000159216	RUNX1	ENSG00000159216.45	-2.6892181921878	-26.9675646212706	5.25222773247929e-53	3.76706558443487e-50
ENSG00000143341.47	ENSG00000143341	ENSG00000143341_048	chr1	dexseq_prepare_annotation2.py	exon	186022084	186022206	.	+	.	ENST00000271588+ENST00000367492__exon_number_048__gene_id_ENSG00000143341	HMCN1	ENSG00000143341.47	-2.76734144737573	-22.1134964673669	8.10262354801143e-53	5.78165819662028e-50
ENSG00000212091.ENSG00000144061.29	ENSG00000212091+ENSG00000144061	ENSG00000212091+ENSG00000144061_030	chr2	dexseq_prepare_annotation2.py	exon	110922265	110922307	.	-	.	ENST00000355301+ENST00000496524+ENST00000393272+ENST00000417665+ENST00000445609+ENST00000461707+ENST00000316534__exon_number_030__gene_id_ENSG00000212091+ENSG00000144061		ENSG00000212091.ENSG00000144061.29	-2.74536121983087	-26.818061807082	9.35371401239231e-53	6.64032565727706e-50
ENSG00000095564.35	ENSG00000095564	ENSG00000095564_036	chr10	dexseq_prepare_annotation2.py	exon	93768798	93768965	.	+	.	ENST00000265990+ENST00000544642__exon_number_036__gene_id_ENSG00000095564	BTAF1	ENSG00000095564.35	-3.61217996406859	-22.9493347532511	1.23627797235003e-52	8.73195055363959e-50
ENSG00000114374.4	ENSG00000114374	ENSG00000114374_005	chrY	dexseq_prepare_annotation2.py	exon	14821369	14821476	.	+	.	ENST00000493168+ENST00000338981+ENST00000426564__exon_number_005__gene_id_ENSG00000114374	USP9Y	ENSG00000114374.4	-4.00234130638175	-22.6891997662615	1.31845358819554e-52	9.26533270819658e-50
ENSG00000140853.30	ENSG00000140853	ENSG00000140853_031	chr16	dexseq_prepare_annotation2.py	exon	57067516	57067581	.	+	.	ENST00000538110+ENST00000539144+ENST00000538805+ENST00000262510+ENST00000539881+ENST00000308149+ENST00000543030+ENST00000436936+ENST00000545081__exon_number_031__gene_id_ENSG00000140853	NLRC5	ENSG00000140853.30	2.48831051174146	24.8293387672468	1.43527107567303e-52	1.00355740342901e-49
ENSG00000187741.49	ENSG00000187741	ENSG00000187741_050	chr16	dexseq_prepare_annotation2.py	exon	89831453	89831474	.	-	.	ENST00000568369+ENST00000563318+ENST00000389301__exon_number_050__gene_id_ENSG00000187741	FANCA	ENSG00000187741.49	1.64076609900457	21.1267488816254	1.5992224127886e-52	1.11260302091322e-49
ENSG00000187736.ENSG00000213901.56	ENSG00000187736+ENSG00000213901	ENSG00000187736+ENSG00000213901_057	chr2	dexseq_prepare_annotation2.py	exon	220033751	220033824	.	-	.	ENST00000414999+ENST00000421779+ENST00000396775+ENST00000318673+ENST00000455516+ENST00000295738+ENST00000465580+ENST00000409878+ENST00000430764+ENST00000409370+ENST00000497918+ENST00000498327__exon_number_057__gene_id_ENSG00000187736+ENSG00000213901		ENSG00000187736.ENSG00000213901.56	2.31002323698443	20.5488420543548	1.91170565800862e-52	1.32338537498654e-49
ENSG00000151150.42	ENSG00000151150	ENSG00000151150_043	chr10	dexseq_prepare_annotation2.py	exon	61846301	61846434	.	-	.	ENST00000465749__exon_number_043__gene_id_ENSG00000151150	ANK3	ENSG00000151150.42	-2.18853979913985	-22.5698485671	2.5496474851644e-52	1.7562653466744e-49
ENSG00000181666.56	ENSG00000181666	ENSG00000181666_057	chr19	dexseq_prepare_annotation2.py	exon	37853112	37853175	.	+	.	ENST00000324411+ENST00000591391+ENST00000592768+ENST00000586897+ENST00000588820+ENST00000590570+ENST00000589392+ENST00000544914+ENST00000392153+ENST00000591471+ENST00000541583__exon_number_057__gene_id_ENSG00000181666	HKR1	ENSG00000181666.56	1.88156902454438	21.3613666930073	2.73985824271574e-52	1.87799061806008e-49
ENSG00000177830.47	ENSG00000177830	ENSG00000177830_048	chr11	dexseq_prepare_annotation2.py	exon	903704	903753	.	-	.	ENST00000528581+ENST00000336845+ENST00000528426+ENST00000454838__exon_number_048__gene_id_ENSG00000177830	CHID1	ENSG00000177830.47	-2.70932186124421	-20.7526448723473	2.82078284677023e-52	1.92398131200074e-49
ENSG00000048740.25	ENSG00000048740	ENSG00000048740_026	chr10	dexseq_prepare_annotation2.py	exon	11371061	11371242	.	+	.	ENST00000354440+ENST00000379261+ENST00000609870+ENST00000354897__exon_number_026__gene_id_ENSG00000048740	CELF2	ENSG00000048740.25	-4.97515074034014	-36.691328368972	3.06400546454452e-52	2.0796824992835e-49
ENSG00000123213.20	ENSG00000123213	ENSG00000123213_021	chr5	dexseq_prepare_annotation2.py	exon	65088483	65089476	.	+	.	ENST00000506539__exon_number_021__gene_id_ENSG00000123213	NLN	ENSG00000123213.20	-3.07326569044316	-25.9772586140774	3.19296277261883e-52	2.15669135471118e-49
ENSG00000198632.ENSG00000174368.25	ENSG00000198632+ENSG00000174368	ENSG00000198632+ENSG00000174368_026	chr7	dexseq_prepare_annotation2.py	exon	74984790	74984929	.	-	.	ENST00000513070+ENST00000310939+ENST00000414100+ENST00000442338__exon_number_026__gene_id_ENSG00000198632+ENSG00000174368		ENSG00000198632.ENSG00000174368.25	3.60916113596052	27.0640992285058	3.36706165835018e-52	2.26329980834695e-49
ENSG00000172890.34	ENSG00000172890	ENSG00000172890_035	chr11	dexseq_prepare_annotation2.py	exon	71189441	71189515	.	+	.	ENST00000319023+ENST00000527852+ENST00000539574+ENST00000529840+ENST00000525200+ENST00000530534__exon_number_035__gene_id_ENSG00000172890	NADSYN1	ENSG00000172890.34	-2.08910738132948	-20.7911547406966	5.50778256345412e-52	3.68446821743604e-49
ENSG00000114735.10	ENSG00000114735	ENSG00000114735_011	chr3	dexseq_prepare_annotation2.py	exon	50608362	50608725	.	+	.	ENST00000424388+ENST00000434410+ENST00000448997+ENST00000232854+ENST00000482974+ENST00000455834__exon_number_011__gene_id_ENSG00000114735	HEMK1	ENSG00000114735.10	3.1858967882854	25.8276295022914	5.87440704801824e-52	3.91092162623159e-49
ENSG00000064201.37	ENSG00000064201	ENSG00000064201_038	chr11	dexseq_prepare_annotation2.py	exon	2337895	2337897	.	+	.	ENST00000381117+ENST00000446063+ENST00000339046+ENST00000182290+ENST00000461200+ENST00000451520+ENST00000486011+ENST00000493924+ENST00000381121__exon_number_038__gene_id_ENSG00000064201	TSPAN32	ENSG00000064201.37	4.55600238461115	31.8871037241109	7.22422957083613e-52	4.78667131035643e-49
ENSG00000170448.3	ENSG00000170448	ENSG00000170448_004	chr4	dexseq_prepare_annotation2.py	exon	47853074	47853099	.	-	.	ENST00000508115__exon_number_004__gene_id_ENSG00000170448	NFXL1	ENSG00000170448.3	-3.41265125745994	-25.2970947256374	7.47353937398371e-52	4.92839189153656e-49
ENSG00000166313.9	ENSG00000166313	ENSG00000166313_010	chr11	dexseq_prepare_annotation2.py	exon	6417330	6417445	.	-	.	ENST00000609331+ENST00000529519+ENST00000608394+ENST00000524626+ENST00000608704+ENST00000608435+ENST00000608645+ENST00000608655+ENST00000299402+ENST00000389906+ENST00000526240+ENST00000609360+ENST00000530885+ENST00000311051__exon_number_010__gene_id_ENSG00000166313	APBB1	ENSG00000166313.9	4.58657648657017	20.870545330934	8.45449436695322e-52	5.54897976274043e-49
ENSG00000232732.45	ENSG00000232732	ENSG00000232732_046	chr2	dexseq_prepare_annotation2.py	exon	200775779	200775805	.	-	.	ENST00000457577+ENST00000599977+ENST00000608498+ENST00000608419+ENST00000596619__exon_number_046__gene_id_ENSG00000232732	AC073043.1	ENSG00000232732.45	-6.96549993848373	-21.3152134499157	1.05165943888451e-51	6.87000231477501e-49
ENSG00000163625.82	ENSG00000163625	ENSG00000163625_083	chr4	dexseq_prepare_annotation2.py	exon	85781565	85781716	.	-	.	ENST00000509172+ENST00000295888+ENST00000426414+ENST00000322366+ENST00000504990__exon_number_083__gene_id_ENSG00000163625	WDFY3	ENSG00000163625.82	2.17243815048725	19.1380969217078	1.29296991516584e-51	8.40690247223926e-49
ENSG00000114416.6	ENSG00000114416	ENSG00000114416_007	chr3	dexseq_prepare_annotation2.py	exon	180630326	180630458	.	+	.	ENST00000357559+ENST00000305586+ENST00000475315+ENST00000491674__exon_number_007__gene_id_ENSG00000114416	FXR1	ENSG00000114416.6	-2.93169826866725	-20.0390627049845	1.31712774642935e-51	8.4850438595197e-49
ENSG00000166313.8	ENSG00000166313	ENSG00000166313_009	chr11	dexseq_prepare_annotation2.py	exon	6417016	6417192	.	-	.	ENST00000609331+ENST00000529519+ENST00000608394+ENST00000524626+ENST00000608704+ENST00000608435+ENST00000608645+ENST00000608655+ENST00000299402+ENST00000389906+ENST00000526240+ENST00000609360+ENST00000530885+ENST00000311051__exon_number_009__gene_id_ENSG00000166313	APBB1	ENSG00000166313.8	4.42480400991507	20.8025292851319	1.31718410100131e-51	8.4850438595197e-49
ENSG00000068878.14	ENSG00000068878	ENSG00000068878_015	chr2	dexseq_prepare_annotation2.py	exon	54114396	54114453	.	-	.	ENST00000421748+ENST00000389993+ENST00000404125+ENST00000476586__exon_number_015__gene_id_ENSG00000068878	PSME4	ENSG00000068878.14	-5.14472780614403	-30.511467240383	1.58363575154479e-51	1.0154462183281e-48
ENSG00000187741.48	ENSG00000187741	ENSG00000187741_049	chr16	dexseq_prepare_annotation2.py	exon	89831448	89831452	.	-	.	ENST00000561660+ENST00000568369+ENST00000563318+ENST00000389301__exon_number_049__gene_id_ENSG00000187741	FANCA	ENSG00000187741.48	1.61945681549025	20.6821822573385	2.89029907895954e-51	1.84479304928287e-48
ENSG00000148343.3	ENSG00000148343	ENSG00000148343_004	chr9	dexseq_prepare_annotation2.py	exon	131799213	131799252	.	+	.	ENST00000358369__exon_number_004__gene_id_ENSG00000148343	FAM73B	ENSG00000148343.3	1.83903765218483	21.2867839728084	3.67301620564344e-51	2.33367348813628e-48
ENSG00000181090.24	ENSG00000181090	ENSG00000181090_025	chr9	dexseq_prepare_annotation2.py	exon	140671070	140671233	.	+	.	ENST00000460843+ENST00000462484+ENST00000371394+ENST00000465566+ENST00000462942+ENST00000334856__exon_number_025__gene_id_ENSG00000181090	EHMT1	ENSG00000181090.24	-8.3961485992788	-37.3189473150287	4.47793743085103e-51	2.83215294518593e-48
ENSG00000021762.20	ENSG00000021762	ENSG00000021762_021	chr11	dexseq_prepare_annotation2.py	exon	3122833	3122929	.	-	.	ENST00000263650+ENST00000389989+ENST00000348039+ENST00000534454+ENST00000534491+ENST00000542243+ENST00000471998+ENST00000525498__exon_number_021__gene_id_ENSG00000021762	OSBPL5	ENSG00000021762.20	-2.18382565763658	-22.0421801756725	4.8096854633384e-51	3.02820843631355e-48
ENSG00000092148.73	ENSG00000092148	ENSG00000092148_074	chr14	dexseq_prepare_annotation2.py	exon	31672277	31672842	.	-	.	ENST00000556474__exon_number_074__gene_id_ENSG00000092148	HECTD1	ENSG00000092148.73	2.09405683995896	21.7737263936223	6.41341727086804e-51	4.01973927621798e-48
ENSG00000163629	ENSG00000163629	ENSG00000163629_001	chr4	dexseq_prepare_annotation2.py	exon	87515468	87515469	.	+	.	ENST00000427191+ENST00000436978__exon_number_001__gene_id_ENSG00000163629	PTPN13	ENSG00000163629	-1.49352046550734	-20.4151353694096	6.67964109556153e-51	4.16782646170277e-48
ENSG00000166689.53	ENSG00000166689	ENSG00000166689_054	chr11	dexseq_prepare_annotation2.py	exon	16877350	16877461	.	-	.	ENST00000529213+ENST00000531066+ENST00000355661+ENST00000528376+ENST00000448080+ENST00000528637__exon_number_054__gene_id_ENSG00000166689	PLEKHA7	ENSG00000166689.53	-3.11838685404049	-20.5526870873961	6.74547779247239e-51	4.19011614499101e-48
ENSG00000116883.ENSG00000214193.18	ENSG00000116883+ENSG00000214193	ENSG00000116883+ENSG00000214193_019	chr1	dexseq_prepare_annotation2.py	exon	36784857	36784860	.	+	.	ENST00000508854__exon_number_019__gene_id_ENSG00000116883+ENSG00000214193		ENSG00000116883.ENSG00000214193.18	-2.23148517410371	-24.3362532791124	7.79872330059952e-51	4.82283447206809e-48
ENSG00000156261.4	ENSG00000156261	ENSG00000156261_005	chr21	dexseq_prepare_annotation2.py	exon	30432862	30432981	.	-	.	ENST00000432178+ENST00000470450+ENST00000286788+ENST00000542732+ENST00000540844+ENST00000496121__exon_number_005__gene_id_ENSG00000156261	CCT8	ENSG00000156261.4	4.84180359451772	29.9292422902707	8.59568534675539e-51	5.2921656911663e-48
ENSG00000272084.ENSG00000127481.5	ENSG00000272084+ENSG00000127481	ENSG00000272084+ENSG00000127481_006	chr1	dexseq_prepare_annotation2.py	exon	19401061	19401297	.	-	.	ENST00000375226+ENST00000375224+ENST00000375225+ENST00000459947+ENST00000375217+ENST00000375254+ENST00000486515+ENST00000429347+ENST00000606379+ENST00000375267__exon_number_006__gene_id_ENSG00000272084+ENSG00000127481		ENSG00000272084.ENSG00000127481.5	-2.63927006809935	-16.7209388416002	9.12517735392461e-51	5.59341212580234e-48
ENSG00000163625.84	ENSG00000163625	ENSG00000163625_085	chr4	dexseq_prepare_annotation2.py	exon	85800559	85800647	.	-	.	ENST00000502713__exon_number_085__gene_id_ENSG00000163625	WDFY3	ENSG00000163625.84	2.11957440417138	18.8560261756662	1.23307258725755e-50	7.52514995652529e-48
ENSG00000151150.66	ENSG00000151150	ENSG00000151150_067	chr10	dexseq_prepare_annotation2.py	exon	61926634	61926654	.	-	.	ENST00000373827+ENST00000503366+ENST00000280772+ENST00000474360__exon_number_067__gene_id_ENSG00000151150	ANK3	ENSG00000151150.66	3.77086137602487	21.8622094093237	1.32034201973167e-50	8.02254801971722e-48
ENSG00000074054.42	ENSG00000074054	ENSG00000074054_043	chr2	dexseq_prepare_annotation2.py	exon	122216416	122216491	.	-	.	ENST00000455322+ENST00000452274+ENST00000397587+ENST00000263710+ENST00000545861+ENST00000409078+ENST00000541377+ENST00000541859__exon_number_043__gene_id_ENSG00000074054	CLASP1	ENSG00000074054.42	2.31064477348872	20.1627131339512	1.50581730587859e-50	9.10973640834195e-48
ENSG00000148337.53	ENSG00000148337	ENSG00000148337_054	chr9	dexseq_prepare_annotation2.py	exon	130952608	130952635	.	-	.	ENST00000467178+ENST00000325721+ENST00000420484+ENST00000372948+ENST00000415526+ENST00000491954+ENST00000393608+ENST00000476727+ENST00000372938+ENST00000372954+ENST00000357558+ENST00000324544+ENST00000538431+ENST00000277465+ENST00000474442__exon_number_054__gene_id_ENSG00000148337	CIZ1	ENSG00000148337.53	-3.14329627968675	-18.4443061681164	1.53942154641965e-50	9.27271568110257e-48
ENSG00000172890.35	ENSG00000172890	ENSG00000172890_036	chr11	dexseq_prepare_annotation2.py	exon	71189516	71190128	.	+	.	ENST00000530534__exon_number_036__gene_id_ENSG00000172890	NADSYN1	ENSG00000172890.35	-2.11989703666864	-20.2734838881965	1.71740035356267e-50	1.03001826463694e-47
ENSG00000050438.30	ENSG00000050438	ENSG00000050438_031	chr12	dexseq_prepare_annotation2.py	exon	51856094	51856240	.	+	.	ENST00000514353+ENST00000550211+ENST00000319957+ENST00000547697+ENST00000535225+ENST00000453097+ENST00000551071+ENST00000604314+ENST00000394856+ENST00000358657__exon_number_031__gene_id_ENSG00000050438	SLC4A8	ENSG00000050438.30	-4.02057779548696	-30.6855742717628	1.89295353322291e-50	1.1304344784259e-47
ENSG00000102893.56	ENSG00000102893	ENSG00000102893_057	chr16	dexseq_prepare_annotation2.py	exon	47698887	47699852	.	+	.	ENST00000566319__exon_number_057__gene_id_ENSG00000102893	PHKB	ENSG00000102893.56	-2.59829857120225	-18.9949145243222	2.42756745392345e-50	1.44350007795415e-47
ENSG00000159216.28	ENSG00000159216	ENSG00000159216_029	chr21	dexseq_prepare_annotation2.py	exon	36421596	36421641	.	-	.	ENST00000300305__exon_number_029__gene_id_ENSG00000159216	RUNX1	ENSG00000159216.28	3.99330972653479	25.3898123766805	2.61035839465396e-50	1.54558765152058e-47
ENSG00000048740.24	ENSG00000048740	ENSG00000048740_025	chr10	dexseq_prepare_annotation2.py	exon	11371056	11371060	.	+	.	ENST00000542579+ENST00000609870+ENST00000354897+ENST00000399850+ENST00000608830+ENST00000379261+ENST00000417956+ENST00000315874+ENST00000450189+ENST00000427450+ENST00000609692+ENST00000416382+ENST00000354440__exon_number_025__gene_id_ENSG00000048740	CELF2	ENSG00000048740.24	-4.9020501332899	-34.5971990144969	2.70094375828853e-50	1.59244668372687e-47
ENSG00000100949.4	ENSG00000100949	ENSG00000100949_005	chr14	dexseq_prepare_annotation2.py	exon	24734763	24734773	.	-	.	ENST00000560243+ENST00000561055+ENST00000216840+ENST00000560521+ENST00000559551+ENST00000559974+ENST00000558376+ENST00000399409__exon_number_005__gene_id_ENSG00000100949	RABGGTA	ENSG00000100949.4	2.51170215605039	21.729162800639	2.79285548188066e-50	1.63968898867224e-47
ENSG00000091536.67	ENSG00000091536	ENSG00000091536_068	chr17	dexseq_prepare_annotation2.py	exon	18061622	18061625	.	+	.	ENST00000556535+ENST00000557190__exon_number_068__gene_id_ENSG00000091536	MYO15A	ENSG00000091536.67	-2.39211135177256	-18.6677871702259	3.20762297831764e-50	1.87528690786576e-47
ENSG00000148337.58	ENSG00000148337	ENSG00000148337_059	chr9	dexseq_prepare_annotation2.py	exon	130953003	130953103	.	-	.	ENST00000467178+ENST00000325721+ENST00000420484+ENST00000372948+ENST00000491954+ENST00000393608+ENST00000541172+ENST00000357558+ENST00000372938+ENST00000372954+ENST00000488559+ENST00000324544+ENST00000538431+ENST00000277465+ENST00000498156__exon_number_059__gene_id_ENSG00000148337	CIZ1	ENSG00000148337.58	-1.54064203507901	-18.3519979165924	3.35348396337029e-50	1.95235907579595e-47
ENSG00000227195.64	ENSG00000227195	ENSG00000227195_065	chr20	dexseq_prepare_annotation2.py	exon	26232129	26232141	.	-	.	ENST00000594130+ENST00000601119__exon_number_065__gene_id_ENSG00000227195	MIR663A	ENSG00000227195.64	-2.24030164079657	-19.916159682063	3.49274937508343e-50	2.0249651095718e-47
ENSG00000142449.74	ENSG00000142449	ENSG00000142449_075	chr19	dexseq_prepare_annotation2.py	exon	8213631	8213753	.	-	.	ENST00000601739__exon_number_075__gene_id_ENSG00000142449	FBN3	ENSG00000142449.74	-3.44998460783579	-22.3598924616239	4.49471995429947e-50	2.59505733859374e-47
ENSG00000227195.58	ENSG00000227195	ENSG00000227195_059	chr20	dexseq_prepare_annotation2.py	exon	26189979	26189993	.	-	.	ENST00000600225+ENST00000601079__exon_number_059__gene_id_ENSG00000227195	MIR663A	ENSG00000227195.58	-2.2503578013128	-19.8785167693665	4.52734104895995e-50	2.60309014700593e-47
ENSG00000148337.57	ENSG00000148337	ENSG00000148337_058	chr9	dexseq_prepare_annotation2.py	exon	130952990	130953002	.	-	.	ENST00000467178+ENST00000325721+ENST00000420484+ENST00000372948+ENST00000491954+ENST00000393608+ENST00000541172+ENST00000372938+ENST00000372954+ENST00000357558+ENST00000324544+ENST00000538431+ENST00000277465+ENST00000498156__exon_number_058__gene_id_ENSG00000148337	CIZ1	ENSG00000148337.57	-1.65482713487497	-18.3101392164184	4.77398649400168e-50	2.73360824170731e-47
ENSG00000085999.1	ENSG00000085999	ENSG00000085999_002	chr1	dexseq_prepare_annotation2.py	exon	46713367	46713371	.	+	.	ENST00000442598+ENST00000463715__exon_number_002__gene_id_ENSG00000085999	RAD54L	ENSG00000085999.1	-2.82907896685718	-24.3304284108371	4.79921621112041e-50	2.73679238222921e-47
ENSG00000066739.1	ENSG00000066739	ENSG00000066739_002	chr14	dexseq_prepare_annotation2.py	exon	96755793	96755992	.	-	.	ENST00000555263__exon_number_002__gene_id_ENSG00000066739	ATG2B	ENSG00000066739.1	2.45893210160857	22.341839237718	4.94168133535485e-50	2.80653210630727e-47
ENSG00000166313.1	ENSG00000166313	ENSG00000166313_002	chr11	dexseq_prepare_annotation2.py	exon	6416373	6416387	.	-	.	ENST00000608394+ENST00000608704+ENST00000608435+ENST00000608655+ENST00000299402+ENST00000389906+ENST00000526240+ENST00000609360+ENST00000311051__exon_number_002__gene_id_ENSG00000166313	APBB1	ENSG00000166313.1	4.21736407920509	20.2395768902988	5.27842955537196e-50	2.98559562448423e-47
ENSG00000182774.ENSG00000214575.ENSG00000260836.27	ENSG00000182774+ENSG00000214575+ENSG00000260836	ENSG00000182774+ENSG00000214575+ENSG00000260836_028	chr15	dexseq_prepare_annotation2.py	exon	83209204	83209207	.	-	.	ENST00000560229+ENST00000330244+ENST00000561157+ENST00000559273__exon_number_028__gene_id_ENSG00000182774+ENSG00000214575+ENSG00000260836		ENSG00000182774.ENSG00000214575.ENSG00000260836.27	-2.43705106511227	-22.8905403531847	5.32368922203916e-50	2.99900441061617e-47
ENSG00000126581.20	ENSG00000126581	ENSG00000126581_021	chr17	dexseq_prepare_annotation2.py	exon	40966617	40966691	.	-	.	ENST00000586754+ENST00000590099+ENST00000590852+ENST00000593205+ENST00000589492+ENST00000361523+ENST00000438274+ENST00000543382+ENST00000588276+ENST00000586589__exon_number_021__gene_id_ENSG00000126581	BECN1	ENSG00000126581.20	2.06869917973364	22.5820984281014	5.80762591779944e-50	3.25842940758213e-47
ENSG00000115464.27	ENSG00000115464	ENSG00000115464_028	chr2	dexseq_prepare_annotation2.py	exon	61441195	61441353	.	-	.	ENST00000411912+ENST00000398571+ENST00000472689+ENST00000467128__exon_number_028__gene_id_ENSG00000115464	USP34	ENSG00000115464.27	3.99001931418304	29.2487835028773	6.4209787075137e-50	3.5880893184722e-47
ENSG00000196549.42	ENSG00000196549	ENSG00000196549_043	chr3	dexseq_prepare_annotation2.py	exon	154889906	154890001	.	+	.	ENST00000493888+ENST00000360490+ENST00000462745+ENST00000493237+ENST00000492661+ENST00000460393__exon_number_043__gene_id_ENSG00000196549	MME	ENSG00000196549.42	3.77532576145789	21.3536366525838	7.21281595530615e-50	4.01445140187665e-47
ENSG00000148343.29	ENSG00000148343	ENSG00000148343_030	chr9	dexseq_prepare_annotation2.py	exon	131830052	131830150	.	+	.	ENST00000495975+ENST00000406926+ENST00000474639+ENST00000358369+ENST00000471943+ENST00000445183+ENST00000414342+ENST00000439290+ENST00000277475__exon_number_030__gene_id_ENSG00000148343	FAM73B	ENSG00000148343.29	-2.46653572537547	-20.7796888763869	8.18524030299679e-50	4.53752546406328e-47
ENSG00000266967.ENSG00000267060.ENSG00000108825.31	ENSG00000266967+ENSG00000267060+ENSG00000108825	ENSG00000266967+ENSG00000267060+ENSG00000108825_032	chr17	dexseq_prepare_annotation2.py	exon	41108221	41108332	.	-	.	ENST00000491665+ENST00000421990+ENST00000427569+ENST00000486664+ENST00000450475+ENST00000423601+ENST00000591910+ENST00000430739+ENST00000483774+ENST00000409399+ENST00000409103+ENST00000478040+ENST00000441280+ENST00000360221__exon_number_032__gene_id_ENSG00000266967+ENSG00000267060+ENSG00000108825		ENSG00000266967.ENSG00000267060.ENSG00000108825.31	-2.36736117453519	-20.6045504302148	8.77448663175198e-50	4.84487457699153e-47
ENSG00000158286.21	ENSG00000158286	ENSG00000158286_022	chr1	dexseq_prepare_annotation2.py	exon	6270962	6270997	.	+	.	ENST00000377939+ENST00000463453__exon_number_022__gene_id_ENSG00000158286	RNF207	ENSG00000158286.21	3.68276185002101	23.4298804757356	9.02836598015243e-50	4.96535149239664e-47
ENSG00000074054.70	ENSG00000074054	ENSG00000074054_071	chr2	dexseq_prepare_annotation2.py	exon	122406948	122407052	.	-	.	ENST00000455322+ENST00000397587+ENST00000263710+ENST00000541377+ENST00000409078__exon_number_071__gene_id_ENSG00000074054	CLASP1	ENSG00000074054.70	-1.9210784140568	-19.8853059892244	9.90754346572918e-50	5.42742252146439e-47
ENSG00000131018.136	ENSG00000131018	ENSG00000131018_137	chr6	dexseq_prepare_annotation2.py	exon	152688353	152688517	.	-	.	ENST00000469439+ENST00000471834+ENST00000341594+ENST00000448038+ENST00000265368+ENST00000454018+ENST00000367255+ENST00000423061__exon_number_137__gene_id_ENSG00000131018	SYNE1	ENSG00000131018.136	-5.66457040226266	-16.8895503790187	1.02027270061046e-49	5.5672080149428e-47
ENSG00000221983.6	ENSG00000221983	ENSG00000221983_007	chr19	dexseq_prepare_annotation2.py	exon	18682685	18682688	.	+	.	ENST00000430157+ENST00000442744+ENST00000595683+ENST00000598814+ENST00000596273__exon_number_007__gene_id_ENSG00000221983	UBA52	ENSG00000221983.6	-5.21596188837329	-40.2682847800171	1.12972445963362e-49	6.14036134714066e-47
ENSG00000085276.49	ENSG00000085276	ENSG00000085276_050	chr3	dexseq_prepare_annotation2.py	exon	169098975	169099046	.	-	.	ENST00000494292+ENST00000485957__exon_number_050__gene_id_ENSG00000085276	MECOM	ENSG00000085276.49	-2.81560019190958	-33.8048971217021	1.56498892209665e-49	8.47304488666517e-47
ENSG00000163491.30	ENSG00000163491	ENSG00000163491_031	chr3	dexseq_prepare_annotation2.py	exon	27326331	27326392	.	-	.	ENST00000424275+ENST00000341435+ENST00000357467+ENST00000474938+ENST00000574215+ENST00000435584+ENST00000429845__exon_number_031__gene_id_ENSG00000163491	NEK10	ENSG00000163491.30	-2.87099761315936	-19.9363655281269	1.6402748474383e-49	8.84623112779486e-47
ENSG00000254634.ENSG00000183336.ENSG00000261740.27	ENSG00000254634+ENSG00000183336+ENSG00000261740	ENSG00000254634+ENSG00000183336+ENSG00000261740_028	chr16	dexseq_prepare_annotation2.py	exon	29465054	29465336	.	-	.	ENST00000565417__exon_number_028__gene_id_ENSG00000254634+ENSG00000183336+ENSG00000261740		ENSG00000254634.ENSG00000183336.ENSG00000261740.27	-3.42828176644104	-33.7577814950695	1.73929450279447e-49	9.34404073368071e-47
ENSG00000165125.35	ENSG00000165125	ENSG00000165125_036	chr7	dexseq_prepare_annotation2.py	exon	142583135	142583391	.	-	.	ENST00000359396__exon_number_036__gene_id_ENSG00000165125	TRPV6	ENSG00000165125.35	-2.0642977453625	-28.0400798163481	1.82193872190306e-49	9.75038536852912e-47
ENSG00000166313.5	ENSG00000166313	ENSG00000166313_006	chr11	dexseq_prepare_annotation2.py	exon	6416534	6416659	.	-	.	ENST00000529519+ENST00000608394+ENST00000524626+ENST00000608704+ENST00000608655+ENST00000608645+ENST00000609360+ENST00000299402+ENST00000389906+ENST00000526240+ENST00000311051__exon_number_006__gene_id_ENSG00000166313	APBB1	ENSG00000166313.5	4.41106865337982	19.9801895319478	2.92701823020258e-49	1.56043715557501e-46
ENSG00000214753.ENSG00000168000.ENSG00000234857.81	ENSG00000214753+ENSG00000168000+ENSG00000234857	ENSG00000214753+ENSG00000168000+ENSG00000234857_082	chr11	dexseq_prepare_annotation2.py	exon	62488767	62488895	.	-	.	ENST00000403734+ENST00000301785__exon_number_082__gene_id_ENSG00000214753+ENSG00000168000+ENSG00000234857		ENSG00000214753.ENSG00000168000.ENSG00000234857.81	-2.2317163642393	-18.0648791354024	3.78606954627715e-49	2.01070639266276e-46
ENSG00000100106.ENSG00000100101.22	ENSG00000100106+ENSG00000100101	ENSG00000100106+ENSG00000100101_023	chr22	dexseq_prepare_annotation2.py	exon	38106434	38106573	.	+	.	ENST00000406386+ENST00000344404+ENST00000455236+ENST00000492485__exon_number_023__gene_id_ENSG00000100106+ENSG00000100101		ENSG00000100106.ENSG00000100101.22	-4.74282790661014	-20.4962637141807	4.70359461625151e-49	2.48848770223986e-46
ENSG00000005801.ENSG00000263365.66	ENSG00000005801+ENSG00000263365	ENSG00000005801+ENSG00000263365_067	chr11	dexseq_prepare_annotation2.py	exon	3400376	3400376	.	-	.	ENST00000399602+ENST00000330692+ENST00000532539+ENST00000429541+ENST00000526601+ENST00000533036+ENST00000525502+ENST00000527386__exon_number_067__gene_id_ENSG00000005801+ENSG00000263365		ENSG00000005801.ENSG00000263365.66	-2.9955201322265	-31.8681308525707	4.75263048261438e-49	2.50490630016065e-46
ENSG00000007516.3	ENSG00000007516	ENSG00000007516_004	chr16	dexseq_prepare_annotation2.py	exon	1383646	1383750	.	+	.	ENST00000565665+ENST00000397488+ENST00000562208+ENST00000568887+ENST00000426824__exon_number_004__gene_id_ENSG00000007516	BAIAP3	ENSG00000007516.3	-3.20969596097483	-24.1392446417468	6.77813042015655e-49	3.55897887189375e-46
ENSG00000187741.42	ENSG00000187741	ENSG00000187741_043	chr16	dexseq_prepare_annotation2.py	exon	89828357	89828430	.	-	.	ENST00000305699+ENST00000567988+ENST00000563318+ENST00000561660+ENST00000563510+ENST00000568369+ENST00000389301__exon_number_043__gene_id_ENSG00000187741	FANCA	ENSG00000187741.42	1.48414920177957	19.8361760715528	7.60143458184365e-49	3.97626470684764e-46
ENSG00000140443.35	ENSG00000140443	ENSG00000140443_036	chr15	dexseq_prepare_annotation2.py	exon	99465377	99465471	.	+	.	ENST00000561049+ENST00000558762+ENST00000560144+ENST00000268035__exon_number_036__gene_id_ENSG00000140443	IGF1R	ENSG00000140443.35	-1.94673317450241	-20.251259392553	8.09628400462982e-49	4.21925560021052e-46
ENSG00000213398.ENSG00000124067.ENSG00000267660.63	ENSG00000213398+ENSG00000124067+ENSG00000267660	ENSG00000213398+ENSG00000124067+ENSG00000267660_064	chr16	dexseq_prepare_annotation2.py	exon	67984325	67984396	.	-	.	ENST00000576616+ENST00000537830+ENST00000338335+ENST00000573702+ENST00000574665+ENST00000572037+ENST00000570802+ENST00000573023+ENST00000541864+ENST00000316341+ENST00000572766+ENST00000422611__exon_number_064__gene_id_ENSG00000213398+ENSG00000124067+ENSG00000267660		ENSG00000213398.ENSG00000124067.ENSG00000267660.63	-5.90521228381902	-20.9237559773172	8.78170693485737e-49	4.55937704491365e-46
ENSG00000187736.ENSG00000213901.57	ENSG00000187736+ENSG00000213901	ENSG00000187736+ENSG00000213901_058	chr2	dexseq_prepare_annotation2.py	exon	220034007	220034030	.	-	.	ENST00000455516__exon_number_058__gene_id_ENSG00000187736+ENSG00000213901		ENSG00000187736.ENSG00000213901.57	2.35176007856695	19.3238745397856	9.79937918246567e-49	5.06882906165732e-46
ENSG00000082126.14	ENSG00000082126	ENSG00000082126_015	chr2	dexseq_prepare_annotation2.py	exon	202526278	202526294	.	-	.	ENST00000359962__exon_number_015__gene_id_ENSG00000082126	MPP4	ENSG00000082126.14	-2.22662319402918	-22.9045718315166	1.07765425669158e-48	5.55363134217915e-46
ENSG00000148343.4	ENSG00000148343	ENSG00000148343_005	chr9	dexseq_prepare_annotation2.py	exon	131799253	131799273	.	+	.	ENST00000406926+ENST00000277475+ENST00000358369__exon_number_005__gene_id_ENSG00000148343	FAM73B	ENSG00000148343.4	1.95646926706292	20.3231074318489	1.37551575063541e-48	7.06248664541190e-46
ENSG00000207945.ENSG00000100124.24	ENSG00000207945+ENSG00000100124	ENSG00000207945+ENSG00000100124_025	chr22	dexseq_prepare_annotation2.py	exon	38239918	38240013	.	-	.	ENST00000434930+ENST00000215941+ENST00000407117+ENST00000458278+ENST00000413497+ENST00000411961__exon_number_025__gene_id_ENSG00000207945+ENSG00000100124		ENSG00000207945.ENSG00000100124.24	-4.54164979662393	-38.7272295929084	1.49197215341878e-48	7.63226034349815e-46
ENSG00000126883.11	ENSG00000126883	ENSG00000126883_012	chr9	dexseq_prepare_annotation2.py	exon	134007983	134008032	.	+	.	ENST00000451030+ENST00000411637+ENST00000359428__exon_number_012__gene_id_ENSG00000126883	NUP214	ENSG00000126883.11	2.21434255802509	22.1835525500636	1.84551273624401e-48	9.40623365052014e-46
ENSG00000260391.ENSG00000160145.54	ENSG00000260391+ENSG00000160145	ENSG00000260391+ENSG00000160145_055	chr3	dexseq_prepare_annotation2.py	exon	124196092	124196181	.	+	.	ENST00000460856+ENST00000240874+ENST00000360013+ENST00000393501+ENST00000354186__exon_number_055__gene_id_ENSG00000260391+ENSG00000160145		ENSG00000260391.ENSG00000160145.54	-3.28949986074989	-17.9197523946993	2.03868353852546e-48	1.03528665547828e-45
ENSG00000131018.135	ENSG00000131018	ENSG00000131018_136	chr6	dexseq_prepare_annotation2.py	exon	152688132	152688352	.	-	.	ENST00000454018+ENST00000469439__exon_number_136__gene_id_ENSG00000131018	SYNE1	ENSG00000131018.135	-5.74142126219632	-16.5825065839436	2.38991494904539e-48	1.20923613001827e-45
ENSG00000156113.20	ENSG00000156113	ENSG00000156113_021	chr10	dexseq_prepare_annotation2.py	exon	78711795	78711917	.	-	.	ENST00000404857__exon_number_021__gene_id_ENSG00000156113	KCNMA1	ENSG00000156113.20	3.02532300886943	19.7907561755352	2.46374901226114e-48	1.242077640627e-45
ENSG00000123213.19	ENSG00000123213	ENSG00000123213_020	chr5	dexseq_prepare_annotation2.py	exon	65088429	65088482	.	+	.	ENST00000502464+ENST00000509935+ENST00000506799+ENST00000380985+ENST00000506539__exon_number_020__gene_id_ENSG00000123213	NLN	ENSG00000123213.19	-3.25972366191164	-23.8021118778464	2.87977978915477e-48	1.44657472636232e-45
ENSG00000148700.10	ENSG00000148700	ENSG00000148700_011	chr10	dexseq_prepare_annotation2.py	exon	111836763	111836876	.	+	.	ENST00000473669+ENST00000468345__exon_number_011__gene_id_ENSG00000148700	ADD3	ENSG00000148700.10	2.03444468845093	20.7174499793659	2.93817044694504e-48	1.47059658452976e-45
ENSG00000123384.12	ENSG00000123384	ENSG00000123384_013	chr12	dexseq_prepare_annotation2.py	exon	57548262	57548484	.	+	.	ENST00000554174+ENST00000243077__exon_number_013__gene_id_ENSG00000123384	LRP1	ENSG00000123384.12	-2.74104454875181	-21.5562565481625	3.18226465316113e-48	1.5870603965405e-45
ENSG00000266967.ENSG00000267060.ENSG00000108825.32	ENSG00000266967+ENSG00000267060+ENSG00000108825	ENSG00000266967+ENSG00000267060+ENSG00000108825_033	chr17	dexseq_prepare_annotation2.py	exon	41108333	41108337	.	-	.	ENST00000491665+ENST00000421990+ENST00000427569+ENST00000486664+ENST00000423601+ENST00000591910+ENST00000430739+ENST00000483774+ENST00000409399+ENST00000409103+ENST00000478040+ENST00000441280+ENST00000360221__exon_number_033__gene_id_ENSG00000266967+ENSG00000267060+ENSG00000108825		ENSG00000266967.ENSG00000267060.ENSG00000108825.32	-2.3374467018812	-20.0236954167769	3.41459983974999e-48	1.69684880536547e-45
ENSG00000114374.7	ENSG00000114374	ENSG00000114374_008	chrY	dexseq_prepare_annotation2.py	exon	14834041	14834120	.	+	.	ENST00000426564+ENST00000338981__exon_number_008__gene_id_ENSG00000114374	USP9Y	ENSG00000114374.7	-4.04702519896105	-20.8717141427291	3.68259075740119e-48	1.82351147956254e-45
ENSG00000187741.61	ENSG00000187741	ENSG00000187741_062	chr16	dexseq_prepare_annotation2.py	exon	89836992	89837042	.	-	.	ENST00000567284+ENST00000568369+ENST00000389301__exon_number_062__gene_id_ENSG00000187741	FANCA	ENSG00000187741.61	1.63955907266339	19.5605370516637	4.75348558889318e-48	2.34544058615377e-45
ENSG00000215298.ENSG00000147454.20	ENSG00000215298+ENSG00000147454	ENSG00000215298+ENSG00000147454_021	chr8	dexseq_prepare_annotation2.py	exon	23424479	23425771	.	+	.	ENST00000523883+ENST00000520654+ENST00000518881__exon_number_021__gene_id_ENSG00000215298+ENSG00000147454		ENSG00000215298.ENSG00000147454.20	-5.13408094919002	-27.8174242508979	4.99725531976851e-48	2.45700740974752e-45
ENSG00000092148.74	ENSG00000092148	ENSG00000092148_075	chr14	dexseq_prepare_annotation2.py	exon	31675003	31675163	.	-	.	ENST00000399332+ENST00000553700+ENST00000556224+ENST00000556474+ENST00000553616__exon_number_075__gene_id_ENSG00000092148	HECTD1	ENSG00000092148.74	1.94924597243216	20.6080840551093	5.58540728872691e-48	2.7274707510386e-45
ENSG00000245937.15	ENSG00000245937	ENSG00000245937_016	chr5	dexseq_prepare_annotation2.py	exon	127396836	127396936	.	-	.	ENST00000501652+ENST00000606251+ENST00000514409+ENST00000508878+ENST00000499346+ENST00000501702+ENST00000514573+ENST00000501173__exon_number_016__gene_id_ENSG00000245937	CTC-228N24.3	ENSG00000245937.15	-3.11585344706219	-22.8933974007326	5.5865488313893e-48	2.7274707510386e-45
ENSG00000177479.51	ENSG00000177479	ENSG00000177479_052	chr3	dexseq_prepare_annotation2.py	exon	49008147	49008274	.	+	.	ENST00000465217__exon_number_052__gene_id_ENSG00000177479	ARIH2	ENSG00000177479.51	-1.77770628493285	-18.9732071965363	5.65680826142501e-48	2.75211633538273e-45
ENSG00000140853.105	ENSG00000140853	ENSG00000140853_106	chr16	dexseq_prepare_annotation2.py	exon	57117432	57117432	.	+	.	ENST00000262510+ENST00000543103+ENST00000540182+ENST00000308149+ENST00000538453+ENST00000436936+ENST00000537056__exon_number_106__gene_id_ENSG00000140853	NLRC5	ENSG00000140853.105	-1.97768785178916	-22.555621756232	5.70047513532106e-48	2.76369760193024e-45
ENSG00000147813.21	ENSG00000147813	ENSG00000147813_022	chr8	dexseq_prepare_annotation2.py	exon	144658602	144658609	.	-	.	ENST00000340490+ENST00000426292+ENST00000488096+ENST00000449291+ENST00000532645+ENST00000525583+ENST00000276844+ENST00000464332+ENST00000435154__exon_number_022__gene_id_ENSG00000147813	NAPRT1	ENSG00000147813.21	-2.11531989808632	-20.9771844255067	6.44975820452656e-48	3.11610661754319e-45
ENSG00000159217.ENSG00000264552.20	ENSG00000159217+ENSG00000264552	ENSG00000159217+ENSG00000264552_021	chr17	dexseq_prepare_annotation2.py	exon	47122353	47122427	.	+	.	ENST00000290341+ENST00000431824__exon_number_021__gene_id_ENSG00000159217+ENSG00000264552		ENSG00000159217.ENSG00000264552.20	4.3522064576616	37.8447843454571	6.82412877616057e-48	3.28557007024675e-45
ENSG00000123213.26	ENSG00000123213	ENSG00000123213_027	chr5	dexseq_prepare_annotation2.py	exon	65114549	65114811	.	+	.	ENST00000515595__exon_number_027__gene_id_ENSG00000123213	NLN	ENSG00000123213.26	-2.16138426446978	-23.5618117719884	8.14065182620527e-48	3.90591281742648e-45
ENSG00000156261.5	ENSG00000156261	ENSG00000156261_006	chr21	dexseq_prepare_annotation2.py	exon	30433574	30433697	.	-	.	ENST00000432178+ENST00000470450+ENST00000286788+ENST00000542732+ENST00000540844+ENST00000496121__exon_number_006__gene_id_ENSG00000156261	CCT8	ENSG00000156261.5	4.66946663911542	27.5706512300881	1.0775884474785e-47	5.15253915283509e-45
ENSG00000134982.ENSG00000272869.ENSG00000258864.ENSG00000212643.ENSG00000153037.66	ENSG00000134982+ENSG00000272869+ENSG00000258864+ENSG00000212643+ENSG00000153037	ENSG00000134982+ENSG00000272869+ENSG00000258864+ENSG00000212643+ENSG00000153037_067	chr5	dexseq_prepare_annotation2.py	exon	112217654	112217746	.	+	.	ENST00000503445__exon_number_067__gene_id_ENSG00000134982+ENSG00000272869+ENSG00000258864+ENSG00000212643+ENSG00000153037		ENSG00000134982.ENSG00000272869.ENSG00000258864.ENSG00000212643.ENSG00000153037.66	-3.48161629569655	-26.6981732439917	1.44093128258251e-47	6.86628429631434e-45
ENSG00000156261.3	ENSG00000156261	ENSG00000156261_004	chr21	dexseq_prepare_annotation2.py	exon	30428777	30428873	.	-	.	ENST00000432178+ENST00000470450+ENST00000286788+ENST00000542732+ENST00000540844+ENST00000496121__exon_number_004__gene_id_ENSG00000156261	CCT8	ENSG00000156261.3	4.68825321290843	27.4654550360086	1.49768280588188e-47	7.11235763340692e-45
ENSG00000142621.45	ENSG00000142621	ENSG00000142621_046	chr1	dexseq_prepare_annotation2.py	exon	15671956	15672019	.	+	.	ENST00000529606+ENST00000358897+ENST00000314740+ENST00000532408+ENST00000444385+ENST00000471347+ENST00000417793+ENST00000314668+ENST00000375998+ENST00000375999__exon_number_046__gene_id_ENSG00000142621	FHAD1	ENSG00000142621.45	-5.79004941780354	-22.2978926397451	1.96972895279004e-47	9.32224475095457e-45
ENSG00000207945.ENSG00000100124.22	ENSG00000207945+ENSG00000100124	ENSG00000207945+ENSG00000100124_023	chr22	dexseq_prepare_annotation2.py	exon	38236194	38236241	.	-	.	ENST00000424350+ENST00000434930+ENST00000215941+ENST00000407117+ENST00000458278+ENST00000609454+ENST00000413497+ENST00000464849+ENST00000406423__exon_number_023__gene_id_ENSG00000207945+ENSG00000100124		ENSG00000207945.ENSG00000100124.22	-4.43907759868149	-37.2048827685681	2.09734753350911e-47	9.89258399508669e-45
ENSG00000048740.3	ENSG00000048740	ENSG00000048740_004	chr10	dexseq_prepare_annotation2.py	exon	11060053	11060105	.	+	.	ENST00000450189+ENST00000542579__exon_number_004__gene_id_ENSG00000048740	CELF2	ENSG00000048740.3	3.39858067830608	31.6337536351563	2.33148750048562e-47	1.09598028810835e-44
ENSG00000177542.21	ENSG00000177542	ENSG00000177542_022	chr11	dexseq_prepare_annotation2.py	exon	793905	794260	.	-	.	ENST00000532361__exon_number_022__gene_id_ENSG00000177542	SLC25A22	ENSG00000177542.21	-4.13632317203583	-21.1824482102116	2.37320144310915e-47	1.11183289023076e-44
ENSG00000215440.ENSG00000124222.ENSG00000254995.36	ENSG00000215440+ENSG00000124222+ENSG00000254995	ENSG00000215440+ENSG00000124222+ENSG00000254995_037	chr20	dexseq_prepare_annotation2.py	exon	57245604	57245659	.	+	.	ENST00000361770+ENST00000467096+ENST00000371141+ENST00000464640+ENST00000476384+ENST00000359617+ENST00000468590+ENST00000355957+ENST00000438253+ENST00000483434+ENST00000371132+ENST00000496117+ENST00000496003+ENST00000361830+ENST00000358029+ENST00000490700+ENST00000312283+ENST00000493301+ENST00000530122__exon_number_037__gene_id_ENSG00000215440+ENSG00000124222+ENSG00000254995		ENSG00000215440.ENSG00000124222.ENSG00000254995.36	2.62158496454868	22.5713794621149	2.50727603853599e-47	1.17070439540273e-44
ENSG00000144452	ENSG00000144452	ENSG00000144452_001	chr2	dexseq_prepare_annotation2.py	exon	215796266	215797345	.	-	.	ENST00000272895__exon_number_001__gene_id_ENSG00000144452	ABCA12	ENSG00000144452	-3.07644091916632	-21.9424695180586	2.58642420000098e-47	1.20362147980179e-44
ENSG00000255103.ENSG00000127603.30	ENSG00000255103+ENSG00000127603	ENSG00000255103+ENSG00000127603_031	chr1	dexseq_prepare_annotation2.py	exon	39748861	39748973	.	+	.	ENST00000372915+ENST00000567887+ENST00000539005+ENST00000496804+ENST00000524432+ENST00000361689+ENST00000564288+ENST00000485063+ENST00000545844+ENST00000530262+ENST00000317713__exon_number_031__gene_id_ENSG00000255103+ENSG00000127603		ENSG00000255103.ENSG00000127603.30	-7.71063590216078	-22.9119520942217	2.62449350559428e-47	1.21726633282968e-44
ENSG00000119650.ENSG00000119685.ENSG00000119686	ENSG00000119650+ENSG00000119685+ENSG00000119686	ENSG00000119650+ENSG00000119685+ENSG00000119686_001	chr14	dexseq_prepare_annotation2.py	exon	76044960	76045798	.	+	.	ENST00000238667__exon_number_001__gene_id_ENSG00000119650+ENSG00000119685+ENSG00000119686		ENSG00000119650.ENSG00000119685.ENSG00000119686	-2.50726462050221	-18.9455850924619	2.94565006257623e-47	1.36168301214965e-44
ENSG00000123607.7	ENSG00000123607	ENSG00000123607_008	chr2	dexseq_prepare_annotation2.py	exon	166727531	166727721	.	-	.	ENST00000486672__exon_number_008__gene_id_ENSG00000123607	TTC21B	ENSG00000123607.7	2.2468052574492	21.6373018683357	2.98197568626962e-47	1.37391073812786e-44
ENSG00000272084.ENSG00000127481.7	ENSG00000272084+ENSG00000127481	ENSG00000272084+ENSG00000127481_008	chr1	dexseq_prepare_annotation2.py	exon	19401391	19402005	.	-	.	ENST00000606379__exon_number_008__gene_id_ENSG00000272084+ENSG00000127481		ENSG00000272084.ENSG00000127481.7	-2.47090164715636	-15.9751748476687	3.15892638791098e-47	1.45063529502672e-44
ENSG00000175203.15	ENSG00000175203	ENSG00000175203_016	chr12	dexseq_prepare_annotation2.py	exon	57926578	57926593	.	-	.	ENST00000551872+ENST00000537439+ENST00000550086+ENST00000550988+ENST00000550201+ENST00000548249+ENST00000552390+ENST00000550954+ENST00000434715+ENST00000543672+ENST00000546758+ENST00000549394__exon_number_016__gene_id_ENSG00000175203	DCTN2	ENSG00000175203.15	2.37512772162183	24.5896532703806	3.51701079811676e-47	1.60976129434987e-44
ENSG00000077063.2	ENSG00000077063	ENSG00000077063_003	chr7	dexseq_prepare_annotation2.py	exon	117350917	117351681	.	-	.	ENST00000446636+ENST00000441556+ENST00000160373__exon_number_003__gene_id_ENSG00000077063	CTTNBP2	ENSG00000077063.2	-2.4242157660842	-21.8641467535364	3.82205582382432e-47	1.7436469294898e-44
ENSG00000175061.57	ENSG00000175061	ENSG00000175061_058	chr17	dexseq_prepare_annotation2.py	exon	16364207	16364559	.	+	.	ENST00000581361__exon_number_058__gene_id_ENSG00000175061	FAM211A-AS1	ENSG00000175061.57	-1.73973350511969	-20.4418129458795	4.40750583658135e-47	2.00416204124e-44
ENSG00000250571.ENSG00000181638.ENSG00000264668.12	ENSG00000250571+ENSG00000181638+ENSG00000264668	ENSG00000250571+ENSG00000181638+ENSG00000264668_013	chr8	dexseq_prepare_annotation2.py	exon	144349604	144349606	.	+	.	ENST00000522479+ENST00000519876__exon_number_013__gene_id_ENSG00000250571+ENSG00000181638+ENSG00000264668		ENSG00000250571.ENSG00000181638.ENSG00000264668.12	-3.07132910799043	-24.518249739116	4.64059480534005e-47	2.10327779478642e-44
ENSG00000266967.ENSG00000267060.ENSG00000108825.29	ENSG00000266967+ENSG00000267060+ENSG00000108825	ENSG00000266967+ENSG00000267060+ENSG00000108825_030	chr17	dexseq_prepare_annotation2.py	exon	41107990	41108044	.	-	.	ENST00000441280__exon_number_030__gene_id_ENSG00000266967+ENSG00000267060+ENSG00000108825		ENSG00000266967.ENSG00000267060.ENSG00000108825.29	-2.28068588787987	-19.6110967833824	4.71400192393633e-47	2.12961158994244e-44
ENSG00000187736.ENSG00000213901.50	ENSG00000187736+ENSG00000213901	ENSG00000187736+ENSG00000213901_051	chr2	dexseq_prepare_annotation2.py	exon	220033142	220033358	.	-	.	ENST00000497918+ENST00000318673__exon_number_051__gene_id_ENSG00000187736+ENSG00000213901		ENSG00000187736.ENSG00000213901.50	2.10846871936211	18.7505001049247	5.63411655175159e-47	2.53704815326981e-44
ENSG00000023228.ENSG00000237580.30	ENSG00000023228+ENSG00000237580	ENSG00000023228+ENSG00000237580_031	chr2	dexseq_prepare_annotation2.py	exon	207023808	207023819	.	-	.	ENST00000454195__exon_number_031__gene_id_ENSG00000023228+ENSG00000237580		ENSG00000023228.ENSG00000237580.30	-2.31038713638115	-24.9953303084498	6.00464041512588e-47	2.69517316542535e-44
ENSG00000205133.40	ENSG00000205133	ENSG00000205133_041	chr8	dexseq_prepare_annotation2.py	exon	93978316	93978326	.	-	.	ENST00000522925+ENST00000537541+ENST00000522903+ENST00000523580+ENST00000524037+ENST00000378861+ENST00000523375+ENST00000519792+ENST00000520430+ENST00000519069+ENST00000521988+ENST00000521617+ENST00000517540+ENST00000518748__exon_number_041__gene_id_ENSG00000205133	TRIQK	ENSG00000205133.40	1.82286970853522	23.4894017567222	6.62415183354136e-47	2.95703816783126e-44
ENSG00000102893.65	ENSG00000102893	ENSG00000102893_066	chr16	dexseq_prepare_annotation2.py	exon	47733067	47733139	.	+	.	ENST00000564711__exon_number_066__gene_id_ENSG00000102893	PHKB	ENSG00000102893.65	-2.34842967550591	-17.9822997949848	6.63055926897762e-47	2.95703816783126e-44
ENSG00000008710.107	ENSG00000008710	ENSG00000008710_108	chr16	dexseq_prepare_annotation2.py	exon	2157884	2158017	.	-	.	ENST00000487932+ENST00000496574+ENST00000473780+ENST00000488185+ENST00000423118+ENST00000262304__exon_number_108__gene_id_ENSG00000008710	PKD1	ENSG00000008710.107	-3.50578685533517	-17.0985459648511	6.66237779369609e-47	2.96173556980273e-44
ENSG00000148700.9	ENSG00000148700	ENSG00000148700_010	chr10	dexseq_prepare_annotation2.py	exon	111835376	111835467	.	+	.	ENST00000495661__exon_number_010__gene_id_ENSG00000148700	ADD3	ENSG00000148700.9	2.31083653583054	20.1870140114259	6.71672984515462e-47	2.96900526741406e-44
ENSG00000254615.ENSG00000164830.3	ENSG00000254615+ENSG00000164830	ENSG00000254615+ENSG00000164830_004	chr8	dexseq_prepare_annotation2.py	exon	107283933	107284033	.	+	.	ENST00000577661__exon_number_004__gene_id_ENSG00000254615+ENSG00000164830		ENSG00000254615.ENSG00000164830.3	2.49458970665062	19.8533543649308	6.72140646123361e-47	2.96900526741406e-44
ENSG00000066739.3	ENSG00000066739	ENSG00000066739_004	chr14	dexseq_prepare_annotation2.py	exon	96756473	96756550	.	-	.	ENST00000261834__exon_number_004__gene_id_ENSG00000066739	ATG2B	ENSG00000066739.3	2.26031234863236	20.9400215059887	8.81741046385965e-47	3.8825346334583e-44
ENSG00000168314.32	ENSG00000168314	ENSG00000168314_033	chr3	dexseq_prepare_annotation2.py	exon	39566374	39567101	.	+	.	ENST00000452959+ENST00000396228__exon_number_033__gene_id_ENSG00000168314	MOBP	ENSG00000168314.32	-2.45408880863716	-25.4806586437321	9.11158766631773e-47	3.99941212193832e-44
ENSG00000137877.47	ENSG00000137877	ENSG00000137877_048	chr15	dexseq_prepare_annotation2.py	exon	42167040	42167254	.	-	.	ENST00000320955__exon_number_048__gene_id_ENSG00000137877	SPTBN5	ENSG00000137877.47	-3.20925448398124	-18.2839876795831	1.18374369499552e-46	5.17954870920632e-44
ENSG00000158089.16	ENSG00000158089	ENSG00000158089_017	chr2	dexseq_prepare_annotation2.py	exon	31165067	31165170	.	-	.	ENST00000430167+ENST00000349752+ENST00000420311+ENST00000486564+ENST00000356174+ENST00000481023+ENST00000406653+ENST00000324589__exon_number_017__gene_id_ENSG00000158089	GALNT14	ENSG00000158089.16	-2.23840516878125	-21.9020029756131	1.34441492334218e-46	5.86413560121005e-44
ENSG00000162825	ENSG00000162825	ENSG00000162825_001	chr1	dexseq_prepare_annotation2.py	exon	144146808	144146811	.	+	.	ENST00000369190__exon_number_001__gene_id_ENSG00000162825	NBPF8	ENSG00000162825	-1.18198978668613	-18.5974607041528	1.67039981663746e-46	7.26326380269957e-44
ENSG00000163625.77	ENSG00000163625	ENSG00000163625_078	chr4	dexseq_prepare_annotation2.py	exon	85762345	85762416	.	-	.	ENST00000514071+ENST00000295888+ENST00000426414+ENST00000322366__exon_number_078__gene_id_ENSG00000163625	WDFY3	ENSG00000163625.77	2.52207690797296	17.6647245563646	1.78204375981088e-46	7.72457678726995e-44
ENSG00000198947.89	ENSG00000198947	ENSG00000198947_090	chrX	dexseq_prepare_annotation2.py	exon	32536125	32536248	.	-	.	ENST00000357033+ENST00000378677+ENST00000288447__exon_number_090__gene_id_ENSG00000198947	DMD	ENSG00000198947.89	-3.78575313789668	-19.5139394537785	2.17239667376765e-46	9.38738479434944e-44
ENSG00000240207.ENSG00000118855.54	ENSG00000240207+ENSG00000118855	ENSG00000240207+ENSG00000118855_055	chr3	dexseq_prepare_annotation2.py	exon	158540232	158540982	.	+	.	ENST00000465235__exon_number_055__gene_id_ENSG00000240207+ENSG00000118855		ENSG00000240207.ENSG00000118855.54	-2.93647515849843	-18.2735428744862	2.38781485892466e-46	1.02863072110017e-43
ENSG00000012983.32	ENSG00000012983	ENSG00000012983_033	chr14	dexseq_prepare_annotation2.py	exon	50941810	50941867	.	-	.	ENST00000557210+ENST00000554091+ENST00000557578+ENST00000013125+ENST00000555216__exon_number_033__gene_id_ENSG00000012983	MAP4K5	ENSG00000012983.32	-2.49068316551765	-25.8045834384354	2.90423741453716e-46	1.24723551410785e-43
ENSG00000103343.ENSG00000103351.ENSG00000263212.ENSG00000262621.ENSG00000122390.2	ENSG00000103343+ENSG00000103351+ENSG00000263212+ENSG00000262621+ENSG00000122390	ENSG00000103343+ENSG00000103351+ENSG00000263212+ENSG00000262621+ENSG00000122390_003	chr16	dexseq_prepare_annotation2.py	exon	3434010	3434706	.	+	.	ENST00000576906__exon_number_003__gene_id_ENSG00000103343+ENSG00000103351+ENSG00000263212+ENSG00000262621+ENSG00000122390		ENSG00000103343.ENSG00000103351.ENSG00000263212.ENSG00000262621.ENSG00000122390.2	1.62246843550804	16.9673940031554	3.03614594000328e-46	1.29987216778423e-43
ENSG00000189091.5	ENSG00000189091	ENSG00000189091_006	chr16	dexseq_prepare_annotation2.py	exon	70558453	70558766	.	+	.	ENST00000564899__exon_number_006__gene_id_ENSG00000189091	SF3B3	ENSG00000189091.5	-3.3246904512905	-24.0044891645729	3.46750716682228e-46	1.47999800525507e-43
ENSG00000187741.53	ENSG00000187741	ENSG00000187741_054	chr16	dexseq_prepare_annotation2.py	exon	89836116	89836244	.	-	.	ENST00000567205__exon_number_054__gene_id_ENSG00000187741	FANCA	ENSG00000187741.53	1.60543082863748	18.914799431525	3.59960547094083e-46	1.53168166374043e-43
ENSG00000112159.106	ENSG00000112159	ENSG00000112159_107	chr6	dexseq_prepare_annotation2.py	exon	90503481	90503673	.	-	.	ENST00000369393+ENST00000428876+ENST00000439638__exon_number_107__gene_id_ENSG00000112159	MDN1	ENSG00000112159.106	-1.82408982433509	-16.9086637051042	3.62658144387167e-46	1.53845555440438e-43
ENSG00000257225.ENSG00000134283.16	ENSG00000257225+ENSG00000134283	ENSG00000257225+ENSG00000134283_017	chr12	dexseq_prepare_annotation2.py	exon	42725600	42725650	.	+	.	ENST00000546750+ENST00000547847__exon_number_017__gene_id_ENSG00000257225+ENSG00000134283		ENSG00000257225.ENSG00000134283.16	2.47673063878792	27.2755920889069	3.66691170586518e-46	1.55083615650212e-43
ENSG00000239306.ENSG00000173933.ENSG00000248643.ENSG00000258297.52	ENSG00000239306+ENSG00000173933+ENSG00000248643+ENSG00000258297	ENSG00000239306+ENSG00000173933+ENSG00000248643+ENSG00000258297_053	chr11	dexseq_prepare_annotation2.py	exon	66413924	66413938	.	+	.	ENST00000398692+ENST00000310092+ENST00000514361+ENST00000500635+ENST00000409406+ENST00000528039+ENST00000515838+ENST00000412278__exon_number_053__gene_id_ENSG00000239306+ENSG00000173933+ENSG00000248643+ENSG00000258297		ENSG00000239306.ENSG00000173933.ENSG00000248643.ENSG00000258297.52	-1.65592239594494	-19.2903007520501	3.67876649508171e-46	1.55113517098532e-43
ENSG00000102893.59	ENSG00000102893	ENSG00000102893_060	chr16	dexseq_prepare_annotation2.py	exon	47709497	47710320	.	+	.	ENST00000566275__exon_number_060__gene_id_ENSG00000102893	PHKB	ENSG00000102893.59	-2.20400946024855	-17.7596191730042	3.81126803212066e-46	1.60214884529718e-43
ENSG00000167543.5	ENSG00000167543	ENSG00000167543_006	chr17	dexseq_prepare_annotation2.py	exon	27895045	27895064	.	+	.	ENST00000580183__exon_number_006__gene_id_ENSG00000167543	TP53I13	ENSG00000167543.5	-5.03287198920783	-25.7148482117753	3.94337057900961e-46	1.65268798938293e-43
ENSG00000010322.41	ENSG00000010322	ENSG00000010322_042	chr3	dexseq_prepare_annotation2.py	exon	52521670	52522621	.	+	.	ENST00000479054+ENST00000489895+ENST00000345716__exon_number_042__gene_id_ENSG00000010322	NISCH	ENSG00000010322.41	-2.41029795238763	-20.8817415760533	4.1810191914528e-46	1.7470256857547e-43
ENSG00000048740.1	ENSG00000048740	ENSG00000048740_002	chr10	dexseq_prepare_annotation2.py	exon	11047351	11047403	.	+	.	ENST00000416382+ENST00000379261__exon_number_002__gene_id_ENSG00000048740	CELF2	ENSG00000048740.1	3.47817312904958	30.3367290049563	5.33849133144638e-46	2.22399311177079e-43
ENSG00000215440.ENSG00000124222.ENSG00000254995.61	ENSG00000215440+ENSG00000124222+ENSG00000254995	ENSG00000215440+ENSG00000124222+ENSG00000254995_062	chr20	dexseq_prepare_annotation2.py	exon	57268793	57268978	.	+	.	ENST00000527587+ENST00000356091+ENST00000525817+ENST00000525967+ENST00000530122+ENST00000529976__exon_number_062__gene_id_ENSG00000215440+ENSG00000124222+ENSG00000254995		ENSG00000215440.ENSG00000124222.ENSG00000254995.61	2.68160346788323	21.8683553477402	6.94958340624223e-46	2.88652502655153e-43
ENSG00000103343.ENSG00000103351.ENSG00000263212.ENSG00000262621.ENSG00000122390	ENSG00000103343+ENSG00000103351+ENSG00000263212+ENSG00000262621+ENSG00000122390	ENSG00000103343+ENSG00000103351+ENSG00000263212+ENSG00000262621+ENSG00000122390_001	chr16	dexseq_prepare_annotation2.py	exon	3415099	3415111	.	+	.	ENST00000576906__exon_number_001__gene_id_ENSG00000103343+ENSG00000103351+ENSG00000263212+ENSG00000262621+ENSG00000122390		ENSG00000103343.ENSG00000103351.ENSG00000263212.ENSG00000262621.ENSG00000122390	1.58169289173046	16.8677785846681	7.34454756457448e-46	3.03575699420493e-43
ENSG00000187741.46	ENSG00000187741	ENSG00000187741_047	chr16	dexseq_prepare_annotation2.py	exon	89831356	89831412	.	-	.	ENST00000305699+ENST00000567988+ENST00000563318+ENST00000561660+ENST00000568369+ENST00000389301__exon_number_047__gene_id_ENSG00000187741	FANCA	ENSG00000187741.46	1.53920085319431	18.8088511084937	7.35250862096591e-46	3.03575699420493e-43
ENSG00000188897.71	ENSG00000188897	ENSG00000188897_072	chr16	dexseq_prepare_annotation2.py	exon	11585612	11585701	.	-	.	ENST00000598234__exon_number_072__gene_id_ENSG00000188897	CTD-3088G3.8	ENSG00000188897.71	-2.80899937558906	-22.1746149142115	7.64749856214913e-46	3.14821269950626e-43
ENSG00000131018.137	ENSG00000131018	ENSG00000131018_138	chr6	dexseq_prepare_annotation2.py	exon	152688518	152690106	.	-	.	ENST00000471834__exon_number_138__gene_id_ENSG00000131018	SYNE1	ENSG00000131018.137	-5.44986348364554	-16.0162328376888	7.7466041463236e-46	3.17960395496137e-43
ENSG00000113575.ENSG00000272772.ENSG00000113558.ENSG00000273345.ENSG00000006837.88	ENSG00000113575+ENSG00000272772+ENSG00000113558+ENSG00000273345+ENSG00000006837	ENSG00000113575+ENSG00000272772+ENSG00000113558+ENSG00000273345+ENSG00000006837_089	chr5	dexseq_prepare_annotation2.py	exon	133706735	133706735	.	-	.	ENST00000518409+ENST00000519312+ENST00000609383__exon_number_089__gene_id_ENSG00000113575+ENSG00000272772+ENSG00000113558+ENSG00000273345+ENSG00000006837		ENSG00000113575.ENSG00000272772.ENSG00000113558.ENSG00000273345.ENSG00000006837.88	-3.49344951875297	-16.4375906901724	7.79690035172704e-46	3.19083560482457e-43
ENSG00000221968.4	ENSG00000221968	ENSG00000221968_005	chr11	dexseq_prepare_annotation2.py	exon	61641207	61641231	.	-	.	ENST00000527379+ENST00000278829+ENST00000527697+ENST00000529404+ENST00000533676__exon_number_005__gene_id_ENSG00000221968	FADS3	ENSG00000221968.4	-4.99093955362609	-24.8806745097487	7.82317972010181e-46	3.19220145394172e-43
ENSG00000173846.1	ENSG00000173846	ENSG00000173846_002	chr1	dexseq_prepare_annotation2.py	exon	45266060	45266345	.	+	.	ENST00000372201+ENST00000465443__exon_number_002__gene_id_ENSG00000173846	PLK3	ENSG00000173846.1	-2.64547051571463	-24.8757773233873	7.96289817777352e-46	3.23971210862556e-43
ENSG00000074054.69	ENSG00000074054	ENSG00000074054_070	chr2	dexseq_prepare_annotation2.py	exon	122363277	122363756	.	-	.	ENST00000455322+ENST00000397587+ENST00000263710+ENST00000541377+ENST00000409078__exon_number_070__gene_id_ENSG00000074054	CLASP1	ENSG00000074054.69	-1.9443154412699	-18.5748754249903	8.11721727829059e-46	3.29286869898888e-43
ENSG00000131558.45	ENSG00000131558	ENSG00000131558_046	chr7	dexseq_prepare_annotation2.py	exon	133615194	133615221	.	+	.	ENST00000478265__exon_number_046__gene_id_ENSG00000131558	EXOC4	ENSG00000131558.45	2.73991273208745	18.3563339178588	9.29822958909851e-46	3.76099872010446e-43
ENSG00000187736.ENSG00000213901.21	ENSG00000187736+ENSG00000213901	ENSG00000187736+ENSG00000213901_022	chr2	dexseq_prepare_annotation2.py	exon	220022280	220022343	.	-	.	ENST00000426304+ENST00000318673+ENST00000418099+ENST00000356853+ENST00000457600+ENST00000498327+ENST00000409720__exon_number_022__gene_id_ENSG00000187736+ENSG00000213901		ENSG00000187736.ENSG00000213901.21	-4.35425131485617	-18.3405531205552	1.04057999256301e-45	4.19679483783176e-43
ENSG00000148700.7	ENSG00000148700	ENSG00000148700_008	chr10	dexseq_prepare_annotation2.py	exon	111768010	111768057	.	+	.	ENST00000484622+ENST00000459738+ENST00000487085+ENST00000495661+ENST00000497125+ENST00000475954+ENST00000356080+ENST00000277900__exon_number_008__gene_id_ENSG00000148700	ADD3	ENSG00000148700.7	2.2645795230869	19.7019894307297	1.21070649630414e-45	4.86882468252158e-43
ENSG00000113575.ENSG00000272772.ENSG00000113558.ENSG00000273345.ENSG00000006837.66	ENSG00000113575+ENSG00000272772+ENSG00000113558+ENSG00000273345+ENSG00000006837	ENSG00000113575+ENSG00000272772+ENSG00000113558+ENSG00000273345+ENSG00000006837_067	chr5	dexseq_prepare_annotation2.py	exon	133640096	133640113	.	-	.	ENST00000609383+ENST00000518409+ENST00000536186+ENST00000521118+ENST00000435240+ENST00000520693+ENST00000523054+ENST00000520515+ENST00000609654+ENST00000519312+ENST00000265334+ENST00000518990__exon_number_067__gene_id_ENSG00000113575+ENSG00000272772+ENSG00000113558+ENSG00000273345+ENSG00000006837		ENSG00000113575.ENSG00000272772.ENSG00000113558.ENSG00000273345.ENSG00000006837.66	-5.33644015883842	-16.3863977543392	1.26662274224693e-45	5.0790111880249e-43
ENSG00000239306.ENSG00000173933.ENSG00000248643.ENSG00000258297.39	ENSG00000239306+ENSG00000173933+ENSG00000248643+ENSG00000258297	ENSG00000239306+ENSG00000173933+ENSG00000248643+ENSG00000258297_040	chr11	dexseq_prepare_annotation2.py	exon	66407171	66407309	.	+	.	ENST00000398692+ENST00000310092+ENST00000578778+ENST00000510173+ENST00000396053+ENST00000506523+ENST00000409406+ENST00000421355+ENST00000408993+ENST00000530235+ENST00000532968+ENST00000483858+ENST00000503028__exon_number_040__gene_id_ENSG00000239306+ENSG00000173933+ENSG00000248643+ENSG00000258297		ENSG00000239306.ENSG00000173933.ENSG00000248643.ENSG00000258297.39	-2.34162320269249	-19.08696668929	1.36119953629953e-45	5.44256859423348e-43
ENSG00000187736.ENSG00000213901.38	ENSG00000187736+ENSG00000213901	ENSG00000187736+ENSG00000213901_039	chr2	dexseq_prepare_annotation2.py	exon	220028226	220028277	.	-	.	ENST00000455516+ENST00000498327+ENST00000409878+ENST00000396775+ENST00000295738__exon_number_039__gene_id_ENSG00000187736+ENSG00000213901		ENSG00000187736.ENSG00000213901.38	2.20062759818421	18.29837420277	1.40590706763106e-45	5.60521854187362e-43
ENSG00000254553.ENSG00000273274.ENSG00000160062.12	ENSG00000254553+ENSG00000273274+ENSG00000160062	ENSG00000254553+ENSG00000273274+ENSG00000160062_013	chr1	dexseq_prepare_annotation2.py	exon	33060655	33060824	.	+	.	ENST00000373510+ENST00000480336+ENST00000316459__exon_number_013__gene_id_ENSG00000254553+ENSG00000273274+ENSG00000160062		ENSG00000254553.ENSG00000273274.ENSG00000160062.12	-5.04327002804675	-31.2567099509504	1.64597894879825e-45	6.54361282493242e-43
ENSG00000010438.1	ENSG00000010438	ENSG00000010438_002	chr9	dexseq_prepare_annotation2.py	exon	33750677	33750687	.	+	.	ENST00000361005+ENST00000468152__exon_number_002__gene_id_ENSG00000010438	PRSS3	ENSG00000010438.1	-2.36261984694336	-29.8771101536854	1.66360523198781e-45	6.59484395425868e-43
ENSG00000172890.32	ENSG00000172890	ENSG00000172890_033	chr11	dexseq_prepare_annotation2.py	exon	71188272	71188392	.	+	.	ENST00000539574+ENST00000525200__exon_number_033__gene_id_ENSG00000172890	NADSYN1	ENSG00000172890.32	-2.09216728343613	-18.5748247921481	1.69036248846655e-45	6.6818780605881e-43
ENSG00000232732.5	ENSG00000232732	ENSG00000232732_006	chr2	dexseq_prepare_annotation2.py	exon	200743265	200743423	.	-	.	ENST00000600604+ENST00000599089+ENST00000593806+ENST00000593735__exon_number_006__gene_id_ENSG00000232732	AC073043.1	ENSG00000232732.5	2.62748732883207	19.0481513214999	1.74832167040253e-45	6.89140856047648e-43
ENSG00000100884.14	ENSG00000100884	ENSG00000100884_015	chr14	dexseq_prepare_annotation2.py	exon	24540734	24540735	.	+	.	ENST00000558541+ENST00000558859+ENST00000558995+ENST00000560092__exon_number_015__gene_id_ENSG00000100884	CPNE6	ENSG00000100884.14	-2.81528014576626	-20.8484344084386	1.77172617701842e-45	6.96393489968571e-43
ENSG00000187736.ENSG00000213901.53	ENSG00000187736+ENSG00000213901	ENSG00000187736+ENSG00000213901_054	chr2	dexseq_prepare_annotation2.py	exon	220033374	220033505	.	-	.	ENST00000414999+ENST00000465580+ENST00000455516+ENST00000295738+ENST00000318673+ENST00000430764+ENST00000409878+ENST00000409370+ENST00000497918__exon_number_054__gene_id_ENSG00000187736+ENSG00000213901		ENSG00000187736.ENSG00000213901.53	2.13780573664171	18.2612107138494	1.83297126297542e-45	7.18436958997714e-43
ENSG00000142330.ENSG00000178623.54	ENSG00000142330+ENSG00000178623	ENSG00000142330+ENSG00000178623_055	chr2	dexseq_prepare_annotation2.py	exon	241570670	241570676	.	+	.	ENST00000319838__exon_number_055__gene_id_ENSG00000142330+ENSG00000178623		ENSG00000142330.ENSG00000178623.54	-1.84463329457194	-18.5593176825225	1.88004784000732e-45	7.34818810680165e-43
ENSG00000227195.63	ENSG00000227195	ENSG00000227195_064	chr20	dexseq_prepare_annotation2.py	exon	26232103	26232128	.	-	.	ENST00000594130+ENST00000601901+ENST00000601119__exon_number_064__gene_id_ENSG00000227195	MIR663A	ENSG00000227195.63	-2.23738593027778	-18.352162144113	1.89875871875852e-45	7.40053177602847e-43
ENSG00000178149.16	ENSG00000178149	ENSG00000178149_017	chr3	dexseq_prepare_annotation2.py	exon	49053862	49053944	.	-	.	ENST00000498794+ENST00000440857+ENST00000467457+ENST00000313778+ENST00000472331+ENST00000498498+ENST00000460505+ENST00000438585+ENST00000395462+ENST00000441576+ENST00000484831+ENST00000341949__exon_number_017__gene_id_ENSG00000178149	DALRD3	ENSG00000178149.16	-4.40163114142273	-21.3137520852114	2.41900783641078e-45	9.40189964753368e-43
ENSG00000077063.1	ENSG00000077063	ENSG00000077063_002	chr7	dexseq_prepare_annotation2.py	exon	117350795	117350916	.	-	.	ENST00000446636+ENST00000160373__exon_number_002__gene_id_ENSG00000077063	CTTNBP2	ENSG00000077063.1	-2.29670856050575	-20.9589798806019	3.68628937805627e-45	1.4287503145707e-42
ENSG00000068137.2	ENSG00000068137	ENSG00000068137_003	chr17	dexseq_prepare_annotation2.py	exon	40819937	40819961	.	-	.	ENST00000591022+ENST00000456950+ENST00000412503+ENST00000591196+ENST00000591490+ENST00000591476__exon_number_003__gene_id_ENSG00000068137	PLEKHH3	ENSG00000068137.2	-1.90690953689788	-22.5510126507595	3.70320861968972e-45	1.43132099158191e-42
ENSG00000118308.64	ENSG00000118308	ENSG00000118308_065	chr12	dexseq_prepare_annotation2.py	exon	25260868	25260923	.	+	.	ENST00000549437+ENST00000536173+ENST00000361433+ENST00000547044+ENST00000555877+ENST00000548766+ENST00000354454__exon_number_065__gene_id_ENSG00000118308	LRMP	ENSG00000118308.64	4.91549911567797	17.9839987570968	3.74858633567579e-45	1.44484639475052e-42
ENSG00000103343.ENSG00000103351.ENSG00000263212.ENSG00000262621.ENSG00000122390.7	ENSG00000103343+ENSG00000103351+ENSG00000263212+ENSG00000262621+ENSG00000122390	ENSG00000103343+ENSG00000103351+ENSG00000263212+ENSG00000262621+ENSG00000122390_008	chr16	dexseq_prepare_annotation2.py	exon	3451733	3451973	.	+	.	ENST00000344823+ENST00000571936+ENST00000268655+ENST00000575752__exon_number_008__gene_id_ENSG00000103343+ENSG00000103351+ENSG00000263212+ENSG00000262621+ENSG00000122390		ENSG00000103343.ENSG00000103351.ENSG00000263212.ENSG00000262621.ENSG00000122390.7	1.61665000030796	16.6822535420995	3.80371938612806e-45	1.46204675840889e-42
ENSG00000103671.20	ENSG00000103671	ENSG00000103671_021	chr15	dexseq_prepare_annotation2.py	exon	64701812	64701883	.	+	.	ENST00000561265+ENST00000559565+ENST00000560567+ENST00000261884+ENST00000558820__exon_number_021__gene_id_ENSG00000103671	TRIP4	ENSG00000103671.20	3.88482900473982	30.8783608967898	3.92702260714535e-45	1.50528293836371e-42
ENSG00000162825.1	ENSG00000162825	ENSG00000162825_002	chr1	dexseq_prepare_annotation2.py	exon	144146812	144147021	.	+	.	ENST00000369190+ENST00000412624+ENST00000369365__exon_number_002__gene_id_ENSG00000162825	NBPF8	ENSG00000162825.1	-1.17565094735576	-18.1497763111683	4.06345813395028e-45	1.55330152508858e-42
ENSG00000118900.18	ENSG00000118900	ENSG00000118900_019	chr16	dexseq_prepare_annotation2.py	exon	4920213	4920342	.	+	.	ENST00000396658+ENST00000545171+ENST00000585857+ENST00000262376+ENST00000590769__exon_number_019__gene_id_ENSG00000118900	UBN1	ENSG00000118900.18	1.98332657634285	21.7778560432836	4.82489188188791e-45	1.83931487978501e-42
ENSG00000187741.60	ENSG00000187741	ENSG00000187741_061	chr16	dexseq_prepare_annotation2.py	exon	89836972	89836991	.	-	.	ENST00000567284+ENST00000568369+ENST00000561667+ENST00000389301__exon_number_061__gene_id_ENSG00000187741	FANCA	ENSG00000187741.60	1.62630071824524	18.504406205606	5.76170679909506e-45	2.19044035285924e-42
ENSG00000240731.ENSG00000127054.94	ENSG00000240731+ENSG00000127054	ENSG00000240731+ENSG00000127054_095	chr1	dexseq_prepare_annotation2.py	exon	1258272	1258526	.	-	.	ENST00000525285+ENST00000530233+ENST00000540437+ENST00000458452__exon_number_095__gene_id_ENSG00000240731+ENSG00000127054		ENSG00000240731.ENSG00000127054.94	-2.88428627753078	-19.4406287632307	5.82006021031457e-45	2.2065957434436e-42
ENSG00000131558.25	ENSG00000131558	ENSG00000131558_026	chr7	dexseq_prepare_annotation2.py	exon	133236353	133236506	.	+	.	ENST00000483800__exon_number_026__gene_id_ENSG00000131558	EXOC4	ENSG00000131558.25	-4.4588014378706	-18.0855483249145	6.43257777843063e-45	2.42680439506565e-42
ENSG00000187741.50	ENSG00000187741	ENSG00000187741_051	chr16	dexseq_prepare_annotation2.py	exon	89833549	89833549	.	-	.	ENST00000568369+ENST00000563318+ENST00000389301__exon_number_051__gene_id_ENSG00000187741	FANCA	ENSG00000187741.50	1.63626798719815	18.4880851576799	6.4357590520488e-45	2.42680439506565e-42
ENSG00000141447.ENSG00000265750	ENSG00000141447+ENSG00000265750	ENSG00000141447+ENSG00000265750_001	chr18	dexseq_prepare_annotation2.py	exon	21739473	21739792	.	-	.	ENST00000583267__exon_number_001__gene_id_ENSG00000141447+ENSG00000265750		ENSG00000141447.ENSG00000265750	1.99600357943148	19.1160687216514	6.55447836823089e-45	2.46489130700203e-42
ENSG00000127419.38	ENSG00000127419	ENSG00000127419_039	chr4	dexseq_prepare_annotation2.py	exon	946978	947091	.	+	.	ENST00000264771+ENST00000452360+ENST00000506669+ENST00000514453+ENST00000504180+ENST00000508204+ENST00000515740+ENST00000515492+ENST00000513952+ENST00000509508+ENST00000438836+ENST00000510493+ENST00000515876__exon_number_039__gene_id_ENSG00000127419	TMEM175	ENSG00000127419.38	-2.16458967308562	-23.7405193047953	6.94936275855399e-45	2.60634820030587e-42
ENSG00000166689.51	ENSG00000166689	ENSG00000166689_052	chr11	dexseq_prepare_annotation2.py	exon	16876441	16876540	.	-	.	ENST00000529213+ENST00000531066+ENST00000355661+ENST00000528376+ENST00000448080+ENST00000528637__exon_number_052__gene_id_ENSG00000166689	PLEKHA7	ENSG00000166689.51	-3.17040146914135	-18.4576154414092	7.91284655725122e-45	2.95972367880539e-42
ENSG00000148343.6	ENSG00000148343	ENSG00000148343_007	chr9	dexseq_prepare_annotation2.py	exon	131802067	131802165	.	+	.	ENST00000450073__exon_number_007__gene_id_ENSG00000148343	FAM73B	ENSG00000148343.6	1.86674432300044	18.9272479820595	8.94824245709951e-45	3.33803029546433e-42
ENSG00000005884.23	ENSG00000005884	ENSG00000005884_024	chr17	dexseq_prepare_annotation2.py	exon	48151645	48151656	.	+	.	ENST00000510809__exon_number_024__gene_id_ENSG00000005884	ITGA3	ENSG00000005884.23	-2.68029901362292	-25.4714352498053	9.29188614943194e-45	3.45695431681927e-42
ENSG00000102893.58	ENSG00000102893	ENSG00000102893_059	chr16	dexseq_prepare_annotation2.py	exon	47703126	47703328	.	+	.	ENST00000566044+ENST00000566319+ENST00000299167+ENST00000455779+ENST00000323584+ENST00000566275__exon_number_059__gene_id_ENSG00000102893	PHKB	ENSG00000102893.58	-2.26664182886437	-17.3490236758197	9.65042890497603e-45	3.58077234433354e-42
ENSG00000103343.ENSG00000103351.ENSG00000263212.ENSG00000262621.ENSG00000122390.9	ENSG00000103343+ENSG00000103351+ENSG00000263212+ENSG00000262621+ENSG00000122390	ENSG00000103343+ENSG00000103351+ENSG00000263212+ENSG00000262621+ENSG00000122390_010	chr16	dexseq_prepare_annotation2.py	exon	3454426	3454648	.	+	.	ENST00000572544+ENST00000571936+ENST00000575752+ENST00000344823+ENST00000575785+ENST00000268655__exon_number_010__gene_id_ENSG00000103343+ENSG00000103351+ENSG00000263212+ENSG00000262621+ENSG00000122390		ENSG00000103343.ENSG00000103351.ENSG00000263212.ENSG00000262621.ENSG00000122390.9	1.59897210297024	16.5759991547395	9.7519773503383e-45	3.60882815015458e-42
ENSG00000068137.1	ENSG00000068137	ENSG00000068137_002	chr17	dexseq_prepare_annotation2.py	exon	40819935	40819936	.	-	.	ENST00000591490+ENST00000591022+ENST00000456950+ENST00000591476+ENST00000591196__exon_number_002__gene_id_ENSG00000068137	PLEKHH3	ENSG00000068137.1	-1.83523146465081	-22.2820954380351	1.19593097732023e-44	4.41393697552436e-42
ENSG00000266967.ENSG00000267060.ENSG00000108825.30	ENSG00000266967+ENSG00000267060+ENSG00000108825	ENSG00000266967+ENSG00000267060+ENSG00000108825_031	chr17	dexseq_prepare_annotation2.py	exon	41108045	41108220	.	-	.	ENST00000441280+ENST00000483774__exon_number_031__gene_id_ENSG00000266967+ENSG00000267060+ENSG00000108825		ENSG00000266967.ENSG00000267060.ENSG00000108825.30	-2.35323968772254	-18.7434667241434	1.25426904988896e-44	4.61700419070633e-42
ENSG00000025434.58	ENSG00000025434	ENSG00000025434_059	chr11	dexseq_prepare_annotation2.py	exon	47283001	47283097	.	+	.	ENST00000487913__exon_number_059__gene_id_ENSG00000025434	NR1H3	ENSG00000025434.58	4.3143019096108	22.6678319470778	1.26077066504537e-44	4.62869162655428e-42
ENSG00000215440.ENSG00000124222.ENSG00000254995.49	ENSG00000215440+ENSG00000124222+ENSG00000254995	ENSG00000215440+ENSG00000124222+ENSG00000254995_050	chr20	dexseq_prepare_annotation2.py	exon	57251543	57254556	.	+	.	ENST00000361770+ENST00000371141+ENST00000359617+ENST00000355957+ENST00000371132+ENST00000361830+ENST00000358029__exon_number_050__gene_id_ENSG00000215440+ENSG00000124222+ENSG00000254995		ENSG00000215440.ENSG00000124222.ENSG00000254995.49	3.14338963615976	21.2496074661576	1.36074328238345e-44	4.98257638264949e-42
ENSG00000100427	ENSG00000100427	ENSG00000100427_001	chr22	dexseq_prepare_annotation2.py	exon	50497820	50499483	.	-	.	ENST00000395876+ENST00000311597__exon_number_001__gene_id_ENSG00000100427	MLC1	ENSG00000100427	-4.30902223696934	-24.0949088580771	1.38315389142658e-44	5.05134335734301e-42
ENSG00000148337.60	ENSG00000148337	ENSG00000148337_061	chr9	dexseq_prepare_annotation2.py	exon	130953114	130953137	.	-	.	ENST00000467178+ENST00000325721+ENST00000420484+ENST00000372948+ENST00000393608+ENST00000541172+ENST00000476727+ENST00000357558+ENST00000372938+ENST00000372954+ENST00000488559+ENST00000324544+ENST00000538431+ENST00000277465+ENST00000498156__exon_number_061__gene_id_ENSG00000148337	CIZ1	ENSG00000148337.60	-1.25274345374797	-16.8195142565278	1.42939167463181e-44	5.20654046553126e-42
ENSG00000103197.85	ENSG00000103197	ENSG00000103197_086	chr16	dexseq_prepare_annotation2.py	exon	2137864	2137942	.	+	.	ENST00000353929+ENST00000439673+ENST00000219476+ENST00000401874+ENST00000569110+ENST00000497886+ENST00000382538+ENST00000569930+ENST00000568454+ENST00000350773+ENST00000439117__exon_number_086__gene_id_ENSG00000103197	TSC2	ENSG00000103197.85	-1.85141912156238	-17.8810883690639	1.47917304758534e-44	5.37380092324195e-42
ENSG00000140443.37	ENSG00000140443	ENSG00000140443_038	chr15	dexseq_prepare_annotation2.py	exon	99467011	99467104	.	+	.	ENST00000560343__exon_number_038__gene_id_ENSG00000140443	IGF1R	ENSG00000140443.37	-1.80768724098974	-18.7134787361521	1.52355380358884e-44	5.52062101283234e-42
ENSG00000048740.21	ENSG00000048740	ENSG00000048740_022	chr10	dexseq_prepare_annotation2.py	exon	11363170	11363349	.	+	.	ENST00000542579+ENST00000609870+ENST00000417956+ENST00000399850+ENST00000608830+ENST00000379261+ENST00000537122+ENST00000315874+ENST00000450189+ENST00000354897+ENST00000427450+ENST00000609692+ENST00000416382+ENST00000354440__exon_number_022__gene_id_ENSG00000048740	CELF2	ENSG00000048740.21	-4.99426568117565	-28.9356482099591	1.78766302392131e-44	6.46079989967489e-42
ENSG00000163625.89	ENSG00000163625	ENSG00000163625_090	chr4	dexseq_prepare_annotation2.py	exon	85887504	85887544	.	-	.	ENST00000295888+ENST00000502713+ENST00000322366__exon_number_090__gene_id_ENSG00000163625	WDFY3	ENSG00000163625.89	2.08107575105333	17.0824146838428	1.97244338102587e-44	7.11014739290369e-42
ENSG00000150672.ENSG00000256466.88	ENSG00000150672+ENSG00000256466	ENSG00000150672+ENSG00000256466_089	chr11	dexseq_prepare_annotation2.py	exon	85309741	85309832	.	-	.	ENST00000376104+ENST00000526147+ENST00000472545__exon_number_089__gene_id_ENSG00000150672+ENSG00000256466		ENSG00000150672.ENSG00000256466.88	3.87298456547808	22.5570107644168	2.01237652736987e-44	7.23535160588699e-42
ENSG00000167380.38	ENSG00000167380	ENSG00000167380_039	chr19	dexseq_prepare_annotation2.py	exon	44679651	44679683	.	+	.	ENST00000590089+ENST00000590524+ENST00000454662+ENST00000588127+ENST00000588883+ENST00000590578+ENST00000337433+ENST00000586914+ENST00000585678__exon_number_039__gene_id_ENSG00000167380	ZNF226	ENSG00000167380.38	3.88426141434602	19.9482634656829	2.04515530748981e-44	7.33425373582615e-42
ENSG00000175213	ENSG00000175213	ENSG00000175213_001	chr11	dexseq_prepare_annotation2.py	exon	46722368	46722579	.	+	.	ENST00000311764__exon_number_001__gene_id_ENSG00000175213	ZNF408	ENSG00000175213	-5.97248594158459	-35.6474299524852	2.13099346194292e-44	7.62243761632709e-42
ENSG00000066739	ENSG00000066739	ENSG00000066739_001	chr14	dexseq_prepare_annotation2.py	exon	96747595	96752322	.	-	.	ENST00000359933__exon_number_001__gene_id_ENSG00000066739	ATG2B	ENSG00000066739	2.46061000402037	19.9363605285143	2.18494862782825e-44	7.79539248517709e-42
ENSG00000166444.27	ENSG00000166444	ENSG00000166444_028	chr11	dexseq_prepare_annotation2.py	exon	8724205	8724220	.	-	.	ENST00000313726+ENST00000526701+ENST00000533081+ENST00000530559+ENST00000534127+ENST00000526757+ENST00000534278+ENST00000530991+ENST00000530922+ENST00000357665+ENST00000530438+ENST00000526099__exon_number_028__gene_id_ENSG00000166444	ST5	ENSG00000166444.27	-2.39931118393404	-15.4060896757517	2.39361435085893e-44	8.50139934254491e-42
ENSG00000163625.88	ENSG00000163625	ENSG00000163625_089	chr4	dexseq_prepare_annotation2.py	exon	85887362	85887503	.	-	.	ENST00000509172+ENST00000295888+ENST00000502713+ENST00000322366__exon_number_089__gene_id_ENSG00000163625	WDFY3	ENSG00000163625.88	2.0601620837777	17.0584274021902	2.39505296154144e-44	8.50139934254491e-42
ENSG00000138074.31	ENSG00000138074	ENSG00000138074_032	chr2	dexseq_prepare_annotation2.py	exon	27428894	27428961	.	-	.	ENST00000310574+ENST00000412471+ENST00000464538+ENST00000445802+ENST00000408041+ENST00000488743__exon_number_032__gene_id_ENSG00000138074	SLC5A6	ENSG00000138074.31	-2.41453453965643	-20.5920409517865	2.41972950053152e-44	8.56713541711086e-42
ENSG00000151655.2	ENSG00000151655	ENSG00000151655_003	chr10	dexseq_prepare_annotation2.py	exon	7745331	7745342	.	+	.	ENST00000480387+ENST00000358415+ENST00000473227__exon_number_003__gene_id_ENSG00000151655	ITIH2	ENSG00000151655.2	-3.51761759656048	-22.5038401939047	2.51979034981295e-44	8.89876113309702e-42
ENSG00000102893.60	ENSG00000102893	ENSG00000102893_061	chr16	dexseq_prepare_annotation2.py	exon	47722952	47723086	.	+	.	ENST00000566044+ENST00000455779+ENST00000323584+ENST00000566319+ENST00000299167__exon_number_061__gene_id_ENSG00000102893	PHKB	ENSG00000102893.60	-2.15917528687909	-17.2081601805754	2.92985714507835e-44	1.03207370313326e-41
ENSG00000103671.19	ENSG00000103671	ENSG00000103671_020	chr15	dexseq_prepare_annotation2.py	exon	64698529	64698658	.	+	.	ENST00000560567+ENST00000261884+ENST00000558820__exon_number_020__gene_id_ENSG00000103671	TRIP4	ENSG00000103671.19	3.70678425889828	30.013572324786	2.96648297822207e-44	1.04233671979483e-41
ENSG00000077549.17	ENSG00000077549	ENSG00000077549_018	chr1	dexseq_prepare_annotation2.py	exon	19712215	19712291	.	-	.	ENST00000457768__exon_number_018__gene_id_ENSG00000077549	CAPZB	ENSG00000077549.17	2.87979248166509	22.4372033131704	3.34162144305603e-44	1.17119202128752e-41
ENSG00000125520.ENSG00000273047.ENSG00000273154.ENSG00000197114.ENSG00000203896.88	ENSG00000125520+ENSG00000273047+ENSG00000273154+ENSG00000197114+ENSG00000203896	ENSG00000125520+ENSG00000273047+ENSG00000273154+ENSG00000197114+ENSG00000203896_089	chr20	dexseq_prepare_annotation2.py	exon	62374232	62374470	.	+	.	ENST00000496425+ENST00000493772+ENST00000473157+ENST00000266077__exon_number_089__gene_id_ENSG00000125520+ENSG00000273047+ENSG00000273154+ENSG00000197114+ENSG00000203896		ENSG00000125520.ENSG00000273047.ENSG00000273154.ENSG00000197114.ENSG00000203896.88	1.84452655738118	19.4773415838805	3.46146656799507e-44	1.21014784590587e-41
ENSG00000221978.53	ENSG00000221978	ENSG00000221978_054	chr1	dexseq_prepare_annotation2.py	exon	1334690	1334691	.	-	.	ENST00000425598+ENST00000408918+ENST00000488340+ENST00000400809+ENST00000481223__exon_number_054__gene_id_ENSG00000221978	CCNL2	ENSG00000221978.53	-3.37792209984733	-24.4249189164724	3.49838818120208e-44	1.21999054310025e-41
ENSG00000156113	ENSG00000156113	ENSG00000156113_001	chr10	dexseq_prepare_annotation2.py	exon	78629359	78637354	.	-	.	ENST00000604624__exon_number_001__gene_id_ENSG00000156113	KCNMA1	ENSG00000156113	3.57690360345636	18.3308528446455	3.93899263203726e-44	1.3702081294989e-41
ENSG00000170266.ENSG00000188167.47	ENSG00000170266+ENSG00000188167	ENSG00000170266+ENSG00000188167_048	chr3	dexseq_prepare_annotation2.py	exon	33135281	33135795	.	-	.	ENST00000342462__exon_number_048__gene_id_ENSG00000170266+ENSG00000188167		ENSG00000170266.ENSG00000188167.47	-2.75683431172268	-18.8289109449088	3.96893231170311e-44	1.37717992181373e-41
ENSG00000175221.19	ENSG00000175221	ENSG00000175221_020	chr19	dexseq_prepare_annotation2.py	exon	885822	885909	.	-	.	ENST00000395808+ENST00000325464+ENST00000589119+ENST00000312090+ENST00000606248+ENST00000269814+ENST00000592373+ENST00000607471+ENST00000592943__exon_number_020__gene_id_ENSG00000175221	MED16	ENSG00000175221.19	-2.80051181123713	-31.3586887378363	4.149490194391e-44	1.43625003511977e-41
ENSG00000148343.25	ENSG00000148343	ENSG00000148343_026	chr9	dexseq_prepare_annotation2.py	exon	131825566	131825595	.	+	.	ENST00000495975+ENST00000358369+ENST00000494608+ENST00000414342+ENST00000439290+ENST00000277475__exon_number_026__gene_id_ENSG00000148343	FAM73B	ENSG00000148343.25	-2.33878169846547	-18.6806346831834	4.32082066163768e-44	1.49184106531576e-41
ENSG00000142449.16	ENSG00000142449	ENSG00000142449_017	chr19	dexseq_prepare_annotation2.py	exon	8152944	8153063	.	-	.	ENST00000600128+ENST00000598269+ENST00000601739+ENST00000270509+ENST00000601281__exon_number_017__gene_id_ENSG00000142449	FBN3	ENSG00000142449.16	-2.96315485015861	-19.8127417985739	4.34627222211893e-44	1.49691424703538e-41
ENSG00000214753.ENSG00000168000.ENSG00000234857.79	ENSG00000214753+ENSG00000168000+ENSG00000234857	ENSG00000214753+ENSG00000168000+ENSG00000234857_080	chr11	dexseq_prepare_annotation2.py	exon	62484461	62484661	.	-	.	ENST00000403734+ENST00000301785__exon_number_080__gene_id_ENSG00000214753+ENSG00000168000+ENSG00000234857		ENSG00000214753.ENSG00000168000.ENSG00000234857.79	-1.86244508525413	-16.6830199574161	4.54235982976894e-44	1.56058660195936e-41
ENSG00000151150.41	ENSG00000151150	ENSG00000151150_042	chr10	dexseq_prepare_annotation2.py	exon	61844915	61845011	.	-	.	ENST00000503366+ENST00000355288+ENST00000280772+ENST00000373827__exon_number_042__gene_id_ENSG00000151150	ANK3	ENSG00000151150.41	-2.18636838648519	-19.2527987539486	4.75885075681376e-44	1.6309378592496e-41
ENSG00000150672.ENSG00000256466.51	ENSG00000150672+ENSG00000256466	ENSG00000150672+ENSG00000256466_052	chr11	dexseq_prepare_annotation2.py	exon	83585463	83585531	.	-	.	ENST00000376106+ENST00000376104+ENST00000524982+ENST00000280241+ENST00000418306+ENST00000330014+ENST00000543673+ENST00000531015+ENST00000398301+ENST00000532653+ENST00000537455+ENST00000398309+ENST00000529111__exon_number_052__gene_id_ENSG00000150672+ENSG00000256466		ENSG00000150672.ENSG00000256466.51	-3.00393415637354	-22.3355073385735	5.1462297856301e-44	1.75936572742489e-41
ENSG00000225697.36	ENSG00000225697	ENSG00000225697_037	chr3	dexseq_prepare_annotation2.py	exon	48668574	48668656	.	-	.	ENST00000489483__exon_number_037__gene_id_ENSG00000225697	SLC26A6	ENSG00000225697.36	-2.18750345997104	-18.6514666014036	5.20762551566085e-44	1.77599175766078e-41
ENSG00000010322.44	ENSG00000010322	ENSG00000010322_045	chr3	dexseq_prepare_annotation2.py	exon	52523695	52524090	.	+	.	ENST00000467594__exon_number_045__gene_id_ENSG00000010322	NISCH	ENSG00000010322.44	-2.37395488218127	-19.9622450476215	5.93175467566269e-44	2.01800034434165e-41
ENSG00000102893.57	ENSG00000102893	ENSG00000102893_058	chr16	dexseq_prepare_annotation2.py	exon	47699853	47699943	.	+	.	ENST00000566044+ENST00000566319+ENST00000566275+ENST00000299167__exon_number_058__gene_id_ENSG00000102893	PHKB	ENSG00000102893.57	-2.26060780531893	-17.1034178570108	6.69439452756176e-44	2.27189789694762e-41
ENSG00000067225.52	ENSG00000067225	ENSG00000067225_053	chr15	dexseq_prepare_annotation2.py	exon	72523532	72523547	.	-	.	ENST00000569857+ENST00000335181+ENST00000319622__exon_number_053__gene_id_ENSG00000067225	PKM	ENSG00000067225.52	-1.57966942254955	-18.3650307035481	6.7269415818688e-44	2.2773888869245e-41
ENSG00000175287.ENSG00000095319.ENSG00000251184.105	ENSG00000175287+ENSG00000095319+ENSG00000251184	ENSG00000175287+ENSG00000095319+ENSG00000251184_106	chr9	dexseq_prepare_annotation2.py	exon	131768518	131768647	.	+	.	ENST00000372577__exon_number_106__gene_id_ENSG00000175287+ENSG00000095319+ENSG00000251184		ENSG00000175287.ENSG00000095319.ENSG00000251184.105	-3.16249525884401	-19.5321979196295	7.14900440787128e-44	2.41440271923406e-41
ENSG00000141971.ENSG00000269640.37	ENSG00000141971+ENSG00000269640	ENSG00000141971+ENSG00000269640_038	chr19	dexseq_prepare_annotation2.py	exon	17530856	17530856	.	+	.	ENST00000392702+ENST00000529490+ENST00000317040+ENST00000528659__exon_number_038__gene_id_ENSG00000141971+ENSG00000269640		ENSG00000141971.ENSG00000269640.37	2.08490732657939	19.9131152524257	7.75289161090551e-44	2.61201113175841e-41
ENSG00000005884.24	ENSG00000005884	ENSG00000005884_025	chr17	dexseq_prepare_annotation2.py	exon	48151812	48151878	.	+	.	ENST00000007722+ENST00000505306+ENST00000512553+ENST00000506401+ENST00000320031+ENST00000544892+ENST00000510809__exon_number_025__gene_id_ENSG00000005884	ITGA3	ENSG00000005884.24	-2.64177123778405	-24.8321884416597	7.90785289538266e-44	2.65426339087556e-41
ENSG00000148700.5	ENSG00000148700	ENSG00000148700_006	chr10	dexseq_prepare_annotation2.py	exon	111767967	111767988	.	+	.	ENST00000484622+ENST00000459738+ENST00000356080+ENST00000277900+ENST00000487085__exon_number_006__gene_id_ENSG00000148700	ADD3	ENSG00000148700.5	2.20769238016018	19.0091077988544	7.91645506574789e-44	2.65426339087556e-41
ENSG00000099622.51	ENSG00000099622	ENSG00000099622_052	chr19	dexseq_prepare_annotation2.py	exon	1271361	1271364	.	+	.	ENST00000589660+ENST00000588230+ENST00000586636+ENST00000585914+ENST00000591376+ENST00000585913+ENST00000593283+ENST00000586773+ENST00000591097+ENST00000588411+ENST00000586548+ENST00000592412+ENST00000587812+ENST00000588090+ENST00000589235+ENST00000590704+ENST00000591935+ENST00000585630+ENST00000588030+ENST00000591659+ENST00000587169+ENST00000591055+ENST00000589686+ENST00000593048+ENST00000593128…	CIRBP	ENSG00000099622.51	2.56723340996823	19.5115418580868	8.04411265535357e-44	2.68483327848678e-41
ENSG00000123213.25	ENSG00000123213	ENSG00000123213_026	chr5	dexseq_prepare_annotation2.py	exon	65108099	65108218	.	+	.	ENST00000502464+ENST00000511299+ENST00000506799+ENST00000509935+ENST00000380985__exon_number_026__gene_id_ENSG00000123213	NLN	ENSG00000123213.25	-2.49554132924823	-21.5000194353648	8.04622206743414e-44	2.68483327848678e-41
ENSG00000159210.43	ENSG00000159210	ENSG00000159210_044	chr17	dexseq_prepare_annotation2.py	exon	47022194	47022479	.	-	.	ENST00000502492__exon_number_044__gene_id_ENSG00000159210	SNF8	ENSG00000159210.43	2.72379905808786	20.880873143587	8.19421294081267e-44	2.72256929542166e-41
ENSG00000213908.3	ENSG00000213908	ENSG00000213908_004	chr19	dexseq_prepare_annotation2.py	exon	41531505	41531507	.	-	.	ENST00000595391__exon_number_004__gene_id_ENSG00000213908	CYP2A7P1	ENSG00000213908.3	-4.13493179884649	-31.046198743585	8.19844717148312e-44	2.72256929542166e-41
ENSG00000104419	ENSG00000104419	ENSG00000104419_001	chr8	dexseq_prepare_annotation2.py	exon	134249414	134249414	.	-	.	ENST00000323851__exon_number_001__gene_id_ENSG00000104419	NDRG1	ENSG00000104419	4.56610237245285	16.5076659785196	9.74275860058929e-44	3.22770633324237e-41
ENSG00000113163.30	ENSG00000113163	ENSG00000113163_031	chr5	dexseq_prepare_annotation2.py	exon	74807331	74807454	.	-	.	ENST00000261415+ENST00000405807__exon_number_031__gene_id_ENSG00000113163	COL4A3BP	ENSG00000113163.30	3.19357588815383	24.7627290911301	1.0003711223044e-43	3.30628596367698e-41
ENSG00000172638.29	ENSG00000172638	ENSG00000172638_030	chr11	dexseq_prepare_annotation2.py	exon	65635984	65636007	.	-	.	ENST00000531005+ENST00000307998+ENST00000528176+ENST00000527969+ENST00000530806+ENST00000532084+ENST00000531972+ENST00000526628__exon_number_030__gene_id_ENSG00000172638	EFEMP2	ENSG00000172638.29	-4.285633616148	-26.2588247754122	1.07674365636492e-43	3.55026878145933e-41
ENSG00000100949.2	ENSG00000100949	ENSG00000100949_003	chr14	dexseq_prepare_annotation2.py	exon	24734758	24734761	.	-	.	ENST00000560243+ENST00000561055+ENST00000216840+ENST00000560521+ENST00000559551+ENST00000399409__exon_number_003__gene_id_ENSG00000100949	RABGGTA	ENSG00000100949.2	2.4676706262943	19.1017398241876	1.17008464706672e-43	3.84891461103557e-41
ENSG00000166689.25	ENSG00000166689	ENSG00000166689_026	chr11	dexseq_prepare_annotation2.py	exon	16812750	16812892	.	-	.	ENST00000531776__exon_number_026__gene_id_ENSG00000166689	PLEKHA7	ENSG00000166689.25	2.06145194455161	18.0524085741287	1.24580697333609e-43	4.08833301157791e-41
ENSG00000221988.ENSG00000258388.ENSG00000241404.69	ENSG00000221988+ENSG00000258388+ENSG00000241404	ENSG00000221988+ENSG00000258388+ENSG00000241404_070	chr6	dexseq_prepare_annotation2.py	exon	32139500	32139755	.	+	.	ENST00000422437__exon_number_070__gene_id_ENSG00000221988+ENSG00000258388+ENSG00000241404		ENSG00000221988.ENSG00000258388.ENSG00000241404.69	-6.96554930759223	-32.5237431515191	1.37231297716447e-43	4.49288810780224e-41
ENSG00000123213.17	ENSG00000123213	ENSG00000123213_018	chr5	dexseq_prepare_annotation2.py	exon	65084190	65084311	.	+	.	ENST00000502464+ENST00000506539+ENST00000509935+ENST00000511299+ENST00000506799+ENST00000380985__exon_number_018__gene_id_ENSG00000123213	NLN	ENSG00000123213.17	-3.3019906471361	-21.3577955953155	1.54683029007507e-43	5.05236166788534e-41
ENSG00000150672.ENSG00000256466.89	ENSG00000150672+ENSG00000256466	ENSG00000150672+ENSG00000256466_090	chr11	dexseq_prepare_annotation2.py	exon	85336151	85336295	.	-	.	ENST00000526147__exon_number_090__gene_id_ENSG00000150672+ENSG00000256466		ENSG00000150672.ENSG00000256466.89	3.93221593110031	22.0579482842681	1.68282919179605e-43	5.483697944592e-41
ENSG00000144426.ENSG00000204196.52	ENSG00000144426+ENSG00000204196	ENSG00000144426+ENSG00000204196_053	chr2	dexseq_prepare_annotation2.py	exon	204037452	204037576	.	+	.	ENST00000449802+ENST00000414576__exon_number_053__gene_id_ENSG00000144426+ENSG00000204196		ENSG00000144426.ENSG00000204196.52	-3.70759490331949	-18.7253112447226	1.82389783093493e-43	5.92950037125652e-41
ENSG00000103343.ENSG00000103351.ENSG00000263212.ENSG00000262621.ENSG00000122390.6	ENSG00000103343+ENSG00000103351+ENSG00000263212+ENSG00000262621+ENSG00000122390	ENSG00000103343+ENSG00000103351+ENSG00000263212+ENSG00000262621+ENSG00000122390_007	chr16	dexseq_prepare_annotation2.py	exon	3451420	3451732	.	+	.	ENST00000344823+ENST00000268655__exon_number_007__gene_id_ENSG00000103343+ENSG00000103351+ENSG00000263212+ENSG00000262621+ENSG00000122390		ENSG00000103343.ENSG00000103351.ENSG00000263212.ENSG00000262621.ENSG00000122390.6	1.59208637089201	16.2378127139635	1.94711793240435e-43	6.31533404355567e-41
ENSG00000158286.23	ENSG00000158286	ENSG00000158286_024	chr1	dexseq_prepare_annotation2.py	exon	6270999	6271080	.	+	.	ENST00000496329__exon_number_024__gene_id_ENSG00000158286	RNF207	ENSG00000158286.23	4.11116273940835	20.4329297749553	1.98743784631025e-43	6.41762405320247e-41
ENSG00000174233.2	ENSG00000174233	ENSG00000174233_003	chr12	dexseq_prepare_annotation2.py	exon	49159981	49160111	.	-	.	ENST00000550422+ENST00000357869+ENST00000547260__exon_number_003__gene_id_ENSG00000174233	ADCY6	ENSG00000174233.2	2.31973364867673	20.1852259884571	1.98788007081223e-43	6.41762405320247e-41
ENSG00000100938.50	ENSG00000100938	ENSG00000100938_051	chr14	dexseq_prepare_annotation2.py	exon	24707585	24707593	.	+	.	ENST00000561038+ENST00000559836+ENST00000557854+ENST00000559910+ENST00000558865+ENST00000558007+ENST00000399440+ENST00000559287+ENST00000558748+ENST00000456667+ENST00000559479+ENST00000559104+ENST00000420554+ENST00000348719+ENST00000355299+ENST00000558483+ENST00000558932__exon_number_051__gene_id_ENSG00000100938	GMPR2	ENSG00000100938.50	-2.88669969454031	-29.2151159900575	2.00562187905607e-43	6.45991308142359e-41
ENSG00000159210.41	ENSG00000159210	ENSG00000159210_042	chr17	dexseq_prepare_annotation2.py	exon	47022174	47022187	.	-	.	ENST00000576353+ENST00000514929+ENST00000502492__exon_number_042__gene_id_ENSG00000159210	SNF8	ENSG00000159210.41	2.67806067615061	20.6892378763521	2.09736247913857e-43	6.7300844592041e-41
ENSG00000168615.26	ENSG00000168615	ENSG00000168615_027	chr8	dexseq_prepare_annotation2.py	exon	38940487	38940592	.	+	.	ENST00000487273+ENST00000481873__exon_number_027__gene_id_ENSG00000168615	ADAM9	ENSG00000168615.26	-3.18715799814518	-21.6330818119994	2.09917613914791e-43	6.7300844592041e-41
ENSG00000055609.26	ENSG00000055609	ENSG00000055609_027	chr7	dexseq_prepare_annotation2.py	exon	151854846	151855010	.	-	.	ENST00000360104+ENST00000473186+ENST00000355193+ENST00000424877__exon_number_027__gene_id_ENSG00000055609	KMT2C	ENSG00000055609.26	-4.30755396301654	-22.0016686492034	2.14220509863912e-43	6.85224928827455e-41
ENSG00000227195.57	ENSG00000227195	ENSG00000227195_058	chr20	dexseq_prepare_annotation2.py	exon	26189960	26189978	.	-	.	ENST00000600225+ENST00000601079+ENST00000610014__exon_number_058__gene_id_ENSG00000227195	MIR663A	ENSG00000227195.57	-2.26441263697008	-17.68250380795	2.17285603419823e-43	6.91169790108870e-41
ENSG00000012504.24	ENSG00000012504	ENSG00000012504_025	chr12	dexseq_prepare_annotation2.py	exon	100957290	100957420	.	+	.	ENST00000548884+ENST00000188403__exon_number_025__gene_id_ENSG00000012504	NR1H4	ENSG00000012504.24	3.98276295058536	25.2335913885178	2.17440745763718e-43	6.91169790108870e-41
ENSG00000141524.ENSG00000204282.55	ENSG00000141524+ENSG00000204282	ENSG00000141524+ENSG00000204282_056	chr17	dexseq_prepare_annotation2.py	exon	76122358	76122447	.	-	.	ENST00000590602+ENST00000586126+ENST00000322914+ENST00000589271+ENST00000586697+ENST00000588792+ENST00000590162+ENST00000592063+ENST00000588087+ENST00000392467+ENST00000592594+ENST00000306591+ENST00000593044+ENST00000322933+ENST00000591594+ENST00000589553__exon_number_056__gene_id_ENSG00000141524+ENSG00000204282		ENSG00000141524.ENSG00000204282.55	-2.39816483612697	-20.6817805769934	2.17569240326631e-43	6.91169790108870e-41
ENSG00000137500.27	ENSG00000137500	ENSG00000137500_028	chr11	dexseq_prepare_annotation2.py	exon	82985784	82985806	.	-	.	ENST00000534753__exon_number_028__gene_id_ENSG00000137500	CCDC90B	ENSG00000137500.27	-2.10385817423322	-19.5235257980071	2.18839798806196e-43	6.92314166899755e-41
ENSG00000128973.ENSG00000260007.ENSG00000129007.13	ENSG00000128973+ENSG00000260007+ENSG00000129007	ENSG00000128973+ENSG00000260007+ENSG00000129007_014	chr15	dexseq_prepare_annotation2.py	exon	68497827	68497899	.	-	.	ENST00000467889+ENST00000395465+ENST00000540479+ENST00000395463__exon_number_014__gene_id_ENSG00000128973+ENSG00000260007+ENSG00000129007		ENSG00000128973.ENSG00000260007.ENSG00000129007.13	1.43203181154326	21.9966080381575	2.18924583655586e-43	6.92314166899755e-41
ENSG00000091181.3	ENSG00000091181	ENSG00000091181_004	chr3	dexseq_prepare_annotation2.py	exon	3111909	3111995	.	-	.	ENST00000256452+ENST00000438560+ENST00000446632+ENST00000418488+ENST00000445864__exon_number_004__gene_id_ENSG00000091181	IL5RA	ENSG00000091181.3	3.61697928668746	22.380178121934	2.43377027022118e-43	7.67895910905636e-41
ENSG00000187741.51	ENSG00000187741	ENSG00000187741_052	chr16	dexseq_prepare_annotation2.py	exon	89833550	89833555	.	-	.	ENST00000567205+ENST00000568369+ENST00000563318+ENST00000389301__exon_number_052__gene_id_ENSG00000187741	FANCA	ENSG00000187741.51	1.64716844490677	17.9337285951405	2.80140214383236e-43	8.81890268097887e-41
ENSG00000254634.ENSG00000183336.ENSG00000261740.30	ENSG00000254634+ENSG00000183336+ENSG00000261740	ENSG00000254634+ENSG00000183336+ENSG00000261740_031	chr16	dexseq_prepare_annotation2.py	exon	29465512	29465668	.	-	.	ENST00000330978+ENST00000565417+ENST00000568556+ENST00000569622__exon_number_031__gene_id_ENSG00000254634+ENSG00000183336+ENSG00000261740		ENSG00000254634.ENSG00000183336.ENSG00000261740.30	-3.30000709679859	-27.8726753463292	2.82128325912574e-43	8.86144055360119e-41
ENSG00000127419.37	ENSG00000127419	ENSG00000127419_038	chr4	dexseq_prepare_annotation2.py	exon	946225	946238	.	+	.	ENST00000264771+ENST00000452360+ENST00000506669+ENST00000514453+ENST00000504180+ENST00000508204+ENST00000515740+ENST00000515492+ENST00000513952+ENST00000509508+ENST00000438836+ENST00000510493+ENST00000515876__exon_number_038__gene_id_ENSG00000127419	TMEM175	ENSG00000127419.37	-2.11984114517054	-22.7917502782053	2.831464287903e-43	8.8733881849479e-41
ENSG00000127329.14	ENSG00000127329	ENSG00000127329_015	chr12	dexseq_prepare_annotation2.py	exon	70933719	70933802	.	-	.	ENST00000538708+ENST00000550857+ENST00000261266+ENST00000549400+ENST00000334414+ENST00000550358+ENST00000451516__exon_number_015__gene_id_ENSG00000127329	PTPRB	ENSG00000127329.14	-7.03738908518777	-21.9342973009258	2.86126008976235e-43	8.94661376786075e-41
ENSG00000114735.29	ENSG00000114735	ENSG00000114735_030	chr3	dexseq_prepare_annotation2.py	exon	50622180	50622366	.	+	.	ENST00000232854__exon_number_030__gene_id_ENSG00000114735	HEMK1	ENSG00000114735.29	-4.10577467335446	-21.2213317230748	2.90281582693655e-43	9.05619961003212e-41
ENSG00000105135.15	ENSG00000105135	ENSG00000105135_016	chr19	dexseq_prepare_annotation2.py	exon	15227094	15227132	.	-	.	ENST00000533086+ENST00000524779+ENST00000534378+ENST00000263383+ENST00000525880+ENST00000596093+ENST00000598709+ENST00000534806__exon_number_016__gene_id_ENSG00000105135	ILVBL	ENSG00000105135.15	-2.51339605301533	-19.8789993735999	2.98596878408182e-43	9.29477974325497e-41
ENSG00000114416.8	ENSG00000114416	ENSG00000114416_009	chr3	dexseq_prepare_annotation2.py	exon	180630460	180630465	.	+	.	ENST00000445140+ENST00000305586+ENST00000491674+ENST00000468861+ENST00000479176+ENST00000475315+ENST00000357559+ENST00000491062__exon_number_009__gene_id_ENSG00000114416	FXR1	ENSG00000114416.8	-2.85940755868171	-17.3831477617433	3.09525040267336e-43	9.61344702632096e-41
ENSG00000239306.ENSG00000173933.ENSG00000248643.ENSG00000258297.44	ENSG00000239306+ENSG00000173933+ENSG00000248643+ENSG00000258297	ENSG00000239306+ENSG00000173933+ENSG00000248643+ENSG00000258297_045	chr11	dexseq_prepare_annotation2.py	exon	66411000	66411220	.	+	.	ENST00000310092+ENST00000514361+ENST00000409406+ENST00000421355+ENST00000408993+ENST00000412278+ENST00000503028__exon_number_045__gene_id_ENSG00000239306+ENSG00000173933+ENSG00000248643+ENSG00000258297		ENSG00000239306.ENSG00000173933.ENSG00000248643.ENSG00000258297.44	-1.59880486705215	-18.2459343580851	3.20053201919005e-43	9.91829903666284e-41
ENSG00000172890.33	ENSG00000172890	ENSG00000172890_034	chr11	dexseq_prepare_annotation2.py	exon	71188393	71188484	.	+	.	ENST00000539574+ENST00000527852+ENST00000525200__exon_number_034__gene_id_ENSG00000172890	NADSYN1	ENSG00000172890.33	-2.20300756290769	-17.8121329581374	3.24810383044561e-43	1.00433535839932e-40
ENSG00000062485.ENSG00000257727.ENSG00000135473.ENSG00000144785.138	ENSG00000062485+ENSG00000257727+ENSG00000135473+ENSG00000144785	ENSG00000062485+ENSG00000257727+ENSG00000135473+ENSG00000144785_139	chr12	dexseq_prepare_annotation2.py	exon	56715862	56715952	.	-	.	ENST00000547226+ENST00000551359+ENST00000257931+ENST00000550028+ENST00000552630+ENST00000440411+ENST00000425394+ENST00000548043__exon_number_139__gene_id_ENSG00000062485+ENSG00000257727+ENSG00000135473+ENSG00000144785		ENSG00000062485.ENSG00000257727.ENSG00000135473.ENSG00000144785.138	-4.44122060832597	-19.2637417439868	3.3255701415607e-43	1.02600843948377e-40
ENSG00000085999.2	ENSG00000085999	ENSG00000085999_003	chr1	dexseq_prepare_annotation2.py	exon	46713372	46713403	.	+	.	ENST00000442598+ENST00000493985+ENST00000463715__exon_number_003__gene_id_ENSG00000085999	RAD54L	ENSG00000085999.2	-2.94951950821448	-20.8758050707073	3.41800909225879e-43	1.05219477682337e-40
ENSG00000134982.ENSG00000272869.ENSG00000258864.ENSG00000212643.ENSG00000153037.15	ENSG00000134982+ENSG00000272869+ENSG00000258864+ENSG00000212643+ENSG00000153037	ENSG00000134982+ENSG00000272869+ENSG00000258864+ENSG00000212643+ENSG00000153037_016	chr5	dexseq_prepare_annotation2.py	exon	112116487	112116600	.	+	.	ENST00000507379+ENST00000508376+ENST00000457016+ENST00000257430+ENST00000508624+ENST00000512211__exon_number_016__gene_id_ENSG00000134982+ENSG00000272869+ENSG00000258864+ENSG00000212643+ENSG00000153037		ENSG00000134982.ENSG00000272869.ENSG00000258864.ENSG00000212643.ENSG00000153037.15	2.563574021309	23.7762308649809	3.5604480250362e-43	1.09362344270996e-40
ENSG00000166444.6	ENSG00000166444	ENSG00000166444_007	chr11	dexseq_prepare_annotation2.py	exon	8715436	8715445	.	-	.	ENST00000527540+ENST00000532162+ENST00000530991+ENST00000357665+ENST00000526757+ENST00000534127+ENST00000526099+ENST00000313726__exon_number_007__gene_id_ENSG00000166444	ST5	ENSG00000166444.6	-2.07114592639087	-15.1455882559432	3.75714368985928e-43	1.15149833576672e-40
ENSG00000166444.32	ENSG00000166444	ENSG00000166444_033	chr11	dexseq_prepare_annotation2.py	exon	8724946	8725158	.	-	.	ENST00000526837+ENST00000526701__exon_number_033__gene_id_ENSG00000166444	ST5	ENSG00000166444.32	-2.33030283079294	-15.1403768380798	3.96919720359483e-43	1.21381539890065e-40
ENSG00000114416.7	ENSG00000114416	ENSG00000114416_008	chr3	dexseq_prepare_annotation2.py	exon	180630459	180630459	.	+	.	ENST00000305586+ENST00000491674+ENST00000468861+ENST00000479176+ENST00000475315+ENST00000357559+ENST00000491062__exon_number_008__gene_id_ENSG00000114416	FXR1	ENSG00000114416.7	-2.79911192935989	-17.3354154001713	4.40001317886976e-43	1.34261191611288e-40
ENSG00000150672.ENSG00000256466.93	ENSG00000150672+ENSG00000256466	ENSG00000150672+ENSG00000256466_094	chr11	dexseq_prepare_annotation2.py	exon	85338315	85338732	.	-	.	ENST00000472545__exon_number_094__gene_id_ENSG00000150672+ENSG00000256466		ENSG00000150672.ENSG00000256466.93	3.89608501800635	21.8324447558032	4.43645146897463e-43	1.35076841739067e-40
ENSG00000114416.1	ENSG00000114416	ENSG00000114416_002	chr3	dexseq_prepare_annotation2.py	exon	180585944	180586083	.	+	.	ENST00000469882+ENST00000484790__exon_number_002__gene_id_ENSG00000114416	FXR1	ENSG00000114416.1	-2.51952218261883	-17.3339004038092	4.44942129963289e-43	1.35175944955201e-40
ENSG00000139644.10	ENSG00000139644	ENSG00000139644_011	chr12	dexseq_prepare_annotation2.py	exon	50135351	50135353	.	+	.	ENST00000549445+ENST00000548894+ENST00000546914+ENST00000267115+ENST00000549966+ENST00000547832+ENST00000552699+ENST00000552635+ENST00000547187__exon_number_011__gene_id_ENSG00000139644	TMBIM6	ENSG00000139644.10	-2.02309306342212	-20.5340829804682	4.5041426274806e-43	1.36540287062208e-40
ENSG00000091536.66	ENSG00000091536	ENSG00000091536_067	chr17	dexseq_prepare_annotation2.py	exon	18061036	18061214	.	+	.	ENST00000205890+ENST00000418233+ENST00000445289__exon_number_067__gene_id_ENSG00000091536	MYO15A	ENSG00000091536.66	-2.44109744482747	-16.6328699637357	4.9592343724179e-43	1.5000929310464e-40
ENSG00000074054.64	ENSG00000074054	ENSG00000074054_065	chr2	dexseq_prepare_annotation2.py	exon	122283497	122283543	.	-	.	ENST00000474065__exon_number_065__gene_id_ENSG00000074054	CLASP1	ENSG00000074054.64	-1.92125226072875	-17.6424976426839	5.47666211389671e-43	1.65301344146189e-40
ENSG00000174233	ENSG00000174233	ENSG00000174233_001	chr12	dexseq_prepare_annotation2.py	exon	49159975	49159976	.	-	.	ENST00000357869__exon_number_001__gene_id_ENSG00000174233	ADCY6	ENSG00000174233	2.41338289646887	19.9784053571626	5.84601525179596e-43	1.76067554151655e-40
ENSG00000148343.28	ENSG00000148343	ENSG00000148343_029	chr9	dexseq_prepare_annotation2.py	exon	131829787	131830051	.	+	.	ENST00000471943__exon_number_029__gene_id_ENSG00000148343	FAM73B	ENSG00000148343.28	-2.40615532831324	-18.266512822564	6.17174914417444e-43	1.85476391180964e-40
ENSG00000272084.ENSG00000127481.99	ENSG00000272084+ENSG00000127481	ENSG00000272084+ENSG00000127481_100	chr1	dexseq_prepare_annotation2.py	exon	19478195	19478353	.	-	.	ENST00000375226+ENST00000375254+ENST00000375217+ENST00000419533+ENST00000375267+ENST00000417040__exon_number_100__gene_id_ENSG00000272084+ENSG00000127481		ENSG00000272084.ENSG00000127481.99	-3.61049785785877	-15.0539360353947	6.20280633828666e-43	1.86007991881082e-40
ENSG00000048740	ENSG00000048740	ENSG00000048740_001	chr10	dexseq_prepare_annotation2.py	exon	11047259	11047350	.	+	.	ENST00000379261__exon_number_001__gene_id_ENSG00000048740	CELF2	ENSG00000048740	3.34983477095975	27.5690513105192	6.30275876027023e-43	1.88598873587157e-40
ENSG00000166689.47	ENSG00000166689	ENSG00000166689_048	chr11	dexseq_prepare_annotation2.py	exon	16872738	16872744	.	-	.	ENST00000355661+ENST00000448080+ENST00000531066__exon_number_048__gene_id_ENSG00000166689	PLEKHA7	ENSG00000166689.47	-3.36468837634966	-17.8143753516278	6.33688094506795e-43	1.89213009729526e-40
ENSG00000166444.16	ENSG00000166444	ENSG00000166444_017	chr11	dexseq_prepare_annotation2.py	exon	8719072	8719122	.	-	.	ENST00000313726+ENST00000532162+ENST00000530991+ENST00000357665+ENST00000526757+ENST00000534278+ENST00000534127+ENST00000532738+ENST00000530438+ENST00000526062+ENST00000526099__exon_number_017__gene_id_ENSG00000166444	ST5	ENSG00000166444.16	-2.31177985460148	-15.0939133276588	6.4738042511973e-43	1.92887482853179e-40
ENSG00000162825.2	ENSG00000162825	ENSG00000162825_003	chr1	dexseq_prepare_annotation2.py	exon	144148790	144148892	.	+	.	ENST00000369190+ENST00000412624+ENST00000369365__exon_number_003__gene_id_ENSG00000162825	NBPF8	ENSG00000162825.2	-1.16069887982669	-17.4308944902451	7.08235253131378e-43	2.10568328689016e-40
ENSG00000148343.42	ENSG00000148343	ENSG00000148343_043	chr9	dexseq_prepare_annotation2.py	exon	131831538	131832127	.	+	.	ENST00000483458+ENST00000492279__exon_number_043__gene_id_ENSG00000148343	FAM73B	ENSG00000148343.42	-2.34081427946854	-18.2404279865922	7.30161374945124e-43	2.16624401266502e-40
ENSG00000148343.7	ENSG00000148343	ENSG00000148343_008	chr9	dexseq_prepare_annotation2.py	exon	131802731	131802969	.	+	.	ENST00000406926+ENST00000358369+ENST00000477088+ENST00000445183+ENST00000439290+ENST00000277475+ENST00000474534+ENST00000450073__exon_number_008__gene_id_ENSG00000148343	FAM73B	ENSG00000148343.7	2.49311882443712	18.2368241523814	7.47322988550583e-43	2.21244175735944e-40
ENSG00000196504.22	ENSG00000196504	ENSG00000196504_023	chr2	dexseq_prepare_annotation2.py	exon	153529079	153529137	.	-	.	ENST00000410080+ENST00000545856+ENST00000354363__exon_number_023__gene_id_ENSG00000196504	PRPF40A	ENSG00000196504.22	2.36889387737767	20.1709595477487	7.5153890110259e-43	2.22019909376046e-40
ENSG00000146648.36	ENSG00000146648	ENSG00000146648_037	chr7	dexseq_prepare_annotation2.py	exon	55259412	55259567	.	+	.	ENST00000455089+ENST00000275493+ENST00000454757__exon_number_037__gene_id_ENSG00000146648	EGFR	ENSG00000146648.36	2.45984170019537	22.5435290693019	7.59535037292573e-43	2.23750008462947e-40
ENSG00000257341.ENSG00000213145.ENSG00000185347.69	ENSG00000257341+ENSG00000213145+ENSG00000185347	ENSG00000257341+ENSG00000213145+ENSG00000185347_070	chr14	dexseq_prepare_annotation2.py	exon	105964213	105964314	.	+	.	ENST00000546492+ENST00000432805+ENST00000551538+ENST00000329886+ENST00000551054+ENST00000334656+ENST00000548920+ENST00000354560+ENST00000392523+ENST00000450383+ENST00000392522+ENST00000392527__exon_number_070__gene_id_ENSG00000257341+ENSG00000213145+ENSG00000185347		ENSG00000257341.ENSG00000213145.ENSG00000185347.69	2.52734482891007	17.0455893423749	7.60611414178031e-43	2.23750008462947e-40
ENSG00000188897.31	ENSG00000188897	ENSG00000188897_032	chr16	dexseq_prepare_annotation2.py	exon	11501056	11501193	.	-	.	ENST00000598234__exon_number_032__gene_id_ENSG00000188897	CTD-3088G3.8	ENSG00000188897.31	1.73212020724795	20.7048001054134	7.75382043957476e-43	2.27613889751846e-40
ENSG00000239306.ENSG00000173933.ENSG00000248643.ENSG00000258297.60	ENSG00000239306+ENSG00000173933+ENSG00000248643+ENSG00000258297	ENSG00000239306+ENSG00000173933+ENSG00000248643+ENSG00000258297_061	chr11	dexseq_prepare_annotation2.py	exon	66435295	66435845	.	+	.	ENST00000550837+ENST00000548810__exon_number_061__gene_id_ENSG00000239306+ENSG00000173933+ENSG00000248643+ENSG00000258297		ENSG00000239306.ENSG00000173933.ENSG00000248643.ENSG00000258297.60	-1.47300468079245	-18.0740702066409	9.85878691537805e-43	2.88796039529779e-40
ENSG00000221968.2	ENSG00000221968	ENSG00000221968_003	chr11	dexseq_prepare_annotation2.py	exon	61640998	61640998	.	-	.	ENST00000278829+ENST00000527697+ENST00000533676__exon_number_003__gene_id_ENSG00000221968	FADS3	ENSG00000221968.2	-4.2385651626578	-22.9320923191862	1.09609620999277e-42	3.20407804510556e-40
ENSG00000265408.ENSG00000172828.ENSG00000172831.2	ENSG00000265408+ENSG00000172828+ENSG00000172831	ENSG00000265408+ENSG00000172828+ENSG00000172831_003	chr16	dexseq_prepare_annotation2.py	exon	66968363	66968373	.	+	.	ENST00000317091+ENST00000417689+ENST00000561697__exon_number_003__gene_id_ENSG00000265408+ENSG00000172828+ENSG00000172831		ENSG00000265408.ENSG00000172828.ENSG00000172831.2	-4.35466776630979	-22.008161184942	1.13976381312101e-42	3.32474122115508e-40
ENSG00000213398.ENSG00000124067.ENSG00000267660.57	ENSG00000213398+ENSG00000124067+ENSG00000267660	ENSG00000213398+ENSG00000124067+ENSG00000267660_058	chr16	dexseq_prepare_annotation2.py	exon	67983810	67983821	.	-	.	ENST00000576616+ENST00000537830+ENST00000338335+ENST00000422611+ENST00000576513+ENST00000574665+ENST00000572037+ENST00000570802+ENST00000573023+ENST00000541864+ENST00000316341+ENST00000572766__exon_number_058__gene_id_ENSG00000213398+ENSG00000124067+ENSG00000267660		ENSG00000213398.ENSG00000124067.ENSG00000267660.57	-5.83527309522838	-18.5662514106371	1.17976466946755e-42	3.43422584526617e-40
ENSG00000168137.53	ENSG00000168137	ENSG00000168137_054	chr3	dexseq_prepare_annotation2.py	exon	9490072	9490158	.	+	.	ENST00000407969+ENST00000302463+ENST00000402198+ENST00000413704+ENST00000488236+ENST00000466242+ENST00000399686+ENST00000421188+ENST00000443339+ENST00000493918+ENST00000402466+ENST00000406341__exon_number_054__gene_id_ENSG00000168137	SETD5	ENSG00000168137.53	-2.17600499572963	-20.8657465019801	1.51314294820817e-42	4.39547493199435e-40
ENSG00000241015.ENSG00000160336.5	ENSG00000241015+ENSG00000160336	ENSG00000241015+ENSG00000160336_006	chr19	dexseq_prepare_annotation2.py	exon	53945861	53947923	.	+	.	ENST00000424846__exon_number_006__gene_id_ENSG00000241015+ENSG00000160336		ENSG00000241015.ENSG00000160336.5	-2.59670937910226	-23.9608320107629	1.5640002336219e-42	4.53374342722607e-40
ENSG00000102897.1	ENSG00000102897	ENSG00000102897_002	chr16	dexseq_prepare_annotation2.py	exon	20911224	20911326	.	+	.	ENST00000568663+ENST00000564457__exon_number_002__gene_id_ENSG00000102897	LYRM1	ENSG00000102897.1	-3.2930532238262	-26.2346820024739	1.58892798186105e-42	4.59642840291251e-40
ENSG00000188897.69	ENSG00000188897	ENSG00000188897_070	chr16	dexseq_prepare_annotation2.py	exon	11582565	11582723	.	-	.	ENST00000344649+ENST00000598234+ENST00000595170__exon_number_070__gene_id_ENSG00000188897	CTD-3088G3.8	ENSG00000188897.69	-2.92546173005138	-20.5515422235104	1.62067014080878e-42	4.67852500835177e-40
ENSG00000099622.50	ENSG00000099622	ENSG00000099622_051	chr19	dexseq_prepare_annotation2.py	exon	1271328	1271360	.	+	.	ENST00000589266+ENST00000586548+ENST00000588230+ENST00000593128+ENST00000585914+ENST00000591376+ENST00000585913+ENST00000593283+ENST00000586773+ENST00000591097+ENST00000588411+ENST00000589660+ENST00000592412+ENST00000587812+ENST00000588090+ENST00000589235+ENST00000590704+ENST00000591935+ENST00000585630+ENST00000588030+ENST00000591659+ENST00000587169+ENST00000591055+ENST00000589686+ENST00000593048…	CIRBP	ENSG00000099622.50	2.22944367644662	18.9603782126448	1.90943966893398e-42	5.50072803011348e-40
ENSG00000215428.ENSG00000148357.70	ENSG00000215428+ENSG00000148357	ENSG00000215428+ENSG00000148357_071	chr9	dexseq_prepare_annotation2.py	exon	133304944	133305072	.	+	.	ENST00000428715__exon_number_071__gene_id_ENSG00000215428+ENSG00000148357		ENSG00000215428.ENSG00000148357.70	-9.00979026014173	-18.2047670981458	2.05376534287226e-42	5.90427832858005e-40
ENSG00000004399.58	ENSG00000004399	ENSG00000004399_059	chr3	dexseq_prepare_annotation2.py	exon	129304892	129304924	.	-	.	ENST00000393239+ENST00000505665+ENST00000324093__exon_number_059__gene_id_ENSG00000004399	PLXND1	ENSG00000004399.58	3.33801960661153	26.133472493864	2.12942115310535e-42	6.1091556186915e-40
ENSG00000102893.67	ENSG00000102893	ENSG00000102893_068	chr16	dexseq_prepare_annotation2.py	exon	47733606	47733656	.	+	.	ENST00000566044+ENST00000455779+ENST00000323584+ENST00000566319+ENST00000299167__exon_number_068__gene_id_ENSG00000102893	PHKB	ENSG00000102893.67	-2.43951837952436	-16.6393514669402	2.61706004159392e-42	7.49270751784984e-40
ENSG00000241015.ENSG00000160336.2	ENSG00000241015+ENSG00000160336	ENSG00000241015+ENSG00000160336_003	chr19	dexseq_prepare_annotation2.py	exon	53935246	53935281	.	+	.	ENST00000447129+ENST00000424846+ENST00000454407__exon_number_003__gene_id_ENSG00000241015+ENSG00000160336		ENSG00000241015.ENSG00000160336.2	-2.62383023616445	-23.8041983267892	2.69659176401389e-42	7.70455580739599e-40
ENSG00000079215.33	ENSG00000079215	ENSG00000079215_034	chr5	dexseq_prepare_annotation2.py	exon	36686167	36686335	.	+	.	ENST00000265113+ENST00000506178+ENST00000381918__exon_number_034__gene_id_ENSG00000079215	SLC1A3	ENSG00000079215.33	-3.14630336246549	-24.4417339018741	2.87308918361963e-42	8.19201328435218e-40
ENSG00000103343.ENSG00000103351.ENSG00000263212.ENSG00000262621.ENSG00000122390.4	ENSG00000103343+ENSG00000103351+ENSG00000263212+ENSG00000262621+ENSG00000122390	ENSG00000103343+ENSG00000103351+ENSG00000263212+ENSG00000262621+ENSG00000122390_005	chr16	dexseq_prepare_annotation2.py	exon	3451244	3451270	.	+	.	ENST00000571936+ENST00000344823+ENST00000575752__exon_number_005__gene_id_ENSG00000103343+ENSG00000103351+ENSG00000263212+ENSG00000262621+ENSG00000122390		ENSG00000103343.ENSG00000103351.ENSG00000263212.ENSG00000262621.ENSG00000122390.4	1.55143070506355	15.9304174841033	2.94767830415936e-42	8.3875010690316e-40
ENSG00000166313.2	ENSG00000166313	ENSG00000166313_003	chr11	dexseq_prepare_annotation2.py	exon	6416388	6416392	.	-	.	ENST00000608394+ENST00000524626+ENST00000608704+ENST00000608655+ENST00000608435+ENST00000299402+ENST00000389906+ENST00000526240+ENST00000609360+ENST00000311051__exon_number_003__gene_id_ENSG00000166313	APBB1	ENSG00000166313.2	4.01630738213673	17.5636068398959	3.53629741492197e-42	1.00418577796834e-39
ENSG00000196504.25	ENSG00000196504	ENSG00000196504_026	chr2	dexseq_prepare_annotation2.py	exon	153532913	153532918	.	-	.	ENST00000493468__exon_number_026__gene_id_ENSG00000196504	PRPF40A	ENSG00000196504.25	-2.73856901498295	-19.856049632157	3.76126659716839e-42	1.06589392694461e-39
ENSG00000272084.ENSG00000127481.102	ENSG00000272084+ENSG00000127481	ENSG00000272084+ENSG00000127481_103	chr1	dexseq_prepare_annotation2.py	exon	19480262	19480332	.	-	.	ENST00000375226+ENST00000375254+ENST00000375217+ENST00000419533+ENST00000375267+ENST00000417040__exon_number_103__gene_id_ENSG00000272084+ENSG00000127481		ENSG00000272084.ENSG00000127481.102	-1.53083438745737	-14.8806771668886	3.88180541651565e-42	1.09781717697203e-39
ENSG00000159674.28	ENSG00000159674	ENSG00000159674_029	chr4	dexseq_prepare_annotation2.py	exon	1166868	1166915	.	-	.	ENST00000512150+ENST00000514490+ENST00000431380+ENST00000503765__exon_number_029__gene_id_ENSG00000159674	SPON2	ENSG00000159674.28	-2.24394948081022	-19.8338284631	4.2159050147164e-42	1.18988574333202e-39
ENSG00000159216.23	ENSG00000159216	ENSG00000159216_024	chr21	dexseq_prepare_annotation2.py	exon	36421378	36421462	.	-	.	ENST00000300305+ENST00000486278+ENST00000416754__exon_number_024__gene_id_ENSG00000159216	RUNX1	ENSG00000159216.23	2.19441914683753	20.9563923468271	4.39793102828224e-42	1.23874760540137e-39
ENSG00000179818.ENSG00000244617.99	ENSG00000179818+ENSG00000244617	ENSG00000179818+ENSG00000244617_100	chr2	dexseq_prepare_annotation2.py	exon	70313231	70313255	.	-	.	ENST00000610168+ENST00000429599+ENST00000456161+ENST00000458686+ENST00000437019+ENST00000442040+ENST00000416395+ENST00000421843__exon_number_100__gene_id_ENSG00000179818+ENSG00000244617		ENSG00000179818.ENSG00000244617.99	-2.24569308937421	-16.3563851590658	4.7450862490703e-42	1.33382936556442e-39
ENSG00000150712.14	ENSG00000150712	ENSG00000150712_015	chr5	dexseq_prepare_annotation2.py	exon	32255875	32256043	.	-	.	ENST00000504049__exon_number_015__gene_id_ENSG00000150712	MTMR12	ENSG00000150712.14	1.92186730462159	22.5349467714169	5.05040031155805e-42	1.41679002127242e-39
ENSG00000257062.ENSG00000111700.ENSG00000134538.ENSG00000205754.ENSG00000257046.46	ENSG00000257062+ENSG00000111700+ENSG00000134538+ENSG00000205754+ENSG00000257046	ENSG00000257062+ENSG00000111700+ENSG00000134538+ENSG00000205754+ENSG00000257046_047	chr12	dexseq_prepare_annotation2.py	exon	21242864	21243040	.	+	.	ENST00000540229+ENST00000553473+ENST00000554957+ENST00000381541+ENST00000421593__exon_number_047__gene_id_ENSG00000257062+ENSG00000111700+ENSG00000134538+ENSG00000205754+ENSG00000257046		ENSG00000257062.ENSG00000111700.ENSG00000134538.ENSG00000205754.ENSG00000257046.46	2.88879499153881	18.1902267051026	5.12635695123706e-42	1.43520459812068e-39
ENSG00000156113.4	ENSG00000156113	ENSG00000156113_005	chr10	dexseq_prepare_annotation2.py	exon	78643874	78644299	.	-	.	ENST00000434208__exon_number_005__gene_id_ENSG00000156113	KCNMA1	ENSG00000156113.4	4.06487601112389	17.5988055543869	5.48674028244911e-42	1.53301506650766e-39
ENSG00000016864.30	ENSG00000016864	ENSG00000016864_031	chr3	dexseq_prepare_annotation2.py	exon	52735225	52735359	.	-	.	ENST00000497436__exon_number_031__gene_id_ENSG00000016864	GLT8D1	ENSG00000016864.30	-1.37403521598039	-19.1329721938352	5.66870779471659e-42	1.58068338412876e-39
ENSG00000113649.35	ENSG00000113649	ENSG00000113649_036	chr5	dexseq_prepare_annotation2.py	exon	145882595	145882937	.	+	.	ENST00000509787__exon_number_036__gene_id_ENSG00000113649	TCERG1	ENSG00000113649.35	-2.06117645335761	-18.946067995048	5.69162494812668e-42	1.58389954031438e-39
ENSG00000182326.ENSG00000257084.ENSG00000126749.86	ENSG00000182326+ENSG00000257084+ENSG00000126749	ENSG00000182326+ENSG00000257084+ENSG00000126749_087	chr12	dexseq_prepare_annotation2.py	exon	7178265	7178334	.	+	.	ENST00000328916+ENST00000443875+ENST00000406697__exon_number_087__gene_id_ENSG00000182326+ENSG00000257084+ENSG00000126749		ENSG00000182326.ENSG00000257084.ENSG00000126749.86	-3.09515330270868	-18.0320459570994	6.1674762104012e-42	1.7128964917043e-39
ENSG00000170421.48	ENSG00000170421	ENSG00000170421_049	chr12	dexseq_prepare_annotation2.py	exon	53343705	53343738	.	-	.	ENST00000546921__exon_number_049__gene_id_ENSG00000170421	KRT8	ENSG00000170421.48	-1.22519361855784	-18.9079368540651	7.06815453954154e-42	1.95913192648492e-39
ENSG00000166535.24	ENSG00000166535	ENSG00000166535_025	chr12	dexseq_prepare_annotation2.py	exon	8998721	8998818	.	+	.	ENST00000541459+ENST00000539547+ENST00000545692+ENST00000540049+ENST00000299698__exon_number_025__gene_id_ENSG00000166535	A2ML1	ENSG00000166535.24	-2.55376917212536	-19.9766399373574	7.19615794235221e-42	1.99064613235132e-39
ENSG00000257225.ENSG00000134283.43	ENSG00000257225+ENSG00000134283	ENSG00000257225+ENSG00000134283_044	chr12	dexseq_prepare_annotation2.py	exon	42792797	42793227	.	+	.	ENST00000547440+ENST00000552202__exon_number_044__gene_id_ENSG00000257225+ENSG00000134283		ENSG00000257225.ENSG00000134283.43	-2.12341001035586	-24.1617345360944	7.26339164061096e-42	2.00525814097129e-39
ENSG00000148337.71	ENSG00000148337	ENSG00000148337_072	chr9	dexseq_prepare_annotation2.py	exon	130954011	130954056	.	-	.	ENST00000324544__exon_number_072__gene_id_ENSG00000148337	CIZ1	ENSG00000148337.71	-5.60522889210776	-16.0804424428177	7.4699273275613e-42	2.05819425374032e-39
ENSG00000023191.26	ENSG00000023191	ENSG00000023191_027	chr11	dexseq_prepare_annotation2.py	exon	499601	499676	.	-	.	ENST00000525522+ENST00000524780__exon_number_027__gene_id_ENSG00000023191	RNH1	ENSG00000023191.26	6.18164909135151	34.6560912203511	7.55421587923193e-42	2.07730486182603e-39
ENSG00000123384.15	ENSG00000123384	ENSG00000123384_016	chr12	dexseq_prepare_annotation2.py	exon	57550560	57550703	.	+	.	ENST00000243077__exon_number_016__gene_id_ENSG00000123384	LRP1	ENSG00000123384.15	-2.93517526521674	-18.8949092336005	7.61137153077046e-42	2.08889362703352e-39
ENSG00000169727.41	ENSG00000169727	ENSG00000169727_042	chr17	dexseq_prepare_annotation2.py	exon	80012528	80012544	.	+	.	ENST00000392358+ENST00000578552+ENST00000584460+ENST00000306823+ENST00000581418+ENST00000583641+ENST00000355130+ENST00000580723+ENST00000580141+ENST00000320548+ENST00000585084+ENST00000392357+ENST00000580716+ENST00000580627__exon_number_042__gene_id_ENSG00000169727	GPS1	ENSG00000169727.41	-1.48332686695308	-17.4363113672448	8.48221062398863e-42	2.3233075449875e-39
ENSG00000059769.ENSG00000244115.ENSG00000242616.12	ENSG00000059769+ENSG00000244115+ENSG00000242616	ENSG00000059769+ENSG00000244115+ENSG00000242616_013	chr9	dexseq_prepare_annotation2.py	exon	114431549	114431551	.	+	.	ENST00000374293__exon_number_013__gene_id_ENSG00000059769+ENSG00000244115+ENSG00000242616		ENSG00000059769.ENSG00000244115.ENSG00000242616.12	3.49487692897408	34.5499810923839	9.02768878643968e-42	2.46785795837245e-39
ENSG00000100949	ENSG00000100949	ENSG00000100949_001	chr14	dexseq_prepare_annotation2.py	exon	24734744	24734747	.	-	.	ENST00000560521+ENST00000561055+ENST00000399409+ENST00000216840__exon_number_001__gene_id_ENSG00000100949	RABGGTA	ENSG00000100949	2.40059507232127	18.3615883593539	9.9901771465135e-42	2.72561415430849e-39
ENSG00000214753.ENSG00000168000.ENSG00000234857.88	ENSG00000214753+ENSG00000168000+ENSG00000234857	ENSG00000214753+ENSG00000168000+ENSG00000234857_089	chr11	dexseq_prepare_annotation2.py	exon	62491199	62491385	.	-	.	ENST00000540127__exon_number_089__gene_id_ENSG00000214753+ENSG00000168000+ENSG00000234857		ENSG00000214753.ENSG00000168000.ENSG00000234857.88	2.53206871797867	16.0389404098822	1.06133821819475e-41	2.88997619753958e-39
ENSG00000127419.41	ENSG00000127419	ENSG00000127419_042	chr4	dexseq_prepare_annotation2.py	exon	949272	949279	.	+	.	ENST00000506669__exon_number_042__gene_id_ENSG00000127419	TMEM175	ENSG00000127419.41	-2.0162804311094	-21.8709744517622	1.14083363195466e-41	3.10037136818491e-39
ENSG00000066739.35	ENSG00000066739	ENSG00000066739_036	chr14	dexseq_prepare_annotation2.py	exon	96788449	96788591	.	-	.	ENST00000359933+ENST00000488421__exon_number_036__gene_id_ENSG00000066739	ATG2B	ENSG00000066739.35	-4.43479508966568	-18.817827499759	1.18008252374037e-41	3.20078406629253e-39
ENSG00000067225.49	ENSG00000067225	ENSG00000067225_050	chr15	dexseq_prepare_annotation2.py	exon	72523455	72523456	.	-	.	ENST00000565184+ENST00000319622__exon_number_050__gene_id_ENSG00000067225	PKM	ENSG00000067225.49	-1.70997440294718	-17.5839974597182	1.21613281050668e-41	3.2921472305901e-39
ENSG00000022840.70	ENSG00000022840	ENSG00000022840_071	chr12	dexseq_prepare_annotation2.py	exon	121014682	121014685	.	+	.	ENST00000325954+ENST00000545419+ENST00000542701+ENST00000535470+ENST00000413266+ENST00000538254__exon_number_071__gene_id_ENSG00000022840	RNF10	ENSG00000022840.70	2.06469479720931	17.4727901027232	1.29000589952968e-41	3.48534545394675e-39
ENSG00000074054.58	ENSG00000074054	ENSG00000074054_059	chr2	dexseq_prepare_annotation2.py	exon	122261390	122261564	.	-	.	ENST00000449975__exon_number_059__gene_id_ENSG00000074054	CLASP1	ENSG00000074054.58	3.58095639403028	17.1884081553831	1.34342692912064e-41	3.62264444183396e-39
ENSG00000187736.ENSG00000213901.40	ENSG00000187736+ENSG00000213901	ENSG00000187736+ENSG00000213901_041	chr2	dexseq_prepare_annotation2.py	exon	220029300	220029890	.	-	.	ENST00000497918__exon_number_041__gene_id_ENSG00000187736+ENSG00000213901		ENSG00000187736.ENSG00000213901.40	2.21690244194489	17.01934706428	1.38371905457908e-41	3.72407776424171e-39
ENSG00000240731.ENSG00000127054.90	ENSG00000240731+ENSG00000127054	ENSG00000240731+ENSG00000127054_091	chr1	dexseq_prepare_annotation2.py	exon	1256474	1256476	.	-	.	ENST00000534345__exon_number_091__gene_id_ENSG00000240731+ENSG00000127054		ENSG00000240731.ENSG00000127054.90	-3.47123718998833	-18.1625066827536	1.41240193259324e-41	3.79393517580737e-39
ENSG00000175137	ENSG00000175137	ENSG00000175137_001	chr1	dexseq_prepare_annotation2.py	exon	249104648	249104649	.	-	.	ENST00000484202__exon_number_001__gene_id_ENSG00000175137	SH3BP5L	ENSG00000175137	-2.26749014565822	-27.4805982003002	1.48777769296654e-41	3.98870619523013e-39
ENSG00000114480.25	ENSG00000114480	ENSG00000114480_026	chr3	dexseq_prepare_annotation2.py	exon	81792708	81792780	.	-	.	ENST00000489715__exon_number_026__gene_id_ENSG00000114480	GBE1	ENSG00000114480.25	-3.47406462915922	-27.4620996673805	1.5595622403836e-41	4.1731186310326e-39
ENSG00000162825.3	ENSG00000162825	ENSG00000162825_004	chr1	dexseq_prepare_annotation2.py	exon	144149727	144149941	.	+	.	ENST00000369190+ENST00000412624+ENST00000369365__exon_number_004__gene_id_ENSG00000162825	NBPF8	ENSG00000162825.3	-1.15816184964621	-16.9951537025817	1.64851919507465e-41	4.40268534280754e-39
ENSG00000113569.48	ENSG00000113569	ENSG00000113569_049	chr5	dexseq_prepare_annotation2.py	exon	37371184	37371205	.	-	.	ENST00000231498+ENST00000507675__exon_number_049__gene_id_ENSG00000113569	NUP155	ENSG00000113569.48	2.33530813618708	19.7918028679397	1.81937250903778e-41	4.84967335297019e-39
ENSG00000187736.ENSG00000213901.54	ENSG00000187736+ENSG00000213901	ENSG00000187736+ENSG00000213901_055	chr2	dexseq_prepare_annotation2.py	exon	220033506	220033555	.	-	.	ENST00000295738+ENST00000421779+ENST00000465580+ENST00000455516+ENST00000318673+ENST00000409878+ENST00000430764+ENST00000409370+ENST00000414999+ENST00000497918__exon_number_055__gene_id_ENSG00000187736+ENSG00000213901		ENSG00000187736.ENSG00000213901.54	2.34496829042068	16.9743328945828	1.91669476862717e-41	5.09932428663653e-39
ENSG00000114416.3	ENSG00000114416	ENSG00000114416_004	chr3	dexseq_prepare_annotation2.py	exon	180630090	180630269	.	+	.	ENST00000357559__exon_number_004__gene_id_ENSG00000114416	FXR1	ENSG00000114416.3	-2.58490773257169	-16.8215806622965	1.95850302057311e-41	5.20061041587031e-39
ENSG00000198632.ENSG00000174368	ENSG00000198632+ENSG00000174368	ENSG00000198632+ENSG00000174368_001	chr7	dexseq_prepare_annotation2.py	exon	74880905	74881026	.	-	.	ENST00000442338__exon_number_001__gene_id_ENSG00000198632+ENSG00000174368		ENSG00000198632.ENSG00000174368	-2.27643098382859	-20.950853747711	2.08239648695707e-41	5.51906465494605e-39
ENSG00000145687.14	ENSG00000145687	ENSG00000145687_015	chr5	dexseq_prepare_annotation2.py	exon	80736377	80736455	.	-	.	ENST00000320672+ENST00000504136+ENST00000510060+ENST00000514493+ENST00000505980+ENST00000509053+ENST00000512923+ENST00000504985+ENST00000515395__exon_number_015__gene_id_ENSG00000145687	SSBP2	ENSG00000145687.14	-4.12219948942104	-18.098706770027	2.09439517621873e-41	5.54031231947913e-39
ENSG00000148343.43	ENSG00000148343	ENSG00000148343_044	chr9	dexseq_prepare_annotation2.py	exon	131832128	131832213	.	+	.	ENST00000406926+ENST00000492279+ENST00000358369+ENST00000445183+ENST00000439290+ENST00000277475+ENST00000483458__exon_number_044__gene_id_ENSG00000148343	FAM73B	ENSG00000148343.43	-2.52439253593701	-17.7160868716897	2.17567700595303e-41	5.74440655862093e-39
ENSG00000227195.17	ENSG00000227195	ENSG00000227195_018	chr20	dexseq_prepare_annotation2.py	exon	26172307	26172399	.	-	.	ENST00000609248+ENST00000600222+ENST00000601850+ENST00000609044+ENST00000610014__exon_number_018__gene_id_ENSG00000227195	MIR663A	ENSG00000227195.17	2.57305890139571	17.0312833684538	2.26093040345177e-41	5.95819392286912e-39
ENSG00000104980.3	ENSG00000104980	ENSG00000104980_004	chr19	dexseq_prepare_annotation2.py	exon	7991625	7991798	.	-	.	ENST00000599939+ENST00000595565+ENST00000270538+ENST00000595831__exon_number_004__gene_id_ENSG00000104980	TIMM44	ENSG00000104980.3	-2.42823926519697	-20.9260051653804	2.32420931397877e-41	6.11337347022585e-39
ENSG00000148700.6	ENSG00000148700	ENSG00000148700_007	chr10	dexseq_prepare_annotation2.py	exon	111767989	111768009	.	+	.	ENST00000484622+ENST00000459738+ENST00000487085+ENST00000495661+ENST00000497125+ENST00000356080+ENST00000277900__exon_number_007__gene_id_ENSG00000148700	ADD3	ENSG00000148700.6	2.14344863468889	18.0752461824765	2.42116992418424e-41	6.35639333510883e-39
ENSG00000166444.18	ENSG00000166444	ENSG00000166444_019	chr11	dexseq_prepare_annotation2.py	exon	8719184	8719320	.	-	.	ENST00000532738__exon_number_019__gene_id_ENSG00000166444	ST5	ENSG00000166444.18	-2.17958731529778	-14.7475565852223	2.43740202119711e-41	6.3869572398386e-39
ENSG00000177694.38	ENSG00000177694	ENSG00000177694_039	chr3	dexseq_prepare_annotation2.py	exon	175473008	175473206	.	+	.	ENST00000454872__exon_number_039__gene_id_ENSG00000177694	NAALADL2	ENSG00000177694.38	-3.09271387252157	-22.6206280983758	2.48333500558481e-41	6.49508802033999e-39
ENSG00000113575.ENSG00000272772.ENSG00000113558.ENSG00000273345.ENSG00000006837.84	ENSG00000113575+ENSG00000272772+ENSG00000113558+ENSG00000273345+ENSG00000006837	ENSG00000113575+ENSG00000272772+ENSG00000113558+ENSG00000273345+ENSG00000006837_085	chr5	dexseq_prepare_annotation2.py	exon	133706689	133706695	.	-	.	ENST00000609383+ENST00000518409+ENST00000536186+ENST00000520693+ENST00000522501+ENST00000523054+ENST00000520515+ENST00000609654+ENST00000519312+ENST00000435240+ENST00000521755__exon_number_085__gene_id_ENSG00000113575+ENSG00000272772+ENSG00000113558+ENSG00000273345+ENSG00000006837		ENSG00000113575.ENSG00000272772.ENSG00000113558.ENSG00000273345.ENSG00000006837.84	-5.02126707288003	-15.3305443439065	2.65574292647292e-41	6.93298382773399e-39
ENSG00000166689.48	ENSG00000166689	ENSG00000166689_049	chr11	dexseq_prepare_annotation2.py	exon	16872745	16872838	.	-	.	ENST00000355661+ENST00000528376+ENST00000448080+ENST00000531066__exon_number_049__gene_id_ENSG00000166689	PLEKHA7	ENSG00000166689.48	-3.19627577726841	-17.2676390439039	2.70964321716463e-41	7.06044730647824e-39
ENSG00000138594.2	ENSG00000138594	ENSG00000138594_003	chr15	dexseq_prepare_annotation2.py	exon	52127191	52127255	.	+	.	ENST00000558455__exon_number_003__gene_id_ENSG00000138594	TMOD3	ENSG00000138594.2	-3.86849300403601	-22.5909124070683	2.77510841988557e-41	7.21751235267549e-39
ENSG00000103343.ENSG00000103351.ENSG00000263212.ENSG00000262621.ENSG00000122390.1	ENSG00000103343+ENSG00000103351+ENSG00000263212+ENSG00000262621+ENSG00000122390	ENSG00000103343+ENSG00000103351+ENSG00000263212+ENSG00000262621+ENSG00000122390_002	chr16	dexseq_prepare_annotation2.py	exon	3415112	3415182	.	+	.	ENST00000576906+ENST00000575785__exon_number_002__gene_id_ENSG00000103343+ENSG00000103351+ENSG00000263212+ENSG00000262621+ENSG00000122390		ENSG00000103343.ENSG00000103351.ENSG00000263212.ENSG00000262621.ENSG00000122390.1	1.59466218246669	15.6660749558048	3.03768757156634e-41	7.88568958526968e-39
ENSG00000134982.ENSG00000272869.ENSG00000258864.ENSG00000212643.ENSG00000153037.69	ENSG00000134982+ENSG00000272869+ENSG00000258864+ENSG00000212643+ENSG00000153037	ENSG00000134982+ENSG00000272869+ENSG00000258864+ENSG00000212643+ENSG00000153037_070	chr5	dexseq_prepare_annotation2.py	exon	112227335	112227422	.	+	.	ENST00000391338+ENST00000512790+ENST00000509024+ENST00000506997__exon_number_070__gene_id_ENSG00000134982+ENSG00000272869+ENSG00000258864+ENSG00000212643+ENSG00000153037		ENSG00000134982.ENSG00000272869.ENSG00000258864.ENSG00000212643.ENSG00000153037.69	-3.0825586226491	-22.5652246573784	3.05505841761293e-41	7.91601477470979e-39
ENSG00000188038.ENSG00000038358.ENSG00000263126.ENSG00000221526.4	ENSG00000188038+ENSG00000038358+ENSG00000263126+ENSG00000221526	ENSG00000188038+ENSG00000038358+ENSG00000263126+ENSG00000221526_005	chr16	dexseq_prepare_annotation2.py	exon	67909848	67910004	.	+	.	ENST00000572221+ENST00000358933+ENST00000536072__exon_number_005__gene_id_ENSG00000188038+ENSG00000038358+ENSG00000263126+ENSG00000221526		ENSG00000188038.ENSG00000038358.ENSG00000263126.ENSG00000221526.4	-1.35085287510591	-17.3302682208986	3.39820175889914e-41	8.78877299885694e-39
ENSG00000148343.45	ENSG00000148343	ENSG00000148343_046	chr9	dexseq_prepare_annotation2.py	exon	131832526	131834350	.	+	.	ENST00000406926+ENST00000358369+ENST00000445183+ENST00000439290+ENST00000277475+ENST00000483458__exon_number_046__gene_id_ENSG00000148343	FAM73B	ENSG00000148343.45	-2.47275717576122	-17.6439609245131	3.4780227932765e-41	8.97852551994198e-39
ENSG00000168026.20	ENSG00000168026	ENSG00000168026_021	chr3	dexseq_prepare_annotation2.py	exon	39161123	39161148	.	+	.	ENST00000459702+ENST00000479954__exon_number_021__gene_id_ENSG00000168026	TTC21A	ENSG00000168026.20	-4.20100018468153	-18.9831967832871	3.78717332217078e-41	9.75849365864462e-39
ENSG00000148343.2	ENSG00000148343	ENSG00000148343_003	chr9	dexseq_prepare_annotation2.py	exon	131798925	131798960	.	+	.	ENST00000474534+ENST00000477088+ENST00000439290+ENST00000445183__exon_number_003__gene_id_ENSG00000148343	FAM73B	ENSG00000148343.2	1.73237382768218	17.6291844056529	3.82913226360757e-41	9.84837246867187e-39
ENSG00000153048.33	ENSG00000153048	ENSG00000153048_034	chr16	dexseq_prepare_annotation2.py	exon	8962389	8962576	.	-	.	ENST00000570125__exon_number_034__gene_id_ENSG00000153048	CARHSP1	ENSG00000153048.33	-3.30573976385017	-21.1731084276467	3.87272105979242e-41	9.94210380853685e-39
ENSG00000005810.9	ENSG00000005810	ENSG00000005810_010	chr13	dexseq_prepare_annotation2.py	exon	77635304	77635436	.	-	.	ENST00000407578+ENST00000357337+ENST00000544440+ENST00000429715__exon_number_010__gene_id_ENSG00000005810	MYCBP2	ENSG00000005810.9	-2.83284952087313	-16.5237485776806	4.06571288378566e-41	1.04183331084455e-38
ENSG00000013573.12	ENSG00000013573	ENSG00000013573_013	chr12	dexseq_prepare_annotation2.py	exon	31226904	31227025	.	+	.	ENST00000407793+ENST00000251758+ENST00000350437+ENST00000543756+ENST00000539049+ENST00000435753+ENST00000415475+ENST00000536265+ENST00000535158+ENST00000542838+ENST00000542129+ENST00000438391__exon_number_013__gene_id_ENSG00000013573	DDX11	ENSG00000013573.12	-2.25527445287778	-18.5876327815014	4.39066331507885e-41	1.12303320891547e-38
ENSG00000113569.47	ENSG00000113569	ENSG00000113569_048	chr5	dexseq_prepare_annotation2.py	exon	37370923	37371183	.	-	.	ENST00000231498+ENST00000507675+ENST00000513532__exon_number_048__gene_id_ENSG00000113569	NUP155	ENSG00000113569.47	2.35502641376252	19.6069127158159	4.62100790843181e-41	1.17978147413381e-38
ENSG00000077157.ENSG00000232626.1	ENSG00000077157+ENSG00000232626	ENSG00000077157+ENSG00000232626_002	chr1	dexseq_prepare_annotation2.py	exon	202317830	202317847	.	+	.	ENST00000608999+ENST00000336894__exon_number_002__gene_id_ENSG00000077157+ENSG00000232626		ENSG00000077157.ENSG00000232626.1	1.94383835113033	18.3675741741932	5.99885152532847e-41	1.52875127800143e-38
ENSG00000140694.51	ENSG00000140694	ENSG00000140694_052	chr16	dexseq_prepare_annotation2.py	exon	14726247	14726585	.	-	.	ENST00000562896__exon_number_052__gene_id_ENSG00000140694	PARN	ENSG00000140694.51	-2.96338522721752	-18.8940985299238	6.16431396263044e-41	1.56804595558005e-38
ENSG00000214753.ENSG00000168000.ENSG00000234857.87	ENSG00000214753+ENSG00000168000+ENSG00000234857	ENSG00000214753+ENSG00000168000+ENSG00000234857_088	chr11	dexseq_prepare_annotation2.py	exon	62491059	62491198	.	-	.	ENST00000540127+ENST00000403734+ENST00000301785__exon_number_088__gene_id_ENSG00000214753+ENSG00000168000+ENSG00000234857		ENSG00000214753.ENSG00000168000.ENSG00000234857.87	2.33784736152528	15.8205418538359	6.73366991151882e-41	1.70975005930376e-38
ENSG00000187736.ENSG00000213901.46	ENSG00000187736+ENSG00000213901	ENSG00000187736+ENSG00000213901_047	chr2	dexseq_prepare_annotation2.py	exon	220032917	220032935	.	-	.	ENST00000414999+ENST00000396775+ENST00000318673+ENST00000455516+ENST00000295738+ENST00000409878+ENST00000497918+ENST00000498327__exon_number_047__gene_id_ENSG00000187736+ENSG00000213901		ENSG00000187736.ENSG00000213901.46	2.1274156570956	16.7818372819685	7.73266578088534e-41	1.95982935291389e-38
ENSG00000174233.1	ENSG00000174233	ENSG00000174233_002	chr12	dexseq_prepare_annotation2.py	exon	49159977	49159980	.	-	.	ENST00000547260+ENST00000357869__exon_number_002__gene_id_ENSG00000174233	ADCY6	ENSG00000174233.1	2.39965347613215	19.0485518521304	7.98019404914083e-41	2.01888752832655e-38
ENSG00000187736.ENSG00000213901.28	ENSG00000187736+ENSG00000213901	ENSG00000187736+ENSG00000213901_029	chr2	dexseq_prepare_annotation2.py	exon	220025485	220025520	.	-	.	ENST00000418099+ENST00000356853+ENST00000450447__exon_number_029__gene_id_ENSG00000187736+ENSG00000213901		ENSG00000187736.ENSG00000213901.28	-0.990972873089173	-16.7710634645665	8.36112162961929e-41	2.11141841544486e-38
ENSG00000100949.5	ENSG00000100949	ENSG00000100949_006	chr14	dexseq_prepare_annotation2.py	exon	24734774	24734775	.	-	.	ENST00000560243+ENST00000561055+ENST00000216840+ENST00000560521+ENST00000560777+ENST00000559551+ENST00000559974+ENST00000558376+ENST00000399409__exon_number_006__gene_id_ENSG00000100949	RABGGTA	ENSG00000100949.5	2.33404832060796	18.0090014393932	8.49759304126884e-41	2.14199381982114e-38
ENSG00000187741.91	ENSG00000187741	ENSG00000187741_092	chr16	dexseq_prepare_annotation2.py	exon	89866013	89866046	.	-	.	ENST00000566889+ENST00000565582+ENST00000534992+ENST00000567621+ENST00000568369+ENST00000389301+ENST00000389302+ENST00000543736+ENST00000563673__exon_number_092__gene_id_ENSG00000187741	FANCA	ENSG00000187741.91	-1.07863705953922	-17.0940509375807	8.97636704860538e-41	2.25858705288264e-38
ENSG00000239306.ENSG00000173933.ENSG00000248643.ENSG00000258297.49	ENSG00000239306+ENSG00000173933+ENSG00000248643+ENSG00000258297	ENSG00000239306+ENSG00000173933+ENSG00000248643+ENSG00000258297_050	chr11	dexseq_prepare_annotation2.py	exon	66412105	66412214	.	+	.	ENST00000515838__exon_number_050__gene_id_ENSG00000239306+ENSG00000173933+ENSG00000248643+ENSG00000258297		ENSG00000239306.ENSG00000173933.ENSG00000248643.ENSG00000258297.49	-1.60697189890063	-17.3726254841921	1.00314665983467e-40	2.51853281920991e-38
ENSG00000004399.57	ENSG00000004399	ENSG00000004399_058	chr3	dexseq_prepare_annotation2.py	exon	129304795	129304891	.	-	.	ENST00000324093+ENST00000505665+ENST00000505237+ENST00000393239__exon_number_058__gene_id_ENSG00000004399	PLXND1	ENSG00000004399.57	3.11813717840083	24.8292885047325	1.00456775738737e-40	2.51853281920991e-38
ENSG00000102893.55	ENSG00000102893	ENSG00000102893_056	chr16	dexseq_prepare_annotation2.py	exon	47698796	47698886	.	+	.	ENST00000455779+ENST00000323584+ENST00000566319__exon_number_056__gene_id_ENSG00000102893	PHKB	ENSG00000102893.55	-2.41993376000504	-16.1688297005955	1.0833549331257e-40	2.71117365935088e-38
ENSG00000196549.45	ENSG00000196549	ENSG00000196549_046	chr3	dexseq_prepare_annotation2.py	exon	154898278	154898417	.	+	.	ENST00000462745+ENST00000493888+ENST00000492661+ENST00000460393+ENST00000493237__exon_number_046__gene_id_ENSG00000196549	MME	ENSG00000196549.45	4.0804695417507	17.8318007658697	1.09388304016897e-40	2.7326062452106e-38
ENSG00000102893.63	ENSG00000102893	ENSG00000102893_064	chr16	dexseq_prepare_annotation2.py	exon	47730383	47730399	.	+	.	ENST00000566044+ENST00000564711+ENST00000566319+ENST00000299167+ENST00000455779+ENST00000323584__exon_number_064__gene_id_ENSG00000102893	PHKB	ENSG00000102893.63	-2.50104072805974	-16.1650706618089	1.11608299944568e-40	2.78306696759623e-38
ENSG00000182774.ENSG00000214575.ENSG00000260836.20	ENSG00000182774+ENSG00000214575+ENSG00000260836	ENSG00000182774+ENSG00000214575+ENSG00000260836_021	chr15	dexseq_prepare_annotation2.py	exon	83208883	83208883	.	-	.	ENST00000330244+ENST00000559776+ENST00000559273+ENST00000560639+ENST00000558397+ENST00000561157+ENST00000561440+ENST00000562833+ENST00000560229+ENST00000560612__exon_number_021__gene_id_ENSG00000182774+ENSG00000214575+ENSG00000260836		ENSG00000182774.ENSG00000214575.ENSG00000260836.20	-2.40817106050847	-18.779920731943	1.15247517979804e-40	2.86445505366747e-38
ENSG00000187741.43	ENSG00000187741	ENSG00000187741_044	chr16	dexseq_prepare_annotation2.py	exon	89829046	89829201	.	-	.	ENST00000563510+ENST00000563318__exon_number_044__gene_id_ENSG00000187741	FANCA	ENSG00000187741.43	1.41569878666921	17.0578333371748	1.15283904332506e-40	2.86445505366747e-38
ENSG00000134109.16	ENSG00000134109	ENSG00000134109_017	chr3	dexseq_prepare_annotation2.py	exon	5246752	5246926	.	+	.	ENST00000256497+ENST00000445686+ENST00000434243+ENST00000465369__exon_number_017__gene_id_ENSG00000134109	EDEM1	ENSG00000134109.16	3.06360673776088	25.6479285277204	1.21007178141978e-40	3.00130156652571e-38
ENSG00000164941.50	ENSG00000164941	ENSG00000164941_051	chr8	dexseq_prepare_annotation2.py	exon	95879555	95879555	.	+	.	ENST00000343161+ENST00000520526+ENST00000517918+ENST00000523206+ENST00000519736+ENST00000522261+ENST00000524333+ENST00000523731+ENST00000521155+ENST00000447247__exon_number_051__gene_id_ENSG00000164941	INTS8	ENSG00000164941.50	1.6130784372581	19.9359420180374	1.22284793754971e-40	3.02759307072028e-38
ENSG00000104324.19	ENSG00000104324	ENSG00000104324_020	chr8	dexseq_prepare_annotation2.py	exon	98067755	98067873	.	+	.	ENST00000529551+ENST00000532528__exon_number_020__gene_id_ENSG00000104324	CPQ	ENSG00000104324.19	-4.40492571038866	-22.1925606791921	1.24213077432619e-40	3.06987215509892e-38
ENSG00000143341.44	ENSG00000143341	ENSG00000143341_045	chr1	dexseq_prepare_annotation2.py	exon	186010145	186010268	.	+	.	ENST00000271588+ENST00000367492__exon_number_045__gene_id_ENSG00000143341	HMCN1	ENSG00000143341.44	-2.60699004678505	-17.5591687682851	1.27218622498233e-40	3.13857815430348e-38
ENSG00000187741.44	ENSG00000187741	ENSG00000187741_045	chr16	dexseq_prepare_annotation2.py	exon	89831215	89831297	.	-	.	ENST00000563510__exon_number_045__gene_id_ENSG00000187741	FANCA	ENSG00000187741.44	1.43591192950202	17.04077651025	1.2970666564948e-40	3.19429638556914e-38
ENSG00000068878.13	ENSG00000068878	ENSG00000068878_014	chr2	dexseq_prepare_annotation2.py	exon	54112827	54112912	.	-	.	ENST00000421748+ENST00000389993+ENST00000404125+ENST00000476586__exon_number_014__gene_id_ENSG00000068878	PSME4	ENSG00000068878.13	-4.60786477845594	-22.707742770305	1.31333898418955e-40	3.22865594129129e-38
ENSG00000116883.ENSG00000214193.20	ENSG00000116883+ENSG00000214193	ENSG00000116883+ENSG00000214193_021	chr1	dexseq_prepare_annotation2.py	exon	36785043	36785137	.	+	.	ENST00000312808+ENST00000453908+ENST00000505871+ENST00000373139+ENST00000426732__exon_number_021__gene_id_ENSG00000116883+ENSG00000214193		ENSG00000116883.ENSG00000214193.20	-2.32492310197048	-19.3989006817998	1.3256296475226e-40	3.25312321067438e-38
ENSG00000123384.14	ENSG00000123384	ENSG00000123384_015	chr12	dexseq_prepare_annotation2.py	exon	57549877	57550066	.	+	.	ENST00000243077__exon_number_015__gene_id_ENSG00000123384	LRP1	ENSG00000123384.14	-2.70479606051602	-18.3938492867267	1.33365105795082e-40	3.267045935853e-38
ENSG00000178149.7	ENSG00000178149	ENSG00000178149_008	chr3	dexseq_prepare_annotation2.py	exon	49053237	49053251	.	-	.	ENST00000498794+ENST00000467457+ENST00000313778+ENST00000472331+ENST00000498498+ENST00000460505+ENST00000395462+ENST00000441576+ENST00000484831+ENST00000341949__exon_number_008__gene_id_ENSG00000178149	DALRD3	ENSG00000178149.7	-2.08209382254664	-19.1659193810174	1.33991171949973e-40	3.27661399624519e-38
ENSG00000180448	ENSG00000180448	ENSG00000180448_001	chr19	dexseq_prepare_annotation2.py	exon	1065922	1066162	.	+	.	ENST00000539243__exon_number_001__gene_id_ENSG00000180448	HMHA1	ENSG00000180448	-5.75848187619306	-18.2156698452094	1.46093632047991e-40	3.56629934106204e-38
ENSG00000166535.26	ENSG00000166535	ENSG00000166535_027	chr12	dexseq_prepare_annotation2.py	exon	9001316	9001391	.	+	.	ENST00000541459+ENST00000539547+ENST00000545692+ENST00000540049+ENST00000299698__exon_number_027__gene_id_ENSG00000166535	A2ML1	ENSG00000166535.26	-2.65486835932359	-19.3732646236662	1.51005684233838e-40	3.67975200023623e-38
ENSG00000103343.ENSG00000103351.ENSG00000263212.ENSG00000262621.ENSG00000122390.11	ENSG00000103343+ENSG00000103351+ENSG00000263212+ENSG00000262621+ENSG00000122390	ENSG00000103343+ENSG00000103351+ENSG00000263212+ENSG00000262621+ENSG00000122390_012	chr16	dexseq_prepare_annotation2.py	exon	3454909	3454994	.	+	.	ENST00000572544+ENST00000344823+ENST00000575752__exon_number_012__gene_id_ENSG00000103343+ENSG00000103351+ENSG00000263212+ENSG00000262621+ENSG00000122390		ENSG00000103343.ENSG00000103351.ENSG00000263212.ENSG00000262621.ENSG00000122390.11	1.53375811955567	15.4836305666114	1.5157660658042e-40	3.6872069526957e-38
ENSG00000196549.22	ENSG00000196549	ENSG00000196549_023	chr3	dexseq_prepare_annotation2.py	exon	154834268	154834348	.	+	.	ENST00000493237+ENST00000360490+ENST00000481828+ENST00000462745+ENST00000462837+ENST00000492661+ENST00000460393__exon_number_023__gene_id_ENSG00000196549	MME	ENSG00000196549.22	1.57623360002329	17.7587141758724	1.72244487783825e-40	4.18265528162387e-38
ENSG00000152556.54	ENSG00000152556	ENSG00000152556_055	chr12	dexseq_prepare_annotation2.py	exon	48527154	48527263	.	+	.	ENST00000551804+ENST00000340802+ENST00000547587+ENST00000395233+ENST00000547581+ENST00000312352+ENST00000546964+ENST00000359794__exon_number_055__gene_id_ENSG00000152556	PFKM	ENSG00000152556.54	-1.94369535169497	-17.8881315293922	1.7758828648102e-40	4.30490713341962e-38
ENSG00000102893.61	ENSG00000102893	ENSG00000102893_062	chr16	dexseq_prepare_annotation2.py	exon	47727289	47727418	.	+	.	ENST00000566044+ENST00000455779+ENST00000323584+ENST00000566319+ENST00000299167__exon_number_062__gene_id_ENSG00000102893	PHKB	ENSG00000102893.61	-2.36301197840364	-16.100572004949	1.85991890806421e-40	4.50077733260485e-38
ENSG00000239306.ENSG00000173933.ENSG00000248643.ENSG00000258297.55	ENSG00000239306+ENSG00000173933+ENSG00000248643+ENSG00000258297	ENSG00000239306+ENSG00000173933+ENSG00000248643+ENSG00000258297_056	chr11	dexseq_prepare_annotation2.py	exon	66417207	66417401	.	+	.	ENST00000506523__exon_number_056__gene_id_ENSG00000239306+ENSG00000173933+ENSG00000248643+ENSG00000258297		ENSG00000239306.ENSG00000173933.ENSG00000248643.ENSG00000258297.55	-1.64849410008444	-17.2780446453033	1.87773418884147e-40	4.53599944857583e-38
ENSG00000114416.2	ENSG00000114416	ENSG00000114416_003	chr3	dexseq_prepare_annotation2.py	exon	180586539	180586624	.	+	.	ENST00000465551__exon_number_003__gene_id_ENSG00000114416	FXR1	ENSG00000114416.2	-2.42871557883015	-16.5129245720491	1.92917534362341e-40	4.65218795212811e-38
ENSG00000266967.ENSG00000267060.ENSG00000108825.16	ENSG00000266967+ENSG00000267060+ENSG00000108825	ENSG00000266967+ENSG00000267060+ENSG00000108825_017	chr17	dexseq_prepare_annotation2.py	exon	41107242	41107278	.	-	.	ENST00000474578+ENST00000483535+ENST00000486493+ENST00000486664__exon_number_017__gene_id_ENSG00000266967+ENSG00000267060+ENSG00000108825		ENSG00000266967.ENSG00000267060.ENSG00000108825.16	-2.56583588671393	-17.2728677673359	1.94333295583719e-40	4.67822106356494e-38
ENSG00000010327.15	ENSG00000010327	ENSG00000010327_016	chr3	dexseq_prepare_annotation2.py	exon	52539019	52539159	.	+	.	ENST00000321725+ENST00000481607__exon_number_016__gene_id_ENSG00000010327	STAB1	ENSG00000010327.15	-3.42053523063369	-19.322222277105	1.95765369282933e-40	4.70455626565373e-38
ENSG00000104738.39	ENSG00000104738	ENSG00000104738_040	chr8	dexseq_prepare_annotation2.py	exon	48884029	48884030	.	+	.	ENST00000519470__exon_number_040__gene_id_ENSG00000104738	MCM4	ENSG00000104738.39	-2.58698104471255	-17.4859879276214	2.03639199191703e-40	4.88533949881571e-38
ENSG00000100031.ENSG00000100028.29	ENSG00000100031+ENSG00000100028	ENSG00000100031+ENSG00000100028_030	chr22	dexseq_prepare_annotation2.py	exon	25003606	25003625	.	+	.	ENST00000447416+ENST00000432867__exon_number_030__gene_id_ENSG00000100031+ENSG00000100028		ENSG00000100031.ENSG00000100028.29	-1.26981334779312	-15.8923643687289	2.10213301097498e-40	5.03437338289314e-38
ENSG00000114374.5	ENSG00000114374	ENSG00000114374_006	chrY	dexseq_prepare_annotation2.py	exon	14832522	14832670	.	+	.	ENST00000493168+ENST00000338981+ENST00000426564__exon_number_006__gene_id_ENSG00000114374	USP9Y	ENSG00000114374.5	-3.92968590170606	-17.8547945800093	2.17685757860111e-40	5.2043727501597e-38
ENSG00000083838.22	ENSG00000083838	ENSG00000083838_023	chr19	dexseq_prepare_annotation2.py	exon	58992596	58992597	.	+	.	ENST00000391694+ENST00000594369+ENST00000335841__exon_number_023__gene_id_ENSG00000083838	ZNF446	ENSG00000083838.22	-5.52664132249419	-48.0682572819636	2.44626266765736e-40	5.83842755344507e-38
ENSG00000167380.39	ENSG00000167380	ENSG00000167380_040	chr19	dexseq_prepare_annotation2.py	exon	44679684	44679796	.	+	.	ENST00000590089+ENST00000590524+ENST00000454662+ENST00000585678+ENST00000588883+ENST00000590578+ENST00000337433+ENST00000588127__exon_number_040__gene_id_ENSG00000167380	ZNF226	ENSG00000167380.39	3.78280169150856	18.2793401639434	2.57681072274343e-40	6.13947216429261e-38
ENSG00000150712.20	ENSG00000150712	ENSG00000150712_021	chr5	dexseq_prepare_annotation2.py	exon	32276788	32276848	.	-	.	ENST00000280285+ENST00000264934+ENST00000513622+ENST00000382142__exon_number_021__gene_id_ENSG00000150712	MTMR12	ENSG00000150712.20	-2.30435628074315	-21.5293624571113	2.61991349309474e-40	6.23149783196038e-38
ENSG00000108309.26	ENSG00000108309	ENSG00000108309_027	chr17	dexseq_prepare_annotation2.py	exon	42396039	42396039	.	+	.	ENST00000426726__exon_number_027__gene_id_ENSG00000108309	RUNDC3A	ENSG00000108309.26	1.42548996989368	20.7159116221275	2.76617985231111e-40	6.56816660734002e-38
ENSG00000103343.ENSG00000103351.ENSG00000263212.ENSG00000262621.ENSG00000122390.5	ENSG00000103343+ENSG00000103351+ENSG00000263212+ENSG00000262621+ENSG00000122390	ENSG00000103343+ENSG00000103351+ENSG00000263212+ENSG00000262621+ENSG00000122390_006	chr16	dexseq_prepare_annotation2.py	exon	3451271	3451419	.	+	.	ENST00000344823__exon_number_006__gene_id_ENSG00000103343+ENSG00000103351+ENSG00000263212+ENSG00000262621+ENSG00000122390		ENSG00000103343.ENSG00000103351.ENSG00000263212.ENSG00000262621.ENSG00000122390.5	1.51582015729205	15.4058468638707	3.00574302315543e-40	7.12483988877199e-38
ENSG00000114416.5	ENSG00000114416	ENSG00000114416_006	chr3	dexseq_prepare_annotation2.py	exon	180630279	180630325	.	+	.	ENST00000357559+ENST00000305586+ENST00000475315__exon_number_006__gene_id_ENSG00000114416	FXR1	ENSG00000114416.5	-2.75557005536715	-16.4462310103627	3.16457983975707e-40	7.48859069121289e-38
ENSG00000196549.39	ENSG00000196549	ENSG00000196549_040	chr3	dexseq_prepare_annotation2.py	exon	154886521	154886586	.	+	.	ENST00000493237+ENST00000360490+ENST00000495577+ENST00000462745+ENST00000492661+ENST00000460393__exon_number_040__gene_id_ENSG00000196549	MME	ENSG00000196549.39	3.65101117516539	17.6502096274974	3.38323568266294e-40	7.99242041753428e-38
ENSG00000162878.26	ENSG00000162878	ENSG00000162878_027	chr2	dexseq_prepare_annotation2.py	exon	42285054	42285326	.	+	.	ENST00000490302+ENST00000480099+ENST00000294964__exon_number_027__gene_id_ENSG00000162878	PKDCC	ENSG00000162878.26	-1.66974661021923	-21.0422539194713	3.45911046119493e-40	8.15781367630588e-38
ENSG00000207945.ENSG00000100124	ENSG00000207945+ENSG00000100124	ENSG00000207945+ENSG00000100124_001	chr22	dexseq_prepare_annotation2.py	exon	38226862	38226862	.	-	.	ENST00000215941__exon_number_001__gene_id_ENSG00000207945+ENSG00000100124		ENSG00000207945.ENSG00000100124	2.94319311606282	28.7837100873223	3.55522737870941e-40	8.37030462192493e-38
ENSG00000077782.34	ENSG00000077782	ENSG00000077782_035	chr8	dexseq_prepare_annotation2.py	exon	38277254	38277562	.	-	.	ENST00000527114+ENST00000527745__exon_number_035__gene_id_ENSG00000077782	FGFR1	ENSG00000077782.34	-1.68508454254978	-16.2859201351027	3.98278522705668e-40	9.34706039701962e-38
ENSG00000141556.38	ENSG00000141556	ENSG00000141556_039	chr17	dexseq_prepare_annotation2.py	exon	80869634	80869641	.	+	.	ENST00000571796+ENST00000576760+ENST00000574975+ENST00000571316+ENST00000572984+ENST00000574801+ENST00000571618+ENST00000355528+ENST00000576160+ENST00000572953+ENST00000571712+ENST00000576996+ENST00000539345+ENST00000574422__exon_number_039__gene_id_ENSG00000141556	TBCD	ENSG00000141556.38	-2.55534659321173	-16.9692374313728	3.98353263580103e-40	9.34706039701962e-38
ENSG00000151150.50	ENSG00000151150	ENSG00000151150_051	chr10	dexseq_prepare_annotation2.py	exon	61868588	61868658	.	-	.	ENST00000467420+ENST00000503366+ENST00000373827+ENST00000280772+ENST00000373815+ENST00000355288__exon_number_051__gene_id_ENSG00000151150	ANK3	ENSG00000151150.50	-2.52935203401199	-17.7529550062075	4.05749443133906e-40	9.50457824343117e-38
ENSG00000074706.21	ENSG00000074706	ENSG00000074706_022	chr6	dexseq_prepare_annotation2.py	exon	154542391	154542462	.	-	.	ENST00000367220+ENST00000422970+ENST00000519405+ENST00000519344+ENST00000265198+ENST00000517438+ENST00000519190__exon_number_022__gene_id_ENSG00000074706	IPCEF1	ENSG00000074706.21	-2.26876655482709	-24.3532391988612	4.26269145266473e-40	9.96846515627106e-38
ENSG00000239306.ENSG00000173933.ENSG00000248643.ENSG00000258297.50	ENSG00000239306+ENSG00000173933+ENSG00000248643+ENSG00000258297	ENSG00000239306+ENSG00000173933+ENSG00000248643+ENSG00000258297_051	chr11	dexseq_prepare_annotation2.py	exon	66413498	66413910	.	+	.	ENST00000398692+ENST00000310092+ENST00000514361+ENST00000500635+ENST00000409406+ENST00000408993+ENST00000530235+ENST00000528039+ENST00000515838+ENST00000412278__exon_number_051__gene_id_ENSG00000239306+ENSG00000173933+ENSG00000248643+ENSG00000258297		ENSG00000239306.ENSG00000173933.ENSG00000248643.ENSG00000258297.50	-1.58040573351667	-17.1533811620461	4.29587343582506e-40	1.00292066691444e-37
ENSG00000196549.37	ENSG00000196549	ENSG00000196549_038	chr3	dexseq_prepare_annotation2.py	exon	154884691	154884810	.	+	.	ENST00000493237+ENST00000360490+ENST00000495577+ENST00000462745+ENST00000492661+ENST00000460393__exon_number_038__gene_id_ENSG00000196549	MME	ENSG00000196549.37	3.60210304319369	17.611305037032	4.31110427647098e-40	1.00479059018593e-37
ENSG00000077549.19	ENSG00000077549	ENSG00000077549_020	chr1	dexseq_prepare_annotation2.py	exon	19746245	19746245	.	-	.	ENST00000375144__exon_number_020__gene_id_ENSG00000077549	CAPZB	ENSG00000077549.19	3.06555323788992	20.2361141351158	5.06038001873911e-40	1.17745226914284e-37
ENSG00000167543.6	ENSG00000167543	ENSG00000167543_007	chr17	dexseq_prepare_annotation2.py	exon	27895065	27895073	.	+	.	ENST00000578749+ENST00000580183__exon_number_007__gene_id_ENSG00000167543	TP53I13	ENSG00000167543.6	-4.80117263293012	-21.8219786920324	5.08955383521903e-40	1.18226342119179e-37
ENSG00000150672.ENSG00000256466.80	ENSG00000150672+ENSG00000256466	ENSG00000150672+ENSG00000256466_081	chr11	dexseq_prepare_annotation2.py	exon	84634466	84634633	.	-	.	ENST00000398309__exon_number_081__gene_id_ENSG00000150672+ENSG00000256466		ENSG00000150672.ENSG00000256466.80	3.61421356945844	20.2302919481608	5.19497479810934e-40	1.20474063055555e-37
ENSG00000007516	ENSG00000007516	ENSG00000007516_001	chr16	dexseq_prepare_annotation2.py	exon	1383602	1383638	.	+	.	ENST00000426824__exon_number_001__gene_id_ENSG00000007516	BAIAP3	ENSG00000007516	-3.00716742917901	-19.6324399923788	5.25104465881178e-40	1.21571731607495e-37
ENSG00000079215.7	ENSG00000079215	ENSG00000079215_008	chr5	dexseq_prepare_annotation2.py	exon	36608431	36608591	.	+	.	ENST00000265113+ENST00000513646+ENST00000512374+ENST00000416645+ENST00000513903+ENST00000505202+ENST00000506725+ENST00000504121+ENST00000381918__exon_number_008__gene_id_ENSG00000079215	SLC1A3	ENSG00000079215.7	2.395955081606	22.8793056189495	5.62675188768344e-40	1.30053677393345e-37
ENSG00000023839.27	ENSG00000023839	ENSG00000023839_028	chr10	dexseq_prepare_annotation2.py	exon	101594137	101594292	.	+	.	ENST00000370449__exon_number_028__gene_id_ENSG00000023839	ABCC2	ENSG00000023839.27	-1.69155856278799	-19.3533769695599	5.71763158824143e-40	1.31935060046879e-37
ENSG00000042317.16	ENSG00000042317	ENSG00000042317_017	chr14	dexseq_prepare_annotation2.py	exon	88852182	88852375	.	+	.	ENST00000554168+ENST00000555356+ENST00000557724__exon_number_017__gene_id_ENSG00000042317	SPATA7	ENSG00000042317.16	4.03967343919593	20.1970709901115	6.03487014370151e-40	1.39024823908122e-37
ENSG00000102897	ENSG00000102897	ENSG00000102897_001	chr16	dexseq_prepare_annotation2.py	exon	20911190	20911223	.	+	.	ENST00000564457__exon_number_001__gene_id_ENSG00000102897	LYRM1	ENSG00000102897	-3.16910110325517	-24.2374140410083	6.07863754087407e-40	1.39801630305759e-37
ENSG00000067225.27	ENSG00000067225	ENSG00000067225_028	chr15	dexseq_prepare_annotation2.py	exon	72501187	72501232	.	-	.	ENST00000335181+ENST00000565184+ENST00000563275+ENST00000319622+ENST00000449901+ENST00000389093+ENST00000568743+ENST00000565154+ENST00000568459+ENST00000567118+ENST00000569857+ENST00000561609__exon_number_028__gene_id_ENSG00000067225	PKM	ENSG00000067225.27	2.15118028499154	16.9941379752389	6.40208140093113e-40	1.4699749379039e-37
ENSG00000239306.ENSG00000173933.ENSG00000248643.ENSG00000258297.10	ENSG00000239306+ENSG00000173933+ENSG00000248643+ENSG00000258297	ENSG00000239306+ENSG00000173933+ENSG00000248643+ENSG00000258297_011	chr11	dexseq_prepare_annotation2.py	exon	66384845	66385021	.	+	.	ENST00000460762+ENST00000461478__exon_number_011__gene_id_ENSG00000239306+ENSG00000173933+ENSG00000248643+ENSG00000258297		ENSG00000239306.ENSG00000173933.ENSG00000248643.ENSG00000258297.10	1.53898233522849	17.0853013451024	6.75448174708902e-40	1.54833419066756e-37
ENSG00000066739.11	ENSG00000066739	ENSG00000066739_012	chr14	dexseq_prepare_annotation2.py	exon	96759319	96759551	.	-	.	ENST00000554151__exon_number_012__gene_id_ENSG00000066739	ATG2B	ENSG00000066739.11	2.00891603163305	18.1030763897579	7.12371642232382e-40	1.63028827985428e-37
ENSG00000166689.54	ENSG00000166689	ENSG00000166689_055	chr11	dexseq_prepare_annotation2.py	exon	16892646	16892729	.	-	.	ENST00000529213+ENST00000531066+ENST00000355661+ENST00000528376+ENST00000448080+ENST00000528637__exon_number_055__gene_id_ENSG00000166689	PLEKHA7	ENSG00000166689.54	-3.09617665172562	-16.7802174152078	7.8747020063422e-40	1.79919484608945e-37
ENSG00000182541.30	ENSG00000182541	ENSG00000182541_031	chr22	dexseq_prepare_annotation2.py	exon	31674283	31674572	.	+	.	ENST00000467301+ENST00000333611+ENST00000444929+ENST00000331728__exon_number_031__gene_id_ENSG00000182541	LIMK2	ENSG00000182541.30	-5.25628658916355	-31.8608801283283	9.81309235353158e-40	2.23839853991384e-37
ENSG00000173818.29	ENSG00000173818	ENSG00000173818_030	chr17	dexseq_prepare_annotation2.py	exon	78395628	78395762	.	+	.	ENST00000518644+ENST00000517295+ENST00000522200+ENST00000521565+ENST00000523228+ENST00000518137__exon_number_030__gene_id_ENSG00000173818	ENDOV	ENSG00000173818.29	-1.99864694363074	-20.4232803743512	9.86830609648487e-40	2.24730886282029e-37
ENSG00000148343.27	ENSG00000148343	ENSG00000148343_028	chr9	dexseq_prepare_annotation2.py	exon	131825910	131825910	.	+	.	ENST00000495975+ENST00000474639+ENST00000358369+ENST00000414342+ENST00000439290+ENST00000277475__exon_number_028__gene_id_ENSG00000148343	FAM73B	ENSG00000148343.27	-2.23765768703093	-17.1300259490681	9.9881845587572e-40	2.27089209813587e-37
ENSG00000148337.62	ENSG00000148337	ENSG00000148337_063	chr9	dexseq_prepare_annotation2.py	exon	130953140	130953141	.	-	.	ENST00000467178+ENST00000325721+ENST00000420484+ENST00000372948+ENST00000393608+ENST00000541172+ENST00000476727+ENST00000488559+ENST00000372938+ENST00000372954+ENST00000357558+ENST00000324544+ENST00000538431__exon_number_063__gene_id_ENSG00000148337	CIZ1	ENSG00000148337.62	-1.25734507452544	-15.5010372745795	1.00214312019011e-39	2.2747340974325e-37
ENSG00000135636.31	ENSG00000135636	ENSG00000135636_032	chr2	dexseq_prepare_annotation2.py	exon	71797729	71797871	.	+	.	ENST00000409582+ENST00000410041+ENST00000409651+ENST00000394120+ENST00000409762+ENST00000461565+ENST00000258104+ENST00000413539+ENST00000409366+ENST00000410020+ENST00000409744+ENST00000429174__exon_number_032__gene_id_ENSG00000135636	DYSF	ENSG00000135636.31	3.01120755677607	17.1266607423392	1.02110535737615e-39	2.31400102184674e-37
ENSG00000149179.6	ENSG00000149179	ENSG00000149179_007	chr11	dexseq_prepare_annotation2.py	exon	46958305	46958310	.	+	.	ENST00000527234+ENST00000528488+ENST00000378618+ENST00000278460+ENST00000536126+ENST00000525279+ENST00000533124+ENST00000531648+ENST00000522712__exon_number_007__gene_id_ENSG00000149179	C11orf49	ENSG00000149179.6	1.3892774931521	17.2340868737718	1.03253998539236e-39	2.33610912499916e-37
ENSG00000005810.72	ENSG00000005810	ENSG00000005810_073	chr13	dexseq_prepare_annotation2.py	exon	77759238	77759512	.	-	.	ENST00000360084+ENST00000407578+ENST00000357337+ENST00000544440__exon_number_073__gene_id_ENSG00000005810	MYCBP2	ENSG00000005810.72	2.49518868012017	16.0629274080496	1.37724866325749e-39	3.11094984986424e-37
ENSG00000104324.18	ENSG00000104324	ENSG00000104324_019	chr8	dexseq_prepare_annotation2.py	exon	98041697	98041722	.	+	.	ENST00000522617+ENST00000220763__exon_number_019__gene_id_ENSG00000104324	CPQ	ENSG00000104324.18	-3.4861475112729	-21.5561253050759	1.41351847902904e-39	3.18770181081908e-37
ENSG00000196504.26	ENSG00000196504	ENSG00000196504_027	chr2	dexseq_prepare_annotation2.py	exon	153532919	153533293	.	-	.	ENST00000493468+ENST00000545856+ENST00000410080+ENST00000354363__exon_number_027__gene_id_ENSG00000196504	PRPF40A	ENSG00000196504.26	-2.92035734134459	-18.7048820446075	1.50735985953609e-39	3.39382804102639e-37
ENSG00000148343.12	ENSG00000148343	ENSG00000148343_013	chr9	dexseq_prepare_annotation2.py	exon	131809384	131809503	.	+	.	ENST00000474534__exon_number_013__gene_id_ENSG00000148343	FAM73B	ENSG00000148343.12	1.89852144733586	17.0658920052406	1.52130582129124e-39	3.41969395625083e-37
ENSG00000075151.23	ENSG00000075151	ENSG00000075151_024	chr1	dexseq_prepare_annotation2.py	exon	21191609	21191755	.	-	.	ENST00000374935+ENST00000374937+ENST00000264211+ENST00000537738+ENST00000602326+ENST00000400422+ENST00000536266__exon_number_024__gene_id_ENSG00000075151	EIF4G3	ENSG00000075151.23	-5.41605512323804	-45.7372085739313	2.19457088861538e-39	4.92514801862275e-37
ENSG00000148343.30	ENSG00000148343	ENSG00000148343_031	chr9	dexseq_prepare_annotation2.py	exon	131830151	131830273	.	+	.	ENST00000495975__exon_number_031__gene_id_ENSG00000148343	FAM73B	ENSG00000148343.30	-2.28707053000849	-16.9973914895418	2.38544725181448e-39	5.34489995103417e-37
ENSG00000113575.ENSG00000272772.ENSG00000113558.ENSG00000273345.ENSG00000006837.85	ENSG00000113575+ENSG00000272772+ENSG00000113558+ENSG00000273345+ENSG00000006837	ENSG00000113575+ENSG00000272772+ENSG00000113558+ENSG00000273345+ENSG00000006837_086	chr5	dexseq_prepare_annotation2.py	exon	133706696	133706732	.	-	.	ENST00000609383+ENST00000518409+ENST00000536186+ENST00000520693+ENST00000522501+ENST00000523054+ENST00000520515+ENST00000609654+ENST00000519312+ENST00000435240__exon_number_086__gene_id_ENSG00000113575+ENSG00000272772+ENSG00000113558+ENSG00000273345+ENSG00000006837		ENSG00000113575.ENSG00000272772.ENSG00000113558.ENSG00000273345.ENSG00000006837.85	-3.40904517910557	-14.8458682773584	2.44676385815568e-39	5.47347368995749e-37
ENSG00000156261.6	ENSG00000156261	ENSG00000156261_007	chr21	dexseq_prepare_annotation2.py	exon	30433698	30433738	.	-	.	ENST00000286788+ENST00000540844+ENST00000542732+ENST00000470450+ENST00000496121__exon_number_007__gene_id_ENSG00000156261	CCT8	ENSG00000156261.6	4.60634304103376	21.8778966498427	2.71204986571438e-39	6.05718707006575e-37
ENSG00000016864.17	ENSG00000016864	ENSG00000016864_018	chr3	dexseq_prepare_annotation2.py	exon	52730597	52730653	.	-	.	ENST00000463827+ENST00000478968+ENST00000485899+ENST00000480080+ENST00000491606+ENST00000407584+ENST00000484163+ENST00000266014+ENST00000394783+ENST00000479553__exon_number_018__gene_id_ENSG00000016864	GLT8D1	ENSG00000016864.17	1.49881881243104	18.0210145323229	2.92841701000703e-39	6.52994756447769e-37
ENSG00000187736.ENSG00000213901.58	ENSG00000187736+ENSG00000213901	ENSG00000187736+ENSG00000213901_059	chr2	dexseq_prepare_annotation2.py	exon	220034031	220034076	.	-	.	ENST00000295738+ENST00000421779+ENST00000396775+ENST00000318673+ENST00000455516+ENST00000465580+ENST00000409878+ENST00000409370+ENST00000414999+ENST00000497918+ENST00000498327__exon_number_059__gene_id_ENSG00000187736+ENSG00000213901		ENSG00000187736.ENSG00000213901.58	2.43972773246068	16.2726112215345	3.13005344959781e-39	6.96840043419821e-37
ENSG00000166313.3	ENSG00000166313	ENSG00000166313_004	chr11	dexseq_prepare_annotation2.py	exon	6416393	6416509	.	-	.	ENST00000529519+ENST00000608394+ENST00000524626+ENST00000608704+ENST00000608435+ENST00000608655+ENST00000299402+ENST00000389906+ENST00000526240+ENST00000609360+ENST00000311051__exon_number_004__gene_id_ENSG00000166313	APBB1	ENSG00000166313.3	4.08127133800007	16.5689464990184	3.41183001905955e-39	7.58358249747609e-37
ENSG00000173821.105	ENSG00000173821	ENSG00000173821_106	chr17	dexseq_prepare_annotation2.py	exon	78363689	78363717	.	+	.	ENST00000427003+ENST00000582970+ENST00000508628+ENST00000560083+ENST00000411702+ENST00000336301__exon_number_106__gene_id_ENSG00000173821	RNF213	ENSG00000173821.105	-3.83277888476814	-19.7979760823877	3.69180484393932e-39	8.19280385008372e-37
ENSG00000197013.ENSG00000269237.ENSG00000196268.ENSG00000268658.43	ENSG00000197013+ENSG00000269237+ENSG00000196268+ENSG00000268658	ENSG00000197013+ENSG00000269237+ENSG00000196268+ENSG00000268658_044	chr19	dexseq_prepare_annotation2.py	exon	21684073	21686040	.	+	.	ENST00000599078__exon_number_044__gene_id_ENSG00000197013+ENSG00000269237+ENSG00000196268+ENSG00000268658		ENSG00000197013.ENSG00000269237.ENSG00000196268.ENSG00000268658.43	-2.93631444013936	-18.3363681357456	3.70779580293419e-39	8.20871292768095e-37
ENSG00000100031.ENSG00000100028.28	ENSG00000100031+ENSG00000100028	ENSG00000100031+ENSG00000100028_029	chr22	dexseq_prepare_annotation2.py	exon	25003588	25003605	.	+	.	ENST00000447416__exon_number_029__gene_id_ENSG00000100031+ENSG00000100028		ENSG00000100031.ENSG00000100028.28	-1.23476205756121	-15.5406968516179	3.7151514419752e-39	8.20871292768095e-37
ENSG00000113575.ENSG00000272772.ENSG00000113558.ENSG00000273345.ENSG00000006837.89	ENSG00000113575+ENSG00000272772+ENSG00000113558+ENSG00000273345+ENSG00000006837	ENSG00000113575+ENSG00000272772+ENSG00000113558+ENSG00000273345+ENSG00000006837_090	chr5	dexseq_prepare_annotation2.py	exon	133706736	133706738	.	-	.	ENST00000519312__exon_number_090__gene_id_ENSG00000113575+ENSG00000272772+ENSG00000113558+ENSG00000273345+ENSG00000006837		ENSG00000113575.ENSG00000272772.ENSG00000113558.ENSG00000273345.ENSG00000006837.89	-4.78211862728083	-14.8008897641532	3.71667216061102e-39	8.20871292768095e-37
ENSG00000182774.ENSG00000214575.ENSG00000260836.25	ENSG00000182774+ENSG00000214575+ENSG00000260836	ENSG00000182774+ENSG00000214575+ENSG00000260836_026	chr15	dexseq_prepare_annotation2.py	exon	83209177	83209188	.	-	.	ENST00000330244+ENST00000559273+ENST00000560639+ENST00000558397+ENST00000561157+ENST00000560229__exon_number_026__gene_id_ENSG00000182774+ENSG00000214575+ENSG00000260836		ENSG00000182774.ENSG00000214575.ENSG00000260836.25	-2.37775884219146	-18.1366384746298	4.03333997846432e-39	8.89399405108496e-37
ENSG00000149179.3	ENSG00000149179	ENSG00000149179_004	chr11	dexseq_prepare_annotation2.py	exon	46958296	46958297	.	+	.	ENST00000536126+ENST00000528488+ENST00000525279+ENST00000522712+ENST00000533124__exon_number_004__gene_id_ENSG00000149179	C11orf49	ENSG00000149179.3	1.29588362774857	17.02245664458	4.05802085543237e-39	8.93425942859851e-37
ENSG00000132694.35	ENSG00000132694	ENSG00000132694_036	chr1	dexseq_prepare_annotation2.py	exon	156926212	156926356	.	-	.	ENST00000361409+ENST00000368194+ENST00000486670__exon_number_036__gene_id_ENSG00000132694	ARHGEF11	ENSG00000132694.35	-2.37472559129138	-19.1952259444534	4.37358010715722e-39	9.61379236730137e-37
ENSG00000239306.ENSG00000173933.ENSG00000248643.ENSG00000258297.41	ENSG00000239306+ENSG00000173933+ENSG00000248643+ENSG00000258297	ENSG00000239306+ENSG00000173933+ENSG00000248643+ENSG00000258297_042	chr11	dexseq_prepare_annotation2.py	exon	66407595	66407760	.	+	.	ENST00000483858+ENST00000532968__exon_number_042__gene_id_ENSG00000239306+ENSG00000173933+ENSG00000248643+ENSG00000258297		ENSG00000239306.ENSG00000173933.ENSG00000248643.ENSG00000258297.41	-1.5676061133875	-16.7998572858457	4.52468866804105e-39	9.93026427976714e-37
ENSG00000129084.ENSG00000256206.ENSG00000129083.4	ENSG00000129084+ENSG00000256206+ENSG00000129083	ENSG00000129084+ENSG00000256206+ENSG00000129083_005	chr11	dexseq_prepare_annotation2.py	exon	14479096	14479329	.	-	.	ENST00000249923+ENST00000439561__exon_number_005__gene_id_ENSG00000129084+ENSG00000256206+ENSG00000129083		ENSG00000129084.ENSG00000256206.ENSG00000129083.4	3.58672879901874	16.524875403098	4.63438724199833e-39	1.0155000693124e-36
ENSG00000016864.16	ENSG00000016864	ENSG00000016864_017	chr3	dexseq_prepare_annotation2.py	exon	52730558	52730596	.	-	.	ENST00000463827+ENST00000478968+ENST00000485899+ENST00000480080+ENST00000491606+ENST00000407584+ENST00000481643+ENST00000484163+ENST00000266014+ENST00000394783+ENST00000479553__exon_number_017__gene_id_ENSG00000016864	GLT8D1	ENSG00000016864.16	1.78830684060754	17.9389024079725	4.67254134081522e-39	1.02225066003939e-36
ENSG00000185989.10	ENSG00000185989	ENSG00000185989_011	chr13	dexseq_prepare_annotation2.py	exon	114778618	114778724	.	-	.	ENST00000389544+ENST00000334062__exon_number_011__gene_id_ENSG00000185989	RASA3	ENSG00000185989.10	-3.0124765139456	-19.4360089557827	5.03502210909489e-39	1.09982430349418e-36
ENSG00000113575.ENSG00000272772.ENSG00000113558.ENSG00000273345.ENSG00000006837.41	ENSG00000113575+ENSG00000272772+ENSG00000113558+ENSG00000273345+ENSG00000006837	ENSG00000113575+ENSG00000272772+ENSG00000113558+ENSG00000273345+ENSG00000006837_042	chr5	dexseq_prepare_annotation2.py	exon	133536665	133536675	.	-	.	ENST00000495833__exon_number_042__gene_id_ENSG00000113575+ENSG00000272772+ENSG00000113558+ENSG00000273345+ENSG00000006837		ENSG00000113575.ENSG00000272772.ENSG00000113558.ENSG00000273345.ENSG00000006837.41	1.81284491984043	14.7673794178307	5.07384564716944e-39	1.10656756251426e-36
ENSG00000150672.ENSG00000256466.94	ENSG00000150672+ENSG00000256466	ENSG00000150672+ENSG00000256466_095	chr11	dexseq_prepare_annotation2.py	exon	85338733	85338793	.	-	.	ENST00000526147+ENST00000472545__exon_number_095__gene_id_ENSG00000150672+ENSG00000256466		ENSG00000150672.ENSG00000256466.94	3.65739901263052	19.7180437443967	5.31887042100472e-39	1.15819027697944e-36
ENSG00000187736.ENSG00000213901.59	ENSG00000187736+ENSG00000213901	ENSG00000187736+ENSG00000213901_060	chr2	dexseq_prepare_annotation2.py	exon	220034077	220034128	.	-	.	ENST00000414999+ENST00000461812+ENST00000421779+ENST00000396775+ENST00000318673+ENST00000455516+ENST00000295738+ENST00000465580+ENST00000409878+ENST00000409370+ENST00000497918+ENST00000498327__exon_number_060__gene_id_ENSG00000187736+ENSG00000213901		ENSG00000187736.ENSG00000213901.59	2.2575736464994	16.1961470839123	5.46290298259137e-39	1.18642865268898e-36
ENSG00000148337.11	ENSG00000148337	ENSG00000148337_012	chr9	dexseq_prepare_annotation2.py	exon	130929160	130929276	.	-	.	ENST00000485001+ENST00000491487__exon_number_012__gene_id_ENSG00000148337	CIZ1	ENSG00000148337.11	2.32626714049493	15.3000646346427	5.4656056458006e-39	1.18642865268898e-36
ENSG00000118308.66	ENSG00000118308	ENSG00000118308_067	chr12	dexseq_prepare_annotation2.py	exon	25261140	25261169	.	+	.	ENST00000361433+ENST00000354454+ENST00000549437+ENST00000536173+ENST00000547044__exon_number_067__gene_id_ENSG00000118308	LRMP	ENSG00000118308.66	4.6351244515796	16.0608531982009	5.54729410522796e-39	1.20228527053541e-36
ENSG00000114480.26	ENSG00000114480	ENSG00000114480_027	chr3	dexseq_prepare_annotation2.py	exon	81810526	81811312	.	-	.	ENST00000429644__exon_number_027__gene_id_ENSG00000114480	GBE1	ENSG00000114480.26	-3.4403854472781	-25.2264229703906	5.65634535789663e-39	1.22401378247871e-36
ENSG00000196235.ENSG00000213922	ENSG00000196235+ENSG00000213922	ENSG00000196235+ENSG00000213922_001	chr19	dexseq_prepare_annotation2.py	exon	39926796	39926817	.	+	.	ENST00000594990__exon_number_001__gene_id_ENSG00000196235+ENSG00000213922		ENSG00000196235.ENSG00000213922	-5.07837740943209	-30.8665971418054	6.07696664402506e-39	1.31299281017015e-36
ENSG00000187741.45	ENSG00000187741	ENSG00000187741_046	chr16	dexseq_prepare_annotation2.py	exon	89831298	89831355	.	-	.	ENST00000305699+ENST00000567988+ENST00000563318+ENST00000561660+ENST00000563510+ENST00000568369+ENST00000389301__exon_number_046__gene_id_ENSG00000187741	FANCA	ENSG00000187741.45	1.47139396442425	16.4804804931617	6.31008338447725e-39	1.36124640676948e-36
ENSG00000114353.6	ENSG00000114353	ENSG00000114353_007	chr3	dexseq_prepare_annotation2.py	exon	50273636	50273885	.	+	.	ENST00000536647+ENST00000441156+ENST00000313601__exon_number_007__gene_id_ENSG00000114353	GNAI2	ENSG00000114353.6	2.84068075337476	25.1728332619205	6.54746135867801e-39	1.40813742363456e-36
ENSG00000166689.60	ENSG00000166689	ENSG00000166689_061	chr11	dexseq_prepare_annotation2.py	exon	17035690	17035748	.	-	.	ENST00000355661+ENST00000448080+ENST00000531066+ENST00000532079__exon_number_061__gene_id_ENSG00000166689	PLEKHA7	ENSG00000166689.60	-3.17110059219908	-16.475165131191	6.54768772479793e-39	1.40813742363456e-36
ENSG00000148343.5	ENSG00000148343	ENSG00000148343_006	chr9	dexseq_prepare_annotation2.py	exon	131799274	131799295	.	+	.	ENST00000406926+ENST00000358369+ENST00000450073+ENST00000277475__exon_number_006__gene_id_ENSG00000148343	FAM73B	ENSG00000148343.5	1.85952475919968	16.8324823696092	7.05708909982282e-39	1.51534652564297e-36
ENSG00000225697.39	ENSG00000225697	ENSG00000225697_040	chr3	dexseq_prepare_annotation2.py	exon	48668726	48668739	.	-	.	ENST00000485361+ENST00000444531+ENST00000358747+ENST00000455886+ENST00000395550+ENST00000496469+ENST00000421649+ENST00000307364+ENST00000420764+ENST00000480524+ENST00000414944+ENST00000337000+ENST00000489483+ENST00000383733__exon_number_040__gene_id_ENSG00000225697	SLC26A6	ENSG00000225697.39	-1.76577458714304	-16.8296423367749	7.1903049679572e-39	1.54157257959394e-36
ENSG00000172890.22	ENSG00000172890	ENSG00000172890_023	chr11	dexseq_prepare_annotation2.py	exon	71183538	71183546	.	+	.	ENST00000319023+ENST00000529120+ENST00000528509+ENST00000525200__exon_number_023__gene_id_ENSG00000172890	NADSYN1	ENSG00000172890.22	2.43049261394274	16.3770368480784	7.36947840500726e-39	1.57755589801219e-36
ENSG00000022840.69	ENSG00000022840	ENSG00000022840_070	chr12	dexseq_prepare_annotation2.py	exon	121014393	121014681	.	+	.	ENST00000325954+ENST00000545419+ENST00000544805+ENST00000542701+ENST00000535470+ENST00000413266+ENST00000538254__exon_number_070__gene_id_ENSG00000022840	RNF10	ENSG00000022840.69	2.03569847338609	16.5397565034265	7.55088045123833e-39	1.6139050055709e-36
ENSG00000155363.60	ENSG00000155363	ENSG00000155363_061	chr1	dexseq_prepare_annotation2.py	exon	113243348	113243348	.	+	.	ENST00000490413+ENST00000369645+ENST00000369644+ENST00000496577+ENST00000413052+ENST00000468624__exon_number_061__gene_id_ENSG00000155363	MOV10	ENSG00000155363.60	-2.45165315766041	-23.399346826185	8.23508475114437e-39	1.75744539498233e-36
ENSG00000102893.68	ENSG00000102893	ENSG00000102893_069	chr16	dexseq_prepare_annotation2.py	exon	47733657	47734254	.	+	.	ENST00000455779+ENST00000323584+ENST00000566319+ENST00000299167__exon_number_069__gene_id_ENSG00000102893	PHKB	ENSG00000102893.68	-2.21289247229508	-15.6153750642887	8.68018008953491e-39	1.84959616875675e-36
ENSG00000168259.6	ENSG00000168259	ENSG00000168259_007	chr17	dexseq_prepare_annotation2.py	exon	40133613	40133872	.	-	.	ENST00000585693__exon_number_007__gene_id_ENSG00000168259	DNAJC7	ENSG00000168259.6	2.14249859869875	23.3743737213827	8.90949063822705e-39	1.89555543711747e-36
ENSG00000153048.34	ENSG00000153048	ENSG00000153048_035	chr16	dexseq_prepare_annotation2.py	exon	8962823	8962863	.	-	.	ENST00000569572+ENST00000565287+ENST00000311052+ENST00000563815__exon_number_035__gene_id_ENSG00000153048	CARHSP1	ENSG00000153048.34	-3.15558944416859	-19.9194728992873	9.0364293161385e-39	1.91962730432895e-36
ENSG00000166444.2	ENSG00000166444	ENSG00000166444_003	chr11	dexseq_prepare_annotation2.py	exon	8714900	8714901	.	-	.	ENST00000530991+ENST00000534127+ENST00000313726+ENST00000526757__exon_number_003__gene_id_ENSG00000166444	ST5	ENSG00000166444.2	-1.73953312361884	-14.1742563635703	9.1717214050496e-39	1.94539760893722e-36
ENSG00000151651.40	ENSG00000151651	ENSG00000151651_041	chr10	dexseq_prepare_annotation2.py	exon	135088300	135088494	.	-	.	ENST00000486609__exon_number_041__gene_id_ENSG00000151651	ADAM8	ENSG00000151651.40	-2.11798059630114	-20.6338077754314	9.74940291010267e-39	2.06478107933092e-36
ENSG00000257062.ENSG00000111700.ENSG00000134538.ENSG00000205754.ENSG00000257046.33	ENSG00000257062+ENSG00000111700+ENSG00000134538+ENSG00000205754+ENSG00000257046	ENSG00000257062+ENSG00000111700+ENSG00000134538+ENSG00000205754+ENSG00000257046_034	chr12	dexseq_prepare_annotation2.py	exon	21201646	21201841	.	+	.	ENST00000554957+ENST00000381541+ENST00000421593__exon_number_034__gene_id_ENSG00000257062+ENSG00000111700+ENSG00000134538+ENSG00000205754+ENSG00000257046		ENSG00000257062.ENSG00000111700.ENSG00000134538.ENSG00000205754.ENSG00000257046.33	2.62205183987666	16.9887033374194	1.02766882541022e-38	2.17314473212849e-36
ENSG00000166444.7	ENSG00000166444	ENSG00000166444_008	chr11	dexseq_prepare_annotation2.py	exon	8715446	8715608	.	-	.	ENST00000527540+ENST00000532162+ENST00000530991+ENST00000534127+ENST00000526757+ENST00000534278+ENST00000357665+ENST00000526099+ENST00000313726__exon_number_008__gene_id_ENSG00000166444	ST5	ENSG00000166444.7	-2.29217186153259	-14.1608555026191	1.05229655968688e-38	2.2218467405844e-36
ENSG00000092201	ENSG00000092201	ENSG00000092201_001	chr14	dexseq_prepare_annotation2.py	exon	21819631	21819637	.	-	.	ENST00000216297__exon_number_001__gene_id_ENSG00000092201	SUPT16H	ENSG00000092201	-2.34029337731007	-20.6104328925255	1.07283529238046e-38	2.26178062254083e-36
ENSG00000142347.6	ENSG00000142347	ENSG00000142347_007	chr19	dexseq_prepare_annotation2.py	exon	8591336	8591336	.	-	.	ENST00000598005__exon_number_007__gene_id_ENSG00000142347	MYO1F	ENSG00000142347.6	-2.25856925962393	-16.5735080651446	1.10098878304449e-38	2.31762302933675e-36
ENSG00000173818.62	ENSG00000173818	ENSG00000173818_063	chr17	dexseq_prepare_annotation2.py	exon	78411883	78411886	.	+	.	ENST00000518907+ENST00000517795__exon_number_063__gene_id_ENSG00000173818	ENDOV	ENSG00000173818.62	2.75836725796143	19.86784626842	1.13586182036959e-38	2.38742026090159e-36
ENSG00000166444.11	ENSG00000166444	ENSG00000166444_012	chr11	dexseq_prepare_annotation2.py	exon	8717010	8717096	.	-	.	ENST00000313726+ENST00000532162+ENST00000530991+ENST00000534127+ENST00000524513+ENST00000534278+ENST00000357665+ENST00000530438+ENST00000526757+ENST00000526099__exon_number_012__gene_id_ENSG00000166444	ST5	ENSG00000166444.11	-2.23431289780628	-14.1520035564195	1.1522620817176e-38	2.41823835349069e-36
ENSG00000050438.28	ENSG00000050438	ENSG00000050438_029	chr12	dexseq_prepare_annotation2.py	exon	51855002	51855075	.	+	.	ENST00000514353+ENST00000550211+ENST00000319957+ENST00000547697+ENST00000535225+ENST00000453097+ENST00000551071+ENST00000604314+ENST00000394856+ENST00000358657__exon_number_029__gene_id_ENSG00000050438	SLC4A8	ENSG00000050438.28	-3.76818247348299	-22.0122187731167	1.17553280462402e-38	2.46336085894276e-36
ENSG00000187736.ENSG00000213901.55	ENSG00000187736+ENSG00000213901	ENSG00000187736+ENSG00000213901_056	chr2	dexseq_prepare_annotation2.py	exon	220033737	220033750	.	-	.	ENST00000318673__exon_number_056__gene_id_ENSG00000187736+ENSG00000213901		ENSG00000187736.ENSG00000213901.55	2.21723948065862	16.086766533636	1.21237244066154e-38	2.53673892497698e-36
ENSG00000083844.7	ENSG00000083844	ENSG00000083844_008	chr19	dexseq_prepare_annotation2.py	exon	57703159	57703241	.	+	.	ENST00000263095+ENST00000600531+ENST00000597447+ENST00000594126+ENST00000599653__exon_number_008__gene_id_ENSG00000083844	ZNF264	ENSG00000083844.7	-2.0449334170889	-22.590572474569	1.24986244586802e-38	2.61125540999119e-36
ENSG00000013441.18	ENSG00000013441	ENSG00000013441_019	chr2	dexseq_prepare_annotation2.py	exon	201721614	201721708	.	-	.	ENST00000409769+ENST00000321356+ENST00000473565+ENST00000409403+ENST00000461981+ENST00000434813+ENST00000432425__exon_number_019__gene_id_ENSG00000013441	CLK1	ENSG00000013441.18	-3.04630610955342	-19.838536550006	1.29354388716385e-38	2.69846442416251e-36
ENSG00000173715.ENSG00000173653.8	ENSG00000173715+ENSG00000173653	ENSG00000173715+ENSG00000173653_009	chr11	dexseq_prepare_annotation2.py	exon	66515850	66515864	.	+	.	ENST00000346672+ENST00000532565+ENST00000525908+ENST00000360962+ENST00000534325__exon_number_009__gene_id_ENSG00000173715+ENSG00000173653		ENSG00000173715.ENSG00000173653.8	2.38132097595206	21.4443287645632	1.36028875090834e-38	2.83345295909639e-36
ENSG00000167261.15	ENSG00000167261	ENSG00000167261_016	chr16	dexseq_prepare_annotation2.py	exon	68025967	68026075	.	-	.	ENST00000412757+ENST00000575203+ENST00000393847+ENST00000268795+ENST00000573808+ENST00000572888__exon_number_016__gene_id_ENSG00000167261	DPEP2	ENSG00000167261.15	-2.26888964804386	-20.5446305850801	1.40497327176857e-38	2.92215539542143e-36
ENSG00000102893.69	ENSG00000102893	ENSG00000102893_070	chr16	dexseq_prepare_annotation2.py	exon	47734255	47734259	.	+	.	ENST00000455779+ENST00000566319+ENST00000299167__exon_number_070__gene_id_ENSG00000102893	PHKB	ENSG00000102893.69	-2.58300671028705	-15.552978304258	1.42295544997857e-38	2.95513865934877e-36
ENSG00000143226.ENSG00000244682.ENSG00000273112.ENSG00000072694.55	ENSG00000143226+ENSG00000244682+ENSG00000273112+ENSG00000072694	ENSG00000143226+ENSG00000244682+ENSG00000273112+ENSG00000072694_056	chr1	dexseq_prepare_annotation2.py	exon	161559871	161560008	.	+	.	ENST00000465075__exon_number_056__gene_id_ENSG00000143226+ENSG00000244682+ENSG00000273112+ENSG00000072694		ENSG00000143226.ENSG00000244682.ENSG00000273112.ENSG00000072694.55	2.99923535847284	15.9947400939614	1.45896706221781e-38	3.02541063991315e-36
ENSG00000239306.ENSG00000173933.ENSG00000248643.ENSG00000258297.42	ENSG00000239306+ENSG00000173933+ENSG00000248643+ENSG00000258297	ENSG00000239306+ENSG00000173933+ENSG00000248643+ENSG00000258297_043	chr11	dexseq_prepare_annotation2.py	exon	66407761	66408663	.	+	.	ENST00000483858__exon_number_043__gene_id_ENSG00000239306+ENSG00000173933+ENSG00000248643+ENSG00000258297		ENSG00000239306.ENSG00000173933.ENSG00000248643.ENSG00000258297.42	-1.52670813481724	-16.6212273600589	1.49293872367318e-38	3.09124959565561e-36
ENSG00000272084.ENSG00000127481.10	ENSG00000272084+ENSG00000127481	ENSG00000272084+ENSG00000127481_011	chr1	dexseq_prepare_annotation2.py	exon	19404322	19404341	.	-	.	ENST00000375267__exon_number_011__gene_id_ENSG00000272084+ENSG00000127481		ENSG00000272084.ENSG00000127481.10	-2.40886058170398	-14.0869182175317	1.5426277857709e-38	3.18938867749659e-36
ENSG00000103671.22	ENSG00000103671	ENSG00000103671_023	chr15	dexseq_prepare_annotation2.py	exon	64701917	64702001	.	+	.	ENST00000561265+ENST00000559565+ENST00000560567+ENST00000261884+ENST00000560475__exon_number_023__gene_id_ENSG00000103671	TRIP4	ENSG00000103671.22	3.6303122838717	24.8596968042503	1.54693310571538e-38	3.19354470517144e-36
ENSG00000158683.16	ENSG00000158683	ENSG00000158683_017	chr7	dexseq_prepare_annotation2.py	exon	47866948	47867064	.	-	.	ENST00000483616+ENST00000289672__exon_number_017__gene_id_ENSG00000158683	PKD1L1	ENSG00000158683.16	-1.58112483091587	-16.8098995058801	1.61129163321112e-38	3.32148076622067e-36
ENSG00000018189.6	ENSG00000018189	ENSG00000018189_007	chr4	dexseq_prepare_annotation2.py	exon	71587728	71588371	.	+	.	ENST00000381006+ENST00000226328__exon_number_007__gene_id_ENSG00000018189	RUFY3	ENSG00000018189.6	-3.38230367785754	-18.463033646418	1.62527277644509e-38	3.34534511735058e-36
ENSG00000100106.ENSG00000100101.20	ENSG00000100106+ENSG00000100101	ENSG00000100106+ENSG00000100101_021	chr22	dexseq_prepare_annotation2.py	exon	38093628	38093703	.	+	.	ENST00000406386+ENST00000344404+ENST00000455236+ENST00000492485__exon_number_021__gene_id_ENSG00000100106+ENSG00000100101		ENSG00000100106.ENSG00000100101.20	-5.78386289217162	-16.7028013273398	1.65879456250043e-38	3.40930061757752e-36
ENSG00000166313.6	ENSG00000166313	ENSG00000166313_007	chr11	dexseq_prepare_annotation2.py	exon	6416660	6416697	.	-	.	ENST00000609331+ENST00000529519+ENST00000608394+ENST00000524626+ENST00000608704+ENST00000608655+ENST00000608645+ENST00000609360+ENST00000299402+ENST00000389906+ENST00000526240+ENST00000311051__exon_number_007__gene_id_ENSG00000166313	APBB1	ENSG00000166313.6	4.42170743886123	16.3406255742192	1.66990615333508e-38	3.42707598662984e-36
ENSG00000215428.ENSG00000148357.71	ENSG00000215428+ENSG00000148357	ENSG00000215428+ENSG00000148357_072	chr9	dexseq_prepare_annotation2.py	exon	133305669	133305670	.	+	.	ENST00000302481__exon_number_072__gene_id_ENSG00000215428+ENSG00000148357		ENSG00000215428.ENSG00000148357.71	-6.51551991423496	-16.7945452793059	1.78034204681096e-38	3.64833775286329e-36
ENSG00000205133.39	ENSG00000205133	ENSG00000205133_040	chr8	dexseq_prepare_annotation2.py	exon	93978303	93978315	.	-	.	ENST00000522925+ENST00000537541+ENST00000521617+ENST00000522903+ENST00000523580+ENST00000524037+ENST00000378861+ENST00000523375+ENST00000519792+ENST00000520430+ENST00000519069+ENST00000521988+ENST00000517858+ENST00000517540+ENST00000518748__exon_number_040__gene_id_ENSG00000205133	TRIQK	ENSG00000205133.39	1.7917909312036	19.1653386812458	1.81886495270113e-38	3.72179891343668e-36
ENSG00000114374.2	ENSG00000114374	ENSG00000114374_003	chrY	dexseq_prepare_annotation2.py	exon	14820567	14820626	.	+	.	ENST00000338981__exon_number_003__gene_id_ENSG00000114374	USP9Y	ENSG00000114374.2	-3.64098576464569	-17.1322092593481	1.84990025322591e-38	3.77974553501634e-36
ENSG00000133657.ENSG00000244675.46	ENSG00000133657+ENSG00000244675	ENSG00000133657+ENSG00000244675_047	chr3	dexseq_prepare_annotation2.py	exon	194182869	194182965	.	-	.	ENST00000457986+ENST00000439040+ENST00000256031+ENST00000446356__exon_number_047__gene_id_ENSG00000133657+ENSG00000244675		ENSG00000133657.ENSG00000244675.46	1.56336747418867	17.6975703046547	1.85331264782615e-38	3.78116542164918e-36
ENSG00000041357.32	ENSG00000041357	ENSG00000041357_033	chr15	dexseq_prepare_annotation2.py	exon	78836987	78837210	.	+	.	ENST00000558094+ENST00000559154__exon_number_033__gene_id_ENSG00000041357	PSMA4	ENSG00000041357.32	-1.78819994819059	-18.0405356127961	1.86036989349852e-38	3.79000656063052e-36
ENSG00000080823.67	ENSG00000080823	ENSG00000080823_068	chr14	dexseq_prepare_annotation2.py	exon	102718093	102718141	.	-	.	ENST00000519877+ENST00000518399+ENST00000518482+ENST00000521766+ENST00000193029+ENST00000522874+ENST00000517537+ENST00000519569+ENST00000562292+ENST00000361847+ENST00000524019+ENST00000523485+ENST00000524214+ENST00000559838+ENST00000522093+ENST00000518686__exon_number_068__gene_id_ENSG00000080823	MOK	ENSG00000080823.67	-1.73168277996209	-17.8550956142973	1.94223246167335e-38	3.95099490372244e-36
ENSG00000213398.ENSG00000124067.ENSG00000267660.60	ENSG00000213398+ENSG00000124067+ENSG00000267660	ENSG00000213398+ENSG00000124067+ENSG00000267660_061	chr16	dexseq_prepare_annotation2.py	exon	67984016	67984221	.	-	.	ENST00000572476__exon_number_061__gene_id_ENSG00000213398+ENSG00000124067+ENSG00000267660		ENSG00000213398.ENSG00000124067.ENSG00000267660.60	-5.68852761421355	-16.9879779993843	2.1396883677363e-38	4.34631618323989e-36
ENSG00000268093.ENSG00000063177	ENSG00000268093+ENSG00000063177	ENSG00000268093+ENSG00000063177_001	chr19	dexseq_prepare_annotation2.py	exon	49118585	49118586	.	-	.	ENST00000549920+ENST00000552347__exon_number_001__gene_id_ENSG00000268093+ENSG00000063177		ENSG00000268093.ENSG00000063177	-6.11017969287705	-25.7658333112673	2.1661908800128e-38	4.39373611687495e-36
ENSG00000187741.41	ENSG00000187741	ENSG00000187741_042	chr16	dexseq_prepare_annotation2.py	exon	89824985	89825113	.	-	.	ENST00000561660+ENST00000568369+ENST00000563318+ENST00000567988+ENST00000389301__exon_number_042__gene_id_ENSG00000187741	FANCA	ENSG00000187741.41	1.17626577724757	16.3027435463174	2.17407861202117e-38	4.40331616175344e-36
ENSG00000162572.28	ENSG00000162572	ENSG00000162572_029	chr1	dexseq_prepare_annotation2.py	exon	1225857	1225935	.	+	.	ENST00000379101+ENST00000338555+ENST00000379116+ENST00000379099+ENST00000325425+ENST00000400928__exon_number_029__gene_id_ENSG00000162572	SCNN1D	ENSG00000162572.28	-5.42070869228304	-20.8423572777612	2.28568264255554e-38	4.62262703391142e-36
ENSG00000048740.17	ENSG00000048740	ENSG00000048740_018	chr10	dexseq_prepare_annotation2.py	exon	11356102	11356221	.	+	.	ENST00000542579+ENST00000609870+ENST00000417956+ENST00000399850+ENST00000608830+ENST00000379261+ENST00000537122+ENST00000315874+ENST00000450189+ENST00000354897+ENST00000427450+ENST00000609692+ENST00000416382+ENST00000354440__exon_number_018__gene_id_ENSG00000048740	CELF2	ENSG00000048740.17	-4.67342668771749	-23.818297036228	2.42934520106607e-38	4.90604324110212e-36
ENSG00000214753.ENSG00000168000.ENSG00000234857.92	ENSG00000214753+ENSG00000168000+ENSG00000234857	ENSG00000214753+ENSG00000168000+ENSG00000234857_093	chr11	dexseq_prepare_annotation2.py	exon	62494091	62494821	.	-	.	ENST00000403734+ENST00000301785__exon_number_093__gene_id_ENSG00000214753+ENSG00000168000+ENSG00000234857		ENSG00000214753.ENSG00000168000.ENSG00000234857.92	2.2567770667457	15.1206034977534	2.48177007865828e-38	5.00465121818476e-36
ENSG00000066739.38	ENSG00000066739	ENSG00000066739_039	chr14	dexseq_prepare_annotation2.py	exon	96790233	96790335	.	-	.	ENST00000473234+ENST00000359933__exon_number_039__gene_id_ENSG00000066739	ATG2B	ENSG00000066739.38	-4.7625967202362	-17.4898462594875	2.52018119157068e-38	5.07412582090949e-36
ENSG00000065357.128	ENSG00000065357	ENSG00000065357_129	chr12	dexseq_prepare_annotation2.py	exon	56347195	56347231	.	+	.	ENST00000550957+ENST00000551739+ENST00000552478__exon_number_129__gene_id_ENSG00000065357	DGKA	ENSG00000065357.128	5.07451455501241	18.3784648132472	2.52351542518802e-38	5.07412582090949e-36
ENSG00000104490.20	ENSG00000104490	ENSG00000104490_021	chr8	dexseq_prepare_annotation2.py	exon	102731597	102731600	.	-	.	ENST00000311028+ENST00000522448+ENST00000220931+ENST00000518166+ENST00000517531+ENST00000522252+ENST00000520690+ENST00000517822+ENST00000520425+ENST00000521599+ENST00000518727+ENST00000395923+ENST00000524209+ENST00000521964+ENST00000522951+ENST00000519508__exon_number_021__gene_id_ENSG00000104490	NCALD	ENSG00000104490.20	2.84689076445647	15.7956753338328	2.54590405382069e-38	5.11175653334448e-36
ENSG00000137968.4	ENSG00000137968	ENSG00000137968_005	chr1	dexseq_prepare_annotation2.py	exon	75679390	75679478	.	-	.	ENST00000535611+ENST00000370855+ENST00000370859__exon_number_005__gene_id_ENSG00000137968	SLC44A5	ENSG00000137968.4	-1.70826506790213	-19.6662199171694	2.78379209680824e-38	5.58134270498831e-36
ENSG00000140853.104	ENSG00000140853	ENSG00000140853_105	chr16	dexseq_prepare_annotation2.py	exon	57116546	57117431	.	+	.	ENST00000540182+ENST00000539144+ENST00000543103+ENST00000262510+ENST00000308149+ENST00000538453+ENST00000436936+ENST00000545081+ENST00000537056__exon_number_105__gene_id_ENSG00000140853	NLRC5	ENSG00000140853.104	-1.54796963380204	-18.145403428563	2.94627419356719e-38	5.89861050525927e-36
ENSG00000050438.24	ENSG00000050438	ENSG00000050438_025	chr12	dexseq_prepare_annotation2.py	exon	51851228	51851323	.	+	.	ENST00000514353+ENST00000319957+ENST00000547697+ENST00000535225+ENST00000453097+ENST00000551071+ENST00000604314+ENST00000394856+ENST00000358657__exon_number_025__gene_id_ENSG00000050438	SLC4A8	ENSG00000050438.24	-3.67242206334069	-21.7487815617465	3.00833560008952e-38	6.01420747705829e-36
ENSG00000175221.27	ENSG00000175221	ENSG00000175221_028	chr19	dexseq_prepare_annotation2.py	exon	891132	891148	.	-	.	ENST00000586017+ENST00000395808+ENST00000325464+ENST00000312090+ENST00000606248+ENST00000586342+ENST00000606828+ENST00000269814+ENST00000592373+ENST00000592943__exon_number_028__gene_id_ENSG00000175221	MED16	ENSG00000175221.27	3.49846080299971	25.5925869053232	3.37754895114941e-38	6.74264409913605e-36
ENSG00000151150.70	ENSG00000151150	ENSG00000151150_071	chr10	dexseq_prepare_annotation2.py	exon	61941087	61941185	.	-	.	ENST00000503366+ENST00000280772+ENST00000373827__exon_number_071__gene_id_ENSG00000151150	ANK3	ENSG00000151150.70	4.17877003823599	17.0060601508424	4.04042025344367e-38	8.05438675250591e-36
ENSG00000102893.64	ENSG00000102893	ENSG00000102893_065	chr16	dexseq_prepare_annotation2.py	exon	47732359	47732499	.	+	.	ENST00000566044+ENST00000564711+ENST00000566319+ENST00000299167+ENST00000455779+ENST00000323584__exon_number_065__gene_id_ENSG00000102893	PHKB	ENSG00000102893.64	-2.23398381114704	-15.4176020028442	4.15815247154806e-38	8.27722187909315e-36
ENSG00000239344.ENSG00000176406.55	ENSG00000239344+ENSG00000176406	ENSG00000239344+ENSG00000176406_056	chr8	dexseq_prepare_annotation2.py	exon	105264049	105264087	.	+	.	ENST00000339750+ENST00000436393+ENST00000507740+ENST00000262231__exon_number_056__gene_id_ENSG00000239344+ENSG00000176406		ENSG00000239344.ENSG00000176406.55	-2.06312541167443	-18.7249592080095	4.39296543065304e-38	8.73214841310509e-36
ENSG00000215440.ENSG00000124222.ENSG00000254995.23	ENSG00000215440+ENSG00000124222+ENSG00000254995	ENSG00000215440+ENSG00000124222+ENSG00000254995_024	chr20	dexseq_prepare_annotation2.py	exon	57234679	57234690	.	+	.	ENST00000412911+ENST00000467096+ENST00000371141+ENST00000464640+ENST00000359617+ENST00000468590+ENST00000355957+ENST00000496117+ENST00000458280+ENST00000493301+ENST00000530122+ENST00000460655__exon_number_024__gene_id_ENSG00000215440+ENSG00000124222+ENSG00000254995		ENSG00000215440.ENSG00000124222.ENSG00000254995.23	2.3842132301827	18.2696736389849	4.45025912517655e-38	8.83341519906478e-36
ENSG00000125462.8	ENSG00000125462	ENSG00000125462_009	chr1	dexseq_prepare_annotation2.py	exon	156374055	156374055	.	-	.	ENST00000310027+ENST00000608007+ENST00000488498+ENST00000465270+ENST00000465570+ENST00000486517+ENST00000471156+ENST00000400991+ENST00000497824+ENST00000368242+ENST00000368243+ENST00000462458__exon_number_009__gene_id_ENSG00000125462	C1orf61	ENSG00000125462.8	-2.67151003643896	-16.645842694075	4.68401782377623e-38	9.2841637044686e-36
ENSG00000170266.ENSG00000188167.49	ENSG00000170266+ENSG00000188167	ENSG00000170266+ENSG00000188167_050	chr3	dexseq_prepare_annotation2.py	exon	33138285	33138293	.	-	.	ENST00000342462+ENST00000416695+ENST00000399402__exon_number_050__gene_id_ENSG00000170266+ENSG00000188167		ENSG00000170266.ENSG00000188167.49	2.077129494498	16.642550804955	4.78551344725168e-38	9.47184491594511e-36
ENSG00000131558.49	ENSG00000131558	ENSG00000131558_050	chr7	dexseq_prepare_annotation2.py	exon	133682245	133682327	.	+	.	ENST00000541309+ENST00000545148+ENST00000539845+ENST00000253861+ENST00000478265__exon_number_050__gene_id_ENSG00000131558	EXOC4	ENSG00000131558.49	2.79560982101823	15.8915512147922	5.03658630963561e-38	9.95462683070495e-36
ENSG00000141627.39	ENSG00000141627	ENSG00000141627_040	chr18	dexseq_prepare_annotation2.py	exon	46895078	46895083	.	-	.	ENST00000581738__exon_number_040__gene_id_ENSG00000141627	DYM	ENSG00000141627.39	-4.26843324818911	-18.2444198723404	5.07772440651459e-38	1.00216993914278e-35
ENSG00000196498.78	ENSG00000196498	ENSG00000196498_079	chr12	dexseq_prepare_annotation2.py	exon	124915187	124915187	.	-	.	ENST00000397355+ENST00000420698+ENST00000458234+ENST00000404621+ENST00000405201+ENST00000404121+ENST00000356219+ENST00000494460+ENST00000448008+ENST00000542927+ENST00000429285__exon_number_079__gene_id_ENSG00000196498	NCOR2	ENSG00000196498.78	-6.66620069012979	-17.3687363536912	5.12288073038523e-38	1.00965013239092e-35
ENSG00000173818.27	ENSG00000173818	ENSG00000173818_028	chr17	dexseq_prepare_annotation2.py	exon	78393386	78393520	.	+	.	ENST00000523999+ENST00000523228__exon_number_028__gene_id_ENSG00000173818	ENDOV	ENSG00000173818.27	-1.86738918654049	-19.5143163115011	5.48784168547346e-38	1.08004915932367e-35
ENSG00000100453.3	ENSG00000100453	ENSG00000100453_004	chr14	dexseq_prepare_annotation2.py	exon	25100370	25100420	.	-	.	ENST00000382540+ENST00000532263+ENST00000382542+ENST00000216341+ENST00000530830+ENST00000554242+ENST00000415355__exon_number_004__gene_id_ENSG00000100453	GZMB	ENSG00000100453.3	-4.88894194144069	-29.6989207740989	5.53202577316354e-38	1.08720714993686e-35
ENSG00000118898	ENSG00000118898	ENSG00000118898_001	chr16	dexseq_prepare_annotation2.py	exon	4932508	4932823	.	-	.	ENST00000345988__exon_number_001__gene_id_ENSG00000118898	PPL	ENSG00000118898	-9.46892870132906	-22.1261412747594	6.02398445577886e-38	1.18222181823757e-35
ENSG00000266967.ENSG00000267060.ENSG00000108825.18	ENSG00000266967+ENSG00000267060+ENSG00000108825	ENSG00000266967+ENSG00000267060+ENSG00000108825_019	chr17	dexseq_prepare_annotation2.py	exon	41107291	41107362	.	-	.	ENST00000474578+ENST00000478040+ENST00000486664+ENST00000483535__exon_number_019__gene_id_ENSG00000266967+ENSG00000267060+ENSG00000108825		ENSG00000266967.ENSG00000267060.ENSG00000108825.18	-2.54494635329349	-16.4122800736562	6.05249858836424e-38	1.18614480433911e-35
ENSG00000085872.ENSG00000105085.ENSG00000269578.ENSG00000214046.ENSG00000127526.ENSG00000269058.ENSG00000141979.ENSG00000268790.128	ENSG00000085872+ENSG00000105085+ENSG00000269578+ENSG00000214046+ENSG00000127526+ENSG00000269058+ENSG00000141979+ENSG00000268790	ENSG00000085872+ENSG00000105085+ENSG00000269578+ENSG00000214046+ENSG00000127526+ENSG00000269058+ENSG00000141979+ENSG00000268790_129	chr19	dexseq_prepare_annotation2.py	exon	16763509	16763772	.	-	.	ENST00000487803+ENST00000594507+ENST00000358726__exon_number_129__gene_id_ENSG00000085872+ENSG00000105085+ENSG00000269578+ENSG00000214046+ENSG00000127526+ENSG00000269058+ENSG00000141979+ENSG00000268790		ENSG00000085872.ENSG00000105085.ENSG00000269578.ENSG00000214046.ENSG00000127526.ENSG00000269058.ENSG00000141979.ENSG00000268790.128	2.01391393275567	14.9778188117219	6.23935536482772e-38	1.22104447753618e-35
ENSG00000108100.26	ENSG00000108100	ENSG00000108100_027	chr10	dexseq_prepare_annotation2.py	exon	35854951	35855056	.	+	.	ENST00000374706+ENST00000497692+ENST00000374704+ENST00000265375+ENST00000339497+ENST00000465416__exon_number_027__gene_id_ENSG00000108100	CCNY	ENSG00000108100.26	3.34875860529825	24.3341361704107	6.6758677959075e-38	1.30463521450275e-35
ENSG00000012504.22	ENSG00000012504	ENSG00000012504_023	chr12	dexseq_prepare_annotation2.py	exon	100957268	100957281	.	+	.	ENST00000321046+ENST00000392986+ENST00000549996+ENST00000548884+ENST00000188403__exon_number_023__gene_id_ENSG00000012504	NR1H4	ENSG00000012504.22	3.90614826933684	21.5262389240996	6.69388989048597e-38	1.30632246989045e-35
ENSG00000105063.ENSG00000180089.47	ENSG00000105063+ENSG00000180089	ENSG00000105063+ENSG00000180089_048	chr19	dexseq_prepare_annotation2.py	exon	55769803	55770363	.	-	.	ENST00000412770__exon_number_048__gene_id_ENSG00000105063+ENSG00000180089		ENSG00000105063.ENSG00000180089.47	-8.99839622910424	-19.4640590578765	6.87387055510718e-38	1.3395671857833e-35
ENSG00000175221.26	ENSG00000175221	ENSG00000175221_027	chr19	dexseq_prepare_annotation2.py	exon	891104	891131	.	-	.	ENST00000586017+ENST00000395808+ENST00000325464+ENST00000589119+ENST00000312090+ENST00000606248+ENST00000586342+ENST00000606828+ENST00000269814+ENST00000592373+ENST00000592943__exon_number_027__gene_id_ENSG00000175221	MED16	ENSG00000175221.26	3.51580883771622	25.2446095392732	8.30326151111278e-38	1.6158611418752e-35
ENSG00000130255.ENSG00000167733.67	ENSG00000130255+ENSG00000167733	ENSG00000130255+ENSG00000167733_068	chr19	dexseq_prepare_annotation2.py	exon	5691645	5691664	.	+	.	ENST00000394580+ENST00000579649+ENST00000347512+ENST00000579446__exon_number_068__gene_id_ENSG00000130255+ENSG00000167733		ENSG00000130255.ENSG00000167733.67	-4.01944417634221	-16.5507330773045	8.70506109160189e-38	1.69093053367887e-35
ENSG00000145348.10	ENSG00000145348	ENSG00000145348_011	chr4	dexseq_prepare_annotation2.py	exon	107084436	107084783	.	-	.	ENST00000506384__exon_number_011__gene_id_ENSG00000145348	TBCK	ENSG00000145348.10	-4.1360056253881	-16.2689269855687	8.71331790063281e-38	1.69093053367887e-35
ENSG00000074054.51	ENSG00000074054	ENSG00000074054_052	chr2	dexseq_prepare_annotation2.py	exon	122220111	122220181	.	-	.	ENST00000455322+ENST00000430234+ENST00000449975+ENST00000418989+ENST00000474065+ENST00000397587+ENST00000480007+ENST00000263710+ENST00000452274+ENST00000545861+ENST00000409078+ENST00000541377+ENST00000541859__exon_number_052__gene_id_ENSG00000074054	CLASP1	ENSG00000074054.51	3.55602853536108	15.9488025329497	9.00953361368078e-38	1.74597985460778e-35
ENSG00000104915.10	ENSG00000104915	ENSG00000104915_011	chr19	dexseq_prepare_annotation2.py	exon	13255429	13255485	.	-	.	ENST00000588848+ENST00000587318+ENST00000440593+ENST00000591415+ENST00000587230+ENST00000242770+ENST00000591843+ENST00000593126+ENST00000589083+ENST00000343587__exon_number_011__gene_id_ENSG00000104915	STX10	ENSG00000104915.10	2.24509957062265	19.3958845000393	9.3344400399643e-38	1.80642835950035e-35
ENSG00000100938.49	ENSG00000100938	ENSG00000100938_050	chr14	dexseq_prepare_annotation2.py	exon	24707537	24707584	.	+	.	ENST00000561038+ENST00000559836+ENST00000557854+ENST00000559910+ENST00000558865+ENST00000558007+ENST00000399440+ENST00000559287+ENST00000558748+ENST00000456667+ENST00000355299+ENST00000559104+ENST00000559479+ENST00000420554+ENST00000558483+ENST00000348719__exon_number_050__gene_id_ENSG00000100938	GMPR2	ENSG00000100938.49	-2.86837705617366	-24.1985939845326	9.77251470657313e-38	1.88857918585654e-35
ENSG00000103343.ENSG00000103351.ENSG00000263212.ENSG00000262621.ENSG00000122390.8	ENSG00000103343+ENSG00000103351+ENSG00000263212+ENSG00000262621+ENSG00000122390	ENSG00000103343+ENSG00000103351+ENSG00000263212+ENSG00000262621+ENSG00000122390_009	chr16	dexseq_prepare_annotation2.py	exon	3451974	3452406	.	+	.	ENST00000572544+ENST00000268655+ENST00000571936+ENST00000344823+ENST00000575752__exon_number_009__gene_id_ENSG00000103343+ENSG00000103351+ENSG00000263212+ENSG00000262621+ENSG00000122390		ENSG00000103343.ENSG00000103351.ENSG00000263212.ENSG00000262621.ENSG00000122390.8	1.58857764077029	14.7458785086291	9.81658920449146e-38	1.89177119131205e-35
ENSG00000153048.35	ENSG00000153048	ENSG00000153048_036	chr16	dexseq_prepare_annotation2.py	exon	8962864	8962866	.	-	.	ENST00000311052__exon_number_036__gene_id_ENSG00000153048	CARHSP1	ENSG00000153048.35	-3.13465370406569	-19.38438776295	9.82930713921858e-38	1.89177119131205e-35
ENSG00000164941.15	ENSG00000164941	ENSG00000164941_016	chr8	dexseq_prepare_annotation2.py	exon	95841220	95841254	.	+	.	ENST00000343161+ENST00000519457+ENST00000521860+ENST00000524333+ENST00000523206+ENST00000520526+ENST00000519053+ENST00000447247+ENST00000523731+ENST00000522171+ENST00000523321__exon_number_016__gene_id_ENSG00000164941	INTS8	ENSG00000164941.15	-3.93140021251733	-18.5621106263268	9.82981947578114e-38	1.89177119131205e-35
ENSG00000143924.3	ENSG00000143924	ENSG00000143924_004	chr2	dexseq_prepare_annotation2.py	exon	42396531	42396600	.	+	.	ENST00000402711+ENST00000409040+ENST00000482660+ENST00000318522__exon_number_004__gene_id_ENSG00000143924	EML4	ENSG00000143924.3	2.12168106454986	18.3302999143479	9.88234805824567e-38	1.89925353020508e-35
ENSG00000114416.14	ENSG00000114416	ENSG00000114416_015	chr3	dexseq_prepare_annotation2.py	exon	180633317	180633419	.	+	.	ENST00000484042__exon_number_015__gene_id_ENSG00000114416	FXR1	ENSG00000114416.14	-4.36193093168449	-15.6709084314447	1.01193485338793e-37	1.94211932834423e-35
ENSG00000005810.1	ENSG00000005810	ENSG00000005810_002	chr13	dexseq_prepare_annotation2.py	exon	77618793	77619036	.	-	.	ENST00000407578+ENST00000357337+ENST00000544440__exon_number_002__gene_id_ENSG00000005810	MYCBP2	ENSG00000005810.1	-2.78044793854029	-15.4966497176696	1.05286093755863e-37	2.01788194813664e-35
ENSG00000175287.ENSG00000095319.ENSG00000251184.96	ENSG00000175287+ENSG00000095319+ENSG00000251184	ENSG00000175287+ENSG00000095319+ENSG00000251184_097	chr9	dexseq_prepare_annotation2.py	exon	131764163	131764170	.	+	.	ENST00000477069+ENST00000372577+ENST00000487952__exon_number_097__gene_id_ENSG00000175287+ENSG00000095319+ENSG00000251184		ENSG00000175287.ENSG00000095319.ENSG00000251184.96	-8.14870771090667	-17.1020992639938	1.08027661825432e-37	2.06757812233508e-35
ENSG00000083844.14	ENSG00000083844	ENSG00000083844_015	chr19	dexseq_prepare_annotation2.py	exon	57722722	57722851	.	+	.	ENST00000263095+ENST00000536056+ENST00000597447__exon_number_015__gene_id_ENSG00000083844	ZNF264	ENSG00000083844.14	2.26430024339659	21.9539929056703	1.08542399507954e-37	2.07457624927683e-35
ENSG00000181381.8	ENSG00000181381	ENSG00000181381_009	chr4	dexseq_prepare_annotation2.py	exon	169299505	169299626	.	-	.	ENST00000510590+ENST00000511577+ENST00000260184__exon_number_009__gene_id_ENSG00000181381	DDX60L	ENSG00000181381.8	4.26055444761666	19.6787257787602	1.13653101397842e-37	2.16927757034292e-35
ENSG00000013441.10	ENSG00000013441	ENSG00000013441_011	chr2	dexseq_prepare_annotation2.py	exon	201718626	201718716	.	-	.	ENST00000409769+ENST00000321356+ENST00000473565+ENST00000496205+ENST00000409403+ENST00000461326+ENST00000461981+ENST00000434813+ENST00000472679+ENST00000432425+ENST00000464454__exon_number_011__gene_id_ENSG00000013441	CLK1	ENSG00000013441.10	1.99061729197428	19.3508578301766	1.14286302931207e-37	2.17837521215849e-35
ENSG00000263738.ENSG00000120251.16	ENSG00000263738+ENSG00000120251	ENSG00000263738+ENSG00000120251_017	chr4	dexseq_prepare_annotation2.py	exon	158142819	158142875	.	+	.	ENST00000393815+ENST00000512774+ENST00000264426+ENST00000471736+ENST00000323661+ENST00000505888+ENST00000506284+ENST00000507898+ENST00000509417+ENST00000449365+ENST00000296526__exon_number_017__gene_id_ENSG00000263738+ENSG00000120251		ENSG00000263738.ENSG00000120251.16	-2.8639566545787	-20.427464920813	1.1847447275998e-37	2.25511539852831e-35
ENSG00000239306.ENSG00000173933.ENSG00000248643.ENSG00000258297.5	ENSG00000239306+ENSG00000173933+ENSG00000248643+ENSG00000258297	ENSG00000239306+ENSG00000173933+ENSG00000248643+ENSG00000258297_006	chr11	dexseq_prepare_annotation2.py	exon	66384141	66384185	.	+	.	ENST00000412278+ENST00000514361+ENST00000500635+ENST00000443702+ENST00000511114+ENST00000310137+ENST00000421355+ENST00000409372+ENST00000512283+ENST00000503028+ENST00000393979__exon_number_006__gene_id_ENSG00000239306+ENSG00000173933+ENSG00000248643+ENSG00000258297		ENSG00000239306.ENSG00000173933.ENSG00000248643.ENSG00000258297.5	1.68457968321421	16.3014458871115	1.27349367507787e-37	2.42073402228634e-35
ENSG00000148341.27	ENSG00000148341	ENSG00000148341_028	chr9	dexseq_prepare_annotation2.py	exon	131777050	131777183	.	-	.	ENST00000417224+ENST00000372559+ENST00000372554+ENST00000455407+ENST00000416230+ENST00000425236+ENST00000372564+ENST00000416629+ENST00000483980__exon_number_028__gene_id_ENSG00000148341	SH3GLB2	ENSG00000148341.27	-2.80950350287557	-18.4880864893464	1.41914085441528e-37	2.69390881181317e-35
ENSG00000159216.19	ENSG00000159216	ENSG00000159216_020	chr21	dexseq_prepare_annotation2.py	exon	36262035	36262087	.	-	.	ENST00000399237__exon_number_020__gene_id_ENSG00000159216	RUNX1	ENSG00000159216.19	3.13229138833859	18.7299540355115	1.46385396317025e-37	2.77500043593185e-35
ENSG00000148218.11	ENSG00000148218	ENSG00000148218_012	chr9	dexseq_prepare_annotation2.py	exon	116152957	116153077	.	-	.	ENST00000468504+ENST00000464749__exon_number_012__gene_id_ENSG00000148218	ALAD	ENSG00000148218.11	-1.91797987735429	-18.2380847456954	1.58257082450201e-37	2.99596805760113e-35
ENSG00000212091.ENSG00000144061.25	ENSG00000212091+ENSG00000144061	ENSG00000212091+ENSG00000144061_026	chr2	dexseq_prepare_annotation2.py	exon	110920625	110920709	.	-	.	ENST00000355301+ENST00000496524+ENST00000393272+ENST00000417665+ENST00000445609+ENST00000461707+ENST00000316534__exon_number_026__gene_id_ENSG00000212091+ENSG00000144061		ENSG00000212091.ENSG00000144061.25	2.366401460844	18.7039344964331	1.65941302095979e-37	3.13716991814412e-35
ENSG00000149182.ENSG00000270060.28	ENSG00000149182+ENSG00000270060	ENSG00000149182+ENSG00000270060_029	chr11	dexseq_prepare_annotation2.py	exon	47193738	47193831	.	-	.	ENST00000527097__exon_number_029__gene_id_ENSG00000149182+ENSG00000270060		ENSG00000149182.ENSG00000270060.28	-1.589989478535	-15.9307098570978	1.71812054200061e-37	3.24375097117492e-35
ENSG00000118308.65	ENSG00000118308	ENSG00000118308_066	chr12	dexseq_prepare_annotation2.py	exon	25260924	25261139	.	+	.	ENST00000549437+ENST00000536173+ENST00000361433+ENST00000547044+ENST00000548766+ENST00000354454__exon_number_066__gene_id_ENSG00000118308	LRMP	ENSG00000118308.65	4.89389118500989	15.5868209268512	1.89392441305289e-37	3.57081740657748e-35
ENSG00000006025.15	ENSG00000006025	ENSG00000006025_016	chr17	dexseq_prepare_annotation2.py	exon	45890953	45891185	.	-	.	ENST00000579728+ENST00000583167+ENST00000007414+ENST00000392507__exon_number_016__gene_id_ENSG00000006025	OSBPL7	ENSG00000006025.15	-2.27137277749851	-19.2367950372093	1.91062726158112e-37	3.59743449334482e-35
ENSG00000156113.5	ENSG00000156113	ENSG00000156113_006	chr10	dexseq_prepare_annotation2.py	exon	78644639	78644746	.	-	.	ENST00000286627+ENST00000286628__exon_number_006__gene_id_ENSG00000156113	KCNMA1	ENSG00000156113.5	3.80529021752561	16.069185762359	1.92665015141138e-37	3.62270110834911e-35
ENSG00000154222.54	ENSG00000154222	ENSG00000154222_055	chr1	dexseq_prepare_annotation2.py	exon	52831852	52831864	.	-	.	ENST00000438831+ENST00000371586__exon_number_055__gene_id_ENSG00000154222	CC2D1B	ENSG00000154222.54	-2.15092279991611	-18.6458511176905	2.19610231585957e-37	4.12378224744465e-35
ENSG00000148343.31	ENSG00000148343	ENSG00000148343_032	chr9	dexseq_prepare_annotation2.py	exon	131830274	131830293	.	+	.	ENST00000495975+ENST00000414342__exon_number_032__gene_id_ENSG00000148343	FAM73B	ENSG00000148343.31	-2.14519665799471	-16.3069939161458	2.27253625319737e-37	4.26155676386309e-35
ENSG00000182774.ENSG00000214575.ENSG00000260836.24	ENSG00000182774+ENSG00000214575+ENSG00000260836	ENSG00000182774+ENSG00000214575+ENSG00000260836_025	chr15	dexseq_prepare_annotation2.py	exon	83209171	83209176	.	-	.	ENST00000560229__exon_number_025__gene_id_ENSG00000182774+ENSG00000214575+ENSG00000260836		ENSG00000182774.ENSG00000214575.ENSG00000260836.24	-2.45439311536955	-17.4116250614234	2.35432019584391e-37	4.40897947523969e-35
ENSG00000005810.52	ENSG00000005810	ENSG00000005810_053	chr13	dexseq_prepare_annotation2.py	exon	77714981	77715078	.	-	.	ENST00000360084+ENST00000498073+ENST00000407578+ENST00000357337+ENST00000544440__exon_number_053__gene_id_ENSG00000005810	MYCBP2	ENSG00000005810.52	2.52899467499653	15.381330136905	2.54788115522963e-37	4.76505144599619e-35
ENSG00000266967.ENSG00000267060.ENSG00000108825.27	ENSG00000266967+ENSG00000267060+ENSG00000108825	ENSG00000266967+ENSG00000267060+ENSG00000108825_028	chr17	dexseq_prepare_annotation2.py	exon	41107947	41107963	.	-	.	ENST00000491665+ENST00000591096+ENST00000421990+ENST00000441280+ENST00000486664+ENST00000450475+ENST00000423601+ENST00000591910+ENST00000430739+ENST00000409399+ENST00000409103+ENST00000478040+ENST00000427569+ENST00000360221__exon_number_028__gene_id_ENSG00000266967+ENSG00000267060+ENSG00000108825		ENSG00000266967.ENSG00000267060.ENSG00000108825.27	-2.35923199672916	-16.1967745409664	2.57318832670944e-37	4.80592138715882e-35
ENSG00000013441.22	ENSG00000013441	ENSG00000013441_023	chr2	dexseq_prepare_annotation2.py	exon	201722813	201722889	.	-	.	ENST00000409769__exon_number_023__gene_id_ENSG00000013441	CLK1	ENSG00000013441.22	-3.17202689266744	-19.1695599379788	2.58860377280143e-37	4.82823183322934e-35
ENSG00000215305.ENSG00000132670.33	ENSG00000215305+ENSG00000132670	ENSG00000215305+ENSG00000132670_034	chr20	dexseq_prepare_annotation2.py	exon	2845794	2845963	.	+	.	ENST00000380469+ENST00000380443+ENST00000380393+ENST00000380445__exon_number_034__gene_id_ENSG00000215305+ENSG00000132670		ENSG00000215305.ENSG00000132670.33	1.36374302648763	14.9080026910767	2.6304997161778e-37	4.89980752353585e-35
ENSG00000113575.ENSG00000272772.ENSG00000113558.ENSG00000273345.ENSG00000006837.81	ENSG00000113575+ENSG00000272772+ENSG00000113558+ENSG00000273345+ENSG00000006837	ENSG00000113575+ENSG00000272772+ENSG00000113558+ENSG00000273345+ENSG00000006837_082	chr5	dexseq_prepare_annotation2.py	exon	133702215	133702235	.	-	.	ENST00000265334+ENST00000521118+ENST00000435211__exon_number_082__gene_id_ENSG00000113575+ENSG00000272772+ENSG00000113558+ENSG00000273345+ENSG00000006837		ENSG00000113575.ENSG00000272772.ENSG00000113558.ENSG00000273345.ENSG00000006837.81	-2.85694680194428	-14.321098144615	3.14959056334148e-37	5.85887005020084e-35
ENSG00000257062.ENSG00000111700.ENSG00000134538.ENSG00000205754.ENSG00000257046.47	ENSG00000257062+ENSG00000111700+ENSG00000134538+ENSG00000205754+ENSG00000257046	ENSG00000257062+ENSG00000111700+ENSG00000134538+ENSG00000205754+ENSG00000257046_048	chr12	dexseq_prepare_annotation2.py	exon	21243041	21243179	.	+	.	ENST00000540229+ENST00000381541__exon_number_048__gene_id_ENSG00000257062+ENSG00000111700+ENSG00000134538+ENSG00000205754+ENSG00000257046		ENSG00000257062.ENSG00000111700.ENSG00000134538.ENSG00000205754.ENSG00000257046.47	2.97265908171544	16.4502741142236	3.24914845200367e-37	6.0359981716575e-35
ENSG00000001631.ENSG00000243107.65	ENSG00000001631+ENSG00000243107	ENSG00000001631+ENSG00000243107_066	chr7	dexseq_prepare_annotation2.py	exon	91875258	91875373	.	-	.	ENST00000444960+ENST00000458177+ENST00000394507+ENST00000340022__exon_number_066__gene_id_ENSG00000001631+ENSG00000243107		ENSG00000001631.ENSG00000243107.65	-3.84748447618124	-15.4501872231409	3.42611015135455e-37	6.35625659719902e-35
ENSG00000196549.47	ENSG00000196549	ENSG00000196549_048	chr3	dexseq_prepare_annotation2.py	exon	154898528	154898638	.	+	.	ENST00000462745+ENST00000492661+ENST00000460393__exon_number_048__gene_id_ENSG00000196549	MME	ENSG00000196549.47	3.55646721765421	16.5486678469744	3.43266873831995e-37	6.3599444241818e-35
ENSG00000136279.ENSG00000239775.22	ENSG00000136279+ENSG00000239775	ENSG00000136279+ENSG00000239775_023	chr7	dexseq_prepare_annotation2.py	exon	44092541	44092550	.	+	.	ENST00000464762__exon_number_023__gene_id_ENSG00000136279+ENSG00000239775		ENSG00000136279.ENSG00000239775.22	-2.85173544847801	-17.1713307437425	3.82805387300007e-37	7.08307047939958e-35
ENSG00000148337.68	ENSG00000148337	ENSG00000148337_069	chr9	dexseq_prepare_annotation2.py	exon	130953837	130953847	.	-	.	ENST00000357558+ENST00000372938+ENST00000372954+ENST00000325721+ENST00000541172__exon_number_069__gene_id_ENSG00000148337	CIZ1	ENSG00000148337.68	-1.23767257642207	-14.7894503614431	4.02884685481984e-37	7.44469904276489e-35
ENSG00000257062.ENSG00000111700.ENSG00000134538.ENSG00000205754.ENSG00000257046.49	ENSG00000257062+ENSG00000111700+ENSG00000134538+ENSG00000205754+ENSG00000257046	ENSG00000257062+ENSG00000111700+ENSG00000134538+ENSG00000205754+ENSG00000257046_050	chr12	dexseq_prepare_annotation2.py	exon	21272538	21272561	.	+	.	ENST00000592513__exon_number_050__gene_id_ENSG00000257062+ENSG00000111700+ENSG00000134538+ENSG00000205754+ENSG00000257046		ENSG00000257062.ENSG00000111700.ENSG00000134538.ENSG00000205754.ENSG00000257046.49	2.67480462294832	16.4055268415136	4.33452077420038e-37	7.99891543878731e-35
ENSG00000003756.ENSG00000004534.17	ENSG00000003756+ENSG00000004534	ENSG00000003756+ENSG00000004534_018	chr3	dexseq_prepare_annotation2.py	exon	50004792	50004798	.	+	.	ENST00000488807+ENST00000454079+ENST00000443081__exon_number_018__gene_id_ENSG00000003756+ENSG00000004534		ENSG00000003756.ENSG00000004534.17	-1.78990725909033	-15.4748028308364	4.3663154328331e-37	8.04691693073769e-35
ENSG00000089053.27	ENSG00000089053	ENSG00000089053_028	chr12	dexseq_prepare_annotation2.py	exon	121766576	121766638	.	-	.	ENST00000535463__exon_number_028__gene_id_ENSG00000089053	ANAPC5	ENSG00000089053.27	-1.65334924479062	-17.2982241851315	4.47255248199062e-37	8.22217729282366e-35
ENSG00000134982.ENSG00000272869.ENSG00000258864.ENSG00000212643.ENSG00000153037.70	ENSG00000134982+ENSG00000272869+ENSG00000258864+ENSG00000212643+ENSG00000153037	ENSG00000134982+ENSG00000272869+ENSG00000258864+ENSG00000212643+ENSG00000153037_071	chr5	dexseq_prepare_annotation2.py	exon	112227423	112228648	.	+	.	ENST00000391338+ENST00000512790+ENST00000506997__exon_number_071__gene_id_ENSG00000134982+ENSG00000272869+ENSG00000258864+ENSG00000212643+ENSG00000153037		ENSG00000134982.ENSG00000272869.ENSG00000258864.ENSG00000212643.ENSG00000153037.70	-2.84915664954617	-20.0962080376439	4.4732312877166e-37	8.22217729282366e-35
ENSG00000142347.24	ENSG00000142347	ENSG00000142347_025	chr19	dexseq_prepare_annotation2.py	exon	8601833	8601939	.	-	.	ENST00000598005+ENST00000338257+ENST00000597222__exon_number_025__gene_id_ENSG00000142347	MYO1F	ENSG00000142347.24	-2.85446083819788	-16.0074395249293	5.17394695248002e-37	9.49760555156896e-35
ENSG00000148834.16	ENSG00000148834	ENSG00000148834_017	chr10	dexseq_prepare_annotation2.py	exon	106027216	106027217	.	+	.	ENST00000369710+ENST00000539281__exon_number_017__gene_id_ENSG00000148834	GSTO1	ENSG00000148834.16	1.55906431595477	22.1070900740476	5.25425364398844e-37	9.63231376528963e-35
ENSG00000257207.ENSG00000184115.ENSG00000256671.ENSG00000230596.ENSG00000273471.40	ENSG00000257207+ENSG00000184115+ENSG00000256671+ENSG00000230596+ENSG00000273471	ENSG00000257207+ENSG00000184115+ENSG00000256671+ENSG00000230596+ENSG00000273471_041	chr2	dexseq_prepare_annotation2.py	exon	111230174	111230393	.	-	.	ENST00000413601+ENST00000447537+ENST00000603767+ENST00000480598__exon_number_041__gene_id_ENSG00000257207+ENSG00000184115+ENSG00000256671+ENSG00000230596+ENSG00000273471		ENSG00000257207.ENSG00000184115.ENSG00000256671.ENSG00000230596.ENSG00000273471.40	-1.97809375310984	-20.9564167338268	5.32266335763645e-37	9.74488615225801e-35
ENSG00000105669.ENSG00000051128.ENSG00000268193.9	ENSG00000105669+ENSG00000051128+ENSG00000268193	ENSG00000105669+ENSG00000051128+ENSG00000268193_010	chr19	dexseq_prepare_annotation2.py	exon	19010747	19010756	.	-	.	ENST00000598969+ENST00000593827+ENST00000600932+ENST00000351079+ENST00000349893+ENST00000262812+ENST00000595984__exon_number_010__gene_id_ENSG00000105669+ENSG00000051128+ENSG00000268193		ENSG00000105669.ENSG00000051128.ENSG00000268193.9	-4.44924785923368	-16.8287763490475	5.58205512186001e-37	1.0206358683587e-34
ENSG00000159640.ENSG00000224353.ENSG00000264813.23	ENSG00000159640+ENSG00000224353+ENSG00000264813	ENSG00000159640+ENSG00000224353+ENSG00000264813_024	chr17	dexseq_prepare_annotation2.py	exon	61561691	61561698	.	+	.	ENST00000582678+ENST00000428043+ENST00000290866__exon_number_024__gene_id_ENSG00000159640+ENSG00000224353+ENSG00000264813		ENSG00000159640.ENSG00000224353.ENSG00000264813.23	-2.89853471953784	-15.6168769351785	5.98808041822021e-37	1.09343762943886e-34
ENSG00000148343	ENSG00000148343	ENSG00000148343_001	chr9	dexseq_prepare_annotation2.py	exon	131798900	131798922	.	+	.	ENST00000474534+ENST00000477088__exon_number_001__gene_id_ENSG00000148343	FAM73B	ENSG00000148343	1.75795591437781	16.1571624195845	6.14129669822847e-37	1.11994553929437e-34
ENSG00000263072.23	ENSG00000263072	ENSG00000263072_024	chr16	dexseq_prepare_annotation2.py	exon	3182947	3183195	.	-	.	ENST00000571449__exon_number_024__gene_id_ENSG00000263072	RP11-473M20.14	ENSG00000263072.23	-1.67554731888126	-17.9591492799372	6.61855355792457e-37	1.2053997352229e-34
ENSG00000118515.34	ENSG00000118515	ENSG00000118515_035	chr6	dexseq_prepare_annotation2.py	exon	134494255	134494292	.	-	.	ENST00000367857+ENST00000367855+ENST00000474427+ENST00000524387+ENST00000534658+ENST00000490149+ENST00000524764+ENST00000237305+ENST00000367858+ENST00000413996+ENST00000532021+ENST00000489458+ENST00000528577+ENST00000475882+ENST00000531575__exon_number_035__gene_id_ENSG00000118515	SGK1	ENSG00000118515.34	-2.54488424204991	-15.199719211149	6.99509614664287e-37	1.27231197795076e-34
ENSG00000257062.ENSG00000111700.ENSG00000134538.ENSG00000205754.ENSG00000257046.41	ENSG00000257062+ENSG00000111700+ENSG00000134538+ENSG00000205754+ENSG00000257046	ENSG00000257062+ENSG00000111700+ENSG00000134538+ENSG00000205754+ENSG00000257046_042	chr12	dexseq_prepare_annotation2.py	exon	21220253	21220284	.	+	.	ENST00000585342+ENST00000543498+ENST00000545916+ENST00000540229+ENST00000592513+ENST00000381541+ENST00000554957+ENST00000590779+ENST00000421593+ENST00000553473+ENST00000593147__exon_number_042__gene_id_ENSG00000257062+ENSG00000111700+ENSG00000134538+ENSG00000205754+ENSG00000257046		ENSG00000257062.ENSG00000111700.ENSG00000134538.ENSG00000205754.ENSG00000257046.41	2.60274360589179	16.3231825072437	7.37026108875735e-37	1.33879926719708e-34
ENSG00000013573.11	ENSG00000013573	ENSG00000013573_012	chr12	dexseq_prepare_annotation2.py	exon	31226843	31226903	.	+	.	ENST00000407793+ENST00000542838+ENST00000350437+ENST00000545668+ENST00000543756+ENST00000539049+ENST00000435753+ENST00000228264+ENST00000415475+ENST00000536265+ENST00000540935+ENST00000535158+ENST00000251758+ENST00000542129+ENST00000438391__exon_number_012__gene_id_ENSG00000013573	DDX11	ENSG00000013573.11	-2.29336553329611	-16.8973685125422	8.22914003815572e-37	1.49145952086557e-34
ENSG00000113575.ENSG00000272772.ENSG00000113558.ENSG00000273345.ENSG00000006837.82	ENSG00000113575+ENSG00000272772+ENSG00000113558+ENSG00000273345+ENSG00000006837	ENSG00000113575+ENSG00000272772+ENSG00000113558+ENSG00000273345+ENSG00000006837_083	chr5	dexseq_prepare_annotation2.py	exon	133702668	133702761	.	-	.	ENST00000265334+ENST00000521118+ENST00000435211__exon_number_083__gene_id_ENSG00000113575+ENSG00000272772+ENSG00000113558+ENSG00000273345+ENSG00000006837		ENSG00000113575.ENSG00000272772.ENSG00000113558.ENSG00000273345.ENSG00000006837.82	-3.05963055502055	-14.216712678922	8.23211309246427e-37	1.49145952086557e-34
ENSG00000196549.43	ENSG00000196549	ENSG00000196549_044	chr3	dexseq_prepare_annotation2.py	exon	154890325	154890401	.	+	.	ENST00000493888+ENST00000360490+ENST00000462745+ENST00000493237+ENST00000492661+ENST00000460393__exon_number_044__gene_id_ENSG00000196549	MME	ENSG00000196549.43	3.92706690129484	16.4104189575311	8.25223879439564e-37	1.49316158981611e-34
ENSG00000070269.26	ENSG00000070269	ENSG00000070269_027	chr14	dexseq_prepare_annotation2.py	exon	57082169	57082661	.	+	.	ENST00000556648__exon_number_027__gene_id_ENSG00000070269	TMEM260	ENSG00000070269.26	-4.82354123052321	-19.2190164870981	8.44455245813255e-37	1.52597449698953e-34
ENSG00000138031.5	ENSG00000138031	ENSG00000138031_006	chr2	dexseq_prepare_annotation2.py	exon	25043321	25043592	.	-	.	ENST00000485887__exon_number_006__gene_id_ENSG00000138031	ADCY3	ENSG00000138031.5	3.03373466481565	20.3584322512617	8.49181463463954e-37	1.53252472595026e-34
ENSG00000005801.ENSG00000263365.1	ENSG00000005801+ENSG00000263365	ENSG00000005801+ENSG00000263365_002	chr11	dexseq_prepare_annotation2.py	exon	3379157	3379995	.	-	.	ENST00000354599__exon_number_002__gene_id_ENSG00000005801+ENSG00000263365		ENSG00000005801.ENSG00000263365.1	2.48143514964783	21.9520637848278	8.75106161206003e-37	1.57726549985346e-34
ENSG00000159216.22	ENSG00000159216	ENSG00000159216_023	chr21	dexseq_prepare_annotation2.py	exon	36421256	36421377	.	-	.	ENST00000300305__exon_number_023__gene_id_ENSG00000159216	RUNX1	ENSG00000159216.22	2.33461138505288	18.3393727476801	9.70213892070692e-37	1.74642265956523e-34
ENSG00000063438.ENSG00000249915.42	ENSG00000063438+ENSG00000249915	ENSG00000063438+ENSG00000249915_043	chr5	dexseq_prepare_annotation2.py	exon	422876	422889	.	+	.	ENST00000506456+ENST00000316418+ENST00000510910+ENST00000505113+ENST00000512529+ENST00000514523__exon_number_043__gene_id_ENSG00000063438+ENSG00000249915		ENSG00000063438.ENSG00000249915.42	1.36326197790799	16.4759710863478	1.09569261561512e-36	1.96974105445136e-34
ENSG00000173890.ENSG00000242583.9	ENSG00000173890+ENSG00000242583	ENSG00000173890+ENSG00000242583_010	chr3	dexseq_prepare_annotation2.py	exon	169780032	169780220	.	+	.	ENST00000461049__exon_number_010__gene_id_ENSG00000173890+ENSG00000242583		ENSG00000173890.ENSG00000242583.9	3.47538993225225	22.5580994991607	1.12341250838265e-36	2.01696756972757e-34
ENSG00000165516.27	ENSG00000165516	ENSG00000165516_028	chr14	dexseq_prepare_annotation2.py	exon	50249824	50249829	.	+	.	ENST00000298307+ENST00000554589+ENST00000557247+ENST00000555443__exon_number_028__gene_id_ENSG00000165516	KLHDC2	ENSG00000165516.27	-5.86838591072075	-19.468665316466	1.2461611804099e-36	2.23446656089916e-34
ENSG00000197905.3	ENSG00000197905	ENSG00000197905_004	chr12	dexseq_prepare_annotation2.py	exon	3068580	3068647	.	+	.	ENST00000358409+ENST00000540314+ENST00000536826+ENST00000359864__exon_number_004__gene_id_ENSG00000197905	TEAD4	ENSG00000197905.3	-5.15846329802134	-19.1269241549769	1.26602853710089e-36	2.26716870962457e-34
ENSG00000077782.75	ENSG00000077782	ENSG00000077782_076	chr8	dexseq_prepare_annotation2.py	exon	38314960	38314964	.	-	.	ENST00000532791+ENST00000530701+ENST00000397103+ENST00000341462+ENST00000326324+ENST00000434187+ENST00000484370+ENST00000413133+ENST00000529552+ENST00000440174+ENST00000447712+ENST00000397113+ENST00000356207+ENST00000487647+ENST00000425967+ENST00000530568+ENST00000496296+ENST00000397091+ENST00000397090+ENST00000397108+ENST00000527203+ENST00000526742+ENST00000470826+ENST00000525001+ENST00000335922…	FGFR1	ENSG00000077782.75	1.52819193436035	15.2194443655895	1.30394980604084e-36	2.33207567945939e-34
ENSG00000175287.ENSG00000095319.ENSG00000251184.98	ENSG00000175287+ENSG00000095319+ENSG00000251184	ENSG00000175287+ENSG00000095319+ENSG00000251184_099	chr9	dexseq_prepare_annotation2.py	exon	131765096	131765254	.	+	.	ENST00000477069+ENST00000372577__exon_number_099__gene_id_ENSG00000175287+ENSG00000095319+ENSG00000251184		ENSG00000175287.ENSG00000095319.ENSG00000251184.98	-8.15109483942563	-16.6805031085474	1.36507843286581e-36	2.43826840031126e-34
ENSG00000135636.29	ENSG00000135636	ENSG00000135636_030	chr2	dexseq_prepare_annotation2.py	exon	71797268	71797358	.	+	.	ENST00000461565__exon_number_030__gene_id_ENSG00000135636	DYSF	ENSG00000135636.29	2.49088114525431	16.0360744038194	1.37320753587851e-36	2.44964379698389e-34
ENSG00000142512.29	ENSG00000142512	ENSG00000142512_030	chr19	dexseq_prepare_annotation2.py	exon	51920891	51920896	.	-	.	ENST00000439889+ENST00000529627+ENST00000339313+ENST00000356298+ENST00000432469+ENST00000357375+ENST00000353836+ENST00000436984+ENST00000525998__exon_number_030__gene_id_ENSG00000142512	SIGLEC10	ENSG00000142512.29	2.74766597360606	18.0296914162477	1.40051405793416e-36	2.49515656290823e-34
ENSG00000147224.17	ENSG00000147224	ENSG00000147224_018	chrX	dexseq_prepare_annotation2.py	exon	106893488	106893531	.	+	.	ENST00000372435+ENST00000372418__exon_number_018__gene_id_ENSG00000147224	PRPS1	ENSG00000147224.17	-2.59935491980251	-24.1713983328582	1.41777339077295e-36	2.52267574056677e-34
ENSG00000005884.25	ENSG00000005884	ENSG00000005884_026	chr17	dexseq_prepare_annotation2.py	exon	48151879	48151898	.	+	.	ENST00000007722+ENST00000505306+ENST00000506401+ENST00000320031+ENST00000544892+ENST00000510809__exon_number_026__gene_id_ENSG00000005884	ITGA3	ENSG00000005884.25	-2.2136954350334	-20.211276372526	1.50292290484656e-36	2.67076886014132e-34
ENSG00000145012.19	ENSG00000145012	ENSG00000145012_020	chr3	dexseq_prepare_annotation2.py	exon	188202380	188202383	.	+	.	ENST00000416784+ENST00000494233+ENST00000543006+ENST00000414139+ENST00000448637+ENST00000426274+ENST00000312675+ENST00000484468+ENST00000420410+ENST00000454789+ENST00000474472__exon_number_020__gene_id_ENSG00000145012	LPP	ENSG00000145012.19	1.84298796351293	18.7779664414199	1.53514458526266e-36	2.72454876310208e-34
ENSG00000129933.17	ENSG00000129933	ENSG00000129933_018	chr19	dexseq_prepare_annotation2.py	exon	19453370	19453426	.	+	.	ENST00000609060+ENST00000392313+ENST00000590837+ENST00000585823+ENST00000262815__exon_number_018__gene_id_ENSG00000129933	MAU2	ENSG00000129933.17	-2.19996004252982	-17.7794040218542	1.67271788463883e-36	2.96492974041148e-34
ENSG00000254870.ENSG00000213760.ENSG00000265236.ENSG00000198563.80	ENSG00000254870+ENSG00000213760+ENSG00000265236+ENSG00000198563	ENSG00000254870+ENSG00000213760+ENSG00000265236+ENSG00000198563_081	chr6	dexseq_prepare_annotation2.py	exon	31513964	31513986	.	-	.	ENST00000415099+ENST00000475917+ENST00000303892+ENST00000376185+ENST00000483251+ENST00000480131+ENST00000483170+ENST00000376151+ENST00000481998__exon_number_081__gene_id_ENSG00000254870+ENSG00000213760+ENSG00000265236+ENSG00000198563		ENSG00000254870.ENSG00000213760.ENSG00000265236.ENSG00000198563.80	-3.42388685569715	-17.5754459100571	1.72031471652555e-36	3.04541667431953e-34
ENSG00000105737.2	ENSG00000105737	ENSG00000105737_003	chr19	dexseq_prepare_annotation2.py	exon	42503395	42503451	.	-	.	ENST00000602210+ENST00000262895+ENST00000593562+ENST00000454993__exon_number_003__gene_id_ENSG00000105737	GRIK5	ENSG00000105737.2	3.16674002143124	21.1354460079614	1.86516338114762e-36	3.29764203739547e-34
ENSG00000113575.ENSG00000272772.ENSG00000113558.ENSG00000273345.ENSG00000006837.24	ENSG00000113575+ENSG00000272772+ENSG00000113558+ENSG00000273345+ENSG00000006837	ENSG00000113575+ENSG00000272772+ENSG00000113558+ENSG00000273345+ENSG00000006837_025	chr5	dexseq_prepare_annotation2.py	exon	133509658	133509713	.	-	.	ENST00000519321+ENST00000353411+ENST00000520417+ENST00000523359+ENST00000523966+ENST00000517625+ENST00000524288+ENST00000328392+ENST00000522855+ENST00000522552+ENST00000519718+ENST00000519054+ENST00000521216__exon_number_025__gene_id_ENSG00000113575+ENSG00000272772+ENSG00000113558+ENSG00000273345+ENSG00000006837		ENSG00000113575.ENSG00000272772.ENSG00000113558.ENSG00000273345.ENSG00000006837.24	-2.00490912553155	-14.1263349370973	1.88838435613804e-36	3.33446020896086e-34
ENSG00000128973.ENSG00000260007.ENSG00000129007.9	ENSG00000128973+ENSG00000260007+ENSG00000129007	ENSG00000128973+ENSG00000260007+ENSG00000129007_010	chr15	dexseq_prepare_annotation2.py	exon	68492020	68492300	.	-	.	ENST00000354678__exon_number_010__gene_id_ENSG00000128973+ENSG00000260007+ENSG00000129007		ENSG00000128973.ENSG00000260007.ENSG00000129007.9	-1.17222839216904	-18.4540910838734	1.90540885349984e-36	3.36025733970251e-34
ENSG00000188130.ENSG00000100429.62	ENSG00000188130+ENSG00000100429	ENSG00000188130+ENSG00000100429_063	chr22	dexseq_prepare_annotation2.py	exon	50689402	50689402	.	-	.	ENST00000497036+ENST00000470965+ENST00000489424__exon_number_063__gene_id_ENSG00000188130+ENSG00000100429		ENSG00000188130.ENSG00000100429.62	-2.14604758123168	-17.9642812332706	1.94579945106018e-36	3.42714396226413e-34
ENSG00000111731.27	ENSG00000111731	ENSG00000111731_028	chr12	dexseq_prepare_annotation2.py	exon	22637272	22637630	.	-	.	ENST00000542768__exon_number_028__gene_id_ENSG00000111731	C2CD5	ENSG00000111731.27	-2.9847970871738	-23.1419917677176	2.01869820678457e-36	3.55104582283977e-34
ENSG00000151612.11	ENSG00000151612	ENSG00000151612_012	chr4	dexseq_prepare_annotation2.py	exon	146695658	146695714	.	-	.	ENST00000379448+ENST00000515386+ENST00000511659+ENST00000513320+ENST00000508784__exon_number_012__gene_id_ENSG00000151612	ZNF827	ENSG00000151612.11	-3.65494315122544	-17.927010738836	2.34733592136684e-36	4.12393133973164e-34
ENSG00000150593.ENSG00000265827.10	ENSG00000150593+ENSG00000265827	ENSG00000150593+ENSG00000265827_011	chr10	dexseq_prepare_annotation2.py	exon	112642761	112642855	.	+	.	ENST00000467574+ENST00000492932+ENST00000444997+ENST00000280154+ENST00000483670+ENST00000393104__exon_number_011__gene_id_ENSG00000150593+ENSG00000265827		ENSG00000150593.ENSG00000265827.10	-1.73604129907377	-17.5077577075602	2.46456857316406e-36	4.32443209301092e-34
ENSG00000092148.76	ENSG00000092148	ENSG00000092148_077	chr14	dexseq_prepare_annotation2.py	exon	31676222	31676596	.	-	.	ENST00000399332+ENST00000556224__exon_number_077__gene_id_ENSG00000092148	HECTD1	ENSG00000092148.76	2.00728856133186	16.2364282019696	2.49501016743333e-36	4.3723324902667e-34
ENSG00000113575.ENSG00000272772.ENSG00000113558.ENSG00000273345.ENSG00000006837.67	ENSG00000113575+ENSG00000272772+ENSG00000113558+ENSG00000273345+ENSG00000006837	ENSG00000113575+ENSG00000272772+ENSG00000113558+ENSG00000273345+ENSG00000006837_068	chr5	dexseq_prepare_annotation2.py	exon	133640114	133640258	.	-	.	ENST00000609383+ENST00000518409+ENST00000536186+ENST00000521118+ENST00000435240+ENST00000520693+ENST00000523054+ENST00000520515+ENST00000609654+ENST00000519312+ENST00000265334__exon_number_068__gene_id_ENSG00000113575+ENSG00000272772+ENSG00000113558+ENSG00000273345+ENSG00000006837		ENSG00000113575.ENSG00000272772.ENSG00000113558.ENSG00000273345.ENSG00000006837.67	-2.51130871441469	-14.0951735774559	2.51341342635233e-36	4.39904257085462e-34
ENSG00000266967.ENSG00000267060.ENSG00000108825.20	ENSG00000266967+ENSG00000267060+ENSG00000108825	ENSG00000266967+ENSG00000267060+ENSG00000108825_021	chr17	dexseq_prepare_annotation2.py	exon	41107385	41107455	.	-	.	ENST00000483535__exon_number_021__gene_id_ENSG00000266967+ENSG00000267060+ENSG00000108825		ENSG00000266967.ENSG00000267060.ENSG00000108825.20	-2.67227973991307	-15.8548225852373	2.57549370353897e-36	4.5020341757729e-34
ENSG00000214753.ENSG00000168000.ENSG00000234857.90	ENSG00000214753+ENSG00000168000+ENSG00000234857	ENSG00000214753+ENSG00000168000+ENSG00000234857_091	chr11	dexseq_prepare_annotation2.py	exon	62491458	62491462	.	-	.	ENST00000403734+ENST00000301785__exon_number_091__gene_id_ENSG00000214753+ENSG00000168000+ENSG00000234857		ENSG00000214753.ENSG00000168000.ENSG00000234857.90	2.46248910667466	14.5675508988991	2.59680887545107e-36	4.53359821024953e-34
ENSG00000197077.15	ENSG00000197077	ENSG00000197077_016	chr22	dexseq_prepare_annotation2.py	exon	25573315	25573489	.	+	.	ENST00000494730+ENST00000401395+ENST00000358431+ENST00000406486__exon_number_016__gene_id_ENSG00000197077	KIAA1671	ENSG00000197077.15	-3.47141887147686	-23.9342251160623	2.68986871283551e-36	4.69018048007609e-34
ENSG00000132912.9	ENSG00000132912	ENSG00000132912_010	chr5	dexseq_prepare_annotation2.py	exon	150110606	150110625	.	-	.	ENST00000424236+ENST00000447998+ENST00000522625+ENST00000446090+ENST00000518909__exon_number_010__gene_id_ENSG00000132912	DCTN4	ENSG00000132912.9	-2.51590473066996	-18.1126072908451	2.93486069254359e-36	5.1109552107959e-34
ENSG00000110090.8	ENSG00000110090	ENSG00000110090_009	chr11	dexseq_prepare_annotation2.py	exon	68540733	68540897	.	-	.	ENST00000537756+ENST00000539743+ENST00000376618+ENST00000540367+ENST00000265641__exon_number_009__gene_id_ENSG00000110090	CPT1A	ENSG00000110090.8	-3.12823805948361	-20.4923925988922	2.96024296337431e-36	5.1487135831599e-34
ENSG00000227195.15	ENSG00000227195	ENSG00000227195_016	chr20	dexseq_prepare_annotation2.py	exon	26168717	26168735	.	-	.	ENST00000596537+ENST00000608084__exon_number_016__gene_id_ENSG00000227195	MIR663A	ENSG00000227195.15	2.20981635748741	15.392013585545	3.05055734853003e-36	5.29917229895772e-34
ENSG00000257062.ENSG00000111700.ENSG00000134538.ENSG00000205754.ENSG00000257046.35	ENSG00000257062+ENSG00000111700+ENSG00000134538+ENSG00000205754+ENSG00000257046	ENSG00000257062+ENSG00000111700+ENSG00000134538+ENSG00000205754+ENSG00000257046_036	chr12	dexseq_prepare_annotation2.py	exon	21207386	21207502	.	+	.	ENST00000554957+ENST00000381541+ENST00000421593__exon_number_036__gene_id_ENSG00000257062+ENSG00000111700+ENSG00000134538+ENSG00000205754+ENSG00000257046		ENSG00000257062.ENSG00000111700.ENSG00000134538.ENSG00000205754.ENSG00000257046.35	2.535215964563	16.1029283039235	3.05760419979039e-36	5.30479078767375e-34
ENSG00000148337.8	ENSG00000148337	ENSG00000148337_009	chr9	dexseq_prepare_annotation2.py	exon	130928586	130928685	.	-	.	ENST00000393608+ENST00000325721+ENST00000372948+ENST00000485862+ENST00000471839+ENST00000415526+ENST00000541172+ENST00000461765+ENST00000372938+ENST00000372954+ENST00000357558+ENST00000491487+ENST00000538431+ENST00000277465+ENST00000471773__exon_number_009__gene_id_ENSG00000148337	CIZ1	ENSG00000148337.8	1.86338034828068	14.5445845762612	3.14850374402794e-36	5.45569435187147e-34
ENSG00000100201.9	ENSG00000100201	ENSG00000100201_010	chr22	dexseq_prepare_annotation2.py	exon	38884253	38884535	.	-	.	ENST00000444597+ENST00000216019+ENST00000431312__exon_number_010__gene_id_ENSG00000100201	DDX17	ENSG00000100201.9	3.44327911118259	18.0946734323319	3.20424578656599e-36	5.54537775472826e-34
ENSG00000233327.ENSG00000154874.ENSG00000213077.ENSG00000273018.86	ENSG00000233327+ENSG00000154874+ENSG00000213077+ENSG00000273018	ENSG00000233327+ENSG00000154874+ENSG00000213077+ENSG00000273018_087	chr17	dexseq_prepare_annotation2.py	exon	18509093	18509704	.	-	.	ENST00000457330+ENST00000442583+ENST00000285176+ENST00000445752+ENST00000447265__exon_number_087__gene_id_ENSG00000233327+ENSG00000154874+ENSG00000213077+ENSG00000273018		ENSG00000233327.ENSG00000154874.ENSG00000213077.ENSG00000273018.86	-3.24006526723725	-14.9428289700403	3.56353710155389e-36	6.15951854560885e-34
ENSG00000145012.36	ENSG00000145012	ENSG00000145012_037	chr3	dexseq_prepare_annotation2.py	exon	188426182	188430630	.	+	.	ENST00000448637__exon_number_037__gene_id_ENSG00000145012	LPP	ENSG00000145012.36	-2.46912259688929	-18.5928605796708	3.58523548020977e-36	6.18933524097801e-34
ENSG00000257062.ENSG00000111700.ENSG00000134538.ENSG00000205754.ENSG00000257046.48	ENSG00000257062+ENSG00000111700+ENSG00000134538+ENSG00000205754+ENSG00000257046	ENSG00000257062+ENSG00000111700+ENSG00000134538+ENSG00000205754+ENSG00000257046_049	chr12	dexseq_prepare_annotation2.py	exon	21245447	21245679	.	+	.	ENST00000545916__exon_number_049__gene_id_ENSG00000257062+ENSG00000111700+ENSG00000134538+ENSG00000205754+ENSG00000257046		ENSG00000257062.ENSG00000111700.ENSG00000134538.ENSG00000205754.ENSG00000257046.48	2.73366460256559	16.0778992923175	3.59508958225817e-36	6.19865613065859e-34
ENSG00000166313.4	ENSG00000166313	ENSG00000166313_005	chr11	dexseq_prepare_annotation2.py	exon	6416510	6416533	.	-	.	ENST00000529519+ENST00000608394+ENST00000524626+ENST00000608704+ENST00000608655+ENST00000609360+ENST00000299402+ENST00000389906+ENST00000526240+ENST00000311051__exon_number_005__gene_id_ENSG00000166313	APBB1	ENSG00000166313.4	4.33434846531691	15.5618963405134	3.85350727091911e-36	6.63599705689973e-34
ENSG00000114416.4	ENSG00000114416	ENSG00000114416_005	chr3	dexseq_prepare_annotation2.py	exon	180630270	180630278	.	+	.	ENST00000357559+ENST00000305586__exon_number_005__gene_id_ENSG00000114416	FXR1	ENSG00000114416.4	-2.59024638222734	-15.1809799201041	3.90991928973752e-36	6.72481952697092e-34
ENSG00000100949.1	ENSG00000100949	ENSG00000100949_002	chr14	dexseq_prepare_annotation2.py	exon	24734748	24734757	.	-	.	ENST00000560521+ENST00000561055+ENST00000399409+ENST00000216840+ENST00000560243__exon_number_002__gene_id_ENSG00000100949	RABGGTA	ENSG00000100949.1	2.26805833654903	16.2723310753087	3.92130693077453e-36	6.7360791391205e-34
ENSG00000050438.23	ENSG00000050438	ENSG00000050438_024	chr12	dexseq_prepare_annotation2.py	exon	51851135	51851227	.	+	.	ENST00000514353+ENST00000319957+ENST00000552001+ENST00000547697+ENST00000535225+ENST00000453097+ENST00000551071+ENST00000604314+ENST00000394856+ENST00000358657__exon_number_024__gene_id_ENSG00000050438	SLC4A8	ENSG00000050438.23	-4.56690516497273	-20.4150541996932	3.94988652664952e-36	6.7768071637188e-34
ENSG00000153048.31	ENSG00000153048	ENSG00000153048_032	chr16	dexseq_prepare_annotation2.py	exon	8962212	8962218	.	-	.	ENST00000396593+ENST00000561530__exon_number_032__gene_id_ENSG00000153048	CARHSP1	ENSG00000153048.31	-2.9770027659581	-18.5709873287693	3.96434008719563e-36	6.79322872848105e-34
ENSG00000257225.ENSG00000134283.15	ENSG00000257225+ENSG00000134283	ENSG00000257225+ENSG00000134283_016	chr12	dexseq_prepare_annotation2.py	exon	42725589	42725599	.	+	.	ENST00000546750__exon_number_016__gene_id_ENSG00000257225+ENSG00000134283		ENSG00000257225.ENSG00000134283.15	2.4236300895753	20.4045933143041	4.10724286592415e-36	7.02944765182391e-34
ENSG00000175899.51	ENSG00000175899	ENSG00000175899_052	chr12	dexseq_prepare_annotation2.py	exon	9262463	9262631	.	-	.	ENST00000539638+ENST00000318602__exon_number_052__gene_id_ENSG00000175899	A2M	ENSG00000175899.51	-2.74203191251063	-15.1638626855862	4.44274525638836e-36	7.59431085024134e-34
ENSG00000131558.53	ENSG00000131558	ENSG00000131558_054	chr7	dexseq_prepare_annotation2.py	exon	133689665	133689843	.	+	.	ENST00000541309+ENST00000253861+ENST00000539845+ENST00000545148+ENST00000484397+ENST00000480337__exon_number_054__gene_id_ENSG00000131558	EXOC4	ENSG00000131558.53	2.59333692282541	15.2783229948934	4.45870434034852e-36	7.61223923962104e-34
ENSG00000177697.33	ENSG00000177697	ENSG00000177697_034	chr11	dexseq_prepare_annotation2.py	exon	837024	837249	.	+	.	ENST00000532075__exon_number_034__gene_id_ENSG00000177697	CD151	ENSG00000177697.33	2.97216292485637	18.2710334554014	4.54141093771297e-36	7.7439404669877e-34
ENSG00000148337.63	ENSG00000148337	ENSG00000148337_064	chr9	dexseq_prepare_annotation2.py	exon	130953559	130953710	.	-	.	ENST00000420484__exon_number_064__gene_id_ENSG00000148337	CIZ1	ENSG00000148337.63	-1.22807667656027	-14.4946094300827	4.787353248765e-36	8.15332549685322e-34
ENSG00000156113.8	ENSG00000156113	ENSG00000156113_009	chr10	dexseq_prepare_annotation2.py	exon	78647019	78647023	.	-	.	ENST00000286627+ENST00000434208+ENST00000286628__exon_number_009__gene_id_ENSG00000156113	KCNMA1	ENSG00000156113.8	3.92125467849181	15.5989221681024	4.97681539692171e-36	8.46563599968065e-34
ENSG00000239306.ENSG00000173933.ENSG00000248643.ENSG00000258297.20	ENSG00000239306+ENSG00000173933+ENSG00000248643+ENSG00000258297	ENSG00000239306+ENSG00000173933+ENSG00000248643+ENSG00000258297_021	chr11	dexseq_prepare_annotation2.py	exon	66391970	66392064	.	+	.	ENST00000409372+ENST00000310137__exon_number_021__gene_id_ENSG00000239306+ENSG00000173933+ENSG00000248643+ENSG00000258297		ENSG00000239306.ENSG00000173933.ENSG00000248643.ENSG00000258297.20	1.52860072741375	15.7519640093215	5.15783595450707e-36	8.7628421027836e-34
ENSG00000038382.1	ENSG00000038382	ENSG00000038382_002	chr5	dexseq_prepare_annotation2.py	exon	14143829	14143945	.	+	.	ENST00000344204+ENST00000537187+ENST00000505971+ENST00000502816__exon_number_002__gene_id_ENSG00000038382	TRIO	ENSG00000038382.1	-4.22960013366278	-15.7485185793457	5.27929193366489e-36	8.9582502137309e-34
ENSG00000149187.6	ENSG00000149187	ENSG00000149187_007	chr11	dexseq_prepare_annotation2.py	exon	47491846	47491867	.	-	.	ENST00000395290+ENST00000539455__exon_number_007__gene_id_ENSG00000149187	CELF1	ENSG00000149187.6	-2.30030981116267	-16.1175182909903	5.3226953014004e-36	9.020898810265e-34
ENSG00000213398.ENSG00000124067.ENSG00000267660.71	ENSG00000213398+ENSG00000124067+ENSG00000267660	ENSG00000213398+ENSG00000124067+ENSG00000267660_072	chr16	dexseq_prepare_annotation2.py	exon	67985371	67985437	.	-	.	ENST00000574665__exon_number_072__gene_id_ENSG00000213398+ENSG00000124067+ENSG00000267660		ENSG00000213398.ENSG00000124067.ENSG00000267660.71	-5.99755862427605	-16.116470158286	5.35839206279238e-36	9.07034971767786e-34
ENSG00000173406.ENSG00000162600.49	ENSG00000173406+ENSG00000162600	ENSG00000173406+ENSG00000162600_050	chr1	dexseq_prepare_annotation2.py	exon	58996335	58996401	.	-	.	ENST00000421528+ENST00000358603+ENST00000371226__exon_number_050__gene_id_ENSG00000173406+ENSG00000162600		ENSG00000173406.ENSG00000162600.49	2.41184214883898	14.9312926654462	5.5696899031078e-36	9.41656576170265e-34
ENSG00000131018.130	ENSG00000131018	ENSG00000131018_131	chr6	dexseq_prepare_annotation2.py	exon	152683305	152683349	.	-	.	ENST00000448038+ENST00000471834+ENST00000341594+ENST00000265368+ENST00000367255+ENST00000423061__exon_number_131__gene_id_ENSG00000131018	SYNE1	ENSG00000131018.130	-5.99895570933678	-13.7315163436694	5.6312256563147e-36	9.50904892592957e-34
ENSG00000179818.ENSG00000244617.104	ENSG00000179818+ENSG00000244617	ENSG00000179818+ENSG00000244617_105	chr2	dexseq_prepare_annotation2.py	exon	70313400	70313401	.	-	.	ENST00000439670+ENST00000610168+ENST00000418308+ENST00000444320+ENST00000457770+ENST00000601396+ENST00000429599+ENST00000420309+ENST00000449178+ENST00000442040+ENST00000437456+ENST00000419963+ENST00000416068+ENST00000456161+ENST00000609075+ENST00000425601+ENST00000411429+ENST00000422515+ENST00000421843+ENST00000596665+ENST00000418564__exon_number_105__gene_id_ENSG00000179818+ENSG00000244617		ENSG00000179818.ENSG00000244617.104	-2.05246833837025	-14.6409787451996	5.68344026253708e-36	9.58558701151754e-34
ENSG00000131558.51	ENSG00000131558	ENSG00000131558_052	chr7	dexseq_prepare_annotation2.py	exon	133682330	133682386	.	+	.	ENST00000541309+ENST00000253861+ENST00000539845+ENST00000478265+ENST00000545148+ENST00000484397+ENST00000480337__exon_number_052__gene_id_ENSG00000131558	EXOC4	ENSG00000131558.51	2.82483836661255	15.244303684776	5.71970577674952e-36	9.63507289218231e-34
ENSG00000214753.ENSG00000168000.ENSG00000234857.89	ENSG00000214753+ENSG00000168000+ENSG00000234857	ENSG00000214753+ENSG00000168000+ENSG00000234857_090	chr11	dexseq_prepare_annotation2.py	exon	62491386	62491457	.	-	.	ENST00000540127+ENST00000403734+ENST00000301785__exon_number_090__gene_id_ENSG00000214753+ENSG00000168000+ENSG00000234857		ENSG00000214753.ENSG00000168000.ENSG00000234857.89	2.42611445584809	14.4675851749878	6.00441874896833e-36	1.01024526963446e-33
ENSG00000187736.ENSG00000213901.52	ENSG00000187736+ENSG00000213901	ENSG00000187736+ENSG00000213901_053	chr2	dexseq_prepare_annotation2.py	exon	220033370	220033373	.	-	.	ENST00000414999+ENST00000465580+ENST00000497918+ENST00000318673__exon_number_053__gene_id_ENSG00000187736+ENSG00000213901		ENSG00000187736.ENSG00000213901.52	2.0683362162181	15.229767611181	6.36202312875751e-36	1.06911954614095e-33
ENSG00000143341.46	ENSG00000143341	ENSG00000143341_047	chr1	dexseq_prepare_annotation2.py	exon	186017875	186017971	.	+	.	ENST00000271588+ENST00000367492__exon_number_047__gene_id_ENSG00000143341	HMCN1	ENSG00000143341.46	-2.69665363018598	-15.8948003130523	6.38314677052654e-36	1.07137538129237e-33
ENSG00000227195.31	ENSG00000227195	ENSG00000227195_032	chr20	dexseq_prepare_annotation2.py	exon	26180949	26180952	.	-	.	ENST00000609248+ENST00000594150+ENST00000597267+ENST00000598150+ENST00000608084+ENST00000609687__exon_number_032__gene_id_ENSG00000227195	MIR663A	ENSG00000227195.31	2.90606384082442	15.2845552879465	6.64587920460838e-36	1.11412960261063e-33
ENSG00000196549.44	ENSG00000196549	ENSG00000196549_045	chr3	dexseq_prepare_annotation2.py	exon	154898149	154898277	.	+	.	ENST00000493888+ENST00000360490+ENST00000462745+ENST00000493237+ENST00000492661+ENST00000460393__exon_number_045__gene_id_ENSG00000196549	MME	ENSG00000196549.44	4.17534063961711	16.0737355386938	7.03762803748027e-36	1.17838348738763e-33
ENSG00000227195.19	ENSG00000227195	ENSG00000227195_020	chr20	dexseq_prepare_annotation2.py	exon	26172450	26172497	.	-	.	ENST00000609914+ENST00000594150+ENST00000596223+ENST00000601901+ENST00000596537+ENST00000598448+ENST00000608521+ENST00000598150+ENST00000608084+ENST00000600225+ENST00000427348+ENST00000432499+ENST00000609012+ENST00000600263+ENST00000596767+ENST00000594130+ENST00000596058+ENST00000597361+ENST00000597267+ENST00000596111+ENST00000601079+ENST00000609202+ENST00000608487+ENST00000598451+ENST00000593517…	MIR663A	ENSG00000227195.19	2.0698078634931	15.2719381013995	7.28231096888928e-36	1.21788773454827e-33
ENSG00000147050.11	ENSG00000147050	ENSG00000147050_012	chrX	dexseq_prepare_annotation2.py	exon	44910954	44911047	.	+	.	ENST00000536777+ENST00000377967+ENST00000543216+ENST00000382899__exon_number_012__gene_id_ENSG00000147050	KDM6A	ENSG00000147050.11	-2.13553825203497	-19.4052070773665	7.46269118537181e-36	1.24655610997142e-33
ENSG00000196405.11	ENSG00000196405	ENSG00000196405_012	chr14	dexseq_prepare_annotation2.py	exon	100540840	100540952	.	+	.	ENST00000555706+ENST00000554460__exon_number_012__gene_id_ENSG00000196405	EVL	ENSG00000196405.11	-3.04797868724797	-15.3930517547129	7.7398635770926e-36	1.29130436175947e-33
ENSG00000239306.ENSG00000173933.ENSG00000248643.ENSG00000258297.15	ENSG00000239306+ENSG00000173933+ENSG00000248643+ENSG00000258297	ENSG00000239306+ENSG00000173933+ENSG00000248643+ENSG00000258297_016	chr11	dexseq_prepare_annotation2.py	exon	66391372	66391439	.	+	.	ENST00000409372__exon_number_016__gene_id_ENSG00000239306+ENSG00000173933+ENSG00000248643+ENSG00000258297		ENSG00000239306.ENSG00000173933.ENSG00000248643.ENSG00000258297.15	1.44967739787964	15.6809867660108	8.33235005231285e-36	1.38848884231014e-33
ENSG00000214717.ENSG00000169084.16	ENSG00000214717+ENSG00000169084	ENSG00000214717+ENSG00000169084_017	chrX	dexseq_prepare_annotation2.py	exon	2405744	2406226	.	-	.	ENST00000381223+ENST00000381222__exon_number_017__gene_id_ENSG00000214717+ENSG00000169084		ENSG00000214717.ENSG00000169084.16	2.66558318894109	24.5207851714914	8.55522977514976e-36	1.42392384761204e-33
ENSG00000257062.ENSG00000111700.ENSG00000134538.ENSG00000205754.ENSG00000257046.18	ENSG00000257062+ENSG00000111700+ENSG00000134538+ENSG00000205754+ENSG00000257046	ENSG00000257062+ENSG00000111700+ENSG00000134538+ENSG00000205754+ENSG00000257046_019	chr12	dexseq_prepare_annotation2.py	exon	21032370	21032565	.	+	.	ENST00000261196+ENST00000381545+ENST00000553473+ENST00000544370+ENST00000540229__exon_number_019__gene_id_ENSG00000257062+ENSG00000111700+ENSG00000134538+ENSG00000205754+ENSG00000257046		ENSG00000257062.ENSG00000111700.ENSG00000134538.ENSG00000205754.ENSG00000257046.18	-1.2315900731409	-15.9418223401083	8.67880747685247e-36	1.44276619922543e-33
ENSG00000166444.25	ENSG00000166444	ENSG00000166444_026	chr11	dexseq_prepare_annotation2.py	exon	8724117	8724118	.	-	.	ENST00000530922__exon_number_026__gene_id_ENSG00000166444	ST5	ENSG00000166444.25	-2.25676125085653	-13.4941833975479	9.11158779480129e-36	1.51290412951317e-33
ENSG00000159363.1	ENSG00000159363	ENSG00000159363_002	chr1	dexseq_prepare_annotation2.py	exon	17312454	17312475	.	-	.	ENST00000452699+ENST00000326735+ENST00000341676+ENST00000466561__exon_number_002__gene_id_ENSG00000159363	ATP13A2	ENSG00000159363.1	2.25111134940001	17.0780923851194	9.51424564746139e-36	1.57787923971957e-33
ENSG00000184779	ENSG00000184779	ENSG00000184779_001	chr15	dexseq_prepare_annotation2.py	exon	82821158	82821162	.	-	.	ENST00000330339__exon_number_001__gene_id_ENSG00000184779	RPS17	ENSG00000184779	-3.24079991034656	-23.4682695905392	9.6034606473736e-36	1.5907789581637e-33
ENSG00000153048.20	ENSG00000153048	ENSG00000153048_021	chr16	dexseq_prepare_annotation2.py	exon	8955499	8955522	.	-	.	ENST00000568968+ENST00000567626__exon_number_021__gene_id_ENSG00000153048	CARHSP1	ENSG00000153048.20	1.97279881876643	18.3689287681802	1.00617077408929e-35	1.66470416193943e-33
ENSG00000127419.28	ENSG00000127419	ENSG00000127419_029	chr4	dexseq_prepare_annotation2.py	exon	944995	945046	.	+	.	ENST00000264771+ENST00000452360+ENST00000513682+ENST00000515876+ENST00000504744+ENST00000504180+ENST00000508204+ENST00000507319+ENST00000514453+ENST00000515740+ENST00000515492+ENST00000513952+ENST00000509508+ENST00000502513+ENST00000510493+ENST00000514546+ENST00000438836__exon_number_029__gene_id_ENSG00000127419	TMEM175	ENSG00000127419.28	-2.08225897271254	-18.62304191077	1.18279551096255e-35	1.95460470049717e-33
ENSG00000132912.10	ENSG00000132912	ENSG00000132912_011	chr5	dexseq_prepare_annotation2.py	exon	150110626	150110672	.	-	.	ENST00000447998+ENST00000446090+ENST00000518909+ENST00000424236+ENST00000521728+ENST00000522625__exon_number_011__gene_id_ENSG00000132912	DCTN4	ENSG00000132912.10	-2.78152083603375	-17.828411130219	1.18585980734729e-35	1.95734390478913e-33
ENSG00000158828.1	ENSG00000158828	ENSG00000158828_002	chr1	dexseq_prepare_annotation2.py	exon	20964335	20964621	.	+	.	ENST00000321556__exon_number_002__gene_id_ENSG00000158828	PINK1	ENSG00000158828.1	-2.53238271689742	-28.7732663617941	1.21260273821258e-35	1.99911354032125e-33
ENSG00000173821.85	ENSG00000173821	ENSG00000173821_086	chr17	dexseq_prepare_annotation2.py	exon	78354692	78354787	.	+	.	ENST00000508628+ENST00000336301+ENST00000582970+ENST00000411702+ENST00000558116__exon_number_086__gene_id_ENSG00000173821	RNF213	ENSG00000173821.85	-1.58683694882861	-18.0646893164549	1.21503069558755e-35	2.00074575238034e-33
ENSG00000005810.45	ENSG00000005810	ENSG00000005810_046	chr13	dexseq_prepare_annotation2.py	exon	77699471	77699563	.	-	.	ENST00000360084+ENST00000544440+ENST00000357337+ENST00000482517+ENST00000407578+ENST00000498073+ENST00000466564__exon_number_046__gene_id_ENSG00000005810	MYCBP2	ENSG00000005810.45	2.37796191964848	14.8760089817413	1.22531258304609e-35	2.01529159270428e-33
ENSG00000088538	ENSG00000088538	ENSG00000088538_001	chr3	dexseq_prepare_annotation2.py	exon	50712672	50712731	.	+	.	ENST00000266037__exon_number_001__gene_id_ENSG00000088538	DOCK3	ENSG00000088538	-2.41829164034475	-15.8883853098984	1.22727740641755e-35	2.01614002551543e-33
ENSG00000167543.7	ENSG00000167543	ENSG00000167543_008	chr17	dexseq_prepare_annotation2.py	exon	27895074	27895078	.	+	.	ENST00000578749+ENST00000582829+ENST00000580183__exon_number_008__gene_id_ENSG00000167543	TP53I13	ENSG00000167543.7	-5.05283179588727	-19.2787310171316	1.25710291076325e-35	2.06270130085296e-33
ENSG00000118308.67	ENSG00000118308	ENSG00000118308_068	chr12	dexseq_prepare_annotation2.py	exon	25261170	25261182	.	+	.	ENST00000547044+ENST00000549437+ENST00000536173+ENST00000361433__exon_number_068__gene_id_ENSG00000118308	LRMP	ENSG00000118308.67	4.69576694073699	15.0191436623809	1.30859723118089e-35	2.14466601340639e-33
ENSG00000148337.64	ENSG00000148337	ENSG00000148337_065	chr9	dexseq_prepare_annotation2.py	exon	130953711	130953731	.	-	.	ENST00000467178+ENST00000372938+ENST00000420484+ENST00000541172+ENST00000476727+ENST00000488559+ENST00000372954+ENST00000357558+ENST00000325721__exon_number_065__gene_id_ENSG00000148337	CIZ1	ENSG00000148337.64	-1.2114776082091	-14.3737241920509	1.31808143467067e-35	2.15766829487507e-33
ENSG00000166689.55	ENSG00000166689	ENSG00000166689_056	chr11	dexseq_prepare_annotation2.py	exon	16902831	16902905	.	-	.	ENST00000528637+ENST00000528376__exon_number_056__gene_id_ENSG00000166689	PLEKHA7	ENSG00000166689.55	-3.13281225679607	-15.385261003771	1.33009463828562e-35	2.17477506762604e-33
ENSG00000022840.71	ENSG00000022840	ENSG00000022840_072	chr12	dexseq_prepare_annotation2.py	exon	121014686	121014689	.	+	.	ENST00000325954+ENST00000538254+ENST00000542701+ENST00000413266+ENST00000545419__exon_number_072__gene_id_ENSG00000022840	RNF10	ENSG00000022840.71	2.01021741906751	15.4567063336923	1.33380594563833e-35	2.17828357622012e-33
ENSG00000065534.64	ENSG00000065534	ENSG00000065534_065	chr3	dexseq_prepare_annotation2.py	exon	123595406	123595464	.	-	.	ENST00000464489+ENST00000360304+ENST00000360772+ENST00000359169+ENST00000346322__exon_number_065__gene_id_ENSG00000065534	MYLK	ENSG00000065534.64	-1.82178176435321	-17.0110606563314	1.3738339655329e-35	2.24102437826664e-33
ENSG00000081760.40	ENSG00000081760	ENSG00000081760_041	chr12	dexseq_prepare_annotation2.py	exon	125626724	125627861	.	+	.	ENST00000261686+ENST00000543665+ENST00000316543+ENST00000545511+ENST00000316519__exon_number_041__gene_id_ENSG00000081760	AACS	ENSG00000081760.40	-2.11585480531898	-18.0226821452905	1.48553418448975e-35	2.42039441489998e-33
ENSG00000175701.4	ENSG00000175701	ENSG00000175701_005	chr2	dexseq_prepare_annotation2.py	exon	110970369	110970400	.	-	.	ENST00000426713+ENST00000414416__exon_number_005__gene_id_ENSG00000175701	LINC00116	ENSG00000175701.4	-2.78169719429519	-26.9109337748157	1.48830752995076e-35	2.42207689637355e-33
ENSG00000067225.50	ENSG00000067225	ENSG00000067225_051	chr15	dexseq_prepare_annotation2.py	exon	72523457	72523512	.	-	.	ENST00000335181+ENST00000565184+ENST00000319622+ENST00000449901+ENST00000389093+ENST00000564276+ENST00000567118+ENST00000569857__exon_number_051__gene_id_ENSG00000067225	PKM	ENSG00000067225.50	-1.57082932735732	-15.5148347873809	1.50161891730573e-35	2.44088505853588e-33
ENSG00000257062.ENSG00000111700.ENSG00000134538.ENSG00000205754.ENSG00000257046.26	ENSG00000257062+ENSG00000111700+ENSG00000134538+ENSG00000205754+ENSG00000257046	ENSG00000257062+ENSG00000111700+ENSG00000134538+ENSG00000205754+ENSG00000257046_027	chr12	dexseq_prepare_annotation2.py	exon	21172182	21172314	.	+	.	ENST00000421593__exon_number_027__gene_id_ENSG00000257062+ENSG00000111700+ENSG00000134538+ENSG00000205754+ENSG00000257046		ENSG00000257062.ENSG00000111700.ENSG00000134538.ENSG00000205754.ENSG00000257046.26	-1.17957764359287	-15.840264865406	1.67701811004593e-35	2.72281599633746e-33
ENSG00000153048.29	ENSG00000153048	ENSG00000153048_030	chr16	dexseq_prepare_annotation2.py	exon	8962184	8962200	.	-	.	ENST00000562586+ENST00000396593+ENST00000561530+ENST00000562843__exon_number_030__gene_id_ENSG00000153048	CARHSP1	ENSG00000153048.29	-3.41525140705563	-18.2551362218058	1.70397195174306e-35	2.76335395432849e-33
ENSG00000142449.9	ENSG00000142449	ENSG00000142449_010	chr19	dexseq_prepare_annotation2.py	exon	8146242	8146364	.	-	.	ENST00000600128+ENST00000601739+ENST00000270509__exon_number_010__gene_id_ENSG00000142449	FBN3	ENSG00000142449.9	-3.06385353266729	-16.3822984674143	1.75752523807789e-35	2.84688398372377e-33
ENSG00000172037.20	ENSG00000172037	ENSG00000172037_021	chr3	dexseq_prepare_annotation2.py	exon	49161153	49161160	.	-	.	ENST00000480640__exon_number_021__gene_id_ENSG00000172037	LAMB2	ENSG00000172037.20	-8.02711361333672	-16.9472887097447	1.94960791428733e-35	3.15435225601955e-33
ENSG00000172890.23	ENSG00000172890	ENSG00000172890_024	chr11	dexseq_prepare_annotation2.py	exon	71184324	71184340	.	+	.	ENST00000319023+ENST00000529120+ENST00000528509+ENST00000525200__exon_number_024__gene_id_ENSG00000172890	NADSYN1	ENSG00000172890.23	1.93881482888591	15.2585204879271	2.01092523488919e-35	3.24978130032737e-33
ENSG00000227195.28	ENSG00000227195	ENSG00000227195_029	chr20	dexseq_prepare_annotation2.py	exon	26180085	26180159	.	-	.	ENST00000609914+ENST00000594150+ENST00000596223+ENST00000596537+ENST00000608521+ENST00000608084+ENST00000600225+ENST00000432499+ENST00000609248+ENST00000609012+ENST00000600263+ENST00000596767+ENST00000601850+ENST00000594130+ENST00000596058+ENST00000597361+ENST00000610014+ENST00000609202+ENST00000608487+ENST00000427348+ENST00000609044+ENST00000601119+ENST00000594135+ENST00000597979+ENST00000609687…	MIR663A	ENSG00000227195.28	2.59493464477534	15.1302087302522	2.03491244997093e-35	3.28473112559518e-33
ENSG00000149927.17	ENSG00000149927	ENSG00000149927_018	chr16	dexseq_prepare_annotation2.py	exon	30018575	30018620	.	-	.	ENST00000350119+ENST00000564233+ENST00000564979+ENST00000566310+ENST00000565273+ENST00000567332+ENST00000564944+ENST00000561671__exon_number_018__gene_id_ENSG00000149927	DOC2A	ENSG00000149927.17	1.52991161011807	17.9530290694885	2.07416287747662e-35	3.34420909919732e-33
ENSG00000166444.9	ENSG00000166444	ENSG00000166444_010	chr11	dexseq_prepare_annotation2.py	exon	8715643	8715677	.	-	.	ENST00000313726+ENST00000527540+ENST00000532162+ENST00000530991+ENST00000534127+ENST00000524513+ENST00000534278+ENST00000357665+ENST00000530438+ENST00000526757+ENST00000526099__exon_number_010__gene_id_ENSG00000166444	ST5	ENSG00000166444.9	-2.30977782319329	-13.4108432954362	2.09999998030542e-35	3.38194788494951e-33
ENSG00000196693.ENSG00000272373.15	ENSG00000196693+ENSG00000272373	ENSG00000196693+ENSG00000272373_016	chr10	dexseq_prepare_annotation2.py	exon	43133993	43133999	.	-	.	ENST00000493285+ENST00000486187+ENST00000486614__exon_number_016__gene_id_ENSG00000196693+ENSG00000272373		ENSG00000196693.ENSG00000272373.15	-3.71808128103245	-26.7402060564029	2.13000125768061e-35	3.42629786124224e-33
ENSG00000239306.ENSG00000173933.ENSG00000248643.ENSG00000258297	ENSG00000239306+ENSG00000173933+ENSG00000248643+ENSG00000258297	ENSG00000239306+ENSG00000173933+ENSG00000248643+ENSG00000258297_001	chr11	dexseq_prepare_annotation2.py	exon	66384053	66384096	.	+	.	ENST00000310137__exon_number_001__gene_id_ENSG00000239306+ENSG00000173933+ENSG00000248643+ENSG00000258297		ENSG00000239306.ENSG00000173933.ENSG00000248643.ENSG00000258297	1.62135036755501	15.5299469291237	2.31469909702572e-35	3.71910134477425e-33
ENSG00000141140.65	ENSG00000141140	ENSG00000141140_066	chr17	dexseq_prepare_annotation2.py	exon	34883382	34883484	.	-	.	ENST00000268852+ENST00000431794+ENST00000589404+ENST00000586908+ENST00000591794+ENST00000585719+ENST00000586007__exon_number_066__gene_id_ENSG00000141140	MYO19	ENSG00000141140.65	2.13029700730412	15.5962332112185	2.5768650609925e-35	4.13555634580946e-33
ENSG00000006025.4	ENSG00000006025	ENSG00000006025_005	chr17	dexseq_prepare_annotation2.py	exon	45885557	45885581	.	-	.	ENST00000579728+ENST00000583167+ENST00000007414+ENST00000392507__exon_number_005__gene_id_ENSG00000006025	OSBPL7	ENSG00000006025.4	3.3836338089002	18.1600216389508	2.65000417139714e-35	4.24803606475475e-33
ENSG00000170160.ENSG00000188933.ENSG00000264892.ENSG00000266302.ENSG00000264729.ENSG00000272815.59	ENSG00000170160+ENSG00000188933+ENSG00000264892+ENSG00000266302+ENSG00000264729+ENSG00000272815	ENSG00000170160+ENSG00000188933+ENSG00000264892+ENSG00000266302+ENSG00000264729+ENSG00000272815_060	chr17	dexseq_prepare_annotation2.py	exon	16697973	16699356	.	+	.	ENST00000444558__exon_number_060__gene_id_ENSG00000170160+ENSG00000188933+ENSG00000264892+ENSG00000266302+ENSG00000264729+ENSG00000272815		ENSG00000170160.ENSG00000188933.ENSG00000264892.ENSG00000266302.ENSG00000264729.ENSG00000272815.59	-5.00886293806163	-18.1589165048085	2.66365406393224e-35	4.26500365267807e-33
ENSG00000213398.ENSG00000124067.ENSG00000267660.64	ENSG00000213398+ENSG00000124067+ENSG00000267660	ENSG00000213398+ENSG00000124067+ENSG00000267660_065	chr16	dexseq_prepare_annotation2.py	exon	67984557	67984614	.	-	.	ENST00000576616+ENST00000537830+ENST00000338335+ENST00000422611+ENST00000573702+ENST00000574665+ENST00000572037+ENST00000570802+ENST00000573023+ENST00000541864+ENST00000316341__exon_number_065__gene_id_ENSG00000213398+ENSG00000124067+ENSG00000267660		ENSG00000213398.ENSG00000124067.ENSG00000267660.64	-5.66510016839742	-15.8578195312333	2.79659634819078e-35	4.47272190432541e-33
ENSG00000070366.46	ENSG00000070366	ENSG00000070366_047	chr17	dexseq_prepare_annotation2.py	exon	2147952	2148013	.	-	.	ENST00000570659+ENST00000354901+ENST00000263073+ENST00000544865__exon_number_047__gene_id_ENSG00000070366	SMG6	ENSG00000070366.46	2.57789788593949	17.4150011882915	3.14416583078935e-35	5.02283198844458e-33
ENSG00000072609.ENSG00000196458.ENSG00000090615.38	ENSG00000072609+ENSG00000196458+ENSG00000090615	ENSG00000072609+ENSG00000196458+ENSG00000090615_039	chr12	dexseq_prepare_annotation2.py	exon	133405389	133405426	.	-	.	ENST00000537317+ENST00000545875+ENST00000456883__exon_number_039__gene_id_ENSG00000072609+ENSG00000196458+ENSG00000090615		ENSG00000072609.ENSG00000196458.ENSG00000090615.38	-9.96662618816184	-19.4360723869501	3.17473324636659e-35	5.06584756994479e-33
ENSG00000092148.78	ENSG00000092148	ENSG00000092148_079	chr14	dexseq_prepare_annotation2.py	exon	31676690	31676915	.	-	.	ENST00000553700+ENST00000556474__exon_number_079__gene_id_ENSG00000092148	HECTD1	ENSG00000092148.78	2.23396663990753	15.8256634948419	3.43567869212119e-35	5.47595235117776e-33
ENSG00000257062.ENSG00000111700.ENSG00000134538.ENSG00000205754.ENSG00000257046.36	ENSG00000257062+ENSG00000111700+ENSG00000134538+ENSG00000205754+ENSG00000257046	ENSG00000257062+ENSG00000111700+ENSG00000134538+ENSG00000205754+ENSG00000257046_037	chr12	dexseq_prepare_annotation2.py	exon	21207503	21207512	.	+	.	ENST00000545916+ENST00000554957+ENST00000381541+ENST00000421593__exon_number_037__gene_id_ENSG00000257062+ENSG00000111700+ENSG00000134538+ENSG00000205754+ENSG00000257046		ENSG00000257062.ENSG00000111700.ENSG00000134538.ENSG00000205754.ENSG00000257046.36	2.52408674098159	15.7290845054979	3.45242923837863e-35	5.49635425075192e-33
ENSG00000174442.11	ENSG00000174442	ENSG00000174442_012	chr15	dexseq_prepare_annotation2.py	exon	66807864	66807982	.	+	.	ENST00000307897+ENST00000565627+ENST00000567926+ENST00000564179+ENST00000535141+ENST00000565960+ENST00000446801+ENST00000563698__exon_number_012__gene_id_ENSG00000174442	ZWILCH	ENSG00000174442.11	2.47098960784617	17.195345929031	3.49762134015402e-35	5.56193744152058e-33
ENSG00000172890.1	ENSG00000172890	ENSG00000172890_002	chr11	dexseq_prepare_annotation2.py	exon	71164255	71164256	.	+	.	ENST00000533612+ENST00000534634+ENST00000319023__exon_number_002__gene_id_ENSG00000172890	NADSYN1	ENSG00000172890.1	1.33147856744623	15.1774180198366	3.57702723662008e-35	5.68171576238617e-33
ENSG00000215298.ENSG00000147454.17	ENSG00000215298+ENSG00000147454	ENSG00000215298+ENSG00000147454_018	chr8	dexseq_prepare_annotation2.py	exon	23424289	23424326	.	+	.	ENST00000290075+ENST00000520654+ENST00000523883+ENST00000521637+ENST00000518881+ENST00000522164__exon_number_018__gene_id_ENSG00000215298+ENSG00000147454		ENSG00000215298.ENSG00000147454.17	-5.21463158590529	-19.4033956833275	3.61613889121121e-35	5.73729092063627e-33
ENSG00000257062.ENSG00000111700.ENSG00000134538.ENSG00000205754.ENSG00000257046.51	ENSG00000257062+ENSG00000111700+ENSG00000134538+ENSG00000205754+ENSG00000257046	ENSG00000257062+ENSG00000111700+ENSG00000134538+ENSG00000205754+ENSG00000257046_052	chr12	dexseq_prepare_annotation2.py	exon	21279052	21279191	.	+	.	ENST00000590779+ENST00000592513+ENST00000593147+ENST00000585342__exon_number_052__gene_id_ENSG00000257062+ENSG00000111700+ENSG00000134538+ENSG00000205754+ENSG00000257046		ENSG00000257062.ENSG00000111700.ENSG00000134538.ENSG00000205754.ENSG00000257046.51	2.61965355096407	15.7205063364443	3.65037015767502e-35	5.78500518051681e-33
ENSG00000077549.20	ENSG00000077549	ENSG00000077549_021	chr1	dexseq_prepare_annotation2.py	exon	19746519	19746638	.	-	.	ENST00000489607__exon_number_021__gene_id_ENSG00000077549	CAPZB	ENSG00000077549.20	2.68166555878583	17.8297511973405	3.75023581012165e-35	5.93650809246594e-33
ENSG00000079102.32	ENSG00000079102	ENSG00000079102_033	chr8	dexseq_prepare_annotation2.py	exon	93023316	93023319	.	-	.	ENST00000396218+ENST00000360348+ENST00000523629+ENST00000520724+ENST00000523290+ENST00000436581+ENST00000518844+ENST00000517792+ENST00000265814+ENST00000521553+ENST00000519847+ENST00000518992+ENST00000521054+ENST00000422361__exon_number_033__gene_id_ENSG00000079102	RUNX1T1	ENSG00000079102.32	-2.479004980023	-17.8285385017315	3.7721849060362e-35	5.96446732250676e-33
ENSG00000181191.18	ENSG00000181191	ENSG00000181191_019	chrX	dexseq_prepare_annotation2.py	exon	68385295	68385364	.	-	.	ENST00000374571+ENST00000361478__exon_number_019__gene_id_ENSG00000181191	PJA1	ENSG00000181191.18	-2.44153838222913	-26.4544670229972	3.89794465374001e-35	6.15631910278487e-33
ENSG00000149179.7	ENSG00000149179	ENSG00000149179_008	chr11	dexseq_prepare_annotation2.py	exon	46958311	46958318	.	+	.	ENST00000527234+ENST00000528488+ENST00000536126+ENST00000278460+ENST00000378618+ENST00000525279+ENST00000533124+ENST00000531648+ENST00000522712+ENST00000532840__exon_number_008__gene_id_ENSG00000149179	C11orf49	ENSG00000149179.7	1.13064809611489	15.616737028706	3.98263604385821e-35	6.28294701871387e-33
ENSG00000239306.ENSG00000173933.ENSG00000248643.ENSG00000258297.12	ENSG00000239306+ENSG00000173933+ENSG00000248643+ENSG00000258297	ENSG00000239306+ENSG00000173933+ENSG00000248643+ENSG00000258297_013	chr11	dexseq_prepare_annotation2.py	exon	66386004	66386032	.	+	.	ENST00000443702__exon_number_013__gene_id_ENSG00000239306+ENSG00000173933+ENSG00000248643+ENSG00000258297		ENSG00000239306.ENSG00000173933.ENSG00000248643.ENSG00000258297.12	1.52795371922764	15.4405596559646	4.24018009203373e-35	6.68166906620442e-33
ENSG00000066739.36	ENSG00000066739	ENSG00000066739_037	chr14	dexseq_prepare_annotation2.py	exon	96788592	96788772	.	-	.	ENST00000488421__exon_number_037__gene_id_ENSG00000066739	ATG2B	ENSG00000066739.36	-4.07907684969129	-16.2336274588054	4.27454492371068e-35	6.72820140633342e-33
ENSG00000063438.ENSG00000249915.41	ENSG00000063438+ENSG00000249915	ENSG00000063438+ENSG00000249915_042	chr5	dexseq_prepare_annotation2.py	exon	422844	422875	.	+	.	ENST00000506456+ENST00000316418+ENST00000514523+ENST00000505113+ENST00000510400+ENST00000510910+ENST00000512529__exon_number_042__gene_id_ENSG00000063438+ENSG00000249915		ENSG00000063438.ENSG00000249915.41	1.58931290866862	15.8907779906771	4.31903235642266e-35	6.79054371943184e-33
ENSG00000163297.37	ENSG00000163297	ENSG00000163297_038	chr4	dexseq_prepare_annotation2.py	exon	81018654	81018783	.	-	.	ENST00000506286__exon_number_038__gene_id_ENSG00000163297	ANTXR2	ENSG00000163297.37	6.86222523717318	20.2374333374115	4.60507951996654e-35	7.23210586508695e-33
ENSG00000148337.61	ENSG00000148337	ENSG00000148337_062	chr9	dexseq_prepare_annotation2.py	exon	130953138	130953139	.	-	.	ENST00000467178+ENST00000325721+ENST00000420484+ENST00000372948+ENST00000393608+ENST00000541172+ENST00000476727+ENST00000357558+ENST00000372938+ENST00000372954+ENST00000488559+ENST00000324544+ENST00000538431+ENST00000277465__exon_number_062__gene_id_ENSG00000148337	CIZ1	ENSG00000148337.61	-1.24521478692417	-14.2138814215117	5.01972773764287e-35	7.87440785342551e-33
ENSG00000213908.9	ENSG00000213908	ENSG00000213908_010	chr19	dexseq_prepare_annotation2.py	exon	41531922	41531929	.	-	.	ENST00000595391__exon_number_010__gene_id_ENSG00000213908	CYP2A7P1	ENSG00000213908.9	2.35230164980608	22.8727677948495	5.02573649149781e-35	7.87495554770811e-33
ENSG00000257062.ENSG00000111700.ENSG00000134538.ENSG00000205754.ENSG00000257046.40	ENSG00000257062+ENSG00000111700+ENSG00000134538+ENSG00000205754+ENSG00000257046	ENSG00000257062+ENSG00000111700+ENSG00000134538+ENSG00000205754+ENSG00000257046_041	chr12	dexseq_prepare_annotation2.py	exon	21207528	21207570	.	+	.	ENST00000543498+ENST00000585342+ENST00000545916+ENST00000593147+ENST00000381541+ENST00000554957+ENST00000590779+ENST00000421593__exon_number_041__gene_id_ENSG00000257062+ENSG00000111700+ENSG00000134538+ENSG00000205754+ENSG00000257046		ENSG00000257062.ENSG00000111700.ENSG00000134538.ENSG00000205754.ENSG00000257046.40	2.71866320907627	15.6691048538982	5.09882165332287e-35	7.98048752877733e-33
ENSG00000215298.ENSG00000147454.18	ENSG00000215298+ENSG00000147454	ENSG00000215298+ENSG00000147454_019	chr8	dexseq_prepare_annotation2.py	exon	23424327	23424453	.	+	.	ENST00000521637+ENST00000520654+ENST00000518881+ENST00000522164+ENST00000523883__exon_number_019__gene_id_ENSG00000215298+ENSG00000147454		ENSG00000215298.ENSG00000147454.18	-4.99407107789177	-19.3166072957039	5.11309104794516e-35	7.99382952454194e-33
ENSG00000141447.ENSG00000265750.50	ENSG00000141447+ENSG00000265750	ENSG00000141447+ENSG00000265750_051	chr18	dexseq_prepare_annotation2.py	exon	21948331	21948336	.	-	.	ENST00000582645+ENST00000399441+ENST00000582350+ENST00000582618+ENST00000319481+ENST00000578091+ENST00000581343__exon_number_051__gene_id_ENSG00000141447+ENSG00000265750		ENSG00000141447.ENSG00000265750.50	-3.20994760423788	-15.5742527107624	5.27071627444204e-35	8.23101318265645e-33
ENSG00000125257.37	ENSG00000125257	ENSG00000125257_038	chr13	dexseq_prepare_annotation2.py	exon	95861688	95861851	.	-	.	ENST00000376887+ENST00000538287+ENST00000431522+ENST00000536256+ENST00000412704__exon_number_038__gene_id_ENSG00000125257	ABCC4	ENSG00000125257.37	-3.45137569184917	-17.5191171030087	5.48335384499631e-35	8.55347874500361e-33
ENSG00000214753.ENSG00000168000.ENSG00000234857.91	ENSG00000214753+ENSG00000168000+ENSG00000234857	ENSG00000214753+ENSG00000168000+ENSG00000234857_092	chr11	dexseq_prepare_annotation2.py	exon	62491763	62491898	.	-	.	ENST00000403734+ENST00000301785__exon_number_092__gene_id_ENSG00000214753+ENSG00000168000+ENSG00000234857		ENSG00000214753.ENSG00000168000.ENSG00000234857.91	2.39805131045955	14.2026367441714	5.51436554578598e-35	8.59222133412429e-33
ENSG00000147889	ENSG00000147889	ENSG00000147889_001	chr9	dexseq_prepare_annotation2.py	exon	21967751	21967751	.	-	.	ENST00000361570__exon_number_001__gene_id_ENSG00000147889	CDKN2A	ENSG00000147889	-3.30289643893654	-19.711890108495	5.61659906970698e-35	8.74172756550602e-33
ENSG00000077157.ENSG00000232626.2	ENSG00000077157+ENSG00000232626	ENSG00000077157+ENSG00000232626_003	chr1	dexseq_prepare_annotation2.py	exon	202317848	202317855	.	+	.	ENST00000608999+ENST00000336894+ENST00000480184__exon_number_003__gene_id_ENSG00000077157+ENSG00000232626		ENSG00000077157.ENSG00000232626.2	2.28192759903773	16.067000261898	5.65408239388693e-35	8.79023448639787e-33
ENSG00000083844.15	ENSG00000083844	ENSG00000083844_016	chr19	dexseq_prepare_annotation2.py	exon	57722852	57724487	.	+	.	ENST00000263095+ENST00000536056__exon_number_016__gene_id_ENSG00000083844	ZNF264	ENSG00000083844.15	2.3198959933376	20.168015858783	5.92315651793765e-35	9.19827865374328e-33
ENSG00000272084.ENSG00000127481.97	ENSG00000272084+ENSG00000127481	ENSG00000272084+ENSG00000127481_098	chr1	dexseq_prepare_annotation2.py	exon	19477418	19478136	.	-	.	ENST00000419533__exon_number_098__gene_id_ENSG00000272084+ENSG00000127481		ENSG00000272084.ENSG00000127481.97	-3.91673845375967	-13.2744436357726	6.01611033712378e-35	9.33221449987083e-33
ENSG00000148120.18	ENSG00000148120	ENSG00000148120_019	chr9	dexseq_prepare_annotation2.py	exon	97683542	97683627	.	+	.	ENST00000462125+ENST00000479161+ENST00000473778__exon_number_019__gene_id_ENSG00000148120	C9orf3	ENSG00000148120.18	-7.73190200399661	-15.8374785475645	6.0447848820074e-35	9.36625281555852e-33
ENSG00000104980.4	ENSG00000104980	ENSG00000104980_005	chr19	dexseq_prepare_annotation2.py	exon	7991799	7991933	.	-	.	ENST00000598968+ENST00000599939+ENST00000595565+ENST00000270538+ENST00000595831__exon_number_005__gene_id_ENSG00000104980	TIMM44	ENSG00000104980.4	-2.78015679653313	-17.7253217533014	6.20297158080868e-35	9.6006682388038e-33
ENSG00000188897.67	ENSG00000188897	ENSG00000188897_068	chr16	dexseq_prepare_annotation2.py	exon	11578735	11578929	.	-	.	ENST00000344649+ENST00000598234+ENST00000595170__exon_number_068__gene_id_ENSG00000188897	CTD-3088G3.8	ENSG00000188897.67	-2.62633554679449	-17.0813697979654	6.36129683513524e-35	9.8347307702906e-33
ENSG00000080823.83	ENSG00000080823	ENSG00000080823_084	chr14	dexseq_prepare_annotation2.py	exon	102771473	102771474	.	-	.	ENST00000519877+ENST00000518399+ENST00000521388+ENST00000523169+ENST00000520238+ENST00000522874+ENST00000193029+ENST00000519569+ENST00000562292+ENST00000521493+ENST00000361847+ENST00000524019+ENST00000521766+ENST00000524214+ENST00000521966+ENST00000518045+ENST00000518482+ENST00000522093+ENST00000518686__exon_number_084__gene_id_ENSG00000080823	MOK	ENSG00000080823.83	-2.90526902356179	-16.4305200742246	6.36833503951462e-35	9.8347307702906e-33
ENSG00000266967.ENSG00000267060.ENSG00000108825.23	ENSG00000266967+ENSG00000267060+ENSG00000108825	ENSG00000266967+ENSG00000267060+ENSG00000108825_024	chr17	dexseq_prepare_annotation2.py	exon	41107859	41107871	.	-	.	ENST00000491665+ENST00000591096+ENST00000421990+ENST00000427569+ENST00000486664+ENST00000423601+ENST00000409399+ENST00000409103+ENST00000478040+ENST00000360221__exon_number_024__gene_id_ENSG00000266967+ENSG00000267060+ENSG00000108825		ENSG00000266967.ENSG00000267060.ENSG00000108825.23	-2.46955956423048	-15.3765153534521	6.54434144670861e-35	1.00953359414565e-32
ENSG00000088538.49	ENSG00000088538	ENSG00000088538_050	chr3	dexseq_prepare_annotation2.py	exon	51411900	51412018	.	+	.	ENST00000266037__exon_number_050__gene_id_ENSG00000088538	DOCK3	ENSG00000088538.49	-2.17199159190267	-15.6195596617532	7.03790050799885e-35	1.08446798492191e-32
ENSG00000174514.11	ENSG00000174514	ENSG00000174514_012	chr1	dexseq_prepare_annotation2.py	exon	205561257	205561267	.	+	.	ENST00000465651+ENST00000471425__exon_number_012__gene_id_ENSG00000174514	MFSD4	ENSG00000174514.11	3.48481289443447	20.6471152785083	7.10401682301234e-35	1.09344492566859e-32
ENSG00000149084.ENSG00000235661.9	ENSG00000149084+ENSG00000235661	ENSG00000149084+ENSG00000235661_010	chr11	dexseq_prepare_annotation2.py	exon	43601045	43601066	.	+	.	ENST00000533358__exon_number_010__gene_id_ENSG00000149084+ENSG00000235661		ENSG00000149084.ENSG00000235661.9	2.46854850761949	16.0244810643857	7.32886530902909e-35	1.12680696761794e-32
ENSG00000227195.29	ENSG00000227195	ENSG00000227195_030	chr20	dexseq_prepare_annotation2.py	exon	26180160	26180161	.	-	.	ENST00000601850__exon_number_030__gene_id_ENSG00000227195	MIR663A	ENSG00000227195.29	2.62511517303813	14.9510323349727	7.46540077692233e-35	1.14653229614051e-32
ENSG00000156873.ENSG00000260899.ENSG00000080603.60	ENSG00000156873+ENSG00000260899+ENSG00000080603	ENSG00000156873+ENSG00000260899+ENSG00000080603_061	chr16	dexseq_prepare_annotation2.py	exon	30762539	30762602	.	+	.	ENST00000328273+ENST00000563588+ENST00000483578+ENST00000563913+ENST00000424889+ENST00000565924+ENST00000569762+ENST00000565897+ENST00000564838__exon_number_061__gene_id_ENSG00000156873+ENSG00000260899+ENSG00000080603		ENSG00000156873.ENSG00000260899.ENSG00000080603.60	2.04579799633547	17.4543356719445	7.5681856945384e-35	1.16103645214461e-32
ENSG00000162878.25	ENSG00000162878	ENSG00000162878_026	chr2	dexseq_prepare_annotation2.py	exon	42284883	42285053	.	+	.	ENST00000490302+ENST00000470578+ENST00000480099+ENST00000294964__exon_number_026__gene_id_ENSG00000162878	PKDCC	ENSG00000162878.25	-1.82004588232133	-18.1943815154014	8.11843601206602e-35	1.24407879077853e-32
ENSG00000033170.4	ENSG00000033170	ENSG00000033170_005	chr14	dexseq_prepare_annotation2.py	exon	65878592	65878608	.	+	.	ENST00000342677+ENST00000556518+ENST00000360689+ENST00000394586+ENST00000557164__exon_number_005__gene_id_ENSG00000033170	FUT8	ENSG00000033170.4	-2.12230310987576	-19.1934625119159	8.37201961575462e-35	1.28078243589614e-32
ENSG00000134744.81	ENSG00000134744	ENSG00000134744_082	chr1	dexseq_prepare_annotation2.py	exon	53018763	53018772	.	-	.	ENST00000371544__exon_number_082__gene_id_ENSG00000134744	ZCCHC11	ENSG00000134744.81	-6.97286918421165	-14.0695947389521	8.37636112966868e-35	1.28078243589614e-32
ENSG00000133612.47	ENSG00000133612	ENSG00000133612_048	chr7	dexseq_prepare_annotation2.py	exon	150820964	150820973	.	+	.	ENST00000397238+ENST00000485904+ENST00000463381__exon_number_048__gene_id_ENSG00000133612	AGAP3	ENSG00000133612.47	1.3904554511298	14.8223480704922	8.42046764656863e-35	1.28523556746864e-32
ENSG00000063978.ENSG00000206113.ENSG00000125386.ENSG00000249428.7	ENSG00000063978+ENSG00000206113+ENSG00000125386+ENSG00000249428	ENSG00000063978+ENSG00000206113+ENSG00000125386+ENSG00000249428_008	chr4	dexseq_prepare_annotation2.py	exon	2444924	2444941	.	+	.	ENST00000511731+ENST00000514556__exon_number_008__gene_id_ENSG00000063978+ENSG00000206113+ENSG00000125386+ENSG00000249428		ENSG00000063978.ENSG00000206113.ENSG00000125386.ENSG00000249428.7	-4.90930516830217	-13.9234258401926	8.42395835601792e-35	1.28523556746864e-32
ENSG00000123213.24	ENSG00000123213	ENSG00000123213_025	chr5	dexseq_prepare_annotation2.py	exon	65108082	65108098	.	+	.	ENST00000502464+ENST00000509935+ENST00000511299+ENST00000506799+ENST00000507201+ENST00000380985__exon_number_025__gene_id_ENSG00000123213	NLN	ENSG00000123213.24	-1.48975058218196	-17.2215215306527	8.45339482489773e-35	1.28810787236145e-32
ENSG00000158286.22	ENSG00000158286	ENSG00000158286_023	chr1	dexseq_prepare_annotation2.py	exon	6270998	6270998	.	+	.	ENST00000377939+ENST00000496329+ENST00000463453__exon_number_023__gene_id_ENSG00000158286	RNF207	ENSG00000158286.22	3.70133496679254	16.6807849016183	8.46129949288406e-35	1.28810787236145e-32
ENSG00000105063.ENSG00000180089.46	ENSG00000105063+ENSG00000180089	ENSG00000105063+ENSG00000180089_047	chr19	dexseq_prepare_annotation2.py	exon	55767043	55767137	.	-	.	ENST00000592242__exon_number_047__gene_id_ENSG00000105063+ENSG00000180089		ENSG00000105063.ENSG00000180089.46	-8.93202863997985	-17.9018730291397	8.83639485654295e-35	1.34374042570924e-32
ENSG00000100201.34	ENSG00000100201	ENSG00000100201_035	chr22	dexseq_prepare_annotation2.py	exon	38902312	38902317	.	-	.	ENST00000381633+ENST00000396821+ENST00000403230__exon_number_035__gene_id_ENSG00000100201	DDX17	ENSG00000100201.34	-2.4210617377518	-17.4183177204334	9.05521572241083e-35	1.37551297081158e-32
ENSG00000013573.9	ENSG00000013573	ENSG00000013573_010	chr12	dexseq_prepare_annotation2.py	exon	31226832	31226835	.	+	.	ENST00000407793+ENST00000542838+ENST00000350437+ENST00000545668+ENST00000539049+ENST00000536265+ENST00000228264+ENST00000415475+ENST00000435753+ENST00000540935+ENST00000251758+ENST00000542129+ENST00000438391__exon_number_010__gene_id_ENSG00000013573	DDX11	ENSG00000013573.9	-1.92927558286264	-16.1063774890409	9.1628543790454e-35	1.39034574358071e-32
ENSG00000233327.ENSG00000154874.ENSG00000213077.ENSG00000273018.32	ENSG00000233327+ENSG00000154874+ENSG00000213077+ENSG00000273018	ENSG00000233327+ENSG00000154874+ENSG00000213077+ENSG00000273018_033	chr17	dexseq_prepare_annotation2.py	exon	18427550	18427711	.	-	.	ENST00000608726+ENST00000609831__exon_number_033__gene_id_ENSG00000233327+ENSG00000154874+ENSG00000213077+ENSG00000273018		ENSG00000233327.ENSG00000154874.ENSG00000213077.ENSG00000273018.32	2.26640718567227	14.5195626908905	9.62120227611421e-35	1.45747594788441e-32
ENSG00000103343.ENSG00000103351.ENSG00000263212.ENSG00000262621.ENSG00000122390.10	ENSG00000103343+ENSG00000103351+ENSG00000263212+ENSG00000262621+ENSG00000122390	ENSG00000103343+ENSG00000103351+ENSG00000263212+ENSG00000262621+ENSG00000122390_011	chr16	dexseq_prepare_annotation2.py	exon	3454649	3454908	.	+	.	ENST00000572544__exon_number_011__gene_id_ENSG00000103343+ENSG00000103351+ENSG00000263212+ENSG00000262621+ENSG00000122390		ENSG00000103343.ENSG00000103351.ENSG00000263212.ENSG00000262621.ENSG00000122390.10	1.61353544937291	13.9537617786094	9.62621472949246e-35	1.45747594788441e-32
ENSG00000005810.71	ENSG00000005810	ENSG00000005810_072	chr13	dexseq_prepare_annotation2.py	exon	77755836	77756057	.	-	.	ENST00000360084+ENST00000407578+ENST00000357337+ENST00000544440__exon_number_072__gene_id_ENSG00000005810	MYCBP2	ENSG00000005810.71	2.73329922883958	14.6034716418195	9.88915891022364e-35	1.49566004157092e-32
ENSG00000134982.ENSG00000272869.ENSG00000258864.ENSG00000212643.ENSG00000153037.65	ENSG00000134982+ENSG00000272869+ENSG00000258864+ENSG00000212643+ENSG00000153037	ENSG00000134982+ENSG00000272869+ENSG00000258864+ENSG00000212643+ENSG00000153037_066	chr5	dexseq_prepare_annotation2.py	exon	112203633	112205485	.	+	.	ENST00000505459__exon_number_066__gene_id_ENSG00000134982+ENSG00000272869+ENSG00000258864+ENSG00000212643+ENSG00000153037		ENSG00000134982.ENSG00000272869.ENSG00000258864.ENSG00000212643.ENSG00000153037.65	-4.59617721399096	-18.7802327569156	1.00094114659649e-34	1.51220362606814e-32
ENSG00000066739.30	ENSG00000066739	ENSG00000066739_031	chr14	dexseq_prepare_annotation2.py	exon	96783482	96783484	.	-	.	ENST00000359933__exon_number_031__gene_id_ENSG00000066739	ATG2B	ENSG00000066739.30	-4.43936584064627	-16.0890613566051	1.01659115444018e-34	1.5341815943847e-32
ENSG00000205133.38	ENSG00000205133	ENSG00000205133_039	chr8	dexseq_prepare_annotation2.py	exon	93978265	93978302	.	-	.	ENST00000522925+ENST00000537541+ENST00000517858+ENST00000522903+ENST00000523580+ENST00000524037+ENST00000523060+ENST00000378861+ENST00000523375+ENST00000519792+ENST00000520430+ENST00000519069+ENST00000521988+ENST00000520384+ENST00000521617+ENST00000517540+ENST00000518748__exon_number_039__gene_id_ENSG00000205133	TRIQK	ENSG00000205133.38	1.74425777377213	17.3920702532951	1.03208742857386e-34	1.55588018498431e-32
ENSG00000131558.13	ENSG00000131558	ENSG00000131558_014	chr7	dexseq_prepare_annotation2.py	exon	133059582	133059756	.	+	.	ENST00000393161+ENST00000462055+ENST00000253861+ENST00000539845+ENST00000486013+ENST00000480840__exon_number_014__gene_id_ENSG00000131558	EXOC4	ENSG00000131558.13	-2.30270344514884	-14.840100321486	1.10499792971216e-34	1.66399055123311e-32
ENSG00000178149.5	ENSG00000178149	ENSG00000178149_006	chr3	dexseq_prepare_annotation2.py	exon	49053010	49053140	.	-	.	ENST00000472331+ENST00000498794+ENST00000440857+ENST00000467457+ENST00000313778+ENST00000498498+ENST00000481001+ENST00000460505+ENST00000395462+ENST00000438585+ENST00000441576+ENST00000484831+ENST00000341949__exon_number_006__gene_id_ENSG00000178149	DALRD3	ENSG00000178149.5	-2.25204838283725	-16.6307696577594	1.11550845506144e-34	1.67800208608232e-32
ENSG00000166444.10	ENSG00000166444	ENSG00000166444_011	chr11	dexseq_prepare_annotation2.py	exon	8716094	8716202	.	-	.	ENST00000527540__exon_number_011__gene_id_ENSG00000166444	ST5	ENSG00000166444.10	-2.23334325580588	-13.2404215885508	1.14926594572462e-34	1.7269148108635e-32
ENSG00000254634.ENSG00000183336.ENSG00000261740.31	ENSG00000254634+ENSG00000183336+ENSG00000261740	ENSG00000254634+ENSG00000183336+ENSG00000261740_032	chr16	dexseq_prepare_annotation2.py	exon	29465669	29465677	.	-	.	ENST00000330978+ENST00000565417+ENST00000568556__exon_number_032__gene_id_ENSG00000254634+ENSG00000183336+ENSG00000261740		ENSG00000254634.ENSG00000183336.ENSG00000261740.31	-3.2516730000568	-21.0959357873994	1.17343002542371e-34	1.76132226566917e-32
ENSG00000136546.16	ENSG00000136546	ENSG00000136546_017	chr2	dexseq_prepare_annotation2.py	exon	167301272	167301510	.	-	.	ENST00000419992+ENST00000424326+ENST00000409855__exon_number_017__gene_id_ENSG00000136546	SCN7A	ENSG00000136546.16	-3.35524109470728	-22.5662341587792	1.19329673968674e-34	1.78921215786889e-32
ENSG00000123384.11	ENSG00000123384	ENSG00000123384_012	chr12	dexseq_prepare_annotation2.py	exon	57547991	57548153	.	+	.	ENST00000554174+ENST00000243077__exon_number_012__gene_id_ENSG00000123384	LRP1	ENSG00000123384.11	-2.50300807716644	-16.0525778730345	1.26544298145408e-34	1.8953448091331e-32
ENSG00000168003.8	ENSG00000168003	ENSG00000168003_009	chr11	dexseq_prepare_annotation2.py	exon	62644256	62644258	.	+	.	ENST00000377891__exon_number_009__gene_id_ENSG00000168003	SLC3A2	ENSG00000168003.8	-4.47476228704269	-25.8880345775253	1.31293048619772e-34	1.96435577033344e-32
ENSG00000104490.14	ENSG00000104490	ENSG00000104490_015	chr8	dexseq_prepare_annotation2.py	exon	102731498	102731507	.	-	.	ENST00000311028+ENST00000522448+ENST00000220931+ENST00000522951+ENST00000520690+ENST00000520425+ENST00000521599+ENST00000518727+ENST00000395923+ENST00000519508__exon_number_015__gene_id_ENSG00000104490	NCALD	ENSG00000104490.14	3.02088293946958	14.6561696765829	1.35553798683779e-34	2.02592504943685e-32
ENSG00000257062.ENSG00000111700.ENSG00000134538.ENSG00000205754.ENSG00000257046.38	ENSG00000257062+ENSG00000111700+ENSG00000134538+ENSG00000205754+ENSG00000257046	ENSG00000257062+ENSG00000111700+ENSG00000134538+ENSG00000205754+ENSG00000257046_039	chr12	dexseq_prepare_annotation2.py	exon	21207521	21207523	.	+	.	ENST00000543498+ENST00000545916+ENST00000593147+ENST00000381541+ENST00000554957+ENST00000421593__exon_number_039__gene_id_ENSG00000257062+ENSG00000111700+ENSG00000134538+ENSG00000205754+ENSG00000257046		ENSG00000257062.ENSG00000111700.ENSG00000134538.ENSG00000205754.ENSG00000257046.38	2.79717863226988	15.5186265596122	1.35781082188589e-34	2.02714454066167e-32
ENSG00000133597.ENSG00000090266.33	ENSG00000133597+ENSG00000090266	ENSG00000133597+ENSG00000090266_034	chr7	dexseq_prepare_annotation2.py	exon	140400760	140400904	.	+	.	ENST00000462847__exon_number_034__gene_id_ENSG00000133597+ENSG00000090266		ENSG00000133597.ENSG00000090266.33	-2.44083778144124	-21.0395011344975	1.41038647775177e-34	2.10338055384581e-32
ENSG00000232732.13	ENSG00000232732	ENSG00000232732_014	chr2	dexseq_prepare_annotation2.py	exon	200745691	200745783	.	-	.	ENST00000600604__exon_number_014__gene_id_ENSG00000232732	AC073043.1	ENSG00000232732.13	1.84273178062968	15.259844767004	1.44373339425469e-34	2.15080723422677e-32
ENSG00000113575.ENSG00000272772.ENSG00000113558.ENSG00000273345.ENSG00000006837.73	ENSG00000113575+ENSG00000272772+ENSG00000113558+ENSG00000273345+ENSG00000006837	ENSG00000113575+ENSG00000272772+ENSG00000113558+ENSG00000273345+ENSG00000006837_074	chr5	dexseq_prepare_annotation2.py	exon	133647983	133648071	.	-	.	ENST00000435211+ENST00000536186+ENST00000521118+ENST00000523832+ENST00000523054+ENST00000520515+ENST00000609654+ENST00000519312+ENST00000265334__exon_number_074__gene_id_ENSG00000113575+ENSG00000272772+ENSG00000113558+ENSG00000273345+ENSG00000006837		ENSG00000113575.ENSG00000272772.ENSG00000113558.ENSG00000273345.ENSG00000006837.73	-3.2103948550874	-13.6504263666968	1.45766732535302e-34	2.16924283049835e-32
ENSG00000104738.38	ENSG00000104738	ENSG00000104738_039	chr8	dexseq_prepare_annotation2.py	exon	48884005	48884028	.	+	.	ENST00000519470+ENST00000262105+ENST00000523853+ENST00000518382+ENST00000523944__exon_number_039__gene_id_ENSG00000104738	MCM4	ENSG00000104738.38	-3.38791569381962	-15.4141481242109	1.5169923685114e-34	2.2551161232028e-32
ENSG00000140694.18	ENSG00000140694	ENSG00000140694_019	chr16	dexseq_prepare_annotation2.py	exon	14678204	14678279	.	-	.	ENST00000341484+ENST00000569444+ENST00000437198+ENST00000539279+ENST00000563697+ENST00000562715+ENST00000564113+ENST00000420015__exon_number_019__gene_id_ENSG00000140694	PARN	ENSG00000140694.18	1.60996843298974	16.2777776903583	1.53758547338732e-34	2.28328981348487e-32
ENSG00000223745.58	ENSG00000223745	ENSG00000223745_059	chr1	dexseq_prepare_annotation2.py	exon	93806015	93806029	.	-	.	ENST00000452347+ENST00000411670+ENST00000451302+ENST00000413606+ENST00000421202+ENST00000457387+ENST00000449305+ENST00000438777+ENST00000447577__exon_number_059__gene_id_ENSG00000223745	RP4-717I23.3	ENSG00000223745.58	2.92366857399805	14.5444675612485	1.55395174312512e-34	2.30513334108377e-32
ENSG00000001631.ENSG00000243107.66	ENSG00000001631+ENSG00000243107	ENSG00000001631+ENSG00000243107_067	chr7	dexseq_prepare_annotation2.py	exon	91875374	91875414	.	-	.	ENST00000444960+ENST00000394507+ENST00000340022__exon_number_067__gene_id_ENSG00000001631+ENSG00000243107		ENSG00000001631.ENSG00000243107.66	-4.30797710458727	-14.6376381100367	1.55860049312244e-34	2.30956707576716e-32
ENSG00000159086.34	ENSG00000159086	ENSG00000159086_035	chr21	dexseq_prepare_annotation2.py	exon	34143980	34143998	.	-	.	ENST00000443785+ENST00000331923+ENST00000464256__exon_number_035__gene_id_ENSG00000159086	PAXBP1	ENSG00000159086.34	-3.1846230333261	-24.4886821613361	1.56094533680357e-34	2.31058103190276e-32
ENSG00000147224.6	ENSG00000147224	ENSG00000147224_007	chrX	dexseq_prepare_annotation2.py	exon	106882525	106882587	.	+	.	ENST00000372428+ENST00000543248+ENST00000372435+ENST00000372419__exon_number_007__gene_id_ENSG00000147224	PRPS1	ENSG00000147224.6	-2.34987485236721	-22.4630653010167	1.59959769029165e-34	2.36527971753721e-32
ENSG00000091164.25	ENSG00000091164	ENSG00000091164_026	chr18	dexseq_prepare_annotation2.py	exon	54305590	54305658	.	-	.	ENST00000540155+ENST00000217515+ENST00000590954+ENST00000587807+ENST00000586262+ENST00000589329__exon_number_026__gene_id_ENSG00000091164	TXNL1	ENSG00000091164.25	-1.85221761806667	-18.3291809580175	1.68484774232434e-34	2.48869181964156e-32
ENSG00000005884.29	ENSG00000005884	ENSG00000005884_030	chr17	dexseq_prepare_annotation2.py	exon	48152963	48153064	.	+	.	ENST00000007722+ENST00000505306+ENST00000505612+ENST00000506401+ENST00000320031+ENST00000544892+ENST00000510809__exon_number_030__gene_id_ENSG00000005884	ITGA3	ENSG00000005884.29	-3.03869870293461	-19.0132538275502	1.72850454723965e-34	2.55046986443867e-32
ENSG00000005810.53	ENSG00000005810	ENSG00000005810_054	chr13	dexseq_prepare_annotation2.py	exon	77718252	77718579	.	-	.	ENST00000486679__exon_number_054__gene_id_ENSG00000005810	MYCBP2	ENSG00000005810.53	2.54897579651572	14.5300415232138	1.7354871206764e-34	2.5580602164436e-32
ENSG00000141971.ENSG00000269640.36	ENSG00000141971+ENSG00000269640	ENSG00000141971+ENSG00000269640_037	chr19	dexseq_prepare_annotation2.py	exon	17530656	17530855	.	+	.	ENST00000529490+ENST00000317040__exon_number_037__gene_id_ENSG00000141971+ENSG00000269640		ENSG00000141971.ENSG00000269640.36	2.28956590423361	16.1077393309402	1.91251269688667e-34	2.81600798077145e-32
ENSG00000166689.56	ENSG00000166689	ENSG00000166689_057	chr11	dexseq_prepare_annotation2.py	exon	16902906	16903166	.	-	.	ENST00000528637__exon_number_057__gene_id_ENSG00000166689	PLEKHA7	ENSG00000166689.56	-3.45174430613157	-15.0017360211563	1.96845393357204e-34	2.89387370121271e-32
ENSG00000117748.18	ENSG00000117748	ENSG00000117748_019	chr1	dexseq_prepare_annotation2.py	exon	28241100	28241137	.	-	.	ENST00000373912__exon_number_019__gene_id_ENSG00000117748	RPA2	ENSG00000117748.18	2.6485375615989	19.8387649510162	1.96955534597388e-34	2.89387370121271e-32
ENSG00000196549.46	ENSG00000196549	ENSG00000196549_047	chr3	dexseq_prepare_annotation2.py	exon	154898418	154898527	.	+	.	ENST00000462745+ENST00000492661+ENST00000460393+ENST00000493888__exon_number_047__gene_id_ENSG00000196549	MME	ENSG00000196549.46	3.65474211173848	15.5525365002533	1.97999334670057e-34	2.9061415004215e-32
ENSG00000153048.19	ENSG00000153048	ENSG00000153048_020	chr16	dexseq_prepare_annotation2.py	exon	8954076	8954166	.	-	.	ENST00000567626__exon_number_020__gene_id_ENSG00000153048	CARHSP1	ENSG00000153048.19	2.0153986780101	17.7069098648113	2.20656290454167e-34	3.23527694653995e-32
ENSG00000052749.21	ENSG00000052749	ENSG00000052749_022	chr10	dexseq_prepare_annotation2.py	exon	99130680	99130838	.	-	.	ENST00000315563+ENST00000536831+ENST00000370992+ENST00000479481+ENST00000414986__exon_number_022__gene_id_ENSG00000052749	RRP12	ENSG00000052749.21	5.46433440336361	27.2412994051797	2.22970650571954e-34	3.26576897184562e-32
ENSG00000013573.3	ENSG00000013573	ENSG00000013573_004	chr12	dexseq_prepare_annotation2.py	exon	31226810	31226812	.	+	.	ENST00000407793+ENST00000542838+ENST00000438391+ENST00000228264+ENST00000435753+ENST00000251758+ENST00000542129__exon_number_004__gene_id_ENSG00000013573	DDX11	ENSG00000013573.3	-1.83777906321364	-15.9554895550958	2.26769308587552e-34	3.3179139752679e-32
ENSG00000159640.ENSG00000224353.ENSG00000264813.22	ENSG00000159640+ENSG00000224353+ENSG00000264813	ENSG00000159640+ENSG00000224353+ENSG00000264813_023	chr17	dexseq_prepare_annotation2.py	exon	61561213	61561332	.	+	.	ENST00000582678+ENST00000428043+ENST00000290866__exon_number_023__gene_id_ENSG00000159640+ENSG00000224353+ENSG00000264813		ENSG00000159640.ENSG00000224353.ENSG00000264813.22	-2.80800432569285	-14.7923611976214	2.361555283698e-34	3.45161645839906e-32
ENSG00000177156.18	ENSG00000177156	ENSG00000177156_019	chr11	dexseq_prepare_annotation2.py	exon	763851	763940	.	+	.	ENST00000319006+ENST00000528097__exon_number_019__gene_id_ENSG00000177156	TALDO1	ENSG00000177156.18	-2.05643654548811	-18.5701720702231	2.42174715792702e-34	3.53587790971081e-32
ENSG00000140025.ENSG00000259053.ENSG00000053254.35	ENSG00000140025+ENSG00000259053+ENSG00000053254	ENSG00000140025+ENSG00000259053+ENSG00000053254_036	chr14	dexseq_prepare_annotation2.py	exon	89878541	89878655	.	-	.	ENST00000557258+ENST00000261302+ENST00000345097+ENST00000555353+ENST00000555855+ENST00000555034__exon_number_036__gene_id_ENSG00000140025+ENSG00000259053+ENSG00000053254		ENSG00000140025.ENSG00000259053.ENSG00000053254.35	-3.10931837572584	-19.7809447137764	2.43542400279238e-34	3.55211951803501e-32
ENSG00000146648.37	ENSG00000146648	ENSG00000146648_038	chr7	dexseq_prepare_annotation2.py	exon	55260459	55260503	.	+	.	ENST00000455089+ENST00000275493+ENST00000454757__exon_number_038__gene_id_ENSG00000146648	EGFR	ENSG00000146648.37	2.43362899718927	17.950425129286	2.45520738888211e-34	3.57722431111229e-32
ENSG00000113575.ENSG00000272772.ENSG00000113558.ENSG00000273345.ENSG00000006837.78	ENSG00000113575+ENSG00000272772+ENSG00000113558+ENSG00000273345+ENSG00000006837	ENSG00000113575+ENSG00000272772+ENSG00000113558+ENSG00000273345+ENSG00000006837_079	chr5	dexseq_prepare_annotation2.py	exon	133685940	133686118	.	-	.	ENST00000523832+ENST00000265334+ENST00000521118+ENST00000523054+ENST00000435211__exon_number_079__gene_id_ENSG00000113575+ENSG00000272772+ENSG00000113558+ENSG00000273345+ENSG00000006837		ENSG00000113575.ENSG00000272772.ENSG00000113558.ENSG00000273345.ENSG00000006837.78	-2.88191379000252	-13.5823352284063	2.70459608270628e-34	3.93646038426778e-32
ENSG00000187122.ENSG00000213390.ENSG00000269891.69	ENSG00000187122+ENSG00000213390+ENSG00000269891	ENSG00000187122+ENSG00000213390+ENSG00000269891_070	chr10	dexseq_prepare_annotation2.py	exon	99003725	99003916	.	-	.	ENST00000479633+ENST00000316676+ENST00000487035+ENST00000453547+ENST00000355366+ENST00000492211+ENST00000358531+ENST00000358308+ENST00000371027__exon_number_070__gene_id_ENSG00000187122+ENSG00000213390+ENSG00000269891		ENSG00000187122.ENSG00000213390.ENSG00000269891.69	1.79999733180438	19.7468869826811	2.76036663717606e-34	4.01343463946279e-32
ENSG00000272162.ENSG00000153157.ENSG00000137210.1	ENSG00000272162+ENSG00000153157+ENSG00000137210	ENSG00000272162+ENSG00000153157+ENSG00000137210_002	chr6	dexseq_prepare_annotation2.py	exon	10747994	10748005	.	+	.	ENST00000379542+ENST00000463448+ENST00000473166+ENST00000460341__exon_number_002__gene_id_ENSG00000272162+ENSG00000153157+ENSG00000137210		ENSG00000272162.ENSG00000153157.ENSG00000137210.1	1.10606521089819	14.0626764802477	2.88195425901706e-34	4.18584302152829e-32
ENSG00000164941.9	ENSG00000164941	ENSG00000164941_010	chr8	dexseq_prepare_annotation2.py	exon	95835604	95835789	.	+	.	ENST00000343161+ENST00000519457+ENST00000523206+ENST00000447247+ENST00000519053+ENST00000523321+ENST00000523731+ENST00000524333__exon_number_010__gene_id_ENSG00000164941	INTS8	ENSG00000164941.9	-4.2215522890386	-16.9786674331297	2.94440125686788e-34	4.27208367136984e-32
ENSG00000257062.ENSG00000111700.ENSG00000134538.ENSG00000205754.ENSG00000257046.20	ENSG00000257062+ENSG00000111700+ENSG00000134538+ENSG00000205754+ENSG00000257046	ENSG00000257062+ENSG00000111700+ENSG00000134538+ENSG00000205754+ENSG00000257046_021	chr12	dexseq_prepare_annotation2.py	exon	21036352	21036536	.	+	.	ENST00000261196+ENST00000381545+ENST00000553473+ENST00000544370+ENST00000540229__exon_number_021__gene_id_ENSG00000257062+ENSG00000111700+ENSG00000134538+ENSG00000205754+ENSG00000257046		ENSG00000257062.ENSG00000111700.ENSG00000134538.ENSG00000205754.ENSG00000257046.20	-1.28239945589026	-15.3996645364693	2.9486466068625e-34	4.2737868210278e-32
ENSG00000257062.ENSG00000111700.ENSG00000134538.ENSG00000205754.ENSG00000257046.39	ENSG00000257062+ENSG00000111700+ENSG00000134538+ENSG00000205754+ENSG00000257046	ENSG00000257062+ENSG00000111700+ENSG00000134538+ENSG00000205754+ENSG00000257046_040	chr12	dexseq_prepare_annotation2.py	exon	21207524	21207527	.	+	.	ENST00000543498+ENST00000585342+ENST00000545916+ENST00000593147+ENST00000381541+ENST00000554957+ENST00000421593__exon_number_040__gene_id_ENSG00000257062+ENSG00000111700+ENSG00000134538+ENSG00000205754+ENSG00000257046		ENSG00000257062.ENSG00000111700.ENSG00000134538.ENSG00000205754.ENSG00000257046.39	2.91334807032013	15.3868874565192	3.20494508555813e-34	4.64043365285967e-32
ENSG00000239306.ENSG00000173933.ENSG00000248643.ENSG00000258297.38	ENSG00000239306+ENSG00000173933+ENSG00000248643+ENSG00000258297	ENSG00000239306+ENSG00000173933+ENSG00000248643+ENSG00000258297_039	chr11	dexseq_prepare_annotation2.py	exon	66406406	66407170	.	+	.	ENST00000409406__exon_number_039__gene_id_ENSG00000239306+ENSG00000173933+ENSG00000248643+ENSG00000258297		ENSG00000239306.ENSG00000173933.ENSG00000248643.ENSG00000258297.38	-2.42643142439962	-15.1329002814413	3.41769318575782e-34	4.9433272655499e-32
ENSG00000257062.ENSG00000111700.ENSG00000134538.ENSG00000205754.ENSG00000257046.34	ENSG00000257062+ENSG00000111700+ENSG00000134538+ENSG00000205754+ENSG00000257046	ENSG00000257062+ENSG00000111700+ENSG00000134538+ENSG00000205754+ENSG00000257046_035	chr12	dexseq_prepare_annotation2.py	exon	21205030	21205195	.	+	.	ENST00000554957+ENST00000381541+ENST00000421593__exon_number_035__gene_id_ENSG00000257062+ENSG00000111700+ENSG00000134538+ENSG00000205754+ENSG00000257046		ENSG00000257062.ENSG00000111700.ENSG00000134538.ENSG00000205754.ENSG00000257046.34	2.49200773582569	15.3759928296196	3.44103665662305e-34	4.97192277790759e-32
ENSG00000078246.ENSG00000171792.29	ENSG00000078246+ENSG00000171792	ENSG00000078246+ENSG00000171792_030	chr12	dexseq_prepare_annotation2.py	exon	3040203	3040406	.	+	.	ENST00000545331+ENST00000448120+ENST00000397132+ENST00000540184+ENST00000538354__exon_number_030__gene_id_ENSG00000078246+ENSG00000171792		ENSG00000078246.ENSG00000171792.29	-3.7329747437278	-17.1424240162437	3.59736840189297e-34	5.19241319029662e-32
ENSG00000142330.ENSG00000178623.53	ENSG00000142330+ENSG00000178623	ENSG00000142330+ENSG00000178623_054	chr2	dexseq_prepare_annotation2.py	exon	241570588	241570669	.	+	.	ENST00000319838+ENST00000430267__exon_number_054__gene_id_ENSG00000142330+ENSG00000178623		ENSG00000142330.ENSG00000178623.53	-1.98917929373413	-14.852005645412	3.61476987225339e-34	5.20893272518779e-32
ENSG00000150672.ENSG00000256466.95	ENSG00000150672+ENSG00000256466	ENSG00000150672+ENSG00000256466_096	chr11	dexseq_prepare_annotation2.py	exon	85338794	85338966	.	-	.	ENST00000472545__exon_number_096__gene_id_ENSG00000150672+ENSG00000256466		ENSG00000150672.ENSG00000256466.95	3.54471937410026	17.3616758919558	3.61630050561753e-34	5.20893272518779e-32
ENSG00000104738.17	ENSG00000104738	ENSG00000104738_018	chr8	dexseq_prepare_annotation2.py	exon	48874865	48874887	.	+	.	ENST00000519138+ENST00000523944+ENST00000262105+ENST00000518221+ENST00000519170+ENST00000524086__exon_number_018__gene_id_ENSG00000104738	MCM4	ENSG00000104738.17	2.18695049375159	15.2825887444928	3.62071188480443e-34	5.20989362758369e-32
ENSG00000104529.41	ENSG00000104529	ENSG00000104529_042	chr8	dexseq_prepare_annotation2.py	exon	144670998	144671160	.	-	.	ENST00000525223__exon_number_042__gene_id_ENSG00000104529	EEF1D	ENSG00000104529.41	-1.55602193860819	-14.226712645537	3.81405313988398e-34	5.48242557895533e-32
ENSG00000126226.37	ENSG00000126226	ENSG00000126226_038	chr13	dexseq_prepare_annotation2.py	exon	113862913	113862943	.	-	.	ENST00000475433+ENST00000375479+ENST00000375477+ENST00000246505+ENST00000375457+ENST00000484641+ENST00000480971+ENST00000491548+ENST00000337344__exon_number_038__gene_id_ENSG00000126226	PCID2	ENSG00000126226.37	1.39303676244674	16.1195414994888	3.8420133715007e-34	5.51691709546669e-32
ENSG00000141086.ENSG00000205220.ENSG00000261884.49	ENSG00000141086+ENSG00000205220+ENSG00000261884	ENSG00000141086+ENSG00000205220+ENSG00000261884_050	chr16	dexseq_prepare_annotation2.py	exon	67970007	67970117	.	-	.	ENST00000575556__exon_number_050__gene_id_ENSG00000141086+ENSG00000205220+ENSG00000261884		ENSG00000141086.ENSG00000205220.ENSG00000261884.49	-1.94326712782808	-15.2718751927839	3.88671083459582e-34	5.57534645008418e-32
ENSG00000158683.11	ENSG00000158683	ENSG00000158683_012	chr7	dexseq_prepare_annotation2.py	exon	47852719	47852835	.	-	.	ENST00000433506+ENST00000483616+ENST00000289672__exon_number_012__gene_id_ENSG00000158683	PKD1L1	ENSG00000158683.11	-1.43919285930987	-15.2672364637285	4.00787194637088e-34	5.7432268407197e-32
ENSG00000066813.59	ENSG00000066813	ENSG00000066813_060	chr16	dexseq_prepare_annotation2.py	exon	20587696	20587749	.	-	.	ENST00000568882__exon_number_060__gene_id_ENSG00000066813	ACSM2B	ENSG00000066813.59	-9.04407737940044	-17.5762790738892	4.08490815289373e-34	5.84759645183222e-32
ENSG00000070756.31	ENSG00000070756	ENSG00000070756_032	chr8	dexseq_prepare_annotation2.py	exon	101724990	101725017	.	-	.	ENST00000522387+ENST00000519596+ENST00000519004+ENST00000318607+ENST00000519100+ENST00000519622__exon_number_032__gene_id_ENSG00000070756	PABPC1	ENSG00000070756.31	-1.63999818210498	-17.5740341961287	4.12844845495193e-34	5.90296081070743e-32
ENSG00000239306.ENSG00000173933.ENSG00000248643.ENSG00000258297.9	ENSG00000239306+ENSG00000173933+ENSG00000248643+ENSG00000258297	ENSG00000239306+ENSG00000173933+ENSG00000248643+ENSG00000258297_010	chr11	dexseq_prepare_annotation2.py	exon	66384706	66384844	.	+	.	ENST00000512283+ENST00000460762+ENST00000461478__exon_number_010__gene_id_ENSG00000239306+ENSG00000173933+ENSG00000248643+ENSG00000258297		ENSG00000239306.ENSG00000173933.ENSG00000248643.ENSG00000258297.9	1.53046471149885	15.1049551498369	4.13206832512526e-34	5.90296081070743e-32
ENSG00000188676.10	ENSG00000188676	ENSG00000188676_011	chr8	dexseq_prepare_annotation2.py	exon	39844419	39844604	.	+	.	ENST00000343295__exon_number_011__gene_id_ENSG00000188676	IDO2	ENSG00000188676.10	-2.46970366611162	-21.3635149797126	4.20365495477337e-34	5.99906832176443e-32
ENSG00000239306.ENSG00000173933.ENSG00000248643.ENSG00000258297.7	ENSG00000239306+ENSG00000173933+ENSG00000248643+ENSG00000258297	ENSG00000239306+ENSG00000173933+ENSG00000248643+ENSG00000258297_008	chr11	dexseq_prepare_annotation2.py	exon	66384600	66384613	.	+	.	ENST00000460762__exon_number_008__gene_id_ENSG00000239306+ENSG00000173933+ENSG00000248643+ENSG00000258297		ENSG00000239306.ENSG00000173933.ENSG00000248643.ENSG00000258297.7	1.5956128421242	15.0991271847046	4.29894010304893e-34	6.12876457744403e-32
ENSG00000005810.44	ENSG00000005810	ENSG00000005810_045	chr13	dexseq_prepare_annotation2.py	exon	77695508	77695630	.	-	.	ENST00000360084+ENST00000544440+ENST00000357337+ENST00000482517+ENST00000407578+ENST00000498073+ENST00000466564__exon_number_045__gene_id_ENSG00000005810	MYCBP2	ENSG00000005810.44	2.11805899085	14.4051871392968	4.51467863204882e-34	6.42974338689016e-32
ENSG00000074054.45	ENSG00000074054	ENSG00000074054_046	chr2	dexseq_prepare_annotation2.py	exon	122217556	122217590	.	-	.	ENST00000455322+ENST00000452274+ENST00000397587+ENST00000491646+ENST00000263710+ENST00000430234+ENST00000545861+ENST00000409078+ENST00000541377+ENST00000541859__exon_number_046__gene_id_ENSG00000074054	CLASP1	ENSG00000074054.45	3.41304313614762	14.751259704074	4.82825666050264e-34	6.86930589480898e-32
ENSG00000127419.6	ENSG00000127419	ENSG00000127419_007	chr4	dexseq_prepare_annotation2.py	exon	926248	926248	.	+	.	ENST00000264771+ENST00000452360+ENST00000505734+ENST00000504744+ENST00000513952+ENST00000514453+ENST00000515492+ENST00000507319+ENST00000509508__exon_number_007__gene_id_ENSG00000127419	TMEM175	ENSG00000127419.6	3.59207666867698	17.7964100292216	4.95678795058149e-34	7.04496778148887e-32
ENSG00000133318.10	ENSG00000133318	ENSG00000133318_011	chr11	dexseq_prepare_annotation2.py	exon	63481443	63481638	.	+	.	ENST00000338850+ENST00000538995__exon_number_011__gene_id_ENSG00000133318	RTN3	ENSG00000133318.10	-3.73688708481178	-17.0755604892688	5.03260081448023e-34	7.14542015437982e-32
ENSG00000182903.ENSG00000251595.1	ENSG00000182903+ENSG00000251595	ENSG00000182903+ENSG00000251595_002	chr4	dexseq_prepare_annotation2.py	exon	419562	419603	.	-	.	ENST00000504019+ENST00000451020__exon_number_002__gene_id_ENSG00000182903+ENSG00000251595		ENSG00000182903.ENSG00000251595.1	3.55365004056397	20.0720130845795	5.23643264375307e-34	7.42724716972205e-32
ENSG00000062485.ENSG00000257727.ENSG00000135473.ENSG00000144785.116	ENSG00000062485+ENSG00000257727+ENSG00000135473+ENSG00000144785	ENSG00000062485+ENSG00000257727+ENSG00000135473+ENSG00000144785_117	chr12	dexseq_prepare_annotation2.py	exon	56709835	56709843	.	-	.	ENST00000273308+ENST00000548360+ENST00000551720__exon_number_117__gene_id_ENSG00000062485+ENSG00000257727+ENSG00000135473+ENSG00000144785		ENSG00000062485.ENSG00000257727.ENSG00000135473.ENSG00000144785.116	-4.94378913430813	-15.7004444849468	5.32267911244229e-34	7.54188940674702e-32
ENSG00000188897.68	ENSG00000188897	ENSG00000188897_069	chr16	dexseq_prepare_annotation2.py	exon	11581118	11581242	.	-	.	ENST00000598234__exon_number_069__gene_id_ENSG00000188897	CTD-3088G3.8	ENSG00000188897.68	-2.82538509018164	-16.6695153584137	5.5963454077316e-34	7.92158991930822e-32
ENSG00000120705.15	ENSG00000120705	ENSG00000120705_016	chr5	dexseq_prepare_annotation2.py	exon	137853250	137853330	.	-	.	ENST00000503183+ENST00000507939+ENST00000503014+ENST00000514005+ENST00000499810+ENST00000506345+ENST00000360541+ENST00000572514__exon_number_016__gene_id_ENSG00000120705	ETF1	ENSG00000120705.15	-4.26884868622892	-16.3352450710531	5.74448402445267e-34	8.12301565665059e-32
ENSG00000175221.18	ENSG00000175221	ENSG00000175221_019	chr19	dexseq_prepare_annotation2.py	exon	885770	885821	.	-	.	ENST00000395808+ENST00000325464+ENST00000589119+ENST00000312090+ENST00000606248+ENST00000269814+ENST00000607471+ENST00000592943__exon_number_019__gene_id_ENSG00000175221	MED16	ENSG00000175221.18	-2.6784036528896	-22.0155361599211	5.76998215236114e-34	8.15078808757347e-32
ENSG00000182230.57	ENSG00000182230	ENSG00000182230_058	chr5	dexseq_prepare_annotation2.py	exon	175548748	175548817	.	+	.	ENST00000513787+ENST00000509747+ENST00000508356+ENST00000508296__exon_number_058__gene_id_ENSG00000182230	FAM153B	ENSG00000182230.57	-2.01800160565822	-17.0463924814303	5.82738373136308e-34	8.22352590804314e-32
ENSG00000240758.ENSG00000272601.ENSG00000135245.ENSG00000273184.ENSG00000165055	ENSG00000240758+ENSG00000272601+ENSG00000135245+ENSG00000273184+ENSG00000165055	ENSG00000240758+ENSG00000272601+ENSG00000135245+ENSG00000273184+ENSG00000165055_001	chr7	dexseq_prepare_annotation2.py	exon	128095894	128095902	.	+	.	ENST00000462662__exon_number_001__gene_id_ENSG00000240758+ENSG00000272601+ENSG00000135245+ENSG00000273184+ENSG00000165055		ENSG00000240758.ENSG00000272601.ENSG00000135245.ENSG00000273184.ENSG00000165055	-2.1536180080276	-15.7970688643873	5.8859185616298e-34	8.29771394550005e-32
ENSG00000257062.ENSG00000111700.ENSG00000134538.ENSG00000205754.ENSG00000257046.52	ENSG00000257062+ENSG00000111700+ENSG00000134538+ENSG00000205754+ENSG00000257046	ENSG00000257062+ENSG00000111700+ENSG00000134538+ENSG00000205754+ENSG00000257046_053	chr12	dexseq_prepare_annotation2.py	exon	21284057	21284135	.	+	.	ENST00000590779+ENST00000592513+ENST00000593147+ENST00000585342__exon_number_053__gene_id_ENSG00000257062+ENSG00000111700+ENSG00000134538+ENSG00000205754+ENSG00000257046		ENSG00000257062.ENSG00000111700.ENSG00000134538.ENSG00000205754.ENSG00000257046.52	2.51107346893882	15.285816221646	6.19912556823379e-34	8.73041426053395e-32
ENSG00000065357.135	ENSG00000065357	ENSG00000065357_136	chr12	dexseq_prepare_annotation2.py	exon	56347806	56347811	.	+	.	ENST00000402956+ENST00000551156__exon_number_136__gene_id_ENSG00000065357	DGKA	ENSG00000065357.135	5.18230649279232	16.4787966602949	6.23164779703051e-34	8.76734246129643e-32
ENSG00000116731.31	ENSG00000116731	ENSG00000116731_032	chr1	dexseq_prepare_annotation2.py	exon	14142922	14143065	.	+	.	ENST00000235372+ENST00000376048+ENST00000505823+ENST00000503842__exon_number_032__gene_id_ENSG00000116731	PRDM2	ENSG00000116731.31	2.69499845873588	17.24148430024	6.50005306390862e-34	9.13572609567108e-32
ENSG00000070756.59	ENSG00000070756	ENSG00000070756_060	chr8	dexseq_prepare_annotation2.py	exon	101734221	101734264	.	-	.	ENST00000520142+ENST00000318607+ENST00000519004+ENST00000518196__exon_number_060__gene_id_ENSG00000070756	PABPC1	ENSG00000070756.59	3.26070511305525	17.4635989449606	6.96060744417496e-34	9.77315642386313e-32
ENSG00000215021.ENSG00000238795.43	ENSG00000215021+ENSG00000238795	ENSG00000215021+ENSG00000238795_044	chr12	dexseq_prepare_annotation2.py	exon	7079880	7079914	.	-	.	ENST00000399433+ENST00000535923+ENST00000546111__exon_number_044__gene_id_ENSG00000215021+ENSG00000238795		ENSG00000215021.ENSG00000238795.43	3.07686768175149	17.0107292956132	6.97264195210877e-34	9.78018466877289e-32
ENSG00000166444.8	ENSG00000166444	ENSG00000166444_009	chr11	dexseq_prepare_annotation2.py	exon	8715609	8715642	.	-	.	ENST00000527540+ENST00000532162+ENST00000530991+ENST00000534127+ENST00000524513+ENST00000534278+ENST00000357665+ENST00000526099+ENST00000526757+ENST00000313726__exon_number_009__gene_id_ENSG00000166444	ST5	ENSG00000166444.8	-2.31839061941667	-13.0578845691276	7.01500309321918e-34	9.8296936092628e-32
ENSG00000151150.49	ENSG00000151150	ENSG00000151150_050	chr10	dexseq_prepare_annotation2.py	exon	61867946	61868044	.	-	.	ENST00000467420__exon_number_050__gene_id_ENSG00000151150	ANK3	ENSG00000151150.49	-2.25564974245901	-15.4497488943817	7.02293014366546e-34	9.8309010963787e-32
ENSG00000067248.30	ENSG00000067248	ENSG00000067248_031	chr5	dexseq_prepare_annotation2.py	exon	54592048	54592177	.	-	.	ENST00000504778+ENST00000508346+ENST00000251636__exon_number_031__gene_id_ENSG00000067248	DHX29	ENSG00000067248.30	3.19353505933255	16.4517915349446	7.21763551340456e-34	1.00933010878558e-31
ENSG00000102893.47	ENSG00000102893	ENSG00000102893_048	chr16	dexseq_prepare_annotation2.py	exon	47684742	47684832	.	+	.	ENST00000566044+ENST00000455779+ENST00000568171+ENST00000323584+ENST00000299167__exon_number_048__gene_id_ENSG00000102893	PHKB	ENSG00000102893.47	2.16231293348461	14.1746133153785	7.71241580010468e-34	1.07743842537547e-31
ENSG00000168397.52	ENSG00000168397	ENSG00000168397_053	chr2	dexseq_prepare_annotation2.py	exon	242610857	242610984	.	+	.	ENST00000494132+ENST00000460211+ENST00000482507+ENST00000494465__exon_number_053__gene_id_ENSG00000168397	ATG4B	ENSG00000168397.52	-1.36062432041974	-15.0044286847073	8.1817812230555e-34	1.14186317424234e-31
ENSG00000126883.35	ENSG00000126883	ENSG00000126883_036	chr9	dexseq_prepare_annotation2.py	exon	134034770	134034873	.	+	.	ENST00000451030+ENST00000411637+ENST00000359428+ENST00000525980__exon_number_036__gene_id_ENSG00000126883	NUP214	ENSG00000126883.35	2.29624429684384	15.9871291661552	8.28412602384265e-34	1.1549881235827e-31
ENSG00000010327.55	ENSG00000010327	ENSG00000010327_056	chr3	dexseq_prepare_annotation2.py	exon	52552020	52552327	.	+	.	ENST00000461325__exon_number_056__gene_id_ENSG00000010327	STAB1	ENSG00000010327.55	-3.28503789507955	-16.4228372474287	8.44951627255266e-34	1.17686791062242e-31
ENSG00000165949.32	ENSG00000165949	ENSG00000165949_033	chr14	dexseq_prepare_annotation2.py	exon	94583032	94583032	.	+	.	ENST00000444961+ENST00000298902+ENST00000555744+ENST00000448882__exon_number_033__gene_id_ENSG00000165949	IFI27	ENSG00000165949.32	4.09604809959198	18.2748433837163	8.46601724300111e-34	1.1779870372429e-31
ENSG00000066739.31	ENSG00000066739	ENSG00000066739_032	chr14	dexseq_prepare_annotation2.py	exon	96783485	96783654	.	-	.	ENST00000473234+ENST00000359933__exon_number_032__gene_id_ENSG00000066739	ATG2B	ENSG00000066739.31	-4.3686143156625	-15.7339771886278	8.61134686028503e-34	1.19701162455608e-31
ENSG00000018189.16	ENSG00000018189	ENSG00000018189_017	chr4	dexseq_prepare_annotation2.py	exon	71639228	71639289	.	+	.	ENST00000417478+ENST00000381006+ENST00000502653+ENST00000226328+ENST00000536664+ENST00000513597__exon_number_017__gene_id_ENSG00000018189	RUFY3	ENSG00000018189.16	-1.94165585570927	-16.4155235828131	8.79275927210994e-34	1.22100888562794e-31
ENSG00000215126.18	ENSG00000215126	ENSG00000215126_019	chr9	dexseq_prepare_annotation2.py	exon	42687353	42687932	.	+	.	ENST00000466582__exon_number_019__gene_id_ENSG00000215126	CBWD7	ENSG00000215126.18	4.14099385791444	18.9973593526944	8.85826509030065e-34	1.22887894263181e-31
ENSG00000239306.ENSG00000173933.ENSG00000248643.ENSG00000258297.40	ENSG00000239306+ENSG00000173933+ENSG00000248643+ENSG00000258297	ENSG00000239306+ENSG00000173933+ENSG00000248643+ENSG00000258297_041	chr11	dexseq_prepare_annotation2.py	exon	66407310	66407594	.	+	.	ENST00000398692+ENST00000310092+ENST00000532968+ENST00000510173+ENST00000396053+ENST00000506523+ENST00000409406+ENST00000421355+ENST00000408993+ENST00000578778+ENST00000530235+ENST00000528039+ENST00000483858+ENST00000503028__exon_number_041__gene_id_ENSG00000239306+ENSG00000173933+ENSG00000248643+ENSG00000258297		ENSG00000239306.ENSG00000173933.ENSG00000248643.ENSG00000258297.40	-1.59103684711619	-14.9806752796595	9.61572002194323e-34	1.33262961256299e-31
ENSG00000131558.60	ENSG00000131558	ENSG00000131558_061	chr7	dexseq_prepare_annotation2.py	exon	133749044	133749070	.	+	.	ENST00000541309+ENST00000459626+ENST00000253861+ENST00000539845+ENST00000545148+ENST00000466000__exon_number_061__gene_id_ENSG00000131558	EXOC4	ENSG00000131558.60	2.5284903134179	14.5432649564474	9.73576195810665e-34	1.34792350859386e-31
ENSG00000196337.ENSG00000225950.4	ENSG00000196337+ENSG00000225950	ENSG00000196337+ENSG00000225950_005	chr19	dexseq_prepare_annotation2.py	exon	49558998	49559049	.	-	.	ENST00000597853+ENST00000596965+ENST00000356213__exon_number_005__gene_id_ENSG00000196337+ENSG00000225950		ENSG00000196337.ENSG00000225950.4	-2.57611613631014	-21.8275598995308	9.9475238506972e-34	1.37587307272123e-31
ENSG00000100427.2	ENSG00000100427	ENSG00000100427_003	chr22	dexseq_prepare_annotation2.py	exon	50499592	50499696	.	-	.	ENST00000538737+ENST00000395876+ENST00000431262+ENST00000311597__exon_number_003__gene_id_ENSG00000100427	MLC1	ENSG00000100427.2	-5.23559608116424	-17.9181145771155	1.02980447063489e-33	1.42294025280586e-31
ENSG00000148337.65	ENSG00000148337	ENSG00000148337_066	chr9	dexseq_prepare_annotation2.py	exon	130953732	130953767	.	-	.	ENST00000467178+ENST00000372938+ENST00000541172+ENST00000476727+ENST00000488559+ENST00000372954+ENST00000357558+ENST00000325721__exon_number_066__gene_id_ENSG00000148337	CIZ1	ENSG00000148337.65	-1.20914319161239	-13.8497767980975	1.04590624357737e-33	1.44375528224292e-31
ENSG00000232274.5	ENSG00000232274	ENSG00000232274_006	chr1	dexseq_prepare_annotation2.py	exon	143186761	143186936	.	-	.	ENST00000437267__exon_number_006__gene_id_ENSG00000232274	RP11-782C8.2	ENSG00000232274.5	-1.95007580572444	-20.424760907059	1.0695795514476e-33	1.47497034219101e-31
ENSG00000177483.ENSG00000124831	ENSG00000177483+ENSG00000124831	ENSG00000177483+ENSG00000124831_001	chr2	dexseq_prepare_annotation2.py	exon	238536219	238536249	.	+	.	ENST00000308482__exon_number_001__gene_id_ENSG00000177483+ENSG00000124831		ENSG00000177483.ENSG00000124831	1.9659798818946	18.2112667783238	1.10998079949031e-33	1.52916889488595e-31
ENSG00000148308.30	ENSG00000148308	ENSG00000148308_031	chr9	dexseq_prepare_annotation2.py	exon	135933201	135933517	.	+	.	ENST00000372099+ENST00000489842+ENST00000342018+ENST00000372108+ENST00000372097__exon_number_031__gene_id_ENSG00000148308	GTF3C5	ENSG00000148308.30	-3.77681860817603	-17.8920893270611	1.15569441650119e-33	1.59057159441371e-31
ENSG00000228113.16	ENSG00000228113	ENSG00000228113_017	chr7	dexseq_prepare_annotation2.py	exon	87913147	87913224	.	+	.	ENST00000595121+ENST00000600908+ENST00000434733__exon_number_017__gene_id_ENSG00000228113	AC003991.3	ENSG00000228113.16	3.12388409255197	21.7707990002509	1.17337310855555e-33	1.61223654914577e-31
ENSG00000148337.66	ENSG00000148337	ENSG00000148337_067	chr9	dexseq_prepare_annotation2.py	exon	130953768	130953829	.	-	.	ENST00000467178+ENST00000372938+ENST00000541172+ENST00000476727+ENST00000372954+ENST00000357558+ENST00000325721__exon_number_067__gene_id_ENSG00000148337	CIZ1	ENSG00000148337.66	-1.19838877212029	-13.8359160611225	1.17375335035515e-33	1.61223654914577e-31
ENSG00000207945.ENSG00000100124.19	ENSG00000207945+ENSG00000100124	ENSG00000207945+ENSG00000100124_020	chr22	dexseq_prepare_annotation2.py	exon	38229924	38230735	.	-	.	ENST00000498417__exon_number_020__gene_id_ENSG00000207945+ENSG00000100124		ENSG00000207945.ENSG00000100124.19	-4.10283385887775	-22.6320109873744	1.18221012034846e-33	1.62225111218585e-31
ENSG00000092148.75	ENSG00000092148	ENSG00000092148_076	chr14	dexseq_prepare_annotation2.py	exon	31675164	31675382	.	-	.	ENST00000553616__exon_number_076__gene_id_ENSG00000092148	HECTD1	ENSG00000092148.75	1.98226957251067	15.2729562533284	1.19633514042429e-33	1.64001635905474e-31
ENSG00000140694.47	ENSG00000140694	ENSG00000140694_048	chr16	dexseq_prepare_annotation2.py	exon	14724109	14724116	.	-	.	ENST00000563641+ENST00000341484+ENST00000437198+ENST00000420015__exon_number_048__gene_id_ENSG00000140694	PARN	ENSG00000140694.47	-3.13521129414236	-15.9236449632968	1.19814703514436e-33	1.64088359164461e-31
ENSG00000186081.17	ENSG00000186081	ENSG00000186081_018	chr12	dexseq_prepare_annotation2.py	exon	52911730	52911736	.	-	.	ENST00000547890+ENST00000551013+ENST00000552629+ENST00000252242+ENST00000551188__exon_number_018__gene_id_ENSG00000186081	KRT5	ENSG00000186081.17	-3.5999170738193	-20.3873027119562	1.21173979946756e-33	1.65786736398539e-31
ENSG00000050438.1	ENSG00000050438	ENSG00000050438_002	chr12	dexseq_prepare_annotation2.py	exon	51785132	51785272	.	+	.	ENST00000535225+ENST00000604314__exon_number_002__gene_id_ENSG00000050438	SLC4A8	ENSG00000050438.1	2.54508479254069	18.9074303202783	1.25898661872317e-33	1.72081704409625e-31
ENSG00000188130.ENSG00000100429.61	ENSG00000188130+ENSG00000100429	ENSG00000188130+ENSG00000100429_062	chr22	dexseq_prepare_annotation2.py	exon	50689335	50689401	.	-	.	ENST00000482213+ENST00000497036+ENST00000489424+ENST00000470965__exon_number_062__gene_id_ENSG00000188130+ENSG00000100429		ENSG00000188130.ENSG00000100429.61	-2.08166954629989	-16.6970193716264	1.26312484397053e-33	1.72477900063387e-31
ENSG00000164116.22	ENSG00000164116	ENSG00000164116_023	chr4	dexseq_prepare_annotation2.py	exon	156629388	156629446	.	+	.	ENST00000506455+ENST00000443668+ENST00000511108+ENST00000511507+ENST00000512983+ENST00000513574+ENST00000393832+ENST00000296518+ENST00000455639+ENST00000515602+ENST00000515201__exon_number_023__gene_id_ENSG00000164116	GUCY1A3	ENSG00000164116.22	-2.34688149684019	-18.5199536731904	1.28363364472815e-33	1.75106506106283e-31
ENSG00000166669.17	ENSG00000166669	ENSG00000166669_018	chr16	dexseq_prepare_annotation2.py	exon	10513478	10513480	.	+	.	ENST00000396559+ENST00000562102+ENST00000562527+ENST00000561932__exon_number_018__gene_id_ENSG00000166669	ATF7IP2	ENSG00000166669.17	3.34634251701839	17.8673254794148	1.28984702709102e-33	1.7578176776741e-31
ENSG00000177103.1	ENSG00000177103	ENSG00000177103_002	chr11	dexseq_prepare_annotation2.py	exon	117301438	117301749	.	-	.	ENST00000321322+ENST00000527706__exon_number_002__gene_id_ENSG00000177103	DSCAML1	ENSG00000177103.1	2.16034998350355	21.7248762121364	1.34141619623686e-33	1.82630796274937e-31
ENSG00000147813.20	ENSG00000147813	ENSG00000147813_021	chr8	dexseq_prepare_annotation2.py	exon	144658337	144658601	.	-	.	ENST00000464332__exon_number_021__gene_id_ENSG00000147813	NAPRT1	ENSG00000147813.20	-1.40965060791696	-15.4428406905373	1.3667154003489e-33	1.85893334262705e-31
ENSG00000185813.22	ENSG00000185813	ENSG00000185813_023	chr17	dexseq_prepare_annotation2.py	exon	79864340	79864422	.	-	.	ENST00000570388+ENST00000331285+ENST00000538721+ENST00000576343+ENST00000538936+ENST00000570391+ENST00000571105+ENST00000573401+ENST00000574155+ENST00000571581+ENST00000572995+ENST00000573636__exon_number_023__gene_id_ENSG00000185813	PCYT2	ENSG00000185813.22	3.3369595267013	26.3227738484354	1.36810752719223e-33	1.85900962554794e-31
ENSG00000162598.4	ENSG00000162598	ENSG00000162598_005	chr1	dexseq_prepare_annotation2.py	exon	60456069	60456069	.	-	.	ENST00000486478+ENST00000371201+ENST00000450089+ENST00000488027__exon_number_005__gene_id_ENSG00000162598	C1orf87	ENSG00000162598.4	-2.39598859457846	-19.3125296471912	1.3800591768447e-33	1.8734202345727e-31
ENSG00000227001.13	ENSG00000227001	ENSG00000227001_014	chr1	dexseq_prepare_annotation2.py	exon	21754280	21754451	.	-	.	ENST00000453025+ENST00000426482__exon_number_014__gene_id_ENSG00000227001	NBPF2P	ENSG00000227001.13	-2.52107038914329	-23.5880858345756	1.39952101360151e-33	1.89798784011262e-31
ENSG00000213398.ENSG00000124067.ENSG00000267660.68	ENSG00000213398+ENSG00000124067+ENSG00000267660	ENSG00000213398+ENSG00000124067+ENSG00000267660_069	chr16	dexseq_prepare_annotation2.py	exon	67984964	67985042	.	-	.	ENST00000573702__exon_number_069__gene_id_ENSG00000213398+ENSG00000124067+ENSG00000267660		ENSG00000213398.ENSG00000124067.ENSG00000267660.68	-5.68759779603174	-15.234169603998	1.53611268641763e-33	2.0812008522513e-31
ENSG00000149554.ENSG00000134910.30	ENSG00000149554+ENSG00000134910	ENSG00000149554+ENSG00000134910_031	chr11	dexseq_prepare_annotation2.py	exon	125479632	125479793	.	+	.	ENST00000534472__exon_number_031__gene_id_ENSG00000149554+ENSG00000134910		ENSG00000149554.ENSG00000134910.30	-1.62773121547836	-14.6484523156532	1.53851385075527e-33	2.082426388479e-31
ENSG00000116883.ENSG00000214193.27	ENSG00000116883+ENSG00000214193	ENSG00000116883+ENSG00000214193_028	chr1	dexseq_prepare_annotation2.py	exon	36786811	36786832	.	+	.	ENST00000474766+ENST00000453908+ENST00000505871+ENST00000312808+ENST00000426732__exon_number_028__gene_id_ENSG00000116883+ENSG00000214193		ENSG00000116883.ENSG00000214193.27	2.05706618980888	16.3116761650001	1.54868142238066e-33	2.09415140091654e-31
ENSG00000215148.10	ENSG00000215148	ENSG00000215148_011	chr16	dexseq_prepare_annotation2.py	exon	2854544	2854547	.	+	.	ENST00000399677__exon_number_011__gene_id_ENSG00000215148	PRSS41	ENSG00000215148.10	-3.53868284604649	-21.6750406179748	1.55147960849021e-33	2.09589832198207e-31
ENSG00000257062.ENSG00000111700.ENSG00000134538.ENSG00000205754.ENSG00000257046.37	ENSG00000257062+ENSG00000111700+ENSG00000134538+ENSG00000205754+ENSG00000257046	ENSG00000257062+ENSG00000111700+ENSG00000134538+ENSG00000205754+ENSG00000257046_038	chr12	dexseq_prepare_annotation2.py	exon	21207513	21207520	.	+	.	ENST00000545916+ENST00000554957+ENST00000381541+ENST00000543498+ENST00000421593__exon_number_038__gene_id_ENSG00000257062+ENSG00000111700+ENSG00000134538+ENSG00000205754+ENSG00000257046		ENSG00000257062.ENSG00000111700.ENSG00000134538.ENSG00000205754.ENSG00000257046.37	2.66243019954413	15.132781544832	1.68541650537325e-33	2.27462569163094e-31
ENSG00000126226.43	ENSG00000126226	ENSG00000126226_044	chr13	dexseq_prepare_annotation2.py	exon	113862984	113863025	.	-	.	ENST00000337344+ENST00000375479__exon_number_044__gene_id_ENSG00000126226	PCID2	ENSG00000126226.43	1.45158994765503	15.8332455641912	2.02781549276254e-33	2.73407297586684e-31
ENSG00000258984.ENSG00000184182.ENSG00000132330.80	ENSG00000258984+ENSG00000184182+ENSG00000132330	ENSG00000258984+ENSG00000184182+ENSG00000132330_081	chr2	dexseq_prepare_annotation2.py	exon	238978098	238978104	.	+	.	ENST00000446202+ENST00000482031+ENST00000254663+ENST00000443532+ENST00000449891+ENST00000431487+ENST00000416757+ENST00000480357+ENST00000555827+ENST00000373332+ENST00000480859+ENST00000409736__exon_number_081__gene_id_ENSG00000258984+ENSG00000184182+ENSG00000132330		ENSG00000258984.ENSG00000184182.ENSG00000132330.80	4.50783001553517	14.9441597514753	2.03633247661662e-33	2.74289844911778e-31
ENSG00000005810.46	ENSG00000005810	ENSG00000005810_047	chr13	dexseq_prepare_annotation2.py	exon	77699564	77699603	.	-	.	ENST00000360084+ENST00000357337+ENST00000482517+ENST00000407578+ENST00000498073+ENST00000544440__exon_number_047__gene_id_ENSG00000005810	MYCBP2	ENSG00000005810.46	2.67589223156686	14.2057457997754	2.07728703483995e-33	2.79535734902065e-31
ENSG00000085999.34	ENSG00000085999	ENSG00000085999_035	chr1	dexseq_prepare_annotation2.py	exon	46739296	46739353	.	+	.	ENST00000442598+ENST00000488942+ENST00000371975+ENST00000476687__exon_number_035__gene_id_ENSG00000085999	RAD54L	ENSG00000085999.34	2.1072205419773	16.4214702399824	2.0935608648315e-33	2.81453468034057e-31
ENSG00000119682.ENSG00000214670.33	ENSG00000119682+ENSG00000214670	ENSG00000119682+ENSG00000214670_034	chr14	dexseq_prepare_annotation2.py	exon	75142491	75142568	.	-	.	ENST00000556327+ENST00000356357+ENST00000555330+ENST00000557401+ENST00000553411+ENST00000556202+ENST00000469797+ENST00000490805__exon_number_034__gene_id_ENSG00000119682+ENSG00000214670		ENSG00000119682.ENSG00000214670.33	1.9913725856831	17.4812169303028	2.10711738576324e-33	2.83002542864145e-31
ENSG00000158286.25	ENSG00000158286	ENSG00000158286_026	chr1	dexseq_prepare_annotation2.py	exon	6271095	6271178	.	+	.	ENST00000377939+ENST00000496329+ENST00000463453+ENST00000492476__exon_number_026__gene_id_ENSG00000158286	RNF207	ENSG00000158286.25	4.2718794709449	16.0988362698943	2.14638792053616e-33	2.87998895301025e-31
ENSG00000187741.77	ENSG00000187741	ENSG00000187741_078	chr16	dexseq_prepare_annotation2.py	exon	89858335	89858419	.	-	.	ENST00000568369+ENST00000566133+ENST00000563767+ENST00000567621+ENST00000389301__exon_number_078__gene_id_ENSG00000187741	FANCA	ENSG00000187741.77	-1.08853301483505	-14.6606656501476	2.17136149367974e-33	2.91069125544394e-31
ENSG00000166689.57	ENSG00000166689	ENSG00000166689_058	chr11	dexseq_prepare_annotation2.py	exon	17034625	17034889	.	-	.	ENST00000529213__exon_number_058__gene_id_ENSG00000166689	PLEKHA7	ENSG00000166689.57	-3.25828860641344	-14.6582339983401	2.20887201188502e-33	2.95812394946793e-31
[truncated: 46,394 more rows]
