# Supplementary material for: The transcriptomic response of cells to a drug combination is more than the sum of the responses to the monotherapies
Source: eLife. 2020 Sep 18;9:e52707. doi: 10.7554/eLife.52707 (PMC7546737; doi:10.7554/eLife.52707)
Supplement: Source data 8. [file elife-52707-data8.zip › Supplementary Item 13 Differential Splicing/WFA_singlet_DMSO_singlet_9_dynsyn_exon_O_fcounts_O_flatten_exon_name.mtrx_genes_simes_test_rare_splicing_FDR_10]

V1	V3	V4	V5	V8	V9	V10	V12	NExons	P.Value	FDR
ENSG00000145362.95	ENSG00000145362	chr4	dexseq_prepare_annotation2.py	exon	.	+	.	ANK2	49	8.37080306049052e-98	1.16236971297971e-93
ENSG00000227195.65	ENSG00000227195	chr20	dexseq_prepare_annotation2.py	exon	.	-	.	MIR663A	47	2.49621722128894e-97	1.73312361674091e-93
ENSG00000087460.93	ENSG00000087460	chr20	dexseq_prepare_annotation2.py	exon	.	+	.	GNAS	44	8.71050653741546e-96	4.0318031259517e-92
ENSG00000100106.ENSG00000100101.58	ENSG00000100106+ENSG00000100101	chr22	dexseq_prepare_annotation2.py	exon	.	+	.		40	4.19832309998131e-95	1.45744786415851e-91
ENSG00000112159.111	ENSG00000112159	chr6	dexseq_prepare_annotation2.py	exon	.	-	.	MDN1	74	1.09992233918344e-87	3.05470432038024e-84
ENSG00000180448.47	ENSG00000180448	chr19	dexseq_prepare_annotation2.py	exon	.	+	.	HMHA1	33	2.92434751246831e-85	6.76791492635582e-82
ENSG00000091536.101	ENSG00000091536	chr17	dexseq_prepare_annotation2.py	exon	.	+	.	MYO15A	61	1.15594806044399e-84	2.29307068104647e-81
ENSG00000166689.60	ENSG00000166689	chr11	dexseq_prepare_annotation2.py	exon	.	-	.	PLEKHA7	43	4.08865277605874e-82	7.09687905604395e-79
ENSG00000215029.ENSG00000185945.51	ENSG00000215029+ENSG00000185945	chrX	dexseq_prepare_annotation2.py	exon	.	-	.		34	1.6915098698366e-80	2.60981178361678e-77
ENSG00000254485.ENSG00000196220.ENSG00000206573.110	ENSG00000254485+ENSG00000196220+ENSG00000206573	chr3	dexseq_prepare_annotation2.py	exon	.	-	.		66	2.10531418062495e-75	2.9234392712158e-72
ENSG00000148337.72	ENSG00000148337	chr9	dexseq_prepare_annotation2.py	exon	.	-	.	CIZ1	64	1.73709171966934e-74	2.19284141993894e-71
ENSG00000213398.ENSG00000124067.ENSG00000267660.79	ENSG00000213398+ENSG00000124067+ENSG00000267660	chr16	dexseq_prepare_annotation2.py	exon	.	-	.		36	1.1829382163015e-73	1.36885667263021e-70
ENSG00000138744.ENSG00000198301.72	ENSG00000138744+ENSG00000198301	chr4	dexseq_prepare_annotation2.py	exon	.	-	.		38	2.82011432380365e-73	3.01231596156443e-70
ENSG00000066855.36	ENSG00000066855	chr8	dexseq_prepare_annotation2.py	exon	.	+	.	MTFR1	32	3.11500054577129e-71	3.08963554132715e-68
ENSG00000092148.79	ENSG00000092148	chr14	dexseq_prepare_annotation2.py	exon	.	-	.	HECTD1	39	2.3774642513579e-70	2.20089790629039e-67
ENSG00000172890.75	ENSG00000172890	chr11	dexseq_prepare_annotation2.py	exon	.	+	.	NADSYN1	47	1.49283960471065e-69	1.29559817193826e-66
ENSG00000223745.70	ENSG00000223745	chr1	dexseq_prepare_annotation2.py	exon	.	-	.	RP4-717I23.3	50	1.55679583329347e-68	1.2716274671243e-65
ENSG00000114735.29	ENSG00000114735	chr3	dexseq_prepare_annotation2.py	exon	.	+	.	HEMK1	26	1.23653632132606e-66	9.53919075440761e-64
ENSG00000141002.ENSG00000267048.ENSG00000198211.ENSG00000258839.ENSG00000256390.ENSG00000258947.118	ENSG00000141002+ENSG00000267048+ENSG00000198211+ENSG00000258839+ENSG00000256390+ENSG00000258947	chr16	dexseq_prepare_annotation2.py	exon	.	+	.		62	7.21805555446908e-65	5.27525891733461e-62
ENSG00000068878.66	ENSG00000068878	chr2	dexseq_prepare_annotation2.py	exon	.	-	.	PSME4	23	1.14309468761379e-64	7.9144187932995e-62
ENSG00000158286.41	ENSG00000158286	chr1	dexseq_prepare_annotation2.py	exon	.	+	.	RNF207	29	1.19690907863524e-64	7.9144187932995e-62
ENSG00000102893.69	ENSG00000102893	chr16	dexseq_prepare_annotation2.py	exon	.	+	.	PHKB	57	1.63681825865944e-64	1.03312992453386e-61
ENSG00000129467.ENSG00000129465.ENSG00000258973.100	ENSG00000129467+ENSG00000129465+ENSG00000258973	chr14	dexseq_prepare_annotation2.py	exon	.	-	.		70	4.5498570593394e-64	2.74692674460812e-61
ENSG00000148218.32	ENSG00000148218	chr9	dexseq_prepare_annotation2.py	exon	.	-	.	ALAD	27	6.90391095421488e-63	3.99448781292616e-60
ENSG00000010327.69	ENSG00000010327	chr3	dexseq_prepare_annotation2.py	exon	.	+	.	STAB1	26	1.86541033730435e-61	1.03612351775233e-58
ENSG00000205133.40	ENSG00000205133	chr8	dexseq_prepare_annotation2.py	exon	.	-	.	TRIQK	25	1.20505270526897e-58	6.43590840975573e-56
ENSG00000187775.94	ENSG00000187775	chr17	dexseq_prepare_annotation2.py	exon	.	-	.	DNAH17	67	2.31319906910386e-58	1.15977138284776e-55
ENSG00000159216.45	ENSG00000159216	chr21	dexseq_prepare_annotation2.py	exon	.	-	.	RUNX1	25	2.33858553361207e-58	1.15977138284776e-55
ENSG00000167380.40	ENSG00000167380	chr19	dexseq_prepare_annotation2.py	exon	.	+	.	ZNF226	32	5.68954557073923e-58	2.72431137225121e-55
ENSG00000085872.ENSG00000105085.ENSG00000269578.ENSG00000214046.ENSG00000127526.ENSG00000269058.ENSG00000141979.ENSG00000268790.128	ENSG00000085872+ENSG00000105085+ENSG00000269578+ENSG00000214046+ENSG00000127526+ENSG00000269058+ENSG00000141979+ENSG00000268790	chr19	dexseq_prepare_annotation2.py	exon	.	-	.		64	1.01619177989613e-57	4.70361301854589e-55
ENSG00000215440.ENSG00000124222.ENSG00000254995.89	ENSG00000215440+ENSG00000124222+ENSG00000254995	chr20	dexseq_prepare_annotation2.py	exon	.	+	.		29	1.66477929038543e-57	7.45713716977162e-55
ENSG00000150093.60	ENSG00000150093	chr10	dexseq_prepare_annotation2.py	exon	.	-	.	ITGB1	24	1.80014174287231e-57	7.81149007547655e-55
ENSG00000100201.37	ENSG00000100201	chr22	dexseq_prepare_annotation2.py	exon	.	-	.	DDX17	27	1.34048416096925e-56	5.64059486643e-54
ENSG00000175287.ENSG00000095319.ENSG00000251184.106	ENSG00000175287+ENSG00000095319+ENSG00000251184	chr9	dexseq_prepare_annotation2.py	exon	.	+	.		31	2.35479587998615e-56	9.61726340867287e-54
ENSG00000023228.ENSG00000237580.35	ENSG00000023228+ENSG00000237580	chr2	dexseq_prepare_annotation2.py	exon	.	-	.		20	2.509463713683e-56	9.95611803662917e-54
ENSG00000129084.ENSG00000256206.ENSG00000129083.99	ENSG00000129084+ENSG00000256206+ENSG00000129083	chr11	dexseq_prepare_annotation2.py	exon	.	-	.		47	4.16617345592981e-56	1.60698568358448e-53
ENSG00000013441.39	ENSG00000013441	chr2	dexseq_prepare_annotation2.py	exon	.	-	.	CLK1	22	4.73296639551398e-56	1.77626949643533e-53
ENSG00000127419.41	ENSG00000127419	chr4	dexseq_prepare_annotation2.py	exon	.	+	.	TMEM175	18	8.01766903302804e-56	2.92982505770072e-53
ENSG00000095564.45	ENSG00000095564	chr10	dexseq_prepare_annotation2.py	exon	.	+	.	BTAF1	41	1.36698512442198e-55	4.86716806095477e-53
ENSG00000163625.89	ENSG00000163625	chr4	dexseq_prepare_annotation2.py	exon	.	-	.	WDFY3	63	2.65772129769649e-55	9.22627948495338e-53
ENSG00000147996.78	ENSG00000147996	chr9	dexseq_prepare_annotation2.py	exon	.	-	.	CBWD5	33	2.95707482620496e-55	1.00151075699224e-52
ENSG00000170004.75	ENSG00000170004	chr17	dexseq_prepare_annotation2.py	exon	.	+	.	CHD3	52	8.52960269567054e-55	2.82004911981145e-52
ENSG00000147099.36	ENSG00000147099	chrX	dexseq_prepare_annotation2.py	exon	.	-	.	HDAC8	26	2.39598097587919e-54	7.73734693745545e-52
ENSG00000108309.26	ENSG00000108309	chr17	dexseq_prepare_annotation2.py	exon	.	+	.	RUNDC3A	24	3.32046353822021e-54	1.04790810663013e-51
ENSG00000187736.ENSG00000213901.77	ENSG00000187736+ENSG00000213901	chr2	dexseq_prepare_annotation2.py	exon	.	-	.		46	3.74850788690745e-54	1.15670623372437e-51
ENSG00000255103.ENSG00000127603.104	ENSG00000255103+ENSG00000127603	chr1	dexseq_prepare_annotation2.py	exon	.	+	.		23	6.57366658007421e-54	1.9843898724111e-51
ENSG00000232732.49	ENSG00000232732	chr2	dexseq_prepare_annotation2.py	exon	.	-	.	AC073043.1	41	1.56955526387703e-53	4.63720093493543e-51
ENSG00000198947.115	ENSG00000198947	chrX	dexseq_prepare_annotation2.py	exon	.	-	.	DMD	40	2.22374552732088e-53	6.43311049841203e-51
ENSG00000131558.68	ENSG00000131558	chr7	dexseq_prepare_annotation2.py	exon	.	+	.	EXOC4	48	6.65826063114108e-53	1.88686953314337e-50
ENSG00000167543.35	ENSG00000167543	chr17	dexseq_prepare_annotation2.py	exon	.	+	.	TP53I13	20	7.27554772922535e-53	2.02056511536047e-50
ENSG00000104365.82	ENSG00000104365	chr8	dexseq_prepare_annotation2.py	exon	.	+	.	IKBKB	41	1.41426690098863e-52	3.8506882719859e-50
ENSG00000022840.73	ENSG00000022840	chr12	dexseq_prepare_annotation2.py	exon	.	+	.	RNF10	45	4.2234621855912e-52	1.12782684440614e-49
ENSG00000005810.107	ENSG00000005810	chr13	dexseq_prepare_annotation2.py	exon	.	-	.	MYCBP2	48	6.2205978882169e-52	1.62979664671283e-49
ENSG00000161010.ENSG00000197226.110	ENSG00000161010+ENSG00000197226	chr5	dexseq_prepare_annotation2.py	exon	.	-	.		45	8.18092645542449e-52	2.1037100881486e-49
ENSG00000151612.32	ENSG00000151612	chr4	dexseq_prepare_annotation2.py	exon	.	-	.	ZNF827	23	9.81111592336614e-52	2.47703919476113e-49
ENSG00000156113.68	ENSG00000156113	chr10	dexseq_prepare_annotation2.py	exon	.	-	.	KCNMA1	42	5.30692034113763e-51	1.31592671173281e-48
ENSG00000048740.27	ENSG00000048740	chr10	dexseq_prepare_annotation2.py	exon	.	+	.	CELF2	15	1.5844962633839e-50	3.81459588139199e-48
ENSG00000140694.51	ENSG00000140694	chr16	dexseq_prepare_annotation2.py	exon	.	-	.	PARN	31	1.59330664785205e-50	3.81459588139199e-48
ENSG00000145687.52	ENSG00000145687	chr5	dexseq_prepare_annotation2.py	exon	.	-	.	SSBP2	37	2.08243195887135e-50	4.90112714930297e-48
ENSG00000114374.53	ENSG00000114374	chrY	dexseq_prepare_annotation2.py	exon	.	+	.	USP9Y	36	2.59972393607722e-50	6.01662776272805e-48
ENSG00000100427.27	ENSG00000100427	chr22	dexseq_prepare_annotation2.py	exon	.	-	.	MLC1	21	2.77185944068078e-50	6.30984265463825e-48
ENSG00000170266.ENSG00000188167.54	ENSG00000170266+ENSG00000188167	chr3	dexseq_prepare_annotation2.py	exon	.	-	.		38	1.60592263626118e-49	3.59674866566495e-47
ENSG00000265408.ENSG00000172828.ENSG00000172831.64	ENSG00000265408+ENSG00000172828+ENSG00000172831	chr16	dexseq_prepare_annotation2.py	exon	.	+	.		23	2.90524122472654e-49	6.4035205788179e-47
ENSG00000077063.46	ENSG00000077063	chr7	dexseq_prepare_annotation2.py	exon	.	-	.	CTTNBP2	30	3.00936242269101e-49	6.5293760314824e-47
ENSG00000088756.51	ENSG00000088756	chr18	dexseq_prepare_annotation2.py	exon	.	+	.	ARHGAP28	34	4.95701094031903e-49	1.05897006026569e-46
ENSG00000008710.140	ENSG00000008710	chr16	dexseq_prepare_annotation2.py	exon	.	-	.	PKD1	73	6.98153090657868e-49	1.46887179043563e-46
ENSG00000023839.35	ENSG00000023839	chr10	dexseq_prepare_annotation2.py	exon	.	+	.	ABCC2	27	7.89357843697595e-49	1.63597358471415e-46
ENSG00000141447.ENSG00000265750.61	ENSG00000141447+ENSG00000265750	chr18	dexseq_prepare_annotation2.py	exon	.	-	.		35	8.89753769880123e-49	1.81692953655226e-46
ENSG00000175899.64	ENSG00000175899	chr12	dexseq_prepare_annotation2.py	exon	.	-	.	A2M	48	9.28976263518337e-49	1.86953107177038e-46
ENSG00000127329.56	ENSG00000127329	chr12	dexseq_prepare_annotation2.py	exon	.	-	.	PTPRB	26	2.3603805297498e-48	4.68232057658653e-46
ENSG00000204316.ENSG00000188878.ENSG00000267426.117	ENSG00000204316+ENSG00000188878+ENSG00000267426	chr17	dexseq_prepare_annotation2.py	exon	.	-	.		37	3.13368660090307e-48	6.12878480847042e-46
ENSG00000138594.26	ENSG00000138594	chr15	dexseq_prepare_annotation2.py	exon	.	+	.	TMOD3	20	3.40421915530079e-48	6.56541488757039e-46
ENSG00000155363.60	ENSG00000155363	chr1	dexseq_prepare_annotation2.py	exon	.	+	.	MOV10	15	3.60154320199482e-48	6.85082587710959e-46
ENSG00000181090.64	ENSG00000181090	chr9	dexseq_prepare_annotation2.py	exon	.	+	.	EHMT1	18	6.86098799435265e-48	1.28745512553488e-45
ENSG00000142512.33	ENSG00000142512	chr19	dexseq_prepare_annotation2.py	exon	.	-	.	SIGLEC10	27	8.19335348225277e-48	1.51697208606083e-45
ENSG00000170421.48	ENSG00000170421	chr12	dexseq_prepare_annotation2.py	exon	.	-	.	KRT8	32	1.32300808848671e-47	2.41727504167453e-45
ENSG00000212091.ENSG00000144061.43	ENSG00000212091+ENSG00000144061	chr2	dexseq_prepare_annotation2.py	exon	.	-	.		22	1.40041863493989e-47	2.5254822291916e-45
ENSG00000140443.55	ENSG00000140443	chr15	dexseq_prepare_annotation2.py	exon	.	+	.	IGF1R	40	1.43912365838601e-47	2.54518041353952e-45
ENSG00000181666.64	ENSG00000181666	chr19	dexseq_prepare_annotation2.py	exon	.	+	.	HKR1	43	1.44799980318034e-47	2.54518041353952e-45
ENSG00000263072.27	ENSG00000263072	chr16	dexseq_prepare_annotation2.py	exon	.	-	.	RP11-473M20.14	27	1.56978982913428e-47	2.72476269591983e-45
ENSG00000165795.162	ENSG00000165795	chr14	dexseq_prepare_annotation2.py	exon	.	-	.	NDRG2	60	1.69843077440714e-47	2.91165552264413e-45
ENSG00000233673.ENSG00000187627.44	ENSG00000233673+ENSG00000187627	chr2	dexseq_prepare_annotation2.py	exon	.	+	.		36	1.91743477436596e-47	3.24701210693241e-45
ENSG00000126883.95	ENSG00000126883	chr9	dexseq_prepare_annotation2.py	exon	.	+	.	NUP214	29	2.71260714311866e-47	4.53822443245128e-45
ENSG00000159217.ENSG00000264552.21	ENSG00000159217+ENSG00000264552	chr17	dexseq_prepare_annotation2.py	exon	.	+	.		11	3.41954083427859e-47	5.65282666961816e-45
ENSG00000063978.ENSG00000206113.ENSG00000125386.ENSG00000249428.116	ENSG00000063978+ENSG00000206113+ENSG00000125386+ENSG00000249428	chr4	dexseq_prepare_annotation2.py	exon	.	+	.		75	4.53704394064896e-47	7.41192848939428e-45
ENSG00000100949.67	ENSG00000100949	chr14	dexseq_prepare_annotation2.py	exon	.	-	.	RABGGTA	37	1.24436734431182e-46	2.00921917943185e-44
ENSG00000153048.35	ENSG00000153048	chr16	dexseq_prepare_annotation2.py	exon	.	-	.	CARHSP1	24	1.29227447387559e-46	2.06258889014212e-44
ENSG00000077782.99	ENSG00000077782	chr8	dexseq_prepare_annotation2.py	exon	.	-	.	FGFR1	52	1.9945924384263e-46	3.14737620454405e-44
ENSG00000266967.ENSG00000267060.ENSG00000108825.91	ENSG00000266967+ENSG00000267060+ENSG00000108825	chr17	dexseq_prepare_annotation2.py	exon	.	-	.		41	2.32335383117949e-46	3.62495407862455e-44
ENSG00000050438.30	ENSG00000050438	chr12	dexseq_prepare_annotation2.py	exon	.	+	.	SLC4A8	17	2.7131565707437e-46	4.18609912681634e-44
ENSG00000221968.44	ENSG00000221968	chr11	dexseq_prepare_annotation2.py	exon	.	-	.	FADS3	21	5.52650270467801e-46	8.43307874254494e-44
ENSG00000012504.24	ENSG00000012504	chr12	dexseq_prepare_annotation2.py	exon	.	+	.	NR1H4	18	6.71772230385281e-46	1.01393795555761e-43
ENSG00000105135.32	ENSG00000105135	chr19	dexseq_prepare_annotation2.py	exon	.	-	.	ILVBL	31	8.29857364962065e-46	1.23907520106056e-43
ENSG00000150672.ENSG00000256466.95	ENSG00000150672+ENSG00000256466	chr11	dexseq_prepare_annotation2.py	exon	.	-	.		22	3.43867329673041e-45	5.07972525514877e-43
ENSG00000164975.23	ENSG00000164975	chr9	dexseq_prepare_annotation2.py	exon	.	+	.	SNAPC3	21	3.97906794449996e-45	5.81614078708699e-43
ENSG00000134109.24	ENSG00000134109	chr3	dexseq_prepare_annotation2.py	exon	.	+	.	EDEM1	11	1.06006852891876e-44	1.53334495755895e-42
ENSG00000173715.ENSG00000173653.73	ENSG00000173715+ENSG00000173653	chr11	dexseq_prepare_annotation2.py	exon	.	+	.		22	1.65277812848435e-44	2.36602856619935e-42
ENSG00000103671.28	ENSG00000103671	chr15	dexseq_prepare_annotation2.py	exon	.	+	.	TRIP4	14	2.58918690155818e-44	3.6687193178609e-42
ENSG00000214753.ENSG00000168000.ENSG00000234857.92	ENSG00000214753+ENSG00000168000+ENSG00000234857	chr11	dexseq_prepare_annotation2.py	exon	.	-	.		67	4.12257840438245e-44	5.7824367397227e-42
ENSG00000005884.31	ENSG00000005884	chr17	dexseq_prepare_annotation2.py	exon	.	+	.	ITGA3	19	6.90867951009218e-44	9.59339236771401e-42
ENSG00000140853.105	ENSG00000140853	chr16	dexseq_prepare_annotation2.py	exon	.	+	.	NLRC5	18	7.31674701866639e-44	1.00594405050695e-41
ENSG00000059573.24	ENSG00000059573	chr10	dexseq_prepare_annotation2.py	exon	.	-	.	ALDH18A1	22	7.59736455976072e-44	1.03428435565527e-41
ENSG00000123104.53	ENSG00000123104	chr12	dexseq_prepare_annotation2.py	exon	.	-	.	ITPR2	33	1.31272239451789e-43	1.76816408218057e-41
ENSG00000177542.58	ENSG00000177542	chr11	dexseq_prepare_annotation2.py	exon	.	-	.	SLC25A22	32	1.32427671429338e-43	1.76816408218057e-41
ENSG00000065357.135	ENSG00000065357	chr12	dexseq_prepare_annotation2.py	exon	.	+	.	DGKA	31	4.08336134582605e-43	5.35377058422051e-41
ENSG00000260391.ENSG00000160145.110	ENSG00000260391+ENSG00000160145	chr3	dexseq_prepare_annotation2.py	exon	.	+	.		69	4.08684777421413e-43	5.35377058422051e-41
ENSG00000146648.41	ENSG00000146648	chr7	dexseq_prepare_annotation2.py	exon	.	+	.	EGFR	25	5.1247175528421e-43	6.65063812511826e-41
ENSG00000174233.41	ENSG00000174233	chr12	dexseq_prepare_annotation2.py	exon	.	-	.	ADCY6	32	5.255677104504e-43	6.75743817343912e-41
ENSG00000123384.69	ENSG00000123384	chr12	dexseq_prepare_annotation2.py	exon	.	+	.	LRP1	32	5.76138385812627e-43	7.33968589485701e-41
ENSG00000188811.13	ENSG00000188811	chr13	dexseq_prepare_annotation2.py	exon	.	+	.	NHLRC3	11	8.17775005837302e-43	1.03232943009607e-40
ENSG00000151150.82	ENSG00000151150	chr10	dexseq_prepare_annotation2.py	exon	.	-	.	ANK3	33	1.03823479385705e-42	1.29882237364856e-40
ENSG00000142330.ENSG00000178623.54	ENSG00000142330+ENSG00000178623	chr2	dexseq_prepare_annotation2.py	exon	.	+	.		40	1.092045972473e-42	1.35394199765715e-40
ENSG00000168314.33	ENSG00000168314	chr3	dexseq_prepare_annotation2.py	exon	.	+	.	MOBP	20	1.12334362308436e-42	1.38042031417251e-40
ENSG00000067248.35	ENSG00000067248	chr5	dexseq_prepare_annotation2.py	exon	.	-	.	DHX29	29	2.98439249006037e-42	3.63519948394547e-40
ENSG00000255339.ENSG00000075826.ENSG00000166136.84	ENSG00000255339+ENSG00000075826+ENSG00000166136	chr10	dexseq_prepare_annotation2.py	exon	.	-	.		41	3.5099259042471e-42	4.21817630877238e-40
ENSG00000215298.ENSG00000147454.29	ENSG00000215298+ENSG00000147454	chr8	dexseq_prepare_annotation2.py	exon	.	+	.		19	3.52375379387582e-42	4.21817630877238e-40
ENSG00000119650.ENSG00000119685.ENSG00000119686.142	ENSG00000119650+ENSG00000119685+ENSG00000119686	chr14	dexseq_prepare_annotation2.py	exon	.	+	.		44	4.29918280948196e-42	5.10243183696295e-40
ENSG00000079102.89	ENSG00000079102	chr8	dexseq_prepare_annotation2.py	exon	.	-	.	RUNX1T1	26	4.62401746116442e-42	5.44144970048553e-40
ENSG00000104490.71	ENSG00000104490	chr8	dexseq_prepare_annotation2.py	exon	.	-	.	NCALD	45	4.85820689709065e-42	5.66899672042023e-40
ENSG00000221988.ENSG00000258388.ENSG00000241404.69	ENSG00000221988+ENSG00000258388+ENSG00000241404	chr6	dexseq_prepare_annotation2.py	exon	.	+	.		12	6.21647165152689e-42	7.1934937794252e-40
ENSG00000147813.46	ENSG00000147813	chr8	dexseq_prepare_annotation2.py	exon	.	-	.	NAPRT1	34	6.63274733823483e-42	7.61176277179577e-40
ENSG00000131018.244	ENSG00000131018	chr6	dexseq_prepare_annotation2.py	exon	.	-	.	SYNE1	101	9.59483293429779e-42	1.09208073873491e-39
ENSG00000166535.41	ENSG00000166535	chr12	dexseq_prepare_annotation2.py	exon	.	+	.	A2ML1	28	1.54301542387874e-41	1.74197659967319e-39
ENSG00000233327.ENSG00000154874.ENSG00000213077.ENSG00000273018.97	ENSG00000233327+ENSG00000154874+ENSG00000213077+ENSG00000273018	chr17	dexseq_prepare_annotation2.py	exon	.	-	.		52	1.85201999154238e-41	2.0739636776256e-39
ENSG00000125170.44	ENSG00000125170	chr16	dexseq_prepare_annotation2.py	exon	.	-	.	DOK4	19	2.1863367176066e-41	2.42875773285482e-39
ENSG00000064652.32	ENSG00000064652	chr5	dexseq_prepare_annotation2.py	exon	.	+	.	SNX24	15	3.61880744081414e-41	3.98815556532899e-39
ENSG00000188897.78	ENSG00000188897	chr16	dexseq_prepare_annotation2.py	exon	.	-	.	CTD-3088G3.8	26	4.72619834411002e-41	5.16755828396156e-39
ENSG00000150995.84	ENSG00000150995	chr3	dexseq_prepare_annotation2.py	exon	.	+	.	ITPR1	18	5.65982031432536e-41	6.1400206941189e-39
ENSG00000112282.55	ENSG00000112282	chr6	dexseq_prepare_annotation2.py	exon	.	-	.	MED23	29	8.36032444696087e-41	8.99933839306191e-39
ENSG00000156873.ENSG00000260899.ENSG00000080603.83	ENSG00000156873+ENSG00000260899+ENSG00000080603	chr16	dexseq_prepare_annotation2.py	exon	.	+	.		24	1.55780431525404e-40	1.66397467089366e-38
ENSG00000010322.45	ENSG00000010322	chr3	dexseq_prepare_annotation2.py	exon	.	+	.	NISCH	31	1.85138157051425e-40	1.9624644647451e-38
ENSG00000113575.ENSG00000272772.ENSG00000113558.ENSG00000273345.ENSG00000006837.89	ENSG00000113575+ENSG00000272772+ENSG00000113558+ENSG00000273345+ENSG00000006837	chr5	dexseq_prepare_annotation2.py	exon	.	-	.		81	2.06037436881075e-40	2.16745140040197e-38
ENSG00000111731.51	ENSG00000111731	chr12	dexseq_prepare_annotation2.py	exon	.	-	.	C2CD5	14	5.36647469885785e-40	5.60292238107821e-38
ENSG00000257062.ENSG00000111700.ENSG00000134538.ENSG00000205754.ENSG00000257046.53	ENSG00000257062+ENSG00000111700+ENSG00000134538+ENSG00000205754+ENSG00000257046	chr12	dexseq_prepare_annotation2.py	exon	.	+	.		36	5.60069641044045e-40	5.80382614592359e-38
ENSG00000181625.ENSG00000260280.ENSG00000213648.41	ENSG00000181625+ENSG00000260280+ENSG00000213648	chr16	dexseq_prepare_annotation2.py	exon	.	+	.		26	6.10465715157399e-40	6.2792051264264e-38
ENSG00000148120.64	ENSG00000148120	chr9	dexseq_prepare_annotation2.py	exon	.	+	.	C9orf3	36	7.05662732248415e-40	7.20502404411874e-38
ENSG00000113163.31	ENSG00000113163	chr5	dexseq_prepare_annotation2.py	exon	.	-	.	COL4A3BP	18	7.28336310955141e-40	7.3822467254913e-38
ENSG00000005801.ENSG00000263365.69	ENSG00000005801+ENSG00000263365	chr11	dexseq_prepare_annotation2.py	exon	.	-	.		16	7.74688005157558e-40	7.79515770986801e-38
ENSG00000062485.ENSG00000257727.ENSG00000135473.ENSG00000144785.168	ENSG00000062485+ENSG00000257727+ENSG00000135473+ENSG00000144785	chr12	dexseq_prepare_annotation2.py	exon	.	-	.		32	9.20324511281262e-40	9.19397565730331e-38
ENSG00000114416.58	ENSG00000114416	chr3	dexseq_prepare_annotation2.py	exon	.	+	.	FXR1	49	9.4457340155161e-40	9.36881875281832e-38
ENSG00000185989.27	ENSG00000185989	chr13	dexseq_prepare_annotation2.py	exon	.	-	.	RASA3	22	9.72872237336904e-40	9.58106658699308e-38
ENSG00000162878.28	ENSG00000162878	chr2	dexseq_prepare_annotation2.py	exon	.	+	.	PKDCC	22	1.04555034889361e-39	1.02243043272794e-37
ENSG00000178149.44	ENSG00000178149	chr3	dexseq_prepare_annotation2.py	exon	.	-	.	DALRD3	27	1.23297247043075e-39	1.19727662408401e-37
ENSG00000133067.30	ENSG00000133067	chr1	dexseq_prepare_annotation2.py	exon	.	+	.	LGR6	25	1.51388112490264e-39	1.45984397919431e-37
ENSG00000141556.92	ENSG00000141556	chr17	dexseq_prepare_annotation2.py	exon	.	+	.	TBCD	42	3.13280992699269e-39	3.00015163077382e-37
ENSG00000177694.38	ENSG00000177694	chr3	dexseq_prepare_annotation2.py	exon	.	+	.	NAALADL2	19	3.38309412030017e-39	3.21764691469097e-37
ENSG00000196235.ENSG00000213922.19	ENSG00000196235+ENSG00000213922	chr19	dexseq_prepare_annotation2.py	exon	.	+	.		10	3.49631730284768e-39	3.30271170526142e-37
ENSG00000207945.ENSG00000100124.34	ENSG00000207945+ENSG00000100124	chr22	dexseq_prepare_annotation2.py	exon	.	-	.		12	3.86872242040245e-39	3.62980267092625e-37
ENSG00000240731.ENSG00000127054.120	ENSG00000240731+ENSG00000127054	chr1	dexseq_prepare_annotation2.py	exon	.	-	.		33	4.22267624584217e-39	3.93530754025265e-37
ENSG00000163803.69	ENSG00000163803	chr2	dexseq_prepare_annotation2.py	exon	.	+	.	PLB1	34	4.99068083415879e-39	4.62003960420859e-37
ENSG00000105063.ENSG00000180089.47	ENSG00000105063+ENSG00000180089	chr19	dexseq_prepare_annotation2.py	exon	.	-	.		23	7.73963032325508e-39	7.11738454759735e-37
ENSG00000215012.ENSG00000185838.27	ENSG00000215012+ENSG00000185838	chr22	dexseq_prepare_annotation2.py	exon	.	-	.		22	2.08808287684179e-38	1.90757360709375e-36
ENSG00000025434.75	ENSG00000025434	chr11	dexseq_prepare_annotation2.py	exon	.	+	.	NR1H3	21	2.57837153218977e-38	2.34008281673119e-36
ENSG00000148343.46	ENSG00000148343	chr9	dexseq_prepare_annotation2.py	exon	.	+	.	FAM73B	35	2.6284715833173e-38	2.37006210428208e-36
ENSG00000156261.26	ENSG00000156261	chr21	dexseq_prepare_annotation2.py	exon	.	-	.	CCT8	14	2.86641778398102e-38	2.56794047408777e-36
ENSG00000143226.ENSG00000244682.ENSG00000273112.ENSG00000072694.80	ENSG00000143226+ENSG00000244682+ENSG00000273112+ENSG00000072694	chr1	dexseq_prepare_annotation2.py	exon	.	+	.		42	3.65431862230411e-38	3.25281207623814e-36
ENSG00000159086.36	ENSG00000159086	chr21	dexseq_prepare_annotation2.py	exon	.	-	.	PAXBP1	10	4.43466155105888e-38	3.92227454127411e-36
ENSG00000092201.40	ENSG00000092201	chr14	dexseq_prepare_annotation2.py	exon	.	-	.	SUPT16H	18	9.29004544687554e-38	8.16465639717175e-36
ENSG00000172638.43	ENSG00000172638	chr11	dexseq_prepare_annotation2.py	exon	.	-	.	EFEMP2	17	1.62360195190899e-37	1.41794570466718e-35
ENSG00000023191.67	ENSG00000023191	chr11	dexseq_prepare_annotation2.py	exon	.	-	.	RNH1	10	2.90224307971707e-37	2.51878421280945e-35
ENSG00000137877.58	ENSG00000137877	chr15	dexseq_prepare_annotation2.py	exon	.	-	.	SPTBN5	38	4.39039912886914e-37	3.78665107475012e-35
ENSG00000170448.33	ENSG00000170448	chr4	dexseq_prepare_annotation2.py	exon	.	-	.	NFXL1	27	4.75303549576183e-37	4.07411425272523e-35
ENSG00000221983.24	ENSG00000221983	chr19	dexseq_prepare_annotation2.py	exon	.	+	.	UBA52	11	5.1717778733678e-37	4.40584708893161e-35
ENSG00000166313.50	ENSG00000166313	chr11	dexseq_prepare_annotation2.py	exon	.	-	.	APBB1	45	7.45830497592624e-37	6.31500139607999e-35
ENSG00000118898.34	ENSG00000118898	chr16	dexseq_prepare_annotation2.py	exon	.	-	.	PPL	16	7.72833791146374e-37	6.50398183264155e-35
ENSG00000167851.15	ENSG00000167851	chr17	dexseq_prepare_annotation2.py	exon	.	+	.	CD300A	8	1.08816898906089e-36	9.10259914584312e-35
ENSG00000163491.62	ENSG00000163491	chr3	dexseq_prepare_annotation2.py	exon	.	-	.	NEK10	45	1.1808968872686e-36	9.81912226144415e-35
ENSG00000147642.66	ENSG00000147642	chr8	dexseq_prepare_annotation2.py	exon	.	-	.	SYBU	43	1.5752876987946e-36	1.30205029675368e-34
ENSG00000113569.48	ENSG00000113569	chr5	dexseq_prepare_annotation2.py	exon	.	-	.	NUP155	28	1.64918074036086e-36	1.35506057755331e-34
ENSG00000108100.30	ENSG00000108100	chr10	dexseq_prepare_annotation2.py	exon	.	+	.	CCNY	14	2.64129220228927e-36	2.1574696188817e-34
ENSG00000129933.56	ENSG00000129933	chr19	dexseq_prepare_annotation2.py	exon	.	+	.	MAU2	25	3.07145025860477e-36	2.49416130356642e-34
ENSG00000038382.79	ENSG00000038382	chr5	dexseq_prepare_annotation2.py	exon	.	+	.	TRIO	42	3.69413063716793e-36	2.98236616440197e-34
ENSG00000144426.ENSG00000204196.77	ENSG00000144426+ENSG00000204196	chr2	dexseq_prepare_annotation2.py	exon	.	+	.		39	4.40252501358502e-36	3.53372614674229e-34
ENSG00000141140.90	ENSG00000141140	chr17	dexseq_prepare_annotation2.py	exon	.	-	.	MYO19	41	4.47860610566815e-36	3.57413358524759e-34
ENSG00000177830.74	ENSG00000177830	chr11	dexseq_prepare_annotation2.py	exon	.	-	.	CHID1	46	4.55216202216091e-36	3.61207553369865e-34
ENSG00000100453.10	ENSG00000100453	chr14	dexseq_prepare_annotation2.py	exon	.	-	.	GZMB	10	4.58556620957735e-36	3.61790752194267e-34
ENSG00000196693.ENSG00000272373.15	ENSG00000196693+ENSG00000272373	chr10	dexseq_prepare_annotation2.py	exon	.	-	.		10	8.43514105028178e-36	6.6175349505205e-34
ENSG00000115464.45	ENSG00000115464	chr2	dexseq_prepare_annotation2.py	exon	.	-	.	USP34	17	9.9321363094958e-36	7.74818229177858e-34
ENSG00000175221.32	ENSG00000175221	chr19	dexseq_prepare_annotation2.py	exon	.	-	.	MED16	14	1.36563162097316e-35	1.05939445189013e-33
ENSG00000245937.30	ENSG00000245937	chr5	dexseq_prepare_annotation2.py	exon	.	-	.	CTC-228N24.3	29	1.51976262347229e-35	1.17241243275201e-33
ENSG00000196504.32	ENSG00000196504	chr2	dexseq_prepare_annotation2.py	exon	.	-	.	PRPF40A	22	1.55685623456866e-35	1.19439257863096e-33
ENSG00000177239.47	ENSG00000177239	chr9	dexseq_prepare_annotation2.py	exon	.	+	.	MAN1B1	23	2.26885259840094e-35	1.73105973524151e-33
ENSG00000070756.68	ENSG00000070756	chr8	dexseq_prepare_annotation2.py	exon	.	-	.	PABPC1	24	2.41293272266496e-35	1.83092807578828e-33
ENSG00000151655.30	ENSG00000151655	chr10	dexseq_prepare_annotation2.py	exon	.	+	.	ITIH2	21	3.46528663745863e-35	2.61516142650818e-33
ENSG00000105072.25	ENSG00000105072	chr19	dexseq_prepare_annotation2.py	exon	.	+	.	C19orf44	13	3.85312605742701e-35	2.89213559099629e-33
ENSG00000182774.ENSG00000214575.ENSG00000260836.80	ENSG00000182774+ENSG00000214575+ENSG00000260836	chr15	dexseq_prepare_annotation2.py	exon	.	-	.		30	4.32083255233213e-35	3.22575703342387e-33
ENSG00000120705.28	ENSG00000120705	chr5	dexseq_prepare_annotation2.py	exon	.	-	.	ETF1	26	5.99085756451167e-35	4.44861220004327e-33
ENSG00000083838.22	ENSG00000083838	chr19	dexseq_prepare_annotation2.py	exon	.	+	.	ZNF446	8	6.22621828263402e-35	4.59879080173702e-33
ENSG00000177156.26	ENSG00000177156	chr11	dexseq_prepare_annotation2.py	exon	.	+	.	TALDO1	20	6.31874958641714e-35	4.64244215645441e-33
ENSG00000012061.30	ENSG00000012061	chr19	dexseq_prepare_annotation2.py	exon	.	-	.	ERCC1	24	7.52640829708567e-35	5.50061608491219e-33
ENSG00000178031.33	ENSG00000178031	chr9	dexseq_prepare_annotation2.py	exon	.	+	.	ADAMTSL1	11	8.07524591495501e-35	5.87083061649557e-33
ENSG00000254553.ENSG00000273274.ENSG00000160062.16	ENSG00000254553+ENSG00000273274+ENSG00000160062	chr1	dexseq_prepare_annotation2.py	exon	.	+	.		12	8.49670373363326e-35	6.14506396068914e-33
ENSG00000079785.36	ENSG00000079785	chr2	dexseq_prepare_annotation2.py	exon	.	+	.	DDX1	21	9.93112249875319e-35	7.14526253977652e-33
ENSG00000137509.50	ENSG00000137509	chr11	dexseq_prepare_annotation2.py	exon	.	-	.	PRCP	21	1.4541780774093e-34	1.04086168984049e-32
ENSG00000068097.44	ENSG00000068097	chr17	dexseq_prepare_annotation2.py	exon	.	-	.	HEATR6	25	1.5607724163522e-34	1.11143003966496e-32
ENSG00000007545.ENSG00000261732.ENSG00000206053.81	ENSG00000007545+ENSG00000261732+ENSG00000206053	chr16	dexseq_prepare_annotation2.py	exon	.	+	.		32	1.66216371250367e-34	1.17759210774622e-32
ENSG00000007516.39	ENSG00000007516	chr16	dexseq_prepare_annotation2.py	exon	.	+	.	BAIAP3	19	2.22905887263212e-34	1.5712036297142e-32
ENSG00000204790.57	ENSG00000204790	chr9	dexseq_prepare_annotation2.py	exon	.	-	.	CBWD6	29	2.31479812377267e-34	1.62339832054078e-32
ENSG00000112983.76	ENSG00000112983	chr5	dexseq_prepare_annotation2.py	exon	.	-	.	BRD8	43	2.75263615980797e-34	1.92075908116047e-32
ENSG00000168026.69	ENSG00000168026	chr3	dexseq_prepare_annotation2.py	exon	.	+	.	TTC21A	32	4.98610586529829e-34	3.4618533022766e-32
ENSG00000204655.30	ENSG00000204655	chr6	dexseq_prepare_annotation2.py	exon	.	+	.	MOG	20	6.28714627655175e-34	4.34344841772127e-32
ENSG00000162825.82	ENSG00000162825	chr1	dexseq_prepare_annotation2.py	exon	.	+	.	NBPF8	46	7.82802344031067e-34	5.38118482634426e-32
ENSG00000140992.57	ENSG00000140992	chr16	dexseq_prepare_annotation2.py	exon	.	+	.	PDPK1	19	8.16896153160447e-34	5.58789161713594e-32
ENSG00000116883.ENSG00000214193.35	ENSG00000116883+ENSG00000214193	chr1	dexseq_prepare_annotation2.py	exon	.	+	.		28	1.01839894682236e-33	6.93210185077221e-32
ENSG00000006025.45	ENSG00000006025	chr17	dexseq_prepare_annotation2.py	exon	.	-	.	OSBPL7	19	1.06102942449978e-33	7.18705101883118e-32
ENSG00000028310.ENSG00000188818.ENSG00000206077.123	ENSG00000028310+ENSG00000188818+ENSG00000206077	chr5	dexseq_prepare_annotation2.py	exon	.	-	.		26	1.12736422201133e-33	7.59931047905308e-32
ENSG00000059769.ENSG00000244115.ENSG00000242616.15	ENSG00000059769+ENSG00000244115+ENSG00000242616	chr9	dexseq_prepare_annotation2.py	exon	.	+	.		10	1.14744220159699e-33	7.69728618907042e-32
ENSG00000114353.30	ENSG00000114353	chr3	dexseq_prepare_annotation2.py	exon	.	+	.	GNAI2	14	1.31548704417244e-33	8.78214091123965e-32
ENSG00000133612.70	ENSG00000133612	chr7	dexseq_prepare_annotation2.py	exon	.	+	.	AGAP3	49	1.37839459979213e-33	9.15808010177679e-32
ENSG00000116731.35	ENSG00000116731	chr1	dexseq_prepare_annotation2.py	exon	.	+	.	PRDM2	23	1.57351147938032e-33	1.04046573346072e-31
ENSG00000119912.32	ENSG00000119912	chr10	dexseq_prepare_annotation2.py	exon	.	-	.	IDE	20	1.79789575673078e-33	1.1832028662542e-31
ENSG00000182541.30	ENSG00000182541	chr22	dexseq_prepare_annotation2.py	exon	.	+	.	LIMK2	11	1.8400322861574e-33	1.2052211474331e-31
ENSG00000268400.ENSG00000229833.ENSG00000076944.49	ENSG00000268400+ENSG00000229833+ENSG00000076944	chr19	dexseq_prepare_annotation2.py	exon	.	+	.		21	2.02600551294975e-33	1.32080340623569e-31
ENSG00000215126.44	ENSG00000215126	chr9	dexseq_prepare_annotation2.py	exon	.	+	.	CBWD7	18	2.16753193048645e-33	1.40646487788481e-31
ENSG00000168137.77	ENSG00000168137	chr3	dexseq_prepare_annotation2.py	exon	.	+	.	SETD5	25	2.24095629519002e-33	1.44734507511668e-31
ENSG00000077549.29	ENSG00000077549	chr1	dexseq_prepare_annotation2.py	exon	.	-	.	CAPZB	24	2.37096473447961e-33	1.52422297698999e-31
ENSG00000258818.ENSG00000259171.ENSG00000214274.11	ENSG00000258818+ENSG00000259171+ENSG00000214274	chr14	dexseq_prepare_annotation2.py	exon	.	+	.		12	4.18842163592895e-33	2.68020381735066e-31
ENSG00000223501.45	ENSG00000223501	chr6	dexseq_prepare_annotation2.py	exon	.	-	.	VPS52	35	5.47585609230434e-33	3.4879696191623e-31
ENSG00000213908.17	ENSG00000213908	chr19	dexseq_prepare_annotation2.py	exon	.	-	.	CYP2A7P1	11	5.59895198691871e-33	3.55009348357777e-31
ENSG00000175216.68	ENSG00000175216	chr11	dexseq_prepare_annotation2.py	exon	.	-	.	CKAP5	27	6.41380575973816e-33	4.04827758089655e-31
ENSG00000214198.34	ENSG00000214198	chr12	dexseq_prepare_annotation2.py	exon	.	-	.	RP11-642P15.1	29	7.43994729197163e-33	4.67471077358905e-31
ENSG00000083844.16	ENSG00000083844	chr19	dexseq_prepare_annotation2.py	exon	.	+	.	ZNF264	17	9.22427009027909e-33	5.7697393907034e-31
ENSG00000221978.56	ENSG00000221978	chr1	dexseq_prepare_annotation2.py	exon	.	-	.	CCNL2	15	1.28860800248829e-32	8.02404068275892e-31
ENSG00000182326.ENSG00000257084.ENSG00000126749.86	ENSG00000182326+ENSG00000257084+ENSG00000126749	chr12	dexseq_prepare_annotation2.py	exon	.	+	.		42	1.35346440411813e-32	8.39027085517156e-31
ENSG00000173818.62	ENSG00000173818	chr17	dexseq_prepare_annotation2.py	exon	.	+	.	ENDOV	22	1.50486878942533e-32	9.28738133776006e-31
ENSG00000118308.68	ENSG00000118308	chr12	dexseq_prepare_annotation2.py	exon	.	+	.	LRMP	47	1.82770282867822e-32	1.12298590615159e-30
ENSG00000164076.33	ENSG00000164076	chr3	dexseq_prepare_annotation2.py	exon	.	-	.	CAMKV	15	3.41177428438312e-32	2.08339468188999e-30
ENSG00000114480.26	ENSG00000114480	chr3	dexseq_prepare_annotation2.py	exon	.	-	.	GBE1	14	3.42081223873627e-32	2.08339468188999e-30
ENSG00000104324.24	ENSG00000104324	chr8	dexseq_prepare_annotation2.py	exon	.	+	.	CPQ	20	3.82940284062837e-32	2.32205623777142e-30
ENSG00000125462.62	ENSG00000125462	chr1	dexseq_prepare_annotation2.py	exon	.	-	.	C1orf61	39	3.92222482131667e-32	2.36800060299144e-30
ENSG00000118515.80	ENSG00000118515	chr6	dexseq_prepare_annotation2.py	exon	.	-	.	SGK1	52	4.50797053111724e-32	2.70985622489585e-30
ENSG00000158321.48	ENSG00000158321	chr7	dexseq_prepare_annotation2.py	exon	.	+	.	AUTS2	25	6.06420557200377e-32	3.62963614538122e-30
ENSG00000168872.ENSG00000260537.ENSG00000157349.89	ENSG00000168872+ENSG00000260537+ENSG00000157349	chr16	dexseq_prepare_annotation2.py	exon	.	+	.		20	7.91021280673201e-32	4.71421523752277e-30
ENSG00000134853.ENSG00000145216.53	ENSG00000134853+ENSG00000145216	chr4	dexseq_prepare_annotation2.py	exon	.	+	.		37	8.35196108159212e-32	4.95621075123881e-30
ENSG00000182903.ENSG00000251595.16	ENSG00000182903+ENSG00000251595	chr4	dexseq_prepare_annotation2.py	exon	.	-	.		16	8.70930515547232e-32	5.14627282505909e-30
ENSG00000018189.43	ENSG00000018189	chr4	dexseq_prepare_annotation2.py	exon	.	+	.	RUFY3	27	1.03618165561785e-31	6.08356042032818e-30
ENSG00000138101.70	ENSG00000138101	chr2	dexseq_prepare_annotation2.py	exon	.	-	.	DTNB	26	1.03831471958647e-31	6.08356042032818e-30
ENSG00000085231.28	ENSG00000085231	chr5	dexseq_prepare_annotation2.py	exon	.	-	.	TAF9	24	1.41123311983256e-31	8.2337744126029e-30
ENSG00000213699.ENSG00000115163.23	ENSG00000213699+ENSG00000115163	chr2	dexseq_prepare_annotation2.py	exon	.	+	.		19	1.43874490416138e-31	8.35916809170916e-30
ENSG00000075420.50	ENSG00000075420	chr3	dexseq_prepare_annotation2.py	exon	.	+	.	FNDC3B	22	1.73676496903843e-31	1.00486326500282e-29
ENSG00000148950.29	ENSG00000148950	chr11	dexseq_prepare_annotation2.py	exon	.	-	.	IMMP1L	20	1.93473121222896e-31	1.1147584071789e-29
ENSG00000105669.ENSG00000051128.ENSG00000268193.65	ENSG00000105669+ENSG00000051128+ENSG00000268193	chr19	dexseq_prepare_annotation2.py	exon	.	-	.		34	2.00411578558695e-31	1.14996495035787e-29
ENSG00000088340.37	ENSG00000088340	chr20	dexseq_prepare_annotation2.py	exon	.	-	.	FER1L4	15	2.42157370005709e-31	1.38378487238653e-29
ENSG00000130948.21	ENSG00000130948	chr9	dexseq_prepare_annotation2.py	exon	.	-	.	HSD17B3	11	2.50836124494172e-31	1.42750427242872e-29
ENSG00000092607.11	ENSG00000092607	chr1	dexseq_prepare_annotation2.py	exon	.	-	.	TBX15	10	2.79882378637916e-31	1.58630477949637e-29
ENSG00000175224.87	ENSG00000175224	chr11	dexseq_prepare_annotation2.py	exon	.	+	.	ATG13	32	2.91000409000716e-31	1.64261450381461e-29
ENSG00000253877.7	ENSG00000253877	chr8	dexseq_prepare_annotation2.py	exon	.	-	.	RP11-946L20.2	8	3.05878940032077e-31	1.71960929606697e-29
ENSG00000103657.110	ENSG00000103657	chr15	dexseq_prepare_annotation2.py	exon	.	-	.	HERC1	44	3.28293149412849e-31	1.83817688417211e-29
ENSG00000147955.16	ENSG00000147955	chr9	dexseq_prepare_annotation2.py	exon	.	-	.	SIGMAR1	17	3.55370546249229e-31	1.98179735149269e-29
ENSG00000030582.56	ENSG00000030582	chr17	dexseq_prepare_annotation2.py	exon	.	+	.	GRN	38	4.35425487435961e-31	2.4185273274143e-29
ENSG00000163629.59	ENSG00000163629	chr4	dexseq_prepare_annotation2.py	exon	.	+	.	PTPN13	42	4.53667015632239e-31	2.50980883628258e-29
ENSG00000162434.34	ENSG00000162434	chr1	dexseq_prepare_annotation2.py	exon	.	-	.	JAK1	26	4.57278307837389e-31	2.51974864390079e-29
ENSG00000272298.ENSG00000185442.ENSG00000258741.35	ENSG00000272298+ENSG00000185442+ENSG00000258741	chr15	dexseq_prepare_annotation2.py	exon	.	-	.		14	5.07502333579671e-31	2.78544561426376e-29
ENSG00000125257.39	ENSG00000125257	chr13	dexseq_prepare_annotation2.py	exon	.	-	.	ABCC4	24	5.13041737300275e-31	2.80000350335569e-29
ENSG00000091164.39	ENSG00000091164	chr18	dexseq_prepare_annotation2.py	exon	.	-	.	TXNL1	20	5.14187594235705e-31	2.80000350335569e-29
ENSG00000215148.11	ENSG00000215148	chr16	dexseq_prepare_annotation2.py	exon	.	+	.	PRSS41	12	7.21943235856397e-31	3.91597803636794e-29
ENSG00000196337.ENSG00000225950.26	ENSG00000196337+ENSG00000225950	chr19	dexseq_prepare_annotation2.py	exon	.	-	.		14	7.37144148280235e-31	3.98287301284799e-29
ENSG00000104980.35	ENSG00000104980	chr19	dexseq_prepare_annotation2.py	exon	.	-	.	TIMM44	22	9.12546339515795e-31	4.91148002733191e-29
ENSG00000244607.ENSG00000010282.ENSG00000181061.51	ENSG00000244607+ENSG00000010282+ENSG00000181061	chr3	dexseq_prepare_annotation2.py	exon	.	-	.		17	1.13938175552932e-30	6.10866990628576e-29
ENSG00000187122.ENSG00000213390.ENSG00000269891.72	ENSG00000187122+ENSG00000213390+ENSG00000269891	chr10	dexseq_prepare_annotation2.py	exon	.	-	.		17	1.15279243809769e-30	6.15679838285558e-29
ENSG00000118900.37	ENSG00000118900	chr16	dexseq_prepare_annotation2.py	exon	.	+	.	UBN1	27	1.1905092573476e-30	6.33387415614131e-29
ENSG00000181381.73	ENSG00000181381	chr4	dexseq_prepare_annotation2.py	exon	.	-	.	DDX60L	19	1.4068717116256e-30	7.45642007161568e-29
ENSG00000147604.24	ENSG00000147604	chr8	dexseq_prepare_annotation2.py	exon	.	-	.	RPL7	21	1.50379753251259e-30	7.93982225721283e-29
ENSG00000137968.30	ENSG00000137968	chr1	dexseq_prepare_annotation2.py	exon	.	-	.	SLC44A5	23	1.55101117760862e-30	8.15808379252775e-29
ENSG00000147889.39	ENSG00000147889	chr9	dexseq_prepare_annotation2.py	exon	.	-	.	CDKN2A	19	1.59379495961184e-30	8.35148558836602e-29
ENSG00000177189.35	ENSG00000177189	chrX	dexseq_prepare_annotation2.py	exon	.	-	.	RPS6KA3	35	1.64156642721282e-30	8.56947045423957e-29
ENSG00000176658.48	ENSG00000176658	chr17	dexseq_prepare_annotation2.py	exon	.	-	.	MYO1D	14	1.76435049254075e-30	9.17594417206774e-29
ENSG00000142621.51	ENSG00000142621	chr1	dexseq_prepare_annotation2.py	exon	.	+	.	FHAD1	29	1.81852556951074e-30	9.42240524560674e-29
ENSG00000105737.28	ENSG00000105737	chr19	dexseq_prepare_annotation2.py	exon	.	-	.	GRIK5	17	1.84576318498724e-30	9.51431696864499e-29
ENSG00000164924.55	ENSG00000164924	chr8	dexseq_prepare_annotation2.py	exon	.	-	.	YWHAZ	35	1.84996801205109e-30	9.51431696864499e-29
ENSG00000135093.30	ENSG00000135093	chr12	dexseq_prepare_annotation2.py	exon	.	+	.	USP30	10	2.05551631038052e-30	1.05324352346657e-28
ENSG00000242384.ENSG00000267043.ENSG00000161583.ENSG00000234972.105	ENSG00000242384+ENSG00000267043+ENSG00000161583+ENSG00000234972	chr17	dexseq_prepare_annotation2.py	exon	.	-	.		40	2.15162644182717e-30	1.09843694011809e-28
ENSG00000021762.60	ENSG00000021762	chr11	dexseq_prepare_annotation2.py	exon	.	-	.	OSBPL5	35	2.64234241612956e-30	1.34401343554487e-28
ENSG00000133606.46	ENSG00000133606	chr7	dexseq_prepare_annotation2.py	exon	.	-	.	MKRN1	31	3.18796735608834e-30	1.61562462433003e-28
ENSG00000238542.ENSG00000163492.ENSG00000155657.407	ENSG00000238542+ENSG00000163492+ENSG00000155657	chr2	dexseq_prepare_annotation2.py	exon	.	-	.		110	3.40756739803824e-30	1.72063566869669e-28
ENSG00000181191.19	ENSG00000181191	chrX	dexseq_prepare_annotation2.py	exon	.	-	.	PJA1	10	4.6483186014687e-30	2.33864319202878e-28
ENSG00000082805.63	ENSG00000082805	chr12	dexseq_prepare_annotation2.py	exon	.	+	.	ERC1	56	5.01655981870394e-30	2.51479962608386e-28
ENSG00000175213.13	ENSG00000175213	chr11	dexseq_prepare_annotation2.py	exon	.	+	.	ZNF408	8	5.13254305944248e-30	2.56368679580641e-28
ENSG00000103489.16	ENSG00000103489	chr16	dexseq_prepare_annotation2.py	exon	.	-	.	XYLT1	10	5.22125989524278e-30	2.59865286399073e-28
ENSG00000079215.33	ENSG00000079215	chr5	dexseq_prepare_annotation2.py	exon	.	+	.	SLC1A3	15	5.38429566298462e-30	2.66119073353054e-28
ENSG00000077327.27	ENSG00000077327	chr10	dexseq_prepare_annotation2.py	exon	.	+	.	SPAG6	19	5.38524122225323e-30	2.66119073353054e-28
ENSG00000142347.75	ENSG00000142347	chr19	dexseq_prepare_annotation2.py	exon	.	-	.	MYO1F	33	7.55154455110695e-30	3.71846622825075e-28
ENSG00000139644.65	ENSG00000139644	chr12	dexseq_prepare_annotation2.py	exon	.	+	.	TMBIM6	30	7.85823547102512e-30	3.85581122793833e-28
ENSG00000108349.36	ENSG00000108349	chr17	dexseq_prepare_annotation2.py	exon	.	+	.	CASC3	32	9.60192943468151e-30	4.69480253978829e-28
ENSG00000150556.33	ENSG00000150556	chr2	dexseq_prepare_annotation2.py	exon	.	+	.	LYPD6B	13	1.10167725594517e-29	5.36768083370337e-28
ENSG00000040633.24	ENSG00000040633	chr17	dexseq_prepare_annotation2.py	exon	.	-	.	PHF23	13	1.13662407853487e-29	5.51858809599134e-28
ENSG00000091181.31	ENSG00000091181	chr3	dexseq_prepare_annotation2.py	exon	.	-	.	IL5RA	23	1.16240231807329e-29	5.62408313197413e-28
ENSG00000166233.ENSG00000207690.34	ENSG00000166233+ENSG00000207690	chr15	dexseq_prepare_annotation2.py	exon	.	+	.		25	1.20530099474693e-29	5.81139222675551e-28
ENSG00000197969.95	ENSG00000197969	chr9	dexseq_prepare_annotation2.py	exon	.	+	.	VPS13A	17	1.23115827357009e-29	5.91552380165893e-28
ENSG00000163322.21	ENSG00000163322	chr4	dexseq_prepare_annotation2.py	exon	.	-	.	FAM175A	14	1.26870108382487e-29	6.07489077585937e-28
ENSG00000258984.ENSG00000184182.ENSG00000132330.80	ENSG00000258984+ENSG00000184182+ENSG00000132330	chr2	dexseq_prepare_annotation2.py	exon	.	+	.		38	1.3941485744722e-29	6.63804166170154e-28
ENSG00000169251.34	ENSG00000169251	chr3	dexseq_prepare_annotation2.py	exon	.	+	.	NMD3	27	1.39587222037797e-29	6.63804166170154e-28
ENSG00000260565.14	ENSG00000260565	chr16	dexseq_prepare_annotation2.py	exon	.	-	.	ERVK13-1	12	1.56415401188321e-29	7.40851050589385e-28
ENSG00000153113.109	ENSG00000153113	chr5	dexseq_prepare_annotation2.py	exon	.	+	.	CAST	67	1.56855976431859e-29	7.40851050589385e-28
ENSG00000119383.39	ENSG00000119383	chr9	dexseq_prepare_annotation2.py	exon	.	+	.	PPP2R4	26	1.5809449161934e-29	7.44169529025815e-28
ENSG00000113649.35	ENSG00000113649	chr5	dexseq_prepare_annotation2.py	exon	.	+	.	TCERG1	33	1.80112930604651e-29	8.44948700802765e-28
ENSG00000237276.20	ENSG00000237276	chr1	dexseq_prepare_annotation2.py	exon	.	-	.	ANO7P1	11	1.89339664982567e-29	8.85242622204688e-28
ENSG00000139908.16	ENSG00000139908	chr14	dexseq_prepare_annotation2.py	exon	.	+	.	TSSK4	12	1.96290961167453e-29	9.14663183480284e-28
ENSG00000155849.54	ENSG00000155849	chr7	dexseq_prepare_annotation2.py	exon	.	-	.	ELMO1	41	2.04030178644131e-29	9.4754617413124e-28
ENSG00000011422.38	ENSG00000011422	chr19	dexseq_prepare_annotation2.py	exon	.	-	.	PLAUR	17	2.42926685336248e-29	1.12442665085971e-27
ENSG00000168259.35	ENSG00000168259	chr17	dexseq_prepare_annotation2.py	exon	.	-	.	DNAJC7	16	2.60711344182052e-29	1.20273678581793e-27
ENSG00000174485.45	ENSG00000174485	chr15	dexseq_prepare_annotation2.py	exon	.	-	.	DENND4A	16	2.66746200427231e-29	1.22650256262666e-27
ENSG00000148700.55	ENSG00000148700	chr10	dexseq_prepare_annotation2.py	exon	.	+	.	ADD3	35	3.27068893066904e-29	1.49890384459638e-27
ENSG00000167210.66	ENSG00000167210	chr18	dexseq_prepare_annotation2.py	exon	.	-	.	LOXHD1	29	3.76589037175199e-29	1.72016952967593e-27
ENSG00000127314.71	ENSG00000127314	chr12	dexseq_prepare_annotation2.py	exon	.	+	.	RAP1B	42	3.85940892924553e-29	1.757106635787e-27
ENSG00000230782.6	ENSG00000230782	chr9	dexseq_prepare_annotation2.py	exon	.	-	.	RP11-508N12.2	5	4.28469256931083e-29	1.94435428161602e-27
ENSG00000173406.ENSG00000162600.75	ENSG00000173406+ENSG00000162600	chr1	dexseq_prepare_annotation2.py	exon	.	-	.		51	4.49030040037228e-29	2.03101991399249e-27
ENSG00000085276.54	ENSG00000085276	chr3	dexseq_prepare_annotation2.py	exon	.	-	.	MECOM	15	4.73132645870036e-29	2.13309088329588e-27
ENSG00000225697.70	ENSG00000225697	chr3	dexseq_prepare_annotation2.py	exon	.	-	.	SLC26A6	39	5.45277003484273e-29	2.45039367973547e-27
ENSG00000170921.43	ENSG00000170921	chr17	dexseq_prepare_annotation2.py	exon	.	+	.	TANC2	16	5.54953366109221e-29	2.48583304573956e-27
ENSG00000177483.ENSG00000124831.50	ENSG00000177483+ENSG00000124831	chr2	dexseq_prepare_annotation2.py	exon	.	+	.		20	5.84225468303428e-29	2.60853853789756e-27
ENSG00000266997.ENSG00000167306.ENSG00000167315.78	ENSG00000266997+ENSG00000167306+ENSG00000167315	chr18	dexseq_prepare_annotation2.py	exon	.	-	.		56	5.96266802311908e-29	2.65376949259716e-27
ENSG00000165949.32	ENSG00000165949	chr14	dexseq_prepare_annotation2.py	exon	.	+	.	IFI27	20	6.05335598477605e-29	2.68552400014697e-27
ENSG00000063438.ENSG00000249915.42	ENSG00000063438+ENSG00000249915	chr5	dexseq_prepare_annotation2.py	exon	.	+	.		36	8.0202828256388e-29	3.54680405467581e-27
ENSG00000149179.51	ENSG00000149179	chr11	dexseq_prepare_annotation2.py	exon	.	+	.	C11orf49	39	8.97460997373251e-29	3.9562360030238e-27
ENSG00000100938.70	ENSG00000100938	chr14	dexseq_prepare_annotation2.py	exon	.	+	.	GMPR2	16	9.3182149575547e-29	4.0947067373609e-27
ENSG00000133226.69	ENSG00000133226	chr1	dexseq_prepare_annotation2.py	exon	.	+	.	SRRM1	34	9.38145128189949e-29	4.10948998424152e-27
ENSG00000105738.20	ENSG00000105738	chr19	dexseq_prepare_annotation2.py	exon	.	+	.	SIPA1L3	14	9.45457144966436e-29	4.12849619968677e-27
ENSG00000221297.ENSG00000167110.55	ENSG00000221297+ENSG00000167110	chr9	dexseq_prepare_annotation2.py	exon	.	-	.		19	1.21574339767e-28	5.2921043323027e-27
ENSG00000173846.28	ENSG00000173846	chr1	dexseq_prepare_annotation2.py	exon	.	+	.	PLK3	21	1.29068690182389e-28	5.60077447460203e-27
ENSG00000052749.30	ENSG00000052749	chr10	dexseq_prepare_annotation2.py	exon	.	-	.	RRP12	9	1.38755565229839e-28	6.00236691209205e-27
ENSG00000070669.45	ENSG00000070669	chr7	dexseq_prepare_annotation2.py	exon	.	-	.	ASNS	32	1.6137604513312e-28	6.95921665440531e-27
ENSG00000215021.ENSG00000238795.45	ENSG00000215021+ENSG00000238795	chr12	dexseq_prepare_annotation2.py	exon	.	-	.		25	1.6229582887445e-28	6.97721325000188e-27
ENSG00000113494.36	ENSG00000113494	chr5	dexseq_prepare_annotation2.py	exon	.	-	.	PRLR	26	1.69094398436899e-28	7.24705190337897e-27
ENSG00000256626.ENSG00000197992.16	ENSG00000256626+ENSG00000197992	chr12	dexseq_prepare_annotation2.py	exon	.	+	.		12	1.91689505462987e-28	8.19015530110473e-27
ENSG00000185813.51	ENSG00000185813	chr17	dexseq_prepare_annotation2.py	exon	.	-	.	PCYT2	13	2.06633697151392e-28	8.80158134553443e-27
ENSG00000125633.36	ENSG00000125633	chr2	dexseq_prepare_annotation2.py	exon	.	-	.	CCDC93	28	2.54725066671479e-28	1.08168571125387e-26
ENSG00000213599.ENSG00000261052.ENSG00000132207.45	ENSG00000213599+ENSG00000261052+ENSG00000132207	chr16	dexseq_prepare_annotation2.py	exon	.	+	.		10	2.59353113916222e-28	1.09798089629289e-26
ENSG00000268614.ENSG00000090674.ENSG00000032444.122	ENSG00000268614+ENSG00000090674+ENSG00000032444	chr19	dexseq_prepare_annotation2.py	exon	.	+	.		30	3.54141326468998e-28	1.49471320952842e-26
ENSG00000196547.99	ENSG00000196547	chr15	dexseq_prepare_annotation2.py	exon	.	+	.	MAN2A2	30	3.72876548949651e-28	1.56901932082268e-26
ENSG00000012983.41	ENSG00000012983	chr14	dexseq_prepare_annotation2.py	exon	.	-	.	MAP4K5	16	3.760086745085e-28	1.57741886834593e-26
ENSG00000204344.ENSG00000244731.104	ENSG00000204344+ENSG00000244731	chr6	dexseq_prepare_annotation2.py	exon	.	+	.		34	4.18624993742833e-28	1.75091164551596e-26
ENSG00000130702.ENSG00000265329.94	ENSG00000130702+ENSG00000265329	chr20	dexseq_prepare_annotation2.py	exon	.	-	.		22	4.34232964619297e-28	1.8107384224335e-26
ENSG00000197905.28	ENSG00000197905	chr12	dexseq_prepare_annotation2.py	exon	.	+	.	TEAD4	22	4.57513119285807e-28	1.90210394443195e-26
ENSG00000068976.26	ENSG00000068976	chr11	dexseq_prepare_annotation2.py	exon	.	-	.	PYGM	14	4.79660326964342e-28	1.98822785081398e-26
ENSG00000168256.30	ENSG00000168256	chr17	dexseq_prepare_annotation2.py	exon	.	+	.	NKIRAS2	18	6.10697054120145e-28	2.523850980212e-26
ENSG00000110090.32	ENSG00000110090	chr11	dexseq_prepare_annotation2.py	exon	.	-	.	CPT1A	18	6.39820848282711e-28	2.63636566743434e-26
ENSG00000061273.54	ENSG00000061273	chr12	dexseq_prepare_annotation2.py	exon	.	-	.	HDAC7	24	6.43053949099624e-28	2.64184826544301e-26
ENSG00000157483.43	ENSG00000157483	chr15	dexseq_prepare_annotation2.py	exon	.	-	.	MYO1E	28	7.98463072811344e-28	3.27063664573992e-26
ENSG00000257207.ENSG00000184115.ENSG00000256671.ENSG00000230596.ENSG00000273471.42	ENSG00000257207+ENSG00000184115+ENSG00000256671+ENSG00000230596+ENSG00000273471	chr2	dexseq_prepare_annotation2.py	exon	.	-	.		18	8.41474247262251e-28	3.4366798227893e-26
ENSG00000185386.23	ENSG00000185386	chr22	dexseq_prepare_annotation2.py	exon	.	-	.	MAPK11	14	8.49917718983004e-28	3.46098458821055e-26
ENSG00000196482.50	ENSG00000196482	chr1	dexseq_prepare_annotation2.py	exon	.	-	.	ESRRG	13	9.21354208415344e-28	3.74055765150659e-26
ENSG00000141349.23	ENSG00000141349	chr17	dexseq_prepare_annotation2.py	exon	.	+	.	G6PC3	13	9.2396030135875e-28	3.74055765150659e-26
ENSG00000090686.58	ENSG00000090686	chr1	dexseq_prepare_annotation2.py	exon	.	-	.	USP48	34	9.78117787489578e-28	3.94829755729078e-26
ENSG00000117748.20	ENSG00000117748	chr1	dexseq_prepare_annotation2.py	exon	.	-	.	RPA2	16	1.07970415088548e-27	4.34573096788283e-26
ENSG00000123213.32	ENSG00000123213	chr5	dexseq_prepare_annotation2.py	exon	.	+	.	NLN	24	1.10195097335702e-27	4.42245410868081e-26
ENSG00000055609.30	ENSG00000055609	chr7	dexseq_prepare_annotation2.py	exon	.	-	.	KMT2C	21	1.12636379820219e-27	4.50740279591805e-26
ENSG00000139998.19	ENSG00000139998	chr14	dexseq_prepare_annotation2.py	exon	.	-	.	RAB15	7	1.1390348434382e-27	4.54501087240887e-26
ENSG00000163499.14	ENSG00000163499	chr2	dexseq_prepare_annotation2.py	exon	.	-	.	CRYBA2	9	1.30980584785609e-27	5.2114510038194e-26
ENSG00000120616.ENSG00000222309.9	ENSG00000120616+ENSG00000222309	chr10	dexseq_prepare_annotation2.py	exon	.	-	.		6	1.35841258263831e-27	5.38940489214731e-26
ENSG00000014641.35	ENSG00000014641	chr2	dexseq_prepare_annotation2.py	exon	.	+	.	MDH1	19	1.48227487520385e-27	5.86406521854148e-26
ENSG00000231817.22	ENSG00000231817	chr13	dexseq_prepare_annotation2.py	exon	.	-	.	RP11-189B4.6	10	1.50708194330525e-27	5.94526700702747e-26
ENSG00000075151.24	ENSG00000075151	chr1	dexseq_prepare_annotation2.py	exon	.	-	.	EIF4G3	6	1.55327567257419e-27	6.11013767404114e-26
ENSG00000252974.ENSG00000139116.68	ENSG00000252974+ENSG00000139116	chr12	dexseq_prepare_annotation2.py	exon	.	-	.		38	1.63357451976831e-27	6.40785756539628e-26
ENSG00000196549.49	ENSG00000196549	chr3	dexseq_prepare_annotation2.py	exon	.	+	.	MME	33	1.71138112468277e-27	6.69415163305492e-26
ENSG00000012232.43	ENSG00000012232	chr8	dexseq_prepare_annotation2.py	exon	.	+	.	EXTL3	29	1.97914503353717e-27	7.7197775100273e-26
ENSG00000175318.36	ENSG00000175318	chr15	dexseq_prepare_annotation2.py	exon	.	-	.	GRAMD2	19	2.04642692313007e-27	7.95985553349697e-26
ENSG00000162572.31	ENSG00000162572	chr1	dexseq_prepare_annotation2.py	exon	.	+	.	SCNN1D	18	2.22701308854763e-27	8.63807367250625e-26
ENSG00000173821.108	ENSG00000173821	chr17	dexseq_prepare_annotation2.py	exon	.	+	.	RNF213	24	2.27394587371269e-27	8.79554663018784e-26
ENSG00000138399.28	ENSG00000138399	chr2	dexseq_prepare_annotation2.py	exon	.	-	.	FASTKD1	16	2.33032489763193e-27	8.98858098014359e-26
ENSG00000171320.25	ENSG00000171320	chr8	dexseq_prepare_annotation2.py	exon	.	+	.	ESCO2	16	2.40875248389267e-27	9.24793063423748e-26
ENSG00000132694.37	ENSG00000132694	chr1	dexseq_prepare_annotation2.py	exon	.	-	.	ARHGEF11	26	2.41088210398528e-27	9.24793063423748e-26
ENSG00000188130.ENSG00000100429.107	ENSG00000188130+ENSG00000100429	chr22	dexseq_prepare_annotation2.py	exon	.	-	.		25	2.66055744932124e-27	1.01775484135743e-25
ENSG00000010438.20	ENSG00000010438	chr9	dexseq_prepare_annotation2.py	exon	.	+	.	PRSS3	15	2.71794250781444e-27	1.03685026548108e-25
ENSG00000227001.14	ENSG00000227001	chr1	dexseq_prepare_annotation2.py	exon	.	-	.	NBPF2P	10	2.74539427246269e-27	1.04445328403882e-25
ENSG00000207112.ENSG00000210825.ENSG00000239195.ENSG00000207145.ENSG00000166012.ENSG00000207304.ENSG00000206834.ENSG00000221170.ENSG00000206799.74	ENSG00000207112+ENSG00000210825+ENSG00000239195+ENSG00000207145+ENSG00000166012+ENSG00000207304+ENSG00000206834+ENSG00000221170+ENSG00000206799	chr11	dexseq_prepare_annotation2.py	exon	.	-	.		49	2.90657796515143e-27	1.10275250339051e-25
ENSG00000155816.25	ENSG00000155816	chr1	dexseq_prepare_annotation2.py	exon	.	+	.	FMN2	20	2.98282797566328e-27	1.12859807275369e-25
ENSG00000164113.26	ENSG00000164113	chr4	dexseq_prepare_annotation2.py	exon	.	+	.	ADAD1	21	3.26031794817396e-27	1.23023845185716e-25
ENSG00000074054.71	ENSG00000074054	chr2	dexseq_prepare_annotation2.py	exon	.	-	.	CLASP1	46	3.31038131836363e-27	1.24574403758259e-25
ENSG00000240207.ENSG00000118855.66	ENSG00000240207+ENSG00000118855	chr3	dexseq_prepare_annotation2.py	exon	.	+	.		42	3.73576844606088e-27	1.40202380113517e-25
ENSG00000223705.ENSG00000205583.ENSG00000178809.74	ENSG00000223705+ENSG00000205583+ENSG00000178809	chr7	dexseq_prepare_annotation2.py	exon	.	+	.		37	3.89314682418309e-27	1.45714923990853e-25
ENSG00000095485.32	ENSG00000095485	chr10	dexseq_prepare_annotation2.py	exon	.	-	.	CWF19L1	8	3.92713782488253e-27	1.46592031818061e-25
ENSG00000241015.ENSG00000160336.26	ENSG00000241015+ENSG00000160336	chr19	dexseq_prepare_annotation2.py	exon	.	+	.		20	4.38977356206167e-27	1.63421972339915e-25
ENSG00000133318.31	ENSG00000133318	chr11	dexseq_prepare_annotation2.py	exon	.	+	.	RTN3	24	5.24480940814087e-27	1.94731078720439e-25
ENSG00000116406.35	ENSG00000116406	chr1	dexseq_prepare_annotation2.py	exon	.	-	.	EDEM3	22	5.42335413505955e-27	2.00823188051832e-25
ENSG00000182871.50	ENSG00000182871	chr21	dexseq_prepare_annotation2.py	exon	.	+	.	COL18A1	12	5.48326317233823e-27	2.02501575561406e-25
ENSG00000125753.37	ENSG00000125753	chr19	dexseq_prepare_annotation2.py	exon	.	+	.	VASP	22	5.50428026646914e-27	2.02738556446129e-25
ENSG00000187527.37	ENSG00000187527	chr3	dexseq_prepare_annotation2.py	exon	.	-	.	ATP13A5	26	5.91158083974019e-27	2.17164580795323e-25
ENSG00000125835.ENSG00000088876.ENSG00000256566.30	ENSG00000125835+ENSG00000088876+ENSG00000256566	chr20	dexseq_prepare_annotation2.py	exon	.	-	.		19	6.03357377098799e-27	2.21061227925961e-25
ENSG00000168003.67	ENSG00000168003	chr11	dexseq_prepare_annotation2.py	exon	.	+	.	SLC3A2	10	6.09543514355737e-27	2.22740032640626e-25
ENSG00000134982.ENSG00000272869.ENSG00000258864.ENSG00000212643.ENSG00000153037.70	ENSG00000134982+ENSG00000272869+ENSG00000258864+ENSG00000212643+ENSG00000153037	chr5	dexseq_prepare_annotation2.py	exon	.	+	.		18	6.15076489879147e-27	2.24171972138106e-25
ENSG00000080823.99	ENSG00000080823	chr14	dexseq_prepare_annotation2.py	exon	.	-	.	MOK	30	6.20491066621412e-27	2.25553375683375e-25
ENSG00000228192.11	ENSG00000228192	chr1	dexseq_prepare_annotation2.py	exon	.	-	.	RP11-342M1.3	10	7.63407191492969e-27	2.76779954597164e-25
ENSG00000108312.44	ENSG00000108312	chr17	dexseq_prepare_annotation2.py	exon	.	-	.	UBTF	26	1.02267883293644e-26	3.69815580056129e-25
ENSG00000249700.39	ENSG00000249700	chr4	dexseq_prepare_annotation2.py	exon	.	-	.	SRD5A3-AS1	23	1.23813630170415e-26	4.46565212609451e-25
ENSG00000016864.30	ENSG00000016864	chr3	dexseq_prepare_annotation2.py	exon	.	-	.	GLT8D1	28	1.31974502246475e-26	4.74766305231749e-25
ENSG00000214717.ENSG00000169084.29	ENSG00000214717+ENSG00000169084	chrX	dexseq_prepare_annotation2.py	exon	.	-	.		11	1.33972022886453e-26	4.80706850077852e-25
ENSG00000168615.34	ENSG00000168615	chr8	dexseq_prepare_annotation2.py	exon	.	+	.	ADAM9	24	1.3830227278686e-26	4.94965298948027e-25
ENSG00000170160.ENSG00000188933.ENSG00000264892.ENSG00000266302.ENSG00000264729.ENSG00000272815.85	ENSG00000170160+ENSG00000188933+ENSG00000264892+ENSG00000266302+ENSG00000264729+ENSG00000272815	chr17	dexseq_prepare_annotation2.py	exon	.	+	.		32	1.41911921268281e-26	5.06578133349962e-25
ENSG00000123200.31	ENSG00000123200	chr13	dexseq_prepare_annotation2.py	exon	.	-	.	ZC3H13	6	1.75022080821027e-26	6.23168362636096e-25
ENSG00000106327.43	ENSG00000106327	chr7	dexseq_prepare_annotation2.py	exon	.	-	.	TFR2	22	2.23286248816621e-26	7.92980268815242e-25
ENSG00000266009.ENSG00000264660.ENSG00000233098.ENSG00000244456.55	ENSG00000266009+ENSG00000264660+ENSG00000233098+ENSG00000244456	chr17	dexseq_prepare_annotation2.py	exon	.	+	.		38	2.28397661873666e-26	8.09063758361664e-25
ENSG00000112146.ENSG00000242865.42	ENSG00000112146+ENSG00000242865	chr6	dexseq_prepare_annotation2.py	exon	.	+	.		23	2.30782468690169e-26	8.15431389371931e-25
ENSG00000070366.46	ENSG00000070366	chr17	dexseq_prepare_annotation2.py	exon	.	-	.	SMG6	24	2.36214711769108e-26	8.32506976554778e-25
ENSG00000145740.28	ENSG00000145740	chr5	dexseq_prepare_annotation2.py	exon	.	+	.	SLC30A5	11	2.41719725791093e-26	8.49751927173449e-25
ENSG00000145388.17	ENSG00000145388	chr4	dexseq_prepare_annotation2.py	exon	.	+	.	METTL14	14	2.51449376009793e-26	8.81723746280804e-25
ENSG00000075035.37	ENSG00000075035	chr12	dexseq_prepare_annotation2.py	exon	.	+	.	WSCD2	22	2.56169496785605e-26	8.9601250185514e-25
ENSG00000055163.92	ENSG00000055163	chr5	dexseq_prepare_annotation2.py	exon	.	+	.	CYFIP2	33	2.7236934277272e-26	9.50281581342207e-25
ENSG00000066739.54	ENSG00000066739	chr14	dexseq_prepare_annotation2.py	exon	.	-	.	ATG2B	28	2.7870529959014e-26	9.69950323335508e-25
ENSG00000126733.24	ENSG00000126733	chrX	dexseq_prepare_annotation2.py	exon	.	+	.	DACH2	12	2.79997166891447e-26	9.72010164863659e-25
ENSG00000197077.22	ENSG00000197077	chr22	dexseq_prepare_annotation2.py	exon	.	+	.	KIAA1671	13	2.8132512964367e-26	9.74184725743643e-25
ENSG00000198632.ENSG00000174368.32	ENSG00000198632+ENSG00000174368	chr7	dexseq_prepare_annotation2.py	exon	.	-	.		24	2.87801230033851e-26	9.94131313495038e-25
ENSG00000150593.ENSG00000265827.35	ENSG00000150593+ENSG00000265827	chr10	dexseq_prepare_annotation2.py	exon	.	+	.		28	3.07591197303216e-26	1.05985393691128e-24
ENSG00000115970.84	ENSG00000115970	chr2	dexseq_prepare_annotation2.py	exon	.	-	.	THADA	44	3.4628039706116e-26	1.19021029544338e-24
ENSG00000170017.17	ENSG00000170017	chr3	dexseq_prepare_annotation2.py	exon	.	+	.	ALCAM	12	4.05575607517117e-26	1.39057355209449e-24
ENSG00000159674.51	ENSG00000159674	chr4	dexseq_prepare_annotation2.py	exon	.	-	.	SPON2	25	4.73081494026807e-26	1.61803192760006e-24
ENSG00000186001.36	ENSG00000186001	chr3	dexseq_prepare_annotation2.py	exon	.	+	.	LRCH3	27	4.82205976206473e-26	1.64518726918995e-24
ENSG00000136279.ENSG00000239775.64	ENSG00000136279+ENSG00000239775	chr7	dexseq_prepare_annotation2.py	exon	.	+	.		29	4.89072345606407e-26	1.66452416448298e-24
ENSG00000155066.38	ENSG00000155066	chr2	dexseq_prepare_annotation2.py	exon	.	+	.	PROM2	10	5.07029497529844e-26	1.72142092975536e-24
ENSG00000266542.ENSG00000172379.36	ENSG00000266542+ENSG00000172379	chr15	dexseq_prepare_annotation2.py	exon	.	+	.		23	5.38789012393698e-26	1.82478639660949e-24
ENSG00000129422.53	ENSG00000129422	chr8	dexseq_prepare_annotation2.py	exon	.	-	.	MTUS1	47	6.10619703004739e-26	2.06303289438536e-24
ENSG00000133958.59	ENSG00000133958	chr14	dexseq_prepare_annotation2.py	exon	.	+	.	UNC79	23	6.27623922002895e-26	2.11533635459519e-24
ENSG00000267618.ENSG00000185379.ENSG00000092871.41	ENSG00000267618+ENSG00000185379+ENSG00000092871	chr17	dexseq_prepare_annotation2.py	exon	.	-	.		21	6.86574621983965e-26	2.30842014548894e-24
ENSG00000090659.24	ENSG00000090659	chr19	dexseq_prepare_annotation2.py	exon	.	-	.	CD209	8	7.03083681481209e-26	2.35821739155751e-24
ENSG00000197102.99	ENSG00000197102	chr14	dexseq_prepare_annotation2.py	exon	.	+	.	DYNC1H1	39	7.26686014838069e-26	2.43150891615456e-24
ENSG00000089053.70	ENSG00000089053	chr12	dexseq_prepare_annotation2.py	exon	.	-	.	ANAPC5	31	7.34327780650095e-26	2.45117201012193e-24
ENSG00000088538.52	ENSG00000088538	chr3	dexseq_prepare_annotation2.py	exon	.	+	.	DOCK3	36	7.48904133774742e-26	2.49383280613815e-24
ENSG00000173890.ENSG00000242583.20	ENSG00000173890+ENSG00000242583	chr3	dexseq_prepare_annotation2.py	exon	.	+	.		16	8.46346301795325e-26	2.81157051357174e-24
ENSG00000072609.ENSG00000196458.ENSG00000090615.125	ENSG00000072609+ENSG00000196458+ENSG00000090615	chr12	dexseq_prepare_annotation2.py	exon	.	-	.		16	8.67610421583802e-26	2.87533133988369e-24
ENSG00000173068.31	ENSG00000173068	chr9	dexseq_prepare_annotation2.py	exon	.	-	.	BNC2	15	8.71319628589649e-26	2.88074865776092e-24
ENSG00000225190.46	ENSG00000225190	chr17	dexseq_prepare_annotation2.py	exon	.	-	.	PLEKHM1	10	9.20953690055425e-26	3.03761590026357e-24
ENSG00000159618.23	ENSG00000159618	chr16	dexseq_prepare_annotation2.py	exon	.	+	.	GPR114	8	9.44398396386249e-26	3.10756306450698e-24
ENSG00000231074.ENSG00000270604.38	ENSG00000231074+ENSG00000270604	chr6	dexseq_prepare_annotation2.py	exon	.	-	.		20	1.05120377514564e-25	3.45083111623459e-24
ENSG00000135636.47	ENSG00000135636	chr2	dexseq_prepare_annotation2.py	exon	.	+	.	DYSF	40	1.06324507286623e-25	3.48212761363691e-24
ENSG00000196208.32	ENSG00000196208	chr2	dexseq_prepare_annotation2.py	exon	.	+	.	GREB1	23	1.07325572573305e-25	3.50664211941861e-24
ENSG00000100129.36	ENSG00000100129	chr22	dexseq_prepare_annotation2.py	exon	.	+	.	EIF3L	17	1.14360745543884e-25	3.72773078080369e-24
ENSG00000005471.46	ENSG00000005471	chr7	dexseq_prepare_annotation2.py	exon	.	-	.	ABCB4	21	1.15032408844023e-25	3.74084315973793e-24
ENSG00000183185.11	ENSG00000183185	chr3	dexseq_prepare_annotation2.py	exon	.	-	.	GABRR3	11	1.31509724828884e-25	4.26669167984554e-24
ENSG00000069329.36	ENSG00000069329	chr16	dexseq_prepare_annotation2.py	exon	.	-	.	VPS35	21	1.48265622106998e-25	4.79910589412069e-24
ENSG00000230768.18	ENSG00000230768	chr1	dexseq_prepare_annotation2.py	exon	.	-	.	RP11-251P6.1	6	1.51117719769326e-25	4.88004803887641e-24
ENSG00000132740.37	ENSG00000132740	chr11	dexseq_prepare_annotation2.py	exon	.	+	.	IGHMBP2	13	1.62160361156951e-25	5.22449831792441e-24
ENSG00000187741.92	ENSG00000187741	chr16	dexseq_prepare_annotation2.py	exon	.	-	.	FANCA	43	1.65641031511209e-25	5.32428556380706e-24
ENSG00000254634.ENSG00000183336.ENSG00000261740.32	ENSG00000254634+ENSG00000183336+ENSG00000261740	chr16	dexseq_prepare_annotation2.py	exon	.	-	.		14	1.81812270033525e-25	5.83058933414673e-24
ENSG00000066777.57	ENSG00000066777	chr8	dexseq_prepare_annotation2.py	exon	.	-	.	ARFGEF1	41	1.88774163125057e-25	6.03990329298282e-24
ENSG00000257108.ENSG00000007541.52	ENSG00000257108+ENSG00000007541	chr16	dexseq_prepare_annotation2.py	exon	.	+	.		27	2.01170139887199e-25	6.41248926412395e-24
ENSG00000117682.52	ENSG00000117682	chr1	dexseq_prepare_annotation2.py	exon	.	+	.	DHDDS	39	2.01342742269771e-25	6.41248926412395e-24
ENSG00000224596.13	ENSG00000224596	chr10	dexseq_prepare_annotation2.py	exon	.	-	.	ZMIZ1-AS1	11	2.0336197141783e-25	6.46197788354231e-24
ENSG00000254615.ENSG00000164830.49	ENSG00000254615+ENSG00000164830	chr8	dexseq_prepare_annotation2.py	exon	.	+	.		35	2.3358527769517e-25	7.40539992254595e-24
ENSG00000064201.43	ENSG00000064201	chr11	dexseq_prepare_annotation2.py	exon	.	+	.	TSPAN32	17	2.37997613645446e-25	7.52809763799696e-24
ENSG00000103343.ENSG00000103351.ENSG00000263212.ENSG00000262621.ENSG00000122390.139	ENSG00000103343+ENSG00000103351+ENSG00000263212+ENSG00000262621+ENSG00000122390	chr16	dexseq_prepare_annotation2.py	exon	.	+	.		71	2.47178715124449e-25	7.80073554140477e-24
ENSG00000164733.84	ENSG00000164733	chr8	dexseq_prepare_annotation2.py	exon	.	-	.	CTSB	12	2.62787307057132e-25	8.27452277958126e-24
ENSG00000003756.ENSG00000004534.144	ENSG00000003756+ENSG00000004534	chr3	dexseq_prepare_annotation2.py	exon	.	+	.		49	2.755763197567e-25	8.65758546638357e-24
ENSG00000168393.19	ENSG00000168393	chr2	dexseq_prepare_annotation2.py	exon	.	-	.	DTYMK	15	3.07728838170343e-25	9.6458750492853e-24
ENSG00000106128.27	ENSG00000106128	chr7	dexseq_prepare_annotation2.py	exon	.	+	.	GHRHR	17	3.10394456012551e-25	9.70751670313126e-24
ENSG00000133597.ENSG00000090266.48	ENSG00000133597+ENSG00000090266	chr7	dexseq_prepare_annotation2.py	exon	.	+	.		11	3.1703376434025e-25	9.89287831826677e-24
ENSG00000187240.105	ENSG00000187240	chr11	dexseq_prepare_annotation2.py	exon	.	+	.	DYNC2H1	35	3.35677909735561e-25	1.04511736649955e-23
ENSG00000216937.ENSG00000150076.66	ENSG00000216937+ENSG00000150076	chr10	dexseq_prepare_annotation2.py	exon	.	+	.		15	3.42691797763547e-25	1.06456785318671e-23
ENSG00000042317.53	ENSG00000042317	chr14	dexseq_prepare_annotation2.py	exon	.	+	.	SPATA7	22	3.43937815121934e-25	1.06605368321053e-23
ENSG00000114423.35	ENSG00000114423	chr3	dexseq_prepare_annotation2.py	exon	.	-	.	CBLB	29	3.69748648103112e-25	1.14350328008014e-23
ENSG00000256028.ENSG00000182196.ENSG00000111325.35	ENSG00000256028+ENSG00000182196+ENSG00000111325	chr12	dexseq_prepare_annotation2.py	exon	.	+	.		10	4.00595489825396e-25	1.23614866038121e-23
ENSG00000124839.31	ENSG00000124839	chr2	dexseq_prepare_annotation2.py	exon	.	-	.	RAB17	17	4.10348828354682e-25	1.26081283854657e-23
ENSG00000198887.27	ENSG00000198887	chr9	dexseq_prepare_annotation2.py	exon	.	+	.	SMC5	14	4.10404294269802e-25	1.26081283854657e-23
ENSG00000018236.42	ENSG00000018236	chr12	dexseq_prepare_annotation2.py	exon	.	+	.	CNTN1	12	4.59387843813917e-25	1.40818092697573e-23
ENSG00000151575.28	ENSG00000151575	chr15	dexseq_prepare_annotation2.py	exon	.	+	.	TEX9	27	4.61898490922253e-25	1.41275824778555e-23
ENSG00000147224.18	ENSG00000147224	chrX	dexseq_prepare_annotation2.py	exon	.	+	.	PRPS1	13	4.63194798798799e-25	1.41360944530113e-23
ENSG00000041357.32	ENSG00000041357	chr15	dexseq_prepare_annotation2.py	exon	.	+	.	PSMA4	29	5.55395564674452e-25	1.69127693225207e-23
ENSG00000215296.21	ENSG00000215296	chr15	dexseq_prepare_annotation2.py	exon	.	-	.	TMCO5B	7	5.72468793756348e-25	1.73945331949686e-23
ENSG00000082126.46	ENSG00000082126	chr2	dexseq_prepare_annotation2.py	exon	.	-	.	MPP4	26	5.84922137761037e-25	1.77341240282746e-23
ENSG00000232749.ENSG00000228430.30	ENSG00000232749+ENSG00000228430	chr9	dexseq_prepare_annotation2.py	exon	.	+	.		9	7.2569569806354e-25	2.19542711618961e-23
ENSG00000034693.ENSG00000241847.ENSG00000229036.38	ENSG00000034693+ENSG00000241847+ENSG00000229036	chr6	dexseq_prepare_annotation2.py	exon	.	+	.		23	7.852333673394e-25	2.37038055192933e-23
ENSG00000086102.29	ENSG00000086102	chr9	dexseq_prepare_annotation2.py	exon	.	+	.	NFX1	8	8.90505282935369e-25	2.68233326655977e-23
ENSG00000047188.38	ENSG00000047188	chr5	dexseq_prepare_annotation2.py	exon	.	+	.	YTHDC2	7	9.10008031040801e-25	2.73514535043995e-23
ENSG00000196498.78	ENSG00000196498	chr12	dexseq_prepare_annotation2.py	exon	.	-	.	NCOR2	30	9.32193593084514e-25	2.79577542841718e-23
ENSG00000260498.4	ENSG00000260498	chr16	dexseq_prepare_annotation2.py	exon	.	-	.	RP4-536B24.4	5	1.14392426025213e-24	3.42339057712522e-23
ENSG00000233429.13	ENSG00000233429	chr7	dexseq_prepare_annotation2.py	exon	.	+	.	HOTAIRM1	7	1.30266790710863e-24	3.8900745286259e-23
ENSG00000143702.73	ENSG00000143702	chr1	dexseq_prepare_annotation2.py	exon	.	-	.	CEP170	40	1.31198070558414e-24	3.9094772699016e-23
ENSG00000151651.45	ENSG00000151651	chr10	dexseq_prepare_annotation2.py	exon	.	-	.	ADAM8	19	1.40191668981839e-24	4.16852572908312e-23
ENSG00000107186.84	ENSG00000107186	chr9	dexseq_prepare_annotation2.py	exon	.	-	.	MPDZ	41	1.59722589723929e-24	4.73911940364631e-23
ENSG00000095110.19	ENSG00000095110	chr11	dexseq_prepare_annotation2.py	exon	.	-	.	NXPE1	15	1.60303110309009e-24	4.74620253678229e-23
ENSG00000141380.59	ENSG00000141380	chr18	dexseq_prepare_annotation2.py	exon	.	-	.	SS18	33	1.66325125311423e-24	4.9140227448392e-23
ENSG00000149084.ENSG00000235661.46	ENSG00000149084+ENSG00000235661	chr11	dexseq_prepare_annotation2.py	exon	.	+	.		33	1.71760745462511e-24	5.06384227493085e-23
ENSG00000119403.40	ENSG00000119403	chr9	dexseq_prepare_annotation2.py	exon	.	-	.	PHF19	29	1.74167727146871e-24	5.12392597279969e-23
ENSG00000085760.40	ENSG00000085760	chr2	dexseq_prepare_annotation2.py	exon	.	-	.	MTIF2	24	1.80259203246637e-24	5.2861451927639e-23
ENSG00000132142.102	ENSG00000132142	chr17	dexseq_prepare_annotation2.py	exon	.	-	.	ACACA	75	1.80443095302469e-24	5.2861451927639e-23
ENSG00000126012.31	ENSG00000126012	chrX	dexseq_prepare_annotation2.py	exon	.	-	.	KDM5C	12	1.81742471829119e-24	5.31300202909294e-23
ENSG00000141646.ENSG00000267699.ENSG00000141642.58	ENSG00000141646+ENSG00000267699+ENSG00000141642	chr18	dexseq_prepare_annotation2.py	exon	.	+	.		22	1.87585850837381e-24	5.47230488388208e-23
ENSG00000091128.48	ENSG00000091128	chr7	dexseq_prepare_annotation2.py	exon	.	-	.	LAMB4	29	2.06626898834238e-24	6.01513861050782e-23
ENSG00000188672.11	ENSG00000188672	chr1	dexseq_prepare_annotation2.py	exon	.	-	.	RHCE	8	2.22886287865295e-24	6.47489329141733e-23
ENSG00000139835.14	ENSG00000139835	chr13	dexseq_prepare_annotation2.py	exon	.	-	.	GRTP1	12	2.31075323294816e-24	6.69877231580754e-23
ENSG00000185420.41	ENSG00000185420	chr1	dexseq_prepare_annotation2.py	exon	.	-	.	SMYD3	15	2.32229854595883e-24	6.71821616858006e-23
ENSG00000197565.63	ENSG00000197565	chrX	dexseq_prepare_annotation2.py	exon	.	-	.	COL4A6	26	2.51697263477169e-24	7.26625405539286e-23
ENSG00000142449.74	ENSG00000142449	chr19	dexseq_prepare_annotation2.py	exon	.	-	.	FBN3	26	2.55057403691456e-24	7.3479815511609e-23
ENSG00000065534.66	ENSG00000065534	chr3	dexseq_prepare_annotation2.py	exon	.	-	.	MYLK	32	2.56216469959845e-24	7.36609089412507e-23
ENSG00000103316.33	ENSG00000103316	chr16	dexseq_prepare_annotation2.py	exon	.	-	.	CRYM	21	2.81725792830919e-24	8.08273627944244e-23
ENSG00000100802.45	ENSG00000100802	chr14	dexseq_prepare_annotation2.py	exon	.	-	.	C14orf93	18	3.20359675447743e-24	9.17219474900486e-23
ENSG00000164946.50	ENSG00000164946	chr9	dexseq_prepare_annotation2.py	exon	.	-	.	FREM1	22	3.81571958225511e-24	1.09022802714392e-22
ENSG00000175061.68	ENSG00000175061	chr17	dexseq_prepare_annotation2.py	exon	.	+	.	FAM211A-AS1	36	4.07611944468715e-24	1.1622380823188e-22
ENSG00000068137.34	ENSG00000068137	chr17	dexseq_prepare_annotation2.py	exon	.	-	.	PLEKHH3	25	4.12475418305345e-24	1.17369542184181e-22
ENSG00000141086.ENSG00000205220.ENSG00000261884.54	ENSG00000141086+ENSG00000205220+ENSG00000261884	chr16	dexseq_prepare_annotation2.py	exon	.	-	.		36	4.33662118167817e-24	1.231458522061e-22
ENSG00000148341.40	ENSG00000148341	chr9	dexseq_prepare_annotation2.py	exon	.	-	.	SH3GLB2	26	4.88571088536616e-24	1.38455063988152e-22
ENSG00000074706.24	ENSG00000074706	chr6	dexseq_prepare_annotation2.py	exon	.	-	.	IPCEF1	16	5.21337911662304e-24	1.47439882715738e-22
ENSG00000272084.ENSG00000127481.153	ENSG00000272084+ENSG00000127481	chr1	dexseq_prepare_annotation2.py	exon	.	-	.		124	5.57347469205311e-24	1.57303393442783e-22
ENSG00000145632.28	ENSG00000145632	chr5	dexseq_prepare_annotation2.py	exon	.	-	.	PLK2	17	5.89860568289987e-24	1.66142065948778e-22
ENSG00000148824.ENSG00000148832.ENSG00000254536.53	ENSG00000148824+ENSG00000148832+ENSG00000254536	chr10	dexseq_prepare_annotation2.py	exon	.	+	.		44	5.93121331585966e-24	1.66722324097221e-22
ENSG00000104093.66	ENSG00000104093	chr15	dexseq_prepare_annotation2.py	exon	.	-	.	DMXL2	40	6.01481524679232e-24	1.68730756599916e-22
ENSG00000175193.26	ENSG00000175193	chr3	dexseq_prepare_annotation2.py	exon	.	-	.	PARL	22	6.68924342810225e-24	1.87271843231104e-22
ENSG00000223802.ENSG00000130283.15	ENSG00000223802+ENSG00000130283	chr19	dexseq_prepare_annotation2.py	exon	.	-	.		10	7.11114886068308e-24	1.98682923701097e-22
ENSG00000100304.18	ENSG00000100304	chr22	dexseq_prepare_annotation2.py	exon	.	-	.	TTLL12	9	7.17992771786993e-24	2.0020175961916e-22
ENSG00000068400.37	ENSG00000068400	chrX	dexseq_prepare_annotation2.py	exon	.	-	.	GRIPAP1	23	7.24184236690528e-24	2.01523493200094e-22
ENSG00000067225.62	ENSG00000067225	chr15	dexseq_prepare_annotation2.py	exon	.	-	.	PKM	38	7.53980631285794e-24	2.09395500920691e-22
ENSG00000105568.40	ENSG00000105568	chr19	dexseq_prepare_annotation2.py	exon	.	+	.	PPP2R1A	29	7.88033897523288e-24	2.18415942135896e-22
ENSG00000259522.ENSG00000260669.ENSG00000213920.ENSG00000254505.ENSG00000129559.ENSG00000254692.ENSG00000100926.ENSG00000255526.ENSG00000196497.205	ENSG00000259522+ENSG00000260669+ENSG00000213920+ENSG00000254505+ENSG00000129559+ENSG00000254692+ENSG00000100926+ENSG00000255526+ENSG00000196497	chr14	dexseq_prepare_annotation2.py	exon	.	-	.		43	8.49103734654404e-24	2.34873594808985e-22
ENSG00000080815.63	ENSG00000080815	chr14	dexseq_prepare_annotation2.py	exon	.	+	.	PSEN1	20	8.83567875214361e-24	2.43920944636712e-22
ENSG00000069943.26	ENSG00000069943	chr15	dexseq_prepare_annotation2.py	exon	.	+	.	PIGB	26	9.40948672594648e-24	2.59246294993041e-22
ENSG00000141971.ENSG00000269640.54	ENSG00000141971+ENSG00000269640	chr19	dexseq_prepare_annotation2.py	exon	.	+	.		24	1.0188781669466e-23	2.80161232202386e-22
ENSG00000077157.ENSG00000232626.59	ENSG00000077157+ENSG00000232626	chr1	dexseq_prepare_annotation2.py	exon	.	+	.		32	1.13036533839079e-23	3.10202630215308e-22
ENSG00000072071.21	ENSG00000072071	chr19	dexseq_prepare_annotation2.py	exon	.	-	.	LPHN1	13	1.18287808466175e-23	3.23973275810909e-22
ENSG00000165409.26	ENSG00000165409	chr14	dexseq_prepare_annotation2.py	exon	.	+	.	TSHR	16	1.40787878917301e-23	3.84838678473552e-22
ENSG00000123329.77	ENSG00000123329	chr12	dexseq_prepare_annotation2.py	exon	.	-	.	ARHGAP9	35	1.56837661410187e-23	4.2786793051903e-22
ENSG00000156931.97	ENSG00000156931	chr3	dexseq_prepare_annotation2.py	exon	.	+	.	VPS8	50	1.58830178297814e-23	4.32454089381068e-22
ENSG00000090372.50	ENSG00000090372	chr19	dexseq_prepare_annotation2.py	exon	.	-	.	STRN4	12	1.89631797348939e-23	5.15308637570914e-22
ENSG00000165516.27	ENSG00000165516	chr14	dexseq_prepare_annotation2.py	exon	.	+	.	KLHDC2	20	1.93578631820367e-23	5.2500642215969e-22
ENSG00000163810.22	ENSG00000163810	chr3	dexseq_prepare_annotation2.py	exon	.	+	.	TGM4	18	2.16703785609426e-23	5.8657870701218e-22
ENSG00000242600.19	ENSG00000242600	chr10	dexseq_prepare_annotation2.py	exon	.	+	.	MBL1P	9	2.22819680039802e-23	6.01959937165894e-22
ENSG00000145703.72	ENSG00000145703	chr5	dexseq_prepare_annotation2.py	exon	.	+	.	IQGAP2	45	2.40388502899592e-23	6.48162087624025e-22
ENSG00000070269.40	ENSG00000070269	chr14	dexseq_prepare_annotation2.py	exon	.	+	.	TMEM260	20	2.41241567594063e-23	6.48746453443011e-22
ENSG00000071967.15	ENSG00000071967	chr2	dexseq_prepare_annotation2.py	exon	.	+	.	CYBRD1	11	2.41539620070601e-23	6.48746453443011e-22
ENSG00000013374.39	ENSG00000013374	chr7	dexseq_prepare_annotation2.py	exon	.	+	.	NUB1	15	2.55611084870764e-23	6.85215352223055e-22
ENSG00000175183.20	ENSG00000175183	chr12	dexseq_prepare_annotation2.py	exon	.	-	.	CSRP2	20	2.65275295433582e-23	7.09751975412469e-22
ENSG00000189079.37	ENSG00000189079	chr12	dexseq_prepare_annotation2.py	exon	.	+	.	ARID2	29	3.31360490018508e-23	8.8485995469173e-22
ENSG00000262664.ENSG00000108963.42	ENSG00000262664+ENSG00000108963	chr17	dexseq_prepare_annotation2.py	exon	.	+	.		11	3.32760281880525e-23	8.86892375085023e-22
ENSG00000152556.88	ENSG00000152556	chr12	dexseq_prepare_annotation2.py	exon	.	+	.	PFKM	25	3.58152292598413e-23	9.52739987552023e-22
ENSG00000119737.ENSG00000270898.ENSG00000115239.51	ENSG00000119737+ENSG00000270898+ENSG00000115239	chr2	dexseq_prepare_annotation2.py	exon	.	-	.		30	3.59456949201684e-23	9.54382255566842e-22
ENSG00000149187.53	ENSG00000149187	chr11	dexseq_prepare_annotation2.py	exon	.	-	.	CELF1	35	3.69987410707568e-23	9.80466638375055e-22
ENSG00000240758.ENSG00000272601.ENSG00000135245.ENSG00000273184.ENSG00000165055.39	ENSG00000240758+ENSG00000272601+ENSG00000135245+ENSG00000273184+ENSG00000165055	chr7	dexseq_prepare_annotation2.py	exon	.	+	.		32	3.72672416982213e-23	9.85700796612382e-22
ENSG00000140009.ENSG00000214770.43	ENSG00000140009+ENSG00000214770	chr14	dexseq_prepare_annotation2.py	exon	.	-	.		25	3.82469576238819e-23	1.0096905961316e-21
ENSG00000268093.ENSG00000063177.49	ENSG00000268093+ENSG00000063177	chr19	dexseq_prepare_annotation2.py	exon	.	-	.		11	3.84895808159984e-23	1.01404594272863e-21
ENSG00000182272.21	ENSG00000182272	chr11	dexseq_prepare_annotation2.py	exon	.	+	.	B4GALNT4	16	3.85579906208206e-23	1.01404594272863e-21
ENSG00000136051.55	ENSG00000136051	chr12	dexseq_prepare_annotation2.py	exon	.	+	.	KIAA1033	53	4.04900465869886e-23	1.06284458772575e-21
ENSG00000214021.ENSG00000241553.ENSG00000250151.116	ENSG00000214021+ENSG00000241553+ENSG00000250151	chr3	dexseq_prepare_annotation2.py	exon	.	+	.		41	4.10067735285655e-23	1.07437746644841e-21
ENSG00000102897.25	ENSG00000102897	chr16	dexseq_prepare_annotation2.py	exon	.	+	.	LYRM1	16	4.27330613469205e-23	1.11749772102324e-21
ENSG00000158636.50	ENSG00000158636	chr11	dexseq_prepare_annotation2.py	exon	.	+	.	C11orf30	9	4.45632876720071e-23	1.16316882070205e-21
ENSG00000119682.ENSG00000214670.33	ENSG00000119682+ENSG00000214670	chr14	dexseq_prepare_annotation2.py	exon	.	-	.		23	4.75329611777897e-23	1.23835403173506e-21
ENSG00000177479.68	ENSG00000177479	chr3	dexseq_prepare_annotation2.py	exon	.	+	.	ARIH2	46	4.95171948164099e-23	1.28763252288515e-21
ENSG00000267320.10	ENSG00000267320	chr19	dexseq_prepare_annotation2.py	exon	.	-	.	AC005780.1	10	5.04488706947967e-23	1.30940751115504e-21
ENSG00000151376.37	ENSG00000151376	chr11	dexseq_prepare_annotation2.py	exon	.	-	.	ME3	24	5.17175302266582e-23	1.33983138941675e-21
ENSG00000175137.17	ENSG00000175137	chr1	dexseq_prepare_annotation2.py	exon	.	-	.	SH3BP5L	14	5.3114058446054e-23	1.37312162197141e-21
ENSG00000164985.33	ENSG00000164985	chr9	dexseq_prepare_annotation2.py	exon	.	-	.	PSIP1	7	5.32003048120855e-23	1.37312162197141e-21
ENSG00000104043.61	ENSG00000104043	chr15	dexseq_prepare_annotation2.py	exon	.	-	.	ATP8B4	9	5.35040316434969e-23	1.37839885603265e-21
ENSG00000160209.45	ENSG00000160209	chr21	dexseq_prepare_annotation2.py	exon	.	+	.	PDXK	10	5.99411844010532e-23	1.54137645665375e-21
ENSG00000141562.72	ENSG00000141562	chr17	dexseq_prepare_annotation2.py	exon	.	+	.	NARF	31	6.10182754452375e-23	1.5661733324077e-21
ENSG00000115361.16	ENSG00000115361	chr2	dexseq_prepare_annotation2.py	exon	.	-	.	ACADL	10	6.22463898968524e-23	1.59474791532785e-21
ENSG00000134668.45	ENSG00000134668	chr1	dexseq_prepare_annotation2.py	exon	.	-	.	SPOCD1	27	7.42018526633255e-23	1.89754498357816e-21
ENSG00000183914.100	ENSG00000183914	chr17	dexseq_prepare_annotation2.py	exon	.	+	.	DNAH2	53	7.44583583559692e-23	1.90060434582902e-21
ENSG00000230493.ENSG00000072134.71	ENSG00000230493+ENSG00000072134	chr17	dexseq_prepare_annotation2.py	exon	.	+	.		21	7.50524298584341e-23	1.91225328626462e-21
ENSG00000181004.5	ENSG00000181004	chr4	dexseq_prepare_annotation2.py	exon	.	+	.	BBS12	3	7.60319909652139e-23	1.93072775903074e-21
ENSG00000072952.52	ENSG00000072952	chr11	dexseq_prepare_annotation2.py	exon	.	-	.	MRVI1	16	7.60556016268051e-23	1.93072775903074e-21
ENSG00000160410.73	ENSG00000160410	chr19	dexseq_prepare_annotation2.py	exon	.	+	.	SHKBP1	43	7.69469141571935e-23	1.94978987223867e-21
ENSG00000081803.44	ENSG00000081803	chr7	dexseq_prepare_annotation2.py	exon	.	-	.	CADPS2	17	8.42670076171476e-23	2.13138737299037e-21
ENSG00000145012.45	ENSG00000145012	chr3	dexseq_prepare_annotation2.py	exon	.	+	.	LPP	21	8.44454016194815e-23	2.13201608525113e-21
ENSG00000073910.76	ENSG00000073910	chr13	dexseq_prepare_annotation2.py	exon	.	+	.	FRY	8	9.5679391407795e-23	2.41125958092312e-21
ENSG00000103197.85	ENSG00000103197	chr16	dexseq_prepare_annotation2.py	exon	.	+	.	TSC2	49	9.59233673664422e-23	2.413028766758e-21
ENSG00000189091.52	ENSG00000189091	chr16	dexseq_prepare_annotation2.py	exon	.	+	.	SF3B3	23	9.63279556797854e-23	2.41882457969168e-21
ENSG00000158023.ENSG00000256950.ENSG00000110801.51	ENSG00000158023+ENSG00000256950+ENSG00000110801	chr12	dexseq_prepare_annotation2.py	exon	.	+	.		38	1.02030855886347e-22	2.55740156107908e-21
ENSG00000259905.43	ENSG00000259905	chr15	dexseq_prepare_annotation2.py	exon	.	+	.	PWRN1	26	1.04560669788729e-22	2.61608911835368e-21
ENSG00000227671.ENSG00000263568.ENSG00000232347.21	ENSG00000227671+ENSG00000263568+ENSG00000232347	chr1	dexseq_prepare_annotation2.py	exon	.	-	.		5	1.0854886038433e-22	2.71098826492232e-21
ENSG00000166833.59	ENSG00000166833	chr11	dexseq_prepare_annotation2.py	exon	.	+	.	NAV2	21	1.18253174667557e-22	2.94804952142494e-21
ENSG00000257341.ENSG00000213145.ENSG00000185347.80	ENSG00000257341+ENSG00000213145+ENSG00000185347	chr14	dexseq_prepare_annotation2.py	exon	.	+	.		50	1.25765062573402e-22	3.12970189765997e-21
ENSG00000121940.ENSG00000162641.28	ENSG00000121940+ENSG00000162641	chr1	dexseq_prepare_annotation2.py	exon	.	-	.		14	1.26555012589846e-22	3.14372612669518e-21
ENSG00000152767.79	ENSG00000152767	chr13	dexseq_prepare_annotation2.py	exon	.	+	.	FARP1	40	1.35025286223917e-22	3.34814486518806e-21
ENSG00000126005.ENSG00000088298.ENSG00000261582.ENSG00000242372.60	ENSG00000126005+ENSG00000088298+ENSG00000261582+ENSG00000242372	chr20	dexseq_prepare_annotation2.py	exon	.	-	.		40	1.38552080109451e-22	3.42402195159194e-21
ENSG00000151474.46	ENSG00000151474	chr10	dexseq_prepare_annotation2.py	exon	.	-	.	FRMD4A	41	1.38578448566518e-22	3.42402195159194e-21
ENSG00000113971.ENSG00000240303.48	ENSG00000113971+ENSG00000240303	chr3	dexseq_prepare_annotation2.py	exon	.	-	.		10	1.39034368444441e-22	3.42918515136681e-21
ENSG00000184445.92	ENSG00000184445	chr12	dexseq_prepare_annotation2.py	exon	.	+	.	KNTC1	19	1.43837125148731e-22	3.54135163087816e-21
ENSG00000183091.92	ENSG00000183091	chr2	dexseq_prepare_annotation2.py	exon	.	-	.	NEB	32	1.47574622938093e-22	3.62694020197939e-21
ENSG00000253309.16	ENSG00000253309	chr13	dexseq_prepare_annotation2.py	exon	.	+	.	SERPINE3	8	1.479911233267e-22	3.63075042140381e-21
ENSG00000116977.65	ENSG00000116977	chr1	dexseq_prepare_annotation2.py	exon	.	+	.	LGALS8	21	1.52100541877845e-22	3.7249878739255e-21
ENSG00000174292.28	ENSG00000174292	chr17	dexseq_prepare_annotation2.py	exon	.	+	.	TNK1	23	1.55249964883021e-22	3.79542431754513e-21
ENSG00000157851.22	ENSG00000157851	chr2	dexseq_prepare_annotation2.py	exon	.	+	.	DPYSL5	12	1.57851590861794e-22	3.85224462338641e-21
ENSG00000184640.109	ENSG00000184640	chr17	dexseq_prepare_annotation2.py	exon	.	+	.	SEPT9	41	1.63218075635878e-22	3.97622140049087e-21
ENSG00000160953.40	ENSG00000160953	chr19	dexseq_prepare_annotation2.py	exon	.	+	.	MUM1	20	1.68320977332487e-22	4.09335392511195e-21
ENSG00000141480.55	ENSG00000141480	chr17	dexseq_prepare_annotation2.py	exon	.	+	.	ARRB2	32	1.79850306216241e-22	4.36608627992783e-21
ENSG00000236963.15	ENSG00000236963	chr1	dexseq_prepare_annotation2.py	exon	.	-	.	LINC01141	13	1.82173838823759e-22	4.41477473980229e-21
ENSG00000099622.104	ENSG00000099622	chr19	dexseq_prepare_annotation2.py	exon	.	+	.	CIRBP	32	1.83803808253707e-22	4.44651512440938e-21
ENSG00000197013.ENSG00000269237.ENSG00000196268.ENSG00000268658.50	ENSG00000197013+ENSG00000269237+ENSG00000196268+ENSG00000268658	chr19	dexseq_prepare_annotation2.py	exon	.	+	.		24	1.95339621182228e-22	4.71736692128074e-21
ENSG00000105248.8	ENSG00000105248	chr19	dexseq_prepare_annotation2.py	exon	.	+	.	CCDC94	7	2.17199424606041e-22	5.23616529527689e-21
ENSG00000188997.14	ENSG00000188997	chr11	dexseq_prepare_annotation2.py	exon	.	-	.	KCTD21	7	2.27634566822026e-22	5.47822113499246e-21
ENSG00000147586.ENSG00000076554.87	ENSG00000147586+ENSG00000076554	chr8	dexseq_prepare_annotation2.py	exon	.	-	.		39	2.33650335479781e-22	5.61326740220111e-21
ENSG00000106266.27	ENSG00000106266	chr7	dexseq_prepare_annotation2.py	exon	.	-	.	SNX8	21	2.45894720195594e-22	5.8972263983351e-21
ENSG00000175701.12	ENSG00000175701	chr2	dexseq_prepare_annotation2.py	exon	.	-	.	LINC00116	10	2.78454089636625e-22	6.66657498050719e-21
ENSG00000212290.ENSG00000129636.42	ENSG00000212290+ENSG00000129636	chr16	dexseq_prepare_annotation2.py	exon	.	-	.		13	2.8930447088191e-22	6.91442664830671e-21
ENSG00000080561.15	ENSG00000080561	chrX	dexseq_prepare_annotation2.py	exon	.	+	.	MID2	11	3.15240194926398e-22	7.52134939303774e-21
ENSG00000186815.74	ENSG00000186815	chr12	dexseq_prepare_annotation2.py	exon	.	+	.	TPCN1	17	3.27159713338715e-22	7.79234953588575e-21
ENSG00000120709.31	ENSG00000120709	chr5	dexseq_prepare_annotation2.py	exon	.	+	.	FAM53C	17	3.31866628231005e-22	7.89092465687627e-21
ENSG00000121152.11	ENSG00000121152	chr2	dexseq_prepare_annotation2.py	exon	.	+	.	NCAPH	11	3.54764728241342e-22	8.42096242112696e-21
ENSG00000170522.19	ENSG00000170522	chr4	dexseq_prepare_annotation2.py	exon	.	-	.	ELOVL6	15	3.67702382298477e-22	8.71316600784412e-21
ENSG00000165525.70	ENSG00000165525	chr14	dexseq_prepare_annotation2.py	exon	.	-	.	NEMF	34	3.71394555432565e-22	8.78566404895502e-21
ENSG00000133858.19	ENSG00000133858	chr12	dexseq_prepare_annotation2.py	exon	.	-	.	ZFC3H1	15	3.85837083851172e-22	9.11179208564179e-21
ENSG00000065328.29	ENSG00000065328	chr10	dexseq_prepare_annotation2.py	exon	.	+	.	MCM10	16	3.99285118146126e-22	9.41336697890851e-21
ENSG00000220205.ENSG00000179094.ENSG00000263620.79	ENSG00000220205+ENSG00000179094+ENSG00000263620	chr17	dexseq_prepare_annotation2.py	exon	.	-	.		46	4.01849248070873e-22	9.45776043849515e-21
ENSG00000164941.70	ENSG00000164941	chr8	dexseq_prepare_annotation2.py	exon	.	+	.	INTS8	23	4.10865710684498e-22	9.6536061904652e-21
ENSG00000152042.ENSG00000232637.26	ENSG00000152042+ENSG00000232637	chr1	dexseq_prepare_annotation2.py	exon	.	-	.		11	4.35832425200672e-22	1.02229207032712e-20
ENSG00000136758.31	ENSG00000136758	chr10	dexseq_prepare_annotation2.py	exon	.	-	.	YME1L1	13	4.76438336785395e-22	1.11565307666138e-20
ENSG00000154734.19	ENSG00000154734	chr21	dexseq_prepare_annotation2.py	exon	.	-	.	ADAMTS1	13	4.92275277387607e-22	1.15079705417581e-20
ENSG00000174996.30	ENSG00000174996	chr11	dexseq_prepare_annotation2.py	exon	.	+	.	KLC2	25	5.1692795943037e-22	1.20639691506725e-20
ENSG00000174365.30	ENSG00000174365	chr20	dexseq_prepare_annotation2.py	exon	.	+	.	SNHG11	10	5.21267680270442e-22	1.21448372621399e-20
ENSG00000006114.59	ENSG00000006114	chr17	dexseq_prepare_annotation2.py	exon	.	-	.	SYNRG	40	5.57766651033493e-22	1.29734467608896e-20
ENSG00000122966.ENSG00000221323.79	ENSG00000122966+ENSG00000221323	chr12	dexseq_prepare_annotation2.py	exon	.	-	.		34	5.69595385662419e-22	1.32264239553651e-20
ENSG00000261771.ENSG00000260916.ENSG00000207964.ENSG00000256061.66	ENSG00000261771+ENSG00000260916+ENSG00000207964+ENSG00000256061	chr15	dexseq_prepare_annotation2.py	exon	.	-	.		39	5.79058010917963e-22	1.34237054083586e-20
ENSG00000108799.17	ENSG00000108799	chr17	dexseq_prepare_annotation2.py	exon	.	-	.	EZH1	6	5.99731024654219e-22	1.38797750139141e-20
ENSG00000133316.ENSG00000222328.41	ENSG00000133316+ENSG00000222328	chr11	dexseq_prepare_annotation2.py	exon	.	-	.		28	6.62336563482738e-22	1.53031705832301e-20
ENSG00000143341.116	ENSG00000143341	chr1	dexseq_prepare_annotation2.py	exon	.	+	.	HMCN1	39	6.98456741340537e-22	1.61109141366357e-20
ENSG00000178038.54	ENSG00000178038	chr3	dexseq_prepare_annotation2.py	exon	.	-	.	ALS2CL	8	7.65394405398759e-22	1.76256496075741e-20
ENSG00000265381.ENSG00000162734.13	ENSG00000265381+ENSG00000162734	chr1	dexseq_prepare_annotation2.py	exon	.	+	.		9	7.85855574925739e-22	1.80668717109583e-20
ENSG00000186635.ENSG00000214530.106	ENSG00000186635+ENSG00000214530	chr11	dexseq_prepare_annotation2.py	exon	.	-	.		34	8.17951584534136e-22	1.87736788476711e-20
ENSG00000039560.75	ENSG00000039560	chr5	dexseq_prepare_annotation2.py	exon	.	+	.	RAI14	25	8.42884794445893e-22	1.93140235242173e-20
ENSG00000134852.44	ENSG00000134852	chr4	dexseq_prepare_annotation2.py	exon	.	-	.	CLOCK	15	8.68577155893491e-22	1.98699545086277e-20
ENSG00000185811.28	ENSG00000185811	chr7	dexseq_prepare_annotation2.py	exon	.	+	.	IKZF1	10	9.01028446239957e-22	2.05784227047501e-20
ENSG00000196684.ENSG00000167461.51	ENSG00000196684+ENSG00000167461	chr19	dexseq_prepare_annotation2.py	exon	.	+	.		18	9.13057831973033e-22	2.08189179881405e-20
ENSG00000009413.54	ENSG00000009413	chr6	dexseq_prepare_annotation2.py	exon	.	-	.	REV3L	17	9.86603505730205e-22	2.24589775091305e-20
ENSG00000143224.43	ENSG00000143224	chr1	dexseq_prepare_annotation2.py	exon	.	+	.	PPOX	29	1.0025379554937e-21	2.27843568739534e-20
ENSG00000070159.36	ENSG00000070159	chr9	dexseq_prepare_annotation2.py	exon	.	-	.	PTPN3	13	1.01793986694189e-21	2.30965898567894e-20
ENSG00000204661.20	ENSG00000204661	chr5	dexseq_prepare_annotation2.py	exon	.	-	.	C5orf60	15	1.09116172497775e-21	2.47175721256787e-20
ENSG00000263719.ENSG00000160551.31	ENSG00000263719+ENSG00000160551	chr17	dexseq_prepare_annotation2.py	exon	.	+	.		23	1.17371449241067e-21	2.65442987648445e-20
ENSG00000154727.11	ENSG00000154727	chr21	dexseq_prepare_annotation2.py	exon	.	+	.	GABPA	4	1.27631323505773e-21	2.88177001333523e-20
ENSG00000060718.47	ENSG00000060718	chr1	dexseq_prepare_annotation2.py	exon	.	-	.	COL11A1	14	1.32938256143273e-21	2.99672179351541e-20
ENSG00000023287.48	ENSG00000023287	chr8	dexseq_prepare_annotation2.py	exon	.	-	.	RB1CC1	18	1.33974077699726e-21	3.0151767308564e-20
ENSG00000076662.31	ENSG00000076662	chr19	dexseq_prepare_annotation2.py	exon	.	-	.	ICAM3	20	1.35049918448021e-21	3.03447114493401e-20
ENSG00000018408.37	ENSG00000018408	chr3	dexseq_prepare_annotation2.py	exon	.	-	.	WWTR1	20	1.38029137024069e-21	3.09640161020392e-20
ENSG00000083845.26	ENSG00000083845	chr19	dexseq_prepare_annotation2.py	exon	.	+	.	RPS5	22	1.4868334130523e-21	3.33002722155553e-20
ENSG00000249006.ENSG00000130997.ENSG00000214367.68	ENSG00000249006+ENSG00000130997+ENSG00000214367	chr4	dexseq_prepare_annotation2.py	exon	.	-	.		29	1.60009713706805e-21	3.57793057090612e-20
ENSG00000239344.ENSG00000176406.56	ENSG00000239344+ENSG00000176406	chr8	dexseq_prepare_annotation2.py	exon	.	+	.		26	1.65457388302109e-21	3.69379629254515e-20
ENSG00000133313.74	ENSG00000133313	chr18	dexseq_prepare_annotation2.py	exon	.	+	.	CNDP2	35	1.67974064384046e-21	3.74396124885531e-20
ENSG00000270179.ENSG00000149292.64	ENSG00000270179+ENSG00000149292	chr11	dexseq_prepare_annotation2.py	exon	.	+	.		24	1.70205272920285e-21	3.78761285219725e-20
ENSG00000255036.ENSG00000254633.ENSG00000254483.ENSG00000197816.ENSG00000254876.120	ENSG00000255036+ENSG00000254633+ENSG00000254483+ENSG00000197816+ENSG00000254876	chr9	dexseq_prepare_annotation2.py	exon	.	+	.		71	1.74881524308733e-21	3.8854477544817e-20
ENSG00000224743.40	ENSG00000224743	chr13	dexseq_prepare_annotation2.py	exon	.	-	.	TEX26-AS1	29	1.78212488847721e-21	3.95312878616526e-20
ENSG00000183066.28	ENSG00000183066	chr22	dexseq_prepare_annotation2.py	exon	.	+	.	WBP2NL	13	1.90438031662875e-21	4.21757975705053e-20
ENSG00000172572.16	ENSG00000172572	chr12	dexseq_prepare_annotation2.py	exon	.	+	.	PDE3A	11	1.91728282242782e-21	4.2393931962154e-20
ENSG00000142675.50	ENSG00000142675	chr1	dexseq_prepare_annotation2.py	exon	.	+	.	CNKSR1	25	1.97792275724033e-21	4.36652391208892e-20
ENSG00000109819.47	ENSG00000109819	chr4	dexseq_prepare_annotation2.py	exon	.	-	.	PPARGC1A	34	2.11695117223034e-21	4.66602920279215e-20
ENSG00000221267.ENSG00000204356.41	ENSG00000221267+ENSG00000204356	chr6	dexseq_prepare_annotation2.py	exon	.	-	.		19	2.18972196468565e-21	4.81877641864104e-20
ENSG00000166435.55	ENSG00000166435	chr11	dexseq_prepare_annotation2.py	exon	.	-	.	XRRA1	15	2.21292093546259e-21	4.86212343510025e-20
ENSG00000188676.17	ENSG00000188676	chr8	dexseq_prepare_annotation2.py	exon	.	+	.	IDO2	14	2.29925497858111e-21	5.04383169550985e-20
ENSG00000163630.21	ENSG00000163630	chr3	dexseq_prepare_annotation2.py	exon	.	+	.	SYNPR	19	2.54170649126461e-21	5.56689847597798e-20
ENSG00000135249.29	ENSG00000135249	chr7	dexseq_prepare_annotation2.py	exon	.	+	.	RINT1	15	2.71118273932891e-21	5.92873756194036e-20
ENSG00000066427.ENSG00000259634.44	ENSG00000066427+ENSG00000259634	chr14	dexseq_prepare_annotation2.py	exon	.	-	.		10	2.84141986818959e-21	6.20376671221394e-20
ENSG00000163719.41	ENSG00000163719	chr3	dexseq_prepare_annotation2.py	exon	.	+	.	MTMR14	30	2.91348979997211e-21	6.35113333789839e-20
ENSG00000108469.41	ENSG00000108469	chr17	dexseq_prepare_annotation2.py	exon	.	-	.	RECQL5	4	2.96829514443593e-21	6.46046181436323e-20
ENSG00000187243.ENSG00000221705.45	ENSG00000187243+ENSG00000221705	chrX	dexseq_prepare_annotation2.py	exon	.	-	.		12	2.99978285837709e-21	6.51264191998029e-20
ENSG00000204843.ENSG00000188687.ENSG00000264324.144	ENSG00000204843+ENSG00000188687+ENSG00000264324	chr2	dexseq_prepare_annotation2.py	exon	.	-	.		44	3.00164973987281e-21	6.51264191998029e-20
ENSG00000065427.23	ENSG00000065427	chr16	dexseq_prepare_annotation2.py	exon	.	-	.	KARS	12	3.10983601878396e-21	6.73684601510673e-20
ENSG00000253729.106	ENSG00000253729	chr8	dexseq_prepare_annotation2.py	exon	.	-	.	PRKDC	78	3.14507647944674e-21	6.80257507688434e-20
ENSG00000105290.37	ENSG00000105290	chr19	dexseq_prepare_annotation2.py	exon	.	+	.	APLP1	25	3.16409718023425e-21	6.83307207538612e-20
ENSG00000074181.41	ENSG00000074181	chr19	dexseq_prepare_annotation2.py	exon	.	-	.	NOTCH3	41	3.25791751188721e-21	7.02475816305369e-20
ENSG00000008838.82	ENSG00000008838	chr17	dexseq_prepare_annotation2.py	exon	.	-	.	MED24	21	3.4955105308598e-21	7.52537352426654e-20
ENSG00000141627.67	ENSG00000141627	chr18	dexseq_prepare_annotation2.py	exon	.	-	.	DYM	26	3.62283237788786e-21	7.78740718256205e-20
ENSG00000175054.46	ENSG00000175054	chr3	dexseq_prepare_annotation2.py	exon	.	-	.	ATR	10	3.78757767402456e-21	8.12894954891887e-20
ENSG00000076864.47	ENSG00000076864	chr1	dexseq_prepare_annotation2.py	exon	.	-	.	RAP1GAP	13	3.93835899292418e-21	8.43951434810881e-20
ENSG00000080822.ENSG00000080819.84	ENSG00000080822+ENSG00000080819	chr3	dexseq_prepare_annotation2.py	exon	.	-	.		43	4.27008726961314e-21	9.13627609026934e-20
ENSG00000259271.ENSG00000273244.ENSG00000189295.ENSG00000249263.ENSG00000241717.24	ENSG00000259271+ENSG00000273244+ENSG00000189295+ENSG00000249263+ENSG00000241717	chr22	dexseq_prepare_annotation2.py	exon	.	-	.		13	4.32708963283972e-21	9.24399486794036e-20
ENSG00000104833.29	ENSG00000104833	chr19	dexseq_prepare_annotation2.py	exon	.	-	.	TUBB4A	25	4.50691476243016e-21	9.61336688035411e-20
ENSG00000167261.30	ENSG00000167261	chr16	dexseq_prepare_annotation2.py	exon	.	-	.	DPEP2	21	4.64680687129925e-21	9.89655831516279e-20
ENSG00000115204.46	ENSG00000115204	chr2	dexseq_prepare_annotation2.py	exon	.	-	.	MPV17	24	4.69744887236792e-21	9.98909265569693e-20
ENSG00000204653.18	ENSG00000204653	chr19	dexseq_prepare_annotation2.py	exon	.	-	.	ASPDH	9	4.77065575072216e-21	1.01292547025272e-19
ENSG00000236107.28	ENSG00000236107	chr2	dexseq_prepare_annotation2.py	exon	.	+	.	AC010127.3	22	4.85615118493931e-21	1.02950405120713e-19
ENSG00000148773.23	ENSG00000148773	chr10	dexseq_prepare_annotation2.py	exon	.	-	.	MKI67	20	5.80466594152017e-21	1.22871328146264e-19
ENSG00000086288.ENSG00000187037.ENSG00000086289.47	ENSG00000086288+ENSG00000187037+ENSG00000086289	chr7	dexseq_prepare_annotation2.py	exon	.	+	.		12	6.69237085229351e-21	1.41354473701601e-19
ENSG00000140025.ENSG00000259053.ENSG00000053254.35	ENSG00000140025+ENSG00000259053+ENSG00000053254	chr14	dexseq_prepare_annotation2.py	exon	.	-	.		16	6.69820277226369e-21	1.41354473701601e-19
ENSG00000263798.ENSG00000108439.ENSG00000108465.115	ENSG00000263798+ENSG00000108439+ENSG00000108465	chr17	dexseq_prepare_annotation2.py	exon	.	+	.		54	7.05921868868976e-21	1.48747057224804e-19
ENSG00000171219.22	ENSG00000171219	chr11	dexseq_prepare_annotation2.py	exon	.	-	.	CDC42BPG	16	7.12620582256843e-21	1.4993105159422e-19
ENSG00000143811.ENSG00000243709.ENSG00000255835.28	ENSG00000143811+ENSG00000243709+ENSG00000255835	chr1	dexseq_prepare_annotation2.py	exon	.	-	.		26	7.72906949545029e-21	1.62368924377947e-19
ENSG00000165929.ENSG00000133962.65	ENSG00000165929+ENSG00000133962	chr14	dexseq_prepare_annotation2.py	exon	.	-	.		33	8.08528840293909e-21	1.69595641636272e-19
ENSG00000177106.58	ENSG00000177106	chr11	dexseq_prepare_annotation2.py	exon	.	+	.	EPS8L2	25	8.26178970192279e-21	1.73036518553394e-19
ENSG00000235098.14	ENSG00000235098	chr1	dexseq_prepare_annotation2.py	exon	.	-	.	ANKRD65	11	8.52183189468358e-21	1.78121696328053e-19
ENSG00000226926.11	ENSG00000226926	chr5	dexseq_prepare_annotation2.py	exon	.	-	.	AC010423.1	7	8.53024111033813e-21	1.78121696328053e-19
ENSG00000100031.ENSG00000100028.91	ENSG00000100031+ENSG00000100028	chr22	dexseq_prepare_annotation2.py	exon	.	+	.		61	8.87852637124618e-21	1.85115941728415e-19
ENSG00000173706.28	ENSG00000173706	chr3	dexseq_prepare_annotation2.py	exon	.	-	.	HEG1	18	8.97313726395077e-21	1.86808072034813e-19
ENSG00000118454.17	ENSG00000118454	chr1	dexseq_prepare_annotation2.py	exon	.	-	.	ANKRD13C	16	9.16772894469794e-21	1.90573479230652e-19
ENSG00000175711.20	ENSG00000175711	chr17	dexseq_prepare_annotation2.py	exon	.	-	.	B3GNTL1	15	9.41718490307107e-21	1.95466411904402e-19
ENSG00000125347.35	ENSG00000125347	chr5	dexseq_prepare_annotation2.py	exon	.	-	.	IRF1	24	9.53455768291472e-21	1.97607265649185e-19
ENSG00000085999.34	ENSG00000085999	chr1	dexseq_prepare_annotation2.py	exon	.	+	.	RAD54L	27	9.75381061010091e-21	2.01850095576544e-19
ENSG00000167759.14	ENSG00000167759	chr19	dexseq_prepare_annotation2.py	exon	.	-	.	KLK13	9	9.99632717891195e-21	2.06561010723767e-19
ENSG00000222750.ENSG00000103534.38	ENSG00000222750+ENSG00000103534	chr16	dexseq_prepare_annotation2.py	exon	.	+	.		22	1.02249872254669e-20	2.10972024684746e-19
ENSG00000125520.ENSG00000273047.ENSG00000273154.ENSG00000197114.ENSG00000203896.89	ENSG00000125520+ENSG00000273047+ENSG00000273154+ENSG00000197114+ENSG00000203896	chr20	dexseq_prepare_annotation2.py	exon	.	+	.		36	1.05693912216912e-20	2.17754549709797e-19
ENSG00000136710.16	ENSG00000136710	chr2	dexseq_prepare_annotation2.py	exon	.	-	.	CCDC115	12	1.09638144980026e-20	2.25545967584094e-19
ENSG00000078246.ENSG00000171792.47	ENSG00000078246+ENSG00000171792	chr12	dexseq_prepare_annotation2.py	exon	.	+	.		25	1.11306715713954e-20	2.28639800947332e-19
ENSG00000123607.45	ENSG00000123607	chr2	dexseq_prepare_annotation2.py	exon	.	-	.	TTC21B	29	1.24866038767168e-20	2.56113709648581e-19
ENSG00000171208.18	ENSG00000171208	chr16	dexseq_prepare_annotation2.py	exon	.	-	.	NETO2	6	1.26779214259678e-20	2.59654302243346e-19
ENSG00000228113.20	ENSG00000228113	chr7	dexseq_prepare_annotation2.py	exon	.	+	.	AC003991.3	13	1.30197551788559e-20	2.66262622111329e-19
ENSG00000147687.41	ENSG00000147687	chr8	dexseq_prepare_annotation2.py	exon	.	-	.	TATDN1	28	1.3190899955555e-20	2.69365936445348e-19
ENSG00000112280.49	ENSG00000112280	chr6	dexseq_prepare_annotation2.py	exon	.	-	.	COL9A1	11	1.32394849447893e-20	2.69961068932959e-19
ENSG00000099331.55	ENSG00000099331	chr19	dexseq_prepare_annotation2.py	exon	.	+	.	MYO9B	29	1.33890485303789e-20	2.7261045145578e-19
ENSG00000224729.18	ENSG00000224729	chr7	dexseq_prepare_annotation2.py	exon	.	-	.	PCOLCE-AS1	9	1.44357984761878e-20	2.93492675900942e-19
ENSG00000147606.ENSG00000214954.59	ENSG00000147606+ENSG00000214954	chr8	dexseq_prepare_annotation2.py	exon	.	+	.		14	1.46250675862913e-20	2.96905977343919e-19
ENSG00000103091.71	ENSG00000103091	chr16	dexseq_prepare_annotation2.py	exon	.	-	.	WDR59	20	1.51432844318297e-20	3.06977587766989e-19
ENSG00000167107.61	ENSG00000167107	chr17	dexseq_prepare_annotation2.py	exon	.	+	.	ACSF2	26	1.71626378633646e-20	3.47405815409156e-19
ENSG00000105186.45	ENSG00000105186	chr19	dexseq_prepare_annotation2.py	exon	.	-	.	ANKRD27	15	1.7251749776698e-20	3.48701306257975e-19
ENSG00000170485.40	ENSG00000170485	chr2	dexseq_prepare_annotation2.py	exon	.	+	.	NPAS2	16	1.73693703507871e-20	3.50568425423007e-19
ENSG00000165309.42	ENSG00000165309	chr10	dexseq_prepare_annotation2.py	exon	.	+	.	ARMC3	17	1.82958854898817e-20	3.68732461411461e-19
ENSG00000100297.37	ENSG00000100297	chr22	dexseq_prepare_annotation2.py	exon	.	+	.	MCM5	10	1.95332182057477e-20	3.93098939137699e-19
ENSG00000141449.53	ENSG00000141449	chr18	dexseq_prepare_annotation2.py	exon	.	+	.	GREB1L	7	1.96715881963885e-20	3.95310671049278e-19
ENSG00000141293.14	ENSG00000141293	chr17	dexseq_prepare_annotation2.py	exon	.	-	.	SKAP1	10	2.07255381705799e-20	4.15888472596347e-19
ENSG00000119681.50	ENSG00000119681	chr14	dexseq_prepare_annotation2.py	exon	.	-	.	LTBP2	16	2.11134027374375e-20	4.23060188184786e-19
ENSG00000255033.ENSG00000253434.13	ENSG00000255033+ENSG00000253434	chr8	dexseq_prepare_annotation2.py	exon	.	+	.		10	2.11768622580548e-20	4.23720330425574e-19
ENSG00000179818.ENSG00000244617.128	ENSG00000179818+ENSG00000244617	chr2	dexseq_prepare_annotation2.py	exon	.	-	.		62	2.1218881953312e-20	4.23950208350634e-19
ENSG00000173085.15	ENSG00000173085	chr4	dexseq_prepare_annotation2.py	exon	.	-	.	COQ2	9	2.16910407639511e-20	4.32761195471587e-19
ENSG00000166889.21	ENSG00000166889	chr11	dexseq_prepare_annotation2.py	exon	.	-	.	PATL1	9	2.42865156641102e-20	4.83848718094454e-19
ENSG00000082196.ENSG00000250767.ENSG00000273294.ENSG00000242110.41	ENSG00000082196+ENSG00000250767+ENSG00000273294+ENSG00000242110	chr5	dexseq_prepare_annotation2.py	exon	.	-	.		17	2.50503628885775e-20	4.98351488640096e-19
ENSG00000233396.13	ENSG00000233396	chr1	dexseq_prepare_annotation2.py	exon	.	-	.	RP11-458D21.1	8	2.64930798211337e-20	5.2629886465846e-19
ENSG00000127463.53	ENSG00000127463	chr1	dexseq_prepare_annotation2.py	exon	.	-	.	EMC1	33	2.7030754801552e-20	5.36212944534787e-19
ENSG00000074855.22	ENSG00000074855	chr19	dexseq_prepare_annotation2.py	exon	.	-	.	ANO8	6	2.92340064555421e-20	5.79091888219198e-19
ENSG00000084234.56	ENSG00000084234	chr11	dexseq_prepare_annotation2.py	exon	.	+	.	APLP2	16	3.11499277013435e-20	6.16165094103784e-19
ENSG00000138002.36	ENSG00000138002	chr2	dexseq_prepare_annotation2.py	exon	.	-	.	IFT172	18	3.1593648851037e-20	6.24053211871265e-19
ENSG00000167173.15	ENSG00000167173	chr15	dexseq_prepare_annotation2.py	exon	.	+	.	C15orf39	12	3.26041811753606e-20	6.43098948581048e-19
ENSG00000079459.24	ENSG00000079459	chr8	dexseq_prepare_annotation2.py	exon	.	+	.	FDFT1	10	3.34661940139569e-20	6.59165347628093e-19
ENSG00000177463.36	ENSG00000177463	chr3	dexseq_prepare_annotation2.py	exon	.	+	.	NR2C2	17	3.40975598570248e-20	6.70649739624146e-19
ENSG00000125755.64	ENSG00000125755	chr19	dexseq_prepare_annotation2.py	exon	.	-	.	SYMPK	24	3.93210883266445e-20	7.72295095479188e-19
ENSG00000025293.33	ENSG00000025293	chr20	dexseq_prepare_annotation2.py	exon	.	+	.	PHF20	14	4.09127638869565e-20	8.02421806969319e-19
ENSG00000035681.43	ENSG00000035681	chr8	dexseq_prepare_annotation2.py	exon	.	-	.	NSMAF	14	4.2525161953617e-20	8.32869391943478e-19
ENSG00000026559.15	ENSG00000026559	chr20	dexseq_prepare_annotation2.py	exon	.	-	.	KCNG1	10	4.54430267081906e-20	8.88763195591457e-19
ENSG00000082641.52	ENSG00000082641	chr17	dexseq_prepare_annotation2.py	exon	.	+	.	NFE2L1	9	4.58125690851327e-20	8.94730428011466e-19
ENSG00000166387.82	ENSG00000166387	chr11	dexseq_prepare_annotation2.py	exon	.	+	.	PPFIBP2	65	5.32924771115542e-20	1.03935300164472e-18
ENSG00000115363.22	ENSG00000115363	chr2	dexseq_prepare_annotation2.py	exon	.	-	.	EVA1A	9	5.37548313561596e-20	1.04689984321407e-18
ENSG00000117523.47	ENSG00000117523	chr1	dexseq_prepare_annotation2.py	exon	.	+	.	PRRC2C	27	5.53532493907287e-20	1.07651991742249e-18
ENSG00000204954.27	ENSG00000204954	chr12	dexseq_prepare_annotation2.py	exon	.	-	.	C12orf73	11	5.60951257365568e-20	1.08865799136596e-18
ENSG00000104611.18	ENSG00000104611	chr8	dexseq_prepare_annotation2.py	exon	.	+	.	SH2D4A	7	5.61341726788151e-20	1.08865799136596e-18
ENSG00000090512.20	ENSG00000090512	chr3	dexseq_prepare_annotation2.py	exon	.	+	.	FETUB	15	5.87106937233923e-20	1.13703862349097e-18
ENSG00000149806.ENSG00000162298.74	ENSG00000149806+ENSG00000162298	chr11	dexseq_prepare_annotation2.py	exon	.	-	.		56	6.112198561019e-20	1.18208898632743e-18
ENSG00000132912.42	ENSG00000132912	chr5	dexseq_prepare_annotation2.py	exon	.	-	.	DCTN4	25	6.21499770129471e-20	1.20029844339608e-18
ENSG00000173020.52	ENSG00000173020	chr11	dexseq_prepare_annotation2.py	exon	.	+	.	ADRBK1	18	6.29814752409223e-20	1.21466772943812e-18
ENSG00000132005.33	ENSG00000132005	chr19	dexseq_prepare_annotation2.py	exon	.	-	.	RFX1	11	6.38101218956341e-20	1.22894223667514e-18
ENSG00000166311.32	ENSG00000166311	chr11	dexseq_prepare_annotation2.py	exon	.	+	.	SMPD1	10	6.40273462326611e-20	1.23141790829187e-18
ENSG00000104915.30	ENSG00000104915	chr19	dexseq_prepare_annotation2.py	exon	.	-	.	STX10	23	6.79451576612948e-20	1.30444856487045e-18
ENSG00000164934.20	ENSG00000164934	chr8	dexseq_prepare_annotation2.py	exon	.	+	.	DCAF13	13	6.80124413773733e-20	1.30444856487045e-18
ENSG00000007952.20	ENSG00000007952	chrX	dexseq_prepare_annotation2.py	exon	.	-	.	NOX1	12	7.40906195239432e-20	1.41906530028893e-18
ENSG00000151834.36	ENSG00000151834	chr4	dexseq_prepare_annotation2.py	exon	.	-	.	GABRA2	14	7.69114025774172e-20	1.47106299750691e-18
ENSG00000147130.41	ENSG00000147130	chrX	dexseq_prepare_annotation2.py	exon	.	-	.	ZMYM3	20	8.19338006640332e-20	1.5649694030547e-18
ENSG00000272162.ENSG00000153157.ENSG00000137210.83	ENSG00000272162+ENSG00000153157+ENSG00000137210	chr6	dexseq_prepare_annotation2.py	exon	.	+	.		54	8.54479427687114e-20	1.62984908418451e-18
ENSG00000174628.38	ENSG00000174628	chr16	dexseq_prepare_annotation2.py	exon	.	+	.	IQCK	30	8.66408266650944e-20	1.65033541710768e-18
ENSG00000114204.ENSG00000174776.61	ENSG00000114204+ENSG00000174776	chr3	dexseq_prepare_annotation2.py	exon	.	-	.		30	8.76214171225897e-20	1.66672739474559e-18
ENSG00000119408.27	ENSG00000119408	chr9	dexseq_prepare_annotation2.py	exon	.	+	.	NEK6	21	9.01451508090605e-20	1.71238791263285e-18
ENSG00000268465.ENSG00000269751.ENSG00000182324.ENSG00000105447.ENSG00000105443.42	ENSG00000268465+ENSG00000269751+ENSG00000182324+ENSG00000105447+ENSG00000105443	chr19	dexseq_prepare_annotation2.py	exon	.	+	.		24	9.41066209078205e-20	1.78519745618305e-18
ENSG00000062716.ENSG00000199004.52	ENSG00000062716+ENSG00000199004	chr17	dexseq_prepare_annotation2.py	exon	.	+	.		30	9.49704486401401e-20	1.79912639811321e-18
ENSG00000141748.19	ENSG00000141748	chr17	dexseq_prepare_annotation2.py	exon	.	-	.	ARL5C	18	9.91887928918983e-20	1.87647898923283e-18
ENSG00000139865.53	ENSG00000139865	chr14	dexseq_prepare_annotation2.py	exon	.	+	.	TTC6	32	1.00627516033458e-19	1.90110705801442e-18
ENSG00000163389.25	ENSG00000163389	chr3	dexseq_prepare_annotation2.py	exon	.	+	.	POGLUT1	21	1.01960836854161e-19	1.92367959314793e-18
ENSG00000185513.41	ENSG00000185513	chr20	dexseq_prepare_annotation2.py	exon	.	+	.	L3MBTL1	14	1.02659906132237e-19	1.93424078229612e-18
ENSG00000177058.64	ENSG00000177058	chr5	dexseq_prepare_annotation2.py	exon	.	-	.	SLC38A9	38	1.03262000808e-19	1.9415722752941e-18
ENSG00000239306.ENSG00000173933.ENSG00000248643.ENSG00000258297.60	ENSG00000239306+ENSG00000173933+ENSG00000248643+ENSG00000258297	chr11	dexseq_prepare_annotation2.py	exon	.	+	.		39	1.03328669987206e-19	1.9415722752941e-18
ENSG00000108511.ENSG00000257178.ENSG00000182742.ENSG00000120093.56	ENSG00000108511+ENSG00000257178+ENSG00000182742+ENSG00000120093	chr17	dexseq_prepare_annotation2.py	exon	.	-	.		29	1.06067355881318e-19	1.99033959968646e-18
ENSG00000133818.15	ENSG00000133818	chr11	dexseq_prepare_annotation2.py	exon	.	-	.	RRAS2	10	1.07238344367578e-19	2.00959736827015e-18
ENSG00000038295.29	ENSG00000038295	chr4	dexseq_prepare_annotation2.py	exon	.	+	.	TLL1	4	1.13265696585411e-19	2.11968660752698e-18
ENSG00000035928.50	ENSG00000035928	chr4	dexseq_prepare_annotation2.py	exon	.	-	.	RFC1	8	1.15554738871078e-19	2.15961386805356e-18
ENSG00000064687.47	ENSG00000064687	chr19	dexseq_prepare_annotation2.py	exon	.	+	.	ABCA7	23	1.20408480828585e-19	2.24730129675501e-18
ENSG00000115042.18	ENSG00000115042	chr2	dexseq_prepare_annotation2.py	exon	.	+	.	FAHD2A	10	1.21503581785207e-19	2.26469629083138e-18
ENSG00000136531.8	ENSG00000136531	chr2	dexseq_prepare_annotation2.py	exon	.	+	.	SCN2A	7	1.21798425572885e-19	2.26714870979234e-18
ENSG00000114126.ENSG00000269905.58	ENSG00000114126+ENSG00000269905	chr3	dexseq_prepare_annotation2.py	exon	.	-	.		46	1.39809334026885e-19	2.59891889196429e-18
ENSG00000120549.42	ENSG00000120549	chr10	dexseq_prepare_annotation2.py	exon	.	+	.	KIAA1217	27	1.44548664310098e-19	2.68342613985297e-18
ENSG00000188641.21	ENSG00000188641	chr1	dexseq_prepare_annotation2.py	exon	.	-	.	DPYD	10	1.47505225494161e-19	2.73465629000257e-18
ENSG00000140326.11	ENSG00000140326	chr15	dexseq_prepare_annotation2.py	exon	.	-	.	CDAN1	7	1.48195901967588e-19	2.74379772629591e-18
ENSG00000141524.ENSG00000204282.55	ENSG00000141524+ENSG00000204282	chr17	dexseq_prepare_annotation2.py	exon	.	-	.		25	1.53596252172033e-19	2.83999674788396e-18
ENSG00000131966.33	ENSG00000131966	chr14	dexseq_prepare_annotation2.py	exon	.	+	.	ACTR10	16	1.54006310073787e-19	2.84379205011251e-18
ENSG00000148481.22	ENSG00000148481	chr10	dexseq_prepare_annotation2.py	exon	.	-	.	FAM188A	10	1.54527540946741e-19	2.84962740184124e-18
ENSG00000215424.19	ENSG00000215424	chr21	dexseq_prepare_annotation2.py	exon	.	+	.	MCM3AP-AS1	16	1.5707349989101e-19	2.89273556961083e-18
ENSG00000083312.17	ENSG00000083312	chr5	dexseq_prepare_annotation2.py	exon	.	+	.	TNPO1	5	1.58082169400939e-19	2.90745563483635e-18
ENSG00000160191.37	ENSG00000160191	chr21	dexseq_prepare_annotation2.py	exon	.	+	.	PDE9A	11	1.59049579712043e-19	2.92137892047808e-18
ENSG00000147402.8	ENSG00000147402	chrX	dexseq_prepare_annotation2.py	exon	.	+	.	GABRQ	8	1.60956388696963e-19	2.95249724365394e-18
ENSG00000156171.34	ENSG00000156171	chr1	dexseq_prepare_annotation2.py	exon	.	-	.	DRAM2	20	1.67055386457409e-19	3.06033126167227e-18
ENSG00000214940.ENSG00000205746.ENSG00000233024.ENSG00000254681.130	ENSG00000214940+ENSG00000205746+ENSG00000233024+ENSG00000254681	chr16	dexseq_prepare_annotation2.py	exon	.	-	.		17	1.68663713615779e-19	3.08572375134216e-18
ENSG00000174358.14	ENSG00000174358	chr5	dexseq_prepare_annotation2.py	exon	.	+	.	SLC6A19	12	1.71763433324653e-19	3.13829873045543e-18
ENSG00000174514.17	ENSG00000174514	chr1	dexseq_prepare_annotation2.py	exon	.	+	.	MFSD4	13	1.83558062833715e-19	3.34939193233767e-18
ENSG00000067221.32	ENSG00000067221	chr15	dexseq_prepare_annotation2.py	exon	.	-	.	STOML1	19	1.92163783978721e-19	3.50181929701905e-18
ENSG00000137841.30	ENSG00000137841	chr15	dexseq_prepare_annotation2.py	exon	.	-	.	PLCB2	17	2.14678766266648e-19	3.90698472919879e-18
ENSG00000177200.72	ENSG00000177200	chr16	dexseq_prepare_annotation2.py	exon	.	+	.	CHD9	16	2.1886131142166e-19	3.9778902753942e-18
ENSG00000095777.43	ENSG00000095777	chr10	dexseq_prepare_annotation2.py	exon	.	+	.	MYO3A	39	2.25794424147932e-19	4.09853774342246e-18
ENSG00000063176.35	ENSG00000063176	chr19	dexseq_prepare_annotation2.py	exon	.	+	.	SPHK2	25	2.27691063952886e-19	4.12756933949057e-18
ENSG00000115306.44	ENSG00000115306	chr2	dexseq_prepare_annotation2.py	exon	.	+	.	SPTBN1	20	2.45613306848723e-19	4.44665759961066e-18
ENSG00000163354.24	ENSG00000163354	chr1	dexseq_prepare_annotation2.py	exon	.	-	.	DCST2	5	2.4823446098634e-19	4.48826005892749e-18
ENSG00000173093.13	ENSG00000173093	chr12	dexseq_prepare_annotation2.py	exon	.	+	.	CCDC63	12	2.56139652585997e-19	4.62516933135131e-18
ENSG00000257225.ENSG00000134283.52	ENSG00000257225+ENSG00000134283	chr12	dexseq_prepare_annotation2.py	exon	.	+	.		14	2.69040156404962e-19	4.85180728810298e-18
ENSG00000132702.12	ENSG00000132702	chr1	dexseq_prepare_annotation2.py	exon	.	+	.	HAPLN2	12	2.78013456242922e-19	5.00712691749573e-18
ENSG00000022567.17	ENSG00000022567	chr8	dexseq_prepare_annotation2.py	exon	.	-	.	SLC45A4	16	2.97802744416227e-19	5.35659185098929e-18
ENSG00000236943.53	ENSG00000236943	chr1	dexseq_prepare_annotation2.py	exon	.	-	.	RP11-640M9.1	19	3.01806046824724e-19	5.42157667038566e-18
ENSG00000184779.29	ENSG00000184779	chr15	dexseq_prepare_annotation2.py	exon	.	-	.	RPS17	13	3.04074575239358e-19	5.45527073872575e-18
ENSG00000119285.ENSG00000230325.54	ENSG00000119285+ENSG00000230325	chr1	dexseq_prepare_annotation2.py	exon	.	-	.		41	3.10423528511884e-19	5.56198853795615e-18
ENSG00000146151.28	ENSG00000146151	chr6	dexseq_prepare_annotation2.py	exon	.	-	.	HMGCLL1	15	3.132688247325e-19	5.60573569617976e-18
ENSG00000233932.ENSG00000074803.52	ENSG00000233932+ENSG00000074803	chr15	dexseq_prepare_annotation2.py	exon	.	+	.		28	3.38084102186685e-19	6.04200237189744e-18
ENSG00000130827.29	ENSG00000130827	chrX	dexseq_prepare_annotation2.py	exon	.	+	.	PLXNA3	12	3.41750913584094e-19	6.09968275839168e-18
ENSG00000074319.ENSG00000256464.37	ENSG00000074319+ENSG00000256464	chr11	dexseq_prepare_annotation2.py	exon	.	-	.		11	3.42453255183754e-19	6.10437214567601e-18
ENSG00000021776.44	ENSG00000021776	chr15	dexseq_prepare_annotation2.py	exon	.	-	.	AQR	6	3.51607789981555e-19	6.25952022010753e-18
ENSG00000110074.53	ENSG00000110074	chr11	dexseq_prepare_annotation2.py	exon	.	+	.	FOXRED1	27	3.69125850257293e-19	6.56297254375514e-18
ENSG00000136828.45	ENSG00000136828	chr9	dexseq_prepare_annotation2.py	exon	.	+	.	RALGPS1	31	3.83423813830155e-19	6.80846941028841e-18
ENSG00000141664.27	ENSG00000141664	chr18	dexseq_prepare_annotation2.py	exon	.	+	.	ZCCHC2	9	4.12907078655401e-19	7.3226407333447e-18
ENSG00000167842.13	ENSG00000167842	chr17	dexseq_prepare_annotation2.py	exon	.	+	.	MIS12	5	4.28001409580811e-19	7.58064741510095e-18
ENSG00000134107.7	ENSG00000134107	chr3	dexseq_prepare_annotation2.py	exon	.	+	.	BHLHE40	8	4.60572999675881e-19	8.14715499808827e-18
ENSG00000104447.31	ENSG00000104447	chr8	dexseq_prepare_annotation2.py	exon	.	-	.	TRPS1	23	4.71624403877696e-19	8.33203113517264e-18
ENSG00000138074.58	ENSG00000138074	chr2	dexseq_prepare_annotation2.py	exon	.	-	.	SLC5A6	28	5.14185302516527e-19	9.07239785355082e-18
ENSG00000134255.17	ENSG00000134255	chr1	dexseq_prepare_annotation2.py	exon	.	+	.	CEPT1	8	5.26756569991464e-19	9.28241336408815e-18
ENSG00000063854.36	ENSG00000063854	chr16	dexseq_prepare_annotation2.py	exon	.	-	.	HAGH	27	5.42850409065956e-19	9.55389199022796e-18
ENSG00000223685.7	ENSG00000223685	chr13	dexseq_prepare_annotation2.py	exon	.	-	.	LINC00571	7	5.44575659432681e-19	9.57212355301546e-18
ENSG00000240038.ENSG00000236085.ENSG00000185946.64	ENSG00000240038+ENSG00000236085+ENSG00000185946	chr1	dexseq_prepare_annotation2.py	exon	.	+	.		45	5.5158976896338e-19	9.68315490749114e-18
ENSG00000132746.16	ENSG00000132746	chr11	dexseq_prepare_annotation2.py	exon	.	-	.	ALDH3B2	4	5.62318316739537e-19	9.85903048768335e-18
ENSG00000215305.ENSG00000132670.72	ENSG00000215305+ENSG00000132670	chr20	dexseq_prepare_annotation2.py	exon	.	+	.		60	5.749300274661e-19	1.00674380345451e-17
ENSG00000170442.15	ENSG00000170442	chr12	dexseq_prepare_annotation2.py	exon	.	+	.	KRT86	13	5.96897219147775e-19	1.04389354975894e-17
ENSG00000196923.45	ENSG00000196923	chr5	dexseq_prepare_annotation2.py	exon	.	-	.	PDLIM7	25	6.08892081394377e-19	1.06353150216885e-17
ENSG00000187764.61	ENSG00000187764	chr9	dexseq_prepare_annotation2.py	exon	.	-	.	SEMA4D	19	6.35843402025912e-19	1.10921124127284e-17
ENSG00000136631.20	ENSG00000136631	chr1	dexseq_prepare_annotation2.py	exon	.	+	.	VPS45	3	6.37969037884106e-19	1.11152296863974e-17
ENSG00000112658.7	ENSG00000112658	chr6	dexseq_prepare_annotation2.py	exon	.	+	.	SRF	3	6.41748981801908e-19	1.11670756407284e-17
ENSG00000088854.41	ENSG00000088854	chr20	dexseq_prepare_annotation2.py	exon	.	-	.	C20orf194	17	6.53645031903637e-19	1.13598434455743e-17
ENSG00000133816.91	ENSG00000133816	chr11	dexseq_prepare_annotation2.py	exon	.	+	.	MICAL2	17	6.65067349388978e-19	1.15439065170192e-17
ENSG00000108387.55	ENSG00000108387	chr17	dexseq_prepare_annotation2.py	exon	.	-	.	SEPT4	23	6.9473112062294e-19	1.20437407502748e-17
ENSG00000151914.152	ENSG00000151914	chr6	dexseq_prepare_annotation2.py	exon	.	-	.	DST	66	7.16397952961063e-19	1.24038677990241e-17
ENSG00000125618.30	ENSG00000125618	chr2	dexseq_prepare_annotation2.py	exon	.	-	.	PAX8	8	7.23629971245851e-19	1.25134816696387e-17
ENSG00000226742.13	ENSG00000226742	chr18	dexseq_prepare_annotation2.py	exon	.	+	.	HSBP1L1	14	7.26657968224293e-19	1.25502146104012e-17
ENSG00000170579.48	ENSG00000170579	chr18	dexseq_prepare_annotation2.py	exon	.	-	.	DLGAP1	14	7.45513128549544e-19	1.28598699416633e-17
ENSG00000259529.ENSG00000092098.ENSG00000213928.121	ENSG00000259529+ENSG00000092098+ENSG00000213928	chr14	dexseq_prepare_annotation2.py	exon	.	+	.		17	7.49496378159963e-19	1.291253933887e-17
ENSG00000066933.82	ENSG00000066933	chr15	dexseq_prepare_annotation2.py	exon	.	-	.	MYO9A	28	7.81374464863001e-19	1.34450629728471e-17
ENSG00000204764.67	ENSG00000204764	chr5	dexseq_prepare_annotation2.py	exon	.	+	.	RANBP17	31	8.30965377876419e-19	1.42806747985049e-17
ENSG00000197085.20	ENSG00000197085	chr7	dexseq_prepare_annotation2.py	exon	.	-	.	NPSR1-AS1	17	8.37215359343083e-19	1.43702997278591e-17
ENSG00000079337.70	ENSG00000079337	chr12	dexseq_prepare_annotation2.py	exon	.	-	.	RAPGEF3	21	8.97365424833487e-19	1.53837238138738e-17
ENSG00000134376.34	ENSG00000134376	chr1	dexseq_prepare_annotation2.py	exon	.	+	.	CRB1	30	9.0745521675781e-19	1.55375131194808e-17
ENSG00000102471.14	ENSG00000102471	chr13	dexseq_prepare_annotation2.py	exon	.	+	.	NDFIP2	10	9.3968963236553e-19	1.6069618516044e-17
ENSG00000174243.55	ENSG00000174243	chr12	dexseq_prepare_annotation2.py	exon	.	-	.	DDX23	33	9.42718495328889e-19	1.61015855180036e-17
ENSG00000257337.19	ENSG00000257337	chr12	dexseq_prepare_annotation2.py	exon	.	-	.	RP11-983P16.4	12	9.4704313776932e-19	1.61555786376717e-17
ENSG00000154222.55	ENSG00000154222	chr1	dexseq_prepare_annotation2.py	exon	.	-	.	CC2D1B	21	9.90793324315087e-19	1.68811731306004e-17
ENSG00000146350.45	ENSG00000146350	chr6	dexseq_prepare_annotation2.py	exon	.	-	.	TBC1D32	10	1.03976469122782e-18	1.76938388509676e-17
ENSG00000175115.55	ENSG00000175115	chr11	dexseq_prepare_annotation2.py	exon	.	+	.	PACS1	27	1.08462970132732e-18	1.8434722194163e-17
ENSG00000143228.37	ENSG00000143228	chr1	dexseq_prepare_annotation2.py	exon	.	+	.	NUF2	8	1.08942131619233e-18	1.84935261572698e-17
ENSG00000179603.48	ENSG00000179603	chr7	dexseq_prepare_annotation2.py	exon	.	-	.	GRM8	28	1.165746992025e-18	1.97650338599012e-17
ENSG00000214548.61	ENSG00000214548	chr14	dexseq_prepare_annotation2.py	exon	.	+	.	MEG3	20	1.22584262666024e-18	2.07585984314684e-17
ENSG00000206120.55	ENSG00000206120	chr3	dexseq_prepare_annotation2.py	exon	.	+	.	EGFEM1P	17	1.24503786655575e-18	2.10344018323189e-17
ENSG00000142515.37	ENSG00000142515	chr19	dexseq_prepare_annotation2.py	exon	.	+	.	KLK3	19	1.24515903112244e-18	2.10344018323189e-17
ENSG00000188603.ENSG00000261832.ENSG00000233232.89	ENSG00000188603+ENSG00000261832+ENSG00000233232	chr16	dexseq_prepare_annotation2.py	exon	.	-	.		57	1.30052315255179e-18	2.19378239671539e-17
ENSG00000141279.84	ENSG00000141279	chr17	dexseq_prepare_annotation2.py	exon	.	+	.	NPEPPS	30	1.30179799430612e-18	2.19378239671539e-17
ENSG00000127616.74	ENSG00000127616	chr19	dexseq_prepare_annotation2.py	exon	.	+	.	SMARCA4	37	1.33467659093104e-18	2.24646292626283e-17
ENSG00000158683.61	ENSG00000158683	chr7	dexseq_prepare_annotation2.py	exon	.	-	.	PKD1L1	40	1.37396191874244e-18	2.30978634426847e-17
ENSG00000154040.34	ENSG00000154040	chr18	dexseq_prepare_annotation2.py	exon	.	+	.	CABYR	19	1.50082716357424e-18	2.5200103982336e-17
ENSG00000106263.44	ENSG00000106263	chr7	dexseq_prepare_annotation2.py	exon	.	+	.	EIF3B	28	1.50391227692624e-18	2.52214080644901e-17
ENSG00000137500.48	ENSG00000137500	chr11	dexseq_prepare_annotation2.py	exon	.	-	.	CCDC90B	33	1.57950864318007e-18	2.64572461027725e-17
ENSG00000254685.ENSG00000259030.ENSG00000116783.51	ENSG00000254685+ENSG00000259030+ENSG00000116783	chr1	dexseq_prepare_annotation2.py	exon	.	+	.		41	1.63450217126023e-18	2.7345418253156e-17
ENSG00000141551.47	ENSG00000141551	chr17	dexseq_prepare_annotation2.py	exon	.	-	.	CSNK1D	26	1.85524109278178e-18	3.10010563349794e-17
ENSG00000137497.88	ENSG00000137497	chr11	dexseq_prepare_annotation2.py	exon	.	-	.	NUMA1	8	1.88718110188478e-18	3.14968711307356e-17
ENSG00000156858.38	ENSG00000156858	chr16	dexseq_prepare_annotation2.py	exon	.	+	.	PRR14	8	2.18079078900806e-18	3.63534944731885e-17
ENSG00000234680.6	ENSG00000234680	chr9	dexseq_prepare_annotation2.py	exon	.	+	.	VN2R3P	6	2.2178375550097e-18	3.69267293631472e-17
ENSG00000138041.27	ENSG00000138041	chr2	dexseq_prepare_annotation2.py	exon	.	-	.	SMEK2	19	2.41362095391947e-18	4.013837193548e-17
ENSG00000166669.43	ENSG00000166669	chr16	dexseq_prepare_annotation2.py	exon	.	+	.	ATF7IP2	21	2.43229991267869e-18	4.04006179275793e-17
ENSG00000171241.26	ENSG00000171241	chr16	dexseq_prepare_annotation2.py	exon	.	-	.	SHCBP1	10	2.48872189036484e-18	4.12884016363276e-17
ENSG00000065371.22	ENSG00000065371	chr3	dexseq_prepare_annotation2.py	exon	.	-	.	ROPN1	12	2.60541804512841e-18	4.31728340986314e-17
ENSG00000140983.87	ENSG00000140983	chr16	dexseq_prepare_annotation2.py	exon	.	+	.	RHOT2	63	2.81984403305517e-18	4.66702672741408e-17
ENSG00000234771.6	ENSG00000234771	chr9	dexseq_prepare_annotation2.py	exon	.	-	.	RP11-395P17.3	6	2.93518166821721e-18	4.85213483867431e-17
ENSG00000160867.34	ENSG00000160867	chr5	dexseq_prepare_annotation2.py	exon	.	+	.	FGFR4	18	2.9546881675021e-18	4.87857311461762e-17
ENSG00000167178.30	ENSG00000167178	chr15	dexseq_prepare_annotation2.py	exon	.	+	.	ISLR2	17	2.96572863808442e-18	4.89098668271262e-17
ENSG00000011143.47	ENSG00000011143	chr17	dexseq_prepare_annotation2.py	exon	.	-	.	MKS1	39	2.98901277820917e-18	4.92353872339413e-17
ENSG00000181143.67	ENSG00000181143	chr19	dexseq_prepare_annotation2.py	exon	.	-	.	MUC16	27	3.16873994230572e-18	5.21340317995939e-17
ENSG00000166105.16	ENSG00000166105	chr11	dexseq_prepare_annotation2.py	exon	.	+	.	GLB1L3	5	3.20518728246317e-18	5.26712788216374e-17
ENSG00000183292.12	ENSG00000183292	chr2	dexseq_prepare_annotation2.py	exon	.	+	.	AC140481.2	8	3.36131785736026e-18	5.51717018526058e-17
ENSG00000090661.45	ENSG00000090661	chr19	dexseq_prepare_annotation2.py	exon	.	+	.	CERS4	4	3.39500703726124e-18	5.56588757017823e-17
ENSG00000133107.28	ENSG00000133107	chr13	dexseq_prepare_annotation2.py	exon	.	-	.	TRPC4	6	3.42156311419873e-18	5.60280959950042e-17
ENSG00000166676.22	ENSG00000166676	chr16	dexseq_prepare_annotation2.py	exon	.	-	.	TVP23A	11	3.66313586607791e-18	5.99131974515405e-17
ENSG00000186281.31	ENSG00000186281	chr2	dexseq_prepare_annotation2.py	exon	.	-	.	GPAT2	16	3.93808189527085e-18	6.43343590561541e-17
ENSG00000113448.72	ENSG00000113448	chr5	dexseq_prepare_annotation2.py	exon	.	-	.	PDE4D	21	4.04625089565593e-18	6.60237837098451e-17
ENSG00000006071.82	ENSG00000006071	chr11	dexseq_prepare_annotation2.py	exon	.	-	.	ABCC8	44	4.05978873467463e-18	6.61669323587934e-17
ENSG00000109536.23	ENSG00000109536	chr4	dexseq_prepare_annotation2.py	exon	.	+	.	FRG1	13	4.07721321308102e-18	6.63730160338136e-17
ENSG00000129680.32	ENSG00000129680	chrX	dexseq_prepare_annotation2.py	exon	.	-	.	MAP7D3	13	4.10418207669688e-18	6.67338083337388e-17
ENSG00000180776.5	ENSG00000180776	chr13	dexseq_prepare_annotation2.py	exon	.	-	.	ZDHHC20	4	4.18676812641264e-18	6.79970318168022e-17
ENSG00000198384.ENSG00000244471.49	ENSG00000198384+ENSG00000244471	chr13	dexseq_prepare_annotation2.py	exon	.	+	.		23	4.1927251766627e-18	6.80142310784325e-17
ENSG00000184277.25	ENSG00000184277	chr15	dexseq_prepare_annotation2.py	exon	.	-	.	TM2D3	20	4.20921073733639e-18	6.82019840124307e-17
ENSG00000117472.24	ENSG00000117472	chr1	dexseq_prepare_annotation2.py	exon	.	+	.	TSPAN1	5	4.24942209835324e-18	6.87732811861692e-17
ENSG00000155465.56	ENSG00000155465	chr14	dexseq_prepare_annotation2.py	exon	.	-	.	SLC7A7	28	4.40533320745618e-18	7.1213570336131e-17
ENSG00000174498.21	ENSG00000174498	chr15	dexseq_prepare_annotation2.py	exon	.	-	.	IGDCC3	15	4.59367698893623e-18	7.41718589167076e-17
ENSG00000172943.58	ENSG00000172943	chrX	dexseq_prepare_annotation2.py	exon	.	-	.	PHF8	5	4.69061790546368e-18	7.56491524219148e-17
ENSG00000134138.45	ENSG00000134138	chr15	dexseq_prepare_annotation2.py	exon	.	-	.	MEIS2	41	4.75472090358312e-18	7.65940307043564e-17
ENSG00000070886.21	ENSG00000070886	chr1	dexseq_prepare_annotation2.py	exon	.	+	.	EPHA8	4	4.79226184179026e-18	7.71093255331397e-17
ENSG00000072736.ENSG00000263276.ENSG00000261864.ENSG00000167264.45	ENSG00000072736+ENSG00000263276+ENSG00000261864+ENSG00000167264	chr16	dexseq_prepare_annotation2.py	exon	.	+	.		18	4.8677513369012e-18	7.82333276206135e-17
ENSG00000197360.12	ENSG00000197360	chr19	dexseq_prepare_annotation2.py	exon	.	-	.	ZNF98	5	4.99672549626553e-18	8.02133297585471e-17
ENSG00000221177.ENSG00000259328.19	ENSG00000221177+ENSG00000259328	chr15	dexseq_prepare_annotation2.py	exon	.	+	.		13	5.00251767592038e-18	8.02135801937995e-17
ENSG00000116478.14	ENSG00000116478	chr1	dexseq_prepare_annotation2.py	exon	.	+	.	HDAC1	6	5.22336696994415e-18	8.36582165451493e-17
ENSG00000142396.ENSG00000269545.ENSG00000198131.ENSG00000267216.ENSG00000273439.ENSG00000083842.67	ENSG00000142396+ENSG00000269545+ENSG00000198131+ENSG00000267216+ENSG00000273439+ENSG00000083842	chr19	dexseq_prepare_annotation2.py	exon	.	+	.		49	5.60030139657183e-18	8.95919184248807e-17
ENSG00000170236.11	ENSG00000170236	chr15	dexseq_prepare_annotation2.py	exon	.	-	.	USP50	7	5.60861218137141e-18	8.96216211168278e-17
ENSG00000174669.21	ENSG00000174669	chr11	dexseq_prepare_annotation2.py	exon	.	-	.	SLC29A2	11	5.64400526041556e-18	9.00835138461269e-17
ENSG00000129038.15	ENSG00000129038	chr15	dexseq_prepare_annotation2.py	exon	.	+	.	LOXL1	14	5.77497757910751e-18	9.20681270533719e-17
ENSG00000227775.7	ENSG00000227775	chr1	dexseq_prepare_annotation2.py	exon	.	+	.	RP1-283E3.4	2	6.11555207626779e-18	9.73859588658882e-17
ENSG00000163516.54	ENSG00000163516	chr2	dexseq_prepare_annotation2.py	exon	.	+	.	ANKZF1	41	6.17984211629246e-18	9.82970075908788e-17
ENSG00000090612.ENSG00000256223.ENSG00000256825.64	ENSG00000090612+ENSG00000256223+ENSG00000256825	chr12	dexseq_prepare_annotation2.py	exon	.	+	.		13	6.22132413775363e-18	9.88436006600078e-17
ENSG00000244510.ENSG00000230189.ENSG00000251451.ENSG00000244657.19	ENSG00000244510+ENSG00000230189+ENSG00000251451+ENSG00000244657	chr7	dexseq_prepare_annotation2.py	exon	.	-	.		15	6.44395116250524e-18	1.02263663820055e-16
ENSG00000173402.44	ENSG00000173402	chr3	dexseq_prepare_annotation2.py	exon	.	+	.	DAG1	23	6.48499963757178e-18	1.02797608410185e-16
ENSG00000147316.22	ENSG00000147316	chr8	dexseq_prepare_annotation2.py	exon	.	+	.	MCPH1	4	6.78190907748461e-18	1.07381515906444e-16
ENSG00000101898.ENSG00000101294.63	ENSG00000101898+ENSG00000101294	chr20	dexseq_prepare_annotation2.py	exon	.	+	.		14	6.92543254023275e-18	1.09529107350424e-16
ENSG00000128340.ENSG00000255594.24	ENSG00000128340+ENSG00000255594	chr22	dexseq_prepare_annotation2.py	exon	.	-	.		14	6.95605215731433e-18	1.0988821417118e-16
ENSG00000001631.ENSG00000243107.67	ENSG00000001631+ENSG00000243107	chr7	dexseq_prepare_annotation2.py	exon	.	-	.		51	7.10564966688406e-18	1.12123921902673e-16
ENSG00000082269.61	ENSG00000082269	chr6	dexseq_prepare_annotation2.py	exon	.	+	.	FAM135A	12	7.70170971453309e-18	1.21391533593651e-16
ENSG00000185722.50	ENSG00000185722	chr17	dexseq_prepare_annotation2.py	exon	.	-	.	ANKFY1	26	7.78644722896454e-18	1.22587988913154e-16
ENSG00000166888.73	ENSG00000166888	chr12	dexseq_prepare_annotation2.py	exon	.	-	.	STAT6	31	7.84763427369444e-18	1.23411381114973e-16
ENSG00000104824.ENSG00000104823.ENSG00000268083.79	ENSG00000104824+ENSG00000104823+ENSG00000268083	chr19	dexseq_prepare_annotation2.py	exon	.	-	.		28	8.06583820525651e-18	1.26699354432344e-16
ENSG00000136021.39	ENSG00000136021	chr12	dexseq_prepare_annotation2.py	exon	.	+	.	SCYL2	10	8.79769839316115e-18	1.38039367104447e-16
ENSG00000102901.95	ENSG00000102901	chr16	dexseq_prepare_annotation2.py	exon	.	-	.	CENPT	38	8.83281074446406e-18	1.38433871329151e-16
ENSG00000197157.38	ENSG00000197157	chr7	dexseq_prepare_annotation2.py	exon	.	+	.	SND1	9	9.00148670289237e-18	1.40918426557343e-16
ENSG00000269755.ENSG00000268870.ENSG00000268744.ENSG00000180855.ENSG00000196826.ENSG00000269693.ENSG00000248406.ENSG00000242852.ENSG00000249709.ENSG00000188033.ENSG00000196466.66	ENSG00000269755+ENSG00000268870+ENSG00000268744+ENSG00000180855+ENSG00000196826+ENSG00000269693+ENSG00000248406+ENSG00000242852+ENSG00000249709+ENSG00000188033+ENSG00000196466	chr19	dexseq_prepare_annotation2.py	exon	.	-	.		35	9.42794825924756e-18	1.47428479198099e-16
ENSG00000107331.91	ENSG00000107331	chr9	dexseq_prepare_annotation2.py	exon	.	-	.	ABCA2	29	9.69910659045982e-18	1.51498081119376e-16
ENSG00000104979.ENSG00000037757.32	ENSG00000104979+ENSG00000037757	chr19	dexseq_prepare_annotation2.py	exon	.	+	.		11	9.75200309520555e-18	1.52153162898904e-16
ENSG00000164306.31	ENSG00000164306	chr4	dexseq_prepare_annotation2.py	exon	.	+	.	PRIMPOL	12	9.8314198729011e-18	1.53220085695965e-16
ENSG00000105726.58	ENSG00000105726	chr19	dexseq_prepare_annotation2.py	exon	.	-	.	ATP13A1	16	9.869290039175e-18	1.53637849197292e-16
ENSG00000067601.19	ENSG00000067601	chr7	dexseq_prepare_annotation2.py	exon	.	-	.	PMS2P4	9	1.00279747421495e-17	1.55933322810176e-16
ENSG00000077616.26	ENSG00000077616	chr11	dexseq_prepare_annotation2.py	exon	.	+	.	NAALAD2	16	1.1014831820773e-17	1.71087197609903e-16
ENSG00000231731.16	ENSG00000231731	chr2	dexseq_prepare_annotation2.py	exon	.	+	.	AC010976.2	11	1.1065324234956e-17	1.71679432767149e-16
ENSG00000174442.42	ENSG00000174442	chr15	dexseq_prepare_annotation2.py	exon	.	+	.	ZWILCH	26	1.12093038987979e-17	1.73719189663736e-16
ENSG00000158089.50	ENSG00000158089	chr2	dexseq_prepare_annotation2.py	exon	.	-	.	GALNT14	28	1.14227225083014e-17	1.76829347547684e-16
ENSG00000115718.33	ENSG00000115718	chr2	dexseq_prepare_annotation2.py	exon	.	+	.	PROC	16	1.17178040688205e-17	1.81195353340358e-16
ENSG00000188917.26	ENSG00000188917	chrX	dexseq_prepare_annotation2.py	exon	.	-	.	TRMT2B	17	1.21766522216815e-17	1.880811932706e-16
ENSG00000105393.ENSG00000160117.ENSG00000269307.78	ENSG00000105393+ENSG00000160117+ENSG00000269307	chr19	dexseq_prepare_annotation2.py	exon	.	+	.		33	1.23964879533737e-17	1.91264035245053e-16
ENSG00000139624.75	ENSG00000139624	chr12	dexseq_prepare_annotation2.py	exon	.	-	.	CERS5	23	1.26026036312983e-17	1.94228361847068e-16
ENSG00000002726.18	ENSG00000002726	chr7	dexseq_prepare_annotation2.py	exon	.	+	.	AOC1	14	1.27862903767842e-17	1.96840829459009e-16
ENSG00000223972.18	ENSG00000223972	chr1	dexseq_prepare_annotation2.py	exon	.	+	.	DDX11L1	19	1.28429828595036e-17	1.97494640074271e-16
ENSG00000088986.21	ENSG00000088986	chr12	dexseq_prepare_annotation2.py	exon	.	+	.	DYNLL1	5	1.2887511896535e-17	1.97960166145227e-16
ENSG00000175455.60	ENSG00000175455	chr3	dexseq_prepare_annotation2.py	exon	.	-	.	CCDC14	43	1.34988872120361e-17	2.07122152294291e-16
ENSG00000104218.45	ENSG00000104218	chr8	dexseq_prepare_annotation2.py	exon	.	+	.	CSPP1	19	1.39879982674528e-17	2.14390004350827e-16
ENSG00000104738.48	ENSG00000104738	chr8	dexseq_prepare_annotation2.py	exon	.	+	.	MCM4	34	1.47656612134106e-17	2.26059505633318e-16
ENSG00000226147.ENSG00000116171.14	ENSG00000226147+ENSG00000116171	chr1	dexseq_prepare_annotation2.py	exon	.	+	.		10	1.4978741516349e-17	2.29069168167425e-16
ENSG00000149201.30	ENSG00000149201	chr11	dexseq_prepare_annotation2.py	exon	.	+	.	CCDC81	28	1.51264673305953e-17	2.31073845272439e-16
ENSG00000126226.43	ENSG00000126226	chr13	dexseq_prepare_annotation2.py	exon	.	-	.	PCID2	29	1.52649744140089e-17	2.32933444739481e-16
ENSG00000223678.2	ENSG00000223678	chr9	dexseq_prepare_annotation2.py	exon	.	+	.	RP11-311H10.4	3	1.52888192258985e-17	2.33041211603541e-16
ENSG00000246090.33	ENSG00000246090	chr4	dexseq_prepare_annotation2.py	exon	.	+	.	RP11-696N14.1	26	1.56628969900191e-17	2.38481346056365e-16
ENSG00000148814.45	ENSG00000148814	chr10	dexseq_prepare_annotation2.py	exon	.	+	.	LRRC27	36	1.56869848897252e-17	2.3858649745753e-16
ENSG00000262117.3	ENSG00000262117	chr16	dexseq_prepare_annotation2.py	exon	.	-	.	BCAR4	4	1.57941571115763e-17	2.39953682331891e-16
ENSG00000196924.65	ENSG00000196924	chrX	dexseq_prepare_annotation2.py	exon	.	-	.	FLNA	15	1.69377085891093e-17	2.57045925102045e-16
ENSG00000150540.21	ENSG00000150540	chr2	dexseq_prepare_annotation2.py	exon	.	+	.	HNMT	5	1.75093634531626e-17	2.65431245535607e-16
ENSG00000182896.11	ENSG00000182896	chr17	dexseq_prepare_annotation2.py	exon	.	+	.	TMEM95	6	1.76127220463447e-17	2.66706933844649e-16
ENSG00000160218.46	ENSG00000160218	chr21	dexseq_prepare_annotation2.py	exon	.	+	.	TRAPPC10	27	1.7649712274518e-17	2.66975930984702e-16
ENSG00000122705.23	ENSG00000122705	chr9	dexseq_prepare_annotation2.py	exon	.	+	.	CLTA	10	1.77788332768431e-17	2.68636429686881e-16
ENSG00000265759.ENSG00000132026.ENSG00000095066.117	ENSG00000265759+ENSG00000132026+ENSG00000095066	chr19	dexseq_prepare_annotation2.py	exon	.	-	.		80	1.79856483377439e-17	2.71207747274092e-16
ENSG00000169519.11	ENSG00000169519	chr11	dexseq_prepare_annotation2.py	exon	.	+	.	METTL15	5	1.7988069655728e-17	2.71207747274092e-16
ENSG00000125734.51	ENSG00000125734	chr19	dexseq_prepare_annotation2.py	exon	.	-	.	GPR108	15	1.80694462326523e-17	2.72139186970292e-16
ENSG00000166183.34	ENSG00000166183	chr14	dexseq_prepare_annotation2.py	exon	.	+	.	ASPG	18	1.82187978704908e-17	2.74091253769919e-16
ENSG00000101751.32	ENSG00000101751	chr18	dexseq_prepare_annotation2.py	exon	.	+	.	POLI	10	1.85077531016018e-17	2.78137077455457e-16
ENSG00000166526.15	ENSG00000166526	chr7	dexseq_prepare_annotation2.py	exon	.	-	.	ZNF3	5	1.86823371350688e-17	2.8045722535953e-16
ENSG00000183431.31	ENSG00000183431	chr1	dexseq_prepare_annotation2.py	exon	.	-	.	SF3A3	12	1.87053364378335e-17	2.80499245978138e-16
ENSG00000067182.28	ENSG00000067182	chr12	dexseq_prepare_annotation2.py	exon	.	-	.	TNFRSF1A	12	1.89980124126591e-17	2.84580798664709e-16
ENSG00000255794.23	ENSG00000255794	chr12	dexseq_prepare_annotation2.py	exon	.	+	.	RMST	17	1.90383338481882e-17	2.84877482560282e-16
ENSG00000163739.5	ENSG00000163739	chr4	dexseq_prepare_annotation2.py	exon	.	+	.	CXCL1	5	2.0540782615507e-17	3.07028317975167e-16
ENSG00000123908.28	ENSG00000123908	chr8	dexseq_prepare_annotation2.py	exon	.	-	.	AGO2	15	2.05915254358753e-17	3.07455830325338e-16
ENSG00000013375.43	ENSG00000013375	chr6	dexseq_prepare_annotation2.py	exon	.	-	.	PGM3	13	2.20511985936693e-17	3.28896824566801e-16
ENSG00000163728.20	ENSG00000163728	chr3	dexseq_prepare_annotation2.py	exon	.	+	.	TTC14	16	2.26541103133081e-17	3.37526798080039e-16
ENSG00000117593.16	ENSG00000117593	chr1	dexseq_prepare_annotation2.py	exon	.	+	.	DARS2	7	2.30546070952942e-17	3.43125695739823e-16
ENSG00000154845.71	ENSG00000154845	chr18	dexseq_prepare_annotation2.py	exon	.	-	.	PPP4R1	5	2.53446247034466e-17	3.76804559563233e-16
ENSG00000140400.118	ENSG00000140400	chr15	dexseq_prepare_annotation2.py	exon	.	-	.	MAN2C1	34	2.550663159918e-17	3.78807579022689e-16
ENSG00000185122.38	ENSG00000185122	chr8	dexseq_prepare_annotation2.py	exon	.	+	.	HSF1	22	2.60479258445073e-17	3.86433224654731e-16
ENSG00000163520.31	ENSG00000163520	chr3	dexseq_prepare_annotation2.py	exon	.	+	.	FBLN2	18	2.66688400169171e-17	3.952225319903e-16
ENSG00000263053.ENSG00000171282.43	ENSG00000263053+ENSG00000171282	chr17	dexseq_prepare_annotation2.py	exon	.	+	.		28	2.67111416521346e-17	3.95427412560278e-16
ENSG00000177595.23	ENSG00000177595	chr11	dexseq_prepare_annotation2.py	exon	.	-	.	PIDD	7	2.69594851070182e-17	3.98678818100165e-16
ENSG00000226803.35	ENSG00000226803	chr6	dexseq_prepare_annotation2.py	exon	.	-	.	RP11-203B9.4	16	2.7615901177055e-17	4.07535661115253e-16
ENSG00000164675.24	ENSG00000164675	chr7	dexseq_prepare_annotation2.py	exon	.	-	.	IQUB	19	2.76171004687781e-17	4.07535661115253e-16
ENSG00000115266.29	ENSG00000115266	chr19	dexseq_prepare_annotation2.py	exon	.	+	.	APC2	12	2.76566280101686e-17	4.07685707589386e-16
ENSG00000118473.47	ENSG00000118473	chr1	dexseq_prepare_annotation2.py	exon	.	+	.	SGIP1	21	3.01567185128107e-17	4.44068073455874e-16
ENSG00000270956.ENSG00000237298.14	ENSG00000270956+ENSG00000237298	chr2	dexseq_prepare_annotation2.py	exon	.	+	.		6	3.11606679653382e-17	4.58365503566406e-16
ENSG00000261997.ENSG00000087253.16	ENSG00000261997+ENSG00000087253	chr16	dexseq_prepare_annotation2.py	exon	.	+	.		15	3.17843250311313e-17	4.67044589822529e-16
ENSG00000104529.112	ENSG00000104529	chr8	dexseq_prepare_annotation2.py	exon	.	-	.	EEF1D	58	3.25561913208923e-17	4.77880837930137e-16
ENSG00000259738.ENSG00000157450.35	ENSG00000259738+ENSG00000157450	chr15	dexseq_prepare_annotation2.py	exon	.	+	.		6	3.44750134759122e-17	5.05512182815752e-16
ENSG00000142453.30	ENSG00000142453	chr19	dexseq_prepare_annotation2.py	exon	.	+	.	CARM1	14	3.49540831206178e-17	5.11996200646517e-16
ENSG00000213830.ENSG00000183323.27	ENSG00000213830+ENSG00000183323	chr5	dexseq_prepare_annotation2.py	exon	.	-	.		15	3.50881226868934e-17	5.13417989072921e-16
ENSG00000115267.17	ENSG00000115267	chr2	dexseq_prepare_annotation2.py	exon	.	-	.	IFIH1	5	3.58218684853838e-17	5.23602595566357e-16
ENSG00000163811.26	ENSG00000163811	chr2	dexseq_prepare_annotation2.py	exon	.	+	.	WDR43	8	3.61808758631275e-17	5.28294050720703e-16
ENSG00000001630.ENSG00000240720.34	ENSG00000001630+ENSG00000240720	chr7	dexseq_prepare_annotation2.py	exon	.	-	.		14	3.62909258431555e-17	5.2934432380048e-16
ENSG00000205937.ENSG00000207715.66	ENSG00000205937+ENSG00000207715	chr16	dexseq_prepare_annotation2.py	exon	.	-	.		13	3.72097688088238e-17	5.42177176998245e-16
ENSG00000104450.29	ENSG00000104450	chr8	dexseq_prepare_annotation2.py	exon	.	+	.	SPAG1	26	3.87105602177936e-17	5.63453709836773e-16
ENSG00000075275.43	ENSG00000075275	chr22	dexseq_prepare_annotation2.py	exon	.	-	.	CELSR1	11	3.98643276357644e-17	5.7963984664945e-16
ENSG00000158352.18	ENSG00000158352	chrX	dexseq_prepare_annotation2.py	exon	.	-	.	SHROOM4	6	4.11479372810468e-17	5.97678093184745e-16
ENSG00000006432.24	ENSG00000006432	chr14	dexseq_prepare_annotation2.py	exon	.	-	.	MAP3K9	19	4.26348252475025e-17	6.18628195806499e-16
ENSG00000127947.47	ENSG00000127947	chr7	dexseq_prepare_annotation2.py	exon	.	+	.	PTPN12	12	4.37357747393324e-17	6.3394046767262e-16
ENSG00000104626.28	ENSG00000104626	chr8	dexseq_prepare_annotation2.py	exon	.	+	.	ERI1	17	4.52401592788584e-17	6.55062410580008e-16
ENSG00000150712.26	ENSG00000150712	chr5	dexseq_prepare_annotation2.py	exon	.	-	.	MTMR12	20	4.663499814808e-17	6.74555816962748e-16
ENSG00000092978.8	ENSG00000092978	chr1	dexseq_prepare_annotation2.py	exon	.	-	.	GPATCH2	8	4.73527741248688e-17	6.84225412588895e-16
ENSG00000123243.33	ENSG00000123243	chr10	dexseq_prepare_annotation2.py	exon	.	-	.	ITIH5	31	4.74597822990349e-17	6.85058770274843e-16
ENSG00000105486.62	ENSG00000105486	chr19	dexseq_prepare_annotation2.py	exon	.	-	.	LIG1	28	4.75257455839672e-17	6.85298549510871e-16
ENSG00000227232.23	ENSG00000227232	chr1	dexseq_prepare_annotation2.py	exon	.	-	.	WASH7P	23	5.18694786802512e-17	7.47157241653494e-16
ENSG00000136010.23	ENSG00000136010	chr12	dexseq_prepare_annotation2.py	exon	.	-	.	ALDH1L2	19	5.41876610890203e-17	7.79740789515167e-16
ENSG00000135723.48	ENSG00000135723	chr16	dexseq_prepare_annotation2.py	exon	.	-	.	FHOD1	26	5.46472359706461e-17	7.85539874418626e-16
ENSG00000196605.33	ENSG00000196605	chr19	dexseq_prepare_annotation2.py	exon	.	-	.	ZNF846	13	5.53708192965294e-17	7.95118093848611e-16
ENSG00000113597.ENSG00000253251.40	ENSG00000113597+ENSG00000253251	chr5	dexseq_prepare_annotation2.py	exon	.	+	.		5	5.57007953045938e-17	7.99030210330155e-16
ENSG00000145247.25	ENSG00000145247	chr4	dexseq_prepare_annotation2.py	exon	.	-	.	OCIAD2	14	5.59555605230567e-17	8.01856463800996e-16
ENSG00000162598.23	ENSG00000162598	chr1	dexseq_prepare_annotation2.py	exon	.	-	.	C1orf87	16	5.71511301057476e-17	8.1814494087465e-16
ENSG00000159140.44	ENSG00000159140	chr21	dexseq_prepare_annotation2.py	exon	.	+	.	SON	22	5.88680086118637e-17	8.41854961466879e-16
ENSG00000198626.121	ENSG00000198626	chr1	dexseq_prepare_annotation2.py	exon	.	+	.	RYR2	32	5.99155143440969e-17	8.55953531051574e-16
ENSG00000226074.ENSG00000188086.ENSG00000261603.ENSG00000206549.32	ENSG00000226074+ENSG00000188086+ENSG00000261603+ENSG00000206549	chr3	dexseq_prepare_annotation2.py	exon	.	-	.		10	6.14860519219692e-17	8.77487478919284e-16
ENSG00000152939.9	ENSG00000152939	chr5	dexseq_prepare_annotation2.py	exon	.	+	.	MARVELD2	8	6.38930609982179e-17	9.10902510288761e-16
ENSG00000205517.ENSG00000187266.62	ENSG00000205517+ENSG00000187266	chr19	dexseq_prepare_annotation2.py	exon	.	-	.		26	6.52623347640397e-17	9.29469518495852e-16
ENSG00000230572.ENSG00000184303.26	ENSG00000230572+ENSG00000184303	chr2	dexseq_prepare_annotation2.py	exon	.	-	.		8	6.5618794282926e-17	9.33588706365483e-16
ENSG00000140955.28	ENSG00000140955	chr16	dexseq_prepare_annotation2.py	exon	.	+	.	ADAD2	27	6.62646339483865e-17	9.41812392023844e-16
ENSG00000162687.43	ENSG00000162687	chr1	dexseq_prepare_annotation2.py	exon	.	-	.	KCNT2	18	6.65331245589567e-17	9.44661521089645e-16
ENSG00000079335.ENSG00000223906.31	ENSG00000079335+ENSG00000223906	chr1	dexseq_prepare_annotation2.py	exon	.	+	.		15	6.73746032914619e-17	9.55632013590643e-16
ENSG00000021300.50	ENSG00000021300	chr11	dexseq_prepare_annotation2.py	exon	.	+	.	PLEKHB1	19	6.82192598871161e-17	9.66287093502077e-16
ENSG00000162368.5	ENSG00000162368	chr1	dexseq_prepare_annotation2.py	exon	.	+	.	CMPK1	3	6.82649891059728e-17	9.66287093502077e-16
ENSG00000007923.11	ENSG00000007923	chr1	dexseq_prepare_annotation2.py	exon	.	-	.	DNAJC11	10	8.06212481068395e-17	1.14002713972665e-15
ENSG00000105483.78	ENSG00000105483	chr19	dexseq_prepare_annotation2.py	exon	.	-	.	CARD8	52	8.37594562053162e-17	1.18319817789117e-15
ENSG00000065809.61	ENSG00000065809	chr10	dexseq_prepare_annotation2.py	exon	.	-	.	FAM107B	30	8.39174252502809e-17	1.18422496648923e-15
ENSG00000272333.ENSG00000105663.7	ENSG00000272333+ENSG00000105663	chr19	dexseq_prepare_annotation2.py	exon	.	+	.		6	8.56079919479077e-17	1.20685540729812e-15
ENSG00000147050.47	ENSG00000147050	chrX	dexseq_prepare_annotation2.py	exon	.	+	.	KDM6A	20	8.63515044235939e-17	1.21610242436717e-15
ENSG00000118804.ENSG00000189157.ENSG00000272414.39	ENSG00000118804+ENSG00000189157+ENSG00000272414	chr4	dexseq_prepare_annotation2.py	exon	.	+	.		23	8.66910003169895e-17	1.21964663667854e-15
ENSG00000244301.ENSG00000243478.56	ENSG00000244301+ENSG00000243478	chr2	dexseq_prepare_annotation2.py	exon	.	+	.		13	8.90172722688747e-17	1.25110712826477e-15
ENSG00000127663.18	ENSG00000127663	chr19	dexseq_prepare_annotation2.py	exon	.	+	.	KDM4B	15	9.14925269857034e-17	1.28459578334022e-15
ENSG00000255311.11	ENSG00000255311	chr11	dexseq_prepare_annotation2.py	exon	.	+	.	RP11-160H12.2	8	9.18246912010254e-17	1.28795723436105e-15
ENSG00000159363.54	ENSG00000159363	chr1	dexseq_prepare_annotation2.py	exon	.	-	.	ATP13A2	27	9.60146211646404e-17	1.3453673355118e-15
ENSG00000161013.62	ENSG00000161013	chr5	dexseq_prepare_annotation2.py	exon	.	-	.	MGAT4B	29	9.74277449166191e-17	1.36379200192759e-15
ENSG00000181827.21	ENSG00000181827	chr15	dexseq_prepare_annotation2.py	exon	.	-	.	RFX7	7	1.00246940178883e-16	1.40184190465657e-15
ENSG00000069020.57	ENSG00000069020	chr5	dexseq_prepare_annotation2.py	exon	.	+	.	MAST4	22	1.00835496483673e-16	1.40865362592785e-15
ENSG00000259080.ENSG00000198522.ENSG00000243943.54	ENSG00000259080+ENSG00000198522+ENSG00000243943	chr2	dexseq_prepare_annotation2.py	exon	.	+	.		10	1.01959889916873e-16	1.42292967978462e-15
ENSG00000237854.2	ENSG00000237854	chr17	dexseq_prepare_annotation2.py	exon	.	+	.	LINC00674	3	1.03600893819033e-16	1.44437952968985e-15
ENSG00000074696.30	ENSG00000074696	chr15	dexseq_prepare_annotation2.py	exon	.	+	.	PTPLAD1	11	1.05054406956322e-16	1.46317502005565e-15
ENSG00000155827.31	ENSG00000155827	chr9	dexseq_prepare_annotation2.py	exon	.	+	.	RNF20	24	1.14514641799523e-16	1.592298670927e-15
ENSG00000124678.50	ENSG00000124678	chr6	dexseq_prepare_annotation2.py	exon	.	-	.	TCP11	16	1.14554686177162e-16	1.592298670927e-15
ENSG00000175161.20	ENSG00000175161	chr3	dexseq_prepare_annotation2.py	exon	.	+	.	CADM2	13	1.16924046800117e-16	1.62360731386643e-15
ENSG00000135423.26	ENSG00000135423	chr12	dexseq_prepare_annotation2.py	exon	.	-	.	GLS2	21	1.250039795219e-16	1.73407118845265e-15
ENSG00000091436.31	ENSG00000091436	chr2	dexseq_prepare_annotation2.py	exon	.	+	.	MLTK	7	1.26718864640534e-16	1.75610594251343e-15
ENSG00000174672.47	ENSG00000174672	chr11	dexseq_prepare_annotation2.py	exon	.	+	.	BRSK2	13	1.29844304067412e-16	1.79762513088742e-15
ENSG00000179044.15	ENSG00000179044	chr16	dexseq_prepare_annotation2.py	exon	.	-	.	EXOC3L1	10	1.32082233040477e-16	1.82678674103592e-15
ENSG00000088247.ENSG00000266722.47	ENSG00000088247+ENSG00000266722	chr19	dexseq_prepare_annotation2.py	exon	.	-	.		32	1.32837165956655e-16	1.83539988703891e-15
ENSG00000234394.ENSG00000154330.39	ENSG00000234394+ENSG00000154330	chr9	dexseq_prepare_annotation2.py	exon	.	+	.		17	1.33915079115477e-16	1.84845406421223e-15
ENSG00000185038.34	ENSG00000185038	chr2	dexseq_prepare_annotation2.py	exon	.	+	.	MROH2A	16	1.42131857865256e-16	1.9599235137209e-15
ENSG00000061936.39	ENSG00000061936	chr12	dexseq_prepare_annotation2.py	exon	.	+	.	SFSWAP	13	1.44680478432597e-16	1.99308841618556e-15
ENSG00000265148.25	ENSG00000265148	chr17	dexseq_prepare_annotation2.py	exon	.	+	.	BZRAP1-AS1	11	1.47512564315905e-16	2.03008867006012e-15
ENSG00000135655.60	ENSG00000135655	chr12	dexseq_prepare_annotation2.py	exon	.	+	.	USP15	20	1.49998976934412e-16	2.06226316209034e-15
ENSG00000015133.51	ENSG00000015133	chr14	dexseq_prepare_annotation2.py	exon	.	-	.	CCDC88C	26	1.55913032752946e-16	2.1414523964465e-15
ENSG00000156453.20	ENSG00000156453	chr5	dexseq_prepare_annotation2.py	exon	.	-	.	PCDH1	7	1.56753668955753e-16	2.15087099517746e-15
ENSG00000223646.7	ENSG00000223646	chr7	dexseq_prepare_annotation2.py	exon	.	+	.	AC002463.3	8	1.67039457820168e-16	2.28974324905316e-15
ENSG00000134602.11	ENSG00000134602	chrX	dexseq_prepare_annotation2.py	exon	.	+	.	MST4	5	1.69585480369304e-16	2.32235106549128e-15
ENSG00000185298.20	ENSG00000185298	chr17	dexseq_prepare_annotation2.py	exon	.	+	.	CCDC137	8	1.73983163313881e-16	2.38022680372074e-15
ENSG00000221444.ENSG00000249931.ENSG00000261279.ENSG00000233812.ENSG00000215304.41	ENSG00000221444+ENSG00000249931+ENSG00000261279+ENSG00000233812+ENSG00000215304	chr15	dexseq_prepare_annotation2.py	exon	.	-	.		22	1.74787774611161e-16	2.38888094316002e-15
ENSG00000138100.14	ENSG00000138100	chr2	dexseq_prepare_annotation2.py	exon	.	+	.	TRIM54	11	1.81333273307174e-16	2.47590347408399e-15
ENSG00000147394.33	ENSG00000147394	chrX	dexseq_prepare_annotation2.py	exon	.	+	.	ZNF185	18	1.82370793133695e-16	2.48762360850146e-15
ENSG00000259673.16	ENSG00000259673	chr15	dexseq_prepare_annotation2.py	exon	.	-	.	IQCH-AS1	6	1.8299803334165e-16	2.49372982432007e-15
ENSG00000233436.5	ENSG00000233436	chr11	dexseq_prepare_annotation2.py	exon	.	-	.	BTBD18	5	1.84108962808017e-16	2.50640887995307e-15
ENSG00000168014.74	ENSG00000168014	chr11	dexseq_prepare_annotation2.py	exon	.	-	.	C2CD3	21	1.85214918285743e-16	2.51899545084801e-15
ENSG00000116688.30	ENSG00000116688	chr1	dexseq_prepare_annotation2.py	exon	.	+	.	MFN2	19	1.90580240965441e-16	2.58942977108231e-15
ENSG00000175467.33	ENSG00000175467	chr11	dexseq_prepare_annotation2.py	exon	.	+	.	SART1	18	1.94080511189624e-16	2.63441053604998e-15
ENSG00000088808.51	ENSG00000088808	chr14	dexseq_prepare_annotation2.py	exon	.	-	.	PPP1R13B	28	1.98083719578615e-16	2.68612356452016e-15
ENSG00000121104.33	ENSG00000121104	chr17	dexseq_prepare_annotation2.py	exon	.	-	.	FAM117A	10	2.06461373864264e-16	2.79699769510162e-15
ENSG00000166444.151	ENSG00000166444	chr11	dexseq_prepare_annotation2.py	exon	.	-	.	ST5	127	2.06995087152938e-16	2.80149491248118e-15
ENSG00000236581.67	ENSG00000236581	chr13	dexseq_prepare_annotation2.py	exon	.	+	.	STARD13-AS	39	2.15287710357951e-16	2.91089108668989e-15
ENSG00000163702.68	ENSG00000163702	chr3	dexseq_prepare_annotation2.py	exon	.	+	.	IL17RC	51	2.22918277589351e-16	3.01113152004448e-15
ENSG00000266365.8	ENSG00000266365	chr17	dexseq_prepare_annotation2.py	exon	.	-	.	RP11-51L5.3	8	2.25479956877069e-16	3.04277422856655e-15
ENSG00000176463.35	ENSG00000176463	chr15	dexseq_prepare_annotation2.py	exon	.	+	.	SLCO3A1	9	2.30024630911798e-16	3.10108934450604e-15
ENSG00000108352.29	ENSG00000108352	chr17	dexseq_prepare_annotation2.py	exon	.	+	.	RAPGEFL1	22	2.3028788422462e-16	3.10162711963441e-15
ENSG00000111799.84	ENSG00000111799	chr6	dexseq_prepare_annotation2.py	exon	.	-	.	COL12A1	22	2.31569185157541e-16	3.11586211734265e-15
ENSG00000175166.68	ENSG00000175166	chr3	dexseq_prepare_annotation2.py	exon	.	+	.	PSMD2	48	2.39632011690256e-16	3.22122953952651e-15
ENSG00000196365.52	ENSG00000196365	chr19	dexseq_prepare_annotation2.py	exon	.	-	.	LONP1	29	2.44156484919656e-16	3.27887519303128e-15
ENSG00000213886.ENSG00000204681.52	ENSG00000213886+ENSG00000204681	chr6	dexseq_prepare_annotation2.py	exon	.	-	.		8	2.46135957555364e-16	3.30226464407129e-15
ENSG00000189143.12	ENSG00000189143	chr7	dexseq_prepare_annotation2.py	exon	.	+	.	CLDN4	9	2.55421118406202e-16	3.42353055037502e-15
ENSG00000105245.30	ENSG00000105245	chr19	dexseq_prepare_annotation2.py	exon	.	-	.	NUMBL	21	2.59376003851654e-16	3.47318726083323e-15
ENSG00000188352.79	ENSG00000188352	chr9	dexseq_prepare_annotation2.py	exon	.	+	.	FOCAD	25	2.60975991446822e-16	3.49124529598321e-15
ENSG00000260170.ENSG00000137767.ENSG00000104164.76	ENSG00000260170+ENSG00000137767+ENSG00000104164	chr15	dexseq_prepare_annotation2.py	exon	.	+	.		42	2.7452371237616e-16	3.66894732440362e-15
ENSG00000196814.18	ENSG00000196814	chr9	dexseq_prepare_annotation2.py	exon	.	+	.	MVB12B	7	2.76189750143348e-16	3.68766429854859e-15
ENSG00000135605.26	ENSG00000135605	chr4	dexseq_prepare_annotation2.py	exon	.	-	.	TEC	13	2.87806096971803e-16	3.83907345105711e-15
ENSG00000135976.77	ENSG00000135976	chr2	dexseq_prepare_annotation2.py	exon	.	+	.	ANKRD36	21	2.88136500566296e-16	3.83979217549289e-15
ENSG00000137822.47	ENSG00000137822	chr15	dexseq_prepare_annotation2.py	exon	.	+	.	TUBGCP4	13	3.02980725596595e-16	4.03373955477883e-15
ENSG00000157837.20	ENSG00000157837	chr12	dexseq_prepare_annotation2.py	exon	.	-	.	SPPL3	8	3.03473582428883e-16	4.0364311931106e-15
ENSG00000196411.28	ENSG00000196411	chr7	dexseq_prepare_annotation2.py	exon	.	-	.	EPHB4	22	3.03812448109427e-16	4.03707143966269e-15
ENSG00000141448.2	ENSG00000141448	chr18	dexseq_prepare_annotation2.py	exon	.	+	.	GATA6	3	3.27796936368824e-16	4.35161401378345e-15
ENSG00000168060.56	ENSG00000168060	chr11	dexseq_prepare_annotation2.py	exon	.	-	.	NAALADL1	5	3.38183403351463e-16	4.48520987482179e-15
ENSG00000135622.17	ENSG00000135622	chr2	dexseq_prepare_annotation2.py	exon	.	+	.	SEMA4F	13	3.38582382868355e-16	4.48621657300571e-15
ENSG00000026297.ENSG00000249141.ENSG00000071242.60	ENSG00000026297+ENSG00000249141+ENSG00000071242	chr6	dexseq_prepare_annotation2.py	exon	.	-	.		10	3.47300547479216e-16	4.5973454740671e-15
ENSG00000115486.34	ENSG00000115486	chr2	dexseq_prepare_annotation2.py	exon	.	-	.	GGCX	7	3.53933711436775e-16	4.68068906382005e-15
ENSG00000185787.26	ENSG00000185787	chr15	dexseq_prepare_annotation2.py	exon	.	+	.	MORF4L1	20	3.58519836953609e-16	4.73682821687709e-15
ENSG00000136381.40	ENSG00000136381	chr15	dexseq_prepare_annotation2.py	exon	.	+	.	IREB2	28	3.65097290791742e-16	4.81914541818834e-15
ENSG00000116668.23	ENSG00000116668	chr1	dexseq_prepare_annotation2.py	exon	.	+	.	SWT1	21	3.8815634322149e-16	5.11865050519811e-15
ENSG00000158169.35	ENSG00000158169	chr9	dexseq_prepare_annotation2.py	exon	.	-	.	FANCC	22	3.95489221425794e-16	5.2092620337412e-15
ENSG00000146373.27	ENSG00000146373	chr6	dexseq_prepare_annotation2.py	exon	.	+	.	RNF217	9	3.95777865879085e-16	5.2092620337412e-15
ENSG00000214822.19	ENSG00000214822	chr17	dexseq_prepare_annotation2.py	exon	.	-	.	KRT16P3	14	3.99645042260876e-16	5.25518092503269e-15
ENSG00000069248.35	ENSG00000069248	chr1	dexseq_prepare_annotation2.py	exon	.	-	.	NUP133	13	4.05109490883588e-16	5.32199658506102e-15
ENSG00000013503.33	ENSG00000013503	chr12	dexseq_prepare_annotation2.py	exon	.	+	.	POLR3B	13	4.07168756040245e-16	5.34399371112934e-15
ENSG00000065548.28	ENSG00000065548	chr2	dexseq_prepare_annotation2.py	exon	.	+	.	ZC3H15	10	4.12118210588918e-16	5.40384652713665e-15
ENSG00000263136.ENSG00000185928.ENSG00000013364.66	ENSG00000263136+ENSG00000185928+ENSG00000013364	chr16	dexseq_prepare_annotation2.py	exon	.	+	.		33	4.16147711012078e-16	5.45153501425822e-15
ENSG00000132326.16	ENSG00000132326	chr2	dexseq_prepare_annotation2.py	exon	.	-	.	PER2	9	4.19001481836173e-16	5.48374606670791e-15
ENSG00000196865.ENSG00000234631.14	ENSG00000196865+ENSG00000234631	chr10	dexseq_prepare_annotation2.py	exon	.	+	.		9	4.28482547844278e-16	5.60255052670965e-15
ENSG00000243509.ENSG00000026036.ENSG00000258366.53	ENSG00000243509+ENSG00000026036+ENSG00000258366	chr20	dexseq_prepare_annotation2.py	exon	.	+	.		17	4.41592273835219e-16	5.76739828585849e-15
ENSG00000177182.26	ENSG00000177182	chr8	dexseq_prepare_annotation2.py	exon	.	+	.	CLVS1	9	4.41920767402667e-16	5.76739828585849e-15
ENSG00000044115.104	ENSG00000044115	chr5	dexseq_prepare_annotation2.py	exon	.	+	.	CTNNA1	26	4.45937383621369e-16	5.81435352954585e-15
ENSG00000128536.34	ENSG00000128536	chr7	dexseq_prepare_annotation2.py	exon	.	+	.	CDHR3	17	4.60802388555036e-16	6.0025346786822e-15
ENSG00000184254.ENSG00000232386.ENSG00000259604.ENSG00000272808.ENSG00000272639.38	ENSG00000184254+ENSG00000232386+ENSG00000259604+ENSG00000272808+ENSG00000272639	chr15	dexseq_prepare_annotation2.py	exon	.	+	.		10	4.65140925727508e-16	6.05027403733577e-15
ENSG00000239520.ENSG00000006125.52	ENSG00000239520+ENSG00000006125	chr17	dexseq_prepare_annotation2.py	exon	.	+	.		27	4.65338662816838e-16	6.05027403733577e-15
ENSG00000103187.14	ENSG00000103187	chr16	dexseq_prepare_annotation2.py	exon	.	-	.	COTL1	8	4.65859061388197e-16	6.05137411266278e-15
ENSG00000119471.21	ENSG00000119471	chr9	dexseq_prepare_annotation2.py	exon	.	+	.	HSDL2	10	4.77898068407103e-16	6.20195568028134e-15
ENSG00000125450.72	ENSG00000125450	chr17	dexseq_prepare_annotation2.py	exon	.	+	.	NUP85	12	4.84943228718536e-16	6.28750856581288e-15
ENSG00000067596.36	ENSG00000067596	chr17	dexseq_prepare_annotation2.py	exon	.	+	.	DHX8	23	4.974722119436e-16	6.44393576030674e-15
ENSG00000213123.ENSG00000145107.ENSG00000273331.ENSG00000161217.ENSG00000272741.26	ENSG00000213123+ENSG00000145107+ENSG00000273331+ENSG00000161217+ENSG00000272741	chr3	dexseq_prepare_annotation2.py	exon	.	-	.		7	5.01638995377663e-16	6.49185376497132e-15
ENSG00000162367.13	ENSG00000162367	chr1	dexseq_prepare_annotation2.py	exon	.	-	.	TAL1	13	5.08631664221873e-16	6.5762190776396e-15
ENSG00000011243.50	ENSG00000011243	chr19	dexseq_prepare_annotation2.py	exon	.	-	.	AKAP8L	36	5.25275404260583e-16	6.78509233819763e-15
ENSG00000159131.54	ENSG00000159131	chr21	dexseq_prepare_annotation2.py	exon	.	-	.	GART	32	5.34280762488737e-16	6.89500247947826e-15
ENSG00000075407.3	ENSG00000075407	chr10	dexseq_prepare_annotation2.py	exon	.	+	.	ZNF37A	4	5.44862719570227e-16	7.02503595538735e-15
ENSG00000102786.62	ENSG00000102786	chr13	dexseq_prepare_annotation2.py	exon	.	-	.	INTS6	21	5.62242725899982e-16	7.24239563251127e-15
ENSG00000115241.22	ENSG00000115241	chr2	dexseq_prepare_annotation2.py	exon	.	-	.	PPM1G	15	5.65394648751835e-16	7.2762466103503e-15
ENSG00000141519.37	ENSG00000141519	chr17	dexseq_prepare_annotation2.py	exon	.	+	.	CCDC40	21	5.71500608452804e-16	7.34801615645892e-15
ENSG00000154227.26	ENSG00000154227	chr15	dexseq_prepare_annotation2.py	exon	.	-	.	CERS3	20	5.97459394605408e-16	7.67467266742895e-15
ENSG00000136237.43	ENSG00000136237	chr7	dexseq_prepare_annotation2.py	exon	.	-	.	RAPGEF5	10	6.01858993219454e-16	7.72404249523599e-15
ENSG00000132481.20	ENSG00000132481	chr17	dexseq_prepare_annotation2.py	exon	.	-	.	TRIM47	11	6.37647201290297e-16	8.17577935098528e-15
ENSG00000136504.49	ENSG00000136504	chr17	dexseq_prepare_annotation2.py	exon	.	+	.	KAT7	22	6.50976345809084e-16	8.33898296854699e-15
ENSG00000145016.ENSG00000216042.41	ENSG00000145016+ENSG00000216042	chr3	dexseq_prepare_annotation2.py	exon	.	-	.		20	6.62151349559141e-16	8.47431671887395e-15
ENSG00000115355.56	ENSG00000115355	chr2	dexseq_prepare_annotation2.py	exon	.	-	.	CCDC88A	32	6.80175492321613e-16	8.69697687511779e-15
ENSG00000147872.29	ENSG00000147872	chr9	dexseq_prepare_annotation2.py	exon	.	-	.	PLIN2	20	6.92350061378573e-16	8.84450133606519e-15
ENSG00000175203.70	ENSG00000175203	chr12	dexseq_prepare_annotation2.py	exon	.	-	.	DCTN2	28	6.97765480818017e-16	8.90548848036671e-15
ENSG00000139197.37	ENSG00000139197	chr12	dexseq_prepare_annotation2.py	exon	.	+	.	PEX5	28	7.14440608241844e-16	9.10993782006083e-15
ENSG00000078668.32	ENSG00000078668	chr8	dexseq_prepare_annotation2.py	exon	.	+	.	VDAC3	5	7.35686344995919e-16	9.37223907028746e-15
ENSG00000073584.ENSG00000213424.ENSG00000264058.19	ENSG00000073584+ENSG00000213424+ENSG00000264058	chr17	dexseq_prepare_annotation2.py	exon	.	-	.		16	7.37835055086887e-16	9.39099686062009e-15
ENSG00000175155.12	ENSG00000175155	chr17	dexseq_prepare_annotation2.py	exon	.	+	.	YPEL2	12	7.44587853125799e-16	9.46826641804473e-15
ENSG00000140332.80	ENSG00000140332	chr15	dexseq_prepare_annotation2.py	exon	.	-	.	TLE3	45	7.50549564477553e-16	9.53534423818418e-15
ENSG00000198198.88	ENSG00000198198	chr1	dexseq_prepare_annotation2.py	exon	.	+	.	SZT2	7	7.6162788394218e-16	9.66724387241418e-15
ENSG00000075142.26	ENSG00000075142	chr7	dexseq_prepare_annotation2.py	exon	.	-	.	SRI	18	7.6839745152304e-16	9.74426211127757e-15
ENSG00000141376.90	ENSG00000141376	chr17	dexseq_prepare_annotation2.py	exon	.	+	.	BCAS3	60	7.85986585492836e-16	9.95822055305978e-15
ENSG00000177674.35	ENSG00000177674	chr1	dexseq_prepare_annotation2.py	exon	.	+	.	AGTRAP	16	7.89160627415449e-16	9.98932039406647e-15
ENSG00000134108.19	ENSG00000134108	chr3	dexseq_prepare_annotation2.py	exon	.	+	.	ARL8B	13	7.95907530310415e-16	1.00655482385159e-14
ENSG00000140470.40	ENSG00000140470	chr15	dexseq_prepare_annotation2.py	exon	.	-	.	ADAMTS17	10	7.96919278195775e-16	1.00691729727266e-14
ENSG00000175265.ENSG00000215252.31	ENSG00000175265+ENSG00000215252	chr15	dexseq_prepare_annotation2.py	exon	.	-	.		6	8.09194839014877e-16	1.02149813950551e-14
ENSG00000170310.27	ENSG00000170310	chr17	dexseq_prepare_annotation2.py	exon	.	-	.	STX8	3	8.3788990441738e-16	1.05676105474475e-14
ENSG00000171759.44	ENSG00000171759	chr12	dexseq_prepare_annotation2.py	exon	.	-	.	PAH	9	8.74242474070094e-16	1.10111556257612e-14
ENSG00000172915.72	ENSG00000172915	chr13	dexseq_prepare_annotation2.py	exon	.	+	.	NBEA	24	8.7464386109856e-16	1.10111556257612e-14
ENSG00000141867.43	ENSG00000141867	chr19	dexseq_prepare_annotation2.py	exon	.	-	.	BRD4	8	8.80580781932849e-16	1.10758557408691e-14
ENSG00000163214.45	ENSG00000163214	chr2	dexseq_prepare_annotation2.py	exon	.	-	.	DHX57	18	8.88552445434014e-16	1.11660083776441e-14
ENSG00000245466.ENSG00000259115.ENSG00000133997.32	ENSG00000245466+ENSG00000259115+ENSG00000133997	chr14	dexseq_prepare_annotation2.py	exon	.	-	.		12	9.05064925004487e-16	1.13632292482932e-14
ENSG00000138448.32	ENSG00000138448	chr2	dexseq_prepare_annotation2.py	exon	.	+	.	ITGAV	19	9.15532873491858e-16	1.14842723408382e-14
ENSG00000255157.4	ENSG00000255157	chr11	dexseq_prepare_annotation2.py	exon	.	+	.	CTD-2313N18.8	3	9.22323137877485e-16	1.15590064012335e-14
ENSG00000135953.23	ENSG00000135953	chr2	dexseq_prepare_annotation2.py	exon	.	-	.	MFSD9	12	9.3008060659511e-16	1.16457162337058e-14
ENSG00000095585.27	ENSG00000095585	chr10	dexseq_prepare_annotation2.py	exon	.	-	.	BLNK	22	9.32679752305345e-16	1.1667739676137e-14
ENSG00000094631.113	ENSG00000094631	chrX	dexseq_prepare_annotation2.py	exon	.	+	.	HDAC6	29	9.357132121134e-16	1.16951518122472e-14
ENSG00000074201.26	ENSG00000074201	chr11	dexseq_prepare_annotation2.py	exon	.	-	.	CLNS1A	6	9.56821753723083e-16	1.19482256044953e-14
ENSG00000148541.43	ENSG00000148541	chr10	dexseq_prepare_annotation2.py	exon	.	-	.	FAM13C	28	9.77185132381501e-16	1.2191547842093e-14
ENSG00000081059.68	ENSG00000081059	chr5	dexseq_prepare_annotation2.py	exon	.	+	.	TCF7	24	1.02121233122639e-15	1.27294025416603e-14
ENSG00000175267.52	ENSG00000175267	chr16	dexseq_prepare_annotation2.py	exon	.	+	.	VWA3A	12	1.12652513037652e-15	1.40295318030568e-14
ENSG00000006704.40	ENSG00000006704	chr7	dexseq_prepare_annotation2.py	exon	.	+	.	GTF2IRD1	27	1.13110583945805e-15	1.40739567085256e-14
ENSG00000225663.ENSG00000215621.28	ENSG00000225663+ENSG00000215621	chr17	dexseq_prepare_annotation2.py	exon	.	-	.		18	1.1509694549433e-15	1.43082917200919e-14
ENSG00000140945.39	ENSG00000140945	chr16	dexseq_prepare_annotation2.py	exon	.	+	.	CDH13	9	1.15264126891365e-15	1.43118529532174e-14
ENSG00000079385.37	ENSG00000079385	chr19	dexseq_prepare_annotation2.py	exon	.	-	.	CEACAM1	33	1.15331725872463e-15	1.43118529532174e-14
ENSG00000004399.60	ENSG00000004399	chr3	dexseq_prepare_annotation2.py	exon	.	-	.	PLXND1	16	1.19083275881021e-15	1.47641997221773e-14
ENSG00000215472.ENSG00000265681.ENSG00000177576.ENSG00000206602.ENSG00000202093.ENSG00000271982.66	ENSG00000215472+ENSG00000265681+ENSG00000177576+ENSG00000206602+ENSG00000202093+ENSG00000271982	chr18	dexseq_prepare_annotation2.py	exon	.	-	.		45	1.24450707223432e-15	1.54159011641799e-14
ENSG00000099940.6	ENSG00000099940	chr22	dexseq_prepare_annotation2.py	exon	.	+	.	SNAP29	3	1.3194307551463e-15	1.63294255489853e-14
ENSG00000133216.30	ENSG00000133216	chr1	dexseq_prepare_annotation2.py	exon	.	+	.	EPHB2	19	1.33967693373358e-15	1.65652305448126e-14
ENSG00000128815.67	ENSG00000128815	chr10	dexseq_prepare_annotation2.py	exon	.	+	.	WDFY4	42	1.34646461563207e-15	1.66343484454332e-14
ENSG00000188656.ENSG00000229549.18	ENSG00000188656+ENSG00000229549	chrY	dexseq_prepare_annotation2.py	exon	.	+	.		16	1.36681182680331e-15	1.6870710246214e-14
ENSG00000175920.20	ENSG00000175920	chr4	dexseq_prepare_annotation2.py	exon	.	+	.	DOK7	12	1.40298731081699e-15	1.73018488436987e-14
ENSG00000064393.20	ENSG00000064393	chr7	dexseq_prepare_annotation2.py	exon	.	-	.	HIPK2	7	1.43676956502163e-15	1.77027348534964e-14
ENSG00000183090.9	ENSG00000183090	chr4	dexseq_prepare_annotation2.py	exon	.	-	.	FREM3	9	1.44277209904662e-15	1.77609338363133e-14
ENSG00000114841.92	ENSG00000114841	chr3	dexseq_prepare_annotation2.py	exon	.	+	.	DNAH1	44	1.44740400053294e-15	1.78021717904343e-14
ENSG00000110888.47	ENSG00000110888	chr12	dexseq_prepare_annotation2.py	exon	.	-	.	CAPRIN2	8	1.45884849934606e-15	1.79270533291322e-14
ENSG00000228486.79	ENSG00000228486	chr2	dexseq_prepare_annotation2.py	exon	.	+	.	LINC01125	11	1.4655038933567e-15	1.79929151752e-14
ENSG00000261408.ENSG00000250506.ENSG00000257949.34	ENSG00000261408+ENSG00000250506+ENSG00000257949	chr17	dexseq_prepare_annotation2.py	exon	.	+	.		21	1.49678556262264e-15	1.83607458680018e-14
ENSG00000167378.ENSG00000268361.ENSG00000073050.48	ENSG00000167378+ENSG00000268361+ENSG00000073050	chr19	dexseq_prepare_annotation2.py	exon	.	-	.		3	1.52550378960444e-15	1.86965098168114e-14
ENSG00000142102.38	ENSG00000142102	chr11	dexseq_prepare_annotation2.py	exon	.	+	.	ATHL1	36	1.53942299091172e-15	1.88504653014111e-14
ENSG00000244045.ENSG00000258924.ENSG00000264302.ENSG00000004139.56	ENSG00000244045+ENSG00000258924+ENSG00000264302+ENSG00000004139	chr17	dexseq_prepare_annotation2.py	exon	.	+	.		34	1.55702807880428e-15	1.90492439667632e-14
ENSG00000175274.52	ENSG00000175274	chr11	dexseq_prepare_annotation2.py	exon	.	-	.	TP53I11	6	1.57745359204053e-15	1.92821483970729e-14
ENSG00000075891.28	ENSG00000075891	chr10	dexseq_prepare_annotation2.py	exon	.	+	.	PAX2	7	1.60905449596714e-15	1.9637951074759e-14
ENSG00000156970.ENSG00000259288.ENSG00000137843.103	ENSG00000156970+ENSG00000259288+ENSG00000137843	chr15	dexseq_prepare_annotation2.py	exon	.	+	.		52	1.60938991236322e-15	1.9637951074759e-14
ENSG00000116898.15	ENSG00000116898	chr1	dexseq_prepare_annotation2.py	exon	.	-	.	MRPS15	9	1.63269114802546e-15	1.99047842682015e-14
ENSG00000151491.53	ENSG00000151491	chr12	dexseq_prepare_annotation2.py	exon	.	-	.	EPS8	34	1.65033339385944e-15	2.01022188659054e-14
ENSG00000056661.15	ENSG00000056661	chr17	dexseq_prepare_annotation2.py	exon	.	-	.	PCGF2	10	1.65298754424987e-15	2.01169018750689e-14
ENSG00000229847.8	ENSG00000229847	chr10	dexseq_prepare_annotation2.py	exon	.	-	.	EMX2OS	7	1.66160048075635e-15	2.02040142519988e-14
ENSG00000143977.21	ENSG00000143977	chr2	dexseq_prepare_annotation2.py	exon	.	-	.	SNRPG	17	1.74936171756373e-15	2.12525256431233e-14
ENSG00000139842.38	ENSG00000139842	chr13	dexseq_prepare_annotation2.py	exon	.	+	.	CUL4A	19	1.75569663878071e-15	2.13108422431023e-14
ENSG00000185261.28	ENSG00000185261	chr5	dexseq_prepare_annotation2.py	exon	.	-	.	KIAA0825	16	1.83890784396128e-15	2.23013749530536e-14
ENSG00000163468.43	ENSG00000163468	chr1	dexseq_prepare_annotation2.py	exon	.	-	.	CCT3	32	1.92369383799908e-15	2.33092605885299e-14
ENSG00000155324.49	ENSG00000155324	chr5	dexseq_prepare_annotation2.py	exon	.	+	.	GRAMD3	25	1.93272990706293e-15	2.3398332597625e-14
ENSG00000105609.35	ENSG00000105609	chr19	dexseq_prepare_annotation2.py	exon	.	-	.	LILRB5	17	2.11281827281973e-15	2.55562670177481e-14
ENSG00000135837.57	ENSG00000135837	chr1	dexseq_prepare_annotation2.py	exon	.	+	.	CEP350	24	2.13536256257984e-15	2.58064791505515e-14
ENSG00000198561.ENSG00000213593.ENSG00000211450.ENSG00000254732.ENSG00000254462.95	ENSG00000198561+ENSG00000213593+ENSG00000211450+ENSG00000254732+ENSG00000254462	chr11	dexseq_prepare_annotation2.py	exon	.	+	.		35	2.17365645947273e-15	2.62464292141202e-14
ENSG00000186148.ENSG00000240069.23	ENSG00000186148+ENSG00000240069	chr2	dexseq_prepare_annotation2.py	exon	.	+	.		5	2.19254541195738e-15	2.64515078978629e-14
ENSG00000211644.ENSG00000236850.ENSG00000272779.ENSG00000211643.11	ENSG00000211644+ENSG00000236850+ENSG00000272779+ENSG00000211643	chr22	dexseq_prepare_annotation2.py	exon	.	+	.		10	2.30106786610226e-15	2.77366565874097e-14
ENSG00000215417.19	ENSG00000215417	chr13	dexseq_prepare_annotation2.py	exon	.	+	.	MIR17HG	14	2.41732410693942e-15	2.9112716868136e-14
ENSG00000163995.46	ENSG00000163995	chr4	dexseq_prepare_annotation2.py	exon	.	-	.	ABLIM2	3	2.46979292556449e-15	2.97188427767665e-14
ENSG00000138031.50	ENSG00000138031	chr2	dexseq_prepare_annotation2.py	exon	.	-	.	ADCY3	18	2.48170468718312e-15	2.98363214599349e-14
ENSG00000017797.15	ENSG00000017797	chr18	dexseq_prepare_annotation2.py	exon	.	+	.	RALBP1	8	2.50518631505253e-15	3.00925754072832e-14
ENSG00000134644.62	ENSG00000134644	chr1	dexseq_prepare_annotation2.py	exon	.	-	.	PUM1	16	2.60399961727159e-15	3.12386713833277e-14
ENSG00000167244.ENSG00000129965.ENSG00000254647.ENSG00000240801.42	ENSG00000167244+ENSG00000129965+ENSG00000254647+ENSG00000240801	chr11	dexseq_prepare_annotation2.py	exon	.	-	.		24	2.60509732550003e-15	3.12386713833277e-14
ENSG00000017260.72	ENSG00000017260	chr3	dexseq_prepare_annotation2.py	exon	.	+	.	ATP2C1	6	2.66339799895524e-15	3.19102196837726e-14
ENSG00000100884.50	ENSG00000100884	chr14	dexseq_prepare_annotation2.py	exon	.	+	.	CPNE6	28	2.763032122572e-15	3.30754000465817e-14
ENSG00000020577.32	ENSG00000020577	chr14	dexseq_prepare_annotation2.py	exon	.	+	.	SAMD4A	7	2.86399290761659e-15	3.42544405815366e-14
ENSG00000136546.32	ENSG00000136546	chr2	dexseq_prepare_annotation2.py	exon	.	-	.	SCN7A	13	2.90723873350395e-15	3.47417530580343e-14
ENSG00000224406.17	ENSG00000224406	chr3	dexseq_prepare_annotation2.py	exon	.	-	.	RP11-48F14.1	11	3.16452399195221e-15	3.77838178437217e-14
ENSG00000109572.35	ENSG00000109572	chr4	dexseq_prepare_annotation2.py	exon	.	+	.	CLCN3	21	3.22463471643008e-15	3.84684516085465e-14
ENSG00000265817.ENSG00000197275.34	ENSG00000265817+ENSG00000197275	chr8	dexseq_prepare_annotation2.py	exon	.	-	.		11	3.23532538462179e-15	3.85628569020241e-14
ENSG00000248710.ENSG00000068885.ENSG00000213186.100	ENSG00000248710+ENSG00000068885+ENSG00000213186	chr3	dexseq_prepare_annotation2.py	exon	.	-	.		22	3.24857164104002e-15	3.86858524911928e-14
ENSG00000115286.23	ENSG00000115286	chr19	dexseq_prepare_annotation2.py	exon	.	+	.	NDUFS7	13	3.25121632271511e-15	3.86858524911928e-14
ENSG00000156170.57	ENSG00000156170	chr8	dexseq_prepare_annotation2.py	exon	.	+	.	NDUFAF6	40	3.44841948974891e-15	4.09972200639155e-14
ENSG00000164292.42	ENSG00000164292	chr5	dexseq_prepare_annotation2.py	exon	.	+	.	RHOBTB3	24	3.52715622023045e-15	4.18974262396236e-14
ENSG00000100364.41	ENSG00000100364	chr22	dexseq_prepare_annotation2.py	exon	.	-	.	KIAA0930	24	3.65266827100295e-15	4.3351240693288e-14
ENSG00000162366.9	ENSG00000162366	chr1	dexseq_prepare_annotation2.py	exon	.	-	.	PDZK1IP1	10	3.726439268705e-15	4.41890142487085e-14
ENSG00000069869.48	ENSG00000069869	chr15	dexseq_prepare_annotation2.py	exon	.	-	.	NEDD4	20	3.78329774780462e-15	4.48100808663993e-14
ENSG00000133243.29	ENSG00000133243	chr19	dexseq_prepare_annotation2.py	exon	.	-	.	BTBD2	26	3.78526752529788e-15	4.48100808663993e-14
ENSG00000151490.43	ENSG00000151490	chr12	dexseq_prepare_annotation2.py	exon	.	+	.	PTPRO	19	3.82347361666324e-15	4.52238114488805e-14
ENSG00000255275.ENSG00000159423.ENSG00000179002.ENSG00000169991.32	ENSG00000255275+ENSG00000159423+ENSG00000179002+ENSG00000169991	chr1	dexseq_prepare_annotation2.py	exon	.	-	.		10	3.85951232849473e-15	4.56112239944492e-14
ENSG00000206597.ENSG00000214756.11	ENSG00000206597+ENSG00000214756	chr11	dexseq_prepare_annotation2.py	exon	.	+	.		7	3.91414158099522e-15	4.62174914912412e-14
ENSG00000181450.12	ENSG00000181450	chr1	dexseq_prepare_annotation2.py	exon	.	+	.	ZNF678	6	3.93004043263243e-15	4.63657956223737e-14
ENSG00000054356.63	ENSG00000054356	chr2	dexseq_prepare_annotation2.py	exon	.	-	.	PTPRN	17	4.224574331716e-15	4.97983354585809e-14
ENSG00000228509.7	ENSG00000228509	chr2	dexseq_prepare_annotation2.py	exon	.	-	.	AC006460.2	4	4.46614080597626e-15	5.26012139370538e-14
ENSG00000163006.32	ENSG00000163006	chr2	dexseq_prepare_annotation2.py	exon	.	+	.	CCDC138	18	4.86842699313e-15	5.72906586666129e-14
ENSG00000164038.ENSG00000164039.66	ENSG00000164038+ENSG00000164039	chr4	dexseq_prepare_annotation2.py	exon	.	-	.		4	4.88560751831706e-15	5.74441541061394e-14
ENSG00000155561.70	ENSG00000155561	chr7	dexseq_prepare_annotation2.py	exon	.	+	.	NUP205	22	4.91718286278702e-15	5.7766498504789e-14
ENSG00000164898.ENSG00000269955.ENSG00000146963.43	ENSG00000164898+ENSG00000269955+ENSG00000146963	chr7	dexseq_prepare_annotation2.py	exon	.	+	.		26	4.97910893545295e-15	5.84445534046489e-14
ENSG00000158486.75	ENSG00000158486	chr16	dexseq_prepare_annotation2.py	exon	.	-	.	DNAH3	20	5.11066986157648e-15	5.99381433258876e-14
ENSG00000251018.6	ENSG00000251018	chr5	dexseq_prepare_annotation2.py	exon	.	-	.	RP11-80G7.1	3	5.19773173085996e-15	6.09077660883725e-14
ENSG00000109814.36	ENSG00000109814	chr4	dexseq_prepare_annotation2.py	exon	.	-	.	UGDH	8	5.23170208236025e-15	6.12541442796412e-14
ENSG00000132254.24	ENSG00000132254	chr11	dexseq_prepare_annotation2.py	exon	.	-	.	ARFIP2	15	5.31114022484079e-15	6.2131839226739e-14
ENSG00000100266.ENSG00000242247.52	ENSG00000100266+ENSG00000242247	chr22	dexseq_prepare_annotation2.py	exon	.	-	.		9	5.38504984706855e-15	6.29434361754158e-14
ENSG00000186081.34	ENSG00000186081	chr12	dexseq_prepare_annotation2.py	exon	.	-	.	KRT5	15	5.4788410339927e-15	6.39858592077566e-14
ENSG00000114554.23	ENSG00000114554	chr3	dexseq_prepare_annotation2.py	exon	.	+	.	PLXNA1	21	5.51296194589636e-15	6.43302433451402e-14
ENSG00000120071.48	ENSG00000120071	chr17	dexseq_prepare_annotation2.py	exon	.	-	.	KANSL1	31	5.53090929878919e-15	6.44854798681668e-14
ENSG00000143126.36	ENSG00000143126	chr1	dexseq_prepare_annotation2.py	exon	.	+	.	CELSR2	6	5.65056494305997e-15	6.58252892611835e-14
ENSG00000175575.43	ENSG00000175575	chr11	dexseq_prepare_annotation2.py	exon	.	+	.	PAAF1	38	5.79782820038546e-15	6.74841931186526e-14
ENSG00000267097.9	ENSG00000267097	chr18	dexseq_prepare_annotation2.py	exon	.	-	.	RP11-309E23.2	2	5.93851618760665e-15	6.90638490629028e-14
ENSG00000172375.45	ENSG00000172375	chr11	dexseq_prepare_annotation2.py	exon	.	+	.	C2CD2L	13	5.99737581372797e-15	6.96900088279721e-14
ENSG00000159625.39	ENSG00000159625	chr16	dexseq_prepare_annotation2.py	exon	.	+	.	CCDC135	17	6.27606749989467e-15	7.28674525949309e-14
ENSG00000260765.10	ENSG00000260765	chr16	dexseq_prepare_annotation2.py	exon	.	+	.	CES1P2	5	6.40856104914571e-15	7.43435912518274e-14
ENSG00000135333.18	ENSG00000135333	chr6	dexseq_prepare_annotation2.py	exon	.	-	.	EPHA7	3	6.88176658445042e-15	7.97664530815346e-14
ENSG00000105792.52	ENSG00000105792	chr7	dexseq_prepare_annotation2.py	exon	.	+	.	C7orf63	14	6.94056084312997e-15	8.03808405902442e-14
ENSG00000183474.46	ENSG00000183474	chr5	dexseq_prepare_annotation2.py	exon	.	+	.	GTF2H2C	22	7.02585356708056e-15	8.13008355270672e-14
ENSG00000171606.36	ENSG00000171606	chr19	dexseq_prepare_annotation2.py	exon	.	+	.	ZNF274	16	7.19429732230053e-15	8.31732398251037e-14
ENSG00000203666.40	ENSG00000203666	chr1	dexseq_prepare_annotation2.py	exon	.	+	.	EFCAB2	12	7.19964239304153e-15	8.31732398251037e-14
ENSG00000117620.24	ENSG00000117620	chr1	dexseq_prepare_annotation2.py	exon	.	+	.	SLC35A3	14	7.32254333454335e-15	8.45227238100324e-14
ENSG00000249007.ENSG00000163435.32	ENSG00000249007+ENSG00000163435	chr1	dexseq_prepare_annotation2.py	exon	.	+	.		13	7.60900433278158e-15	8.77563406686088e-14
ENSG00000160201.25	ENSG00000160201	chr21	dexseq_prepare_annotation2.py	exon	.	-	.	U2AF1	16	7.64952389258692e-15	8.81504471140763e-14
ENSG00000166589.35	ENSG00000166589	chr16	dexseq_prepare_annotation2.py	exon	.	-	.	CDH16	19	7.66967174275116e-15	8.83093381590735e-14
ENSG00000175426.14	ENSG00000175426	chr5	dexseq_prepare_annotation2.py	exon	.	-	.	PCSK1	5	7.8210830875497e-15	8.99780942450001e-14
ENSG00000072135.49	ENSG00000072135	chr2	dexseq_prepare_annotation2.py	exon	.	+	.	PTPN18	20	7.89335734478265e-15	9.0734404047725e-14
ENSG00000237675.6	ENSG00000237675	chr10	dexseq_prepare_annotation2.py	exon	.	+	.	TEX36-AS1	5	8.15033649537835e-15	9.36108954299618e-14
ENSG00000117242.ENSG00000257033.ENSG00000244038.25	ENSG00000117242+ENSG00000257033+ENSG00000244038	chr1	dexseq_prepare_annotation2.py	exon	.	-	.		18	8.23434766234715e-15	9.4497645982936e-14
ENSG00000139915.ENSG00000272781.45	ENSG00000139915+ENSG00000272781	chr14	dexseq_prepare_annotation2.py	exon	.	-	.		17	8.25130234301048e-15	9.46140250495818e-14
ENSG00000124570.12	ENSG00000124570	chr6	dexseq_prepare_annotation2.py	exon	.	-	.	SERPINB6	7	8.25944831719687e-15	9.46292898783794e-14
ENSG00000134802.ENSG00000186652.ENSG00000254979.78	ENSG00000134802+ENSG00000186652+ENSG00000254979	chr11	dexseq_prepare_annotation2.py	exon	.	-	.		32	8.55594194591889e-15	9.79454326966444e-14
ENSG00000037042.16	ENSG00000037042	chr17	dexseq_prepare_annotation2.py	exon	.	+	.	TUBG2	13	8.58029553397325e-15	9.81433144849691e-14
ENSG00000059122.49	ENSG00000059122	chr16	dexseq_prepare_annotation2.py	exon	.	+	.	FLYWCH1	19	8.61138662468611e-15	9.84178721567007e-14
ENSG00000242590.ENSG00000188157.58	ENSG00000242590+ENSG00000188157	chr1	dexseq_prepare_annotation2.py	exon	.	+	.		25	8.82245254347543e-15	1.00747184225904e-13
ENSG00000140553.49	ENSG00000140553	chr15	dexseq_prepare_annotation2.py	exon	.	+	.	UNC45A	9	8.87763316119921e-15	1.0129401320987e-13
ENSG00000129270.21	ENSG00000129270	chr17	dexseq_prepare_annotation2.py	exon	.	-	.	MMP28	14	8.95582413661314e-15	1.02102277472094e-13
ENSG00000170074.75	ENSG00000170074	chr5	dexseq_prepare_annotation2.py	exon	.	-	.	FAM153A	14	8.96752827540347e-15	1.02151843832857e-13
ENSG00000111596.78	ENSG00000111596	chr12	dexseq_prepare_annotation2.py	exon	.	+	.	CNOT2	16	9.0891826439175e-15	1.03452778847081e-13
ENSG00000250910.57	ENSG00000250910	chr4	dexseq_prepare_annotation2.py	exon	.	+	.	AC097467.2	18	9.79688695237616e-15	1.11416521065271e-13
ENSG00000166436.36	ENSG00000166436	chr11	dexseq_prepare_annotation2.py	exon	.	-	.	TRIM66	6	9.84043875224329e-15	1.11820239372873e-13
ENSG00000184863.39	ENSG00000184863	chr7	dexseq_prepare_annotation2.py	exon	.	+	.	RBM33	13	9.90143619708863e-15	1.12421376151082e-13
ENSG00000070081.60	ENSG00000070081	chr11	dexseq_prepare_annotation2.py	exon	.	+	.	NUCB2	24	1.03065385231716e-14	1.16925321840491e-13
ENSG00000116337.74	ENSG00000116337	chr1	dexseq_prepare_annotation2.py	exon	.	+	.	AMPD2	38	1.03530861205212e-14	1.17357513362904e-13
ENSG00000120800.51	ENSG00000120800	chr12	dexseq_prepare_annotation2.py	exon	.	+	.	UTP20	27	1.04660173633905e-14	1.18540878554683e-13
ENSG00000162994.27	ENSG00000162994	chr2	dexseq_prepare_annotation2.py	exon	.	-	.	CLHC1	8	1.06303008643562e-14	1.20303470091647e-13
ENSG00000147044.50	ENSG00000147044	chrX	dexseq_prepare_annotation2.py	exon	.	-	.	CASK	9	1.07021042925076e-14	1.210174431643e-13
ENSG00000171067.10	ENSG00000171067	chr11	dexseq_prepare_annotation2.py	exon	.	-	.	C11orf24	10	1.08301612184579e-14	1.22365841073643e-13
ENSG00000021852.20	ENSG00000021852	chr1	dexseq_prepare_annotation2.py	exon	.	-	.	C8B	12	1.0892209968666e-14	1.22966851727557e-13
ENSG00000221926.ENSG00000251537.ENSG00000241322.ENSG00000181464.92	ENSG00000221926+ENSG00000251537+ENSG00000241322+ENSG00000181464	chr17	dexseq_prepare_annotation2.py	exon	.	-	.		56	1.09400027314131e-14	1.23406074677825e-13
ENSG00000132781.83	ENSG00000132781	chr1	dexseq_prepare_annotation2.py	exon	.	-	.	MUTYH	6	1.16219813013218e-14	1.30992558725775e-13
ENSG00000126561.43	ENSG00000126561	chr17	dexseq_prepare_annotation2.py	exon	.	+	.	STAT5A	11	1.19299059975158e-14	1.34354156270482e-13
ENSG00000074317.16	ENSG00000074317	chr5	dexseq_prepare_annotation2.py	exon	.	-	.	SNCB	11	1.19634459181301e-14	1.34622698556852e-13
ENSG00000120519.30	ENSG00000120519	chr4	dexseq_prepare_annotation2.py	exon	.	-	.	SLC10A7	4	1.22286074632954e-14	1.37495095737101e-13
ENSG00000234757.5	ENSG00000234757	chr22	dexseq_prepare_annotation2.py	exon	.	-	.	CA15P2	6	1.23459706747694e-14	1.38702385752304e-13
ENSG00000183795.10	ENSG00000183795	chrY	dexseq_prepare_annotation2.py	exon	.	+	.	BPY2B	6	1.26862604484315e-14	1.4241019610907e-13
ENSG00000150401.28	ENSG00000150401	chr13	dexseq_prepare_annotation2.py	exon	.	-	.	DCUN1D2	15	1.27569487757157e-14	1.430880377218e-13
ENSG00000090621.29	ENSG00000090621	chr1	dexseq_prepare_annotation2.py	exon	.	-	.	PABPC4	12	1.41355959095338e-14	1.58423635835178e-13
ENSG00000166508.13	ENSG00000166508	chr7	dexseq_prepare_annotation2.py	exon	.	-	.	MCM7	4	1.42676630815234e-14	1.59774814153253e-13
ENSG00000197355.11	ENSG00000197355	chr9	dexseq_prepare_annotation2.py	exon	.	+	.	UAP1L1	8	1.42976303708175e-14	1.59981382215288e-13
ENSG00000041982.45	ENSG00000041982	chr9	dexseq_prepare_annotation2.py	exon	.	-	.	TNC	7	1.44667813599852e-14	1.61743740712362e-13
ENSG00000048544.3	ENSG00000048544	chr6	dexseq_prepare_annotation2.py	exon	.	-	.	MRPS10	2	1.45457807466181e-14	1.62496147584505e-13
ENSG00000174695.14	ENSG00000174695	chr5	dexseq_prepare_annotation2.py	exon	.	-	.	TMEM167A	10	1.48774065032349e-14	1.66067256192862e-13
ENSG00000137486.35	ENSG00000137486	chr11	dexseq_prepare_annotation2.py	exon	.	-	.	ARRB1	21	1.49536371804858e-14	1.66784101115041e-13
ENSG00000237233.2	ENSG00000237233	chr10	dexseq_prepare_annotation2.py	exon	.	+	.	RP11-809M12.1	2	1.49709421208692e-14	1.66843099751517e-13
ENSG00000166260.21	ENSG00000166260	chr17	dexseq_prepare_annotation2.py	exon	.	-	.	COX11	9	1.52426851104723e-14	1.69735305087424e-13
ENSG00000204952.8	ENSG00000204952	chr17	dexseq_prepare_annotation2.py	exon	.	-	.	FBXO47	9	1.5335969368219e-14	1.70637236095424e-13
ENSG00000141030.31	ENSG00000141030	chr17	dexseq_prepare_annotation2.py	exon	.	-	.	COPS3	21	1.53596088152953e-14	1.70763433153875e-13
ENSG00000092929.71	ENSG00000092929	chr17	dexseq_prepare_annotation2.py	exon	.	-	.	UNC13D	11	1.60220828388348e-14	1.77899118827467e-13
ENSG00000052126.64	ENSG00000052126	chr12	dexseq_prepare_annotation2.py	exon	.	+	.	PLEKHA5	11	1.60270630601441e-14	1.77899118827467e-13
ENSG00000260914.ENSG00000168807.ENSG00000132612.39	ENSG00000260914+ENSG00000168807+ENSG00000132612	chr16	dexseq_prepare_annotation2.py	exon	.	+	.		20	1.70222183263678e-14	1.88794347987175e-13
ENSG00000095383.12	ENSG00000095383	chr9	dexseq_prepare_annotation2.py	exon	.	-	.	TBC1D2	9	1.72462505754719e-14	1.91126444924982e-13
ENSG00000011295.ENSG00000243686.33	ENSG00000011295+ENSG00000243686	chr17	dexseq_prepare_annotation2.py	exon	.	+	.		19	1.75212501389224e-14	1.94019202096552e-13
ENSG00000140105.66	ENSG00000140105	chr14	dexseq_prepare_annotation2.py	exon	.	-	.	WARS	40	1.81502193813777e-14	2.00823861617379e-13
ENSG00000204822.ENSG00000135637.39	ENSG00000204822+ENSG00000135637	chr2	dexseq_prepare_annotation2.py	exon	.	-	.		16	1.84877915019901e-14	2.04396077067384e-13
ENSG00000105193.19	ENSG00000105193	chr19	dexseq_prepare_annotation2.py	exon	.	-	.	RPS16	11	1.86038775454729e-14	2.05515866027396e-13
ENSG00000175550.27	ENSG00000175550	chr11	dexseq_prepare_annotation2.py	exon	.	+	.	DRAP1	25	1.87814740116408e-14	2.07312836347888e-13
ENSG00000213842.ENSG00000182973.13	ENSG00000213842+ENSG00000182973	chr3	dexseq_prepare_annotation2.py	exon	.	+	.		9	1.88003785493887e-14	2.0735667715394e-13
ENSG00000255624.15	ENSG00000255624	chr10	dexseq_prepare_annotation2.py	exon	.	+	.	RP11-564D11.3	8	1.90125769890038e-14	2.09530669896275e-13
ENSG00000132704.21	ENSG00000132704	chr1	dexseq_prepare_annotation2.py	exon	.	-	.	FCRL2	16	1.90653477314084e-14	2.09945613480046e-13
ENSG00000148219.38	ENSG00000148219	chr9	dexseq_prepare_annotation2.py	exon	.	-	.	ASTN2	33	1.94121152551461e-14	2.13594795905673e-13
ENSG00000145348.67	ENSG00000145348	chr4	dexseq_prepare_annotation2.py	exon	.	-	.	TBCK	33	1.97904048673412e-14	2.17584768003088e-13
ENSG00000128886.ENSG00000262560.ENSG00000184716.55	ENSG00000128886+ENSG00000262560+ENSG00000184716	chr15	dexseq_prepare_annotation2.py	exon	.	-	.		7	2.17166964038587e-14	2.38574403689859e-13
ENSG00000121578.39	ENSG00000121578	chr3	dexseq_prepare_annotation2.py	exon	.	-	.	B4GALT4	13	2.19426232122346e-14	2.40865822865684e-13
ENSG00000267057.13	ENSG00000267057	chr18	dexseq_prepare_annotation2.py	exon	.	+	.	RP11-456O19.2	3	2.20546416661771e-14	2.41904229207374e-13
ENSG00000196405.62	ENSG00000196405	chr14	dexseq_prepare_annotation2.py	exon	.	+	.	EVL	45	2.29383933419848e-14	2.51398997590214e-13
ENSG00000125166.22	ENSG00000125166	chr16	dexseq_prepare_annotation2.py	exon	.	-	.	GOT2	12	2.41603520958049e-14	2.64582530916678e-13
ENSG00000264147.ENSG00000241990.ENSG00000197182.ENSG00000198986.ENSG00000207875.5	ENSG00000264147+ENSG00000241990+ENSG00000197182+ENSG00000198986+ENSG00000207875	chr22	dexseq_prepare_annotation2.py	exon	.	+	.		4	2.4690646899027e-14	2.7017677134743e-13
ENSG00000161040.28	ENSG00000161040	chr7	dexseq_prepare_annotation2.py	exon	.	-	.	FBXL13	13	2.51150417932913e-14	2.74604307355625e-13
ENSG00000040531.35	ENSG00000040531	chr17	dexseq_prepare_annotation2.py	exon	.	+	.	CTNS	13	2.51555920513563e-14	2.74831275550852e-13
ENSG00000132122.35	ENSG00000132122	chr1	dexseq_prepare_annotation2.py	exon	.	-	.	SPATA6	19	2.55493249066792e-14	2.78913463564581e-13
ENSG00000119689.17	ENSG00000119689	chr14	dexseq_prepare_annotation2.py	exon	.	+	.	DLST	10	2.62016878782718e-14	2.85714410514302e-13
ENSG00000166157.ENSG00000187172.51	ENSG00000166157+ENSG00000187172	chr21	dexseq_prepare_annotation2.py	exon	.	-	.		17	2.62134638481363e-14	2.85714410514302e-13
ENSG00000214711.25	ENSG00000214711	chr2	dexseq_prepare_annotation2.py	exon	.	-	.	CAPN14	9	2.64457731860898e-14	2.88020397225132e-13
ENSG00000185619.40	ENSG00000185619	chr4	dexseq_prepare_annotation2.py	exon	.	+	.	PCGF3	22	2.69453082367339e-14	2.93230838695366e-13
ENSG00000128965.7	ENSG00000128965	chr15	dexseq_prepare_annotation2.py	exon	.	+	.	CHAC1	8	2.69852017083944e-14	2.93435012468883e-13
ENSG00000159208.16	ENSG00000159208	chr1	dexseq_prepare_annotation2.py	exon	.	+	.	C1orf51	11	2.74383433358749e-14	2.98128979312957e-13
ENSG00000081760.42	ENSG00000081760	chr12	dexseq_prepare_annotation2.py	exon	.	+	.	AACS	23	2.75751472697908e-14	2.99381153235586e-13
ENSG00000105676.50	ENSG00000105676	chr19	dexseq_prepare_annotation2.py	exon	.	+	.	ARMC6	41	2.80953702971699e-14	3.04790868708205e-13
ENSG00000196367.ENSG00000242687.94	ENSG00000196367+ENSG00000242687	chr7	dexseq_prepare_annotation2.py	exon	.	+	.		54	2.87477485426797e-14	3.11624696536808e-13
ENSG00000176956.5	ENSG00000176956	chr8	dexseq_prepare_annotation2.py	exon	.	-	.	LY6H	5	2.89382005016398e-14	3.13444502469399e-13
ENSG00000120899.66	ENSG00000120899	chr8	dexseq_prepare_annotation2.py	exon	.	+	.	PTK2B	33	2.91859838725505e-14	3.15881973541883e-13
ENSG00000181355.55	ENSG00000181355	chr6	dexseq_prepare_annotation2.py	exon	.	-	.	OFCC1	11	2.98988664303622e-14	3.23345529012468e-13
ENSG00000149182.ENSG00000270060.71	ENSG00000149182+ENSG00000270060	chr11	dexseq_prepare_annotation2.py	exon	.	-	.		42	3.00139177799765e-14	3.24337169099419e-13
ENSG00000163467.16	ENSG00000163467	chr1	dexseq_prepare_annotation2.py	exon	.	+	.	TSACC	9	3.07152559247124e-14	3.31657887846467e-13
ENSG00000128833.52	ENSG00000128833	chr15	dexseq_prepare_annotation2.py	exon	.	-	.	MYO5C	11	3.10518957468343e-14	3.35032342144943e-13
ENSG00000177181.7	ENSG00000177181	chr1	dexseq_prepare_annotation2.py	exon	.	+	.	RIMKLA	7	3.11844042870317e-14	3.36200805846058e-13
ENSG00000081791.18	ENSG00000081791	chr5	dexseq_prepare_annotation2.py	exon	.	+	.	KIAA0141	10	3.25013337788609e-14	3.50126858691438e-13
ENSG00000141013.14	ENSG00000141013	chr16	dexseq_prepare_annotation2.py	exon	.	+	.	GAS8	11	3.2570047368615e-14	3.50595099039216e-13
ENSG00000172766.42	ENSG00000172766	chr13	dexseq_prepare_annotation2.py	exon	.	+	.	NAA16	12	3.31620278532329e-14	3.56690874337716e-13
ENSG00000143889.38	ENSG00000143889	chr2	dexseq_prepare_annotation2.py	exon	.	-	.	HNRNPLL	21	3.37161500666029e-14	3.62370324941833e-13
ENSG00000175556.19	ENSG00000175556	chrX	dexseq_prepare_annotation2.py	exon	.	+	.	LONRF3	16	3.48003005643069e-14	3.73733158264475e-13
ENSG00000147650.18	ENSG00000147650	chr8	dexseq_prepare_annotation2.py	exon	.	-	.	LRP12	10	3.49605559816932e-14	3.75164049738634e-13
ENSG00000258912.5	ENSG00000258912	chr14	dexseq_prepare_annotation2.py	exon	.	-	.	RP11-1079H9.1	6	3.51844698466197e-14	3.77275326864989e-13
ENSG00000138078.37	ENSG00000138078	chr2	dexseq_prepare_annotation2.py	exon	.	-	.	PREPL	25	3.53881364144744e-14	3.79166406058173e-13
ENSG00000223509.16	ENSG00000223509	chr15	dexseq_prepare_annotation2.py	exon	.	-	.	RP11-632K20.7	14	3.66454069350623e-14	3.92334711411161e-13
ENSG00000154710.ENSG00000243335.41	ENSG00000154710+ENSG00000243335	chr7	dexseq_prepare_annotation2.py	exon	.	+	.		9	3.81247918082589e-14	4.07858905276951e-13
ENSG00000226994.23	ENSG00000226994	chr2	dexseq_prepare_annotation2.py	exon	.	+	.	AC012593.1	19	3.83161148737302e-14	4.09590124046665e-13
ENSG00000140682.44	ENSG00000140682	chr16	dexseq_prepare_annotation2.py	exon	.	+	.	TGFB1I1	13	3.9487929338927e-14	4.21791836000262e-13
ENSG00000137076.71	ENSG00000137076	chr9	dexseq_prepare_annotation2.py	exon	.	-	.	TLN1	15	3.98903132809012e-14	4.2576240600968e-13
ENSG00000149557.38	ENSG00000149557	chr11	dexseq_prepare_annotation2.py	exon	.	-	.	FEZ1	13	3.9974490241722e-14	4.26333157831453e-13
ENSG00000137337.35	ENSG00000137337	chr6	dexseq_prepare_annotation2.py	exon	.	-	.	MDC1	18	4.02578610212636e-14	4.29025831267281e-13
ENSG00000163539.95	ENSG00000163539	chr3	dexseq_prepare_annotation2.py	exon	.	-	.	CLASP2	46	4.10131092939336e-14	4.36739291146904e-13
ENSG00000215033.ENSG00000186807.ENSG00000239492.28	ENSG00000215033+ENSG00000186807+ENSG00000239492	chr10	dexseq_prepare_annotation2.py	exon	.	+	.		21	4.22499513987378e-14	4.49565383235918e-13
ENSG00000228203.9	ENSG00000228203	chr2	dexseq_prepare_annotation2.py	exon	.	-	.	RNF144A-AS1	8	4.25157772196673e-14	4.52047536349387e-13
ENSG00000115109.39	ENSG00000115109	chr2	dexseq_prepare_annotation2.py	exon	.	+	.	EPB41L5	19	4.37166312925981e-14	4.64459940420059e-13
ENSG00000120318.44	ENSG00000120318	chr5	dexseq_prepare_annotation2.py	exon	.	-	.	ARAP3	3	4.46761399211962e-14	4.74291191854534e-13
ENSG00000115806.26	ENSG00000115806	chr2	dexseq_prepare_annotation2.py	exon	.	+	.	GORASP2	13	4.49834465014577e-14	4.77188799174364e-13
ENSG00000165633.10	ENSG00000165633	chr10	dexseq_prepare_annotation2.py	exon	.	-	.	VSTM4	11	4.63100525468104e-14	4.9088655699619e-13
ENSG00000112514.37	ENSG00000112514	chr6	dexseq_prepare_annotation2.py	exon	.	-	.	CUTA	8	4.80147527722355e-14	5.08260145071673e-13
ENSG00000115419.22	ENSG00000115419	chr2	dexseq_prepare_annotation2.py	exon	.	+	.	GLS	18	4.80222749772458e-14	5.08260145071673e-13
ENSG00000100056.17	ENSG00000100056	chr22	dexseq_prepare_annotation2.py	exon	.	-	.	DGCR14	5	4.88732126002703e-14	5.16872376365083e-13
ENSG00000061656.4	ENSG00000061656	chr20	dexseq_prepare_annotation2.py	exon	.	+	.	SPAG4	2	4.98853198547576e-14	5.27174696729957e-13
ENSG00000026103.33	ENSG00000026103	chr10	dexseq_prepare_annotation2.py	exon	.	+	.	FAS	13	5.26265524442051e-14	5.55720385734017e-13
ENSG00000127324.25	ENSG00000127324	chr12	dexseq_prepare_annotation2.py	exon	.	-	.	TSPAN8	20	5.27121863386693e-14	5.56201686549211e-13
ENSG00000196914.48	ENSG00000196914	chr11	dexseq_prepare_annotation2.py	exon	.	+	.	ARHGEF12	21	5.32482190688923e-14	5.61431108572998e-13
ENSG00000175029.37	ENSG00000175029	chr10	dexseq_prepare_annotation2.py	exon	.	-	.	CTBP2	25	5.34803040919415e-14	5.63450305478528e-13
ENSG00000007174.72	ENSG00000007174	chr17	dexseq_prepare_annotation2.py	exon	.	+	.	DNAH9	12	5.40415608077566e-14	5.68931852446177e-13
ENSG00000075539.64	ENSG00000075539	chr4	dexseq_prepare_annotation2.py	exon	.	-	.	FRYL	26	5.45718467245002e-14	5.74079290618492e-13
ENSG00000165669.4	ENSG00000165669	chr10	dexseq_prepare_annotation2.py	exon	.	-	.	FAM204A	4	5.53709694544857e-14	5.82044876491286e-13
ENSG00000213047.33	ENSG00000213047	chr1	dexseq_prepare_annotation2.py	exon	.	-	.	DENND1B	18	5.64866886629099e-14	5.93323871991805e-13
ENSG00000140740.33	ENSG00000140740	chr16	dexseq_prepare_annotation2.py	exon	.	+	.	UQCRC2	23	5.69794595560844e-14	5.98047449278751e-13
ENSG00000132153.38	ENSG00000132153	chr3	dexseq_prepare_annotation2.py	exon	.	+	.	DHX30	26	5.76026497968461e-14	6.04131718337617e-13
ENSG00000125630.53	ENSG00000125630	chr2	dexseq_prepare_annotation2.py	exon	.	+	.	POLR1B	36	5.90020853971602e-14	6.18341854962239e-13
ENSG00000163482.56	ENSG00000163482	chr2	dexseq_prepare_annotation2.py	exon	.	+	.	STK36	29	6.10142610632822e-14	6.38947231617448e-13
ENSG00000179915.39	ENSG00000179915	chr2	dexseq_prepare_annotation2.py	exon	.	-	.	NRXN1	7	6.11079687694861e-14	6.3944631072576e-13
ENSG00000139531.24	ENSG00000139531	chr12	dexseq_prepare_annotation2.py	exon	.	+	.	SUOX	13	6.13912544869469e-14	6.41926927564567e-13
ENSG00000134490.46	ENSG00000134490	chr18	dexseq_prepare_annotation2.py	exon	.	-	.	TMEM241	26	6.26574059263531e-14	6.54673242056688e-13
ENSG00000155530.21	ENSG00000155530	chr7	dexseq_prepare_annotation2.py	exon	.	+	.	LRGUK	15	6.35695026873312e-14	6.63703845350588e-13
ENSG00000006534.34	ENSG00000006534	chr11	dexseq_prepare_annotation2.py	exon	.	+	.	ALDH3B1	17	6.39994046506202e-14	6.67690257684833e-13
ENSG00000142173.41	ENSG00000142173	chr21	dexseq_prepare_annotation2.py	exon	.	+	.	COL6A2	26	6.40901389951926e-14	6.67902211887927e-13
ENSG00000126581.56	ENSG00000126581	chr17	dexseq_prepare_annotation2.py	exon	.	-	.	BECN1	29	6.41159187992659e-14	6.67902211887927e-13
ENSG00000129221.25	ENSG00000129221	chr17	dexseq_prepare_annotation2.py	exon	.	-	.	AIPL1	7	6.51640751295931e-14	6.78312104384955e-13
ENSG00000242294.ENSG00000121716.ENSG00000085514.ENSG00000235333.ENSG00000272752.86	ENSG00000242294+ENSG00000121716+ENSG00000085514+ENSG00000235333+ENSG00000272752	chr7	dexseq_prepare_annotation2.py	exon	.	+	.		31	6.60921097412885e-14	6.87275692334414e-13
ENSG00000122678.50	ENSG00000122678	chr7	dexseq_prepare_annotation2.py	exon	.	-	.	POLM	26	6.61241772258949e-14	6.87275692334414e-13
ENSG00000178568.38	ENSG00000178568	chr2	dexseq_prepare_annotation2.py	exon	.	-	.	ERBB4	29	6.91149535626828e-14	7.17823668789389e-13
ENSG00000104472.9	ENSG00000104472	chr8	dexseq_prepare_annotation2.py	exon	.	+	.	CHRAC1	8	6.92398030276371e-14	7.18582888521501e-13
ENSG00000149212.21	ENSG00000149212	chr11	dexseq_prepare_annotation2.py	exon	.	-	.	SESN3	15	6.93828259094027e-14	7.19529440312148e-13
ENSG00000133704.44	ENSG00000133704	chr12	dexseq_prepare_annotation2.py	exon	.	-	.	IPO8	18	6.94638139275309e-14	7.19831731490816e-13
ENSG00000160685.18	ENSG00000160685	chr1	dexseq_prepare_annotation2.py	exon	.	+	.	ZBTB7B	10	6.98627731512019e-14	7.23426150617144e-13
ENSG00000101280.10	ENSG00000101280	chr20	dexseq_prepare_annotation2.py	exon	.	-	.	ANGPT4	4	7.06170091987184e-14	7.30691348534578e-13
ENSG00000022267.34	ENSG00000022267	chrX	dexseq_prepare_annotation2.py	exon	.	+	.	FHL1	19	7.07728732224335e-14	7.31758836609614e-13
ENSG00000033122.57	ENSG00000033122	chr1	dexseq_prepare_annotation2.py	exon	.	+	.	LRRC7	33	7.2618608588988e-14	7.50284225347238e-13
ENSG00000164116.27	ENSG00000164116	chr4	dexseq_prepare_annotation2.py	exon	.	+	.	GUCY1A3	18	7.3203723284419e-14	7.55767213031556e-13
ENSG00000138050.33	ENSG00000138050	chr2	dexseq_prepare_annotation2.py	exon	.	-	.	THUMPD2	12	7.35669310731435e-14	7.58952752512385e-13
ENSG00000163793.15	ENSG00000163793	chr2	dexseq_prepare_annotation2.py	exon	.	+	.	DNAJC5G	10	7.38491594973003e-14	7.6129875930179e-13
ENSG00000163581.17	ENSG00000163581	chr3	dexseq_prepare_annotation2.py	exon	.	-	.	SLC2A2	7	7.47085246330875e-14	7.69586478527487e-13
ENSG00000267796.ENSG00000188223.ENSG00000205155.40	ENSG00000267796+ENSG00000188223+ENSG00000205155	chr19	dexseq_prepare_annotation2.py	exon	.	+	.		5	7.58524580648186e-14	7.80733150572652e-13
ENSG00000066629.65	ENSG00000066629	chr14	dexseq_prepare_annotation2.py	exon	.	+	.	EML1	26	7.59030500700763e-14	7.80733150572652e-13
ENSG00000130958.19	ENSG00000130958	chr9	dexseq_prepare_annotation2.py	exon	.	-	.	SLC35D2	3	7.82007843695714e-14	8.03772088642389e-13
ENSG00000115750.36	ENSG00000115750	chr2	dexseq_prepare_annotation2.py	exon	.	+	.	TAF1B	6	7.87757054632795e-14	8.09082430520044e-13
ENSG00000123338.19	ENSG00000123338	chr12	dexseq_prepare_annotation2.py	exon	.	+	.	NCKAP1L	12	8.060106831438e-14	8.27218355220606e-13
ENSG00000013563.27	ENSG00000013563	chrX	dexseq_prepare_annotation2.py	exon	.	-	.	DNASE1L1	12	8.10190616973088e-14	8.30894158588501e-13
ENSG00000159377.24	ENSG00000159377	chr1	dexseq_prepare_annotation2.py	exon	.	+	.	PSMB4	11	8.29608921764995e-14	8.50180773994739e-13
ENSG00000176473.26	ENSG00000176473	chr14	dexseq_prepare_annotation2.py	exon	.	+	.	WDR25	13	9.29219531060462e-14	9.51559174653803e-13
ENSG00000233404.ENSG00000071054.63	ENSG00000233404+ENSG00000071054	chr2	dexseq_prepare_annotation2.py	exon	.	+	.		52	9.3940851908306e-14	9.6128420751565e-13
ENSG00000213221.ENSG00000187796.37	ENSG00000213221+ENSG00000187796	chr9	dexseq_prepare_annotation2.py	exon	.	-	.		10	9.43696058267149e-14	9.64960490802477e-13
ENSG00000141510.31	ENSG00000141510	chr17	dexseq_prepare_annotation2.py	exon	.	-	.	TP53	10	9.59576951915449e-14	9.8047722989683e-13
ENSG00000085224.43	ENSG00000085224	chrX	dexseq_prepare_annotation2.py	exon	.	-	.	ATRX	15	1.00834076412325e-13	1.02947756713269e-12
ENSG00000232517.8	ENSG00000232517	chr5	dexseq_prepare_annotation2.py	exon	.	-	.	AC112198.1	4	1.00901553281549e-13	1.02947756713269e-12
ENSG00000240216.21	ENSG00000240216	chr3	dexseq_prepare_annotation2.py	exon	.	-	.	CPHL1P	10	1.01498214544836e-13	1.034804851079e-12
ENSG00000261987.4	ENSG00000261987	chr17	dexseq_prepare_annotation2.py	exon	.	-	.	KYNUP1	5	1.02480152902832e-13	1.04404945209737e-12
ENSG00000148516.58	ENSG00000148516	chr10	dexseq_prepare_annotation2.py	exon	.	+	.	ZEB1	11	1.05788289412371e-13	1.07696201376847e-12
ENSG00000166946.ENSG00000137842.46	ENSG00000166946+ENSG00000137842	chr15	dexseq_prepare_annotation2.py	exon	.	+	.		22	1.06598380093096e-13	1.08441399704962e-12
ENSG00000156299.35	ENSG00000156299	chr21	dexseq_prepare_annotation2.py	exon	.	-	.	TIAM1	10	1.10051091306573e-13	1.1187184874693e-12
ENSG00000117013.18	ENSG00000117013	chr1	dexseq_prepare_annotation2.py	exon	.	+	.	KCNQ4	8	1.10812787103525e-13	1.1254061646592e-12
ENSG00000117245.29	ENSG00000117245	chr1	dexseq_prepare_annotation2.py	exon	.	-	.	KIF17	17	1.10871066776162e-13	1.1254061646592e-12
ENSG00000116885.32	ENSG00000116885	chr1	dexseq_prepare_annotation2.py	exon	.	-	.	OSCP1	21	1.11465079607326e-13	1.13060927350426e-12
ENSG00000204469.44	ENSG00000204469	chr6	dexseq_prepare_annotation2.py	exon	.	+	.	PRRC2A	5	1.13086580541377e-13	1.14621916598362e-12
ENSG00000131446.22	ENSG00000131446	chr5	dexseq_prepare_annotation2.py	exon	.	-	.	MGAT1	5	1.16175571554427e-13	1.17666957447467e-12
ENSG00000100911.48	ENSG00000100911	chr14	dexseq_prepare_annotation2.py	exon	.	-	.	PSME2	10	1.20684230747674e-13	1.22144404385e-12
ENSG00000170653.ENSG00000267281.ENSG00000139574.46	ENSG00000170653+ENSG00000267281+ENSG00000139574	chr12	dexseq_prepare_annotation2.py	exon	.	-	.		31	1.21661975052011e-13	1.23044296108684e-12
ENSG00000215428.ENSG00000148357.68	ENSG00000215428+ENSG00000148357	chr9	dexseq_prepare_annotation2.py	exon	.	+	.		35	1.22247150471595e-13	1.23546137660012e-12
ENSG00000175463.31	ENSG00000175463	chr11	dexseq_prepare_annotation2.py	exon	.	+	.	TBC1D10C	27	1.25857767471221e-13	1.27102615207664e-12
ENSG00000172955.12	ENSG00000172955	chr4	dexseq_prepare_annotation2.py	exon	.	-	.	ADH6	10	1.28586142113164e-13	1.29763602426118e-12
ENSG00000133030.53	ENSG00000133030	chr17	dexseq_prepare_annotation2.py	exon	.	+	.	MPRIP	19	1.30326906087764e-13	1.31424794330769e-12
ENSG00000130254.42	ENSG00000130254	chr19	dexseq_prepare_annotation2.py	exon	.	-	.	SAFB2	27	1.33552818437929e-13	1.34580147810529e-12
ENSG00000143924.38	ENSG00000143924	chr2	dexseq_prepare_annotation2.py	exon	.	+	.	EML4	25	1.33996593242632e-13	1.3492941941749e-12
ENSG00000240821.ENSG00000075131.19	ENSG00000240821+ENSG00000075131	chr15	dexseq_prepare_annotation2.py	exon	.	-	.		7	1.39037038003886e-13	1.3990350070449e-12
ENSG00000134516.82	ENSG00000134516	chr5	dexseq_prepare_annotation2.py	exon	.	+	.	DOCK2	21	1.392826885826e-13	1.39983660142963e-12
ENSG00000100342.30	ENSG00000100342	chr22	dexseq_prepare_annotation2.py	exon	.	+	.	APOL1	5	1.39318319399089e-13	1.39983660142963e-12
ENSG00000163032.12	ENSG00000163032	chr2	dexseq_prepare_annotation2.py	exon	.	+	.	VSNL1	4	1.44616884889862e-13	1.45202463021014e-12
ENSG00000150471.41	ENSG00000150471	chr4	dexseq_prepare_annotation2.py	exon	.	+	.	LPHN3	3	1.46128982544431e-13	1.46614671359247e-12
ENSG00000165219.64	ENSG00000165219	chr9	dexseq_prepare_annotation2.py	exon	.	+	.	GAPVD1	9	1.51978193303619e-13	1.52373226874661e-12
ENSG00000196912.61	ENSG00000196912	chr2	dexseq_prepare_annotation2.py	exon	.	-	.	ANKRD36B	18	1.55617075448381e-13	1.55908997812137e-12
ENSG00000172893.35	ENSG00000172893	chr11	dexseq_prepare_annotation2.py	exon	.	-	.	DHCR7	22	1.64755554804416e-13	1.64880598118451e-12
ENSG00000146830.16	ENSG00000146830	chr7	dexseq_prepare_annotation2.py	exon	.	-	.	GIGYF1	13	1.6480935488147e-13	1.64880598118451e-12
ENSG00000145198.29	ENSG00000145198	chr3	dexseq_prepare_annotation2.py	exon	.	+	.	VWA5B2	23	1.6593779917581e-13	1.65890012912548e-12
ENSG00000164077.4	ENSG00000164077	chr3	dexseq_prepare_annotation2.py	exon	.	-	.	MON1A	2	1.71910867713745e-13	1.71737720077198e-12
ENSG00000172053.35	ENSG00000172053	chr3	dexseq_prepare_annotation2.py	exon	.	-	.	QARS	12	1.74658762447789e-13	1.74357410161754e-12
ENSG00000005844.72	ENSG00000005844	chr16	dexseq_prepare_annotation2.py	exon	.	+	.	ITGAL	10	1.76370112472257e-13	1.75939323404437e-12
ENSG00000119125.30	ENSG00000119125	chr9	dexseq_prepare_annotation2.py	exon	.	+	.	GDA	27	1.76842106117026e-13	1.76283523728717e-12
ENSG00000261538.ENSG00000121270.47	ENSG00000261538+ENSG00000121270	chr16	dexseq_prepare_annotation2.py	exon	.	-	.		29	1.78881674716933e-13	1.78188732791918e-12
ENSG00000128585.42	ENSG00000128585	chr7	dexseq_prepare_annotation2.py	exon	.	+	.	MKLN1	23	1.80828720925359e-13	1.79999112456597e-12
ENSG00000085982.51	ENSG00000085982	chr2	dexseq_prepare_annotation2.py	exon	.	-	.	USP40	12	1.88350663260706e-13	1.8735224283941e-12
ENSG00000259900.ENSG00000260371.ENSG00000213380.ENSG00000157315.ENSG00000272617.ENSG00000258429.ENSG00000132604.22	ENSG00000259900+ENSG00000260371+ENSG00000213380+ENSG00000157315+ENSG00000272617+ENSG00000258429+ENSG00000132604	chr16	dexseq_prepare_annotation2.py	exon	.	-	.		11	1.89285299389606e-13	1.88147148698932e-12
ENSG00000100311.11	ENSG00000100311	chr22	dexseq_prepare_annotation2.py	exon	.	-	.	PDGFB	9	1.9061109717455e-13	1.89329448881674e-12
ENSG00000174353.22	ENSG00000174353	chr7	dexseq_prepare_annotation2.py	exon	.	-	.	STAG3L3	14	1.94786314028047e-13	1.93338295682163e-12
ENSG00000118492.54	ENSG00000118492	chr6	dexseq_prepare_annotation2.py	exon	.	+	.	ADGB	28	1.97167178005279e-13	1.95561673841522e-12
ENSG00000166225.32	ENSG00000166225	chr12	dexseq_prepare_annotation2.py	exon	.	+	.	FRS2	25	2.0005660714387e-13	1.9828594195573e-12
ENSG00000114439.75	ENSG00000114439	chr3	dexseq_prepare_annotation2.py	exon	.	+	.	BBX	50	2.10647056548932e-13	2.08633739460661e-12
ENSG00000011566.34	ENSG00000011566	chr2	dexseq_prepare_annotation2.py	exon	.	-	.	MAP4K3	18	2.16651302493997e-13	2.1442765405785e-12
ENSG00000105576.69	ENSG00000105576	chr19	dexseq_prepare_annotation2.py	exon	.	-	.	TNPO2	42	2.17111572010426e-13	2.14730148784671e-12
ENSG00000136830.30	ENSG00000136830	chr9	dexseq_prepare_annotation2.py	exon	.	-	.	FAM129B	21	2.19132354958238e-13	2.1657451109965e-12
ENSG00000113648.55	ENSG00000113648	chr5	dexseq_prepare_annotation2.py	exon	.	-	.	H2AFY	18	2.25591134375556e-13	2.22799323750994e-12
ENSG00000178685.15	ENSG00000178685	chr8	dexseq_prepare_annotation2.py	exon	.	-	.	PARP10	8	2.35768848065833e-13	2.32685588076913e-12
ENSG00000139625.43	ENSG00000139625	chr12	dexseq_prepare_annotation2.py	exon	.	-	.	MAP3K12	28	2.51846256842385e-13	2.48376216087596e-12
ENSG00000231728.6	ENSG00000231728	chrX	dexseq_prepare_annotation2.py	exon	.	-	.	LL0XNC01-116E7.2	4	2.69832145509458e-13	2.65925420336716e-12
ENSG00000120699.33	ENSG00000120699	chr13	dexseq_prepare_annotation2.py	exon	.	+	.	EXOSC8	20	2.73804581195764e-13	2.69648965566268e-12
ENSG00000138385.32	ENSG00000138385	chr2	dexseq_prepare_annotation2.py	exon	.	+	.	SSB	19	2.91988587839545e-13	2.8735319140609e-12
ENSG00000173852.28	ENSG00000173852	chr7	dexseq_prepare_annotation2.py	exon	.	-	.	DPY19L1	14	2.93772752701998e-13	2.88904280737957e-12
ENSG00000140463.34	ENSG00000140463	chr15	dexseq_prepare_annotation2.py	exon	.	+	.	BBS4	19	2.94500608162024e-13	2.89415105798858e-12
ENSG00000118307.39	ENSG00000118307	chr12	dexseq_prepare_annotation2.py	exon	.	-	.	CASC1	25	2.96065566935918e-13	2.90747274573703e-12
ENSG00000213799.6	ENSG00000213799	chr19	dexseq_prepare_annotation2.py	exon	.	+	.	ZNF845	3	2.97710952616951e-13	2.92156486787207e-12
ENSG00000118322.42	ENSG00000118322	chr5	dexseq_prepare_annotation2.py	exon	.	-	.	ATP10B	41	3.14629130594777e-13	3.08540968039483e-12
ENSG00000167613.20	ENSG00000167613	chr19	dexseq_prepare_annotation2.py	exon	.	-	.	LAIR1	18	3.2313963388213e-13	3.1666315851004e-12
ENSG00000048052.73	ENSG00000048052	chr7	dexseq_prepare_annotation2.py	exon	.	+	.	HDAC9	30	3.23892335139232e-13	3.17176936935358e-12
ENSG00000174136.17	ENSG00000174136	chr5	dexseq_prepare_annotation2.py	exon	.	+	.	RGMB	13	3.26148207364924e-13	3.19160958947804e-12
ENSG00000254870.ENSG00000213760.ENSG00000265236.ENSG00000198563.80	ENSG00000254870+ENSG00000213760+ENSG00000265236+ENSG00000198563	chr6	dexseq_prepare_annotation2.py	exon	.	-	.		26	3.29642503566117e-13	3.22353225670359e-12
ENSG00000267787.ENSG00000267040.10	ENSG00000267787+ENSG00000267040	chr18	dexseq_prepare_annotation2.py	exon	.	+	.		7	3.3232685192617e-13	3.24749519060296e-12
ENSG00000101558.23	ENSG00000101558	chr18	dexseq_prepare_annotation2.py	exon	.	+	.	VAPA	14	3.43686843871246e-13	3.35614311814073e-12
ENSG00000232274.21	ENSG00000232274	chr1	dexseq_prepare_annotation2.py	exon	.	-	.	RP11-782C8.2	14	3.44546716220578e-13	3.36217547536117e-12
ENSG00000184465.51	ENSG00000184465	chr6	dexseq_prepare_annotation2.py	exon	.	-	.	WDR27	15	3.567004210911e-13	3.47833008937571e-12
ENSG00000253117.ENSG00000132297.ENSG00000258417.36	ENSG00000253117+ENSG00000132297+ENSG00000258417	chr8	dexseq_prepare_annotation2.py	exon	.	-	.		9	3.58555127244053e-13	3.49396245397257e-12
ENSG00000267072.ENSG00000103184.ENSG00000033011.40	ENSG00000267072+ENSG00000103184+ENSG00000033011	chr16	dexseq_prepare_annotation2.py	exon	.	+	.		9	3.60709742012056e-13	3.5124933222857e-12
ENSG00000102316.39	ENSG00000102316	chrX	dexseq_prepare_annotation2.py	exon	.	+	.	MAGED2	5	3.63333040244771e-13	3.5355589326131e-12
ENSG00000140093.8	ENSG00000140093	chr14	dexseq_prepare_annotation2.py	exon	.	-	.	SERPINA10	7	3.71297609647032e-13	3.61053123778619e-12
ENSG00000130822.95	ENSG00000130822	chrX	dexseq_prepare_annotation2.py	exon	.	-	.	PNCK	16	3.78946681755235e-13	3.6823328361464e-12
ENSG00000148985.ENSG00000250404.89	ENSG00000148985+ENSG00000250404	chr11	dexseq_prepare_annotation2.py	exon	.	+	.		66	3.79851342705359e-13	3.68854247888575e-12
ENSG00000254377.10	ENSG00000254377	chr8	dexseq_prepare_annotation2.py	exon	.	+	.	LINC00966	10	3.82900106768828e-13	3.71405635137295e-12
ENSG00000149927.55	ENSG00000149927	chr16	dexseq_prepare_annotation2.py	exon	.	-	.	DOC2A	26	3.83013732908402e-13	3.71405635137295e-12
ENSG00000126262.6	ENSG00000126262	chr19	dexseq_prepare_annotation2.py	exon	.	+	.	FFAR2	5	3.95297005853178e-13	3.83049143285222e-12
ENSG00000104671.ENSG00000104660.34	ENSG00000104671+ENSG00000104660	chr8	dexseq_prepare_annotation2.py	exon	.	+	.		14	4.08696008827036e-13	3.95756818589415e-12
ENSG00000197568.17	ENSG00000197568	chr1	dexseq_prepare_annotation2.py	exon	.	+	.	HHLA3	15	4.21370952408075e-13	4.07746135549723e-12
ENSG00000162688.40	ENSG00000162688	chr1	dexseq_prepare_annotation2.py	exon	.	+	.	AGL	14	4.22798785121531e-13	4.0884289207504e-12
ENSG00000128513.31	ENSG00000128513	chr7	dexseq_prepare_annotation2.py	exon	.	-	.	POT1	32	4.27996359406151e-13	4.13580893995394e-12
ENSG00000188883.6	ENSG00000188883	chr7	dexseq_prepare_annotation2.py	exon	.	-	.	KLRG2	7	4.3249529912645e-13	4.1763767202155e-12
ENSG00000256589.ENSG00000226091.26	ENSG00000256589+ENSG00000226091	chr12	dexseq_prepare_annotation2.py	exon	.	-	.		8	4.33279135103794e-13	4.18103826966733e-12
ENSG00000143870.27	ENSG00000143870	chr2	dexseq_prepare_annotation2.py	exon	.	-	.	PDIA6	10	4.3891683789103e-13	4.23249945205197e-12
ENSG00000131584.6	ENSG00000131584	chr1	dexseq_prepare_annotation2.py	exon	.	-	.	ACAP3	4	4.45243783900735e-13	4.29053100849799e-12
ENSG00000110799.56	ENSG00000110799	chr12	dexseq_prepare_annotation2.py	exon	.	-	.	VWF	8	4.46779012366005e-13	4.30233936596002e-12
ENSG00000072682.41	ENSG00000072682	chr5	dexseq_prepare_annotation2.py	exon	.	-	.	P4HA2	20	4.4942638086556e-13	4.32483348905001e-12
ENSG00000180098.30	ENSG00000180098	chr1	dexseq_prepare_annotation2.py	exon	.	+	.	TRNAU1AP	18	4.5017101498217e-13	4.32899910944765e-12
ENSG00000166960.46	ENSG00000166960	chr18	dexseq_prepare_annotation2.py	exon	.	-	.	CCDC178	24	4.55500540385663e-13	4.37721834172686e-12
ENSG00000197879.66	ENSG00000197879	chr17	dexseq_prepare_annotation2.py	exon	.	-	.	MYO1C	25	4.71110620845969e-13	4.52409549174766e-12
ENSG00000269404.ENSG00000142539.ENSG00000062822.80	ENSG00000269404+ENSG00000142539+ENSG00000062822	chr19	dexseq_prepare_annotation2.py	exon	.	+	.		15	4.83628253826837e-13	4.64109324992361e-12
ENSG00000154359.28	ENSG00000154359	chr8	dexseq_prepare_annotation2.py	exon	.	-	.	LONRF1	13	4.84185211789028e-13	4.64322917880003e-12
ENSG00000156482.28	ENSG00000156482	chr8	dexseq_prepare_annotation2.py	exon	.	-	.	RPL30	12	4.97375345455866e-13	4.76642791373372e-12
ENSG00000245534.13	ENSG00000245534	chr15	dexseq_prepare_annotation2.py	exon	.	+	.	RP11-219B17.1	5	5.08467126751597e-13	4.86936173936046e-12
ENSG00000172748.35	ENSG00000172748	chr8	dexseq_prepare_annotation2.py	exon	.	+	.	ZNF596	9	5.14794150799944e-13	4.92655518815164e-12
ENSG00000082153.36	ENSG00000082153	chr2	dexseq_prepare_annotation2.py	exon	.	+	.	BZW1	2	5.1611687001931e-13	4.93581188504693e-12
ENSG00000258913.6	ENSG00000258913	chr14	dexseq_prepare_annotation2.py	exon	.	+	.	RP11-260M19.2	7	5.2622077638744e-13	5.02897570606744e-12
ENSG00000224187.3	ENSG00000224187	chr3	dexseq_prepare_annotation2.py	exon	.	-	.	RP11-132N15.3	3	5.315429301089e-13	5.07634465439628e-12
ENSG00000125875.17	ENSG00000125875	chr20	dexseq_prepare_annotation2.py	exon	.	-	.	TBC1D20	8	5.42862615455161e-13	5.18088678914802e-12
ENSG00000151576.42	ENSG00000151576	chr3	dexseq_prepare_annotation2.py	exon	.	+	.	QTRTD1	34	5.44228001546863e-13	5.19035029497235e-12
ENSG00000060982.26	ENSG00000060982	chr12	dexseq_prepare_annotation2.py	exon	.	-	.	BCAT1	18	5.50437749827517e-13	5.2459702087199e-12
ENSG00000145934.25	ENSG00000145934	chr5	dexseq_prepare_annotation2.py	exon	.	+	.	TENM2	14	5.5110765243636e-13	5.2487523057142e-12
ENSG00000183049.14	ENSG00000183049	chr10	dexseq_prepare_annotation2.py	exon	.	+	.	CAMK1D	10	5.54174018599482e-13	5.27433887749994e-12
ENSG00000101251.35	ENSG00000101251	chr20	dexseq_prepare_annotation2.py	exon	.	-	.	SEL1L2	5	5.60859022986184e-13	5.33430711862065e-12
ENSG00000105137.13	ENSG00000105137	chr19	dexseq_prepare_annotation2.py	exon	.	+	.	SYDE1	13	5.62517965484958e-13	5.34642331877079e-12
ENSG00000221995.ENSG00000196535.93	ENSG00000221995+ENSG00000196535	chr17	dexseq_prepare_annotation2.py	exon	.	-	.		8	5.64639984389847e-13	5.36292121972463e-12
ENSG00000067141.48	ENSG00000067141	chr15	dexseq_prepare_annotation2.py	exon	.	+	.	NEO1	17	5.65793663814445e-13	5.37020561567149e-12
ENSG00000135250.48	ENSG00000135250	chr7	dexseq_prepare_annotation2.py	exon	.	-	.	SRPK2	23	5.69571059379366e-13	5.40236593616248e-12
ENSG00000259784.ENSG00000162066.ENSG00000162065.ENSG00000185883.ENSG00000260272.86	ENSG00000259784+ENSG00000162066+ENSG00000162065+ENSG00000185883+ENSG00000260272	chr16	dexseq_prepare_annotation2.py	exon	.	+	.		34	5.89018024083483e-13	5.58300633612508e-12
ENSG00000138696.23	ENSG00000138696	chr4	dexseq_prepare_annotation2.py	exon	.	+	.	BMPR1B	15	5.94772924416819e-13	5.63370861422371e-12
ENSG00000241369.29	ENSG00000241369	chr3	dexseq_prepare_annotation2.py	exon	.	-	.	CT64	19	5.96121700489405e-13	5.64263526448254e-12
ENSG00000255011.ENSG00000204449.8	ENSG00000255011+ENSG00000204449	chr11	dexseq_prepare_annotation2.py	exon	.	+	.		3	5.99692799407178e-13	5.67257098948779e-12
ENSG00000267827.ENSG00000204611.ENSG00000196267.18	ENSG00000267827+ENSG00000204611+ENSG00000196267	chr19	dexseq_prepare_annotation2.py	exon	.	-	.		15	6.3704624409795e-13	6.01833646561723e-12
ENSG00000104321.30	ENSG00000104321	chr8	dexseq_prepare_annotation2.py	exon	.	-	.	TRPA1	11	6.37113251077152e-13	6.01833646561723e-12
ENSG00000058600.50	ENSG00000058600	chr16	dexseq_prepare_annotation2.py	exon	.	+	.	POLR3E	5	6.55238140565522e-13	6.18534114200736e-12
ENSG00000140943.52	ENSG00000140943	chr16	dexseq_prepare_annotation2.py	exon	.	-	.	MBTPS1	40	6.69519105064645e-13	6.3158575359563e-12
ENSG00000225241.40	ENSG00000225241	chr1	dexseq_prepare_annotation2.py	exon	.	+	.	RP11-640M9.2	7	6.74510850587477e-13	6.35862706806362e-12
ENSG00000132522.ENSG00000261915.ENSG00000215041.110	ENSG00000132522+ENSG00000261915+ENSG00000215041	chr17	dexseq_prepare_annotation2.py	exon	.	-	.		40	6.81101163846666e-13	6.41639807406703e-12
ENSG00000126214.ENSG00000256500.ENSG00000256053.98	ENSG00000126214+ENSG00000256500+ENSG00000256053	chr14	dexseq_prepare_annotation2.py	exon	.	+	.		29	6.88481076472341e-13	6.48152422230165e-12
ENSG00000229956.33	ENSG00000229956	chr1	dexseq_prepare_annotation2.py	exon	.	+	.	ZRANB2-AS2	21	6.92234568776342e-13	6.51244527237688e-12
ENSG00000090857.21	ENSG00000090857	chr16	dexseq_prepare_annotation2.py	exon	.	+	.	PDPR	10	6.9409961687942e-13	6.52557026404037e-12
ENSG00000178814.18	ENSG00000178814	chr8	dexseq_prepare_annotation2.py	exon	.	-	.	OPLAH	13	6.94695832783644e-13	6.52675665360872e-12
ENSG00000070778.33	ENSG00000070778	chr14	dexseq_prepare_annotation2.py	exon	.	-	.	PTPN21	16	7.06158339631841e-13	6.62996261266243e-12
ENSG00000233355.15	ENSG00000233355	chr1	dexseq_prepare_annotation2.py	exon	.	-	.	CHRM3-AS2	10	7.09757697471946e-13	6.65925363992935e-12
ENSG00000174744.17	ENSG00000174744	chr11	dexseq_prepare_annotation2.py	exon	.	-	.	BRMS1	8	7.29971194256897e-13	6.84428089362003e-12
ENSG00000118520.11	ENSG00000118520	chr6	dexseq_prepare_annotation2.py	exon	.	+	.	ARG1	4	7.53191868965457e-13	7.05723501515137e-12
ENSG00000081189.56	ENSG00000081189	chr5	dexseq_prepare_annotation2.py	exon	.	-	.	MEF2C	32	7.54377806708166e-13	7.06358073091678e-12
ENSG00000250421.6	ENSG00000250421	chr5	dexseq_prepare_annotation2.py	exon	.	-	.	RP11-83M16.6	6	7.64606643190581e-13	7.15453358985472e-12
ENSG00000115423.84	ENSG00000115423	chr2	dexseq_prepare_annotation2.py	exon	.	+	.	DNAH6	48	7.75625085772976e-13	7.25274743504616e-12
ENSG00000253320.31	ENSG00000253320	chr8	dexseq_prepare_annotation2.py	exon	.	+	.	KB-1507C5.2	29	7.7890948715685e-13	7.27855796679678e-12
ENSG00000145014.39	ENSG00000145014	chr3	dexseq_prepare_annotation2.py	exon	.	-	.	TMEM44	14	7.79464230716778e-13	7.27884351562419e-12
ENSG00000162438.9	ENSG00000162438	chr1	dexseq_prepare_annotation2.py	exon	.	+	.	CTRC	7	7.80400497685312e-13	7.28268905299613e-12
ENSG00000067369.62	ENSG00000067369	chr15	dexseq_prepare_annotation2.py	exon	.	-	.	TP53BP1	36	7.85278259689583e-13	7.32328671192045e-12
ENSG00000108370.34	ENSG00000108370	chr17	dexseq_prepare_annotation2.py	exon	.	+	.	RGS9	21	7.9197707800872e-13	7.38080114444905e-12
ENSG00000187908.56	ENSG00000187908	chr10	dexseq_prepare_annotation2.py	exon	.	+	.	DMBT1	19	7.94820737216413e-13	7.40233451172844e-12
ENSG00000172794.35	ENSG00000172794	chr17	dexseq_prepare_annotation2.py	exon	.	+	.	RAB37	27	8.01496004389781e-13	7.4594996762443e-12
ENSG00000092094.42	ENSG00000092094	chr14	dexseq_prepare_annotation2.py	exon	.	-	.	OSGEP	23	8.07597193186426e-13	7.51124891131059e-12
ENSG00000053770.16	ENSG00000053770	chr14	dexseq_prepare_annotation2.py	exon	.	+	.	AP5M1	7	8.11577271140684e-13	7.54321418143208e-12
ENSG00000116830.37	ENSG00000116830	chr1	dexseq_prepare_annotation2.py	exon	.	+	.	TTF2	9	8.14922880825486e-13	7.56924356063057e-12
ENSG00000066926.12	ENSG00000066926	chr18	dexseq_prepare_annotation2.py	exon	.	-	.	FECH	10	8.42007871276238e-13	7.81558910464026e-12
ENSG00000169554.ENSG00000176824.66	ENSG00000169554+ENSG00000176824	chr2	dexseq_prepare_annotation2.py	exon	.	-	.		5	8.61334058122677e-13	7.98963575891215e-12
ENSG00000126217.105	ENSG00000126217	chr13	dexseq_prepare_annotation2.py	exon	.	+	.	MCF2L	26	8.74589673992351e-13	8.10717771232162e-12
ENSG00000170954.22	ENSG00000170954	chr19	dexseq_prepare_annotation2.py	exon	.	-	.	ZNF415	17	8.8354008679666e-13	8.18468155120642e-12
ENSG00000151690.26	ENSG00000151690	chr2	dexseq_prepare_annotation2.py	exon	.	+	.	MFSD6	18	8.92793382847482e-13	8.26488594281342e-12
ENSG00000166226.35	ENSG00000166226	chr12	dexseq_prepare_annotation2.py	exon	.	+	.	CCT2	8	9.04773261271627e-13	8.36604685474454e-12
ENSG00000203875.33	ENSG00000203875	chr6	dexseq_prepare_annotation2.py	exon	.	-	.	SNHG5	21	9.04925995666592e-13	8.36604685474454e-12
ENSG00000134779.42	ENSG00000134779	chr18	dexseq_prepare_annotation2.py	exon	.	-	.	TPGS2	19	9.06736177397425e-13	8.37715280926783e-12
ENSG00000237250.ENSG00000243781.8	ENSG00000237250+ENSG00000243781	chr1	dexseq_prepare_annotation2.py	exon	.	+	.		8	9.07333848850556e-13	8.37715280926783e-12
ENSG00000226251.5	ENSG00000226251	chr1	dexseq_prepare_annotation2.py	exon	.	-	.	RP11-15I11.3	4	9.10837211569655e-13	8.40391064442274e-12
ENSG00000133574.13	ENSG00000133574	chr7	dexseq_prepare_annotation2.py	exon	.	+	.	GIMAP4	12	9.22606756017924e-13	8.50685087255305e-12
ENSG00000188677.33	ENSG00000188677	chr22	dexseq_prepare_annotation2.py	exon	.	+	.	PARVB	9	9.37056316056654e-13	8.63434904098387e-12
ENSG00000149782.38	ENSG00000149782	chr11	dexseq_prepare_annotation2.py	exon	.	+	.	PLCB3	31	9.493789116591e-13	8.7420925512588e-12
ENSG00000147419.28	ENSG00000147419	chr8	dexseq_prepare_annotation2.py	exon	.	-	.	CCDC25	11	9.54270578473586e-13	8.78131295737854e-12
ENSG00000223662.4	ENSG00000223662	chr21	dexseq_prepare_annotation2.py	exon	.	+	.	SAMSN1-AS1	5	9.6508791001592e-13	8.87372312247468e-12
ENSG00000167702.35	ENSG00000167702	chr8	dexseq_prepare_annotation2.py	exon	.	+	.	KIFC2	17	9.65590928853467e-13	8.87372312247468e-12
ENSG00000134986.54	ENSG00000134986	chr5	dexseq_prepare_annotation2.py	exon	.	-	.	NREP	33	9.79499768923073e-13	8.99559113178954e-12
ENSG00000139220.74	ENSG00000139220	chr12	dexseq_prepare_annotation2.py	exon	.	-	.	PPFIA2	14	9.92616824486312e-13	9.11003121270121e-12
ENSG00000169427.12	ENSG00000169427	chr8	dexseq_prepare_annotation2.py	exon	.	-	.	KCNK9	11	9.99845977147256e-13	9.170317859093e-12
ENSG00000104231.58	ENSG00000104231	chr8	dexseq_prepare_annotation2.py	exon	.	-	.	ZFAND1	23	1.0080731706425e-12	9.23967263864146e-12
ENSG00000050165.40	ENSG00000050165	chr11	dexseq_prepare_annotation2.py	exon	.	-	.	DKK3	23	1.04804045371946e-12	9.59966341711635e-12
ENSG00000142945.25	ENSG00000142945	chr1	dexseq_prepare_annotation2.py	exon	.	+	.	KIF2C	12	1.0575687727795e-12	9.68055371049187e-12
ENSG00000114354.25	ENSG00000114354	chr3	dexseq_prepare_annotation2.py	exon	.	+	.	TFG	23	1.08336067459779e-12	9.91010957013499e-12
ENSG00000132613.18	ENSG00000132613	chr16	dexseq_prepare_annotation2.py	exon	.	-	.	MTSS1L	15	1.09870586539011e-12	1.00438641519467e-11
ENSG00000233005.3	ENSG00000233005	chr2	dexseq_prepare_annotation2.py	exon	.	+	.	AC067959.1	3	1.13262032411001e-12	1.0347082776705e-11
ENSG00000167524.ENSG00000258472.ENSG00000076382.92	ENSG00000167524+ENSG00000258472+ENSG00000076382	chr17	dexseq_prepare_annotation2.py	exon	.	-	.		6	1.15270115027337e-12	1.05236082660724e-11
ENSG00000070731.28	ENSG00000070731	chr17	dexseq_prepare_annotation2.py	exon	.	-	.	ST6GALNAC2	2	1.16128685531738e-12	1.05950258035067e-11
ENSG00000118518.17	ENSG00000118518	chr6	dexseq_prepare_annotation2.py	exon	.	+	.	RNF146	13	1.17443330174226e-12	1.07063831592763e-11
ENSG00000162669.58	ENSG00000162669	chr1	dexseq_prepare_annotation2.py	exon	.	-	.	HFM1	9	1.17503441846011e-12	1.07063831592763e-11
ENSG00000032219.44	ENSG00000032219	chr14	dexseq_prepare_annotation2.py	exon	.	+	.	ARID4A	36	1.18024924378226e-12	1.07468465568265e-11
ENSG00000162458.43	ENSG00000162458	chr1	dexseq_prepare_annotation2.py	exon	.	+	.	FBLIM1	11	1.2105810816072e-12	1.10158118605489e-11
ENSG00000136052.28	ENSG00000136052	chr12	dexseq_prepare_annotation2.py	exon	.	-	.	SLC41A2	22	1.21288367044644e-12	1.10295367700192e-11
ENSG00000256873.ENSG00000198792.48	ENSG00000256873+ENSG00000198792	chr22	dexseq_prepare_annotation2.py	exon	.	-	.		20	1.23205631840452e-12	1.11965536893751e-11
ENSG00000233862.7	ENSG00000233862	chr2	dexseq_prepare_annotation2.py	exon	.	-	.	AC016907.3	7	1.25045938794999e-12	1.13563630222849e-11
ENSG00000092200.57	ENSG00000092200	chr14	dexseq_prepare_annotation2.py	exon	.	+	.	RPGRIP1	9	1.26606483341141e-12	1.14905727299025e-11
ENSG00000198691.62	ENSG00000198691	chr1	dexseq_prepare_annotation2.py	exon	.	-	.	ABCA4	29	1.29937415062703e-12	1.17851792655826e-11
ENSG00000162148.ENSG00000167985.ENSG00000256591.57	ENSG00000162148+ENSG00000167985+ENSG00000256591	chr11	dexseq_prepare_annotation2.py	exon	.	+	.		10	1.30931060035808e-12	1.18675502588592e-11
ENSG00000132953.26	ENSG00000132953	chr13	dexseq_prepare_annotation2.py	exon	.	-	.	XPO4	18	1.31132564507846e-12	1.18780612573774e-11
ENSG00000261360.9	ENSG00000261360	chr5	dexseq_prepare_annotation2.py	exon	.	-	.	CTD-2165H16.4	4	1.3259893252495e-12	1.20030559129169e-11
ENSG00000166140.34	ENSG00000166140	chr15	dexseq_prepare_annotation2.py	exon	.	+	.	ZFYVE19	5	1.33081424836254e-12	1.20388838128744e-11
ENSG00000115020.54	ENSG00000115020	chr2	dexseq_prepare_annotation2.py	exon	.	+	.	PIKFYVE	22	1.3368746701377e-12	1.20858344202683e-11
ENSG00000158417.21	ENSG00000158417	chr2	dexseq_prepare_annotation2.py	exon	.	+	.	EIF5B	10	1.41363701295038e-12	1.27714792204482e-11
ENSG00000131051.104	ENSG00000131051	chr20	dexseq_prepare_annotation2.py	exon	.	-	.	RBM39	5	1.42509253346637e-12	1.28666026786177e-11
ENSG00000122008.44	ENSG00000122008	chr5	dexseq_prepare_annotation2.py	exon	.	+	.	POLK	10	1.43130050002858e-12	1.29142551938901e-11
ENSG00000224177.9	ENSG00000224177	chr2	dexseq_prepare_annotation2.py	exon	.	+	.	LINC00570	2	1.4695676182802e-12	1.32509194463889e-11
ENSG00000177455.16	ENSG00000177455	chr16	dexseq_prepare_annotation2.py	exon	.	+	.	CD19	14	1.47100580831646e-12	1.32552801130969e-11
ENSG00000174844.75	ENSG00000174844	chr3	dexseq_prepare_annotation2.py	exon	.	-	.	DNAH12	35	1.51185594445048e-12	1.36145471106611e-11
ENSG00000068831.61	ENSG00000068831	chr11	dexseq_prepare_annotation2.py	exon	.	-	.	RASGRP2	5	1.57636996652546e-12	1.41863080720496e-11
ENSG00000104419.71	ENSG00000104419	chr8	dexseq_prepare_annotation2.py	exon	.	-	.	NDRG1	56	1.57966764571486e-12	1.42067778033657e-11
ENSG00000177697.50	ENSG00000177697	chr11	dexseq_prepare_annotation2.py	exon	.	+	.	CD151	22	1.64127145105868e-12	1.47512591387707e-11
ENSG00000164970.15	ENSG00000164970	chr9	dexseq_prepare_annotation2.py	exon	.	-	.	FAM219A	12	1.64359303983046e-12	1.4762569826058e-11
ENSG00000184206.23	ENSG00000184206	chr15	dexseq_prepare_annotation2.py	exon	.	+	.	GOLGA6L4	7	1.74243624852883e-12	1.56402519373441e-11
ENSG00000165501.ENSG00000258568.15	ENSG00000165501+ENSG00000258568	chr14	dexseq_prepare_annotation2.py	exon	.	+	.		10	1.75051052256567e-12	1.57025769485445e-11
ENSG00000086504.27	ENSG00000086504	chr16	dexseq_prepare_annotation2.py	exon	.	-	.	MRPL28	4	1.84836360238874e-12	1.65696429843577e-11
ENSG00000119121.46	ENSG00000119121	chr9	dexseq_prepare_annotation2.py	exon	.	-	.	TRPM6	6	1.89330935887426e-12	1.69616088756954e-11
ENSG00000158201.24	ENSG00000158201	chr18	dexseq_prepare_annotation2.py	exon	.	-	.	ABHD3	9	1.91352617232616e-12	1.71316727459194e-11
ENSG00000105048.40	ENSG00000105048	chr19	dexseq_prepare_annotation2.py	exon	.	-	.	TNNT1	24	1.99019878179309e-12	1.78066367809142e-11
ENSG00000178252.ENSG00000178467.86	ENSG00000178252+ENSG00000178467	chr3	dexseq_prepare_annotation2.py	exon	.	+	.		15	2.04650628939193e-12	1.82986389790704e-11
ENSG00000130956.7	ENSG00000130956	chr9	dexseq_prepare_annotation2.py	exon	.	+	.	HABP4	4	2.0633026529849e-12	1.84369502183709e-11
ENSG00000162618.16	ENSG00000162618	chr1	dexseq_prepare_annotation2.py	exon	.	-	.	ELTD1	9	2.1352590369548e-12	1.90676572264658e-11
ENSG00000150637.16	ENSG00000150637	chr18	dexseq_prepare_annotation2.py	exon	.	-	.	CD226	11	2.18659634602164e-12	1.95135455403962e-11
ENSG00000166986.77	ENSG00000166986	chr12	dexseq_prepare_annotation2.py	exon	.	+	.	MARS	15	2.19452257400014e-12	1.95717022880963e-11
ENSG00000133275.12	ENSG00000133275	chr19	dexseq_prepare_annotation2.py	exon	.	+	.	CSNK1G2	10	2.29228389664489e-12	2.0430458401034e-11
ENSG00000244791.2	ENSG00000244791	chr8	dexseq_prepare_annotation2.py	exon	.	+	.	RP11-65D17.1	3	2.31297695655684e-12	2.06016664648802e-11
ENSG00000136193.25	ENSG00000136193	chr7	dexseq_prepare_annotation2.py	exon	.	-	.	SCRN1	5	2.32518730414566e-12	2.06971480162607e-11
ENSG00000196352.37	ENSG00000196352	chr1	dexseq_prepare_annotation2.py	exon	.	+	.	CD55	30	2.39206032849181e-12	2.12787634346171e-11
ENSG00000007216.15	ENSG00000007216	chr17	dexseq_prepare_annotation2.py	exon	.	+	.	SLC13A2	7	2.40140169845004e-12	2.13481843691916e-11
ENSG00000163395.11	ENSG00000163395	chr1	dexseq_prepare_annotation2.py	exon	.	+	.	IGFN1	3	2.40695555601673e-12	2.13838674669535e-11
ENSG00000129993.33	ENSG00000129993	chr16	dexseq_prepare_annotation2.py	exon	.	-	.	CBFA2T3	18	2.43619462776758e-12	2.16297945020336e-11
ENSG00000164929.17	ENSG00000164929	chr8	dexseq_prepare_annotation2.py	exon	.	+	.	BAALC	11	2.46412810703439e-12	2.18638229356419e-11
ENSG00000129351.60	ENSG00000129351	chr19	dexseq_prepare_annotation2.py	exon	.	+	.	ILF3	15	2.50312597711455e-12	2.21956623998804e-11
ENSG00000104884.47	ENSG00000104884	chr19	dexseq_prepare_annotation2.py	exon	.	-	.	ERCC2	33	2.5753849841244e-12	2.2821822520454e-11
ENSG00000146215.ENSG00000171467.40	ENSG00000146215+ENSG00000171467	chr6	dexseq_prepare_annotation2.py	exon	.	-	.		23	2.69401901240094e-12	2.38578750039537e-11
ENSG00000160796.74	ENSG00000160796	chr3	dexseq_prepare_annotation2.py	exon	.	+	.	NBEAL2	10	2.6963396728543e-12	2.38632075826991e-11
ENSG00000174953.47	ENSG00000174953	chr3	dexseq_prepare_annotation2.py	exon	.	-	.	DHX36	12	2.71367227528605e-12	2.40013077800141e-11
ENSG00000091262.45	ENSG00000091262	chr16	dexseq_prepare_annotation2.py	exon	.	-	.	ABCC6	18	2.7621159980776e-12	2.44142219919195e-11
ENSG00000092068.35	ENSG00000092068	chr14	dexseq_prepare_annotation2.py	exon	.	-	.	SLC7A8	28	2.85175996417703e-12	2.51905463502305e-11
ENSG00000163166.35	ENSG00000163166	chr2	dexseq_prepare_annotation2.py	exon	.	-	.	IWS1	22	2.86121825632027e-12	2.52580271501991e-11
ENSG00000060237.64	ENSG00000060237	chr12	dexseq_prepare_annotation2.py	exon	.	+	.	WNK1	17	2.87784071580771e-12	2.53886252730025e-11
ENSG00000215039.30	ENSG00000215039	chr12	dexseq_prepare_annotation2.py	exon	.	-	.	CD27-AS1	18	2.93046256507044e-12	2.5836446462583e-11
ENSG00000141994.ENSG00000267157.ENSG00000212123.37	ENSG00000141994+ENSG00000267157+ENSG00000212123	chr19	dexseq_prepare_annotation2.py	exon	.	-	.		18	2.94598695392331e-12	2.59568368287939e-11
ENSG00000142252.ENSG00000007047.ENSG00000104866.84	ENSG00000142252+ENSG00000007047+ENSG00000104866	chr19	dexseq_prepare_annotation2.py	exon	.	+	.		11	2.97186155290083e-12	2.61682114924419e-11
ENSG00000267228.ENSG00000167220.ENSG00000134049.38	ENSG00000267228+ENSG00000167220+ENSG00000134049	chr18	dexseq_prepare_annotation2.py	exon	.	-	.		20	3.00213436393722e-12	2.64180214053436e-11
ENSG00000218305.5	ENSG00000218305	chr7	dexseq_prepare_annotation2.py	exon	.	+	.	AC006024.4	4	3.04984737799885e-12	2.68208870746624e-11
ENSG00000238168.2	ENSG00000238168	chr12	dexseq_prepare_annotation2.py	exon	.	+	.	RP11-686G8.1	2	3.05485025812324e-12	2.68478801799363e-11
ENSG00000100298.11	ENSG00000100298	chr22	dexseq_prepare_annotation2.py	exon	.	+	.	APOBEC3H	8	3.06339888177419e-12	2.69059815764178e-11
ENSG00000183087.14	ENSG00000183087	chr13	dexseq_prepare_annotation2.py	exon	.	-	.	GAS6	11	3.07393934282208e-12	2.69814928662625e-11
ENSG00000230773.15	ENSG00000230773	chr2	dexseq_prepare_annotation2.py	exon	.	-	.	AC079807.4	2	3.09303301534132e-12	2.71319371137268e-11
ENSG00000113966.20	ENSG00000113966	chr3	dexseq_prepare_annotation2.py	exon	.	+	.	ARL6	8	3.13175060932756e-12	2.74542228289915e-11
ENSG00000173486.17	ENSG00000173486	chr11	dexseq_prepare_annotation2.py	exon	.	+	.	FKBP2	9	3.14029953360736e-12	2.75117976805501e-11
ENSG00000158062.43	ENSG00000158062	chr1	dexseq_prepare_annotation2.py	exon	.	-	.	UBXN11	24	3.16861842437312e-12	2.77423930900663e-11
ENSG00000122674.29	ENSG00000122674	chr7	dexseq_prepare_annotation2.py	exon	.	+	.	CCZ1	26	3.22260983169919e-12	2.81973283698645e-11
ENSG00000235034.8	ENSG00000235034	chr19	dexseq_prepare_annotation2.py	exon	.	+	.	C19orf81	3	3.28789239049045e-12	2.87504242659637e-11
ENSG00000168389.28	ENSG00000168389	chr1	dexseq_prepare_annotation2.py	exon	.	+	.	MFSD2A	24	3.3609707648188e-12	2.93709503085423e-11
ENSG00000236780.9	ENSG00000236780	chr2	dexseq_prepare_annotation2.py	exon	.	-	.	AC078941.1	4	3.40845529548169e-12	2.97671762472068e-11
ENSG00000108821.77	ENSG00000108821	chr17	dexseq_prepare_annotation2.py	exon	.	-	.	COL1A1	9	3.49183292652812e-12	3.04761734869701e-11
ENSG00000230267.50	ENSG00000230267	chr16	dexseq_prepare_annotation2.py	exon	.	-	.	HERC2P4	11	3.51940697394129e-12	3.06975409799929e-11
ENSG00000171824.44	ENSG00000171824	chr1	dexseq_prepare_annotation2.py	exon	.	-	.	EXOSC10	7	3.53729946730346e-12	3.08342375411022e-11
ENSG00000214439.5	ENSG00000214439	chr7	dexseq_prepare_annotation2.py	exon	.	-	.	FAM185BP	4	3.64427186385258e-12	3.17467748440759e-11
ENSG00000175832.31	ENSG00000175832	chr17	dexseq_prepare_annotation2.py	exon	.	-	.	ETV4	24	3.66143708183028e-12	3.18763105443858e-11
ENSG00000198589.82	ENSG00000198589	chr4	dexseq_prepare_annotation2.py	exon	.	-	.	LRBA	23	3.71633837983402e-12	3.23340067308115e-11
ENSG00000256453.ENSG00000170445.32	ENSG00000256453+ENSG00000170445	chr5	dexseq_prepare_annotation2.py	exon	.	-	.		3	3.83264563464123e-12	3.33250577849894e-11
ENSG00000171617.15	ENSG00000171617	chr5	dexseq_prepare_annotation2.py	exon	.	-	.	ENC1	10	3.99499655421151e-12	3.4714970057435e-11
ENSG00000151065.17	ENSG00000151065	chr12	dexseq_prepare_annotation2.py	exon	.	-	.	DCP1B	12	4.09929142678832e-12	3.55989748295076e-11
ENSG00000106927.19	ENSG00000106927	chr9	dexseq_prepare_annotation2.py	exon	.	-	.	AMBP	3	4.11846428247772e-12	3.57431218915535e-11
ENSG00000068079.18	ENSG00000068079	chr17	dexseq_prepare_annotation2.py	exon	.	+	.	IFI35	9	4.2529298321273e-12	3.68870603678449e-11
ENSG00000131408.42	ENSG00000131408	chr19	dexseq_prepare_annotation2.py	exon	.	+	.	NR1H2	13	4.33461615220877e-12	3.75720848249506e-11
ENSG00000128973.ENSG00000260007.ENSG00000129007.30	ENSG00000128973+ENSG00000260007+ENSG00000129007	chr15	dexseq_prepare_annotation2.py	exon	.	-	.		23	4.36035659177793e-12	3.77716229778093e-11
ENSG00000173137.35	ENSG00000173137	chr8	dexseq_prepare_annotation2.py	exon	.	+	.	ADCK5	5	4.38119747741425e-12	3.79284963661934e-11
ENSG00000114127.71	ENSG00000114127	chr3	dexseq_prepare_annotation2.py	exon	.	-	.	XRN1	30	4.44545212947271e-12	3.84607777382293e-11
ENSG00000174899.17	ENSG00000174899	chr3	dexseq_prepare_annotation2.py	exon	.	+	.	C3orf55	3	4.46910775858199e-12	3.86413638453733e-11
ENSG00000141298.25	ENSG00000141298	chr17	dexseq_prepare_annotation2.py	exon	.	-	.	SSH2	15	4.47976528240939e-12	3.87094092791144e-11
ENSG00000013561.34	ENSG00000013561	chr5	dexseq_prepare_annotation2.py	exon	.	+	.	RNF14	15	4.54018311467959e-12	3.92070788124632e-11
ENSG00000100225.23	ENSG00000100225	chr22	dexseq_prepare_annotation2.py	exon	.	+	.	FBXO7	18	4.72190532833499e-12	4.07510114289992e-11
ENSG00000126970.25	ENSG00000126970	chrX	dexseq_prepare_annotation2.py	exon	.	-	.	ZC4H2	8	4.7829439468536e-12	4.12521488484529e-11
ENSG00000132681.22	ENSG00000132681	chr1	dexseq_prepare_annotation2.py	exon	.	+	.	ATP1A4	8	5.03251195139355e-12	4.33776914693053e-11
ENSG00000253250.5	ENSG00000253250	chr8	dexseq_prepare_annotation2.py	exon	.	-	.	C8orf88	5	5.04052837112502e-12	4.34198368247159e-11
ENSG00000223773.15	ENSG00000223773	chrX	dexseq_prepare_annotation2.py	exon	.	+	.	CD99P1	8	5.06545858776305e-12	4.36075374765516e-11
ENSG00000157540.ENSG00000267937.40	ENSG00000157540+ENSG00000267937	chr21	dexseq_prepare_annotation2.py	exon	.	+	.		16	5.30072441620885e-12	4.56046215882751e-11
ENSG00000137801.35	ENSG00000137801	chr15	dexseq_prepare_annotation2.py	exon	.	+	.	THBS1	17	5.32343648758176e-12	4.57716650566937e-11
ENSG00000163104.21	ENSG00000163104	chr4	dexseq_prepare_annotation2.py	exon	.	+	.	SMARCAD1	9	5.36002099997533e-12	4.60577052015207e-11
ENSG00000149488.22	ENSG00000149488	chr20	dexseq_prepare_annotation2.py	exon	.	+	.	TMC2	9	5.3697810857595e-12	4.61130365843268e-11
ENSG00000006118.49	ENSG00000006118	chr11	dexseq_prepare_annotation2.py	exon	.	+	.	TMEM132A	34	5.58425265448991e-12	4.79251745118955e-11
ENSG00000144749.35	ENSG00000144749	chr3	dexseq_prepare_annotation2.py	exon	.	-	.	LRIG1	3	5.68785175720754e-12	4.87841318718863e-11
ENSG00000143156.29	ENSG00000143156	chr1	dexseq_prepare_annotation2.py	exon	.	-	.	NME7	22	5.71890947783012e-12	4.90202327216969e-11
ENSG00000182389.33	ENSG00000182389	chr2	dexseq_prepare_annotation2.py	exon	.	-	.	CACNB4	17	5.72392904080373e-12	4.90329911539794e-11
ENSG00000132300.46	ENSG00000132300	chr2	dexseq_prepare_annotation2.py	exon	.	+	.	PTCD3	31	5.93933832271463e-12	5.08468877615384e-11
ENSG00000259052.ENSG00000197119.33	ENSG00000259052+ENSG00000197119	chr14	dexseq_prepare_annotation2.py	exon	.	-	.		12	5.94631661688355e-12	5.08752634270148e-11
ENSG00000074071.6	ENSG00000074071	chr16	dexseq_prepare_annotation2.py	exon	.	-	.	MRPS34	7	5.97470638653065e-12	5.10866828099535e-11
ENSG00000169627.6	ENSG00000169627	chr16	dexseq_prepare_annotation2.py	exon	.	-	.	BOLA2B	3	6.31627065115694e-12	5.39739903150555e-11
ENSG00000086205.42	ENSG00000086205	chr11	dexseq_prepare_annotation2.py	exon	.	-	.	FOLH1	26	6.33704399711393e-12	5.41181998425117e-11
ENSG00000250318.ENSG00000167065.7	ENSG00000250318+ENSG00000167065	chr22	dexseq_prepare_annotation2.py	exon	.	-	.		2	6.35968782370649e-12	5.42556322001082e-11
ENSG00000174501.42	ENSG00000174501	chr2	dexseq_prepare_annotation2.py	exon	.	-	.	ANKRD36C	24	6.36095126183035e-12	5.42556322001082e-11
ENSG00000260781.18	ENSG00000260781	chr16	dexseq_prepare_annotation2.py	exon	.	-	.	ARHGAP23P1	15	6.42642632479413e-12	5.47804517778338e-11
ENSG00000011114.24	ENSG00000011114	chr14	dexseq_prepare_annotation2.py	exon	.	-	.	BTBD7	5	6.4936984548376e-12	5.5319936652684e-11
ENSG00000198015.25	ENSG00000198015	chr12	dexseq_prepare_annotation2.py	exon	.	+	.	MRPL42	5	6.66488001017704e-12	5.67434235569089e-11
ENSG00000178057.17	ENSG00000178057	chr3	dexseq_prepare_annotation2.py	exon	.	+	.	NDUFAF3	8	6.96070809612079e-12	5.92257307737337e-11
ENSG00000234912.ENSG00000129657.36	ENSG00000234912+ENSG00000129657	chr17	dexseq_prepare_annotation2.py	exon	.	+	.		34	7.05420717503419e-12	5.9984519799464e-11
ENSG00000138768.35	ENSG00000138768	chr4	dexseq_prepare_annotation2.py	exon	.	+	.	USO1	17	7.08218236469794e-12	6.01855473171332e-11
ENSG00000172575.36	ENSG00000172575	chr15	dexseq_prepare_annotation2.py	exon	.	-	.	RASGRP1	9	7.31504328434620e-12	6.21264165421599e-11
ENSG00000151687.37	ENSG00000151687	chr2	dexseq_prepare_annotation2.py	exon	.	+	.	ANKAR	18	7.60445727625356e-12	6.45449228227732e-11
ENSG00000126934.36	ENSG00000126934	chr19	dexseq_prepare_annotation2.py	exon	.	-	.	MAP2K2	18	7.80536701192918e-12	6.6209728972296e-11
ENSG00000254087.19	ENSG00000254087	chr8	dexseq_prepare_annotation2.py	exon	.	+	.	LYN	7	7.81890257241894e-12	6.62840544081865e-11
ENSG00000141744.7	ENSG00000141744	chr17	dexseq_prepare_annotation2.py	exon	.	+	.	PNMT	2	7.90028187383787e-12	6.69330775473537e-11
ENSG00000078814.32	ENSG00000078814	chr20	dexseq_prepare_annotation2.py	exon	.	+	.	MYH7B	8	7.94888568588042e-12	6.73037967281314e-11
ENSG00000176387.ENSG00000203401.16	ENSG00000176387+ENSG00000203401	chr16	dexseq_prepare_annotation2.py	exon	.	+	.		12	7.95790763031698e-12	6.7339125749288e-11
ENSG00000183054.45	ENSG00000183054	chr2	dexseq_prepare_annotation2.py	exon	.	-	.	RGPD6	12	8.04513165530573e-12	6.80357479692907e-11
ENSG00000134769.87	ENSG00000134769	chr18	dexseq_prepare_annotation2.py	exon	.	+	.	DTNA	17	8.05480956770658e-12	6.80761324754556e-11
ENSG00000161011.43	ENSG00000161011	chr5	dexseq_prepare_annotation2.py	exon	.	+	.	SQSTM1	16	8.09148658719747e-12	6.83445150546375e-11
ENSG00000167996.23	ENSG00000167996	chr11	dexseq_prepare_annotation2.py	exon	.	-	.	FTH1	9	8.15110539173757e-12	6.88062306806492e-11
ENSG00000158828.10	ENSG00000158828	chr1	dexseq_prepare_annotation2.py	exon	.	+	.	PINK1	9	8.34350689282638e-12	7.03875678698585e-11
ENSG00000117448.34	ENSG00000117448	chr1	dexseq_prepare_annotation2.py	exon	.	+	.	AKR1A1	4	8.42374242964681e-12	7.10213038118249e-11
ENSG00000076043.ENSG00000076053.ENSG00000255663.40	ENSG00000076043+ENSG00000076053+ENSG00000255663	chr11	dexseq_prepare_annotation2.py	exon	.	+	.		33	8.43496123250179e-12	7.10727376665776e-11
ENSG00000011376.36	ENSG00000011376	chr3	dexseq_prepare_annotation2.py	exon	.	+	.	LARS2	14	8.91576699904067e-12	7.50784357481375e-11
ENSG00000158092.ENSG00000174564.44	ENSG00000158092+ENSG00000174564	chr3	dexseq_prepare_annotation2.py	exon	.	+	.		32	8.99531024877896e-12	7.57023503724513e-11
ENSG00000185864.ENSG00000185710.82	ENSG00000185864+ENSG00000185710	chr16	dexseq_prepare_annotation2.py	exon	.	-	.		15	9.03752354650238e-12	7.60115396527753e-11
ENSG00000265371.ENSG00000094916.15	ENSG00000265371+ENSG00000094916	chr12	dexseq_prepare_annotation2.py	exon	.	-	.		3	9.13778705912708e-12	7.6808299699176e-11
ENSG00000240210.4	ENSG00000240210	chr14	dexseq_prepare_annotation2.py	exon	.	-	.	RP11-204K16.1	4	9.36446959275252e-12	7.8666076687817e-11
ENSG00000255439.ENSG00000167397.ENSG00000151006.38	ENSG00000255439+ENSG00000167397+ENSG00000151006	chr16	dexseq_prepare_annotation2.py	exon	.	-	.		17	9.39296759342661e-12	7.8857767836954e-11
ENSG00000125851.16	ENSG00000125851	chr20	dexseq_prepare_annotation2.py	exon	.	+	.	PCSK2	7	9.52347542692581e-12	7.99051237331068e-11
ENSG00000232636.ENSG00000228824.17	ENSG00000232636+ENSG00000228824	chr13	dexseq_prepare_annotation2.py	exon	.	-	.		3	9.6663126554965e-12	8.10545999602804e-11
ENSG00000145725.59	ENSG00000145725	chr5	dexseq_prepare_annotation2.py	exon	.	+	.	PPIP5K2	39	9.94846069368768e-12	8.33701419387731e-11
ENSG00000185033.60	ENSG00000185033	chr15	dexseq_prepare_annotation2.py	exon	.	+	.	SEMA4B	29	9.9821773383618e-12	8.36022403621785e-11
ENSG00000168065.9	ENSG00000168065	chr11	dexseq_prepare_annotation2.py	exon	.	+	.	SLC22A11	4	1.02281234105459e-11	8.56104410360703e-11
ENSG00000167693.20	ENSG00000167693	chr17	dexseq_prepare_annotation2.py	exon	.	-	.	NXN	4	1.03164350632855e-11	8.62976007763751e-11
ENSG00000147206.37	ENSG00000147206	chrX	dexseq_prepare_annotation2.py	exon	.	-	.	NXF3	19	1.04187758699341e-11	8.71012171763428e-11
ENSG00000223659.2	ENSG00000223659	chr1	dexseq_prepare_annotation2.py	exon	.	-	.	RP5-857K21.5	3	1.05738702540216e-11	8.83446223509891e-11
ENSG00000050426.80	ENSG00000050426	chr12	dexseq_prepare_annotation2.py	exon	.	+	.	LETMD1	25	1.06873669551186e-11	8.92391927473101e-11
ENSG00000110925.25	ENSG00000110925	chr12	dexseq_prepare_annotation2.py	exon	.	-	.	CSRNP2	6	1.07006279052963e-11	8.92962254164327e-11
ENSG00000153064.33	ENSG00000153064	chr4	dexseq_prepare_annotation2.py	exon	.	+	.	BANK1	21	1.09471729912679e-11	9.12987652593071e-11
ENSG00000182378.29	ENSG00000182378	chrX	dexseq_prepare_annotation2.py	exon	.	+	.	PLCXD1	10	1.10357996954702e-11	9.19826618075022e-11
ENSG00000128512.84	ENSG00000128512	chr7	dexseq_prepare_annotation2.py	exon	.	-	.	DOCK4	9	1.12406767632165e-11	9.36340957012741e-11
ENSG00000198668.32	ENSG00000198668	chr14	dexseq_prepare_annotation2.py	exon	.	+	.	CALM1	9	1.13305499128809e-11	9.432614873517e-11
ENSG00000186472.29	ENSG00000186472	chr7	dexseq_prepare_annotation2.py	exon	.	-	.	PCLO	23	1.14735391308391e-11	9.54592956086471e-11
ENSG00000115694.86	ENSG00000115694	chr2	dexseq_prepare_annotation2.py	exon	.	-	.	STK25	19	1.15316352480563e-11	9.58852018290481e-11
ENSG00000138777.47	ENSG00000138777	chr4	dexseq_prepare_annotation2.py	exon	.	-	.	PPA2	24	1.15649724177598e-11	9.6104851581695e-11
ENSG00000171132.51	ENSG00000171132	chr2	dexseq_prepare_annotation2.py	exon	.	+	.	PRKCE	12	1.16335915161906e-11	9.66172558575491e-11
ENSG00000104177.44	ENSG00000104177	chr15	dexseq_prepare_annotation2.py	exon	.	-	.	MYEF2	3	1.16752730212694e-11	9.69054639410321e-11
ENSG00000010361.52	ENSG00000010361	chr19	dexseq_prepare_annotation2.py	exon	.	-	.	FUZ	2	1.18244807337069e-11	9.80368521277832e-11
ENSG00000055208.ENSG00000228408.17	ENSG00000055208+ENSG00000228408	chr6	dexseq_prepare_annotation2.py	exon	.	+	.		11	1.18257041130662e-11	9.80368521277832e-11
ENSG00000164683.21	ENSG00000164683	chr8	dexseq_prepare_annotation2.py	exon	.	-	.	HEY1	15	1.21500251361542e-11	1.00665423055273e-10
ENSG00000160219.16	ENSG00000160219	chrX	dexseq_prepare_annotation2.py	exon	.	-	.	GAB3	13	1.22067089348755e-11	1.01074752695099e-10
ENSG00000100664.51	ENSG00000100664	chr14	dexseq_prepare_annotation2.py	exon	.	+	.	EIF5	27	1.22143273588967e-11	1.0107756239907e-10
ENSG00000001084.ENSG00000231683.37	ENSG00000001084+ENSG00000231683	chr6	dexseq_prepare_annotation2.py	exon	.	-	.		3	1.23721896076665e-11	1.0232294514119e-10
ENSG00000141378.12	ENSG00000141378	chr17	dexseq_prepare_annotation2.py	exon	.	-	.	PTRH2	7	1.26049481892735e-11	1.04185899140626e-10
ENSG00000164684.20	ENSG00000164684	chr8	dexseq_prepare_annotation2.py	exon	.	-	.	ZNF704	9	1.28138365361869e-11	1.05849455170429e-10
ENSG00000134882.26	ENSG00000134882	chr13	dexseq_prepare_annotation2.py	exon	.	+	.	UBAC2	13	1.28262075381586e-11	1.0588865509802e-10
ENSG00000068654.51	ENSG00000068654	chr2	dexseq_prepare_annotation2.py	exon	.	-	.	POLR1A	39	1.33991597830057e-11	1.10553020051585e-10
ENSG00000075413.68	ENSG00000075413	chr14	dexseq_prepare_annotation2.py	exon	.	+	.	MARK3	16	1.36063636271311e-11	1.12195941405192e-10
ENSG00000073464.15	ENSG00000073464	chrX	dexseq_prepare_annotation2.py	exon	.	+	.	CLCN4	7	1.36318954137837e-11	1.12339762442611e-10
ENSG00000129235.29	ENSG00000129235	chr17	dexseq_prepare_annotation2.py	exon	.	+	.	TXNDC17	6	1.41681594318464e-11	1.16689835035954e-10
ENSG00000257489.ENSG00000221770.ENSG00000238105.ENSG00000266610.70	ENSG00000257489+ENSG00000221770+ENSG00000238105+ENSG00000266610	chr12	dexseq_prepare_annotation2.py	exon	.	-	.		13	1.43571887865877e-11	1.18176599579465e-10
ENSG00000140521.30	ENSG00000140521	chr15	dexseq_prepare_annotation2.py	exon	.	-	.	POLG	11	1.47376461601543e-11	1.21232935608208e-10
ENSG00000065154.27	ENSG00000065154	chr10	dexseq_prepare_annotation2.py	exon	.	-	.	OAT	5	1.47459619935376e-11	1.21232935608208e-10
ENSG00000178105.30	ENSG00000178105	chr11	dexseq_prepare_annotation2.py	exon	.	+	.	DDX10	14	1.49596794959089e-11	1.22917224544491e-10
ENSG00000165197.7	ENSG00000165197	chrX	dexseq_prepare_annotation2.py	exon	.	-	.	FIGF	4	1.55110665100942e-11	1.27372365203529e-10
ENSG00000135336.33	ENSG00000135336	chr6	dexseq_prepare_annotation2.py	exon	.	+	.	ORC3	19	1.584332212755e-11	1.30023859966406e-10
ENSG00000228315.ENSG00000189269.ENSG00000244723.ENSG00000272578.ENSG00000234353.ENSG00000211683.ENSG00000273000.73	ENSG00000228315+ENSG00000189269+ENSG00000244723+ENSG00000272578+ENSG00000234353+ENSG00000211683+ENSG00000273000	chr22	dexseq_prepare_annotation2.py	exon	.	-	.		25	1.58788141479349e-11	1.30238164948744e-10
ENSG00000117625.47	ENSG00000117625	chr1	dexseq_prepare_annotation2.py	exon	.	+	.	RCOR3	34	1.61894413437806e-11	1.3270754574955e-10
ENSG00000224420.ENSG00000126457.41	ENSG00000224420+ENSG00000126457	chr19	dexseq_prepare_annotation2.py	exon	.	+	.		16	1.62720446633233e-11	1.33305965896701e-10
ENSG00000187091.33	ENSG00000187091	chr3	dexseq_prepare_annotation2.py	exon	.	-	.	PLCD1	6	1.66172316179901e-11	1.36053583872294e-10
ENSG00000141569.16	ENSG00000141569	chr17	dexseq_prepare_annotation2.py	exon	.	-	.	TRIM65	8	1.66435704390826e-11	1.36188932891633e-10
ENSG00000176635.15	ENSG00000176635	chr22	dexseq_prepare_annotation2.py	exon	.	+	.	HORMAD2	10	1.70728645254014e-11	1.39619432744243e-10
ENSG00000164304.ENSG00000124783.64	ENSG00000164304+ENSG00000124783	chr6	dexseq_prepare_annotation2.py	exon	.	-	.		9	1.70851039011528e-11	1.39637288270399e-10
ENSG00000160211.28	ENSG00000160211	chrX	dexseq_prepare_annotation2.py	exon	.	-	.	G6PD	9	1.71960906350045e-11	1.40461714445689e-10
ENSG00000183426.ENSG00000183458.63	ENSG00000183426+ENSG00000183458	chr16	dexseq_prepare_annotation2.py	exon	.	+	.		47	1.7224543844636e-11	1.4061141436015e-10
ENSG00000170242.30	ENSG00000170242	chr11	dexseq_prepare_annotation2.py	exon	.	+	.	USP47	18	1.73993584567994e-11	1.41955047903124e-10
ENSG00000120903.33	ENSG00000120903	chr8	dexseq_prepare_annotation2.py	exon	.	-	.	CHRNA2	10	1.7433199308722e-11	1.42147625132657e-10
ENSG00000250132.ENSG00000002016.59	ENSG00000250132+ENSG00000002016	chr12	dexseq_prepare_annotation2.py	exon	.	-	.		17	1.74499721821694e-11	1.42200888334275e-10
ENSG00000215127.6	ENSG00000215127	chr4	dexseq_prepare_annotation2.py	exon	.	-	.	SYT14L	6	1.8105435679566e-11	1.47455765305838e-10
ENSG00000257067.5	ENSG00000257067	chr11	dexseq_prepare_annotation2.py	exon	.	+	.	AP000797.4	4	1.83901310710158e-11	1.4968661198835e-10
ENSG00000197253.13	ENSG00000197253	chr16	dexseq_prepare_annotation2.py	exon	.	-	.	TPSB2	6	1.95490160461048e-11	1.59026149277218e-10
ENSG00000260773.1	ENSG00000260773	chr15	dexseq_prepare_annotation2.py	exon	.	-	.	RP11-352G18.2	2	1.9918766811814e-11	1.61939107698389e-10
ENSG00000163781.47	ENSG00000163781	chr3	dexseq_prepare_annotation2.py	exon	.	-	.	TOPBP1	24	2.04762734334434e-11	1.66374214685076e-10
ENSG00000173120.27	ENSG00000173120	chr11	dexseq_prepare_annotation2.py	exon	.	+	.	KDM2A	11	2.05159113882307e-11	1.66598798559633e-10
ENSG00000223647.4	ENSG00000223647	chr2	dexseq_prepare_annotation2.py	exon	.	-	.	AL133249.1	5	2.05762582766668e-11	1.6699118786078e-10
ENSG00000127564.56	ENSG00000127564	chr16	dexseq_prepare_annotation2.py	exon	.	-	.	PKMYT1	7	2.06892340952998e-11	1.67809991032321e-10
ENSG00000119943.ENSG00000221419.13	ENSG00000119943+ENSG00000221419	chr10	dexseq_prepare_annotation2.py	exon	.	-	.		13	2.08250740634053e-11	1.68813180644744e-10
ENSG00000156052.5	ENSG00000156052	chr9	dexseq_prepare_annotation2.py	exon	.	-	.	GNAQ	5	2.15787355190534e-11	1.74820490908737e-10
ENSG00000117385.43	ENSG00000117385	chr1	dexseq_prepare_annotation2.py	exon	.	-	.	LEPRE1	17	2.17749411646361e-11	1.76307191260721e-10
ENSG00000103653.43	ENSG00000103653	chr15	dexseq_prepare_annotation2.py	exon	.	+	.	CSK	8	2.18079940718266e-11	1.76376517687109e-10
ENSG00000129292.53	ENSG00000129292	chr8	dexseq_prepare_annotation2.py	exon	.	+	.	PHF20L1	14	2.18089068751812e-11	1.76376517687109e-10
ENSG00000099804.18	ENSG00000099804	chr19	dexseq_prepare_annotation2.py	exon	.	+	.	CDC34	16	2.18386791920095e-11	1.76514493166615e-10
ENSG00000159082.52	ENSG00000159082	chr21	dexseq_prepare_annotation2.py	exon	.	-	.	SYNJ1	26	2.19605014491408e-11	1.77395883142972e-10
ENSG00000242078.2	ENSG00000242078	chr7	dexseq_prepare_annotation2.py	exon	.	-	.	RP11-738B7.1	2	2.20303692799328e-11	1.7785680687276e-10
ENSG00000135424.74	ENSG00000135424	chr12	dexseq_prepare_annotation2.py	exon	.	-	.	ITGA7	20	2.20475015347335e-11	1.77891694544631e-10
ENSG00000132170.25	ENSG00000132170	chr3	dexseq_prepare_annotation2.py	exon	.	+	.	PPARG	4	2.20814520368343e-11	1.78062162011313e-10
ENSG00000005238.29	ENSG00000005238	chr9	dexseq_prepare_annotation2.py	exon	.	-	.	FAM214B	12	2.21458361003246e-11	1.78477701734828e-10
ENSG00000169689.26	ENSG00000169689	chr17	dexseq_prepare_annotation2.py	exon	.	-	.	STRA13	13	2.23084281595861e-11	1.79683778088174e-10
ENSG00000204463.82	ENSG00000204463	chr6	dexseq_prepare_annotation2.py	exon	.	-	.	BAG6	20	2.26650364064742e-11	1.82450258284232e-10
ENSG00000162129.43	ENSG00000162129	chr11	dexseq_prepare_annotation2.py	exon	.	-	.	CLPB	19	2.28287963343683e-11	1.83662031227716e-10
ENSG00000196712.73	ENSG00000196712	chr17	dexseq_prepare_annotation2.py	exon	.	+	.	NF1	6	2.31582785798786e-11	1.8617457235416e-10
ENSG00000159685.24	ENSG00000159685	chr3	dexseq_prepare_annotation2.py	exon	.	+	.	CHCHD6	13	2.31679145202354e-11	1.8617457235416e-10
ENSG00000156535.37	ENSG00000156535	chr6	dexseq_prepare_annotation2.py	exon	.	+	.	CD109	21	2.3278732148926e-11	1.8695689683053e-10
ENSG00000245651.4	ENSG00000245651	chr12	dexseq_prepare_annotation2.py	exon	.	-	.	RP11-620J15.2	4	2.34019423853658e-11	1.87837787261959e-10
ENSG00000147485.27	ENSG00000147485	chr8	dexseq_prepare_annotation2.py	exon	.	-	.	PXDNL	14	2.54848255371048e-11	2.04438063205221e-10
ENSG00000117724.13	ENSG00000117724	chr1	dexseq_prepare_annotation2.py	exon	.	+	.	CENPF	12	2.61335938237516e-11	2.09521410991117e-10
ENSG00000129071.29	ENSG00000129071	chr3	dexseq_prepare_annotation2.py	exon	.	-	.	MBD4	25	2.64383809401699e-11	2.11842676131101e-10
ENSG00000235703.33	ENSG00000235703	chrX	dexseq_prepare_annotation2.py	exon	.	+	.	LINC00894	21	2.65014565661604e-11	2.12225620460037e-10
ENSG00000213822.8	ENSG00000213822	chr19	dexseq_prepare_annotation2.py	exon	.	+	.	CEACAM18	7	2.67059324621609e-11	2.13739814506955e-10
ENSG00000143761.ENSG00000264944.31	ENSG00000143761+ENSG00000264944	chr1	dexseq_prepare_annotation2.py	exon	.	+	.		20	2.76363008977218e-11	2.2105856812544e-10
ENSG00000131355.11	ENSG00000131355	chr19	dexseq_prepare_annotation2.py	exon	.	-	.	EMR3	4	2.79632331589475e-11	2.23544879473313e-10
ENSG00000114982.67	ENSG00000114982	chr2	dexseq_prepare_annotation2.py	exon	.	-	.	KANSL3	45	2.80391008459965e-11	2.24022413318474e-10
ENSG00000162374.27	ENSG00000162374	chr1	dexseq_prepare_annotation2.py	exon	.	+	.	ELAVL4	11	2.94625885812453e-11	2.35260209913268e-10
ENSG00000214022.ENSG00000196456.60	ENSG00000214022+ENSG00000196456	chr7	dexseq_prepare_annotation2.py	exon	.	+	.		19	2.95391430867023e-11	2.35735943047097e-10
ENSG00000091039.58	ENSG00000091039	chr12	dexseq_prepare_annotation2.py	exon	.	-	.	OSBPL8	11	2.95881983899793e-11	2.35991799450461e-10
ENSG00000106125.ENSG00000241644.ENSG00000240583.ENSG00000250424.ENSG00000254959.38	ENSG00000106125+ENSG00000241644+ENSG00000240583+ENSG00000250424+ENSG00000254959	chr7	dexseq_prepare_annotation2.py	exon	.	+	.		19	3.00614504618473e-11	2.39628760684966e-10
ENSG00000213672.32	ENSG00000213672	chr3	dexseq_prepare_annotation2.py	exon	.	-	.	NCKIPSD	11	3.01089452940922e-11	2.39869658263778e-10
ENSG00000173273.50	ENSG00000173273	chr8	dexseq_prepare_annotation2.py	exon	.	+	.	TNKS	27	3.05344426121948e-11	2.43119994330813e-10
ENSG00000175497.46	ENSG00000175497	chr2	dexseq_prepare_annotation2.py	exon	.	+	.	DPP10	9	3.1109246648306e-11	2.47554727196778e-10
ENSG00000123374.33	ENSG00000123374	chr12	dexseq_prepare_annotation2.py	exon	.	+	.	CDK2	17	3.21662897167301e-11	2.55819644333628e-10
ENSG00000099958.26	ENSG00000099958	chr22	dexseq_prepare_annotation2.py	exon	.	-	.	DERL3	27	3.35797539759669e-11	2.6690810744721e-10
ENSG00000084674.31	ENSG00000084674	chr2	dexseq_prepare_annotation2.py	exon	.	-	.	APOB	20	3.3826315888666e-11	2.68714086058362e-10
ENSG00000116580.60	ENSG00000116580	chr1	dexseq_prepare_annotation2.py	exon	.	-	.	GON4L	6	3.4556113743102e-11	2.74354600020992e-10
ENSG00000225098.4	ENSG00000225098	chr22	dexseq_prepare_annotation2.py	exon	.	-	.	BCRP1	3	3.47142392660599e-11	2.75452529399147e-10
ENSG00000151632.33	ENSG00000151632	chr10	dexseq_prepare_annotation2.py	exon	.	-	.	AKR1C2	26	3.53104737377553e-11	2.80023551297813e-10
ENSG00000037749.ENSG00000164574.54	ENSG00000037749+ENSG00000164574	chr5	dexseq_prepare_annotation2.py	exon	.	+	.		33	3.61737289496792e-11	2.86705707873998e-10
ENSG00000204946.ENSG00000244560.40	ENSG00000204946+ENSG00000244560	chr7	dexseq_prepare_annotation2.py	exon	.	+	.		16	3.70455469343195e-11	2.93448068870485e-10
ENSG00000157353.43	ENSG00000157353	chr16	dexseq_prepare_annotation2.py	exon	.	+	.	FUK	4	3.80019870509633e-11	3.00852675136646e-10
ENSG00000267009.ENSG00000108946.ENSG00000141337.95	ENSG00000267009+ENSG00000108946+ENSG00000141337	chr17	dexseq_prepare_annotation2.py	exon	.	+	.		15	3.80607995886902e-11	3.01146588654446e-10
ENSG00000013573.86	ENSG00000013573	chr12	dexseq_prepare_annotation2.py	exon	.	+	.	DDX11	26	3.85984390100989e-11	3.0522660825412e-10
ENSG00000136986.18	ENSG00000136986	chr8	dexseq_prepare_annotation2.py	exon	.	-	.	DERL1	10	3.87612948121578e-11	3.06339977098249e-10
ENSG00000225648.13	ENSG00000225648	chr7	dexseq_prepare_annotation2.py	exon	.	+	.	SBDSP1	10	3.909460676011e-11	3.0879846955113e-10
ENSG00000104381.19	ENSG00000104381	chr8	dexseq_prepare_annotation2.py	exon	.	+	.	GDAP1	11	3.92499712757834e-11	3.09849403715479e-10
ENSG00000146839.57	ENSG00000146839	chr7	dexseq_prepare_annotation2.py	exon	.	+	.	ZAN	10	3.99670759833439e-11	3.15316178177598e-10
ENSG00000178999.36	ENSG00000178999	chr17	dexseq_prepare_annotation2.py	exon	.	-	.	AURKB	12	3.99878863438535e-11	3.15316178177598e-10
ENSG00000159842.96	ENSG00000159842	chr17	dexseq_prepare_annotation2.py	exon	.	-	.	ABR	28	4.03376747528721e-11	3.17893843143236e-10
ENSG00000173418.16	ENSG00000173418	chr20	dexseq_prepare_annotation2.py	exon	.	+	.	NAA20	7	4.03658283724176e-11	3.17935276675775e-10
ENSG00000149269.48	ENSG00000149269	chr11	dexseq_prepare_annotation2.py	exon	.	-	.	PAK1	22	4.06895483202731e-11	3.20303326516617e-10
ENSG00000159884.17	ENSG00000159884	chr9	dexseq_prepare_annotation2.py	exon	.	+	.	CCDC107	7	4.11595702815111e-11	3.23819712707684e-10
ENSG00000130559.34	ENSG00000130559	chr9	dexseq_prepare_annotation2.py	exon	.	-	.	CAMSAP1	20	4.32598036381656e-11	3.40099895007531e-10
ENSG00000125485.30	ENSG00000125485	chr9	dexseq_prepare_annotation2.py	exon	.	-	.	DDX31	21	4.32778708395728e-11	3.40099895007531e-10
ENSG00000156076.13	ENSG00000156076	chr12	dexseq_prepare_annotation2.py	exon	.	-	.	WIF1	5	4.34030412052268e-11	3.40890627927477e-10
ENSG00000173436.ENSG00000270136.ENSG00000158747.32	ENSG00000173436+ENSG00000270136+ENSG00000158747	chr1	dexseq_prepare_annotation2.py	exon	.	+	.		7	4.54635998840757e-11	3.56872553979805e-10
ENSG00000196517.20	ENSG00000196517	chr1	dexseq_prepare_annotation2.py	exon	.	-	.	SLC6A9	15	4.60580545173702e-11	3.6130528239494e-10
ENSG00000117152.23	ENSG00000117152	chr1	dexseq_prepare_annotation2.py	exon	.	+	.	RGS4	6	4.60803438802707e-11	3.6130528239494e-10
ENSG00000151789.34	ENSG00000151789	chr3	dexseq_prepare_annotation2.py	exon	.	-	.	ZNF385D	28	4.62579571227358e-11	3.62493223818459e-10
ENSG00000267534.ENSG00000130816.102	ENSG00000267534+ENSG00000130816	chr19	dexseq_prepare_annotation2.py	exon	.	-	.		50	4.64937065076367e-11	3.64135143014689e-10
ENSG00000238088.9	ENSG00000238088	chrY	dexseq_prepare_annotation2.py	exon	.	+	.	OFD1P7Y	5	4.85807460862409e-11	3.80266200762988e-10
ENSG00000139132.60	ENSG00000139132	chr12	dexseq_prepare_annotation2.py	exon	.	+	.	FGD4	7	5.06631332654017e-11	3.96342686492038e-10
ENSG00000069849.22	ENSG00000069849	chr3	dexseq_prepare_annotation2.py	exon	.	+	.	ATP1B3	4	5.25910477561537e-11	4.11193293435783e-10
ENSG00000082438.67	ENSG00000082438	chr2	dexseq_prepare_annotation2.py	exon	.	-	.	COBLL1	36	5.27175973511419e-11	4.11950791681461e-10
ENSG00000166748.30	ENSG00000166748	chr15	dexseq_prepare_annotation2.py	exon	.	+	.	AGBL1	13	5.37300714793353e-11	4.19626418763807e-10
ENSG00000100105.11	ENSG00000100105	chr22	dexseq_prepare_annotation2.py	exon	.	-	.	PATZ1	7	5.37900983259146e-11	4.19859081143143e-10
ENSG00000141564.51	ENSG00000141564	chr17	dexseq_prepare_annotation2.py	exon	.	+	.	RPTOR	14	5.45232192554263e-11	4.25342372236432e-10
ENSG00000126261.33	ENSG00000126261	chr19	dexseq_prepare_annotation2.py	exon	.	+	.	UBA2	9	5.48039997008574e-11	4.27292723102811e-10
ENSG00000123815.51	ENSG00000123815	chr19	dexseq_prepare_annotation2.py	exon	.	-	.	ADCK4	38	5.49497294249589e-11	4.28188520086969e-10
ENSG00000261963.3	ENSG00000261963	chr17	dexseq_prepare_annotation2.py	exon	.	-	.	RP11-74E22.4	4	5.50820456663414e-11	4.28978848077855e-10
ENSG00000156218.45	ENSG00000156218	chr15	dexseq_prepare_annotation2.py	exon	.	+	.	ADAMTSL3	27	5.66737711594251e-11	4.41127795022297e-10
ENSG00000166532.31	ENSG00000166532	chr12	dexseq_prepare_annotation2.py	exon	.	+	.	RIMKLB	18	5.75008600755467e-11	4.47314814010668e-10
ENSG00000197020.14	ENSG00000197020	chr19	dexseq_prepare_annotation2.py	exon	.	-	.	ZNF100	13	5.89168574636959e-11	4.58073618555925e-10
ENSG00000113360.77	ENSG00000113360	chr5	dexseq_prepare_annotation2.py	exon	.	-	.	DROSHA	46	5.94597637222562e-11	4.62035970367795e-10
ENSG00000100711.23	ENSG00000100711	chr14	dexseq_prepare_annotation2.py	exon	.	+	.	ZFYVE21	14	5.99631569486395e-11	4.65687023148103e-10
ENSG00000206561.ENSG00000206562.ENSG00000249786.89	ENSG00000206561+ENSG00000206562+ENSG00000249786	chr3	dexseq_prepare_annotation2.py	exon	.	-	.		21	6.01101749937337e-11	4.66567853528779e-10
ENSG00000114166.27	ENSG00000114166	chr3	dexseq_prepare_annotation2.py	exon	.	+	.	KAT2B	23	6.04998289330276e-11	4.69329957856995e-10
ENSG00000145819.55	ENSG00000145819	chr5	dexseq_prepare_annotation2.py	exon	.	+	.	ARHGAP26	18	6.1187046917462e-11	4.74396054436559e-10
ENSG00000148408.68	ENSG00000148408	chr9	dexseq_prepare_annotation2.py	exon	.	+	.	CACNA1B	25	6.27550251538711e-11	4.86281405851928e-10
ENSG00000154175.90	ENSG00000154175	chr3	dexseq_prepare_annotation2.py	exon	.	-	.	ABI3BP	42	6.32937246520566e-11	4.90182186569134e-10
ENSG00000176728.16	ENSG00000176728	chrY	dexseq_prepare_annotation2.py	exon	.	-	.	TTTY14	5	6.43251891618784e-11	4.97892740636479e-10
ENSG00000143061.16	ENSG00000143061	chr1	dexseq_prepare_annotation2.py	exon	.	-	.	IGSF3	4	6.47689648562933e-11	5.01048382169632e-10
ENSG00000149196.21	ENSG00000149196	chr11	dexseq_prepare_annotation2.py	exon	.	+	.	C11orf73	16	6.51899465886694e-11	5.04024275239567e-10
ENSG00000005187.44	ENSG00000005187	chr16	dexseq_prepare_annotation2.py	exon	.	+	.	ACSM3	6	6.65888233398803e-11	5.14553367221802e-10
ENSG00000129354.7	ENSG00000129354	chr19	dexseq_prepare_annotation2.py	exon	.	-	.	AP1M2	6	6.67533985207082e-11	5.15538204593189e-10
ENSG00000158985.34	ENSG00000158985	chr5	dexseq_prepare_annotation2.py	exon	.	+	.	CDC42SE2	21	6.68850691676215e-11	5.16267965792992e-10
ENSG00000135747.ENSG00000197472.21	ENSG00000135747+ENSG00000197472	chr1	dexseq_prepare_annotation2.py	exon	.	-	.		8	6.74958338509016e-11	5.20692860474233e-10
ENSG00000185862.ENSG00000265118.ENSG00000126860.5	ENSG00000185862+ENSG00000265118+ENSG00000126860	chr17	dexseq_prepare_annotation2.py	exon	.	-	.		4	6.75355906772608e-11	5.20710278814239e-10
ENSG00000104938.29	ENSG00000104938	chr19	dexseq_prepare_annotation2.py	exon	.	+	.	CLEC4M	23	6.76805445595551e-11	5.21538313958925e-10
ENSG00000112406.3	ENSG00000112406	chr6	dexseq_prepare_annotation2.py	exon	.	+	.	HECA	4	6.89378180392801e-11	5.30932080584273e-10
ENSG00000139926.48	ENSG00000139926	chr14	dexseq_prepare_annotation2.py	exon	.	+	.	FRMD6	10	6.94757812298934e-11	5.34778657515688e-10
ENSG00000067066.ENSG00000250011.67	ENSG00000067066+ENSG00000250011	chr2	dexseq_prepare_annotation2.py	exon	.	+	.		43	7.06641049811371e-11	5.43624244746853e-10
ENSG00000136261.33	ENSG00000136261	chr7	dexseq_prepare_annotation2.py	exon	.	+	.	BZW2	21	7.24451056834207e-11	5.57017019667763e-10
ENSG00000042813.20	ENSG00000042813	chr7	dexseq_prepare_annotation2.py	exon	.	-	.	ZPBP	8	7.56052770232266e-11	5.80993290948824e-10
ENSG00000067715.36	ENSG00000067715	chr12	dexseq_prepare_annotation2.py	exon	.	+	.	SYT1	23	7.58788919692177e-11	5.82773392635264e-10
ENSG00000155506.49	ENSG00000155506	chr5	dexseq_prepare_annotation2.py	exon	.	+	.	LARP1	10	7.6315518595042e-11	5.85802814378526e-10
ENSG00000225526.3	ENSG00000225526	chr3	dexseq_prepare_annotation2.py	exon	.	-	.	C3orf83	3	7.65572801108756e-11	5.87333918021888e-10
ENSG00000255591.ENSG00000147140.49	ENSG00000255591+ENSG00000147140	chrX	dexseq_prepare_annotation2.py	exon	.	+	.		34	7.78821252592127e-11	5.97167968718624e-10
ENSG00000167280.31	ENSG00000167280	chr17	dexseq_prepare_annotation2.py	exon	.	+	.	ENGASE	11	7.80563924032852e-11	5.98173876883012e-10
ENSG00000129515.33	ENSG00000129515	chr14	dexseq_prepare_annotation2.py	exon	.	-	.	SNX6	13	7.87729878854821e-11	6.03332437825595e-10
ENSG00000185359.61	ENSG00000185359	chr17	dexseq_prepare_annotation2.py	exon	.	+	.	HGS	3	7.96290757156738e-11	6.09553112121194e-10
ENSG00000147804.23	ENSG00000147804	chr8	dexseq_prepare_annotation2.py	exon	.	-	.	SLC39A4	9	7.97047772077051e-11	6.09796438736194e-10
ENSG00000139620.45	ENSG00000139620	chr12	dexseq_prepare_annotation2.py	exon	.	-	.	KANSL2	25	8.23743973922886e-11	6.29873833804692e-10
ENSG00000197461.13	ENSG00000197461	chr7	dexseq_prepare_annotation2.py	exon	.	-	.	PDGFA	10	8.27351694257176e-11	6.32284294246293e-10
ENSG00000259248.22	ENSG00000259248	chr15	dexseq_prepare_annotation2.py	exon	.	-	.	USP3-AS1	7	8.40169493096423e-11	6.41726819644496e-10
ENSG00000138107.25	ENSG00000138107	chr10	dexseq_prepare_annotation2.py	exon	.	-	.	ACTR1A	19	8.53228435094554e-11	6.51343048363001e-10
ENSG00000142327.33	ENSG00000142327	chr2	dexseq_prepare_annotation2.py	exon	.	+	.	RNPEPL1	19	8.65309879107628e-11	6.5984992822462e-10
ENSG00000176148.20	ENSG00000176148	chr11	dexseq_prepare_annotation2.py	exon	.	+	.	TCP11L1	7	8.65322424958255e-11	6.5984992822462e-10
ENSG00000260037.8	ENSG00000260037	chr15	dexseq_prepare_annotation2.py	exon	.	+	.	CTD-2524L6.3	6	8.7559250583222e-11	6.67314903182558e-10
ENSG00000135164.92	ENSG00000135164	chr7	dexseq_prepare_annotation2.py	exon	.	+	.	DMTF1	20	8.78648478850583e-11	6.69276619710323e-10
ENSG00000162670.12	ENSG00000162670	chr1	dexseq_prepare_annotation2.py	exon	.	-	.	BRINP3	8	8.86137332246054e-11	6.74610909844775e-10
ENSG00000179403.10	ENSG00000179403	chr1	dexseq_prepare_annotation2.py	exon	.	+	.	VWA1	7	8.89991686697020e-11	6.77173948573963e-10
ENSG00000151338.44	ENSG00000151338	chr14	dexseq_prepare_annotation2.py	exon	.	+	.	MIPOL1	8	8.99245386616299e-11	6.83840166404925e-10
ENSG00000232756.7	ENSG00000232756	chr7	dexseq_prepare_annotation2.py	exon	.	+	.	RP5-1185I7.1	3	9.11225602628842e-11	6.92571358407449e-10
ENSG00000170949.23	ENSG00000170949	chr19	dexseq_prepare_annotation2.py	exon	.	-	.	ZNF160	8	9.16118077429047e-11	6.95908950939811e-10
ENSG00000262943.39	ENSG00000262943	chr17	dexseq_prepare_annotation2.py	exon	.	+	.	ALOX12P2	13	9.32228798298887e-11	7.07759928549937e-10
ENSG00000160293.ENSG00000256225.41	ENSG00000160293+ENSG00000256225	chr9	dexseq_prepare_annotation2.py	exon	.	-	.		27	9.44884611439337e-11	7.16976377838614e-10
ENSG00000187391.44	ENSG00000187391	chr7	dexseq_prepare_annotation2.py	exon	.	-	.	MAGI2	20	9.997682993046e-11	7.58207679090316e-10
ENSG00000263711.20	ENSG00000263711	chr18	dexseq_prepare_annotation2.py	exon	.	-	.	RP11-169F17.1	14	1.01786845818132e-10	7.7151317741844e-10
ENSG00000159023.32	ENSG00000159023	chr1	dexseq_prepare_annotation2.py	exon	.	+	.	EPB41	17	1.02945285806292e-10	7.79868106222683e-10
ENSG00000105664.24	ENSG00000105664	chr19	dexseq_prepare_annotation2.py	exon	.	-	.	COMP	10	1.04115208969717e-10	7.88300867913575e-10
ENSG00000119688.ENSG00000258559.80	ENSG00000119688+ENSG00000258559	chr14	dexseq_prepare_annotation2.py	exon	.	-	.		23	1.05188296022479e-10	7.95991650445854e-10
ENSG00000176978.32	ENSG00000176978	chr9	dexseq_prepare_annotation2.py	exon	.	-	.	DPP7	4	1.08015812636916e-10	8.16943123244124e-10
ENSG00000128918.52	ENSG00000128918	chr15	dexseq_prepare_annotation2.py	exon	.	-	.	ALDH1A2	28	1.09206855350558e-10	8.25501575066872e-10
ENSG00000140798.52	ENSG00000140798	chr16	dexseq_prepare_annotation2.py	exon	.	-	.	ABCC12	28	1.11974580719692e-10	8.45962474359977e-10
ENSG00000165102.25	ENSG00000165102	chr8	dexseq_prepare_annotation2.py	exon	.	+	.	HGSNAT	10	1.1284393703944e-10	8.52066835089539e-10
ENSG00000100038.31	ENSG00000100038	chr22	dexseq_prepare_annotation2.py	exon	.	-	.	TOP3B	26	1.16295393227457e-10	8.77650994758949e-10
ENSG00000020922.29	ENSG00000020922	chr11	dexseq_prepare_annotation2.py	exon	.	-	.	MRE11A	5	1.19811334781045e-10	9.03693750553825e-10
ENSG00000105383.23	ENSG00000105383	chr19	dexseq_prepare_annotation2.py	exon	.	+	.	CD33	10	1.19967557756942e-10	9.04380839854991e-10
ENSG00000163029.42	ENSG00000163029	chr2	dexseq_prepare_annotation2.py	exon	.	-	.	SMC6	23	1.20782244859897e-10	9.10028351668223e-10
ENSG00000227155.27	ENSG00000227155	chr9	dexseq_prepare_annotation2.py	exon	.	-	.	RP11-165F24.3	19	1.22254047522133e-10	9.20618060679145e-10
ENSG00000187555.54	ENSG00000187555	chr16	dexseq_prepare_annotation2.py	exon	.	-	.	USP7	28	1.23401841036236e-10	9.28757704406052e-10
ENSG00000143862.11	ENSG00000143862	chr1	dexseq_prepare_annotation2.py	exon	.	-	.	ARL8A	5	1.24104178774721e-10	9.3353771747875e-10
ENSG00000233297.7	ENSG00000233297	chr7	dexseq_prepare_annotation2.py	exon	.	-	.	RASA4DP	4	1.25303191294975e-10	9.42046623888481e-10
ENSG00000183773.ENSG00000099949.127	ENSG00000183773+ENSG00000099949	chr22	dexseq_prepare_annotation2.py	exon	.	+	.		48	1.25729668143593e-10	9.447414349794e-10
ENSG00000163633.24	ENSG00000163633	chr4	dexseq_prepare_annotation2.py	exon	.	-	.	C4orf36	21	1.27519960964395e-10	9.5767559651249e-10
ENSG00000164619.26	ENSG00000164619	chr7	dexseq_prepare_annotation2.py	exon	.	+	.	BMPER	9	1.29348619000524e-10	9.70883742400688e-10
ENSG00000120992.18	ENSG00000120992	chr8	dexseq_prepare_annotation2.py	exon	.	-	.	LYPLA1	5	1.30081798590392e-10	9.75859457172438e-10
ENSG00000151725.24	ENSG00000151725	chr4	dexseq_prepare_annotation2.py	exon	.	-	.	CENPU	16	1.30256963107596e-10	9.76645890773263e-10
ENSG00000118369.23	ENSG00000118369	chr11	dexseq_prepare_annotation2.py	exon	.	+	.	USP35	14	1.31739481887747e-10	9.87228518884646e-10
ENSG00000213918.45	ENSG00000213918	chr16	dexseq_prepare_annotation2.py	exon	.	+	.	DNASE1	17	1.36948386512614e-10	1.0257094364154e-09
ENSG00000228473.1	ENSG00000228473	chr13	dexseq_prepare_annotation2.py	exon	.	-	.	LIN28AP2	2	1.37511623685638e-10	1.02937272587535e-09
ENSG00000214597.ENSG00000271698.ENSG00000182325.37	ENSG00000214597+ENSG00000271698+ENSG00000182325	chr8	dexseq_prepare_annotation2.py	exon	.	-	.		26	1.37645360560058e-10	1.02981868358673e-09
ENSG00000140859.94	ENSG00000140859	chr16	dexseq_prepare_annotation2.py	exon	.	-	.	KIFC3	40	1.37988613592425e-10	1.03183084994314e-09
ENSG00000163596.55	ENSG00000163596	chr2	dexseq_prepare_annotation2.py	exon	.	-	.	ICA1L	18	1.39715754530192e-10	1.04418351313576e-09
ENSG00000149654.15	ENSG00000149654	chr20	dexseq_prepare_annotation2.py	exon	.	-	.	CDH22	13	1.51202998135546e-10	1.12942702103829e-09
ENSG00000146966.34	ENSG00000146966	chr7	dexseq_prepare_annotation2.py	exon	.	-	.	DENND2A	12	1.53622908754281e-10	1.14688586610857e-09
ENSG00000139793.17	ENSG00000139793	chr13	dexseq_prepare_annotation2.py	exon	.	+	.	MBNL2	17	1.5714535998217e-10	1.17255264304805e-09
ENSG00000010292.62	ENSG00000010292	chr12	dexseq_prepare_annotation2.py	exon	.	+	.	NCAPD2	18	1.61594284243499e-10	1.20510109076543e-09
ENSG00000139291.ENSG00000258064.ENSG00000173451.19	ENSG00000139291+ENSG00000258064+ENSG00000173451	chr12	dexseq_prepare_annotation2.py	exon	.	+	.		10	1.64497547793171e-10	1.22609390695436e-09
ENSG00000249274.ENSG00000064225.70	ENSG00000249274+ENSG00000064225	chr3	dexseq_prepare_annotation2.py	exon	.	+	.		26	1.67593725474902e-10	1.24850132615047e-09
ENSG00000005448.8	ENSG00000005448	chr2	dexseq_prepare_annotation2.py	exon	.	+	.	WDR54	6	1.699663371241e-10	1.26549734976153e-09
ENSG00000167740.13	ENSG00000167740	chr17	dexseq_prepare_annotation2.py	exon	.	+	.	CYB5D2	9	1.71338352910961e-10	1.27502913639957e-09
ENSG00000145826.12	ENSG00000145826	chr5	dexseq_prepare_annotation2.py	exon	.	-	.	LECT2	8	1.71709226518081e-10	1.27710461672741e-09
ENSG00000156265.33	ENSG00000156265	chr21	dexseq_prepare_annotation2.py	exon	.	+	.	MAP3K7CL	10	1.72322121565746e-10	1.28097697005457e-09
ENSG00000078070.38	ENSG00000078070	chr3	dexseq_prepare_annotation2.py	exon	.	-	.	MCCC1	7	1.73871014852307e-10	1.29179931098937e-09
ENSG00000068650.ENSG00000234603.62	ENSG00000068650+ENSG00000234603	chr13	dexseq_prepare_annotation2.py	exon	.	+	.		18	1.76460915347348e-10	1.31034025161138e-09
ENSG00000134262.34	ENSG00000134262	chr1	dexseq_prepare_annotation2.py	exon	.	-	.	AP4B1	3	1.77816385112115e-10	1.31969979885987e-09
ENSG00000106330.12	ENSG00000106330	chr7	dexseq_prepare_annotation2.py	exon	.	+	.	MOSPD3	10	1.78235525839731e-10	1.32210390588168e-09
ENSG00000184985.33	ENSG00000184985	chr4	dexseq_prepare_annotation2.py	exon	.	+	.	SORCS2	4	1.82344515461873e-10	1.35186115413965e-09
ENSG00000139734.39	ENSG00000139734	chr13	dexseq_prepare_annotation2.py	exon	.	-	.	DIAPH3	2	1.83714583145685e-10	1.36129172975506e-09
ENSG00000197724.27	ENSG00000197724	chr9	dexseq_prepare_annotation2.py	exon	.	+	.	PHF2	14	1.85648418593251e-10	1.37488743497914e-09
ENSG00000165029.51	ENSG00000165029	chr9	dexseq_prepare_annotation2.py	exon	.	-	.	ABCA1	10	1.88297270281521e-10	1.39314868311766e-09
ENSG00000149925.75	ENSG00000149925	chr16	dexseq_prepare_annotation2.py	exon	.	+	.	ALDOA	37	1.88314855121118e-10	1.39314868311766e-09
ENSG00000196391.14	ENSG00000196391	chr15	dexseq_prepare_annotation2.py	exon	.	+	.	ZNF774	5	1.92138425756347e-10	1.42067847713133e-09
ENSG00000116698.56	ENSG00000116698	chr1	dexseq_prepare_annotation2.py	exon	.	+	.	SMG7	19	1.9245640590691e-10	1.42227230038497e-09
ENSG00000146221.8	ENSG00000146221	chr6	dexseq_prepare_annotation2.py	exon	.	-	.	TCTE1	9	1.96592039767004e-10	1.45155532249358e-09
ENSG00000197971.105	ENSG00000197971	chr18	dexseq_prepare_annotation2.py	exon	.	-	.	MBP	14	1.96627939047272e-10	1.45155532249358e-09
ENSG00000134686.ENSG00000266239.40	ENSG00000134686+ENSG00000266239	chr1	dexseq_prepare_annotation2.py	exon	.	-	.		12	1.99519762673718e-10	1.47212084191671e-09
ENSG00000110075.78	ENSG00000110075	chr11	dexseq_prepare_annotation2.py	exon	.	+	.	PPP6R3	36	2.01103421865222e-10	1.4830175868404e-09
ENSG00000131620.49	ENSG00000131620	chr11	dexseq_prepare_annotation2.py	exon	.	+	.	ANO1	22	2.01306897920288e-10	1.48373014040399e-09
ENSG00000159720.42	ENSG00000159720	chr16	dexseq_prepare_annotation2.py	exon	.	-	.	ATP6V0D1	29	2.05379026144798e-10	1.51294066686826e-09
ENSG00000165637.38	ENSG00000165637	chr10	dexseq_prepare_annotation2.py	exon	.	+	.	VDAC2	24	2.06307856829858e-10	1.51897714736978e-09
ENSG00000230534.10	ENSG00000230534	chr10	dexseq_prepare_annotation2.py	exon	.	-	.	RP11-297A16.2	5	2.07275394193812e-10	1.52529206347392e-09
ENSG00000135218.33	ENSG00000135218	chr7	dexseq_prepare_annotation2.py	exon	.	+	.	CD36	4	2.08131832949918e-10	1.53078317391025e-09
ENSG00000141543.27	ENSG00000141543	chr17	dexseq_prepare_annotation2.py	exon	.	-	.	EIF4A3	19	2.08814551571628e-10	1.53499145745031e-09
ENSG00000157954.41	ENSG00000157954	chr7	dexseq_prepare_annotation2.py	exon	.	+	.	WIPI2	23	2.13181876385322e-10	1.56626642089237e-09
ENSG00000119535.33	ENSG00000119535	chr1	dexseq_prepare_annotation2.py	exon	.	-	.	CSF3R	7	2.17240842180832e-10	1.59524396325914e-09
ENSG00000179776.25	ENSG00000179776	chr16	dexseq_prepare_annotation2.py	exon	.	+	.	CDH5	3	2.18733175922316e-10	1.6053535311085e-09
ENSG00000144021.13	ENSG00000144021	chr2	dexseq_prepare_annotation2.py	exon	.	+	.	CIAO1	11	2.2205741623834e-10	1.62889027040972e-09
ENSG00000099194.ENSG00000256545.10	ENSG00000099194+ENSG00000256545	chr10	dexseq_prepare_annotation2.py	exon	.	+	.		5	2.28245192735667e-10	1.6733963813767e-09
ENSG00000183484.13	ENSG00000183484	chr14	dexseq_prepare_annotation2.py	exon	.	-	.	GPR132	8	2.32607535551256e-10	1.70447928161727e-09
ENSG00000133884.23	ENSG00000133884	chr11	dexseq_prepare_annotation2.py	exon	.	+	.	DPF2	5	2.39355085320155e-10	1.7529982672762e-09
ENSG00000174371.24	ENSG00000174371	chr1	dexseq_prepare_annotation2.py	exon	.	+	.	EXO1	9	2.48910695105016e-10	1.82202103965643e-09
ENSG00000123297.ENSG00000257921.ENSG00000123427.45	ENSG00000123297+ENSG00000257921+ENSG00000123427	chr12	dexseq_prepare_annotation2.py	exon	.	+	.		40	2.53574759877411e-10	1.8551839387027e-09
ENSG00000064961.19	ENSG00000064961	chr19	dexseq_prepare_annotation2.py	exon	.	+	.	HMG20B	5	2.58586622412023e-10	1.89085510206074e-09
ENSG00000196961.53	ENSG00000196961	chr19	dexseq_prepare_annotation2.py	exon	.	+	.	AP2A1	7	2.61044400394113e-10	1.90782239151192e-09
ENSG00000137770.38	ENSG00000137770	chr15	dexseq_prepare_annotation2.py	exon	.	+	.	CTDSPL2	26	2.63845604528266e-10	1.92728041266675e-09
ENSG00000198682.8	ENSG00000198682	chr10	dexseq_prepare_annotation2.py	exon	.	+	.	PAPSS2	6	2.64273706478923e-10	1.92939258052908e-09
ENSG00000109046.42	ENSG00000109046	chr17	dexseq_prepare_annotation2.py	exon	.	+	.	WSB1	14	2.64631360937483e-10	1.93098848028265e-09
ENSG00000134905.57	ENSG00000134905	chr13	dexseq_prepare_annotation2.py	exon	.	-	.	CARS2	36	2.64901913608892e-10	1.93194746448166e-09
ENSG00000168538.27	ENSG00000168538	chr4	dexseq_prepare_annotation2.py	exon	.	+	.	TRAPPC11	5	2.67819834493186e-10	1.95220274108786e-09
ENSG00000240990.14	ENSG00000240990	chr7	dexseq_prepare_annotation2.py	exon	.	+	.	HOXA11-AS	12	2.72455067135091e-10	1.98494809141546e-09
ENSG00000112655.56	ENSG00000112655	chr6	dexseq_prepare_annotation2.py	exon	.	+	.	PTK7	27	2.74398520280813e-10	1.99805865370706e-09
ENSG00000086232.35	ENSG00000086232	chr7	dexseq_prepare_annotation2.py	exon	.	-	.	EIF2AK1	8	2.74743541754764e-10	1.99952244277078e-09
ENSG00000113522.44	ENSG00000113522	chr5	dexseq_prepare_annotation2.py	exon	.	+	.	RAD50	28	2.85082890499765e-10	2.07268480611391e-09
ENSG00000030066.ENSG00000252941.48	ENSG00000030066+ENSG00000252941	chr11	dexseq_prepare_annotation2.py	exon	.	-	.		5	2.85094914278955e-10	2.07268480611391e-09
ENSG00000078304.79	ENSG00000078304	chr14	dexseq_prepare_annotation2.py	exon	.	+	.	PPP2R5C	2	2.87498566699499e-10	2.08906598492373e-09
ENSG00000159251.9	ENSG00000159251	chr15	dexseq_prepare_annotation2.py	exon	.	-	.	ACTC1	6	2.895754559923e-10	2.10305689430391e-09
ENSG00000211535.ENSG00000114270.124	ENSG00000211535+ENSG00000114270	chr3	dexseq_prepare_annotation2.py	exon	.	-	.		66	2.98440820683786e-10	2.16630906221383e-09
ENSG00000170523.8	ENSG00000170523	chr12	dexseq_prepare_annotation2.py	exon	.	-	.	KRT83	8	2.98920087303056e-10	2.16837888307421e-09
ENSG00000066056.19	ENSG00000066056	chr1	dexseq_prepare_annotation2.py	exon	.	+	.	TIE1	3	2.99038280360587e-10	2.16837888307421e-09
ENSG00000079691.42	ENSG00000079691	chr6	dexseq_prepare_annotation2.py	exon	.	+	.	LRRC16A	31	3.0086220633295e-10	2.18046586489527e-09
ENSG00000127507.39	ENSG00000127507	chr19	dexseq_prepare_annotation2.py	exon	.	-	.	EMR2	4	3.01539496196182e-10	2.18423445184151e-09
ENSG00000185485.42	ENSG00000185485	chr3	dexseq_prepare_annotation2.py	exon	.	-	.	SDHAP1	14	3.03827695501222e-10	2.19966182467673e-09
ENSG00000163293.18	ENSG00000163293	chr4	dexseq_prepare_annotation2.py	exon	.	+	.	NIPAL1	11	3.08801456983347e-10	2.23450600920831e-09
ENSG00000142082.43	ENSG00000142082	chr11	dexseq_prepare_annotation2.py	exon	.	-	.	SIRT3	14	3.10695392867237e-10	2.24703970070545e-09
ENSG00000163576.10	ENSG00000163576	chr3	dexseq_prepare_annotation2.py	exon	.	-	.	EFHB	8	3.12957922588726e-10	2.26222473350705e-09
ENSG00000124635.8	ENSG00000124635	chr6	dexseq_prepare_annotation2.py	exon	.	-	.	HIST1H2BJ	4	3.19459692683094e-10	2.30802148418181e-09
ENSG00000114790.20	ENSG00000114790	chr3	dexseq_prepare_annotation2.py	exon	.	+	.	ARHGEF26	14	3.20201546005643e-10	2.31217819440164e-09
ENSG00000159348.23	ENSG00000159348	chr1	dexseq_prepare_annotation2.py	exon	.	-	.	CYB5R1	6	3.23920066727545e-10	2.33781395352323e-09
ENSG00000165862.23	ENSG00000165862	chr10	dexseq_prepare_annotation2.py	exon	.	+	.	PNLIPRP2	14	3.37399145727384e-10	2.43383092860803e-09
ENSG00000113712.ENSG00000230551.39	ENSG00000113712+ENSG00000230551	chr5	dexseq_prepare_annotation2.py	exon	.	-	.		10	3.43175186494693e-10	2.47421113170576e-09
ENSG00000261971.26	ENSG00000261971	chr16	dexseq_prepare_annotation2.py	exon	.	-	.	RP11-473M20.7	21	3.46182474589868e-10	2.49459773853394e-09
ENSG00000242104.6	ENSG00000242104	chr3	dexseq_prepare_annotation2.py	exon	.	+	.	RP11-340E6.1	4	3.5038379813461e-10	2.52356297764377e-09
ENSG00000018280.60	ENSG00000018280	chr2	dexseq_prepare_annotation2.py	exon	.	+	.	SLC11A1	30	3.51638496374862e-10	2.5312867603221e-09
ENSG00000118298.21	ENSG00000118298	chr1	dexseq_prepare_annotation2.py	exon	.	+	.	CA14	10	3.57889553169834e-10	2.57495043280638e-09
ENSG00000172578.17	ENSG00000172578	chr3	dexseq_prepare_annotation2.py	exon	.	-	.	KLHL6	15	3.59746001793826e-10	2.58696684666446e-09
ENSG00000086696.14	ENSG00000086696	chr16	dexseq_prepare_annotation2.py	exon	.	+	.	HSD17B2	9	3.61932541766173e-10	2.60134331002334e-09
ENSG00000111783.28	ENSG00000111783	chr12	dexseq_prepare_annotation2.py	exon	.	+	.	RFX4	6	3.65442962295264e-10	2.62521519629179e-09
ENSG00000102804.28	ENSG00000102804	chr13	dexseq_prepare_annotation2.py	exon	.	-	.	TSC22D1	22	3.69173024520352e-10	2.65063940976712e-09
ENSG00000255693.6	ENSG00000255693	chr12	dexseq_prepare_annotation2.py	exon	.	+	.	RP11-766N7.3	6	3.73967552481337e-10	2.68367619315547e-09
ENSG00000147082.21	ENSG00000147082	chrX	dexseq_prepare_annotation2.py	exon	.	+	.	CCNB3	22	3.74602589328555e-10	2.68684481168198e-09
ENSG00000106462.41	ENSG00000106462	chr7	dexseq_prepare_annotation2.py	exon	.	-	.	EZH2	6	3.89790914939589e-10	2.7943400334802e-09
ENSG00000103888.37	ENSG00000103888	chr15	dexseq_prepare_annotation2.py	exon	.	+	.	KIAA1199	12	3.95111140926819e-10	2.83101821615573e-09
ENSG00000005469.30	ENSG00000005469	chr7	dexseq_prepare_annotation2.py	exon	.	+	.	CROT	7	3.98391144368832e-10	2.85304766926539e-09
ENSG00000148719.18	ENSG00000148719	chr10	dexseq_prepare_annotation2.py	exon	.	-	.	DNAJB12	7	4.09860376891077e-10	2.93367071830386e-09
ENSG00000104327.34	ENSG00000104327	chr8	dexseq_prepare_annotation2.py	exon	.	-	.	CALB1	20	4.16120393357483e-10	2.97694373114993e-09
ENSG00000165914.28	ENSG00000165914	chr14	dexseq_prepare_annotation2.py	exon	.	-	.	TTC7B	9	4.30221558037731e-10	3.07623921468173e-09
ENSG00000204410.ENSG00000228727.ENSG00000255152.84	ENSG00000204410+ENSG00000228727+ENSG00000255152	chr6	dexseq_prepare_annotation2.py	exon	.	+	.		20	4.31383094140249e-10	3.08295709996474e-09
ENSG00000099899.ENSG00000243762.53	ENSG00000099899+ENSG00000243762	chr22	dexseq_prepare_annotation2.py	exon	.	-	.		17	4.32300402951188e-10	3.08792355729434e-09
ENSG00000163710.29	ENSG00000163710	chr3	dexseq_prepare_annotation2.py	exon	.	-	.	PCOLCE2	18	4.45955905874317e-10	3.1838270997279e-09
ENSG00000174611.24	ENSG00000174611	chr3	dexseq_prepare_annotation2.py	exon	.	-	.	KY	4	4.49485535081952e-10	3.2073772559856e-09
ENSG00000100239.29	ENSG00000100239	chr22	dexseq_prepare_annotation2.py	exon	.	+	.	PPP6R2	17	4.56013014850099e-10	3.25228388505828e-09
ENSG00000123552.45	ENSG00000123552	chr6	dexseq_prepare_annotation2.py	exon	.	-	.	USP45	28	4.60072595292581e-10	3.27955239128993e-09
ENSG00000114098.67	ENSG00000114098	chr3	dexseq_prepare_annotation2.py	exon	.	+	.	ARMC8	15	4.61493298775264e-10	3.2879917633624e-09
ENSG00000133026.57	ENSG00000133026	chr17	dexseq_prepare_annotation2.py	exon	.	-	.	MYH10	31	4.62855911669693e-10	3.29600881510019e-09
ENSG00000245870.5	ENSG00000245870	chr4	dexseq_prepare_annotation2.py	exon	.	-	.	LINC00682	4	4.73249055289063e-10	3.36829132841821e-09
ENSG00000244462.ENSG00000272897.ENSG00000214078.ENSG00000244005.121	ENSG00000244462+ENSG00000272897+ENSG00000214078+ENSG00000244005	chr20	dexseq_prepare_annotation2.py	exon	.	-	.		39	4.83025731801081e-10	3.43611440153167e-09
ENSG00000104408.49	ENSG00000104408	chr8	dexseq_prepare_annotation2.py	exon	.	-	.	EIF3E	22	4.83595619213519e-10	3.43840694746489e-09
ENSG00000100395.36	ENSG00000100395	chr22	dexseq_prepare_annotation2.py	exon	.	+	.	L3MBTL2	25	4.84525267824608e-10	3.44325377124488e-09
ENSG00000060138.53	ENSG00000060138	chr12	dexseq_prepare_annotation2.py	exon	.	-	.	YBX3	38	4.94323506206625e-10	3.51108757400777e-09
ENSG00000134717.22	ENSG00000134717	chr1	dexseq_prepare_annotation2.py	exon	.	+	.	BTF3L4	18	4.96472936703996e-10	3.52455173776671e-09
ENSG00000095321.31	ENSG00000095321	chr9	dexseq_prepare_annotation2.py	exon	.	-	.	CRAT	28	4.97387383200223e-10	3.52923924533383e-09
ENSG00000172900.9	ENSG00000172900	chr11	dexseq_prepare_annotation2.py	exon	.	-	.	AP002387.1	4	5.019483455635e-10	3.5597828020913e-09
ENSG00000169592.41	ENSG00000169592	chr16	dexseq_prepare_annotation2.py	exon	.	+	.	INO80E	14	5.03597299479046e-10	3.56965395638899e-09
ENSG00000198373.24	ENSG00000198373	chr16	dexseq_prepare_annotation2.py	exon	.	+	.	WWP2	12	5.19564865366012e-10	3.6809580206492e-09
ENSG00000112339.51	ENSG00000112339	chr6	dexseq_prepare_annotation2.py	exon	.	-	.	HBS1L	21	5.2497741354028e-10	3.71740763101496e-09
ENSG00000186522.40	ENSG00000186522	chr2	dexseq_prepare_annotation2.py	exon	.	-	.	SEPT10	13	5.29842075343775e-10	3.74994243538413e-09
ENSG00000113924.27	ENSG00000113924	chr3	dexseq_prepare_annotation2.py	exon	.	-	.	HGD	23	5.32176272587569e-10	3.76454392315384e-09
ENSG00000105982.24	ENSG00000105982	chr7	dexseq_prepare_annotation2.py	exon	.	+	.	RNF32	6	5.39848675747558e-10	3.81687307099317e-09
ENSG00000183675.29	ENSG00000183675	chr10	dexseq_prepare_annotation2.py	exon	.	-	.	PTPN20B	14	5.49968588917009e-10	3.88644469501353e-09
ENSG00000144744.32	ENSG00000144744	chr3	dexseq_prepare_annotation2.py	exon	.	-	.	UBA3	20	5.58950061088034e-10	3.94790465323929e-09
ENSG00000141027.103	ENSG00000141027	chr17	dexseq_prepare_annotation2.py	exon	.	-	.	NCOR1	38	5.59440263738316e-10	3.94935816078813e-09
ENSG00000229688.14	ENSG00000229688	chr7	dexseq_prepare_annotation2.py	exon	.	+	.	ISPD-AS1	5	5.65105564132482e-10	3.98732513391446e-09
ENSG00000159176.42	ENSG00000159176	chr1	dexseq_prepare_annotation2.py	exon	.	-	.	CSRP1	27	5.77614323114895e-10	4.07351573934659e-09
ENSG00000129055.14	ENSG00000129055	chr3	dexseq_prepare_annotation2.py	exon	.	-	.	ANAPC13	6	5.79520366857701e-10	4.08488315440916e-09
ENSG00000175643.16	ENSG00000175643	chr16	dexseq_prepare_annotation2.py	exon	.	+	.	RMI2	13	5.86933686471284e-10	4.13503864553032e-09
ENSG00000261272.3	ENSG00000261272	chr6	dexseq_prepare_annotation2.py	exon	.	+	.	MUC22	4	5.87987868069155e-10	4.14036487627195e-09
ENSG00000170581.27	ENSG00000170581	chr12	dexseq_prepare_annotation2.py	exon	.	-	.	STAT2	5	5.88286979780973e-10	4.14037151608647e-09
ENSG00000091664.13	ENSG00000091664	chr11	dexseq_prepare_annotation2.py	exon	.	+	.	SLC17A6	5	5.88888311629452e-10	4.14250410095571e-09
ENSG00000069018.19	ENSG00000069018	chr5	dexseq_prepare_annotation2.py	exon	.	-	.	TRPC7	10	5.90510145727292e-10	4.15180956130085e-09
ENSG00000164114.28	ENSG00000164114	chr4	dexseq_prepare_annotation2.py	exon	.	-	.	MAP9	18	5.93102855758176e-10	4.16792826672978e-09
ENSG00000123836.29	ENSG00000123836	chr1	dexseq_prepare_annotation2.py	exon	.	+	.	PFKFB2	22	5.93997213305711e-10	4.17210182294543e-09
ENSG00000143198.32	ENSG00000143198	chr1	dexseq_prepare_annotation2.py	exon	.	+	.	MGST3	19	6.00267010688242e-10	4.21400794257681e-09
ENSG00000105926.28	ENSG00000105926	chr7	dexseq_prepare_annotation2.py	exon	.	+	.	MPP6	27	6.02679349814957e-10	4.2288051801569e-09
ENSG00000242111.7	ENSG00000242111	chr9	dexseq_prepare_annotation2.py	exon	.	+	.	RP11-86L19.2	6	6.08850090295425e-10	4.26987638065779e-09
ENSG00000124120.14	ENSG00000124120	chr20	dexseq_prepare_annotation2.py	exon	.	+	.	TTPAL	11	6.09147710649798e-10	4.26987638065779e-09
ENSG00000137868.62	ENSG00000137868	chr15	dexseq_prepare_annotation2.py	exon	.	-	.	STRA6	44	6.09858353281953e-10	4.27270085452734e-09
ENSG00000262879.23	ENSG00000262879	chr17	dexseq_prepare_annotation2.py	exon	.	-	.	RP11-156P1.3	16	6.12608309155395e-10	4.28980281438821e-09
ENSG00000141934.12	ENSG00000141934	chr19	dexseq_prepare_annotation2.py	exon	.	-	.	PPAP2C	6	6.17054257033328e-10	4.31875776873225e-09
ENSG00000099785.22	ENSG00000099785	chr19	dexseq_prepare_annotation2.py	exon	.	+	.	MARCH2	11	6.24677795190449e-10	4.36991227406276e-09
ENSG00000144290.ENSG00000136535.ENSG00000251621.81	ENSG00000144290+ENSG00000136535+ENSG00000251621	chr2	dexseq_prepare_annotation2.py	exon	.	+	.		7	6.45058274765998e-10	4.51021107925511e-09
ENSG00000250021.ENSG00000157823.ENSG00000242498.26	ENSG00000250021+ENSG00000157823+ENSG00000242498	chr15	dexseq_prepare_annotation2.py	exon	.	-	.		7	6.64742565341739e-10	4.64550340328907e-09
ENSG00000105607.45	ENSG00000105607	chr19	dexseq_prepare_annotation2.py	exon	.	+	.	GCDH	29	6.67028648634429e-10	4.65913471576342e-09
ENSG00000107147.36	ENSG00000107147	chr9	dexseq_prepare_annotation2.py	exon	.	+	.	KCNT1	2	6.86548403992783e-10	4.79306743984102e-09
ENSG00000101224.25	ENSG00000101224	chr20	dexseq_prepare_annotation2.py	exon	.	+	.	CDC25B	18	6.87381236593414e-10	4.79647027705334e-09
ENSG00000200469.ENSG00000163644.30	ENSG00000200469+ENSG00000163644	chr4	dexseq_prepare_annotation2.py	exon	.	-	.		16	6.88244032155106e-10	4.80007866926459e-09
ENSG00000182685.12	ENSG00000182685	chr16	dexseq_prepare_annotation2.py	exon	.	-	.	BRICD5	10	6.92266490557848e-10	4.82530622818979e-09
ENSG00000126698.ENSG00000215902.22	ENSG00000126698+ENSG00000215902	chr1	dexseq_prepare_annotation2.py	exon	.	-	.		3	6.92556194208718e-10	4.82530622818979e-09
ENSG00000101596.75	ENSG00000101596	chr18	dexseq_prepare_annotation2.py	exon	.	+	.	SMCHD1	25	7.04880487407461e-10	4.90871135814443e-09
ENSG00000184949.44	ENSG00000184949	chr22	dexseq_prepare_annotation2.py	exon	.	-	.	FAM227A	19	7.11555493516315e-10	4.9527115704098e-09
ENSG00000263142.ENSG00000262633.ENSG00000108433.23	ENSG00000263142+ENSG00000262633+ENSG00000108433	chr17	dexseq_prepare_annotation2.py	exon	.	+	.		13	7.23961750049481e-10	5.03653950961277e-09
ENSG00000174015.6	ENSG00000174015	chr13	dexseq_prepare_annotation2.py	exon	.	+	.	SPERT	7	7.29452254638309e-10	5.07219529689913e-09
ENSG00000134571.36	ENSG00000134571	chr11	dexseq_prepare_annotation2.py	exon	.	-	.	MYBPC3	24	7.36391989660695e-10	5.11788747168589e-09
ENSG00000125629.16	ENSG00000125629	chr2	dexseq_prepare_annotation2.py	exon	.	+	.	INSIG2	8	7.41757684316727e-10	5.15259990216212e-09
[truncated: 2,946 more rows]
