# Supplementary material for: The transcriptomic response of cells to a drug combination is more than the sum of the responses to the monotherapies
Source: eLife. 2020 Sep 18;9:e52707. doi: 10.7554/eLife.52707 (PMC7546737; doi:10.7554/eLife.52707)
Supplement: Source data 8. [file elife-52707-data8.zip › Supplementary Item 13 Differential Splicing/WFA_singlet_DMSO_singlet_24_dynsyn_exon_O_fcounts_O_flatten_exon_name.mtrx_exons_intragene_t_test_FDR_10]

V1	V2	V3	V4	V5	V6	V7	V8	V9	V10	V11	V12	id	logFC	t	P.Value	FDR
ENSG00000180448.9	ENSG00000180448	ENSG00000180448_010	chr19	dexseq_prepare_annotation2.py	exon	1071220	1071357	.	+	.	ENST00000543365__exon_number_010__gene_id_ENSG00000180448	HMHA1	ENSG00000180448.9	-5.19789637874137	-48.996096189949	8.12035102215965e-96	1.11378734619942e-90
ENSG00000215029.ENSG00000185945.4	ENSG00000215029+ENSG00000185945	ENSG00000215029+ENSG00000185945_005	chrX	dexseq_prepare_annotation2.py	exon	101618901	101618973	.	-	.	ENST00000457521+ENST00000372750+ENST00000372749+ENST00000412230__exon_number_005__gene_id_ENSG00000215029+ENSG00000185945		ENSG00000215029.ENSG00000185945.4	-4.87719419924404	-46.4099094684589	1.79279522979493e-95	1.22949896859336e-90
ENSG00000100106.ENSG00000100101.26	ENSG00000100106+ENSG00000100101	ENSG00000100106+ENSG00000100101_027	chr22	dexseq_prepare_annotation2.py	exon	38122511	38122577	.	+	.	ENST00000492485__exon_number_027__gene_id_ENSG00000100106+ENSG00000100101		ENSG00000100106.ENSG00000100101.26	-4.83300899192928	-42.2236679149646	1.16840368057254e-94	5.34194162757767e-90
ENSG00000066855.1	ENSG00000066855	ENSG00000066855_002	chr8	dexseq_prepare_annotation2.py	exon	66556974	66557019	.	+	.	ENST00000523222+ENST00000523170+ENST00000262146+ENST00000522239+ENST00000424808__exon_number_002__gene_id_ENSG00000066855	MTFR1	ENSG00000066855.1	-3.21324868556743	-45.9272317076929	1.14902429006843e-88	3.94000429064464e-84
ENSG00000148337.55	ENSG00000148337	ENSG00000148337_056	chr9	dexseq_prepare_annotation2.py	exon	130952724	130952746	.	-	.	ENST00000474442__exon_number_056__gene_id_ENSG00000148337	CIZ1	ENSG00000148337.55	-2.88390054445174	-29.5651913759322	2.20917189319549e-88	6.06020033741388e-84
ENSG00000227195.62	ENSG00000227195	ENSG00000227195_063	chr20	dexseq_prepare_annotation2.py	exon	26231899	26232102	.	-	.	ENST00000596767+ENST00000594130+ENST00000601901+ENST00000601119__exon_number_063__gene_id_ENSG00000227195	MIR663A	ENSG00000227195.62	-2.87299862857693	-33.4381873623622	3.61721896584331e-85	8.26896255591781e-81
ENSG00000213398.ENSG00000124067.ENSG00000267660.56	ENSG00000213398+ENSG00000124067+ENSG00000267660	ENSG00000213398+ENSG00000124067+ENSG00000267660_057	chr16	dexseq_prepare_annotation2.py	exon	67983703	67983809	.	-	.	ENST00000576616+ENST00000537830+ENST00000338335+ENST00000422611+ENST00000576513+ENST00000574665+ENST00000572037+ENST00000570802+ENST00000573023+ENST00000541864+ENST00000316341__exon_number_057__gene_id_ENSG00000213398+ENSG00000124067+ENSG00000267660		ENSG00000213398.ENSG00000124067.ENSG00000267660.56	-5.73849264205919	-38.7416814702887	4.72267110446937e-85	9.2537366955574e-81
ENSG00000145687.12	ENSG00000145687	ENSG00000145687_013	chr5	dexseq_prepare_annotation2.py	exon	80733278	80733649	.	-	.	ENST00000513785__exon_number_013__gene_id_ENSG00000145687	SSBP2	ENSG00000145687.12	-3.09902945397078	-38.6541914515288	6.62191804775573e-85	1.05517123389617e-80
ENSG00000112159.108	ENSG00000112159	ENSG00000112159_109	chr6	dexseq_prepare_annotation2.py	exon	90504296	90504520	.	-	.	ENST00000369393+ENST00000428876+ENST00000439638__exon_number_109__gene_id_ENSG00000112159	MDN1	ENSG00000112159.108	-2.05122878592528	-27.4242201499977	6.92369576047356e-85	1.05517123389617e-80
ENSG00000227195.41	ENSG00000227195	ENSG00000227195_042	chr20	dexseq_prepare_annotation2.py	exon	26188939	26189080	.	-	.	ENST00000608521__exon_number_042__gene_id_ENSG00000227195	MIR663A	ENSG00000227195.41	-3.46356006728869	-32.8487225820209	7.93029521259212e-84	1.08771929135913e-79
ENSG00000163625.79	ENSG00000163625	ENSG00000163625_080	chr4	dexseq_prepare_annotation2.py	exon	85770826	85771054	.	-	.	ENST00000504990__exon_number_080__gene_id_ENSG00000163625	WDFY3	ENSG00000163625.79	2.4101828356418	28.53406175654	3.45053735629928e-81	4.30250639809099e-77
ENSG00000114735.22	ENSG00000114735	ENSG00000114735_023	chr3	dexseq_prepare_annotation2.py	exon	50617371	50617546	.	+	.	ENST00000448997+ENST00000482974__exon_number_023__gene_id_ENSG00000114735	HEMK1	ENSG00000114735.22	-4.06439482911224	-47.7058257427529	9.61253724284121e-81	1.09871300685675e-76
ENSG00000129467.ENSG00000129465.ENSG00000258973.18	ENSG00000129467+ENSG00000129465+ENSG00000258973	ENSG00000129467+ENSG00000129465+ENSG00000258973_019	chr14	dexseq_prepare_annotation2.py	exon	24791431	24791569	.	-	.	ENST00000557056+ENST00000560635+ENST00000554577__exon_number_019__gene_id_ENSG00000129467+ENSG00000129465+ENSG00000258973		ENSG00000129467.ENSG00000129465.ENSG00000258973.18	-3.41724181624558	-26.5250315003433	1.99775366730877e-80	2.10778379236978e-76
ENSG00000145687.13	ENSG00000145687	ENSG00000145687_014	chr5	dexseq_prepare_annotation2.py	exon	80736357	80736376	.	-	.	ENST00000512923__exon_number_014__gene_id_ENSG00000145687	SSBP2	ENSG00000145687.13	-3.21937397491464	-34.4836982284828	1.38975124168809e-77	1.36155914507099e-73
ENSG00000087460.93	ENSG00000087460	ENSG00000087460_094	chr20	dexseq_prepare_annotation2.py	exon	57485041	57485062	.	+	.	ENST00000496934+ENST00000371075+ENST00000494081+ENST00000477931+ENST00000487862+ENST00000306090+ENST00000371095+ENST00000371085+ENST00000265620+ENST00000464624+ENST00000313949+ENST00000480975+ENST00000488546+ENST00000371102+ENST00000476196+ENST00000371100+ENST00000354359__exon_number_094__gene_id_ENSG00000087460	GNAS	ENSG00000087460.93	4.43607314577404	35.0570752339043	1.56189594931625e-77	1.42819765605478e-73
ENSG00000145362.95	ENSG00000145362	ENSG00000145362_096	chr4	dexseq_prepare_annotation2.py	exon	114304892	114304896	.	+	.	ENST00000357077+ENST00000505342__exon_number_096__gene_id_ENSG00000145362	ANK2	ENSG00000145362.95	3.29157335060437	29.6514583805455	5.35641179681921e-77	4.59178401282327e-73
ENSG00000148337.56	ENSG00000148337	ENSG00000148337_057	chr9	dexseq_prepare_annotation2.py	exon	130952967	130952989	.	-	.	ENST00000467178+ENST00000325721+ENST00000420484+ENST00000372948+ENST00000415526+ENST00000491954+ENST00000393608+ENST00000541172+ENST00000372938+ENST00000372954+ENST00000357558+ENST00000324544+ENST00000538431+ENST00000277465+ENST00000498156__exon_number_057__gene_id_ENSG00000148337	CIZ1	ENSG00000148337.56	-2.73278505720509	-26.0153004350657	6.56129889202689e-77	5.29381032959064e-73
ENSG00000227195.65	ENSG00000227195	ENSG00000227195_066	chr20	dexseq_prepare_annotation2.py	exon	26232142	26232162	.	-	.	ENST00000601119__exon_number_066__gene_id_ENSG00000227195	MIR663A	ENSG00000227195.65	-2.9067436419389	-29.783421955323	1.39308630513269e-76	1.06153176451111e-72
ENSG00000112159.107	ENSG00000112159	ENSG00000112159_108	chr6	dexseq_prepare_annotation2.py	exon	90503819	90503926	.	-	.	ENST00000369393+ENST00000428876+ENST00000439638__exon_number_108__gene_id_ENSG00000112159	MDN1	ENSG00000112159.107	-2.01893455899296	-25.024288803569	2.20603934208119e-76	1.59252819031503e-72
ENSG00000113575.ENSG00000272772.ENSG00000113558.ENSG00000273345.ENSG00000006837.79	ENSG00000113575+ENSG00000272772+ENSG00000113558+ENSG00000273345+ENSG00000006837	ENSG00000113575+ENSG00000272772+ENSG00000113558+ENSG00000273345+ENSG00000006837_080	chr5	dexseq_prepare_annotation2.py	exon	133695588	133695782	.	-	.	ENST00000523832+ENST00000265334+ENST00000521118+ENST00000523054+ENST00000435211__exon_number_080__gene_id_ENSG00000113575+ENSG00000272772+ENSG00000113558+ENSG00000273345+ENSG00000006837		ENSG00000113575.ENSG00000272772.ENSG00000113558.ENSG00000273345.ENSG00000006837.79	-3.86999538291666	-23.9017619977528	3.7820301321652e-76	2.5937162646389e-72
ENSG00000163625.81	ENSG00000163625	ENSG00000163625_082	chr4	dexseq_prepare_annotation2.py	exon	85771169	85771178	.	-	.	ENST00000295888+ENST00000426414+ENST00000322366+ENST00000504990__exon_number_082__gene_id_ENSG00000163625	WDFY3	ENSG00000163625.81	2.16594847500432	26.8237186872801	4.6042045257331e-76	3.00720329880739e-72
ENSG00000166689.59	ENSG00000166689	ENSG00000166689_060	chr11	dexseq_prepare_annotation2.py	exon	17035672	17035689	.	-	.	ENST00000355661+ENST00000448080+ENST00000531066__exon_number_060__gene_id_ENSG00000166689	PLEKHA7	ENSG00000166689.59	-2.76505794694693	-30.7913307015057	8.96391357821147e-76	5.58859266539766e-72
ENSG00000148337.6	ENSG00000148337	ENSG00000148337_007	chr9	dexseq_prepare_annotation2.py	exon	130928431	130928547	.	-	.	ENST00000393608+ENST00000325721+ENST00000372948+ENST00000415526+ENST00000485862+ENST00000541172+ENST00000461765+ENST00000372938+ENST00000372954+ENST00000357558+ENST00000538431+ENST00000277465+ENST00000471773__exon_number_007__gene_id_ENSG00000148337	CIZ1	ENSG00000148337.6	2.47995906132754	25.3635338334695	9.9319183986217e-75	5.9228779458911e-71
ENSG00000150093.55	ENSG00000150093	ENSG00000150093_056	chr10	dexseq_prepare_annotation2.py	exon	33247414	33247814	.	-	.	ENST00000439974__exon_number_056__gene_id_ENSG00000150093	ITGB1	ENSG00000150093.55	4.08338443555831	46.8737153473712	1.6351998800611e-74	9.34516731454916e-71
ENSG00000114735.21	ENSG00000114735	ENSG00000114735_022	chr3	dexseq_prepare_annotation2.py	exon	50617275	50617370	.	+	.	ENST00000434410+ENST00000443894+ENST00000448997+ENST00000232854+ENST00000482974+ENST00000455834__exon_number_022__gene_id_ENSG00000114735	HEMK1	ENSG00000114735.21	-4.10662978775468	-41.3118121592614	1.45698584779595e-73	7.9936071553477e-70
ENSG00000233673.ENSG00000187627.6	ENSG00000233673+ENSG00000187627	ENSG00000233673+ENSG00000187627_007	chr2	dexseq_prepare_annotation2.py	exon	87113707	87113852	.	+	.	ENST00000426186__exon_number_007__gene_id_ENSG00000233673+ENSG00000187627		ENSG00000233673.ENSG00000187627.6	2.60379862223118	31.6600029740709	3.51330548680453e-73	1.8534037714235e-69
ENSG00000114735.23	ENSG00000114735	ENSG00000114735_024	chr3	dexseq_prepare_annotation2.py	exon	50617547	50617660	.	+	.	ENST00000434410+ENST00000443894+ENST00000448997+ENST00000232854+ENST00000482974+ENST00000455834__exon_number_024__gene_id_ENSG00000114735	HEMK1	ENSG00000114735.23	-3.79006011844677	-40.5279457710963	1.28772706129631e-72	6.54165347138525e-69
ENSG00000150995.47	ENSG00000150995	ENSG00000150995_048	chr3	dexseq_prepare_annotation2.py	exon	4747851	4748035	.	+	.	ENST00000456211+ENST00000443694+ENST00000357086+ENST00000354582+ENST00000423119+ENST00000302640__exon_number_048__gene_id_ENSG00000150995	ITPR1	ENSG00000150995.47	-3.2718580475202	-41.7981052492773	1.45327388113291e-72	7.11896591200679e-69
ENSG00000172890.37	ENSG00000172890	ENSG00000172890_038	chr11	dexseq_prepare_annotation2.py	exon	71191195	71191197	.	+	.	ENST00000526039+ENST00000530055__exon_number_038__gene_id_ENSG00000172890	NADSYN1	ENSG00000172890.37	-2.06701182097152	-28.6034328871281	3.06539665371589e-72	1.44982691387473e-68
ENSG00000113575.ENSG00000272772.ENSG00000113558.ENSG00000273345.ENSG00000006837.41	ENSG00000113575+ENSG00000272772+ENSG00000113558+ENSG00000273345+ENSG00000006837	ENSG00000113575+ENSG00000272772+ENSG00000113558+ENSG00000273345+ENSG00000006837_042	chr5	dexseq_prepare_annotation2.py	exon	133536665	133536675	.	-	.	ENST00000495833__exon_number_042__gene_id_ENSG00000113575+ENSG00000272772+ENSG00000113558+ENSG00000273345+ENSG00000006837		ENSG00000113575.ENSG00000272772.ENSG00000113558.ENSG00000273345.ENSG00000006837.41	2.88383509010355	22.7950979016483	1.08002999075018e-71	4.93789711770983e-68
ENSG00000102893.53	ENSG00000102893	ENSG00000102893_054	chr16	dexseq_prepare_annotation2.py	exon	47697646	47698301	.	+	.	ENST00000568171__exon_number_054__gene_id_ENSG00000102893	PHKB	ENSG00000102893.53	-1.99672732263126	-25.6727420116092	1.55040440757335e-71	6.85978930783099e-68
ENSG00000163625.77	ENSG00000163625	ENSG00000163625_078	chr4	dexseq_prepare_annotation2.py	exon	85762345	85762416	.	-	.	ENST00000514071+ENST00000295888+ENST00000426414+ENST00000322366__exon_number_078__gene_id_ENSG00000163625	WDFY3	ENSG00000163625.77	3.07555752937544	25.3350897440096	1.79394631278617e-71	7.61134063944127e-68
ENSG00000180448.3	ENSG00000180448	ENSG00000180448_004	chr19	dexseq_prepare_annotation2.py	exon	1067316	1067317	.	+	.	ENST00000587602+ENST00000536472+ENST00000313093__exon_number_004__gene_id_ENSG00000180448	HMHA1	ENSG00000180448.3	-5.02024011410213	-32.8514713030308	1.87903247646749e-71	7.61134063944127e-68
ENSG00000114735.15	ENSG00000114735	ENSG00000114735_016	chr3	dexseq_prepare_annotation2.py	exon	50614483	50614554	.	+	.	ENST00000424388+ENST00000434410+ENST00000448997+ENST00000232854+ENST00000482974+ENST00000455834__exon_number_016__gene_id_ENSG00000114735	HEMK1	ENSG00000114735.15	-3.58158580754862	-39.5799183496348	1.88674235740014e-71	7.61134063944127e-68
ENSG00000092148.74	ENSG00000092148	ENSG00000092148_075	chr14	dexseq_prepare_annotation2.py	exon	31675003	31675163	.	-	.	ENST00000399332+ENST00000553700+ENST00000556224+ENST00000556474+ENST00000553616__exon_number_075__gene_id_ENSG00000092148	HECTD1	ENSG00000092148.74	2.18430717150425	30.6727215461078	3.45045706683073e-71	1.35218483224715e-67
ENSG00000151612.10	ENSG00000151612	ENSG00000151612_011	chr4	dexseq_prepare_annotation2.py	exon	146686699	146686890	.	-	.	ENST00000379448+ENST00000515386+ENST00000511659+ENST00000513320+ENST00000508784__exon_number_011__gene_id_ENSG00000151612	ZNF827	ENSG00000151612.10	-4.22449354112404	-39.2241173989738	5.24166284412433e-71	1.99707354361137e-67
ENSG00000158286.41	ENSG00000158286	ENSG00000158286_042	chr1	dexseq_prepare_annotation2.py	exon	6281352	6281359	.	+	.	ENST00000377939__exon_number_042__gene_id_ENSG00000158286	RNF207	ENSG00000158286.41	2.9241258669736	35.841660782342	1.62338040394428e-70	6.01791503256751e-67
ENSG00000123104.1	ENSG00000123104	ENSG00000123104_002	chr12	dexseq_prepare_annotation2.py	exon	26493100	26493261	.	-	.	ENST00000381340__exon_number_002__gene_id_ENSG00000123104	ITPR2	ENSG00000123104.1	2.43935213107062	29.8022501213987	2.98777077116251e-70	1.07842799729645e-66
ENSG00000140443.40	ENSG00000140443	ENSG00000140443_041	chr15	dexseq_prepare_annotation2.py	exon	99467754	99467828	.	+	.	ENST00000558762+ENST00000560343+ENST00000268035__exon_number_041__gene_id_ENSG00000140443	IGF1R	ENSG00000140443.40	-4.17478299077462	-28.9412578083716	3.26150085405075e-69	1.14704476190154e-65
ENSG00000100106.ENSG00000100101.25	ENSG00000100106+ENSG00000100101	ENSG00000100106+ENSG00000100101_026	chr22	dexseq_prepare_annotation2.py	exon	38119192	38122510	.	+	.	ENST00000406386+ENST00000344404+ENST00000455236+ENST00000492485__exon_number_026__gene_id_ENSG00000100106+ENSG00000100101		ENSG00000100106.ENSG00000100101.25	-4.59164544143422	-28.6336104431092	1.56383799555678e-68	5.36240048676421e-65
ENSG00000141002.ENSG00000267048.ENSG00000198211.ENSG00000258839.ENSG00000256390.ENSG00000258947.29	ENSG00000141002+ENSG00000267048+ENSG00000198211+ENSG00000258839+ENSG00000256390+ENSG00000258947	ENSG00000141002+ENSG00000267048+ENSG00000198211+ENSG00000258839+ENSG00000256390+ENSG00000258947_030	chr16	dexseq_prepare_annotation2.py	exon	89961446	89961490	.	+	.	ENST00000263347+ENST00000263346+ENST00000566751+ENST00000562184+ENST00000562256__exon_number_030__gene_id_ENSG00000141002+ENSG00000267048+ENSG00000198211+ENSG00000258839+ENSG00000256390+ENSG00000258947		ENSG00000141002.ENSG00000267048.ENSG00000198211.ENSG00000258839.ENSG00000256390.ENSG00000258947.29	-2.2699645450062	-23.85018971468	5.14836703173944e-68	1.72231712700825e-64
ENSG00000114735	ENSG00000114735	ENSG00000114735_001	chr3	dexseq_prepare_annotation2.py	exon	50606583	50606627	.	+	.	ENST00000434410__exon_number_001__gene_id_ENSG00000114735	HEMK1	ENSG00000114735	2.9652780322312	36.8102490699531	6.66423067168496e-68	2.17634733078169e-64
ENSG00000127419.5	ENSG00000127419	ENSG00000127419_006	chr4	dexseq_prepare_annotation2.py	exon	926234	926247	.	+	.	ENST00000264771+ENST00000505734+ENST00000504744+ENST00000513952+ENST00000514453+ENST00000515492+ENST00000507319__exon_number_006__gene_id_ENSG00000127419	TMEM175	ENSG00000127419.5	3.89732072189715	47.8551743586241	8.75281758069846e-68	2.79194525434558e-64
ENSG00000092148.73	ENSG00000092148	ENSG00000092148_074	chr14	dexseq_prepare_annotation2.py	exon	31672277	31672842	.	-	.	ENST00000556474__exon_number_074__gene_id_ENSG00000092148	HECTD1	ENSG00000092148.73	2.03899204134077	28.9075943379357	1.63296700873488e-67	5.09040352086537e-64
ENSG00000005810.4	ENSG00000005810	ENSG00000005810_005	chr13	dexseq_prepare_annotation2.py	exon	77625946	77626053	.	-	.	ENST00000407578+ENST00000357337+ENST00000544440+ENST00000429715__exon_number_005__gene_id_ENSG00000005810	MYCBP2	ENSG00000005810.4	-2.75291947074351	-25.8119868978243	4.57858747818915e-67	1.39555346335205e-63
ENSG00000214753.ENSG00000168000.ENSG00000234857.80	ENSG00000214753+ENSG00000168000+ENSG00000234857	ENSG00000214753+ENSG00000168000+ENSG00000234857_081	chr11	dexseq_prepare_annotation2.py	exon	62487495	62487663	.	-	.	ENST00000403734+ENST00000301785__exon_number_081__gene_id_ENSG00000214753+ENSG00000168000+ENSG00000234857		ENSG00000214753.ENSG00000168000.ENSG00000234857.80	-2.18761916189123	-23.0596796444221	1.71640561958947e-66	5.09533183121158e-63
ENSG00000127419.4	ENSG00000127419	ENSG00000127419_005	chr4	dexseq_prepare_annotation2.py	exon	926232	926233	.	+	.	ENST00000264771+ENST00000505734+ENST00000513952+ENST00000514453+ENST00000515492+ENST00000507319__exon_number_005__gene_id_ENSG00000127419	TMEM175	ENSG00000127419.4	3.80026389812687	46.2921954929215	1.7485228765486e-66	5.09533183121158e-63
ENSG00000265408.ENSG00000172828.ENSG00000172831.1	ENSG00000265408+ENSG00000172828+ENSG00000172831	ENSG00000265408+ENSG00000172828+ENSG00000172831_002	chr16	dexseq_prepare_annotation2.py	exon	66968359	66968362	.	+	.	ENST00000417689+ENST00000561697__exon_number_002__gene_id_ENSG00000265408+ENSG00000172828+ENSG00000172831		ENSG00000265408.ENSG00000172828.ENSG00000172831.1	-3.76370672139574	-39.2180781580961	1.78314324801805e-66	5.09533183121158e-63
ENSG00000013441.27	ENSG00000013441	ENSG00000013441_028	chr2	dexseq_prepare_annotation2.py	exon	201725688	201725706	.	-	.	ENST00000492793+ENST00000473565+ENST00000461981__exon_number_028__gene_id_ENSG00000013441	CLK1	ENSG00000013441.27	-3.33427176288123	-38.8727209586136	4.42017874318415e-66	1.23728921717375e-62
ENSG00000163625.85	ENSG00000163625	ENSG00000163625_086	chr4	dexseq_prepare_annotation2.py	exon	85818064	85818094	.	-	.	ENST00000509172+ENST00000295888+ENST00000426414+ENST00000322366__exon_number_086__gene_id_ENSG00000163625	WDFY3	ENSG00000163625.85	2.06316741666987	23.5681382223301	7.19200813264887e-66	1.97291167094824e-62
ENSG00000151150.71	ENSG00000151150	ENSG00000151150_072	chr10	dexseq_prepare_annotation2.py	exon	61946473	61946670	.	-	.	ENST00000503366+ENST00000280772+ENST00000373827__exon_number_072__gene_id_ENSG00000151150	ANK3	ENSG00000151150.71	2.68415721360463	29.2555838428226	1.1651072754938e-65	3.13345321385744e-62
ENSG00000127419	ENSG00000127419	ENSG00000127419_001	chr4	dexseq_prepare_annotation2.py	exon	926175	926191	.	+	.	ENST00000507319+ENST00000264771__exon_number_001__gene_id_ENSG00000127419	TMEM175	ENSG00000127419	3.76793987587612	44.9094482063063	2.67451550772781e-65	7.05454898153743e-62
ENSG00000148337.70	ENSG00000148337	ENSG00000148337_071	chr9	dexseq_prepare_annotation2.py	exon	130953852	130953868	.	-	.	ENST00000357558+ENST00000372938+ENST00000325721__exon_number_071__gene_id_ENSG00000148337	CIZ1	ENSG00000148337.70	-4.73720545190907	-22.5797018450331	3.55696828115563e-65	9.05949455800099e-62
ENSG00000067248.31	ENSG00000067248	ENSG00000067248_032	chr5	dexseq_prepare_annotation2.py	exon	54593113	54593226	.	-	.	ENST00000504778+ENST00000508346+ENST00000251636__exon_number_032__gene_id_ENSG00000067248	DHX29	ENSG00000067248.31	3.04478581341582	31.6789245806396	3.56673014094527e-65	9.05949455800099e-62
ENSG00000159216.40	ENSG00000159216	ENSG00000159216_041	chr21	dexseq_prepare_annotation2.py	exon	37342373	37342465	.	-	.	ENST00000460207+ENST00000475045__exon_number_041__gene_id_ENSG00000159216	RUNX1	ENSG00000159216.40	-2.41266902445645	-37.6943121628512	1.03243708322991e-64	2.57471036974208e-61
ENSG00000114735.7	ENSG00000114735	ENSG00000114735_008	chr3	dexseq_prepare_annotation2.py	exon	50607001	50607005	.	+	.	ENST00000482974+ENST00000448997+ENST00000424388+ENST00000232854__exon_number_008__gene_id_ENSG00000114735	HEMK1	ENSG00000114735.7	2.88744253899547	34.2313641627323	2.15821569362287e-64	5.28608686673772e-61
ENSG00000254485.ENSG00000196220.ENSG00000206573.106	ENSG00000254485+ENSG00000196220+ENSG00000206573	ENSG00000254485+ENSG00000196220+ENSG00000206573_107	chr3	dexseq_prepare_annotation2.py	exon	9439178	9439179	.	-	.	ENST00000520447+ENST00000518437+ENST00000469846__exon_number_107__gene_id_ENSG00000254485+ENSG00000196220+ENSG00000206573		ENSG00000254485.ENSG00000196220.ENSG00000206573.106	-5.26239527389377	-22.3960778971468	3.39276633077013e-64	8.16406719172685e-61
ENSG00000180448.2	ENSG00000180448	ENSG00000180448_003	chr19	dexseq_prepare_annotation2.py	exon	1067174	1067315	.	+	.	ENST00000313093__exon_number_003__gene_id_ENSG00000180448	HMHA1	ENSG00000180448.2	-5.16598202611727	-28.9424819812322	3.71572173928909e-64	8.78704127173951e-61
ENSG00000114735.9	ENSG00000114735	ENSG00000114735_010	chr3	dexseq_prepare_annotation2.py	exon	50607243	50608361	.	+	.	ENST00000482974__exon_number_010__gene_id_ENSG00000114735	HEMK1	ENSG00000114735.9	2.89998380444211	34.027978926522	4.16938135925696e-64	9.69275164806246e-61
ENSG00000114735.2	ENSG00000114735	ENSG00000114735_003	chr3	dexseq_prepare_annotation2.py	exon	50606705	50606908	.	+	.	ENST00000232854__exon_number_003__gene_id_ENSG00000114735	HEMK1	ENSG00000114735.2	2.86197738876373	33.957982288573	5.23375827502125e-64	1.19643714166986e-60
ENSG00000114735.20	ENSG00000114735	ENSG00000114735_021	chr3	dexseq_prepare_annotation2.py	exon	50616252	50616357	.	+	.	ENST00000455834+ENST00000448997+ENST00000232854+ENST00000434410__exon_number_021__gene_id_ENSG00000114735	HEMK1	ENSG00000114735.20	-2.89930191093499	-33.8709840712159	6.94655437743382e-64	1.56194983345709e-60
ENSG00000170004.40	ENSG00000170004	ENSG00000170004_041	chr17	dexseq_prepare_annotation2.py	exon	7807166	7807309	.	+	.	ENST00000470531+ENST00000380358+ENST00000330494+ENST00000358181__exon_number_041__gene_id_ENSG00000170004	CHD3	ENSG00000170004.40	-3.92287532564546	-23.7615412718304	2.21406412515603e-63	4.89808121623228e-60
ENSG00000180448.6	ENSG00000180448	ENSG00000180448_007	chr19	dexseq_prepare_annotation2.py	exon	1067497	1067673	.	+	.	ENST00000586866__exon_number_007__gene_id_ENSG00000180448	HMHA1	ENSG00000180448.6	-4.90023491462209	-28.5186174864718	2.5261026504924e-63	5.49968634192918e-60
ENSG00000227195.64	ENSG00000227195	ENSG00000227195_065	chr20	dexseq_prepare_annotation2.py	exon	26232129	26232141	.	-	.	ENST00000594130+ENST00000601119__exon_number_065__gene_id_ENSG00000227195	MIR663A	ENSG00000227195.64	-2.84070252368427	-24.6341022314522	2.56875045490524e-63	5.50515331866879e-60
ENSG00000180448.7	ENSG00000180448	ENSG00000180448_008	chr19	dexseq_prepare_annotation2.py	exon	1068332	1068412	.	+	.	ENST00000590214__exon_number_008__gene_id_ENSG00000180448	HMHA1	ENSG00000180448.7	-5.30887662048674	-28.4925611375482	2.84379442512504e-63	6.00084374384846e-60
ENSG00000172890.1	ENSG00000172890	ENSG00000172890_002	chr11	dexseq_prepare_annotation2.py	exon	71164255	71164256	.	+	.	ENST00000533612+ENST00000534634+ENST00000319023__exon_number_002__gene_id_ENSG00000172890	NADSYN1	ENSG00000172890.1	1.96641367311146	24.8722775690879	7.88627309709238e-63	1.63891093635938e-59
ENSG00000163625.82	ENSG00000163625	ENSG00000163625_083	chr4	dexseq_prepare_annotation2.py	exon	85781565	85781716	.	-	.	ENST00000509172+ENST00000295888+ENST00000426414+ENST00000322366+ENST00000504990__exon_number_083__gene_id_ENSG00000163625	WDFY3	ENSG00000163625.82	2.06067219098881	22.5333637464986	1.633210874947e-62	3.34345080011539e-59
ENSG00000114735.28	ENSG00000114735	ENSG00000114735_029	chr3	dexseq_prepare_annotation2.py	exon	50618108	50622179	.	+	.	ENST00000448997+ENST00000232854__exon_number_029__gene_id_ENSG00000114735	HEMK1	ENSG00000114735.28	-3.98728461557901	-32.8724652112345	1.86872464967596e-62	3.76932754337581e-59
ENSG00000114735.6	ENSG00000114735	ENSG00000114735_007	chr3	dexseq_prepare_annotation2.py	exon	50606998	50607000	.	+	.	ENST00000448997+ENST00000482974+ENST00000232854__exon_number_007__gene_id_ENSG00000114735	HEMK1	ENSG00000114735.6	2.90564441990583	32.8194000761668	2.23099883547869e-62	4.43483768513416e-59
ENSG00000198947.90	ENSG00000198947	ENSG00000198947_091	chrX	dexseq_prepare_annotation2.py	exon	32563276	32563451	.	-	.	ENST00000357033+ENST00000378677+ENST00000288447__exon_number_091__gene_id_ENSG00000198947	DMD	ENSG00000198947.90	-2.98887832889818	-26.1752930848557	3.15808847400658e-62	6.18804878706775e-59
ENSG00000163625.84	ENSG00000163625	ENSG00000163625_085	chr4	dexseq_prepare_annotation2.py	exon	85800559	85800647	.	-	.	ENST00000502713__exon_number_085__gene_id_ENSG00000163625	WDFY3	ENSG00000163625.84	2.0377806191809	22.4186995798578	3.87452568328017e-62	7.48492877068603e-59
ENSG00000163629.1	ENSG00000163629	ENSG00000163629_002	chr4	dexseq_prepare_annotation2.py	exon	87515470	87515884	.	+	.	ENST00000427191+ENST00000502971+ENST00000436978__exon_number_002__gene_id_ENSG00000163629	PTPN13	ENSG00000163629.1	-1.80601921118423	-24.9816131204117	6.19832678141593e-62	1.18078125185974e-58
ENSG00000159216.41	ENSG00000159216	ENSG00000159216_042	chr21	dexseq_prepare_annotation2.py	exon	37354049	37354214	.	-	.	ENST00000460207+ENST00000475045__exon_number_042__gene_id_ENSG00000159216	RUNX1	ENSG00000159216.41	-2.39136618102718	-35.3296364656399	7.48026873321315e-62	1.40547076636646e-58
ENSG00000092148.76	ENSG00000092148	ENSG00000092148_077	chr14	dexseq_prepare_annotation2.py	exon	31676222	31676596	.	-	.	ENST00000399332+ENST00000556224__exon_number_077__gene_id_ENSG00000092148	HECTD1	ENSG00000092148.76	2.34375135635724	26.3098590377671	7.94906922928886e-62	1.47337072363413e-58
ENSG00000177694.36	ENSG00000177694	ENSG00000177694_037	chr3	dexseq_prepare_annotation2.py	exon	175373269	175373351	.	+	.	ENST00000489299__exon_number_037__gene_id_ENSG00000177694	NAALADL2	ENSG00000177694.36	-3.30618643951603	-39.2771919875411	9.24394016990948e-62	1.69053177827305e-58
ENSG00000066855.2	ENSG00000066855	ENSG00000066855_003	chr8	dexseq_prepare_annotation2.py	exon	66582106	66582107	.	+	.	ENST00000517944__exon_number_003__gene_id_ENSG00000066855	MTFR1	ENSG00000066855.2	-2.89766952520434	-28.5888370590587	1.10741443516706e-61	1.99859163062519e-58
ENSG00000172890.36	ENSG00000172890	ENSG00000172890_037	chr11	dexseq_prepare_annotation2.py	exon	71190340	71191194	.	+	.	ENST00000530055__exon_number_037__gene_id_ENSG00000172890	NADSYN1	ENSG00000172890.36	-2.02092828989276	-24.4194081333839	1.23110390882687e-61	2.19296379395706e-58
ENSG00000067248.26	ENSG00000067248	ENSG00000067248_027	chr5	dexseq_prepare_annotation2.py	exon	54586046	54586172	.	-	.	ENST00000504778+ENST00000251636__exon_number_027__gene_id_ENSG00000067248	DHX29	ENSG00000067248.26	2.7464735361013	29.5695371611088	1.42726545437674e-61	2.50979140669632e-58
ENSG00000215440.ENSG00000124222.ENSG00000254995.87	ENSG00000215440+ENSG00000124222+ENSG00000254995	ENSG00000215440+ENSG00000124222+ENSG00000254995_088	chr20	dexseq_prepare_annotation2.py	exon	57292916	57293051	.	+	.	ENST00000532531+ENST00000527587__exon_number_088__gene_id_ENSG00000215440+ENSG00000124222+ENSG00000254995		ENSG00000215440.ENSG00000124222.ENSG00000254995.87	-2.10062669138011	-29.5367997909998	1.62887810892511e-61	2.82806229645782e-58
ENSG00000005810.2	ENSG00000005810	ENSG00000005810_003	chr13	dexseq_prepare_annotation2.py	exon	77619037	77619628	.	-	.	ENST00000407578+ENST00000357337+ENST00000544440+ENST00000429715__exon_number_003__gene_id_ENSG00000005810	MYCBP2	ENSG00000005810.2	-2.7847292205632	-23.7010557778066	2.89284558021834e-61	4.95978374728434e-58
ENSG00000091536.72	ENSG00000091536	ENSG00000091536_073	chr17	dexseq_prepare_annotation2.py	exon	18062239	18062311	.	+	.	ENST00000578472+ENST00000556535+ENST00000418233+ENST00000557655+ENST00000205890+ENST00000433411__exon_number_073__gene_id_ENSG00000091536	MYO15A	ENSG00000091536.72	-1.64669986747894	-21.9028593196412	8.53095652955625e-61	1.44457530567152e-57
ENSG00000151150.40	ENSG00000151150	ENSG00000151150_041	chr10	dexseq_prepare_annotation2.py	exon	61844474	61844588	.	-	.	ENST00000503366+ENST00000355288+ENST00000280772+ENST00000373827__exon_number_041__gene_id_ENSG00000151150	ANK3	ENSG00000151150.40	-1.84488863737435	-26.8538778595626	9.21843518000101e-61	1.541951913767e-57
ENSG00000227195.58	ENSG00000227195	ENSG00000227195_059	chr20	dexseq_prepare_annotation2.py	exon	26189979	26189993	.	-	.	ENST00000600225+ENST00000601079__exon_number_059__gene_id_ENSG00000227195	MIR663A	ENSG00000227195.58	-2.7560130920288	-23.6914763518563	9.85454210399835e-61	1.62849276504146e-57
ENSG00000172890.34	ENSG00000172890	ENSG00000172890_035	chr11	dexseq_prepare_annotation2.py	exon	71189441	71189515	.	+	.	ENST00000319023+ENST00000527852+ENST00000539574+ENST00000529840+ENST00000525200+ENST00000530534__exon_number_035__gene_id_ENSG00000172890	NADSYN1	ENSG00000172890.34	-2.08362820992732	-24.0678245731894	1.05814040599507e-60	1.7277921200748e-57
ENSG00000148337	ENSG00000148337	ENSG00000148337_001	chr9	dexseq_prepare_annotation2.py	exon	130928343	130928343	.	-	.	ENST00000471773__exon_number_001__gene_id_ENSG00000148337	CIZ1	ENSG00000148337	1.49925833977132	21.1277307526884	4.75160943093499e-60	7.66742058290639e-57
ENSG00000114735.10	ENSG00000114735	ENSG00000114735_011	chr3	dexseq_prepare_annotation2.py	exon	50608362	50608725	.	+	.	ENST00000424388+ENST00000434410+ENST00000448997+ENST00000232854+ENST00000482974+ENST00000455834__exon_number_011__gene_id_ENSG00000114735	HEMK1	ENSG00000114735.10	2.92417186328726	31.1761643696763	6.05026338368822e-60	9.6494665779846e-57
ENSG00000100201.33	ENSG00000100201	ENSG00000100201_034	chr22	dexseq_prepare_annotation2.py	exon	38902300	38902311	.	-	.	ENST00000381633+ENST00000479734+ENST00000396821+ENST00000403230__exon_number_034__gene_id_ENSG00000100201	DDX17	ENSG00000100201.33	-3.15910787171853	-31.9226746392447	7.05423709613815e-60	1.11213696563944e-56
ENSG00000100106.ENSG00000100101.24	ENSG00000100106+ENSG00000100101	ENSG00000100106+ENSG00000100101_025	chr22	dexseq_prepare_annotation2.py	exon	38111770	38111941	.	+	.	ENST00000406386+ENST00000344404+ENST00000455236+ENST00000492485__exon_number_025__gene_id_ENSG00000100106+ENSG00000100101		ENSG00000100106.ENSG00000100101.24	-4.47755032988835	-24.8873479468386	7.49524388028955e-60	1.16823596661422e-56
ENSG00000180448.4	ENSG00000180448	ENSG00000180448_005	chr19	dexseq_prepare_annotation2.py	exon	1067318	1067325	.	+	.	ENST00000591293+ENST00000587602+ENST00000536472+ENST00000313093__exon_number_005__gene_id_ENSG00000180448	HMHA1	ENSG00000180448.4	-5.12802829801257	-26.7239361629982	1.05330482010622e-59	1.6232729115255e-56
ENSG00000163625.89	ENSG00000163625	ENSG00000163625_090	chr4	dexseq_prepare_annotation2.py	exon	85887504	85887544	.	-	.	ENST00000295888+ENST00000502713+ENST00000322366__exon_number_090__gene_id_ENSG00000163625	WDFY3	ENSG00000163625.89	2.14078426549828	21.6435931679854	1.3830953284486e-59	2.10783728055566e-56
ENSG00000196549.22	ENSG00000196549	ENSG00000196549_023	chr3	dexseq_prepare_annotation2.py	exon	154834268	154834348	.	+	.	ENST00000493237+ENST00000360490+ENST00000481828+ENST00000462745+ENST00000462837+ENST00000492661+ENST00000460393__exon_number_023__gene_id_ENSG00000196549	MME	ENSG00000196549.22	2.57615391304766	27.4435854994415	1.70674629151493e-59	2.57249803674932e-56
ENSG00000088756.5	ENSG00000088756	ENSG00000088756_006	chr18	dexseq_prepare_annotation2.py	exon	6754687	6754814	.	+	.	ENST00000583410__exon_number_006__gene_id_ENSG00000088756	ARHGAP28	ENSG00000088756.5	-4.76786678662754	-27.2314320452772	4.40842227141893e-59	6.572382595085e-56
ENSG00000148343.11	ENSG00000148343	ENSG00000148343_012	chr9	dexseq_prepare_annotation2.py	exon	131804786	131804793	.	+	.	ENST00000406926+ENST00000358369+ENST00000445183+ENST00000439290+ENST00000277475+ENST00000474534__exon_number_012__gene_id_ENSG00000148343	FAM73B	ENSG00000148343.11	1.98036442367097	25.7200694367044	4.47236554289732e-59	6.59601782649244e-56
ENSG00000163625.88	ENSG00000163625	ENSG00000163625_089	chr4	dexseq_prepare_annotation2.py	exon	85887362	85887503	.	-	.	ENST00000509172+ENST00000295888+ENST00000502713+ENST00000322366__exon_number_089__gene_id_ENSG00000163625	WDFY3	ENSG00000163625.88	2.10193850524311	21.4486683240621	6.12645757657688e-59	8.9394140553541e-56
ENSG00000214753.ENSG00000168000.ENSG00000234857.82	ENSG00000214753+ENSG00000168000+ENSG00000234857	ENSG00000214753+ENSG00000168000+ENSG00000234857_083	chr11	dexseq_prepare_annotation2.py	exon	62489292	62489414	.	-	.	ENST00000403734+ENST00000301785__exon_number_083__gene_id_ENSG00000214753+ENSG00000168000+ENSG00000234857		ENSG00000214753.ENSG00000168000.ENSG00000234857.82	-1.82004648161644	-20.8764013363603	7.26419937962783e-59	1.048797459905e-55
ENSG00000180448.5	ENSG00000180448	ENSG00000180448_006	chr19	dexseq_prepare_annotation2.py	exon	1067326	1067494	.	+	.	ENST00000590214+ENST00000587602+ENST00000536472+ENST00000591293+ENST00000313093__exon_number_006__gene_id_ENSG00000180448	HMHA1	ENSG00000180448.5	-4.92796356926829	-26.1071550849898	2.01107407434892e-58	2.87332208372602e-55
ENSG00000227195.63	ENSG00000227195	ENSG00000227195_064	chr20	dexseq_prepare_annotation2.py	exon	26232103	26232128	.	-	.	ENST00000594130+ENST00000601901+ENST00000601119__exon_number_064__gene_id_ENSG00000227195	MIR663A	ENSG00000227195.63	-2.84913558857561	-22.8427732980761	2.29879574994514e-58	3.25054458827295e-55
ENSG00000112159.109	ENSG00000112159	ENSG00000112159_110	chr6	dexseq_prepare_annotation2.py	exon	90513047	90513273	.	-	.	ENST00000369393+ENST00000428876+ENST00000439638__exon_number_110__gene_id_ENSG00000112159	MDN1	ENSG00000112159.109	-1.93846703136854	-20.1632364772565	2.38342111810302e-58	3.33581674039807e-55
ENSG00000163629	ENSG00000163629	ENSG00000163629_001	chr4	dexseq_prepare_annotation2.py	exon	87515468	87515469	.	+	.	ENST00000427191+ENST00000436978__exon_number_001__gene_id_ENSG00000163629	PTPN13	ENSG00000163629	-1.7636666000294	-23.5483324128998	3.04023353919029e-58	4.21210537611454e-55
ENSG00000010327.56	ENSG00000010327	ENSG00000010327_057	chr3	dexseq_prepare_annotation2.py	exon	52552328	52552375	.	+	.	ENST00000321725+ENST00000461325__exon_number_057__gene_id_ENSG00000010327	STAB1	ENSG00000010327.56	-3.09545453652062	-30.0049461291325	3.78394469709371e-58	5.19005854653373e-55
ENSG00000153048.30	ENSG00000153048	ENSG00000153048_031	chr16	dexseq_prepare_annotation2.py	exon	8962201	8962211	.	-	.	ENST00000562586+ENST00000396593+ENST00000561530__exon_number_031__gene_id_ENSG00000153048	CARHSP1	ENSG00000153048.30	-3.46379214130827	-33.1357902181528	9.71583266993507e-58	1.3194293158498e-54
ENSG00000167380.40	ENSG00000167380	ENSG00000167380_041	chr19	dexseq_prepare_annotation2.py	exon	44679797	44679832	.	+	.	ENST00000454662+ENST00000590524+ENST00000585678+ENST00000588883+ENST00000590089+ENST00000337433+ENST00000588127__exon_number_041__gene_id_ENSG00000167380	ZNF226	ENSG00000167380.40	2.85797036632584	25.6939911456279	1.48677509634816e-57	1.99927521779523e-54
ENSG00000112159.110	ENSG00000112159	ENSG00000112159_111	chr6	dexseq_prepare_annotation2.py	exon	90529225	90529437	.	-	.	ENST00000369393+ENST00000428876+ENST00000439638__exon_number_111__gene_id_ENSG00000112159	MDN1	ENSG00000112159.110	-2.01377445344949	-19.9270566120859	1.88270510639203e-57	2.50710516886147e-54
ENSG00000172890.35	ENSG00000172890	ENSG00000172890_036	chr11	dexseq_prepare_annotation2.py	exon	71189516	71190128	.	+	.	ENST00000530534__exon_number_036__gene_id_ENSG00000172890	NADSYN1	ENSG00000172890.35	-2.05962838717792	-22.860334572021	1.9258343505967e-57	2.53987922622926e-54
ENSG00000095564.35	ENSG00000095564	ENSG00000095564_036	chr10	dexseq_prepare_annotation2.py	exon	93768798	93768965	.	+	.	ENST00000265990+ENST00000544642__exon_number_036__gene_id_ENSG00000095564	BTAF1	ENSG00000095564.35	-3.40565593060819	-24.924850855151	2.61090949192789e-57	3.41059377059838e-54
ENSG00000156113.68	ENSG00000156113	ENSG00000156113_069	chr10	dexseq_prepare_annotation2.py	exon	79398128	79398353	.	-	.	ENST00000286627__exon_number_069__gene_id_ENSG00000156113	KCNMA1	ENSG00000156113.68	2.77311194932175	23.1841871679463	2.74456081879592e-57	3.55135813118914e-54
ENSG00000092148.78	ENSG00000092148	ENSG00000092148_079	chr14	dexseq_prepare_annotation2.py	exon	31676690	31676915	.	-	.	ENST00000553700+ENST00000556474__exon_number_079__gene_id_ENSG00000092148	HECTD1	ENSG00000092148.78	2.33981903858949	24.3292134701291	2.96373933004666e-57	3.79912604214206e-54
ENSG00000207112.ENSG00000210825.ENSG00000239195.ENSG00000207145.ENSG00000166012.ENSG00000207304.ENSG00000206834.ENSG00000221170.ENSG00000206799.73	ENSG00000207112+ENSG00000210825+ENSG00000239195+ENSG00000207145+ENSG00000166012+ENSG00000207304+ENSG00000206834+ENSG00000221170+ENSG00000206799	ENSG00000207112+ENSG00000210825+ENSG00000239195+ENSG00000207145+ENSG00000166012+ENSG00000207304+ENSG00000206834+ENSG00000221170+ENSG00000206799_074	chr11	dexseq_prepare_annotation2.py	exon	93472133	93472402	.	-	.	ENST00000529508__exon_number_074__gene_id_ENSG00000207112+ENSG00000210825+ENSG00000239195+ENSG00000207145+ENSG00000166012+ENSG00000207304+ENSG00000206834+ENSG00000221170+ENSG00000206799		ENSG00000207112.ENSG00000210825.ENSG00000239195.ENSG00000207145.ENSG00000166012.ENSG00000207304.ENSG00000206834.ENSG00000221170.ENSG00000206799.73	-3.34876818216109	-22.0432772961251	5.6654735072705e-57	7.19515135423354e-54
ENSG00000023228.ENSG00000237580.2	ENSG00000023228+ENSG00000237580	ENSG00000023228+ENSG00000237580_003	chr2	dexseq_prepare_annotation2.py	exon	206981225	206988542	.	-	.	ENST00000233190__exon_number_003__gene_id_ENSG00000023228+ENSG00000237580		ENSG00000023228.ENSG00000237580.2	-3.35259303210537	-36.104119856656	7.03767174869125e-57	8.85584456009626e-54
ENSG00000158286.21	ENSG00000158286	ENSG00000158286_022	chr1	dexseq_prepare_annotation2.py	exon	6270962	6270997	.	+	.	ENST00000377939+ENST00000463453__exon_number_022__gene_id_ENSG00000158286	RNF207	ENSG00000158286.21	3.64948949940815	27.3650555860767	1.05230013369795e-56	1.30381294386901e-53
ENSG00000123384.12	ENSG00000123384	ENSG00000123384_013	chr12	dexseq_prepare_annotation2.py	exon	57548262	57548484	.	+	.	ENST00000554174+ENST00000243077__exon_number_013__gene_id_ENSG00000123384	LRP1	ENSG00000123384.12	-3.04752886904875	-25.6472727908355	1.05514170873039e-56	1.30381294386901e-53
ENSG00000177830.47	ENSG00000177830	ENSG00000177830_048	chr11	dexseq_prepare_annotation2.py	exon	903704	903753	.	-	.	ENST00000528581+ENST00000336845+ENST00000528426+ENST00000454838__exon_number_048__gene_id_ENSG00000177830	CHID1	ENSG00000177830.47	-2.35947941046139	-22.5027453471375	1.84204853606826e-56	2.25585158220646e-53
ENSG00000091536.73	ENSG00000091536	ENSG00000091536_074	chr17	dexseq_prepare_annotation2.py	exon	18062589	18062661	.	+	.	ENST00000578472+ENST00000556535+ENST00000557190+ENST00000418233+ENST00000557655+ENST00000205890+ENST00000433411__exon_number_074__gene_id_ENSG00000091536	MYO15A	ENSG00000091536.73	-1.61879753056365	-20.5806120704913	2.38431410963416e-56	2.89409312634886e-53
ENSG00000159216.43	ENSG00000159216	ENSG00000159216_044	chr21	dexseq_prepare_annotation2.py	exon	37357048	37357128	.	-	.	ENST00000475045__exon_number_044__gene_id_ENSG00000159216	RUNX1	ENSG00000159216.43	-2.33164564712696	-30.9580473257904	4.0718870881457e-56	4.89912309657952e-53
ENSG00000092148.75	ENSG00000092148	ENSG00000092148_076	chr14	dexseq_prepare_annotation2.py	exon	31675164	31675382	.	-	.	ENST00000553616__exon_number_076__gene_id_ENSG00000092148	HECTD1	ENSG00000092148.75	2.17523972755185	23.8176712927523	4.86100467362848e-56	5.79769913943376e-53
ENSG00000170266.ENSG00000188167.47	ENSG00000170266+ENSG00000188167	ENSG00000170266+ENSG00000188167_048	chr3	dexseq_prepare_annotation2.py	exon	33135281	33135795	.	-	.	ENST00000342462__exon_number_048__gene_id_ENSG00000170266+ENSG00000188167		ENSG00000170266.ENSG00000188167.47	-3.16595952237829	-23.1700720821756	4.66672934063906e-55	5.51800514105218e-52
ENSG00000068878.14	ENSG00000068878	ENSG00000068878_015	chr2	dexseq_prepare_annotation2.py	exon	54114396	54114453	.	-	.	ENST00000421748+ENST00000389993+ENST00000404125+ENST00000476586__exon_number_015__gene_id_ENSG00000068878	PSME4	ENSG00000068878.14	-4.97655957186105	-30.9396613851553	7.0838703260321e-55	8.30447567451763e-52
ENSG00000148218.5	ENSG00000148218	ENSG00000148218_006	chr9	dexseq_prepare_annotation2.py	exon	116151879	116151966	.	-	.	ENST00000482847+ENST00000409155+ENST00000277315__exon_number_006__gene_id_ENSG00000148218	ALAD	ENSG00000148218.5	-2.40496487251976	-27.278796515204	1.05125433010157e-54	1.22194952471806e-51
ENSG00000159216.42	ENSG00000159216	ENSG00000159216_043	chr21	dexseq_prepare_annotation2.py	exon	37356870	37357047	.	-	.	ENST00000460207+ENST00000475045__exon_number_043__gene_id_ENSG00000159216	RUNX1	ENSG00000159216.42	-2.38329535966599	-29.9400483324852	1.09333455856838e-54	1.26018292481713e-51
ENSG00000255103.ENSG00000127603.34	ENSG00000255103+ENSG00000127603	ENSG00000255103+ENSG00000127603_035	chr1	dexseq_prepare_annotation2.py	exon	39749858	39749892	.	+	.	ENST00000472385+ENST00000485063__exon_number_035__gene_id_ENSG00000255103+ENSG00000127603		ENSG00000255103.ENSG00000127603.34	-5.72304084895237	-27.6490257391232	2.28157393269325e-54	2.60783900506838e-51
ENSG00000134109.13	ENSG00000134109	ENSG00000134109_014	chr3	dexseq_prepare_annotation2.py	exon	5243438	5243464	.	+	.	ENST00000256497+ENST00000465369+ENST00000445686+ENST00000434243+ENST00000492751__exon_number_014__gene_id_ENSG00000134109	EDEM1	ENSG00000134109.13	-4.91830533574854	-46.2872986239543	3.23892364281444e-54	3.6714939408961e-51
ENSG00000007516.3	ENSG00000007516	ENSG00000007516_004	chr16	dexseq_prepare_annotation2.py	exon	1383646	1383750	.	+	.	ENST00000565665+ENST00000397488+ENST00000562208+ENST00000568887+ENST00000426824__exon_number_004__gene_id_ENSG00000007516	BAIAP3	ENSG00000007516.3	-3.5535314849135	-28.1037264342533	4.19272364921156e-54	4.71372111250703e-51
ENSG00000204655.17	ENSG00000204655	ENSG00000204655_018	chr6	dexseq_prepare_annotation2.py	exon	29635681	29635701	.	+	.	ENST00000396704+ENST00000416766+ENST00000485211+ENST00000376917+ENST00000396701+ENST00000533330+ENST00000483013+ENST00000431798+ENST00000490427+ENST00000376898+ENST00000494692+ENST00000376889+ENST00000376888+ENST00000376894+ENST00000376902+ENST00000376891__exon_number_018__gene_id_ENSG00000204655	MOG	ENSG00000204655.17	-4.67650184275329	-32.3287747071889	4.55721088024284e-54	5.08184588889519e-51
ENSG00000010322.39	ENSG00000010322	ENSG00000010322_040	chr3	dexseq_prepare_annotation2.py	exon	52521212	52521292	.	+	.	ENST00000479054+ENST00000488243+ENST00000345716+ENST00000460759+ENST00000489895__exon_number_040__gene_id_ENSG00000010322	NISCH	ENSG00000010322.39	-2.22487118078443	-24.9604321709896	8.849912837924e-54	9.78914552298109e-51
ENSG00000205133.40	ENSG00000205133	ENSG00000205133_041	chr8	dexseq_prepare_annotation2.py	exon	93978316	93978326	.	-	.	ENST00000522925+ENST00000537541+ENST00000522903+ENST00000523580+ENST00000524037+ENST00000378861+ENST00000523375+ENST00000519792+ENST00000520430+ENST00000519069+ENST00000521988+ENST00000521617+ENST00000517540+ENST00000518748__exon_number_041__gene_id_ENSG00000205133	TRIQK	ENSG00000205133.40	1.99110516761374	28.4809896064067	1.19838682387385e-53	1.3149658941003e-50
ENSG00000129084.ENSG00000256206.ENSG00000129083.4	ENSG00000129084+ENSG00000256206+ENSG00000129083	ENSG00000129084+ENSG00000256206+ENSG00000129083_005	chr11	dexseq_prepare_annotation2.py	exon	14479096	14479329	.	-	.	ENST00000249923+ENST00000439561__exon_number_005__gene_id_ENSG00000129084+ENSG00000256206+ENSG00000129083		ENSG00000129084.ENSG00000256206.ENSG00000129083.4	4.22683162124995	21.6474519716037	1.23097555720539e-53	1.34000482084358e-50
ENSG00000179818.ENSG00000244617.97	ENSG00000179818+ENSG00000244617	ENSG00000179818+ENSG00000244617_098	chr2	dexseq_prepare_annotation2.py	exon	70313167	70313186	.	-	.	ENST00000442040+ENST00000437019+ENST00000429599+ENST00000456161__exon_number_098__gene_id_ENSG00000179818+ENSG00000244617		ENSG00000179818.ENSG00000244617.97	-2.23516021222569	-19.3907054311064	1.43756890524178e-53	1.55257441766112e-50
ENSG00000140694.46	ENSG00000140694	ENSG00000140694_047	chr16	dexseq_prepare_annotation2.py	exon	14724096	14724108	.	-	.	ENST00000563641+ENST00000341484+ENST00000437198+ENST00000420015+ENST00000566021__exon_number_047__gene_id_ENSG00000140694	PARN	ENSG00000140694.46	-3.0142233363164	-24.0578331224291	2.40122185689296e-53	2.57305929602686e-50
ENSG00000181666.56	ENSG00000181666	ENSG00000181666_057	chr19	dexseq_prepare_annotation2.py	exon	37853112	37853175	.	+	.	ENST00000324411+ENST00000591391+ENST00000592768+ENST00000586897+ENST00000588820+ENST00000590570+ENST00000589392+ENST00000544914+ENST00000392153+ENST00000591471+ENST00000541583__exon_number_057__gene_id_ENSG00000181666	HKR1	ENSG00000181666.56	1.77623483787069	21.8540031878109	2.94290764999188e-53	3.12906366878206e-50
ENSG00000159216.44	ENSG00000159216	ENSG00000159216_045	chr21	dexseq_prepare_annotation2.py	exon	37360428	37360469	.	-	.	ENST00000475045__exon_number_045__gene_id_ENSG00000159216	RUNX1	ENSG00000159216.44	-2.27504044204567	-28.7999107984557	4.84222989119986e-53	5.10892501443826e-50
ENSG00000104490.15	ENSG00000104490	ENSG00000104490_016	chr8	dexseq_prepare_annotation2.py	exon	102731508	102731520	.	-	.	ENST00000311028+ENST00000522448+ENST00000220931+ENST00000518166+ENST00000522951+ENST00000520690+ENST00000520425+ENST00000521599+ENST00000518727+ENST00000395923+ENST00000519508__exon_number_016__gene_id_ENSG00000104490	NCALD	ENSG00000104490.15	1.95559726922853	20.7155082963196	4.92525125617792e-53	5.15685085723178e-50
ENSG00000140694.7	ENSG00000140694	ENSG00000140694_008	chr16	dexseq_prepare_annotation2.py	exon	14595410	14595546	.	-	.	ENST00000564882__exon_number_008__gene_id_ENSG00000140694	PARN	ENSG00000140694.7	-1.93271638258573	-23.8959916198099	5.36652718835213e-53	5.57630961480589e-50
ENSG00000163803.62	ENSG00000163803	ENSG00000163803_063	chr2	dexseq_prepare_annotation2.py	exon	28843467	28843510	.	+	.	ENST00000411743+ENST00000327757+ENST00000404858+ENST00000541605+ENST00000422425+ENST00000444257__exon_number_063__gene_id_ENSG00000163803	PLB1	ENSG00000163803.62	-1.76306939859768	-22.3096131916535	6.49030546124776e-53	6.69331050424618e-50
ENSG00000147099.34	ENSG00000147099	ENSG00000147099_035	chrX	dexseq_prepare_annotation2.py	exon	71791796	71791906	.	-	.	ENST00000486704__exon_number_035__gene_id_ENSG00000147099	HDAC8	ENSG00000147099.34	3.00380572210382	26.7619499768731	6.96698099947428e-53	7.13127696931263e-50
ENSG00000227195.57	ENSG00000227195	ENSG00000227195_058	chr20	dexseq_prepare_annotation2.py	exon	26189960	26189978	.	-	.	ENST00000600225+ENST00000601079+ENST00000610014__exon_number_058__gene_id_ENSG00000227195	MIR663A	ENSG00000227195.57	-2.74656020239136	-20.9209088787162	7.3394092867613e-53	7.45683983534948e-50
ENSG00000092148.79	ENSG00000092148	ENSG00000092148_080	chr14	dexseq_prepare_annotation2.py	exon	31676916	31677010	.	-	.	ENST00000553700__exon_number_080__gene_id_ENSG00000092148	HECTD1	ENSG00000092148.79	2.5264828756591	22.4958341434105	7.79959377700318e-53	7.86611972392467e-50
ENSG00000104419	ENSG00000104419	ENSG00000104419_001	chr8	dexseq_prepare_annotation2.py	exon	134249414	134249414	.	-	.	ENST00000323851__exon_number_001__gene_id_ENSG00000104419	NDRG1	ENSG00000104419	3.79480275197748	19.3202590487669	8.05039028590012e-53	8.05979220156249e-50
ENSG00000012061.2	ENSG00000012061	ENSG00000012061_003	chr19	dexseq_prepare_annotation2.py	exon	45912804	45912871	.	-	.	ENST00000423698+ENST00000300853+ENST00000588738__exon_number_003__gene_id_ENSG00000012061	ERCC1	ENSG00000012061.2	-2.61237649453157	-27.7694955497069	1.49414445007768e-52	1.48504965777286e-49
ENSG00000148343.44	ENSG00000148343	ENSG00000148343_045	chr9	dexseq_prepare_annotation2.py	exon	131832214	131832244	.	+	.	ENST00000406926+ENST00000358369+ENST00000445183+ENST00000439290+ENST00000277475+ENST00000483458__exon_number_045__gene_id_ENSG00000148343	FAM73B	ENSG00000148343.44	-2.35772096175809	-22.8428859134498	1.58856704271971e-52	1.56753852934846e-49
ENSG00000164941.14	ENSG00000164941	ENSG00000164941_015	chr8	dexseq_prepare_annotation2.py	exon	95841203	95841219	.	+	.	ENST00000343161+ENST00000519457+ENST00000521860+ENST00000524333+ENST00000523206+ENST00000519053+ENST00000447247+ENST00000523731+ENST00000522171+ENST00000523321__exon_number_015__gene_id_ENSG00000164941	INTS8	ENSG00000164941.14	-2.82073737402649	-27.6896163026365	1.98940990360478e-52	1.94905330270308e-49
ENSG00000166313.9	ENSG00000166313	ENSG00000166313_010	chr11	dexseq_prepare_annotation2.py	exon	6417330	6417445	.	-	.	ENST00000609331+ENST00000529519+ENST00000608394+ENST00000524626+ENST00000608704+ENST00000608435+ENST00000608645+ENST00000608655+ENST00000299402+ENST00000389906+ENST00000526240+ENST00000609360+ENST00000530885+ENST00000311051__exon_number_010__gene_id_ENSG00000166313	APBB1	ENSG00000166313.9	3.74076793805589	21.1820903013534	2.39587266889984e-52	2.33062337068299e-49
ENSG00000123104	ENSG00000123104	ENSG00000123104_001	chr12	dexseq_prepare_annotation2.py	exon	26490342	26492416	.	-	.	ENST00000381340__exon_number_001__gene_id_ENSG00000123104	ITPR2	ENSG00000123104	2.26306637951727	21.9786362836512	4.44090050365065e-52	4.28953459916003e-49
ENSG00000114735.29	ENSG00000114735	ENSG00000114735_030	chr3	dexseq_prepare_annotation2.py	exon	50622180	50622366	.	+	.	ENST00000232854__exon_number_030__gene_id_ENSG00000114735	HEMK1	ENSG00000114735.29	-3.86193907712273	-26.1912104900849	6.56182378201488e-52	6.29384440518294e-49
ENSG00000146648.36	ENSG00000146648	ENSG00000146648_037	chr7	dexseq_prepare_annotation2.py	exon	55259412	55259567	.	+	.	ENST00000455089+ENST00000275493+ENST00000454757__exon_number_037__gene_id_ENSG00000146648	EGFR	ENSG00000146648.36	2.89302310943649	27.2924773903084	8.33394897567622e-52	7.9380863993316e-49
ENSG00000145362.94	ENSG00000145362	ENSG00000145362_095	chr4	dexseq_prepare_annotation2.py	exon	114304889	114304891	.	+	.	ENST00000357077+ENST00000506722+ENST00000505342__exon_number_095__gene_id_ENSG00000145362	ANK2	ENSG00000145362.94	3.03048198881814	20.4169854637759	9.15494032666862e-52	8.65994217383357e-49
ENSG00000113575.ENSG00000272772.ENSG00000113558.ENSG00000273345.ENSG00000006837.42	ENSG00000113575+ENSG00000272772+ENSG00000113558+ENSG00000273345+ENSG00000006837	ENSG00000113575+ENSG00000272772+ENSG00000113558+ENSG00000273345+ENSG00000006837_043	chr5	dexseq_prepare_annotation2.py	exon	133536676	133536678	.	-	.	ENST00000495833+ENST00000481195__exon_number_043__gene_id_ENSG00000113575+ENSG00000272772+ENSG00000113558+ENSG00000273345+ENSG00000006837		ENSG00000113575.ENSG00000272772.ENSG00000113558.ENSG00000273345.ENSG00000006837.42	2.60846976898454	17.9120293023363	1.11157420729639e-51	1.04427067310119e-48
ENSG00000113575.ENSG00000272772.ENSG00000113558.ENSG00000273345.ENSG00000006837.71	ENSG00000113575+ENSG00000272772+ENSG00000113558+ENSG00000273345+ENSG00000006837	ENSG00000113575+ENSG00000272772+ENSG00000113558+ENSG00000273345+ENSG00000006837_072	chr5	dexseq_prepare_annotation2.py	exon	133643829	133644157	.	-	.	ENST00000265334+ENST00000609383+ENST00000435211+ENST00000518409+ENST00000536186+ENST00000521118+ENST00000523832+ENST00000520693+ENST00000521755+ENST00000523054+ENST00000520515+ENST00000520592+ENST00000609654+ENST00000519312+ENST00000435240__exon_number_072__gene_id_ENSG00000113575+ENSG00000272772+ENSG00000113558+ENSG00000273345+ENSG00000006837		ENSG00000113575.ENSG00000272772.ENSG00000113558.ENSG00000273345.ENSG00000006837.71	-2.39664151519527	-17.9088953591999	1.14507599471004e-51	1.06842600975802e-48
ENSG00000158286.23	ENSG00000158286	ENSG00000158286_024	chr1	dexseq_prepare_annotation2.py	exon	6270999	6271080	.	+	.	ENST00000496329__exon_number_024__gene_id_ENSG00000158286	RNF207	ENSG00000158286.23	3.71087059592029	24.6317805376411	1.36713955460998e-51	1.26700581966422e-48
ENSG00000172890.33	ENSG00000172890	ENSG00000172890_034	chr11	dexseq_prepare_annotation2.py	exon	71188393	71188484	.	+	.	ENST00000539574+ENST00000527852+ENST00000525200__exon_number_034__gene_id_ENSG00000172890	NADSYN1	ENSG00000172890.33	-2.19477054943902	-20.7520871797161	1.4625792837993e-51	1.34635821856317e-48
ENSG00000147813.21	ENSG00000147813	ENSG00000147813_022	chr8	dexseq_prepare_annotation2.py	exon	144658602	144658609	.	-	.	ENST00000340490+ENST00000426292+ENST00000488096+ENST00000449291+ENST00000532645+ENST00000525583+ENST00000276844+ENST00000464332+ENST00000435154__exon_number_022__gene_id_ENSG00000147813	NAPRT1	ENSG00000147813.21	-2.0938466826641	-22.9272112907795	1.661492466733e-51	1.51926871158066e-48
ENSG00000182774.ENSG00000214575.ENSG00000260836.28	ENSG00000182774+ENSG00000214575+ENSG00000260836	ENSG00000182774+ENSG00000214575+ENSG00000260836_029	chr15	dexseq_prepare_annotation2.py	exon	83209208	83209208	.	-	.	ENST00000560229+ENST00000330244+ENST00000561157__exon_number_029__gene_id_ENSG00000182774+ENSG00000214575+ENSG00000260836		ENSG00000182774.ENSG00000214575.ENSG00000260836.28	-2.09690899576043	-24.5447351013943	2.01694119274626e-51	1.83207717878859e-48
ENSG00000142512.32	ENSG00000142512	ENSG00000142512_033	chr19	dexseq_prepare_annotation2.py	exon	51920966	51920991	.	-	.	ENST00000353836+ENST00000432469+ENST00000439889__exon_number_033__gene_id_ENSG00000142512	SIGLEC10	ENSG00000142512.32	2.32469231700086	25.8869986049059	2.19924300430991e-51	1.98452743731018e-48
ENSG00000134109.12	ENSG00000134109	ENSG00000134109_013	chr3	dexseq_prepare_annotation2.py	exon	5241277	5241380	.	+	.	ENST00000465369+ENST00000445686+ENST00000492751+ENST00000256497__exon_number_013__gene_id_ENSG00000134109	EDEM1	ENSG00000134109.12	-4.8556642569602	-41.8838024330068	2.7767593037992e-51	2.48928304646469e-48
ENSG00000166313.8	ENSG00000166313	ENSG00000166313_009	chr11	dexseq_prepare_annotation2.py	exon	6417016	6417192	.	-	.	ENST00000609331+ENST00000529519+ENST00000608394+ENST00000524626+ENST00000608704+ENST00000608435+ENST00000608645+ENST00000608655+ENST00000299402+ENST00000389906+ENST00000526240+ENST00000609360+ENST00000530885+ENST00000311051__exon_number_009__gene_id_ENSG00000166313	APBB1	ENSG00000166313.8	3.57986765922487	20.7940465001813	2.90537381360553e-51	2.58766930048139e-48
ENSG00000148343.24	ENSG00000148343	ENSG00000148343_025	chr9	dexseq_prepare_annotation2.py	exon	131825523	131825565	.	+	.	ENST00000495975+ENST00000439290+ENST00000277475+ENST00000494608+ENST00000358369__exon_number_025__gene_id_ENSG00000148343	FAM73B	ENSG00000148343.24	-2.35717728329328	-22.2849168240171	3.3356239290811e-51	2.95170437492106e-48
ENSG00000175287.ENSG00000095319.ENSG00000251184.106	ENSG00000175287+ENSG00000095319+ENSG00000251184	ENSG00000175287+ENSG00000095319+ENSG00000251184_107	chr9	dexseq_prepare_annotation2.py	exon	131768781	131769375	.	+	.	ENST00000372577__exon_number_107__gene_id_ENSG00000175287+ENSG00000095319+ENSG00000251184		ENSG00000175287.ENSG00000095319.ENSG00000251184.106	-2.870298857631	-22.9945862667317	5.01830290220422e-51	4.41224632093802e-48
ENSG00000215029.ENSG00000185945.3	ENSG00000215029+ENSG00000185945	ENSG00000215029+ENSG00000185945_004	chrX	dexseq_prepare_annotation2.py	exon	101618184	101618366	.	-	.	ENST00000457521+ENST00000372750+ENST00000372749+ENST00000412230__exon_number_004__gene_id_ENSG00000215029+ENSG00000185945		ENSG00000215029.ENSG00000185945.3	-4.70526465340611	-22.0637365016928	1.12721965628657e-50	9.84773554498505e-48
ENSG00000113575.ENSG00000272772.ENSG00000113558.ENSG00000273345.ENSG00000006837.66	ENSG00000113575+ENSG00000272772+ENSG00000113558+ENSG00000273345+ENSG00000006837	ENSG00000113575+ENSG00000272772+ENSG00000113558+ENSG00000273345+ENSG00000006837_067	chr5	dexseq_prepare_annotation2.py	exon	133640096	133640113	.	-	.	ENST00000609383+ENST00000518409+ENST00000536186+ENST00000521118+ENST00000435240+ENST00000520693+ENST00000523054+ENST00000520515+ENST00000609654+ENST00000519312+ENST00000265334+ENST00000518990__exon_number_067__gene_id_ENSG00000113575+ENSG00000272772+ENSG00000113558+ENSG00000273345+ENSG00000006837		ENSG00000113575.ENSG00000272772.ENSG00000113558.ENSG00000273345.ENSG00000006837.66	-4.80761718000247	-17.6159792441016	1.8348974627106e-50	1.59287681003409e-47
ENSG00000104490.18	ENSG00000104490	ENSG00000104490_019	chr8	dexseq_prepare_annotation2.py	exon	102731542	102731542	.	-	.	ENST00000311028+ENST00000522448+ENST00000220931+ENST00000518166+ENST00000522252+ENST00000520690+ENST00000517822+ENST00000520425+ENST00000521599+ENST00000518727+ENST00000395923+ENST00000524209+ENST00000522951+ENST00000519508__exon_number_019__gene_id_ENSG00000104490	NCALD	ENSG00000104490.18	1.91342713175558	19.8481181133468	2.05526259291649e-50	1.77295482543664e-47
ENSG00000187736.ENSG00000213901.20	ENSG00000187736+ENSG00000213901	ENSG00000187736+ENSG00000213901_021	chr2	dexseq_prepare_annotation2.py	exon	220022194	220022279	.	-	.	ENST00000426304+ENST00000450447+ENST00000318673+ENST00000418099+ENST00000356853+ENST00000457600+ENST00000498327+ENST00000409720__exon_number_021__gene_id_ENSG00000187736+ENSG00000213901		ENSG00000187736.ENSG00000213901.20	-3.05276827076588	-20.079091462389	2.16987264164182e-50	1.86012332204745e-47
ENSG00000050438.30	ENSG00000050438	ENSG00000050438_031	chr12	dexseq_prepare_annotation2.py	exon	51856094	51856240	.	+	.	ENST00000514353+ENST00000550211+ENST00000319957+ENST00000547697+ENST00000535225+ENST00000453097+ENST00000551071+ENST00000604314+ENST00000394856+ENST00000358657__exon_number_031__gene_id_ENSG00000050438	SLC4A8	ENSG00000050438.30	-3.61946126216031	-30.3743141508996	2.22176932127605e-50	1.89278186401381e-47
ENSG00000272084.ENSG00000127481.8	ENSG00000272084+ENSG00000127481	ENSG00000272084+ENSG00000127481_009	chr1	dexseq_prepare_annotation2.py	exon	19403234	19403396	.	-	.	ENST00000375226+ENST00000375224+ENST00000375225+ENST00000543981+ENST00000459947+ENST00000375217+ENST00000375254+ENST00000486515+ENST00000429347+ENST00000375267__exon_number_009__gene_id_ENSG00000272084+ENSG00000127481		ENSG00000272084.ENSG00000127481.8	-1.74838705577998	-16.747267620294	2.45116031928321e-50	2.07531573699312e-47
ENSG00000212091.ENSG00000144061.29	ENSG00000212091+ENSG00000144061	ENSG00000212091+ENSG00000144061_030	chr2	dexseq_prepare_annotation2.py	exon	110922265	110922307	.	-	.	ENST00000355301+ENST00000496524+ENST00000393272+ENST00000417665+ENST00000445609+ENST00000461707+ENST00000316534__exon_number_030__gene_id_ENSG00000212091+ENSG00000144061		ENSG00000212091.ENSG00000144061.29	-2.67362960222445	-27.6936496618937	2.4774230504095e-50	2.0846831018047e-47
ENSG00000148337.2	ENSG00000148337	ENSG00000148337_003	chr9	dexseq_prepare_annotation2.py	exon	130928345	130928345	.	-	.	ENST00000538431+ENST00000485862+ENST00000393608+ENST00000541172+ENST00000372954+ENST00000357558+ENST00000325721+ENST00000471773__exon_number_003__gene_id_ENSG00000148337	CIZ1	ENSG00000148337.2	1.65146733539349	18.3800857608387	3.83422097182659e-50	3.20671797863253e-47
ENSG00000172890.32	ENSG00000172890	ENSG00000172890_033	chr11	dexseq_prepare_annotation2.py	exon	71188272	71188392	.	+	.	ENST00000539574+ENST00000525200__exon_number_033__gene_id_ENSG00000172890	NADSYN1	ENSG00000172890.32	-1.96324189427981	-20.2501418842977	3.97605037943208e-50	3.30518224268427e-47
ENSG00000151612.11	ENSG00000151612	ENSG00000151612_012	chr4	dexseq_prepare_annotation2.py	exon	146695658	146695714	.	-	.	ENST00000379448+ENST00000515386+ENST00000511659+ENST00000513320+ENST00000508784__exon_number_012__gene_id_ENSG00000151612	ZNF827	ENSG00000151612.11	-3.7177428609765	-25.1333376235601	4.59399582875185e-50	3.79585824019038e-47
ENSG00000159216.45	ENSG00000159216	ENSG00000159216_046	chr21	dexseq_prepare_annotation2.py	exon	37376862	37376965	.	-	.	ENST00000475045__exon_number_046__gene_id_ENSG00000159216	RUNX1	ENSG00000159216.45	-2.2311204190148	-26.8075900556603	4.84605093997291e-50	3.98014578998015e-47
ENSG00000048740.25	ENSG00000048740	ENSG00000048740_026	chr10	dexseq_prepare_annotation2.py	exon	11371061	11371242	.	+	.	ENST00000354440+ENST00000379261+ENST00000609870+ENST00000354897__exon_number_026__gene_id_ENSG00000048740	CELF2	ENSG00000048740.25	-4.42515084312507	-37.4864912749095	7.27771582418226e-50	5.94173513360023e-47
ENSG00000074054.71	ENSG00000074054	ENSG00000074054_072	chr2	dexseq_prepare_annotation2.py	exon	122407053	122407163	.	-	.	ENST00000409078__exon_number_072__gene_id_ENSG00000074054	CLASP1	ENSG00000074054.71	-1.65898332588359	-19.9070025119639	1.63202324918539e-49	1.32454620626194e-46
ENSG00000125170	ENSG00000125170	ENSG00000125170_001	chr16	dexseq_prepare_annotation2.py	exon	57505863	57505869	.	-	.	ENST00000566936__exon_number_001__gene_id_ENSG00000125170	DOK4	ENSG00000125170	-4.18625860303485	-28.6916295766419	1.80137221326317e-49	1.45338948688927e-46
ENSG00000150672.ENSG00000256466.86	ENSG00000150672+ENSG00000256466	ENSG00000150672+ENSG00000256466_087	chr11	dexseq_prepare_annotation2.py	exon	85236035	85236066	.	-	.	ENST00000530260__exon_number_087__gene_id_ENSG00000150672+ENSG00000256466		ENSG00000150672.ENSG00000256466.86	3.28514002356923	26.4095834220417	2.01634636244878e-49	1.61732202966944e-46
ENSG00000104490.16	ENSG00000104490	ENSG00000104490_017	chr8	dexseq_prepare_annotation2.py	exon	102731521	102731522	.	-	.	ENST00000311028+ENST00000522448+ENST00000220931+ENST00000518166+ENST00000522252+ENST00000520690+ENST00000520425+ENST00000521599+ENST00000518727+ENST00000395923+ENST00000522951+ENST00000519508__exon_number_017__gene_id_ENSG00000104490	NCALD	ENSG00000104490.16	1.93749025556017	19.4910585340838	2.52222997862456e-49	2.01133176667526e-46
ENSG00000148337.69	ENSG00000148337	ENSG00000148337_070	chr9	dexseq_prepare_annotation2.py	exon	130953848	130953851	.	-	.	ENST00000357558+ENST00000372938+ENST00000541172+ENST00000325721__exon_number_070__gene_id_ENSG00000148337	CIZ1	ENSG00000148337.69	-1.43904783788937	-18.1520380069006	2.59848240573779e-49	2.06016096399419e-46
ENSG00000144426.ENSG00000204196.50	ENSG00000144426+ENSG00000204196	ENSG00000144426+ENSG00000204196_051	chr2	dexseq_prepare_annotation2.py	exon	204034470	204034574	.	+	.	ENST00000449802+ENST00000414576__exon_number_051__gene_id_ENSG00000144426+ENSG00000204196		ENSG00000144426.ENSG00000204196.50	-2.69774755615487	-21.059812112365	3.03876808502624e-49	2.39538753185172e-46
ENSG00000059573.23	ENSG00000059573	ENSG00000059573_024	chr10	dexseq_prepare_annotation2.py	exon	97416354	97416366	.	-	.	ENST00000483788+ENST00000371221+ENST00000371224__exon_number_024__gene_id_ENSG00000059573	ALDH18A1	ENSG00000059573.23	-2.99393724722234	-27.6904875703507	3.06970454875966e-49	2.40594671947357e-46
ENSG00000140853.30	ENSG00000140853	ENSG00000140853_031	chr16	dexseq_prepare_annotation2.py	exon	57067516	57067581	.	+	.	ENST00000538110+ENST00000539144+ENST00000538805+ENST00000262510+ENST00000539881+ENST00000308149+ENST00000543030+ENST00000436936+ENST00000545081__exon_number_031__gene_id_ENSG00000140853	NLRC5	ENSG00000140853.30	2.28606706821142	26.2790927715418	3.22890415655932e-49	2.51634371655498e-46
ENSG00000232732.45	ENSG00000232732	ENSG00000232732_046	chr2	dexseq_prepare_annotation2.py	exon	200775779	200775805	.	-	.	ENST00000457577+ENST00000599977+ENST00000608498+ENST00000608419+ENST00000596619__exon_number_046__gene_id_ENSG00000232732	AC073043.1	ENSG00000232732.45	-6.42880528051206	-20.4975269601219	3.6778507108049e-49	2.85002261861017e-46
ENSG00000175203.15	ENSG00000175203	ENSG00000175203_016	chr12	dexseq_prepare_annotation2.py	exon	57926578	57926593	.	-	.	ENST00000551872+ENST00000537439+ENST00000550086+ENST00000550988+ENST00000550201+ENST00000548249+ENST00000552390+ENST00000550954+ENST00000434715+ENST00000543672+ENST00000546758+ENST00000549394__exon_number_016__gene_id_ENSG00000175203	DCTN2	ENSG00000175203.15	1.70651888175719	23.7475794792243	4.11991341480235e-49	3.17464788749602e-46
ENSG00000114374.1	ENSG00000114374	ENSG00000114374_002	chrY	dexseq_prepare_annotation2.py	exon	14813969	14813984	.	+	.	ENST00000493168+ENST00000338981__exon_number_002__gene_id_ENSG00000114374	USP9Y	ENSG00000114374.1	-3.23065990672287	-21.1853705393451	4.63233268577927e-49	3.5495572691703e-46
ENSG00000114374	ENSG00000114374	ENSG00000114374_001	chrY	dexseq_prepare_annotation2.py	exon	14813160	14813968	.	+	.	ENST00000338981__exon_number_001__gene_id_ENSG00000114374	USP9Y	ENSG00000114374	-3.09060754493887	-21.1292902231735	6.38973644799756e-49	4.86897917337414e-46
ENSG00000102893.56	ENSG00000102893	ENSG00000102893_057	chr16	dexseq_prepare_annotation2.py	exon	47698887	47699852	.	+	.	ENST00000566319__exon_number_057__gene_id_ENSG00000102893	PHKB	ENSG00000102893.56	-2.3406813772506	-18.6065764548345	7.84374146265066e-49	5.94390927633792e-46
ENSG00000147996.19	ENSG00000147996	ENSG00000147996_020	chr9	dexseq_prepare_annotation2.py	exon	70434178	70434243	.	-	.	ENST00000463075+ENST00000486221+ENST00000480229+ENST00000461932+ENST00000377392+ENST00000476797+ENST00000382405+ENST00000430059+ENST00000485088+ENST00000468066+ENST00000489273+ENST00000377395+ENST00000429800+ENST00000476161+ENST00000480819+ENST00000486191+ENST00000465474+ENST00000497250+ENST00000377389__exon_number_020__gene_id_ENSG00000147996	CBWD5	ENSG00000147996.19	-1.24819129938716	-22.0020106950098	8.34691352858408e-49	6.29045417351974e-46
ENSG00000241015.ENSG00000160336.5	ENSG00000241015+ENSG00000160336	ENSG00000241015+ENSG00000160336_006	chr19	dexseq_prepare_annotation2.py	exon	53945861	53947923	.	+	.	ENST00000424846__exon_number_006__gene_id_ENSG00000241015+ENSG00000160336		ENSG00000241015.ENSG00000160336.5	-2.45381443629108	-29.0305170353192	1.04056671015846e-48	7.79913278499095e-46
ENSG00000166313.5	ENSG00000166313	ENSG00000166313_006	chr11	dexseq_prepare_annotation2.py	exon	6416534	6416659	.	-	.	ENST00000529519+ENST00000608394+ENST00000524626+ENST00000608704+ENST00000608655+ENST00000608645+ENST00000609360+ENST00000299402+ENST00000389906+ENST00000526240+ENST00000311051__exon_number_006__gene_id_ENSG00000166313	APBB1	ENSG00000166313.5	3.22052038421128	19.8870468686072	1.06304580340872e-48	7.92431317367063e-46
ENSG00000123384.14	ENSG00000123384	ENSG00000123384_015	chr12	dexseq_prepare_annotation2.py	exon	57549877	57550066	.	+	.	ENST00000243077__exon_number_015__gene_id_ENSG00000123384	LRP1	ENSG00000123384.14	-2.99675516574611	-21.9515828780432	1.08591284122241e-48	8.05101650281436e-46
ENSG00000104490.17	ENSG00000104490	ENSG00000104490_018	chr8	dexseq_prepare_annotation2.py	exon	102731523	102731541	.	-	.	ENST00000311028+ENST00000522448+ENST00000220931+ENST00000518166+ENST00000522951+ENST00000520690+ENST00000517822+ENST00000520425+ENST00000521599+ENST00000518727+ENST00000395923+ENST00000522252+ENST00000519508__exon_number_018__gene_id_ENSG00000104490	NCALD	ENSG00000104490.17	2.00127668109216	19.2614586190832	1.27353047140398e-48	9.39126018590159e-46
ENSG00000123213.22	ENSG00000123213	ENSG00000123213_023	chr5	dexseq_prepare_annotation2.py	exon	65105342	65105528	.	+	.	ENST00000502464+ENST00000509935+ENST00000511299+ENST00000506799+ENST00000507201+ENST00000380985__exon_number_023__gene_id_ENSG00000123213	NLN	ENSG00000123213.22	-2.77449138432133	-25.3022791157512	1.38619615682681e-48	1.01674152337094e-45
ENSG00000221983.6	ENSG00000221983	ENSG00000221983_007	chr19	dexseq_prepare_annotation2.py	exon	18682685	18682688	.	+	.	ENST00000430157+ENST00000442744+ENST00000595683+ENST00000598814+ENST00000596273__exon_number_007__gene_id_ENSG00000221983	UBA52	ENSG00000221983.6	-4.80556720556117	-40.743865703995	1.72917101241054e-48	1.26155902160761e-45
ENSG00000148700.10	ENSG00000148700	ENSG00000148700_011	chr10	dexseq_prepare_annotation2.py	exon	111836763	111836876	.	+	.	ENST00000473669+ENST00000468345__exon_number_011__gene_id_ENSG00000148700	ADD3	ENSG00000148700.10	1.7777314987833	21.1375893986033	1.97473763812035e-48	1.43309531452162e-45
ENSG00000140853.105	ENSG00000140853	ENSG00000140853_106	chr16	dexseq_prepare_annotation2.py	exon	57117432	57117432	.	+	.	ENST00000262510+ENST00000543103+ENST00000540182+ENST00000308149+ENST00000538453+ENST00000436936+ENST00000537056__exon_number_106__gene_id_ENSG00000140853	NLRC5	ENSG00000140853.105	-1.98630538925385	-25.755772187042	2.17082542306765e-48	1.56710744751558e-45
ENSG00000241015.ENSG00000160336.2	ENSG00000241015+ENSG00000160336	ENSG00000241015+ENSG00000160336_003	chr19	dexseq_prepare_annotation2.py	exon	53935246	53935281	.	+	.	ENST00000447129+ENST00000424846+ENST00000454407__exon_number_003__gene_id_ENSG00000241015+ENSG00000160336		ENSG00000241015.ENSG00000160336.2	-2.47218496608061	-28.7516411752865	2.35365645934473e-48	1.69019643960064e-45
ENSG00000114374.3	ENSG00000114374	ENSG00000114374_004	chrY	dexseq_prepare_annotation2.py	exon	14821321	14821368	.	+	.	ENST00000493168+ENST00000338981__exon_number_004__gene_id_ENSG00000114374	USP9Y	ENSG00000114374.3	-3.42719773509768	-20.8880529657162	2.56037806229287e-48	1.82907007825047e-45
ENSG00000116883.ENSG00000214193.18	ENSG00000116883+ENSG00000214193	ENSG00000116883+ENSG00000214193_019	chr1	dexseq_prepare_annotation2.py	exon	36784857	36784860	.	+	.	ENST00000508854__exon_number_019__gene_id_ENSG00000116883+ENSG00000214193		ENSG00000116883.ENSG00000214193.18	-1.73794462327904	-23.266604292943	3.56069394896976e-48	2.53049109865643e-45
ENSG00000188897.65	ENSG00000188897	ENSG00000188897_066	chr16	dexseq_prepare_annotation2.py	exon	11571677	11571861	.	-	.	ENST00000344649+ENST00000598234+ENST00000595170__exon_number_066__gene_id_ENSG00000188897	CTD-3088G3.8	ENSG00000188897.65	-2.53078123117686	-24.0394297531089	4.23172109546537e-48	2.97977584616611e-45
ENSG00000148337.3	ENSG00000148337	ENSG00000148337_004	chr9	dexseq_prepare_annotation2.py	exon	130928346	130928349	.	-	.	ENST00000325721+ENST00000485862+ENST00000393608+ENST00000541172+ENST00000461765+ENST00000372954+ENST00000357558+ENST00000538431+ENST00000471773__exon_number_004__gene_id_ENSG00000148337	CIZ1	ENSG00000148337.3	1.55051763608334	17.8197969345299	4.23633923886257e-48	2.97977584616611e-45
ENSG00000188897.73	ENSG00000188897	ENSG00000188897_074	chr16	dexseq_prepare_annotation2.py	exon	11588431	11588616	.	-	.	ENST00000598234__exon_number_074__gene_id_ENSG00000188897	CTD-3088G3.8	ENSG00000188897.73	-2.42369160526605	-24.0090387535325	4.80759903031682e-48	3.36433817856253e-45
ENSG00000103671.20	ENSG00000103671	ENSG00000103671_021	chr15	dexseq_prepare_annotation2.py	exon	64701812	64701883	.	+	.	ENST00000561265+ENST00000559565+ENST00000560567+ENST00000261884+ENST00000558820__exon_number_021__gene_id_ENSG00000103671	TRIP4	ENSG00000103671.20	3.64684509030335	35.2969462540214	4.94582969836776e-48	3.44350254532041e-45
ENSG00000213398.ENSG00000124067.ENSG00000267660.63	ENSG00000213398+ENSG00000124067+ENSG00000267660	ENSG00000213398+ENSG00000124067+ENSG00000267660_064	chr16	dexseq_prepare_annotation2.py	exon	67984325	67984396	.	-	.	ENST00000576616+ENST00000537830+ENST00000338335+ENST00000573702+ENST00000574665+ENST00000572037+ENST00000570802+ENST00000573023+ENST00000541864+ENST00000316341+ENST00000572766+ENST00000422611__exon_number_064__gene_id_ENSG00000213398+ENSG00000124067+ENSG00000267660		ENSG00000213398.ENSG00000124067.ENSG00000267660.63	-5.48073194724825	-20.7657457651531	5.18971765006024e-48	3.59505895395082e-45
ENSG00000048740.24	ENSG00000048740	ENSG00000048740_025	chr10	dexseq_prepare_annotation2.py	exon	11371056	11371060	.	+	.	ENST00000542579+ENST00000609870+ENST00000354897+ENST00000399850+ENST00000608830+ENST00000379261+ENST00000417956+ENST00000315874+ENST00000450189+ENST00000427450+ENST00000609692+ENST00000416382+ENST00000354440__exon_number_025__gene_id_ENSG00000048740	CELF2	ENSG00000048740.24	-4.33808268641992	-35.1977327477911	6.02066837843708e-48	4.14972298887653e-45
ENSG00000005884.22	ENSG00000005884	ENSG00000005884_023	chr17	dexseq_prepare_annotation2.py	exon	48151576	48151644	.	+	.	ENST00000007722+ENST00000505306+ENST00000512553+ENST00000506401+ENST00000320031+ENST00000544892+ENST00000510809__exon_number_023__gene_id_ENSG00000005884	ITGA3	ENSG00000005884.22	-2.17799328621994	-28.4097961738862	6.4567968743931e-48	4.42807129645879e-45
ENSG00000010322.43	ENSG00000010322	ENSG00000010322_044	chr3	dexseq_prepare_annotation2.py	exon	52523589	52523694	.	+	.	ENST00000479054+ENST00000489895+ENST00000345716+ENST00000467594__exon_number_044__gene_id_ENSG00000010322	NISCH	ENSG00000010322.43	-2.06401359924789	-22.1494633501821	6.56211359214333e-48	4.47790796168348e-45
ENSG00000127329.14	ENSG00000127329	ENSG00000127329_015	chr12	dexseq_prepare_annotation2.py	exon	70933719	70933802	.	-	.	ENST00000538708+ENST00000550857+ENST00000261266+ENST00000549400+ENST00000334414+ENST00000550358+ENST00000451516__exon_number_015__gene_id_ENSG00000127329	PTPRB	ENSG00000127329.14	-7.23429166908508	-24.837178394447	8.32411251286144e-48	5.65215481318849e-45
ENSG00000126883.11	ENSG00000126883	ENSG00000126883_012	chr9	dexseq_prepare_annotation2.py	exon	134007983	134008032	.	+	.	ENST00000451030+ENST00000411637+ENST00000359428__exon_number_012__gene_id_ENSG00000126883	NUP214	ENSG00000126883.11	1.98421017029992	22.3490633010728	1.07720063175687e-47	7.27826791388044e-45
ENSG00000151150.65	ENSG00000151150	ENSG00000151150_066	chr10	dexseq_prepare_annotation2.py	exon	61926582	61926633	.	-	.	ENST00000474360+ENST00000503366+ENST00000460468+ENST00000280772+ENST00000373827__exon_number_066__gene_id_ENSG00000151150	ANK3	ENSG00000151150.65	2.20269887100927	21.0443021292665	1.10233846793621e-47	7.41160511088877e-45
ENSG00000196504.22	ENSG00000196504	ENSG00000196504_023	chr2	dexseq_prepare_annotation2.py	exon	153529079	153529137	.	-	.	ENST00000410080+ENST00000545856+ENST00000354363__exon_number_023__gene_id_ENSG00000196504	PRPF40A	ENSG00000196504.22	2.9876606566744	23.8076899939667	1.12254635863823e-47	7.51065651467413e-45
ENSG00000166313.1	ENSG00000166313	ENSG00000166313_002	chr11	dexseq_prepare_annotation2.py	exon	6416373	6416387	.	-	.	ENST00000608394+ENST00000608704+ENST00000608435+ENST00000608655+ENST00000299402+ENST00000389906+ENST00000526240+ENST00000609360+ENST00000311051__exon_number_002__gene_id_ENSG00000166313	APBB1	ENSG00000166313.1	3.00842434028222	19.5096077374796	1.2747398950397e-47	8.48754000017696e-45
ENSG00000123213.21	ENSG00000123213	ENSG00000123213_022	chr5	dexseq_prepare_annotation2.py	exon	65104953	65105236	.	+	.	ENST00000507201__exon_number_022__gene_id_ENSG00000123213	NLN	ENSG00000123213.21	-2.7196340808548	-24.7143721212978	1.34147867539601e-47	8.88875435349353e-45
ENSG00000091536.71	ENSG00000091536	ENSG00000091536_072	chr17	dexseq_prepare_annotation2.py	exon	18061837	18061952	.	+	.	ENST00000578472+ENST00000205890+ENST00000418233__exon_number_072__gene_id_ENSG00000091536	MYO15A	ENSG00000091536.71	-1.69406289240923	-18.0214524584964	1.48867752407255e-47	9.81668313470149e-45
ENSG00000138744.ENSG00000198301.7	ENSG00000138744+ENSG00000198301	ENSG00000138744+ENSG00000198301_008	chr4	dexseq_prepare_annotation2.py	exon	76839914	76839942	.	-	.	ENST00000602782+ENST00000286733__exon_number_008__gene_id_ENSG00000138744+ENSG00000198301		ENSG00000138744.ENSG00000198301.7	-2.1485689268305	-21.450918030748	1.50608253431863e-47	9.8839368615858e-45
ENSG00000118515.35	ENSG00000118515	ENSG00000118515_036	chr6	dexseq_prepare_annotation2.py	exon	134494293	134494309	.	-	.	ENST00000490149+ENST00000524764+ENST00000474427+ENST00000532021__exon_number_036__gene_id_ENSG00000118515	SGK1	ENSG00000118515.35	-1.95108002355101	-18.5786560417736	2.16268838155143e-47	1.41254446863616e-44
ENSG00000214753.ENSG00000168000.ENSG00000234857.81	ENSG00000214753+ENSG00000168000+ENSG00000234857	ENSG00000214753+ENSG00000168000+ENSG00000234857_082	chr11	dexseq_prepare_annotation2.py	exon	62488767	62488895	.	-	.	ENST00000403734+ENST00000301785__exon_number_082__gene_id_ENSG00000214753+ENSG00000168000+ENSG00000234857		ENSG00000214753.ENSG00000168000.ENSG00000234857.81	-2.11873708455135	-17.670999669935	2.31657257595879e-47	1.50588196454269e-44
ENSG00000181090.24	ENSG00000181090	ENSG00000181090_025	chr9	dexseq_prepare_annotation2.py	exon	140671070	140671233	.	+	.	ENST00000460843+ENST00000462484+ENST00000371394+ENST00000465566+ENST00000462942+ENST00000334856__exon_number_025__gene_id_ENSG00000181090	EHMT1	ENSG00000181090.24	-7.05172615473576	-34.5108758491581	2.38143984157329e-47	1.54074664467072e-44
ENSG00000100427	ENSG00000100427	ENSG00000100427_001	chr22	dexseq_prepare_annotation2.py	exon	50497820	50499483	.	-	.	ENST00000395876+ENST00000311597__exon_number_001__gene_id_ENSG00000100427	MLC1	ENSG00000100427	-4.21429793420041	-26.3085422249672	3.00902009670167e-47	1.93763942001691e-44
ENSG00000151150.42	ENSG00000151150	ENSG00000151150_043	chr10	dexseq_prepare_annotation2.py	exon	61846301	61846434	.	-	.	ENST00000465749__exon_number_043__gene_id_ENSG00000151150	ANK3	ENSG00000151150.42	-1.80036159347964	-20.818310922925	3.87211534833978e-47	2.48177262232843e-44
ENSG00000103671.19	ENSG00000103671	ENSG00000103671_020	chr15	dexseq_prepare_annotation2.py	exon	64698529	64698658	.	+	.	ENST00000560567+ENST00000261884+ENST00000558820__exon_number_020__gene_id_ENSG00000103671	TRIP4	ENSG00000103671.19	3.51319382099727	34.2542635206323	4.00550599135094e-47	2.55532651987765e-44
ENSG00000159216.26	ENSG00000159216	ENSG00000159216_027	chr21	dexseq_prepare_annotation2.py	exon	36421568	36421585	.	-	.	ENST00000455571+ENST00000300305+ENST00000437180+ENST00000482318__exon_number_027__gene_id_ENSG00000159216	RUNX1	ENSG00000159216.26	2.52996992409379	24.9207177471146	4.81367030396236e-47	3.0566806430161e-44
ENSG00000142512.30	ENSG00000142512	ENSG00000142512_031	chr19	dexseq_prepare_annotation2.py	exon	51920897	51920952	.	-	.	ENST00000357375+ENST00000439889+ENST00000353836+ENST00000529627+ENST00000356298+ENST00000432469+ENST00000339313__exon_number_031__gene_id_ENSG00000142512	SIGLEC10	ENSG00000142512.30	2.30491701906509	23.4009540065952	6.31454330491865e-47	3.99125695715503e-44
ENSG00000065357.128	ENSG00000065357	ENSG00000065357_129	chr12	dexseq_prepare_annotation2.py	exon	56347195	56347231	.	+	.	ENST00000550957+ENST00000551739+ENST00000552478__exon_number_129__gene_id_ENSG00000065357	DGKA	ENSG00000065357.128	5.01066792715547	21.9652363716707	6.98510074888224e-47	4.394845957416e-44
ENSG00000012504.24	ENSG00000012504	ENSG00000012504_025	chr12	dexseq_prepare_annotation2.py	exon	100957290	100957420	.	+	.	ENST00000548884+ENST00000188403__exon_number_025__gene_id_ENSG00000012504	NR1H4	ENSG00000012504.24	3.70405329267794	28.4995448118211	8.09222618509416e-47	5.06817234496582e-44
ENSG00000177542.21	ENSG00000177542	ENSG00000177542_022	chr11	dexseq_prepare_annotation2.py	exon	793905	794260	.	-	.	ENST00000532361__exon_number_022__gene_id_ENSG00000177542	SLC25A22	ENSG00000177542.21	-3.833203327204	-21.6296341469224	8.88952360687171e-47	5.54221389962965e-44
ENSG00000005810.14	ENSG00000005810	ENSG00000005810_015	chr13	dexseq_prepare_annotation2.py	exon	77641716	77641999	.	-	.	ENST00000407578+ENST00000357337+ENST00000544440+ENST00000429715__exon_number_015__gene_id_ENSG00000005810	MYCBP2	ENSG00000005810.14	-1.67511378601384	-18.752277374277	9.60984755139296e-47	5.96419316809529e-44
ENSG00000100106.ENSG00000100101.22	ENSG00000100106+ENSG00000100101	ENSG00000100106+ENSG00000100101_023	chr22	dexseq_prepare_annotation2.py	exon	38106434	38106573	.	+	.	ENST00000406386+ENST00000344404+ENST00000455236+ENST00000492485__exon_number_023__gene_id_ENSG00000100106+ENSG00000100101		ENSG00000100106.ENSG00000100101.22	-4.36765174424408	-19.7338926673819	1.12122406324573e-46	6.92734650967498e-44
ENSG00000196549.42	ENSG00000196549	ENSG00000196549_043	chr3	dexseq_prepare_annotation2.py	exon	154889906	154890001	.	+	.	ENST00000493888+ENST00000360490+ENST00000462745+ENST00000493237+ENST00000492661+ENST00000460393__exon_number_043__gene_id_ENSG00000196549	MME	ENSG00000196549.42	3.11652072231939	21.3175130714535	1.13009115247003e-46	6.95082073869012e-44
ENSG00000114374.6	ENSG00000114374	ENSG00000114374_007	chrY	dexseq_prepare_annotation2.py	exon	14832671	14833136	.	+	.	ENST00000493168__exon_number_007__gene_id_ENSG00000114374	USP9Y	ENSG00000114374.6	-3.43849391314047	-20.2151395582981	1.27795126852377e-46	7.82516946387145e-44
ENSG00000091536.69	ENSG00000091536	ENSG00000091536_070	chr17	dexseq_prepare_annotation2.py	exon	18061652	18061659	.	+	.	ENST00000557655+ENST00000578472+ENST00000556535+ENST00000557190__exon_number_070__gene_id_ENSG00000091536	MYO15A	ENSG00000091536.69	-1.65467746025359	-17.7321201126271	1.51086502152237e-46	9.21023317120034e-44
ENSG00000179818.ENSG00000244617.99	ENSG00000179818+ENSG00000244617	ENSG00000179818+ENSG00000244617_100	chr2	dexseq_prepare_annotation2.py	exon	70313231	70313255	.	-	.	ENST00000610168+ENST00000429599+ENST00000456161+ENST00000458686+ENST00000437019+ENST00000442040+ENST00000416395+ENST00000421843__exon_number_100__gene_id_ENSG00000179818+ENSG00000244617		ENSG00000179818.ENSG00000244617.99	-2.05944647850098	-17.4369987017804	1.63527302469925e-46	9.92451540122784e-44
ENSG00000023228.ENSG00000237580.30	ENSG00000023228+ENSG00000237580	ENSG00000023228+ENSG00000237580_031	chr2	dexseq_prepare_annotation2.py	exon	207023808	207023819	.	-	.	ENST00000454195__exon_number_031__gene_id_ENSG00000023228+ENSG00000237580		ENSG00000023228.ENSG00000237580.30	-2.27903526271686	-27.284820081554	1.91601308870707e-46	1.15771081606635e-43
ENSG00000123384.15	ENSG00000123384	ENSG00000123384_016	chr12	dexseq_prepare_annotation2.py	exon	57550560	57550703	.	+	.	ENST00000243077__exon_number_016__gene_id_ENSG00000123384	LRP1	ENSG00000123384.15	-3.04494023573718	-20.9256210016632	2.45960834384482e-46	1.47964859842875e-43
ENSG00000077549.17	ENSG00000077549	ENSG00000077549_018	chr1	dexseq_prepare_annotation2.py	exon	19712215	19712291	.	-	.	ENST00000457768__exon_number_018__gene_id_ENSG00000077549	CAPZB	ENSG00000077549.17	2.80051643462673	23.9494256095328	2.72030684903051e-46	1.62581649384654e-43
ENSG00000159216.28	ENSG00000159216	ENSG00000159216_029	chr21	dexseq_prepare_annotation2.py	exon	36421596	36421641	.	-	.	ENST00000300305__exon_number_029__gene_id_ENSG00000159216	RUNX1	ENSG00000159216.28	2.66838425662577	24.4618699462577	2.72628895876862e-46	1.62581649384654e-43
ENSG00000177694.38	ENSG00000177694	ENSG00000177694_039	chr3	dexseq_prepare_annotation2.py	exon	175473008	175473206	.	+	.	ENST00000454872__exon_number_039__gene_id_ENSG00000177694	NAALADL2	ENSG00000177694.38	-2.9746530268252	-26.2965775883684	3.4825511763729e-46	2.06782129589311e-43
ENSG00000215021.ENSG00000238795.43	ENSG00000215021+ENSG00000238795	ENSG00000215021+ENSG00000238795_044	chr12	dexseq_prepare_annotation2.py	exon	7079880	7079914	.	-	.	ENST00000399433+ENST00000535923+ENST00000546111__exon_number_044__gene_id_ENSG00000215021+ENSG00000238795		ENSG00000215021.ENSG00000238795.43	2.91097688821571	23.4163126353589	3.60544104746717e-46	2.13156161237327e-43
ENSG00000221968.1	ENSG00000221968	ENSG00000221968_002	chr11	dexseq_prepare_annotation2.py	exon	61640996	61640997	.	-	.	ENST00000527697+ENST00000533676__exon_number_002__gene_id_ENSG00000221968	FADS3	ENSG00000221968.1	-3.32582437704936	-25.5368484795421	4.21424687902971e-46	2.48079872071981e-43
ENSG00000163491.29	ENSG00000163491	ENSG00000163491_030	chr3	dexseq_prepare_annotation2.py	exon	27326093	27326195	.	-	.	ENST00000424275+ENST00000341435+ENST00000357467+ENST00000474938+ENST00000574215+ENST00000435584+ENST00000429845__exon_number_030__gene_id_ENSG00000163491	NEK10	ENSG00000163491.29	-2.10570722582152	-19.2263498359094	4.51986995721544e-46	2.64933915953705e-43
ENSG00000068878.13	ENSG00000068878	ENSG00000068878_014	chr2	dexseq_prepare_annotation2.py	exon	54112827	54112912	.	-	.	ENST00000421748+ENST00000389993+ENST00000404125+ENST00000476586__exon_number_014__gene_id_ENSG00000068878	PSME4	ENSG00000068878.13	-4.73696688249864	-24.8482389391871	5.28341081562913e-46	3.08371330839018e-43
ENSG00000272084.ENSG00000127481.132	ENSG00000272084+ENSG00000127481	ENSG00000272084+ENSG00000127481_133	chr1	dexseq_prepare_annotation2.py	exon	19503086	19503221	.	-	.	ENST00000375217+ENST00000375226+ENST00000419533+ENST00000375267+ENST00000375254__exon_number_133__gene_id_ENSG00000272084+ENSG00000127481		ENSG00000272084.ENSG00000127481.132	2.64475667488865	15.794695116362	6.4877204602298e-46	3.77057516239457e-43
ENSG00000113575.ENSG00000272772.ENSG00000113558.ENSG00000273345.ENSG00000006837.84	ENSG00000113575+ENSG00000272772+ENSG00000113558+ENSG00000273345+ENSG00000006837	ENSG00000113575+ENSG00000272772+ENSG00000113558+ENSG00000273345+ENSG00000006837_085	chr5	dexseq_prepare_annotation2.py	exon	133706689	133706695	.	-	.	ENST00000609383+ENST00000518409+ENST00000536186+ENST00000520693+ENST00000522501+ENST00000523054+ENST00000520515+ENST00000609654+ENST00000519312+ENST00000435240+ENST00000521755__exon_number_085__gene_id_ENSG00000113575+ENSG00000272772+ENSG00000113558+ENSG00000273345+ENSG00000006837		ENSG00000113575.ENSG00000272772.ENSG00000113558.ENSG00000273345.ENSG00000006837.84	-4.52851359851664	-16.4983773800688	7.00285438936326e-46	4.05279117318593e-43
ENSG00000148343.10	ENSG00000148343	ENSG00000148343_011	chr9	dexseq_prepare_annotation2.py	exon	131804680	131804785	.	+	.	ENST00000406926+ENST00000358369+ENST00000445183+ENST00000439290+ENST00000277475+ENST00000474534+ENST00000450073__exon_number_011__gene_id_ENSG00000148343	FAM73B	ENSG00000148343.10	1.96931975137129	20.0850793737867	7.97967052836271e-46	4.59870424231189e-43
ENSG00000123384.11	ENSG00000123384	ENSG00000123384_012	chr12	dexseq_prepare_annotation2.py	exon	57547991	57548153	.	+	.	ENST00000554174+ENST00000243077__exon_number_012__gene_id_ENSG00000123384	LRP1	ENSG00000123384.11	-2.96700204469282	-20.6953094801565	8.46207682604003e-46	4.85631153748808e-43
ENSG00000148343.29	ENSG00000148343	ENSG00000148343_030	chr9	dexseq_prepare_annotation2.py	exon	131830052	131830150	.	+	.	ENST00000495975+ENST00000406926+ENST00000474639+ENST00000358369+ENST00000471943+ENST00000445183+ENST00000414342+ENST00000439290+ENST00000277475__exon_number_030__gene_id_ENSG00000148343	FAM73B	ENSG00000148343.29	-2.2596281410549	-20.0457322603172	1.00135884496234e-45	5.72276579895978e-43
ENSG00000138744.ENSG00000198301.3	ENSG00000138744+ENSG00000198301	ENSG00000138744+ENSG00000198301_004	chr4	dexseq_prepare_annotation2.py	exon	76835458	76835491	.	-	.	ENST00000513045+ENST00000511606+ENST00000286733__exon_number_004__gene_id_ENSG00000138744+ENSG00000198301		ENSG00000138744.ENSG00000198301.3	-2.111775500139	-20.6620557602951	1.0120370297958e-45	5.75979248990835e-43
ENSG00000161010.ENSG00000197226.23	ENSG00000161010+ENSG00000197226	ENSG00000161010+ENSG00000197226_024	chr5	dexseq_prepare_annotation2.py	exon	179268907	179268907	.	-	.	ENST00000520995+ENST00000523084+ENST00000376931+ENST00000522663+ENST00000520150+ENST00000518235+ENST00000292586+ENST00000521675+ENST00000519208+ENST00000521299+ENST00000523737+ENST00000520698+ENST00000403396+ENST00000518219+ENST00000520900__exon_number_024__gene_id_ENSG00000161010+ENSG00000197226		ENSG00000161010.ENSG00000197226.23	-1.38583199211272	-18.310354052785	1.10121626771953e-45	6.24143897852939e-43
ENSG00000170448.3	ENSG00000170448	ENSG00000170448_004	chr4	dexseq_prepare_annotation2.py	exon	47853074	47853099	.	-	.	ENST00000508115__exon_number_004__gene_id_ENSG00000170448	NFXL1	ENSG00000170448.3	-3.0664362176565	-22.3387227045691	1.22170563479758e-45	6.89584958307966e-43
ENSG00000177542.2	ENSG00000177542	ENSG00000177542_003	chr11	dexseq_prepare_annotation2.py	exon	792142	792217	.	-	.	ENST00000320230+ENST00000531214__exon_number_003__gene_id_ENSG00000177542	SLC25A22	ENSG00000177542.2	1.76162161305354	21.076334612733	1.47838468632813e-45	8.31046080232647e-43
ENSG00000148700.9	ENSG00000148700	ENSG00000148700_010	chr10	dexseq_prepare_annotation2.py	exon	111835376	111835467	.	+	.	ENST00000495661__exon_number_010__gene_id_ENSG00000148700	ADD3	ENSG00000148700.9	1.8553108470413	19.9574576052274	1.66767378674e-45	9.33625047303094e-43
ENSG00000205133.39	ENSG00000205133	ENSG00000205133_040	chr8	dexseq_prepare_annotation2.py	exon	93978303	93978315	.	-	.	ENST00000522925+ENST00000537541+ENST00000521617+ENST00000522903+ENST00000523580+ENST00000524037+ENST00000378861+ENST00000523375+ENST00000519792+ENST00000520430+ENST00000519069+ENST00000521988+ENST00000517858+ENST00000517540+ENST00000518748__exon_number_040__gene_id_ENSG00000205133	TRIQK	ENSG00000205133.39	1.94192027795181	23.3545273074565	2.95565598812083e-45	1.64795843630347e-42
ENSG00000156113.20	ENSG00000156113	ENSG00000156113_021	chr10	dexseq_prepare_annotation2.py	exon	78711795	78711917	.	-	.	ENST00000404857__exon_number_021__gene_id_ENSG00000156113	KCNMA1	ENSG00000156113.20	2.55200179912595	18.8037961831277	3.0795991860857e-45	1.710112649245e-42
ENSG00000148700.7	ENSG00000148700	ENSG00000148700_008	chr10	dexseq_prepare_annotation2.py	exon	111768010	111768057	.	+	.	ENST00000484622+ENST00000459738+ENST00000487085+ENST00000495661+ENST00000497125+ENST00000475954+ENST00000356080+ENST00000277900__exon_number_008__gene_id_ENSG00000148700	ADD3	ENSG00000148700.7	1.86147340423226	19.8318364091805	3.45201992823666e-45	1.90918973127798e-42
ENSG00000105737.2	ENSG00000105737	ENSG00000105737_003	chr19	dexseq_prepare_annotation2.py	exon	42503395	42503451	.	-	.	ENST00000602210+ENST00000262895+ENST00000593562+ENST00000454993__exon_number_003__gene_id_ENSG00000105737	GRIK5	ENSG00000105737.2	3.35433665928468	27.18535398153	3.65395278398854e-45	2.01275567811995e-42
ENSG00000102893.59	ENSG00000102893	ENSG00000102893_060	chr16	dexseq_prepare_annotation2.py	exon	47709497	47710320	.	+	.	ENST00000566275__exon_number_060__gene_id_ENSG00000102893	PHKB	ENSG00000102893.59	-1.99534303573878	-17.519684036481	3.71558797553687e-45	2.03852018689855e-42
ENSG00000007516	ENSG00000007516	ENSG00000007516_001	chr16	dexseq_prepare_annotation2.py	exon	1383602	1383638	.	+	.	ENST00000426824__exon_number_001__gene_id_ENSG00000007516	BAIAP3	ENSG00000007516	-3.34238465963104	-22.8238803452693	4.30907278706473e-45	2.35471085049322e-42
ENSG00000077063.2	ENSG00000077063	ENSG00000077063_003	chr7	dexseq_prepare_annotation2.py	exon	117350917	117351681	.	-	.	ENST00000446636+ENST00000441556+ENST00000160373__exon_number_003__gene_id_ENSG00000077063	CTTNBP2	ENSG00000077063.2	-2.08079460722674	-21.1245851690089	4.46933912294884e-45	2.4325974369193e-42
ENSG00000013441.18	ENSG00000013441	ENSG00000013441_019	chr2	dexseq_prepare_annotation2.py	exon	201721614	201721708	.	-	.	ENST00000409769+ENST00000321356+ENST00000473565+ENST00000409403+ENST00000461981+ENST00000434813+ENST00000432425__exon_number_019__gene_id_ENSG00000013441	CLK1	ENSG00000013441.18	-3.18121614531152	-23.6721350065063	5.68731986599448e-45	3.08329167122452e-42
ENSG00000013441.22	ENSG00000013441	ENSG00000013441_023	chr2	dexseq_prepare_annotation2.py	exon	201722813	201722889	.	-	.	ENST00000409769__exon_number_023__gene_id_ENSG00000013441	CLK1	ENSG00000013441.22	-3.42939506054864	-23.670208316064	5.73010786287161e-45	3.09425824595067e-42
ENSG00000159216.20	ENSG00000159216	ENSG00000159216_021	chr21	dexseq_prepare_annotation2.py	exon	36265222	36265260	.	-	.	ENST00000437180+ENST00000300305+ENST00000486278+ENST00000416754+ENST00000475045__exon_number_021__gene_id_ENSG00000159216	RUNX1	ENSG00000159216.20	2.15348522748273	23.6162780599573	7.06887973030878e-45	3.80222566199668e-42
ENSG00000143341.45	ENSG00000143341	ENSG00000143341_046	chr1	dexseq_prepare_annotation2.py	exon	186014820	186014995	.	+	.	ENST00000271588+ENST00000367492__exon_number_046__gene_id_ENSG00000143341	HMCN1	ENSG00000143341.45	-2.02009526853658	-19.2139874152803	7.16145363790971e-45	3.83697258193631e-42
ENSG00000001631.ENSG00000243107.67	ENSG00000001631+ENSG00000243107	ENSG00000001631+ENSG00000243107_068	chr7	dexseq_prepare_annotation2.py	exon	91875415	91875480	.	-	.	ENST00000444960__exon_number_068__gene_id_ENSG00000001631+ENSG00000243107		ENSG00000001631.ENSG00000243107.67	-3.48140834731815	-17.9300633044336	8.94145927576768e-45	4.77202550297391e-42
ENSG00000108309.26	ENSG00000108309	ENSG00000108309_027	chr17	dexseq_prepare_annotation2.py	exon	42396039	42396039	.	+	.	ENST00000426726__exon_number_027__gene_id_ENSG00000108309	RUNDC3A	ENSG00000108309.26	1.47556395420956	24.0714574444633	9.25907763070918e-45	4.92238406134911e-42
ENSG00000151150.66	ENSG00000151150	ENSG00000151150_067	chr10	dexseq_prepare_annotation2.py	exon	61926634	61926654	.	-	.	ENST00000373827+ENST00000503366+ENST00000280772+ENST00000474360__exon_number_067__gene_id_ENSG00000151150	ANK3	ENSG00000151150.66	2.3927383277463	19.830166933024	1.01490661740091e-44	5.37469465801966e-42
ENSG00000005801.ENSG00000263365.66	ENSG00000005801+ENSG00000263365	ENSG00000005801+ENSG00000263365_067	chr11	dexseq_prepare_annotation2.py	exon	3400376	3400376	.	-	.	ENST00000399602+ENST00000330692+ENST00000532539+ENST00000429541+ENST00000526601+ENST00000533036+ENST00000525502+ENST00000527386__exon_number_067__gene_id_ENSG00000005801+ENSG00000263365		ENSG00000005801.ENSG00000263365.66	-2.68026625098143	-28.8538026373568	1.07579606890563e-44	5.675238031196e-42
ENSG00000102893.58	ENSG00000102893	ENSG00000102893_059	chr16	dexseq_prepare_annotation2.py	exon	47703126	47703328	.	+	.	ENST00000566044+ENST00000566319+ENST00000299167+ENST00000455779+ENST00000323584+ENST00000566275__exon_number_059__gene_id_ENSG00000102893	PHKB	ENSG00000102893.58	-2.0807548476978	-17.3717823696277	1.18167304336217e-44	6.20989557959984e-42
ENSG00000113575.ENSG00000272772.ENSG00000113558.ENSG00000273345.ENSG00000006837.46	ENSG00000113575+ENSG00000272772+ENSG00000113558+ENSG00000273345+ENSG00000006837	ENSG00000113575+ENSG00000272772+ENSG00000113558+ENSG00000273345+ENSG00000006837_047	chr5	dexseq_prepare_annotation2.py	exon	133537713	133538176	.	-	.	ENST00000495833__exon_number_047__gene_id_ENSG00000113575+ENSG00000272772+ENSG00000113558+ENSG00000273345+ENSG00000006837		ENSG00000113575.ENSG00000272772.ENSG00000113558.ENSG00000273345.ENSG00000006837.46	-1.99299113963039	-16.1943296255778	1.21827291778085e-44	6.37779822148174e-42
ENSG00000148337.71	ENSG00000148337	ENSG00000148337_072	chr9	dexseq_prepare_annotation2.py	exon	130954011	130954056	.	-	.	ENST00000324544__exon_number_072__gene_id_ENSG00000148337	CIZ1	ENSG00000148337.71	-5.7115211253817	-16.8628959896767	1.3346112455168e-44	6.96027674658115e-42
ENSG00000077063.1	ENSG00000077063	ENSG00000077063_002	chr7	dexseq_prepare_annotation2.py	exon	117350795	117350916	.	-	.	ENST00000446636+ENST00000160373__exon_number_002__gene_id_ENSG00000077063	CTTNBP2	ENSG00000077063.1	-2.02607475562919	-20.8641252690215	1.65061491475728e-44	8.57569476167079e-42
ENSG00000266967.ENSG00000267060.ENSG00000108825.35	ENSG00000266967+ENSG00000267060+ENSG00000108825	ENSG00000266967+ENSG00000267060+ENSG00000108825_036	chr17	dexseq_prepare_annotation2.py	exon	41108421	41108421	.	-	.	ENST00000491665+ENST00000421990+ENST00000427569+ENST00000486664+ENST00000450475+ENST00000423601+ENST00000591910+ENST00000430739+ENST00000483774+ENST00000409399+ENST00000409103+ENST00000478040+ENST00000441280+ENST00000360221__exon_number_036__gene_id_ENSG00000266967+ENSG00000267060+ENSG00000108825		ENSG00000266967.ENSG00000267060.ENSG00000108825.35	-1.94236956459195	-18.7735793198584	1.95321975445282e-44	1.01095706234245e-41
ENSG00000148343.3	ENSG00000148343	ENSG00000148343_004	chr9	dexseq_prepare_annotation2.py	exon	131799213	131799252	.	+	.	ENST00000358369__exon_number_004__gene_id_ENSG00000148343	FAM73B	ENSG00000148343.3	1.59605727674639	19.5150537311006	2.1806678556317e-44	1.1205504644921e-41
ENSG00000123213.18	ENSG00000123213	ENSG00000123213_019	chr5	dexseq_prepare_annotation2.py	exon	65088281	65088428	.	+	.	ENST00000502464+ENST00000506539+ENST00000509935+ENST00000511299+ENST00000506799+ENST00000380985__exon_number_019__gene_id_ENSG00000123213	NLN	ENSG00000123213.18	-2.9064079433986	-22.8636421210525	2.18129902318015e-44	1.1205504644921e-41
ENSG00000148700.5	ENSG00000148700	ENSG00000148700_006	chr10	dexseq_prepare_annotation2.py	exon	111767967	111767988	.	+	.	ENST00000484622+ENST00000459738+ENST00000356080+ENST00000277900+ENST00000487085__exon_number_006__gene_id_ENSG00000148700	ADD3	ENSG00000148700.5	1.85770590003853	19.4847470786769	2.60288444771068e-44	1.33213295092536e-41
ENSG00000150672.ENSG00000256466.51	ENSG00000150672+ENSG00000256466	ENSG00000150672+ENSG00000256466_052	chr11	dexseq_prepare_annotation2.py	exon	83585463	83585531	.	-	.	ENST00000376106+ENST00000376104+ENST00000524982+ENST00000280241+ENST00000418306+ENST00000330014+ENST00000543673+ENST00000531015+ENST00000398301+ENST00000532653+ENST00000537455+ENST00000398309+ENST00000529111__exon_number_052__gene_id_ENSG00000150672+ENSG00000256466		ENSG00000150672.ENSG00000256466.51	-3.07240014558336	-23.2764196478666	2.6744990399916e-44	1.36369623912732e-41
ENSG00000119650.ENSG00000119685.ENSG00000119686	ENSG00000119650+ENSG00000119685+ENSG00000119686	ENSG00000119650+ENSG00000119685+ENSG00000119686_001	chr14	dexseq_prepare_annotation2.py	exon	76044960	76045798	.	+	.	ENST00000238667__exon_number_001__gene_id_ENSG00000119650+ENSG00000119685+ENSG00000119686		ENSG00000119650.ENSG00000119685.ENSG00000119686	-2.16807962954735	-18.1447047491563	2.75940483635176e-44	1.40177765686669e-41
ENSG00000091536.74	ENSG00000091536	ENSG00000091536_075	chr17	dexseq_prepare_annotation2.py	exon	18062662	18062919	.	+	.	ENST00000433411__exon_number_075__gene_id_ENSG00000091536	MYO15A	ENSG00000091536.74	-1.62046907284787	-17.0191071846936	4.63713639345708e-44	2.34697279603901e-41
ENSG00000254553.ENSG00000273274.ENSG00000160062.12	ENSG00000254553+ENSG00000273274+ENSG00000160062	ENSG00000254553+ENSG00000273274+ENSG00000160062_013	chr1	dexseq_prepare_annotation2.py	exon	33060655	33060824	.	+	.	ENST00000373510+ENST00000480336+ENST00000316459__exon_number_013__gene_id_ENSG00000254553+ENSG00000273274+ENSG00000160062		ENSG00000254553.ENSG00000273274.ENSG00000160062.12	-4.70366849860304	-30.9214093105849	4.77237539181296e-44	2.40654047331274e-41
ENSG00000065357.135	ENSG00000065357	ENSG00000065357_136	chr12	dexseq_prepare_annotation2.py	exon	56347806	56347811	.	+	.	ENST00000402956+ENST00000551156__exon_number_136__gene_id_ENSG00000065357	DGKA	ENSG00000065357.135	4.77184346593095	20.6389325286718	5.1429981373166e-44	2.58393269052873e-41
ENSG00000151655.2	ENSG00000151655	ENSG00000151655_003	chr10	dexseq_prepare_annotation2.py	exon	7745331	7745342	.	+	.	ENST00000480387+ENST00000358415+ENST00000473227__exon_number_003__gene_id_ENSG00000151655	ITIH2	ENSG00000151655.2	-3.25276720211576	-23.6047747411033	5.33621370038837e-44	2.67122288739149e-41
ENSG00000168314.32	ENSG00000168314	ENSG00000168314_033	chr3	dexseq_prepare_annotation2.py	exon	39566374	39567101	.	+	.	ENST00000452959+ENST00000396228__exon_number_033__gene_id_ENSG00000168314	MOBP	ENSG00000168314.32	-2.07694310432258	-24.0715321298204	7.45870034290288e-44	3.72012850557294e-41
ENSG00000062485.ENSG00000257727.ENSG00000135473.ENSG00000144785.138	ENSG00000062485+ENSG00000257727+ENSG00000135473+ENSG00000144785	ENSG00000062485+ENSG00000257727+ENSG00000135473+ENSG00000144785_139	chr12	dexseq_prepare_annotation2.py	exon	56715862	56715952	.	-	.	ENST00000547226+ENST00000551359+ENST00000257931+ENST00000550028+ENST00000552630+ENST00000440411+ENST00000425394+ENST00000548043__exon_number_139__gene_id_ENSG00000062485+ENSG00000257727+ENSG00000135473+ENSG00000144785		ENSG00000062485.ENSG00000257727.ENSG00000135473.ENSG00000144785.138	-4.18404857686919	-20.3154572277917	7.51873828780986e-44	3.73648602737681e-41
ENSG00000257062.ENSG00000111700.ENSG00000134538.ENSG00000205754.ENSG00000257046.45	ENSG00000257062+ENSG00000111700+ENSG00000134538+ENSG00000205754+ENSG00000257046	ENSG00000257062+ENSG00000111700+ENSG00000134538+ENSG00000205754+ENSG00000257046_046	chr12	dexseq_prepare_annotation2.py	exon	21242842	21242863	.	+	.	ENST00000545916+ENST00000540229+ENST00000593147+ENST00000381541+ENST00000554957+ENST00000421593+ENST00000553473__exon_number_046__gene_id_ENSG00000257062+ENSG00000111700+ENSG00000134538+ENSG00000205754+ENSG00000257046		ENSG00000257062.ENSG00000111700.ENSG00000134538.ENSG00000205754.ENSG00000257046.45	1.77522998419696	19.1172198907776	8.49708921940288e-44	4.20743955715992e-41
ENSG00000232732.5	ENSG00000232732	ENSG00000232732_006	chr2	dexseq_prepare_annotation2.py	exon	200743265	200743423	.	-	.	ENST00000600604+ENST00000599089+ENST00000593806+ENST00000593735__exon_number_006__gene_id_ENSG00000232732	AC073043.1	ENSG00000232732.5	2.45636980703793	18.5037455751193	1.10581849484786e-43	5.4559016098321e-41
ENSG00000138594.2	ENSG00000138594	ENSG00000138594_003	chr15	dexseq_prepare_annotation2.py	exon	52127191	52127255	.	+	.	ENST00000558455__exon_number_003__gene_id_ENSG00000138594	TMOD3	ENSG00000138594.2	-3.4992057078086	-24.5650023213024	1.15334593660762e-43	5.66999744319357e-41
ENSG00000156873.ENSG00000260899.ENSG00000080603.60	ENSG00000156873+ENSG00000260899+ENSG00000080603	ENSG00000156873+ENSG00000260899+ENSG00000080603_061	chr16	dexseq_prepare_annotation2.py	exon	30762539	30762602	.	+	.	ENST00000328273+ENST00000563588+ENST00000483578+ENST00000563913+ENST00000424889+ENST00000565924+ENST00000569762+ENST00000565897+ENST00000564838__exon_number_061__gene_id_ENSG00000156873+ENSG00000260899+ENSG00000080603		ENSG00000156873.ENSG00000260899.ENSG00000080603.60	2.07871279058224	22.0455303880189	1.19445108093478e-43	5.85110393789337e-41
ENSG00000197102.27	ENSG00000197102	ENSG00000197102_028	chr14	dexseq_prepare_annotation2.py	exon	102473345	102473445	.	+	.	ENST00000360184__exon_number_028__gene_id_ENSG00000197102	DYNC1H1	ENSG00000197102.27	-2.13450360158652	-17.8986401828766	1.51870232760352e-43	7.41299684178289e-41
ENSG00000008710.107	ENSG00000008710	ENSG00000008710_108	chr16	dexseq_prepare_annotation2.py	exon	2157884	2158017	.	-	.	ENST00000487932+ENST00000496574+ENST00000473780+ENST00000488185+ENST00000423118+ENST00000262304__exon_number_108__gene_id_ENSG00000008710	PKD1	ENSG00000008710.107	-3.13063333618487	-16.2835870508936	1.65189458453979e-43	8.03453408565521e-41
ENSG00000074054.62	ENSG00000074054	ENSG00000074054_063	chr2	dexseq_prepare_annotation2.py	exon	122273241	122273338	.	-	.	ENST00000455322+ENST00000474065+ENST00000397587+ENST00000263710+ENST00000485112+ENST00000409078+ENST00000541377__exon_number_063__gene_id_ENSG00000074054	CLASP1	ENSG00000074054.62	1.93573405758484	17.8745111464148	1.79568681726639e-43	8.70305313979711e-41
ENSG00000048740.3	ENSG00000048740	ENSG00000048740_004	chr10	dexseq_prepare_annotation2.py	exon	11060053	11060105	.	+	.	ENST00000450189+ENST00000542579__exon_number_004__gene_id_ENSG00000048740	CELF2	ENSG00000048740.3	2.74322326915356	30.3270880255643	1.80793036889658e-43	8.73153976753009e-41
ENSG00000102893.65	ENSG00000102893	ENSG00000102893_066	chr16	dexseq_prepare_annotation2.py	exon	47733067	47733139	.	+	.	ENST00000564711__exon_number_066__gene_id_ENSG00000102893	PHKB	ENSG00000102893.65	-2.04966576073927	-17.0221495741762	1.82851812395216e-43	8.79998406600975e-41
ENSG00000156113.4	ENSG00000156113	ENSG00000156113_005	chr10	dexseq_prepare_annotation2.py	exon	78643874	78644299	.	-	.	ENST00000434208__exon_number_005__gene_id_ENSG00000156113	KCNMA1	ENSG00000156113.4	2.94251274903793	18.1337770843851	2.6083750512845e-43	1.25092560151812e-40
ENSG00000159217.ENSG00000264552.20	ENSG00000159217+ENSG00000264552	ENSG00000159217+ENSG00000264552_021	chr17	dexseq_prepare_annotation2.py	exon	47122353	47122427	.	+	.	ENST00000290341+ENST00000431824__exon_number_021__gene_id_ENSG00000159217+ENSG00000264552		ENSG00000159217.ENSG00000264552.20	3.64703851827125	38.9731547676843	2.79615109899084e-43	1.33630691546196e-40
ENSG00000114374.4	ENSG00000114374	ENSG00000114374_005	chrY	dexseq_prepare_annotation2.py	exon	14821369	14821476	.	+	.	ENST00000493168+ENST00000338981+ENST00000426564__exon_number_005__gene_id_ENSG00000114374	USP9Y	ENSG00000114374.4	-3.4125336848331	-18.9180578782031	2.80596368676795e-43	1.33634020582323e-40
ENSG00000067225.52	ENSG00000067225	ENSG00000067225_053	chr15	dexseq_prepare_annotation2.py	exon	72523532	72523547	.	-	.	ENST00000569857+ENST00000335181+ENST00000319622__exon_number_053__gene_id_ENSG00000067225	PKM	ENSG00000067225.52	-1.47963954191416	-18.7473576412821	3.14759405811463e-43	1.49385467477856e-40
ENSG00000048740.21	ENSG00000048740	ENSG00000048740_022	chr10	dexseq_prepare_annotation2.py	exon	11363170	11363349	.	+	.	ENST00000542579+ENST00000609870+ENST00000417956+ENST00000399850+ENST00000608830+ENST00000379261+ENST00000537122+ENST00000315874+ENST00000450189+ENST00000354897+ENST00000427450+ENST00000609692+ENST00000416382+ENST00000354440__exon_number_022__gene_id_ENSG00000048740	CELF2	ENSG00000048740.21	-4.50690282566465	-30.0666154565845	3.26402796559043e-43	1.54377267503581e-40
ENSG00000227195.21	ENSG00000227195	ENSG00000227195_022	chr20	dexseq_prepare_annotation2.py	exon	26172533	26172536	.	-	.	ENST00000609914+ENST00000594150+ENST00000601901+ENST00000596537+ENST00000608521+ENST00000598150+ENST00000598451+ENST00000432499+ENST00000609012+ENST00000600263+ENST00000596767+ENST00000596058+ENST00000597361+ENST00000597267+ENST00000596111+ENST00000601079+ENST00000609202+ENST00000608487+ENST00000427348+ENST00000593517+ENST00000601119+ENST00000597979+ENST00000596717+ENST00000609687__exon_number_02…	MIR663A	ENSG00000227195.21	1.64529222165278	17.6915825672343	3.32717595271544e-43	1.56823179956855e-40
ENSG00000146648.37	ENSG00000146648	ENSG00000146648_038	chr7	dexseq_prepare_annotation2.py	exon	55260459	55260503	.	+	.	ENST00000455089+ENST00000275493+ENST00000454757__exon_number_038__gene_id_ENSG00000146648	EGFR	ENSG00000146648.37	2.89954279439728	22.1834720272728	3.64391936189305e-43	1.71164376601798e-40
ENSG00000156113	ENSG00000156113	ENSG00000156113_001	chr10	dexseq_prepare_annotation2.py	exon	78629359	78637354	.	-	.	ENST00000604624__exon_number_001__gene_id_ENSG00000156113	KCNMA1	ENSG00000156113	2.83338084233403	18.0743536361573	3.87541749032046e-43	1.81417154598073e-40
ENSG00000023839.27	ENSG00000023839	ENSG00000023839_028	chr10	dexseq_prepare_annotation2.py	exon	101594137	101594292	.	+	.	ENST00000370449__exon_number_028__gene_id_ENSG00000023839	ABCC2	ENSG00000023839.27	-1.6314103523835	-20.9848020848267	6.14275888298791e-43	2.86578506255313e-40
ENSG00000257341.ENSG00000213145.ENSG00000185347.69	ENSG00000257341+ENSG00000213145+ENSG00000185347	ENSG00000257341+ENSG00000213145+ENSG00000185347_070	chr14	dexseq_prepare_annotation2.py	exon	105964213	105964314	.	+	.	ENST00000546492+ENST00000432805+ENST00000551538+ENST00000329886+ENST00000551054+ENST00000334656+ENST00000548920+ENST00000354560+ENST00000392523+ENST00000450383+ENST00000392522+ENST00000392527__exon_number_070__gene_id_ENSG00000257341+ENSG00000213145+ENSG00000185347		ENSG00000257341.ENSG00000213145.ENSG00000185347.69	1.77112067126759	17.2652441582223	6.46191822560177e-43	3.00446340279166e-40
ENSG00000023191.26	ENSG00000023191	ENSG00000023191_027	chr11	dexseq_prepare_annotation2.py	exon	499601	499676	.	-	.	ENST00000525522+ENST00000524780__exon_number_027__gene_id_ENSG00000023191	RNH1	ENSG00000023191.26	5.23508423681665	38.3730980602091	6.65034464111967e-43	3.08162591545937e-40
ENSG00000148343.9	ENSG00000148343	ENSG00000148343_010	chr9	dexseq_prepare_annotation2.py	exon	131804583	131804679	.	+	.	ENST00000406926+ENST00000358369+ENST00000477088+ENST00000445183+ENST00000439290+ENST00000277475+ENST00000474534+ENST00000450073__exon_number_010__gene_id_ENSG00000148343	FAM73B	ENSG00000148343.9	1.87718658177017	18.9073068757234	7.74873683448732e-43	3.57850755629051e-40
ENSG00000112282.55	ENSG00000112282	ENSG00000112282_056	chr6	dexseq_prepare_annotation2.py	exon	131949346	131949363	.	-	.	ENST00000368068+ENST00000403834+ENST00000368060+ENST00000540546__exon_number_056__gene_id_ENSG00000112282	MED23	ENSG00000112282.55	-7.41564011461255	-20.2948083185563	1.07913258195785e-42	4.96690687722614e-40
ENSG00000123213.20	ENSG00000123213	ENSG00000123213_021	chr5	dexseq_prepare_annotation2.py	exon	65088483	65089476	.	+	.	ENST00000506539__exon_number_021__gene_id_ENSG00000123213	NLN	ENSG00000123213.20	-2.73748527628359	-21.894240311509	1.22670994149329e-42	5.62727543729833e-40
ENSG00000181625.ENSG00000260280.ENSG00000213648.2	ENSG00000181625+ENSG00000260280+ENSG00000213648	ENSG00000181625+ENSG00000260280+ENSG00000213648_003	chr16	dexseq_prepare_annotation2.py	exon	29465883	29466251	.	+	.	ENST00000351581+ENST00000330181+ENST00000565219__exon_number_003__gene_id_ENSG00000181625+ENSG00000260280+ENSG00000213648		ENSG00000181625.ENSG00000260280.ENSG00000213648.2	-1.65639154386799	-21.5088380715851	1.23128825593321e-42	5.62944990612663e-40
ENSG00000142347.24	ENSG00000142347	ENSG00000142347_025	chr19	dexseq_prepare_annotation2.py	exon	8601833	8601939	.	-	.	ENST00000598005+ENST00000338257+ENST00000597222__exon_number_025__gene_id_ENSG00000142347	MYO1F	ENSG00000142347.24	-3.23497173089636	-18.2518240812809	1.25586986220603e-42	5.72276113954082e-40
ENSG00000180448	ENSG00000180448	ENSG00000180448_001	chr19	dexseq_prepare_annotation2.py	exon	1065922	1066162	.	+	.	ENST00000539243__exon_number_001__gene_id_ENSG00000180448	HMHA1	ENSG00000180448	-5.15303524093408	-19.1674116564699	1.26980827726232e-42	5.7671160036192e-40
ENSG00000266967.ENSG00000267060.ENSG00000108825.31	ENSG00000266967+ENSG00000267060+ENSG00000108825	ENSG00000266967+ENSG00000267060+ENSG00000108825_032	chr17	dexseq_prepare_annotation2.py	exon	41108221	41108332	.	-	.	ENST00000491665+ENST00000421990+ENST00000427569+ENST00000486664+ENST00000450475+ENST00000423601+ENST00000591910+ENST00000430739+ENST00000483774+ENST00000409399+ENST00000409103+ENST00000478040+ENST00000441280+ENST00000360221__exon_number_032__gene_id_ENSG00000266967+ENSG00000267060+ENSG00000108825		ENSG00000266967.ENSG00000267060.ENSG00000108825.31	-1.98905780781282	-18.1199633033263	1.31965666825499e-42	5.97373295768498e-40
ENSG00000085999.1	ENSG00000085999	ENSG00000085999_002	chr1	dexseq_prepare_annotation2.py	exon	46713367	46713371	.	+	.	ENST00000442598+ENST00000463715__exon_number_002__gene_id_ENSG00000085999	RAD54L	ENSG00000085999.1	-2.08886596498511	-20.8120662726579	1.38071612373019e-42	6.22428269243235e-40
ENSG00000109814.36	ENSG00000109814	ENSG00000109814_037	chr4	dexseq_prepare_annotation2.py	exon	39529854	39529931	.	-	.	ENST00000505698__exon_number_037__gene_id_ENSG00000109814	UGDH	ENSG00000109814.36	2.42289367392534	28.1377140404198	1.38408152609497e-42	6.22428269243235e-40
ENSG00000148700.6	ENSG00000148700	ENSG00000148700_007	chr10	dexseq_prepare_annotation2.py	exon	111767989	111768009	.	+	.	ENST00000484622+ENST00000459738+ENST00000487085+ENST00000495661+ENST00000497125+ENST00000356080+ENST00000277900__exon_number_007__gene_id_ENSG00000148700	ADD3	ENSG00000148700.6	1.83296363505462	18.79837178326	1.47642773252967e-42	6.61787018933885e-40
ENSG00000215440.ENSG00000124222.ENSG00000254995.88	ENSG00000215440+ENSG00000124222+ENSG00000254995	ENSG00000215440+ENSG00000124222+ENSG00000254995_089	chr20	dexseq_prepare_annotation2.py	exon	57293136	57294287	.	+	.	ENST00000532531+ENST00000527587__exon_number_089__gene_id_ENSG00000215440+ENSG00000124222+ENSG00000254995		ENSG00000215440.ENSG00000124222.ENSG00000254995.88	-1.76522924423983	-19.9736158676535	1.53355606392759e-42	6.85154885108496e-40
ENSG00000148343.6	ENSG00000148343	ENSG00000148343_007	chr9	dexseq_prepare_annotation2.py	exon	131802067	131802165	.	+	.	ENST00000450073__exon_number_007__gene_id_ENSG00000148343	FAM73B	ENSG00000148343.6	1.74082283432539	18.7895548621531	1.55560728930058e-42	6.92750311040478e-40
ENSG00000213398.ENSG00000124067.ENSG00000267660.57	ENSG00000213398+ENSG00000124067+ENSG00000267660	ENSG00000213398+ENSG00000124067+ENSG00000267660_058	chr16	dexseq_prepare_annotation2.py	exon	67983810	67983821	.	-	.	ENST00000576616+ENST00000537830+ENST00000338335+ENST00000422611+ENST00000576513+ENST00000574665+ENST00000572037+ENST00000570802+ENST00000573023+ENST00000541864+ENST00000316341+ENST00000572766__exon_number_058__gene_id_ENSG00000213398+ENSG00000124067+ENSG00000267660		ENSG00000213398.ENSG00000124067.ENSG00000267660.57	-5.43128683568744	-18.614168909648	1.75234168251749e-42	7.7783555072524e-40
ENSG00000240731.ENSG00000127054.90	ENSG00000240731+ENSG00000127054	ENSG00000240731+ENSG00000127054_091	chr1	dexseq_prepare_annotation2.py	exon	1256474	1256476	.	-	.	ENST00000534345__exon_number_091__gene_id_ENSG00000240731+ENSG00000127054		ENSG00000240731.ENSG00000127054.90	-3.79481241918147	-20.1910005970268	1.81326478796191e-42	8.02281930054375e-40
ENSG00000239306.ENSG00000173933.ENSG00000248643.ENSG00000258297.39	ENSG00000239306+ENSG00000173933+ENSG00000248643+ENSG00000258297	ENSG00000239306+ENSG00000173933+ENSG00000248643+ENSG00000258297_040	chr11	dexseq_prepare_annotation2.py	exon	66407171	66407309	.	+	.	ENST00000398692+ENST00000310092+ENST00000578778+ENST00000510173+ENST00000396053+ENST00000506523+ENST00000409406+ENST00000421355+ENST00000408993+ENST00000530235+ENST00000532968+ENST00000483858+ENST00000503028__exon_number_040__gene_id_ENSG00000239306+ENSG00000173933+ENSG00000248643+ENSG00000258297		ENSG00000239306.ENSG00000173933.ENSG00000248643.ENSG00000258297.39	-2.04806200235321	-18.1808394358311	1.97499605463356e-42	8.71030414320063e-40
ENSG00000102893.57	ENSG00000102893	ENSG00000102893_058	chr16	dexseq_prepare_annotation2.py	exon	47699853	47699943	.	+	.	ENST00000566044+ENST00000566319+ENST00000566275+ENST00000299167__exon_number_058__gene_id_ENSG00000102893	PHKB	ENSG00000102893.57	-2.02944302961378	-16.7053514474386	2.19716087972308e-42	9.65905725201337e-40
ENSG00000148343.25	ENSG00000148343	ENSG00000148343_026	chr9	dexseq_prepare_annotation2.py	exon	131825566	131825595	.	+	.	ENST00000495975+ENST00000358369+ENST00000494608+ENST00000414342+ENST00000439290+ENST00000277475__exon_number_026__gene_id_ENSG00000148343	FAM73B	ENSG00000148343.25	-2.21521428647806	-18.7150595849362	2.41964532416632e-42	1.06031486473691e-39
ENSG00000100949.4	ENSG00000100949	ENSG00000100949_005	chr14	dexseq_prepare_annotation2.py	exon	24734763	24734773	.	-	.	ENST00000560243+ENST00000561055+ENST00000216840+ENST00000560521+ENST00000559551+ENST00000559974+ENST00000558376+ENST00000399409__exon_number_005__gene_id_ENSG00000100949	RABGGTA	ENSG00000100949.4	1.85498759989493	18.6817824609921	2.94811423249451e-42	1.28778136346798e-39
ENSG00000150712.14	ENSG00000150712	ENSG00000150712_015	chr5	dexseq_prepare_annotation2.py	exon	32255875	32256043	.	-	.	ENST00000504049__exon_number_015__gene_id_ENSG00000150712	MTMR12	ENSG00000150712.14	1.96823999508134	23.0464591942563	3.18697493643876e-42	1.38769994375219e-39
ENSG00000162825.5	ENSG00000162825	ENSG00000162825_006	chr1	dexseq_prepare_annotation2.py	exon	144151519	144151519	.	+	.	ENST00000369190+ENST00000412624+ENST00000369365__exon_number_006__gene_id_ENSG00000162825	NBPF8	ENSG00000162825.5	-1.42713414591714	-17.2667490651544	3.64401311782448e-42	1.58168620012913e-39
ENSG00000156261.4	ENSG00000156261	ENSG00000156261_005	chr21	dexseq_prepare_annotation2.py	exon	30432862	30432981	.	-	.	ENST00000432178+ENST00000470450+ENST00000286788+ENST00000542732+ENST00000540844+ENST00000496121__exon_number_005__gene_id_ENSG00000156261	CCT8	ENSG00000156261.4	4.20008634348681	29.0009952630983	3.83230532549668e-42	1.65816718752405e-39
ENSG00000067248.30	ENSG00000067248	ENSG00000067248_031	chr5	dexseq_prepare_annotation2.py	exon	54592048	54592177	.	-	.	ENST00000504778+ENST00000508346+ENST00000251636__exon_number_031__gene_id_ENSG00000067248	DHX29	ENSG00000067248.30	2.96564296625237	19.7871703938844	4.01110306121305e-42	1.73007199961001e-39
ENSG00000048740.1	ENSG00000048740	ENSG00000048740_002	chr10	dexseq_prepare_annotation2.py	exon	11047351	11047403	.	+	.	ENST00000416382+ENST00000379261__exon_number_002__gene_id_ENSG00000048740	CELF2	ENSG00000048740.1	2.73322251564616	28.9284283954245	4.54469702513247e-42	1.95407725381558e-39
ENSG00000148341.27	ENSG00000148341	ENSG00000148341_028	chr9	dexseq_prepare_annotation2.py	exon	131777050	131777183	.	-	.	ENST00000417224+ENST00000372559+ENST00000372554+ENST00000455407+ENST00000416230+ENST00000425236+ENST00000372564+ENST00000416629+ENST00000483980__exon_number_028__gene_id_ENSG00000148341	SH3GLB2	ENSG00000148341.27	-2.82144233388089	-20.8664923336553	4.64801437475185e-42	1.99225516137801e-39
ENSG00000215298.ENSG00000147454.20	ENSG00000215298+ENSG00000147454	ENSG00000215298+ENSG00000147454_021	chr8	dexseq_prepare_annotation2.py	exon	23424479	23425771	.	+	.	ENST00000523883+ENST00000520654+ENST00000518881__exon_number_021__gene_id_ENSG00000215298+ENSG00000147454		ENSG00000215298.ENSG00000147454.20	-4.59968626048477	-24.1063662651459	5.134221205253e-42	2.19379993929128e-39
ENSG00000113575.ENSG00000272772.ENSG00000113558.ENSG00000273345.ENSG00000006837.88	ENSG00000113575+ENSG00000272772+ENSG00000113558+ENSG00000273345+ENSG00000006837	ENSG00000113575+ENSG00000272772+ENSG00000113558+ENSG00000273345+ENSG00000006837_089	chr5	dexseq_prepare_annotation2.py	exon	133706735	133706735	.	-	.	ENST00000518409+ENST00000519312+ENST00000609383__exon_number_089__gene_id_ENSG00000113575+ENSG00000272772+ENSG00000113558+ENSG00000273345+ENSG00000006837		ENSG00000113575.ENSG00000272772.ENSG00000113558.ENSG00000273345.ENSG00000006837.88	-2.87646406456162	-15.5456177891001	5.2523595301663e-42	2.23730941974413e-39
ENSG00000103671.22	ENSG00000103671	ENSG00000103671_023	chr15	dexseq_prepare_annotation2.py	exon	64701917	64702001	.	+	.	ENST00000561265+ENST00000559565+ENST00000560567+ENST00000261884+ENST00000560475__exon_number_023__gene_id_ENSG00000103671	TRIP4	ENSG00000103671.22	3.415144234251	28.8597584010228	5.34216543310737e-42	2.2685182997059e-39
ENSG00000074054.70	ENSG00000074054	ENSG00000074054_071	chr2	dexseq_prepare_annotation2.py	exon	122406948	122407052	.	-	.	ENST00000455322+ENST00000397587+ENST00000263710+ENST00000541377+ENST00000409078__exon_number_071__gene_id_ENSG00000074054	CLASP1	ENSG00000074054.70	-1.61367118494642	-17.3840744204591	5.4686677707265e-42	2.31506935627422e-39
ENSG00000153048.33	ENSG00000153048	ENSG00000153048_034	chr16	dexseq_prepare_annotation2.py	exon	8962389	8962576	.	-	.	ENST00000570125__exon_number_034__gene_id_ENSG00000153048	CARHSP1	ENSG00000153048.33	-3.33649878235452	-22.3467980182688	6.75702779852129e-42	2.85167363952363e-39
ENSG00000158286.22	ENSG00000158286	ENSG00000158286_023	chr1	dexseq_prepare_annotation2.py	exon	6270998	6270998	.	+	.	ENST00000377939+ENST00000496329+ENST00000463453__exon_number_023__gene_id_ENSG00000158286	RNF207	ENSG00000158286.22	3.46308913610477	19.9221560215275	6.9972274905635e-42	2.94398687915856e-39
ENSG00000148337.11	ENSG00000148337	ENSG00000148337_012	chr9	dexseq_prepare_annotation2.py	exon	130929160	130929276	.	-	.	ENST00000485001+ENST00000491487__exon_number_012__gene_id_ENSG00000148337	CIZ1	ENSG00000148337.11	2.47823378967503	16.1058910605162	7.85097708505459e-42	3.29308873696051e-39
ENSG00000012504.22	ENSG00000012504	ENSG00000012504_023	chr12	dexseq_prepare_annotation2.py	exon	100957268	100957281	.	+	.	ENST00000321046+ENST00000392986+ENST00000549996+ENST00000548884+ENST00000188403__exon_number_023__gene_id_ENSG00000012504	NR1H4	ENSG00000012504.22	3.80357982125595	24.645971077268	8.81431812755281e-42	3.68588986089983e-39
ENSG00000013441.21	ENSG00000013441	ENSG00000013441_022	chr2	dexseq_prepare_annotation2.py	exon	201722696	201722812	.	-	.	ENST00000409769+ENST00000321356+ENST00000473565+ENST00000409403+ENST00000461981+ENST00000434813+ENST00000432425__exon_number_022__gene_id_ENSG00000013441	CLK1	ENSG00000013441.21	-3.26927903737304	-21.8216518811805	9.23809674548141e-42	3.85135972525906e-39
ENSG00000131018.136	ENSG00000131018	ENSG00000131018_137	chr6	dexseq_prepare_annotation2.py	exon	152688353	152688517	.	-	.	ENST00000469439+ENST00000471834+ENST00000341594+ENST00000448038+ENST00000265368+ENST00000454018+ENST00000367255+ENST00000423061__exon_number_137__gene_id_ENSG00000131018	SYNE1	ENSG00000131018.136	-4.18607633561644	-15.1162605728234	1.04601851074083e-41	4.34763330100645e-39
ENSG00000077549.19	ENSG00000077549	ENSG00000077549_020	chr1	dexseq_prepare_annotation2.py	exon	19746245	19746245	.	-	.	ENST00000375144__exon_number_020__gene_id_ENSG00000077549	CAPZB	ENSG00000077549.19	2.82930844842814	21.3849327324863	1.06561120946115e-41	4.41568681237739e-39
ENSG00000175287.ENSG00000095319.ENSG00000251184.105	ENSG00000175287+ENSG00000095319+ENSG00000251184	ENSG00000175287+ENSG00000095319+ENSG00000251184_106	chr9	dexseq_prepare_annotation2.py	exon	131768518	131768647	.	+	.	ENST00000372577__exon_number_106__gene_id_ENSG00000175287+ENSG00000095319+ENSG00000251184		ENSG00000175287.ENSG00000095319.ENSG00000251184.105	-3.11869755934775	-18.9682313227088	1.10598159388805e-41	4.56916974149653e-39
ENSG00000074054.61	ENSG00000074054	ENSG00000074054_062	chr2	dexseq_prepare_annotation2.py	exon	122270559	122270649	.	-	.	ENST00000480007__exon_number_062__gene_id_ENSG00000074054	CLASP1	ENSG00000074054.61	1.91247404397168	17.2801793848232	1.13061337127435e-41	4.65690480492461e-39
ENSG00000221988.ENSG00000258388.ENSG00000241404.69	ENSG00000221988+ENSG00000258388+ENSG00000241404	ENSG00000221988+ENSG00000258388+ENSG00000241404_070	chr6	dexseq_prepare_annotation2.py	exon	32139500	32139755	.	+	.	ENST00000422437__exon_number_070__gene_id_ENSG00000221988+ENSG00000258388+ENSG00000241404		ENSG00000221988.ENSG00000258388.ENSG00000241404.69	-6.00810303703954	-33.8231953350638	1.181172228459e-41	4.850586313037e-39
ENSG00000158286.25	ENSG00000158286	ENSG00000158286_026	chr1	dexseq_prepare_annotation2.py	exon	6271095	6271178	.	+	.	ENST00000377939+ENST00000496329+ENST00000463453+ENST00000492476__exon_number_026__gene_id_ENSG00000158286	RNF207	ENSG00000158286.25	3.56206444464754	19.7971916147505	1.31485791886934e-41	5.38346006424233e-39
ENSG00000140955.16	ENSG00000140955	ENSG00000140955_017	chr16	dexseq_prepare_annotation2.py	exon	84228765	84228800	.	+	.	ENST00000566526+ENST00000315906+ENST00000567685+ENST00000564169+ENST00000268624__exon_number_017__gene_id_ENSG00000140955	ADAD2	ENSG00000140955.16	2.12831558425014	20.3346884270555	1.32016103928702e-41	5.38908595680381e-39
ENSG00000177483.ENSG00000124831	ENSG00000177483+ENSG00000124831	ENSG00000177483+ENSG00000124831_001	chr2	dexseq_prepare_annotation2.py	exon	238536219	238536249	.	+	.	ENST00000308482__exon_number_001__gene_id_ENSG00000177483+ENSG00000124831		ENSG00000177483.ENSG00000124831	2.31209917969188	23.7910791487775	1.4889720293256e-41	6.06016034250148e-39
ENSG00000163625.74	ENSG00000163625	ENSG00000163625_075	chr4	dexseq_prepare_annotation2.py	exon	85752566	85752758	.	-	.	ENST00000295888+ENST00000426414+ENST00000322366__exon_number_075__gene_id_ENSG00000163625	WDFY3	ENSG00000163625.74	2.12701355001811	16.3523555865189	1.50399128084612e-41	6.10317881896017e-39
ENSG00000162572.28	ENSG00000162572	ENSG00000162572_029	chr1	dexseq_prepare_annotation2.py	exon	1225857	1225935	.	+	.	ENST00000379101+ENST00000338555+ENST00000379116+ENST00000379099+ENST00000325425+ENST00000400928__exon_number_029__gene_id_ENSG00000162572	SCNN1D	ENSG00000162572.28	-5.1657697551745	-23.1677952726032	1.55265591773031e-41	6.28207332377254e-39
ENSG00000166535.23	ENSG00000166535	ENSG00000166535_024	chr12	dexseq_prepare_annotation2.py	exon	8998673	8998720	.	+	.	ENST00000539547+ENST00000541459+ENST00000536789+ENST00000545692+ENST00000540049+ENST00000299698__exon_number_024__gene_id_ENSG00000166535	A2ML1	ENSG00000166535.23	-1.84694723937351	-19.9984697604216	1.74042088040156e-41	7.02106258693759e-39
ENSG00000166689.53	ENSG00000166689	ENSG00000166689_054	chr11	dexseq_prepare_annotation2.py	exon	16877350	16877461	.	-	.	ENST00000529213+ENST00000531066+ENST00000355661+ENST00000528376+ENST00000448080+ENST00000528637__exon_number_054__gene_id_ENSG00000166689	PLEKHA7	ENSG00000166689.53	-2.71606028667775	-17.4989319736048	1.8243781788205e-41	7.33817334331436e-39
ENSG00000102893.67	ENSG00000102893	ENSG00000102893_068	chr16	dexseq_prepare_annotation2.py	exon	47733606	47733656	.	+	.	ENST00000566044+ENST00000455779+ENST00000323584+ENST00000566319+ENST00000299167__exon_number_068__gene_id_ENSG00000102893	PHKB	ENSG00000102893.67	-2.21006911868396	-16.3702836102653	3.05806201494436e-41	1.22644381862505e-38
ENSG00000150672.ENSG00000256466.88	ENSG00000150672+ENSG00000256466	ENSG00000150672+ENSG00000256466_089	chr11	dexseq_prepare_annotation2.py	exon	85309741	85309832	.	-	.	ENST00000376104+ENST00000526147+ENST00000472545__exon_number_089__gene_id_ENSG00000150672+ENSG00000256466		ENSG00000150672.ENSG00000256466.88	3.39147944154804	21.5180523161366	3.22739842796283e-41	1.29058299819062e-38
ENSG00000102893.60	ENSG00000102893	ENSG00000102893_061	chr16	dexseq_prepare_annotation2.py	exon	47722952	47723086	.	+	.	ENST00000566044+ENST00000455779+ENST00000323584+ENST00000566319+ENST00000299167__exon_number_061__gene_id_ENSG00000102893	PHKB	ENSG00000102893.60	-1.8895013679533	-16.351742624132	3.53805732179687e-41	1.41069750656296e-38
ENSG00000185989.10	ENSG00000185989	ENSG00000185989_011	chr13	dexseq_prepare_annotation2.py	exon	114778618	114778724	.	-	.	ENST00000389544+ENST00000334062__exon_number_011__gene_id_ENSG00000185989	RASA3	ENSG00000185989.10	-3.30146387789891	-20.7478999717682	3.57301952808114e-41	1.42050828542496e-38
ENSG00000080823.67	ENSG00000080823	ENSG00000080823_068	chr14	dexseq_prepare_annotation2.py	exon	102718093	102718141	.	-	.	ENST00000519877+ENST00000518399+ENST00000518482+ENST00000521766+ENST00000193029+ENST00000522874+ENST00000517537+ENST00000519569+ENST00000562292+ENST00000361847+ENST00000524019+ENST00000523485+ENST00000524214+ENST00000559838+ENST00000522093+ENST00000518686__exon_number_068__gene_id_ENSG00000080823	MOK	ENSG00000080823.67	-1.62217996963465	-19.1244672518597	4.08153052978122e-41	1.61798476145894e-38
ENSG00000182774.ENSG00000214575.ENSG00000260836.27	ENSG00000182774+ENSG00000214575+ENSG00000260836	ENSG00000182774+ENSG00000214575+ENSG00000260836_028	chr15	dexseq_prepare_annotation2.py	exon	83209204	83209207	.	-	.	ENST00000560229+ENST00000330244+ENST00000561157+ENST00000559273__exon_number_028__gene_id_ENSG00000182774+ENSG00000214575+ENSG00000260836		ENSG00000182774.ENSG00000214575.ENSG00000260836.27	-2.10029681030529	-19.5505664352392	4.59261447418296e-41	1.81534006132258e-38
ENSG00000167380.38	ENSG00000167380	ENSG00000167380_039	chr19	dexseq_prepare_annotation2.py	exon	44679651	44679683	.	+	.	ENST00000590089+ENST00000590524+ENST00000454662+ENST00000588127+ENST00000588883+ENST00000590578+ENST00000337433+ENST00000586914+ENST00000585678__exon_number_039__gene_id_ENSG00000167380	ZNF226	ENSG00000167380.38	2.73222314601015	18.5360281726161	4.68368245619219e-41	1.8460169129061e-38
ENSG00000162825	ENSG00000162825	ENSG00000162825_001	chr1	dexseq_prepare_annotation2.py	exon	144146808	144146811	.	+	.	ENST00000369190__exon_number_001__gene_id_ENSG00000162825	NBPF8	ENSG00000162825	-1.07843931310583	-16.8995445938076	5.07385930522191e-41	1.99407032178864e-38
ENSG00000156873.ENSG00000260899.ENSG00000080603.62	ENSG00000156873+ENSG00000260899+ENSG00000080603	ENSG00000156873+ENSG00000260899+ENSG00000080603_063	chr16	dexseq_prepare_annotation2.py	exon	30762703	30762869	.	+	.	ENST00000569762+ENST00000563913+ENST00000564838__exon_number_063__gene_id_ENSG00000156873+ENSG00000260899+ENSG00000080603		ENSG00000156873.ENSG00000260899.ENSG00000080603.62	2.07491602403998	20.6653368760833	5.1713233600077e-41	2.02656774873902e-38
ENSG00000163491.30	ENSG00000163491	ENSG00000163491_031	chr3	dexseq_prepare_annotation2.py	exon	27326331	27326392	.	-	.	ENST00000424275+ENST00000341435+ENST00000357467+ENST00000474938+ENST00000574215+ENST00000435584+ENST00000429845__exon_number_031__gene_id_ENSG00000163491	NEK10	ENSG00000163491.30	-2.15942893845825	-17.4250213698294	6.00345838580079e-41	2.34073527591298e-38
ENSG00000198632.ENSG00000174368.25	ENSG00000198632+ENSG00000174368	ENSG00000198632+ENSG00000174368_026	chr7	dexseq_prepare_annotation2.py	exon	74984790	74984929	.	-	.	ENST00000513070+ENST00000310939+ENST00000414100+ENST00000442338__exon_number_026__gene_id_ENSG00000198632+ENSG00000174368		ENSG00000198632.ENSG00000174368.25	2.36874812877011	21.36825154394	6.00713631613714e-41	2.34073527591298e-38
ENSG00000196504.25	ENSG00000196504	ENSG00000196504_026	chr2	dexseq_prepare_annotation2.py	exon	153532913	153532918	.	-	.	ENST00000493468__exon_number_026__gene_id_ENSG00000196504	PRPF40A	ENSG00000196504.25	-2.67702707351279	-20.2996324383248	6.34725351242589e-41	2.46625861689613e-38
ENSG00000104490.14	ENSG00000104490	ENSG00000104490_015	chr8	dexseq_prepare_annotation2.py	exon	102731498	102731507	.	-	.	ENST00000311028+ENST00000522448+ENST00000220931+ENST00000522951+ENST00000520690+ENST00000520425+ENST00000521599+ENST00000518727+ENST00000395923+ENST00000519508__exon_number_015__gene_id_ENSG00000104490	NCALD	ENSG00000104490.14	2.3055388136403	16.7889991262709	6.44551980471847e-41	2.49736580908245e-38
ENSG00000140694.51	ENSG00000140694	ENSG00000140694_052	chr16	dexseq_prepare_annotation2.py	exon	14726247	14726585	.	-	.	ENST00000562896__exon_number_052__gene_id_ENSG00000140694	PARN	ENSG00000140694.51	-2.56219982968649	-18.6499881417292	6.60394721296467e-41	2.55154197107108e-38
ENSG00000198632.ENSG00000174368.26	ENSG00000198632+ENSG00000174368	ENSG00000198632+ENSG00000174368_027	chr7	dexseq_prepare_annotation2.py	exon	74984930	74984931	.	-	.	ENST00000513070+ENST00000414100__exon_number_027__gene_id_ENSG00000198632+ENSG00000174368		ENSG00000198632.ENSG00000174368.26	2.34830990860267	21.3289640083894	7.07332571341271e-41	2.72521728890923e-38
ENSG00000215440.ENSG00000124222.ENSG00000254995.89	ENSG00000215440+ENSG00000124222+ENSG00000254995	ENSG00000215440+ENSG00000124222+ENSG00000254995_090	chr20	dexseq_prepare_annotation2.py	exon	57294288	57294294	.	+	.	ENST00000527587__exon_number_090__gene_id_ENSG00000215440+ENSG00000124222+ENSG00000254995		ENSG00000215440.ENSG00000124222.ENSG00000254995.89	-1.85627568130488	-19.2320444941083	7.20801183609002e-41	2.76933026173139e-38
ENSG00000148337.8	ENSG00000148337	ENSG00000148337_009	chr9	dexseq_prepare_annotation2.py	exon	130928586	130928685	.	-	.	ENST00000393608+ENST00000325721+ENST00000372948+ENST00000485862+ENST00000471839+ENST00000415526+ENST00000541172+ENST00000461765+ENST00000372938+ENST00000372954+ENST00000357558+ENST00000491487+ENST00000538431+ENST00000277465+ENST00000471773__exon_number_009__gene_id_ENSG00000148337	CIZ1	ENSG00000148337.8	2.06393544381896	15.8360148291527	7.61245296197149e-41	2.91654762084919e-38
ENSG00000178149.16	ENSG00000178149	ENSG00000178149_017	chr3	dexseq_prepare_annotation2.py	exon	49053862	49053944	.	-	.	ENST00000498794+ENST00000440857+ENST00000467457+ENST00000313778+ENST00000472331+ENST00000498498+ENST00000460505+ENST00000438585+ENST00000395462+ENST00000441576+ENST00000484831+ENST00000341949__exon_number_017__gene_id_ENSG00000178149	DALRD3	ENSG00000178149.16	-3.97229540108308	-19.4410264379685	8.02395632741905e-41	3.06564303584623e-38
ENSG00000148343.4	ENSG00000148343	ENSG00000148343_005	chr9	dexseq_prepare_annotation2.py	exon	131799253	131799273	.	+	.	ENST00000406926+ENST00000277475+ENST00000358369__exon_number_005__gene_id_ENSG00000148343	FAM73B	ENSG00000148343.4	1.62570136296195	18.1124287448984	8.83339136491844e-41	3.36552211003393e-38
ENSG00000063438.ENSG00000249915.41	ENSG00000063438+ENSG00000249915	ENSG00000063438+ENSG00000249915_042	chr5	dexseq_prepare_annotation2.py	exon	422844	422875	.	+	.	ENST00000506456+ENST00000316418+ENST00000514523+ENST00000505113+ENST00000510400+ENST00000510910+ENST00000512529__exon_number_042__gene_id_ENSG00000063438+ENSG00000249915		ENSG00000063438.ENSG00000249915.41	2.09003619182696	18.1055571365332	9.20551318662155e-41	3.49758501018563e-38
ENSG00000126005.ENSG00000088298.ENSG00000261582.ENSG00000242372.60	ENSG00000126005+ENSG00000088298+ENSG00000261582+ENSG00000242372	ENSG00000126005+ENSG00000088298+ENSG00000261582+ENSG00000242372_061	chr20	dexseq_prepare_annotation2.py	exon	33872574	33872589	.	-	.	ENST00000415116+ENST00000456600+ENST00000447927+ENST00000374450__exon_number_061__gene_id_ENSG00000126005+ENSG00000088298+ENSG00000261582+ENSG00000242372		ENSG00000126005.ENSG00000088298.ENSG00000261582.ENSG00000242372.60	-2.42832055834485	-17.7004968857839	9.2763103422865e-41	3.51474786339231e-38
ENSG00000010322.41	ENSG00000010322	ENSG00000010322_042	chr3	dexseq_prepare_annotation2.py	exon	52521670	52522621	.	+	.	ENST00000479054+ENST00000489895+ENST00000345716__exon_number_042__gene_id_ENSG00000010322	NISCH	ENSG00000010322.41	-2.1123600912387	-18.8999955282657	1.36428921607309e-40	5.15498371560842e-38
ENSG00000148343.28	ENSG00000148343	ENSG00000148343_029	chr9	dexseq_prepare_annotation2.py	exon	131829787	131830051	.	+	.	ENST00000471943__exon_number_029__gene_id_ENSG00000148343	FAM73B	ENSG00000148343.28	-2.24442599528441	-18.0281106204393	1.46616653457694e-40	5.52470884292784e-38
ENSG00000166313.2	ENSG00000166313	ENSG00000166313_003	chr11	dexseq_prepare_annotation2.py	exon	6416388	6416392	.	-	.	ENST00000608394+ENST00000524626+ENST00000608704+ENST00000608655+ENST00000608435+ENST00000299402+ENST00000389906+ENST00000526240+ENST00000609360+ENST00000311051__exon_number_003__gene_id_ENSG00000166313	APBB1	ENSG00000166313.2	2.97386063031227	17.0729082023823	1.68628546629507e-40	6.33673738512417e-38
ENSG00000150672.ENSG00000256466.89	ENSG00000150672+ENSG00000256466	ENSG00000150672+ENSG00000256466_090	chr11	dexseq_prepare_annotation2.py	exon	85336151	85336295	.	-	.	ENST00000526147__exon_number_090__gene_id_ENSG00000150672+ENSG00000256466		ENSG00000150672.ENSG00000256466.89	3.41189406128981	21.1156274042249	1.7231832505137e-40	6.45769985356447e-38
ENSG00000151150.22	ENSG00000151150	ENSG00000151150_023	chr10	dexseq_prepare_annotation2.py	exon	61819458	61819574	.	-	.	ENST00000503366+ENST00000514197+ENST00000373827+ENST00000511043+ENST00000355288+ENST00000373820+ENST00000469721__exon_number_023__gene_id_ENSG00000151150	ANK3	ENSG00000151150.22	1.27028464712455	18.146381156988	1.76885811488033e-40	6.61080596831025e-38
ENSG00000155363.60	ENSG00000155363	ENSG00000155363_061	chr1	dexseq_prepare_annotation2.py	exon	113243348	113243348	.	+	.	ENST00000490413+ENST00000369645+ENST00000369644+ENST00000496577+ENST00000413052+ENST00000468624__exon_number_061__gene_id_ENSG00000155363	MOV10	ENSG00000155363.60	-2.79504809716525	-26.2637188986732	1.79814809518958e-40	6.70201067217941e-38
ENSG00000048740	ENSG00000048740	ENSG00000048740_001	chr10	dexseq_prepare_annotation2.py	exon	11047259	11047350	.	+	.	ENST00000379261__exon_number_001__gene_id_ENSG00000048740	CELF2	ENSG00000048740	2.72035359925064	27.3570863252597	1.99601530423776e-40	7.41933493575208e-38
ENSG00000205133.38	ENSG00000205133	ENSG00000205133_039	chr8	dexseq_prepare_annotation2.py	exon	93978265	93978302	.	-	.	ENST00000522925+ENST00000537541+ENST00000517858+ENST00000522903+ENST00000523580+ENST00000524037+ENST00000523060+ENST00000378861+ENST00000523375+ENST00000519792+ENST00000520430+ENST00000519069+ENST00000521988+ENST00000520384+ENST00000521617+ENST00000517540+ENST00000518748__exon_number_039__gene_id_ENSG00000205133	TRIQK	ENSG00000205133.38	1.83333210130142	20.7039967798664	2.01446738799332e-40	7.46768505235577e-38
ENSG00000151150.41	ENSG00000151150	ENSG00000151150_042	chr10	dexseq_prepare_annotation2.py	exon	61844915	61845011	.	-	.	ENST00000503366+ENST00000355288+ENST00000280772+ENST00000373827__exon_number_042__gene_id_ENSG00000151150	ANK3	ENSG00000151150.41	-1.8219296411436	-18.1182595839233	2.08821874795534e-40	7.7202178832764e-38
ENSG00000215021.ENSG00000238795.40	ENSG00000215021+ENSG00000238795	ENSG00000215021+ENSG00000238795_041	chr12	dexseq_prepare_annotation2.py	exon	7079831	7079843	.	-	.	ENST00000546111+ENST00000543465+ENST00000535923+ENST00000542294+ENST00000399433+ENST00000544888__exon_number_041__gene_id_ENSG00000215021+ENSG00000238795		ENSG00000215021.ENSG00000238795.40	2.37443269729806	20.3544703975865	2.09635166118704e-40	7.72945144753802e-38
ENSG00000131558.12	ENSG00000131558	ENSG00000131558_013	chr7	dexseq_prepare_annotation2.py	exon	133041141	133041327	.	+	.	ENST00000393161+ENST00000462055+ENST00000253861+ENST00000539845+ENST00000486013+ENST00000480840__exon_number_013__gene_id_ENSG00000131558	EXOC4	ENSG00000131558.12	-1.57760316423794	-16.7687287686255	2.28972705113059e-40	8.41981132260245e-38
ENSG00000197905.3	ENSG00000197905	ENSG00000197905_004	chr12	dexseq_prepare_annotation2.py	exon	3068580	3068647	.	+	.	ENST00000358409+ENST00000540314+ENST00000536826+ENST00000359864__exon_number_004__gene_id_ENSG00000197905	TEAD4	ENSG00000197905.3	-4.63953742773973	-21.4177624483939	2.70950438144522e-40	9.93678130906489e-38
ENSG00000005810.12	ENSG00000005810	ENSG00000005810_013	chr13	dexseq_prepare_annotation2.py	exon	77638750	77638869	.	-	.	ENST00000407578+ENST00000357337+ENST00000544440+ENST00000429715__exon_number_013__gene_id_ENSG00000005810	MYCBP2	ENSG00000005810.12	-1.72772021019179	-16.6604606906451	2.83262476319282e-40	1.0360608333854e-37
ENSG00000221978.53	ENSG00000221978	ENSG00000221978_054	chr1	dexseq_prepare_annotation2.py	exon	1334690	1334691	.	-	.	ENST00000425598+ENST00000408918+ENST00000488340+ENST00000400809+ENST00000481223__exon_number_054__gene_id_ENSG00000221978	CCNL2	ENSG00000221978.53	-3.06333325658598	-23.5703949208798	2.86638602712106e-40	1.04562103053171e-37
ENSG00000021762.20	ENSG00000021762	ENSG00000021762_021	chr11	dexseq_prepare_annotation2.py	exon	3122833	3122929	.	-	.	ENST00000263650+ENST00000389989+ENST00000348039+ENST00000534454+ENST00000534491+ENST00000542243+ENST00000471998+ENST00000525498__exon_number_021__gene_id_ENSG00000021762	OSBPL5	ENSG00000021762.20	-1.64322555995956	-17.9152876346504	2.89188263463531e-40	1.05212366622435e-37
ENSG00000150672.ENSG00000256466.93	ENSG00000150672+ENSG00000256466	ENSG00000150672+ENSG00000256466_094	chr11	dexseq_prepare_annotation2.py	exon	85338315	85338732	.	-	.	ENST00000472545__exon_number_094__gene_id_ENSG00000150672+ENSG00000256466		ENSG00000150672.ENSG00000256466.93	3.47196649427315	20.9400657700282	3.60043121340206e-40	1.30644218314875e-37
ENSG00000148343.42	ENSG00000148343	ENSG00000148343_043	chr9	dexseq_prepare_annotation2.py	exon	131831538	131832127	.	+	.	ENST00000483458+ENST00000492279__exon_number_043__gene_id_ENSG00000148343	FAM73B	ENSG00000148343.42	-2.16882645989189	-17.8655399789252	3.90349697540376e-40	1.41267452545219e-37
ENSG00000148343.7	ENSG00000148343	ENSG00000148343_008	chr9	dexseq_prepare_annotation2.py	exon	131802731	131802969	.	+	.	ENST00000406926+ENST00000358369+ENST00000477088+ENST00000445183+ENST00000439290+ENST00000277475+ENST00000474534+ENST00000450073__exon_number_008__gene_id_ENSG00000148343	FAM73B	ENSG00000148343.7	2.11363586665611	17.8445704871849	4.42998696338003e-40	1.59899213657159e-37
ENSG00000129933.17	ENSG00000129933	ENSG00000129933_018	chr19	dexseq_prepare_annotation2.py	exon	19453370	19453426	.	+	.	ENST00000609060+ENST00000392313+ENST00000590837+ENST00000585823+ENST00000262815__exon_number_018__gene_id_ENSG00000129933	MAU2	ENSG00000129933.17	-2.20665572091387	-20.1179864466233	6.12892643073869e-40	2.20641351506593e-37
ENSG00000156261.5	ENSG00000156261	ENSG00000156261_006	chr21	dexseq_prepare_annotation2.py	exon	30433574	30433697	.	-	.	ENST00000432178+ENST00000470450+ENST00000286788+ENST00000542732+ENST00000540844+ENST00000496121__exon_number_006__gene_id_ENSG00000156261	CCT8	ENSG00000156261.5	4.13316509975706	26.8998661641805	6.20548124198591e-40	2.22423648458045e-37
ENSG00000137500.27	ENSG00000137500	ENSG00000137500_028	chr11	dexseq_prepare_annotation2.py	exon	82985784	82985806	.	-	.	ENST00000534753__exon_number_028__gene_id_ENSG00000137500	CCDC90B	ENSG00000137500.27	-1.8455955144691	-18.2539040076477	6.21086740736595e-40	2.22423648458045e-37
ENSG00000196549.45	ENSG00000196549	ENSG00000196549_046	chr3	dexseq_prepare_annotation2.py	exon	154898278	154898417	.	+	.	ENST00000462745+ENST00000493888+ENST00000492661+ENST00000460393+ENST00000493237__exon_number_046__gene_id_ENSG00000196549	MME	ENSG00000196549.45	3.35764870007277	18.4204798922001	6.56579332537081e-40	2.34521930340589e-37
ENSG00000159674.27	ENSG00000159674	ENSG00000159674_028	chr4	dexseq_prepare_annotation2.py	exon	1166634	1166661	.	-	.	ENST00000290902__exon_number_028__gene_id_ENSG00000159674	SPON2	ENSG00000159674.27	-1.73925841972662	-19.4933626109205	7.56898922216596e-40	2.69652613431762e-37
ENSG00000114416.6	ENSG00000114416	ENSG00000114416_007	chr3	dexseq_prepare_annotation2.py	exon	180630326	180630458	.	+	.	ENST00000357559+ENST00000305586+ENST00000475315+ENST00000491674__exon_number_007__gene_id_ENSG00000114416	FXR1	ENSG00000114416.6	-2.26169244213609	-16.4474147566419	7.74983449789354e-40	2.7538012946401e-37
ENSG00000119383.8	ENSG00000119383	ENSG00000119383_009	chr9	dexseq_prepare_annotation2.py	exon	131873693	131873713	.	+	.	ENST00000393370+ENST00000348141+ENST00000337738+ENST00000347048+ENST00000355007+ENST00000445241+ENST00000452489+ENST00000357197__exon_number_009__gene_id_ENSG00000119383	PPP2R4	ENSG00000119383.8	-1.97056079821802	-19.4691711504845	8.5147913852786e-40	3.01780048166618e-37
ENSG00000196549.18	ENSG00000196549	ENSG00000196549_019	chr3	dexseq_prepare_annotation2.py	exon	154830083	154830564	.	+	.	ENST00000477669__exon_number_019__gene_id_ENSG00000196549	MME	ENSG00000196549.18	-1.51286932437438	-18.3681459998468	8.78321162492491e-40	3.10491058369768e-37
ENSG00000013441.25	ENSG00000013441	ENSG00000013441_026	chr2	dexseq_prepare_annotation2.py	exon	201724848	201724938	.	-	.	ENST00000434813+ENST00000321356+ENST00000409403+ENST00000473565+ENST00000461981__exon_number_026__gene_id_ENSG00000013441	CLK1	ENSG00000013441.25	-3.09118669310971	-20.7101287092841	9.50500153636038e-40	3.35142933348892e-37
ENSG00000240207.ENSG00000118855.54	ENSG00000240207+ENSG00000118855	ENSG00000240207+ENSG00000118855_055	chr3	dexseq_prepare_annotation2.py	exon	158540232	158540982	.	+	.	ENST00000465235__exon_number_055__gene_id_ENSG00000240207+ENSG00000118855		ENSG00000240207.ENSG00000118855.54	-2.52928781704782	-16.7224036475679	1.0208703872367e-39	3.59032262342013e-37
ENSG00000137968.4	ENSG00000137968	ENSG00000137968_005	chr1	dexseq_prepare_annotation2.py	exon	75679390	75679478	.	-	.	ENST00000535611+ENST00000370855+ENST00000370859__exon_number_005__gene_id_ENSG00000137968	SLC44A5	ENSG00000137968.4	-1.5597316481073	-21.0853572540622	1.04036225861993e-39	3.64951630159361e-37
ENSG00000245937.15	ENSG00000245937	ENSG00000245937_016	chr5	dexseq_prepare_annotation2.py	exon	127396836	127396936	.	-	.	ENST00000501652+ENST00000606251+ENST00000514409+ENST00000508878+ENST00000499346+ENST00000501702+ENST00000514573+ENST00000501173__exon_number_016__gene_id_ENSG00000245937	CTC-228N24.3	ENSG00000245937.15	-2.542667520168	-20.3164400348739	1.10092206888003e-39	3.85210385121391e-37
ENSG00000131018.135	ENSG00000131018	ENSG00000131018_136	chr6	dexseq_prepare_annotation2.py	exon	152688132	152688352	.	-	.	ENST00000454018+ENST00000469439__exon_number_136__gene_id_ENSG00000131018	SYNE1	ENSG00000131018.135	-4.18117373662691	-14.6430047010063	1.11474922433995e-39	3.89055988830705e-37
ENSG00000156261.3	ENSG00000156261	ENSG00000156261_004	chr21	dexseq_prepare_annotation2.py	exon	30428777	30428873	.	-	.	ENST00000432178+ENST00000470450+ENST00000286788+ENST00000542732+ENST00000540844+ENST00000496121__exon_number_004__gene_id_ENSG00000156261	CCT8	ENSG00000156261.3	4.0878930892718	26.6523509062604	1.15428708850089e-39	4.01832530606045e-37
ENSG00000153048.34	ENSG00000153048	ENSG00000153048_035	chr16	dexseq_prepare_annotation2.py	exon	8962823	8962863	.	-	.	ENST00000569572+ENST00000565287+ENST00000311052+ENST00000563815__exon_number_035__gene_id_ENSG00000153048	CARHSP1	ENSG00000153048.34	-3.18943086133388	-21.0522526971049	1.19038670066583e-39	4.13350480666646e-37
ENSG00000223745.58	ENSG00000223745	ENSG00000223745_059	chr1	dexseq_prepare_annotation2.py	exon	93806015	93806029	.	-	.	ENST00000452347+ENST00000411670+ENST00000451302+ENST00000413606+ENST00000421202+ENST00000457387+ENST00000449305+ENST00000438777+ENST00000447577__exon_number_059__gene_id_ENSG00000223745	RP4-717I23.3	ENSG00000223745.58	4.05825095583673	16.0604294351409	1.26426918403751e-39	4.3789687192572e-37
ENSG00000179818.ENSG00000244617.104	ENSG00000179818+ENSG00000244617	ENSG00000179818+ENSG00000244617_105	chr2	dexseq_prepare_annotation2.py	exon	70313400	70313401	.	-	.	ENST00000439670+ENST00000610168+ENST00000418308+ENST00000444320+ENST00000457770+ENST00000601396+ENST00000429599+ENST00000420309+ENST00000449178+ENST00000442040+ENST00000437456+ENST00000419963+ENST00000416068+ENST00000456161+ENST00000609075+ENST00000425601+ENST00000411429+ENST00000422515+ENST00000421843+ENST00000596665+ENST00000418564__exon_number_105__gene_id_ENSG00000179818+ENSG00000244617		ENSG00000179818.ENSG00000244617.104	-1.86807472464753	-15.5231761064975	1.45580342854895e-39	5.02967250024619e-37
ENSG00000100201.27	ENSG00000100201	ENSG00000100201_028	chr22	dexseq_prepare_annotation2.py	exon	38894558	38894578	.	-	.	ENST00000467279+ENST00000432525+ENST00000381633+ENST00000216019+ENST00000396821+ENST00000403230__exon_number_028__gene_id_ENSG00000100201	DDX17	ENSG00000100201.27	2.45226231449855	19.9174405018658	1.5306715684715e-39	5.27504804853143e-37
ENSG00000082805.12	ENSG00000082805	ENSG00000082805_013	chr12	dexseq_prepare_annotation2.py	exon	1136589	1136705	.	+	.	ENST00000546231+ENST00000542302__exon_number_013__gene_id_ENSG00000082805	ERC1	ENSG00000082805.12	-1.72688859191161	-15.8592176483546	1.70534543259339e-39	5.86228520136616e-37
ENSG00000013441.10	ENSG00000013441	ENSG00000013441_011	chr2	dexseq_prepare_annotation2.py	exon	201718626	201718716	.	-	.	ENST00000409769+ENST00000321356+ENST00000473565+ENST00000496205+ENST00000409403+ENST00000461326+ENST00000461981+ENST00000434813+ENST00000472679+ENST00000432425+ENST00000464454__exon_number_011__gene_id_ENSG00000013441	CLK1	ENSG00000013441.10	1.86085102711791	20.5539750497879	1.84442643620643e-39	6.32453824975184e-37
ENSG00000105063.ENSG00000180089.47	ENSG00000105063+ENSG00000180089	ENSG00000105063+ENSG00000180089_048	chr19	dexseq_prepare_annotation2.py	exon	55769803	55770363	.	-	.	ENST00000412770__exon_number_048__gene_id_ENSG00000105063+ENSG00000180089		ENSG00000105063.ENSG00000180089.47	-7.94110834488246	-20.5411256724167	1.94809496031381e-39	6.66335922086391e-37
ENSG00000144426.ENSG00000204196.52	ENSG00000144426+ENSG00000204196	ENSG00000144426+ENSG00000204196_053	chr2	dexseq_prepare_annotation2.py	exon	204037452	204037576	.	+	.	ENST00000449802+ENST00000414576__exon_number_053__gene_id_ENSG00000144426+ENSG00000204196		ENSG00000144426.ENSG00000204196.52	-3.38307801861913	-17.3341502609632	2.03032242184895e-39	6.92733889006969e-37
ENSG00000140443.41	ENSG00000140443	ENSG00000140443_042	chr15	dexseq_prepare_annotation2.py	exon	99467829	99467865	.	+	.	ENST00000558762+ENST00000560972+ENST00000560343+ENST00000268035__exon_number_042__gene_id_ENSG00000140443	IGF1R	ENSG00000140443.41	-1.43085994255639	-17.0936003202284	2.16528210445574e-39	7.36948122697642e-37
ENSG00000131558.25	ENSG00000131558	ENSG00000131558_026	chr7	dexseq_prepare_annotation2.py	exon	133236353	133236506	.	+	.	ENST00000483800__exon_number_026__gene_id_ENSG00000131558	EXOC4	ENSG00000131558.25	-3.8762559565175	-16.4467751433474	2.27009489417673e-39	7.70708454666534e-37
ENSG00000196235.ENSG00000213922	ENSG00000196235+ENSG00000213922	ENSG00000196235+ENSG00000213922_001	chr19	dexseq_prepare_annotation2.py	exon	39926796	39926817	.	+	.	ENST00000594990__exon_number_001__gene_id_ENSG00000196235+ENSG00000213922		ENSG00000196235.ENSG00000213922	-5.14177077774122	-33.1354669348126	2.2822003164163e-39	7.7290517382632e-37
ENSG00000082805.1	ENSG00000082805	ENSG00000082805_002	chr12	dexseq_prepare_annotation2.py	exon	1100374	1100398	.	+	.	ENST00000543086__exon_number_002__gene_id_ENSG00000082805	ERC1	ENSG00000082805.1	-1.83899405489245	-15.8073487869636	2.56532128352441e-39	8.66648934108887e-37
ENSG00000196549.21	ENSG00000196549	ENSG00000196549_022	chr3	dexseq_prepare_annotation2.py	exon	154832937	154832944	.	+	.	ENST00000491026+ENST00000493237+ENST00000360490+ENST00000481828+ENST00000462745+ENST00000462837+ENST00000492661+ENST00000460393__exon_number_022__gene_id_ENSG00000196549	MME	ENSG00000196549.21	2.60880951551836	18.1517993105574	2.93480934012321e-39	9.8903795845528e-37
ENSG00000266967.ENSG00000267060.ENSG00000108825.29	ENSG00000266967+ENSG00000267060+ENSG00000108825	ENSG00000266967+ENSG00000267060+ENSG00000108825_030	chr17	dexseq_prepare_annotation2.py	exon	41107990	41108044	.	-	.	ENST00000441280__exon_number_030__gene_id_ENSG00000266967+ENSG00000267060+ENSG00000108825		ENSG00000266967.ENSG00000267060.ENSG00000108825.29	-1.88111597987892	-16.9259353858755	3.25155177044398e-39	1.09309519812278e-36
ENSG00000150593.ENSG00000265827.10	ENSG00000150593+ENSG00000265827	ENSG00000150593+ENSG00000265827_011	chr10	dexseq_prepare_annotation2.py	exon	112642761	112642855	.	+	.	ENST00000467574+ENST00000492932+ENST00000444997+ENST00000280154+ENST00000483670+ENST00000393104__exon_number_011__gene_id_ENSG00000150593+ENSG00000265827		ENSG00000150593.ENSG00000265827.10	-1.67503972847577	-19.1757086718572	3.57322831625169e-39	1.19829827837917e-36
ENSG00000151651.40	ENSG00000151651	ENSG00000151651_041	chr10	dexseq_prepare_annotation2.py	exon	135088300	135088494	.	-	.	ENST00000486609__exon_number_041__gene_id_ENSG00000151651	ADAM8	ENSG00000151651.40	-1.94350996339754	-21.668034636817	3.78424078380738e-39	1.26596699001712e-36
ENSG00000162825.1	ENSG00000162825	ENSG00000162825_002	chr1	dexseq_prepare_annotation2.py	exon	144146812	144147021	.	+	.	ENST00000369190+ENST00000412624+ENST00000369365__exon_number_002__gene_id_ENSG00000162825	NBPF8	ENSG00000162825.1	-1.05926133760328	-16.3001134089829	3.80850261697364e-39	1.27098350108054e-36
ENSG00000113575.ENSG00000272772.ENSG00000113558.ENSG00000273345.ENSG00000006837.36	ENSG00000113575+ENSG00000272772+ENSG00000113558+ENSG00000273345+ENSG00000006837	ENSG00000113575+ENSG00000272772+ENSG00000113558+ENSG00000273345+ENSG00000006837_037	chr5	dexseq_prepare_annotation2.py	exon	133530025	133533326	.	-	.	ENST00000481195__exon_number_037__gene_id_ENSG00000113575+ENSG00000272772+ENSG00000113558+ENSG00000273345+ENSG00000006837		ENSG00000113575.ENSG00000272772.ENSG00000113558.ENSG00000273345.ENSG00000006837.36	2.57915430038077	14.8318090021363	3.94068810381971e-39	1.31190480660173e-36
ENSG00000215021.ENSG00000238795.45	ENSG00000215021+ENSG00000238795	ENSG00000215021+ENSG00000238795_046	chr12	dexseq_prepare_annotation2.py	exon	7079917	7079988	.	-	.	ENST00000535923__exon_number_046__gene_id_ENSG00000215021+ENSG00000238795		ENSG00000215021.ENSG00000238795.45	2.94764064913161	19.7033915428997	4.08849479241442e-39	1.35781584921928e-36
ENSG00000166313.6	ENSG00000166313	ENSG00000166313_007	chr11	dexseq_prepare_annotation2.py	exon	6416660	6416697	.	-	.	ENST00000609331+ENST00000529519+ENST00000608394+ENST00000524626+ENST00000608704+ENST00000608655+ENST00000608645+ENST00000609360+ENST00000299402+ENST00000389906+ENST00000526240+ENST00000311051__exon_number_007__gene_id_ENSG00000166313	APBB1	ENSG00000166313.6	3.19924224152883	16.5758917343423	5.1129611390718e-39	1.69295878477066e-36
ENSG00000120549.16	ENSG00000120549	ENSG00000120549_017	chr10	dexseq_prepare_annotation2.py	exon	24783429	24783533	.	+	.	ENST00000376454+ENST00000376462__exon_number_017__gene_id_ENSG00000120549	KIAA1217	ENSG00000120549.16	1.80528801596755	18.8590319956317	5.12232353222387e-39	1.69295878477066e-36
ENSG00000140443.42	ENSG00000140443	ENSG00000140443_043	chr15	dexseq_prepare_annotation2.py	exon	99467866	99467913	.	+	.	ENST00000558762+ENST00000560972+ENST00000268035__exon_number_043__gene_id_ENSG00000140443	IGF1R	ENSG00000140443.42	-1.49279145296896	-16.9535081798054	5.3815016381934e-39	1.77434318436203e-36
ENSG00000153048.20	ENSG00000153048	ENSG00000153048_021	chr16	dexseq_prepare_annotation2.py	exon	8955499	8955522	.	-	.	ENST00000568968+ENST00000567626__exon_number_021__gene_id_ENSG00000153048	CARHSP1	ENSG00000153048.20	2.19976133086717	20.6624312861158	5.87340733790325e-39	1.93188621215062e-36
ENSG00000145687.14	ENSG00000145687	ENSG00000145687_015	chr5	dexseq_prepare_annotation2.py	exon	80736377	80736455	.	-	.	ENST00000320672+ENST00000504136+ENST00000510060+ENST00000514493+ENST00000505980+ENST00000509053+ENST00000512923+ENST00000504985+ENST00000515395__exon_number_015__gene_id_ENSG00000145687	SSBP2	ENSG00000145687.14	-3.25072483623067	-17.2813197479338	6.11843697159159e-39	2.00766702158733e-36
ENSG00000147889	ENSG00000147889	ENSG00000147889_001	chr9	dexseq_prepare_annotation2.py	exon	21967751	21967751	.	-	.	ENST00000361570__exon_number_001__gene_id_ENSG00000147889	CDKN2A	ENSG00000147889	-3.67432701156297	-21.5332654722445	6.27806057969353e-39	2.05512837496602e-36
ENSG00000175701.4	ENSG00000175701	ENSG00000175701_005	chr2	dexseq_prepare_annotation2.py	exon	110970369	110970400	.	-	.	ENST00000426713+ENST00000414416__exon_number_005__gene_id_ENSG00000175701	LINC00116	ENSG00000175701.4	-2.77495454226733	-32.4994166573799	6.63401705996827e-39	2.16648042844107e-36
ENSG00000123213.19	ENSG00000123213	ENSG00000123213_020	chr5	dexseq_prepare_annotation2.py	exon	65088429	65088482	.	+	.	ENST00000502464+ENST00000509935+ENST00000506799+ENST00000380985+ENST00000506539__exon_number_020__gene_id_ENSG00000123213	NLN	ENSG00000123213.19	-2.88524837896337	-19.8979107023541	7.03701687318067e-39	2.29263001027425e-36
ENSG00000164941.13	ENSG00000164941	ENSG00000164941_014	chr8	dexseq_prepare_annotation2.py	exon	95839950	95840021	.	+	.	ENST00000343161+ENST00000519457+ENST00000521860+ENST00000524333+ENST00000523206+ENST00000519053+ENST00000447247+ENST00000523731+ENST00000522171+ENST00000523321__exon_number_014__gene_id_ENSG00000164941	INTS8	ENSG00000164941.13	-2.94662204039519	-19.8889781935704	7.32295354702632e-39	2.37601049230546e-36
ENSG00000255103.ENSG00000127603.30	ENSG00000255103+ENSG00000127603	ENSG00000255103+ENSG00000127603_031	chr1	dexseq_prepare_annotation2.py	exon	39748861	39748973	.	+	.	ENST00000372915+ENST00000567887+ENST00000539005+ENST00000496804+ENST00000524432+ENST00000361689+ENST00000564288+ENST00000485063+ENST00000545844+ENST00000530262+ENST00000317713__exon_number_031__gene_id_ENSG00000255103+ENSG00000127603		ENSG00000255103.ENSG00000127603.30	-5.79388956174656	-19.2915225111003	7.32759141327801e-39	2.37601049230546e-36
ENSG00000082126.14	ENSG00000082126	ENSG00000082126_015	chr2	dexseq_prepare_annotation2.py	exon	202526278	202526294	.	-	.	ENST00000359962__exon_number_015__gene_id_ENSG00000082126	MPP4	ENSG00000082126.14	-1.89262590969128	-18.5628978180933	7.42631424330146e-39	2.40234259813969e-36
ENSG00000151150.70	ENSG00000151150	ENSG00000151150_071	chr10	dexseq_prepare_annotation2.py	exon	61941087	61941185	.	-	.	ENST00000503366+ENST00000280772+ENST00000373827__exon_number_071__gene_id_ENSG00000151150	ANK3	ENSG00000151150.70	2.69897055813528	17.5154421120368	7.48902131551598e-39	2.41692744384982e-36
ENSG00000170421.48	ENSG00000170421	ENSG00000170421_049	chr12	dexseq_prepare_annotation2.py	exon	53343705	53343738	.	-	.	ENST00000546921__exon_number_049__gene_id_ENSG00000170421	KRT8	ENSG00000170421.48	-1.12368277051687	-18.3468730566992	7.81649389189881e-39	2.51669085026488e-36
ENSG00000102893.55	ENSG00000102893	ENSG00000102893_056	chr16	dexseq_prepare_annotation2.py	exon	47698796	47698886	.	+	.	ENST00000455779+ENST00000323584+ENST00000566319__exon_number_056__gene_id_ENSG00000102893	PHKB	ENSG00000102893.55	-2.16300312028313	-15.6586502995333	8.27097373810598e-39	2.6567839763902e-36
ENSG00000113569.48	ENSG00000113569	ENSG00000113569_049	chr5	dexseq_prepare_annotation2.py	exon	37371184	37371205	.	-	.	ENST00000231498+ENST00000507675__exon_number_049__gene_id_ENSG00000113569	NUP155	ENSG00000113569.48	1.98532559277944	18.7321309007302	9.74617350832348e-39	3.12332980934965e-36
ENSG00000239344.ENSG00000176406.55	ENSG00000239344+ENSG00000176406	ENSG00000239344+ENSG00000176406_056	chr8	dexseq_prepare_annotation2.py	exon	105264049	105264087	.	+	.	ENST00000339750+ENST00000436393+ENST00000507740+ENST00000262231__exon_number_056__gene_id_ENSG00000239344+ENSG00000176406		ENSG00000239344.ENSG00000176406.55	-1.92425481432077	-19.5017660274064	1.03698255647066e-38	3.3154435301985e-36
ENSG00000196504.26	ENSG00000196504	ENSG00000196504_027	chr2	dexseq_prepare_annotation2.py	exon	153532919	153533293	.	-	.	ENST00000493468+ENST00000545856+ENST00000410080+ENST00000354363__exon_number_027__gene_id_ENSG00000196504	PRPF40A	ENSG00000196504.26	-2.87306862046153	-19.2166189985497	1.04814926844869e-38	3.34335241070748e-36
ENSG00000254634.ENSG00000183336.ENSG00000261740.27	ENSG00000254634+ENSG00000183336+ENSG00000261740	ENSG00000254634+ENSG00000183336+ENSG00000261740_028	chr16	dexseq_prepare_annotation2.py	exon	29465054	29465336	.	-	.	ENST00000565417__exon_number_028__gene_id_ENSG00000254634+ENSG00000183336+ENSG00000261740		ENSG00000254634.ENSG00000183336.ENSG00000261740.27	-2.4789931654465	-24.7622478194936	1.08971689252793e-38	3.46787863060629e-36
ENSG00000272084.ENSG00000127481.5	ENSG00000272084+ENSG00000127481	ENSG00000272084+ENSG00000127481_006	chr1	dexseq_prepare_annotation2.py	exon	19401061	19401297	.	-	.	ENST00000375226+ENST00000375224+ENST00000375225+ENST00000459947+ENST00000375217+ENST00000375254+ENST00000486515+ENST00000429347+ENST00000606379+ENST00000375267__exon_number_006__gene_id_ENSG00000272084+ENSG00000127481		ENSG00000272084.ENSG00000127481.5	-1.89989348421763	-14.1877104447997	1.16679816144374e-38	3.70458416258387e-36
ENSG00000188897.71	ENSG00000188897	ENSG00000188897_072	chr16	dexseq_prepare_annotation2.py	exon	11585612	11585701	.	-	.	ENST00000598234__exon_number_072__gene_id_ENSG00000188897	CTD-3088G3.8	ENSG00000188897.71	-2.37977693990679	-19.1716612276877	1.29981323361246e-38	4.11737605363246e-36
ENSG00000266967.ENSG00000267060.ENSG00000108825.30	ENSG00000266967+ENSG00000267060+ENSG00000108825	ENSG00000266967+ENSG00000267060+ENSG00000108825_031	chr17	dexseq_prepare_annotation2.py	exon	41108045	41108220	.	-	.	ENST00000441280+ENST00000483774__exon_number_031__gene_id_ENSG00000266967+ENSG00000267060+ENSG00000108825		ENSG00000266967.ENSG00000267060.ENSG00000108825.30	-1.997681336773	-16.7150476036989	1.30970001734639e-38	4.13913489353068e-36
ENSG00000115464.27	ENSG00000115464	ENSG00000115464_028	chr2	dexseq_prepare_annotation2.py	exon	61441195	61441353	.	-	.	ENST00000411912+ENST00000398571+ENST00000472689+ENST00000467128__exon_number_028__gene_id_ENSG00000115464	USP34	ENSG00000115464.27	2.98299959022729	22.4195158385391	1.35430817574884e-38	4.27027377898185e-36
ENSG00000260391.ENSG00000160145.54	ENSG00000260391+ENSG00000160145	ENSG00000260391+ENSG00000160145_055	chr3	dexseq_prepare_annotation2.py	exon	124196092	124196181	.	+	.	ENST00000460856+ENST00000240874+ENST00000360013+ENST00000393501+ENST00000354186__exon_number_055__gene_id_ENSG00000260391+ENSG00000160145		ENSG00000260391.ENSG00000160145.54	-2.70872262945294	-15.2038911789711	1.54361083869199e-38	4.85600143658243e-36
ENSG00000166313.3	ENSG00000166313	ENSG00000166313_004	chr11	dexseq_prepare_annotation2.py	exon	6416393	6416509	.	-	.	ENST00000529519+ENST00000608394+ENST00000524626+ENST00000608704+ENST00000608435+ENST00000608655+ENST00000299402+ENST00000389906+ENST00000526240+ENST00000609360+ENST00000311051__exon_number_004__gene_id_ENSG00000166313	APBB1	ENSG00000166313.3	3.09344862829909	16.408752942394	1.61734519652618e-38	5.07631732621352e-36
ENSG00000113569.47	ENSG00000113569	ENSG00000113569_048	chr5	dexseq_prepare_annotation2.py	exon	37370923	37371183	.	-	.	ENST00000231498+ENST00000507675+ENST00000513532__exon_number_048__gene_id_ENSG00000113569	NUP155	ENSG00000113569.47	2.00280081273381	18.6193485761873	1.72925567259865e-38	5.4151759829596e-36
ENSG00000113575.ENSG00000272772.ENSG00000113558.ENSG00000273345.ENSG00000006837.85	ENSG00000113575+ENSG00000272772+ENSG00000113558+ENSG00000273345+ENSG00000006837	ENSG00000113575+ENSG00000272772+ENSG00000113558+ENSG00000273345+ENSG00000006837_086	chr5	dexseq_prepare_annotation2.py	exon	133706696	133706732	.	-	.	ENST00000609383+ENST00000518409+ENST00000536186+ENST00000520693+ENST00000522501+ENST00000523054+ENST00000520515+ENST00000609654+ENST00000519312+ENST00000435240__exon_number_086__gene_id_ENSG00000113575+ENSG00000272772+ENSG00000113558+ENSG00000273345+ENSG00000006837		ENSG00000113575.ENSG00000272772.ENSG00000113558.ENSG00000273345.ENSG00000006837.85	-2.90832919976363	-14.667315733626	1.7944127044938e-38	5.60641563891504e-36
ENSG00000158286.30	ENSG00000158286	ENSG00000158286_031	chr1	dexseq_prepare_annotation2.py	exon	6272291	6272476	.	+	.	ENST00000377948+ENST00000377939+ENST00000496676+ENST00000492476__exon_number_031__gene_id_ENSG00000158286	RNF207	ENSG00000158286.30	3.28273737356711	18.3786246824543	1.9442500444012e-38	6.06075763841066e-36
ENSG00000143341.47	ENSG00000143341	ENSG00000143341_048	chr1	dexseq_prepare_annotation2.py	exon	186022084	186022206	.	+	.	ENST00000271588+ENST00000367492__exon_number_048__gene_id_ENSG00000143341	HMCN1	ENSG00000143341.47	-2.08255895934139	-16.8606484027903	1.97285075458726e-38	6.13596846936936e-36
ENSG00000085276.49	ENSG00000085276	ENSG00000085276_050	chr3	dexseq_prepare_annotation2.py	exon	169098975	169099046	.	-	.	ENST00000494292+ENST00000485957__exon_number_050__gene_id_ENSG00000085276	MECOM	ENSG00000085276.49	-1.93284186300365	-24.5445934122798	2.00765338963946e-38	6.23008459101694e-36
ENSG00000141971.ENSG00000269640.37	ENSG00000141971+ENSG00000269640	ENSG00000141971+ENSG00000269640_038	chr19	dexseq_prepare_annotation2.py	exon	17530856	17530856	.	+	.	ENST00000392702+ENST00000529490+ENST00000317040+ENST00000528659__exon_number_038__gene_id_ENSG00000141971+ENSG00000269640		ENSG00000141971.ENSG00000269640.37	1.90579320859207	18.5761928773198	2.15442613196381e-38	6.6704534595972e-36
ENSG00000114416.1	ENSG00000114416	ENSG00000114416_002	chr3	dexseq_prepare_annotation2.py	exon	180585944	180586083	.	+	.	ENST00000469882+ENST00000484790__exon_number_002__gene_id_ENSG00000114416	FXR1	ENSG00000114416.1	-2.14395748215265	-15.9887014845225	2.20786385981409e-38	6.82050916693919e-36
ENSG00000074054.69	ENSG00000074054	ENSG00000074054_070	chr2	dexseq_prepare_annotation2.py	exon	122363277	122363756	.	-	.	ENST00000455322+ENST00000397587+ENST00000263710+ENST00000541377+ENST00000409078__exon_number_070__gene_id_ENSG00000074054	CLASP1	ENSG00000074054.69	-1.63192064701938	-16.1972144590305	2.30245220127121e-38	7.09672682980583e-36
ENSG00000174442.11	ENSG00000174442	ENSG00000174442_012	chr15	dexseq_prepare_annotation2.py	exon	66807864	66807982	.	+	.	ENST00000307897+ENST00000565627+ENST00000567926+ENST00000564179+ENST00000535141+ENST00000565960+ENST00000446801+ENST00000563698__exon_number_012__gene_id_ENSG00000174442	ZWILCH	ENSG00000174442.11	2.4938130227811	18.7847218742992	2.45643101881845e-38	7.55435153679682e-36
ENSG00000127329.15	ENSG00000127329	ENSG00000127329_016	chr12	dexseq_prepare_annotation2.py	exon	70933803	70933839	.	-	.	ENST00000549400__exon_number_016__gene_id_ENSG00000127329	PTPRB	ENSG00000127329.15	-7.39724083563556	-19.6180461029948	2.46265781071795e-38	7.55655806080702e-36
ENSG00000105669.ENSG00000051128.ENSG00000268193.9	ENSG00000105669+ENSG00000051128+ENSG00000268193	ENSG00000105669+ENSG00000051128+ENSG00000268193_010	chr19	dexseq_prepare_annotation2.py	exon	19010747	19010756	.	-	.	ENST00000598969+ENST00000593827+ENST00000600932+ENST00000351079+ENST00000349893+ENST00000262812+ENST00000595984__exon_number_010__gene_id_ENSG00000105669+ENSG00000051128+ENSG00000268193		ENSG00000105669.ENSG00000051128.ENSG00000268193.9	-4.57916548588695	-17.4574955023622	2.4818085567108e-38	7.59832280442977e-36
ENSG00000177830.28	ENSG00000177830	ENSG00000177830_029	chr11	dexseq_prepare_annotation2.py	exon	884068	884151	.	-	.	ENST00000524832+ENST00000336845+ENST00000531010+ENST00000528581+ENST00000323578+ENST00000454838+ENST00000429789+ENST00000534254+ENST00000528521+ENST00000531859+ENST00000436108+ENST00000323541+ENST00000449825__exon_number_029__gene_id_ENSG00000177830	CHID1	ENSG00000177830.28	-1.25449511185871	-16.2520507051863	2.71174671153418e-38	8.28381244886478e-36
ENSG00000145348.10	ENSG00000145348	ENSG00000145348_011	chr4	dexseq_prepare_annotation2.py	exon	107084436	107084783	.	-	.	ENST00000506384__exon_number_011__gene_id_ENSG00000145348	TBCK	ENSG00000145348.10	-3.67938478011757	-16.7034273778621	2.74583612918561e-38	8.36930852175773e-36
ENSG00000257225.ENSG00000134283.16	ENSG00000257225+ENSG00000134283	ENSG00000257225+ENSG00000134283_017	chr12	dexseq_prepare_annotation2.py	exon	42725600	42725650	.	+	.	ENST00000546750+ENST00000547847__exon_number_017__gene_id_ENSG00000257225+ENSG00000134283		ENSG00000257225.ENSG00000134283.16	2.1317477245374	23.5792664083265	2.82357105345244e-38	8.58716198872587e-36
ENSG00000213398.ENSG00000124067.ENSG00000267660.60	ENSG00000213398+ENSG00000124067+ENSG00000267660	ENSG00000213398+ENSG00000124067+ENSG00000267660_061	chr16	dexseq_prepare_annotation2.py	exon	67984016	67984221	.	-	.	ENST00000572476__exon_number_061__gene_id_ENSG00000213398+ENSG00000124067+ENSG00000267660		ENSG00000213398.ENSG00000124067.ENSG00000267660.60	-5.2752581693783	-17.0318738964501	2.87738388030908e-38	8.73145958015913e-36
ENSG00000005810.1	ENSG00000005810	ENSG00000005810_002	chr13	dexseq_prepare_annotation2.py	exon	77618793	77619036	.	-	.	ENST00000407578+ENST00000357337+ENST00000544440__exon_number_002__gene_id_ENSG00000005810	MYCBP2	ENSG00000005810.1	-2.76005776462933	-16.0178667493311	2.93029229019535e-38	8.87238168925374e-36
ENSG00000105135.15	ENSG00000105135	ENSG00000105135_016	chr19	dexseq_prepare_annotation2.py	exon	15227094	15227132	.	-	.	ENST00000533086+ENST00000524779+ENST00000534378+ENST00000263383+ENST00000525880+ENST00000596093+ENST00000598709+ENST00000534806__exon_number_016__gene_id_ENSG00000105135	ILVBL	ENSG00000105135.15	-2.31929590403924	-18.0964945371136	2.99474559386435e-38	9.04756179855582e-36
ENSG00000148343.12	ENSG00000148343	ENSG00000148343_013	chr9	dexseq_prepare_annotation2.py	exon	131809384	131809503	.	+	.	ENST00000474534__exon_number_013__gene_id_ENSG00000148343	FAM73B	ENSG00000148343.12	1.75675847508013	17.1464035826406	3.07537698022677e-38	9.27074080456933e-36
ENSG00000196549.39	ENSG00000196549	ENSG00000196549_040	chr3	dexseq_prepare_annotation2.py	exon	154886521	154886586	.	+	.	ENST00000493237+ENST00000360490+ENST00000495577+ENST00000462745+ENST00000492661+ENST00000460393__exon_number_040__gene_id_ENSG00000196549	MME	ENSG00000196549.39	3.11440938458952	17.7194722209099	3.32560469892309e-38	9.98246971778675e-36
ENSG00000241015.ENSG00000160336.1	ENSG00000241015+ENSG00000160336	ENSG00000241015+ENSG00000160336_002	chr19	dexseq_prepare_annotation2.py	exon	53935237	53935245	.	+	.	ENST00000424846+ENST00000454407__exon_number_002__gene_id_ENSG00000241015+ENSG00000160336		ENSG00000241015.ENSG00000160336.1	-2.34380357183332	-21.5937077080101	3.32603431104443e-38	9.98246971778675e-36
ENSG00000013441.20	ENSG00000013441	ENSG00000013441_021	chr2	dexseq_prepare_annotation2.py	exon	201722441	201722607	.	-	.	ENST00000409769+ENST00000321356+ENST00000473565+ENST00000409403+ENST00000461981+ENST00000434813+ENST00000432425__exon_number_021__gene_id_ENSG00000013441	CLK1	ENSG00000013441.20	-3.12305891308683	-19.8787755262139	3.3554443298411e-38	1.00487498751311e-35
ENSG00000266967.ENSG00000267060.ENSG00000108825.32	ENSG00000266967+ENSG00000267060+ENSG00000108825	ENSG00000266967+ENSG00000267060+ENSG00000108825_033	chr17	dexseq_prepare_annotation2.py	exon	41108333	41108337	.	-	.	ENST00000491665+ENST00000421990+ENST00000427569+ENST00000486664+ENST00000423601+ENST00000591910+ENST00000430739+ENST00000483774+ENST00000409399+ENST00000409103+ENST00000478040+ENST00000441280+ENST00000360221__exon_number_033__gene_id_ENSG00000266967+ENSG00000267060+ENSG00000108825		ENSG00000266967.ENSG00000267060.ENSG00000108825.32	-1.85134384879834	-16.5632916657848	3.57788790697275e-38	1.06915709220127e-35
ENSG00000175221.19	ENSG00000175221	ENSG00000175221_020	chr19	dexseq_prepare_annotation2.py	exon	885822	885909	.	-	.	ENST00000395808+ENST00000325464+ENST00000589119+ENST00000312090+ENST00000606248+ENST00000269814+ENST00000592373+ENST00000607471+ENST00000592943__exon_number_020__gene_id_ENSG00000175221	MED16	ENSG00000175221.19	-2.19397651891569	-26.4627787379328	3.58689023905026e-38	1.06951709823507e-35
ENSG00000050438.24	ENSG00000050438	ENSG00000050438_025	chr12	dexseq_prepare_annotation2.py	exon	51851228	51851323	.	+	.	ENST00000514353+ENST00000319957+ENST00000547697+ENST00000535225+ENST00000453097+ENST00000551071+ENST00000604314+ENST00000394856+ENST00000358657__exon_number_025__gene_id_ENSG00000050438	SLC4A8	ENSG00000050438.24	-3.32448324853932	-21.56886158913	3.64001935368898e-38	1.08300445672881e-35
ENSG00000114735.18	ENSG00000114735	ENSG00000114735_019	chr3	dexseq_prepare_annotation2.py	exon	50614940	50615004	.	+	.	ENST00000434410+ENST00000443894+ENST00000448997+ENST00000232854+ENST00000482974+ENST00000455834__exon_number_019__gene_id_ENSG00000114735	HEMK1	ENSG00000114735.18	2.75320377646954	18.9333364752757	4.08474867928431e-38	1.21269291959012e-35
ENSG00000022840.70	ENSG00000022840	ENSG00000022840_071	chr12	dexseq_prepare_annotation2.py	exon	121014682	121014685	.	+	.	ENST00000325954+ENST00000545419+ENST00000542701+ENST00000535470+ENST00000413266+ENST00000538254__exon_number_071__gene_id_ENSG00000022840	RNF10	ENSG00000022840.70	1.85071748674094	16.7325327671217	4.49575009272294e-38	1.33182955230643e-35
ENSG00000139644.10	ENSG00000139644	ENSG00000139644_011	chr12	dexseq_prepare_annotation2.py	exon	50135351	50135353	.	+	.	ENST00000549445+ENST00000548894+ENST00000546914+ENST00000267115+ENST00000549966+ENST00000547832+ENST00000552699+ENST00000552635+ENST00000547187__exon_number_011__gene_id_ENSG00000139644	TMBIM6	ENSG00000139644.10	-1.5925404110443	-18.2178677939479	4.5174353392696e-38	1.33536946365133e-35
ENSG00000111731.27	ENSG00000111731	ENSG00000111731_028	chr12	dexseq_prepare_annotation2.py	exon	22637272	22637630	.	-	.	ENST00000542768__exon_number_028__gene_id_ENSG00000111731	C2CD5	ENSG00000111731.27	-3.08012671668999	-26.3126901888212	5.15212138851538e-38	1.51970961214789e-35
ENSG00000153048.31	ENSG00000153048	ENSG00000153048_032	chr16	dexseq_prepare_annotation2.py	exon	8962212	8962218	.	-	.	ENST00000396593+ENST00000561530__exon_number_032__gene_id_ENSG00000153048	CARHSP1	ENSG00000153048.31	-3.08089341993692	-20.133596028851	5.27313262461638e-38	1.55206624633559e-35
ENSG00000196549.37	ENSG00000196549	ENSG00000196549_038	chr3	dexseq_prepare_annotation2.py	exon	154884691	154884810	.	+	.	ENST00000493237+ENST00000360490+ENST00000495577+ENST00000462745+ENST00000492661+ENST00000460393__exon_number_038__gene_id_ENSG00000196549	MME	ENSG00000196549.37	3.19860335763285	17.6333859313762	5.407005502103e-38	1.58806183012515e-35
ENSG00000240731.ENSG00000127054.94	ENSG00000240731+ENSG00000127054	ENSG00000240731+ENSG00000127054_095	chr1	dexseq_prepare_annotation2.py	exon	1258272	1258526	.	-	.	ENST00000525285+ENST00000530233+ENST00000540437+ENST00000458452__exon_number_095__gene_id_ENSG00000240731+ENSG00000127054		ENSG00000240731.ENSG00000127054.94	-2.70375538087035	-18.1767831341082	5.60647972852316e-38	1.64312982812871e-35
ENSG00000153048.35	ENSG00000153048	ENSG00000153048_036	chr16	dexseq_prepare_annotation2.py	exon	8962864	8962866	.	-	.	ENST00000311052__exon_number_036__gene_id_ENSG00000153048	CARHSP1	ENSG00000153048.35	-3.11542282998655	-20.1064096576971	5.90840882996942e-38	1.72792613031686e-35
ENSG00000257225.ENSG00000134283.43	ENSG00000257225+ENSG00000134283	ENSG00000257225+ENSG00000134283_044	chr12	dexseq_prepare_annotation2.py	exon	42792797	42793227	.	+	.	ENST00000547440+ENST00000552202__exon_number_044__gene_id_ENSG00000257225+ENSG00000134283		ENSG00000257225.ENSG00000134283.43	-2.06751830602673	-23.3067865654114	6.47872652138288e-38	1.89068538228271e-35
ENSG00000114735.19	ENSG00000114735	ENSG00000114735_020	chr3	dexseq_prepare_annotation2.py	exon	50615257	50615306	.	+	.	ENST00000455834+ENST00000448997+ENST00000232854+ENST00000434410__exon_number_020__gene_id_ENSG00000114735	HEMK1	ENSG00000114735.19	2.74047438474313	18.8225437284728	6.97280730283181e-38	2.03055254704121e-35
ENSG00000123384.2	ENSG00000123384	ENSG00000123384_003	chr12	dexseq_prepare_annotation2.py	exon	57522499	57522691	.	+	.	ENST00000553277+ENST00000243077+ENST00000338962__exon_number_003__gene_id_ENSG00000123384	LRP1	ENSG00000123384.2	-2.83070415910131	-17.4240857684077	7.22196792339826e-38	2.09865491604514e-35
ENSG00000177156.18	ENSG00000177156	ENSG00000177156_019	chr11	dexseq_prepare_annotation2.py	exon	763851	763940	.	+	.	ENST00000319006+ENST00000528097__exon_number_019__gene_id_ENSG00000177156	TALDO1	ENSG00000177156.18	-2.19441576527047	-20.8892640547049	7.25982466033366e-38	2.10519566683164e-35
ENSG00000104324.19	ENSG00000104324	ENSG00000104324_020	chr8	dexseq_prepare_annotation2.py	exon	98067755	98067873	.	+	.	ENST00000529551+ENST00000532528__exon_number_020__gene_id_ENSG00000104324	CPQ	ENSG00000104324.19	-3.70765977981948	-20.883277651699	7.42859392836315e-38	2.1495905974985e-35
ENSG00000050438.28	ENSG00000050438	ENSG00000050438_029	chr12	dexseq_prepare_annotation2.py	exon	51855002	51855075	.	+	.	ENST00000514353+ENST00000550211+ENST00000319957+ENST00000547697+ENST00000535225+ENST00000453097+ENST00000551071+ENST00000604314+ENST00000394856+ENST00000358657__exon_number_029__gene_id_ENSG00000050438	SLC4A8	ENSG00000050438.28	-3.33963584996648	-21.3461899317242	8.19518452579245e-38	2.36642423064777e-35
ENSG00000150712.20	ENSG00000150712	ENSG00000150712_021	chr5	dexseq_prepare_annotation2.py	exon	32276788	32276848	.	-	.	ENST00000280285+ENST00000264934+ENST00000513622+ENST00000382142__exon_number_021__gene_id_ENSG00000150712	MTMR12	ENSG00000150712.20	-2.12228883804461	-20.4136273572068	8.44105611493327e-38	2.43230095950472e-35
ENSG00000156113.5	ENSG00000156113	ENSG00000156113_006	chr10	dexseq_prepare_annotation2.py	exon	78644639	78644746	.	-	.	ENST00000286627+ENST00000286628__exon_number_006__gene_id_ENSG00000156113	KCNMA1	ENSG00000156113.5	2.79934561646696	16.2435467332453	9.01502718158462e-38	2.59224555183679e-35
ENSG00000188897.69	ENSG00000188897	ENSG00000188897_070	chr16	dexseq_prepare_annotation2.py	exon	11582565	11582723	.	-	.	ENST00000344649+ENST00000598234+ENST00000595170__exon_number_070__gene_id_ENSG00000188897	CTD-3088G3.8	ENSG00000188897.69	-2.60377550377249	-18.7684518175987	9.05815550031669e-38	2.59919792557204e-35
ENSG00000132694.35	ENSG00000132694	ENSG00000132694_036	chr1	dexseq_prepare_annotation2.py	exon	156926212	156926356	.	-	.	ENST00000361409+ENST00000368194+ENST00000486670__exon_number_036__gene_id_ENSG00000132694	ARHGEF11	ENSG00000132694.35	-2.15872461261838	-18.7591847401925	9.47378408173994e-38	2.7127854376857e-35
ENSG00000074054.20	ENSG00000074054	ENSG00000074054_021	chr2	dexseq_prepare_annotation2.py	exon	122160171	122160239	.	-	.	ENST00000455322+ENST00000452274+ENST00000541859__exon_number_021__gene_id_ENSG00000074054	CLASP1	ENSG00000074054.20	-1.76369222914314	-15.9954774573656	9.6004308677077e-38	2.74332312044748e-35
ENSG00000113575.ENSG00000272772.ENSG00000113558.ENSG00000273345.ENSG00000006837.89	ENSG00000113575+ENSG00000272772+ENSG00000113558+ENSG00000273345+ENSG00000006837	ENSG00000113575+ENSG00000272772+ENSG00000113558+ENSG00000273345+ENSG00000006837_090	chr5	dexseq_prepare_annotation2.py	exon	133706736	133706738	.	-	.	ENST00000519312__exon_number_090__gene_id_ENSG00000113575+ENSG00000272772+ENSG00000113558+ENSG00000273345+ENSG00000006837		ENSG00000113575.ENSG00000272772.ENSG00000113558.ENSG00000273345.ENSG00000006837.89	-3.95207419535296	-14.4835172861717	9.71489421670994e-38	2.77025964815787e-35
ENSG00000077549.20	ENSG00000077549	ENSG00000077549_021	chr1	dexseq_prepare_annotation2.py	exon	19746519	19746638	.	-	.	ENST00000489607__exon_number_021__gene_id_ENSG00000077549	CAPZB	ENSG00000077549.20	2.62344563092711	19.3130524381032	9.75281192162157e-38	2.77530224723986e-35
ENSG00000114374.7	ENSG00000114374	ENSG00000114374_008	chrY	dexseq_prepare_annotation2.py	exon	14834041	14834120	.	+	.	ENST00000426564+ENST00000338981__exon_number_008__gene_id_ENSG00000114374	USP9Y	ENSG00000114374.7	-3.34011040945101	-16.8267978387065	1.03234497840298e-37	2.93160325544003e-35
ENSG00000064201.37	ENSG00000064201	ENSG00000064201_038	chr11	dexseq_prepare_annotation2.py	exon	2337895	2337897	.	+	.	ENST00000381117+ENST00000446063+ENST00000339046+ENST00000182290+ENST00000461200+ENST00000451520+ENST00000486011+ENST00000493924+ENST00000381121__exon_number_038__gene_id_ENSG00000064201	TSPAN32	ENSG00000064201.37	2.42945713697275	22.4435059945826	1.04883632007995e-37	2.97228077814393e-35
ENSG00000119650.ENSG00000119685.ENSG00000119686.142	ENSG00000119650+ENSG00000119685+ENSG00000119686	ENSG00000119650+ENSG00000119685+ENSG00000119686_143	chr14	dexseq_prepare_annotation2.py	exon	76550106	76550416	.	+	.	ENST00000542766+ENST00000555305__exon_number_143__gene_id_ENSG00000119650+ENSG00000119685+ENSG00000119686		ENSG00000119650.ENSG00000119685.ENSG00000119686.142	2.8458062615131	15.9755491702397	1.10560738341365e-37	3.12670327235086e-35
ENSG00000091181.3	ENSG00000091181	ENSG00000091181_004	chr3	dexseq_prepare_annotation2.py	exon	3111909	3111995	.	-	.	ENST00000256452+ENST00000438560+ENST00000446632+ENST00000418488+ENST00000445864__exon_number_004__gene_id_ENSG00000091181	IL5RA	ENSG00000091181.3	2.41988602144818	19.5906387988186	1.17725293076275e-37	3.32246938237488e-35
ENSG00000148343.43	ENSG00000148343	ENSG00000148343_044	chr9	dexseq_prepare_annotation2.py	exon	131832128	131832213	.	+	.	ENST00000406926+ENST00000492279+ENST00000358369+ENST00000445183+ENST00000439290+ENST00000277475+ENST00000483458__exon_number_044__gene_id_ENSG00000148343	FAM73B	ENSG00000148343.43	-2.27909066310471	-16.9197697435674	1.23182039860609e-37	3.46933235878461e-35
ENSG00000268400.ENSG00000229833.ENSG00000076944.49	ENSG00000268400+ENSG00000229833+ENSG00000076944	ENSG00000268400+ENSG00000229833+ENSG00000076944_050	chr19	dexseq_prepare_annotation2.py	exon	7707423	7707651	.	+	.	ENST00000594221__exon_number_050__gene_id_ENSG00000268400+ENSG00000229833+ENSG00000076944		ENSG00000268400.ENSG00000229833.ENSG00000076944.49	4.81429059307669	19.5797584660874	1.2346452217158e-37	3.47016267644547e-35
ENSG00000233673.ENSG00000187627.42	ENSG00000233673+ENSG00000187627	ENSG00000233673+ENSG00000187627_043	chr2	dexseq_prepare_annotation2.py	exon	87224686	87224881	.	+	.	ENST00000409776+ENST00000398193+ENST00000428128+ENST00000559485__exon_number_043__gene_id_ENSG00000233673+ENSG00000187627		ENSG00000233673.ENSG00000187627.42	-1.55611255135502	-16.6830587287529	1.24011143947635e-37	3.47839846704654e-35
ENSG00000148343.30	ENSG00000148343	ENSG00000148343_031	chr9	dexseq_prepare_annotation2.py	exon	131830151	131830273	.	+	.	ENST00000495975__exon_number_031__gene_id_ENSG00000148343	FAM73B	ENSG00000148343.30	-2.14732963475769	-16.9099302135212	1.30847206655599e-37	3.66265364589429e-35
ENSG00000172638.29	ENSG00000172638	ENSG00000172638_030	chr11	dexseq_prepare_annotation2.py	exon	65635984	65636007	.	-	.	ENST00000531005+ENST00000307998+ENST00000528176+ENST00000527969+ENST00000530806+ENST00000532084+ENST00000531972+ENST00000526628__exon_number_030__gene_id_ENSG00000172638	EFEMP2	ENSG00000172638.29	-3.34523064679447	-22.3728667415079	1.32248769209772e-37	3.6943464734852e-35
ENSG00000150672.ENSG00000256466.80	ENSG00000150672+ENSG00000256466	ENSG00000150672+ENSG00000256466_081	chr11	dexseq_prepare_annotation2.py	exon	84634466	84634633	.	-	.	ENST00000398309__exon_number_081__gene_id_ENSG00000150672+ENSG00000256466		ENSG00000150672.ENSG00000256466.80	3.35409786732223	19.5627465538302	1.33007866535738e-37	3.70799979147192e-35
ENSG00000167380.39	ENSG00000167380	ENSG00000167380_040	chr19	dexseq_prepare_annotation2.py	exon	44679684	44679796	.	+	.	ENST00000590089+ENST00000590524+ENST00000454662+ENST00000585678+ENST00000588883+ENST00000590578+ENST00000337433+ENST00000588127__exon_number_040__gene_id_ENSG00000167380	ZNF226	ENSG00000167380.39	2.76770552883688	17.1720570358647	1.33487103786042e-37	3.71381159336583e-35
ENSG00000059769.ENSG00000244115.ENSG00000242616.12	ENSG00000059769+ENSG00000244115+ENSG00000242616	ENSG00000059769+ENSG00000244115+ENSG00000242616_013	chr9	dexseq_prepare_annotation2.py	exon	114431549	114431551	.	+	.	ENST00000374293__exon_number_013__gene_id_ENSG00000059769+ENSG00000244115+ENSG00000242616		ENSG00000059769.ENSG00000244115.ENSG00000242616.12	2.59251656679126	30.6934680852683	1.5250714051715e-37	4.23438854116038e-35
ENSG00000152556.54	ENSG00000152556	ENSG00000152556_055	chr12	dexseq_prepare_annotation2.py	exon	48527154	48527263	.	+	.	ENST00000551804+ENST00000340802+ENST00000547587+ENST00000395233+ENST00000547581+ENST00000312352+ENST00000546964+ENST00000359794__exon_number_055__gene_id_ENSG00000152556	PFKM	ENSG00000152556.54	-1.75404874171744	-17.2921626000973	1.54962082755307e-37	4.29385843852888e-35
ENSG00000005884.23	ENSG00000005884	ENSG00000005884_024	chr17	dexseq_prepare_annotation2.py	exon	48151645	48151656	.	+	.	ENST00000510809__exon_number_024__gene_id_ENSG00000005884	ITGA3	ENSG00000005884.23	-2.16971436770684	-21.1349247311605	1.77917123328395e-37	4.91998238623442e-35
ENSG00000123384.6	ENSG00000123384	ENSG00000123384_007	chr12	dexseq_prepare_annotation2.py	exon	57537462	57537581	.	+	.	ENST00000338962+ENST00000243077+ENST00000553277+ENST00000554174__exon_number_007__gene_id_ENSG00000123384	LRP1	ENSG00000123384.6	-3.40245443192173	-17.2668634009702	1.794359901803e-37	4.95200008312473e-35
ENSG00000143702.18	ENSG00000143702	ENSG00000143702_019	chr1	dexseq_prepare_annotation2.py	exon	243292742	243292755	.	-	.	ENST00000490813+ENST00000336415+ENST00000413359+ENST00000366543+ENST00000481987+ENST00000439296+ENST00000468254+ENST00000366542+ENST00000464936+ENST00000366544__exon_number_019__gene_id_ENSG00000143702	CEP170	ENSG00000143702.18	1.65297335211724	16.5069334244469	1.92435669271134e-37	5.30009566209413e-35
ENSG00000196498.78	ENSG00000196498	ENSG00000196498_079	chr12	dexseq_prepare_annotation2.py	exon	124915187	124915187	.	-	.	ENST00000397355+ENST00000420698+ENST00000458234+ENST00000404621+ENST00000405201+ENST00000404121+ENST00000356219+ENST00000494460+ENST00000448008+ENST00000542927+ENST00000429285__exon_number_079__gene_id_ENSG00000196498	NCOR2	ENSG00000196498.78	-5.97020199739089	-17.7499643805836	1.94642657265885e-37	5.35013764941659e-35
ENSG00000148343.27	ENSG00000148343	ENSG00000148343_028	chr9	dexseq_prepare_annotation2.py	exon	131825910	131825910	.	+	.	ENST00000495975+ENST00000474639+ENST00000358369+ENST00000414342+ENST00000439290+ENST00000277475__exon_number_028__gene_id_ENSG00000148343	FAM73B	ENSG00000148343.27	-2.07829754567648	-16.8369004416999	2.0487288424241e-37	5.62007296053779e-35
ENSG00000114374.15	ENSG00000114374	ENSG00000114374_016	chrY	dexseq_prepare_annotation2.py	exon	14869122	14869328	.	+	.	ENST00000426564+ENST00000338981__exon_number_016__gene_id_ENSG00000114374	USP9Y	ENSG00000114374.15	-7.1555447189865	-16.7025851411377	2.24265983698442e-37	6.13978489502562e-35
ENSG00000116883.ENSG00000214193.20	ENSG00000116883+ENSG00000214193	ENSG00000116883+ENSG00000214193_021	chr1	dexseq_prepare_annotation2.py	exon	36785043	36785137	.	+	.	ENST00000312808+ENST00000453908+ENST00000505871+ENST00000373139+ENST00000426732__exon_number_021__gene_id_ENSG00000116883+ENSG00000214193		ENSG00000116883.ENSG00000214193.20	-1.76526049963173	-18.1131752656973	2.31229274821361e-37	6.3178102259956e-35
ENSG00000177697.33	ENSG00000177697	ENSG00000177697_034	chr11	dexseq_prepare_annotation2.py	exon	837024	837249	.	+	.	ENST00000532075__exon_number_034__gene_id_ENSG00000177697	CD151	ENSG00000177697.33	2.71245203787901	19.7790821239204	2.34085648748883e-37	6.38313868437313e-35
ENSG00000213908.3	ENSG00000213908	ENSG00000213908_004	chr19	dexseq_prepare_annotation2.py	exon	41531505	41531507	.	-	.	ENST00000595391__exon_number_004__gene_id_ENSG00000213908	CYP2A7P1	ENSG00000213908.3	-3.89994825520081	-28.4147905845201	3.0238036577222e-37	8.22906566851541e-35
ENSG00000050438.23	ENSG00000050438	ENSG00000050438_024	chr12	dexseq_prepare_annotation2.py	exon	51851135	51851227	.	+	.	ENST00000514353+ENST00000319957+ENST00000552001+ENST00000547697+ENST00000535225+ENST00000453097+ENST00000551071+ENST00000604314+ENST00000394856+ENST00000358657__exon_number_024__gene_id_ENSG00000050438	SLC4A8	ENSG00000050438.23	-4.22191993162309	-20.9873274072276	3.06714451199311e-37	8.33048596564307e-35
ENSG00000181381.8	ENSG00000181381	ENSG00000181381_009	chr4	dexseq_prepare_annotation2.py	exon	169299505	169299626	.	-	.	ENST00000510590+ENST00000511577+ENST00000260184__exon_number_009__gene_id_ENSG00000181381	DDX60L	ENSG00000181381.8	2.61432316404353	20.0925875668355	3.08983797429916e-37	8.37553708606468e-35
ENSG00000196549.15	ENSG00000196549	ENSG00000196549_016	chr3	dexseq_prepare_annotation2.py	exon	154802848	154802883	.	+	.	ENST00000491597+ENST00000491026+ENST00000382989+ENST00000493237+ENST00000360490+ENST00000481828+ENST00000462745+ENST00000462837+ENST00000473730+ENST00000492661+ENST00000460393__exon_number_016__gene_id_ENSG00000196549	MME	ENSG00000196549.15	1.91076495732932	17.3118153534584	3.34806143467171e-37	9.05528846545071e-35
ENSG00000104324.18	ENSG00000104324	ENSG00000104324_019	chr8	dexseq_prepare_annotation2.py	exon	98041697	98041722	.	+	.	ENST00000522617+ENST00000220763__exon_number_019__gene_id_ENSG00000104324	CPQ	ENSG00000104324.18	-2.98112301741561	-20.4929937779635	3.35381054275952e-37	9.05528846545071e-35
ENSG00000127329.29	ENSG00000127329	ENSG00000127329_030	chr12	dexseq_prepare_annotation2.py	exon	70963455	70963718	.	-	.	ENST00000538708+ENST00000550857+ENST00000334414+ENST00000548122+ENST00000261266+ENST00000551525+ENST00000550358+ENST00000451516__exon_number_030__gene_id_ENSG00000127329	PTPRB	ENSG00000127329.29	-8.09940925830268	-19.0336968308138	3.47597935469456e-37	9.3667058603125e-35
ENSG00000140955.15	ENSG00000140955	ENSG00000140955_016	chr16	dexseq_prepare_annotation2.py	exon	84228675	84228764	.	+	.	ENST00000564169+ENST00000315906+ENST00000567685+ENST00000566526+ENST00000564430+ENST00000268624__exon_number_016__gene_id_ENSG00000140955	ADAD2	ENSG00000140955.15	1.89636678342504	18.2258091521558	3.99675683199442e-37	1.07489248446344e-34
ENSG00000127329.28	ENSG00000127329	ENSG00000127329_029	chr12	dexseq_prepare_annotation2.py	exon	70960215	70960484	.	-	.	ENST00000550857+ENST00000261266+ENST00000451516+ENST00000334414+ENST00000551525+ENST00000550358+ENST00000548122__exon_number_029__gene_id_ENSG00000127329	PTPRB	ENSG00000127329.28	-8.06170748889589	-18.9911809269887	4.22138430640803e-37	1.13308233163782e-34
ENSG00000067225.49	ENSG00000067225	ENSG00000067225_050	chr15	dexseq_prepare_annotation2.py	exon	72523455	72523456	.	-	.	ENST00000565184+ENST00000319622__exon_number_050__gene_id_ENSG00000067225	PKM	ENSG00000067225.49	-1.46841422082042	-16.488129004208	4.281534053567e-37	1.14698283356885e-34
ENSG00000092201	ENSG00000092201	ENSG00000092201_001	chr14	dexseq_prepare_annotation2.py	exon	21819631	21819637	.	-	.	ENST00000216297__exon_number_001__gene_id_ENSG00000092201	SUPT16H	ENSG00000092201	-2.03258461501403	-20.4220688399886	4.41919363701549e-37	1.18155282505467e-34
ENSG00000013441.26	ENSG00000013441	ENSG00000013441_027	chr2	dexseq_prepare_annotation2.py	exon	201724939	201725687	.	-	.	ENST00000473565+ENST00000461981__exon_number_027__gene_id_ENSG00000013441	CLK1	ENSG00000013441.26	-3.01270803279595	-19.270069712069	4.8155165585344e-37	1.28501216180657e-34
ENSG00000105738	ENSG00000105738	ENSG00000105738_001	chr19	dexseq_prepare_annotation2.py	exon	38397868	38397884	.	+	.	ENST00000222345__exon_number_001__gene_id_ENSG00000105738	SIPA1L3	ENSG00000105738	-2.49363378419451	-25.3984388587201	4.85402313084277e-37	1.29277245170174e-34
ENSG00000141447.ENSG00000265750	ENSG00000141447+ENSG00000265750	ENSG00000141447+ENSG00000265750_001	chr18	dexseq_prepare_annotation2.py	exon	21739473	21739792	.	-	.	ENST00000583267__exon_number_001__gene_id_ENSG00000141447+ENSG00000265750		ENSG00000141447.ENSG00000265750	1.53835180181077	16.5773784192982	4.90976454780718e-37	1.30508392514968e-34
ENSG00000168137.53	ENSG00000168137	ENSG00000168137_054	chr3	dexseq_prepare_annotation2.py	exon	9490072	9490158	.	+	.	ENST00000407969+ENST00000302463+ENST00000402198+ENST00000413704+ENST00000488236+ENST00000466242+ENST00000399686+ENST00000421188+ENST00000443339+ENST00000493918+ENST00000402466+ENST00000406341__exon_number_054__gene_id_ENSG00000168137	SETD5	ENSG00000168137.53	-1.77634978630167	-18.9551951854319	4.97680122003279e-37	1.3203444010439e-34
ENSG00000010327.15	ENSG00000010327	ENSG00000010327_016	chr3	dexseq_prepare_annotation2.py	exon	52539019	52539159	.	+	.	ENST00000321725+ENST00000481607__exon_number_016__gene_id_ENSG00000010327	STAB1	ENSG00000010327.15	-2.95272675285579	-18.383966323708	5.87994721560317e-37	1.55693737469523e-34
ENSG00000175899.50	ENSG00000175899	ENSG00000175899_051	chr12	dexseq_prepare_annotation2.py	exon	9261936	9262001	.	-	.	ENST00000539638+ENST00000318602__exon_number_051__gene_id_ENSG00000175899	A2M	ENSG00000175899.50	-1.79998626224885	-15.6663224743024	6.05356024757111e-37	1.59981950588989e-34
ENSG00000214753.ENSG00000168000.ENSG00000234857.79	ENSG00000214753+ENSG00000168000+ENSG00000234857	ENSG00000214753+ENSG00000168000+ENSG00000234857_080	chr11	dexseq_prepare_annotation2.py	exon	62484461	62484661	.	-	.	ENST00000403734+ENST00000301785__exon_number_080__gene_id_ENSG00000214753+ENSG00000168000+ENSG00000234857		ENSG00000214753.ENSG00000168000.ENSG00000234857.79	-1.61703203444659	-14.7966308196041	6.20230282204937e-37	1.63597664436979e-34
ENSG00000102893.69	ENSG00000102893	ENSG00000102893_070	chr16	dexseq_prepare_annotation2.py	exon	47734255	47734259	.	+	.	ENST00000455779+ENST00000566319+ENST00000299167__exon_number_070__gene_id_ENSG00000102893	PHKB	ENSG00000102893.69	-2.31696277349153	-15.1091517103055	6.25537657233522e-37	1.64680892641363e-34
ENSG00000148343.31	ENSG00000148343	ENSG00000148343_032	chr9	dexseq_prepare_annotation2.py	exon	131830274	131830293	.	+	.	ENST00000495975+ENST00000414342__exon_number_032__gene_id_ENSG00000148343	FAM73B	ENSG00000148343.31	-2.06415655480292	-16.6509933377963	6.43031458843236e-37	1.68962059185705e-34
ENSG00000077782.72	ENSG00000077782	ENSG00000077782_073	chr8	dexseq_prepare_annotation2.py	exon	38287521	38288338	.	-	.	ENST00000526570__exon_number_073__gene_id_ENSG00000077782	FGFR1	ENSG00000077782.72	1.12110663587169	15.2468805922901	6.51409372199954e-37	1.70836155814428e-34
ENSG00000173818.62	ENSG00000173818	ENSG00000173818_063	chr17	dexseq_prepare_annotation2.py	exon	78411883	78411886	.	+	.	ENST00000518907+ENST00000517795__exon_number_063__gene_id_ENSG00000173818	ENDOV	ENSG00000173818.62	2.20722512535597	19.8667928287557	7.75430123698587e-37	2.02973274363546e-34
ENSG00000166313.4	ENSG00000166313	ENSG00000166313_005	chr11	dexseq_prepare_annotation2.py	exon	6416510	6416533	.	-	.	ENST00000529519+ENST00000608394+ENST00000524626+ENST00000608704+ENST00000608655+ENST00000609360+ENST00000299402+ENST00000389906+ENST00000526240+ENST00000311051__exon_number_005__gene_id_ENSG00000166313	APBB1	ENSG00000166313.4	3.27703609296448	15.835773802376	8.50446792111124e-37	2.22185299058975e-34
ENSG00000153048.19	ENSG00000153048	ENSG00000153048_020	chr16	dexseq_prepare_annotation2.py	exon	8954076	8954166	.	-	.	ENST00000567626__exon_number_020__gene_id_ENSG00000153048	CARHSP1	ENSG00000153048.19	2.18439822449572	19.4688404006693	8.73734662539134e-37	2.27835449265908e-34
ENSG00000100949.2	ENSG00000100949	ENSG00000100949_003	chr14	dexseq_prepare_annotation2.py	exon	24734758	24734761	.	-	.	ENST00000560243+ENST00000561055+ENST00000216840+ENST00000560521+ENST00000559551+ENST00000399409__exon_number_003__gene_id_ENSG00000100949	RABGGTA	ENSG00000100949.2	1.82169747646312	16.5892602654483	9.40842854216552e-37	2.44869081374463e-34
ENSG00000175287.ENSG00000095319.ENSG00000251184.96	ENSG00000175287+ENSG00000095319+ENSG00000251184	ENSG00000175287+ENSG00000095319+ENSG00000251184_097	chr9	dexseq_prepare_annotation2.py	exon	131764163	131764170	.	+	.	ENST00000477069+ENST00000372577+ENST00000487952__exon_number_097__gene_id_ENSG00000175287+ENSG00000095319+ENSG00000251184		ENSG00000175287.ENSG00000095319.ENSG00000251184.96	-7.7231806278509	-16.9782780922007	9.60637807714817e-37	2.49547503231372e-34
ENSG00000156113.8	ENSG00000156113	ENSG00000156113_009	chr10	dexseq_prepare_annotation2.py	exon	78647019	78647023	.	-	.	ENST00000286627+ENST00000434208+ENST00000286628__exon_number_009__gene_id_ENSG00000156113	KCNMA1	ENSG00000156113.8	2.83589789988928	15.8868145818846	1.0332791964358e-36	2.67910348928421e-34
ENSG00000102893.68	ENSG00000102893	ENSG00000102893_069	chr16	dexseq_prepare_annotation2.py	exon	47733657	47734254	.	+	.	ENST00000455779+ENST00000323584+ENST00000566319+ENST00000299167__exon_number_069__gene_id_ENSG00000102893	PHKB	ENSG00000102893.68	-1.96342833112885	-15.0401679484238	1.07650382129382e-36	2.78591064393699e-34
ENSG00000168259.6	ENSG00000168259	ENSG00000168259_007	chr17	dexseq_prepare_annotation2.py	exon	40133613	40133872	.	-	.	ENST00000585693__exon_number_007__gene_id_ENSG00000168259	DNAJC7	ENSG00000168259.6	2.00358724399213	23.153166378443	1.10473003884437e-36	2.85357386304884e-34
ENSG00000025434.58	ENSG00000025434	ENSG00000025434_059	chr11	dexseq_prepare_annotation2.py	exon	47283001	47283097	.	+	.	ENST00000487913__exon_number_059__gene_id_ENSG00000025434	NR1H3	ENSG00000025434.58	2.7574282535059	20.6303575770339	1.15682799187839e-36	2.98124128687985e-34
ENSG00000183091.9	ENSG00000183091	ENSG00000183091_010	chr2	dexseq_prepare_annotation2.py	exon	152348290	152348611	.	-	.	ENST00000497809__exon_number_010__gene_id_ENSG00000183091	NEB	ENSG00000183091.9	1.41105718691568	16.5552446224412	1.16054246022444e-36	2.98124128687985e-34
ENSG00000173406.ENSG00000162600.49	ENSG00000173406+ENSG00000162600	ENSG00000173406+ENSG00000162600_050	chr1	dexseq_prepare_annotation2.py	exon	58996335	58996401	.	-	.	ENST00000421528+ENST00000358603+ENST00000371226__exon_number_050__gene_id_ENSG00000173406+ENSG00000162600		ENSG00000173406.ENSG00000162600.49	1.91468518917461	15.1716732102803	1.16067574161114e-36	2.98124128687985e-34
ENSG00000113575.ENSG00000272772.ENSG00000113558.ENSG00000273345.ENSG00000006837.83	ENSG00000113575+ENSG00000272772+ENSG00000113558+ENSG00000273345+ENSG00000006837	ENSG00000113575+ENSG00000272772+ENSG00000113558+ENSG00000273345+ENSG00000006837_084	chr5	dexseq_prepare_annotation2.py	exon	133702762	133702765	.	-	.	ENST00000265334+ENST00000435211__exon_number_084__gene_id_ENSG00000113575+ENSG00000272772+ENSG00000113558+ENSG00000273345+ENSG00000006837		ENSG00000113575.ENSG00000272772.ENSG00000113558.ENSG00000273345.ENSG00000006837.83	-4.04272817931901	-14.2016033935233	1.2821158799959e-36	3.28700960935024e-34
ENSG00000215021.ENSG00000238795.41	ENSG00000215021+ENSG00000238795	ENSG00000215021+ENSG00000238795_042	chr12	dexseq_prepare_annotation2.py	exon	7079844	7079865	.	-	.	ENST00000399433+ENST00000535923+ENST00000546111+ENST00000543465+ENST00000542294__exon_number_042__gene_id_ENSG00000215021+ENSG00000238795		ENSG00000215021.ENSG00000238795.41	2.35308616822853	18.4724669321512	1.30028170898379e-36	3.32736267172046e-34
ENSG00000142449.74	ENSG00000142449	ENSG00000142449_075	chr19	dexseq_prepare_annotation2.py	exon	8213631	8213753	.	-	.	ENST00000601739__exon_number_075__gene_id_ENSG00000142449	FBN3	ENSG00000142449.74	-2.71354076568492	-17.7786014662678	1.3063624108602e-36	3.33669773321389e-34
ENSG00000133318.10	ENSG00000133318	ENSG00000133318_011	chr11	dexseq_prepare_annotation2.py	exon	63481443	63481638	.	+	.	ENST00000338850+ENST00000538995__exon_number_011__gene_id_ENSG00000133318	RTN3	ENSG00000133318.10	-3.47814927738309	-18.7370423893058	1.35485577927972e-36	3.45412674137559e-34
ENSG00000138744.ENSG00000198301.1	ENSG00000138744+ENSG00000198301	ENSG00000138744+ENSG00000198301_002	chr4	dexseq_prepare_annotation2.py	exon	76834813	76835121	.	-	.	ENST00000286733__exon_number_002__gene_id_ENSG00000138744+ENSG00000198301		ENSG00000138744.ENSG00000198301.1	-2.02288822356071	-16.9152645095712	1.38739022642285e-36	3.53050915503075e-34
ENSG00000100106.ENSG00000100101.20	ENSG00000100106+ENSG00000100101	ENSG00000100106+ENSG00000100101_021	chr22	dexseq_prepare_annotation2.py	exon	38093628	38093703	.	+	.	ENST00000406386+ENST00000344404+ENST00000455236+ENST00000492485__exon_number_021__gene_id_ENSG00000100106+ENSG00000100101		ENSG00000100106.ENSG00000100101.20	-5.18382290853153	-16.104489146887	1.39124918272146e-36	3.5337729241125e-34
ENSG00000150093.60	ENSG00000150093	ENSG00000150093_061	chr10	dexseq_prepare_annotation2.py	exon	33252109	33252211	.	-	.	ENST00000528877__exon_number_061__gene_id_ENSG00000150093	ITGB1	ENSG00000150093.60	4.23923699456744	19.0279903540741	1.40714706512119e-36	3.56754697693201e-34
ENSG00000143226.ENSG00000244682.ENSG00000273112.ENSG00000072694.55	ENSG00000143226+ENSG00000244682+ENSG00000273112+ENSG00000072694	ENSG00000143226+ENSG00000244682+ENSG00000273112+ENSG00000072694_056	chr1	dexseq_prepare_annotation2.py	exon	161559871	161560008	.	+	.	ENST00000465075__exon_number_056__gene_id_ENSG00000143226+ENSG00000244682+ENSG00000273112+ENSG00000072694		ENSG00000143226.ENSG00000244682.ENSG00000273112.ENSG00000072694.55	3.92297537806138	16.0101603749849	1.41694108412206e-36	3.58574979885944e-34
ENSG00000010322.44	ENSG00000010322	ENSG00000010322_045	chr3	dexseq_prepare_annotation2.py	exon	52523695	52524090	.	+	.	ENST00000467594__exon_number_045__gene_id_ENSG00000010322	NISCH	ENSG00000010322.44	-1.99120111573685	-17.2088891643809	1.47755409614623e-36	3.73225266717159e-34
ENSG00000016864.30	ENSG00000016864	ENSG00000016864_031	chr3	dexseq_prepare_annotation2.py	exon	52735225	52735359	.	-	.	ENST00000497436__exon_number_031__gene_id_ENSG00000016864	GLT8D1	ENSG00000016864.30	-1.2132940767295	-17.3735141735925	1.51170108522161e-36	3.81148751560656e-34
ENSG00000166689.51	ENSG00000166689	ENSG00000166689_052	chr11	dexseq_prepare_annotation2.py	exon	16876441	16876540	.	-	.	ENST00000529213+ENST00000531066+ENST00000355661+ENST00000528376+ENST00000448080+ENST00000528637__exon_number_052__gene_id_ENSG00000166689	PLEKHA7	ENSG00000166689.51	-2.78748969467068	-15.8255589229587	1.57207528031553e-36	3.95621876581239e-34
ENSG00000207945.ENSG00000100124.24	ENSG00000207945+ENSG00000100124	ENSG00000207945+ENSG00000100124_025	chr22	dexseq_prepare_annotation2.py	exon	38239918	38240013	.	-	.	ENST00000434930+ENST00000215941+ENST00000407117+ENST00000458278+ENST00000413497+ENST00000411961__exon_number_025__gene_id_ENSG00000207945+ENSG00000100124		ENSG00000207945.ENSG00000100124.24	-3.6206434461568	-26.1451562319893	1.57520730678097e-36	3.95621876581239e-34
ENSG00000131018.95	ENSG00000131018	ENSG00000131018_096	chr6	dexseq_prepare_annotation2.py	exon	152631823	152632008	.	-	.	ENST00000409694+ENST00000448038+ENST00000356820+ENST00000341594+ENST00000265368+ENST00000367255+ENST00000367256+ENST00000423061__exon_number_096__gene_id_ENSG00000131018	SYNE1	ENSG00000131018.95	1.31734085667593	13.8973195445048	1.57775711934921e-36	3.95621876581239e-34
ENSG00000083838.22	ENSG00000083838	ENSG00000083838_023	chr19	dexseq_prepare_annotation2.py	exon	58992596	58992597	.	+	.	ENST00000391694+ENST00000594369+ENST00000335841__exon_number_023__gene_id_ENSG00000083838	ZNF446	ENSG00000083838.22	-4.61384001887273	-43.3562794264466	1.75347423085999e-36	4.38880520994079e-34
ENSG00000254615.ENSG00000164830.3	ENSG00000254615+ENSG00000164830	ENSG00000254615+ENSG00000164830_004	chr8	dexseq_prepare_annotation2.py	exon	107283933	107284033	.	+	.	ENST00000577661__exon_number_004__gene_id_ENSG00000254615+ENSG00000164830		ENSG00000254615.ENSG00000164830.3	1.89179150683722	16.3736494263835	1.76263979137996e-36	4.4037099050214e-34
ENSG00000127329.32	ENSG00000127329	ENSG00000127329_033	chr12	dexseq_prepare_annotation2.py	exon	70970162	70970425	.	-	.	ENST00000538708+ENST00000550857+ENST00000261266+ENST00000548122+ENST00000334414+ENST00000551525+ENST00000451516__exon_number_033__gene_id_ENSG00000127329	PTPRB	ENSG00000127329.32	-7.8936532918158	-18.6793694380235	1.76732349992041e-36	4.40738347725605e-34
ENSG00000221968.4	ENSG00000221968	ENSG00000221968_005	chr11	dexseq_prepare_annotation2.py	exon	61641207	61641231	.	-	.	ENST00000527379+ENST00000278829+ENST00000527697+ENST00000529404+ENST00000533676__exon_number_005__gene_id_ENSG00000221968	FADS3	ENSG00000221968.4	-3.67879773595698	-19.658427588128	1.82265969529905e-36	4.53713255548489e-34
ENSG00000100949.5	ENSG00000100949	ENSG00000100949_006	chr14	dexseq_prepare_annotation2.py	exon	24734774	24734775	.	-	.	ENST00000560243+ENST00000561055+ENST00000216840+ENST00000560521+ENST00000560777+ENST00000559551+ENST00000559974+ENST00000558376+ENST00000399409__exon_number_006__gene_id_ENSG00000100949	RABGGTA	ENSG00000100949.5	1.8640163129233	16.4815408298919	1.82943812049276e-36	4.54575602548527e-34
ENSG00000148343.5	ENSG00000148343	ENSG00000148343_006	chr9	dexseq_prepare_annotation2.py	exon	131799274	131799295	.	+	.	ENST00000406926+ENST00000358369+ENST00000450073+ENST00000277475__exon_number_006__gene_id_ENSG00000148343	FAM73B	ENSG00000148343.5	1.67374579399204	16.4804884670508	1.84137224018343e-36	4.56713592158336e-34
ENSG00000255339.ENSG00000075826.ENSG00000166136.42	ENSG00000255339+ENSG00000075826+ENSG00000166136	ENSG00000255339+ENSG00000075826+ENSG00000166136_043	chr10	dexseq_prepare_annotation2.py	exon	102265562	102265692	.	-	.	ENST00000535773+ENST00000479697+ENST00000462434+ENST00000484848+ENST00000527595+ENST00000469546+ENST00000529568__exon_number_043__gene_id_ENSG00000255339+ENSG00000075826+ENSG00000166136		ENSG00000255339.ENSG00000075826.ENSG00000166136.42	-1.3415353248568	-16.0590196683768	1.87649023057276e-36	4.6458375455841e-34
ENSG00000196549.19	ENSG00000196549	ENSG00000196549_020	chr3	dexseq_prepare_annotation2.py	exon	154832783	154832866	.	+	.	ENST00000491026+ENST00000493237+ENST00000360490+ENST00000477669+ENST00000481828+ENST00000462837+ENST00000462745+ENST00000473730+ENST00000492661+ENST00000460393__exon_number_020__gene_id_ENSG00000196549	MME	ENSG00000196549.19	-1.43476807310372	-17.0090046534588	1.8844192165994e-36	4.65112072754889e-34
ENSG00000207945.ENSG00000100124.22	ENSG00000207945+ENSG00000100124	ENSG00000207945+ENSG00000100124_023	chr22	dexseq_prepare_annotation2.py	exon	38236194	38236241	.	-	.	ENST00000424350+ENST00000434930+ENST00000215941+ENST00000407117+ENST00000458278+ENST00000609454+ENST00000413497+ENST00000464849+ENST00000406423__exon_number_023__gene_id_ENSG00000207945+ENSG00000100124		ENSG00000207945.ENSG00000100124.22	-3.66241352515168	-26.0672425124809	1.88540618585388e-36	4.65112072754889e-34
ENSG00000189091.5	ENSG00000189091	ENSG00000189091_006	chr16	dexseq_prepare_annotation2.py	exon	70558453	70558766	.	+	.	ENST00000564899__exon_number_006__gene_id_ENSG00000189091	SF3B3	ENSG00000189091.5	-2.64581311818016	-18.9346167599745	2.13217112309772e-36	5.25042354118641e-34
ENSG00000196549.43	ENSG00000196549	ENSG00000196549_044	chr3	dexseq_prepare_annotation2.py	exon	154890325	154890401	.	+	.	ENST00000493888+ENST00000360490+ENST00000462745+ENST00000493237+ENST00000492661+ENST00000460393__exon_number_044__gene_id_ENSG00000196549	MME	ENSG00000196549.43	3.1444414309643	16.9821404413573	2.19769611087749e-36	5.40207882738274e-34
ENSG00000127329.31	ENSG00000127329	ENSG00000127329_032	chr12	dexseq_prepare_annotation2.py	exon	70965604	70965867	.	-	.	ENST00000538708+ENST00000550857+ENST00000334414+ENST00000548122+ENST00000261266+ENST00000551525+ENST00000550358+ENST00000451516__exon_number_032__gene_id_ENSG00000127329	PTPRB	ENSG00000127329.31	-7.89137754771757	-18.6289481341839	2.23036524891671e-36	5.47257419573196e-34
ENSG00000013441.24	ENSG00000013441	ENSG00000013441_025	chr2	dexseq_prepare_annotation2.py	exon	201724470	201724847	.	-	.	ENST00000473565+ENST00000461981__exon_number_025__gene_id_ENSG00000013441	CLK1	ENSG00000013441.24	-3.09474082790882	-18.923406417521	2.24141731663943e-36	5.48987141339757e-34
ENSG00000006025.15	ENSG00000006025	ENSG00000006025_016	chr17	dexseq_prepare_annotation2.py	exon	45890953	45891185	.	-	.	ENST00000579728+ENST00000583167+ENST00000007414+ENST00000392507__exon_number_016__gene_id_ENSG00000006025	OSBPL7	ENSG00000006025.15	-1.88261563260726	-19.2453408024083	2.27340206451769e-36	5.55828568929138e-34
ENSG00000022840.69	ENSG00000022840	ENSG00000022840_070	chr12	dexseq_prepare_annotation2.py	exon	121014393	121014681	.	+	.	ENST00000325954+ENST00000545419+ENST00000544805+ENST00000542701+ENST00000535470+ENST00000413266+ENST00000538254__exon_number_070__gene_id_ENSG00000022840	RNF10	ENSG00000022840.69	1.86056769717352	16.1173318791345	2.39565003626148e-36	5.84675015967304e-34
ENSG00000158286.19	ENSG00000158286	ENSG00000158286_020	chr1	dexseq_prepare_annotation2.py	exon	6270930	6270960	.	+	.	ENST00000485539+ENST00000377939__exon_number_020__gene_id_ENSG00000158286	RNF207	ENSG00000158286.19	3.43448008142001	17.4622882702062	2.47954255341941e-36	6.04074700936069e-34
ENSG00000116731.31	ENSG00000116731	ENSG00000116731_032	chr1	dexseq_prepare_annotation2.py	exon	14142922	14143065	.	+	.	ENST00000235372+ENST00000376048+ENST00000505823+ENST00000503842__exon_number_032__gene_id_ENSG00000116731	PRDM2	ENSG00000116731.31	2.7371234297204	18.8998087690636	2.49014645584711e-36	6.05582425326223e-34
ENSG00000063438.ENSG00000249915.42	ENSG00000063438+ENSG00000249915	ENSG00000063438+ENSG00000249915_043	chr5	dexseq_prepare_annotation2.py	exon	422876	422889	.	+	.	ENST00000506456+ENST00000316418+ENST00000510910+ENST00000505113+ENST00000512529+ENST00000514523__exon_number_043__gene_id_ENSG00000063438+ENSG00000249915		ENSG00000063438.ENSG00000249915.42	1.51685822986121	16.4279099271659	2.54852111984924e-36	6.18681693448712e-34
ENSG00000213398.ENSG00000124067.ENSG00000267660.71	ENSG00000213398+ENSG00000124067+ENSG00000267660	ENSG00000213398+ENSG00000124067+ENSG00000267660_072	chr16	dexseq_prepare_annotation2.py	exon	67985371	67985437	.	-	.	ENST00000574665__exon_number_072__gene_id_ENSG00000213398+ENSG00000124067+ENSG00000267660		ENSG00000213398.ENSG00000124067.ENSG00000267660.71	-5.58445730381113	-16.3104058142109	2.62317910828442e-36	6.35680647512882e-34
ENSG00000074054.64	ENSG00000074054	ENSG00000074054_065	chr2	dexseq_prepare_annotation2.py	exon	122283497	122283543	.	-	.	ENST00000474065__exon_number_065__gene_id_ENSG00000074054	CLASP1	ENSG00000074054.64	-1.6281840057401	-15.5271691868254	2.66327086375509e-36	6.44257904184566e-34
ENSG00000062485.ENSG00000257727.ENSG00000135473.ENSG00000144785.116	ENSG00000062485+ENSG00000257727+ENSG00000135473+ENSG00000144785	ENSG00000062485+ENSG00000257727+ENSG00000135473+ENSG00000144785_117	chr12	dexseq_prepare_annotation2.py	exon	56709835	56709843	.	-	.	ENST00000273308+ENST00000548360+ENST00000551720__exon_number_117__gene_id_ENSG00000062485+ENSG00000257727+ENSG00000135473+ENSG00000144785		ENSG00000062485.ENSG00000257727.ENSG00000135473.ENSG00000144785.116	-4.70432294778698	-17.0983434622082	2.74445662489861e-36	6.62728293435024e-34
ENSG00000198947.89	ENSG00000198947	ENSG00000198947_090	chrX	dexseq_prepare_annotation2.py	exon	32536125	32536248	.	-	.	ENST00000357033+ENST00000378677+ENST00000288447__exon_number_090__gene_id_ENSG00000198947	DMD	ENSG00000198947.89	-3.00491934867186	-16.0851092530001	2.95289794089792e-36	7.11809282203091e-34
ENSG00000114416.8	ENSG00000114416	ENSG00000114416_009	chr3	dexseq_prepare_annotation2.py	exon	180630460	180630465	.	+	.	ENST00000445140+ENST00000305586+ENST00000491674+ENST00000468861+ENST00000479176+ENST00000475315+ENST00000357559+ENST00000491062__exon_number_009__gene_id_ENSG00000114416	FXR1	ENSG00000114416.8	-2.34212233093972	-15.317962465353	3.00582616539742e-36	7.23296696220894e-34
ENSG00000151150.50	ENSG00000151150	ENSG00000151150_051	chr10	dexseq_prepare_annotation2.py	exon	61868588	61868658	.	-	.	ENST00000467420+ENST00000503366+ENST00000373827+ENST00000280772+ENST00000373815+ENST00000355288__exon_number_051__gene_id_ENSG00000151150	ANK3	ENSG00000151150.50	-2.08153264053758	-16.5132738178956	3.14334840287444e-36	7.5506421530343e-34
ENSG00000048740.17	ENSG00000048740	ENSG00000048740_018	chr10	dexseq_prepare_annotation2.py	exon	11356102	11356221	.	+	.	ENST00000542579+ENST00000609870+ENST00000417956+ENST00000399850+ENST00000608830+ENST00000379261+ENST00000537122+ENST00000315874+ENST00000450189+ENST00000354897+ENST00000427450+ENST00000609692+ENST00000416382+ENST00000354440__exon_number_018__gene_id_ENSG00000048740	CELF2	ENSG00000048740.17	-4.03750652738169	-23.6381588002918	3.28958191586563e-36	7.88809537727499e-34
ENSG00000118308.64	ENSG00000118308	ENSG00000118308_065	chr12	dexseq_prepare_annotation2.py	exon	25260868	25260923	.	+	.	ENST00000549437+ENST00000536173+ENST00000361433+ENST00000547044+ENST00000555877+ENST00000548766+ENST00000354454__exon_number_065__gene_id_ENSG00000118308	LRMP	ENSG00000118308.64	4.2559452481523	15.796437953515	3.34322824314391e-36	8.00274320819578e-34
ENSG00000258984.ENSG00000184182.ENSG00000132330.80	ENSG00000258984+ENSG00000184182+ENSG00000132330	ENSG00000258984+ENSG00000184182+ENSG00000132330_081	chr2	dexseq_prepare_annotation2.py	exon	238978098	238978104	.	+	.	ENST00000446202+ENST00000482031+ENST00000254663+ENST00000443532+ENST00000449891+ENST00000431487+ENST00000416757+ENST00000480357+ENST00000555827+ENST00000373332+ENST00000480859+ENST00000409736__exon_number_081__gene_id_ENSG00000258984+ENSG00000184182+ENSG00000132330		ENSG00000258984.ENSG00000184182.ENSG00000132330.80	3.52573850198294	15.9605757129157	3.58852809283345e-36	8.57495667618529e-34
ENSG00000085760.29	ENSG00000085760	ENSG00000085760_030	chr2	dexseq_prepare_annotation2.py	exon	55495876	55495952	.	-	.	ENST00000417363__exon_number_030__gene_id_ENSG00000085760	MTIF2	ENSG00000085760.29	-2.4790470189449	-18.2506015882234	3.74933716397176e-36	8.94363626800638e-34
ENSG00000005884.24	ENSG00000005884	ENSG00000005884_025	chr17	dexseq_prepare_annotation2.py	exon	48151812	48151878	.	+	.	ENST00000007722+ENST00000505306+ENST00000512553+ENST00000506401+ENST00000320031+ENST00000544892+ENST00000510809__exon_number_025__gene_id_ENSG00000005884	ITGA3	ENSG00000005884.24	-2.10978446016221	-20.3166180365601	3.76101130610938e-36	8.95590817267296e-34
ENSG00000162825.2	ENSG00000162825	ENSG00000162825_003	chr1	dexseq_prepare_annotation2.py	exon	144148790	144148892	.	+	.	ENST00000369190+ENST00000412624+ENST00000369365__exon_number_003__gene_id_ENSG00000162825	NBPF8	ENSG00000162825.2	-1.0236269963407	-15.3411406391645	3.96249027348645e-36	9.41932696553556e-34
ENSG00000108100.26	ENSG00000108100	ENSG00000108100_027	chr10	dexseq_prepare_annotation2.py	exon	35854951	35855056	.	+	.	ENST00000374706+ENST00000497692+ENST00000374704+ENST00000265375+ENST00000339497+ENST00000465416__exon_number_027__gene_id_ENSG00000108100	CCNY	ENSG00000108100.26	2.95117731100413	23.5632624013706	4.0484530203038e-36	9.6070210426448e-34
ENSG00000196547.78	ENSG00000196547	ENSG00000196547_079	chr15	dexseq_prepare_annotation2.py	exon	91460882	91461073	.	+	.	ENST00000559558__exon_number_079__gene_id_ENSG00000196547	MAN2A2	ENSG00000196547.78	3.12316246068616	17.0173021887935	4.32501345110083e-36	1.02455759059238e-33
ENSG00000140853.104	ENSG00000140853	ENSG00000140853_105	chr16	dexseq_prepare_annotation2.py	exon	57116546	57117431	.	+	.	ENST00000540182+ENST00000539144+ENST00000543103+ENST00000262510+ENST00000308149+ENST00000538453+ENST00000436936+ENST00000545081+ENST00000537056__exon_number_105__gene_id_ENSG00000140853	NLRC5	ENSG00000140853.104	-1.41860720134743	-18.7751743053002	4.3462437530611e-36	1.02781171236183e-33
ENSG00000158286.29	ENSG00000158286	ENSG00000158286_030	chr1	dexseq_prepare_annotation2.py	exon	6272278	6272290	.	+	.	ENST00000496676__exon_number_030__gene_id_ENSG00000158286	RNF207	ENSG00000158286.29	3.20028796372867	17.3535035117949	4.43923788852848e-36	1.04799633182541e-33
ENSG00000006025.4	ENSG00000006025	ENSG00000006025_005	chr17	dexseq_prepare_annotation2.py	exon	45885557	45885581	.	-	.	ENST00000579728+ENST00000583167+ENST00000007414+ENST00000392507__exon_number_005__gene_id_ENSG00000006025	OSBPL7	ENSG00000006025.4	2.48402094141638	19.0742953513187	4.74608855132871e-36	1.11851117817912e-33
ENSG00000127329.16	ENSG00000127329	ENSG00000127329_017	chr12	dexseq_prepare_annotation2.py	exon	70934638	70934737	.	-	.	ENST00000538708+ENST00000550857+ENST00000261266+ENST00000334414+ENST00000550358+ENST00000451516__exon_number_017__gene_id_ENSG00000127329	PTPRB	ENSG00000127329.16	-7.83269719115991	-18.4647598644645	4.76902900037489e-36	1.12198973875029e-33
ENSG00000108309.25	ENSG00000108309	ENSG00000108309_026	chr17	dexseq_prepare_annotation2.py	exon	42396038	42396038	.	+	.	ENST00000426726+ENST00000590834+ENST00000588564__exon_number_026__gene_id_ENSG00000108309	RUNDC3A	ENSG00000108309.25	1.37514845432911	19.0721996746712	4.78919173825794e-36	1.12480400482784e-33
ENSG00000105063.ENSG00000180089.46	ENSG00000105063+ENSG00000180089	ENSG00000105063+ENSG00000180089_047	chr19	dexseq_prepare_annotation2.py	exon	55767043	55767137	.	-	.	ENST00000592242__exon_number_047__gene_id_ENSG00000105063+ENSG00000180089		ENSG00000105063.ENSG00000180089.46	-7.71585335588607	-18.7508576290326	4.84626282829252e-36	1.13626223851043e-33
ENSG00000166444.16	ENSG00000166444	ENSG00000166444_017	chr11	dexseq_prepare_annotation2.py	exon	8719072	8719122	.	-	.	ENST00000313726+ENST00000532162+ENST00000530991+ENST00000357665+ENST00000526757+ENST00000534278+ENST00000534127+ENST00000532738+ENST00000530438+ENST00000526062+ENST00000526099__exon_number_017__gene_id_ENSG00000166444	ST5	ENSG00000166444.16	-2.08188130277062	-13.5727149965757	5.25945468529787e-36	1.23103550279088e-33
ENSG00000072609.ENSG00000196458.ENSG00000090615.38	ENSG00000072609+ENSG00000196458+ENSG00000090615	ENSG00000072609+ENSG00000196458+ENSG00000090615_039	chr12	dexseq_prepare_annotation2.py	exon	133405389	133405426	.	-	.	ENST00000537317+ENST00000545875+ENST00000456883__exon_number_039__gene_id_ENSG00000072609+ENSG00000196458+ENSG00000090615		ENSG00000072609.ENSG00000196458.ENSG00000090615.38	-9.30316624176424	-20.224909037345	5.32017969589111e-36	1.24312750781674e-33
ENSG00000150672.ENSG00000256466.94	ENSG00000150672+ENSG00000256466	ENSG00000150672+ENSG00000256466_095	chr11	dexseq_prepare_annotation2.py	exon	85338733	85338793	.	-	.	ENST00000526147+ENST00000472545__exon_number_095__gene_id_ENSG00000150672+ENSG00000256466		ENSG00000150672.ENSG00000256466.94	3.22578368092489	18.7292433502895	5.33913951598673e-36	1.24543601362711e-33
ENSG00000102893.63	ENSG00000102893	ENSG00000102893_064	chr16	dexseq_prepare_annotation2.py	exon	47730383	47730399	.	+	.	ENST00000566044+ENST00000564711+ENST00000566319+ENST00000299167+ENST00000455779+ENST00000323584__exon_number_064__gene_id_ENSG00000102893	PHKB	ENSG00000102893.63	-2.13313411932306	-14.8312548931759	5.56885879135233e-36	1.29681608119166e-33
ENSG00000175318.36	ENSG00000175318	ENSG00000175318_037	chr15	dexseq_prepare_annotation2.py	exon	72468050	72468168	.	-	.	ENST00000563133+ENST00000569450__exon_number_037__gene_id_ENSG00000175318	GRAMD2	ENSG00000175318.36	-2.92715878974743	-20.1949663318693	5.95932705564113e-36	1.38539203212159e-33
ENSG00000102897.1	ENSG00000102897	ENSG00000102897_002	chr16	dexseq_prepare_annotation2.py	exon	20911224	20911326	.	+	.	ENST00000568663+ENST00000564457__exon_number_002__gene_id_ENSG00000102897	LYRM1	ENSG00000102897.1	-2.28907720096244	-21.8335144552888	6.56391395317497e-36	1.52336114689929e-33
ENSG00000196549.44	ENSG00000196549	ENSG00000196549_045	chr3	dexseq_prepare_annotation2.py	exon	154898149	154898277	.	+	.	ENST00000493888+ENST00000360490+ENST00000462745+ENST00000493237+ENST00000492661+ENST00000460393__exon_number_045__gene_id_ENSG00000196549	MME	ENSG00000196549.44	3.28599159948386	16.784343276546	6.83623855319197e-36	1.58388256749292e-33
ENSG00000123213.26	ENSG00000123213	ENSG00000123213_027	chr5	dexseq_prepare_annotation2.py	exon	65114549	65114811	.	+	.	ENST00000515595__exon_number_027__gene_id_ENSG00000123213	NLN	ENSG00000123213.26	-1.80351300857278	-18.3771428187032	7.16418114248163e-36	1.65706422513116e-33
ENSG00000123384	ENSG00000123384	ENSG00000123384_001	chr12	dexseq_prepare_annotation2.py	exon	57522276	57522281	.	+	.	ENST00000553277__exon_number_001__gene_id_ENSG00000123384	LRP1	ENSG00000123384	-2.55916311235664	-16.6290789179183	7.40620448336413e-36	1.71015994434044e-33
ENSG00000013441.8	ENSG00000013441	ENSG00000013441_009	chr2	dexseq_prepare_annotation2.py	exon	201717970	201718054	.	-	.	ENST00000409769+ENST00000321356+ENST00000473565+ENST00000409403+ENST00000461326+ENST00000461981+ENST00000434813+ENST00000472679+ENST00000432425+ENST00000464454__exon_number_009__gene_id_ENSG00000013441	CLK1	ENSG00000013441.8	1.74183157876106	18.6488420442964	7.65893284731391e-36	1.76554492325643e-33
ENSG00000196549.47	ENSG00000196549	ENSG00000196549_048	chr3	dexseq_prepare_annotation2.py	exon	154898528	154898638	.	+	.	ENST00000462745+ENST00000492661+ENST00000460393__exon_number_048__gene_id_ENSG00000196549	MME	ENSG00000196549.47	2.99946850009836	16.7572348028029	7.98933988744505e-36	1.83862056872813e-33
ENSG00000104490.20	ENSG00000104490	ENSG00000104490_021	chr8	dexseq_prepare_annotation2.py	exon	102731597	102731600	.	-	.	ENST00000311028+ENST00000522448+ENST00000220931+ENST00000518166+ENST00000517531+ENST00000522252+ENST00000520690+ENST00000517822+ENST00000520425+ENST00000521599+ENST00000518727+ENST00000395923+ENST00000524209+ENST00000521964+ENST00000522951+ENST00000519508__exon_number_021__gene_id_ENSG00000104490	NCALD	ENSG00000104490.20	1.84065153380447	15.1653565650905	9.21147065067499e-36	2.11632380979327e-33
ENSG00000075151.23	ENSG00000075151	ENSG00000075151_024	chr1	dexseq_prepare_annotation2.py	exon	21191609	21191755	.	-	.	ENST00000374935+ENST00000374937+ENST00000264211+ENST00000537738+ENST00000602326+ENST00000400422+ENST00000536266__exon_number_024__gene_id_ENSG00000075151	EIF4G3	ENSG00000075151.23	-4.0891068669483	-41.5963706408662	9.60190608202074e-36	2.20233685319392e-33
ENSG00000127329.19	ENSG00000127329	ENSG00000127329_020	chr12	dexseq_prepare_annotation2.py	exon	70946797	70946800	.	-	.	ENST00000538708+ENST00000550358+ENST00000334414+ENST00000261266+ENST00000550857__exon_number_020__gene_id_ENSG00000127329	PTPRB	ENSG00000127329.19	-7.76017252602328	-18.2887796724797	1.08102644441456e-35	2.4753520386628e-33
ENSG00000249006.ENSG00000130997.ENSG00000214367.67	ENSG00000249006+ENSG00000130997+ENSG00000214367	ENSG00000249006+ENSG00000130997+ENSG00000214367_068	chr4	dexseq_prepare_annotation2.py	exon	2243565	2243777	.	-	.	ENST00000506763__exon_number_068__gene_id_ENSG00000249006+ENSG00000130997+ENSG00000214367		ENSG00000249006.ENSG00000130997.ENSG00000214367.67	-1.84829359238788	-17.1848611266047	1.09811000348538e-35	2.51027946796758e-33
ENSG00000113575.ENSG00000272772.ENSG00000113558.ENSG00000273345.ENSG00000006837.86	ENSG00000113575+ENSG00000272772+ENSG00000113558+ENSG00000273345+ENSG00000006837	ENSG00000113575+ENSG00000272772+ENSG00000113558+ENSG00000273345+ENSG00000006837_087	chr5	dexseq_prepare_annotation2.py	exon	133706733	133706733	.	-	.	ENST00000609383+ENST00000518409+ENST00000536186+ENST00000520693+ENST00000522501+ENST00000520515+ENST00000609654+ENST00000519312+ENST00000435240__exon_number_087__gene_id_ENSG00000113575+ENSG00000272772+ENSG00000113558+ENSG00000273345+ENSG00000006837		ENSG00000113575.ENSG00000272772.ENSG00000113558.ENSG00000273345.ENSG00000006837.86	-4.59578714954133	-13.9617824414587	1.13873943816485e-35	2.59882697734926e-33
ENSG00000153048.21	ENSG00000153048	ENSG00000153048_022	chr16	dexseq_prepare_annotation2.py	exon	8955523	8955570	.	-	.	ENST00000567626+ENST00000567554+ENST00000569398+ENST00000568968__exon_number_022__gene_id_ENSG00000153048	CARHSP1	ENSG00000153048.21	2.15746309500464	18.8682714731663	1.15739041142775e-35	2.63700446563837e-33
ENSG00000100949	ENSG00000100949	ENSG00000100949_001	chr14	dexseq_prepare_annotation2.py	exon	24734744	24734747	.	-	.	ENST00000560521+ENST00000561055+ENST00000399409+ENST00000216840__exon_number_001__gene_id_ENSG00000100949	RABGGTA	ENSG00000100949	1.8155588262482	16.1823542629733	1.16682118889406e-35	2.65408282369336e-33
ENSG00000102893.61	ENSG00000102893	ENSG00000102893_062	chr16	dexseq_prepare_annotation2.py	exon	47727289	47727418	.	+	.	ENST00000566044+ENST00000455779+ENST00000323584+ENST00000566319+ENST00000299167__exon_number_062__gene_id_ENSG00000102893	PHKB	ENSG00000102893.61	-2.00545067127775	-14.7305004704215	1.22979676403597e-35	2.79269741978764e-33
ENSG00000141480.55	ENSG00000141480	ENSG00000141480_056	chr17	dexseq_prepare_annotation2.py	exon	4624778	4624791	.	+	.	ENST00000575877+ENST00000412477+ENST00000346341__exon_number_056__gene_id_ENSG00000141480	ARRB2	ENSG00000141480.55	1.3810950251341	16.6796416457871	1.24872605891461e-35	2.83099613621038e-33
ENSG00000127419.38	ENSG00000127419	ENSG00000127419_039	chr4	dexseq_prepare_annotation2.py	exon	946978	947091	.	+	.	ENST00000264771+ENST00000452360+ENST00000506669+ENST00000514453+ENST00000504180+ENST00000508204+ENST00000515740+ENST00000515492+ENST00000513952+ENST00000509508+ENST00000438836+ENST00000510493+ENST00000515876__exon_number_039__gene_id_ENSG00000127419	TMEM175	ENSG00000127419.38	-1.81162915224288	-19.9711063419025	1.39644217730697e-35	3.16066021517201e-33
ENSG00000102893.64	ENSG00000102893	ENSG00000102893_065	chr16	dexseq_prepare_annotation2.py	exon	47732359	47732499	.	+	.	ENST00000566044+ENST00000564711+ENST00000566319+ENST00000299167+ENST00000455779+ENST00000323584__exon_number_065__gene_id_ENSG00000102893	PHKB	ENSG00000102893.64	-1.96703941035756	-14.7018545610215	1.54040236402548e-35	3.48075104200551e-33
ENSG00000175213	ENSG00000175213	ENSG00000175213_001	chr11	dexseq_prepare_annotation2.py	exon	46722368	46722579	.	+	.	ENST00000311764__exon_number_001__gene_id_ENSG00000175213	ZNF408	ENSG00000175213	-5.6202876525391	-32.8971255339848	1.59116324327351e-35	3.58953865867426e-33
ENSG00000118454.2	ENSG00000118454	ENSG00000118454_003	chr1	dexseq_prepare_annotation2.py	exon	70727957	70728486	.	-	.	ENST00000464236+ENST00000262346+ENST00000370944__exon_number_003__gene_id_ENSG00000118454	ANKRD13C	ENSG00000118454.2	2.71321654036179	20.9458722778025	1.60234379035818e-35	3.60882552192985e-33
ENSG00000100201.34	ENSG00000100201	ENSG00000100201_035	chr22	dexseq_prepare_annotation2.py	exon	38902312	38902317	.	-	.	ENST00000381633+ENST00000396821+ENST00000403230__exon_number_035__gene_id_ENSG00000100201	DDX17	ENSG00000100201.34	-2.58110760682794	-17.9248186774932	1.79552926835618e-35	4.03729171225792e-33
ENSG00000147813.20	ENSG00000147813	ENSG00000147813_021	chr8	dexseq_prepare_annotation2.py	exon	144658337	144658601	.	-	.	ENST00000464332__exon_number_021__gene_id_ENSG00000147813	NAPRT1	ENSG00000147813.20	-1.35929973301451	-16.3484702677307	1.79965416703231e-35	4.03994378969152e-33
ENSG00000213398.ENSG00000124067.ENSG00000267660.64	ENSG00000213398+ENSG00000124067+ENSG00000267660	ENSG00000213398+ENSG00000124067+ENSG00000267660_065	chr16	dexseq_prepare_annotation2.py	exon	67984557	67984614	.	-	.	ENST00000576616+ENST00000537830+ENST00000338335+ENST00000422611+ENST00000573702+ENST00000574665+ENST00000572037+ENST00000570802+ENST00000573023+ENST00000541864+ENST00000316341__exon_number_065__gene_id_ENSG00000213398+ENSG00000124067+ENSG00000267660		ENSG00000213398.ENSG00000124067.ENSG00000267660.64	-5.26507263952441	-15.9991236411372	1.86626874595408e-35	4.18263760122649e-33
ENSG00000129084.ENSG00000256206.ENSG00000129083.41	ENSG00000129084+ENSG00000256206+ENSG00000129083	ENSG00000129084+ENSG00000256206+ENSG00000129083_042	chr11	dexseq_prepare_annotation2.py	exon	14521149	14521154	.	-	.	ENST00000529866+ENST00000533096__exon_number_042__gene_id_ENSG00000129084+ENSG00000256206+ENSG00000129083		ENSG00000129084.ENSG00000256206.ENSG00000129083.41	1.68502716245966	15.3889737979662	1.89445496726599e-35	4.23888162006857e-33
ENSG00000123384.13	ENSG00000123384	ENSG00000123384_014	chr12	dexseq_prepare_annotation2.py	exon	57548485	57549376	.	+	.	ENST00000554174__exon_number_014__gene_id_ENSG00000123384	LRP1	ENSG00000123384.13	-2.88815561627018	-16.4481802488462	2.14466014812128e-35	4.7909053080833e-33
ENSG00000196693.ENSG00000272373.15	ENSG00000196693+ENSG00000272373	ENSG00000196693+ENSG00000272373_016	chr10	dexseq_prepare_annotation2.py	exon	43133993	43133999	.	-	.	ENST00000493285+ENST00000486187+ENST00000486614__exon_number_016__gene_id_ENSG00000196693+ENSG00000272373		ENSG00000196693.ENSG00000272373.15	-3.54439726337248	-28.0134242309679	2.18957619818232e-35	4.88328896492174e-33
ENSG00000187736.ENSG00000213901.56	ENSG00000187736+ENSG00000213901	ENSG00000187736+ENSG00000213901_057	chr2	dexseq_prepare_annotation2.py	exon	220033751	220033824	.	-	.	ENST00000414999+ENST00000421779+ENST00000396775+ENST00000318673+ENST00000455516+ENST00000295738+ENST00000465580+ENST00000409878+ENST00000430764+ENST00000409370+ENST00000497918+ENST00000498327__exon_number_057__gene_id_ENSG00000187736+ENSG00000213901		ENSG00000187736.ENSG00000213901.56	1.55967017045261	15.1521988157121	2.43627008665438e-35	5.4246559267129e-33
ENSG00000113575.ENSG00000272772.ENSG00000113558.ENSG00000273345.ENSG00000006837.58	ENSG00000113575+ENSG00000272772+ENSG00000113558+ENSG00000273345+ENSG00000006837	ENSG00000113575+ENSG00000272772+ENSG00000113558+ENSG00000273345+ENSG00000006837_059	chr5	dexseq_prepare_annotation2.py	exon	133622129	133622250	.	-	.	ENST00000520693+ENST00000536186+ENST00000519312+ENST00000435240__exon_number_059__gene_id_ENSG00000113575+ENSG00000272772+ENSG00000113558+ENSG00000273345+ENSG00000006837		ENSG00000113575.ENSG00000272772.ENSG00000113558.ENSG00000273345.ENSG00000006837.58	-1.04221302199167	-13.8654331450437	2.73024113647935e-35	6.06936587162897e-33
ENSG00000204316.ENSG00000188878.ENSG00000267426.68	ENSG00000204316+ENSG00000188878+ENSG00000267426	ENSG00000204316+ENSG00000188878+ENSG00000267426_069	chr17	dexseq_prepare_annotation2.py	exon	73909811	73909861	.	-	.	ENST00000590264+ENST00000586112+ENST00000593156+ENST00000585990+ENST00000389570+ENST00000588283+ENST00000319129+ENST00000586717+ENST00000592193__exon_number_069__gene_id_ENSG00000204316+ENSG00000188878+ENSG00000267426		ENSG00000204316.ENSG00000188878.ENSG00000267426.68	2.73007425523521	16.5327604616703	2.91344054867054e-35	6.46614086821442e-33
ENSG00000148120.57	ENSG00000148120	ENSG00000148120_058	chr9	dexseq_prepare_annotation2.py	exon	97845011	97845227	.	+	.	ENST00000425634+ENST00000445181+ENST00000433691__exon_number_058__gene_id_ENSG00000148120	C9orf3	ENSG00000148120.57	2.96608419065992	16.1459572910085	2.95140283102755e-35	6.5398127997373e-33
ENSG00000134109.16	ENSG00000134109	ENSG00000134109_017	chr3	dexseq_prepare_annotation2.py	exon	5246752	5246926	.	+	.	ENST00000256497+ENST00000445686+ENST00000434243+ENST00000465369__exon_number_017__gene_id_ENSG00000134109	EDEM1	ENSG00000134109.16	2.55769625221621	23.7897075522939	2.95670614122611e-35	6.54099700533182e-33
ENSG00000070269.26	ENSG00000070269	ENSG00000070269_027	chr14	dexseq_prepare_annotation2.py	exon	57082169	57082661	.	+	.	ENST00000556648__exon_number_027__gene_id_ENSG00000070269	TMEM260	ENSG00000070269.26	-4.43291427798717	-19.3564790340845	2.99864820686875e-35	6.62310125691011e-33
ENSG00000174233.2	ENSG00000174233	ENSG00000174233_003	chr12	dexseq_prepare_annotation2.py	exon	49159981	49160111	.	-	.	ENST00000550422+ENST00000357869+ENST00000547260__exon_number_003__gene_id_ENSG00000174233	ADCY6	ENSG00000174233.2	1.54256902326435	16.9951163700011	3.05470552878698e-35	6.73606769016757e-33
ENSG00000070366.46	ENSG00000070366	ENSG00000070366_047	chr17	dexseq_prepare_annotation2.py	exon	2147952	2148013	.	-	.	ENST00000570659+ENST00000354901+ENST00000263073+ENST00000544865__exon_number_047__gene_id_ENSG00000070366	SMG6	ENSG00000070366.46	2.1484375747839	17.5751709864915	3.19617900750124e-35	7.03672411988555e-33
ENSG00000083844.7	ENSG00000083844	ENSG00000083844_008	chr19	dexseq_prepare_annotation2.py	exon	57703159	57703241	.	+	.	ENST00000263095+ENST00000600531+ENST00000597447+ENST00000594126+ENST00000599653__exon_number_008__gene_id_ENSG00000083844	ZNF264	ENSG00000083844.7	-1.78621812281489	-20.7427100999935	3.23012228381739e-35	7.10005725077554e-33
ENSG00000102897	ENSG00000102897	ENSG00000102897_001	chr16	dexseq_prepare_annotation2.py	exon	20911190	20911223	.	+	.	ENST00000564457__exon_number_001__gene_id_ENSG00000102897	LYRM1	ENSG00000102897	-2.32832235765959	-21.3404538278367	3.23641029703576e-35	7.1024965814628e-33
ENSG00000140694.18	ENSG00000140694	ENSG00000140694_019	chr16	dexseq_prepare_annotation2.py	exon	14678204	14678279	.	-	.	ENST00000341484+ENST00000569444+ENST00000437198+ENST00000539279+ENST00000563697+ENST00000562715+ENST00000564113+ENST00000420015__exon_number_019__gene_id_ENSG00000140694	PARN	ENSG00000140694.18	1.30317885522076	16.3547509860272	3.71906462379599e-35	8.14867258466228e-33
ENSG00000227195.59	ENSG00000227195	ENSG00000227195_060	chr20	dexseq_prepare_annotation2.py	exon	26189994	26190098	.	-	.	ENST00000601079__exon_number_060__gene_id_ENSG00000227195	MIR663A	ENSG00000227195.59	-4.57674953904468	-15.08914268081	3.83538069006384e-35	8.39012464831189e-33
ENSG00000123384.7	ENSG00000123384	ENSG00000123384_008	chr12	dexseq_prepare_annotation2.py	exon	57538755	57538883	.	+	.	ENST00000338962+ENST00000243077+ENST00000553277+ENST00000554174__exon_number_008__gene_id_ENSG00000123384	LRP1	ENSG00000123384.7	-3.10084095672023	-16.3446156786332	3.94814114468876e-35	8.62304202875017e-33
ENSG00000179818.ENSG00000244617.101	ENSG00000179818+ENSG00000244617	ENSG00000179818+ENSG00000244617_102	chr2	dexseq_prepare_annotation2.py	exon	70313314	70313383	.	-	.	ENST00000610168+ENST00000458686+ENST00000420309+ENST00000442040+ENST00000609075+ENST00000425601+ENST00000416395+ENST00000429599+ENST00000456161+ENST00000437456+ENST00000596665+ENST00000418564+ENST00000439892+ENST00000449178+ENST00000457770+ENST00000416068+ENST00000411429+ENST00000421843+ENST00000418308+ENST00000444320+ENST00000601396+ENST00000422515+ENST00000419963__exon_number_102__gene_id_ENSG0…		ENSG00000179818.ENSG00000244617.101	-1.89479041801892	-14.2935073916367	4.03173705732105e-35	8.79162249256209e-33
ENSG00000153048.29	ENSG00000153048	ENSG00000153048_030	chr16	dexseq_prepare_annotation2.py	exon	8962184	8962200	.	-	.	ENST00000562586+ENST00000396593+ENST00000561530+ENST00000562843__exon_number_030__gene_id_ENSG00000153048	CARHSP1	ENSG00000153048.29	-3.3286856125727	-18.5489263385952	4.65748631645041e-35	1.01400130661006e-32
ENSG00000137968.19	ENSG00000137968	ENSG00000137968_020	chr1	dexseq_prepare_annotation2.py	exon	75708605	75708696	.	-	.	ENST00000469525+ENST00000535611+ENST00000370855+ENST00000370859__exon_number_020__gene_id_ENSG00000137968	SLC44A5	ENSG00000137968.19	1.72813922061748	18.5410094334147	4.82184213112528e-35	1.04812023249627e-32
ENSG00000140694.47	ENSG00000140694	ENSG00000140694_048	chr16	dexseq_prepare_annotation2.py	exon	14724109	14724116	.	-	.	ENST00000563641+ENST00000341484+ENST00000437198+ENST00000420015__exon_number_048__gene_id_ENSG00000140694	PARN	ENSG00000140694.47	-2.77660216793955	-16.3018780089605	5.08048325008132e-35	1.10259348509676e-32
ENSG00000140992.28	ENSG00000140992	ENSG00000140992_029	chr16	dexseq_prepare_annotation2.py	exon	2615616	2615698	.	+	.	ENST00000464702+ENST00000354836+ENST00000389224+ENST00000342085+ENST00000471311+ENST00000441549+ENST00000491073__exon_number_029__gene_id_ENSG00000140992	PDPK1	ENSG00000140992.28	-4.63879349032984	-20.0903890430977	5.13960635297021e-35	1.11366257089004e-32
ENSG00000082805.6	ENSG00000082805	ENSG00000082805_007	chr12	dexseq_prepare_annotation2.py	exon	1100439	1100463	.	+	.	ENST00000546231+ENST00000542302+ENST00000347735+ENST00000440394+ENST00000543086+ENST00000545948+ENST00000397203+ENST00000592048__exon_number_007__gene_id_ENSG00000082805	ERC1	ENSG00000082805.6	-1.61031668671833	-14.5450024114437	5.28384140272976e-35	1.14310991608583e-32
ENSG00000240731.ENSG00000127054.89	ENSG00000240731+ENSG00000127054	ENSG00000240731+ENSG00000127054_090	chr1	dexseq_prepare_annotation2.py	exon	1256376	1256473	.	-	.	ENST00000429572+ENST00000528879+ENST00000493534+ENST00000527098+ENST00000498173+ENST00000470679+ENST00000530031+ENST00000534345+ENST00000435064+ENST00000540437+ENST00000527719+ENST00000323275+ENST00000458452+ENST00000488042+ENST00000526797+ENST00000430786+ENST00000531019+ENST00000450926+ENST00000496353+ENST00000419704+ENST00000434694+ENST00000532952+ENST00000532772+ENST00000498476+ENST00000525285…		ENSG00000240731.ENSG00000127054.89	-7.27968867200154	-16.8809487298776	5.6651220564675e-35	1.22366636419698e-32
ENSG00000103197.85	ENSG00000103197	ENSG00000103197_086	chr16	dexseq_prepare_annotation2.py	exon	2137864	2137942	.	+	.	ENST00000353929+ENST00000439673+ENST00000219476+ENST00000401874+ENST00000569110+ENST00000497886+ENST00000382538+ENST00000569930+ENST00000568454+ENST00000350773+ENST00000439117__exon_number_086__gene_id_ENSG00000103197	TSC2	ENSG00000103197.85	-1.37963919901662	-14.8049496443133	5.91233540704057e-35	1.27505648495234e-32
ENSG00000148343.2	ENSG00000148343	ENSG00000148343_003	chr9	dexseq_prepare_annotation2.py	exon	131798925	131798960	.	+	.	ENST00000474534+ENST00000477088+ENST00000439290+ENST00000445183__exon_number_003__gene_id_ENSG00000148343	FAM73B	ENSG00000148343.2	1.45924449284217	15.9066939168878	6.48077521681369e-35	1.39545232140999e-32
ENSG00000149084.ENSG00000235661.9	ENSG00000149084+ENSG00000235661	ENSG00000149084+ENSG00000235661_010	chr11	dexseq_prepare_annotation2.py	exon	43601045	43601066	.	+	.	ENST00000533358__exon_number_010__gene_id_ENSG00000149084+ENSG00000235661		ENSG00000149084.ENSG00000235661.9	2.4551764718101	16.2513890474016	6.84518627667928e-35	1.47160775816509e-32
ENSG00000272084.ENSG00000127481.12	ENSG00000272084+ENSG00000127481	ENSG00000272084+ENSG00000127481_013	chr1	dexseq_prepare_annotation2.py	exon	19404561	19407800	.	-	.	ENST00000459947__exon_number_013__gene_id_ENSG00000272084+ENSG00000127481		ENSG00000272084.ENSG00000127481.12	-1.4359780006632	-13.308654948797	7.92717992572541e-35	1.70155242349374e-32
ENSG00000148343.45	ENSG00000148343	ENSG00000148343_046	chr9	dexseq_prepare_annotation2.py	exon	131832526	131834350	.	+	.	ENST00000406926+ENST00000358369+ENST00000445183+ENST00000439290+ENST00000277475+ENST00000483458__exon_number_046__gene_id_ENSG00000148343	FAM73B	ENSG00000148343.45	-2.11037604890479	-15.8701154076629	8.14062601841765e-35	1.74463791357213e-32
ENSG00000136828.38	ENSG00000136828	ENSG00000136828_039	chr9	dexseq_prepare_annotation2.py	exon	129975223	129975246	.	+	.	ENST00000467325+ENST00000471643+ENST00000424082+ENST00000438723+ENST00000259351__exon_number_039__gene_id_ENSG00000136828	RALGPS1	ENSG00000136828.38	-1.71487787629194	-16.4925357347618	8.37381740845221e-35	1.79018350989779e-32
ENSG00000123213.25	ENSG00000123213	ENSG00000123213_026	chr5	dexseq_prepare_annotation2.py	exon	65108099	65108218	.	+	.	ENST00000502464+ENST00000511299+ENST00000506799+ENST00000509935+ENST00000380985__exon_number_026__gene_id_ENSG00000123213	NLN	ENSG00000123213.25	-2.1929881618738	-17.8520545748338	8.37924914956534e-35	1.79018350989779e-32
ENSG00000168026.20	ENSG00000168026	ENSG00000168026_021	chr3	dexseq_prepare_annotation2.py	exon	39161123	39161148	.	+	.	ENST00000459702+ENST00000479954__exon_number_021__gene_id_ENSG00000168026	TTC21A	ENSG00000168026.20	-3.48706451314144	-16.3484926476118	8.46128374061648e-35	1.8048984103623e-32
ENSG00000140443.38	ENSG00000140443	ENSG00000140443_039	chr15	dexseq_prepare_annotation2.py	exon	99467105	99467110	.	+	.	ENST00000561049+ENST00000558762+ENST00000560343+ENST00000268035__exon_number_039__gene_id_ENSG00000140443	IGF1R	ENSG00000140443.38	-1.32594337358016	-15.4753190824952	8.85918076261465e-35	1.88684042453451e-32
ENSG00000254634.ENSG00000183336.ENSG00000261740.30	ENSG00000254634+ENSG00000183336+ENSG00000261740	ENSG00000254634+ENSG00000183336+ENSG00000261740_031	chr16	dexseq_prepare_annotation2.py	exon	29465512	29465668	.	-	.	ENST00000330978+ENST00000565417+ENST00000568556+ENST00000569622__exon_number_031__gene_id_ENSG00000254634+ENSG00000183336+ENSG00000261740		ENSG00000254634.ENSG00000183336.ENSG00000261740.30	-2.50718695184722	-21.6947266195751	8.99161921606087e-35	1.91207828166653e-32
ENSG00000174233	ENSG00000174233	ENSG00000174233_001	chr12	dexseq_prepare_annotation2.py	exon	49159975	49159976	.	-	.	ENST00000357869__exon_number_001__gene_id_ENSG00000174233	ADCY6	ENSG00000174233	1.57325516059487	16.7798874429492	9.79968628237519e-35	2.08068880880895e-32
ENSG00000142621.45	ENSG00000142621	ENSG00000142621_046	chr1	dexseq_prepare_annotation2.py	exon	15671956	15672019	.	+	.	ENST00000529606+ENST00000358897+ENST00000314740+ENST00000532408+ENST00000444385+ENST00000471347+ENST00000417793+ENST00000314668+ENST00000375998+ENST00000375999__exon_number_046__gene_id_ENSG00000142621	FHAD1	ENSG00000142621.45	-4.56727614036971	-16.772658695514	1.01919216809057e-34	2.16062438601705e-32
ENSG00000170160.ENSG00000188933.ENSG00000264892.ENSG00000266302.ENSG00000264729.ENSG00000272815.59	ENSG00000170160+ENSG00000188933+ENSG00000264892+ENSG00000266302+ENSG00000264729+ENSG00000272815	ENSG00000170160+ENSG00000188933+ENSG00000264892+ENSG00000266302+ENSG00000264729+ENSG00000272815_060	chr17	dexseq_prepare_annotation2.py	exon	16697973	16699356	.	+	.	ENST00000444558__exon_number_060__gene_id_ENSG00000170160+ENSG00000188933+ENSG00000264892+ENSG00000266302+ENSG00000264729+ENSG00000272815		ENSG00000170160.ENSG00000188933.ENSG00000264892.ENSG00000266302.ENSG00000264729.ENSG00000272815.59	-4.48899583827928	-17.7954880513266	1.09437894601709e-34	2.31643543573618e-32
ENSG00000177483.ENSG00000124831.3	ENSG00000177483+ENSG00000124831	ENSG00000177483+ENSG00000124831_004	chr2	dexseq_prepare_annotation2.py	exon	238592845	238593116	.	+	.	ENST00000489295__exon_number_004__gene_id_ENSG00000177483+ENSG00000124831		ENSG00000177483.ENSG00000124831.3	2.18641174381136	19.4352216032753	1.09874554577474e-34	2.32209459258032e-32
ENSG00000050438.37	ENSG00000050438	ENSG00000050438_038	chr12	dexseq_prepare_annotation2.py	exon	51863466	51863572	.	+	.	ENST00000514353+ENST00000319957+ENST00000546663+ENST00000358657+ENST00000453097+ENST00000551071+ENST00000604314+ENST00000394856+ENST00000535225__exon_number_038__gene_id_ENSG00000050438	SLC4A8	ENSG00000050438.37	-7.92833544803912	-19.432619426196	1.10990046293168e-34	2.34206073070323e-32
ENSG00000095564.34	ENSG00000095564	ENSG00000095564_035	chr10	dexseq_prepare_annotation2.py	exon	93768586	93768707	.	+	.	ENST00000265990+ENST00000544642__exon_number_035__gene_id_ENSG00000095564	BTAF1	ENSG00000095564.34	-3.01672152412968	-15.8192659687114	1.11791889147395e-34	2.35535722203635e-32
ENSG00000138074.31	ENSG00000138074	ENSG00000138074_032	chr2	dexseq_prepare_annotation2.py	exon	27428894	27428961	.	-	.	ENST00000310574+ENST00000412471+ENST00000464538+ENST00000445802+ENST00000408041+ENST00000488743__exon_number_032__gene_id_ENSG00000138074	SLC5A6	ENSG00000138074.31	-1.72768097785597	-16.9158456569288	1.21024056198532e-34	2.54596005340346e-32
ENSG00000131018.137	ENSG00000131018	ENSG00000131018_138	chr6	dexseq_prepare_annotation2.py	exon	152688518	152690106	.	-	.	ENST00000471834__exon_number_138__gene_id_ENSG00000131018	SYNE1	ENSG00000131018.137	-3.79171371475789	-13.4384489647366	1.27870135291399e-34	2.6858602996276e-32
ENSG00000129084.ENSG00000256206.ENSG00000129083.15	ENSG00000129084+ENSG00000256206+ENSG00000129083	ENSG00000129084+ENSG00000256206+ENSG00000129083_016	chr11	dexseq_prepare_annotation2.py	exon	14490227	14490406	.	-	.	ENST00000249923+ENST00000439561__exon_number_016__gene_id_ENSG00000129084+ENSG00000256206+ENSG00000129083		ENSG00000129084.ENSG00000256206.ENSG00000129083.15	4.41587933497848	15.1112098957442	1.31094800334398e-34	2.74938269325169e-32
ENSG00000118898	ENSG00000118898	ENSG00000118898_001	chr16	dexseq_prepare_annotation2.py	exon	4932508	4932823	.	-	.	ENST00000345988__exon_number_001__gene_id_ENSG00000118898	PPL	ENSG00000118898	-8.06897455875947	-20.8866444244393	1.4380383733011e-34	3.01131821804548e-32
ENSG00000103343.ENSG00000103351.ENSG00000263212.ENSG00000262621.ENSG00000122390.7	ENSG00000103343+ENSG00000103351+ENSG00000263212+ENSG00000262621+ENSG00000122390	ENSG00000103343+ENSG00000103351+ENSG00000263212+ENSG00000262621+ENSG00000122390_008	chr16	dexseq_prepare_annotation2.py	exon	3451733	3451973	.	+	.	ENST00000344823+ENST00000571936+ENST00000268655+ENST00000575752__exon_number_008__gene_id_ENSG00000103343+ENSG00000103351+ENSG00000263212+ENSG00000262621+ENSG00000122390		ENSG00000103343.ENSG00000103351.ENSG00000263212.ENSG00000262621.ENSG00000122390.7	1.19561069849257	13.9986310518928	1.45141292849103e-34	3.03469203158278e-32
ENSG00000113575.ENSG00000272772.ENSG00000113558.ENSG00000273345.ENSG00000006837.81	ENSG00000113575+ENSG00000272772+ENSG00000113558+ENSG00000273345+ENSG00000006837	ENSG00000113575+ENSG00000272772+ENSG00000113558+ENSG00000273345+ENSG00000006837_082	chr5	dexseq_prepare_annotation2.py	exon	133702215	133702235	.	-	.	ENST00000265334+ENST00000521118+ENST00000435211__exon_number_082__gene_id_ENSG00000113575+ENSG00000272772+ENSG00000113558+ENSG00000273345+ENSG00000006837		ENSG00000113575.ENSG00000272772.ENSG00000113558.ENSG00000273345.ENSG00000006837.81	-2.38483612695063	-13.6805357581547	1.45491531021931e-34	3.03738483941676e-32
ENSG00000123213.17	ENSG00000123213	ENSG00000123213_018	chr5	dexseq_prepare_annotation2.py	exon	65084190	65084311	.	+	.	ENST00000502464+ENST00000506539+ENST00000509935+ENST00000511299+ENST00000506799+ENST00000380985__exon_number_018__gene_id_ENSG00000123213	NLN	ENSG00000123213.17	-2.90032031835824	-17.7191273865155	1.57031855978023e-34	3.27332665135952e-32
ENSG00000091164.25	ENSG00000091164	ENSG00000091164_026	chr18	dexseq_prepare_annotation2.py	exon	54305590	54305658	.	-	.	ENST00000540155+ENST00000217515+ENST00000590954+ENST00000587807+ENST00000586262+ENST00000589329__exon_number_026__gene_id_ENSG00000091164	TXNL1	ENSG00000091164.25	-1.80501598772709	-18.5867772285458	1.60882040616216e-34	3.34849479376634e-32
ENSG00000173715.ENSG00000173653.8	ENSG00000173715+ENSG00000173653	ENSG00000173715+ENSG00000173653_009	chr11	dexseq_prepare_annotation2.py	exon	66515850	66515864	.	+	.	ENST00000346672+ENST00000532565+ENST00000525908+ENST00000360962+ENST00000534325__exon_number_009__gene_id_ENSG00000173715+ENSG00000173653		ENSG00000173715.ENSG00000173653.8	1.83582826657601	19.3339033713588	1.62917925066376e-34	3.3857306972885e-32
ENSG00000114735.3	ENSG00000114735	ENSG00000114735_004	chr3	dexseq_prepare_annotation2.py	exon	50606909	50606923	.	+	.	ENST00000448997+ENST00000232854__exon_number_004__gene_id_ENSG00000114735	HEMK1	ENSG00000114735.3	2.76708529844211	17.2462648949263	1.66140891589671e-34	3.44748633743407e-32
ENSG00000114416.5	ENSG00000114416	ENSG00000114416_006	chr3	dexseq_prepare_annotation2.py	exon	180630279	180630325	.	+	.	ENST00000357559+ENST00000305586+ENST00000475315__exon_number_006__gene_id_ENSG00000114416	FXR1	ENSG00000114416.5	-2.28947849052706	-14.7689647832202	1.69260861842144e-34	3.5069214214907e-32
ENSG00000114416.14	ENSG00000114416	ENSG00000114416_015	chr3	dexseq_prepare_annotation2.py	exon	180633317	180633419	.	+	.	ENST00000484042__exon_number_015__gene_id_ENSG00000114416	FXR1	ENSG00000114416.14	-3.82059145821219	-14.7681187869068	1.70316096222573e-34	3.52346240692129e-32
ENSG00000079785.30	ENSG00000079785	ENSG00000079785_031	chr2	dexseq_prepare_annotation2.py	exon	15768642	15768761	.	+	.	ENST00000470674__exon_number_031__gene_id_ENSG00000079785	DDX1	ENSG00000079785.30	-2.61019497460395	-18.9216877421367	1.74401316433088e-34	3.60254285571721e-32
ENSG00000013573.12	ENSG00000013573	ENSG00000013573_013	chr12	dexseq_prepare_annotation2.py	exon	31226904	31227025	.	+	.	ENST00000407793+ENST00000251758+ENST00000350437+ENST00000543756+ENST00000539049+ENST00000435753+ENST00000415475+ENST00000536265+ENST00000535158+ENST00000542838+ENST00000542129+ENST00000438391__exon_number_013__gene_id_ENSG00000013573	DDX11	ENSG00000013573.12	-1.89427103865138	-16.6731414310743	1.75051961091006e-34	3.61054541101389e-32
ENSG00000159216.23	ENSG00000159216	ENSG00000159216_024	chr21	dexseq_prepare_annotation2.py	exon	36421378	36421462	.	-	.	ENST00000300305+ENST00000486278+ENST00000416754__exon_number_024__gene_id_ENSG00000159216	RUNX1	ENSG00000159216.23	1.51020738848916	17.9583979111706	1.75565206077115e-34	3.61517560813576e-32
ENSG00000136546.16	ENSG00000136546	ENSG00000136546_017	chr2	dexseq_prepare_annotation2.py	exon	167301272	167301510	.	-	.	ENST00000419992+ENST00000424326+ENST00000409855__exon_number_017__gene_id_ENSG00000136546	SCN7A	ENSG00000136546.16	-3.29696974658603	-22.233767004852	1.75803596575281e-34	3.61517560813576e-32
ENSG00000022840.71	ENSG00000022840	ENSG00000022840_072	chr12	dexseq_prepare_annotation2.py	exon	121014686	121014689	.	+	.	ENST00000325954+ENST00000538254+ENST00000542701+ENST00000413266+ENST00000545419__exon_number_072__gene_id_ENSG00000022840	RNF10	ENSG00000022840.71	1.8894023378246	15.4542985997626	1.80060714685472e-34	3.6971747943502e-32
ENSG00000162825.3	ENSG00000162825	ENSG00000162825_004	chr1	dexseq_prepare_annotation2.py	exon	144149727	144149941	.	+	.	ENST00000369190+ENST00000412624+ENST00000369365__exon_number_004__gene_id_ENSG00000162825	NBPF8	ENSG00000162825.3	-1.00996258640231	-14.8102733118656	1.88005269157116e-34	3.85452955419881e-32
ENSG00000231817.20	ENSG00000231817	ENSG00000231817_021	chr13	dexseq_prepare_annotation2.py	exon	47040822	47040844	.	-	.	ENST00000598084+ENST00000416521+ENST00000594153__exon_number_021__gene_id_ENSG00000231817	RP11-189B4.6	ENSG00000231817.20	-2.82196614754593	-28.8030414053915	1.93290693877586e-34	3.95697784660443e-32
ENSG00000257062.ENSG00000111700.ENSG00000134538.ENSG00000205754.ENSG00000257046.36	ENSG00000257062+ENSG00000111700+ENSG00000134538+ENSG00000205754+ENSG00000257046	ENSG00000257062+ENSG00000111700+ENSG00000134538+ENSG00000205754+ENSG00000257046_037	chr12	dexseq_prepare_annotation2.py	exon	21207503	21207512	.	+	.	ENST00000545916+ENST00000554957+ENST00000381541+ENST00000421593__exon_number_037__gene_id_ENSG00000257062+ENSG00000111700+ENSG00000134538+ENSG00000205754+ENSG00000257046		ENSG00000257062.ENSG00000111700.ENSG00000134538.ENSG00000205754.ENSG00000257046.36	2.46528214312957	15.6264414141658	1.9770219560481e-34	4.04125680315287e-32
ENSG00000215021.ENSG00000238795.39	ENSG00000215021+ENSG00000238795	ENSG00000215021+ENSG00000238795_040	chr12	dexseq_prepare_annotation2.py	exon	7079823	7079830	.	-	.	ENST00000546111+ENST00000543465+ENST00000545167+ENST00000535923+ENST00000542294+ENST00000399433+ENST00000544888__exon_number_040__gene_id_ENSG00000215021+ENSG00000238795		ENSG00000215021.ENSG00000238795.39	2.22919364201504	17.4270522953168	2.01728972195747e-34	4.11743241463818e-32
ENSG00000068137.2	ENSG00000068137	ENSG00000068137_003	chr17	dexseq_prepare_annotation2.py	exon	40819937	40819961	.	-	.	ENST00000591022+ENST00000456950+ENST00000412503+ENST00000591196+ENST00000591490+ENST00000591476__exon_number_003__gene_id_ENSG00000068137	PLEKHH3	ENSG00000068137.2	-1.51999984800664	-17.3980121053586	2.32529272191411e-34	4.73903640026358e-32
ENSG00000163491.61	ENSG00000163491	ENSG00000163491_062	chr3	dexseq_prepare_annotation2.py	exon	27410716	27410883	.	-	.	ENST00000429845+ENST00000341435+ENST00000435750__exon_number_062__gene_id_ENSG00000163491	NEK10	ENSG00000163491.61	-1.39443415563353	-15.1714047098175	2.33137698803748e-34	4.74438676081929e-32
ENSG00000140694.48	ENSG00000140694	ENSG00000140694_049	chr16	dexseq_prepare_annotation2.py	exon	14724117	14724117	.	-	.	ENST00000563641+ENST00000341484+ENST00000437198__exon_number_049__gene_id_ENSG00000140694	PARN	ENSG00000140694.48	-2.99051989329546	-16.0404578643133	2.38532489501104e-34	4.84698018666242e-32
ENSG00000114735.24	ENSG00000114735	ENSG00000114735_025	chr3	dexseq_prepare_annotation2.py	exon	50617661	50617811	.	+	.	ENST00000482974__exon_number_025__gene_id_ENSG00000114735	HEMK1	ENSG00000114735.24	-2.41691820747082	-17.1682118894242	2.46156573541042e-34	4.99450231167001e-32
ENSG00000257062.ENSG00000111700.ENSG00000134538.ENSG00000205754.ENSG00000257046.35	ENSG00000257062+ENSG00000111700+ENSG00000134538+ENSG00000205754+ENSG00000257046	ENSG00000257062+ENSG00000111700+ENSG00000134538+ENSG00000205754+ENSG00000257046_036	chr12	dexseq_prepare_annotation2.py	exon	21207386	21207502	.	+	.	ENST00000554957+ENST00000381541+ENST00000421593__exon_number_036__gene_id_ENSG00000257062+ENSG00000111700+ENSG00000134538+ENSG00000205754+ENSG00000257046		ENSG00000257062.ENSG00000111700.ENSG00000134538.ENSG00000205754.ENSG00000257046.35	2.37264710479966	15.5674271570319	2.87596148593085e-34	5.82668947430245e-32
ENSG00000147224.6	ENSG00000147224	ENSG00000147224_007	chrX	dexseq_prepare_annotation2.py	exon	106882525	106882587	.	+	.	ENST00000372428+ENST00000543248+ENST00000372435+ENST00000372419__exon_number_007__gene_id_ENSG00000147224	PRPS1	ENSG00000147224.6	-2.10599541923705	-22.9095470070423	3.07463320352634e-34	6.22001017987717e-32
ENSG00000141556.38	ENSG00000141556	ENSG00000141556_039	chr17	dexseq_prepare_annotation2.py	exon	80869634	80869641	.	+	.	ENST00000571796+ENST00000576760+ENST00000574975+ENST00000571316+ENST00000572984+ENST00000574801+ENST00000571618+ENST00000355528+ENST00000576160+ENST00000572953+ENST00000571712+ENST00000576996+ENST00000539345+ENST00000574422__exon_number_039__gene_id_ENSG00000141556	TBCD	ENSG00000141556.38	-1.97402303973942	-15.0571149449558	3.09594850766228e-34	6.25390717689187e-32
ENSG00000089053.27	ENSG00000089053	ENSG00000089053_028	chr12	dexseq_prepare_annotation2.py	exon	121766576	121766638	.	-	.	ENST00000535463__exon_number_028__gene_id_ENSG00000089053	ANAPC5	ENSG00000089053.27	-1.47713395643694	-16.260989442016	3.12611493857566e-34	6.30555772022114e-32
ENSG00000013441.9	ENSG00000013441	ENSG00000013441_010	chr2	dexseq_prepare_annotation2.py	exon	201718055	201718172	.	-	.	ENST00000409769+ENST00000321356+ENST00000473565+ENST00000496205+ENST00000409403+ENST00000461326+ENST00000461981+ENST00000434813+ENST00000472679+ENST00000432425+ENST00000464454__exon_number_010__gene_id_ENSG00000013441	CLK1	ENSG00000013441.9	1.57609987478549	17.8270480655594	3.20766031966249e-34	6.46053875836867e-32
ENSG00000148337.9	ENSG00000148337	ENSG00000148337_010	chr9	dexseq_prepare_annotation2.py	exon	130928900	130929037	.	-	.	ENST00000485001__exon_number_010__gene_id_ENSG00000148337	CIZ1	ENSG00000148337.9	1.91084482151319	14.0000017288138	3.58511258257363e-34	7.21017656636068e-32
ENSG00000175216.30	ENSG00000175216	ENSG00000175216_031	chr11	dexseq_prepare_annotation2.py	exon	46786681	46786806	.	-	.	ENST00000312055+ENST00000533413+ENST00000529230+ENST00000415402+ENST00000354558+ENST00000526943__exon_number_031__gene_id_ENSG00000175216	CKAP5	ENSG00000175216.30	-1.5399516211155	-16.7056221476524	3.69858024061053e-34	7.42748559007526e-32
ENSG00000175137	ENSG00000175137	ENSG00000175137_001	chr1	dexseq_prepare_annotation2.py	exon	249104648	249104649	.	-	.	ENST00000484202__exon_number_001__gene_id_ENSG00000175137	SH3BP5L	ENSG00000175137	-1.85663069823566	-21.9477157480161	4.04537401522006e-34	8.1120394726255e-32
ENSG00000008838	ENSG00000008838	ENSG00000008838_001	chr17	dexseq_prepare_annotation2.py	exon	38175350	38175350	.	-	.	ENST00000394126__exon_number_001__gene_id_ENSG00000008838	MED24	ENSG00000008838	1.84367107087567	17.2514728686584	4.77054480543354e-34	9.55223248924473e-32
ENSG00000085872.ENSG00000105085.ENSG00000269578.ENSG00000214046.ENSG00000127526.ENSG00000269058.ENSG00000141979.ENSG00000268790.93	ENSG00000085872+ENSG00000105085+ENSG00000269578+ENSG00000214046+ENSG00000127526+ENSG00000269058+ENSG00000141979+ENSG00000268790	ENSG00000085872+ENSG00000105085+ENSG00000269578+ENSG00000214046+ENSG00000127526+ENSG00000269058+ENSG00000141979+ENSG00000268790_094	chr19	dexseq_prepare_annotation2.py	exon	16697716	16698214	.	-	.	ENST00000593779__exon_number_094__gene_id_ENSG00000085872+ENSG00000105085+ENSG00000269578+ENSG00000214046+ENSG00000127526+ENSG00000269058+ENSG00000141979+ENSG00000268790		ENSG00000085872.ENSG00000105085.ENSG00000269578.ENSG00000214046.ENSG00000127526.ENSG00000269058.ENSG00000141979.ENSG00000268790.93	1.5823040974119	13.990215823939	4.94432289159151e-34	9.88576279607423e-32
ENSG00000170160.ENSG00000188933.ENSG00000264892.ENSG00000266302.ENSG00000264729.ENSG00000272815.74	ENSG00000170160+ENSG00000188933+ENSG00000264892+ENSG00000266302+ENSG00000264729+ENSG00000272815	ENSG00000170160+ENSG00000188933+ENSG00000264892+ENSG00000266302+ENSG00000264729+ENSG00000272815_075	chr17	dexseq_prepare_annotation2.py	exon	16704443	16704957	.	+	.	ENST00000444558__exon_number_075__gene_id_ENSG00000170160+ENSG00000188933+ENSG00000264892+ENSG00000266302+ENSG00000264729+ENSG00000272815		ENSG00000170160.ENSG00000188933.ENSG00000264892.ENSG00000266302.ENSG00000264729.ENSG00000272815.74	-8.1109893470026	-17.4754104458512	4.99625962496666e-34	9.97506506783737e-32
ENSG00000166689.60	ENSG00000166689	ENSG00000166689_061	chr11	dexseq_prepare_annotation2.py	exon	17035690	17035748	.	-	.	ENST00000355661+ENST00000448080+ENST00000531066+ENST00000532079__exon_number_061__gene_id_ENSG00000166689	PLEKHA7	ENSG00000166689.60	-2.94276870205755	-14.978916968445	5.30869073988094e-34	1.05834305506115e-31
ENSG00000113575.ENSG00000272772.ENSG00000113558.ENSG00000273345.ENSG00000006837.82	ENSG00000113575+ENSG00000272772+ENSG00000113558+ENSG00000273345+ENSG00000006837	ENSG00000113575+ENSG00000272772+ENSG00000113558+ENSG00000273345+ENSG00000006837_083	chr5	dexseq_prepare_annotation2.py	exon	133702668	133702761	.	-	.	ENST00000265334+ENST00000521118+ENST00000435211__exon_number_083__gene_id_ENSG00000113575+ENSG00000272772+ENSG00000113558+ENSG00000273345+ENSG00000006837		ENSG00000113575.ENSG00000272772.ENSG00000113558.ENSG00000273345.ENSG00000006837.82	-2.5346915075762	-13.534798343683	5.41367476095331e-34	1.07770628477846e-31
ENSG00000257108.ENSG00000007541.14	ENSG00000257108+ENSG00000007541	ENSG00000257108+ENSG00000007541_015	chr16	dexseq_prepare_annotation2.py	exon	620018	620061	.	+	.	ENST00000439574+ENST00000026218+ENST00000321878__exon_number_015__gene_id_ENSG00000257108+ENSG00000007541		ENSG00000257108.ENSG00000007541.14	-1.50526934326946	-16.6287133747104	5.57311386994284e-34	1.10783811362516e-31
ENSG00000013441.12	ENSG00000013441	ENSG00000013441_013	chr2	dexseq_prepare_annotation2.py	exon	201718719	201718736	.	-	.	ENST00000461326+ENST00000464454__exon_number_013__gene_id_ENSG00000013441	CLK1	ENSG00000013441.12	1.55852550972266	17.7037575645977	5.65903872967114e-34	1.12329052411244e-31
ENSG00000227001.13	ENSG00000227001	ENSG00000227001_014	chr1	dexseq_prepare_annotation2.py	exon	21754280	21754451	.	-	.	ENST00000453025+ENST00000426482__exon_number_014__gene_id_ENSG00000227001	NBPF2P	ENSG00000227001.13	-2.25315049793896	-24.8910050869499	5.76156062596608e-34	1.14198794141258e-31
ENSG00000127419.37	ENSG00000127419	ENSG00000127419_038	chr4	dexseq_prepare_annotation2.py	exon	946225	946238	.	+	.	ENST00000264771+ENST00000452360+ENST00000506669+ENST00000514453+ENST00000504180+ENST00000508204+ENST00000515740+ENST00000515492+ENST00000513952+ENST00000509508+ENST00000438836+ENST00000510493+ENST00000515876__exon_number_038__gene_id_ENSG00000127419	TMEM175	ENSG00000127419.37	-1.75595941505457	-18.9902728877509	6.25488348557941e-34	1.23797953662637e-31
ENSG00000148396.17	ENSG00000148396	ENSG00000148396_018	chr9	dexseq_prepare_annotation2.py	exon	139342362	139342535	.	-	.	ENST00000398335__exon_number_018__gene_id_ENSG00000148396	SEC16A	ENSG00000148396.17	-3.79969338522225	-16.1235166013616	6.85259041912071e-34	1.35432464248789e-31
ENSG00000163625.87	ENSG00000163625	ENSG00000163625_088	chr4	dexseq_prepare_annotation2.py	exon	85853423	85853516	.	-	.	ENST00000295888+ENST00000502713+ENST00000322366__exon_number_088__gene_id_ENSG00000163625	WDFY3	ENSG00000163625.87	1.49052972288109	14.144141749531	6.8688594654014e-34	1.35558671118627e-31
ENSG00000236943.34	ENSG00000236943	ENSG00000236943_035	chr1	dexseq_prepare_annotation2.py	exon	144481710	144481765	.	-	.	ENST00000431928+ENST00000414344+ENST00000426786+ENST00000411760+ENST00000442509+ENST00000437785__exon_number_035__gene_id_ENSG00000236943	RP11-640M9.1	ENSG00000236943.34	1.95890027300853	17.9194849799776	7.52264589482013e-34	1.48248004444473e-31
ENSG00000162434.8	ENSG00000162434	ENSG00000162434_009	chr1	dexseq_prepare_annotation2.py	exon	65306942	65307022	.	-	.	ENST00000342505__exon_number_009__gene_id_ENSG00000162434	JAK1	ENSG00000162434.8	-1.36041945402149	-16.9452300444555	7.59918622735095e-34	1.49541518356307e-31
ENSG00000148343	ENSG00000148343	ENSG00000148343_001	chr9	dexseq_prepare_annotation2.py	exon	131798900	131798922	.	+	.	ENST00000474534+ENST00000477088__exon_number_001__gene_id_ENSG00000148343	FAM73B	ENSG00000148343	1.55166030465974	15.4896997891573	8.78119744259023e-34	1.72554303900527e-31
ENSG00000179818.ENSG00000244617.100	ENSG00000179818+ENSG00000244617	ENSG00000179818+ENSG00000244617_101	chr2	dexseq_prepare_annotation2.py	exon	70313256	70313313	.	-	.	ENST00000610168+ENST00000458686+ENST00000437019+ENST00000420309+ENST00000442040+ENST00000425601+ENST00000416395+ENST00000429599+ENST00000609075+ENST00000418308+ENST00000437456+ENST00000596665+ENST00000418564+ENST00000439892+ENST00000449178+ENST00000457770+ENST00000416068+ENST00000411429+ENST00000421843+ENST00000456161+ENST00000444320+ENST00000601396+ENST00000422515+ENST00000419963__exon_number_10…		ENSG00000179818.ENSG00000244617.100	-1.99380627757482	-13.9175724771785	9.00111095766456e-34	1.76622657933229e-31
ENSG00000136828.43	ENSG00000136828	ENSG00000136828_044	chr9	dexseq_prepare_annotation2.py	exon	129979725	129980091	.	+	.	ENST00000373434__exon_number_044__gene_id_ENSG00000136828	RALGPS1	ENSG00000136828.43	-1.6777380796522	-16.0745280740847	9.06836833629111e-34	1.7768820014367e-31
ENSG00000221968.2	ENSG00000221968	ENSG00000221968_003	chr11	dexseq_prepare_annotation2.py	exon	61640998	61640998	.	-	.	ENST00000278829+ENST00000527697+ENST00000533676__exon_number_003__gene_id_ENSG00000221968	FADS3	ENSG00000221968.2	-3.12027191369201	-18.1750032617363	9.34903704587527e-34	1.82926379630849e-31
ENSG00000023839.29	ENSG00000023839	ENSG00000023839_030	chr10	dexseq_prepare_annotation2.py	exon	101601724	101601850	.	+	.	ENST00000370449__exon_number_030__gene_id_ENSG00000023839	ABCC2	ENSG00000023839.29	-1.94580632976842	-16.7056196958703	9.59988055434027e-34	1.87566896984802e-31
ENSG00000006025.2	ENSG00000006025	ENSG00000006025_003	chr17	dexseq_prepare_annotation2.py	exon	45884740	45885202	.	-	.	ENST00000579728+ENST00000583167+ENST00000007414+ENST00000392507__exon_number_003__gene_id_ENSG00000006025	OSBPL7	ENSG00000006025.2	2.44715506209352	17.8631670924835	9.67244292442204e-34	1.88715828095836e-31
ENSG00000136828.42	ENSG00000136828	ENSG00000136828_043	chr9	dexseq_prepare_annotation2.py	exon	129979624	129979724	.	+	.	ENST00000424082+ENST00000373434__exon_number_043__gene_id_ENSG00000136828	RALGPS1	ENSG00000136828.42	-1.73856933455951	-16.0590515518934	9.90813046782246e-34	1.93039655535018e-31
ENSG00000114416.3	ENSG00000114416	ENSG00000114416_004	chr3	dexseq_prepare_annotation2.py	exon	180630090	180630269	.	+	.	ENST00000357559__exon_number_004__gene_id_ENSG00000114416	FXR1	ENSG00000114416.3	-2.06989702974555	-14.5220813739975	1.03829850683167e-33	2.02004288222739e-31
ENSG00000150093.56	ENSG00000150093	ENSG00000150093_057	chr10	dexseq_prepare_annotation2.py	exon	33249218	33249252	.	-	.	ENST00000528877__exon_number_057__gene_id_ENSG00000150093	ITGB1	ENSG00000150093.56	4.43583573864869	17.5527630537417	1.13720648403496e-33	2.20933769617898e-31
ENSG00000109814.35	ENSG00000109814	ENSG00000109814_036	chr4	dexseq_prepare_annotation2.py	exon	39529760	39529853	.	-	.	ENST00000515398+ENST00000505698__exon_number_036__gene_id_ENSG00000109814	UGDH	ENSG00000109814.35	2.07976552200534	20.8729153762439	1.17954519518681e-33	2.28835104627755e-31
ENSG00000173406.ENSG00000162600.73	ENSG00000173406+ENSG00000162600	ENSG00000173406+ENSG00000162600_074	chr1	dexseq_prepare_annotation2.py	exon	59012431	59012452	.	-	.	ENST00000358603+ENST00000371226+ENST00000426139__exon_number_074__gene_id_ENSG00000173406+ENSG00000162600		ENSG00000173406.ENSG00000162600.73	2.40905987431857	14.263010524656	1.24098152234508e-33	2.40413877972954e-31
ENSG00000257062.ENSG00000111700.ENSG00000134538.ENSG00000205754.ENSG00000257046.33	ENSG00000257062+ENSG00000111700+ENSG00000134538+ENSG00000205754+ENSG00000257046	ENSG00000257062+ENSG00000111700+ENSG00000134538+ENSG00000205754+ENSG00000257046_034	chr12	dexseq_prepare_annotation2.py	exon	21201646	21201841	.	+	.	ENST00000554957+ENST00000381541+ENST00000421593__exon_number_034__gene_id_ENSG00000257062+ENSG00000111700+ENSG00000134538+ENSG00000205754+ENSG00000257046		ENSG00000257062.ENSG00000111700.ENSG00000134538.ENSG00000205754.ENSG00000257046.33	2.20401181455327	15.3194016592665	1.39372446319683e-33	2.6936420435347e-31
ENSG00000215126.18	ENSG00000215126	ENSG00000215126_019	chr9	dexseq_prepare_annotation2.py	exon	42687353	42687932	.	+	.	ENST00000466582__exon_number_019__gene_id_ENSG00000215126	CBWD7	ENSG00000215126.18	3.12065671056405	19.6739404801807	1.39434663962499e-33	2.6936420435347e-31
ENSG00000162434.1	ENSG00000162434	ENSG00000162434_002	chr1	dexseq_prepare_annotation2.py	exon	65301079	65301189	.	-	.	ENST00000342505__exon_number_002__gene_id_ENSG00000162434	JAK1	ENSG00000162434.1	-1.76113635819953	-16.8099352611395	1.51042760484176e-33	2.91378692377068e-31
ENSG00000174233.1	ENSG00000174233	ENSG00000174233_002	chr12	dexseq_prepare_annotation2.py	exon	49159977	49159980	.	-	.	ENST00000547260+ENST00000357869__exon_number_002__gene_id_ENSG00000174233	ADCY6	ENSG00000174233.1	1.57627658201466	16.2742904556379	1.5475524124114e-33	2.98121192256106e-31
ENSG00000268093.ENSG00000063177	ENSG00000268093+ENSG00000063177	ENSG00000268093+ENSG00000063177_001	chr19	dexseq_prepare_annotation2.py	exon	49118585	49118586	.	-	.	ENST00000549920+ENST00000552347__exon_number_001__gene_id_ENSG00000268093+ENSG00000063177		ENSG00000268093.ENSG00000063177	-5.42004403779916	-23.2694801557952	1.63395753214122e-33	3.1432484587446e-31
ENSG00000175701.2	ENSG00000175701	ENSG00000175701_003	chr2	dexseq_prepare_annotation2.py	exon	110969792	110970127	.	-	.	ENST00000426713+ENST00000414416__exon_number_003__gene_id_ENSG00000175701	LINC00116	ENSG00000175701.2	1.93114836136189	25.848151537949	1.65110681621362e-33	3.17179006879356e-31
ENSG00000148337.57	ENSG00000148337	ENSG00000148337_058	chr9	dexseq_prepare_annotation2.py	exon	130952990	130953002	.	-	.	ENST00000467178+ENST00000325721+ENST00000420484+ENST00000372948+ENST00000491954+ENST00000393608+ENST00000541172+ENST00000372938+ENST00000372954+ENST00000357558+ENST00000324544+ENST00000538431+ENST00000277465+ENST00000498156__exon_number_058__gene_id_ENSG00000148337	CIZ1	ENSG00000148337.57	-1.29681334471577	-13.8148868805074	1.66356631108587e-33	3.19125531788165e-31
ENSG00000241015.ENSG00000160336.6	ENSG00000241015+ENSG00000160336	ENSG00000241015+ENSG00000160336_007	chr19	dexseq_prepare_annotation2.py	exon	53948254	53948376	.	+	.	ENST00000447129+ENST00000454407+ENST00000429310__exon_number_007__gene_id_ENSG00000241015+ENSG00000160336		ENSG00000241015.ENSG00000160336.6	2.00073430679632	18.7414549672567	1.67182323456869e-33	3.20261557057879e-31
ENSG00000153113.57	ENSG00000153113	ENSG00000153113_058	chr5	dexseq_prepare_annotation2.py	exon	96077046	96077062	.	+	.	ENST00000348386+ENST00000395813+ENST00000395812+ENST00000338252+ENST00000512620+ENST00000504465+ENST00000325674+ENST00000515063+ENST00000509903+ENST00000513666+ENST00000511097+ENST00000309190+ENST00000341926+ENST00000437034+ENST00000359176+ENST00000508608+ENST00000511049+ENST00000511782+ENST00000510156+ENST00000510500+ENST00000510756+ENST00000508830__exon_number_058__gene_id_ENSG00000153113	CAST	ENSG00000153113.57	3.04088875528899	13.7484794905514	1.8500125123682e-33	3.53901975169347e-31
ENSG00000143198	ENSG00000143198	ENSG00000143198_001	chr1	dexseq_prepare_annotation2.py	exon	165600098	165600449	.	+	.	ENST00000367889__exon_number_001__gene_id_ENSG00000143198	MGST3	ENSG00000143198	-1.35298063916022	-18.0118236530263	1.88887150867648e-33	3.60832334442989e-31
ENSG00000145016.ENSG00000216042.5	ENSG00000145016+ENSG00000216042	ENSG00000145016+ENSG00000216042_006	chr3	dexseq_prepare_annotation2.py	exon	197402293	197402386	.	-	.	ENST00000413360+ENST00000273582+ENST00000296343__exon_number_006__gene_id_ENSG00000145016+ENSG00000216042		ENSG00000145016.ENSG00000216042.5	1.40739044829863	18.3410925819195	1.8987867712847e-33	3.62221965993615e-31
ENSG00000067248.33	ENSG00000067248	ENSG00000067248_034	chr5	dexseq_prepare_annotation2.py	exon	54603215	54603368	.	-	.	ENST00000504778+ENST00000508346+ENST00000251636__exon_number_034__gene_id_ENSG00000067248	DHX29	ENSG00000067248.33	2.97533503700095	16.0756091867109	2.01378413142758e-33	3.83625877036954e-31
ENSG00000182326.ENSG00000257084.ENSG00000126749.33	ENSG00000182326+ENSG00000257084+ENSG00000126749	ENSG00000182326+ENSG00000257084+ENSG00000126749_034	chr12	dexseq_prepare_annotation2.py	exon	7105435	7105520	.	+	.	ENST00000564245__exon_number_034__gene_id_ENSG00000182326+ENSG00000257084+ENSG00000126749		ENSG00000182326.ENSG00000257084.ENSG00000126749.33	-4.52225472683944	-15.0829895560794	2.05114052025476e-33	3.90200324213791e-31
ENSG00000140694.49	ENSG00000140694	ENSG00000140694_050	chr16	dexseq_prepare_annotation2.py	exon	14724118	14724124	.	-	.	ENST00000341484+ENST00000437198__exon_number_050__gene_id_ENSG00000140694	PARN	ENSG00000140694.49	-3.0995455144828	-15.6769962710414	2.07144374329639e-33	3.93516930513204e-31
ENSG00000067225.50	ENSG00000067225	ENSG00000067225_051	chr15	dexseq_prepare_annotation2.py	exon	72523457	72523512	.	-	.	ENST00000335181+ENST00000565184+ENST00000319622+ENST00000449901+ENST00000389093+ENST00000564276+ENST00000567118+ENST00000569857__exon_number_051__gene_id_ENSG00000067225	PKM	ENSG00000067225.50	-1.39804294420257	-15.1607798285748	2.15533551675902e-33	4.08887717121256e-31
ENSG00000187736.ENSG00000213901.21	ENSG00000187736+ENSG00000213901	ENSG00000187736+ENSG00000213901_022	chr2	dexseq_prepare_annotation2.py	exon	220022280	220022343	.	-	.	ENST00000426304+ENST00000318673+ENST00000418099+ENST00000356853+ENST00000457600+ENST00000498327+ENST00000409720__exon_number_022__gene_id_ENSG00000187736+ENSG00000213901		ENSG00000187736.ENSG00000213901.21	-3.58948058188679	-14.5291058146358	2.16748044364625e-33	4.10623781285249e-31
ENSG00000156261.6	ENSG00000156261	ENSG00000156261_007	chr21	dexseq_prepare_annotation2.py	exon	30433698	30433738	.	-	.	ENST00000286788+ENST00000540844+ENST00000542732+ENST00000470450+ENST00000496121__exon_number_007__gene_id_ENSG00000156261	CCT8	ENSG00000156261.6	3.9926706793275	21.3784793238502	2.17594601659332e-33	4.11658973290951e-31
ENSG00000004399.58	ENSG00000004399	ENSG00000004399_059	chr3	dexseq_prepare_annotation2.py	exon	129304892	129304924	.	-	.	ENST00000393239+ENST00000505665+ENST00000324093__exon_number_059__gene_id_ENSG00000004399	PLXND1	ENSG00000004399.58	2.15127976490297	20.0739881194867	2.19863591297928e-33	4.15378652650465e-31
ENSG00000131558.13	ENSG00000131558	ENSG00000131558_014	chr7	dexseq_prepare_annotation2.py	exon	133059582	133059756	.	+	.	ENST00000393161+ENST00000462055+ENST00000253861+ENST00000539845+ENST00000486013+ENST00000480840__exon_number_014__gene_id_ENSG00000131558	EXOC4	ENSG00000131558.13	-2.23253887221159	-14.5261593973864	2.21400906768582e-33	4.17707680500395e-31
ENSG00000197013.ENSG00000269237.ENSG00000196268.ENSG00000268658.43	ENSG00000197013+ENSG00000269237+ENSG00000196268+ENSG00000268658	ENSG00000197013+ENSG00000269237+ENSG00000196268+ENSG00000268658_044	chr19	dexseq_prepare_annotation2.py	exon	21684073	21686040	.	+	.	ENST00000599078__exon_number_044__gene_id_ENSG00000197013+ENSG00000269237+ENSG00000196268+ENSG00000268658		ENSG00000197013.ENSG00000269237.ENSG00000196268.ENSG00000268658.43	-2.60093297237556	-16.5322820318162	2.37422046766388e-33	4.47318790308761e-31
ENSG00000196549.46	ENSG00000196549	ENSG00000196549_047	chr3	dexseq_prepare_annotation2.py	exon	154898418	154898527	.	+	.	ENST00000462745+ENST00000492661+ENST00000460393+ENST00000493888__exon_number_047__gene_id_ENSG00000196549	MME	ENSG00000196549.46	2.98982501272712	15.7737201444821	2.40817874790145e-33	4.53094371827385e-31
ENSG00000131018.130	ENSG00000131018	ENSG00000131018_131	chr6	dexseq_prepare_annotation2.py	exon	152683305	152683349	.	-	.	ENST00000448038+ENST00000471834+ENST00000341594+ENST00000265368+ENST00000367255+ENST00000423061__exon_number_131__gene_id_ENSG00000131018	SYNE1	ENSG00000131018.130	-4.657673604931	-13.1281707909849	2.41521435980807e-33	4.53795618618186e-31
ENSG00000127329.27	ENSG00000127329	ENSG00000127329_028	chr12	dexseq_prepare_annotation2.py	exon	70956624	70956887	.	-	.	ENST00000538708+ENST00000550857+ENST00000334414+ENST00000548122+ENST00000261266+ENST00000551525+ENST00000550358+ENST00000451516__exon_number_028__gene_id_ENSG00000127329	PTPRB	ENSG00000127329.27	-6.9892138043184	-17.1407690354457	2.47816806389582e-33	4.64987047392545e-31
ENSG00000050438.25	ENSG00000050438	ENSG00000050438_026	chr12	dexseq_prepare_annotation2.py	exon	51852343	51852434	.	+	.	ENST00000514353+ENST00000319957+ENST00000547697+ENST00000535225+ENST00000453097+ENST00000551071+ENST00000604314+ENST00000394856+ENST00000358657__exon_number_026__gene_id_ENSG00000050438	SLC4A8	ENSG00000050438.25	-3.38794542275849	-18.6412264689403	2.48953993223221e-33	4.66482646318265e-31
ENSG00000238542.ENSG00000163492.ENSG00000155657.161	ENSG00000238542+ENSG00000163492+ENSG00000155657	ENSG00000238542+ENSG00000163492+ENSG00000155657_162	chr2	dexseq_prepare_annotation2.py	exon	179516248	179516263	.	-	.	ENST00000342992+ENST00000589042+ENST00000591111__exon_number_162__gene_id_ENSG00000238542+ENSG00000163492+ENSG00000155657		ENSG00000238542.ENSG00000163492.ENSG00000155657.161	1.56735012327706	13.0765910656303	2.91120612684346e-33	5.44749020952046e-31
ENSG00000166444.32	ENSG00000166444	ENSG00000166444_033	chr11	dexseq_prepare_annotation2.py	exon	8724946	8725158	.	-	.	ENST00000526837+ENST00000526701__exon_number_033__gene_id_ENSG00000166444	ST5	ENSG00000166444.32	-2.00539393516694	-12.9337207789971	2.92504877043257e-33	5.46593582224157e-31
ENSG00000165795.153	ENSG00000165795	ENSG00000165795_154	chr14	dexseq_prepare_annotation2.py	exon	21493852	21493891	.	-	.	ENST00000360463+ENST00000554419+ENST00000557669+ENST00000556974+ENST00000397858+ENST00000350792+ENST00000397847+ENST00000298687__exon_number_154__gene_id_ENSG00000165795	NDRG2	ENSG00000165795.153	-1.67245426602129	-14.0250728921137	3.12110991637732e-33	5.82437328068454e-31
ENSG00000103671.25	ENSG00000103671	ENSG00000103671_026	chr15	dexseq_prepare_annotation2.py	exon	64706284	64706410	.	+	.	ENST00000261884__exon_number_026__gene_id_ENSG00000103671	TRIP4	ENSG00000103671.25	3.0095305520622	21.250144998044	3.19401190443953e-33	5.95231892408868e-31
ENSG00000113575.ENSG00000272772.ENSG00000113558.ENSG00000273345.ENSG00000006837.78	ENSG00000113575+ENSG00000272772+ENSG00000113558+ENSG00000273345+ENSG00000006837	ENSG00000113575+ENSG00000272772+ENSG00000113558+ENSG00000273345+ENSG00000006837_079	chr5	dexseq_prepare_annotation2.py	exon	133685940	133686118	.	-	.	ENST00000523832+ENST00000265334+ENST00000521118+ENST00000523054+ENST00000435211__exon_number_079__gene_id_ENSG00000113575+ENSG00000272772+ENSG00000113558+ENSG00000273345+ENSG00000006837		ENSG00000113575.ENSG00000272772.ENSG00000113558.ENSG00000273345.ENSG00000006837.78	-2.45685120974006	-13.3339115154324	3.28802527215897e-33	6.11920687014008e-31
ENSG00000213398.ENSG00000124067.ENSG00000267660.68	ENSG00000213398+ENSG00000124067+ENSG00000267660	ENSG00000213398+ENSG00000124067+ENSG00000267660_069	chr16	dexseq_prepare_annotation2.py	exon	67984964	67985042	.	-	.	ENST00000573702__exon_number_069__gene_id_ENSG00000213398+ENSG00000124067+ENSG00000267660		ENSG00000213398.ENSG00000124067.ENSG00000267660.68	-5.21522251837817	-15.1758595214757	3.48146755123929e-33	6.4704348147423e-31
ENSG00000186281.21	ENSG00000186281	ENSG00000186281_022	chr2	dexseq_prepare_annotation2.py	exon	96692054	96692444	.	-	.	ENST00000482704__exon_number_022__gene_id_ENSG00000186281	GPAT2	ENSG00000186281.21	-1.80830709831117	-18.1838928846215	3.65074774476363e-33	6.77586685618105e-31
ENSG00000147050.11	ENSG00000147050	ENSG00000147050_012	chrX	dexseq_prepare_annotation2.py	exon	44910954	44911047	.	+	.	ENST00000536777+ENST00000377967+ENST00000543216+ENST00000382899__exon_number_012__gene_id_ENSG00000147050	KDM6A	ENSG00000147050.11	-1.68669365934507	-17.856001727085	3.70878889624024e-33	6.87429033795015e-31
ENSG00000165516.27	ENSG00000165516	ENSG00000165516_028	chr14	dexseq_prepare_annotation2.py	exon	50249824	50249829	.	+	.	ENST00000298307+ENST00000554589+ENST00000557247+ENST00000555443__exon_number_028__gene_id_ENSG00000165516	KLHDC2	ENSG00000165516.27	-4.83883481915872	-17.8315090559671	4.1248970395009e-33	7.6352345200802e-31
ENSG00000065357.130	ENSG00000065357	ENSG00000065357_131	chr12	dexseq_prepare_annotation2.py	exon	56347469	56347579	.	+	.	ENST00000402956+ENST00000552478+ENST00000549079+ENST00000548491+ENST00000551739+ENST00000551296+ENST00000331886+ENST00000394147+ENST00000551156__exon_number_131__gene_id_ENSG00000065357	DGKA	ENSG00000065357.130	4.73748672464043	15.9408546133428	4.29663856189602e-33	7.9424116596989e-31
ENSG00000079785.35	ENSG00000079785	ENSG00000079785_036	chr2	dexseq_prepare_annotation2.py	exon	15770114	15770234	.	+	.	ENST00000233084+ENST00000381341__exon_number_036__gene_id_ENSG00000079785	DDX1	ENSG00000079785.35	-2.58840154814452	-18.1398761592246	4.38650507175492e-33	8.09761824551688e-31
ENSG00000123384.8	ENSG00000123384	ENSG00000123384_009	chr12	dexseq_prepare_annotation2.py	exon	57539010	57539273	.	+	.	ENST00000338962+ENST00000243077+ENST00000553277+ENST00000554174__exon_number_009__gene_id_ENSG00000123384	LRP1	ENSG00000123384.8	-2.69716119357375	-15.5502050420407	4.41611605735502e-33	8.14132363476901e-31
ENSG00000168003.8	ENSG00000168003	ENSG00000168003_009	chr11	dexseq_prepare_annotation2.py	exon	62644256	62644258	.	+	.	ENST00000377891__exon_number_009__gene_id_ENSG00000168003	SLC3A2	ENSG00000168003.8	-3.75108645407371	-25.3531588258211	4.6306297869584e-33	8.5253312963653e-31
ENSG00000148343.40	ENSG00000148343	ENSG00000148343_041	chr9	dexseq_prepare_annotation2.py	exon	131831375	131831408	.	+	.	ENST00000406926+ENST00000492279+ENST00000358369+ENST00000445183+ENST00000439290+ENST00000277475__exon_number_041__gene_id_ENSG00000148343	FAM73B	ENSG00000148343.40	-2.19888247463079	-15.2229470662907	4.68731398531805e-33	8.61812313976171e-31
ENSG00000215126.14	ENSG00000215126	ENSG00000215126_015	chr9	dexseq_prepare_annotation2.py	exon	42684803	42684845	.	+	.	ENST00000496146__exon_number_015__gene_id_ENSG00000215126	CBWD7	ENSG00000215126.14	3.0885672138577	19.3347671051061	4.73470636848033e-33	8.69360542839038e-31
ENSG00000215021.ENSG00000238795.44	ENSG00000215021+ENSG00000238795	ENSG00000215021+ENSG00000238795_045	chr12	dexseq_prepare_annotation2.py	exon	7079915	7079916	.	-	.	ENST00000399433+ENST00000535923__exon_number_045__gene_id_ENSG00000215021+ENSG00000238795		ENSG00000215021.ENSG00000238795.44	3.12455473782346	16.7740882458796	5.05047911084871e-33	9.26101223053488e-31
ENSG00000142512.29	ENSG00000142512	ENSG00000142512_030	chr19	dexseq_prepare_annotation2.py	exon	51920891	51920896	.	-	.	ENST00000439889+ENST00000529627+ENST00000339313+ENST00000356298+ENST00000432469+ENST00000357375+ENST00000353836+ENST00000436984+ENST00000525998__exon_number_030__gene_id_ENSG00000142512	SIGLEC10	ENSG00000142512.29	2.37629086173438	16.572984556479	5.0573947722681e-33	9.26131197549122e-31
ENSG00000257062.ENSG00000111700.ENSG00000134538.ENSG00000205754.ENSG00000257046.34	ENSG00000257062+ENSG00000111700+ENSG00000134538+ENSG00000205754+ENSG00000257046	ENSG00000257062+ENSG00000111700+ENSG00000134538+ENSG00000205754+ENSG00000257046_035	chr12	dexseq_prepare_annotation2.py	exon	21205030	21205195	.	+	.	ENST00000554957+ENST00000381541+ENST00000421593__exon_number_035__gene_id_ENSG00000257062+ENSG00000111700+ENSG00000134538+ENSG00000205754+ENSG00000257046		ENSG00000257062.ENSG00000111700.ENSG00000134538.ENSG00000205754.ENSG00000257046.34	2.39554010631434	15.1096721864426	5.31260172315478e-33	9.71568603130545e-31
ENSG00000126581.20	ENSG00000126581	ENSG00000126581_021	chr17	dexseq_prepare_annotation2.py	exon	40966617	40966691	.	-	.	ENST00000586754+ENST00000590099+ENST00000590852+ENST00000593205+ENST00000589492+ENST00000361523+ENST00000438274+ENST00000543382+ENST00000588276+ENST00000586589__exon_number_021__gene_id_ENSG00000126581	BECN1	ENSG00000126581.20	1.4072391473833	15.7628455861007	5.42290142098835e-33	9.90419652333904e-31
ENSG00000166689.47	ENSG00000166689	ENSG00000166689_048	chr11	dexseq_prepare_annotation2.py	exon	16872738	16872744	.	-	.	ENST00000355661+ENST00000448080+ENST00000531066__exon_number_048__gene_id_ENSG00000166689	PLEKHA7	ENSG00000166689.47	-2.83671234495343	-14.6297831045782	5.91410492200943e-33	1.07869498816864e-30
ENSG00000263072.23	ENSG00000263072	ENSG00000263072_024	chr16	dexseq_prepare_annotation2.py	exon	3182947	3183195	.	-	.	ENST00000571449__exon_number_024__gene_id_ENSG00000263072	RP11-473M20.14	ENSG00000263072.23	-1.40443710700563	-16.3548330447401	6.02161629679246e-33	1.09684580513686e-30
ENSG00000163625.86	ENSG00000163625	ENSG00000163625_087	chr4	dexseq_prepare_annotation2.py	exon	85818095	85818163	.	-	.	ENST00000509172+ENST00000295888+ENST00000322366__exon_number_087__gene_id_ENSG00000163625	WDFY3	ENSG00000163625.86	1.60066906858392	13.8694956085664	6.08343337719992e-33	1.10663623609647e-30
ENSG00000183091.7	ENSG00000183091	ENSG00000183091_008	chr2	dexseq_prepare_annotation2.py	exon	152347721	152348196	.	-	.	ENST00000497809__exon_number_008__gene_id_ENSG00000183091	NEB	ENSG00000183091.7	1.40940698016154	15.1671781641454	6.65728526456574e-33	1.20942151905674e-30
ENSG00000067248.27	ENSG00000067248	ENSG00000067248_028	chr5	dexseq_prepare_annotation2.py	exon	54589845	54589973	.	-	.	ENST00000504778+ENST00000251636__exon_number_028__gene_id_ENSG00000067248	DHX29	ENSG00000067248.27	2.86731861903433	15.8565477228597	6.90980372578788e-33	1.25363581882151e-30
ENSG00000102893.47	ENSG00000102893	ENSG00000102893_048	chr16	dexseq_prepare_annotation2.py	exon	47684742	47684832	.	+	.	ENST00000566044+ENST00000455779+ENST00000568171+ENST00000323584+ENST00000299167__exon_number_048__gene_id_ENSG00000102893	PHKB	ENSG00000102893.47	1.76557670211801	13.9180750885856	7.21273047642607e-33	1.30686672674584e-30
ENSG00000179818.ENSG00000244617.102	ENSG00000179818+ENSG00000244617	ENSG00000179818+ENSG00000244617_103	chr2	dexseq_prepare_annotation2.py	exon	70313384	70313386	.	-	.	ENST00000610168+ENST00000458686+ENST00000420309+ENST00000442040+ENST00000425601+ENST00000416395+ENST00000429599+ENST00000456161+ENST00000418308+ENST00000437456+ENST00000596665+ENST00000439670+ENST00000418564+ENST00000439892+ENST00000449178+ENST00000457770+ENST00000416068+ENST00000411429+ENST00000421843+ENST00000609075+ENST00000444320+ENST00000601396+ENST00000422515+ENST00000419963__exon_number_10…		ENSG00000179818.ENSG00000244617.102	-1.80766263666289	-13.6629170529948	7.32057372559167e-33	1.32465684987091e-30
ENSG00000113575.ENSG00000272772.ENSG00000113558.ENSG00000273345.ENSG00000006837.72	ENSG00000113575+ENSG00000272772+ENSG00000113558+ENSG00000273345+ENSG00000006837	ENSG00000113575+ENSG00000272772+ENSG00000113558+ENSG00000273345+ENSG00000006837_073	chr5	dexseq_prepare_annotation2.py	exon	133644265	133644418	.	-	.	ENST00000609383+ENST00000435211+ENST00000518409+ENST00000536186+ENST00000521118+ENST00000523832+ENST00000435240+ENST00000520693+ENST00000523054+ENST00000520515+ENST00000520592+ENST00000609654+ENST00000265334__exon_number_073__gene_id_ENSG00000113575+ENSG00000272772+ENSG00000113558+ENSG00000273345+ENSG00000006837		ENSG00000113575.ENSG00000272772.ENSG00000113558.ENSG00000273345.ENSG00000006837.72	-4.68664576151277	-13.2349280493832	7.9719712635116e-33	1.44062658564328e-30
ENSG00000079785.24	ENSG00000079785	ENSG00000079785_025	chr2	dexseq_prepare_annotation2.py	exon	15761241	15761511	.	+	.	ENST00000459706__exon_number_025__gene_id_ENSG00000079785	DDX1	ENSG00000079785.24	-1.69837239281683	-17.9944914676833	8.05819374310956e-33	1.45429191290119e-30
ENSG00000085872.ENSG00000105085.ENSG00000269578.ENSG00000214046.ENSG00000127526.ENSG00000269058.ENSG00000141979.ENSG00000268790.8	ENSG00000085872+ENSG00000105085+ENSG00000269578+ENSG00000214046+ENSG00000127526+ENSG00000269058+ENSG00000141979+ENSG00000268790	ENSG00000085872+ENSG00000105085+ENSG00000269578+ENSG00000214046+ENSG00000127526+ENSG00000269058+ENSG00000141979+ENSG00000268790_009	chr19	dexseq_prepare_annotation2.py	exon	16594780	16594924	.	-	.	ENST00000269881+ENST00000600762+ENST00000602234__exon_number_009__gene_id_ENSG00000085872+ENSG00000105085+ENSG00000269578+ENSG00000214046+ENSG00000127526+ENSG00000269058+ENSG00000141979+ENSG00000268790		ENSG00000085872.ENSG00000105085.ENSG00000269578.ENSG00000214046.ENSG00000127526.ENSG00000269058.ENSG00000141979.ENSG00000268790.8	-2.8411685803674	-13.6472033334857	8.32938656648694e-33	1.50125973910558e-30
ENSG00000238542.ENSG00000163492.ENSG00000155657.8	ENSG00000238542+ENSG00000163492+ENSG00000155657	ENSG00000238542+ENSG00000163492+ENSG00000155657_009	chr2	dexseq_prepare_annotation2.py	exon	179402069	179402644	.	-	.	ENST00000591111+ENST00000342992+ENST00000342175+ENST00000460472+ENST00000359218+ENST00000589042__exon_number_009__gene_id_ENSG00000238542+ENSG00000163492+ENSG00000155657		ENSG00000238542.ENSG00000163492.ENSG00000155657.8	-1.33566337472836	-12.9650648530509	8.36624360190344e-33	1.50592384834262e-30
ENSG00000070756.31	ENSG00000070756	ENSG00000070756_032	chr8	dexseq_prepare_annotation2.py	exon	101724990	101725017	.	-	.	ENST00000522387+ENST00000519596+ENST00000519004+ENST00000318607+ENST00000519100+ENST00000519622__exon_number_032__gene_id_ENSG00000070756	PABPC1	ENSG00000070756.31	-1.66329342808153	-17.1209575721492	8.50230806750663e-33	1.528409665189e-30
ENSG00000035681.43	ENSG00000035681	ENSG00000035681_044	chr8	dexseq_prepare_annotation2.py	exon	59515769	59515945	.	-	.	ENST00000427130+ENST00000519858+ENST00000038176__exon_number_044__gene_id_ENSG00000035681	NSMAF	ENSG00000035681.43	2.52209468049718	18.7130189580693	9.02896001971202e-33	1.62095831976924e-30
ENSG00000075275.41	ENSG00000075275	ENSG00000075275_042	chr22	dexseq_prepare_annotation2.py	exon	46929524	46930097	.	-	.	ENST00000395964+ENST00000454637+ENST00000262738+ENST00000497509__exon_number_042__gene_id_ENSG00000075275	CELSR1	ENSG00000075275.41	-3.02377952172202	-23.6793287836395	9.50006248578349e-33	1.70330532098048e-30
ENSG00000257062.ENSG00000111700.ENSG00000134538.ENSG00000205754.ENSG00000257046.41	ENSG00000257062+ENSG00000111700+ENSG00000134538+ENSG00000205754+ENSG00000257046	ENSG00000257062+ENSG00000111700+ENSG00000134538+ENSG00000205754+ENSG00000257046_042	chr12	dexseq_prepare_annotation2.py	exon	21220253	21220284	.	+	.	ENST00000585342+ENST00000543498+ENST00000545916+ENST00000540229+ENST00000592513+ENST00000381541+ENST00000554957+ENST00000590779+ENST00000421593+ENST00000553473+ENST00000593147__exon_number_042__gene_id_ENSG00000257062+ENSG00000111700+ENSG00000134538+ENSG00000205754+ENSG00000257046		ENSG00000257062.ENSG00000111700.ENSG00000134538.ENSG00000205754.ENSG00000257046.41	2.2345579217495	15.0153605368611	9.7067725498443e-33	1.73809519965619e-30
ENSG00000265408.ENSG00000172828.ENSG00000172831.2	ENSG00000265408+ENSG00000172828+ENSG00000172831	ENSG00000265408+ENSG00000172828+ENSG00000172831_003	chr16	dexseq_prepare_annotation2.py	exon	66968363	66968373	.	+	.	ENST00000317091+ENST00000417689+ENST00000561697__exon_number_003__gene_id_ENSG00000265408+ENSG00000172828+ENSG00000172831		ENSG00000265408.ENSG00000172828.ENSG00000172831.2	-3.42905387974237	-17.092067152288	9.73548902171145e-33	1.74096437316551e-30
ENSG00000100938.50	ENSG00000100938	ENSG00000100938_051	chr14	dexseq_prepare_annotation2.py	exon	24707585	24707593	.	+	.	ENST00000561038+ENST00000559836+ENST00000557854+ENST00000559910+ENST00000558865+ENST00000558007+ENST00000399440+ENST00000559287+ENST00000558748+ENST00000456667+ENST00000559479+ENST00000559104+ENST00000420554+ENST00000348719+ENST00000355299+ENST00000558483+ENST00000558932__exon_number_051__gene_id_ENSG00000100938	GMPR2	ENSG00000100938.50	-1.92784839649282	-19.6321990465972	9.98964299357887e-33	1.78408780338448e-30
ENSG00000108309.12	ENSG00000108309	ENSG00000108309_013	chr17	dexseq_prepare_annotation2.py	exon	42392297	42392377	.	+	.	ENST00000225441+ENST00000587483+ENST00000590834+ENST00000590941+ENST00000593079+ENST00000426726__exon_number_013__gene_id_ENSG00000108309	RUNDC3A	ENSG00000108309.12	-2.2276358809497	-17.3328604508026	1.05207512678393e-32	1.87649706618574e-30
ENSG00000065357.133	ENSG00000065357	ENSG00000065357_134	chr12	dexseq_prepare_annotation2.py	exon	56347799	56347799	.	+	.	ENST00000402956+ENST00000552478+ENST00000551296+ENST00000331886+ENST00000394147+ENST00000551156__exon_number_134__gene_id_ENSG00000065357	DGKA	ENSG00000065357.133	5.05714603829323	15.780954797685	1.05865609311679e-32	1.8857827237909e-30
ENSG00000158286.20	ENSG00000158286	ENSG00000158286_021	chr1	dexseq_prepare_annotation2.py	exon	6270961	6270961	.	+	.	ENST00000377939__exon_number_021__gene_id_ENSG00000158286	RNF207	ENSG00000158286.20	3.39797459239523	15.9210107895967	1.0827145627725e-32	1.92613656848088e-30
ENSG00000175224.42	ENSG00000175224	ENSG00000175224_043	chr11	dexseq_prepare_annotation2.py	exon	46670277	46670417	.	+	.	ENST00000525850__exon_number_043__gene_id_ENSG00000175224	ATG13	ENSG00000175224.42	1.44567996999366	15.5142813869121	1.10368940098722e-32	1.96090723108041e-30
ENSG00000148337.58	ENSG00000148337	ENSG00000148337_059	chr9	dexseq_prepare_annotation2.py	exon	130953003	130953103	.	-	.	ENST00000467178+ENST00000325721+ENST00000420484+ENST00000372948+ENST00000491954+ENST00000393608+ENST00000541172+ENST00000357558+ENST00000372938+ENST00000372954+ENST00000488559+ENST00000324544+ENST00000538431+ENST00000277465+ENST00000498156__exon_number_059__gene_id_ENSG00000148337	CIZ1	ENSG00000148337.58	-1.19262467226989	-13.5851280758657	1.11184782908488e-32	1.9728466783607e-30
ENSG00000188897.31	ENSG00000188897	ENSG00000188897_032	chr16	dexseq_prepare_annotation2.py	exon	11501056	11501193	.	-	.	ENST00000598234__exon_number_032__gene_id_ENSG00000188897	CTD-3088G3.8	ENSG00000188897.31	1.33959171948998	16.4004739765012	1.22428158844175e-32	2.16954086137816e-30
ENSG00000257062.ENSG00000111700.ENSG00000134538.ENSG00000205754.ENSG00000257046.26	ENSG00000257062+ENSG00000111700+ENSG00000134538+ENSG00000205754+ENSG00000257046	ENSG00000257062+ENSG00000111700+ENSG00000134538+ENSG00000205754+ENSG00000257046_027	chr12	dexseq_prepare_annotation2.py	exon	21172182	21172314	.	+	.	ENST00000421593__exon_number_027__gene_id_ENSG00000257062+ENSG00000111700+ENSG00000134538+ENSG00000205754+ENSG00000257046		ENSG00000257062.ENSG00000111700.ENSG00000134538.ENSG00000205754.ENSG00000257046.26	-1.1698716081006	-14.9773838917416	1.23753170667361e-32	2.19019159854649e-30
ENSG00000126883.79	ENSG00000126883	ENSG00000126883_080	chr9	dexseq_prepare_annotation2.py	exon	134103616	134103680	.	+	.	ENST00000498010+ENST00000476004+ENST00000411637+ENST00000451030+ENST00000453861+ENST00000359428+ENST00000483497__exon_number_080__gene_id_ENSG00000126883	NUP214	ENSG00000126883.79	-1.03457150454409	-15.7293247870808	1.41728806799072e-32	2.50509318821658e-30
ENSG00000237276.20	ENSG00000237276	ENSG00000237276_021	chr1	dexseq_prepare_annotation2.py	exon	16554417	16554522	.	-	.	ENST00000602586__exon_number_021__gene_id_ENSG00000237276	ANO7P1	ENSG00000237276.20	1.80255108230981	21.5107013885508	1.47023188484412e-32	2.59532825386382e-30
ENSG00000150712.13	ENSG00000150712	ENSG00000150712_014	chr5	dexseq_prepare_annotation2.py	exon	32255799	32255874	.	-	.	ENST00000280285+ENST00000264934+ENST00000504049+ENST00000382142__exon_number_014__gene_id_ENSG00000150712	MTMR12	ENSG00000150712.13	1.99032137756104	17.5283934852839	1.54765212109698e-32	2.72848283971288e-30
ENSG00000135636.29	ENSG00000135636	ENSG00000135636_030	chr2	dexseq_prepare_annotation2.py	exon	71797268	71797358	.	+	.	ENST00000461565__exon_number_030__gene_id_ENSG00000135636	DYSF	ENSG00000135636.29	2.19031574011036	14.7744852126073	1.55843622054388e-32	2.74396806174324e-30
ENSG00000103343.ENSG00000103351.ENSG00000263212.ENSG00000262621.ENSG00000122390	ENSG00000103343+ENSG00000103351+ENSG00000263212+ENSG00000262621+ENSG00000122390	ENSG00000103343+ENSG00000103351+ENSG00000263212+ENSG00000262621+ENSG00000122390_001	chr16	dexseq_prepare_annotation2.py	exon	3415099	3415111	.	+	.	ENST00000576906__exon_number_001__gene_id_ENSG00000103343+ENSG00000103351+ENSG00000263212+ENSG00000262621+ENSG00000122390		ENSG00000103343.ENSG00000103351.ENSG00000263212.ENSG00000262621.ENSG00000122390	1.11237461650265	13.4449906526821	1.56294991720171e-32	2.74838731594086e-30
ENSG00000215428.ENSG00000148357.70	ENSG00000215428+ENSG00000148357	ENSG00000215428+ENSG00000148357_071	chr9	dexseq_prepare_annotation2.py	exon	133304944	133305072	.	+	.	ENST00000428715__exon_number_071__gene_id_ENSG00000215428+ENSG00000148357		ENSG00000215428.ENSG00000148357.70	-6.82441931567641	-14.7732941159937	1.57070212502893e-32	2.75848275888563e-30
ENSG00000065357.132	ENSG00000065357	ENSG00000065357_133	chr12	dexseq_prepare_annotation2.py	exon	56347795	56347798	.	+	.	ENST00000402956+ENST00000552478+ENST00000394147+ENST00000551296+ENST00000331886+ENST00000551739+ENST00000551156__exon_number_133__gene_id_ENSG00000065357	DGKA	ENSG00000065357.132	4.54737986410576	15.7106343735893	1.57527191053598e-32	2.76297052748229e-30
ENSG00000113575.ENSG00000272772.ENSG00000113558.ENSG00000273345.ENSG00000006837.69	ENSG00000113575+ENSG00000272772+ENSG00000113558+ENSG00000273345+ENSG00000006837	ENSG00000113575+ENSG00000272772+ENSG00000113558+ENSG00000273345+ENSG00000006837_070	chr5	dexseq_prepare_annotation2.py	exon	133643692	133643692	.	-	.	ENST00000521755+ENST00000520592+ENST00000523832__exon_number_070__gene_id_ENSG00000113575+ENSG00000272772+ENSG00000113558+ENSG00000273345+ENSG00000006837		ENSG00000113575.ENSG00000272772.ENSG00000113558.ENSG00000273345.ENSG00000006837.69	-2.88913598122762	-13.1576624655391	1.58907140485866e-32	2.78361473678689e-30
ENSG00000162878.26	ENSG00000162878	ENSG00000162878_027	chr2	dexseq_prepare_annotation2.py	exon	42285054	42285326	.	+	.	ENST00000490302+ENST00000480099+ENST00000294964__exon_number_027__gene_id_ENSG00000162878	PKDCC	ENSG00000162878.26	-1.48000814070115	-17.5180441330179	1.61945865811931e-32	2.83322639729138e-30
ENSG00000137968.20	ENSG00000137968	ENSG00000137968_021	chr1	dexseq_prepare_annotation2.py	exon	75716895	75716979	.	-	.	ENST00000469525+ENST00000535611+ENST00000370855+ENST00000370859__exon_number_021__gene_id_ENSG00000137968	SLC44A5	ENSG00000137968.20	1.8521967860831	17.2362206093593	1.63156239655897e-32	2.85076558359272e-30
ENSG00000196549.26	ENSG00000196549	ENSG00000196549_027	chr3	dexseq_prepare_annotation2.py	exon	154836535	154836580	.	+	.	ENST00000493237+ENST00000360490+ENST00000481828+ENST00000462745+ENST00000492661+ENST00000460393__exon_number_027__gene_id_ENSG00000196549	MME	ENSG00000196549.26	-1.13902764645071	-15.4396477444224	1.71225561130887e-32	2.98795139500159e-30
ENSG00000166689.48	ENSG00000166689	ENSG00000166689_049	chr11	dexseq_prepare_annotation2.py	exon	16872745	16872838	.	-	.	ENST00000355661+ENST00000528376+ENST00000448080+ENST00000531066__exon_number_049__gene_id_ENSG00000166689	PLEKHA7	ENSG00000166689.48	-2.74950990906719	-14.4711476713382	1.77078807158414e-32	3.0861663519502e-30
ENSG00000257341.ENSG00000213145.ENSG00000185347.25	ENSG00000257341+ENSG00000213145+ENSG00000185347	ENSG00000257341+ENSG00000213145+ENSG00000185347_026	chr14	dexseq_prepare_annotation2.py	exon	105956213	105956322	.	+	.	ENST00000427614+ENST00000455454+ENST00000329886__exon_number_026__gene_id_ENSG00000257341+ENSG00000213145+ENSG00000185347		ENSG00000257341.ENSG00000213145.ENSG00000185347.25	2.28783657559227	14.0380864415724	1.83145026688307e-32	3.18783906860003e-30
ENSG00000114374.5	ENSG00000114374	ENSG00000114374_006	chrY	dexseq_prepare_annotation2.py	exon	14832522	14832670	.	+	.	ENST00000493168+ENST00000338981+ENST00000426564__exon_number_006__gene_id_ENSG00000114374	USP9Y	ENSG00000114374.5	-3.32483152553673	-14.9149953809883	1.84473603358573e-32	3.20689473214979e-30
ENSG00000079215.33	ENSG00000079215	ENSG00000079215_034	chr5	dexseq_prepare_annotation2.py	exon	36686167	36686335	.	+	.	ENST00000265113+ENST00000506178+ENST00000381918__exon_number_034__gene_id_ENSG00000079215	SLC1A3	ENSG00000079215.33	-2.67979381650993	-19.452033148045	1.86393942411623e-32	3.23617634698458e-30
ENSG00000114353.6	ENSG00000114353	ENSG00000114353_007	chr3	dexseq_prepare_annotation2.py	exon	50273636	50273885	.	+	.	ENST00000536647+ENST00000441156+ENST00000313601__exon_number_007__gene_id_ENSG00000114353	GNAI2	ENSG00000114353.6	2.01337901436866	20.6652998917602	1.87617290691573e-32	3.25329805199192e-30
ENSG00000213398.ENSG00000124067.ENSG00000267660.62	ENSG00000213398+ENSG00000124067+ENSG00000267660	ENSG00000213398+ENSG00000124067+ENSG00000267660_063	chr16	dexseq_prepare_annotation2.py	exon	67984272	67984324	.	-	.	ENST00000576616+ENST00000537830+ENST00000338335+ENST00000573702+ENST00000574665+ENST00000572037+ENST00000570802+ENST00000573023+ENST00000541864+ENST00000316341+ENST00000572766+ENST00000422611+ENST00000572476__exon_number_063__gene_id_ENSG00000213398+ENSG00000124067+ENSG00000267660		ENSG00000213398.ENSG00000124067.ENSG00000267660.62	-5.47302118238065	-14.9119788136552	1.8807026456391e-32	3.25703503631135e-30
ENSG00000164113.16	ENSG00000164113	ENSG00000164113_017	chr4	dexseq_prepare_annotation2.py	exon	123305062	123305121	.	+	.	ENST00000439307+ENST00000492454+ENST00000388724+ENST00000388725+ENST00000296513__exon_number_017__gene_id_ENSG00000164113	ADAD1	ENSG00000164113.16	-1.72402953591639	-18.1290317045977	1.94217607025043e-32	3.35925434798927e-30
ENSG00000114416.7	ENSG00000114416	ENSG00000114416_008	chr3	dexseq_prepare_annotation2.py	exon	180630459	180630459	.	+	.	ENST00000305586+ENST00000491674+ENST00000468861+ENST00000479176+ENST00000475315+ENST00000357559+ENST00000491062__exon_number_008__gene_id_ENSG00000114416	FXR1	ENSG00000114416.7	-2.13392913680369	-14.119097489683	2.00507461221377e-32	3.46367800769825e-30
ENSG00000114353.9	ENSG00000114353	ENSG00000114353_010	chr3	dexseq_prepare_annotation2.py	exon	50288841	50289051	.	+	.	ENST00000490122__exon_number_010__gene_id_ENSG00000114353	GNAI2	ENSG00000114353.9	2.83818803753014	20.6354122115321	2.0558108908329e-32	3.54685561995775e-30
ENSG00000136828.39	ENSG00000136828	ENSG00000136828_040	chr9	dexseq_prepare_annotation2.py	exon	129975247	129975328	.	+	.	ENST00000471643+ENST00000424082+ENST00000438723+ENST00000373434+ENST00000259351__exon_number_040__gene_id_ENSG00000136828	RALGPS1	ENSG00000136828.39	-1.72847616520415	-15.5306964314466	2.06802614612183e-32	3.5605295027179e-30
ENSG00000196337.ENSG00000225950.4	ENSG00000196337+ENSG00000225950	ENSG00000196337+ENSG00000225950_005	chr19	dexseq_prepare_annotation2.py	exon	49558998	49559049	.	-	.	ENST00000597853+ENST00000596965+ENST00000356213__exon_number_005__gene_id_ENSG00000196337+ENSG00000225950		ENSG00000196337.ENSG00000225950.4	-2.46379561135734	-20.6333343478494	2.0689282689313e-32	3.5605295027179e-30
ENSG00000162434.3	ENSG00000162434	ENSG00000162434_004	chr1	dexseq_prepare_annotation2.py	exon	65303615	65303787	.	-	.	ENST00000342505__exon_number_004__gene_id_ENSG00000162434	JAK1	ENSG00000162434.3	-1.71022179063537	-16.2972078098635	2.08191160918462e-32	3.57838341247823e-30
ENSG00000067248.32	ENSG00000067248	ENSG00000067248_033	chr5	dexseq_prepare_annotation2.py	exon	54594419	54594492	.	-	.	ENST00000504778+ENST00000251636__exon_number_033__gene_id_ENSG00000067248	DHX29	ENSG00000067248.32	3.05140387049851	15.6602984179713	2.09431810846815e-32	3.59520239996861e-30
ENSG00000005471	ENSG00000005471	ENSG00000005471_001	chr7	dexseq_prepare_annotation2.py	exon	87031013	87031294	.	-	.	ENST00000440025__exon_number_001__gene_id_ENSG00000005471	ABCB4	ENSG00000005471	1.75743986670062	18.0985375682804	2.19711723945979e-32	3.76695750705381e-30
ENSG00000188130.ENSG00000100429.62	ENSG00000188130+ENSG00000100429	ENSG00000188130+ENSG00000100429_063	chr22	dexseq_prepare_annotation2.py	exon	50689402	50689402	.	-	.	ENST00000497036+ENST00000470965+ENST00000489424__exon_number_063__gene_id_ENSG00000188130+ENSG00000100429		ENSG00000188130.ENSG00000100429.62	-1.66549020077009	-16.6878040370846	2.21433039190645e-32	3.79172979468025e-30
ENSG00000074054.42	ENSG00000074054	ENSG00000074054_043	chr2	dexseq_prepare_annotation2.py	exon	122216416	122216491	.	-	.	ENST00000455322+ENST00000452274+ENST00000397587+ENST00000263710+ENST00000545861+ENST00000409078+ENST00000541377+ENST00000541859__exon_number_043__gene_id_ENSG00000074054	CLASP1	ENSG00000074054.42	1.39606692472417	14.255260786104	2.3039671690303e-32	3.94030095890518e-30
ENSG00000196549.14	ENSG00000196549	ENSG00000196549_015	chr3	dexseq_prepare_annotation2.py	exon	154802003	154802116	.	+	.	ENST00000491597+ENST00000491026+ENST00000382989+ENST00000493237+ENST00000360490+ENST00000481828+ENST00000462745+ENST00000462837+ENST00000473730+ENST00000492661+ENST00000460393__exon_number_015__gene_id_ENSG00000196549	MME	ENSG00000196549.14	-1.23398468580018	-15.3839740395397	2.37677913476011e-32	4.05976371262388e-30
ENSG00000102893.66	ENSG00000102893	ENSG00000102893_067	chr16	dexseq_prepare_annotation2.py	exon	47733140	47733605	.	+	.	ENST00000566044+ENST00000564711+ENST00000566319+ENST00000299167+ENST00000455779+ENST00000323584__exon_number_067__gene_id_ENSG00000102893	PHKB	ENSG00000102893.66	-2.47575952102967	-13.7647391356046	2.39278048247099e-32	4.08201207681245e-30
ENSG00000141002.ENSG00000267048.ENSG00000198211.ENSG00000258839.ENSG00000256390.ENSG00000258947.32	ENSG00000141002+ENSG00000267048+ENSG00000198211+ENSG00000258839+ENSG00000256390+ENSG00000258947	ENSG00000141002+ENSG00000267048+ENSG00000198211+ENSG00000258839+ENSG00000256390+ENSG00000258947_033	chr16	dexseq_prepare_annotation2.py	exon	89962398	89962491	.	+	.	ENST00000263347+ENST00000263346+ENST00000566158+ENST00000562256+ENST00000568412+ENST00000568409+ENST00000570116+ENST00000562184+ENST00000563636__exon_number_033__gene_id_ENSG00000141002+ENSG00000267048+ENSG00000198211+ENSG00000258839+ENSG00000256390+ENSG00000258947		ENSG00000141002.ENSG00000267048.ENSG00000198211.ENSG00000258839.ENSG00000256390.ENSG00000258947.32	-1.98299819304859	-13.6029250377569	2.39802363275997e-32	4.08587480086159e-30
ENSG00000257062.ENSG00000111700.ENSG00000134538.ENSG00000205754.ENSG00000257046.32	ENSG00000257062+ENSG00000111700+ENSG00000134538+ENSG00000205754+ENSG00000257046	ENSG00000257062+ENSG00000111700+ENSG00000134538+ENSG00000205754+ENSG00000257046_033	chr12	dexseq_prepare_annotation2.py	exon	21200113	21200151	.	+	.	ENST00000554957+ENST00000381541+ENST00000543498+ENST00000421593__exon_number_033__gene_id_ENSG00000257062+ENSG00000111700+ENSG00000134538+ENSG00000205754+ENSG00000257046		ENSG00000257062.ENSG00000111700.ENSG00000134538.ENSG00000205754.ENSG00000257046.32	2.2306388788447	14.8671822062866	2.50543432654687e-32	4.26359022616834e-30
ENSG00000074054.58	ENSG00000074054	ENSG00000074054_059	chr2	dexseq_prepare_annotation2.py	exon	122261390	122261564	.	-	.	ENST00000449975__exon_number_059__gene_id_ENSG00000074054	CLASP1	ENSG00000074054.58	1.80527754412733	14.2411235219809	2.54867407678484e-32	4.33179846805215e-30
ENSG00000158286.32	ENSG00000158286	ENSG00000158286_033	chr1	dexseq_prepare_annotation2.py	exon	6272794	6272797	.	+	.	ENST00000496676+ENST00000492476__exon_number_033__gene_id_ENSG00000158286	RNF207	ENSG00000158286.32	2.98724464428802	15.7635514216883	2.58824502624452e-32	4.39360999752101e-30
ENSG00000134668.14	ENSG00000134668	ENSG00000134668_015	chr1	dexseq_prepare_annotation2.py	exon	32259828	32259836	.	-	.	ENST00000257100+ENST00000531039+ENST00000473361+ENST00000360482+ENST00000452755+ENST00000528579+ENST00000533231+ENST00000373648+ENST00000532604__exon_number_015__gene_id_ENSG00000134668	SPOCD1	ENSG00000134668.14	3.50253375937103	16.0739321404399	2.64750105194078e-32	4.48864331624471e-30
ENSG00000257062.ENSG00000111700.ENSG00000134538.ENSG00000205754.ENSG00000257046.18	ENSG00000257062+ENSG00000111700+ENSG00000134538+ENSG00000205754+ENSG00000257046	ENSG00000257062+ENSG00000111700+ENSG00000134538+ENSG00000205754+ENSG00000257046_019	chr12	dexseq_prepare_annotation2.py	exon	21032370	21032565	.	+	.	ENST00000261196+ENST00000381545+ENST00000553473+ENST00000544370+ENST00000540229__exon_number_019__gene_id_ENSG00000257062+ENSG00000111700+ENSG00000134538+ENSG00000205754+ENSG00000257046		ENSG00000257062.ENSG00000111700.ENSG00000134538.ENSG00000205754.ENSG00000257046.18	-1.20002896703952	-14.8440073062076	2.90633858145035e-32	4.9213999979226e-30
ENSG00000116337.74	ENSG00000116337	ENSG00000116337_075	chr1	dexseq_prepare_annotation2.py	exon	110174164	110174190	.	+	.	ENST00000476688+ENST00000369840+ENST00000393688+ENST00000256578+ENST00000342115__exon_number_075__gene_id_ENSG00000116337	AMPD2	ENSG00000116337.74	1.41802844386986	14.5992811495806	3.00382087752673e-32	5.08019816968639e-30
ENSG00000103091.8	ENSG00000103091	ENSG00000103091_009	chr16	dexseq_prepare_annotation2.py	exon	74921581	74921653	.	-	.	ENST00000563797+ENST00000262144__exon_number_009__gene_id_ENSG00000103091	WDR59	ENSG00000103091.8	1.58289054153887	16.0426710973519	3.12359768916162e-32	5.27626427395822e-30
ENSG00000108309.9	ENSG00000108309	ENSG00000108309_010	chr17	dexseq_prepare_annotation2.py	exon	42390872	42392102	.	+	.	ENST00000587483__exon_number_010__gene_id_ENSG00000108309	RUNDC3A	ENSG00000108309.9	-2.35598883503463	-17.0842948624401	3.2599757870447e-32	5.49658345434308e-30
ENSG00000166535.26	ENSG00000166535	ENSG00000166535_027	chr12	dexseq_prepare_annotation2.py	exon	9001316	9001391	.	+	.	ENST00000541459+ENST00000539547+ENST00000545692+ENST00000540049+ENST00000299698__exon_number_027__gene_id_ENSG00000166535	A2ML1	ENSG00000166535.26	-2.07045012015076	-15.8722157621685	3.26204354901959e-32	5.49658345434308e-30
ENSG00000067248.28	ENSG00000067248	ENSG00000067248_029	chr5	dexseq_prepare_annotation2.py	exon	54591207	54591271	.	-	.	ENST00000504778+ENST00000251636__exon_number_029__gene_id_ENSG00000067248	DHX29	ENSG00000067248.28	2.86295682126565	15.5803193424396	3.29461728489296e-32	5.54465897909103e-30
ENSG00000163625.75	ENSG00000163625	ENSG00000163625_076	chr4	dexseq_prepare_annotation2.py	exon	85758082	85758243	.	-	.	ENST00000295888+ENST00000426414+ENST00000322366__exon_number_076__gene_id_ENSG00000163625	WDFY3	ENSG00000163625.75	2.40157732681082	13.6495589590908	3.47542146759418e-32	5.84177461391199e-30
ENSG00000159216.19	ENSG00000159216	ENSG00000159216_020	chr21	dexseq_prepare_annotation2.py	exon	36262035	36262087	.	-	.	ENST00000399237__exon_number_020__gene_id_ENSG00000159216	RUNX1	ENSG00000159216.19	2.02612484069696	16.8089142994654	3.69210550701509e-32	6.19839891483709e-30
ENSG00000151150.49	ENSG00000151150	ENSG00000151150_050	chr10	dexseq_prepare_annotation2.py	exon	61867946	61868044	.	-	.	ENST00000467420__exon_number_050__gene_id_ENSG00000151150	ANK3	ENSG00000151150.49	-1.93344481516986	-14.9731379150761	4.08767005737311e-32	6.85409321600605e-30
ENSG00000148396.41	ENSG00000148396	ENSG00000148396_042	chr9	dexseq_prepare_annotation2.py	exon	139358872	139358978	.	-	.	ENST00000313050+ENST00000371706+ENST00000472305+ENST00000290037+ENST00000431893+ENST00000453963__exon_number_042__gene_id_ENSG00000148396	SEC16A	ENSG00000148396.41	-4.38832626954405	-15.4112893989043	4.12546592244577e-32	6.90902205033776e-30
ENSG00000100453.3	ENSG00000100453	ENSG00000100453_004	chr14	dexseq_prepare_annotation2.py	exon	25100370	25100420	.	-	.	ENST00000382540+ENST00000532263+ENST00000382542+ENST00000216341+ENST00000530830+ENST00000554242+ENST00000415355__exon_number_004__gene_id_ENSG00000100453	GZMB	ENSG00000100453.3	-4.28670470726131	-24.3152857768966	4.25528655220306e-32	7.11774516463625e-30
ENSG00000257062.ENSG00000111700.ENSG00000134538.ENSG00000205754.ENSG00000257046.20	ENSG00000257062+ENSG00000111700+ENSG00000134538+ENSG00000205754+ENSG00000257046	ENSG00000257062+ENSG00000111700+ENSG00000134538+ENSG00000205754+ENSG00000257046_021	chr12	dexseq_prepare_annotation2.py	exon	21036352	21036536	.	+	.	ENST00000261196+ENST00000381545+ENST00000553473+ENST00000544370+ENST00000540229__exon_number_021__gene_id_ENSG00000257062+ENSG00000111700+ENSG00000134538+ENSG00000205754+ENSG00000257046		ENSG00000257062.ENSG00000111700.ENSG00000134538.ENSG00000205754.ENSG00000257046.20	-1.2785702672542	-14.7755832985517	4.50569124754965e-32	7.52741305132655e-30
ENSG00000175203.59	ENSG00000175203	ENSG00000175203_060	chr12	dexseq_prepare_annotation2.py	exon	57940811	57940903	.	-	.	ENST00000547480+ENST00000548249+ENST00000550201+ENST00000547345+ENST00000546559+ENST00000546670+ENST00000550954+ENST00000549712+ENST00000434715+ENST00000543672+ENST00000550750+ENST00000549394__exon_number_060__gene_id_ENSG00000175203	DCTN2	ENSG00000175203.59	-1.12068161512984	-15.8056968272705	4.68003727195617e-32	7.80917168152687e-30
ENSG00000104915.18	ENSG00000104915	ENSG00000104915_019	chr19	dexseq_prepare_annotation2.py	exon	13260313	13260386	.	-	.	ENST00000588848+ENST00000587318+ENST00000440593+ENST00000587230+ENST00000242770+ENST00000591197+ENST00000593126+ENST00000589083__exon_number_019__gene_id_ENSG00000104915	STX10	ENSG00000104915.18	-1.27149113147156	-17.0047852211818	4.68860616888431e-32	7.81396381681861e-30
ENSG00000166444.18	ENSG00000166444	ENSG00000166444_019	chr11	dexseq_prepare_annotation2.py	exon	8719184	8719320	.	-	.	ENST00000532738__exon_number_019__gene_id_ENSG00000166444	ST5	ENSG00000166444.18	-1.88063672487889	-12.6473355703746	4.73670042012976e-32	7.88453676729366e-30
ENSG00000065357.127	ENSG00000065357	ENSG00000065357_128	chr12	dexseq_prepare_annotation2.py	exon	56347134	56347194	.	+	.	ENST00000402956+ENST00000552478+ENST00000549079+ENST00000548491+ENST00000394147+ENST00000550957+ENST00000551296+ENST00000331886+ENST00000551739+ENST00000551156__exon_number_128__gene_id_ENSG00000065357	DGKA	ENSG00000065357.127	5.21263893250008	15.5141781462934	4.79446421749993e-32	7.97101469178534e-30
ENSG00000074054.51	ENSG00000074054	ENSG00000074054_052	chr2	dexseq_prepare_annotation2.py	exon	122220111	122220181	.	-	.	ENST00000455322+ENST00000430234+ENST00000449975+ENST00000418989+ENST00000474065+ENST00000397587+ENST00000480007+ENST00000263710+ENST00000452274+ENST00000545861+ENST00000409078+ENST00000541377+ENST00000541859__exon_number_052__gene_id_ENSG00000074054	CLASP1	ENSG00000074054.51	1.98985232435602	14.1398329464476	5.25311468556326e-32	8.72296864735904e-30
ENSG00000100427.2	ENSG00000100427	ENSG00000100427_003	chr22	dexseq_prepare_annotation2.py	exon	50499592	50499696	.	-	.	ENST00000538737+ENST00000395876+ENST00000431262+ENST00000311597__exon_number_003__gene_id_ENSG00000100427	MLC1	ENSG00000100427.2	-4.62525623945058	-17.2470660459368	5.33565804226841e-32	8.84932112548411e-30
ENSG00000105738.5	ENSG00000105738	ENSG00000105738_006	chr19	dexseq_prepare_annotation2.py	exon	38571896	38572088	.	+	.	ENST00000222345+ENST00000476317__exon_number_006__gene_id_ENSG00000105738	SIPA1L3	ENSG00000105738.5	-2.39068366242891	-21.0521088581841	5.44219431256691e-32	9.00916021410271e-30
ENSG00000067225.27	ENSG00000067225	ENSG00000067225_028	chr15	dexseq_prepare_annotation2.py	exon	72501187	72501232	.	-	.	ENST00000335181+ENST00000565184+ENST00000563275+ENST00000319622+ENST00000449901+ENST00000389093+ENST00000568743+ENST00000565154+ENST00000568459+ENST00000567118+ENST00000569857+ENST00000561609__exon_number_028__gene_id_ENSG00000067225	PKM	ENSG00000067225.27	1.44782579104028	14.6630643190326	5.44516901246073e-32	9.00916021410271e-30
ENSG00000103671.9	ENSG00000103671	ENSG00000103671_010	chr15	dexseq_prepare_annotation2.py	exon	64685634	64685675	.	+	.	ENST00000559833__exon_number_010__gene_id_ENSG00000103671	TRIP4	ENSG00000103671.9	-1.47340341346686	-20.3119497617281	5.563817196416e-32	9.19437550193275e-30
ENSG00000167178.3	ENSG00000167178	ENSG00000167178_004	chr15	dexseq_prepare_annotation2.py	exon	74421699	74421714	.	+	.	ENST00000445793__exon_number_004__gene_id_ENSG00000167178	ISLR2	ENSG00000167178.3	-1.74968156892391	-16.2941091613025	5.57143694437861e-32	9.1958879818408e-30
ENSG00000153048.18	ENSG00000153048	ENSG00000153048_019	chr16	dexseq_prepare_annotation2.py	exon	8953962	8954075	.	-	.	ENST00000569398+ENST00000569572+ENST00000565287+ENST00000567626__exon_number_019__gene_id_ENSG00000153048	CARHSP1	ENSG00000153048.18	2.08667259781019	16.9651535081906	5.62139169784813e-32	9.26718852496213e-30
ENSG00000114735.5	ENSG00000114735	ENSG00000114735_006	chr3	dexseq_prepare_annotation2.py	exon	50606977	50606997	.	+	.	ENST00000448997+ENST00000232854__exon_number_006__gene_id_ENSG00000114735	HEMK1	ENSG00000114735.5	3.05315062426517	16.1023153874637	5.69032668546449e-32	9.36957032627021e-30
ENSG00000118454.4	ENSG00000118454	ENSG00000118454_005	chr1	dexseq_prepare_annotation2.py	exon	70736539	70736639	.	-	.	ENST00000464236+ENST00000262346+ENST00000370944__exon_number_005__gene_id_ENSG00000118454	ANKRD13C	ENSG00000118454.4	2.55339608352342	18.651844719018	5.7850253384095e-32	9.51407764288066e-30
ENSG00000105072	ENSG00000105072	ENSG00000105072_001	chr19	dexseq_prepare_annotation2.py	exon	16607122	16607204	.	+	.	ENST00000221671__exon_number_001__gene_id_ENSG00000105072	C19orf44	ENSG00000105072	-7.47156644654582	-21.0118041193806	6.11169753023988e-32	1.0039286625721e-29
ENSG00000116731.34	ENSG00000116731	ENSG00000116731_035	chr1	dexseq_prepare_annotation2.py	exon	14149995	14151560	.	+	.	ENST00000235372+ENST00000376048__exon_number_035__gene_id_ENSG00000116731	PRDM2	ENSG00000116731.34	3.05505317935692	16.6990474836021	6.20982017421185e-32	1.01882647738624e-29
ENSG00000166313.7	ENSG00000166313	ENSG00000166313_008	chr11	dexseq_prepare_annotation2.py	exon	6416698	6416931	.	-	.	ENST00000609331+ENST00000529519+ENST00000608394+ENST00000524626+ENST00000608704+ENST00000608655+ENST00000608645+ENST00000609360+ENST00000299402+ENST00000389906+ENST00000526240+ENST00000530885+ENST00000311051__exon_number_008__gene_id_ENSG00000166313	APBB1	ENSG00000166313.7	3.246353229945	14.2289203000518	6.22337494314848e-32	1.01983047455465e-29
ENSG00000022840.73	ENSG00000022840	ENSG00000022840_074	chr12	dexseq_prepare_annotation2.py	exon	121014692	121015050	.	+	.	ENST00000325954+ENST00000542701__exon_number_074__gene_id_ENSG00000022840	RNF10	ENSG00000022840.73	2.09477196138521	14.5639258740009	6.23855310894464e-32	1.02109778570745e-29
ENSG00000010327.55	ENSG00000010327	ENSG00000010327_056	chr3	dexseq_prepare_annotation2.py	exon	52552020	52552327	.	+	.	ENST00000461325__exon_number_056__gene_id_ENSG00000010327	STAB1	ENSG00000010327.55	-2.91241020826923	-16.0824142589847	6.3072132042371e-32	1.03110531953893e-29
ENSG00000137877.47	ENSG00000137877	ENSG00000137877_048	chr15	dexseq_prepare_annotation2.py	exon	42167040	42167254	.	-	.	ENST00000320955__exon_number_048__gene_id_ENSG00000137877	SPTBN5	ENSG00000137877.47	-2.09733921166783	-14.2267981813778	6.31645479933524e-32	1.03138683366288e-29
ENSG00000005810.11	ENSG00000005810	ENSG00000005810_012	chr13	dexseq_prepare_annotation2.py	exon	77636731	77636832	.	-	.	ENST00000407578+ENST00000357337+ENST00000544440+ENST00000429715__exon_number_012__gene_id_ENSG00000005810	MYCBP2	ENSG00000005810.11	-1.58880230757575	-14.0051507942994	6.59336979406112e-32	1.07532295000407e-29
ENSG00000240731.ENSG00000127054.80	ENSG00000240731+ENSG00000127054	ENSG00000240731+ENSG00000127054_081	chr1	dexseq_prepare_annotation2.py	exon	1254905	1255085	.	-	.	ENST00000470679+ENST00000493534+ENST00000532952+ENST00000490853+ENST00000496353__exon_number_081__gene_id_ENSG00000240731+ENSG00000127054		ENSG00000240731.ENSG00000127054.80	-6.79430186600468	-15.593042612724	6.67076244477524e-32	1.08665294171659e-29
ENSG00000123607.7	ENSG00000123607	ENSG00000123607_008	chr2	dexseq_prepare_annotation2.py	exon	166727531	166727721	.	-	.	ENST00000486672__exon_number_008__gene_id_ENSG00000123607	TTC21B	ENSG00000123607.7	1.47076693441659	15.5918448252013	6.71534954737072e-32	1.09261843881064e-29
ENSG00000188676.10	ENSG00000188676	ENSG00000188676_011	chr8	dexseq_prepare_annotation2.py	exon	39844419	39844604	.	+	.	ENST00000343295__exon_number_011__gene_id_ENSG00000188676	IDO2	ENSG00000188676.10	-2.2666516005776	-20.2329188197969	7.10808011757128e-32	1.15514723806407e-29
ENSG00000050438.1	ENSG00000050438	ENSG00000050438_002	chr12	dexseq_prepare_annotation2.py	exon	51785132	51785272	.	+	.	ENST00000535225+ENST00000604314__exon_number_002__gene_id_ENSG00000050438	SLC4A8	ENSG00000050438.1	2.00273788893157	17.7942066430218	7.57186017912163e-32	1.22906075996251e-29
ENSG00000164113.15	ENSG00000164113	ENSG00000164113_016	chr4	dexseq_prepare_annotation2.py	exon	123304954	123305061	.	+	.	ENST00000492454+ENST00000439307+ENST00000446706+ENST00000296513+ENST00000388725+ENST00000388724__exon_number_016__gene_id_ENSG00000164113	ADAD1	ENSG00000164113.15	-1.74991422204939	-17.7793579854583	8.04544051041068e-32	1.3032182829729e-29
ENSG00000198632.ENSG00000174368	ENSG00000198632+ENSG00000174368	ENSG00000198632+ENSG00000174368_001	chr7	dexseq_prepare_annotation2.py	exon	74880905	74881026	.	-	.	ENST00000442338__exon_number_001__gene_id_ENSG00000198632+ENSG00000174368		ENSG00000198632.ENSG00000174368	-1.81374011007596	-16.6443831801541	8.04772445084605e-32	1.3032182829729e-29
ENSG00000265759.ENSG00000132026.ENSG00000095066.28	ENSG00000265759+ENSG00000132026+ENSG00000095066	ENSG00000265759+ENSG00000132026+ENSG00000095066_029	chr19	dexseq_prepare_annotation2.py	exon	12878209	12878278	.	-	.	ENST00000264827+ENST00000397668+ENST00000589398__exon_number_029__gene_id_ENSG00000265759+ENSG00000132026+ENSG00000095066		ENSG00000265759.ENSG00000132026.ENSG00000095066.28	-2.40880952096168	-13.0544822246863	8.08961806849193e-32	1.30845756400278e-29
ENSG00000052749.21	ENSG00000052749	ENSG00000052749_022	chr10	dexseq_prepare_annotation2.py	exon	99130680	99130838	.	-	.	ENST00000315563+ENST00000536831+ENST00000370992+ENST00000479481+ENST00000414986__exon_number_022__gene_id_ENSG00000052749	RRP12	ENSG00000052749.21	4.30283447074853	25.5297411732118	8.38230502805214e-32	1.35420136354256e-29
ENSG00000147996.18	ENSG00000147996	ENSG00000147996_019	chr9	dexseq_prepare_annotation2.py	exon	70433804	70434177	.	-	.	ENST00000476161+ENST00000461932+ENST00000465474__exon_number_019__gene_id_ENSG00000147996	CBWD5	ENSG00000147996.18	-1.14913439480515	-15.057156891204	8.502706169531e-32	1.37203668025044e-29
ENSG00000221297.ENSG00000167110.29	ENSG00000221297+ENSG00000167110	ENSG00000221297+ENSG00000167110_030	chr9	dexseq_prepare_annotation2.py	exon	131023947	131023963	.	-	.	ENST00000609374+ENST00000450617+ENST00000490257+ENST00000421699+ENST00000470630__exon_number_030__gene_id_ENSG00000221297+ENSG00000167110		ENSG00000221297.ENSG00000167110.29	4.83685992524534	17.7590367283218	8.74232833382996e-32	1.40904553968051e-29
ENSG00000013573.11	ENSG00000013573	ENSG00000013573_012	chr12	dexseq_prepare_annotation2.py	exon	31226843	31226903	.	+	.	ENST00000407793+ENST00000542838+ENST00000350437+ENST00000545668+ENST00000543756+ENST00000539049+ENST00000435753+ENST00000228264+ENST00000415475+ENST00000536265+ENST00000540935+ENST00000535158+ENST00000251758+ENST00000542129+ENST00000438391__exon_number_012__gene_id_ENSG00000013573	DDX11	ENSG00000013573.11	-1.97046417180755	-15.5418911925964	8.86718763192687e-32	1.42749231877358e-29
ENSG00000173890.ENSG00000242583.9	ENSG00000173890+ENSG00000242583	ENSG00000173890+ENSG00000242583_010	chr3	dexseq_prepare_annotation2.py	exon	169780032	169780220	.	+	.	ENST00000461049__exon_number_010__gene_id_ENSG00000173890+ENSG00000242583		ENSG00000173890.ENSG00000242583.9	2.51147840684131	19.5391590880426	8.97553903190509e-32	1.44324142276214e-29
ENSG00000142330.ENSG00000178623.18	ENSG00000142330+ENSG00000178623	ENSG00000142330+ENSG00000178623_019	chr2	dexseq_prepare_annotation2.py	exon	241534441	241534520	.	+	.	ENST00000494738+ENST00000391983+ENST00000391982+ENST00000391984+ENST00000354082+ENST00000270361+ENST00000404753+ENST00000357048+ENST00000416591+ENST00000465943__exon_number_019__gene_id_ENSG00000142330+ENSG00000178623		ENSG00000142330.ENSG00000178623.18	2.44894296992391	14.4335869272672	9.08188631108386e-32	1.45863176396752e-29
ENSG00000266967.ENSG00000267060.ENSG00000108825.27	ENSG00000266967+ENSG00000267060+ENSG00000108825	ENSG00000266967+ENSG00000267060+ENSG00000108825_028	chr17	dexseq_prepare_annotation2.py	exon	41107947	41107963	.	-	.	ENST00000491665+ENST00000591096+ENST00000421990+ENST00000441280+ENST00000486664+ENST00000450475+ENST00000423601+ENST00000591910+ENST00000430739+ENST00000409399+ENST00000409103+ENST00000478040+ENST00000427569+ENST00000360221__exon_number_028__gene_id_ENSG00000266967+ENSG00000267060+ENSG00000108825		ENSG00000266967.ENSG00000267060.ENSG00000108825.27	-1.98870879559499	-14.3630926301036	9.13467574130734e-32	1.46539429786867e-29
ENSG00000177463.1	ENSG00000177463	ENSG00000177463_002	chr3	dexseq_prepare_annotation2.py	exon	14989212	14989235	.	+	.	ENST00000413118+ENST00000435454+ENST00000425241__exon_number_002__gene_id_ENSG00000177463	NR2C2	ENSG00000177463.1	1.83586125464385	18.5269178145471	9.2000316543113e-32	1.47415460479596e-29
ENSG00000257225.ENSG00000134283.15	ENSG00000257225+ENSG00000134283	ENSG00000257225+ENSG00000134283_016	chr12	dexseq_prepare_annotation2.py	exon	42725589	42725599	.	+	.	ENST00000546750__exon_number_016__gene_id_ENSG00000257225+ENSG00000134283		ENSG00000257225.ENSG00000134283.15	2.22536887539971	18.9934619109529	9.27459220157774e-32	1.48436763870292e-29
ENSG00000257062.ENSG00000111700.ENSG00000134538.ENSG00000205754.ENSG00000257046.22	ENSG00000257062+ENSG00000111700+ENSG00000134538+ENSG00000205754+ENSG00000257046	ENSG00000257062+ENSG00000111700+ENSG00000134538+ENSG00000205754+ENSG00000257046_023	chr12	dexseq_prepare_annotation2.py	exon	21054284	21054401	.	+	.	ENST00000261196+ENST00000381545+ENST00000553473+ENST00000544370+ENST00000540229__exon_number_023__gene_id_ENSG00000257062+ENSG00000111700+ENSG00000134538+ENSG00000205754+ENSG00000257046		ENSG00000257062.ENSG00000111700.ENSG00000134538.ENSG00000205754.ENSG00000257046.22	-1.21443059936734	-14.660591512836	9.42009696363575e-32	1.50589801810289e-29
ENSG00000147687.41	ENSG00000147687	ENSG00000147687_042	chr8	dexseq_prepare_annotation2.py	exon	125551320	125551323	.	-	.	ENST00000523214+ENST00000523152+ENST00000519776+ENST00000276692+ENST00000522310+ENST00000520938+ENST00000605953__exon_number_042__gene_id_ENSG00000147687	TATDN1	ENSG00000147687.41	1.68432273251011	15.8303589002722	9.63189789623749e-32	1.53796404592309e-29
ENSG00000239344.ENSG00000176406.56	ENSG00000239344+ENSG00000176406	ENSG00000239344+ENSG00000176406_057	chr8	dexseq_prepare_annotation2.py	exon	105264088	105268322	.	+	.	ENST00000507740__exon_number_057__gene_id_ENSG00000239344+ENSG00000176406		ENSG00000239344.ENSG00000176406.56	-2.09169230106945	-16.1830826282842	9.74716318838523e-32	1.5545591894406e-29
ENSG00000167380.32	ENSG00000167380	ENSG00000167380_033	chr19	dexseq_prepare_annotation2.py	exon	44677345	44677387	.	+	.	ENST00000588795+ENST00000588883__exon_number_033__gene_id_ENSG00000167380	ZNF226	ENSG00000167380.32	2.63132465799751	14.9301221273897	9.79061135040904e-32	1.55967509038572e-29
ENSG00000167543.5	ENSG00000167543	ENSG00000167543_006	chr17	dexseq_prepare_annotation2.py	exon	27895045	27895064	.	+	.	ENST00000580183__exon_number_006__gene_id_ENSG00000167543	TP53I13	ENSG00000167543.5	-3.84872147333688	-17.4016749039817	9.89030866446116e-32	1.5737293925957e-29
ENSG00000006025.1	ENSG00000006025	ENSG00000006025_002	chr17	dexseq_prepare_annotation2.py	exon	45884739	45884739	.	-	.	ENST00000007414+ENST00000583167+ENST00000392507__exon_number_002__gene_id_ENSG00000006025	OSBPL7	ENSG00000006025.1	2.58167809895996	16.8403890328537	9.96500285539333e-32	1.58377727884791e-29
ENSG00000013573.9	ENSG00000013573	ENSG00000013573_010	chr12	dexseq_prepare_annotation2.py	exon	31226832	31226835	.	+	.	ENST00000407793+ENST00000542838+ENST00000350437+ENST00000545668+ENST00000539049+ENST00000536265+ENST00000228264+ENST00000415475+ENST00000435753+ENST00000540935+ENST00000251758+ENST00000542129+ENST00000438391__exon_number_010__gene_id_ENSG00000013573	DDX11	ENSG00000013573.9	-1.73342574319529	-15.5118123380783	1.04840536703238e-31	1.66434352016391e-29
ENSG00000238542.ENSG00000163492.ENSG00000155657.2	ENSG00000238542+ENSG00000163492+ENSG00000155657	ENSG00000238542+ENSG00000163492+ENSG00000155657_003	chr2	dexseq_prepare_annotation2.py	exon	179393001	179393154	.	-	.	ENST00000591111+ENST00000342992+ENST00000342175+ENST00000460472+ENST00000359218+ENST00000589042__exon_number_003__gene_id_ENSG00000238542+ENSG00000163492+ENSG00000155657		ENSG00000238542.ENSG00000163492.ENSG00000155657.2	-1.2578024699201	-12.6960497656808	1.0501079535981e-31	1.66511915509267e-29
ENSG00000214021.ENSG00000241553.ENSG00000250151.73	ENSG00000214021+ENSG00000241553+ENSG00000250151	ENSG00000214021+ENSG00000241553+ENSG00000250151_074	chr3	dexseq_prepare_annotation2.py	exon	9860556	9860604	.	+	.	ENST00000473661+ENST00000397241+ENST00000383827+ENST00000496526+ENST00000422738+ENST00000310252+ENST00000426895+ENST00000474948+ENST00000427220+ENST00000427853+ENST00000496246+ENST00000443148+ENST00000483051+ENST00000547186__exon_number_074__gene_id_ENSG00000214021+ENSG00000241553+ENSG00000250151		ENSG00000214021.ENSG00000241553.ENSG00000250151.73	-1.54846497469815	-14.6393642764014	1.07949148288207e-31	1.70973500914671e-29
ENSG00000150672.ENSG00000256466.95	ENSG00000150672+ENSG00000256466	ENSG00000150672+ENSG00000256466_096	chr11	dexseq_prepare_annotation2.py	exon	85338794	85338966	.	-	.	ENST00000472545__exon_number_096__gene_id_ENSG00000150672+ENSG00000256466		ENSG00000150672.ENSG00000256466.95	3.18202525428269	16.5817294165261	1.08373474611726e-31	1.71447586825193e-29
ENSG00000153113.56	ENSG00000153113	ENSG00000153113_057	chr5	dexseq_prepare_annotation2.py	exon	96077029	96077045	.	+	.	ENST00000511049+ENST00000348386+ENST00000341926+ENST00000510756+ENST00000511782+ENST00000515063+ENST00000512620+ENST00000395813+ENST00000395812+ENST00000513666+ENST00000509903+ENST00000510500+ENST00000359176+ENST00000510156+ENST00000338252+ENST00000504465+ENST00000508830+ENST00000511097+ENST00000325674+ENST00000508608+ENST00000309190__exon_number_057__gene_id_ENSG00000153113	CAST	ENSG00000153113.56	2.95968140802839	13.2591075162105	1.09271028926906e-31	1.72668367829659e-29
ENSG00000050438.7	ENSG00000050438	ENSG00000050438_008	chr12	dexseq_prepare_annotation2.py	exon	51813884	51813992	.	+	.	ENST00000548352__exon_number_008__gene_id_ENSG00000050438	SLC4A8	ENSG00000050438.7	2.06109119064939	17.7006422946373	1.11025630172416e-31	1.75239072893539e-29
ENSG00000103316.17	ENSG00000103316	ENSG00000103316_018	chr16	dexseq_prepare_annotation2.py	exon	21281178	21281212	.	-	.	ENST00000572914+ENST00000574448+ENST00000415987+ENST00000219599+ENST00000571666+ENST00000543948+ENST00000396023+ENST00000576703__exon_number_018__gene_id_ENSG00000103316	CRYM	ENSG00000103316.17	1.73642761150843	16.8157589694062	1.11599376106038e-31	1.75942188812691e-29
ENSG00000135636.31	ENSG00000135636	ENSG00000135636_032	chr2	dexseq_prepare_annotation2.py	exon	71797729	71797871	.	+	.	ENST00000409582+ENST00000410041+ENST00000409651+ENST00000394120+ENST00000409762+ENST00000461565+ENST00000258104+ENST00000413539+ENST00000409366+ENST00000410020+ENST00000409744+ENST00000429174__exon_number_032__gene_id_ENSG00000135636	DYSF	ENSG00000135636.31	2.21733870311024	14.4751452075591	1.1203838965048e-31	1.76431521520779e-29
ENSG00000143702.17	ENSG00000143702	ENSG00000143702_018	chr1	dexseq_prepare_annotation2.py	exon	243292675	243292741	.	-	.	ENST00000490813+ENST00000336415+ENST00000413359+ENST00000476661+ENST00000366543+ENST00000481987+ENST00000439296+ENST00000468254+ENST00000366542+ENST00000464936+ENST00000366544__exon_number_018__gene_id_ENSG00000143702	CEP170	ENSG00000143702.17	1.66722848627115	14.4736160845977	1.13174333121344e-31	1.78015957923435e-29
ENSG00000114374.2	ENSG00000114374	ENSG00000114374_003	chrY	dexseq_prepare_annotation2.py	exon	14820567	14820626	.	+	.	ENST00000338981__exon_number_003__gene_id_ENSG00000114374	USP9Y	ENSG00000114374.2	-3.14273766930458	-14.6280198022317	1.16102870415409e-31	1.82265470743246e-29
ENSG00000113575.ENSG00000272772.ENSG00000113558.ENSG00000273345.ENSG00000006837.67	ENSG00000113575+ENSG00000272772+ENSG00000113558+ENSG00000273345+ENSG00000006837	ENSG00000113575+ENSG00000272772+ENSG00000113558+ENSG00000273345+ENSG00000006837_068	chr5	dexseq_prepare_annotation2.py	exon	133640114	133640258	.	-	.	ENST00000609383+ENST00000518409+ENST00000536186+ENST00000521118+ENST00000435240+ENST00000520693+ENST00000523054+ENST00000520515+ENST00000609654+ENST00000519312+ENST00000265334__exon_number_068__gene_id_ENSG00000113575+ENSG00000272772+ENSG00000113558+ENSG00000273345+ENSG00000006837		ENSG00000113575.ENSG00000272772.ENSG00000113558.ENSG00000273345.ENSG00000006837.67	-2.0294572089357	-12.9339927677284	1.16141747907259e-31	1.82265470743246e-29
ENSG00000118900.18	ENSG00000118900	ENSG00000118900_019	chr16	dexseq_prepare_annotation2.py	exon	4920213	4920342	.	+	.	ENST00000396658+ENST00000545171+ENST00000585857+ENST00000262376+ENST00000590769__exon_number_019__gene_id_ENSG00000118900	UBN1	ENSG00000118900.18	1.23985522292319	15.793021099363	1.17476221830555e-31	1.84149012414617e-29
ENSG00000005884.25	ENSG00000005884	ENSG00000005884_026	chr17	dexseq_prepare_annotation2.py	exon	48151879	48151898	.	+	.	ENST00000007722+ENST00000505306+ENST00000506401+ENST00000320031+ENST00000544892+ENST00000510809__exon_number_026__gene_id_ENSG00000005884	ITGA3	ENSG00000005884.25	-1.87864969783364	-17.6853717462286	1.18194547339577e-31	1.85063517272789e-29
ENSG00000241369.29	ENSG00000241369	ENSG00000241369_030	chr3	dexseq_prepare_annotation2.py	exon	163021106	163021110	.	-	.	ENST00000492553__exon_number_030__gene_id_ENSG00000241369	CT64	ENSG00000241369.29	-3.63828710170615	-17.6799075360842	1.20871579323564e-31	1.89039290992247e-29
ENSG00000113575.ENSG00000272772.ENSG00000113558.ENSG00000273345.ENSG00000006837.62	ENSG00000113575+ENSG00000272772+ENSG00000113558+ENSG00000273345+ENSG00000006837	ENSG00000113575+ENSG00000272772+ENSG00000113558+ENSG00000273345+ENSG00000006837_063	chr5	dexseq_prepare_annotation2.py	exon	133635116	133635346	.	-	.	ENST00000521118__exon_number_063__gene_id_ENSG00000113575+ENSG00000272772+ENSG00000113558+ENSG00000273345+ENSG00000006837		ENSG00000113575.ENSG00000272772.ENSG00000113558.ENSG00000273345.ENSG00000006837.62	-1.1716988087522	-12.9265049169423	1.24113351653263e-31	1.93888238186351e-29
ENSG00000100201.35	ENSG00000100201	ENSG00000100201_036	chr22	dexseq_prepare_annotation2.py	exon	38902318	38902342	.	-	.	ENST00000381633+ENST00000396821__exon_number_036__gene_id_ENSG00000100201	DDX17	ENSG00000100201.35	-2.49050592827262	-16.1294253343706	1.27792208150048e-31	1.99408182819801e-29
ENSG00000105248.8	ENSG00000105248	ENSG00000105248_009	chr19	dexseq_prepare_annotation2.py	exon	4268581	4269087	.	+	.	ENST00000262962__exon_number_009__gene_id_ENSG00000105248	CCDC94	ENSG00000105248.8	3.80931321917517	29.6584293857478	1.28668034705257e-31	2.00546677729239e-29
ENSG00000132912.10	ENSG00000132912	ENSG00000132912_011	chr5	dexseq_prepare_annotation2.py	exon	150110626	150110672	.	-	.	ENST00000447998+ENST00000446090+ENST00000518909+ENST00000424236+ENST00000521728+ENST00000522625__exon_number_011__gene_id_ENSG00000132912	DCTN4	ENSG00000132912.10	-2.37241350017362	-16.1193954362312	1.34433754349261e-31	2.09295502230927e-29
ENSG00000159363.1	ENSG00000159363	ENSG00000159363_002	chr1	dexseq_prepare_annotation2.py	exon	17312454	17312475	.	-	.	ENST00000452699+ENST00000326735+ENST00000341676+ENST00000466561__exon_number_002__gene_id_ENSG00000159363	ATP13A2	ENSG00000159363.1	1.78601147266061	15.761188452272	1.39164093438499e-31	2.16414365714564e-29
ENSG00000114480.25	ENSG00000114480	ENSG00000114480_026	chr3	dexseq_prepare_annotation2.py	exon	81792708	81792780	.	-	.	ENST00000489715__exon_number_026__gene_id_ENSG00000114480	GBE1	ENSG00000114480.25	-2.44767128125413	-20.0132178389732	1.40932510900303e-31	2.18916230974921e-29
ENSG00000127419.41	ENSG00000127419	ENSG00000127419_042	chr4	dexseq_prepare_annotation2.py	exon	949272	949279	.	+	.	ENST00000506669__exon_number_042__gene_id_ENSG00000127419	TMEM175	ENSG00000127419.41	-1.61935221200912	-17.6421815417792	1.41099109970578e-31	2.18927080583308e-29
ENSG00000082805.2	ENSG00000082805	ENSG00000082805_003	chr12	dexseq_prepare_annotation2.py	exon	1100399	1100403	.	+	.	ENST00000546231+ENST00000542302+ENST00000543086__exon_number_003__gene_id_ENSG00000082805	ERC1	ENSG00000082805.2	-1.79865447060934	-13.5358188038702	1.42927507250378e-31	2.21513411236857e-29
ENSG00000083844.14	ENSG00000083844	ENSG00000083844_015	chr19	dexseq_prepare_annotation2.py	exon	57722722	57722851	.	+	.	ENST00000263095+ENST00000536056+ENST00000597447__exon_number_015__gene_id_ENSG00000083844	ZNF264	ENSG00000083844.14	1.73449229151829	18.405817218146	1.44506853962932e-31	2.23708353155257e-29
ENSG00000164975.16	ENSG00000164975	ENSG00000164975_017	chr9	dexseq_prepare_annotation2.py	exon	15459717	15460311	.	+	.	ENST00000380821+ENST00000467062+ENST00000490969__exon_number_017__gene_id_ENSG00000164975	SNAPC3	ENSG00000164975.16	-1.79840913870046	-17.018696413752	1.46801223664165e-31	2.27004011699852e-29
ENSG00000005801.ENSG00000263365.1	ENSG00000005801+ENSG00000263365	ENSG00000005801+ENSG00000263365_002	chr11	dexseq_prepare_annotation2.py	exon	3379157	3379995	.	-	.	ENST00000354599__exon_number_002__gene_id_ENSG00000005801+ENSG00000263365		ENSG00000005801.ENSG00000263365.1	2.03938995300869	18.8310719761918	1.64680022784316e-31	2.5436387303037e-29
ENSG00000162434.9	ENSG00000162434	ENSG00000162434_010	chr1	dexseq_prepare_annotation2.py	exon	65307134	65307156	.	-	.	ENST00000342505__exon_number_010__gene_id_ENSG00000162434	JAK1	ENSG00000162434.9	-1.44876800368716	-15.8948321726234	1.6678706101171e-31	2.57328608418068e-29
ENSG00000187741.61	ENSG00000187741	ENSG00000187741_062	chr16	dexseq_prepare_annotation2.py	exon	89836992	89837042	.	-	.	ENST00000567284+ENST00000568369+ENST00000389301__exon_number_062__gene_id_ENSG00000187741	FANCA	ENSG00000187741.61	1.04323620060893	14.146263479945	1.67673709901636e-31	2.58405910675375e-29
ENSG00000187741.42	ENSG00000187741	ENSG00000187741_043	chr16	dexseq_prepare_annotation2.py	exon	89828357	89828430	.	-	.	ENST00000305699+ENST00000567988+ENST00000563318+ENST00000561660+ENST00000563510+ENST00000568369+ENST00000389301__exon_number_043__gene_id_ENSG00000187741	FANCA	ENSG00000187741.42	0.95158251367354	14.1455160750954	1.68543527852613e-31	2.59454885300386e-29
ENSG00000260565.4	ENSG00000260565	ENSG00000260565_005	chr16	dexseq_prepare_annotation2.py	exon	2713083	2713084	.	-	.	ENST00000568395+ENST00000569465+ENST00000562807__exon_number_005__gene_id_ENSG00000260565	ERVK13-1	ENSG00000260565.4	2.78828110122209	21.4544095489381	1.87114668920695e-31	2.877202689368e-29
ENSG00000144426.ENSG00000204196.51	ENSG00000144426+ENSG00000204196	ENSG00000144426+ENSG00000204196_052	chr2	dexseq_prepare_annotation2.py	exon	204036651	204036746	.	+	.	ENST00000449802__exon_number_052__gene_id_ENSG00000144426+ENSG00000204196		ENSG00000144426.ENSG00000204196.51	-3.1418834483345	-14.4656462734297	1.96809473305615e-31	3.02288772212745e-29
ENSG00000164985.1	ENSG00000164985	ENSG00000164985_002	chr9	dexseq_prepare_annotation2.py	exon	15466746	15466857	.	-	.	ENST00000380738+ENST00000380733__exon_number_002__gene_id_ENSG00000164985	PSIP1	ENSG00000164985.1	2.3567965301441	29.3697293954453	1.97314814028985e-31	3.02725949577355e-29
ENSG00000166689.54	ENSG00000166689	ENSG00000166689_055	chr11	dexseq_prepare_annotation2.py	exon	16892646	16892729	.	-	.	ENST00000529213+ENST00000531066+ENST00000355661+ENST00000528376+ENST00000448080+ENST00000528637__exon_number_055__gene_id_ENSG00000166689	PLEKHA7	ENSG00000166689.54	-2.67332358296452	-14.1183585208434	2.03406730713654e-31	3.11723655694801e-29
ENSG00000215298.ENSG00000147454.18	ENSG00000215298+ENSG00000147454	ENSG00000215298+ENSG00000147454_019	chr8	dexseq_prepare_annotation2.py	exon	23424327	23424453	.	+	.	ENST00000521637+ENST00000520654+ENST00000518881+ENST00000522164+ENST00000523883__exon_number_019__gene_id_ENSG00000215298+ENSG00000147454		ENSG00000215298.ENSG00000147454.18	-4.57968219213914	-17.5455084991595	2.09933079928425e-31	3.21366308515433e-29
ENSG00000103343.ENSG00000103351.ENSG00000263212.ENSG00000262621.ENSG00000122390.9	ENSG00000103343+ENSG00000103351+ENSG00000263212+ENSG00000262621+ENSG00000122390	ENSG00000103343+ENSG00000103351+ENSG00000263212+ENSG00000262621+ENSG00000122390_010	chr16	dexseq_prepare_annotation2.py	exon	3454426	3454648	.	+	.	ENST00000572544+ENST00000571936+ENST00000575752+ENST00000344823+ENST00000575785+ENST00000268655__exon_number_010__gene_id_ENSG00000103343+ENSG00000103351+ENSG00000263212+ENSG00000262621+ENSG00000122390		ENSG00000103343.ENSG00000103351.ENSG00000263212.ENSG00000262621.ENSG00000122390.9	1.11062146091027	13.1324649046391	2.15130921186029e-31	3.28956044034289e-29
ENSG00000238542.ENSG00000163492.ENSG00000155657.9	ENSG00000238542+ENSG00000163492+ENSG00000155657	ENSG00000238542+ENSG00000163492+ENSG00000155657_010	chr2	dexseq_prepare_annotation2.py	exon	179403267	179403566	.	-	.	ENST00000591111+ENST00000342992+ENST00000342175+ENST00000460472+ENST00000359218+ENST00000589042__exon_number_010__gene_id_ENSG00000238542+ENSG00000163492+ENSG00000155657		ENSG00000238542.ENSG00000163492.ENSG00000155657.9	-1.38175516756132	-12.6146501553669	2.24716762188126e-31	3.4323108131095e-29
ENSG00000141447.ENSG00000265750.42	ENSG00000141447+ENSG00000265750	ENSG00000141447+ENSG00000265750_043	chr18	dexseq_prepare_annotation2.py	exon	21921511	21921622	.	-	.	ENST00000578091+ENST00000319481+ENST00000579851__exon_number_043__gene_id_ENSG00000141447+ENSG00000265750		ENSG00000141447.ENSG00000265750.42	-3.99076973761625	-14.5184362320021	2.34685156742355e-31	3.58058021121039e-29
ENSG00000104490.13	ENSG00000104490	ENSG00000104490_014	chr8	dexseq_prepare_annotation2.py	exon	102731493	102731497	.	-	.	ENST00000311028+ENST00000522448+ENST00000220931+ENST00000522951+ENST00000520690+ENST00000521599+ENST00000518727+ENST00000395923+ENST00000519508__exon_number_014__gene_id_ENSG00000104490	NCALD	ENSG00000104490.13	2.37851391809587	13.7820427986927	2.38173629959269e-31	3.62976612057925e-29
ENSG00000147224.17	ENSG00000147224	ENSG00000147224_018	chrX	dexseq_prepare_annotation2.py	exon	106893488	106893531	.	+	.	ENST00000372435+ENST00000372418__exon_number_018__gene_id_ENSG00000147224	PRPS1	ENSG00000147224.17	-1.97673738874647	-20.5363369404467	2.43193826855832e-31	3.70216040971653e-29
ENSG00000142675.2	ENSG00000142675	ENSG00000142675_003	chr1	dexseq_prepare_annotation2.py	exon	26503981	26503993	.	+	.	ENST00000480348+ENST00000481077+ENST00000361530__exon_number_003__gene_id_ENSG00000142675	CNKSR1	ENSG00000142675.2	1.7921911276867	15.9993647078243	2.46741481239952e-31	3.75200239100575e-29
ENSG00000041357.32	ENSG00000041357	ENSG00000041357_033	chr15	dexseq_prepare_annotation2.py	exon	78836987	78837210	.	+	.	ENST00000558094+ENST00000559154__exon_number_033__gene_id_ENSG00000041357	PSMA4	ENSG00000041357.32	-1.52751518165598	-15.3532974337187	2.53842315267928e-31	3.85570453622913e-29
ENSG00000050438.4	ENSG00000050438	ENSG00000050438_005	chr12	dexseq_prepare_annotation2.py	exon	51796945	51796946	.	+	.	ENST00000358657__exon_number_005__gene_id_ENSG00000050438	SLC4A8	ENSG00000050438.4	2.03794408456774	17.484111713996	2.70356811418043e-31	4.10200666527642e-29
ENSG00000147889.2	ENSG00000147889	ENSG00000147889_003	chr9	dexseq_prepare_annotation2.py	exon	21967990	21967994	.	-	.	ENST00000304494+ENST00000361570+ENST00000579755+ENST00000579122__exon_number_003__gene_id_ENSG00000147889	CDKN2A	ENSG00000147889.2	-2.54257094235534	-17.1584417884067	2.80294061699906e-31	4.24808105002863e-29
ENSG00000162434.7	ENSG00000162434	ENSG00000162434_008	chr1	dexseq_prepare_annotation2.py	exon	65306928	65306941	.	-	.	ENST00000481702+ENST00000342505__exon_number_008__gene_id_ENSG00000162434	JAK1	ENSG00000162434.7	-1.31785017092002	-15.7907850259335	2.8653955340106e-31	4.33794317268095e-29
ENSG00000008838.1	ENSG00000008838	ENSG00000008838_002	chr17	dexseq_prepare_annotation2.py	exon	38175351	38175354	.	-	.	ENST00000394126+ENST00000356271__exon_number_002__gene_id_ENSG00000008838	MED24	ENSG00000008838.1	1.78926490873235	15.9649797661157	2.93718392117401e-31	4.44172157252731e-29
ENSG00000257341.ENSG00000213145.ENSG00000185347.21	ENSG00000257341+ENSG00000213145+ENSG00000185347	ENSG00000257341+ENSG00000213145+ENSG00000185347_022	chr14	dexseq_prepare_annotation2.py	exon	105955132	105955284	.	+	.	ENST00000551180+ENST00000409393+ENST00000550554__exon_number_022__gene_id_ENSG00000257341+ENSG00000213145+ENSG00000185347		ENSG00000257341.ENSG00000213145.ENSG00000185347.21	1.76396985766835	13.6610527698855	3.05847804433382e-31	4.62005339824698e-29
ENSG00000182541.30	ENSG00000182541	ENSG00000182541_031	chr22	dexseq_prepare_annotation2.py	exon	31674283	31674572	.	+	.	ENST00000467301+ENST00000333611+ENST00000444929+ENST00000331728__exon_number_031__gene_id_ENSG00000182541	LIMK2	ENSG00000182541.30	-4.15757722250697	-23.4203455236962	3.07036314733214e-31	4.6329043926081e-29
ENSG00000103343.ENSG00000103351.ENSG00000263212.ENSG00000262621.ENSG00000122390.8	ENSG00000103343+ENSG00000103351+ENSG00000263212+ENSG00000262621+ENSG00000122390	ENSG00000103343+ENSG00000103351+ENSG00000263212+ENSG00000262621+ENSG00000122390_009	chr16	dexseq_prepare_annotation2.py	exon	3451974	3452406	.	+	.	ENST00000572544+ENST00000268655+ENST00000571936+ENST00000344823+ENST00000575752__exon_number_009__gene_id_ENSG00000103343+ENSG00000103351+ENSG00000263212+ENSG00000262621+ENSG00000122390		ENSG00000103343.ENSG00000103351.ENSG00000263212.ENSG00000262621.ENSG00000122390.8	1.23359441408996	13.082548077612	3.26561150548349e-31	4.91978958104411e-29
ENSG00000145348.14	ENSG00000145348	ENSG00000145348_015	chr4	dexseq_prepare_annotation2.py	exon	107103510	107103770	.	-	.	ENST00000506615__exon_number_015__gene_id_ENSG00000145348	TBCK	ENSG00000145348.14	-3.18186173111409	-14.2420442222703	3.26766426679147e-31	4.91978958104411e-29
ENSG00000272084.ENSG00000127481.94	ENSG00000272084+ENSG00000127481	ENSG00000272084+ENSG00000127481_095	chr1	dexseq_prepare_annotation2.py	exon	19475057	19475120	.	-	.	ENST00000375226+ENST00000375254+ENST00000375217+ENST00000425413+ENST00000375267+ENST00000417040__exon_number_095__gene_id_ENSG00000272084+ENSG00000127481		ENSG00000272084.ENSG00000127481.94	-2.52127936097445	-12.4501581098883	3.38172886376283e-31	5.08594222536962e-29
ENSG00000062485.ENSG00000257727.ENSG00000135473.ENSG00000144785.135	ENSG00000062485+ENSG00000257727+ENSG00000135473+ENSG00000144785	ENSG00000062485+ENSG00000257727+ENSG00000135473+ENSG00000144785_136	chr12	dexseq_prepare_annotation2.py	exon	56713405	56713548	.	-	.	ENST00000547226+ENST00000551359+ENST00000257931+ENST00000550028+ENST00000440411+ENST00000425394+ENST00000548043__exon_number_136__gene_id_ENSG00000062485+ENSG00000257727+ENSG00000135473+ENSG00000144785		ENSG00000062485.ENSG00000257727.ENSG00000135473.ENSG00000144785.135	-6.32241420956271	-15.0441455344477	3.47836152775298e-31	5.22554290412484e-29
ENSG00000159216.22	ENSG00000159216	ENSG00000159216_023	chr21	dexseq_prepare_annotation2.py	exon	36421256	36421377	.	-	.	ENST00000300305__exon_number_023__gene_id_ENSG00000159216	RUNX1	ENSG00000159216.22	1.6262407676869	16.3336642282575	3.53793274423579e-31	5.3092216104965e-29
ENSG00000239306.ENSG00000173933.ENSG00000248643.ENSG00000258297.38	ENSG00000239306+ENSG00000173933+ENSG00000248643+ENSG00000258297	ENSG00000239306+ENSG00000173933+ENSG00000248643+ENSG00000258297_039	chr11	dexseq_prepare_annotation2.py	exon	66406406	66407170	.	+	.	ENST00000409406__exon_number_039__gene_id_ENSG00000239306+ENSG00000173933+ENSG00000248643+ENSG00000258297		ENSG00000239306.ENSG00000173933.ENSG00000248643.ENSG00000258297.38	-2.09558520423577	-14.2252974187334	3.65495837106183e-31	5.47884251557203e-29
ENSG00000259080.ENSG00000198522.ENSG00000243943.54	ENSG00000259080+ENSG00000198522+ENSG00000243943	ENSG00000259080+ENSG00000198522+ENSG00000243943_055	chr2	dexseq_prepare_annotation2.py	exon	27865296	27865386	.	+	.	ENST00000610189+ENST00000461249+ENST00000503738+ENST00000264718+ENST00000515877+ENST00000458167+ENST00000407583+ENST00000424214__exon_number_055__gene_id_ENSG00000259080+ENSG00000198522+ENSG00000243943		ENSG00000259080.ENSG00000198522.ENSG00000243943.54	4.78917029084028	22.167790600731	3.70055664292018e-31	5.5411391827831e-29
ENSG00000221978.22	ENSG00000221978	ENSG00000221978_023	chr1	dexseq_prepare_annotation2.py	exon	1326146	1326245	.	-	.	ENST00000488340+ENST00000496007+ENST00000418865+ENST00000469113+ENST00000482621+ENST00000480646+ENST00000505849+ENST00000481223+ENST00000482365+ENST00000492998+ENST00000480479+ENST00000400809+ENST00000408952__exon_number_023__gene_id_ENSG00000221978	CCNL2	ENSG00000221978.22	1.58344779358055	17.7474461125538	3.88189913646307e-31	5.80633899190049e-29
ENSG00000268614.ENSG00000090674.ENSG00000032444.57	ENSG00000268614+ENSG00000090674+ENSG00000032444	ENSG00000268614+ENSG00000090674+ENSG00000032444_058	chr19	dexseq_prepare_annotation2.py	exon	7600675	7600818	.	+	.	ENST00000600737+ENST00000414982__exon_number_058__gene_id_ENSG00000268614+ENSG00000090674+ENSG00000032444		ENSG00000268614.ENSG00000090674.ENSG00000032444.57	-1.74964672856108	-15.0142726624492	4.13954614619461e-31	6.18496894784372e-29
ENSG00000013441.23	ENSG00000013441	ENSG00000013441_024	chr2	dexseq_prepare_annotation2.py	exon	201724403	201724469	.	-	.	ENST00000321356+ENST00000473565+ENST00000409403+ENST00000461981+ENST00000434813+ENST00000432425__exon_number_024__gene_id_ENSG00000013441	CLK1	ENSG00000013441.23	-2.77092720358244	-16.2950221331866	4.25686051180895e-31	6.3533295734463e-29
ENSG00000132694.37	ENSG00000132694	ENSG00000132694_038	chr1	dexseq_prepare_annotation2.py	exon	156928534	156928656	.	-	.	ENST00000361409+ENST00000368194+ENST00000486670__exon_number_038__gene_id_ENSG00000132694	ARHGEF11	ENSG00000132694.37	-2.18518494813364	-15.7111879284047	4.33856687041376e-31	6.46823730376033e-29
ENSG00000159086.34	ENSG00000159086	ENSG00000159086_035	chr21	dexseq_prepare_annotation2.py	exon	34143980	34143998	.	-	.	ENST00000443785+ENST00000331923+ENST00000464256__exon_number_035__gene_id_ENSG00000159086	PAXBP1	ENSG00000159086.34	-3.22872721735944	-24.693525788051	4.39980354685823e-31	6.55241101506054e-29
ENSG00000104980.3	ENSG00000104980	ENSG00000104980_004	chr19	dexseq_prepare_annotation2.py	exon	7991625	7991798	.	-	.	ENST00000599939+ENST00000595565+ENST00000270538+ENST00000595831__exon_number_004__gene_id_ENSG00000104980	TIMM44	ENSG00000104980.3	-1.79825778122486	-16.5182382210315	4.40973329182867e-31	6.56007612046877e-29
ENSG00000108306.3	ENSG00000108306	ENSG00000108306_004	chr17	dexseq_prepare_annotation2.py	exon	37417713	37417820	.	-	.	ENST00000264658+ENST00000577399+ENST00000583610+ENST00000394294__exon_number_004__gene_id_ENSG00000108306	FBXL20	ENSG00000108306.3	4.47650966726602	19.6463220130695	4.47197968174768e-31	6.64546839814205e-29
ENSG00000118308.66	ENSG00000118308	ENSG00000118308_067	chr12	dexseq_prepare_annotation2.py	exon	25261140	25261169	.	+	.	ENST00000361433+ENST00000354454+ENST00000549437+ENST00000536173+ENST00000547044__exon_number_067__gene_id_ENSG00000118308	LRMP	ENSG00000118308.66	3.60309372316229	14.0616990685949	4.57243206400804e-31	6.78738941449505e-29
ENSG00000152556.53	ENSG00000152556	ENSG00000152556_054	chr12	dexseq_prepare_annotation2.py	exon	48527144	48527153	.	+	.	ENST00000551804+ENST00000340802+ENST00000549022+ENST00000547587+ENST00000395233+ENST00000547581+ENST00000312352+ENST00000546964+ENST00000359794__exon_number_054__gene_id_ENSG00000152556	PFKM	ENSG00000152556.53	-1.67059890662782	-14.7724300435402	4.73676391332407e-31	7.02372473893545e-29
ENSG00000187736.ENSG00000213901.53	ENSG00000187736+ENSG00000213901	ENSG00000187736+ENSG00000213901_054	chr2	dexseq_prepare_annotation2.py	exon	220033374	220033505	.	-	.	ENST00000414999+ENST00000465580+ENST00000455516+ENST00000295738+ENST00000318673+ENST00000430764+ENST00000409878+ENST00000409370+ENST00000497918__exon_number_054__gene_id_ENSG00000187736+ENSG00000213901		ENSG00000187736.ENSG00000213901.53	1.4824819815342	13.7792110444079	4.82913507331558e-31	7.15296076302338e-29
ENSG00000066739.35	ENSG00000066739	ENSG00000066739_036	chr14	dexseq_prepare_annotation2.py	exon	96788449	96788591	.	-	.	ENST00000359933+ENST00000488421__exon_number_036__gene_id_ENSG00000066739	ATG2B	ENSG00000066739.35	-3.65364872858123	-15.3729912377537	4.9558784717806e-31	7.33277552523654e-29
ENSG00000215298.ENSG00000147454.17	ENSG00000215298+ENSG00000147454	ENSG00000215298+ENSG00000147454_018	chr8	dexseq_prepare_annotation2.py	exon	23424289	23424326	.	+	.	ENST00000290075+ENST00000520654+ENST00000523883+ENST00000521637+ENST00000518881+ENST00000522164__exon_number_018__gene_id_ENSG00000215298+ENSG00000147454		ENSG00000215298.ENSG00000147454.17	-4.6962559258382	-17.3349503630825	5.00832302138901e-31	7.40238777600988e-29
ENSG00000151651.43	ENSG00000151651	ENSG00000151651_044	chr10	dexseq_prepare_annotation2.py	exon	135090276	135090354	.	-	.	ENST00000486609+ENST00000415217+ENST00000485491+ENST00000560135+ENST00000559180+ENST00000463298+ENST00000445355__exon_number_044__gene_id_ENSG00000151651	ADAM8	ENSG00000151651.43	-1.74489083533027	-17.0209706300459	5.06697239595372e-31	7.48101112840702e-29
ENSG00000177106.5	ENSG00000177106	ENSG00000177106_006	chr11	dexseq_prepare_annotation2.py	exon	706201	706202	.	+	.	ENST00000527199+ENST00000318562+ENST00000524763+ENST00000533256+ENST00000534755__exon_number_006__gene_id_ENSG00000177106	EPS8L2	ENSG00000177106.5	3.14868529985948	15.6743066095614	5.25934469700826e-31	7.75668514668444e-29
ENSG00000048740.19	ENSG00000048740	ENSG00000048740_020	chr10	dexseq_prepare_annotation2.py	exon	11362820	11362861	.	+	.	ENST00000354897__exon_number_020__gene_id_ENSG00000048740	CELF2	ENSG00000048740.19	-4.13771709161678	-19.5895901314206	5.35322548138917e-31	7.88666387784466e-29
ENSG00000091536.67	ENSG00000091536	ENSG00000091536_068	chr17	dexseq_prepare_annotation2.py	exon	18061622	18061625	.	+	.	ENST00000556535+ENST00000557190__exon_number_068__gene_id_ENSG00000091536	MYO15A	ENSG00000091536.67	-1.58302854058586	-13.271247623737	5.45190626193244e-31	8.02342771337611e-29
ENSG00000175061.57	ENSG00000175061	ENSG00000175061_058	chr17	dexseq_prepare_annotation2.py	exon	16364207	16364559	.	+	.	ENST00000581361__exon_number_058__gene_id_ENSG00000175061	FAM211A-AS1	ENSG00000175061.57	-1.28761207213113	-14.5550997136908	5.53078864511614e-31	8.12489065395209e-29
ENSG00000158286.24	ENSG00000158286	ENSG00000158286_025	chr1	dexseq_prepare_annotation2.py	exon	6271081	6271094	.	+	.	ENST00000377939+ENST00000496329+ENST00000463453__exon_number_025__gene_id_ENSG00000158286	RNF207	ENSG00000158286.24	3.9028841725592	15.2140137261614	5.53269748526629e-31	8.12489065395209e-29
ENSG00000100949.1	ENSG00000100949	ENSG00000100949_002	chr14	dexseq_prepare_annotation2.py	exon	24734748	24734757	.	-	.	ENST00000560521+ENST00000561055+ENST00000399409+ENST00000216840+ENST00000560243__exon_number_002__gene_id_ENSG00000100949	RABGGTA	ENSG00000100949.1	1.73282733998222	14.4645622869433	5.63913224178554e-31	8.27233559661289e-29
ENSG00000113575.ENSG00000272772.ENSG00000113558.ENSG00000273345.ENSG00000006837.24	ENSG00000113575+ENSG00000272772+ENSG00000113558+ENSG00000273345+ENSG00000006837	ENSG00000113575+ENSG00000272772+ENSG00000113558+ENSG00000273345+ENSG00000006837_025	chr5	dexseq_prepare_annotation2.py	exon	133509658	133509713	.	-	.	ENST00000519321+ENST00000353411+ENST00000520417+ENST00000523359+ENST00000523966+ENST00000517625+ENST00000524288+ENST00000328392+ENST00000522855+ENST00000522552+ENST00000519718+ENST00000519054+ENST00000521216__exon_number_025__gene_id_ENSG00000113575+ENSG00000272772+ENSG00000113558+ENSG00000273345+ENSG00000006837		ENSG00000113575.ENSG00000272772.ENSG00000113558.ENSG00000273345.ENSG00000006837.24	-1.58721692388373	-12.7537234441261	5.72028562112034e-31	8.38241854479558e-29
ENSG00000166444.11	ENSG00000166444	ENSG00000166444_012	chr11	dexseq_prepare_annotation2.py	exon	8717010	8717096	.	-	.	ENST00000313726+ENST00000532162+ENST00000530991+ENST00000534127+ENST00000524513+ENST00000534278+ENST00000357665+ENST00000530438+ENST00000526757+ENST00000526099__exon_number_012__gene_id_ENSG00000166444	ST5	ENSG00000166444.11	-1.9650715006673	-12.3870727590141	5.78812927796415e-31	8.4727834766869e-29
ENSG00000257062.ENSG00000111700.ENSG00000134538.ENSG00000205754.ENSG00000257046.40	ENSG00000257062+ENSG00000111700+ENSG00000134538+ENSG00000205754+ENSG00000257046	ENSG00000257062+ENSG00000111700+ENSG00000134538+ENSG00000205754+ENSG00000257046_041	chr12	dexseq_prepare_annotation2.py	exon	21207528	21207570	.	+	.	ENST00000543498+ENST00000585342+ENST00000545916+ENST00000593147+ENST00000381541+ENST00000554957+ENST00000590779+ENST00000421593__exon_number_041__gene_id_ENSG00000257062+ENSG00000111700+ENSG00000134538+ENSG00000205754+ENSG00000257046		ENSG00000257062.ENSG00000111700.ENSG00000134538.ENSG00000205754.ENSG00000257046.40	2.2816143442036	14.3725392352624	5.99608151775753e-31	8.76783092724545e-29
ENSG00000197077.15	ENSG00000197077	ENSG00000197077_016	chr22	dexseq_prepare_annotation2.py	exon	25573315	25573489	.	+	.	ENST00000494730+ENST00000401395+ENST00000358431+ENST00000406486__exon_number_016__gene_id_ENSG00000197077	KIAA1671	ENSG00000197077.15	-2.996728297268	-20.2278190735148	6.0327917221604e-31	8.81211621524515e-29
ENSG00000268614.ENSG00000090674.ENSG00000032444.66	ENSG00000268614+ENSG00000090674+ENSG00000032444	ENSG00000268614+ENSG00000090674+ENSG00000032444_067	chr19	dexseq_prepare_annotation2.py	exon	7604869	7604910	.	+	.	ENST00000598462+ENST00000601870+ENST00000601668+ENST00000595264+ENST00000600737+ENST00000414982+ENST00000602191+ENST00000221249+ENST00000600942+ENST00000601001+ENST00000545201+ENST00000450331__exon_number_067__gene_id_ENSG00000268614+ENSG00000090674+ENSG00000032444		ENSG00000268614.ENSG00000090674.ENSG00000032444.66	-2.14666254219163	-14.9457101788852	6.17374596399059e-31	9.00841485554201e-29
ENSG00000147996	ENSG00000147996	ENSG00000147996_001	chr9	dexseq_prepare_annotation2.py	exon	70432004	70432050	.	-	.	ENST00000382405__exon_number_001__gene_id_ENSG00000147996	CBWD5	ENSG00000147996	1.23671389659569	14.7280518697052	6.19441361412223e-31	9.02896675146658e-29
ENSG00000160218.44	ENSG00000160218	ENSG00000160218_045	chr21	dexseq_prepare_annotation2.py	exon	45523174	45524614	.	+	.	ENST00000459741+ENST00000291574+ENST00000422875+ENST00000468864__exon_number_045__gene_id_ENSG00000160218	TRAPPC10	ENSG00000160218.44	-1.67145458533875	-15.0644606457658	6.21804361352775e-31	9.05378834428308e-29
ENSG00000123104.5	ENSG00000123104	ENSG00000123104_006	chr12	dexseq_prepare_annotation2.py	exon	26553061	26553191	.	-	.	ENST00000381340+ENST00000451599__exon_number_006__gene_id_ENSG00000123104	ITPR2	ENSG00000123104.5	2.3881845489956	14.2109284506664	6.41264395984618e-31	9.32723484127786e-29
ENSG00000147604.24	ENSG00000147604	ENSG00000147604_025	chr8	dexseq_prepare_annotation2.py	exon	74208000	74208024	.	-	.	ENST00000396466__exon_number_025__gene_id_ENSG00000147604	RPL7	ENSG00000147604.24	-1.95127010797742	-16.4330116901138	6.55007327191103e-31	9.50959125243078e-29
ENSG00000103091.7	ENSG00000103091	ENSG00000103091_008	chr16	dexseq_prepare_annotation2.py	exon	74920295	74920367	.	-	.	ENST00000569968__exon_number_008__gene_id_ENSG00000103091	WDR59	ENSG00000103091.7	1.65616890225481	15.4710748702696	6.55188373691097e-31	9.50959125243078e-29
ENSG00000163491.32	ENSG00000163491	ENSG00000163491_033	chr3	dexseq_prepare_annotation2.py	exon	27329189	27329234	.	-	.	ENST00000424275+ENST00000341435+ENST00000357467+ENST00000574215+ENST00000435584+ENST00000429845__exon_number_033__gene_id_ENSG00000163491	NEK10	ENSG00000163491.32	-2.38001405863349	-14.0062714425599	6.68389193704275e-31	9.68934347459815e-29
ENSG00000134853.ENSG00000145216.12	ENSG00000134853+ENSG00000145216	ENSG00000134853+ENSG00000145216_013	chr4	dexseq_prepare_annotation2.py	exon	54245285	54245391	.	+	.	ENST00000505125__exon_number_013__gene_id_ENSG00000134853+ENSG00000145216		ENSG00000134853.ENSG00000145216.12	3.26093429133846	14.3555219018059	6.68985729837011e-31	9.68934347459815e-29
ENSG00000067248.29	ENSG00000067248	ENSG00000067248_030	chr5	dexseq_prepare_annotation2.py	exon	54591272	54591352	.	-	.	ENST00000504778+ENST00000508346+ENST00000251636__exon_number_030__gene_id_ENSG00000067248	DHX29	ENSG00000067248.29	2.97713545672356	15.0477497348024	6.84185619130351e-31	9.89904003374673e-29
ENSG00000118308.65	ENSG00000118308	ENSG00000118308_066	chr12	dexseq_prepare_annotation2.py	exon	25260924	25261139	.	+	.	ENST00000549437+ENST00000536173+ENST00000361433+ENST00000547044+ENST00000548766+ENST00000354454__exon_number_066__gene_id_ENSG00000118308	LRMP	ENSG00000118308.65	3.70099004464893	14.0000818627173	6.97337895681228e-31	1.00787002920587e-28
ENSG00000150401.10	ENSG00000150401	ENSG00000150401_011	chr13	dexseq_prepare_annotation2.py	exon	114128439	114128511	.	-	.	ENST00000438545+ENST00000375403+ENST00000478244+ENST00000375399+ENST00000332592__exon_number_011__gene_id_ENSG00000150401	DCUN1D2	ENSG00000150401.10	-2.45352828073598	-17.97356747958	7.34831141206297e-31	1.06094146660901e-28
ENSG00000169251.6	ENSG00000169251	ENSG00000169251_007	chr3	dexseq_prepare_annotation2.py	exon	160939078	160939095	.	+	.	ENST00000351193+ENST00000493066+ENST00000473909__exon_number_007__gene_id_ENSG00000169251	NMD3	ENSG00000169251.6	2.16984487512576	15.4418478073398	7.66258994570471e-31	1.10515335115968e-28
ENSG00000077782.34	ENSG00000077782	ENSG00000077782_035	chr8	dexseq_prepare_annotation2.py	exon	38277254	38277562	.	-	.	ENST00000527114+ENST00000527745__exon_number_035__gene_id_ENSG00000077782	FGFR1	ENSG00000077782.34	-1.32148421368395	-13.4196428641997	7.85030202219768e-31	1.13103721151747e-28
ENSG00000257062.ENSG00000111700.ENSG00000134538.ENSG00000205754.ENSG00000257046.37	ENSG00000257062+ENSG00000111700+ENSG00000134538+ENSG00000205754+ENSG00000257046	ENSG00000257062+ENSG00000111700+ENSG00000134538+ENSG00000205754+ENSG00000257046_038	chr12	dexseq_prepare_annotation2.py	exon	21207513	21207520	.	+	.	ENST00000545916+ENST00000554957+ENST00000381541+ENST00000543498+ENST00000421593__exon_number_038__gene_id_ENSG00000257062+ENSG00000111700+ENSG00000134538+ENSG00000205754+ENSG00000257046		ENSG00000257062.ENSG00000111700.ENSG00000134538.ENSG00000205754.ENSG00000257046.37	2.36358690237099	14.3264289915898	8.06719705877402e-31	1.16106689253037e-28
ENSG00000114480.26	ENSG00000114480	ENSG00000114480_027	chr3	dexseq_prepare_annotation2.py	exon	81810526	81811312	.	-	.	ENST00000429644__exon_number_027__gene_id_ENSG00000114480	GBE1	ENSG00000114480.26	-2.55435942407991	-19.4487236071454	8.38005941414015e-31	1.20483118369336e-28
ENSG00000018189.6	ENSG00000018189	ENSG00000018189_007	chr4	dexseq_prepare_annotation2.py	exon	71587728	71588371	.	+	.	ENST00000381006+ENST00000226328__exon_number_007__gene_id_ENSG00000018189	RUFY3	ENSG00000018189.6	-3.07542766145645	-15.0117754328177	8.40611860812235e-31	1.20722003613395e-28
ENSG00000013441.37	ENSG00000013441	ENSG00000013441_038	chr2	dexseq_prepare_annotation2.py	exon	201729380	201729380	.	-	.	ENST00000492793+ENST00000321356+ENST00000409403+ENST00000473565+ENST00000482590__exon_number_038__gene_id_ENSG00000013441	CLK1	ENSG00000013441.37	2.58708561717063	16.1530177036531	8.41427788381491e-31	1.20722003613395e-28
ENSG00000077549.18	ENSG00000077549	ENSG00000077549_019	chr1	dexseq_prepare_annotation2.py	exon	19746155	19746244	.	-	.	ENST00000482808+ENST00000413711+ENST00000489607+ENST00000264203+ENST00000264202+ENST00000433834+ENST00000401084+ENST00000375142+ENST00000375144__exon_number_019__gene_id_ENSG00000077549	CAPZB	ENSG00000077549.18	2.69372829104221	15.9429428760028	8.57502612232299e-31	1.22899747433419e-28
ENSG00000123384.10	ENSG00000123384	ENSG00000123384_011	chr12	dexseq_prepare_annotation2.py	exon	57543463	57543842	.	+	.	ENST00000553277+ENST00000338962__exon_number_011__gene_id_ENSG00000123384	LRP1	ENSG00000123384.10	-2.77738895794173	-14.6712477065481	8.73458079498892e-31	1.25055856142033e-28
ENSG00000013441.39	ENSG00000013441	ENSG00000013441_040	chr2	dexseq_prepare_annotation2.py	exon	201729382	201729385	.	-	.	ENST00000409403+ENST00000321356+ENST00000473565__exon_number_040__gene_id_ENSG00000013441	CLK1	ENSG00000013441.39	2.2907610206415	16.141282960308	8.90265679348755e-31	1.27329343669943e-28
ENSG00000114416.4	ENSG00000114416	ENSG00000114416_005	chr3	dexseq_prepare_annotation2.py	exon	180630270	180630278	.	+	.	ENST00000357559+ENST00000305586__exon_number_005__gene_id_ENSG00000114416	FXR1	ENSG00000114416.4	-2.1385798461342	-13.6017656762315	8.93821470096218e-31	1.27704742539997e-28
ENSG00000257062.ENSG00000111700.ENSG00000134538.ENSG00000205754.ENSG00000257046.39	ENSG00000257062+ENSG00000111700+ENSG00000134538+ENSG00000205754+ENSG00000257046	ENSG00000257062+ENSG00000111700+ENSG00000134538+ENSG00000205754+ENSG00000257046_040	chr12	dexseq_prepare_annotation2.py	exon	21207524	21207527	.	+	.	ENST00000543498+ENST00000585342+ENST00000545916+ENST00000593147+ENST00000381541+ENST00000554957+ENST00000421593__exon_number_040__gene_id_ENSG00000257062+ENSG00000111700+ENSG00000134538+ENSG00000205754+ENSG00000257046		ENSG00000257062.ENSG00000111700.ENSG00000134538.ENSG00000205754.ENSG00000257046.39	2.42278242062117	14.3076533258059	9.10342975109717e-31	1.29929908913682e-28
ENSG00000177697.35	ENSG00000177697	ENSG00000177697_036	chr11	dexseq_prepare_annotation2.py	exon	837460	837513	.	+	.	ENST00000397420+ENST00000397421+ENST00000527341+ENST00000524748+ENST00000322008+ENST00000528011+ENST00000529810+ENST00000532045+ENST00000530726+ENST00000526693+ENST00000530320+ENST00000532075__exon_number_036__gene_id_ENSG00000177697	CD151	ENSG00000177697.35	2.30615031719654	16.3609315681196	9.15973829029442e-31	1.30481878598449e-28
ENSG00000063438.ENSG00000249915.40	ENSG00000063438+ENSG00000249915	ENSG00000063438+ENSG00000249915_041	chr5	dexseq_prepare_annotation2.py	exon	422492	422843	.	+	.	ENST00000510910__exon_number_041__gene_id_ENSG00000063438+ENSG00000249915		ENSG00000063438.ENSG00000249915.40	1.3552104844006	14.3880660544828	9.16112927167586e-31	1.30481878598449e-28
ENSG00000238542.ENSG00000163492.ENSG00000155657.4	ENSG00000238542+ENSG00000163492+ENSG00000155657	ENSG00000238542+ENSG00000163492+ENSG00000155657_005	chr2	dexseq_prepare_annotation2.py	exon	179394687	179394843	.	-	.	ENST00000591111+ENST00000342992+ENST00000342175+ENST00000460472+ENST00000359218+ENST00000589042__exon_number_005__gene_id_ENSG00000238542+ENSG00000163492+ENSG00000155657		ENSG00000238542.ENSG00000163492.ENSG00000155657.4	-1.30250709379975	-12.462875560717	9.22725887118466e-31	1.31287430163038e-28
ENSG00000147687.40	ENSG00000147687	ENSG00000147687_041	chr8	dexseq_prepare_annotation2.py	exon	125551318	125551319	.	-	.	ENST00000522927+ENST00000523214+ENST00000523152+ENST00000519776+ENST00000522280+ENST00000276692+ENST00000517678+ENST00000522310+ENST00000520938+ENST00000605953__exon_number_041__gene_id_ENSG00000147687	TATDN1	ENSG00000147687.40	1.84192089582474	15.4053382559156	9.31940384045754e-31	1.32461080907477e-28
ENSG00000006025.11	ENSG00000006025	ENSG00000006025_012	chr17	dexseq_prepare_annotation2.py	exon	45886700	45886844	.	-	.	ENST00000579728+ENST00000583167+ENST00000007414+ENST00000392507__exon_number_012__gene_id_ENSG00000006025	OSBPL7	ENSG00000006025.11	-1.75253511492564	-16.3477673349659	9.73894136507516e-31	1.3828086932026e-28
ENSG00000005810.13	ENSG00000005810	ENSG00000005810_014	chr13	dexseq_prepare_annotation2.py	exon	77640127	77640223	.	-	.	ENST00000407578+ENST00000357337+ENST00000544440+ENST00000429715__exon_number_014__gene_id_ENSG00000005810	MYCBP2	ENSG00000005810.13	-1.46226182761268	-13.6291471720632	1.01602065569849e-30	1.44113126303625e-28
ENSG00000114416.2	ENSG00000114416	ENSG00000114416_003	chr3	dexseq_prepare_annotation2.py	exon	180586539	180586624	.	+	.	ENST00000465551__exon_number_003__gene_id_ENSG00000114416	FXR1	ENSG00000114416.2	-1.85745524351826	-13.5705981218852	1.12332272965739e-30	1.59168332231206e-28
ENSG00000131018.134	ENSG00000131018	ENSG00000131018_135	chr6	dexseq_prepare_annotation2.py	exon	152688127	152688131	.	-	.	ENST00000454018__exon_number_135__gene_id_ENSG00000131018	SYNE1	ENSG00000131018.134	-4.65572840051458	-12.4685575320818	1.1310946669045e-30	1.60104173903634e-28
ENSG00000166313	ENSG00000166313	ENSG00000166313_001	chr11	dexseq_prepare_annotation2.py	exon	6416355	6416372	.	-	.	ENST00000608704+ENST00000608655+ENST00000608435+ENST00000299402+ENST00000389906+ENST00000526240+ENST00000609360+ENST00000311051__exon_number_001__gene_id_ENSG00000166313	APBB1	ENSG00000166313	2.98667753290931	13.80657902812	1.19560624682068e-30	1.69061188467963e-28
ENSG00000050438	ENSG00000050438	ENSG00000050438_001	chr12	dexseq_prepare_annotation2.py	exon	51785101	51785131	.	+	.	ENST00000535225__exon_number_001__gene_id_ENSG00000050438	SLC4A8	ENSG00000050438	2.00115243900385	17.1151001598733	1.24902327598349e-30	1.76432577274867e-28
ENSG00000066777.50	ENSG00000066777	ENSG00000066777_051	chr8	dexseq_prepare_annotation2.py	exon	68208666	68208845	.	-	.	ENST00000262215__exon_number_051__gene_id_ENSG00000066777	ARFGEF1	ENSG00000066777.50	2.99274082773541	13.9643645377279	1.35807303348535e-30	1.91639194725154e-28
ENSG00000257062.ENSG00000111700.ENSG00000134538.ENSG00000205754.ENSG00000257046.23	ENSG00000257062+ENSG00000111700+ENSG00000134538+ENSG00000205754+ENSG00000257046	ENSG00000257062+ENSG00000111700+ENSG00000134538+ENSG00000205754+ENSG00000257046_024	chr12	dexseq_prepare_annotation2.py	exon	21054834	21055267	.	+	.	ENST00000544370__exon_number_024__gene_id_ENSG00000257062+ENSG00000111700+ENSG00000134538+ENSG00000205754+ENSG00000257046		ENSG00000257062.ENSG00000111700.ENSG00000134538.ENSG00000205754.ENSG00000257046.23	-1.20843655966299	-14.2446918034914	1.36538171741373e-30	1.92472514245084e-28
ENSG00000266967.ENSG00000267060.ENSG00000108825.16	ENSG00000266967+ENSG00000267060+ENSG00000108825	ENSG00000266967+ENSG00000267060+ENSG00000108825_017	chr17	dexseq_prepare_annotation2.py	exon	41107242	41107278	.	-	.	ENST00000474578+ENST00000483535+ENST00000486493+ENST00000486664__exon_number_017__gene_id_ENSG00000266967+ENSG00000267060+ENSG00000108825		ENSG00000266967.ENSG00000267060.ENSG00000108825.16	-1.98095211365755	-13.9627140133889	1.37334369840907e-30	1.93222825529216e-28
ENSG00000079459.18	ENSG00000079459	ENSG00000079459_019	chr8	dexseq_prepare_annotation2.py	exon	11661010	11661027	.	+	.	ENST00000525571+ENST00000527045+ENST00000528812+ENST00000525607__exon_number_019__gene_id_ENSG00000079459	FDFT1	ENSG00000079459.18	3.13720492073651	21.6453459026929	1.37352183501739e-30	1.93222825529216e-28
ENSG00000187736.ENSG00000213901.50	ENSG00000187736+ENSG00000213901	ENSG00000187736+ENSG00000213901_051	chr2	dexseq_prepare_annotation2.py	exon	220033142	220033358	.	-	.	ENST00000497918+ENST00000318673__exon_number_051__gene_id_ENSG00000187736+ENSG00000213901		ENSG00000187736.ENSG00000213901.50	1.41818677750564	13.6324562331782	1.39031411650885e-30	1.95384717438887e-28
ENSG00000103343.ENSG00000103351.ENSG00000263212.ENSG00000262621.ENSG00000122390.2	ENSG00000103343+ENSG00000103351+ENSG00000263212+ENSG00000262621+ENSG00000122390	ENSG00000103343+ENSG00000103351+ENSG00000263212+ENSG00000262621+ENSG00000122390_003	chr16	dexseq_prepare_annotation2.py	exon	3434010	3434706	.	+	.	ENST00000576906__exon_number_003__gene_id_ENSG00000103343+ENSG00000103351+ENSG00000263212+ENSG00000262621+ENSG00000122390		ENSG00000103343.ENSG00000103351.ENSG00000263212.ENSG00000262621.ENSG00000122390.2	1.0783207745855	12.9084741409172	1.39525885568936e-30	1.95878919801793e-28
ENSG00000140443.35	ENSG00000140443	ENSG00000140443_036	chr15	dexseq_prepare_annotation2.py	exon	99465377	99465471	.	+	.	ENST00000561049+ENST00000558762+ENST00000560144+ENST00000268035__exon_number_036__gene_id_ENSG00000140443	IGF1R	ENSG00000140443.35	-1.3876140826162	-14.0242013117102	1.40386417965697e-30	1.96885491699132e-28
ENSG00000104447.30	ENSG00000104447	ENSG00000104447_031	chr8	dexseq_prepare_annotation2.py	exon	116713163	116713299	.	-	.	ENST00000422939__exon_number_031__gene_id_ENSG00000104447	TRPS1	ENSG00000104447.30	2.06769609864857	15.6573339778872	1.40551001264346e-30	1.9691496765493e-28
ENSG00000187736.ENSG00000213901.57	ENSG00000187736+ENSG00000213901	ENSG00000187736+ENSG00000213901_058	chr2	dexseq_prepare_annotation2.py	exon	220034007	220034030	.	-	.	ENST00000455516__exon_number_058__gene_id_ENSG00000187736+ENSG00000213901		ENSG00000187736.ENSG00000213901.57	1.46421523090781	13.6303306869482	1.41176724141323e-30	1.97401001541123e-28
ENSG00000079102.31	ENSG00000079102	ENSG00000079102_032	chr8	dexseq_prepare_annotation2.py	exon	93023281	93023315	.	-	.	ENST00000396218+ENST00000360348+ENST00000523629+ENST00000520724+ENST00000436581+ENST00000518844+ENST00000523290+ENST00000265814+ENST00000521553+ENST00000519847+ENST00000518992+ENST00000521054+ENST00000422361__exon_number_032__gene_id_ENSG00000079102	RUNX1T1	ENSG00000079102.31	-1.5452426706309	-15.8424203525206	1.41185755695423e-30	1.97401001541123e-28
ENSG00000215021.ENSG00000238795.38	ENSG00000215021+ENSG00000238795	ENSG00000215021+ENSG00000238795_039	chr12	dexseq_prepare_annotation2.py	exon	7079813	7079822	.	-	.	ENST00000546111+ENST00000543465+ENST00000440277+ENST00000545167+ENST00000535923+ENST00000542294+ENST00000399433+ENST00000544888__exon_number_039__gene_id_ENSG00000215021+ENSG00000238795		ENSG00000215021.ENSG00000238795.38	2.17556856474058	15.6554683725095	1.41896508084024e-30	1.98153676260365e-28
ENSG00000257062.ENSG00000111700.ENSG00000134538.ENSG00000205754.ENSG00000257046.46	ENSG00000257062+ENSG00000111700+ENSG00000134538+ENSG00000205754+ENSG00000257046	ENSG00000257062+ENSG00000111700+ENSG00000134538+ENSG00000205754+ENSG00000257046_047	chr12	dexseq_prepare_annotation2.py	exon	21242864	21243040	.	+	.	ENST00000540229+ENST00000553473+ENST00000554957+ENST00000381541+ENST00000421593__exon_number_047__gene_id_ENSG00000257062+ENSG00000111700+ENSG00000134538+ENSG00000205754+ENSG00000257046		ENSG00000257062.ENSG00000111700.ENSG00000134538.ENSG00000205754.ENSG00000257046.46	1.94519127920156	14.2385871288794	1.42013024033201e-30	1.98153676260365e-28
ENSG00000182903.ENSG00000251595.1	ENSG00000182903+ENSG00000251595	ENSG00000182903+ENSG00000251595_002	chr4	dexseq_prepare_annotation2.py	exon	419562	419603	.	-	.	ENST00000504019+ENST00000451020__exon_number_002__gene_id_ENSG00000182903+ENSG00000251595		ENSG00000182903.ENSG00000251595.1	2.67403432839486	18.2286527276412	1.4241918036747e-30	1.98512530623795e-28
ENSG00000168615.26	ENSG00000168615	ENSG00000168615_027	chr8	dexseq_prepare_annotation2.py	exon	38940487	38940592	.	+	.	ENST00000487273+ENST00000481873__exon_number_027__gene_id_ENSG00000168615	ADAM9	ENSG00000168615.26	-2.50776439747971	-15.8404704932258	1.42559669484134e-30	1.98512530623795e-28
ENSG00000177830.9	ENSG00000177830	ENSG00000177830_010	chr11	dexseq_prepare_annotation2.py	exon	869763	869766	.	-	.	ENST00000336845+ENST00000534207+ENST00000323578+ENST00000528581+ENST00000429789+ENST00000454838+ENST00000449825__exon_number_010__gene_id_ENSG00000177830	CHID1	ENSG00000177830.9	-1.17545030901083	-13.721467303599	1.49583396094526e-30	2.08081730307557e-28
ENSG00000170004.35	ENSG00000170004	ENSG00000170004_036	chr17	dexseq_prepare_annotation2.py	exon	7804562	7804693	.	+	.	ENST00000380358+ENST00000330494+ENST00000358181__exon_number_036__gene_id_ENSG00000170004	CHD3	ENSG00000170004.35	-6.67205062325882	-13.4049323380545	1.54157165947231e-30	2.14226918757064e-28
ENSG00000148337.54	ENSG00000148337	ENSG00000148337_055	chr9	dexseq_prepare_annotation2.py	exon	130952636	130952723	.	-	.	ENST00000467178+ENST00000325721+ENST00000420484+ENST00000372948+ENST00000393608+ENST00000491954+ENST00000415526+ENST00000372938+ENST00000372954+ENST00000357558+ENST00000324544+ENST00000538431+ENST00000277465+ENST00000474442__exon_number_055__gene_id_ENSG00000148337	CIZ1	ENSG00000148337.54	-2.16434523995359	-12.9841640383137	1.54958849331082e-30	2.1512303415234e-28
ENSG00000165949.32	ENSG00000165949	ENSG00000165949_033	chr14	dexseq_prepare_annotation2.py	exon	94583032	94583032	.	+	.	ENST00000444961+ENST00000298902+ENST00000555744+ENST00000448882__exon_number_033__gene_id_ENSG00000165949	IFI27	ENSG00000165949.32	3.74540896363707	16.7602833101058	1.5675408343619e-30	2.17395248575407e-28
ENSG00000156113.9	ENSG00000156113	ENSG00000156113_010	chr10	dexseq_prepare_annotation2.py	exon	78647024	78647048	.	-	.	ENST00000404857+ENST00000406533+ENST00000286627+ENST00000354353+ENST00000434208+ENST00000286628__exon_number_010__gene_id_ENSG00000156113	KCNMA1	ENSG00000156113.9	3.02173572021842	13.818564796938	1.62191263084968e-30	2.24708622674082e-28
ENSG00000196482.35	ENSG00000196482	ENSG00000196482_036	chr1	dexseq_prepare_annotation2.py	exon	217112924	217113012	.	-	.	ENST00000359162+ENST00000361395+ENST00000586199+ENST00000366938+ENST00000366940+ENST00000493748+ENST00000493603+ENST00000471371+ENST00000361525+ENST00000487276+ENST00000477799+ENST00000459825+ENST00000488947__exon_number_036__gene_id_ENSG00000196482	ESRRG	ENSG00000196482.35	-3.16066976274198	-19.8887940813466	1.65605641206327e-30	2.29207565568717e-28
ENSG00000104980.35	ENSG00000104980	ENSG00000104980_036	chr19	dexseq_prepare_annotation2.py	exon	8008522	8008536	.	-	.	ENST00000600000+ENST00000595876+ENST00000270538+ENST00000597926__exon_number_036__gene_id_ENSG00000104980	TIMM44	ENSG00000104980.35	-3.03831150300202	-16.2322901891698	1.6691798007424e-30	2.30791029707488e-28
ENSG00000232749.ENSG00000228430.1	ENSG00000232749+ENSG00000228430	ENSG00000232749+ENSG00000228430_002	chr9	dexseq_prepare_annotation2.py	exon	84888322	84888373	.	+	.	ENST00000457558+ENST00000585998__exon_number_002__gene_id_ENSG00000232749+ENSG00000228430		ENSG00000232749.ENSG00000228430.1	2.70291393696674	21.5644110077547	1.68662672806201e-30	2.32968501531707e-28
ENSG00000196549.34	ENSG00000196549	ENSG00000196549_035	chr3	dexseq_prepare_annotation2.py	exon	154864933	154865013	.	+	.	ENST00000462745+ENST00000360490+ENST00000492661+ENST00000460393+ENST00000493237__exon_number_035__gene_id_ENSG00000196549	MME	ENSG00000196549.34	3.55891136758166	14.6628957894442	1.70441822202803e-30	2.35189138162338e-28
ENSG00000100225.23	ENSG00000100225	ENSG00000100225_024	chr22	dexseq_prepare_annotation2.py	exon	32894817	32894818	.	+	.	ENST00000382058__exon_number_024__gene_id_ENSG00000100225	FBXO7	ENSG00000100225.23	2.01025348603207	17.0352360231655	1.74342133916558e-30	2.40329317467287e-28
ENSG00000238542.ENSG00000163492.ENSG00000155657	ENSG00000238542+ENSG00000163492+ENSG00000155657	ENSG00000238542+ENSG00000163492+ENSG00000155657_001	chr2	dexseq_prepare_annotation2.py	exon	179390716	179392034	.	-	.	ENST00000591111+ENST00000342992+ENST00000342175+ENST00000460472+ENST00000359218+ENST00000589042__exon_number_001__gene_id_ENSG00000238542+ENSG00000163492+ENSG00000155657		ENSG00000238542.ENSG00000163492.ENSG00000155657	-1.26475450082822	-12.3882087052799	1.84325801836574e-30	2.53836616264102e-28
ENSG00000265381.ENSG00000162734.12	ENSG00000265381+ENSG00000162734	ENSG00000265381+ENSG00000162734_013	chr1	dexseq_prepare_annotation2.py	exon	160183508	160183825	.	+	.	ENST00000368077+ENST00000360472+ENST00000368076__exon_number_013__gene_id_ENSG00000265381+ENSG00000162734		ENSG00000265381.ENSG00000162734.12	4.52539108809251	23.9617854807316	1.95236176797185e-30	2.68591715240741e-28
ENSG00000182903.ENSG00000251595.16	ENSG00000182903+ENSG00000251595	ENSG00000182903+ENSG00000251595_017	chr4	dexseq_prepare_annotation2.py	exon	467888	467918	.	-	.	ENST00000505900+ENST00000451020+ENST00000506646__exon_number_017__gene_id_ENSG00000182903+ENSG00000251595		ENSG00000182903.ENSG00000251595.16	-2.06905542358114	-18.1265507538269	2.06179598373569e-30	2.83362662454096e-28
ENSG00000150995.51	ENSG00000150995	ENSG00000150995_052	chr3	dexseq_prepare_annotation2.py	exon	4759051	4759083	.	+	.	ENST00000302640+ENST00000443694+ENST00000354582+ENST00000494681__exon_number_052__gene_id_ENSG00000150995	ITPR1	ENSG00000150995.51	-3.59493606367445	-15.5784755828613	2.10324231594866e-30	2.88769485541059e-28
ENSG00000268400.ENSG00000229833.ENSG00000076944.68	ENSG00000268400+ENSG00000229833+ENSG00000076944	ENSG00000268400+ENSG00000229833+ENSG00000076944_069	chr19	dexseq_prepare_annotation2.py	exon	7711231	7711324	.	+	.	ENST00000593854+ENST00000595800__exon_number_069__gene_id_ENSG00000268400+ENSG00000229833+ENSG00000076944		ENSG00000268400.ENSG00000229833.ENSG00000076944.68	4.54406043914527	15.9528067768471	2.20839163326534e-30	3.02902996418674e-28
ENSG00000129084.ENSG00000256206.ENSG00000129083.40	ENSG00000129084+ENSG00000256206+ENSG00000129083	ENSG00000129084+ENSG00000256206+ENSG00000129083_041	chr11	dexseq_prepare_annotation2.py	exon	14520384	14520531	.	-	.	ENST00000529210+ENST00000534234+ENST00000439561+ENST00000419365+ENST00000555531+ENST00000534771+ENST00000533096+ENST00000249923+ENST00000529866+ENST00000533533__exon_number_041__gene_id_ENSG00000129084+ENSG00000256206+ENSG00000129083		ENSG00000129084.ENSG00000256206.ENSG00000129083.40	1.80339525484821	13.7186986883343	2.21164615530734e-30	3.03046340321633e-28
ENSG00000259529.ENSG00000092098.ENSG00000213928.74	ENSG00000259529+ENSG00000092098+ENSG00000213928	ENSG00000259529+ENSG00000092098+ENSG00000213928_075	chr14	dexseq_prepare_annotation2.py	exon	24629815	24629863	.	+	.	ENST00000559275+ENST00000559071+ENST00000559449+ENST00000324103+ENST00000382687+ENST00000491351+ENST00000560787+ENST00000558468+ENST00000559491+ENST00000559719__exon_number_075__gene_id_ENSG00000259529+ENSG00000092098+ENSG00000213928		ENSG00000259529.ENSG00000092098.ENSG00000213928.74	1.48924210618696	17.3082733789283	2.23189213177767e-30	3.05515294206213e-28
ENSG00000140694.6	ENSG00000140694	ENSG00000140694_007	chr16	dexseq_prepare_annotation2.py	exon	14576495	14576684	.	-	.	ENST00000341484+ENST00000564882+ENST00000437198+ENST00000539279+ENST00000564904+ENST00000420015__exon_number_007__gene_id_ENSG00000140694	PARN	ENSG00000140694.6	-1.75880770828221	-14.5145119356633	2.25731660146288e-30	3.08583434456419e-28
ENSG00000141447.ENSG00000265750.50	ENSG00000141447+ENSG00000265750	ENSG00000141447+ENSG00000265750_051	chr18	dexseq_prepare_annotation2.py	exon	21948331	21948336	.	-	.	ENST00000582645+ENST00000399441+ENST00000582350+ENST00000582618+ENST00000319481+ENST00000578091+ENST00000581343__exon_number_051__gene_id_ENSG00000141447+ENSG00000265750		ENSG00000141447.ENSG00000265750.50	-2.68058697913866	-14.1665459967746	2.25880554239023e-30	3.08583434456419e-28
ENSG00000105576.47	ENSG00000105576	ENSG00000105576_048	chr19	dexseq_prepare_annotation2.py	exon	12826447	12826523	.	-	.	ENST00000588484+ENST00000425528+ENST00000592287+ENST00000588216+ENST00000586775+ENST00000587654+ENST00000450764+ENST00000585886+ENST00000356861+ENST00000441499__exon_number_048__gene_id_ENSG00000105576	TNPO2	ENSG00000105576.47	1.87775490772054	13.7705348793806	2.26212311841856e-30	3.08729161116706e-28
ENSG00000050165.32	ENSG00000050165	ENSG00000050165_033	chr11	dexseq_prepare_annotation2.py	exon	12030172	12030177	.	-	.	ENST00000527132__exon_number_033__gene_id_ENSG00000050165	DKK3	ENSG00000050165.32	2.05999793906507	16.1554856001967	2.39074233722953e-30	3.25654509871366e-28
ENSG00000113575.ENSG00000272772.ENSG00000113558.ENSG00000273345.ENSG00000006837.39	ENSG00000113575+ENSG00000272772+ENSG00000113558+ENSG00000273345+ENSG00000006837	ENSG00000113575+ENSG00000272772+ENSG00000113558+ENSG00000273345+ENSG00000006837_040	chr5	dexseq_prepare_annotation2.py	exon	133534896	133535141	.	-	.	ENST00000472253__exon_number_040__gene_id_ENSG00000113575+ENSG00000272772+ENSG00000113558+ENSG00000273345+ENSG00000006837		ENSG00000113575.ENSG00000272772.ENSG00000113558.ENSG00000273345.ENSG00000006837.39	2.21907268875619	12.5912232372396	2.39088722251725e-30	3.25654509871366e-28
ENSG00000214753.ENSG00000168000.ENSG00000234857.88	ENSG00000214753+ENSG00000168000+ENSG00000234857	ENSG00000214753+ENSG00000168000+ENSG00000234857_089	chr11	dexseq_prepare_annotation2.py	exon	62491199	62491385	.	-	.	ENST00000540127__exon_number_089__gene_id_ENSG00000214753+ENSG00000168000+ENSG00000234857		ENSG00000214753.ENSG00000168000.ENSG00000234857.88	1.64400217933412	12.9512671665198	2.45725171319954e-30	3.34361750974652e-28
ENSG00000079785.29	ENSG00000079785	ENSG00000079785_030	chr2	dexseq_prepare_annotation2.py	exon	15768569	15768641	.	+	.	ENST00000233084+ENST00000381341+ENST00000470674__exon_number_030__gene_id_ENSG00000079785	DDX1	ENSG00000079785.29	-2.57244329613042	-16.6555571954726	2.4734997166831e-30	3.36239069514623e-28
ENSG00000125633.2	ENSG00000125633	ENSG00000125633_003	chr2	dexseq_prepare_annotation2.py	exon	118688613	118688618	.	-	.	ENST00000319432+ENST00000376300+ENST00000437999__exon_number_003__gene_id_ENSG00000125633	CCDC93	ENSG00000125633.2	-1.5407648731954	-15.2228433243193	2.48470022315964e-30	3.37427210503541e-28
ENSG00000023228.ENSG00000237580.31	ENSG00000023228+ENSG00000237580	ENSG00000023228+ENSG00000237580_032	chr2	dexseq_prepare_annotation2.py	exon	207023820	207023918	.	-	.	ENST00000449699+ENST00000455934+ENST00000454195__exon_number_032__gene_id_ENSG00000023228+ENSG00000237580		ENSG00000023228.ENSG00000237580.31	-2.02353498073895	-16.9464095751763	2.52871762648998e-30	3.43065192531519e-28
ENSG00000050438.2	ENSG00000050438	ENSG00000050438_003	chr12	dexseq_prepare_annotation2.py	exon	51785520	51785916	.	+	.	ENST00000547697__exon_number_003__gene_id_ENSG00000050438	SLC4A8	ENSG00000050438.2	2.00711849609066	16.9406340409361	2.59069374730753e-30	3.51126041878162e-28
ENSG00000150556.32	ENSG00000150556	ENSG00000150556_033	chr2	dexseq_prepare_annotation2.py	exon	150071771	150071772	.	+	.	ENST00000498249+ENST00000280115+ENST00000409642+ENST00000409029__exon_number_033__gene_id_ENSG00000150556	LYPD6B	ENSG00000150556.32	-4.28399074041014	-20.4895810265873	2.63522759314765e-30	3.56809295830337e-28
ENSG00000103671.28	ENSG00000103671	ENSG00000103671_029	chr15	dexseq_prepare_annotation2.py	exon	64716314	64716354	.	+	.	ENST00000261884+ENST00000560567+ENST00000558162__exon_number_029__gene_id_ENSG00000103671	TRIP4	ENSG00000103671.28	3.17759145188333	19.0778831448945	2.75565299980428e-30	3.72746908730922e-28
ENSG00000159674.28	ENSG00000159674	ENSG00000159674_029	chr4	dexseq_prepare_annotation2.py	exon	1166868	1166915	.	-	.	ENST00000512150+ENST00000514490+ENST00000431380+ENST00000503765__exon_number_029__gene_id_ENSG00000159674	SPON2	ENSG00000159674.28	-1.65957578942429	-15.199161431797	2.8226350417695e-30	3.81431155004045e-28
ENSG00000173821.105	ENSG00000173821	ENSG00000173821_106	chr17	dexseq_prepare_annotation2.py	exon	78363689	78363717	.	+	.	ENST00000427003+ENST00000582970+ENST00000508628+ENST00000560083+ENST00000411702+ENST00000336301__exon_number_106__gene_id_ENSG00000173821	RNF213	ENSG00000173821.105	-3.02080289433316	-15.7001140845681	2.86590310930188e-30	3.86896919755754e-28
ENSG00000233327.ENSG00000154874.ENSG00000213077.ENSG00000273018.86	ENSG00000233327+ENSG00000154874+ENSG00000213077+ENSG00000273018	ENSG00000233327+ENSG00000154874+ENSG00000213077+ENSG00000273018_087	chr17	dexseq_prepare_annotation2.py	exon	18509093	18509704	.	-	.	ENST00000457330+ENST00000442583+ENST00000285176+ENST00000445752+ENST00000447265__exon_number_087__gene_id_ENSG00000233327+ENSG00000154874+ENSG00000213077+ENSG00000273018		ENSG00000233327.ENSG00000154874.ENSG00000213077.ENSG00000273018.86	-2.87601974523966	-13.3605595148997	2.87211850740598e-30	3.87354743830682e-28
ENSG00000153048.22	ENSG00000153048	ENSG00000153048_023	chr16	dexseq_prepare_annotation2.py	exon	8955571	8955630	.	-	.	ENST00000567626+ENST00000569398+ENST00000568968__exon_number_023__gene_id_ENSG00000153048	CARHSP1	ENSG00000153048.22	1.92098224153033	16.1156010520723	2.88193893945266e-30	3.88297391881461e-28
ENSG00000103343.ENSG00000103351.ENSG00000263212.ENSG00000262621.ENSG00000122390.6	ENSG00000103343+ENSG00000103351+ENSG00000263212+ENSG00000262621+ENSG00000122390	ENSG00000103343+ENSG00000103351+ENSG00000263212+ENSG00000262621+ENSG00000122390_007	chr16	dexseq_prepare_annotation2.py	exon	3451420	3451732	.	+	.	ENST00000344823+ENST00000268655__exon_number_007__gene_id_ENSG00000103343+ENSG00000103351+ENSG00000263212+ENSG00000262621+ENSG00000122390		ENSG00000103343.ENSG00000103351.ENSG00000263212.ENSG00000262621.ENSG00000122390.6	1.09877753169006	12.8190097012898	2.93702292616382e-30	3.95330779737616e-28
ENSG00000148824.ENSG00000148832.ENSG00000254536.1	ENSG00000148824+ENSG00000148832+ENSG00000254536	ENSG00000148824+ENSG00000148832+ENSG00000254536_002	chr10	dexseq_prepare_annotation2.py	exon	135192738	135192764	.	+	.	ENST00000278060+ENST00000368539__exon_number_002__gene_id_ENSG00000148824+ENSG00000148832+ENSG00000254536		ENSG00000148824.ENSG00000148832.ENSG00000254536.1	-3.9947005496667	-13.3543388528607	3.00827717069587e-30	4.0452480071828e-28
ENSG00000238542.ENSG00000163492.ENSG00000155657.3	ENSG00000238542+ENSG00000163492+ENSG00000155657	ENSG00000238542+ENSG00000163492+ENSG00000155657_004	chr2	dexseq_prepare_annotation2.py	exon	179393255	179393946	.	-	.	ENST00000591111+ENST00000342992+ENST00000342175+ENST00000460472+ENST00000359218+ENST00000589042__exon_number_004__gene_id_ENSG00000238542+ENSG00000163492+ENSG00000155657		ENSG00000238542.ENSG00000163492.ENSG00000155657.3	-1.34062556424277	-12.3334999280146	3.05655750698457e-30	4.10614522681688e-28
ENSG00000105737.1	ENSG00000105737	ENSG00000105737_002	chr19	dexseq_prepare_annotation2.py	exon	42502966	42503394	.	-	.	ENST00000262895+ENST00000593562+ENST00000454993__exon_number_002__gene_id_ENSG00000105737	GRIK5	ENSG00000105737.1	2.93645932384996	17.2233483868773	3.13894300490077e-30	4.21269493690987e-28
ENSG00000117523	ENSG00000117523	ENSG00000117523_001	chr1	dexseq_prepare_annotation2.py	exon	171454651	171454689	.	+	.	ENST00000392078+ENST00000426496__exon_number_001__gene_id_ENSG00000117523	PRRC2C	ENSG00000117523	1.61327323850048	15.4957866285904	3.21206987811056e-30	4.30662272220572e-28
ENSG00000188811.13	ENSG00000188811	ENSG00000188811_014	chr13	dexseq_prepare_annotation2.py	exon	39621177	39621289	.	+	.	ENST00000470258+ENST00000379600+ENST00000379599__exon_number_014__gene_id_ENSG00000188811	NHLRC3	ENSG00000188811.13	3.19617536110637	25.3898217581453	3.22638375414026e-30	4.3215898019324e-28
ENSG00000157353.30	ENSG00000157353	ENSG00000157353_031	chr16	dexseq_prepare_annotation2.py	exon	70506444	70506508	.	+	.	ENST00000288078+ENST00000378912+ENST00000571514+ENST00000464499__exon_number_031__gene_id_ENSG00000157353	FUK	ENSG00000157353.30	2.97912061869379	20.4136564407415	3.25759757616055e-30	4.35914227849932e-28
ENSG00000085760.37	ENSG00000085760	ENSG00000085760_038	chr2	dexseq_prepare_annotation2.py	exon	55496349	55496353	.	-	.	ENST00000441307+ENST00000446660+ENST00000403721+ENST00000263629__exon_number_038__gene_id_ENSG00000085760	MTIF2	ENSG00000085760.37	-1.76572236108439	-15.4918558824994	3.27744417009324e-30	4.38041961796708e-28
ENSG00000182774.ENSG00000214575.ENSG00000260836.25	ENSG00000182774+ENSG00000214575+ENSG00000260836	ENSG00000182774+ENSG00000214575+ENSG00000260836_026	chr15	dexseq_prepare_annotation2.py	exon	83209177	83209188	.	-	.	ENST00000330244+ENST00000559273+ENST00000560639+ENST00000558397+ENST00000561157+ENST00000560229__exon_number_026__gene_id_ENSG00000182774+ENSG00000214575+ENSG00000260836		ENSG00000182774.ENSG00000214575.ENSG00000260836.25	-1.96104044068758	-14.8971554110295	3.27988549697593e-30	4.38041961796708e-28
ENSG00000143702.20	ENSG00000143702	ENSG00000143702_021	chr1	dexseq_prepare_annotation2.py	exon	243299445	243299533	.	-	.	ENST00000490813+ENST00000336415+ENST00000468697+ENST00000413359+ENST00000468254+ENST00000481987+ENST00000439296+ENST00000366543+ENST00000366542+ENST00000464936+ENST00000366544__exon_number_021__gene_id_ENSG00000143702	CEP170	ENSG00000143702.20	1.45776900074593	13.9609718116654	3.34894419853876e-30	4.46829947734996e-28
ENSG00000182774.ENSG00000214575.ENSG00000260836.20	ENSG00000182774+ENSG00000214575+ENSG00000260836	ENSG00000182774+ENSG00000214575+ENSG00000260836_021	chr15	dexseq_prepare_annotation2.py	exon	83208883	83208883	.	-	.	ENST00000330244+ENST00000559776+ENST00000559273+ENST00000560639+ENST00000558397+ENST00000561157+ENST00000561440+ENST00000562833+ENST00000560229+ENST00000560612__exon_number_021__gene_id_ENSG00000182774+ENSG00000214575+ENSG00000260836		ENSG00000182774.ENSG00000214575.ENSG00000260836.20	-1.92187475943534	-14.8925504413914	3.36607128564466e-30	4.48678656500506e-28
ENSG00000077063	ENSG00000077063	ENSG00000077063_001	chr7	dexseq_prepare_annotation2.py	exon	117350705	117350794	.	-	.	ENST00000160373__exon_number_001__gene_id_ENSG00000077063	CTTNBP2	ENSG00000077063	-1.89558110563962	-14.769454396543	3.37527899127881e-30	4.49469190722137e-28
ENSG00000177830	ENSG00000177830	ENSG00000177830_001	chr11	dexseq_prepare_annotation2.py	exon	867357	867578	.	-	.	ENST00000323541__exon_number_001__gene_id_ENSG00000177830	CHID1	ENSG00000177830	-2.31464129189244	-13.5925624878012	3.72061397182007e-30	4.94975181740874e-28
ENSG00000167851	ENSG00000167851	ENSG00000167851_001	chr17	dexseq_prepare_annotation2.py	exon	72462555	72462796	.	+	.	ENST00000360141__exon_number_001__gene_id_ENSG00000167851	CD300A	ENSG00000167851	2.55847989451453	25.306267797655	3.75995886757187e-30	4.99724765771471e-28
ENSG00000007516.1	ENSG00000007516	ENSG00000007516_002	chr16	dexseq_prepare_annotation2.py	exon	1383639	1383643	.	+	.	ENST00000565665+ENST00000426824__exon_number_002__gene_id_ENSG00000007516	BAIAP3	ENSG00000007516.1	-3.12385197849895	-15.4605917736825	3.84734002250763e-30	5.10843327673907e-28
ENSG00000147050.7	ENSG00000147050	ENSG00000147050_008	chrX	dexseq_prepare_annotation2.py	exon	44870206	44870264	.	+	.	ENST00000377967+ENST00000536777+ENST00000382899+ENST00000475233+ENST00000543216__exon_number_008__gene_id_ENSG00000147050	KDM6A	ENSG00000147050.7	-1.53119013909855	-16.2824932212746	4.01092611821234e-30	5.32048961676987e-28
ENSG00000215440.ENSG00000124222.ENSG00000254995.61	ENSG00000215440+ENSG00000124222+ENSG00000254995	ENSG00000215440+ENSG00000124222+ENSG00000254995_062	chr20	dexseq_prepare_annotation2.py	exon	57268793	57268978	.	+	.	ENST00000527587+ENST00000356091+ENST00000525817+ENST00000525967+ENST00000530122+ENST00000529976__exon_number_062__gene_id_ENSG00000215440+ENSG00000124222+ENSG00000254995		ENSG00000215440.ENSG00000124222.ENSG00000254995.61	1.73670135678234	14.7379305847776	4.04594892729856e-30	5.36176188278522e-28
ENSG00000080561.15	ENSG00000080561	ENSG00000080561_016	chrX	dexseq_prepare_annotation2.py	exon	107169901	107170423	.	+	.	ENST00000443968+ENST00000262843__exon_number_016__gene_id_ENSG00000080561	MID2	ENSG00000080561.15	-2.08395397033276	-22.2808586314304	4.16228119082681e-30	5.51060316731473e-28
ENSG00000272084.ENSG00000127481.7	ENSG00000272084+ENSG00000127481	ENSG00000272084+ENSG00000127481_008	chr1	dexseq_prepare_annotation2.py	exon	19401391	19402005	.	-	.	ENST00000606379__exon_number_008__gene_id_ENSG00000272084+ENSG00000127481		ENSG00000272084.ENSG00000127481.7	-1.61079658076638	-12.1858175478741	4.18835873131513e-30	5.53978094105287e-28
ENSG00000182326.ENSG00000257084.ENSG00000126749.32	ENSG00000182326+ENSG00000257084+ENSG00000126749	ENSG00000182326+ENSG00000257084+ENSG00000126749_033	chr12	dexseq_prepare_annotation2.py	exon	7105317	7105434	.	+	.	ENST00000564245+ENST00000406697__exon_number_033__gene_id_ENSG00000182326+ENSG00000257084+ENSG00000126749		ENSG00000182326.ENSG00000257084.ENSG00000126749.32	-3.94342433036784	-13.9207726394403	4.36962922991545e-30	5.77397249687094e-28
ENSG00000148824.ENSG00000148832.ENSG00000254536.12	ENSG00000148824+ENSG00000148832+ENSG00000254536	ENSG00000148824+ENSG00000148832+ENSG00000254536_013	chr10	dexseq_prepare_annotation2.py	exon	135202460	135202572	.	+	.	ENST00000480071+ENST00000278060+ENST00000476834+ENST00000357296+ENST00000356306+ENST00000529585+ENST00000368539+ENST00000483211+ENST00000368535__exon_number_013__gene_id_ENSG00000148824+ENSG00000148832+ENSG00000254536		ENSG00000148824.ENSG00000148832.ENSG00000254536.12	-4.05137322773955	-13.3002225337816	4.5006184845141e-30	5.94133620150101e-28
ENSG00000240731.ENSG00000127054.88	ENSG00000240731+ENSG00000127054	ENSG00000240731+ENSG00000127054_089	chr1	dexseq_prepare_annotation2.py	exon	1256286	1256375	.	-	.	ENST00000498173+ENST00000496353+ENST00000323275__exon_number_089__gene_id_ENSG00000240731+ENSG00000127054		ENSG00000240731.ENSG00000127054.88	-6.41500776609904	-14.8389559077567	4.55293000659162e-30	6.00461422792411e-28
ENSG00000153113.80	ENSG00000153113	ENSG00000153113_081	chr5	dexseq_prepare_annotation2.py	exon	96093290	96093358	.	+	.	ENST00000348386+ENST00000395813+ENST00000395812+ENST00000338252+ENST00000504465+ENST00000325674+ENST00000509903+ENST00000508579+ENST00000508608+ENST00000309190+ENST00000341926+ENST00000437034+ENST00000359176+ENST00000515663+ENST00000484552+ENST00000511049+ENST00000510098+ENST00000511782+ENST00000510156+ENST00000510500+ENST00000510756+ENST00000508830__exon_number_081__gene_id_ENSG00000153113	CAST	ENSG00000153113.80	2.1694876352383	12.8067359159704	4.59619214275557e-30	6.05584739961916e-28
ENSG00000141971.ENSG00000269640.36	ENSG00000141971+ENSG00000269640	ENSG00000141971+ENSG00000269640_037	chr19	dexseq_prepare_annotation2.py	exon	17530656	17530855	.	+	.	ENST00000529490+ENST00000317040__exon_number_037__gene_id_ENSG00000141971+ENSG00000269640		ENSG00000141971.ENSG00000269640.36	2.01595040070406	14.9639254845648	4.69846022760098e-30	6.18465263740643e-28
ENSG00000160218.41	ENSG00000160218	ENSG00000160218_042	chr21	dexseq_prepare_annotation2.py	exon	45518307	45518315	.	+	.	ENST00000486746+ENST00000469521+ENST00000468864+ENST00000459741+ENST00000291574+ENST00000422875__exon_number_042__gene_id_ENSG00000160218	TRAPPC10	ENSG00000160218.41	-1.93161428314812	-14.7104436320735	4.73896512287328e-30	6.23198903406807e-28
ENSG00000102893.16	ENSG00000102893	ENSG00000102893_017	chr16	dexseq_prepare_annotation2.py	exon	47497881	47497904	.	+	.	ENST00000564873+ENST00000455779+ENST00000566044+ENST00000566037+ENST00000563376__exon_number_017__gene_id_ENSG00000102893	PHKB	ENSG00000102893.16	1.91557098446325	13.0852026503118	4.7601087451444e-30	6.25379804103454e-28
ENSG00000188897.68	ENSG00000188897	ENSG00000188897_069	chr16	dexseq_prepare_annotation2.py	exon	11581118	11581242	.	-	.	ENST00000598234__exon_number_069__gene_id_ENSG00000188897	CTD-3088G3.8	ENSG00000188897.68	-2.52753315691707	-15.2404891372179	5.11845039002394e-30	6.71814981335583e-28
ENSG00000221978.23	ENSG00000221978	ENSG00000221978_024	chr1	dexseq_prepare_annotation2.py	exon	1326246	1326280	.	-	.	ENST00000481223+ENST00000418865+ENST00000480646+ENST00000496007+ENST00000482365+ENST00000492998+ENST00000480479__exon_number_024__gene_id_ENSG00000221978	CCNL2	ENSG00000221978.23	1.54477719738012	17.0955599661547	5.2528353629982e-30	6.88794357924315e-28
ENSG00000090659.24	ENSG00000090659	ENSG00000090659_025	chr19	dexseq_prepare_annotation2.py	exon	7812421	7812450	.	-	.	ENST00000394173+ENST00000301357__exon_number_025__gene_id_ENSG00000090659	CD209	ENSG00000090659.24	3.17868708916301	23.474058000711	5.38378692194835e-30	7.05291513098792e-28
ENSG00000138448.14	ENSG00000138448	ENSG00000138448_015	chr2	dexseq_prepare_annotation2.py	exon	187511413	187511604	.	+	.	ENST00000261023+ENST00000433736+ENST00000374907__exon_number_015__gene_id_ENSG00000138448	ITGAV	ENSG00000138448.14	1.39212128642414	15.9816709343019	5.40526820267557e-30	7.07429949121166e-28
ENSG00000105135.7	ENSG00000105135	ENSG00000105135_008	chr19	dexseq_prepare_annotation2.py	exon	15226483	15226660	.	-	.	ENST00000533086+ENST00000524779__exon_number_008__gene_id_ENSG00000105135	ILVBL	ENSG00000105135.7	-1.79821230673153	-14.6873279220268	5.41314960380147e-30	7.07786081656254e-28
ENSG00000175221.27	ENSG00000175221	ENSG00000175221_028	chr19	dexseq_prepare_annotation2.py	exon	891132	891148	.	-	.	ENST00000586017+ENST00000395808+ENST00000325464+ENST00000312090+ENST00000606248+ENST00000586342+ENST00000606828+ENST00000269814+ENST00000592373+ENST00000592943__exon_number_028__gene_id_ENSG00000175221	MED16	ENSG00000175221.27	2.30895314867074	19.4872980861707	5.56289420450931e-30	7.2667292294333e-28
ENSG00000136279.ENSG00000239775.22	ENSG00000136279+ENSG00000239775	ENSG00000136279+ENSG00000239775_023	chr7	dexseq_prepare_annotation2.py	exon	44092541	44092550	.	+	.	ENST00000464762__exon_number_023__gene_id_ENSG00000136279+ENSG00000239775		ENSG00000136279.ENSG00000239775.22	-2.36698009796802	-14.8005476372365	5.65412309164746e-30	7.37887272360005e-28
ENSG00000067225.60	ENSG00000067225	ENSG00000067225_061	chr15	dexseq_prepare_annotation2.py	exon	72524022	72524032	.	-	.	ENST00000569050__exon_number_061__gene_id_ENSG00000067225	PKM	ENSG00000067225.60	-1.22994785857583	-13.9429534724105	5.96256516192767e-30	7.77400606093155e-28
ENSG00000079215.7	ENSG00000079215	ENSG00000079215_008	chr5	dexseq_prepare_annotation2.py	exon	36608431	36608591	.	+	.	ENST00000265113+ENST00000513646+ENST00000512374+ENST00000416645+ENST00000513903+ENST00000505202+ENST00000506725+ENST00000504121+ENST00000381918__exon_number_008__gene_id_ENSG00000079215	SLC1A3	ENSG00000079215.7	1.96164674678611	17.8289737282948	6.10497478259829e-30	7.95212099887161e-28
ENSG00000213398.ENSG00000124067.ENSG00000267660.61	ENSG00000213398+ENSG00000124067+ENSG00000267660	ENSG00000213398+ENSG00000124067+ENSG00000267660_062	chr16	dexseq_prepare_annotation2.py	exon	67984222	67984271	.	-	.	ENST00000576616+ENST00000537830+ENST00000338335+ENST00000422611+ENST00000574665+ENST00000572037+ENST00000570802+ENST00000573023+ENST00000541864+ENST00000316341+ENST00000572766+ENST00000572476__exon_number_062__gene_id_ENSG00000213398+ENSG00000124067+ENSG00000267660		ENSG00000213398.ENSG00000124067.ENSG00000267660.61	-5.32000430687869	-14.0097690610358	6.20668600310496e-30	8.07693597899314e-28
ENSG00000185813.22	ENSG00000185813	ENSG00000185813_023	chr17	dexseq_prepare_annotation2.py	exon	79864340	79864422	.	-	.	ENST00000570388+ENST00000331285+ENST00000538721+ENST00000576343+ENST00000538936+ENST00000570391+ENST00000571105+ENST00000573401+ENST00000574155+ENST00000571581+ENST00000572995+ENST00000573636__exon_number_023__gene_id_ENSG00000185813	PCYT2	ENSG00000185813.22	2.36111291651352	25.0334152892596	6.21663933344141e-30	8.08222038838696e-28
ENSG00000164076.33	ENSG00000164076	ENSG00000164076_034	chr3	dexseq_prepare_annotation2.py	exon	49899727	49899764	.	-	.	ENST00000483811+ENST00000477224+ENST00000466535+ENST00000476105+ENST00000466940+ENST00000472895+ENST00000296471+ENST00000475665+ENST00000488336+ENST00000463537+ENST00000487726+ENST00000498324__exon_number_034__gene_id_ENSG00000164076	CAMKV	ENSG00000164076.33	3.60550120882425	18.2698539600493	6.67759890744101e-30	8.67329039909667e-28
ENSG00000175221.26	ENSG00000175221	ENSG00000175221_027	chr19	dexseq_prepare_annotation2.py	exon	891104	891131	.	-	.	ENST00000586017+ENST00000395808+ENST00000325464+ENST00000589119+ENST00000312090+ENST00000606248+ENST00000586342+ENST00000606828+ENST00000269814+ENST00000592373+ENST00000592943__exon_number_027__gene_id_ENSG00000175221	MED16	ENSG00000175221.26	2.33562051171994	19.4254140204324	6.71552739558395e-30	8.71430215305861e-28
ENSG00000137500.26	ENSG00000137500	ENSG00000137500_027	chr11	dexseq_prepare_annotation2.py	exon	82985682	82985783	.	-	.	ENST00000260054+ENST00000528149+ENST00000529611+ENST00000527025+ENST00000527495+ENST00000529073+ENST00000529856+ENST00000534753+ENST00000525503+ENST00000525916+ENST00000529689+ENST00000529745+ENST00000530253+ENST00000526265+ENST00000533761+ENST00000526631+ENST00000455220+ENST00000529312__exon_number_027__gene_id_ENSG00000137500	CCDC90B	ENSG00000137500.26	-2.48668070560528	-14.3245042161395	7.15375397062477e-30	9.27418614944134e-28
ENSG00000253877	ENSG00000253877	ENSG00000253877_001	chr8	dexseq_prepare_annotation2.py	exon	111949919	111949956	.	-	.	ENST00000524283__exon_number_001__gene_id_ENSG00000253877	RP11-946L20.2	ENSG00000253877	-3.78348923775286	-24.9396829811173	7.39678361530225e-30	9.58019679579656e-28
ENSG00000112146.ENSG00000242865.32	ENSG00000112146+ENSG00000242865	ENSG00000112146+ENSG00000242865_033	chr6	dexseq_prepare_annotation2.py	exon	52958275	52958359	.	+	.	ENST00000484436+ENST00000370939+ENST00000473318+ENST00000474457+ENST00000323557+ENST00000244426__exon_number_033__gene_id_ENSG00000112146+ENSG00000242865		ENSG00000112146.ENSG00000242865.32	2.05732683954341	16.1419409031665	7.60110130061041e-30	9.83553824897853e-28
[truncated: 38,644 more rows]
