# Supplementary material for: The transcriptomic response of cells to a drug combination is more than the sum of the responses to the monotherapies
Source: eLife. 2020 Sep 18;9:e52707. doi: 10.7554/eLife.52707 (PMC7546737; doi:10.7554/eLife.52707)
Supplement: Source data 8. [file elife-52707-data8.zip › Supplementary Item 13 Differential Splicing/MFL_singlet_DMSO_singlet_6_dynsyn_exon_O_fcounts_O_flatten_exon_name.mtrx_genes_simes_test_rare_splicing_FDR_10]

V1	V3	V4	V5	V8	V9	V10	V12	NExons	P.Value	FDR
ENSG00000180448.47	ENSG00000180448	chr19	dexseq_prepare_annotation2.py	exon	.	+	.	HMHA1	33	3.39875996717949e-109	4.58866583168903e-105
ENSG00000091536.101	ENSG00000091536	chr17	dexseq_prepare_annotation2.py	exon	.	+	.	MYO15A	61	4.03728719983999e-79	2.72537072425199e-75
ENSG00000161010.ENSG00000197226.119	ENSG00000161010+ENSG00000197226	chr5	dexseq_prepare_annotation2.py	exon	.	-	.		47	1.51681223714108e-75	6.82616067121392e-72
ENSG00000138744.ENSG00000198301.72	ENSG00000138744+ENSG00000198301	chr4	dexseq_prepare_annotation2.py	exon	.	-	.		38	2.61849244839399e-68	8.83806663644183e-65
ENSG00000112159.111	ENSG00000112159	chr6	dexseq_prepare_annotation2.py	exon	.	-	.	MDN1	72	5.10870301284201e-62	1.3794519875276e-58
ENSG00000079102.89	ENSG00000079102	chr8	dexseq_prepare_annotation2.py	exon	.	-	.	RUNX1T1	23	7.80990020972307e-60	1.75735771219119e-56
ENSG00000172890.75	ENSG00000172890	chr11	dexseq_prepare_annotation2.py	exon	.	+	.	NADSYN1	44	3.394093393037e-58	6.54623641419894e-55
ENSG00000085872.ENSG00000105085.ENSG00000269578.ENSG00000214046.ENSG00000127526.ENSG00000269058.ENSG00000141979.ENSG00000268790.128	ENSG00000085872+ENSG00000105085+ENSG00000269578+ENSG00000214046+ENSG00000127526+ENSG00000269058+ENSG00000141979+ENSG00000268790	chr19	dexseq_prepare_annotation2.py	exon	.	-	.		56	2.0916356388328e-45	3.52989659498521e-42
ENSG00000175216.67	ENSG00000175216	chr11	dexseq_prepare_annotation2.py	exon	.	-	.	CKAP5	25	2.63476983323671e-45	3.95244750205876e-42
ENSG00000158286.41	ENSG00000158286	chr1	dexseq_prepare_annotation2.py	exon	.	+	.	RNF207	29	2.98917170719982e-44	4.03568072189048e-41
ENSG00000141458.51	ENSG00000141458	chr18	dexseq_prepare_annotation2.py	exon	.	-	.	NPC1	32	3.31023718502862e-44	4.06286474864285e-41
ENSG00000272084.ENSG00000127481.153	ENSG00000272084+ENSG00000127481	chr1	dexseq_prepare_annotation2.py	exon	.	-	.		116	1.023381592992e-40	1.15138957391542e-37
ENSG00000196337.ENSG00000225950.30	ENSG00000196337+ENSG00000225950	chr19	dexseq_prepare_annotation2.py	exon	.	-	.		19	9.60989492493085e-40	9.98024549088396e-37
ENSG00000149179.51	ENSG00000149179	chr11	dexseq_prepare_annotation2.py	exon	.	+	.	C11orf49	40	1.46490798330576e-38	1.41269447732936e-35
ENSG00000258818.ENSG00000259171.ENSG00000214274.11	ENSG00000258818+ENSG00000259171+ENSG00000214274	chr14	dexseq_prepare_annotation2.py	exon	.	+	.		12	2.11681860908742e-38	1.90527786941928e-35
ENSG00000058600.57	ENSG00000058600	chr16	dexseq_prepare_annotation2.py	exon	.	+	.	POLR3E	12	1.31936270946234e-36	1.11329474627819e-33
ENSG00000108387.71	ENSG00000108387	chr17	dexseq_prepare_annotation2.py	exon	.	-	.	SEPT4	25	1.88808569464011e-36	1.49947323313742e-33
ENSG00000227195.65	ENSG00000227195	chr20	dexseq_prepare_annotation2.py	exon	.	-	.	MIR663A	44	8.65304864905408e-32	6.49026721171551e-29
ENSG00000085276.54	ENSG00000085276	chr3	dexseq_prepare_annotation2.py	exon	.	-	.	MECOM	15	2.59718275190873e-31	1.84550338597473e-28
ENSG00000124920.53	ENSG00000124920	chr11	dexseq_prepare_annotation2.py	exon	.	+	.	MYRF	18	5.46170659442984e-31	3.68692503656987e-28
ENSG00000140859.94	ENSG00000140859	chr16	dexseq_prepare_annotation2.py	exon	.	-	.	KIFC3	42	1.07107560480371e-30	6.88599606688331e-28
ENSG00000163629.59	ENSG00000163629	chr4	dexseq_prepare_annotation2.py	exon	.	+	.	PTPN13	35	1.67353898568327e-30	1.02702044753226e-27
ENSG00000168397.53	ENSG00000168397	chr2	dexseq_prepare_annotation2.py	exon	.	+	.	ATG4B	42	1.90069590951855e-30	1.11570849888739e-27
ENSG00000143322.29	ENSG00000143322	chr1	dexseq_prepare_annotation2.py	exon	.	-	.	ABL2	16	3.88822269100347e-30	2.18728727296824e-27
ENSG00000139998.19	ENSG00000139998	chr14	dexseq_prepare_annotation2.py	exon	.	-	.	RAB15	7	5.02753336279002e-30	2.71506911724112e-27
ENSG00000197355.11	ENSG00000197355	chr9	dexseq_prepare_annotation2.py	exon	.	+	.	UAP1L1	8	1.00686714446524e-29	5.22835127593278e-27
ENSG00000221983.24	ENSG00000221983	chr19	dexseq_prepare_annotation2.py	exon	.	+	.	UBA52	9	1.13925612723849e-28	5.69670258290623e-26
ENSG00000005884.31	ENSG00000005884	chr17	dexseq_prepare_annotation2.py	exon	.	+	.	ITGA3	19	2.38556372278575e-28	1.15026770790466e-25
ENSG00000198561.ENSG00000213593.ENSG00000211450.ENSG00000254732.ENSG00000254462.80	ENSG00000198561+ENSG00000213593+ENSG00000211450+ENSG00000254732+ENSG00000254462	chr11	dexseq_prepare_annotation2.py	exon	.	+	.		34	6.13653351569193e-28	2.85687375846058e-25
ENSG00000263053.ENSG00000171282.43	ENSG00000263053+ENSG00000171282	chr17	dexseq_prepare_annotation2.py	exon	.	+	.		25	1.08952288503766e-27	4.9032161569645e-25
ENSG00000140943.52	ENSG00000140943	chr16	dexseq_prepare_annotation2.py	exon	.	-	.	MBTPS1	36	1.5759756758225e-27	6.86362825783211e-25
ENSG00000182541.30	ENSG00000182541	chr22	dexseq_prepare_annotation2.py	exon	.	+	.	LIMK2	9	2.33003610023071e-27	9.83056793412963e-25
ENSG00000173818.62	ENSG00000173818	chr17	dexseq_prepare_annotation2.py	exon	.	+	.	ENDOV	21	3.69980116878062e-27	1.49313639661878e-24
ENSG00000103197.85	ENSG00000103197	chr16	dexseq_prepare_annotation2.py	exon	.	+	.	TSC2	49	3.7602131312524e-27	1.49313639661878e-24
ENSG00000181381.73	ENSG00000181381	chr4	dexseq_prepare_annotation2.py	exon	.	-	.	DDX60L	18	5.56594193835493e-27	2.14702234599228e-24
ENSG00000149269.49	ENSG00000149269	chr11	dexseq_prepare_annotation2.py	exon	.	-	.	PAK1	28	1.14315173591687e-26	4.28713655183713e-24
ENSG00000263072.26	ENSG00000263072	chr16	dexseq_prepare_annotation2.py	exon	.	-	.	RP11-473M20.14	26	1.33984942061636e-26	4.88900189938959e-24
ENSG00000207945.ENSG00000100124.34	ENSG00000207945+ENSG00000100124	chr22	dexseq_prepare_annotation2.py	exon	.	-	.		11	2.01635404919399e-26	7.1638936889916e-24
ENSG00000173852.19	ENSG00000173852	chr7	dexseq_prepare_annotation2.py	exon	.	-	.	DPY19L1	12	8.11000914757292e-26	2.80751880772774e-23
ENSG00000131018.244	ENSG00000131018	chr6	dexseq_prepare_annotation2.py	exon	.	-	.	SYNE1	109	8.81583916373645e-26	2.97556611374014e-23
ENSG00000014641.35	ENSG00000014641	chr2	dexseq_prepare_annotation2.py	exon	.	+	.	MDH1	19	2.02209513400244e-25	6.65861131808951e-23
ENSG00000227028.38	ENSG00000227028	chr2	dexseq_prepare_annotation2.py	exon	.	+	.	SLC8A1-AS1	32	2.08885623652064e-25	6.71467810696791e-23
ENSG00000174844.75	ENSG00000174844	chr3	dexseq_prepare_annotation2.py	exon	.	-	.	DNAH12	37	2.35606856968126e-25	7.39750738587597e-23
ENSG00000059769.ENSG00000244115.ENSG00000242616.15	ENSG00000059769+ENSG00000244115+ENSG00000242616	chr9	dexseq_prepare_annotation2.py	exon	.	+	.		10	4.0252107506996e-25	1.23509932602717e-22
ENSG00000164946.50	ENSG00000164946	chr9	dexseq_prepare_annotation2.py	exon	.	-	.	FREM1	22	4.14852915941233e-25	1.24465093736058e-22
ENSG00000239953.ENSG00000112130.29	ENSG00000239953+ENSG00000112130	chr6	dexseq_prepare_annotation2.py	exon	.	+	.		21	1.43970327802525e-24	4.22552912100411e-22
ENSG00000163491.62	ENSG00000163491	chr3	dexseq_prepare_annotation2.py	exon	.	-	.	NEK10	36	5.78296388980468e-24	1.66118713779262e-21
ENSG00000167380.40	ENSG00000167380	chr19	dexseq_prepare_annotation2.py	exon	.	+	.	ZNF226	32	7.68051348330797e-24	2.16030442787794e-21
ENSG00000089053.70	ENSG00000089053	chr12	dexseq_prepare_annotation2.py	exon	.	-	.	ANAPC5	29	1.13891778474772e-23	3.13806714528142e-21
ENSG00000113360.77	ENSG00000113360	chr5	dexseq_prepare_annotation2.py	exon	.	-	.	DROSHA	44	1.82126358012623e-23	4.91777591905686e-21
ENSG00000265690.ENSG00000135722.ENSG00000102878.94	ENSG00000265690+ENSG00000135722+ENSG00000102878	chr16	dexseq_prepare_annotation2.py	exon	.	+	.		14	2.93903954402082e-23	7.78038683996569e-21
ENSG00000254485.ENSG00000196220.ENSG00000206573.106	ENSG00000254485+ENSG00000196220+ENSG00000206573	chr3	dexseq_prepare_annotation2.py	exon	.	-	.		63	1.37410016508477e-22	3.5676396786172e-20
ENSG00000181355.55	ENSG00000181355	chr6	dexseq_prepare_annotation2.py	exon	.	-	.	OFCC1	11	1.44648886242707e-22	3.68472568521282e-20
ENSG00000171777.29	ENSG00000171777	chr19	dexseq_prepare_annotation2.py	exon	.	-	.	RASGRP4	3	2.42116035916495e-22	6.05334926094184e-20
ENSG00000013441.39	ENSG00000013441	chr2	dexseq_prepare_annotation2.py	exon	.	-	.	CLK1	21	2.68826250066259e-22	6.59895127662647e-20
ENSG00000090372.50	ENSG00000090372	chr19	dexseq_prepare_annotation2.py	exon	.	-	.	STRN4	13	6.71841325876148e-22	1.61973745368819e-19
ENSG00000166889.21	ENSG00000166889	chr11	dexseq_prepare_annotation2.py	exon	.	-	.	PATL1	9	7.71716128515884e-22	1.82788411422683e-19
ENSG00000140853.105	ENSG00000140853	chr16	dexseq_prepare_annotation2.py	exon	.	+	.	NLRC5	17	9.60350616613435e-22	2.23546442670655e-19
ENSG00000079215.33	ENSG00000079215	chr5	dexseq_prepare_annotation2.py	exon	.	+	.	SLC1A3	10	1.05764332946903e-21	2.42021060867141e-19
ENSG00000104490.71	ENSG00000104490	chr8	dexseq_prepare_annotation2.py	exon	.	-	.	NCALD	39	1.49727742134534e-21	3.3691237442639e-19
ENSG00000187736.ENSG00000213901.77	ENSG00000187736+ENSG00000213901	chr2	dexseq_prepare_annotation2.py	exon	.	-	.		44	1.56331319732376e-21	3.46004778312593e-19
ENSG00000261487.ENSG00000175938.ENSG00000099364.16	ENSG00000261487+ENSG00000175938+ENSG00000099364	chr16	dexseq_prepare_annotation2.py	exon	.	+	.		9	1.75473772474015e-21	3.82108290672851e-19
ENSG00000213599.ENSG00000261052.ENSG00000132207.45	ENSG00000213599+ENSG00000261052+ENSG00000132207	chr16	dexseq_prepare_annotation2.py	exon	.	+	.		11	1.82240766798488e-21	3.90544855959743e-19
ENSG00000116478.14	ENSG00000116478	chr1	dexseq_prepare_annotation2.py	exon	.	+	.	HDAC1	6	2.66585843715001e-21	5.6237116812441e-19
ENSG00000164941.70	ENSG00000164941	chr8	dexseq_prepare_annotation2.py	exon	.	+	.	INTS8	23	2.85678855304507e-21	5.93376957764023e-19
ENSG00000147642.66	ENSG00000147642	chr8	dexseq_prepare_annotation2.py	exon	.	-	.	SYBU	39	6.54652586413097e-21	1.32418853047062e-18
ENSG00000103671.28	ENSG00000103671	chr15	dexseq_prepare_annotation2.py	exon	.	+	.	TRIP4	13	6.57141186145703e-21	1.32418853047062e-18
ENSG00000143702.73	ENSG00000143702	chr1	dexseq_prepare_annotation2.py	exon	.	-	.	CEP170	32	3.7826682130744e-20	7.51026522716432e-18
ENSG00000077782.100	ENSG00000077782	chr8	dexseq_prepare_annotation2.py	exon	.	-	.	FGFR1	45	5.56229470024102e-20	1.08835566301383e-17
ENSG00000010379.37	ENSG00000010379	chr12	dexseq_prepare_annotation2.py	exon	.	-	.	SLC6A13	13	7.35814236917768e-20	1.41917543037526e-17
ENSG00000173068.31	ENSG00000173068	chr9	dexseq_prepare_annotation2.py	exon	.	-	.	BNC2	15	1.57172038883398e-19	2.98870379854191e-17
ENSG00000205352.ENSG00000257379.ENSG00000197111.104	ENSG00000205352+ENSG00000257379+ENSG00000197111	chr12	dexseq_prepare_annotation2.py	exon	.	+	.		30	1.96075227880112e-19	3.67668284945748e-17
ENSG00000175137.17	ENSG00000175137	chr1	dexseq_prepare_annotation2.py	exon	.	-	.	SH3BP5L	13	3.90360054031684e-19	7.21952204038598e-17
ENSG00000170921.43	ENSG00000170921	chr17	dexseq_prepare_annotation2.py	exon	.	+	.	TANC2	17	4.55578580693402e-19	8.31184651073193e-17
ENSG00000272333.ENSG00000105663.7	ENSG00000272333+ENSG00000105663	chr19	dexseq_prepare_annotation2.py	exon	.	+	.		6	1.43118827074374e-18	2.5763297124415e-16
ENSG00000100201.37	ENSG00000100201	chr22	dexseq_prepare_annotation2.py	exon	.	-	.	DDX17	27	3.32580197430953e-18	5.9081121651517e-16
ENSG00000092148.79	ENSG00000092148	chr14	dexseq_prepare_annotation2.py	exon	.	-	.	HECTD1	37	5.95610795019302e-18	1.03812325886809e-15
ENSG00000116809.22	ENSG00000116809	chr1	dexseq_prepare_annotation2.py	exon	.	-	.	ZBTB17	13	5.99760122892459e-18	1.03812325886809e-15
ENSG00000148337.72	ENSG00000148337	chr9	dexseq_prepare_annotation2.py	exon	.	-	.	CIZ1	52	7.21946005413929e-18	1.23379658469537e-15
ENSG00000260565.14	ENSG00000260565	chr16	dexseq_prepare_annotation2.py	exon	.	-	.	ERVK13-1	12	9.49447761818559e-18	1.60231177903905e-15
ENSG00000119242.27	ENSG00000119242	chr12	dexseq_prepare_annotation2.py	exon	.	-	.	CCDC92	15	9.65033038540276e-18	1.60850753744843e-15
ENSG00000261538.ENSG00000121270.47	ENSG00000261538+ENSG00000121270	chr16	dexseq_prepare_annotation2.py	exon	.	-	.		27	9.97574486508398e-18	1.64246989540852e-15
ENSG00000221978.56	ENSG00000221978	chr1	dexseq_prepare_annotation2.py	exon	.	-	.	CCNL2	14	1.28817710168495e-17	2.09538301805404e-15
ENSG00000104419.71	ENSG00000104419	chr8	dexseq_prepare_annotation2.py	exon	.	-	.	NDRG1	46	2.49582983708048e-17	4.01145221790757e-15
ENSG00000214753.ENSG00000168000.ENSG00000234857.92	ENSG00000214753+ENSG00000168000+ENSG00000234857	chr11	dexseq_prepare_annotation2.py	exon	.	-	.		65	2.64826568862474e-17	4.20638059554384e-15
ENSG00000109819.47	ENSG00000109819	chr4	dexseq_prepare_annotation2.py	exon	.	-	.	PPARGC1A	34	3.53899488274835e-17	5.55581045488203e-15
ENSG00000226803.35	ENSG00000226803	chr6	dexseq_prepare_annotation2.py	exon	.	-	.	RP11-203B9.4	19	3.89166325311509e-17	6.03923512417319e-15
ENSG00000170852.15	ENSG00000170852	chr7	dexseq_prepare_annotation2.py	exon	.	-	.	KBTBD2	10	4.78326394713846e-17	7.33850528980867e-15
ENSG00000168619.33	ENSG00000168619	chr8	dexseq_prepare_annotation2.py	exon	.	+	.	ADAM18	11	5.32236206182826e-17	8.07384384233071e-15
ENSG00000212091.ENSG00000144061.35	ENSG00000212091+ENSG00000144061	chr2	dexseq_prepare_annotation2.py	exon	.	-	.		19	7.77030332511399e-17	1.16563183547071e-14
ENSG00000138399.28	ENSG00000138399	chr2	dexseq_prepare_annotation2.py	exon	.	-	.	FASTKD1	15	8.12213611398844e-17	1.20502153488965e-14
ENSG00000224389.78	ENSG00000224389	chr6	dexseq_prepare_annotation2.py	exon	.	+	.	C4B	31	8.70414998687785e-17	1.27733401057432e-14
ENSG00000116128.13	ENSG00000116128	chr1	dexseq_prepare_annotation2.py	exon	.	+	.	BCL9	13	1.01925614447873e-16	1.4796749684524e-14
ENSG00000255429.ENSG00000086991.45	ENSG00000255429+ENSG00000086991	chr11	dexseq_prepare_annotation2.py	exon	.	-	.		25	1.42118303840347e-16	2.04121193632822e-14
ENSG00000091262.45	ENSG00000091262	chr16	dexseq_prepare_annotation2.py	exon	.	-	.	ABCC6	17	1.6048600045632e-16	2.2807594654324e-14
ENSG00000141480.55	ENSG00000141480	chr17	dexseq_prepare_annotation2.py	exon	.	+	.	ARRB2	32	1.62458015151274e-16	2.2847350651639e-14
ENSG00000187775.94	ENSG00000187775	chr17	dexseq_prepare_annotation2.py	exon	.	-	.	DNAH17	66	1.68572150148271e-16	2.34628103005341e-14
ENSG00000160214.17	ENSG00000160214	chr21	dexseq_prepare_annotation2.py	exon	.	+	.	RRP1	6	1.78517682543498e-16	2.45935431838752e-14
ENSG00000150093.62	ENSG00000150093	chr10	dexseq_prepare_annotation2.py	exon	.	-	.	ITGB1	16	1.82916899679732e-16	2.4945061238142e-14
ENSG00000212238.ENSG00000106459.15	ENSG00000212238+ENSG00000106459	chr7	dexseq_prepare_annotation2.py	exon	.	+	.		8	2.02926444917182e-16	2.73495361023026e-14
ENSG00000138002.36	ENSG00000138002	chr2	dexseq_prepare_annotation2.py	exon	.	-	.	IFT172	16	2.04599892328906e-16	2.73495361023026e-14
ENSG00000221968.44	ENSG00000221968	chr11	dexseq_prepare_annotation2.py	exon	.	-	.	FADS3	20	2.15276833555999e-16	2.84946326454857e-14
ENSG00000166311.32	ENSG00000166311	chr11	dexseq_prepare_annotation2.py	exon	.	+	.	SMPD1	11	2.69042390524067e-16	3.52654496550042e-14
ENSG00000151651.44	ENSG00000151651	chr10	dexseq_prepare_annotation2.py	exon	.	-	.	ADAM8	19	2.85583524054168e-16	3.69057726139726e-14
ENSG00000147099.36	ENSG00000147099	chrX	dexseq_prepare_annotation2.py	exon	.	-	.	HDAC8	28	2.8702363709852e-16	3.69057726139726e-14
ENSG00000138101.70	ENSG00000138101	chr2	dexseq_prepare_annotation2.py	exon	.	-	.	DTNB	25	3.71340259692133e-16	4.72968381707876e-14
ENSG00000165949.32	ENSG00000165949	chr14	dexseq_prepare_annotation2.py	exon	.	+	.	IFI27	20	3.92484853369927e-16	4.95227850967045e-14
ENSG00000164896.47	ENSG00000164896	chr7	dexseq_prepare_annotation2.py	exon	.	-	.	FASTK	12	4.26401972814462e-16	5.33041947682227e-14
ENSG00000174839.23	ENSG00000174839	chr3	dexseq_prepare_annotation2.py	exon	.	-	.	DENND6A	20	4.32625110086228e-16	5.35859780850841e-14
ENSG00000261987.4	ENSG00000261987	chr17	dexseq_prepare_annotation2.py	exon	.	-	.	KYNUP1	5	4.78122140058185e-16	5.86829728447778e-14
ENSG00000086205.42	ENSG00000086205	chr11	dexseq_prepare_annotation2.py	exon	.	-	.	FOLH1	26	5.08092541511556e-16	6.17996162427704e-14
ENSG00000175575.43	ENSG00000175575	chr11	dexseq_prepare_annotation2.py	exon	.	+	.	PAAF1	38	7.20620220941659e-16	8.68669071690476e-14
ENSG00000168314.33	ENSG00000168314	chr3	dexseq_prepare_annotation2.py	exon	.	+	.	MOBP	20	8.08425654876721e-16	9.65889802344302e-14
ENSG00000223745.70	ENSG00000223745	chr1	dexseq_prepare_annotation2.py	exon	.	-	.	RP4-717I23.3	52	1.20402518422976e-15	1.42592491335842e-13
ENSG00000066855.36	ENSG00000066855	chr8	dexseq_prepare_annotation2.py	exon	.	+	.	MTFR1	31	1.50882226733622e-15	1.77135734185272e-13
ENSG00000116883.ENSG00000214193.35	ENSG00000116883+ENSG00000214193	chr1	dexseq_prepare_annotation2.py	exon	.	+	.		27	1.74715723704231e-15	2.03348016011278e-13
ENSG00000252974.ENSG00000139116.68	ENSG00000252974+ENSG00000139116	chr12	dexseq_prepare_annotation2.py	exon	.	-	.		42	1.90203987409317e-15	2.19482396069503e-13
ENSG00000222750.ENSG00000103534.38	ENSG00000222750+ENSG00000103534	chr16	dexseq_prepare_annotation2.py	exon	.	+	.		23	1.9434165219333e-15	2.22356495445944e-13
ENSG00000185811.28	ENSG00000185811	chr7	dexseq_prepare_annotation2.py	exon	.	+	.	IKZF1	10	2.16155090598152e-15	2.452361242156e-13
ENSG00000151576.42	ENSG00000151576	chr3	dexseq_prepare_annotation2.py	exon	.	+	.	QTRTD1	29	2.8674613349888e-15	3.22613295697365e-13
ENSG00000082397.90	ENSG00000082397	chr18	dexseq_prepare_annotation2.py	exon	.	-	.	EPB41L3	25	2.99620758404445e-15	3.34312385059372e-13
ENSG00000229807.29	ENSG00000229807	chrX	dexseq_prepare_annotation2.py	exon	.	-	.	XIST	18	3.53218017772762e-15	3.90884955569677e-13
ENSG00000175701.12	ENSG00000175701	chr2	dexseq_prepare_annotation2.py	exon	.	-	.	LINC00116	10	3.66553816106179e-15	4.02344965142238e-13
ENSG00000065427.23	ENSG00000065427	chr16	dexseq_prepare_annotation2.py	exon	.	-	.	KARS	12	3.69801579238688e-15	4.02636380750123e-13
ENSG00000257225.ENSG00000134283.50	ENSG00000257225+ENSG00000134283	chr12	dexseq_prepare_annotation2.py	exon	.	+	.		10	5.36719692356326e-15	5.79700205320221e-13
ENSG00000147996.78	ENSG00000147996	chr9	dexseq_prepare_annotation2.py	exon	.	-	.	CBWD5	34	6.31807227181432e-15	6.76986458267977e-13
ENSG00000114735.29	ENSG00000114735	chr3	dexseq_prepare_annotation2.py	exon	.	+	.	HEMK1	24	6.48180523322657e-15	6.89061830344818e-13
ENSG00000214198.34	ENSG00000214198	chr12	dexseq_prepare_annotation2.py	exon	.	-	.	RP11-642P15.1	30	7.81629537952503e-15	8.24435968116933e-13
ENSG00000133026.57	ENSG00000133026	chr17	dexseq_prepare_annotation2.py	exon	.	-	.	MYH10	32	8.22541901936069e-15	8.60863427754951e-13
ENSG00000018408.37	ENSG00000018408	chr3	dexseq_prepare_annotation2.py	exon	.	-	.	WWTR1	19	8.86520988085783e-15	9.20686143088165e-13
ENSG00000134602.11	ENSG00000134602	chrX	dexseq_prepare_annotation2.py	exon	.	+	.	MST4	5	9.74858712414358e-15	1.00469980735162e-12
ENSG00000198691.61	ENSG00000198691	chr1	dexseq_prepare_annotation2.py	exon	.	-	.	ABCA4	27	1.06648732398798e-14	1.09080646675467e-12
ENSG00000151726.41	ENSG00000151726	chr4	dexseq_prepare_annotation2.py	exon	.	-	.	ACSL1	28	1.31705476732286e-14	1.33695912884406e-12
ENSG00000151789.34	ENSG00000151789	chr3	dexseq_prepare_annotation2.py	exon	.	-	.	ZNF385D	28	1.63926343157432e-14	1.65161907385709e-12
ENSG00000121940.ENSG00000162641.28	ENSG00000121940+ENSG00000162641	chr1	dexseq_prepare_annotation2.py	exon	.	-	.		13	1.67274295272357e-14	1.67286685960895e-12
ENSG00000197614.36	ENSG00000197614	chr12	dexseq_prepare_annotation2.py	exon	.	-	.	MFAP5	19	1.83920106163683e-14	1.82581275979109e-12
ENSG00000175198.32	ENSG00000175198	chr13	dexseq_prepare_annotation2.py	exon	.	+	.	PCCA	21	2.12775048080361e-14	2.09684374024304e-12
ENSG00000011295.ENSG00000243686.33	ENSG00000011295+ENSG00000243686	chr17	dexseq_prepare_annotation2.py	exon	.	+	.		18	2.59741722429537e-14	2.54113985110231e-12
ENSG00000141469.38	ENSG00000141469	chr18	dexseq_prepare_annotation2.py	exon	.	+	.	SLC14A1	15	2.6790389282658e-14	2.60213701946162e-12
ENSG00000147606.ENSG00000214954.59	ENSG00000147606+ENSG00000214954	chr8	dexseq_prepare_annotation2.py	exon	.	+	.		15	2.85437788177194e-14	2.75263969870021e-12
ENSG00000175356.40	ENSG00000175356	chr11	dexseq_prepare_annotation2.py	exon	.	-	.	SCUBE2	22	3.80963929929293e-14	3.64779717586906e-12
ENSG00000151834.36	ENSG00000151834	chr4	dexseq_prepare_annotation2.py	exon	.	-	.	GABRA2	13	3.88058063274107e-14	3.66905705123118e-12
ENSG00000064313.43	ENSG00000064313	chr8	dexseq_prepare_annotation2.py	exon	.	-	.	TAF2	22	3.88619478798651e-14	3.66905705123118e-12
ENSG00000012983.32	ENSG00000012983	chr14	dexseq_prepare_annotation2.py	exon	.	-	.	MAP4K5	12	4.30867518499569e-14	4.03968219948798e-12
ENSG00000117472.24	ENSG00000117472	chr1	dexseq_prepare_annotation2.py	exon	.	+	.	TSPAN1	6	4.43227936292737e-14	4.12691059854361e-12
ENSG00000166669.43	ENSG00000166669	chr16	dexseq_prepare_annotation2.py	exon	.	+	.	ATF7IP2	21	4.49807628507703e-14	4.15948821402911e-12
ENSG00000003756.ENSG00000004534.144	ENSG00000003756+ENSG00000004534	chr3	dexseq_prepare_annotation2.py	exon	.	+	.		51	6.34117477024203e-14	5.82395922265562e-12
ENSG00000198099.32	ENSG00000198099	chr4	dexseq_prepare_annotation2.py	exon	.	-	.	ADH4	27	8.55355921341076e-14	7.80281100947694e-12
ENSG00000174695.14	ENSG00000174695	chr5	dexseq_prepare_annotation2.py	exon	.	-	.	TMEM167A	9	8.89718245525583e-14	8.06180270660462e-12
ENSG00000064652.32	ENSG00000064652	chr5	dexseq_prepare_annotation2.py	exon	.	+	.	SNX24	14	9.05507480401069e-14	8.15017099526322e-12
ENSG00000231870.6	ENSG00000231870	chr17	dexseq_prepare_annotation2.py	exon	.	-	.	KRT17P3	4	1.32231772328403e-13	1.18229215775216e-11
ENSG00000035681.43	ENSG00000035681	chr8	dexseq_prepare_annotation2.py	exon	.	-	.	NSMAF	13	1.33350478619293e-13	1.18445053410465e-11
ENSG00000186635.ENSG00000214530.107	ENSG00000186635+ENSG00000214530	chr11	dexseq_prepare_annotation2.py	exon	.	-	.		33	1.34846110469289e-13	1.18990675650057e-11
ENSG00000135250.50	ENSG00000135250	chr7	dexseq_prepare_annotation2.py	exon	.	-	.	SRPK2	26	1.45520622690363e-13	1.27576229022246e-11
ENSG00000075420.50	ENSG00000075420	chr3	dexseq_prepare_annotation2.py	exon	.	+	.	FNDC3B	13	1.57782701254893e-13	1.37433822557568e-11
ENSG00000186522.40	ENSG00000186522	chr2	dexseq_prepare_annotation2.py	exon	.	-	.	SEPT10	13	2.03923585902012e-13	1.76485405978401e-11
ENSG00000236581.67	ENSG00000236581	chr13	dexseq_prepare_annotation2.py	exon	.	+	.	STARD13-AS	40	2.4663002124274e-13	2.12086109350205e-11
ENSG00000081479.75	ENSG00000081479	chr2	dexseq_prepare_annotation2.py	exon	.	-	.	LRP2	24	2.63823191528884e-13	2.25435247394397e-11
ENSG00000132286.ENSG00000265264.ENSG00000179532.111	ENSG00000132286+ENSG00000265264+ENSG00000179532	chr11	dexseq_prepare_annotation2.py	exon	.	+	.		88	2.77327820591827e-13	2.35484459484922e-11
ENSG00000149182.ENSG00000270060.71	ENSG00000149182+ENSG00000270060	chr11	dexseq_prepare_annotation2.py	exon	.	-	.		40	2.85555691945974e-13	2.40955462310162e-11
ENSG00000166313.50	ENSG00000166313	chr11	dexseq_prepare_annotation2.py	exon	.	-	.	APBB1	41	2.91213716501433e-13	2.43673650300022e-11
ENSG00000164929.17	ENSG00000164929	chr8	dexseq_prepare_annotation2.py	exon	.	+	.	BAALC	11	2.92386722084317e-13	2.43673650300022e-11
ENSG00000105576.69	ENSG00000105576	chr19	dexseq_prepare_annotation2.py	exon	.	-	.	TNPO2	45	3.13097288409486e-13	2.59332913547023e-11
ENSG00000141141.35	ENSG00000141141	chr17	dexseq_prepare_annotation2.py	exon	.	-	.	DDX52	12	3.36743881855534e-13	2.7721824078851e-11
ENSG00000142512.33	ENSG00000142512	chr19	dexseq_prepare_annotation2.py	exon	.	-	.	SIGLEC10	23	3.80424423215706e-13	3.11279402293045e-11
ENSG00000068400.37	ENSG00000068400	chrX	dexseq_prepare_annotation2.py	exon	.	-	.	GRIPAP1	22	5.50874194078037e-13	4.48033282785999e-11
ENSG00000231889.28	ENSG00000231889	chr6	dexseq_prepare_annotation2.py	exon	.	+	.	TRAF3IP2-AS1	19	6.74473280014029e-13	5.45273278650862e-11
ENSG00000221995.ENSG00000196535.93	ENSG00000221995+ENSG00000196535	chr17	dexseq_prepare_annotation2.py	exon	.	-	.		9	6.92917430627746e-13	5.56849894696738e-11
ENSG00000200469.ENSG00000163644.30	ENSG00000200469+ENSG00000163644	chr4	dexseq_prepare_annotation2.py	exon	.	-	.		16	7.79881786338718e-13	6.23028638896984e-11
ENSG00000135655.60	ENSG00000135655	chr12	dexseq_prepare_annotation2.py	exon	.	+	.	USP15	20	8.35319244201536e-13	6.63390889174408e-11
ENSG00000035928.50	ENSG00000035928	chr4	dexseq_prepare_annotation2.py	exon	.	-	.	RFC1	7	8.71833050497427e-13	6.86326516980083e-11
ENSG00000214717.ENSG00000169084.29	ENSG00000214717+ENSG00000169084	chrX	dexseq_prepare_annotation2.py	exon	.	-	.		8	8.74366053778048e-13	6.86326516980083e-11
ENSG00000239961.ENSG00000250507.ENSG00000248166.ENSG00000187116.ENSG00000249654.29	ENSG00000239961+ENSG00000250507+ENSG00000248166+ENSG00000187116+ENSG00000249654	chr19	dexseq_prepare_annotation2.py	exon	.	-	.		27	9.9902515732361e-13	7.79643852544859e-11
ENSG00000140199.59	ENSG00000140199	chr15	dexseq_prepare_annotation2.py	exon	.	-	.	SLC12A6	20	1.03331161334786e-12	8.01766671943069e-11
ENSG00000008382.27	ENSG00000008382	chr19	dexseq_prepare_annotation2.py	exon	.	+	.	MPND	4	1.04036221401614e-12	8.02624585796112e-11
ENSG00000022840.73	ENSG00000022840	chr12	dexseq_prepare_annotation2.py	exon	.	+	.	RNF10	26	1.11359100362465e-12	8.5423818976911e-11
ENSG00000177479.68	ENSG00000177479	chr3	dexseq_prepare_annotation2.py	exon	.	+	.	ARIH2	48	1.22078168081787e-12	9.31173642526668e-11
ENSG00000099917.86	ENSG00000099917	chr22	dexseq_prepare_annotation2.py	exon	.	+	.	MED15	39	1.55128563441822e-12	1.17662400844272e-10
ENSG00000068878.66	ENSG00000068878	chr2	dexseq_prepare_annotation2.py	exon	.	-	.	PSME4	14	1.61098668779778e-12	1.21507995932725e-10
ENSG00000074181.41	ENSG00000074181	chr19	dexseq_prepare_annotation2.py	exon	.	-	.	NOTCH3	42	1.79465341388471e-12	1.34608976338097e-10
ENSG00000241015.ENSG00000160336.25	ENSG00000241015+ENSG00000160336	chr19	dexseq_prepare_annotation2.py	exon	.	+	.		18	2.03319644300383e-12	1.51658481640855e-10
ENSG00000104365.82	ENSG00000104365	chr8	dexseq_prepare_annotation2.py	exon	.	+	.	IKBKB	47	2.36300033737021e-12	1.75290481070523e-10
ENSG00000130733.29	ENSG00000130733	chr19	dexseq_prepare_annotation2.py	exon	.	-	.	YIPF2	6	2.46679819148397e-12	1.81990395536749e-10
ENSG00000148219.38	ENSG00000148219	chr9	dexseq_prepare_annotation2.py	exon	.	-	.	ASTN2	34	2.7143839097223e-12	1.99167919375874e-10
ENSG00000181191.19	ENSG00000181191	chrX	dexseq_prepare_annotation2.py	exon	.	-	.	PJA1	10	2.89593759268643e-12	2.1134082939924e-10
ENSG00000196344.10	ENSG00000196344	chr4	dexseq_prepare_annotation2.py	exon	.	-	.	ADH7	7	3.22856293173844e-12	2.34348538394627e-10
ENSG00000164985.33	ENSG00000164985	chr9	dexseq_prepare_annotation2.py	exon	.	-	.	PSIP1	5	3.27907000808554e-12	2.36741840530283e-10
ENSG00000080823.99	ENSG00000080823	chr14	dexseq_prepare_annotation2.py	exon	.	-	.	MOK	29	3.3771916190462e-12	2.42529064089057e-10
ENSG00000121152.11	ENSG00000121152	chr2	dexseq_prepare_annotation2.py	exon	.	+	.	NCAPH	10	3.61389257320843e-12	2.58154304925328e-10
ENSG00000141646.ENSG00000267699.ENSG00000141642.58	ENSG00000141646+ENSG00000267699+ENSG00000141642	chr18	dexseq_prepare_annotation2.py	exon	.	+	.		21	3.64899646440812e-12	2.59290006663021e-10
ENSG00000088854.41	ENSG00000088854	chr20	dexseq_prepare_annotation2.py	exon	.	-	.	C20orf194	15	3.8814339643177e-12	2.74362512839022e-10
ENSG00000099904.22	ENSG00000099904	chr22	dexseq_prepare_annotation2.py	exon	.	+	.	ZDHHC8	8	3.95910274839072e-12	2.78395032323037e-10
ENSG00000264594.ENSG00000204580.145	ENSG00000264594+ENSG00000204580	chr6	dexseq_prepare_annotation2.py	exon	.	+	.		20	4.82585949860134e-12	3.35867419066652e-10
ENSG00000100949.67	ENSG00000100949	chr14	dexseq_prepare_annotation2.py	exon	.	-	.	RABGGTA	31	4.82618171238653e-12	3.35867419066652e-10
ENSG00000132326.23	ENSG00000132326	chr2	dexseq_prepare_annotation2.py	exon	.	-	.	PER2	13	5.24797148521288e-12	3.63296261918457e-10
ENSG00000010438.20	ENSG00000010438	chr9	dexseq_prepare_annotation2.py	exon	.	+	.	PRSS3	15	5.27413282986576e-12	3.63296261918457e-10
ENSG00000087460.93	ENSG00000087460	chr20	dexseq_prepare_annotation2.py	exon	.	+	.	GNAS	31	5.41463759132873e-12	3.71081330561062e-10
ENSG00000184779.29	ENSG00000184779	chr15	dexseq_prepare_annotation2.py	exon	.	-	.	RPS17	13	5.73094730583269e-12	3.90775351394178e-10
ENSG00000105063.ENSG00000180089.44	ENSG00000105063+ENSG00000180089	chr19	dexseq_prepare_annotation2.py	exon	.	-	.		20	5.87150794022079e-12	3.983478829192e-10
ENSG00000161013.62	ENSG00000161013	chr5	dexseq_prepare_annotation2.py	exon	.	-	.	MGAT4B	29	6.40647734590172e-12	4.32469253235096e-10
ENSG00000159640.ENSG00000224353.ENSG00000264813.67	ENSG00000159640+ENSG00000224353+ENSG00000264813	chr17	dexseq_prepare_annotation2.py	exon	.	+	.		46	6.75619639566228e-12	4.53807997700679e-10
ENSG00000059758.39	ENSG00000059758	chr12	dexseq_prepare_annotation2.py	exon	.	-	.	CDK17	28	6.80640027771396e-12	4.54916881927803e-10
ENSG00000145868.56	ENSG00000145868	chr5	dexseq_prepare_annotation2.py	exon	.	+	.	FBXO38	17	7.44730289180351e-12	4.95300671636646e-10
ENSG00000150676.16	ENSG00000150676	chr11	dexseq_prepare_annotation2.py	exon	.	+	.	CCDC83	11	8.59111826858815e-12	5.68571998746121e-10
ENSG00000177822.23	ENSG00000177822	chr4	dexseq_prepare_annotation2.py	exon	.	-	.	AC108142.1	22	9.06935183929155e-12	5.97294239913538e-10
ENSG00000196912.61	ENSG00000196912	chr2	dexseq_prepare_annotation2.py	exon	.	-	.	ANKRD36B	18	1.01369554549749e-11	6.64364250473862e-10
ENSG00000075415.ENSG00000212443.40	ENSG00000075415+ENSG00000212443	chr12	dexseq_prepare_annotation2.py	exon	.	+	.		27	1.29090881925386e-11	8.41959418780019e-10
ENSG00000133624.16	ENSG00000133624	chr7	dexseq_prepare_annotation2.py	exon	.	-	.	ZNF767	7	1.35616656213493e-11	8.80269459393445e-10
ENSG00000163482.56	ENSG00000163482	chr2	dexseq_prepare_annotation2.py	exon	.	+	.	STK36	30	1.37859124573093e-11	8.90543560220729e-10
ENSG00000133226.69	ENSG00000133226	chr1	dexseq_prepare_annotation2.py	exon	.	+	.	SRRM1	34	1.5716923370087e-11	1.01044848771211e-09
ENSG00000103316.33	ENSG00000103316	chr16	dexseq_prepare_annotation2.py	exon	.	-	.	CRYM	22	1.69198578710929e-11	1.08263033705036e-09
ENSG00000116688.30	ENSG00000116688	chr1	dexseq_prepare_annotation2.py	exon	.	+	.	MFN2	19	1.87869103069944e-11	1.19642488705062e-09
ENSG00000268614.ENSG00000090674.ENSG00000032444.122	ENSG00000268614+ENSG00000090674+ENSG00000032444	chr19	dexseq_prepare_annotation2.py	exon	.	+	.		20	2.12021874747922e-11	1.34390015538577e-09
ENSG00000102103.35	ENSG00000102103	chrX	dexseq_prepare_annotation2.py	exon	.	+	.	PQBP1	13	2.23822271070735e-11	1.41206751482523e-09
ENSG00000152936.ENSG00000241846.33	ENSG00000152936+ENSG00000241846	chr12	dexseq_prepare_annotation2.py	exon	.	-	.		11	2.46472246704278e-11	1.54773107104858e-09
ENSG00000068305.41	ENSG00000068305	chr15	dexseq_prepare_annotation2.py	exon	.	+	.	MEF2A	10	2.65926191238608e-11	1.66216180921872e-09
ENSG00000170421.48	ENSG00000170421	chr12	dexseq_prepare_annotation2.py	exon	.	-	.	KRT8	31	2.8114248141968e-11	1.74917264592032e-09
ENSG00000118900.37	ENSG00000118900	chr16	dexseq_prepare_annotation2.py	exon	.	+	.	UBN1	27	2.93024600618347e-11	1.81473629951757e-09
ENSG00000196074.54	ENSG00000196074	chr20	dexseq_prepare_annotation2.py	exon	.	-	.	SYCP2	9	3.61164144667346e-11	2.2265192315771e-09
ENSG00000151790.28	ENSG00000151790	chr4	dexseq_prepare_annotation2.py	exon	.	+	.	TDO2	15	3.95522427313151e-11	2.42641797451604e-09
ENSG00000105193.19	ENSG00000105193	chr19	dexseq_prepare_annotation2.py	exon	.	-	.	RPS16	12	3.97184188110544e-11	2.42641797451604e-09
ENSG00000166535.36	ENSG00000166535	chr12	dexseq_prepare_annotation2.py	exon	.	+	.	A2ML1	24	4.10153643101671e-11	2.49436231329534e-09
ENSG00000170776.34	ENSG00000170776	chr15	dexseq_prepare_annotation2.py	exon	.	+	.	AKAP13	11	4.7607907355631e-11	2.8823065345667e-09
ENSG00000149554.ENSG00000134910.77	ENSG00000149554+ENSG00000134910	chr11	dexseq_prepare_annotation2.py	exon	.	+	.		36	6.12053783152194e-11	3.68899023497222e-09
ENSG00000112983.76	ENSG00000112983	chr5	dexseq_prepare_annotation2.py	exon	.	-	.	BRD8	43	6.25340424297118e-11	3.75232047486017e-09
ENSG00000082805.63	ENSG00000082805	chr12	dexseq_prepare_annotation2.py	exon	.	+	.	ERC1	57	6.43729822712664e-11	3.83159189149625e-09
ENSG00000244045.ENSG00000258924.ENSG00000264302.ENSG00000004139.57	ENSG00000244045+ENSG00000258924+ENSG00000264302+ENSG00000004139	chr17	dexseq_prepare_annotation2.py	exon	.	+	.		36	6.44227360469335e-11	3.83159189149625e-09
ENSG00000103653.43	ENSG00000103653	chr15	dexseq_prepare_annotation2.py	exon	.	+	.	CSK	10	6.64729456226257e-11	3.93618964408364e-09
ENSG00000150712.26	ENSG00000150712	chr5	dexseq_prepare_annotation2.py	exon	.	-	.	MTMR12	19	7.51751736567249e-11	4.4320524870718e-09
ENSG00000228107.ENSG00000159259.ENSG00000159256.51	ENSG00000228107+ENSG00000159259+ENSG00000159256	chr21	dexseq_prepare_annotation2.py	exon	.	+	.		37	7.7248081750304e-11	4.53446239874284e-09
ENSG00000104915.30	ENSG00000104915	chr19	dexseq_prepare_annotation2.py	exon	.	-	.	STX10	20	8.05852064401216e-11	4.69389360799707e-09
ENSG00000140400.118	ENSG00000140400	chr15	dexseq_prepare_annotation2.py	exon	.	-	.	MAN2C1	34	8.06594561184594e-11	4.69389360799707e-09
ENSG00000073331.24	ENSG00000073331	chr4	dexseq_prepare_annotation2.py	exon	.	+	.	ALPK1	10	8.33475490462823e-11	4.82950755224832e-09
ENSG00000123384.69	ENSG00000123384	chr12	dexseq_prepare_annotation2.py	exon	.	+	.	LRP1	33	8.78519594745186e-11	5.06875771310032e-09
ENSG00000238542.ENSG00000163492.ENSG00000155657.407	ENSG00000238542+ENSG00000163492+ENSG00000155657	chr2	dexseq_prepare_annotation2.py	exon	.	-	.		111	8.87495152481671e-11	5.09875406538512e-09
ENSG00000129473.ENSG00000258643.ENSG00000100836.41	ENSG00000129473+ENSG00000258643+ENSG00000100836	chr14	dexseq_prepare_annotation2.py	exon	.	+	.		10	9.39699084018826e-11	5.35418461278458e-09
ENSG00000143341.116	ENSG00000143341	chr1	dexseq_prepare_annotation2.py	exon	.	+	.	HMCN1	38	9.41407779864736e-11	5.35418461278458e-09
ENSG00000183091.94	ENSG00000183091	chr2	dexseq_prepare_annotation2.py	exon	.	-	.	NEB	32	9.46877136554349e-11	5.35418461278458e-09
ENSG00000128438.ENSG00000240505.38	ENSG00000128438+ENSG00000240505	chr17	dexseq_prepare_annotation2.py	exon	.	-	.		6	9.47818770798841e-11	5.35418461278458e-09
ENSG00000188690.31	ENSG00000188690	chr10	dexseq_prepare_annotation2.py	exon	.	-	.	UROS	22	1.03154284512633e-10	5.80285831335438e-09
ENSG00000009307.51	ENSG00000009307	chr1	dexseq_prepare_annotation2.py	exon	.	-	.	CSDE1	24	1.03600184879451e-10	5.8037597346783e-09
ENSG00000231887.ENSG00000256682.ENSG00000212127.ENSG00000111215.61	ENSG00000231887+ENSG00000256682+ENSG00000212127+ENSG00000111215	chr12	dexseq_prepare_annotation2.py	exon	.	-	.		8	1.09286892431928e-10	6.09703444100605e-09
ENSG00000118515.72	ENSG00000118515	chr6	dexseq_prepare_annotation2.py	exon	.	-	.	SGK1	49	1.24574939299541e-10	6.92134261515678e-09
ENSG00000145632.22	ENSG00000145632	chr5	dexseq_prepare_annotation2.py	exon	.	-	.	PLK2	14	1.31070799540196e-10	7.25240518275486e-09
ENSG00000077063.46	ENSG00000077063	chr7	dexseq_prepare_annotation2.py	exon	.	-	.	CTTNBP2	31	1.43911797903377e-10	7.93042115711628e-09
ENSG00000163781.47	ENSG00000163781	chr3	dexseq_prepare_annotation2.py	exon	.	-	.	TOPBP1	25	1.5686463049681e-10	8.60108621872274e-09
ENSG00000077616.26	ENSG00000077616	chr11	dexseq_prepare_annotation2.py	exon	.	+	.	NAALAD2	16	1.57356365900638e-10	8.60108621872274e-09
ENSG00000224699.42	ENSG00000224699	chr1	dexseq_prepare_annotation2.py	exon	.	+	.	LAMTOR5-AS1	15	1.6851599466356e-10	9.1496121826478e-09
ENSG00000164733.68	ENSG00000164733	chr8	dexseq_prepare_annotation2.py	exon	.	-	.	CTSB	12	1.68747013812259e-10	9.1496121826478e-09
ENSG00000168014.74	ENSG00000168014	chr11	dexseq_prepare_annotation2.py	exon	.	-	.	C2CD3	22	1.71010981907386e-10	9.23527706692649e-09
ENSG00000255339.ENSG00000075826.ENSG00000166136.84	ENSG00000255339+ENSG00000075826+ENSG00000166136	chr10	dexseq_prepare_annotation2.py	exon	.	-	.		40	1.8323440465687e-10	9.85596692140398e-09
ENSG00000152556.88	ENSG00000152556	chr12	dexseq_prepare_annotation2.py	exon	.	+	.	PFKM	19	1.89917798869061e-10	1.01749214386159e-08
ENSG00000127952.26	ENSG00000127952	chr7	dexseq_prepare_annotation2.py	exon	.	-	.	STYXL1	3	2.21504126828953e-10	1.1820265677145e-08
ENSG00000181450.12	ENSG00000181450	chr1	dexseq_prepare_annotation2.py	exon	.	+	.	ZNF678	6	2.32935581473967e-10	1.23813515176379e-08
ENSG00000104299.53	ENSG00000104299	chr8	dexseq_prepare_annotation2.py	exon	.	-	.	INTS9	18	2.38403933248547e-10	1.2622319618779e-08
ENSG00000147687.41	ENSG00000147687	chr8	dexseq_prepare_annotation2.py	exon	.	-	.	TATDN1	27	2.42335151974779e-10	1.27803394016074e-08
ENSG00000236107.28	ENSG00000236107	chr2	dexseq_prepare_annotation2.py	exon	.	+	.	AC010127.3	22	2.53788755171292e-10	1.33323034380063e-08
ENSG00000124006.52	ENSG00000124006	chr2	dexseq_prepare_annotation2.py	exon	.	-	.	OBSL1	23	2.73197273661774e-10	1.42962650841381e-08
ENSG00000254615.ENSG00000164830.49	ENSG00000254615+ENSG00000164830	chr8	dexseq_prepare_annotation2.py	exon	.	+	.		34	3.03685271220848e-10	1.58303275936396e-08
ENSG00000167178.30	ENSG00000167178	chr15	dexseq_prepare_annotation2.py	exon	.	+	.	ISLR2	15	3.10704920199963e-10	1.6133950490845e-08
ENSG00000197134.15	ENSG00000197134	chr19	dexseq_prepare_annotation2.py	exon	.	+	.	ZNF257	8	3.68349544629583e-10	1.90539739541916e-08
ENSG00000112659.68	ENSG00000112659	chr6	dexseq_prepare_annotation2.py	exon	.	+	.	CUL9	30	3.73299834108232e-10	1.9236339924791e-08
ENSG00000181827.21	ENSG00000181827	chr15	dexseq_prepare_annotation2.py	exon	.	-	.	RFX7	7	3.82232073432362e-10	1.96217308874917e-08
ENSG00000148700.55	ENSG00000148700	chr10	dexseq_prepare_annotation2.py	exon	.	+	.	ADD3	34	3.88268740051028e-10	1.98561221948065e-08
ENSG00000163633.23	ENSG00000163633	chr4	dexseq_prepare_annotation2.py	exon	.	-	.	C4orf36	21	3.95367006899581e-10	2.01428300383066e-08
ENSG00000227001.14	ENSG00000227001	chr1	dexseq_prepare_annotation2.py	exon	.	-	.	NBPF2P	10	4.07572208611734e-10	2.06865879265678e-08
ENSG00000167173.15	ENSG00000167173	chr15	dexseq_prepare_annotation2.py	exon	.	+	.	C15orf39	11	4.13538286817772e-10	2.09107880536582e-08
ENSG00000174353.22	ENSG00000174353	chr7	dexseq_prepare_annotation2.py	exon	.	-	.	STAG3L3	12	4.32054871891766e-10	2.17655702440699e-08
ENSG00000145362.95	ENSG00000145362	chr4	dexseq_prepare_annotation2.py	exon	.	+	.	ANK2	43	4.3943982181692e-10	2.20553049604098e-08
ENSG00000010671.34	ENSG00000010671	chrX	dexseq_prepare_annotation2.py	exon	.	-	.	BTK	11	4.50572869228106e-10	2.25303122498099e-08
ENSG00000114423.35	ENSG00000114423	chr3	dexseq_prepare_annotation2.py	exon	.	-	.	CBLB	26	4.7624561715051e-10	2.37261700263802e-08
ENSG00000253729.106	ENSG00000253729	chr8	dexseq_prepare_annotation2.py	exon	.	-	.	PRKDC	72	4.99314732352522e-10	2.47840007407772e-08
ENSG00000119760.10	ENSG00000119760	chr2	dexseq_prepare_annotation2.py	exon	.	-	.	SUPT7L	7	5.18570345994761e-10	2.56454880632794e-08
ENSG00000104368.37	ENSG00000104368	chr8	dexseq_prepare_annotation2.py	exon	.	-	.	PLAT	20	5.66090236900188e-10	2.78933733152899e-08
ENSG00000185298.20	ENSG00000185298	chr17	dexseq_prepare_annotation2.py	exon	.	+	.	CCDC137	8	5.89687892336428e-10	2.89504590343059e-08
ENSG00000165124.57	ENSG00000165124	chr9	dexseq_prepare_annotation2.py	exon	.	-	.	SVEP1	33	6.39867791990587e-10	3.13001994915396e-08
ENSG00000068976.26	ENSG00000068976	chr11	dexseq_prepare_annotation2.py	exon	.	-	.	PYGM	15	6.49959319992866e-10	3.1679064184923e-08
ENSG00000067369.62	ENSG00000067369	chr15	dexseq_prepare_annotation2.py	exon	.	-	.	TP53BP1	36	7.36770719392295e-10	3.57810844694798e-08
ENSG00000105726.58	ENSG00000105726	chr19	dexseq_prepare_annotation2.py	exon	.	-	.	ATP13A1	14	7.8268342072566e-10	3.78745837391295e-08
ENSG00000167378.ENSG00000268361.ENSG00000073050.48	ENSG00000167378+ENSG00000268361+ENSG00000073050	chr19	dexseq_prepare_annotation2.py	exon	.	-	.		4	8.01275026267884e-10	3.8635764748724e-08
ENSG00000142945.30	ENSG00000142945	chr1	dexseq_prepare_annotation2.py	exon	.	+	.	KIF2C	13	8.04423158390503e-10	3.86495269090042e-08
ENSG00000003987.9	ENSG00000003987	chr8	dexseq_prepare_annotation2.py	exon	.	-	.	MTMR7	7	8.50313799279801e-10	4.07095269648106e-08
ENSG00000213221.ENSG00000187796.37	ENSG00000213221+ENSG00000187796	chr9	dexseq_prepare_annotation2.py	exon	.	-	.		10	8.84161934218846e-10	4.2180460331762e-08
ENSG00000177156.26	ENSG00000177156	chr11	dexseq_prepare_annotation2.py	exon	.	+	.	TALDO1	20	9.56699065075663e-10	4.54802608365723e-08
ENSG00000145703.70	ENSG00000145703	chr5	dexseq_prepare_annotation2.py	exon	.	+	.	IQGAP2	40	9.90106677160216e-10	4.69032640292634e-08
ENSG00000165275.7	ENSG00000165275	chr9	dexseq_prepare_annotation2.py	exon	.	+	.	TRMT10B	4	1.0416433754082e-09	4.91721231167347e-08
ENSG00000171219.22	ENSG00000171219	chr11	dexseq_prepare_annotation2.py	exon	.	-	.	CDC42BPG	16	1.04904927101635e-09	4.93491784250584e-08
ENSG00000048707.98	ENSG00000048707	chr1	dexseq_prepare_annotation2.py	exon	.	+	.	VPS13D	14	1.08616578563159e-09	5.09177926104587e-08
ENSG00000215462.ENSG00000102547.39	ENSG00000215462+ENSG00000102547	chr13	dexseq_prepare_annotation2.py	exon	.	-	.		25	1.11368572588309e-09	5.20272352427255e-08
ENSG00000187391.44	ENSG00000187391	chr7	dexseq_prepare_annotation2.py	exon	.	-	.	MAGI2	20	1.1271628816325e-09	5.24752622928288e-08
ENSG00000063438.ENSG00000249915.42	ENSG00000063438+ENSG00000249915	chr5	dexseq_prepare_annotation2.py	exon	.	+	.		28	1.2253829925447e-09	5.6851875540708e-08
ENSG00000119912.32	ENSG00000119912	chr10	dexseq_prepare_annotation2.py	exon	.	-	.	IDE	20	1.23986571961838e-09	5.73268050704376e-08
ENSG00000147130.41	ENSG00000147130	chrX	dexseq_prepare_annotation2.py	exon	.	-	.	ZMYM3	20	1.390770394653e-09	6.40846112566899e-08
ENSG00000037042.16	ENSG00000037042	chr17	dexseq_prepare_annotation2.py	exon	.	+	.	TUBG2	13	1.45646746577552e-09	6.68835620933175e-08
ENSG00000066468.58	ENSG00000066468	chr10	dexseq_prepare_annotation2.py	exon	.	-	.	FGFR2	16	1.47436750328842e-09	6.74760530911762e-08
ENSG00000140575.74	ENSG00000140575	chr15	dexseq_prepare_annotation2.py	exon	.	+	.	IQGAP1	55	1.51488868768853e-09	6.90963249070365e-08
ENSG00000104529.112	ENSG00000104529	chr8	dexseq_prepare_annotation2.py	exon	.	-	.	EEF1D	55	1.79328402884648e-09	8.15189483954756e-08
ENSG00000070756.68	ENSG00000070756	chr8	dexseq_prepare_annotation2.py	exon	.	-	.	PABPC1	22	1.79944451454775e-09	8.15244979560712e-08
ENSG00000138078.35	ENSG00000138078	chr2	dexseq_prepare_annotation2.py	exon	.	-	.	PREPL	23	1.85642807996526e-09	8.38248679184313e-08
ENSG00000006025.45	ENSG00000006025	chr17	dexseq_prepare_annotation2.py	exon	.	-	.	OSBPL7	18	1.89750796121964e-09	8.51470982586106e-08
ENSG00000187240.105	ENSG00000187240	chr11	dexseq_prepare_annotation2.py	exon	.	+	.	DYNC2H1	37	1.89832431492792e-09	8.51470982586106e-08
ENSG00000136235.33	ENSG00000136235	chr7	dexseq_prepare_annotation2.py	exon	.	+	.	GPNMB	16	1.93426287099817e-09	8.64717980839282e-08
ENSG00000263142.ENSG00000262633.ENSG00000108433.23	ENSG00000263142+ENSG00000262633+ENSG00000108433	chr17	dexseq_prepare_annotation2.py	exon	.	+	.		14	1.94244826321915e-09	8.65511353192135e-08
ENSG00000130827.29	ENSG00000130827	chrX	dexseq_prepare_annotation2.py	exon	.	+	.	PLXNA3	10	2.27764775203961e-09	1.01153033882522e-07
ENSG00000128973.ENSG00000260007.ENSG00000129007.30	ENSG00000128973+ENSG00000260007+ENSG00000129007	chr15	dexseq_prepare_annotation2.py	exon	.	-	.		22	2.43960291754631e-09	1.07990422917353e-07
ENSG00000173715.ENSG00000173653.67	ENSG00000173715+ENSG00000173653	chr11	dexseq_prepare_annotation2.py	exon	.	+	.		22	2.53248583827447e-09	1.11735592491972e-07
ENSG00000197818.24	ENSG00000197818	chr20	dexseq_prepare_annotation2.py	exon	.	+	.	SLC9A8	12	2.89095144623338e-09	1.27135946174583e-07
ENSG00000116337.74	ENSG00000116337	chr1	dexseq_prepare_annotation2.py	exon	.	+	.	AMPD2	41	2.9514951253548e-09	1.29377063920179e-07
ENSG00000163481.23	ENSG00000163481	chr2	dexseq_prepare_annotation2.py	exon	.	-	.	RNF25	5	3.1410901706565e-09	1.37242260174866e-07
ENSG00000169689.26	ENSG00000169689	chr17	dexseq_prepare_annotation2.py	exon	.	-	.	STRA13	13	3.22876012210107e-09	1.40617710995118e-07
ENSG00000169727.63	ENSG00000169727	chr17	dexseq_prepare_annotation2.py	exon	.	+	.	GPS1	39	3.42754615189588e-09	1.48795178767673e-07
ENSG00000104218.45	ENSG00000104218	chr8	dexseq_prepare_annotation2.py	exon	.	+	.	CSPP1	21	3.65902484534621e-09	1.58303870508647e-07
ENSG00000133619.37	ENSG00000133619	chr7	dexseq_prepare_annotation2.py	exon	.	+	.	KRBA1	16	3.67003269900056e-09	1.58303870508647e-07
ENSG00000129084.ENSG00000256206.ENSG00000129083.99	ENSG00000129084+ENSG00000256206+ENSG00000129083	chr11	dexseq_prepare_annotation2.py	exon	.	-	.		46	3.7477481132377e-09	1.61141233365676e-07
ENSG00000177674.35	ENSG00000177674	chr1	dexseq_prepare_annotation2.py	exon	.	+	.	AGTRAP	16	3.94943003436256e-09	1.69273825060092e-07
ENSG00000177398.41	ENSG00000177398	chr21	dexseq_prepare_annotation2.py	exon	.	+	.	UMODL1	15	4.06443185353683e-09	1.73651564729749e-07
ENSG00000123607.45	ENSG00000123607	chr2	dexseq_prepare_annotation2.py	exon	.	-	.	TTC21B	28	4.27543146786111e-09	1.82090221601239e-07
ENSG00000197102.99	ENSG00000197102	chr14	dexseq_prepare_annotation2.py	exon	.	+	.	DYNC1H1	38	4.42692868744476e-09	1.8794957298488e-07
ENSG00000261771.ENSG00000260916.ENSG00000207964.ENSG00000256061.66	ENSG00000261771+ENSG00000260916+ENSG00000207964+ENSG00000256061	chr15	dexseq_prepare_annotation2.py	exon	.	-	.		38	4.84510675280873e-09	2.05058891127494e-07
ENSG00000143851.46	ENSG00000143851	chr1	dexseq_prepare_annotation2.py	exon	.	-	.	PTPN7	2	5.05947845382677e-09	2.13462558140985e-07
ENSG00000112246.17	ENSG00000112246	chr6	dexseq_prepare_annotation2.py	exon	.	-	.	SIM1	5	5.29474760979933e-09	2.22692795887541e-07
ENSG00000218422.ENSG00000013810.43	ENSG00000218422+ENSG00000013810	chr4	dexseq_prepare_annotation2.py	exon	.	+	.		22	5.31574331871454e-09	2.22881523434674e-07
ENSG00000092201.40	ENSG00000092201	chr14	dexseq_prepare_annotation2.py	exon	.	-	.	SUPT16H	19	5.62443077428883e-09	2.35094241125924e-07
ENSG00000135249.29	ENSG00000135249	chr7	dexseq_prepare_annotation2.py	exon	.	+	.	RINT1	14	5.84996986415122e-09	2.43766799802178e-07
ENSG00000111731.51	ENSG00000111731	chr12	dexseq_prepare_annotation2.py	exon	.	-	.	C2CD5	12	5.99519477016596e-09	2.49049614129264e-07
ENSG00000099864.27	ENSG00000099864	chr19	dexseq_prepare_annotation2.py	exon	.	+	.	PALM	7	6.55462579954038e-09	2.71453996685873e-07
ENSG00000081059.68	ENSG00000081059	chr5	dexseq_prepare_annotation2.py	exon	.	+	.	TCF7	22	6.79765555007701e-09	2.80657943674586e-07
ENSG00000185989.27	ENSG00000185989	chr13	dexseq_prepare_annotation2.py	exon	.	-	.	RASA3	20	7.48213305514255e-09	3.07976458467925e-07
ENSG00000132635.13	ENSG00000132635	chr20	dexseq_prepare_annotation2.py	exon	.	-	.	PCED1A	3	8.4445893080642e-09	3.46536170967097e-07
ENSG00000163590.12	ENSG00000163590	chr3	dexseq_prepare_annotation2.py	exon	.	+	.	PPM1L	4	8.53528766802845e-09	3.49196723654703e-07
ENSG00000083844.16	ENSG00000083844	chr19	dexseq_prepare_annotation2.py	exon	.	+	.	ZNF264	12	8.64875245610836e-09	3.52769809395525e-07
ENSG00000139132.60	ENSG00000139132	chr12	dexseq_prepare_annotation2.py	exon	.	+	.	FGD4	8	8.74037381035366e-09	3.55433092812002e-07
ENSG00000100296.ENSG00000184117.77	ENSG00000100296+ENSG00000184117	chr22	dexseq_prepare_annotation2.py	exon	.	-	.		39	9.63000631428596e-09	3.90434580327852e-07
ENSG00000175221.32	ENSG00000175221	chr19	dexseq_prepare_annotation2.py	exon	.	-	.	MED16	12	9.84001941031157e-09	3.97754796582684e-07
ENSG00000168944.40	ENSG00000168944	chr5	dexseq_prepare_annotation2.py	exon	.	-	.	CEP120	19	1.00819118172466e-08	4.06316093864616e-07
ENSG00000103657.110	ENSG00000103657	chr15	dexseq_prepare_annotation2.py	exon	.	-	.	HERC1	45	1.02642996447834e-08	4.12435444953038e-07
ENSG00000140009.ENSG00000214770.43	ENSG00000140009+ENSG00000214770	chr14	dexseq_prepare_annotation2.py	exon	.	-	.		25	1.07567322783717e-08	4.30433299848184e-07
ENSG00000161016.38	ENSG00000161016	chr8	dexseq_prepare_annotation2.py	exon	.	-	.	RPL8	21	1.08048362513673e-08	4.30433299848184e-07
ENSG00000125347.35	ENSG00000125347	chr5	dexseq_prepare_annotation2.py	exon	.	-	.	IRF1	20	1.0807857836348e-08	4.30433299848184e-07
ENSG00000256028.ENSG00000182196.ENSG00000111325.35	ENSG00000256028+ENSG00000182196+ENSG00000111325	chr12	dexseq_prepare_annotation2.py	exon	.	+	.		10	1.08478762022953e-08	4.3075640178585e-07
ENSG00000115091.28	ENSG00000115091	chr2	dexseq_prepare_annotation2.py	exon	.	+	.	ACTR3	19	1.09731823519145e-08	4.34454354642808e-07
ENSG00000177565.40	ENSG00000177565	chr3	dexseq_prepare_annotation2.py	exon	.	-	.	TBL1XR1	34	1.12931907080395e-08	4.45816864763862e-07
ENSG00000104361.ENSG00000252558.28	ENSG00000104361+ENSG00000252558	chr8	dexseq_prepare_annotation2.py	exon	.	-	.		18	1.19059261558116e-08	4.68635303293331e-07
ENSG00000242111.7	ENSG00000242111	chr9	dexseq_prepare_annotation2.py	exon	.	+	.	RP11-86L19.2	6	1.19759007672241e-08	4.70019291448525e-07
ENSG00000201965.ENSG00000060971.42	ENSG00000201965+ENSG00000060971	chr3	dexseq_prepare_annotation2.py	exon	.	-	.		16	1.20887900949752e-08	4.73074652383364e-07
ENSG00000092094.42	ENSG00000092094	chr14	dexseq_prepare_annotation2.py	exon	.	-	.	OSGEP	24	1.2212084313499e-08	4.7651835351604e-07
ENSG00000019102.ENSG00000149564.26	ENSG00000019102+ENSG00000149564	chr11	dexseq_prepare_annotation2.py	exon	.	-	.		14	1.22567392734937e-08	4.76882527179939e-07
ENSG00000178057.17	ENSG00000178057	chr3	dexseq_prepare_annotation2.py	exon	.	+	.	NDUFAF3	9	1.24241751236832e-08	4.82008012485191e-07
ENSG00000168393.19	ENSG00000168393	chr2	dexseq_prepare_annotation2.py	exon	.	-	.	DTYMK	16	1.27764243288063e-08	4.942535955966e-07
ENSG00000151490.43	ENSG00000151490	chr12	dexseq_prepare_annotation2.py	exon	.	+	.	PTPRO	18	1.28924431178243e-08	4.97316784382131e-07
ENSG00000186919.24	ENSG00000186919	chr17	dexseq_prepare_annotation2.py	exon	.	+	.	ZACN	4	1.33367263912781e-08	5.12989011420642e-07
ENSG00000023839.35	ENSG00000023839	chr10	dexseq_prepare_annotation2.py	exon	.	+	.	ABCC2	21	1.40467767833843e-08	5.38765719751341e-07
ENSG00000149636.26	ENSG00000149636	chr20	dexseq_prepare_annotation2.py	exon	.	-	.	DSN1	11	1.44361576997291e-08	5.52124858115638e-07
ENSG00000246090.33	ENSG00000246090	chr4	dexseq_prepare_annotation2.py	exon	.	+	.	RP11-696N14.1	26	1.44768683633017e-08	5.52124858115638e-07
ENSG00000149582.ENSG00000172425.73	ENSG00000149582+ENSG00000172425	chr11	dexseq_prepare_annotation2.py	exon	.	+	.		29	1.45239129925989e-08	5.52358730459375e-07
ENSG00000100225.23	ENSG00000100225	chr22	dexseq_prepare_annotation2.py	exon	.	+	.	FBXO7	21	1.50436967769559e-08	5.70519522993488e-07
ENSG00000100354.37	ENSG00000100354	chr22	dexseq_prepare_annotation2.py	exon	.	+	.	TNRC6B	4	1.53183317533865e-08	5.79307554628772e-07
ENSG00000187091.33	ENSG00000187091	chr3	dexseq_prepare_annotation2.py	exon	.	-	.	PLCD1	7	1.62130867292084e-08	6.11432636678888e-07
ENSG00000135218.33	ENSG00000135218	chr7	dexseq_prepare_annotation2.py	exon	.	+	.	CD36	8	1.65530443961375e-08	6.22514352067555e-07
ENSG00000135622.17	ENSG00000135622	chr2	dexseq_prepare_annotation2.py	exon	.	+	.	SEMA4F	14	1.77415404915224e-08	6.6535705048901e-07
ENSG00000105520.27	ENSG00000105520	chr19	dexseq_prepare_annotation2.py	exon	.	+	.	DKFZP761J1410	16	1.79888690859801e-08	6.72647484981195e-07
ENSG00000123104.53	ENSG00000123104	chr12	dexseq_prepare_annotation2.py	exon	.	-	.	ITPR2	34	1.80355817764012e-08	6.72647484981195e-07
ENSG00000110888.47	ENSG00000110888	chr12	dexseq_prepare_annotation2.py	exon	.	-	.	CAPRIN2	8	1.83705695331048e-08	6.83253606794624e-07
ENSG00000003400.33	ENSG00000003400	chr2	dexseq_prepare_annotation2.py	exon	.	+	.	CASP10	21	1.89655888366065e-08	7.03446194733584e-07
ENSG00000151532.24	ENSG00000151532	chr10	dexseq_prepare_annotation2.py	exon	.	+	.	VTI1A	16	2.23610211770321e-08	8.27112731263317e-07
ENSG00000156535.37	ENSG00000156535	chr6	dexseq_prepare_annotation2.py	exon	.	+	.	CD109	19	2.35556366111458e-08	8.68919808434642e-07
ENSG00000268093.ENSG00000063177.49	ENSG00000268093+ENSG00000063177	chr19	dexseq_prepare_annotation2.py	exon	.	-	.		8	2.46129306379522e-08	9.05447347528592e-07
ENSG00000156113.68	ENSG00000156113	chr10	dexseq_prepare_annotation2.py	exon	.	-	.	KCNMA1	30	2.52775781880053e-08	9.27371149772446e-07
ENSG00000114120.32	ENSG00000114120	chr3	dexseq_prepare_annotation2.py	exon	.	+	.	SLC25A36	27	2.56556981336766e-08	9.38692630088802e-07
ENSG00000105429.52	ENSG00000105429	chr19	dexseq_prepare_annotation2.py	exon	.	+	.	MEGF8	26	2.68453502203233e-08	9.79565063039417e-07
ENSG00000127314.71	ENSG00000127314	chr12	dexseq_prepare_annotation2.py	exon	.	+	.	RAP1B	42	2.79786935877855e-08	1.01816803808273e-06
ENSG00000158161.34	ENSG00000158161	chr1	dexseq_prepare_annotation2.py	exon	.	-	.	EYA3	24	2.813840542309e-08	1.01896422609109e-06
ENSG00000042317.53	ENSG00000042317	chr14	dexseq_prepare_annotation2.py	exon	.	+	.	SPATA7	22	2.81515188750445e-08	1.01896422609109e-06
ENSG00000166157.ENSG00000187172.51	ENSG00000166157+ENSG00000187172	chr21	dexseq_prepare_annotation2.py	exon	.	-	.		17	2.86863029834625e-08	1.03554485716505e-06
ENSG00000077157.ENSG00000232626.59	ENSG00000077157+ENSG00000232626	chr1	dexseq_prepare_annotation2.py	exon	.	+	.		32	3.02294660217656e-08	1.08834138869295e-06
ENSG00000067798.66	ENSG00000067798	chr12	dexseq_prepare_annotation2.py	exon	.	+	.	NAV3	8	3.03691465795903e-08	1.09046236162513e-06
ENSG00000119283.22	ENSG00000119283	chr1	dexseq_prepare_annotation2.py	exon	.	+	.	TRIM67	11	3.12497094087072e-08	1.11910431492561e-06
ENSG00000204843.ENSG00000188687.ENSG00000264324.144	ENSG00000204843+ENSG00000188687+ENSG00000264324	chr2	dexseq_prepare_annotation2.py	exon	.	-	.		44	3.14122819812469e-08	1.12195031489104e-06
ENSG00000174744.17	ENSG00000174744	chr11	dexseq_prepare_annotation2.py	exon	.	-	.	BRMS1	8	3.17439887448796e-08	1.13080631146338e-06
ENSG00000197852.12	ENSG00000197852	chr1	dexseq_prepare_annotation2.py	exon	.	-	.	FAM212B	12	3.34814014862095e-08	1.18955895122451e-06
ENSG00000090565.29	ENSG00000090565	chr16	dexseq_prepare_annotation2.py	exon	.	+	.	RAB11FIP3	15	3.43677357571955e-08	1.2178446206244e-06
ENSG00000082641.52	ENSG00000082641	chr17	dexseq_prepare_annotation2.py	exon	.	+	.	NFE2L1	9	3.45899604307041e-08	1.22251061721187e-06
ENSG00000125166.22	ENSG00000125166	chr16	dexseq_prepare_annotation2.py	exon	.	-	.	GOT2	11	3.47940015284838e-08	1.2265112653683e-06
ENSG00000228775.19	ENSG00000228775	chr7	dexseq_prepare_annotation2.py	exon	.	-	.	WEE2-AS1	3	3.51484951981492e-08	1.23578081684951e-06
ENSG00000165795.162	ENSG00000165795	chr14	dexseq_prepare_annotation2.py	exon	.	-	.	NDRG2	61	3.54073315618007e-08	1.24164774913213e-06
ENSG00000013523.22	ENSG00000013523	chr14	dexseq_prepare_annotation2.py	exon	.	-	.	ANGEL1	16	3.56162467393677e-08	1.24573820525441e-06
ENSG00000089639.29	ENSG00000089639	chr19	dexseq_prepare_annotation2.py	exon	.	-	.	GMIP	16	3.57961069590553e-08	1.24879390194885e-06
ENSG00000166147.82	ENSG00000166147	chr15	dexseq_prepare_annotation2.py	exon	.	-	.	FBN1	32	3.58899130210157e-08	1.24883947344519e-06
ENSG00000129993.33	ENSG00000129993	chr16	dexseq_prepare_annotation2.py	exon	.	-	.	CBFA2T3	15	3.62643723294099e-08	1.25862542627086e-06
ENSG00000091181.31	ENSG00000091181	chr3	dexseq_prepare_annotation2.py	exon	.	-	.	IL5RA	20	3.71223834370892e-08	1.28510076611318e-06
ENSG00000053770.16	ENSG00000053770	chr14	dexseq_prepare_annotation2.py	exon	.	+	.	AP5M1	7	3.74725244801954e-08	1.29390422763969e-06
ENSG00000106052.39	ENSG00000106052	chr7	dexseq_prepare_annotation2.py	exon	.	+	.	TAX1BP1	14	3.80398755314402e-08	1.31014377436218e-06
ENSG00000147535.42	ENSG00000147535	chr8	dexseq_prepare_annotation2.py	exon	.	-	.	PPAPDC1B	19	3.89715022617475e-08	1.33881489067647e-06
ENSG00000225957.2	ENSG00000225957	chrX	dexseq_prepare_annotation2.py	exon	.	+	.	CTD-2267G17.2	3	4.20082125049335e-08	1.43947430718048e-06
ENSG00000160285.ENSG00000235878.47	ENSG00000160285+ENSG00000235878	chr21	dexseq_prepare_annotation2.py	exon	.	-	.		27	4.32868761983815e-08	1.47953446975785e-06
ENSG00000131504.55	ENSG00000131504	chr5	dexseq_prepare_annotation2.py	exon	.	-	.	DIAPH1	32	4.46993013207291e-08	1.52395269477567e-06
ENSG00000083845.26	ENSG00000083845	chr19	dexseq_prepare_annotation2.py	exon	.	+	.	RPS5	22	4.49127445190963e-08	1.52737270466579e-06
ENSG00000159593.39	ENSG00000159593	chr16	dexseq_prepare_annotation2.py	exon	.	-	.	NAE1	27	4.80890255070469e-08	1.63128123962472e-06
ENSG00000127445.27	ENSG00000127445	chr19	dexseq_prepare_annotation2.py	exon	.	+	.	PIN1	11	4.96091707159255e-08	1.67863010986394e-06
ENSG00000266967.ENSG00000267060.ENSG00000108825.91	ENSG00000266967+ENSG00000267060+ENSG00000108825	chr17	dexseq_prepare_annotation2.py	exon	.	-	.		38	5.05721262499269e-08	1.70693569125066e-06
ENSG00000198626.121	ENSG00000198626	chr1	dexseq_prepare_annotation2.py	exon	.	+	.	RYR2	33	5.19099248202881e-08	1.74772043640576e-06
ENSG00000142546.48	ENSG00000142546	chr19	dexseq_prepare_annotation2.py	exon	.	-	.	NOSIP	15	5.67173536163475e-08	1.9048283362545e-06
ENSG00000183397.3	ENSG00000183397	chr19	dexseq_prepare_annotation2.py	exon	.	+	.	C19orf71	4	5.71275180586412e-08	1.91384273277845e-06
ENSG00000173465.ENSG00000176973.25	ENSG00000173465+ENSG00000176973	chr11	dexseq_prepare_annotation2.py	exon	.	+	.		23	5.78850843011684e-08	1.93442208700514e-06
ENSG00000040608.3	ENSG00000040608	chr22	dexseq_prepare_annotation2.py	exon	.	-	.	RTN4R	3	5.97862742384187e-08	1.99246679250168e-06
ENSG00000066926.11	ENSG00000066926	chr18	dexseq_prepare_annotation2.py	exon	.	-	.	FECH	9	5.99171556000062e-08	1.99246679250168e-06
ENSG00000115204.46	ENSG00000115204	chr2	dexseq_prepare_annotation2.py	exon	.	-	.	MPV17	25	6.06276849419202e-08	2.00646366037713e-06
ENSG00000204531.14	ENSG00000204531	chr6	dexseq_prepare_annotation2.py	exon	.	-	.	POU5F1	6	6.06352991210926e-08	2.00646366037713e-06
ENSG00000141519.45	ENSG00000141519	chr17	dexseq_prepare_annotation2.py	exon	.	+	.	CCDC40	22	6.47608099779325e-08	2.13774008682657e-06
ENSG00000168872.ENSG00000260537.ENSG00000157349.89	ENSG00000168872+ENSG00000260537+ENSG00000157349	chr16	dexseq_prepare_annotation2.py	exon	.	+	.		19	6.52833688880834e-08	2.14973356916589e-06
ENSG00000185813.51	ENSG00000185813	chr17	dexseq_prepare_annotation2.py	exon	.	-	.	PCYT2	13	6.82271091638614e-08	2.2412024350883e-06
ENSG00000138074.58	ENSG00000138074	chr2	dexseq_prepare_annotation2.py	exon	.	-	.	SLC5A6	26	6.86091962208806e-08	2.24828339363619e-06
ENSG00000166670.11	ENSG00000166670	chr11	dexseq_prepare_annotation2.py	exon	.	-	.	MMP10	5	7.28930548737749e-08	2.38287925871873e-06
ENSG00000129484.37	ENSG00000129484	chr14	dexseq_prepare_annotation2.py	exon	.	+	.	PARP2	23	7.45311926739007e-08	2.43054500553221e-06
ENSG00000151746.21	ENSG00000151746	chr12	dexseq_prepare_annotation2.py	exon	.	+	.	BICD1	16	7.55928553838181e-08	2.4592268446673e-06
ENSG00000114346.58	ENSG00000114346	chr3	dexseq_prepare_annotation2.py	exon	.	+	.	ECT2	35	7.80968325022904e-08	2.53458013368611e-06
ENSG00000021776.44	ENSG00000021776	chr15	dexseq_prepare_annotation2.py	exon	.	-	.	AQR	6	8.27477107354972e-08	2.67908115740995e-06
ENSG00000148408.68	ENSG00000148408	chr9	dexseq_prepare_annotation2.py	exon	.	+	.	CACNA1B	24	8.7753286367462e-08	2.83434717523231e-06
ENSG00000141030.31	ENSG00000141030	chr17	dexseq_prepare_annotation2.py	exon	.	-	.	COPS3	21	1.04235424615475e-07	3.3586693740657e-06
ENSG00000095794.45	ENSG00000095794	chr10	dexseq_prepare_annotation2.py	exon	.	+	.	CREM	9	1.05525048822678e-07	3.39212781941662e-06
ENSG00000265381.ENSG00000162734.13	ENSG00000265381+ENSG00000162734	chr1	dexseq_prepare_annotation2.py	exon	.	+	.		6	1.07203302615738e-07	3.43789023424008e-06
ENSG00000162614.29	ENSG00000162614	chr1	dexseq_prepare_annotation2.py	exon	.	+	.	NEXN	20	1.1042379618902e-07	3.53277647475821e-06
ENSG00000139865.53	ENSG00000139865	chr14	dexseq_prepare_annotation2.py	exon	.	+	.	TTC6	32	1.11377792346485e-07	3.5548736985104e-06
ENSG00000132953.26	ENSG00000132953	chr13	dexseq_prepare_annotation2.py	exon	.	-	.	XPO4	18	1.14737117566118e-07	3.64913131911324e-06
ENSG00000113575.ENSG00000272772.ENSG00000113558.ENSG00000273345.ENSG00000006837.62	ENSG00000113575+ENSG00000272772+ENSG00000113558+ENSG00000273345+ENSG00000006837	chr5	dexseq_prepare_annotation2.py	exon	.	-	.		60	1.14871551042377e-07	3.64913131911324e-06
ENSG00000187741.92	ENSG00000187741	chr16	dexseq_prepare_annotation2.py	exon	.	-	.	FANCA	37	1.18370266159945e-07	3.75144827095167e-06
ENSG00000142675.50	ENSG00000142675	chr1	dexseq_prepare_annotation2.py	exon	.	+	.	CNKSR1	20	1.20446708719568e-07	3.80831619302784e-06
ENSG00000150672.ENSG00000256466.95	ENSG00000150672+ENSG00000256466	chr11	dexseq_prepare_annotation2.py	exon	.	-	.		17	1.25586535527352e-07	3.96155097232424e-06
ENSG00000259472.ENSG00000221517.11	ENSG00000259472+ENSG00000221517	chr15	dexseq_prepare_annotation2.py	exon	.	-	.		9	1.2808268773669e-07	4.03087265065979e-06
ENSG00000132361.45	ENSG00000132361	chr17	dexseq_prepare_annotation2.py	exon	.	-	.	CLUH	18	1.37972492075252e-07	4.33201538490226e-06
ENSG00000116885.32	ENSG00000116885	chr1	dexseq_prepare_annotation2.py	exon	.	-	.	OSCP1	21	1.4513533532371e-07	4.54633912344642e-06
ENSG00000099804.18	ENSG00000099804	chr19	dexseq_prepare_annotation2.py	exon	.	+	.	CDC34	16	1.4698046456733e-07	4.59347975028592e-06
ENSG00000163810.21	ENSG00000163810	chr3	dexseq_prepare_annotation2.py	exon	.	+	.	TGM4	17	1.47696623250131e-07	4.60520117898388e-06
ENSG00000147274.ENSG00000206979.32	ENSG00000147274+ENSG00000206979	chrX	dexseq_prepare_annotation2.py	exon	.	-	.		22	1.50083423903127e-07	4.6688394150141e-06
ENSG00000143862.11	ENSG00000143862	chr1	dexseq_prepare_annotation2.py	exon	.	-	.	ARL8A	5	1.5213767879913e-07	4.72186391141851e-06
ENSG00000183044.51	ENSG00000183044	chr16	dexseq_prepare_annotation2.py	exon	.	+	.	ABAT	16	1.53409139093881e-07	4.75040547455618e-06
ENSG00000145934.25	ENSG00000145934	chr5	dexseq_prepare_annotation2.py	exon	.	+	.	TENM2	14	1.54175837862502e-07	4.7632219381731e-06
ENSG00000153113.109	ENSG00000153113	chr5	dexseq_prepare_annotation2.py	exon	.	+	.	CAST	65	1.55164075819946e-07	4.78280864759152e-06
ENSG00000147604.24	ENSG00000147604	chr8	dexseq_prepare_annotation2.py	exon	.	-	.	RPL7	21	1.61104921314371e-07	4.95461854821257e-06
ENSG00000147813.46	ENSG00000147813	chr8	dexseq_prepare_annotation2.py	exon	.	-	.	NAPRT1	30	1.62329012890412e-07	4.98091818871238e-06
ENSG00000216937.ENSG00000150076.66	ENSG00000216937+ENSG00000150076	chr10	dexseq_prepare_annotation2.py	exon	.	+	.		16	1.64095245453356e-07	5.02369593847112e-06
ENSG00000206120.55	ENSG00000206120	chr3	dexseq_prepare_annotation2.py	exon	.	+	.	EGFEM1P	16	1.67023505271563e-07	5.10177453545559e-06
ENSG00000141002.ENSG00000267048.ENSG00000198211.ENSG00000258839.ENSG00000256390.ENSG00000258947.118	ENSG00000141002+ENSG00000267048+ENSG00000198211+ENSG00000258839+ENSG00000256390+ENSG00000258947	chr16	dexseq_prepare_annotation2.py	exon	.	+	.		60	1.70912372479597e-07	5.20877639017391e-06
ENSG00000176658.48	ENSG00000176658	chr17	dexseq_prepare_annotation2.py	exon	.	-	.	MYO1D	13	1.71773472191602e-07	5.22322893706941e-06
ENSG00000214597.ENSG00000271698.ENSG00000182325.37	ENSG00000214597+ENSG00000271698+ENSG00000182325	chr8	dexseq_prepare_annotation2.py	exon	.	-	.		26	1.81669976431538e-07	5.51174461079146e-06
ENSG00000151474.46	ENSG00000151474	chr10	dexseq_prepare_annotation2.py	exon	.	-	.	FRMD4A	40	1.82756558550247e-07	5.53227869279569e-06
ENSG00000149260.22	ENSG00000149260	chr11	dexseq_prepare_annotation2.py	exon	.	+	.	CAPN5	2	1.92003717224005e-07	5.79919952179261e-06
ENSG00000166233.ENSG00000207690.34	ENSG00000166233+ENSG00000207690	chr15	dexseq_prepare_annotation2.py	exon	.	+	.		25	1.95325144332389e-07	5.88634994114192e-06
ENSG00000028310.ENSG00000188818.ENSG00000206077.123	ENSG00000028310+ENSG00000188818+ENSG00000206077	chr5	dexseq_prepare_annotation2.py	exon	.	-	.		23	1.99827164382979e-07	6.0086114617697e-06
ENSG00000100029.44	ENSG00000100029	chr22	dexseq_prepare_annotation2.py	exon	.	-	.	PES1	29	2.01092435925655e-07	6.0332199498495e-06
ENSG00000145214.31	ENSG00000145214	chr4	dexseq_prepare_annotation2.py	exon	.	-	.	DGKQ	23	2.03404407365253e-07	6.08905300185873e-06
ENSG00000108961.15	ENSG00000108961	chr17	dexseq_prepare_annotation2.py	exon	.	+	.	RANGRF	13	2.0413741387566e-07	6.09747616091878e-06
ENSG00000267534.ENSG00000130816.103	ENSG00000267534+ENSG00000130816	chr19	dexseq_prepare_annotation2.py	exon	.	-	.		57	2.06980464133232e-07	6.15724357979023e-06
ENSG00000055208.ENSG00000228408.17	ENSG00000055208+ENSG00000228408	chr6	dexseq_prepare_annotation2.py	exon	.	+	.		9	2.07050484054867e-07	6.15724357979023e-06
ENSG00000196155.59	ENSG00000196155	chr16	dexseq_prepare_annotation2.py	exon	.	+	.	PLEKHG4	12	2.10014797680464e-07	6.23166985381087e-06
ENSG00000133818.15	ENSG00000133818	chr11	dexseq_prepare_annotation2.py	exon	.	-	.	RRAS2	10	2.11445734893912e-07	6.26037032193577e-06
ENSG00000174292.28	ENSG00000174292	chr17	dexseq_prepare_annotation2.py	exon	.	+	.	TNK1	23	2.14765727733779e-07	6.34475293245896e-06
ENSG00000132932.43	ENSG00000132932	chr13	dexseq_prepare_annotation2.py	exon	.	+	.	ATP8A2	5	2.24217843825332e-07	6.60953080673758e-06
ENSG00000074054.71	ENSG00000074054	chr2	dexseq_prepare_annotation2.py	exon	.	-	.	CLASP1	47	2.25822290566512e-07	6.64232406304679e-06
ENSG00000266365.8	ENSG00000266365	chr17	dexseq_prepare_annotation2.py	exon	.	-	.	RP11-51L5.3	9	2.2663505684773e-07	6.65173891848088e-06
ENSG00000136002.43	ENSG00000136002	chr2	dexseq_prepare_annotation2.py	exon	.	+	.	ARHGEF4	24	2.29749901534319e-07	6.72853236575887e-06
ENSG00000036448.64	ENSG00000036448	chr8	dexseq_prepare_annotation2.py	exon	.	+	.	MYOM2	41	2.33438241921499e-07	6.8217526064549e-06
ENSG00000124226.2	ENSG00000124226	chr20	dexseq_prepare_annotation2.py	exon	.	+	.	RNF114	3	2.34992944749707e-07	6.85235366536887e-06
ENSG00000181378.48	ENSG00000181378	chr2	dexseq_prepare_annotation2.py	exon	.	-	.	CCDC108	15	2.35838963950569e-07	6.86220226788066e-06
ENSG00000115504.61	ENSG00000115504	chr2	dexseq_prepare_annotation2.py	exon	.	+	.	EHBP1	30	2.40588233863364e-07	6.98533708685867e-06
ENSG00000166183.34	ENSG00000166183	chr14	dexseq_prepare_annotation2.py	exon	.	+	.	ASPG	15	2.46091858776157e-07	7.12979868098047e-06
ENSG00000185507.36	ENSG00000185507	chr11	dexseq_prepare_annotation2.py	exon	.	-	.	IRF7	20	2.54333085760773e-07	7.35278584765781e-06
ENSG00000053747.89	ENSG00000053747	chr18	dexseq_prepare_annotation2.py	exon	.	+	.	LAMA3	39	2.58740789089301e-07	7.46422947327917e-06
ENSG00000141447.ENSG00000265750.61	ENSG00000141447+ENSG00000265750	chr18	dexseq_prepare_annotation2.py	exon	.	-	.		30	2.61416331731478e-07	7.52533453029144e-06
ENSG00000078403.35	ENSG00000078403	chr10	dexseq_prepare_annotation2.py	exon	.	+	.	MLLT10	22	2.62871378155117e-07	7.55112016270689e-06
ENSG00000032219.44	ENSG00000032219	chr14	dexseq_prepare_annotation2.py	exon	.	+	.	ARID4A	36	2.65536353166989e-07	7.6114783526699e-06
ENSG00000166987.25	ENSG00000166987	chr12	dexseq_prepare_annotation2.py	exon	.	+	.	MBD6	5	2.664652466373e-07	7.62192223485211e-06
ENSG00000014914.39	ENSG00000014914	chr1	dexseq_prepare_annotation2.py	exon	.	-	.	MTMR11	16	2.7983454482529e-07	7.98741266318444e-06
ENSG00000101353.47	ENSG00000101353	chr20	dexseq_prepare_annotation2.py	exon	.	-	.	MROH8	10	2.82434186763252e-07	8.04460750103515e-06
ENSG00000126522.ENSG00000249319.ENSG00000241258.60	ENSG00000126522+ENSG00000249319+ENSG00000241258	chr7	dexseq_prepare_annotation2.py	exon	.	+	.		35	2.87904803570712e-07	8.18316369054353e-06
ENSG00000153048.35	ENSG00000153048	chr16	dexseq_prepare_annotation2.py	exon	.	-	.	CARHSP1	22	2.88697802576428e-07	8.18846435416882e-06
ENSG00000163755.27	ENSG00000163755	chr3	dexseq_prepare_annotation2.py	exon	.	+	.	HPS3	15	2.9320315436994e-07	8.29881716383347e-06
ENSG00000110169.36	ENSG00000110169	chr11	dexseq_prepare_annotation2.py	exon	.	-	.	HPX	22	3.00935350546737e-07	8.49984972328764e-06
ENSG00000017797.4	ENSG00000017797	chr18	dexseq_prepare_annotation2.py	exon	.	+	.	RALBP1	5	3.10015904460488e-07	8.73804744492913e-06
ENSG00000068781.ENSG00000243244.ENSG00000242441.46	ENSG00000068781+ENSG00000243244+ENSG00000242441	chr2	dexseq_prepare_annotation2.py	exon	.	+	.		20	3.29818440175329e-07	9.27683075168149e-06
ENSG00000135636.48	ENSG00000135636	chr2	dexseq_prepare_annotation2.py	exon	.	+	.	DYSF	34	3.42901956114897e-07	9.62478026924578e-06
ENSG00000068793.51	ENSG00000068793	chr15	dexseq_prepare_annotation2.py	exon	.	+	.	CYFIP1	26	3.45622499749633e-07	9.68101528863027e-06
ENSG00000164951.23	ENSG00000164951	chr8	dexseq_prepare_annotation2.py	exon	.	+	.	PDP1	7	3.70367332798972e-07	1.03526487787141e-05
ENSG00000143390.59	ENSG00000143390	chr1	dexseq_prepare_annotation2.py	exon	.	-	.	RFX5	39	3.77036773654271e-07	1.05173005807982e-05
ENSG00000126883.95	ENSG00000126883	chr9	dexseq_prepare_annotation2.py	exon	.	+	.	NUP214	29	3.99369913481234e-07	1.11173055709487e-05
ENSG00000142453.30	ENSG00000142453	chr19	dexseq_prepare_annotation2.py	exon	.	+	.	CARM1	13	4.02414732525119e-07	1.11674925174217e-05
ENSG00000177830.74	ENSG00000177830	chr11	dexseq_prepare_annotation2.py	exon	.	-	.	CHID1	45	4.02827113249713e-07	1.11674925174217e-05
ENSG00000226074.ENSG00000188086.ENSG00000261603.ENSG00000206549.32	ENSG00000226074+ENSG00000188086+ENSG00000261603+ENSG00000206549	chr3	dexseq_prepare_annotation2.py	exon	.	-	.		10	4.03805134919109e-07	1.11716662429158e-05
ENSG00000164924.55	ENSG00000164924	chr8	dexseq_prepare_annotation2.py	exon	.	-	.	YWHAZ	36	4.05771879321995e-07	1.12031209462704e-05
ENSG00000125618.30	ENSG00000125618	chr2	dexseq_prepare_annotation2.py	exon	.	-	.	PAX8	8	4.31889365659062e-07	1.18998741342102e-05
ENSG00000184867.31	ENSG00000184867	chrX	dexseq_prepare_annotation2.py	exon	.	-	.	ARMCX2	7	4.33993663293229e-07	1.19334998943419e-05
ENSG00000166387.82	ENSG00000166387	chr11	dexseq_prepare_annotation2.py	exon	.	+	.	PPFIBP2	65	4.35963105016425e-07	1.19574062207445e-05
ENSG00000174080.27	ENSG00000174080	chr11	dexseq_prepare_annotation2.py	exon	.	-	.	CTSF	18	4.36634417215541e-07	1.19574062207445e-05
ENSG00000074071.6	ENSG00000074071	chr16	dexseq_prepare_annotation2.py	exon	.	-	.	MRPS34	7	4.40713499122209e-07	1.20446820883582e-05
ENSG00000165458.58	ENSG00000165458	chr11	dexseq_prepare_annotation2.py	exon	.	+	.	INPPL1	18	4.46026915915496e-07	1.21652714985356e-05
ENSG00000177042.10	ENSG00000177042	chr11	dexseq_prepare_annotation2.py	exon	.	+	.	TMEM80	3	4.52324346188123e-07	1.23121592699312e-05
ENSG00000125637.33	ENSG00000125637	chr2	dexseq_prepare_annotation2.py	exon	.	+	.	PSD4	9	4.85264879776377e-07	1.31822155771848e-05
ENSG00000059691.39	ENSG00000059691	chr4	dexseq_prepare_annotation2.py	exon	.	-	.	PET112	5	4.87719285573208e-07	1.32135451628311e-05
ENSG00000253877.7	ENSG00000253877	chr8	dexseq_prepare_annotation2.py	exon	.	-	.	RP11-946L20.2	8	4.88375604492461e-07	1.32135451628311e-05
ENSG00000141527.49	ENSG00000141527	chr17	dexseq_prepare_annotation2.py	exon	.	+	.	CARD14	33	4.96593398789198e-07	1.34090149541059e-05
ENSG00000141644.46	ENSG00000141644	chr18	dexseq_prepare_annotation2.py	exon	.	-	.	MBD1	33	5.0802356082022e-07	1.36902716459756e-05
ENSG00000150401.28	ENSG00000150401	chr13	dexseq_prepare_annotation2.py	exon	.	-	.	DCUN1D2	12	5.09120811794756e-07	1.36925101196036e-05
ENSG00000141380.59	ENSG00000141380	chr18	dexseq_prepare_annotation2.py	exon	.	-	.	SS18	32	5.17332784287341e-07	1.38857056076807e-05
ENSG00000232274.21	ENSG00000232274	chr1	dexseq_prepare_annotation2.py	exon	.	-	.	RP11-782C8.2	14	5.29379018653466e-07	1.41808454976993e-05
ENSG00000108883.74	ENSG00000108883	chr17	dexseq_prepare_annotation2.py	exon	.	-	.	EFTUD2	20	5.35409182853337e-07	1.43139789657483e-05
ENSG00000033170.31	ENSG00000033170	chr14	dexseq_prepare_annotation2.py	exon	.	+	.	FUT8	18	5.40482914949517e-07	1.44210668670621e-05
ENSG00000119723.52	ENSG00000119723	chr14	dexseq_prepare_annotation2.py	exon	.	+	.	COQ6	11	5.47849353084213e-07	1.4588785238639e-05
ENSG00000151422.25	ENSG00000151422	chr5	dexseq_prepare_annotation2.py	exon	.	+	.	FER	12	5.51513596830943e-07	1.46574509268003e-05
ENSG00000263738.ENSG00000120251.53	ENSG00000263738+ENSG00000120251	chr4	dexseq_prepare_annotation2.py	exon	.	+	.		20	5.52991078917893e-07	1.46678439223388e-05
ENSG00000092820.20	ENSG00000092820	chr6	dexseq_prepare_annotation2.py	exon	.	-	.	EZR	14	5.63581346079826e-07	1.49194348106348e-05
ENSG00000166452.21	ENSG00000166452	chr11	dexseq_prepare_annotation2.py	exon	.	+	.	AKIP1	9	5.64687406463153e-07	1.49194612028552e-05
ENSG00000238098.38	ENSG00000238098	chr16	dexseq_prepare_annotation2.py	exon	.	+	.	ABCA17P	21	5.73770117420144e-07	1.51298249126745e-05
ENSG00000251360.ENSG00000135314.ENSG00000256980.ENSG00000243501.27	ENSG00000251360+ENSG00000135314+ENSG00000256980+ENSG00000243501	chr6	dexseq_prepare_annotation2.py	exon	.	-	.		16	5.75761383280324e-07	1.515273769136e-05
ENSG00000147206.37	ENSG00000147206	chrX	dexseq_prepare_annotation2.py	exon	.	-	.	NXF3	19	5.7856714172268e-07	1.51969552147819e-05
ENSG00000158805.36	ENSG00000158805	chr16	dexseq_prepare_annotation2.py	exon	.	+	.	ZNF276	14	5.99402181943347e-07	1.57136482687711e-05
ENSG00000139372.29	ENSG00000139372	chr12	dexseq_prepare_annotation2.py	exon	.	+	.	TDG	15	6.01294342439541e-07	1.57327033280547e-05
ENSG00000177542.58	ENSG00000177542	chr11	dexseq_prepare_annotation2.py	exon	.	-	.	SLC25A22	29	6.05936214569198e-07	1.58234909727249e-05
ENSG00000180176.22	ENSG00000180176	chr11	dexseq_prepare_annotation2.py	exon	.	-	.	TH	2	6.22041658377199e-07	1.62127112543447e-05
ENSG00000172113.48	ENSG00000172113	chr3	dexseq_prepare_annotation2.py	exon	.	-	.	NME6	12	6.26454647916793e-07	1.62962701378124e-05
ENSG00000072786.27	ENSG00000072786	chr5	dexseq_prepare_annotation2.py	exon	.	-	.	STK10	19	6.36408867665382e-07	1.6523377158366e-05
ENSG00000253495.ENSG00000136960.24	ENSG00000253495+ENSG00000136960	chr8	dexseq_prepare_annotation2.py	exon	.	-	.		20	6.41638776471391e-07	1.66271883323229e-05
ENSG00000127586.72	ENSG00000127586	chr16	dexseq_prepare_annotation2.py	exon	.	+	.	CHTF18	30	6.57678644834288e-07	1.70101903906278e-05
ENSG00000175203.70	ENSG00000175203	chr12	dexseq_prepare_annotation2.py	exon	.	-	.	DCTN2	21	6.93370561304286e-07	1.7899036229769e-05
ENSG00000205517.ENSG00000187266.65	ENSG00000205517+ENSG00000187266	chr19	dexseq_prepare_annotation2.py	exon	.	-	.		38	7.16970820776394e-07	1.84729447543933e-05
ENSG00000165929.ENSG00000133962.65	ENSG00000165929+ENSG00000133962	chr14	dexseq_prepare_annotation2.py	exon	.	-	.		34	7.38591064004031e-07	1.89937484859399e-05
ENSG00000134255.17	ENSG00000134255	chr1	dexseq_prepare_annotation2.py	exon	.	+	.	CEPT1	8	7.91424236752905e-07	2.03137236129296e-05
ENSG00000141664.27	ENSG00000141664	chr18	dexseq_prepare_annotation2.py	exon	.	+	.	ZCCHC2	8	8.08854879819652e-07	2.0721726247524e-05
ENSG00000268465.ENSG00000269751.ENSG00000182324.ENSG00000105447.ENSG00000105443.42	ENSG00000268465+ENSG00000269751+ENSG00000182324+ENSG00000105447+ENSG00000105443	chr19	dexseq_prepare_annotation2.py	exon	.	+	.		24	8.18755776028933e-07	2.09356472200125e-05
ENSG00000077080.17	ENSG00000077080	chr7	dexseq_prepare_annotation2.py	exon	.	-	.	ACTL6B	3	8.37851787906156e-07	2.13834347609093e-05
ENSG00000267796.ENSG00000188223.ENSG00000205155.40	ENSG00000267796+ENSG00000188223+ENSG00000205155	chr19	dexseq_prepare_annotation2.py	exon	.	+	.		6	8.50381919792224e-07	2.16622760360657e-05
ENSG00000105397.69	ENSG00000105397	chr19	dexseq_prepare_annotation2.py	exon	.	-	.	TYK2	19	8.77788749593569e-07	2.23183162114177e-05
ENSG00000164116.27	ENSG00000164116	chr4	dexseq_prepare_annotation2.py	exon	.	+	.	GUCY1A3	17	8.92325738978013e-07	2.2645281582598e-05
ENSG00000160953.40	ENSG00000160953	chr19	dexseq_prepare_annotation2.py	exon	.	+	.	MUM1	21	8.97014270289121e-07	2.27215565913197e-05
ENSG00000215029.ENSG00000185945.51	ENSG00000215029+ENSG00000185945	chrX	dexseq_prepare_annotation2.py	exon	.	-	.		32	9.21624698813102e-07	2.33012267016399e-05
ENSG00000125089.77	ENSG00000125089	chr4	dexseq_prepare_annotation2.py	exon	.	+	.	SH3TC1	24	9.23687591534315e-07	2.33097311650557e-05
ENSG00000120800.51	ENSG00000120800	chr12	dexseq_prepare_annotation2.py	exon	.	+	.	UTP20	29	9.43601338034202e-07	2.37678389268652e-05
ENSG00000137801.35	ENSG00000137801	chr15	dexseq_prepare_annotation2.py	exon	.	+	.	THBS1	21	9.65453003323926e-07	2.42729627520974e-05
ENSG00000105229.16	ENSG00000105229	chr19	dexseq_prepare_annotation2.py	exon	.	+	.	PIAS4	9	9.81710500027844e-07	2.46358242767211e-05
ENSG00000106638.26	ENSG00000106638	chr7	dexseq_prepare_annotation2.py	exon	.	-	.	TBL2	8	9.85248843445315e-07	2.46398587082504e-05
ENSG00000170074.75	ENSG00000170074	chr5	dexseq_prepare_annotation2.py	exon	.	-	.	FAM153A	14	9.85521346748777e-07	2.46398587082504e-05
ENSG00000164796.83	ENSG00000164796	chr8	dexseq_prepare_annotation2.py	exon	.	-	.	CSMD3	22	9.92822912398659e-07	2.4776528909971e-05
ENSG00000132613.18	ENSG00000132613	chr16	dexseq_prepare_annotation2.py	exon	.	-	.	MTSS1L	15	1.01530102306991e-06	2.52907363698651e-05
ENSG00000221988.ENSG00000258388.ENSG00000241404.69	ENSG00000221988+ENSG00000258388+ENSG00000241404	chr6	dexseq_prepare_annotation2.py	exon	.	+	.		12	1.02646867638312e-06	2.5521829833975e-05
ENSG00000138041.27	ENSG00000138041	chr2	dexseq_prepare_annotation2.py	exon	.	-	.	SMEK2	18	1.03113514624692e-06	2.55907272233082e-05
ENSG00000182472.33	ENSG00000182472	chr19	dexseq_prepare_annotation2.py	exon	.	-	.	CAPN12	10	1.05641805618977e-06	2.61700920671892e-05
ENSG00000147419.28	ENSG00000147419	chr8	dexseq_prepare_annotation2.py	exon	.	-	.	CCDC25	9	1.06919667160014e-06	2.6438139676325e-05
ENSG00000188676.16	ENSG00000188676	chr8	dexseq_prepare_annotation2.py	exon	.	+	.	IDO2	11	1.11235689235923e-06	2.74550830050127e-05
ENSG00000222326.ENSG00000149485.60	ENSG00000222326+ENSG00000149485	chr11	dexseq_prepare_annotation2.py	exon	.	-	.		5	1.13145930282209e-06	2.78756059259144e-05
ENSG00000166451.29	ENSG00000166451	chr16	dexseq_prepare_annotation2.py	exon	.	+	.	CENPN	19	1.16863889994747e-06	2.87391507981617e-05
ENSG00000133275.12	ENSG00000133275	chr19	dexseq_prepare_annotation2.py	exon	.	+	.	CSNK1G2	9	1.17220088369976e-06	2.8774334783328e-05
ENSG00000196482.50	ENSG00000196482	chr1	dexseq_prepare_annotation2.py	exon	.	-	.	ESRRG	11	1.18587260003627e-06	2.90571070292009e-05
ENSG00000125485.30	ENSG00000125485	chr9	dexseq_prepare_annotation2.py	exon	.	-	.	DDX31	20	1.2035626136149e-06	2.94371355913311e-05
ENSG00000113594.37	ENSG00000113594	chr5	dexseq_prepare_annotation2.py	exon	.	-	.	LIFR	17	1.20739305117937e-06	2.94774205858458e-05
ENSG00000204344.ENSG00000244731.104	ENSG00000204344+ENSG00000244731	chr6	dexseq_prepare_annotation2.py	exon	.	+	.		33	1.21430254846023e-06	2.9592596943613e-05
ENSG00000174093.ENSG00000197681.55	ENSG00000174093+ENSG00000197681	chr17	dexseq_prepare_annotation2.py	exon	.	-	.		35	1.24099050798774e-06	3.0188491618635e-05
ENSG00000123560.55	ENSG00000123560	chrX	dexseq_prepare_annotation2.py	exon	.	+	.	PLP1	39	1.24689398678254e-06	3.02775462509911e-05
ENSG00000151914.152	ENSG00000151914	chr6	dexseq_prepare_annotation2.py	exon	.	-	.	DST	65	1.2538292427017e-06	3.03912901359348e-05
ENSG00000197858.57	ENSG00000197858	chr8	dexseq_prepare_annotation2.py	exon	.	+	.	GPAA1	22	1.26804445680074e-06	3.0680767403704e-05
ENSG00000119689.17	ENSG00000119689	chr14	dexseq_prepare_annotation2.py	exon	.	+	.	DLST	11	1.28251405162255e-06	3.09753527924079e-05
ENSG00000175899.64	ENSG00000175899	chr12	dexseq_prepare_annotation2.py	exon	.	-	.	A2M	40	1.29756049813135e-06	3.1282793366556e-05
ENSG00000124177.56	ENSG00000124177	chr20	dexseq_prepare_annotation2.py	exon	.	-	.	CHD6	32	1.32562494987207e-06	3.19024286064578e-05
ENSG00000213020.34	ENSG00000213020	chr19	dexseq_prepare_annotation2.py	exon	.	-	.	ZNF611	7	1.35411341468664e-06	3.25300448606484e-05
ENSG00000140983.87	ENSG00000140983	chr16	dexseq_prepare_annotation2.py	exon	.	+	.	RHOT2	62	1.37678776215807e-06	3.30160063532792e-05
ENSG00000069966.35	ENSG00000069966	chr15	dexseq_prepare_annotation2.py	exon	.	-	.	GNB5	28	1.38364457930727e-06	3.31216054348003e-05
ENSG00000196914.47	ENSG00000196914	chr11	dexseq_prepare_annotation2.py	exon	.	+	.	ARHGEF12	21	1.4175342861229e-06	3.38727971627349e-05
ENSG00000074706.24	ENSG00000074706	chr6	dexseq_prepare_annotation2.py	exon	.	-	.	IPCEF1	16	1.46141708641195e-06	3.48597033279995e-05
ENSG00000196498.74	ENSG00000196498	chr12	dexseq_prepare_annotation2.py	exon	.	-	.	NCOR2	33	1.51085965198907e-06	3.59755135123534e-05
ENSG00000148541.43	ENSG00000148541	chr10	dexseq_prepare_annotation2.py	exon	.	-	.	FAM13C	28	1.53882541180547e-06	3.65769047267354e-05
ENSG00000124571.57	ENSG00000124571	chr6	dexseq_prepare_annotation2.py	exon	.	-	.	XPO5	12	1.56560491554859e-06	3.71480350875598e-05
ENSG00000198363.82	ENSG00000198363	chr8	dexseq_prepare_annotation2.py	exon	.	-	.	ASPH	12	1.58205210081291e-06	3.74691876023139e-05
ENSG00000255033.ENSG00000253434.13	ENSG00000255033+ENSG00000253434	chr8	dexseq_prepare_annotation2.py	exon	.	+	.		10	1.58469047632925e-06	3.74691876023139e-05
ENSG00000168542.53	ENSG00000168542	chr2	dexseq_prepare_annotation2.py	exon	.	+	.	COL3A1	5	1.59338687134989e-06	3.76089443183477e-05
ENSG00000272298.ENSG00000185442.ENSG00000258741.35	ENSG00000272298+ENSG00000185442+ENSG00000258741	chr15	dexseq_prepare_annotation2.py	exon	.	-	.		13	1.59747336043173e-06	3.76395948327903e-05
ENSG00000158201.24	ENSG00000158201	chr18	dexseq_prepare_annotation2.py	exon	.	-	.	ABHD3	10	1.62752274372034e-06	3.82808093431504e-05
ENSG00000215559.35	ENSG00000215559	chr21	dexseq_prepare_annotation2.py	exon	.	-	.	ANKRD20A11P	16	1.63454250603975e-06	3.83790580418134e-05
ENSG00000100359.50	ENSG00000100359	chr22	dexseq_prepare_annotation2.py	exon	.	+	.	SGSM3	18	1.65650519540105e-06	3.88272163942875e-05
ENSG00000113916.29	ENSG00000113916	chr3	dexseq_prepare_annotation2.py	exon	.	-	.	BCL6	14	1.69209351452153e-06	3.95926421829379e-05
ENSG00000178202.8	ENSG00000178202	chr11	dexseq_prepare_annotation2.py	exon	.	-	.	KDELC2	4	1.69599900230715e-06	3.96153676992194e-05
ENSG00000011243.50	ENSG00000011243	chr19	dexseq_prepare_annotation2.py	exon	.	-	.	AKAP8L	37	1.72158954885518e-06	4.01436623473123e-05
ENSG00000186469.32	ENSG00000186469	chr14	dexseq_prepare_annotation2.py	exon	.	+	.	GNG2	14	1.74327362391044e-06	4.05792020627843e-05
ENSG00000027001.22	ENSG00000027001	chr13	dexseq_prepare_annotation2.py	exon	.	-	.	MIPEP	11	1.7978077226723e-06	4.17765956347655e-05
ENSG00000151572.49	ENSG00000151572	chr12	dexseq_prepare_annotation2.py	exon	.	+	.	ANO4	18	1.91208650834312e-06	4.435580747275e-05
ENSG00000100129.34	ENSG00000100129	chr22	dexseq_prepare_annotation2.py	exon	.	+	.	EIF3L	16	1.93284040325704e-06	4.47603401104172e-05
ENSG00000169057.23	ENSG00000169057	chrX	dexseq_prepare_annotation2.py	exon	.	-	.	MECP2	5	1.96982287986615e-06	4.55386621593714e-05
ENSG00000262333.ENSG00000167720.22	ENSG00000262333+ENSG00000167720	chr17	dexseq_prepare_annotation2.py	exon	.	+	.		9	1.99851406092572e-06	4.61229715154839e-05
ENSG00000265500.ENSG00000238917.ENSG00000161956.ENSG00000161960.ENSG00000129226.ENSG00000209582.ENSG00000264772.95	ENSG00000265500+ENSG00000238917+ENSG00000161956+ENSG00000161960+ENSG00000129226+ENSG00000209582+ENSG00000264772	chr17	dexseq_prepare_annotation2.py	exon	.	+	.		6	2.04014258920545e-06	4.70033534076158e-05
ENSG00000100298.11	ENSG00000100298	chr22	dexseq_prepare_annotation2.py	exon	.	+	.	APOBEC3H	8	2.07337773915482e-06	4.76876880005609e-05
ENSG00000256453.ENSG00000170445.31	ENSG00000256453+ENSG00000170445	chr5	dexseq_prepare_annotation2.py	exon	.	-	.		2	2.11990212596155e-06	4.86748275554538e-05
ENSG00000175155.12	ENSG00000175155	chr17	dexseq_prepare_annotation2.py	exon	.	+	.	YPEL2	12	2.14164842010359e-06	4.90906541932403e-05
ENSG00000166747.73	ENSG00000166747	chr16	dexseq_prepare_annotation2.py	exon	.	-	.	AP1G1	38	2.19545904819387e-06	5.02388010333313e-05
ENSG00000115363.23	ENSG00000115363	chr2	dexseq_prepare_annotation2.py	exon	.	-	.	EVA1A	9	2.22056949097844e-06	5.07274258844331e-05
ENSG00000108774.ENSG00000108773.ENSG00000267261.54	ENSG00000108774+ENSG00000108773+ENSG00000267261	chr17	dexseq_prepare_annotation2.py	exon	.	-	.		31	2.24865360335635e-06	5.12822167211387e-05
ENSG00000128918.52	ENSG00000128918	chr15	dexseq_prepare_annotation2.py	exon	.	-	.	ALDH1A2	28	2.26937160913967e-06	5.16674301770567e-05
ENSG00000137076.71	ENSG00000137076	chr9	dexseq_prepare_annotation2.py	exon	.	-	.	TLN1	21	2.346149731462e-06	5.33255345529773e-05
ENSG00000004897.54	ENSG00000004897	chr17	dexseq_prepare_annotation2.py	exon	.	-	.	CDC27	22	2.36677768944219e-06	5.37039757733765e-05
ENSG00000149782.38	ENSG00000149782	chr11	dexseq_prepare_annotation2.py	exon	.	+	.	PLCB3	30	2.39325610341732e-06	5.42136755910021e-05
ENSG00000119650.ENSG00000119685.ENSG00000119686.142	ENSG00000119650+ENSG00000119685+ENSG00000119686	chr14	dexseq_prepare_annotation2.py	exon	.	+	.		41	2.4191635628151e-06	5.47087558820212e-05
ENSG00000136715.23	ENSG00000136715	chr2	dexseq_prepare_annotation2.py	exon	.	-	.	SAP130	18	2.4792620472095e-06	5.59741085273838e-05
ENSG00000109586.15	ENSG00000109586	chr4	dexseq_prepare_annotation2.py	exon	.	+	.	GALNT7	2	2.67150645716379e-06	6.02137039702309e-05
ENSG00000179761.27	ENSG00000179761	chr17	dexseq_prepare_annotation2.py	exon	.	+	.	PIPOX	9	2.72083367848849e-06	6.12232924887884e-05
ENSG00000269332.ENSG00000269025.ENSG00000240713.ENSG00000221790.ENSG00000268823.21	ENSG00000269332+ENSG00000269025+ENSG00000240713+ENSG00000221790+ENSG00000268823	chr19	dexseq_prepare_annotation2.py	exon	.	+	.		16	2.75196440640479e-06	6.18207511661749e-05
ENSG00000232636.ENSG00000228824.17	ENSG00000232636+ENSG00000228824	chr13	dexseq_prepare_annotation2.py	exon	.	-	.		3	2.81997438169176e-06	6.32433125036886e-05
ENSG00000174501.47	ENSG00000174501	chr2	dexseq_prepare_annotation2.py	exon	.	-	.	ANKRD36C	30	2.83682951870962e-06	6.34836026882112e-05
ENSG00000133704.44	ENSG00000133704	chr12	dexseq_prepare_annotation2.py	exon	.	-	.	IPO8	17	2.84390879728814e-06	6.34836026882112e-05
ENSG00000147526.71	ENSG00000147526	chr8	dexseq_prepare_annotation2.py	exon	.	+	.	TACC1	14	2.84479517268112e-06	6.34836026882112e-05
ENSG00000068650.ENSG00000234603.62	ENSG00000068650+ENSG00000234603	chr13	dexseq_prepare_annotation2.py	exon	.	+	.		17	2.88241918980425e-06	6.4217065151068e-05
ENSG00000261218.ENSG00000197943.69	ENSG00000261218+ENSG00000197943	chr16	dexseq_prepare_annotation2.py	exon	.	+	.		40	3.02186017931043e-06	6.72127418136246e-05
ENSG00000134900.46	ENSG00000134900	chr13	dexseq_prepare_annotation2.py	exon	.	+	.	TPP2	37	3.07535202397123e-06	6.81862751897607e-05
ENSG00000254706.ENSG00000198929.ENSG00000239887.34	ENSG00000254706+ENSG00000198929+ENSG00000239887	chr1	dexseq_prepare_annotation2.py	exon	.	+	.		23	3.07573080442665e-06	6.81862751897607e-05
ENSG00000204673.21	ENSG00000204673	chr19	dexseq_prepare_annotation2.py	exon	.	-	.	AKT1S1	4	3.09907290188719e-06	6.85911200793098e-05
ENSG00000091428.53	ENSG00000091428	chr2	dexseq_prepare_annotation2.py	exon	.	+	.	RAPGEF4	21	3.12406577425553e-06	6.90311162327724e-05
ENSG00000115977.ENSG00000188971.10	ENSG00000115977+ENSG00000188971	chr2	dexseq_prepare_annotation2.py	exon	.	-	.		7	3.16738913963578e-06	6.98740535526515e-05
ENSG00000159842.95	ENSG00000159842	chr17	dexseq_prepare_annotation2.py	exon	.	-	.	ABR	28	3.17557413499945e-06	6.99403366992294e-05
ENSG00000128394.ENSG00000239713.35	ENSG00000128394+ENSG00000239713	chr22	dexseq_prepare_annotation2.py	exon	.	+	.		11	3.30585290523388e-06	7.26910750383755e-05
ENSG00000158488.28	ENSG00000158488	chr1	dexseq_prepare_annotation2.py	exon	.	+	.	CD1E	3	3.32000226016733e-06	7.28834967715758e-05
ENSG00000042429.ENSG00000265292.37	ENSG00000042429+ENSG00000265292	chr11	dexseq_prepare_annotation2.py	exon	.	+	.		33	3.33705035090462e-06	7.31388259538365e-05
ENSG00000105609.35	ENSG00000105609	chr19	dexseq_prepare_annotation2.py	exon	.	-	.	LILRB5	17	3.35326375841629e-06	7.33750632129309e-05
ENSG00000215296.21	ENSG00000215296	chr15	dexseq_prepare_annotation2.py	exon	.	-	.	TMCO5B	7	3.40621368806787e-06	7.44130922372238e-05
ENSG00000148334.37	ENSG00000148334	chr9	dexseq_prepare_annotation2.py	exon	.	-	.	PTGES2	31	3.4170691724614e-06	7.45296460378052e-05
ENSG00000169359.15	ENSG00000169359	chr3	dexseq_prepare_annotation2.py	exon	.	-	.	SLC33A1	11	3.55380901784051e-06	7.73870573384914e-05
ENSG00000218305.5	ENSG00000218305	chr7	dexseq_prepare_annotation2.py	exon	.	+	.	AC006024.4	4	3.57036524784924e-06	7.76223852032409e-05
ENSG00000050438.30	ENSG00000050438	chr12	dexseq_prepare_annotation2.py	exon	.	+	.	SLC4A8	14	3.58055306978319e-06	7.77187250725769e-05
ENSG00000106686.16	ENSG00000106686	chr9	dexseq_prepare_annotation2.py	exon	.	-	.	SPATA6L	10	3.59648294496126e-06	7.79391913963434e-05
ENSG00000047188.38	ENSG00000047188	chr5	dexseq_prepare_annotation2.py	exon	.	+	.	YTHDC2	5	3.87390491369278e-06	8.38166510252664e-05
ENSG00000084774.66	ENSG00000084774	chr2	dexseq_prepare_annotation2.py	exon	.	+	.	CAD	46	4.0372695527727e-06	8.72114819711747e-05
ENSG00000115286.23	ENSG00000115286	chr19	dexseq_prepare_annotation2.py	exon	.	+	.	NDUFS7	13	4.13095181182875e-06	8.90926204656548e-05
ENSG00000151150.92	ENSG00000151150	chr10	dexseq_prepare_annotation2.py	exon	.	-	.	ANK3	33	4.16660881454198e-06	8.97183183494917e-05
ENSG00000184381.70	ENSG00000184381	chr22	dexseq_prepare_annotation2.py	exon	.	-	.	PLA2G6	4	4.32835860843118e-06	9.30262494039555e-05
ENSG00000004700.30	ENSG00000004700	chr12	dexseq_prepare_annotation2.py	exon	.	-	.	RECQL	10	4.33401310088794e-06	9.30262494039555e-05
ENSG00000120533.36	ENSG00000120533	chr8	dexseq_prepare_annotation2.py	exon	.	+	.	ENY2	9	4.38111991926495e-06	9.38880952857081e-05
ENSG00000143226.ENSG00000244682.ENSG00000273112.ENSG00000072694.80	ENSG00000143226+ENSG00000244682+ENSG00000273112+ENSG00000072694	chr1	dexseq_prepare_annotation2.py	exon	.	+	.		41	4.40081753154594e-06	9.41607567248839e-05
ENSG00000181666.64	ENSG00000181666	chr19	dexseq_prepare_annotation2.py	exon	.	+	.	HKR1	45	4.63991733148942e-06	9.90968016453877e-05
ENSG00000147044.50	ENSG00000147044	chrX	dexseq_prepare_annotation2.py	exon	.	-	.	CASK	9	4.6461947590201e-06	9.90968016453877e-05
ENSG00000048740.27	ENSG00000048740	chr10	dexseq_prepare_annotation2.py	exon	.	+	.	CELF2	12	4.65878224225177e-06	9.92085474016423e-05
ENSG00000172748.35	ENSG00000172748	chr8	dexseq_prepare_annotation2.py	exon	.	+	.	ZNF596	9	4.76039237234557e-06	0.000101212688848878
ENSG00000135749.ENSG00000251508.86	ENSG00000135749+ENSG00000251508	chr1	dexseq_prepare_annotation2.py	exon	.	-	.		37	4.86658184945894e-06	0.000103307738285448
ENSG00000185722.50	ENSG00000185722	chr17	dexseq_prepare_annotation2.py	exon	.	-	.	ANKFY1	25	4.92025135314919e-06	0.000104283066748614
ENSG00000174371.23	ENSG00000174371	chr1	dexseq_prepare_annotation2.py	exon	.	+	.	EXO1	9	4.94900026983421e-06	0.000104727982199109
ENSG00000159650.23	ENSG00000159650	chr3	dexseq_prepare_annotation2.py	exon	.	-	.	UROC1	17	5.18505559189641e-06	0.000109551542325811
ENSG00000206775.ENSG00000167658.30	ENSG00000206775+ENSG00000167658	chr19	dexseq_prepare_annotation2.py	exon	.	-	.		14	5.20681695799392e-06	0.000109839430859181
ENSG00000174469.30	ENSG00000174469	chr7	dexseq_prepare_annotation2.py	exon	.	+	.	CNTNAP2	8	5.26382073275699e-06	0.000110868710940643
ENSG00000157470.42	ENSG00000157470	chr15	dexseq_prepare_annotation2.py	exon	.	+	.	FAM81A	10	5.29874904313378e-06	0.000111265410359934
ENSG00000136531.8	ENSG00000136531	chr2	dexseq_prepare_annotation2.py	exon	.	+	.	SCN2A	7	5.29913775730965e-06	0.000111265410359934
ENSG00000173464.ENSG00000258436.ENSG00000259060.34	ENSG00000173464+ENSG00000258436+ENSG00000259060	chr14	dexseq_prepare_annotation2.py	exon	.	-	.		20	5.32157636023383e-06	0.000111563047266331
ENSG00000196549.49	ENSG00000196549	chr3	dexseq_prepare_annotation2.py	exon	.	+	.	MME	34	5.33008269340316e-06	0.000111568134021141
ENSG00000258941.ENSG00000150527.ENSG00000150526.45	ENSG00000258941+ENSG00000150527+ENSG00000150526	chr14	dexseq_prepare_annotation2.py	exon	.	+	.		3	5.35297628879409e-06	0.000111873889899395
ENSG00000149927.54	ENSG00000149927	chr16	dexseq_prepare_annotation2.py	exon	.	-	.	DOC2A	23	5.42948836343788e-06	0.000113297561661167
ENSG00000091664.13	ENSG00000091664	chr11	dexseq_prepare_annotation2.py	exon	.	+	.	SLC17A6	5	5.48439053934404e-06	0.000114266599801981
ENSG00000175166.68	ENSG00000175166	chr3	dexseq_prepare_annotation2.py	exon	.	+	.	PSMD2	48	5.53764582421905e-06	0.000115022224413619
ENSG00000154556.133	ENSG00000154556	chr4	dexseq_prepare_annotation2.py	exon	.	-	.	SORBS2	23	5.55142033667317e-06	0.000115022224413619
ENSG00000163539.95	ENSG00000163539	chr3	dexseq_prepare_annotation2.py	exon	.	-	.	CLASP2	46	5.55193104228348e-06	0.000115022224413619
ENSG00000134769.87	ENSG00000134769	chr18	dexseq_prepare_annotation2.py	exon	.	+	.	DTNA	17	5.55473596901561e-06	0.000115022224413619
ENSG00000125967.52	ENSG00000125967	chr20	dexseq_prepare_annotation2.py	exon	.	-	.	NECAB3	15	5.77802810152593e-06	0.00011946272189694
ENSG00000173093.13	ENSG00000173093	chr12	dexseq_prepare_annotation2.py	exon	.	+	.	CCDC63	10	5.80986799983811e-06	0.00011993735147678
ENSG00000151491.53	ENSG00000151491	chr12	dexseq_prepare_annotation2.py	exon	.	-	.	EPS8	34	5.88789066621216e-06	0.000121362460892413
ENSG00000244301.ENSG00000243478.56	ENSG00000244301+ENSG00000243478	chr2	dexseq_prepare_annotation2.py	exon	.	+	.		7	6.01654987438882e-06	0.000123825365631286
ENSG00000136044.56	ENSG00000136044	chr12	dexseq_prepare_annotation2.py	exon	.	-	.	APPL2	36	6.18524117987039e-06	0.000127103411216789
ENSG00000130731.30	ENSG00000130731	chr16	dexseq_prepare_annotation2.py	exon	.	-	.	C16orf13	4	6.20188434918995e-06	0.000127251733432239
ENSG00000108312.44	ENSG00000108312	chr17	dexseq_prepare_annotation2.py	exon	.	-	.	UBTF	25	6.3693236894755e-06	0.000130488981990301
ENSG00000131143.47	ENSG00000131143	chr16	dexseq_prepare_annotation2.py	exon	.	+	.	COX4I1	4	6.66319765710592e-06	0.00013630277510392
ENSG00000218274.4	ENSG00000218274	chr6	dexseq_prepare_annotation2.py	exon	.	-	.	RP3-407E4.3	4	6.70934007021523e-06	0.000137039032205712
ENSG00000237854.2	ENSG00000237854	chr17	dexseq_prepare_annotation2.py	exon	.	+	.	LINC00674	3	7.27245402806391e-06	0.000148316316968113
ENSG00000142252.ENSG00000007047.ENSG00000104866.84	ENSG00000142252+ENSG00000007047+ENSG00000104866	chr19	dexseq_prepare_annotation2.py	exon	.	+	.		10	7.33333314901154e-06	0.000149332324049479
ENSG00000119977.18	ENSG00000119977	chr10	dexseq_prepare_annotation2.py	exon	.	-	.	TCTN3	19	7.35817039951536e-06	0.00014961243759617
ENSG00000119321.32	ENSG00000119321	chr9	dexseq_prepare_annotation2.py	exon	.	-	.	FKBP15	12	7.51672805920222e-06	0.000152606534627502
ENSG00000148200.17	ENSG00000148200	chr9	dexseq_prepare_annotation2.py	exon	.	-	.	NR6A1	17	7.61974107905889e-06	0.000154465652114676
ENSG00000188895.3	ENSG00000188895	chr17	dexseq_prepare_annotation2.py	exon	.	+	.	MSL1	4	7.90082650407694e-06	0.000159923626134247
ENSG00000173821.89	ENSG00000173821	chr17	dexseq_prepare_annotation2.py	exon	.	+	.	RNF213	22	7.92655071928697e-06	0.000160204133624391
ENSG00000186106.ENSG00000251013.28	ENSG00000186106+ENSG00000251013	chr8	dexseq_prepare_annotation2.py	exon	.	-	.		3	8.00765418111921e-06	0.000161600943363929
ENSG00000129103.42	ENSG00000129103	chr7	dexseq_prepare_annotation2.py	exon	.	+	.	SUMF2	21	8.01960092243779e-06	0.000161600943363929
ENSG00000108187.20	ENSG00000108187	chr10	dexseq_prepare_annotation2.py	exon	.	-	.	PBLD	9	8.17319686990023e-06	0.000164450567720601
ENSG00000135750.14	ENSG00000135750	chr1	dexseq_prepare_annotation2.py	exon	.	+	.	KCNK1	9	8.20482341756998e-06	0.000164841251429483
ENSG00000115084.41	ENSG00000115084	chr2	dexseq_prepare_annotation2.py	exon	.	-	.	SLC35F5	35	8.25781305673725e-06	0.00016565933741309
ENSG00000230195.10	ENSG00000230195	chr7	dexseq_prepare_annotation2.py	exon	.	+	.	AC118138.2	8	8.30893947927101e-06	0.000166437673456436
ENSG00000205436.24	ENSG00000205436	chr14	dexseq_prepare_annotation2.py	exon	.	+	.	EXOC3L4	12	8.32282582702791e-06	0.000166468846652895
ENSG00000204822.ENSG00000135637.39	ENSG00000204822+ENSG00000135637	chr2	dexseq_prepare_annotation2.py	exon	.	-	.		17	8.34560790236912e-06	0.000166612632015073
ENSG00000119403.40	ENSG00000119403	chr9	dexseq_prepare_annotation2.py	exon	.	-	.	PHF19	30	8.35469608726793e-06	0.000166612632015073
ENSG00000228192.11	ENSG00000228192	chr1	dexseq_prepare_annotation2.py	exon	.	-	.	RP11-342M1.3	8	8.41302393920342e-06	0.000167528371981099
ENSG00000103888.37	ENSG00000103888	chr15	dexseq_prepare_annotation2.py	exon	.	+	.	KIAA1199	12	8.66144965690693e-06	0.000172221254518263
ENSG00000141086.ENSG00000205220.ENSG00000261884.54	ENSG00000141086+ENSG00000205220+ENSG00000261884	chr16	dexseq_prepare_annotation2.py	exon	.	-	.		40	8.69465409026444e-06	0.000172627242459794
ENSG00000178149.44	ENSG00000178149	chr3	dexseq_prepare_annotation2.py	exon	.	-	.	DALRD3	25	8.71395478234518e-06	0.000172756392828843
ENSG00000177084.105	ENSG00000177084	chr12	dexseq_prepare_annotation2.py	exon	.	-	.	POLE	42	8.74460322676915e-06	0.000173109806692977
ENSG00000030582.56	ENSG00000030582	chr17	dexseq_prepare_annotation2.py	exon	.	+	.	GRN	37	8.84017111282101e-06	0.000174745461484914
ENSG00000140795.14	ENSG00000140795	chr16	dexseq_prepare_annotation2.py	exon	.	-	.	MYLK3	9	8.87543352537005e-06	0.000175186005885996
ENSG00000085760.40	ENSG00000085760	chr2	dexseq_prepare_annotation2.py	exon	.	-	.	MTIF2	25	8.92110018280474e-06	0.000175830326376711
ENSG00000267488.7	ENSG00000267488	chr17	dexseq_prepare_annotation2.py	exon	.	+	.	AC131056.3	4	9.14059258791989e-06	0.000179893790859339
ENSG00000166897.ENSG00000243902.6	ENSG00000166897+ENSG00000243902	chr22	dexseq_prepare_annotation2.py	exon	.	-	.		7	9.34336349615667e-06	0.000183616813044558
ENSG00000242086.ENSG00000215837.ENSG00000176945.136	ENSG00000242086+ENSG00000215837+ENSG00000176945	chr3	dexseq_prepare_annotation2.py	exon	.	+	.		42	9.40198378078541e-06	0.000184500266023814
ENSG00000153046.25	ENSG00000153046	chr6	dexseq_prepare_annotation2.py	exon	.	+	.	CDYL	2	9.54883394959626e-06	0.000186941065546731
ENSG00000104814.35	ENSG00000104814	chr19	dexseq_prepare_annotation2.py	exon	.	-	.	MAP4K1	27	9.55405786439851e-06	0.000186941065546731
ENSG00000257062.ENSG00000111700.ENSG00000134538.ENSG00000205754.ENSG00000257046.53	ENSG00000257062+ENSG00000111700+ENSG00000134538+ENSG00000205754+ENSG00000257046	chr12	dexseq_prepare_annotation2.py	exon	.	+	.		33	9.58492234778622e-06	0.000187273569634532
ENSG00000162747.ENSG00000203747.32	ENSG00000162747+ENSG00000203747	chr1	dexseq_prepare_annotation2.py	exon	.	-	.		28	9.84933227224933e-06	0.000192161611282714
ENSG00000100938.70	ENSG00000100938	chr14	dexseq_prepare_annotation2.py	exon	.	+	.	GMPR2	15	9.89488469191298e-06	0.000192771772331194
ENSG00000120498.16	ENSG00000120498	chrX	dexseq_prepare_annotation2.py	exon	.	-	.	TEX11	9	9.91555982701467e-06	0.000192896215020929
ENSG00000038382.79	ENSG00000038382	chr5	dexseq_prepare_annotation2.py	exon	.	+	.	TRIO	40	1.01141489949553e-05	0.000196476439684735
ENSG00000137868.62	ENSG00000137868	chr15	dexseq_prepare_annotation2.py	exon	.	-	.	STRA6	45	1.04771975063882e-05	0.000203236556801361
ENSG00000149968.13	ENSG00000149968	chr11	dexseq_prepare_annotation2.py	exon	.	-	.	MMP3	13	1.06184248626761e-05	0.000205680565381622
ENSG00000262117.3	ENSG00000262117	chr16	dexseq_prepare_annotation2.py	exon	.	-	.	BCAR4	4	1.10760413525332e-05	0.000214237298424858
ENSG00000100342.30	ENSG00000100342	chr22	dexseq_prepare_annotation2.py	exon	.	+	.	APOL1	9	1.13864393082802e-05	0.000219926061661073
ENSG00000104413.34	ENSG00000104413	chr8	dexseq_prepare_annotation2.py	exon	.	+	.	ESRP1	21	1.14956036998247e-05	0.00022171735078762
ENSG00000158882.ENSG00000263548.27	ENSG00000158882+ENSG00000263548	chr1	dexseq_prepare_annotation2.py	exon	.	+	.		24	1.19533307822985e-05	0.000230216717392029
ENSG00000115840.37	ENSG00000115840	chr2	dexseq_prepare_annotation2.py	exon	.	-	.	SLC25A12	19	1.19937088052988e-05	0.000230665331311025
ENSG00000101280.9	ENSG00000101280	chr20	dexseq_prepare_annotation2.py	exon	.	-	.	ANGPT4	3	1.20507749642896e-05	0.000231433161867531
ENSG00000116641.64	ENSG00000116641	chr1	dexseq_prepare_annotation2.py	exon	.	-	.	DOCK7	27	1.21829105377654e-05	0.000233638459048821
ENSG00000155508.56	ENSG00000155508	chr5	dexseq_prepare_annotation2.py	exon	.	+	.	CNOT8	20	1.22629345805228e-05	0.000234839545775374
ENSG00000010292.62	ENSG00000010292	chr12	dexseq_prepare_annotation2.py	exon	.	+	.	NCAPD2	19	1.23360379461181e-05	0.000235904884292551
ENSG00000224186.14	ENSG00000224186	chr5	dexseq_prepare_annotation2.py	exon	.	+	.	C5orf66	9	1.27952097246192e-05	0.00024433964143152
ENSG00000148803.16	ENSG00000148803	chr10	dexseq_prepare_annotation2.py	exon	.	-	.	FUOM	12	1.33010540603727e-05	0.000253640580323576
ENSG00000107614.28	ENSG00000107614	chr10	dexseq_prepare_annotation2.py	exon	.	-	.	TRDMT1	9	1.3632967585614e-05	0.000259442479094539
ENSG00000253542.9	ENSG00000253542	chr8	dexseq_prepare_annotation2.py	exon	.	-	.	SDR16C6P	6	1.3643741956679e-05	0.000259442479094539
ENSG00000159166.ENSG00000118194.90	ENSG00000159166+ENSG00000118194	chr1	dexseq_prepare_annotation2.py	exon	.	-	.		23	1.38527282531355e-05	0.000263045969262423
ENSG00000173120.27	ENSG00000173120	chr11	dexseq_prepare_annotation2.py	exon	.	+	.	KDM2A	6	1.39069652637759e-05	0.000263704969137976
ENSG00000254676.ENSG00000165494.28	ENSG00000254676+ENSG00000165494	chr11	dexseq_prepare_annotation2.py	exon	.	+	.		11	1.41333520782981e-05	0.000267621860321323
ENSG00000133243.29	ENSG00000133243	chr19	dexseq_prepare_annotation2.py	exon	.	-	.	BTBD2	27	1.45939102312133e-05	0.000275955717131108
ENSG00000129354.7	ENSG00000129354	chr19	dexseq_prepare_annotation2.py	exon	.	-	.	AP1M2	6	1.47186540004638e-05	0.000277925241482884
ENSG00000078081.15	ENSG00000078081	chr3	dexseq_prepare_annotation2.py	exon	.	-	.	LAMP3	10	1.50791359709987e-05	0.000284334378134711
ENSG00000131558.68	ENSG00000131558	chr7	dexseq_prepare_annotation2.py	exon	.	+	.	EXOC4	40	1.51400979379094e-05	0.000285085721422196
ENSG00000187097.33	ENSG00000187097	chr14	dexseq_prepare_annotation2.py	exon	.	-	.	ENTPD5	11	1.55980726486416e-05	0.000293053519341385
ENSG00000143374.41	ENSG00000143374	chr1	dexseq_prepare_annotation2.py	exon	.	+	.	TARS2	6	1.56278086950854e-05	0.000293053519341385
ENSG00000254444.2	ENSG00000254444	chr11	dexseq_prepare_annotation2.py	exon	.	-	.	RP11-290F24.3	3	1.56283633749942e-05	0.000293053519341385
ENSG00000242125.ENSG00000180198.46	ENSG00000242125+ENSG00000180198	chr1	dexseq_prepare_annotation2.py	exon	.	+	.		14	1.56924574457512e-05	0.000293847251005669
ENSG00000175931.30	ENSG00000175931	chr17	dexseq_prepare_annotation2.py	exon	.	-	.	UBE2O	30	1.57875277625541e-05	0.000295218022606985
ENSG00000123843.22	ENSG00000123843	chr1	dexseq_prepare_annotation2.py	exon	.	+	.	C4BPB	6	1.62258292688703e-05	0.000302994358172916
ENSG00000214595.62	ENSG00000214595	chr2	dexseq_prepare_annotation2.py	exon	.	+	.	EML6	34	1.62807895100225e-05	0.000303600744716594
ENSG00000223685.6	ENSG00000223685	chr13	dexseq_prepare_annotation2.py	exon	.	-	.	LINC00571	7	1.63858474310982e-05	0.000305138380920355
ENSG00000158186.20	ENSG00000158186	chr3	dexseq_prepare_annotation2.py	exon	.	+	.	MRAS	17	1.64831530683791e-05	0.000306527616496124
ENSG00000147852.21	ENSG00000147852	chr9	dexseq_prepare_annotation2.py	exon	.	+	.	VLDLR	15	1.65463748899144e-05	0.000307280065183954
ENSG00000091106.14	ENSG00000091106	chr2	dexseq_prepare_annotation2.py	exon	.	-	.	NLRC4	3	1.6576416459709e-05	0.000307415107997982
ENSG00000170476.21	ENSG00000170476	chr5	dexseq_prepare_annotation2.py	exon	.	-	.	MZB1	9	1.66833391286515e-05	0.000308739919592888
ENSG00000223662.4	ENSG00000223662	chr21	dexseq_prepare_annotation2.py	exon	.	+	.	SAMSN1-AS1	5	1.66935887195621e-05	0.000308739919592888
ENSG00000074317.16	ENSG00000074317	chr5	dexseq_prepare_annotation2.py	exon	.	-	.	SNCB	10	1.68039469006254e-05	0.00031021307182885
ENSG00000166748.30	ENSG00000166748	chr15	dexseq_prepare_annotation2.py	exon	.	+	.	AGBL1	14	1.68464187421841e-05	0.00031021307182885
ENSG00000155980.30	ENSG00000155980	chr12	dexseq_prepare_annotation2.py	exon	.	+	.	KIF5A	12	1.68680852644691e-05	0.00031021307182885
ENSG00000038295.29	ENSG00000038295	chr4	dexseq_prepare_annotation2.py	exon	.	+	.	TLL1	3	1.68937901294856e-05	0.00031021307182885
ENSG00000231890.41	ENSG00000231890	chr2	dexseq_prepare_annotation2.py	exon	.	+	.	AC093391.2	24	1.68996190386171e-05	0.00031021307182885
ENSG00000177030.35	ENSG00000177030	chr11	dexseq_prepare_annotation2.py	exon	.	-	.	DEAF1	4	1.69111044267857e-05	0.00031021307182885
ENSG00000234537.9	ENSG00000234537	chr9	dexseq_prepare_annotation2.py	exon	.	+	.	RP11-100G15.7	2	1.70295935087321e-05	0.000311962743502567
ENSG00000174483.ENSG00000254986.ENSG00000256349.123	ENSG00000174483+ENSG00000254986+ENSG00000256349	chr11	dexseq_prepare_annotation2.py	exon	.	+	.		36	1.7093980149323e-05	0.000312717921403807
ENSG00000167107.67	ENSG00000167107	chr17	dexseq_prepare_annotation2.py	exon	.	+	.	ACSF2	31	1.71784017963531e-05	0.000313837080720654
ENSG00000023171.7	ENSG00000023171	chr11	dexseq_prepare_annotation2.py	exon	.	+	.	GRAMD1B	7	1.72343448223394e-05	0.000314244732518729
ENSG00000158486.75	ENSG00000158486	chr16	dexseq_prepare_annotation2.py	exon	.	-	.	DNAH3	19	1.72472666318331e-05	0.000314244732518729
ENSG00000177628.13	ENSG00000177628	chr1	dexseq_prepare_annotation2.py	exon	.	-	.	GBA	4	1.75288800129899e-05	0.00031894529522288
ENSG00000047410.ENSG00000202025.63	ENSG00000047410+ENSG00000202025	chr1	dexseq_prepare_annotation2.py	exon	.	-	.		10	1.76750028423463e-05	0.000321171215847264
ENSG00000137776.58	ENSG00000137776	chr15	dexseq_prepare_annotation2.py	exon	.	-	.	SLTM	46	1.7870004540092e-05	0.000324278133462072
ENSG00000171634.62	ENSG00000171634	chr17	dexseq_prepare_annotation2.py	exon	.	+	.	BPTF	9	1.79039323211602e-05	0.000324457705057697
ENSG00000188647.19	ENSG00000188647	chr9	dexseq_prepare_annotation2.py	exon	.	-	.	PTAR1	6	1.79865463286216e-05	0.000325517911504987
ENSG00000230031.10	ENSG00000230031	chr15	dexseq_prepare_annotation2.py	exon	.	-	.	POTEB2	11	1.82387920197927e-05	0.000329641139302839
ENSG00000172889.15	ENSG00000172889	chr9	dexseq_prepare_annotation2.py	exon	.	+	.	EGFL7	3	1.83758734623526e-05	0.000331674689325163
ENSG00000007174.72	ENSG00000007174	chr17	dexseq_prepare_annotation2.py	exon	.	+	.	DNAH9	8	1.85721275437569e-05	0.000334769417848147
ENSG00000120539.15	ENSG00000120539	chr10	dexseq_prepare_annotation2.py	exon	.	+	.	MASTL	13	1.86119823344114e-05	0.000335040497995851
ENSG00000122705.23	ENSG00000122705	chr9	dexseq_prepare_annotation2.py	exon	.	+	.	CLTA	7	1.8887584436208e-05	0.000339548971335878
ENSG00000102001.58	ENSG00000102001	chrX	dexseq_prepare_annotation2.py	exon	.	-	.	CACNA1F	31	1.89942257921126e-05	0.000341012024493766
ENSG00000116406.35	ENSG00000116406	chr1	dexseq_prepare_annotation2.py	exon	.	-	.	EDEM3	22	1.93577075052315e-05	0.000347076240409203
ENSG00000263798.ENSG00000108439.ENSG00000108465.115	ENSG00000263798+ENSG00000108439+ENSG00000108465	chr17	dexseq_prepare_annotation2.py	exon	.	+	.		59	1.94611665249126e-05	0.00034846844728494
ENSG00000132702.12	ENSG00000132702	chr1	dexseq_prepare_annotation2.py	exon	.	+	.	HAPLN2	12	1.98046487392717e-05	0.000354149089574712
ENSG00000152689.52	ENSG00000152689	chr2	dexseq_prepare_annotation2.py	exon	.	+	.	RASGRP3	7	1.9914312512006e-05	0.000355639065111895
ENSG00000055044.ENSG00000212309.30	ENSG00000055044+ENSG00000212309	chr2	dexseq_prepare_annotation2.py	exon	.	+	.		13	2.01053014153867e-05	0.000358575527621052
ENSG00000131355.10	ENSG00000131355	chr19	dexseq_prepare_annotation2.py	exon	.	-	.	EMR3	2	2.0282657876407e-05	0.000361261430065133
ENSG00000148411.4	ENSG00000148411	chr9	dexseq_prepare_annotation2.py	exon	.	-	.	NACC2	5	2.0515095061814e-05	0.000364920024281359
ENSG00000236172.63	ENSG00000236172	chr2	dexseq_prepare_annotation2.py	exon	.	-	.	hsa-mir-7515	21	2.11463996344832e-05	0.000375654659822576
ENSG00000138400.24	ENSG00000138400	chr2	dexseq_prepare_annotation2.py	exon	.	-	.	MDH1B	13	2.12925236210745e-05	0.00037775343154813
ENSG00000204745.27	ENSG00000204745	chr2	dexseq_prepare_annotation2.py	exon	.	+	.	AC083899.3	25	2.13398792743021e-05	0.00037809673239154
ENSG00000172765.28	ENSG00000172765	chr3	dexseq_prepare_annotation2.py	exon	.	-	.	TMCC1	7	2.16538611821844e-05	0.000383156985348193
ENSG00000081189.56	ENSG00000081189	chr5	dexseq_prepare_annotation2.py	exon	.	-	.	MEF2C	31	2.24927859979694e-05	0.000397480502301812
ENSG00000090487.33	ENSG00000090487	chr15	dexseq_prepare_annotation2.py	exon	.	-	.	SPG21	10	2.27016650622343e-05	0.000400487444043703
ENSG00000147647.25	ENSG00000147647	chr8	dexseq_prepare_annotation2.py	exon	.	-	.	DPYS	19	2.2722271101213e-05	0.000400487444043703
ENSG00000238556.ENSG00000205581.51	ENSG00000238556+ENSG00000205581	chr21	dexseq_prepare_annotation2.py	exon	.	-	.		5	2.29087662144121e-05	0.000402879929047079
ENSG00000129667.63	ENSG00000129667	chr17	dexseq_prepare_annotation2.py	exon	.	-	.	RHBDF2	18	2.29176939121663e-05	0.000402879929047079
ENSG00000167705.13	ENSG00000167705	chr17	dexseq_prepare_annotation2.py	exon	.	-	.	RILP	3	2.29817682069129e-05	0.000403480952615776
ENSG00000227057.20	ENSG00000227057	chr6	dexseq_prepare_annotation2.py	exon	.	-	.	WDR46	12	2.32328898988466e-05	0.000407360060421204
ENSG00000126247.44	ENSG00000126247	chr19	dexseq_prepare_annotation2.py	exon	.	+	.	CAPNS1	4	2.33070335873765e-05	0.000408130039511246
ENSG00000117713.38	ENSG00000117713	chr1	dexseq_prepare_annotation2.py	exon	.	+	.	ARID1A	15	2.35940827087889e-05	0.000412621386854093
ENSG00000132780.54	ENSG00000132780	chr1	dexseq_prepare_annotation2.py	exon	.	+	.	NASP	27	2.39331935395663e-05	0.000418010408768026
ENSG00000175550.27	ENSG00000175550	chr11	dexseq_prepare_annotation2.py	exon	.	+	.	DRAP1	24	2.4330460330621e-05	0.000424399928842009
ENSG00000229688.14	ENSG00000229688	chr7	dexseq_prepare_annotation2.py	exon	.	+	.	ISPD-AS1	5	2.44460662146722e-05	0.000425866245115212
ENSG00000172382.14	ENSG00000172382	chr16	dexseq_prepare_annotation2.py	exon	.	-	.	PRSS27	12	2.50771633509818e-05	0.000436297400002069
ENSG00000250606.12	ENSG00000250606	chr7	dexseq_prepare_annotation2.py	exon	.	+	.	PRSS3P2	10	2.55790962526904e-05	0.000444457372596619
ENSG00000143811.ENSG00000243709.ENSG00000255835.28	ENSG00000143811+ENSG00000243709+ENSG00000255835	chr1	dexseq_prepare_annotation2.py	exon	.	-	.		25	2.58746070401431e-05	0.000449014228340581
ENSG00000090273.5	ENSG00000090273	chr1	dexseq_prepare_annotation2.py	exon	.	+	.	NUDC	3	2.59560372282951e-05	0.000449849112476524
ENSG00000067141.48	ENSG00000067141	chr15	dexseq_prepare_annotation2.py	exon	.	+	.	NEO1	16	2.61478991129396e-05	0.00045259331528692
ENSG00000128596.47	ENSG00000128596	chr7	dexseq_prepare_annotation2.py	exon	.	+	.	CCDC136	30	2.6202160307428e-05	0.000452951813457857
ENSG00000183401.42	ENSG00000183401	chr19	dexseq_prepare_annotation2.py	exon	.	+	.	CCDC159	28	2.65130029411963e-05	0.000457739197837713
ENSG00000151893.23	ENSG00000151893	chr10	dexseq_prepare_annotation2.py	exon	.	-	.	CACUL1	11	2.66843828346201e-05	0.000460109645785705
ENSG00000147010.38	ENSG00000147010	chrX	dexseq_prepare_annotation2.py	exon	.	-	.	SH3KBP1	8	2.67462478848407e-05	0.000460588128435248
ENSG00000213413.ENSG00000066923.83	ENSG00000213413+ENSG00000066923	chr7	dexseq_prepare_annotation2.py	exon	.	+	.		59	2.68684597251814e-05	0.00046210327993589
ENSG00000133958.58	ENSG00000133958	chr14	dexseq_prepare_annotation2.py	exon	.	+	.	UNC79	22	2.72125389487591e-05	0.000467425557693634
ENSG00000117859.75	ENSG00000117859	chr1	dexseq_prepare_annotation2.py	exon	.	+	.	OSBPL9	38	2.73181666706791e-05	0.00046864366991212
ENSG00000006459.25	ENSG00000006459	chr7	dexseq_prepare_annotation2.py	exon	.	-	.	KDM7A	13	2.75250651651797e-05	0.000471593787811029
ENSG00000171766.39	ENSG00000171766	chr15	dexseq_prepare_annotation2.py	exon	.	-	.	GATM	27	2.79708802909501e-05	0.000478624657551479
ENSG00000148343.45	ENSG00000148343	chr9	dexseq_prepare_annotation2.py	exon	.	+	.	FAM73B	29	2.80804860023423e-05	0.000479421606197844
ENSG00000111653.39	ENSG00000111653	chr12	dexseq_prepare_annotation2.py	exon	.	-	.	ING4	15	2.81465349035704e-05	0.000479421606197844
ENSG00000175390.30	ENSG00000175390	chr11	dexseq_prepare_annotation2.py	exon	.	+	.	EIF3F	20	2.81757639611569e-05	0.000479421606197844
ENSG00000091164.39	ENSG00000091164	chr18	dexseq_prepare_annotation2.py	exon	.	-	.	TXNL1	20	2.81925244956436e-05	0.000479421606197844
ENSG00000136504.49	ENSG00000136504	chr17	dexseq_prepare_annotation2.py	exon	.	+	.	KAT7	23	2.81950044678978e-05	0.000479421606197844
ENSG00000173406.ENSG00000162600.75	ENSG00000173406+ENSG00000162600	chr1	dexseq_prepare_annotation2.py	exon	.	-	.		52	2.83073733144393e-05	0.000480726851721063
ENSG00000085063.ENSG00000205177.43	ENSG00000085063+ENSG00000205177	chr11	dexseq_prepare_annotation2.py	exon	.	-	.		14	2.85497321913741e-05	0.000484233585823796
ENSG00000241073.ENSG00000156876.18	ENSG00000241073+ENSG00000156876	chr1	dexseq_prepare_annotation2.py	exon	.	-	.		13	2.8612392338241e-05	0.000484687464188948
ENSG00000166225.32	ENSG00000166225	chr12	dexseq_prepare_annotation2.py	exon	.	+	.	FRS2	25	2.8805616575803e-05	0.000487349159636487
ENSG00000012822.64	ENSG00000012822	chr12	dexseq_prepare_annotation2.py	exon	.	-	.	CALCOCO1	27	2.89124193240324e-05	0.000488543896487812
ENSG00000251018.6	ENSG00000251018	chr5	dexseq_prepare_annotation2.py	exon	.	-	.	RP11-80G7.1	3	2.9339815697422e-05	0.000494885366801516
ENSG00000068971.21	ENSG00000068971	chr11	dexseq_prepare_annotation2.py	exon	.	+	.	PPP2R5B	7	2.93610235395907e-05	0.000494885366801516
ENSG00000260411.ENSG00000078328.42	ENSG00000260411+ENSG00000078328	chr16	dexseq_prepare_annotation2.py	exon	.	+	.		5	2.95693086817864e-05	0.000497564504281765
ENSG00000145819.55	ENSG00000145819	chr5	dexseq_prepare_annotation2.py	exon	.	+	.	ARHGAP26	21	2.95936817227062e-05	0.000497564504281765
ENSG00000225210.ENSG00000257227.16	ENSG00000225210+ENSG00000257227	chr14	dexseq_prepare_annotation2.py	exon	.	+	.		7	2.98963896361302e-05	0.000502028801588797
ENSG00000155542.24	ENSG00000155542	chr5	dexseq_prepare_annotation2.py	exon	.	+	.	SETD9	17	3.03303862764443e-05	0.000508683906979222
ENSG00000088538.52	ENSG00000088538	chr3	dexseq_prepare_annotation2.py	exon	.	+	.	DOCK3	36	3.0370650669985e-05	0.000508727239076262
ENSG00000116698.56	ENSG00000116698	chr1	dexseq_prepare_annotation2.py	exon	.	+	.	SMG7	19	3.06325912558583e-05	0.000512479076264366
ENSG00000175662.29	ENSG00000175662	chr17	dexseq_prepare_annotation2.py	exon	.	-	.	TOM1L2	15	3.12088260121865e-05	0.000521473217810061
ENSG00000269410.ENSG00000090924.53	ENSG00000269410+ENSG00000090924	chr19	dexseq_prepare_annotation2.py	exon	.	+	.		33	3.12578359838297e-05	0.000521646531047817
ENSG00000069329.36	ENSG00000069329	chr16	dexseq_prepare_annotation2.py	exon	.	-	.	VPS35	20	3.16118155978473e-05	0.000526902620230291
ENSG00000021300.50	ENSG00000021300	chr11	dexseq_prepare_annotation2.py	exon	.	+	.	PLEKHB1	16	3.17708108921475e-05	0.000528899775406762
ENSG00000167261.30	ENSG00000167261	chr16	dexseq_prepare_annotation2.py	exon	.	-	.	DPEP2	18	3.19375314082166e-05	0.000531020457564449
ENSG00000262660.ENSG00000262814.ENSG00000183048.37	ENSG00000262660+ENSG00000262814+ENSG00000183048	chr17	dexseq_prepare_annotation2.py	exon	.	+	.		12	3.23967913420006e-05	0.000537993948226753
ENSG00000148950.29	ENSG00000148950	chr11	dexseq_prepare_annotation2.py	exon	.	-	.	IMMP1L	16	3.36485717491129e-05	0.000558095045681539
ENSG00000132142.102	ENSG00000132142	chr17	dexseq_prepare_annotation2.py	exon	.	-	.	ACACA	74	3.39713279728081e-05	0.000562756931240346
ENSG00000181929.ENSG00000167548.124	ENSG00000181929+ENSG00000167548	chr12	dexseq_prepare_annotation2.py	exon	.	-	.		14	3.41190901083612e-05	0.000563994371443853
ENSG00000108839.15	ENSG00000108839	chr17	dexseq_prepare_annotation2.py	exon	.	+	.	ALOX12	8	3.41295756958468e-05	0.000563994371443853
ENSG00000115657.ENSG00000198925.85	ENSG00000115657+ENSG00000198925	chr2	dexseq_prepare_annotation2.py	exon	.	-	.		30	3.41716667795861e-05	0.00056399960047823
ENSG00000117748.20	ENSG00000117748	chr1	dexseq_prepare_annotation2.py	exon	.	-	.	RPA2	15	3.44361475590865e-05	0.000567670852497225
ENSG00000114416.58	ENSG00000114416	chr3	dexseq_prepare_annotation2.py	exon	.	+	.	FXR1	45	3.4708025204859e-05	0.000571454936940002
ENSG00000185344.33	ENSG00000185344	chr12	dexseq_prepare_annotation2.py	exon	.	+	.	ATP6V0A2	3	3.48204296307946e-05	0.000572607333063774
ENSG00000113494.36	ENSG00000113494	chr5	dexseq_prepare_annotation2.py	exon	.	-	.	PRLR	26	3.49176603641216e-05	0.000573507703863755
ENSG00000065328.29	ENSG00000065328	chr10	dexseq_prepare_annotation2.py	exon	.	+	.	MCM10	15	3.53407142991971e-05	0.000579750891559489
ENSG00000124103.ENSG00000022277.31	ENSG00000124103+ENSG00000022277	chr20	dexseq_prepare_annotation2.py	exon	.	+	.		16	3.55142963652371e-05	0.000581891401974595
ENSG00000123130.33	ENSG00000123130	chrX	dexseq_prepare_annotation2.py	exon	.	-	.	ACOT9	24	3.58448538778185e-05	0.000586595602672033
ENSG00000271793.ENSG00000135317.ENSG00000135316.86	ENSG00000271793+ENSG00000135317+ENSG00000135316	chr6	dexseq_prepare_annotation2.py	exon	.	-	.		45	3.66022355903731e-05	0.000598264870103664
ENSG00000164684.20	ENSG00000164684	chr8	dexseq_prepare_annotation2.py	exon	.	-	.	ZNF704	8	3.6786740839385e-05	0.000600553552687469
ENSG00000251913.ENSG00000182841.9	ENSG00000251913+ENSG00000182841	chr22	dexseq_prepare_annotation2.py	exon	.	-	.		4	3.70094327761238e-05	0.000603459362210685
ENSG00000150593.ENSG00000265827.35	ENSG00000150593+ENSG00000265827	chr10	dexseq_prepare_annotation2.py	exon	.	+	.		24	3.70953776747853e-05	0.000604013119230945
ENSG00000068724.20	ENSG00000068724	chr2	dexseq_prepare_annotation2.py	exon	.	+	.	TTC7A	14	3.71328708215454e-05	0.000604013119230945
ENSG00000173334.8	ENSG00000173334	chr8	dexseq_prepare_annotation2.py	exon	.	+	.	TRIB1	2	3.75641256452241e-05	0.000610292732053154
ENSG00000133706.65	ENSG00000133706	chr5	dexseq_prepare_annotation2.py	exon	.	-	.	LARS	20	3.80711707187237e-05	0.000617787110424867
ENSG00000233355.14	ENSG00000233355	chr1	dexseq_prepare_annotation2.py	exon	.	-	.	CHRM3-AS2	9	3.90306386028891e-05	0.000632596220621376
ENSG00000021355.17	ENSG00000021355	chr6	dexseq_prepare_annotation2.py	exon	.	-	.	SERPINB1	11	3.91256472033836e-05	0.000633375734883552
ENSG00000170954.22	ENSG00000170954	chr19	dexseq_prepare_annotation2.py	exon	.	-	.	ZNF415	18	3.98122940289595e-05	0.000643719499023931
ENSG00000134884.10	ENSG00000134884	chr13	dexseq_prepare_annotation2.py	exon	.	-	.	ARGLU1	8	4.01576286854277e-05	0.000648526489093252
ENSG00000230267.50	ENSG00000230267	chr16	dexseq_prepare_annotation2.py	exon	.	-	.	HERC2P4	9	4.03158717282884e-05	0.000650304162728342
ENSG00000263325.2	ENSG00000263325	chr16	dexseq_prepare_annotation2.py	exon	.	+	.	LA16c-325D7.1	2	4.11605497423301e-05	0.00066313673278186
ENSG00000175309.37	ENSG00000175309	chr5	dexseq_prepare_annotation2.py	exon	.	-	.	PHYKPL	13	4.26319258596143e-05	0.000686023398129502
ENSG00000127419.41	ENSG00000127419	chr4	dexseq_prepare_annotation2.py	exon	.	+	.	TMEM175	10	4.27745037204239e-05	0.00068720972499278
ENSG00000156261.26	ENSG00000156261	chr21	dexseq_prepare_annotation2.py	exon	.	-	.	CCT8	11	4.28074497236447e-05	0.00068720972499278
ENSG00000213822.8	ENSG00000213822	chr19	dexseq_prepare_annotation2.py	exon	.	+	.	CEACAM18	6	4.38941749047415e-05	0.000703818593098474
ENSG00000138696.23	ENSG00000138696	chr4	dexseq_prepare_annotation2.py	exon	.	+	.	BMPR1B	15	4.4192812662108e-05	0.000707766505042847
ENSG00000253896.4	ENSG00000253896	chr8	dexseq_prepare_annotation2.py	exon	.	+	.	AC144568.2	5	4.44162797722614e-05	0.00071050259858448
ENSG00000126005.ENSG00000088298.ENSG00000261582.ENSG00000242372.60	ENSG00000126005+ENSG00000088298+ENSG00000261582+ENSG00000242372	chr20	dexseq_prepare_annotation2.py	exon	.	-	.		40	4.60851339532533e-05	0.000736325909470855
ENSG00000182934.28	ENSG00000182934	chr11	dexseq_prepare_annotation2.py	exon	.	-	.	SRPR	24	4.65363660775345e-05	0.00074265659386855
ENSG00000145388.17	ENSG00000145388	chr4	dexseq_prepare_annotation2.py	exon	.	+	.	METTL14	14	4.7874879578935e-05	0.000763115406369777
ENSG00000196405.62	ENSG00000196405	chr14	dexseq_prepare_annotation2.py	exon	.	+	.	EVL	41	4.87819780385778e-05	0.000776657412144857
ENSG00000174136.17	ENSG00000174136	chr5	dexseq_prepare_annotation2.py	exon	.	+	.	RGMB	12	4.89699452638151e-05	0.000778731720856028
ENSG00000237187.34	ENSG00000237187	chr5	dexseq_prepare_annotation2.py	exon	.	-	.	NR2F1-AS1	20	4.91406412710827e-05	0.000779709661515252
ENSG00000148341.40	ENSG00000148341	chr9	dexseq_prepare_annotation2.py	exon	.	-	.	SH3GLB2	26	4.9146946296532e-05	0.000779709661515252
ENSG00000119681.50	ENSG00000119681	chr14	dexseq_prepare_annotation2.py	exon	.	-	.	LTBP2	13	5.00525658117121e-05	0.000793145177258128
ENSG00000070182.48	ENSG00000070182	chr14	dexseq_prepare_annotation2.py	exon	.	-	.	SPTB	23	5.2125736135682e-05	0.000825028796679769
ENSG00000118007.45	ENSG00000118007	chr3	dexseq_prepare_annotation2.py	exon	.	-	.	STAG1	25	5.22438490376513e-05	0.000825662717234566
ENSG00000077312.28	ENSG00000077312	chr19	dexseq_prepare_annotation2.py	exon	.	+	.	SNRPA	10	5.22880988990115e-05	0.000825662717234566
ENSG00000183054.45	ENSG00000183054	chr2	dexseq_prepare_annotation2.py	exon	.	-	.	RGPD6	11	5.24271218139679e-05	0.000826890854685024
ENSG00000066427.ENSG00000259634.44	ENSG00000066427+ENSG00000259634	chr14	dexseq_prepare_annotation2.py	exon	.	-	.		5	5.26956815986317e-05	0.000830156822944138
ENSG00000109046.42	ENSG00000109046	chr17	dexseq_prepare_annotation2.py	exon	.	+	.	WSB1	13	5.33902476119301e-05	0.000840118569940173
ENSG00000224177.9	ENSG00000224177	chr2	dexseq_prepare_annotation2.py	exon	.	+	.	LINC00570	2	5.36679851314713e-05	0.000843505782607677
ENSG00000111275.ENSG00000111271.ENSG00000257767.53	ENSG00000111275+ENSG00000111271+ENSG00000257767	chr12	dexseq_prepare_annotation2.py	exon	.	+	.		5	5.38942543086841e-05	0.000846077124908772
ENSG00000026508.96	ENSG00000026508	chr11	dexseq_prepare_annotation2.py	exon	.	+	.	CD44	56	5.46038442027258e-05	0.000856221255030199
ENSG00000140682.44	ENSG00000140682	chr16	dexseq_prepare_annotation2.py	exon	.	+	.	TGFB1I1	13	5.49803576920253e-05	0.000860462048294422
ENSG00000174951.7	ENSG00000174951	chr19	dexseq_prepare_annotation2.py	exon	.	-	.	FUT1	6	5.50017589569726e-05	0.000860462048294422
ENSG00000213780.ENSG00000137411.48	ENSG00000213780+ENSG00000137411	chr6	dexseq_prepare_annotation2.py	exon	.	+	.		6	5.50896725475068e-05	0.000860839894749872
ENSG00000188610.17	ENSG00000188610	chr1	dexseq_prepare_annotation2.py	exon	.	+	.	FAM72B	8	5.59798466600976e-05	0.000873738623997662
ENSG00000092108.64	ENSG00000092108	chr14	dexseq_prepare_annotation2.py	exon	.	+	.	SCFD1	25	5.63412551221991e-05	0.000877501105079673
ENSG00000135390.ENSG00000213470.24	ENSG00000135390+ENSG00000213470	chr12	dexseq_prepare_annotation2.py	exon	.	-	.		14	5.63508968301664e-05	0.000877501105079673
ENSG00000203801.10	ENSG00000203801	chr6	dexseq_prepare_annotation2.py	exon	.	+	.	LINC00222	2	5.76854310114996e-05	0.000897247700560202
ENSG00000138448.32	ENSG00000138448	chr2	dexseq_prepare_annotation2.py	exon	.	+	.	ITGAV	21	5.8148300399241e-05	0.000903406448435159
ENSG00000029534.34	ENSG00000029534	chr8	dexseq_prepare_annotation2.py	exon	.	-	.	ANK1	7	5.83795321403308e-05	0.000905956394743225
ENSG00000095564.35	ENSG00000095564	chr10	dexseq_prepare_annotation2.py	exon	.	+	.	BTAF1	33	5.85985538219759e-05	0.000908311222905278
ENSG00000196712.73	ENSG00000196712	chr17	dexseq_prepare_annotation2.py	exon	.	+	.	NF1	5	5.89233963413345e-05	0.000912299052757291
ENSG00000157483.43	ENSG00000157483	chr15	dexseq_prepare_annotation2.py	exon	.	-	.	MYO1E	23	5.93841928274662e-05	0.00091774786440325
ENSG00000147124.10	ENSG00000147124	chrX	dexseq_prepare_annotation2.py	exon	.	-	.	ZNF41	9	5.94112757194609e-05	0.00091774786440325
ENSG00000011143.47	ENSG00000011143	chr17	dexseq_prepare_annotation2.py	exon	.	-	.	MKS1	38	5.97094578667797e-05	0.000921299875039306
ENSG00000148516.58	ENSG00000148516	chr10	dexseq_prepare_annotation2.py	exon	.	+	.	ZEB1	11	6.02263266944969e-05	0.000928214197148861
ENSG00000223649.1	ENSG00000223649	chr1	dexseq_prepare_annotation2.py	exon	.	+	.	RP11-359E8.3	2	6.05986257946562e-05	0.000932887168590255
ENSG00000182389.32	ENSG00000182389	chr2	dexseq_prepare_annotation2.py	exon	.	-	.	CACNB4	16	6.10612926335394e-05	0.000938939079550587
ENSG00000124491.26	ENSG00000124491	chr6	dexseq_prepare_annotation2.py	exon	.	-	.	F13A1	14	6.15149792664069e-05	0.000944839289050921
ENSG00000173153.19	ENSG00000173153	chr11	dexseq_prepare_annotation2.py	exon	.	+	.	ESRRA	8	6.23883988598775e-05	0.000957165651144552
ENSG00000167792.46	ENSG00000167792	chr11	dexseq_prepare_annotation2.py	exon	.	+	.	NDUFV1	10	6.25407809458617e-05	0.000958414396765129
ENSG00000130810.ENSG00000243207.ENSG00000244165.26	ENSG00000130810+ENSG00000243207+ENSG00000244165	chr19	dexseq_prepare_annotation2.py	exon	.	+	.		14	6.30271367302729e-05	0.000964772531740833
ENSG00000196935.20	ENSG00000196935	chr12	dexseq_prepare_annotation2.py	exon	.	+	.	SRGAP1	11	6.33576954190138e-05	0.000968460067224197
ENSG00000005189.59	ENSG00000005189	chr16	dexseq_prepare_annotation2.py	exon	.	+	.	AC004381.6	13	6.34783267619821e-05	0.000968460067224197
ENSG00000167759.14	ENSG00000167759	chr19	dexseq_prepare_annotation2.py	exon	.	-	.	KLK13	8	6.34832352783805e-05	0.000968460067224197
ENSG00000168389.28	ENSG00000168389	chr1	dexseq_prepare_annotation2.py	exon	.	+	.	MFSD2A	25	6.37741413148683e-05	0.000971799866695301
ENSG00000173890.ENSG00000242583.17	ENSG00000173890+ENSG00000242583	chr3	dexseq_prepare_annotation2.py	exon	.	+	.		12	6.3973641685442e-05	0.000973740852756654
ENSG00000132704.21	ENSG00000132704	chr1	dexseq_prepare_annotation2.py	exon	.	-	.	FCRL2	14	6.45613371027197e-05	0.000981579518270067
ENSG00000114982.66	ENSG00000114982	chr2	dexseq_prepare_annotation2.py	exon	.	-	.	KANSL3	43	6.48900409254571e-05	0.000985467314437116
ENSG00000163793.15	ENSG00000163793	chr2	dexseq_prepare_annotation2.py	exon	.	+	.	DNAJC5G	11	6.53603963629024e-05	0.00099149518123095
ENSG00000078269.3	ENSG00000078269	chr6	dexseq_prepare_annotation2.py	exon	.	+	.	SYNJ2	3	6.55057170128951e-05	0.000992584383154991
ENSG00000255693.6	ENSG00000255693	chr12	dexseq_prepare_annotation2.py	exon	.	+	.	RP11-766N7.3	6	6.56656562787595e-05	0.000993892405178847
ENSG00000012504.24	ENSG00000012504	chr12	dexseq_prepare_annotation2.py	exon	.	+	.	NR1H4	15	6.61688459214238e-05	0.00100038699751976
ENSG00000117724.12	ENSG00000117724	chr1	dexseq_prepare_annotation2.py	exon	.	+	.	CENPF	11	6.7200705545392e-05	0.00101485092345452
ENSG00000223659.2	ENSG00000223659	chr1	dexseq_prepare_annotation2.py	exon	.	-	.	RP5-857K21.5	3	6.73190930720826e-05	0.00101550287772758
ENSG00000106018.16	ENSG00000106018	chr7	dexseq_prepare_annotation2.py	exon	.	-	.	VIPR2	8	6.78042661384755e-05	0.00102168013073165
ENSG00000259054.2	ENSG00000259054	chr14	dexseq_prepare_annotation2.py	exon	.	-	.	AE000662.93	2	6.85654376132509e-05	0.00103199774048662
ENSG00000240891.ENSG00000144824.38	ENSG00000240891+ENSG00000144824	chr3	dexseq_prepare_annotation2.py	exon	.	+	.		23	6.95689829532775e-05	0.00104593634616058
ENSG00000175183.20	ENSG00000175183	chr12	dexseq_prepare_annotation2.py	exon	.	-	.	CSRP2	20	6.97347704374504e-05	0.00104726266482316
ENSG00000011465.44	ENSG00000011465	chr12	dexseq_prepare_annotation2.py	exon	.	-	.	DCN	14	7.05323235309373e-05	0.00105806322221243
ENSG00000079974.40	ENSG00000079974	chr22	dexseq_prepare_annotation2.py	exon	.	-	.	RABL2B	22	7.06661991073878e-05	0.0010588949546602
ENSG00000147889.39	ENSG00000147889	chr9	dexseq_prepare_annotation2.py	exon	.	-	.	CDKN2A	18	7.10539743746674e-05	0.0010635251752022
ENSG00000128908.56	ENSG00000128908	chr15	dexseq_prepare_annotation2.py	exon	.	-	.	INO80	19	7.12574481682837e-05	0.00106530088138527
ENSG00000182307.10	ENSG00000182307	chr8	dexseq_prepare_annotation2.py	exon	.	+	.	C8orf33	5	7.13958739670456e-05	0.00106530088138527
ENSG00000141040.18	ENSG00000141040	chr17	dexseq_prepare_annotation2.py	exon	.	-	.	ZNF287	9	7.14093250613781e-05	0.00106530088138527
ENSG00000113448.72	ENSG00000113448	chr5	dexseq_prepare_annotation2.py	exon	.	-	.	PDE4D	21	7.15802584932168e-05	0.00106667226260146
ENSG00000231091.ENSG00000232561.66	ENSG00000231091+ENSG00000232561	chr7	dexseq_prepare_annotation2.py	exon	.	-	.		22	7.18930943871951e-05	0.00107015288569076
ENSG00000177728.ENSG00000265636.28	ENSG00000177728+ENSG00000265636	chr17	dexseq_prepare_annotation2.py	exon	.	+	.		23	7.2808649046471e-05	0.00108212184442909
ENSG00000140955.28	ENSG00000140955	chr16	dexseq_prepare_annotation2.py	exon	.	+	.	ADAD2	27	7.28574740082987e-05	0.00108212184442909
ENSG00000065154.27	ENSG00000065154	chr10	dexseq_prepare_annotation2.py	exon	.	-	.	OAT	5	7.30521835260769e-05	0.00108382146130282
ENSG00000159618.23	ENSG00000159618	chr16	dexseq_prepare_annotation2.py	exon	.	+	.	GPR114	6	7.42061140572362e-05	0.00109973298121487
ENSG00000225697.70	ENSG00000225697	chr3	dexseq_prepare_annotation2.py	exon	.	-	.	SLC26A6	38	7.49597627584158e-05	0.00110968394408045
ENSG00000215271.ENSG00000235194.8	ENSG00000215271+ENSG00000235194	chr14	dexseq_prepare_annotation2.py	exon	.	-	.		8	7.64519617299756e-05	0.00113053443079562
ENSG00000205832.15	ENSG00000205832	chr16	dexseq_prepare_annotation2.py	exon	.	+	.	C16orf96	7	7.65545021186597e-05	0.00113081218063898
ENSG00000188739.ENSG00000054267.42	ENSG00000188739+ENSG00000054267	chr1	dexseq_prepare_annotation2.py	exon	.	-	.		4	7.79330067346354e-05	0.00114991641958941
ENSG00000048028.63	ENSG00000048028	chr11	dexseq_prepare_annotation2.py	exon	.	-	.	USP28	9	7.80511467883203e-05	0.00115040232837239
ENSG00000129933.56	ENSG00000129933	chr19	dexseq_prepare_annotation2.py	exon	.	+	.	MAU2	26	7.87699651754025e-05	0.00115894148313434
ENSG00000103335.81	ENSG00000103335	chr16	dexseq_prepare_annotation2.py	exon	.	-	.	PIEZO1	27	7.88021836543457e-05	0.00115894148313434
ENSG00000072849.26	ENSG00000072849	chr17	dexseq_prepare_annotation2.py	exon	.	-	.	DERL2	12	7.96695816315779e-05	0.00117042330969307
ENSG00000136003.31	ENSG00000136003	chr12	dexseq_prepare_annotation2.py	exon	.	+	.	ISCU	32	8.03919033468556e-05	0.00117975118161511
ENSG00000071967.15	ENSG00000071967	chr2	dexseq_prepare_annotation2.py	exon	.	+	.	CYBRD1	10	8.3925615436334e-05	0.00123027115527247
ENSG00000143761.ENSG00000264944.27	ENSG00000143761+ENSG00000264944	chr1	dexseq_prepare_annotation2.py	exon	.	+	.		23	8.42218203287906e-05	0.00123327418249349
ENSG00000227671.ENSG00000263568.ENSG00000232347.21	ENSG00000227671+ENSG00000263568+ENSG00000232347	chr1	dexseq_prepare_annotation2.py	exon	.	-	.		5	8.47675399646702e-05	0.00123992043018745
ENSG00000198632.ENSG00000174368.32	ENSG00000198632+ENSG00000174368	chr7	dexseq_prepare_annotation2.py	exon	.	-	.		24	8.4965635136642e-05	0.00124147298699113
ENSG00000141027.103	ENSG00000141027	chr17	dexseq_prepare_annotation2.py	exon	.	-	.	NCOR1	40	8.77453513295822e-05	0.0012807026900548
ENSG00000147481.37	ENSG00000147481	chr8	dexseq_prepare_annotation2.py	exon	.	+	.	SNTG1	17	8.88762724530056e-05	0.00129580837406914
ENSG00000141522.25	ENSG00000141522	chr17	dexseq_prepare_annotation2.py	exon	.	-	.	ARHGDIA	9	9.09388363365334e-05	0.00132445008563057
ENSG00000119638.40	ENSG00000119638	chr14	dexseq_prepare_annotation2.py	exon	.	-	.	NEK9	36	9.10643832321231e-05	0.00132484939441476
ENSG00000198947.90	ENSG00000198947	chrX	dexseq_prepare_annotation2.py	exon	.	-	.	DMD	29	9.14143908256972e-05	0.00132850989293621
ENSG00000198466.ENSG00000268750.ENSG00000269343.ENSG00000083828.42	ENSG00000198466+ENSG00000268750+ENSG00000269343+ENSG00000083828	chr19	dexseq_prepare_annotation2.py	exon	.	+	.		17	9.22873096833805e-05	0.00133975372907024
ENSG00000088986.20	ENSG00000088986	chr12	dexseq_prepare_annotation2.py	exon	.	+	.	DYNLL1	4	9.33895064511069e-05	0.00135429830998539
ENSG00000173699.20	ENSG00000173699	chr2	dexseq_prepare_annotation2.py	exon	.	+	.	SPATA3	20	9.44232542252367e-05	0.001367820123707
ENSG00000017260.72	ENSG00000017260	chr3	dexseq_prepare_annotation2.py	exon	.	+	.	ATP2C1	7	9.52242640630128e-05	0.00137794511159136
ENSG00000137968.30	ENSG00000137968	chr1	dexseq_prepare_annotation2.py	exon	.	-	.	SLC44A5	18	9.59857770136083e-05	0.00138604909345096
ENSG00000105483.78	ENSG00000105483	chr19	dexseq_prepare_annotation2.py	exon	.	-	.	CARD8	53	9.59896231669243e-05	0.00138604909345096
ENSG00000172927.29	ENSG00000172927	chr11	dexseq_prepare_annotation2.py	exon	.	+	.	MYEOV	23	9.71541211352567e-05	0.00140136515966571
ENSG00000140451.22	ENSG00000140451	chr15	dexseq_prepare_annotation2.py	exon	.	-	.	PIF1	14	9.72620481328079e-05	0.00140142466578553
ENSG00000125170.47	ENSG00000125170	chr16	dexseq_prepare_annotation2.py	exon	.	-	.	DOK4	19	9.74328023251868e-05	0.00140180451603001
ENSG00000104695.28	ENSG00000104695	chr8	dexseq_prepare_annotation2.py	exon	.	-	.	PPP2CB	14	9.75700679717219e-05	0.00140180451603001
ENSG00000216863.ENSG00000241216.15	ENSG00000216863+ENSG00000241216	chr6	dexseq_prepare_annotation2.py	exon	.	-	.		11	9.76500464165587e-05	0.00140180451603001
ENSG00000150433.46	ENSG00000150433	chr11	dexseq_prepare_annotation2.py	exon	.	-	.	TMEM218	25	9.77174541814293e-05	0.00140180451603001
ENSG00000021645.54	ENSG00000021645	chr14	dexseq_prepare_annotation2.py	exon	.	+	.	NRXN3	21	9.78075590030565e-05	0.00140180451603001
ENSG00000030066.ENSG00000252941.48	ENSG00000030066+ENSG00000252941	chr11	dexseq_prepare_annotation2.py	exon	.	-	.		5	9.80151378343209e-05	0.00140328990021333
ENSG00000092931.ENSG00000181038.ENSG00000267168.32	ENSG00000092931+ENSG00000181038+ENSG00000267168	chr17	dexseq_prepare_annotation2.py	exon	.	+	.		20	9.89274539763002e-05	0.00141485122471825
ENSG00000221723.ENSG00000186399.21	ENSG00000221723+ENSG00000186399	chr15	dexseq_prepare_annotation2.py	exon	.	-	.		12	0.000100255154721873	0.00143232258613758
ENSG00000261103.2	ENSG00000261103	chr16	dexseq_prepare_annotation2.py	exon	.	-	.	RP11-298D21.3	3	0.000101068073460855	0.00144241021119979
ENSG00000264900.ENSG00000163249.13	ENSG00000264900+ENSG00000163249	chr2	dexseq_prepare_annotation2.py	exon	.	+	.		12	0.000103146724008697	0.0014705215637185
ENSG00000215398.4	ENSG00000215398	chr14	dexseq_prepare_annotation2.py	exon	.	+	.	RP11-754I20.1	2	0.000103919609286828	0.00147997747360914
ENSG00000136045.5	ENSG00000136045	chr12	dexseq_prepare_annotation2.py	exon	.	+	.	PWP1	5	0.000104467180030443	0.00148620800589148
ENSG00000127616.74	ENSG00000127616	chr19	dexseq_prepare_annotation2.py	exon	.	+	.	SMARCA4	33	0.00010458405431854	0.0014863045445838
ENSG00000115421.36	ENSG00000115421	chr2	dexseq_prepare_annotation2.py	exon	.	+	.	PAPOLG	26	0.000104833493501262	0.00148828285568931
ENSG00000163626.13	ENSG00000163626	chr4	dexseq_prepare_annotation2.py	exon	.	-	.	COX18	5	0.000105810640981694	0.00150013620712724
ENSG00000136731.32	ENSG00000136731	chr2	dexseq_prepare_annotation2.py	exon	.	+	.	UGGT1	5	0.000105890660350511	0.00150013620712724
ENSG00000114857.52	ENSG00000114857	chr3	dexseq_prepare_annotation2.py	exon	.	+	.	NKTR	18	0.000106433953173459	0.00150625241278289
ENSG00000002726.18	ENSG00000002726	chr7	dexseq_prepare_annotation2.py	exon	.	+	.	AOC1	13	0.000108513003245294	0.00153406707519865
ENSG00000224539.23	ENSG00000224539	chrX	dexseq_prepare_annotation2.py	exon	.	+	.	RP11-432N13.3	7	0.000110152188767863	0.00155561161145912
ENSG00000100764.12	ENSG00000100764	chr14	dexseq_prepare_annotation2.py	exon	.	+	.	PSMC1	8	0.000111040785017355	0.00156652208831694
ENSG00000008294.72	ENSG00000008294	chr17	dexseq_prepare_annotation2.py	exon	.	-	.	SPAG9	23	0.000114132985374593	0.00160846496403171
ENSG00000156858.38	ENSG00000156858	chr16	dexseq_prepare_annotation2.py	exon	.	+	.	PRR14	8	0.000115610522398427	0.00162758880385939
ENSG00000005448.8	ENSG00000005448	chr2	dexseq_prepare_annotation2.py	exon	.	+	.	WDR54	6	0.00011722373226875	0.00164858084308374
ENSG00000118307.39	ENSG00000118307	chr12	dexseq_prepare_annotation2.py	exon	.	-	.	CASC1	20	0.000118560146444587	0.00166545461104512
ENSG00000181240.11	ENSG00000181240	chr19	dexseq_prepare_annotation2.py	exon	.	-	.	SLC25A41	5	0.00011867027152251	0.00166545461104512
ENSG00000118160.24	ENSG00000118160	chr19	dexseq_prepare_annotation2.py	exon	.	-	.	SLC8A2	10	0.000120305552512805	0.00168665136497962
ENSG00000258891.ENSG00000156050.18	ENSG00000258891+ENSG00000156050	chr14	dexseq_prepare_annotation2.py	exon	.	-	.		18	0.000121212687561783	0.00169760632237722
ENSG00000214822.19	ENSG00000214822	chr17	dexseq_prepare_annotation2.py	exon	.	-	.	KRT16P3	13	0.000121825580304953	0.00170442192714733
ENSG00000151692.19	ENSG00000151692	chr2	dexseq_prepare_annotation2.py	exon	.	+	.	RNF144A	13	0.000124467140030567	0.00173957645709388
ENSG00000145283.5	ENSG00000145283	chr4	dexseq_prepare_annotation2.py	exon	.	-	.	SLC10A6	5	0.000125954187012269	0.00175853927492518
ENSG00000129480.ENSG00000129493.ENSG00000203546.77	ENSG00000129480+ENSG00000129493+ENSG00000203546	chr14	dexseq_prepare_annotation2.py	exon	.	-	.		57	0.000126739021335914	0.00176766893290928
ENSG00000150995.92	ENSG00000150995	chr3	dexseq_prepare_annotation2.py	exon	.	+	.	ITPR1	18	0.000127135629361283	0.00177137062126593
ENSG00000068354.17	ENSG00000068354	chrX	dexseq_prepare_annotation2.py	exon	.	+	.	TBC1D25	11	0.000127358729958203	0.00177264970429454
ENSG00000140988.ENSG00000207405.ENSG00000255513.ENSG00000206811.41	ENSG00000140988+ENSG00000207405+ENSG00000255513+ENSG00000206811	chr16	dexseq_prepare_annotation2.py	exon	.	-	.		13	0.000128680548939993	0.00178920297758892
ENSG00000059145.59	ENSG00000059145	chr16	dexseq_prepare_annotation2.py	exon	.	-	.	UNKL	27	0.000128889955190518	0.00179027086936953
ENSG00000253665.1	ENSG00000253665	chr8	dexseq_prepare_annotation2.py	exon	.	+	.	RP11-359E19.2	2	0.000129726347314369	0.00180003639783278
ENSG00000099330.37	ENSG00000099330	chr19	dexseq_prepare_annotation2.py	exon	.	+	.	OCEL1	14	0.000130072107847235	0.00180298103495433
ENSG00000172638.43	ENSG00000172638	chr11	dexseq_prepare_annotation2.py	exon	.	-	.	EFEMP2	17	0.000130638185163808	0.00180897039784263
ENSG00000167612.26	ENSG00000167612	chr12	dexseq_prepare_annotation2.py	exon	.	+	.	ANKRD33	14	0.000132263133163543	0.00182959483692725
ENSG00000167740.13	ENSG00000167740	chr17	dexseq_prepare_annotation2.py	exon	.	+	.	CYB5D2	10	0.000132796460788918	0.00183509213624482
ENSG00000235033.ENSG00000124615.32	ENSG00000235033+ENSG00000124615	chr6	dexseq_prepare_annotation2.py	exon	.	-	.		5	0.000133118520930126	0.00183766170866833
ENSG00000186792.ENSG00000243477.ENSG00000214706.37	ENSG00000186792+ENSG00000243477+ENSG00000214706	chr3	dexseq_prepare_annotation2.py	exon	.	-	.		10	0.000133600181295575	0.00184242701498627
ENSG00000211456.48	ENSG00000211456	chr3	dexseq_prepare_annotation2.py	exon	.	+	.	SACM1L	17	0.000135292821730187	0.00186237750008082
ENSG00000068078.29	ENSG00000068078	chr4	dexseq_prepare_annotation2.py	exon	.	+	.	FGFR3	12	0.000135322741099125	0.00186237750008082
ENSG00000006071.82	ENSG00000006071	chr11	dexseq_prepare_annotation2.py	exon	.	-	.	ABCC8	39	0.000135619800984591	0.00186456510498265
ENSG00000065809.61	ENSG00000065809	chr10	dexseq_prepare_annotation2.py	exon	.	-	.	FAM107B	31	0.00013643508675556	0.00187214355350594
ENSG00000181027.37	ENSG00000181027	chr19	dexseq_prepare_annotation2.py	exon	.	+	.	FKRP	6	0.000136448356169901	0.00187214355350594
ENSG00000086102.29	ENSG00000086102	chr9	dexseq_prepare_annotation2.py	exon	.	+	.	NFX1	8	0.000139536325933444	0.0019125684633781
ENSG00000185122.38	ENSG00000185122	chr8	dexseq_prepare_annotation2.py	exon	.	+	.	HSF1	22	0.000140172686428176	0.00191934223069656
ENSG00000178814.20	ENSG00000178814	chr8	dexseq_prepare_annotation2.py	exon	.	-	.	OPLAH	15	0.000140976158028845	0.00192838815556985
ENSG00000242114.ENSG00000249590.ENSG00000100003.60	ENSG00000242114+ENSG00000249590+ENSG00000100003	chr22	dexseq_prepare_annotation2.py	exon	.	+	.		26	0.00014129539607876	0.00193079872718556
ENSG00000260773.1	ENSG00000260773	chr15	dexseq_prepare_annotation2.py	exon	.	-	.	RP11-352G18.2	2	0.000142368895766824	0.00194350097244478
ENSG00000248405.ENSG00000186654.ENSG00000241484.53	ENSG00000248405+ENSG00000186654+ENSG00000241484	chr22	dexseq_prepare_annotation2.py	exon	.	+	.		14	0.000142759689580876	0.00194686724144587
ENSG00000028203.83	ENSG00000028203	chr12	dexseq_prepare_annotation2.py	exon	.	+	.	VEZT	36	0.00014453194937921	0.00196904727403503
ENSG00000117593.16	ENSG00000117593	chr1	dexseq_prepare_annotation2.py	exon	.	+	.	DARS2	6	0.00014565293854279	0.0019823188742603
ENSG00000236901.ENSG00000165209.46	ENSG00000236901+ENSG00000165209	chr9	dexseq_prepare_annotation2.py	exon	.	-	.		23	0.000146158143121574	0.00198650117346392
ENSG00000118298.21	ENSG00000118298	chr1	dexseq_prepare_annotation2.py	exon	.	+	.	CA14	10	0.000146254511993418	0.00198650117346392
ENSG00000152061.40	ENSG00000152061	chr1	dexseq_prepare_annotation2.py	exon	.	+	.	RABGAP1L	19	0.000149446403177253	0.00202781496411668
ENSG00000197838.7	ENSG00000197838	chr19	dexseq_prepare_annotation2.py	exon	.	+	.	CYP2A13	4	0.000150676233324514	0.00204244962461272
ENSG00000114204.ENSG00000174776.61	ENSG00000114204+ENSG00000174776	chr3	dexseq_prepare_annotation2.py	exon	.	-	.		31	0.000151404246362856	0.00205025950867093
ENSG00000108264.41	ENSG00000108264	chr17	dexseq_prepare_annotation2.py	exon	.	+	.	TADA2A	24	0.000153414288412957	0.00207539710206747
ENSG00000248257.ENSG00000124467.31	ENSG00000248257+ENSG00000124467	chr19	dexseq_prepare_annotation2.py	exon	.	-	.		17	0.000155401610272985	0.00210017731761318
ENSG00000113441.ENSG00000213702.39	ENSG00000113441+ENSG00000213702	chr5	dexseq_prepare_annotation2.py	exon	.	+	.		11	0.000155705941520857	0.00210218591647309
ENSG00000139793.17	ENSG00000139793	chr13	dexseq_prepare_annotation2.py	exon	.	+	.	MBNL2	17	0.000159431382352578	0.00215033276038177
ENSG00000214174.4	ENSG00000214174	chr17	dexseq_prepare_annotation2.py	exon	.	-	.	AMZ2P1	4	0.000161754852995588	0.00217949328372598
ENSG00000104472.9	ENSG00000104472	chr8	dexseq_prepare_annotation2.py	exon	.	+	.	CHRAC1	10	0.000164041761820555	0.00220810351579194
ENSG00000124942.21	ENSG00000124942	chr11	dexseq_prepare_annotation2.py	exon	.	-	.	AHNAK	7	0.00016636480954972	0.00223714272283941
ENSG00000171132.51	ENSG00000171132	chr2	dexseq_prepare_annotation2.py	exon	.	+	.	PRKCE	13	0.000166856995287693	0.00224104015127466
ENSG00000249700.39	ENSG00000249700	chr4	dexseq_prepare_annotation2.py	exon	.	-	.	SRD5A3-AS1	23	0.00016698662263405	0.00224104015127466
ENSG00000266994.ENSG00000168096.ENSG00000103199.101	ENSG00000266994+ENSG00000168096+ENSG00000103199	chr16	dexseq_prepare_annotation2.py	exon	.	-	.		77	0.000167816352158887	0.00224993899751453
ENSG00000085552.23	ENSG00000085552	chr1	dexseq_prepare_annotation2.py	exon	.	-	.	IGSF9	19	0.000168642563281468	0.00225877306236419
ENSG00000080561.15	ENSG00000080561	chrX	dexseq_prepare_annotation2.py	exon	.	+	.	MID2	10	0.000173429483626009	0.00232058618278965
ENSG00000145555.36	ENSG00000145555	chr5	dexseq_prepare_annotation2.py	exon	.	-	.	MYO10	21	0.000177956053935305	0.00237879671701045
ENSG00000159208.16	ENSG00000159208	chr1	dexseq_prepare_annotation2.py	exon	.	+	.	C1orf51	12	0.000184362633880781	0.00246199794265522
ENSG00000136279.ENSG00000239775.64	ENSG00000136279+ENSG00000239775	chr7	dexseq_prepare_annotation2.py	exon	.	+	.		29	0.000187265424418351	0.00249829100303572
ENSG00000259244.ENSG00000230373.ENSG00000189136.40	ENSG00000259244+ENSG00000230373+ENSG00000189136	chr15	dexseq_prepare_annotation2.py	exon	.	-	.		15	0.000187483804528571	0.00249873528621939
ENSG00000222169.ENSG00000122692.15	ENSG00000222169+ENSG00000122692	chr9	dexseq_prepare_annotation2.py	exon	.	-	.		12	0.000188301924964374	0.00250716399304143
ENSG00000177548.21	ENSG00000177548	chr16	dexseq_prepare_annotation2.py	exon	.	-	.	RABEP2	16	0.000188530233323024	0.00250773071930458
ENSG00000186472.29	ENSG00000186472	chr7	dexseq_prepare_annotation2.py	exon	.	-	.	PCLO	23	0.000189271097870984	0.00251510737436629
ENSG00000129055.14	ENSG00000129055	chr3	dexseq_prepare_annotation2.py	exon	.	-	.	ANAPC13	6	0.00019447786055376	0.00257951535392918
ENSG00000141738.46	ENSG00000141738	chr17	dexseq_prepare_annotation2.py	exon	.	+	.	GRB7	28	0.0001946594320664	0.00257951535392918
ENSG00000172819.47	ENSG00000172819	chr12	dexseq_prepare_annotation2.py	exon	.	-	.	RARG	31	0.000194691218847036	0.00257951535392918
ENSG00000110911.72	ENSG00000110911	chr12	dexseq_prepare_annotation2.py	exon	.	-	.	SLC11A2	30	0.000197084605382507	0.00260833338351745
ENSG00000103024.31	ENSG00000103024	chr16	dexseq_prepare_annotation2.py	exon	.	-	.	NME3	16	0.000197252676436658	0.00260833338351745
ENSG00000011422.38	ENSG00000011422	chr19	dexseq_prepare_annotation2.py	exon	.	-	.	PLAUR	15	0.000199895343389754	0.00263923409059049
ENSG00000139625.43	ENSG00000139625	chr12	dexseq_prepare_annotation2.py	exon	.	-	.	MAP3K12	28	0.000199980481051335	0.00263923409059049
ENSG00000250910.56	ENSG00000250910	chr4	dexseq_prepare_annotation2.py	exon	.	+	.	AC097467.2	17	0.000201380543574852	0.0026551159363321
ENSG00000125122.ENSG00000237102.25	ENSG00000125122+ENSG00000237102	chr16	dexseq_prepare_annotation2.py	exon	.	-	.		16	0.000202602077342348	0.00266861526458443
ENSG00000134138.40	ENSG00000134138	chr15	dexseq_prepare_annotation2.py	exon	.	-	.	MEIS2	36	0.00020440232516923	0.00268801564550493
ENSG00000115073.15	ENSG00000115073	chr2	dexseq_prepare_annotation2.py	exon	.	-	.	ACTR1B	8	0.00020447315516877	0.00268801564550493
ENSG00000176871.30	ENSG00000176871	chr12	dexseq_prepare_annotation2.py	exon	.	-	.	WSB2	19	0.000206806008426818	0.00271603883246155
ENSG00000176387.ENSG00000203401.16	ENSG00000176387+ENSG00000203401	chr16	dexseq_prepare_annotation2.py	exon	.	+	.		7	0.000207848736879213	0.00272489146979572
ENSG00000036257.46	ENSG00000036257	chr2	dexseq_prepare_annotation2.py	exon	.	-	.	CUL3	25	0.000207883728160106	0.00272489146979572
ENSG00000115718.33	ENSG00000115718	chr2	dexseq_prepare_annotation2.py	exon	.	+	.	PROC	14	0.000209166516845869	0.00273904669634925
ENSG00000053524.40	ENSG00000053524	chr3	dexseq_prepare_annotation2.py	exon	.	-	.	MCF2L2	25	0.00021048430724222	0.00275363239542365
ENSG00000145794.43	ENSG00000145794	chr5	dexseq_prepare_annotation2.py	exon	.	+	.	MEGF10	8	0.000210714660888981	0.00275397738302239
ENSG00000049246.29	ENSG00000049246	chr1	dexseq_prepare_annotation2.py	exon	.	+	.	PER3	22	0.000211994161237381	0.00276802047472522
ENSG00000095485.32	ENSG00000095485	chr10	dexseq_prepare_annotation2.py	exon	.	-	.	CWF19L1	8	0.000213060882933294	0.00277926085070764
ENSG00000100399.12	ENSG00000100399	chr22	dexseq_prepare_annotation2.py	exon	.	-	.	CHADL	12	0.000214271642557626	0.00279235660827269
ENSG00000078070.38	ENSG00000078070	chr3	dexseq_prepare_annotation2.py	exon	.	-	.	MCCC1	6	0.000217699074190372	0.0028323538344916
ENSG00000104412.23	ENSG00000104412	chr8	dexseq_prepare_annotation2.py	exon	.	+	.	EMC2	8	0.000217760408873585	0.0028323538344916
ENSG00000124570.12	ENSG00000124570	chr6	dexseq_prepare_annotation2.py	exon	.	-	.	SERPINB6	9	0.00021877731983856	0.00284235683129848
ENSG00000171824.44	ENSG00000171824	chr1	dexseq_prepare_annotation2.py	exon	.	-	.	EXOSC10	4	0.000218950529927444	0.00284235683129848
ENSG00000172456.51	ENSG00000172456	chr1	dexseq_prepare_annotation2.py	exon	.	+	.	FGGY	9	0.000220091575121298	0.00285442493344154
ENSG00000140386.77	ENSG00000140386	chr15	dexseq_prepare_annotation2.py	exon	.	-	.	SCAPER	43	0.000221370292701511	0.0028682536677189
ENSG00000148331.8	ENSG00000148331	chr9	dexseq_prepare_annotation2.py	exon	.	-	.	ASB6	8	0.000223989319220962	0.0028994053679791
ENSG00000259264.ENSG00000140481.27	ENSG00000259264+ENSG00000140481	chr15	dexseq_prepare_annotation2.py	exon	.	+	.		11	0.000224920985337161	0.00290803720868259
ENSG00000186951.28	ENSG00000186951	chr22	dexseq_prepare_annotation2.py	exon	.	+	.	PPARA	19	0.000225281680366379	0.00290803720868259
ENSG00000156873.ENSG00000260899.ENSG00000080603.80	ENSG00000156873+ENSG00000260899+ENSG00000080603	chr16	dexseq_prepare_annotation2.py	exon	.	+	.		17	0.000225302342069624	0.00290803720868259
ENSG00000143324.24	ENSG00000143324	chr1	dexseq_prepare_annotation2.py	exon	.	+	.	XPR1	20	0.000229156017700319	0.00295495262174976
ENSG00000165138.32	ENSG00000165138	chr9	dexseq_prepare_annotation2.py	exon	.	-	.	ANKS6	8	0.000229400563396848	0.00295528340307333
ENSG00000116852.28	ENSG00000116852	chr1	dexseq_prepare_annotation2.py	exon	.	-	.	KIF21B	7	0.000230850070701241	0.00297112183464009
ENSG00000114209.28	ENSG00000114209	chr3	dexseq_prepare_annotation2.py	exon	.	-	.	PDCD10	13	0.000235699802939327	0.00303065051379415
ENSG00000165533.46	ENSG00000165533	chr14	dexseq_prepare_annotation2.py	exon	.	+	.	TTC8	21	0.000238942353519431	0.00306870352814356
ENSG00000125247.37	ENSG00000125247	chr13	dexseq_prepare_annotation2.py	exon	.	-	.	TMTC4	20	0.00023911385168558	0.00306870352814356
ENSG00000164113.26	ENSG00000164113	chr4	dexseq_prepare_annotation2.py	exon	.	+	.	ADAD1	19	0.000241939633009657	0.00310201992902505
ENSG00000115970.84	ENSG00000115970	chr2	dexseq_prepare_annotation2.py	exon	.	-	.	THADA	40	0.000242302688773915	0.00310372732555657
ENSG00000075035.37	ENSG00000075035	chr12	dexseq_prepare_annotation2.py	exon	.	+	.	WSCD2	22	0.000242799392200949	0.00310605973766245
ENSG00000214021.ENSG00000241553.ENSG00000250151.116	ENSG00000214021+ENSG00000241553+ENSG00000250151	chr3	dexseq_prepare_annotation2.py	exon	.	+	.		46	0.000243068804311734	0.00310605973766245
ENSG00000006114.59	ENSG00000006114	chr17	dexseq_prepare_annotation2.py	exon	.	-	.	SYNRG	38	0.000243174960573973	0.00310605973766245
ENSG00000123552.43	ENSG00000123552	chr6	dexseq_prepare_annotation2.py	exon	.	-	.	USP45	25	0.000243680294919251	0.00310957245907826
ENSG00000169347.29	ENSG00000169347	chr16	dexseq_prepare_annotation2.py	exon	.	-	.	GP2	17	0.0002488139659347	0.00317208437590594
ENSG00000060237.64	ENSG00000060237	chr12	dexseq_prepare_annotation2.py	exon	.	+	.	WNK1	17	0.000250247397591207	0.00318734916498008
ENSG00000254286.7	ENSG00000254286	chr8	dexseq_prepare_annotation2.py	exon	.	+	.	RP11-89K10.1	4	0.000251079363980635	0.00319196276118585
ENSG00000225648.13	ENSG00000225648	chr7	dexseq_prepare_annotation2.py	exon	.	+	.	SBDSP1	10	0.000251082471845002	0.00319196276118585
ENSG00000151503.63	ENSG00000151503	chr11	dexseq_prepare_annotation2.py	exon	.	-	.	NCAPD3	34	0.000252878394299848	0.00321176970972931
ENSG00000114867.75	ENSG00000114867	chr3	dexseq_prepare_annotation2.py	exon	.	+	.	EIF4G1	8	0.000254828563309247	0.00323349664778021
ENSG00000174799.18	ENSG00000174799	chr4	dexseq_prepare_annotation2.py	exon	.	+	.	CEP135	5	0.000259208216953485	0.00328598134937935
ENSG00000106263.44	ENSG00000106263	chr7	dexseq_prepare_annotation2.py	exon	.	+	.	EIF3B	28	0.000260363040619665	0.00329752477617833
ENSG00000092208.19	ENSG00000092208	chr14	dexseq_prepare_annotation2.py	exon	.	+	.	GEMIN2	2	0.00026378794679008	0.0033377704494966
ENSG00000147650.18	ENSG00000147650	chr8	dexseq_prepare_annotation2.py	exon	.	-	.	LRP12	10	0.000267403458357724	0.00338035027274123
ENSG00000177697.50	ENSG00000177697	chr11	dexseq_prepare_annotation2.py	exon	.	+	.	CD151	13	0.000268071248240823	0.00338487658259995
ENSG00000118473.47	ENSG00000118473	chr1	dexseq_prepare_annotation2.py	exon	.	+	.	SGIP1	5	0.000268262939292049	0.00338487658259995
ENSG00000136048.7	ENSG00000136048	chr12	dexseq_prepare_annotation2.py	exon	.	+	.	DRAM1	2	0.000279615432365973	0.00352482535235574
ENSG00000163596.55	ENSG00000163596	chr2	dexseq_prepare_annotation2.py	exon	.	-	.	ICA1L	17	0.000280864296199647	0.00353726573040246
ENSG00000186918.ENSG00000214050.46	ENSG00000186918+ENSG00000214050	chr8	dexseq_prepare_annotation2.py	exon	.	-	.		14	0.000281226507011188	0.00353852662736071
ENSG00000085231.28	ENSG00000085231	chr5	dexseq_prepare_annotation2.py	exon	.	-	.	TAF9	23	0.000284797687437352	0.00358012437438704
ENSG00000100239.29	ENSG00000100239	chr22	dexseq_prepare_annotation2.py	exon	.	+	.	PPP6R2	17	0.000287079301533432	0.00360544897674685
ENSG00000042832.86	ENSG00000042832	chr8	dexseq_prepare_annotation2.py	exon	.	+	.	TG	10	0.000289229861493715	0.00362908211898387
ENSG00000205755.11	ENSG00000205755	chrX	dexseq_prepare_annotation2.py	exon	.	-	.	CRLF2	6	0.000291613282137882	0.00365559045695779
ENSG00000066629.65	ENSG00000066629	chr14	dexseq_prepare_annotation2.py	exon	.	+	.	EML1	26	0.000292500123679922	0.00366330627996533
ENSG00000186862.25	ENSG00000186862	chr10	dexseq_prepare_annotation2.py	exon	.	-	.	PDZD7	18	0.000294746169341691	0.00368801485846355
ENSG00000261971.26	ENSG00000261971	chr16	dexseq_prepare_annotation2.py	exon	.	-	.	RP11-473M20.7	21	0.00029922058093022	0.00374053431772121
ENSG00000148834.16	ENSG00000148834	chr10	dexseq_prepare_annotation2.py	exon	.	+	.	GSTO1	16	0.000302790904000371	0.00378166512017485
ENSG00000228787.3	ENSG00000228787	chrY	dexseq_prepare_annotation2.py	exon	.	-	.	NLGN4Y-AS1	4	0.000305743259517584	0.00381500900808401
ENSG00000030419.30	ENSG00000030419	chr2	dexseq_prepare_annotation2.py	exon	.	-	.	IKZF2	6	0.000306105987845867	0.00381600825660855
ENSG00000105287.54	ENSG00000105287	chr19	dexseq_prepare_annotation2.py	exon	.	-	.	PRKD2	31	0.000307623194586447	0.00382848855341777
ENSG00000156042.39	ENSG00000156042	chr10	dexseq_prepare_annotation2.py	exon	.	-	.	TTC18	7	0.000307674252311553	0.00382848855341777
ENSG00000253738.1	ENSG00000253738	chr8	dexseq_prepare_annotation2.py	exon	.	-	.	GS1-251I9.4	2	0.000308463163553445	0.00383477087581497
ENSG00000125912.34	ENSG00000125912	chr19	dexseq_prepare_annotation2.py	exon	.	+	.	NCLN	26	0.000309458776394483	0.00384360896053534
ENSG00000175467.33	ENSG00000175467	chr11	dexseq_prepare_annotation2.py	exon	.	+	.	SART1	16	0.000312085512697031	0.00387267142180388
ENSG00000185010.33	ENSG00000185010	chrX	dexseq_prepare_annotation2.py	exon	.	-	.	F8	23	0.00031408468997505	0.0038939002748881
ENSG00000163625.89	ENSG00000163625	chr4	dexseq_prepare_annotation2.py	exon	.	-	.	WDFY3	42	0.000314672667720409	0.00389761072192041
ENSG00000204952.8	ENSG00000204952	chr17	dexseq_prepare_annotation2.py	exon	.	-	.	FBXO47	9	0.000316577339858445	0.00391760830928402
ENSG00000119812.20	ENSG00000119812	chr2	dexseq_prepare_annotation2.py	exon	.	-	.	FAM98A	17	0.000317189722646772	0.00392159198301655
ENSG00000069248.35	ENSG00000069248	chr1	dexseq_prepare_annotation2.py	exon	.	-	.	NUP133	8	0.000318724702790593	0.00393486176636829
ENSG00000179603.48	ENSG00000179603	chr7	dexseq_prepare_annotation2.py	exon	.	-	.	GRM8	28	0.000318857928868293	0.00393486176636829
ENSG00000142327.32	ENSG00000142327	chr2	dexseq_prepare_annotation2.py	exon	.	+	.	RNPEPL1	15	0.000319137370133566	0.00393486176636829
ENSG00000184640.109	ENSG00000184640	chr17	dexseq_prepare_annotation2.py	exon	.	+	.	SEPT9	41	0.000319600106442667	0.00393697174916281
ENSG00000167608.28	ENSG00000167608	chr19	dexseq_prepare_annotation2.py	exon	.	-	.	TMC4	16	0.000320189362925409	0.00394063499439923
ENSG00000166793.28	ENSG00000166793	chr11	dexseq_prepare_annotation2.py	exon	.	-	.	YPEL4	12	0.000322742446605693	0.00396843877197036
ENSG00000111181.36	ENSG00000111181	chr12	dexseq_prepare_annotation2.py	exon	.	-	.	SLC6A12	16	0.000323905507483848	0.0039791157930295
ENSG00000090975.35	ENSG00000090975	chr12	dexseq_prepare_annotation2.py	exon	.	-	.	PITPNM2	24	0.000324315992027445	0.00398053655305685
ENSG00000140398.35	ENSG00000140398	chr15	dexseq_prepare_annotation2.py	exon	.	+	.	NEIL1	17	0.00032512410982252	0.00398683070546216
ENSG00000074201.26	ENSG00000074201	chr11	dexseq_prepare_annotation2.py	exon	.	-	.	CLNS1A	5	0.000328752544876105	0.00402766616004746
ENSG00000145740.27	ENSG00000145740	chr5	dexseq_prepare_annotation2.py	exon	.	+	.	SLC30A5	14	0.000330304109412352	0.0040430061479385
ENSG00000124788.24	ENSG00000124788	chr6	dexseq_prepare_annotation2.py	exon	.	-	.	ATXN1	4	0.000332701488797389	0.0040686619567514
ENSG00000134115.35	ENSG00000134115	chr3	dexseq_prepare_annotation2.py	exon	.	+	.	CNTN6	27	0.000333396993758242	0.0040734776585792
ENSG00000166532.28	ENSG00000166532	chr12	dexseq_prepare_annotation2.py	exon	.	+	.	RIMKLB	15	0.000335786253974216	0.00409896041130732
ENSG00000156009.10	ENSG00000156009	chrX	dexseq_prepare_annotation2.py	exon	.	+	.	MAGEA8	7	0.000338986864853033	0.0041342923779411
ENSG00000106571.24	ENSG00000106571	chr7	dexseq_prepare_annotation2.py	exon	.	-	.	GLI3	18	0.000341102326323201	0.00415633800332991
ENSG00000187527.37	ENSG00000187527	chr3	dexseq_prepare_annotation2.py	exon	.	-	.	ATP13A5	26	0.000343090523448386	0.00417679455101593
ENSG00000236943.53	ENSG00000236943	chr1	dexseq_prepare_annotation2.py	exon	.	-	.	RP11-640M9.1	13	0.000344059124105671	0.00418481282391952
ENSG00000254117.1	ENSG00000254117	chr14	dexseq_prepare_annotation2.py	exon	.	-	.	IGHV2-10	2	0.000345157992392179	0.00419439968972711
ENSG00000104738.48	ENSG00000104738	chr8	dexseq_prepare_annotation2.py	exon	.	+	.	MCM4	32	0.000351782171169931	0.0042627834455376
ENSG00000224376.6	ENSG00000224376	chr2	dexseq_prepare_annotation2.py	exon	.	+	.	AC017104.6	2	0.000351898211911217	0.0042627834455376
ENSG00000181143.67	ENSG00000181143	chr19	dexseq_prepare_annotation2.py	exon	.	-	.	MUC16	25	0.000352006035012869	0.0042627834455376
ENSG00000142233.10	ENSG00000142233	chr19	dexseq_prepare_annotation2.py	exon	.	-	.	NTN5	7	0.000352048258778937	0.0042627834455376
ENSG00000134490.47	ENSG00000134490	chr18	dexseq_prepare_annotation2.py	exon	.	-	.	TMEM241	25	0.000353798087863808	0.0042801326023739
ENSG00000175463.31	ENSG00000175463	chr11	dexseq_prepare_annotation2.py	exon	.	+	.	TBC1D10C	29	0.000354201418591168	0.00428117578549629
ENSG00000213471.ENSG00000182768.ENSG00000261147.25	ENSG00000213471+ENSG00000182768+ENSG00000261147	chr15	dexseq_prepare_annotation2.py	exon	.	+	.		5	0.000356834203831711	0.0043091400589731
ENSG00000155363.60	ENSG00000155363	chr1	dexseq_prepare_annotation2.py	exon	.	+	.	MOV10	16	0.000361207367384149	0.00435805242810849
ENSG00000266086.ENSG00000264112.ENSG00000136450.36	ENSG00000266086+ENSG00000264112+ENSG00000136450	chr17	dexseq_prepare_annotation2.py	exon	.	-	.		12	0.000364761013446661	0.00439500865479592
ENSG00000174485.45	ENSG00000174485	chr15	dexseq_prepare_annotation2.py	exon	.	-	.	DENND4A	11	0.000364921465226741	0.00439500865479592
ENSG00000085563.48	ENSG00000085563	chr7	dexseq_prepare_annotation2.py	exon	.	-	.	ABCB1	9	0.000367148715673157	0.00441644555489017
ENSG00000233223.9	ENSG00000233223	chr17	dexseq_prepare_annotation2.py	exon	.	-	.	AC113189.5	5	0.000367429874770165	0.00441644555489017
ENSG00000147548.26	ENSG00000147548	chr8	dexseq_prepare_annotation2.py	exon	.	-	.	WHSC1L1	17	0.000367682749699767	0.00441644555489017
ENSG00000215018.43	ENSG00000215018	chr7	dexseq_prepare_annotation2.py	exon	.	-	.	COL28A1	14	0.000368030783487013	0.00441669654031836
ENSG00000161609.49	ENSG00000161609	chr19	dexseq_prepare_annotation2.py	exon	.	+	.	CCDC155	3	0.000373096578921661	0.00447351413145768
ENSG00000062485.ENSG00000257727.ENSG00000135473.ENSG00000144785.168	ENSG00000062485+ENSG00000257727+ENSG00000135473+ENSG00000144785	chr12	dexseq_prepare_annotation2.py	exon	.	-	.		27	0.000374401710199375	0.00448517967116394
ENSG00000104972.ENSG00000239998.53	ENSG00000104972+ENSG00000239998	chr19	dexseq_prepare_annotation2.py	exon	.	+	.		33	0.000375764477350642	0.00449751436942466
ENSG00000255103.ENSG00000127603.104	ENSG00000255103+ENSG00000127603	chr1	dexseq_prepare_annotation2.py	exon	.	+	.		20	0.00037632369082728	0.00449908930038726
ENSG00000165948.29	ENSG00000165948	chr14	dexseq_prepare_annotation2.py	exon	.	+	.	IFI27L1	7	0.000376671429468714	0.00449908930038726
ENSG00000100523.ENSG00000266552.29	ENSG00000100523+ENSG00000266552	chr14	dexseq_prepare_annotation2.py	exon	.	-	.		19	0.000376895785403896	0.00449908930038726
ENSG00000064199.8	ENSG00000064199	chr11	dexseq_prepare_annotation2.py	exon	.	+	.	SPA17	6	0.000378868285318348	0.00451864021208748
ENSG00000196391.14	ENSG00000196391	chr15	dexseq_prepare_annotation2.py	exon	.	+	.	ZNF774	3	0.000379920847357625	0.00452719449265251
ENSG00000226869.22	ENSG00000226869	chr7	dexseq_prepare_annotation2.py	exon	.	-	.	LHFPL3-AS1	10	0.000381597298990215	0.00454316149353341
ENSG00000008710.140	ENSG00000008710	chr16	dexseq_prepare_annotation2.py	exon	.	-	.	PKD1	71	0.000384934057461969	0.00457884996457625
ENSG00000166347.18	ENSG00000166347	chr18	dexseq_prepare_annotation2.py	exon	.	-	.	CYB5A	9	0.000387061655108722	0.0046001051105835
ENSG00000169169.51	ENSG00000169169	chr19	dexseq_prepare_annotation2.py	exon	.	+	.	CPT1C	23	0.000387406391066903	0.00460015275795449
ENSG00000122678.45	ENSG00000122678	chr7	dexseq_prepare_annotation2.py	exon	.	-	.	POLM	19	0.000391715144520633	0.00464722861702378
ENSG00000076043.ENSG00000076053.ENSG00000255663.40	ENSG00000076043+ENSG00000076053+ENSG00000255663	chr11	dexseq_prepare_annotation2.py	exon	.	+	.		33	0.000393005908198935	0.00465844843423514
ENSG00000164024.30	ENSG00000164024	chr4	dexseq_prepare_annotation2.py	exon	.	+	.	METAP1	14	0.000393479045661099	0.00465996543462324
ENSG00000155827.31	ENSG00000155827	chr9	dexseq_prepare_annotation2.py	exon	.	+	.	RNF20	20	0.000399117353658819	0.00472259718821009
ENSG00000213676.ENSG00000168477.44	ENSG00000213676+ENSG00000168477	chr6	dexseq_prepare_annotation2.py	exon	.	-	.		24	0.000400909212711513	0.00473964560491956
ENSG00000104450.29	ENSG00000104450	chr8	dexseq_prepare_annotation2.py	exon	.	+	.	SPAG1	27	0.000402067940141607	0.00474918570415734
ENSG00000184708.46	ENSG00000184708	chr22	dexseq_prepare_annotation2.py	exon	.	-	.	EIF4ENIF1	17	0.000404400347043461	0.00477057548090646
ENSG00000082293.39	ENSG00000082293	chr6	dexseq_prepare_annotation2.py	exon	.	+	.	COL19A1	21	0.000404585506676386	0.00477057548090646
ENSG00000062370.ENSG00000267508.ENSG00000267188.ENSG00000267173.ENSG00000167383.37	ENSG00000062370+ENSG00000267508+ENSG00000267188+ENSG00000267173+ENSG00000167383	chr19	dexseq_prepare_annotation2.py	exon	.	-	.		29	0.000405300448811851	0.00477483539215428
ENSG00000204410.ENSG00000228727.ENSG00000255152.84	ENSG00000204410+ENSG00000228727+ENSG00000255152	chr6	dexseq_prepare_annotation2.py	exon	.	+	.		21	0.000406632059102019	0.0047863464951494
ENSG00000180957.27	ENSG00000180957	chr22	dexseq_prepare_annotation2.py	exon	.	-	.	PITPNB	8	0.000413138937663723	0.00485870104302955
ENSG00000010610.35	ENSG00000010610	chr12	dexseq_prepare_annotation2.py	exon	.	+	.	CD4	27	0.000415912953554817	0.00488706769881948
ENSG00000177483.ENSG00000124831.49	ENSG00000177483+ENSG00000124831	chr2	dexseq_prepare_annotation2.py	exon	.	+	.		16	0.000427693099271522	0.00502111698544767
ENSG00000175600.30	ENSG00000175600	chr7	dexseq_prepare_annotation2.py	exon	.	+	.	SUGCT	25	0.000428307181742472	0.00502395765482634
ENSG00000213023.ENSG00000161681.62	ENSG00000213023+ENSG00000161681	chr19	dexseq_prepare_annotation2.py	exon	.	-	.		8	0.000428966817550091	0.00502732726019425
ENSG00000176014.22	ENSG00000176014	chr18	dexseq_prepare_annotation2.py	exon	.	+	.	TUBB6	13	0.000433373175414881	0.00507456308870451
ENSG00000133665.12	ENSG00000133665	chr10	dexseq_prepare_annotation2.py	exon	.	+	.	DYDC2	8	0.000436627377765081	0.00510823763189459
ENSG00000145349.16	ENSG00000145349	chr4	dexseq_prepare_annotation2.py	exon	.	-	.	CAMK2D	10	0.000439764627830438	0.00514048678817208
ENSG00000166979.27	ENSG00000166979	chr21	dexseq_prepare_annotation2.py	exon	.	+	.	EVA1C	16	0.000442268786730791	0.00516528623672354
ENSG00000128951.32	ENSG00000128951	chr15	dexseq_prepare_annotation2.py	exon	.	+	.	DUT	18	0.000444652476348135	0.00518863706411078
ENSG00000078098.40	ENSG00000078098	chr2	dexseq_prepare_annotation2.py	exon	.	-	.	FAP	18	0.000446478303093247	0.0052054434974628
ENSG00000166984.21	ENSG00000166984	chr6	dexseq_prepare_annotation2.py	exon	.	+	.	TCP10L2	9	0.000447352890628536	0.00521114010041059
ENSG00000143839.11	ENSG00000143839	chr1	dexseq_prepare_annotation2.py	exon	.	-	.	REN	4	0.000450175047112151	0.00523949423367341
ENSG00000166199.ENSG00000213693.30	ENSG00000166199+ENSG00000213693	chr11	dexseq_prepare_annotation2.py	exon	.	+	.		13	0.00045084865413596	0.00524281453875073
ENSG00000162129.43	ENSG00000162129	chr11	dexseq_prepare_annotation2.py	exon	.	-	.	CLPB	19	0.000451349308529555	0.00524411963378444
ENSG00000105649.7	ENSG00000105649	chr19	dexseq_prepare_annotation2.py	exon	.	-	.	RAB3A	6	0.000452107849228642	0.00524841622737394
ENSG00000102893.68	ENSG00000102893	chr16	dexseq_prepare_annotation2.py	exon	.	+	.	PHKB	51	0.00045467284431386	0.00527365813666789
ENSG00000005801.ENSG00000263365.68	ENSG00000005801+ENSG00000263365	chr11	dexseq_prepare_annotation2.py	exon	.	-	.		18	0.000457330688872026	0.00529993273000964
ENSG00000069702.46	ENSG00000069702	chr1	dexseq_prepare_annotation2.py	exon	.	-	.	TGFBR3	15	0.000459410401184365	0.00531946811868792
ENSG00000126602.ENSG00000263235.56	ENSG00000126602+ENSG00000263235	chr16	dexseq_prepare_annotation2.py	exon	.	-	.		6	0.000464058257432395	0.00536868083427143
ENSG00000186001.36	ENSG00000186001	chr3	dexseq_prepare_annotation2.py	exon	.	+	.	LRCH3	24	0.000471430750838467	0.00544930356769704
ENSG00000118058.66	ENSG00000118058	chr11	dexseq_prepare_annotation2.py	exon	.	+	.	KMT2A	39	0.000485462605884215	0.00560669858173036
ENSG00000170579.48	ENSG00000170579	chr18	dexseq_prepare_annotation2.py	exon	.	-	.	DLGAP1	16	0.000487882200664626	0.00562982700100267
ENSG00000240207.ENSG00000118855.66	ENSG00000240207+ENSG00000118855	chr3	dexseq_prepare_annotation2.py	exon	.	+	.		36	0.000488387906893109	0.0056308498129495
ENSG00000250599.ENSG00000042304.9	ENSG00000250599+ENSG00000042304	chr2	dexseq_prepare_annotation2.py	exon	.	-	.		7	0.000490301807148715	0.00564809274600239
ENSG00000149633.18	ENSG00000149633	chr20	dexseq_prepare_annotation2.py	exon	.	-	.	KIAA1755	10	0.000495028352005597	0.00569527244903862
ENSG00000152818.91	ENSG00000152818	chr6	dexseq_prepare_annotation2.py	exon	.	+	.	UTRN	39	0.000495241082525097	0.00569527244903862
ENSG00000150753.34	ENSG00000150753	chr5	dexseq_prepare_annotation2.py	exon	.	+	.	CCT5	4	0.000496450372229622	0.00570432040465713
ENSG00000077380.52	ENSG00000077380	chr2	dexseq_prepare_annotation2.py	exon	.	+	.	DYNC1I2	26	0.000497542220684957	0.00571200469512552
ENSG00000234362.5	ENSG00000234362	chr2	dexseq_prepare_annotation2.py	exon	.	-	.	AC104654.2	6	0.00049990329771034	0.0057342348533452
ENSG00000128833.52	ENSG00000128833	chr15	dexseq_prepare_annotation2.py	exon	.	-	.	MYO5C	9	0.000501624654244935	0.00574909546431313
ENSG00000109536.23	ENSG00000109536	chr4	dexseq_prepare_annotation2.py	exon	.	+	.	FRG1	12	0.000502382795250729	0.00575290086402044
ENSG00000134882.26	ENSG00000134882	chr13	dexseq_prepare_annotation2.py	exon	.	+	.	UBAC2	13	0.000506182766021084	0.00579150298648361
ENSG00000188888.16	ENSG00000188888	chr17	dexseq_prepare_annotation2.py	exon	.	-	.	GPR179	15	0.000512347123855324	0.00585706902554676
ENSG00000106278.48	ENSG00000106278	chr7	dexseq_prepare_annotation2.py	exon	.	+	.	PTPRZ1	34	0.00051451501923403	0.0058768758669024
ENSG00000231898.72	ENSG00000231898	chr2	dexseq_prepare_annotation2.py	exon	.	-	.	AC012594.1	27	0.000517506684491938	0.00590605050492448
ENSG00000101751.32	ENSG00000101751	chr18	dexseq_prepare_annotation2.py	exon	.	+	.	POLI	9	0.000524235688553941	0.00597779225605301
ENSG00000166349.13	ENSG00000166349	chr11	dexseq_prepare_annotation2.py	exon	.	+	.	RAG1	11	0.000525289987208887	0.00598475959266429
ENSG00000147316.22	ENSG00000147316	chr8	dexseq_prepare_annotation2.py	exon	.	+	.	MCPH1	3	0.000526399801095852	0.00599234714552707
ENSG00000226237.5	ENSG00000226237	chr9	dexseq_prepare_annotation2.py	exon	.	+	.	RP11-276H19.1	5	0.000529955791178356	0.00602774484978853
ENSG00000197565.63	ENSG00000197565	chrX	dexseq_prepare_annotation2.py	exon	.	-	.	COL4A6	25	0.000544884656893965	0.00619232975818638
ENSG00000068079.18	ENSG00000068079	chr17	dexseq_prepare_annotation2.py	exon	.	+	.	IFI35	10	0.000548172119777581	0.0062244506216292
ENSG00000213949.ENSG00000152684.ENSG00000241809.40	ENSG00000213949+ENSG00000152684+ENSG00000241809	chr5	dexseq_prepare_annotation2.py	exon	.	+	.		6	0.000548770540803538	0.00622600930368787
ENSG00000104976.14	ENSG00000104976	chr19	dexseq_prepare_annotation2.py	exon	.	+	.	SNAPC2	11	0.000551739989527689	0.00625444298792052
ENSG00000088280.47	ENSG00000088280	chr1	dexseq_prepare_annotation2.py	exon	.	-	.	ASAP3	12	0.000558039467040418	0.00632054601049722
ENSG00000004487.33	ENSG00000004487	chr1	dexseq_prepare_annotation2.py	exon	.	+	.	KDM1A	7	0.000561211844028241	0.00635114929272865
ENSG00000229974.ENSG00000122783.30	ENSG00000229974+ENSG00000122783	chr7	dexseq_prepare_annotation2.py	exon	.	-	.		6	0.000561857981830979	0.00635313619154108
ENSG00000104691.27	ENSG00000104691	chr8	dexseq_prepare_annotation2.py	exon	.	+	.	UBXN8	8	0.000565414879553342	0.00638800526263571
ENSG00000250303.3	ENSG00000250303	chr11	dexseq_prepare_annotation2.py	exon	.	+	.	RP11-356J5.12	4	0.000570374881894627	0.00643865491677204
ENSG00000136040.43	ENSG00000136040	chr12	dexseq_prepare_annotation2.py	exon	.	+	.	PLXNC1	9	0.000573811100490987	0.0064720331392889
ENSG00000144426.ENSG00000204196.58	ENSG00000144426+ENSG00000204196	chr2	dexseq_prepare_annotation2.py	exon	.	+	.		34	0.000574610367908482	0.00647563821129584
ENSG00000123213.32	ENSG00000123213	chr5	dexseq_prepare_annotation2.py	exon	.	+	.	NLN	24	0.000575264320964252	0.00647760099861415
ENSG00000164972.16	ENSG00000164972	chr9	dexseq_prepare_annotation2.py	exon	.	-	.	C9orf24	6	0.000576570393788623	0.00648689740545017
ENSG00000013503.33	ENSG00000013503	chr12	dexseq_prepare_annotation2.py	exon	.	+	.	POLR3B	14	0.000580621982867405	0.00652704195727963
ENSG00000079785.37	ENSG00000079785	chr2	dexseq_prepare_annotation2.py	exon	.	+	.	DDX1	23	0.000584205556039076	0.00656186290522759
ENSG00000258838.ENSG00000225830.ENSG00000243251.35	ENSG00000258838+ENSG00000225830+ENSG00000243251	chr10	dexseq_prepare_annotation2.py	exon	.	-	.		10	0.000587407089686017	0.00659233841882869
ENSG00000054356.63	ENSG00000054356	chr2	dexseq_prepare_annotation2.py	exon	.	-	.	PTPRN	14	0.000589987939257481	0.00661580329561067
ENSG00000187323.68	ENSG00000187323	chr18	dexseq_prepare_annotation2.py	exon	.	+	.	DCC	29	0.000592772340600078	0.00664150985098892
ENSG00000197020.14	ENSG00000197020	chr19	dexseq_prepare_annotation2.py	exon	.	-	.	ZNF100	13	0.000594535998756106	0.00665574669917594
ENSG00000120699.33	ENSG00000120699	chr13	dexseq_prepare_annotation2.py	exon	.	+	.	EXOSC8	20	0.000599519160668519	0.00670597198689783
ENSG00000170906.19	ENSG00000170906	chr19	dexseq_prepare_annotation2.py	exon	.	+	.	NDUFA3	13	0.000600844467815503	0.00671523274832542
ENSG00000012061.30	ENSG00000012061	chr19	dexseq_prepare_annotation2.py	exon	.	-	.	ERCC1	24	0.000605929042042088	0.00676645822713832
ENSG00000267618.ENSG00000185379.ENSG00000092871.40	ENSG00000267618+ENSG00000185379+ENSG00000092871	chr17	dexseq_prepare_annotation2.py	exon	.	-	.		16	0.000607608990918031	0.00677961073254904
ENSG00000100297.37	ENSG00000100297	chr22	dexseq_prepare_annotation2.py	exon	.	+	.	MCM5	10	0.000609551265002779	0.0067956660848906
ENSG00000136425.23	ENSG00000136425	chr15	dexseq_prepare_annotation2.py	exon	.	-	.	CIB2	16	0.000614641505609385	0.00684676152411906
ENSG00000175318.36	ENSG00000175318	chr15	dexseq_prepare_annotation2.py	exon	.	-	.	GRAMD2	19	0.000616909291786557	0.00686635807783207
ENSG00000125414.45	ENSG00000125414	chr17	dexseq_prepare_annotation2.py	exon	.	-	.	MYH2	24	0.000624984223362322	0.00695050411829877
ENSG00000075292.88	ENSG00000075292	chr2	dexseq_prepare_annotation2.py	exon	.	+	.	ZNF638	48	0.000640613453542213	0.00711594920112638
ENSG00000129925.28	ENSG00000129925	chr16	dexseq_prepare_annotation2.py	exon	.	-	.	TMEM8A	19	0.000640915060259957	0.00711594920112638
ENSG00000135723.48	ENSG00000135723	chr16	dexseq_prepare_annotation2.py	exon	.	-	.	FHOD1	19	0.000642874549098244	0.00713184000606031
ENSG00000149256.54	ENSG00000149256	chr11	dexseq_prepare_annotation2.py	exon	.	-	.	TENM4	9	0.000649750521305183	0.00720167365124469
ENSG00000149761.ENSG00000110011.64	ENSG00000149761+ENSG00000110011	chr11	dexseq_prepare_annotation2.py	exon	.	+	.		28	0.000650236292190747	0.00720167365124469
ENSG00000153721.19	ENSG00000153721	chr6	dexseq_prepare_annotation2.py	exon	.	-	.	CNKSR3	5	0.000655067046706916	0.00724782399542668
ENSG00000039560.75	ENSG00000039560	chr5	dexseq_prepare_annotation2.py	exon	.	+	.	RAI14	25	0.000655518115710035	0.00724782399542668
ENSG00000162687.43	ENSG00000162687	chr1	dexseq_prepare_annotation2.py	exon	.	-	.	KCNT2	16	0.000656013696941812	0.00724782399542668
ENSG00000175826.ENSG00000181885.ENSG00000262526.ENSG00000262302.ENSG00000170296.57	ENSG00000175826+ENSG00000181885+ENSG00000262526+ENSG00000262302+ENSG00000170296	chr17	dexseq_prepare_annotation2.py	exon	.	-	.		19	0.000661054516593447	0.00729754458587746
ENSG00000125630.53	ENSG00000125630	chr2	dexseq_prepare_annotation2.py	exon	.	+	.	POLR1B	36	0.000664852220092805	0.00733347207800078
ENSG00000173402.44	ENSG00000173402	chr3	dexseq_prepare_annotation2.py	exon	.	+	.	DAG1	20	0.000676612536659832	0.00745709865913827
ENSG00000063978.ENSG00000206113.ENSG00000125386.ENSG00000249428.116	ENSG00000063978+ENSG00000206113+ENSG00000125386+ENSG00000249428	chr4	dexseq_prepare_annotation2.py	exon	.	+	.		61	0.000679543227771849	0.00748126703457652
ENSG00000166435.55	ENSG00000166435	chr11	dexseq_prepare_annotation2.py	exon	.	-	.	XRRA1	12	0.000680656815116589	0.00748126703457652
ENSG00000225960.2	ENSG00000225960	chr9	dexseq_prepare_annotation2.py	exon	.	+	.	RP11-360A18.1	3	0.000680935238310262	0.00748126703457652
ENSG00000125844.29	ENSG00000125844	chr20	dexseq_prepare_annotation2.py	exon	.	-	.	RRBP1	14	0.000681021938041223	0.00748126703457652
ENSG00000254571.1	ENSG00000254571	chr9	dexseq_prepare_annotation2.py	exon	.	-	.	RP11-60I3.4	2	0.000681679448729805	0.00748240181894398
ENSG00000166783.66	ENSG00000166783	chr16	dexseq_prepare_annotation2.py	exon	.	-	.	KIAA0430	18	0.000683736111425076	0.00749887996779037
ENSG00000245937.30	ENSG00000245937	chr5	dexseq_prepare_annotation2.py	exon	.	-	.	CTC-228N24.3	18	0.000688881184492374	0.00754917603233079
ENSG00000164107.10	ENSG00000164107	chr4	dexseq_prepare_annotation2.py	exon	.	-	.	HAND2	9	0.000690888120489812	0.00756502880351416
ENSG00000072778.92	ENSG00000072778	chr17	dexseq_prepare_annotation2.py	exon	.	+	.	ACADVL	20	0.000706625064966401	0.00773107374563321
ENSG00000260774.ENSG00000164366.4	ENSG00000260774+ENSG00000164366	chr5	dexseq_prepare_annotation2.py	exon	.	-	.		5	0.000707956084710499	0.00773936445317931
ENSG00000271417.11	ENSG00000271417	chr14	dexseq_prepare_annotation2.py	exon	.	+	.	RP11-909M7.3	5	0.000711321081915929	0.00776985916419657
ENSG00000117143.20	ENSG00000117143	chr1	dexseq_prepare_annotation2.py	exon	.	+	.	UAP1	16	0.00071906999248546	0.00784815195517074
ENSG00000133657.ENSG00000244675.54	ENSG00000133657+ENSG00000244675	chr3	dexseq_prepare_annotation2.py	exon	.	-	.		32	0.000722396424080394	0.00787808895113845
ENSG00000144029.ENSG00000144026.36	ENSG00000144029+ENSG00000144026	chr2	dexseq_prepare_annotation2.py	exon	.	-	.		20	0.000725985427190496	0.00791083878329208
ENSG00000022267.34	ENSG00000022267	chrX	dexseq_prepare_annotation2.py	exon	.	+	.	FHL1	16	0.000736138490505479	0.00801247489613785
ENSG00000100106.ENSG00000100101.58	ENSG00000100106+ENSG00000100101	chr22	dexseq_prepare_annotation2.py	exon	.	+	.		36	0.000736499618258431	0.00801247489613785
ENSG00000231817.22	ENSG00000231817	chr13	dexseq_prepare_annotation2.py	exon	.	-	.	RP11-189B4.6	11	0.000739065250771676	0.00802813383925394
ENSG00000090447.18	ENSG00000090447	chr16	dexseq_prepare_annotation2.py	exon	.	-	.	TFAP4	12	0.000739128239552081	0.00802813383925394
ENSG00000129968.18	ENSG00000129968	chr19	dexseq_prepare_annotation2.py	exon	.	-	.	ABHD17A	5	0.000740300811067673	0.00803440614969828
ENSG00000132254.24	ENSG00000132254	chr11	dexseq_prepare_annotation2.py	exon	.	-	.	ARFIP2	14	0.000744073435016488	0.00806886381217478
ENSG00000221444.ENSG00000249931.ENSG00000261279.ENSG00000233812.ENSG00000215304.41	ENSG00000221444+ENSG00000249931+ENSG00000261279+ENSG00000233812+ENSG00000215304	chr15	dexseq_prepare_annotation2.py	exon	.	-	.		21	0.000746400665436936	0.008087604642106
ENSG00000122966.ENSG00000221323.79	ENSG00000122966+ENSG00000221323	chr12	dexseq_prepare_annotation2.py	exon	.	-	.		34	0.000748920843999534	0.00810840442248413
ENSG00000162878.28	ENSG00000162878	chr2	dexseq_prepare_annotation2.py	exon	.	+	.	PKDCC	21	0.000755897264366402	0.00817737897933557
ENSG00000159140.42	ENSG00000159140	chr21	dexseq_prepare_annotation2.py	exon	.	+	.	SON	19	0.000772674082982551	0.00834807428430222
ENSG00000248222.23	ENSG00000248222	chr5	dexseq_prepare_annotation2.py	exon	.	+	.	CTB-174D11.1	8	0.000772912588354772	0.00834807428430222
ENSG00000138095.53	ENSG00000138095	chr2	dexseq_prepare_annotation2.py	exon	.	-	.	LRPPRC	31	0.000773564909359186	0.00834844112011061
ENSG00000255275.ENSG00000159423.ENSG00000179002.ENSG00000169991.32	ENSG00000255275+ENSG00000159423+ENSG00000179002+ENSG00000169991	chr1	dexseq_prepare_annotation2.py	exon	.	-	.		10	0.000785674965628899	0.0084723623889423
ENSG00000143994.13	ENSG00000143994	chr2	dexseq_prepare_annotation2.py	exon	.	+	.	ABHD1	7	0.000788049414052072	0.0084895239103536
ENSG00000233327.ENSG00000154874.ENSG00000213077.ENSG00000273018.95	ENSG00000233327+ENSG00000154874+ENSG00000213077+ENSG00000273018	chr17	dexseq_prepare_annotation2.py	exon	.	-	.		46	0.000788524034040694	0.0084895239103536
ENSG00000130758.21	ENSG00000130758	chr19	dexseq_prepare_annotation2.py	exon	.	+	.	MAP3K10	11	0.000790890021822907	0.00850772609329777
ENSG00000103326.26	ENSG00000103326	chr16	dexseq_prepare_annotation2.py	exon	.	+	.	CAPN15	11	0.000791474999865343	0.00850772609329777
ENSG00000081377.40	ENSG00000081377	chr9	dexseq_prepare_annotation2.py	exon	.	-	.	CDC14B	4	0.000792305191845015	0.00850987461821762
ENSG00000148218.32	ENSG00000148218	chr9	dexseq_prepare_annotation2.py	exon	.	-	.	ALAD	25	0.00080044433832536	0.00859046026369689
ENSG00000153015.12	ENSG00000153015	chr5	dexseq_prepare_annotation2.py	exon	.	+	.	CWC27	12	0.000810656876360635	0.00869113156410038
ENSG00000116830.37	ENSG00000116830	chr1	dexseq_prepare_annotation2.py	exon	.	+	.	TTF2	12	0.000811112196931077	0.00869113156410038
ENSG00000100427.27	ENSG00000100427	chr22	dexseq_prepare_annotation2.py	exon	.	-	.	MLC1	20	0.000812365144662873	0.00869457095323905
ENSG00000099251.19	ENSG00000099251	chr10	dexseq_prepare_annotation2.py	exon	.	+	.	HSD17B7P2	14	0.000812721171986347	0.00869457095323905
ENSG00000129270.21	ENSG00000129270	chr17	dexseq_prepare_annotation2.py	exon	.	-	.	MMP28	13	0.000813641682474487	0.00869752680529536
ENSG00000099821.44	ENSG00000099821	chr19	dexseq_prepare_annotation2.py	exon	.	-	.	POLRMT	22	0.000814328027543182	0.0086979768195099
ENSG00000087191.62	ENSG00000087191	chr17	dexseq_prepare_annotation2.py	exon	.	+	.	PSMC5	24	0.000819667973550958	0.00874809273589841
ENSG00000100372.44	ENSG00000100372	chr22	dexseq_prepare_annotation2.py	exon	.	-	.	SLC25A17	23	0.000822219563999801	0.00876839362840547
ENSG00000146918.56	ENSG00000146918	chr7	dexseq_prepare_annotation2.py	exon	.	-	.	NCAPG2	26	0.000823549799807448	0.00877564786677218
ENSG00000070159.31	ENSG00000070159	chr9	dexseq_prepare_annotation2.py	exon	.	-	.	PTPN3	11	0.000832374269543352	0.00886268534156529
ENSG00000166946.ENSG00000137842.74	ENSG00000166946+ENSG00000137842	chr15	dexseq_prepare_annotation2.py	exon	.	+	.		23	0.00083398165873895	0.00887280250168209
ENSG00000188493.37	ENSG00000188493	chr19	dexseq_prepare_annotation2.py	exon	.	-	.	C19orf54	31	0.000835034109729483	0.00887700434288012
ENSG00000159173.22	ENSG00000159173	chr1	dexseq_prepare_annotation2.py	exon	.	-	.	TNNI1	13	0.000839947377191538	0.00892221049525016
ENSG00000115652.42	ENSG00000115652	chr2	dexseq_prepare_annotation2.py	exon	.	-	.	UXS1	15	0.000840663965465625	0.00892280204225739
ENSG00000229261.4	ENSG00000229261	chr10	dexseq_prepare_annotation2.py	exon	.	-	.	RP11-227H15.4	4	0.000841978957526005	0.00892973912455506
ENSG00000169418.27	ENSG00000169418	chr1	dexseq_prepare_annotation2.py	exon	.	+	.	NPR1	9	0.00084433911411576	0.00894774127133193
ENSG00000105072.25	ENSG00000105072	chr19	dexseq_prepare_annotation2.py	exon	.	+	.	C19orf44	6	0.000846108774724274	0.00895946240592347
ENSG00000196693.ENSG00000272373.15	ENSG00000196693+ENSG00000272373	chr10	dexseq_prepare_annotation2.py	exon	.	-	.		10	0.000847795265955368	0.00897028517685221
ENSG00000160949.32	ENSG00000160949	chr8	dexseq_prepare_annotation2.py	exon	.	-	.	TONSL	25	0.00085865198781592	0.0090780426683655
ENSG00000140443.55	ENSG00000140443	chr15	dexseq_prepare_annotation2.py	exon	.	+	.	IGF1R	40	0.000860817303187732	0.00909381409259591
ENSG00000092929.71	ENSG00000092929	chr17	dexseq_prepare_annotation2.py	exon	.	-	.	UNC13D	15	0.000861653713629868	0.00909553306310934
ENSG00000162105.74	ENSG00000162105	chr11	dexseq_prepare_annotation2.py	exon	.	-	.	SHANK2	12	0.000863925905163554	0.00911239347313527
ENSG00000134376.32	ENSG00000134376	chr1	dexseq_prepare_annotation2.py	exon	.	+	.	CRB1	28	0.000865622859535981	0.0091170661108549
ENSG00000132849.16	ENSG00000132849	chr1	dexseq_prepare_annotation2.py	exon	.	+	.	INADL	16	0.00086571948404681	0.0091170661108549
ENSG00000128915.50	ENSG00000128915	chr15	dexseq_prepare_annotation2.py	exon	.	-	.	NARG2	30	0.000867878282324515	0.00913267707690045
ENSG00000233917.15	ENSG00000233917	chr15	dexseq_prepare_annotation2.py	exon	.	-	.	POTEB	10	0.000874344827870449	0.00919355881703966
ENSG00000082458.39	ENSG00000082458	chrX	dexseq_prepare_annotation2.py	exon	.	+	.	DLG3	21	0.000877318255351404	0.00921764495369596
ENSG00000135409.29	ENSG00000135409	chr12	dexseq_prepare_annotation2.py	exon	.	+	.	AMHR2	17	0.000881165144039213	0.00925051432564597
ENSG00000165923.16	ENSG00000165923	chr11	dexseq_prepare_annotation2.py	exon	.	-	.	AGBL2	13	0.000881817045930403	0.00925051432564597
ENSG00000167644.ENSG00000267748.ENSG00000167642.19	ENSG00000167644+ENSG00000267748+ENSG00000167642	chr19	dexseq_prepare_annotation2.py	exon	.	+	.		16	0.000886693239938893	0.0092920836381496
ENSG00000167524.ENSG00000258472.ENSG00000076382.92	ENSG00000167524+ENSG00000258472+ENSG00000076382	chr17	dexseq_prepare_annotation2.py	exon	.	-	.		6	0.00088715619654654	0.0092920836381496
ENSG00000156265.33	ENSG00000156265	chr21	dexseq_prepare_annotation2.py	exon	.	+	.	MAP3K7CL	10	0.000895612988729379	0.00937338834173283
ENSG00000136861.74	ENSG00000136861	chr9	dexseq_prepare_annotation2.py	exon	.	-	.	CDK5RAP2	22	0.00089792709623817	0.00939032821557826
ENSG00000230876.9	ENSG00000230876	chr2	dexseq_prepare_annotation2.py	exon	.	+	.	LINC00486	3	0.000928541333139868	0.00970296945721467
ENSG00000141295.36	ENSG00000141295	chr17	dexseq_prepare_annotation2.py	exon	.	-	.	SCRN2	15	0.0009391864982244	0.00980661787511804
ENSG00000128886.ENSG00000262560.ENSG00000184716.55	ENSG00000128886+ENSG00000262560+ENSG00000184716	chr15	dexseq_prepare_annotation2.py	exon	.	-	.		7	0.000940978988601739	0.00981774136407425
ENSG00000091039.58	ENSG00000091039	chr12	dexseq_prepare_annotation2.py	exon	.	-	.	OSBPL8	16	0.000953746873793909	0.00994327146184677
ENSG00000142173.41	ENSG00000142173	chr21	dexseq_prepare_annotation2.py	exon	.	+	.	COL6A2	24	0.000957356298760567	0.00997320014627038
ENSG00000198130.41	ENSG00000198130	chr2	dexseq_prepare_annotation2.py	exon	.	-	.	HIBCH	24	0.000968285102896747	0.0100792730718651
ENSG00000267057.12	ENSG00000267057	chr18	dexseq_prepare_annotation2.py	exon	.	+	.	RP11-456O19.2	2	0.000969578618859584	0.0100849621981689
ENSG00000260141.ENSG00000261599.47	ENSG00000260141+ENSG00000261599	chr16	dexseq_prepare_annotation2.py	exon	.	-	.		9	0.000970816708788878	0.0100900665014308
ENSG00000223960.20	ENSG00000223960	chr2	dexseq_prepare_annotation2.py	exon	.	+	.	AC009948.5	15	0.000982673993427638	0.0102054473732819
ENSG00000168395.33	ENSG00000168395	chr2	dexseq_prepare_annotation2.py	exon	.	+	.	ING5	17	0.000983688744392751	0.0102081335419266
ENSG00000196517.20	ENSG00000196517	chr1	dexseq_prepare_annotation2.py	exon	.	-	.	SLC6A9	14	0.000988294423261942	0.0102480514657907
ENSG00000171914.73	ENSG00000171914	chr15	dexseq_prepare_annotation2.py	exon	.	+	.	TLN2	61	0.000991196664968747	0.0102702579998028
ENSG00000145087.24	ENSG00000145087	chr3	dexseq_prepare_annotation2.py	exon	.	+	.	STXBP5L	2	0.000992237870988426	0.0102731621903487
ENSG00000243056.ENSG00000254996.ENSG00000131503.62	ENSG00000243056+ENSG00000254996+ENSG00000131503	chr5	dexseq_prepare_annotation2.py	exon	.	+	.		10	0.000996499851283995	0.0103093827526324
ENSG00000244625.ENSG00000225783.48	ENSG00000244625+ENSG00000225783	chr22	dexseq_prepare_annotation2.py	exon	.	+	.		19	0.000997508323009469	0.0103119141416163
ENSG00000136021.39	ENSG00000136021	chr12	dexseq_prepare_annotation2.py	exon	.	+	.	SCYL2	9	0.00100278835643952	0.0103585658762738
ENSG00000064393.20	ENSG00000064393	chr7	dexseq_prepare_annotation2.py	exon	.	-	.	HIPK2	7	0.00101239133130041	0.0104497670977728
ENSG00000115419.22	ENSG00000115419	chr2	dexseq_prepare_annotation2.py	exon	.	+	.	GLS	18	0.00101415568267978	0.0104599815675017
ENSG00000164898.ENSG00000269955.ENSG00000146963.20	ENSG00000164898+ENSG00000269955+ENSG00000146963	chr7	dexseq_prepare_annotation2.py	exon	.	+	.		9	0.00101735889606924	0.0104850095082678
ENSG00000166153.25	ENSG00000166153	chr12	dexseq_prepare_annotation2.py	exon	.	-	.	DEPDC4	10	0.00102945183681112	0.0105956479279685
ENSG00000141971.ENSG00000269640.47	ENSG00000141971+ENSG00000269640	chr19	dexseq_prepare_annotation2.py	exon	.	+	.		10	0.00103038176420615	0.0105956479279685
ENSG00000255591.ENSG00000147140.49	ENSG00000255591+ENSG00000147140	chrX	dexseq_prepare_annotation2.py	exon	.	+	.		35	0.00103044853932469	0.0105956479279685
ENSG00000067596.36	ENSG00000067596	chr17	dexseq_prepare_annotation2.py	exon	.	+	.	DHX8	23	0.0010365219097949	0.0106499865328317
ENSG00000144120.7	ENSG00000144120	chr2	dexseq_prepare_annotation2.py	exon	.	+	.	TMEM177	3	0.00104338831095187	0.0107123844761682
ENSG00000214194.11	ENSG00000214194	chr7	dexseq_prepare_annotation2.py	exon	.	-	.	LINC00998	8	0.00104451424645576	0.0107157954721878
ENSG00000080815.63	ENSG00000080815	chr14	dexseq_prepare_annotation2.py	exon	.	+	.	PSEN1	20	0.00104642393436403	0.0107272357918365
ENSG00000115902.15	ENSG00000115902	chr2	dexseq_prepare_annotation2.py	exon	.	+	.	SLC1A4	11	0.00105738033022411	0.0108313291641545
ENSG00000183644.11	ENSG00000183644	chr11	dexseq_prepare_annotation2.py	exon	.	+	.	C11orf88	5	0.00106791115442952	0.010930908639843
ENSG00000177889.16	ENSG00000177889	chr12	dexseq_prepare_annotation2.py	exon	.	-	.	UBE2N	13	0.00107498901849566	0.0109950202565984
ENSG00000179832.61	ENSG00000179832	chr8	dexseq_prepare_annotation2.py	exon	.	+	.	MROH1	22	0.00107985642774162	0.0110319776465397
ENSG00000244510.ENSG00000230189.ENSG00000251451.ENSG00000244657.19	ENSG00000244510+ENSG00000230189+ENSG00000251451+ENSG00000244657	chr7	dexseq_prepare_annotation2.py	exon	.	-	.		15	0.00108023660830498	0.0110319776465397
ENSG00000154175.90	ENSG00000154175	chr3	dexseq_prepare_annotation2.py	exon	.	-	.	ABI3BP	41	0.00108997066193147	0.0111229734744798
ENSG00000255399.16	ENSG00000255399	chr12	dexseq_prepare_annotation2.py	exon	.	+	.	TBX5-AS1	9	0.00110036892865926	0.0112191228832424
ENSG00000100453.10	ENSG00000100453	chr14	dexseq_prepare_annotation2.py	exon	.	-	.	GZMB	10	0.00110105457523859	0.0112191228832424
ENSG00000254553.ENSG00000273274.ENSG00000160062.12	ENSG00000254553+ENSG00000273274+ENSG00000160062	chr1	dexseq_prepare_annotation2.py	exon	.	+	.		9	0.00110291781155892	0.0112296330119585
ENSG00000080822.ENSG00000080819.85	ENSG00000080822+ENSG00000080819	chr3	dexseq_prepare_annotation2.py	exon	.	-	.		42	0.00110833853707642	0.0112763214687783
ENSG00000115109.30	ENSG00000115109	chr2	dexseq_prepare_annotation2.py	exon	.	+	.	EPB41L5	17	0.00112600637446539	0.0114474488416094
ENSG00000114993.8	ENSG00000114993	chr2	dexseq_prepare_annotation2.py	exon	.	-	.	RTKN	2	0.0011285767906585	0.011464947517442
ENSG00000145725.59	ENSG00000145725	chr5	dexseq_prepare_annotation2.py	exon	.	+	.	PPIP5K2	38	0.00113440343768565	0.0115111943113605
ENSG00000234680.6	ENSG00000234680	chr9	dexseq_prepare_annotation2.py	exon	.	+	.	VN2R3P	6	0.00113483442918457	0.0115111943113605
ENSG00000174547.11	ENSG00000174547	chr11	dexseq_prepare_annotation2.py	exon	.	-	.	MRPL11	11	0.00113604088170358	0.0115147807386487
ENSG00000233529.2	ENSG00000233529	chr6	dexseq_prepare_annotation2.py	exon	.	-	.	HCG21	3	0.00113717069643546	0.0115175855758253
ENSG00000148634.54	ENSG00000148634	chr10	dexseq_prepare_annotation2.py	exon	.	-	.	HERC4	26	0.00114032977101619	0.0115409237170087
ENSG00000028277.53	ENSG00000028277	chr19	dexseq_prepare_annotation2.py	exon	.	-	.	POU2F2	2	0.001164634967671	0.0117780799239897
ENSG00000185324.21	ENSG00000185324	chr16	dexseq_prepare_annotation2.py	exon	.	+	.	CDK10	6	0.00116800577848838	0.0118033278558171
ENSG00000064601.54	ENSG00000064601	chr20	dexseq_prepare_annotation2.py	exon	.	+	.	CTSA	4	0.00117365751310473	0.0118515707437748
ENSG00000125730.53	ENSG00000125730	chr19	dexseq_prepare_annotation2.py	exon	.	-	.	C3	32	0.00117905508950999	0.0118971769532694
ENSG00000179041.ENSG00000147576.ENSG00000169085.85	ENSG00000179041+ENSG00000147576+ENSG00000169085	chr8	dexseq_prepare_annotation2.py	exon	.	+	.		3	0.00119011820323391	0.0119998400760724
ENSG00000233783.7	ENSG00000233783	chr21	dexseq_prepare_annotation2.py	exon	.	+	.	AP001442.2	7	0.00119205868108666	0.0120104360099634
ENSG00000175854.16	ENSG00000175854	chr9	dexseq_prepare_annotation2.py	exon	.	+	.	SWI5	10	0.00120010348960915	0.0120824736862141
ENSG00000106772.33	ENSG00000106772	chr9	dexseq_prepare_annotation2.py	exon	.	-	.	PRUNE2	3	0.00120268528178862	0.0120994441053861
ENSG00000013725.38	ENSG00000013725	chr11	dexseq_prepare_annotation2.py	exon	.	+	.	CD6	23	0.00120399971593471	0.0121036486707629
ENSG00000263293.4	ENSG00000263293	chr17	dexseq_prepare_annotation2.py	exon	.	-	.	RP11-290H9.4	3	0.00121333824700507	0.0121884521375115
ENSG00000143384.5	ENSG00000143384	chr1	dexseq_prepare_annotation2.py	exon	.	-	.	MCL1	4	0.0012275559716382	0.0123221064483921
ENSG00000137145.33	ENSG00000137145	chr9	dexseq_prepare_annotation2.py	exon	.	+	.	DENND4C	2	0.00124087466956743	0.0124465445125036
ENSG00000166750.4	ENSG00000166750	chr17	dexseq_prepare_annotation2.py	exon	.	+	.	SLFN5	2	0.00124219492843527	0.0124505372893872
ENSG00000215440.ENSG00000124222.ENSG00000254995.89	ENSG00000215440+ENSG00000124222+ENSG00000254995	chr20	dexseq_prepare_annotation2.py	exon	.	+	.		29	0.00129596932052853	0.0129798826383202
ENSG00000145777.8	ENSG00000145777	chr5	dexseq_prepare_annotation2.py	exon	.	+	.	TSLP	3	0.00130215222387753	0.0130321402331879
ENSG00000145687.52	ENSG00000145687	chr5	dexseq_prepare_annotation2.py	exon	.	-	.	SSBP2	36	0.00131047469288752	0.0131057176508699
ENSG00000034152.30	ENSG00000034152	chr17	dexseq_prepare_annotation2.py	exon	.	+	.	MAP2K3	19	0.00131168444712896	0.0131058657206926
ENSG00000135747.ENSG00000197472.21	ENSG00000135747+ENSG00000197472	chr1	dexseq_prepare_annotation2.py	exon	.	-	.		7	0.00131243096469716	0.0131058657206926
ENSG00000196352.37	ENSG00000196352	chr1	dexseq_prepare_annotation2.py	exon	.	+	.	CD55	33	0.00132805095137077	0.0132520442678912
ENSG00000168386.23	ENSG00000168386	chr3	dexseq_prepare_annotation2.py	exon	.	-	.	FILIP1L	2	0.0013307090607123	0.0132687614687421
ENSG00000137869.51	ENSG00000137869	chr15	dexseq_prepare_annotation2.py	exon	.	-	.	CYP19A1	25	0.00134950493181547	0.0134462480327976
ENSG00000068654.51	ENSG00000068654	chr2	dexseq_prepare_annotation2.py	exon	.	-	.	POLR1A	32	0.00135116533493169	0.0134528637071628
ENSG00000177103.36	ENSG00000177103	chr11	dexseq_prepare_annotation2.py	exon	.	-	.	DSCAML1	9	0.00135556284488042	0.0134772466843814
ENSG00000148773.23	ENSG00000148773	chr10	dexseq_prepare_annotation2.py	exon	.	-	.	MKI67	20	0.0013556107693793	0.0134772466843814
ENSG00000231064.17	ENSG00000231064	chr1	dexseq_prepare_annotation2.py	exon	.	+	.	RP11-263K19.4	5	0.00135920448130953	0.0135030314217512
ENSG00000122257.41	ENSG00000122257	chr16	dexseq_prepare_annotation2.py	exon	.	+	.	RBBP6	4	0.00136453602510784	0.013546030055133
ENSG00000105492.20	ENSG00000105492	chr19	dexseq_prepare_annotation2.py	exon	.	-	.	SIGLEC6	13	0.00138111090398761	0.0137004983943693
ENSG00000103168.70	ENSG00000103168	chr16	dexseq_prepare_annotation2.py	exon	.	-	.	TAF1C	23	0.00138688811067231	0.0137477065948509
ENSG00000139926.48	ENSG00000139926	chr14	dexseq_prepare_annotation2.py	exon	.	+	.	FRMD6	9	0.00138956935165906	0.0137641788824277
ENSG00000170743.14	ENSG00000170743	chr11	dexseq_prepare_annotation2.py	exon	.	+	.	SYT9	3	0.0013944505392833	0.0138024022953548
ENSG00000149218.1	ENSG00000149218	chr11	dexseq_prepare_annotation2.py	exon	.	+	.	ENDOD1	2	0.00139552712141405	0.0138029389496052
ENSG00000237654.1	ENSG00000237654	chr11	dexseq_prepare_annotation2.py	exon	.	-	.	AP003025.2	2	0.00140422911345331	0.0138788413328939
ENSG00000231902.1	ENSG00000231902	chr9	dexseq_prepare_annotation2.py	exon	.	-	.	RP11-29B9.2	2	0.00141368137856425	0.0139620426422794
ENSG00000091732.10	ENSG00000091732	chr7	dexseq_prepare_annotation2.py	exon	.	-	.	ZC3HC1	2	0.00142228223611168	0.0140367196416256
ENSG00000092978.8	ENSG00000092978	chr1	dexseq_prepare_annotation2.py	exon	.	-	.	GPATCH2	8	0.00142391501331771	0.0140422143988428
ENSG00000250421.6	ENSG00000250421	chr5	dexseq_prepare_annotation2.py	exon	.	-	.	RP11-83M16.6	6	0.00142491917090695	0.0140422143988428
ENSG00000139971.ENSG00000257621.57	ENSG00000139971+ENSG00000257621	chr14	dexseq_prepare_annotation2.py	exon	.	-	.		12	0.00142659763684662	0.0140485008716748
ENSG00000259459.9	ENSG00000259459	chr15	dexseq_prepare_annotation2.py	exon	.	+	.	RP11-321G12.1	3	0.00143339864119843	0.0141051859000146
ENSG00000096063.20	ENSG00000096063	chr6	dexseq_prepare_annotation2.py	exon	.	-	.	SRPK1	17	0.00143904106756189	0.0141503958143868
ENSG00000180178.ENSG00000248313.23	ENSG00000180178+ENSG00000248313	chr2	dexseq_prepare_annotation2.py	exon	.	-	.		6	0.00144035803278647	0.0141530377006188
ENSG00000105402.31	ENSG00000105402	chr19	dexseq_prepare_annotation2.py	exon	.	-	.	NAPA	5	0.00144681490318015	0.0142061440056983
ENSG00000221926.ENSG00000251537.ENSG00000241322.ENSG00000181464.92	ENSG00000221926+ENSG00000251537+ENSG00000241322+ENSG00000181464	chr17	dexseq_prepare_annotation2.py	exon	.	-	.		43	0.00144793939255233	0.0142068530078845
ENSG00000167543.38	ENSG00000167543	chr17	dexseq_prepare_annotation2.py	exon	.	+	.	TP53I13	18	0.0014490953710216	0.0142078697197985
ENSG00000258791.6	ENSG00000258791	chr14	dexseq_prepare_annotation2.py	exon	.	-	.	LINC00520	3	0.00145722631307331	0.0142772223895521
ENSG00000166073.ENSG00000259580.ENSG00000150667.30	ENSG00000166073+ENSG00000259580+ENSG00000150667	chr15	dexseq_prepare_annotation2.py	exon	.	-	.		25	0.00146597972051174	0.0143525686777585
ENSG00000178585.13	ENSG00000178585	chr1	dexseq_prepare_annotation2.py	exon	.	-	.	CTNNBIP1	11	0.00146810506804452	0.0143530466705592
ENSG00000162746.15	ENSG00000162746	chr1	dexseq_prepare_annotation2.py	exon	.	+	.	FCRLB	13	0.00146815476276144	0.0143530466705592
ENSG00000126464.13	ENSG00000126464	chr19	dexseq_prepare_annotation2.py	exon	.	+	.	PRR12	9	0.00147552598221653	0.0144146716974714
ENSG00000048052.73	ENSG00000048052	chr7	dexseq_prepare_annotation2.py	exon	.	+	.	HDAC9	31	0.00148981842978329	0.0145437734060044
ENSG00000118557.44	ENSG00000118557	chr16	dexseq_prepare_annotation2.py	exon	.	-	.	PMFBP1	29	0.00149918064192917	0.0146169550352192
ENSG00000156011.ENSG00000244018.46	ENSG00000156011+ENSG00000244018	chr8	dexseq_prepare_annotation2.py	exon	.	-	.		39	0.00149948024026209	0.0146169550352192
ENSG00000125538.16	ENSG00000125538	chr2	dexseq_prepare_annotation2.py	exon	.	-	.	IL1B	3	0.00150246299903805	0.014635463888898
ENSG00000176728.12	ENSG00000176728	chrY	dexseq_prepare_annotation2.py	exon	.	-	.	TTTY14	4	0.00151851034393483	0.0147811161885105
ENSG00000234650.9	ENSG00000234650	chr13	dexseq_prepare_annotation2.py	exon	.	-	.	PCCA-AS1	5	0.00152765754814079	0.0148594413238103
ENSG00000173809.35	ENSG00000173809	chr19	dexseq_prepare_annotation2.py	exon	.	+	.	TDRD12	13	0.00153560720507349	0.0149236939836319
ENSG00000260240.ENSG00000260013.8	ENSG00000260240+ENSG00000260013	chr16	dexseq_prepare_annotation2.py	exon	.	-	.		9	0.00153647393802299	0.0149236939836319
ENSG00000265408.ENSG00000172828.ENSG00000172831.64	ENSG00000265408+ENSG00000172828+ENSG00000172831	chr16	dexseq_prepare_annotation2.py	exon	.	+	.		24	0.00154417978419628	0.0149877579197944
ENSG00000226994.23	ENSG00000226994	chr2	dexseq_prepare_annotation2.py	exon	.	+	.	AC012593.1	13	0.0015475477205353	0.0150077211155845
ENSG00000223705.ENSG00000205583.ENSG00000178809.74	ENSG00000223705+ENSG00000205583+ENSG00000178809	chr7	dexseq_prepare_annotation2.py	exon	.	+	.		36	0.00154845978179462	0.0150077211155845
ENSG00000105499.66	ENSG00000105499	chr19	dexseq_prepare_annotation2.py	exon	.	-	.	PLA2G4C	18	0.0015517652316	0.0150289687172393
ENSG00000114544.34	ENSG00000114544	chr3	dexseq_prepare_annotation2.py	exon	.	-	.	SLC41A3	6	0.00158800994885737	0.015368976573135
ENSG00000241358.ENSG00000163746.26	ENSG00000241358+ENSG00000163746	chr3	dexseq_prepare_annotation2.py	exon	.	-	.		10	0.00159164569648968	0.0153931293325983
ENSG00000249274.ENSG00000064225.69	ENSG00000249274+ENSG00000064225	chr3	dexseq_prepare_annotation2.py	exon	.	+	.		18	0.00159457401381728	0.015410410709053
ENSG00000104408.49	ENSG00000104408	chr8	dexseq_prepare_annotation2.py	exon	.	-	.	EIF3E	24	0.00160579798789886	0.0155077815698301
ENSG00000254445.ENSG00000149300.ENSG00000170276.13	ENSG00000254445+ENSG00000149300+ENSG00000170276	chr11	dexseq_prepare_annotation2.py	exon	.	+	.		11	0.00161345979733167	0.0155706366860435
ENSG00000110074.53	ENSG00000110074	chr11	dexseq_prepare_annotation2.py	exon	.	+	.	FOXRED1	25	0.00162706722853784	0.0156907390374925
ENSG00000076662.31	ENSG00000076662	chr19	dexseq_prepare_annotation2.py	exon	.	-	.	ICAM3	20	0.0016443589467747	0.0158461742615312
ENSG00000143612.5	ENSG00000143612	chr1	dexseq_prepare_annotation2.py	exon	.	-	.	C1orf43	4	0.00165857443638847	0.0159717642408565
ENSG00000114790.20	ENSG00000114790	chr3	dexseq_prepare_annotation2.py	exon	.	+	.	ARHGEF26	10	0.00167799380278106	0.0161472518398768
ENSG00000169045.117	ENSG00000169045	chr5	dexseq_prepare_annotation2.py	exon	.	-	.	HNRNPH1	42	0.00168190034839299	0.0161733166692691
ENSG00000186230.ENSG00000268533.ENSG00000152433.ENSG00000268133.ENSG00000188785.ENSG00000186272.ENSG00000269533.ENSG00000256060.80	ENSG00000186230+ENSG00000268533+ENSG00000152433+ENSG00000268133+ENSG00000188785+ENSG00000186272+ENSG00000269533+ENSG00000256060	chr19	dexseq_prepare_annotation2.py	exon	.	+	.		5	0.00168579543039717	0.016199234238998
ENSG00000178795.25	ENSG00000178795	chr11	dexseq_prepare_annotation2.py	exon	.	-	.	GDPD4	14	0.00170409388427696	0.0163634221419795
ENSG00000042980.46	ENSG00000042980	chr8	dexseq_prepare_annotation2.py	exon	.	+	.	ADAM28	20	0.00171194707468908	0.0164271481559184
ENSG00000146938.21	ENSG00000146938	chrX	dexseq_prepare_annotation2.py	exon	.	-	.	NLGN4X	17	0.00172071588809441	0.0164995633559393
ENSG00000123415.56	ENSG00000123415	chr12	dexseq_prepare_annotation2.py	exon	.	-	.	SMUG1	38	0.00172806222886157	0.0165582456720086
ENSG00000260628.5	ENSG00000260628	chr16	dexseq_prepare_annotation2.py	exon	.	+	.	RP11-1166P10.1	5	0.00173324584414641	0.0165961362707948
ENSG00000078246.ENSG00000171792.47	ENSG00000078246+ENSG00000171792	chr12	dexseq_prepare_annotation2.py	exon	.	+	.		23	0.00173484271799268	0.016599653816881
ENSG00000100299.27	ENSG00000100299	chr22	dexseq_prepare_annotation2.py	exon	.	-	.	ARSA	23	0.00174031941368873	0.0166399251889386
ENSG00000172965.47	ENSG00000172965	chr2	dexseq_prepare_annotation2.py	exon	.	-	.	MIR4435-1HG	7	0.00174151650188655	0.0166399251889386
ENSG00000233404.ENSG00000071054.63	ENSG00000233404+ENSG00000071054	chr2	dexseq_prepare_annotation2.py	exon	.	+	.		44	0.00174710843061956	0.016674329171848
ENSG00000183426.ENSG00000183458.63	ENSG00000183426+ENSG00000183458	chr16	dexseq_prepare_annotation2.py	exon	.	+	.		47	0.00174758727339937	0.016674329171848
ENSG00000221267.ENSG00000204356.41	ENSG00000221267+ENSG00000204356	chr6	dexseq_prepare_annotation2.py	exon	.	-	.		20	0.00175534620419181	0.0167353348041708
ENSG00000067225.62	ENSG00000067225	chr15	dexseq_prepare_annotation2.py	exon	.	-	.	PKM	39	0.00175646021905859	0.0167353348041708
ENSG00000174628.38	ENSG00000174628	chr16	dexseq_prepare_annotation2.py	exon	.	+	.	IQCK	30	0.00176027975048906	0.016759899091222
ENSG00000178803.12	ENSG00000178803	chr22	dexseq_prepare_annotation2.py	exon	.	-	.	ADORA2A-AS1	7	0.00176162498450868	0.0167608871852373
ENSG00000108389.28	ENSG00000108389	chr17	dexseq_prepare_annotation2.py	exon	.	-	.	MTMR4	12	0.00176577512017876	0.0167885421813616
ENSG00000158636.50	ENSG00000158636	chr11	dexseq_prepare_annotation2.py	exon	.	+	.	C11orf30	5	0.00177379433116473	0.016852918553874
ENSG00000132781.83	ENSG00000132781	chr1	dexseq_prepare_annotation2.py	exon	.	-	.	MUTYH	9	0.00177520319573978	0.0168544432810709
ENSG00000125629.16	ENSG00000125629	chr2	dexseq_prepare_annotation2.py	exon	.	+	.	INSIG2	8	0.00177899312936861	0.016878556739006
ENSG00000105650.50	ENSG00000105650	chr19	dexseq_prepare_annotation2.py	exon	.	-	.	PDE4C	15	0.00178903206112591	0.0169612172211589
ENSG00000114698.26	ENSG00000114698	chr3	dexseq_prepare_annotation2.py	exon	.	-	.	PLSCR4	23	0.00179021809792989	0.0169612172211589
ENSG00000229151.1	ENSG00000229151	chrX	dexseq_prepare_annotation2.py	exon	.	-	.	RP11-348F1.3	2	0.00179311767223014	0.0169767753806305
ENSG00000160293.ENSG00000256225.32	ENSG00000160293+ENSG00000256225	chr9	dexseq_prepare_annotation2.py	exon	.	-	.		21	0.00179809977666459	0.0170120147755772
ENSG00000170892.17	ENSG00000170892	chr19	dexseq_prepare_annotation2.py	exon	.	+	.	TSEN34	12	0.00180906566356238	0.0171037783779802
ENSG00000156795.26	ENSG00000156795	chr8	dexseq_prepare_annotation2.py	exon	.	+	.	WDYHV1	14	0.00181334134565829	0.0171322053937947
ENSG00000223776.2	ENSG00000223776	chr1	dexseq_prepare_annotation2.py	exon	.	-	.	LGALS8-AS1	3	0.00183171642486481	0.0172937087077621
ENSG00000130948.21	ENSG00000130948	chr9	dexseq_prepare_annotation2.py	exon	.	-	.	HSD17B3	11	0.00184388437819552	0.0173964241719202
ENSG00000264501.ENSG00000054523.67	ENSG00000264501+ENSG00000054523	chr1	dexseq_prepare_annotation2.py	exon	.	+	.		9	0.00184577324653345	0.0174020842188883
ENSG00000146215.ENSG00000171467.40	ENSG00000146215+ENSG00000171467	chr6	dexseq_prepare_annotation2.py	exon	.	-	.		23	0.00184807737893257	0.017411648773879
ENSG00000204463.82	ENSG00000204463	chr6	dexseq_prepare_annotation2.py	exon	.	-	.	BAG6	12	0.00185076742413009	0.0174226574486257
ENSG00000186090.22	ENSG00000186090	chr3	dexseq_prepare_annotation2.py	exon	.	+	.	HTR3D	17	0.00185182678607346	0.0174226574486257
ENSG00000051825.56	ENSG00000051825	chr12	dexseq_prepare_annotation2.py	exon	.	-	.	MPHOSPH9	17	0.00185408893370138	0.0174317929623275
ENSG00000184154.43	ENSG00000184154	chr11	dexseq_prepare_annotation2.py	exon	.	+	.	LRTOMT	18	0.00187733970609156	0.0176381095142256
ENSG00000185000.35	ENSG00000185000	chr8	dexseq_prepare_annotation2.py	exon	.	-	.	DGAT1	23	0.00189113670888097	0.0177528909638847
ENSG00000147394.33	ENSG00000147394	chrX	dexseq_prepare_annotation2.py	exon	.	+	.	ZNF185	3	0.00189218651189023	0.0177528909638847
ENSG00000063601.40	ENSG00000063601	chrX	dexseq_prepare_annotation2.py	exon	.	+	.	MTMR1	25	0.00191258055819432	0.017931770914015
ENSG00000152591.2	ENSG00000152591	chr4	dexseq_prepare_annotation2.py	exon	.	+	.	DSPP	3	0.00194112119166405	0.0181867294994146
ENSG00000048544.3	ENSG00000048544	chr6	dexseq_prepare_annotation2.py	exon	.	-	.	MRPS10	2	0.00194261553251745	0.0181881083942567
ENSG00000162039.17	ENSG00000162039	chr16	dexseq_prepare_annotation2.py	exon	.	-	.	MEIOB	2	0.00194512221251896	0.0181989570278715
ENSG00000109576.17	ENSG00000109576	chr4	dexseq_prepare_annotation2.py	exon	.	-	.	AADAT	11	0.00195897150685307	0.0183158409376892
ENSG00000113356.18	ENSG00000113356	chr5	dexseq_prepare_annotation2.py	exon	.	+	.	POLR3G	19	0.00196901109180681	0.0183800741037366
ENSG00000172977.48	ENSG00000172977	chr11	dexseq_prepare_annotation2.py	exon	.	+	.	KAT5	40	0.00196952013887154	0.0183800741037366
ENSG00000103202.ENSG00000242612.72	ENSG00000103202+ENSG00000242612	chr16	dexseq_prepare_annotation2.py	exon	.	+	.		52	0.00196992572610228	0.0183800741037366
ENSG00000267489.5	ENSG00000267489	chr19	dexseq_prepare_annotation2.py	exon	.	-	.	CTC-360P9.4	3	0.00198274510700557	0.0184869072442557
ENSG00000146828.51	ENSG00000146828	chr7	dexseq_prepare_annotation2.py	exon	.	+	.	SLC12A9	4	0.00198451708682554	0.0184906592058189
ENSG00000140367.12	ENSG00000140367	chr15	dexseq_prepare_annotation2.py	exon	.	+	.	UBE2Q2	3	0.00198745564082807	0.0185052680047033
ENSG00000164619.26	ENSG00000164619	chr7	dexseq_prepare_annotation2.py	exon	.	+	.	BMPER	7	0.00199142023311278	0.0185294035611686
ENSG00000261360.9	ENSG00000261360	chr5	dexseq_prepare_annotation2.py	exon	.	-	.	CTD-2165H16.4	5	0.00200236416394455	0.0186184012241152
ENSG00000159708.19	ENSG00000159708	chr16	dexseq_prepare_annotation2.py	exon	.	+	.	LRRC36	5	0.00201042089995312	0.0186736334131838
ENSG00000166473.59	ENSG00000166473	chr16	dexseq_prepare_annotation2.py	exon	.	-	.	PKD1L2	3	0.00201107051201905	0.0186736334131838
ENSG00000134874.34	ENSG00000134874	chr13	dexseq_prepare_annotation2.py	exon	.	-	.	DZIP1	27	0.00201257267001584	0.0186747378817071
ENSG00000174197.41	ENSG00000174197	chr15	dexseq_prepare_annotation2.py	exon	.	+	.	MGA	12	0.00201512764447362	0.0186856032472791
ENSG00000262445.1	ENSG00000262445	chr17	dexseq_prepare_annotation2.py	exon	.	+	.	CTD-2545H1.2	2	0.00202852364804553	0.0187890942009765
ENSG00000161692.34	ENSG00000161692	chr17	dexseq_prepare_annotation2.py	exon	.	+	.	DBF4B	7	0.00202907187208531	0.0187890942009765
ENSG00000114841.92	ENSG00000114841	chr3	dexseq_prepare_annotation2.py	exon	.	+	.	DNAH1	40	0.00203456955343743	0.0188270894728983
ENSG00000250571.ENSG00000181638.ENSG00000264668.37	ENSG00000250571+ENSG00000181638+ENSG00000264668	chr8	dexseq_prepare_annotation2.py	exon	.	+	.		23	0.00206864596232787	0.0191293076283484
ENSG00000234770.4	ENSG00000234770	chr8	dexseq_prepare_annotation2.py	exon	.	+	.	GULOP	5	0.00207015320686207	0.0191301426734051
ENSG00000143799.40	ENSG00000143799	chr1	dexseq_prepare_annotation2.py	exon	.	-	.	PARP1	9	0.00207954318664336	0.0192026540148596
ENSG00000140986.15	ENSG00000140986	chr16	dexseq_prepare_annotation2.py	exon	.	-	.	RPL3L	5	0.00208084459104804	0.0192026540148596
ENSG00000103194.51	ENSG00000103194	chr16	dexseq_prepare_annotation2.py	exon	.	+	.	USP10	17	0.00208424486823721	0.0192208947855673
ENSG00000142611.32	ENSG00000142611	chr1	dexseq_prepare_annotation2.py	exon	.	+	.	PRDM16	8	0.00209449689247204	0.0193022542971092
ENSG00000105982.24	ENSG00000105982	chr7	dexseq_prepare_annotation2.py	exon	.	+	.	RNF32	6	0.00209699032247992	0.0193120507120064
ENSG00000183643.5	ENSG00000183643	chr15	dexseq_prepare_annotation2.py	exon	.	+	.	C15orf32	6	0.00210449685742306	0.0193679700559432
ENSG00000148400.21	ENSG00000148400	chr9	dexseq_prepare_annotation2.py	exon	.	-	.	NOTCH1	8	0.00211074465032674	0.0194005102659085
ENSG00000118162.34	ENSG00000118162	chr19	dexseq_prepare_annotation2.py	exon	.	-	.	KPTN	3	0.00211090656844824	0.0194005102659085
ENSG00000232995.ENSG00000143248.46	ENSG00000232995+ENSG00000143248	chr1	dexseq_prepare_annotation2.py	exon	.	-	.		12	0.00211669532882616	0.019440478662913
ENSG00000164659.48	ENSG00000164659	chr7	dexseq_prepare_annotation2.py	exon	.	-	.	KIAA1324L	8	0.00213686967600285	0.0196124252180248
ENSG00000144452.52	ENSG00000144452	chr2	dexseq_prepare_annotation2.py	exon	.	-	.	ABCA12	33	0.00216832542271415	0.0198857425663507
ENSG00000148488.10	ENSG00000148488	chr10	dexseq_prepare_annotation2.py	exon	.	-	.	ST8SIA6	7	0.00216959475596138	0.0198857425663507
ENSG00000109339.43	ENSG00000109339	chr4	dexseq_prepare_annotation2.py	exon	.	-	.	MAPK10	15	0.00217129233442752	0.0198878004118765
ENSG00000134802.ENSG00000186652.ENSG00000254979.78	ENSG00000134802+ENSG00000186652+ENSG00000254979	chr11	dexseq_prepare_annotation2.py	exon	.	-	.		31	0.00218236118905572	0.0199756328226721
ENSG00000099331.55	ENSG00000099331	chr19	dexseq_prepare_annotation2.py	exon	.	+	.	MYO9B	27	0.00219703349878788	0.020096307091555
ENSG00000114812.33	ENSG00000114812	chr3	dexseq_prepare_annotation2.py	exon	.	+	.	VIPR1	28	0.00219995835613669	0.0201094365377126
ENSG00000080371.11	ENSG00000080371	chr12	dexseq_prepare_annotation2.py	exon	.	+	.	RAB21	2	0.00220267073378017	0.0201182032082334
ENSG00000214439.5	ENSG00000214439	chr7	dexseq_prepare_annotation2.py	exon	.	-	.	FAM185BP	4	0.00220389767757775	0.0201182032082334
ENSG00000124406.52	ENSG00000124406	chr4	dexseq_prepare_annotation2.py	exon	.	-	.	ATP8A1	32	0.00221881125904905	0.020240655951636
ENSG00000261272.3	ENSG00000261272	chr6	dexseq_prepare_annotation2.py	exon	.	+	.	MUC22	4	0.0022270437502042	0.0203020375904841
ENSG00000197372.21	ENSG00000197372	chr19	dexseq_prepare_annotation2.py	exon	.	-	.	ZNF675	10	0.00223800847824552	0.0203882270342731
ENSG00000138032.23	ENSG00000138032	chr2	dexseq_prepare_annotation2.py	exon	.	+	.	PPM1B	14	0.00225460754019329	0.0205255943359066
ENSG00000164304.ENSG00000124783.59	ENSG00000164304+ENSG00000124783	chr6	dexseq_prepare_annotation2.py	exon	.	-	.		8	0.00225885532298158	0.0205504081641337
ENSG00000133858.18	ENSG00000133858	chr12	dexseq_prepare_annotation2.py	exon	.	-	.	ZFC3H1	14	0.00226783077043857	0.0206019493332559
ENSG00000243789.ENSG00000243708.ENSG00000168970.60	ENSG00000243789+ENSG00000243708+ENSG00000168970	chr15	dexseq_prepare_annotation2.py	exon	.	+	.		23	0.00226866920745001	0.0206019493332559
ENSG00000132639.12	ENSG00000132639	chr20	dexseq_prepare_annotation2.py	exon	.	+	.	SNAP25	11	0.0022691877283643	0.0206019493332559
ENSG00000120705.28	ENSG00000120705	chr5	dexseq_prepare_annotation2.py	exon	.	-	.	ETF1	21	0.0022706244432179	0.0206019493332559
ENSG00000142279.13	ENSG00000142279	chr19	dexseq_prepare_annotation2.py	exon	.	+	.	WTIP	12	0.00230583028836687	0.0209073302372338
ENSG00000239306.ENSG00000173933.ENSG00000248643.ENSG00000258297.60	ENSG00000239306+ENSG00000173933+ENSG00000248643+ENSG00000258297	chr11	dexseq_prepare_annotation2.py	exon	.	+	.		36	0.0023078120287049	0.0209112551674797
ENSG00000145708.13	ENSG00000145708	chr5	dexseq_prepare_annotation2.py	exon	.	+	.	CRHBP	2	0.00233411168915348	0.0211353735179485
ENSG00000152932.11	ENSG00000152932	chr5	dexseq_prepare_annotation2.py	exon	.	+	.	RAB3C	5	0.00233733389537455	0.0211503652288551
ENSG00000055163.92	ENSG00000055163	chr5	dexseq_prepare_annotation2.py	exon	.	+	.	CYFIP2	31	0.00234074770592294	0.021167069509488
ENSG00000258976.4	ENSG00000258976	chr14	dexseq_prepare_annotation2.py	exon	.	-	.	CTD-2207P18.2	4	0.00235090962860201	0.0212447328619516
ENSG00000132170.25	ENSG00000132170	chr3	dexseq_prepare_annotation2.py	exon	.	+	.	PPARG	4	0.00235278581868892	0.0212474657780061
ENSG00000025796.39	ENSG00000025796	chr6	dexseq_prepare_annotation2.py	exon	.	-	.	SEC63	33	0.00236283808388673	0.021323981932189
ENSG00000149483.26	ENSG00000149483	chr11	dexseq_prepare_annotation2.py	exon	.	+	.	TMEM138	10	0.0023734083979402	0.0213959913657809
ENSG00000213842.ENSG00000182973.9	ENSG00000213842+ENSG00000182973	chr3	dexseq_prepare_annotation2.py	exon	.	+	.		8	0.00237398674660691	0.0213959913657809
ENSG00000100031.ENSG00000100028.91	ENSG00000100031+ENSG00000100028	chr22	dexseq_prepare_annotation2.py	exon	.	+	.		64	0.00238178957930563	0.0214519954037394
ENSG00000069943.26	ENSG00000069943	chr15	dexseq_prepare_annotation2.py	exon	.	+	.	PIGB	22	0.00238816518188906	0.0214950787471228
ENSG00000254645.8	ENSG00000254645	chr11	dexseq_prepare_annotation2.py	exon	.	-	.	RP11-396O20.2	4	0.00239533386499744	0.0215452381820989
ENSG00000013297.27	ENSG00000013297	chr3	dexseq_prepare_annotation2.py	exon	.	+	.	CLDN11	15	0.00239839465870056	0.0215584063163224
ENSG00000249106.3	ENSG00000249106	chr4	dexseq_prepare_annotation2.py	exon	.	+	.	RP11-806K15.1	2	0.00241028585258285	0.0216508777749308
ENSG00000216588.9	ENSG00000216588	chr19	dexseq_prepare_annotation2.py	exon	.	+	.	IGSF23	5	0.00241225125510431	0.0216541251297628
ENSG00000090512.20	ENSG00000090512	chr3	dexseq_prepare_annotation2.py	exon	.	+	.	FETUB	12	0.00242005923413052	0.0217097805448479
ENSG00000239332.ENSG00000222005.18	ENSG00000239332+ENSG00000222005	chr2	dexseq_prepare_annotation2.py	exon	.	+	.		5	0.00242363678614832	0.0217274370848529
ENSG00000149043.43	ENSG00000149043	chr11	dexseq_prepare_annotation2.py	exon	.	+	.	SYT8	17	0.00243287021241097	0.0217957403701131
ENSG00000165271.39	ENSG00000165271	chr9	dexseq_prepare_annotation2.py	exon	.	-	.	NOL6	33	0.00243895824296663	0.021830352431799
ENSG00000244482.ENSG00000204577.57	ENSG00000244482+ENSG00000204577	chr19	dexseq_prepare_annotation2.py	exon	.	-	.		25	0.00243996754459556	0.021830352431799
ENSG00000026559.15	ENSG00000026559	chr20	dexseq_prepare_annotation2.py	exon	.	-	.	KCNG1	3	0.00247125824665784	0.0220956672769057
ENSG00000243494.ENSG00000022556.58	ENSG00000243494+ENSG00000022556	chr19	dexseq_prepare_annotation2.py	exon	.	+	.		17	0.00249649417024323	0.0223065306369648
ENSG00000126012.31	ENSG00000126012	chrX	dexseq_prepare_annotation2.py	exon	.	-	.	KDM5C	9	0.00249894504115003	0.0223136620374117
ENSG00000136828.45	ENSG00000136828	chr9	dexseq_prepare_annotation2.py	exon	.	+	.	RALGPS1	30	0.00251494893533137	0.0224417221255181
ENSG00000104325.48	ENSG00000104325	chr8	dexseq_prepare_annotation2.py	exon	.	+	.	DECR1	28	0.00251888140548622	0.0224619668794382
ENSG00000267827.ENSG00000204611.ENSG00000196267.18	ENSG00000267827+ENSG00000204611+ENSG00000196267	chr19	dexseq_prepare_annotation2.py	exon	.	-	.		13	0.00252319259104867	0.0224855598493387
ENSG00000149972.32	ENSG00000149972	chr11	dexseq_prepare_annotation2.py	exon	.	+	.	CNTN5	22	0.00254540927443681	0.0226685821993215
ENSG00000272146.4	ENSG00000272146	chr3	dexseq_prepare_annotation2.py	exon	.	+	.	RP11-755B10.4	3	0.00255729887401562	0.0227594542505503
ENSG00000105701.35	ENSG00000105701	chr19	dexseq_prepare_annotation2.py	exon	.	-	.	FKBP8	26	0.00257509342983854	0.0229027248987155
ENSG00000140688.35	ENSG00000140688	chr16	dexseq_prepare_annotation2.py	exon	.	-	.	C16orf58	33	0.00258228465648821	0.0229515636255743
ENSG00000256498.ENSG00000179364.35	ENSG00000256498+ENSG00000179364	chr14	dexseq_prepare_annotation2.py	exon	.	+	.		25	0.00259359952113172	0.0230369652202627
ENSG00000244462.ENSG00000272897.ENSG00000214078.ENSG00000244005.121	ENSG00000244462+ENSG00000272897+ENSG00000214078+ENSG00000244005	chr20	dexseq_prepare_annotation2.py	exon	.	-	.		38	0.00260146036016486	0.0230915952153753
ENSG00000011426.14	ENSG00000011426	chr7	dexseq_prepare_annotation2.py	exon	.	+	.	ANLN	5	0.00260594027764498	0.0231161627388205
ENSG00000269558.2	ENSG00000269558	chr7	dexseq_prepare_annotation2.py	exon	.	-	.	AC104057.1	2	0.00261462549834697	0.0231779769226411
ENSG00000150403.26	ENSG00000150403	chr13	dexseq_prepare_annotation2.py	exon	.	+	.	TMCO3	8	0.00262978024572137	0.0232970230298453
ENSG00000138835.84	ENSG00000138835	chr9	dexseq_prepare_annotation2.py	exon	.	+	.	RGS3	16	0.00263303366657376	0.0233105492015819
ENSG00000134640.5	ENSG00000134640	chr11	dexseq_prepare_annotation2.py	exon	.	+	.	MTNR1B	4	0.00263905828732383	0.0233382455770614
ENSG00000165678.6	ENSG00000165678	chr10	dexseq_prepare_annotation2.py	exon	.	+	.	GHITM	6	0.0026396193612453	0.0233382455770614
ENSG00000123485.20	ENSG00000123485	chr2	dexseq_prepare_annotation2.py	exon	.	-	.	HJURP	12	0.00264800398878386	0.0233970561862375
ENSG00000148335.17	ENSG00000148335	chr9	dexseq_prepare_annotation2.py	exon	.	+	.	NTMT1	15	0.00265587510661081	0.023451255601277
ENSG00000171790.12	ENSG00000171790	chr1	dexseq_prepare_annotation2.py	exon	.	-	.	SLFNL1	3	0.00267782181628555	0.0236295897657982
ENSG00000085998.49	ENSG00000085998	chr1	dexseq_prepare_annotation2.py	exon	.	-	.	POMGNT1	21	0.00269830665506875	0.0237947995754952
ENSG00000105486.62	ENSG00000105486	chr19	dexseq_prepare_annotation2.py	exon	.	-	.	LIG1	27	0.00271355941882087	0.02391368519158
ENSG00000010322.44	ENSG00000010322	chr3	dexseq_prepare_annotation2.py	exon	.	+	.	NISCH	30	0.00272761626829404	0.0240218833908923
ENSG00000143224.43	ENSG00000143224	chr1	dexseq_prepare_annotation2.py	exon	.	+	.	PPOX	17	0.00276294915921906	0.0243171946535962
ENSG00000145901.42	ENSG00000145901	chr5	dexseq_prepare_annotation2.py	exon	.	-	.	TNIP1	29	0.0027708792304786	0.0243711012968674
ENSG00000134668.45	ENSG00000134668	chr1	dexseq_prepare_annotation2.py	exon	.	-	.	SPOCD1	16	0.00278636157109575	0.0244913200334399
ENSG00000090857.21	ENSG00000090857	chr16	dexseq_prepare_annotation2.py	exon	.	+	.	PDPR	8	0.00279599902906018	0.0245600409182443
ENSG00000163359.64	ENSG00000163359	chr2	dexseq_prepare_annotation2.py	exon	.	-	.	COL6A3	23	0.00281586138382156	0.0247184294817782
ENSG00000270033.ENSG00000263887.ENSG00000188755.28	ENSG00000270033+ENSG00000263887+ENSG00000188755	chr17	dexseq_prepare_annotation2.py	exon	.	-	.		2	0.00284655414368403	0.0249716228030397
ENSG00000175711.20	ENSG00000175711	chr17	dexseq_prepare_annotation2.py	exon	.	-	.	B3GNTL1	16	0.00288790140963622	0.0253178941113627
ENSG00000179818.ENSG00000244617.128	ENSG00000179818+ENSG00000244617	chr2	dexseq_prepare_annotation2.py	exon	.	-	.		60	0.00289729406204641	0.025383755439123
ENSG00000256269.22	ENSG00000256269	chr11	dexseq_prepare_annotation2.py	exon	.	+	.	HMBS	5	0.00291520823867308	0.0255241416539074
ENSG00000182774.ENSG00000214575.ENSG00000260836.80	ENSG00000182774+ENSG00000214575+ENSG00000260836	chr15	dexseq_prepare_annotation2.py	exon	.	-	.		31	0.00292155976698013	0.0255631746040173
ENSG00000064687.47	ENSG00000064687	chr19	dexseq_prepare_annotation2.py	exon	.	+	.	ABCA7	22	0.00295026491910565	0.025797620902102
ENSG00000181744.17	ENSG00000181744	chr3	dexseq_prepare_annotation2.py	exon	.	+	.	C3orf58	5	0.00296445981468437	0.0259049656686432
ENSG00000230704.ENSG00000007908.22	ENSG00000230704+ENSG00000007908	chr1	dexseq_prepare_annotation2.py	exon	.	-	.		11	0.00297676708445364	0.0259956871974182
ENSG00000136250.42	ENSG00000136250	chr7	dexseq_prepare_annotation2.py	exon	.	-	.	AOAH	4	0.00299669799702716	0.0261528246010754
ENSG00000168269.4	ENSG00000168269	chr5	dexseq_prepare_annotation2.py	exon	.	+	.	FOXI1	4	0.00301771926905776	0.0263192686379514
ENSG00000007264.42	ENSG00000007264	chr19	dexseq_prepare_annotation2.py	exon	.	-	.	MATK	7	0.00304148614506171	0.0265094283050214
ENSG00000255769.ENSG00000221095.7	ENSG00000255769+ENSG00000221095	chr15	dexseq_prepare_annotation2.py	exon	.	-	.		7	0.00309829928623948	0.0269871862345285
ENSG00000158104.26	ENSG00000158104	chr12	dexseq_prepare_annotation2.py	exon	.	-	.	HPD	11	0.00310038740594386	0.0269879628418105
ENSG00000223643.5	ENSG00000223643	chr1	dexseq_prepare_annotation2.py	exon	.	-	.	RP11-108M9.1	6	0.00311015338121698	0.0270555288658573
ENSG00000100154.11	ENSG00000100154	chr22	dexseq_prepare_annotation2.py	exon	.	-	.	TTC28	4	0.00312418344788487	0.0271600777397898
ENSG00000115266.29	ENSG00000115266	chr19	dexseq_prepare_annotation2.py	exon	.	+	.	APC2	12	0.00312838224395708	0.027179078941869
ENSG00000204662.2	ENSG00000204662	chr20	dexseq_prepare_annotation2.py	exon	.	-	.	CST9LP1	3	0.00314065700561682	0.0272681737831722
ENSG00000253633.5	ENSG00000253633	chr8	dexseq_prepare_annotation2.py	exon	.	+	.	KB-1980E6.3	6	0.00314426838101609	0.0272726454207972
ENSG00000067167.23	ENSG00000067167	chr8	dexseq_prepare_annotation2.py	exon	.	-	.	TRAM1	5	0.00314521212652257	0.0272726454207972
ENSG00000150776.23	ENSG00000150776	chr11	dexseq_prepare_annotation2.py	exon	.	+	.	C11orf57	24	0.00315884607837964	0.0273732868448033
ENSG00000127720.31	ENSG00000127720	chr12	dexseq_prepare_annotation2.py	exon	.	+	.	METTL25	23	0.00317244516019205	0.0274734971826509
ENSG00000134107.7	ENSG00000134107	chr3	dexseq_prepare_annotation2.py	exon	.	+	.	BHLHE40	5	0.00320900517872709	0.0277722941782016
ENSG00000184786.3	ENSG00000184786	chr6	dexseq_prepare_annotation2.py	exon	.	-	.	TCTE3	3	0.00321445859191359	0.0277892512551623
ENSG00000204661.20	ENSG00000204661	chr5	dexseq_prepare_annotation2.py	exon	.	-	.	C5orf60	15	0.00321508113921661	0.0277892512551623
ENSG00000174791.31	ENSG00000174791	chr11	dexseq_prepare_annotation2.py	exon	.	-	.	RIN1	20	0.00322063654296387	0.0278194587118075
ENSG00000125851.16	ENSG00000125851	chr20	dexseq_prepare_annotation2.py	exon	.	+	.	PCSK2	6	0.00323614098960747	0.0279355111896998
ENSG00000139546.38	ENSG00000139546	chr12	dexseq_prepare_annotation2.py	exon	.	+	.	TARBP2	17	0.00324034793323017	0.027953953639962
ENSG00000218336.34	ENSG00000218336	chr4	dexseq_prepare_annotation2.py	exon	.	+	.	TENM3	18	0.00324779437811824	0.0280003013403412
ENSG00000171466.24	ENSG00000171466	chr19	dexseq_prepare_annotation2.py	exon	.	-	.	ZNF562	13	0.00325544492014017	0.0280483483515076
ENSG00000120896.52	ENSG00000120896	chr8	dexseq_prepare_annotation2.py	exon	.	+	.	SORBS3	5	0.00326085927865706	0.0280770797966511
ENSG00000104974.17	ENSG00000104974	chr19	dexseq_prepare_annotation2.py	exon	.	+	.	LILRA1	14	0.00326694831408277	0.0281006196424584
ENSG00000257083.7	ENSG00000257083	chr12	dexseq_prepare_annotation2.py	exon	.	-	.	RP11-123O10.3	7	0.00326775593205389	0.0281006196424584
ENSG00000185046.84	ENSG00000185046	chr12	dexseq_prepare_annotation2.py	exon	.	-	.	ANKS1B	27	0.00330823412480254	0.028420197405126
ENSG00000159592.36	ENSG00000159592	chr1	dexseq_prepare_annotation2.py	exon	.	-	.	GPBP1L1	11	0.00330912897717636	0.028420197405126
ENSG00000103343.ENSG00000103351.ENSG00000263212.ENSG00000262621.ENSG00000122390.139	ENSG00000103343+ENSG00000103351+ENSG00000263212+ENSG00000262621+ENSG00000122390	chr16	dexseq_prepare_annotation2.py	exon	.	+	.		67	0.00332825758350728	0.0285613381190307
ENSG00000005810.107	ENSG00000005810	chr13	dexseq_prepare_annotation2.py	exon	.	-	.	MYCBP2	48	0.00332979380781825	0.0285613381190307
ENSG00000260277.7	ENSG00000260277	chr16	dexseq_prepare_annotation2.py	exon	.	-	.	RP11-101E7.2	6	0.00334775357800497	0.0286967340293907
ENSG00000167962.34	ENSG00000167962	chr16	dexseq_prepare_annotation2.py	exon	.	-	.	ZNF598	12	0.00334982985188651	0.0286967340293907
ENSG00000224226.23	ENSG00000224226	chr17	dexseq_prepare_annotation2.py	exon	.	-	.	TBC1D3B	3	0.00335362767073923	0.0287110508450541
ENSG00000160796.74	ENSG00000160796	chr3	dexseq_prepare_annotation2.py	exon	.	+	.	NBEAL2	7	0.00336181497325272	0.028762904913742
ENSG00000196704.48	ENSG00000196704	chr17	dexseq_prepare_annotation2.py	exon	.	+	.	AMZ2	29	0.00337797574115336	0.0288809709280025
ENSG00000156219.21	ENSG00000156219	chr4	dexseq_prepare_annotation2.py	exon	.	+	.	ART3	6	0.00337989290172906	0.0288809709280025
ENSG00000205744.57	ENSG00000205744	chr19	dexseq_prepare_annotation2.py	exon	.	-	.	DENND1C	28	0.00341213431685938	0.0291380299885632
ENSG00000185630.48	ENSG00000185630	chr1	dexseq_prepare_annotation2.py	exon	.	+	.	PBX1	18	0.00341451413678019	0.0291399212140767
ENSG00000165637.38	ENSG00000165637	chr10	dexseq_prepare_annotation2.py	exon	.	+	.	VDAC2	24	0.00342470349075366	0.0292084155582219
ENSG00000224743.40	ENSG00000224743	chr13	dexseq_prepare_annotation2.py	exon	.	-	.	TEX26-AS1	32	0.00345598807546061	0.0294566256356021
ENSG00000167244.ENSG00000129965.ENSG00000254647.ENSG00000240801.42	ENSG00000167244+ENSG00000129965+ENSG00000254647+ENSG00000240801	chr11	dexseq_prepare_annotation2.py	exon	.	-	.		24	0.00349379115585274	0.0297600469370144
ENSG00000148356.45	ENSG00000148356	chr9	dexseq_prepare_annotation2.py	exon	.	+	.	LRSAM1	35	0.00349967068646136	0.0297821058696017
ENSG00000162437.17	ENSG00000162437	chr1	dexseq_prepare_annotation2.py	exon	.	+	.	RAVER2	6	0.00350079268313887	0.0297821058696017
ENSG00000185485.42	ENSG00000185485	chr3	dexseq_prepare_annotation2.py	exon	.	-	.	SDHAP1	17	0.00350789523668801	0.0298237365179628
ENSG00000086232.35	ENSG00000086232	chr7	dexseq_prepare_annotation2.py	exon	.	-	.	EIF2AK1	7	0.00351483375590296	0.0298639210437041
ENSG00000163762.14	ENSG00000163762	chr3	dexseq_prepare_annotation2.py	exon	.	-	.	TM4SF18	13	0.00351931937228609	0.0298763989748404
ENSG00000055483.76	ENSG00000055483	chr17	dexseq_prepare_annotation2.py	exon	.	-	.	USP36	11	0.00352072815117184	0.0298763989748404
ENSG00000146909.19	ENSG00000146909	chr7	dexseq_prepare_annotation2.py	exon	.	+	.	NOM1	2	0.00353331281340967	0.029964356968495
ENSG00000137033.13	ENSG00000137033	chr9	dexseq_prepare_annotation2.py	exon	.	+	.	IL33	7	0.00354010154377295	0.0300030828264147
ENSG00000168818.30	ENSG00000168818	chr4	dexseq_prepare_annotation2.py	exon	.	-	.	STX18	12	0.00354674394002336	0.0300405206613898
ENSG00000132109.13	ENSG00000132109	chr11	dexseq_prepare_annotation2.py	exon	.	-	.	TRIM21	5	0.00355027462483721	0.0300515722319292
ENSG00000082269.61	ENSG00000082269	chr6	dexseq_prepare_annotation2.py	exon	.	+	.	FAM135A	12	0.00357568363568514	0.0302301401123547
ENSG00000170581.27	ENSG00000170581	chr12	dexseq_prepare_annotation2.py	exon	.	-	.	STAT2	5	0.00357584873412566	0.0302301401123547
ENSG00000013561.34	ENSG00000013561	chr5	dexseq_prepare_annotation2.py	exon	.	+	.	RNF14	14	0.00359356865302644	0.0303609326561389
ENSG00000134853.ENSG00000145216.53	ENSG00000134853+ENSG00000145216	chr4	dexseq_prepare_annotation2.py	exon	.	+	.		29	0.0036049082671387	0.0304376901279797
ENSG00000129460.36	ENSG00000129460	chr14	dexseq_prepare_annotation2.py	exon	.	+	.	NGDN	15	0.00360995179396126	0.0304517239669123
ENSG00000240370.ENSG00000010626.ENSG00000248593.17	ENSG00000240370+ENSG00000010626+ENSG00000248593	chr12	dexseq_prepare_annotation2.py	exon	.	+	.		10	0.00361108140663851	0.0304517239669123
ENSG00000265148.25	ENSG00000265148	chr17	dexseq_prepare_annotation2.py	exon	.	+	.	BZRAP1-AS1	11	0.00361511761794201	0.0304667309362266
ENSG00000100023.ENSG00000207751.43	ENSG00000100023+ENSG00000207751	chr22	dexseq_prepare_annotation2.py	exon	.	+	.		7	0.003632010221725	0.0305900000021892
ENSG00000177225.41	ENSG00000177225	chr11	dexseq_prepare_annotation2.py	exon	.	-	.	PDDC1	2	0.00363970813365287	0.0306357228880594
ENSG00000161011.43	ENSG00000161011	chr5	dexseq_prepare_annotation2.py	exon	.	+	.	SQSTM1	16	0.00364260004910215	0.0306409615345347
ENSG00000234394.ENSG00000154330.39	ENSG00000234394+ENSG00000154330	chr9	dexseq_prepare_annotation2.py	exon	.	+	.		18	0.00365226030887274	0.0307024278176271
ENSG00000175115.55	ENSG00000175115	chr11	dexseq_prepare_annotation2.py	exon	.	+	.	PACS1	27	0.00365445533685851	0.0307024278176271
ENSG00000160255.49	ENSG00000160255	chr21	dexseq_prepare_annotation2.py	exon	.	-	.	ITGB2	22	0.00367261379314095	0.0308357952868134
ENSG00000125952.40	ENSG00000125952	chr14	dexseq_prepare_annotation2.py	exon	.	-	.	MAX	3	0.00368541262761529	0.0309240247889583
ENSG00000162482.6	ENSG00000162482	chr1	dexseq_prepare_annotation2.py	exon	.	-	.	AKR7A3	4	0.00369157540469296	0.0309564966079253
ENSG00000105676.50	ENSG00000105676	chr19	dexseq_prepare_annotation2.py	exon	.	+	.	ARMC6	42	0.00370245139986554	0.0310284272809339
ENSG00000148120.64	ENSG00000148120	chr9	dexseq_prepare_annotation2.py	exon	.	+	.	C9orf3	36	0.0037303776006731	0.0312328007176168
ENSG00000137876.19	ENSG00000137876	chr15	dexseq_prepare_annotation2.py	exon	.	-	.	RSL24D1	15	0.00373146489574964	0.0312328007176168
ENSG00000116793.41	ENSG00000116793	chr1	dexseq_prepare_annotation2.py	exon	.	-	.	PHTF1	17	0.00374618738474566	0.0313366021570329
ENSG00000052344.10	ENSG00000052344	chr16	dexseq_prepare_annotation2.py	exon	.	-	.	PRSS8	7	0.0037632512761421	0.0314598485939285
ENSG00000214940.ENSG00000205746.ENSG00000233024.ENSG00000254681.130	ENSG00000214940+ENSG00000205746+ENSG00000233024+ENSG00000254681	chr16	dexseq_prepare_annotation2.py	exon	.	-	.		16	0.0037792006451323	0.0315736311323831
ENSG00000259080.ENSG00000198522.ENSG00000243943.54	ENSG00000259080+ENSG00000198522+ENSG00000243943	chr2	dexseq_prepare_annotation2.py	exon	.	+	.		3	0.00378755159261382	0.0316166549074169
ENSG00000168003.67	ENSG00000168003	chr11	dexseq_prepare_annotation2.py	exon	.	+	.	SLC3A2	9	0.00378927738123112	0.0316166549074169
ENSG00000104880.ENSG00000268861.ENSG00000263264.43	ENSG00000104880+ENSG00000268861+ENSG00000263264	chr19	dexseq_prepare_annotation2.py	exon	.	+	.		22	0.00379137577180267	0.0316166549074169
ENSG00000095713.22	ENSG00000095713	chr10	dexseq_prepare_annotation2.py	exon	.	-	.	CRTAC1	17	0.0038269993364696	0.0318940234825161
ENSG00000023228.ENSG00000237580.32	ENSG00000023228+ENSG00000237580	chr2	dexseq_prepare_annotation2.py	exon	.	-	.		18	0.00383375949371102	0.0319306520201064
ENSG00000019144.69	ENSG00000019144	chr11	dexseq_prepare_annotation2.py	exon	.	+	.	PHLDB1	7	0.00384010040647803	0.0319637457385079
ENSG00000123374.33	ENSG00000123374	chr12	dexseq_prepare_annotation2.py	exon	.	+	.	CDK2	15	0.00385068321393744	0.0320320850717001
ENSG00000110171.30	ENSG00000110171	chr11	dexseq_prepare_annotation2.py	exon	.	-	.	TRIM3	18	0.0038562271632196	0.0320584500804358
ENSG00000103932.49	ENSG00000103932	chr15	dexseq_prepare_annotation2.py	exon	.	-	.	RPAP1	30	0.00387899587489789	0.0322278912658439
ENSG00000116459.12	ENSG00000116459	chr1	dexseq_prepare_annotation2.py	exon	.	+	.	ATP5F1	3	0.00389861029355662	0.0323553864223364
ENSG00000070886.19	ENSG00000070886	chr1	dexseq_prepare_annotation2.py	exon	.	+	.	EPHA8	4	0.00390065412138968	0.0323553864223364
ENSG00000149187.53	ENSG00000149187	chr11	dexseq_prepare_annotation2.py	exon	.	-	.	CELF1	36	0.00390153093071355	0.0323553864223364
ENSG00000100266.ENSG00000242247.52	ENSG00000100266+ENSG00000242247	chr22	dexseq_prepare_annotation2.py	exon	.	-	.		9	0.00390571768269364	0.0323600067470935
ENSG00000251676.5	ENSG00000251676	chr4	dexseq_prepare_annotation2.py	exon	.	+	.	RP11-614F17.2	3	0.00390688178636859	0.0323600067470935
ENSG00000139842.38	ENSG00000139842	chr13	dexseq_prepare_annotation2.py	exon	.	+	.	CUL4A	17	0.00391653424513543	0.0324146127698615
ENSG00000120526.15	ENSG00000120526	chr8	dexseq_prepare_annotation2.py	exon	.	-	.	NUDCD1	11	0.00391827627882483	0.0324146127698615
ENSG00000242384.ENSG00000267043.ENSG00000161583.ENSG00000234972.105	ENSG00000242384+ENSG00000267043+ENSG00000161583+ENSG00000234972	chr17	dexseq_prepare_annotation2.py	exon	.	-	.		43	0.00392512574459629	0.0324513917194088
ENSG00000167522.42	ENSG00000167522	chr16	dexseq_prepare_annotation2.py	exon	.	-	.	ANKRD11	9	0.0039409300188694	0.0325621151681492
ENSG00000261190.18	ENSG00000261190	chr16	dexseq_prepare_annotation2.py	exon	.	-	.	C16orf97	10	0.00394516232437018	0.0325771477316953
ENSG00000260037.7	ENSG00000260037	chr15	dexseq_prepare_annotation2.py	exon	.	+	.	CTD-2524L6.3	3	0.00395060366532462	0.0326021394165939
ENSG00000132640.25	ENSG00000132640	chr20	dexseq_prepare_annotation2.py	exon	.	+	.	BTBD3	4	0.00396817188524791	0.0327271158355113
ENSG00000141012.44	ENSG00000141012	chr16	dexseq_prepare_annotation2.py	exon	.	-	.	GALNS	32	0.00400565642235447	0.0330160972882831
ENSG00000141140.90	ENSG00000141140	chr17	dexseq_prepare_annotation2.py	exon	.	-	.	MYO19	41	0.00403492551295786	0.033235244697615
ENSG00000128815.67	ENSG00000128815	chr10	dexseq_prepare_annotation2.py	exon	.	+	.	WDFY4	42	0.00403716771380554	0.033235244697615
ENSG00000148362.26	ENSG00000148362	chr9	dexseq_prepare_annotation2.py	exon	.	+	.	C9orf142	5	0.00404963869332548	0.0333175941490477
ENSG00000175224.87	ENSG00000175224	chr11	dexseq_prepare_annotation2.py	exon	.	+	.	ATG13	30	0.00405572315573435	0.0333473315015648
ENSG00000196378.14	ENSG00000196378	chr8	dexseq_prepare_annotation2.py	exon	.	-	.	ZNF34	11	0.00405849930453186	0.0333498472979213
ENSG00000106266.27	ENSG00000106266	chr7	dexseq_prepare_annotation2.py	exon	.	-	.	SNX8	21	0.00406409281476709	0.0333754970147022
ENSG00000095539.42	ENSG00000095539	chr10	dexseq_prepare_annotation2.py	exon	.	+	.	SEMA4G	34	0.0040775968970167	0.0334512037662689
ENSG00000118804.ENSG00000189157.ENSG00000272414.39	ENSG00000118804+ENSG00000189157+ENSG00000272414	chr4	dexseq_prepare_annotation2.py	exon	.	+	.		22	0.00407826689869481	0.0334512037662689
ENSG00000168078.15	ENSG00000168078	chr8	dexseq_prepare_annotation2.py	exon	.	-	.	PBK	11	0.00408145035452831	0.0334569892146246
ENSG00000120068.10	ENSG00000120068	chr17	dexseq_prepare_annotation2.py	exon	.	-	.	HOXB8	10	0.0041114070216224	0.0336821032760461
ENSG00000154262.5	ENSG00000154262	chr17	dexseq_prepare_annotation2.py	exon	.	-	.	ABCA6	3	0.00413824290955431	0.033881393281924
ENSG00000157214.26	ENSG00000157214	chr7	dexseq_prepare_annotation2.py	exon	.	+	.	STEAP2	3	0.00416557362043255	0.0340844905754302
ENSG00000154493.29	ENSG00000154493	chr10	dexseq_prepare_annotation2.py	exon	.	-	.	C10orf90	7	0.0041773564553507	0.0341601995782494
ENSG00000082126.39	ENSG00000082126	chr2	dexseq_prepare_annotation2.py	exon	.	-	.	MPP4	26	0.00419246197834386	0.0342629716523126
ENSG00000140470.40	ENSG00000140470	chr15	dexseq_prepare_annotation2.py	exon	.	-	.	ADAMTS17	10	0.00423959055923311	0.0346271700787696
ENSG00000168538.27	ENSG00000168538	chr4	dexseq_prepare_annotation2.py	exon	.	+	.	TRAPPC11	4	0.00426074193058201	0.0347788856135355
ENSG00000223646.7	ENSG00000223646	chr7	dexseq_prepare_annotation2.py	exon	.	+	.	AC002463.3	8	0.00428647227319649	0.0349677716981424
ENSG00000267360.ENSG00000245680.ENSG00000196967.54	ENSG00000267360+ENSG00000245680+ENSG00000196967	chr19	dexseq_prepare_annotation2.py	exon	.	-	.		35	0.00429432984952778	0.0350107169676779
ENSG00000148459.8	ENSG00000148459	chr10	dexseq_prepare_annotation2.py	exon	.	+	.	PDSS1	8	0.00430623386815532	0.035086580237758
ENSG00000136997.15	ENSG00000136997	chr8	dexseq_prepare_annotation2.py	exon	.	+	.	MYC	14	0.00432221989765589	0.0351955915791629
ENSG00000084234.56	ENSG00000084234	chr11	dexseq_prepare_annotation2.py	exon	.	+	.	APLP2	10	0.00434023728372542	0.0353210027532109
ENSG00000126773.29	ENSG00000126773	chr14	dexseq_prepare_annotation2.py	exon	.	+	.	PCNXL4	22	0.00435471940407936	0.0353977644913499
ENSG00000166847.16	ENSG00000166847	chr16	dexseq_prepare_annotation2.py	exon	.	+	.	DCTN5	14	0.00435491347456723	0.0353977644913499
ENSG00000105393.ENSG00000160117.ENSG00000269307.78	ENSG00000105393+ENSG00000160117+ENSG00000269307	chr19	dexseq_prepare_annotation2.py	exon	.	+	.		34	0.0043594010234282	0.0354129201066812
ENSG00000233766.29	ENSG00000233766	chr2	dexseq_prepare_annotation2.py	exon	.	+	.	AC098617.1	13	0.00437104158114387	0.0354861289158289
ENSG00000129351.63	ENSG00000129351	chr19	dexseq_prepare_annotation2.py	exon	.	+	.	ILF3	20	0.0043808643431354	0.0355445008994417
ENSG00000215464.1	ENSG00000215464	chr22	dexseq_prepare_annotation2.py	exon	.	-	.	AP000354.2	2	0.00440661900540166	0.0357319899050618
ENSG00000168026.69	ENSG00000168026	chr3	dexseq_prepare_annotation2.py	exon	.	+	.	TTC21A	32	0.00441401824538498	0.0357705044003257
ENSG00000153404.19	ENSG00000153404	chr5	dexseq_prepare_annotation2.py	exon	.	+	.	PLEKHG4B	4	0.00441692603110513	0.0357725964882726
ENSG00000186088.54	ENSG00000186088	chr7	dexseq_prepare_annotation2.py	exon	.	-	.	GSAP	13	0.0044214329386482	0.0357876295591662
ENSG00000139737.40	ENSG00000139737	chr13	dexseq_prepare_annotation2.py	exon	.	+	.	SLAIN1	23	0.0044365044223602	0.0358881043776423
ENSG00000230753.8	ENSG00000230753	chr20	dexseq_prepare_annotation2.py	exon	.	-	.	RP4-553F4.6	6	0.00444214237134779	0.0358939365870962
ENSG00000158683.61	ENSG00000158683	chr7	dexseq_prepare_annotation2.py	exon	.	-	.	PKD1L1	39	0.00444254262921545	0.0358939365870962
ENSG00000160961.31	ENSG00000160961	chr19	dexseq_prepare_annotation2.py	exon	.	+	.	ZNF333	4	0.00444833363569513	0.0359192299135885
ENSG00000108039.53	ENSG00000108039	chr10	dexseq_prepare_annotation2.py	exon	.	-	.	XPNPEP1	4	0.00447426466210191	0.0361070216395923
ENSG00000119285.ENSG00000230325.54	ENSG00000119285+ENSG00000230325	chr1	dexseq_prepare_annotation2.py	exon	.	-	.		41	0.00449034527239683	0.0361913222034963
ENSG00000205758.33	ENSG00000205758	chr21	dexseq_prepare_annotation2.py	exon	.	-	.	CRYZL1	4	0.00449267929381977	0.0361913222034963
ENSG00000091513.ENSG00000242337.60	ENSG00000091513+ENSG00000242337	chr3	dexseq_prepare_annotation2.py	exon	.	+	.		18	0.00449275283409079	0.0361913222034963
ENSG00000172893.35	ENSG00000172893	chr11	dexseq_prepare_annotation2.py	exon	.	-	.	DHCR7	22	0.0045000469057468	0.036228463491048
ENSG00000135838.37	ENSG00000135838	chr1	dexseq_prepare_annotation2.py	exon	.	+	.	NPL	19	0.00452386672840819	0.0363985248511556
ENSG00000258890.56	ENSG00000258890	chr17	dexseq_prepare_annotation2.py	exon	.	+	.	CEP95	5	0.00452796697713596	0.0364098166517645
ENSG00000117523.47	ENSG00000117523	chr1	dexseq_prepare_annotation2.py	exon	.	+	.	PRRC2C	27	0.00454405768909857	0.0365174540836427
ENSG00000176853.39	ENSG00000176853	chr8	dexseq_prepare_annotation2.py	exon	.	+	.	FAM91A1	18	0.00458048954053504	0.0367883339005137
ENSG00000120992.28	ENSG00000120992	chr8	dexseq_prepare_annotation2.py	exon	.	-	.	LYPLA1	8	0.00462564078967342	0.0371077045738828
ENSG00000227835.17	ENSG00000227835	chr9	dexseq_prepare_annotation2.py	exon	.	-	.	CARM1P1	16	0.0046257511886412	0.0371077045738828
ENSG00000185261.28	ENSG00000185261	chr5	dexseq_prepare_annotation2.py	exon	.	-	.	KIAA0825	15	0.00464791287967453	0.03726334429245
ENSG00000099940.6	ENSG00000099940	chr22	dexseq_prepare_annotation2.py	exon	.	+	.	SNAP29	2	0.00467954598838232	0.0374946886582491
ENSG00000119899.11	ENSG00000119899	chr6	dexseq_prepare_annotation2.py	exon	.	-	.	SLC17A5	8	0.00468717612390674	0.0375127302226402
ENSG00000104812.30	ENSG00000104812	chr19	dexseq_prepare_annotation2.py	exon	.	-	.	GYS1	9	0.00468735470599171	0.0375127302226402
ENSG00000105245.30	ENSG00000105245	chr19	dexseq_prepare_annotation2.py	exon	.	-	.	NUMBL	20	0.00471159947940697	0.0376844221394985
ENSG00000118412.8	ENSG00000118412	chr6	dexseq_prepare_annotation2.py	exon	.	+	.	CASP8AP2	9	0.00471756167815443	0.0377097692224766
ENSG00000204677.43	ENSG00000204677	chr5	dexseq_prepare_annotation2.py	exon	.	+	.	FAM153C	33	0.00472755595584695	0.0377470261360124
ENSG00000246273.14	ENSG00000246273	chr11	dexseq_prepare_annotation2.py	exon	.	+	.	SBF2-AS1	3	0.00472781432456833	0.0377470261360124
ENSG00000142102.38	ENSG00000142102	chr11	dexseq_prepare_annotation2.py	exon	.	+	.	ATHL1	38	0.00473817085871367	0.0378073550611662
ENSG00000170266.ENSG00000188167.54	ENSG00000170266+ENSG00000188167	chr3	dexseq_prepare_annotation2.py	exon	.	-	.		32	0.00475055122901212	0.0378837520040713
ENSG00000138738.37	ENSG00000138738	chr4	dexseq_prepare_annotation2.py	exon	.	-	.	PRDM5	3	0.00476315416311437	0.0379618325597445
ENSG00000049192.44	ENSG00000049192	chr5	dexseq_prepare_annotation2.py	exon	.	-	.	ADAMTS6	18	0.00476814503875581	0.037965621729699
ENSG00000116299.50	ENSG00000116299	chr1	dexseq_prepare_annotation2.py	exon	.	+	.	KIAA1324	14	0.00476925371850748	0.037965621729699
ENSG00000114126.ENSG00000269905.58	ENSG00000114126+ENSG00000269905	chr3	dexseq_prepare_annotation2.py	exon	.	-	.		46	0.00479268574192275	0.038129670124749
ENSG00000139624.75	ENSG00000139624	chr12	dexseq_prepare_annotation2.py	exon	.	-	.	CERS5	21	0.00479983241386374	0.038164038527429
ENSG00000118242.ENSG00000115425.33	ENSG00000118242+ENSG00000115425	chr2	dexseq_prepare_annotation2.py	exon	.	-	.		10	0.00481768634411707	0.0382636339591647
ENSG00000185585.11	ENSG00000185585	chr9	dexseq_prepare_annotation2.py	exon	.	+	.	OLFML2A	4	0.00481802664473594	0.0382636339591647
ENSG00000172554.31	ENSG00000172554	chr2	dexseq_prepare_annotation2.py	exon	.	+	.	SNTG2	6	0.00482292749830206	0.0382800377158002
ENSG00000090971.13	ENSG00000090971	chr19	dexseq_prepare_annotation2.py	exon	.	+	.	NAT14	11	0.00483801490741742	0.0383772263601895
ENSG00000257365.ENSG00000258289.ENSG00000125954.53	ENSG00000257365+ENSG00000258289+ENSG00000125954	chr14	dexseq_prepare_annotation2.py	exon	.	+	.		7	0.00484233406539577	0.0383889325994764
ENSG00000116704.9	ENSG00000116704	chr1	dexseq_prepare_annotation2.py	exon	.	-	.	SLC35D1	4	0.00485102713840832	0.0384352801617669
ENSG00000063761.22	ENSG00000063761	chr14	dexseq_prepare_annotation2.py	exon	.	+	.	ADCK1	22	0.00485988541049433	0.0384828814821606
ENSG00000237389.1	ENSG00000237389	chr10	dexseq_prepare_annotation2.py	exon	.	-	.	RP11-402L1.4	2	0.00488374192247927	0.0386491205717425
ENSG00000163636.26	ENSG00000163636	chr3	dexseq_prepare_annotation2.py	exon	.	-	.	PSMD6	4	0.00490258742971203	0.0387755318620633
ENSG00000008277.52	ENSG00000008277	chr7	dexseq_prepare_annotation2.py	exon	.	+	.	ADAM22	27	0.0049158849466754	0.0388579406704125
ENSG00000184831.14	ENSG00000184831	chrX	dexseq_prepare_annotation2.py	exon	.	-	.	APOO	7	0.00497470685528707	0.039299893068011
ENSG00000099341.13	ENSG00000099341	chr19	dexseq_prepare_annotation2.py	exon	.	+	.	PSMD8	10	0.00499400597133921	0.0394292834029537
ENSG00000246448.6	ENSG00000246448	chr4	dexseq_prepare_annotation2.py	exon	.	+	.	RP13-578N3.3	3	0.00499874764284702	0.0394436539603025
ENSG00000115170.27	ENSG00000115170	chr2	dexseq_prepare_annotation2.py	exon	.	-	.	ACVR1	2	0.00501406724380301	0.0395163223845283
ENSG00000121904.42	ENSG00000121904	chr1	dexseq_prepare_annotation2.py	exon	.	-	.	CSMD2	14	0.00501720490982248	0.0395163223845283
ENSG00000163468.43	ENSG00000163468	chr1	dexseq_prepare_annotation2.py	exon	.	-	.	CCT3	32	0.00502168274049514	0.0395163223845283
ENSG00000267072.ENSG00000103184.ENSG00000033011.43	ENSG00000267072+ENSG00000103184+ENSG00000033011	chr16	dexseq_prepare_annotation2.py	exon	.	+	.		10	0.00502269169495356	0.0395163223845283
ENSG00000154380.31	ENSG00000154380	chr1	dexseq_prepare_annotation2.py	exon	.	-	.	ENAH	28	0.00502405879896471	0.0395163223845283
ENSG00000109572.35	ENSG00000109572	chr4	dexseq_prepare_annotation2.py	exon	.	+	.	CLCN3	17	0.00502551851968262	0.0395163223845283
ENSG00000138081.40	ENSG00000138081	chr2	dexseq_prepare_annotation2.py	exon	.	-	.	FBXO11	11	0.00503922057646949	0.0396009994196243
ENSG00000165181.32	ENSG00000165181	chr9	dexseq_prepare_annotation2.py	exon	.	-	.	C9orf84	9	0.00506560517098429	0.039785186395264
ENSG00000062598.61	ENSG00000062598	chr20	dexseq_prepare_annotation2.py	exon	.	-	.	ELMO2	19	0.00507600887301154	0.0398437184851912
ENSG00000165934.22	ENSG00000165934	chr14	dexseq_prepare_annotation2.py	exon	.	+	.	CPSF2	14	0.0050848531396432	0.0398672085124062
ENSG00000196911.17	ENSG00000196911	chr6	dexseq_prepare_annotation2.py	exon	.	+	.	KPNA5	12	0.00508490727045133	0.0398672085124062
ENSG00000005955.32	ENSG00000005955	chr17	dexseq_prepare_annotation2.py	exon	.	+	.	GGNBP2	8	0.00510136002533171	0.0399729899605359
ENSG00000161860.11	ENSG00000161860	chr19	dexseq_prepare_annotation2.py	exon	.	-	.	SYCE2	2	0.00512900701758198	0.0401663130767832
ENSG00000127507.39	ENSG00000127507	chr19	dexseq_prepare_annotation2.py	exon	.	-	.	EMR2	4	0.00515725046221778	0.0403640802842912
ENSG00000132912.42	ENSG00000132912	chr5	dexseq_prepare_annotation2.py	exon	.	-	.	DCTN4	22	0.00519635655044122	0.0406133804357654
ENSG00000188501.1	ENSG00000188501	chr15	dexseq_prepare_annotation2.py	exon	.	-	.	LCTL	2	0.00519974561558349	0.0406133804357654
ENSG00000176761.5	ENSG00000176761	chr19	dexseq_prepare_annotation2.py	exon	.	+	.	ZNF285B	5	0.00520094948451506	0.0406133804357654
ENSG00000150540.21	ENSG00000150540	chr2	dexseq_prepare_annotation2.py	exon	.	+	.	HNMT	5	0.0052011358250084	0.0406133804357654
ENSG00000128683.42	ENSG00000128683	chr2	dexseq_prepare_annotation2.py	exon	.	+	.	GAD1	16	0.00520421854140309	0.0406139621546145
ENSG00000225889.17	ENSG00000225889	chr2	dexseq_prepare_annotation2.py	exon	.	+	.	AC074289.1	9	0.00524294709266892	0.0408925642392392
ENSG00000120805.28	ENSG00000120805	chr12	dexseq_prepare_annotation2.py	exon	.	-	.	ARL1	16	0.00524784037126787	0.0409070974898889
ENSG00000148735.20	ENSG00000148735	chr10	dexseq_prepare_annotation2.py	exon	.	+	.	PLEKHS1	18	0.00525369516937246	0.040929104721118
ENSG00000166455.ENSG00000140905.ENSG00000260643.29	ENSG00000166455+ENSG00000140905+ENSG00000260643	chr16	dexseq_prepare_annotation2.py	exon	.	-	.		24	0.00525804633635909	0.0409393792313634
ENSG00000107281.16	ENSG00000107281	chr9	dexseq_prepare_annotation2.py	exon	.	-	.	NPDC1	4	0.00526548852034756	0.0409736948202953
ENSG00000088970.33	ENSG00000088970	chr20	dexseq_prepare_annotation2.py	exon	.	+	.	PLK1S1	8	0.00527287602016427	0.0410075455923029
ENSG00000140525.75	ENSG00000140525	chr15	dexseq_prepare_annotation2.py	exon	.	+	.	FANCI	10	0.0052867877643263	0.0410920677064879
ENSG00000234911.ENSG00000258809.5	ENSG00000234911+ENSG00000258809	chr14	dexseq_prepare_annotation2.py	exon	.	-	.		3	0.00530024284340368	0.0411729451258878
ENSG00000142677.5	ENSG00000142677	chr1	dexseq_prepare_annotation2.py	exon	.	-	.	IL22RA1	4	0.00534147242481795	0.0414693612463871
ENSG00000077327.27	ENSG00000077327	chr10	dexseq_prepare_annotation2.py	exon	.	+	.	SPAG6	17	0.00536040748007936	0.0415924490738801
ENSG00000199363.ENSG00000240024.16	ENSG00000199363+ENSG00000240024	chr3	dexseq_prepare_annotation2.py	exon	.	+	.		5	0.00536626195159768	0.0416139589939807
ENSG00000154734.19	ENSG00000154734	chr21	dexseq_prepare_annotation2.py	exon	.	-	.	ADAMTS1	11	0.00537100016257847	0.0416267928788588
ENSG00000179709.12	ENSG00000179709	chr19	dexseq_prepare_annotation2.py	exon	.	+	.	NLRP8	13	0.00539354141407982	0.0417613401667155
ENSG00000204653.18	ENSG00000204653	chr19	dexseq_prepare_annotation2.py	exon	.	-	.	ASPDH	8	0.00539454686695443	0.0417613401667155
ENSG00000199071.ENSG00000126653.38	ENSG00000199071+ENSG00000126653	chr17	dexseq_prepare_annotation2.py	exon	.	+	.		19	0.00540618301737802	0.041827436629009
ENSG00000198538.ENSG00000204604.35	ENSG00000198538+ENSG00000204604	chr19	dexseq_prepare_annotation2.py	exon	.	-	.		17	0.00545548124715873	0.0421846805944387
ENSG00000203666.40	ENSG00000203666	chr1	dexseq_prepare_annotation2.py	exon	.	+	.	EFCAB2	12	0.00546032517523304	0.0421979680542766
ENSG00000152894.77	ENSG00000152894	chr6	dexseq_prepare_annotation2.py	exon	.	-	.	PTPRK	30	0.00553126611648209	0.0427104811987969
ENSG00000113569.48	ENSG00000113569	chr5	dexseq_prepare_annotation2.py	exon	.	-	.	NUP155	15	0.0055329702701056	0.0427104811987969
ENSG00000083857.30	ENSG00000083857	chr4	dexseq_prepare_annotation2.py	exon	.	-	.	FAT1	4	0.00554417913968515	0.0427725500370796
ENSG00000114098.67	ENSG00000114098	chr3	dexseq_prepare_annotation2.py	exon	.	+	.	ARMC8	16	0.0055517631424327	0.0427985401757374
ENSG00000063176.35	ENSG00000063176	chr19	dexseq_prepare_annotation2.py	exon	.	+	.	SPHK2	19	0.00555388803702629	0.0427985401757374
ENSG00000104267.15	ENSG00000104267	chr8	dexseq_prepare_annotation2.py	exon	.	+	.	CA2	3	0.0055788888530507	0.042966673362828
ENSG00000063854.10	ENSG00000063854	chr16	dexseq_prepare_annotation2.py	exon	.	-	.	HAGH	8	0.00560191348351641	0.0431077308756423
ENSG00000175213.13	ENSG00000175213	chr11	dexseq_prepare_annotation2.py	exon	.	+	.	ZNF408	7	0.00560358993309772	0.0431077308756423
ENSG00000081760.42	ENSG00000081760	chr12	dexseq_prepare_annotation2.py	exon	.	+	.	AACS	26	0.00561366528242098	0.043160646342805
ENSG00000100292.11	ENSG00000100292	chr22	dexseq_prepare_annotation2.py	exon	.	+	.	HMOX1	12	0.00562566459007916	0.0432088542639687
ENSG00000155313.23	ENSG00000155313	chr21	dexseq_prepare_annotation2.py	exon	.	+	.	USP25	2	0.00562633625628154	0.0432088542639687
ENSG00000266504.ENSG00000214425.ENSG00000267246.28	ENSG00000266504+ENSG00000214425+ENSG00000267246	chr17	dexseq_prepare_annotation2.py	exon	.	-	.		18	0.00567387003119577	0.0435491297846357
ENSG00000112280.38	ENSG00000112280	chr6	dexseq_prepare_annotation2.py	exon	.	-	.	COL9A1	4	0.00569059553621681	0.0436526876900359
ENSG00000144524.33	ENSG00000144524	chr2	dexseq_prepare_annotation2.py	exon	.	+	.	COPS7B	8	0.00571713937948481	0.0438314019093835
ENSG00000265817.ENSG00000197275.34	ENSG00000265817+ENSG00000197275	chr8	dexseq_prepare_annotation2.py	exon	.	-	.		4	0.00572757037314625	0.0438663746808535
ENSG00000263351.ENSG00000126016.26	ENSG00000263351+ENSG00000126016	chrX	dexseq_prepare_annotation2.py	exon	.	-	.		16	0.00572819928615249	0.0438663746808535
ENSG00000214711.8	ENSG00000214711	chr2	dexseq_prepare_annotation2.py	exon	.	-	.	CAPN14	4	0.00577699348893584	0.0441895600530923
ENSG00000092531.51	ENSG00000092531	chr15	dexseq_prepare_annotation2.py	exon	.	+	.	SNAP23	36	0.00577891966081458	0.0441895600530923
ENSG00000267094.5	ENSG00000267094	chr19	dexseq_prepare_annotation2.py	exon	.	-	.	CTC-360P9.5	2	0.00578022095057855	0.0441895600530923
ENSG00000100353.46	ENSG00000100353	chr22	dexseq_prepare_annotation2.py	exon	.	-	.	EIF3D	4	0.00578432297474562	0.0441958938777819
ENSG00000184445.92	ENSG00000184445	chr12	dexseq_prepare_annotation2.py	exon	.	+	.	KNTC1	15	0.00580231474393125	0.0443082869670904
ENSG00000142192.47	ENSG00000142192	chr21	dexseq_prepare_annotation2.py	exon	.	-	.	APP	22	0.00583184059280312	0.0445085810307716
ENSG00000116906.27	ENSG00000116906	chr1	dexseq_prepare_annotation2.py	exon	.	+	.	GNPAT	12	0.00583912925402486	0.0445390305415761
ENSG00000134779.42	ENSG00000134779	chr18	dexseq_prepare_annotation2.py	exon	.	-	.	TPGS2	20	0.00585419266554563	0.0445855684231031
ENSG00000091128.48	ENSG00000091128	chr7	dexseq_prepare_annotation2.py	exon	.	-	.	LAMB4	29	0.00585432387205771	0.0445855684231031
ENSG00000134419.ENSG00000170540.ENSG00000260342.53	ENSG00000134419+ENSG00000170540+ENSG00000260342	chr16	dexseq_prepare_annotation2.py	exon	.	-	.		18	0.00585513760567082	0.0445855684231031
ENSG00000125337.19	ENSG00000125337	chr6	dexseq_prepare_annotation2.py	exon	.	+	.	KIF25	8	0.00591168550822468	0.0449907925854235
ENSG00000178053.33	ENSG00000178053	chr3	dexseq_prepare_annotation2.py	exon	.	+	.	MLF1	13	0.00591930407634131	0.0450233939913713
ENSG00000215182.23	ENSG00000215182	chr11	dexseq_prepare_annotation2.py	exon	.	+	.	MUC5AC	12	0.00598889584824602	0.0454878224644603
ENSG00000072609.ENSG00000196458.ENSG00000090615.125	ENSG00000072609+ENSG00000196458+ENSG00000090615	chr12	dexseq_prepare_annotation2.py	exon	.	-	.		20	0.00599036889098971	0.0454878224644603
ENSG00000126106.17	ENSG00000126106	chr1	dexseq_prepare_annotation2.py	exon	.	-	.	TMEM53	10	0.00599047095339682	0.0454878224644603
ENSG00000259063.4	ENSG00000259063	chr4	dexseq_prepare_annotation2.py	exon	.	+	.	DUX4L5	3	0.00600481556325216	0.0455711157501222
ENSG00000148399.35	ENSG00000148399	chr9	dexseq_prepare_annotation2.py	exon	.	-	.	DPH7	26	0.0060770318762391	0.046093262562418
ENSG00000180773.22	ENSG00000180773	chr11	dexseq_prepare_annotation2.py	exon	.	-	.	SLC36A4	15	0.00608650836143151	0.0461392191957814
ENSG00000156970.ENSG00000259288.ENSG00000137843.103	ENSG00000156970+ENSG00000259288+ENSG00000137843	chr15	dexseq_prepare_annotation2.py	exon	.	+	.		49	0.00609282263599402	0.0461611663347673
ENSG00000021762.60	ENSG00000021762	chr11	dexseq_prepare_annotation2.py	exon	.	-	.	OSBPL5	38	0.00611365727085022	0.0462930380335102
ENSG00000206527.7	ENSG00000206527	chr3	dexseq_prepare_annotation2.py	exon	.	-	.	PTPLB	7	0.00612417370952839	0.0463466755898783
ENSG00000225190.46	ENSG00000225190	chr17	dexseq_prepare_annotation2.py	exon	.	-	.	PLEKHM1	8	0.0061414616925615	0.0464514702023937
ENSG00000228109.8	ENSG00000228109	chr3	dexseq_prepare_annotation2.py	exon	.	+	.	MFI2-AS1	8	0.00616531133351494	0.046605749335826
ENSG00000135828.9	ENSG00000135828	chr1	dexseq_prepare_annotation2.py	exon	.	-	.	RNASEL	7	0.00622406406445805	0.0470235528451305
ENSG00000100387.ENSG00000196236.37	ENSG00000100387+ENSG00000196236	chr22	dexseq_prepare_annotation2.py	exon	.	+	.		24	0.00623230253035066	0.0470594611086489
ENSG00000146966.34	ENSG00000146966	chr7	dexseq_prepare_annotation2.py	exon	.	-	.	DENND2A	11	0.0062547585318834	0.0472026243370362
ENSG00000171988.32	ENSG00000171988	chr10	dexseq_prepare_annotation2.py	exon	.	-	.	JMJD1C	12	0.00628555499755322	0.0474048884810785
ENSG00000101901.43	ENSG00000101901	chrX	dexseq_prepare_annotation2.py	exon	.	+	.	ALG13	17	0.00628858271754771	0.0474048884810785
ENSG00000227075.2	ENSG00000227075	chr21	dexseq_prepare_annotation2.py	exon	.	-	.	AP000472.3	3	0.00631202708474557	0.0475550656647042
ENSG00000260391.ENSG00000160145.110	ENSG00000260391+ENSG00000160145	chr3	dexseq_prepare_annotation2.py	exon	.	+	.		66	0.00631637966656757	0.0475613172773724
ENSG00000149932.22	ENSG00000149932	chr16	dexseq_prepare_annotation2.py	exon	.	+	.	TMEM219	14	0.00632969066675949	0.0476349797613823
ENSG00000147050.47	ENSG00000147050	chrX	dexseq_prepare_annotation2.py	exon	.	+	.	KDM6A	19	0.00634622566286126	0.047732809289298
ENSG00000122483.51	ENSG00000122483	chr1	dexseq_prepare_annotation2.py	exon	.	+	.	CCDC18	11	0.00636744494281103	0.0478407835991402
ENSG00000196504.32	ENSG00000196504	chr2	dexseq_prepare_annotation2.py	exon	.	-	.	PRPF40A	20	0.00636766818218317	0.0478407835991402
ENSG00000127511.24	ENSG00000127511	chr19	dexseq_prepare_annotation2.py	exon	.	+	.	SIN3B	17	0.00641919226340358	0.0482010649322646
ENSG00000168447.24	ENSG00000168447	chr16	dexseq_prepare_annotation2.py	exon	.	+	.	SCNN1B	10	0.0064375884374169	0.0483123299019263
ENSG00000123908.28	ENSG00000123908	chr8	dexseq_prepare_annotation2.py	exon	.	-	.	AGO2	16	0.0064563953928806	0.0484265523329339
ENSG00000226249.1	ENSG00000226249	chr6	dexseq_prepare_annotation2.py	exon	.	-	.	RP11-307P5.2	2	0.00646346303214431	0.0484526454175349
ENSG00000263718.7	ENSG00000263718	chr17	dexseq_prepare_annotation2.py	exon	.	-	.	RP11-285E9.6	4	0.00650166009695829	0.0487043899968826
ENSG00000079462.18	ENSG00000079462	chr19	dexseq_prepare_annotation2.py	exon	.	-	.	PAFAH1B3	7	0.0065042600669861	0.0487043899968826
ENSG00000175984.23	ENSG00000175984	chr1	dexseq_prepare_annotation2.py	exon	.	-	.	DENND2C	21	0.00651236626790586	0.0487267707520393
ENSG00000228315.ENSG00000189269.ENSG00000244723.ENSG00000272578.ENSG00000234353.ENSG00000211683.ENSG00000273000.73	ENSG00000228315+ENSG00000189269+ENSG00000244723+ENSG00000272578+ENSG00000234353+ENSG00000211683+ENSG00000273000	chr22	dexseq_prepare_annotation2.py	exon	.	-	.		26	0.00651446716594555	0.0487267707520393
ENSG00000233060.2	ENSG00000233060	chr2	dexseq_prepare_annotation2.py	exon	.	+	.	AC016700.2	3	0.0065236531267199	0.0487684611649199
ENSG00000269404.ENSG00000142539.ENSG00000062822.80	ENSG00000269404+ENSG00000142539+ENSG00000062822	chr19	dexseq_prepare_annotation2.py	exon	.	+	.		13	0.00653896194246476	0.0488558523437835
ENSG00000149639.25	ENSG00000149639	chr20	dexseq_prepare_annotation2.py	exon	.	-	.	SOGA1	18	0.00655571043234097	0.0489538974264577
ENSG00000145604.20	ENSG00000145604	chr5	dexseq_prepare_annotation2.py	exon	.	+	.	SKP2	16	0.00658706387296298	0.0491608343553749
ENSG00000196562.8	ENSG00000196562	chr20	dexseq_prepare_annotation2.py	exon	.	-	.	SULF2	4	0.00661364954365343	0.049331979275616
ENSG00000180817.4	ENSG00000180817	chr10	dexseq_prepare_annotation2.py	exon	.	-	.	PPA1	3	0.00664001235805682	0.0495012737968664
ENSG00000105856.29	ENSG00000105856	chr7	dexseq_prepare_annotation2.py	exon	.	+	.	HBP1	8	0.00665658813647167	0.0495974593987329
ENSG00000224851.2	ENSG00000224851	chr10	dexseq_prepare_annotation2.py	exon	.	+	.	LINC00502	3	0.00668277605321077	0.0497651183091001
ENSG00000265479.ENSG00000243566.ENSG00000259628.ENSG00000135205.ENSG00000241350.ENSG00000186704.ENSG00000242435.ENSG00000233448.ENSG00000230305.9	ENSG00000265479+ENSG00000243566+ENSG00000259628+ENSG00000135205+ENSG00000241350+ENSG00000186704+ENSG00000242435+ENSG00000233448+ENSG00000230305	chr7	dexseq_prepare_annotation2.py	exon	.	+	.		7	0.00669529769702288	0.0498292965916796
ENSG00000157890.58	ENSG00000157890	chr15	dexseq_prepare_annotation2.py	exon	.	-	.	MEGF11	46	0.0066987758917042	0.0498292965916796
ENSG00000175497.46	ENSG00000175497	chr2	dexseq_prepare_annotation2.py	exon	.	+	.	DPP10	9	0.00672872971796858	0.0500015085784383
ENSG00000099968.29	ENSG00000099968	chr22	dexseq_prepare_annotation2.py	exon	.	+	.	BCL2L13	25	0.00672933420391249	0.0500015085784383
ENSG00000173706.28	ENSG00000173706	chr3	dexseq_prepare_annotation2.py	exon	.	-	.	HEG1	18	0.00673659380936406	0.0500279169528186
ENSG00000158856.53	ENSG00000158856	chr8	dexseq_prepare_annotation2.py	exon	.	+	.	DMTN	11	0.0067657819924032	0.05021705479903
ENSG00000185038.34	ENSG00000185038	chr2	dexseq_prepare_annotation2.py	exon	.	+	.	MROH2A	18	0.00682556083252712	0.0506329103296421
ENSG00000145348.67	ENSG00000145348	chr4	dexseq_prepare_annotation2.py	exon	.	-	.	TBCK	34	0.00684092500407333	0.050718812787386
ENSG00000266473.1	ENSG00000266473	chr17	dexseq_prepare_annotation2.py	exon	.	+	.	RP11-401F2.3	2	0.00684465424032421	0.050718812787386
ENSG00000104447.31	ENSG00000104447	chr8	dexseq_prepare_annotation2.py	exon	.	-	.	TRPS1	23	0.00689138228515315	0.0510370555303635
ENSG00000006744.72	ENSG00000006744	chr17	dexseq_prepare_annotation2.py	exon	.	-	.	ELAC2	14	0.00693009849801655	0.0512956468320841
ENSG00000229415.ENSG00000136352.ENSG00000257520.45	ENSG00000229415+ENSG00000136352+ENSG00000257520	chr14	dexseq_prepare_annotation2.py	exon	.	-	.		32	0.00693696844686713	0.0513183621924126
ENSG00000091879.15	ENSG00000091879	chr8	dexseq_prepare_annotation2.py	exon	.	-	.	ANGPT2	11	0.00695528586494656	0.0514141090445017
ENSG00000164808.73	ENSG00000164808	chr8	dexseq_prepare_annotation2.py	exon	.	+	.	SPIDR	42	0.00695752738495702	0.0514141090445017
ENSG00000104327.34	ENSG00000104327	chr8	dexseq_prepare_annotation2.py	exon	.	-	.	CALB1	20	0.00697343133386633	0.0515034444412086
ENSG00000072135.50	ENSG00000072135	chr2	dexseq_prepare_annotation2.py	exon	.	+	.	PTPN18	21	0.00697955814337856	0.0515205109315221
ENSG00000182450.ENSG00000257069.ENSG00000219435.41	ENSG00000182450+ENSG00000257069+ENSG00000219435	chr11	dexseq_prepare_annotation2.py	exon	.	+	.		19	0.00699161524944711	0.0515813100998828
ENSG00000136546.32	ENSG00000136546	chr2	dexseq_prepare_annotation2.py	exon	.	-	.	SCN7A	11	0.00707880372749493	0.0521948186346204
ENSG00000214140.6	ENSG00000214140	chr17	dexseq_prepare_annotation2.py	exon	.	+	.	PRCD	7	0.00708250557281865	0.0521948186346204
ENSG00000103174.39	ENSG00000103174	chr16	dexseq_prepare_annotation2.py	exon	.	-	.	NAGPA	31	0.00709143478582566	0.0522321118622107
ENSG00000255624.15	ENSG00000255624	chr10	dexseq_prepare_annotation2.py	exon	.	+	.	RP11-564D11.3	8	0.0071028350532538	0.0522777847807664
ENSG00000183423.7	ENSG00000183423	chr4	dexseq_prepare_annotation2.py	exon	.	+	.	LRIT3	3	0.0071053799772392	0.0522777847807664
ENSG00000151687.37	ENSG00000151687	chr2	dexseq_prepare_annotation2.py	exon	.	+	.	ANKAR	16	0.00711602997459248	0.0523276256464995
ENSG00000139304.76	ENSG00000139304	chr12	dexseq_prepare_annotation2.py	exon	.	+	.	PTPRQ	3	0.00712248018665908	0.0523465459989571
ENSG00000146926.5	ENSG00000146926	chr7	dexseq_prepare_annotation2.py	exon	.	-	.	ASB10	4	0.00716675803940379	0.0526433081011918
ENSG00000220205.ENSG00000179094.ENSG00000263620.79	ENSG00000220205+ENSG00000179094+ENSG00000263620	chr17	dexseq_prepare_annotation2.py	exon	.	-	.		46	0.00717067101404665	0.0526434091139988
ENSG00000131969.25	ENSG00000131969	chr14	dexseq_prepare_annotation2.py	exon	.	+	.	ABHD12B	11	0.00721394116060567	0.0529295014616996
ENSG00000095587.21	ENSG00000095587	chr10	dexseq_prepare_annotation2.py	exon	.	-	.	TLL2	15	0.00721748108962218	0.0529295014616996
ENSG00000246082.10	ENSG00000246082	chr3	dexseq_prepare_annotation2.py	exon	.	+	.	NUDT16P1	9	0.00724716102405812	0.0531183067241089
ENSG00000114439.75	ENSG00000114439	chr3	dexseq_prepare_annotation2.py	exon	.	+	.	BBX	52	0.00727229292636027	0.0532735902326587
ENSG00000116353.40	ENSG00000116353	chr1	dexseq_prepare_annotation2.py	exon	.	-	.	MECR	12	0.00730233032056986	0.0534646212895952
ENSG00000122359.29	ENSG00000122359	chr10	dexseq_prepare_annotation2.py	exon	.	-	.	ANXA11	16	0.00732242865743722	0.0535827150699512
ENSG00000265693.ENSG00000108448.34	ENSG00000265693+ENSG00000108448	chr17	dexseq_prepare_annotation2.py	exon	.	+	.		23	0.00733708506684153	0.0536608805457354
ENSG00000164543.8	ENSG00000164543	chr7	dexseq_prepare_annotation2.py	exon	.	+	.	STK17A	2	0.00738024733061451	0.0539473303793322
ENSG00000133687.36	ENSG00000133687	chr12	dexseq_prepare_annotation2.py	exon	.	-	.	TMTC1	20	0.00740258764479279	0.0540813505369845
ENSG00000198960.17	ENSG00000198960	chrX	dexseq_prepare_annotation2.py	exon	.	-	.	ARMCX6	12	0.00741142623504492	0.0541068535226564
ENSG00000145012.44	ENSG00000145012	chr3	dexseq_prepare_annotation2.py	exon	.	+	.	LPP	20	0.00741484624962594	0.0541068535226564
ENSG00000103310.29	ENSG00000103310	chr16	dexseq_prepare_annotation2.py	exon	.	-	.	ZP2	21	0.00741810131623117	0.0541068535226564
ENSG00000132906.30	ENSG00000132906	chr1	dexseq_prepare_annotation2.py	exon	.	-	.	CASP9	22	0.00748340383724414	0.0545364787800837
ENSG00000049768.11	ENSG00000049768	chrX	dexseq_prepare_annotation2.py	exon	.	-	.	FOXP3	11	0.00748508222942709	0.0545364787800837
ENSG00000111961.17	ENSG00000111961	chr6	dexseq_prepare_annotation2.py	exon	.	+	.	SASH1	12	0.00751133005106284	0.0546869689112476
ENSG00000175832.31	ENSG00000175832	chr17	dexseq_prepare_annotation2.py	exon	.	-	.	ETV4	26	0.00751383803646873	0.0546869689112476
ENSG00000118257.50	ENSG00000118257	chr2	dexseq_prepare_annotation2.py	exon	.	+	.	NRP2	4	0.0075461369248174	0.0548924539989007
ENSG00000090520.4	ENSG00000090520	chr3	dexseq_prepare_annotation2.py	exon	.	+	.	DNAJB11	4	0.00758441835622918	0.0551412128311525
ENSG00000205457.ENSG00000261509.34	ENSG00000205457+ENSG00000261509	chr16	dexseq_prepare_annotation2.py	exon	.	+	.		21	0.00759587649546183	0.0551947947067978
ENSG00000162694.19	ENSG00000162694	chr1	dexseq_prepare_annotation2.py	exon	.	-	.	EXTL2	16	0.00761475153519539	0.0553021842262899
ENSG00000188107.63	ENSG00000188107	chr6	dexseq_prepare_annotation2.py	exon	.	-	.	EYS	21	0.00765260575354241	0.0555472205798796
ENSG00000134121.52	ENSG00000134121	chr3	dexseq_prepare_annotation2.py	exon	.	+	.	CHL1	24	0.00767170612043378	0.0556559399956886
ENSG00000255655.1	ENSG00000255655	chr12	dexseq_prepare_annotation2.py	exon	.	-	.	RP11-256L11.3	2	0.00768056646299126	0.0556902942088319
ENSG00000124839.31	ENSG00000124839	chr2	dexseq_prepare_annotation2.py	exon	.	-	.	RAB17	17	0.00769546454744636	0.0557683665351977
ENSG00000233479.2	ENSG00000233479	chr2	dexseq_prepare_annotation2.py	exon	.	+	.	AC017074.1	2	0.00770942245877473	0.0558395453948056
ENSG00000105298.33	ENSG00000105298	chr19	dexseq_prepare_annotation2.py	exon	.	-	.	CACTIN	18	0.00771715736426605	0.0558655986997083
ENSG00000165322.35	ENSG00000165322	chr10	dexseq_prepare_annotation2.py	exon	.	-	.	ARHGAP12	7	0.00777032896862184	0.0562203705280618
ENSG00000070778.33	ENSG00000070778	chr14	dexseq_prepare_annotation2.py	exon	.	-	.	PTPN21	16	0.00781522161292162	0.0565148939453963
ENSG00000001084.ENSG00000231683.37	ENSG00000001084+ENSG00000231683	chr6	dexseq_prepare_annotation2.py	exon	.	-	.		3	0.00787083752903987	0.0568866046464493
ENSG00000101940.41	ENSG00000101940	chrX	dexseq_prepare_annotation2.py	exon	.	+	.	WDR13	21	0.00788056341844252	0.0569264241371817
ENSG00000151322.37	ENSG00000151322	chr14	dexseq_prepare_annotation2.py	exon	.	+	.	NPAS3	21	0.00790078696401047	0.0570419918722488
ENSG00000264859.7	ENSG00000264859	chr18	dexseq_prepare_annotation2.py	exon	.	-	.	RP11-75N4.2	4	0.00791506752002982	0.057114551890926
ENSG00000255605.2	ENSG00000255605	chr11	dexseq_prepare_annotation2.py	exon	.	+	.	RP11-644L4.1	2	0.00795449820439565	0.0573684189409966
ENSG00000136231.49	ENSG00000136231	chr7	dexseq_prepare_annotation2.py	exon	.	-	.	IGF2BP3	40	0.00812199353893945	0.0585451333524941
ENSG00000163840.6	ENSG00000163840	chr3	dexseq_prepare_annotation2.py	exon	.	+	.	DTX3L	5	0.0081727100193008	0.058879273196681
ENSG00000027847.20	ENSG00000027847	chr5	dexseq_prepare_annotation2.py	exon	.	+	.	B4GALT7	3	0.00820089972787294	0.059020854700392
ENSG00000226147.ENSG00000116171.14	ENSG00000226147+ENSG00000116171	chr1	dexseq_prepare_annotation2.py	exon	.	+	.		9	0.00820110535648733	0.059020854700392
ENSG00000122417.26	ENSG00000122417	chr1	dexseq_prepare_annotation2.py	exon	.	-	.	ODF2L	5	0.00821055354082448	0.0590573699279016
ENSG00000213672.32	ENSG00000213672	chr3	dexseq_prepare_annotation2.py	exon	.	-	.	NCKIPSD	11	0.00822690557010551	0.0591434782225743
ENSG00000255432.ENSG00000162194.ENSG00000185085.9	ENSG00000255432+ENSG00000162194+ENSG00000185085	chr11	dexseq_prepare_annotation2.py	exon	.	-	.		9	0.00824060328704473	0.0592104230858919
ENSG00000177666.22	ENSG00000177666	chr11	dexseq_prepare_annotation2.py	exon	.	+	.	PNPLA2	11	0.00825497730190157	0.059282153485624
ENSG00000138867.8	ENSG00000138867	chr22	dexseq_prepare_annotation2.py	exon	.	-	.	GUCD1	5	0.00826533987417705	0.0593162094850601
ENSG00000144021.13	ENSG00000144021	chr2	dexseq_prepare_annotation2.py	exon	.	+	.	CIAO1	11	0.00826850649958396	0.0593162094850601
ENSG00000161653.10	ENSG00000161653	chr17	dexseq_prepare_annotation2.py	exon	.	+	.	NAGS	2	0.00827398669722486	0.0593240012741545
ENSG00000165899.68	ENSG00000165899	chr12	dexseq_prepare_annotation2.py	exon	.	+	.	OTOGL	36	0.00827959855689801	0.059332728299724
ENSG00000125482.12	ENSG00000125482	chr9	dexseq_prepare_annotation2.py	exon	.	-	.	TTF1	7	0.00828566021704275	0.0593446676871587
ENSG00000104231.58	ENSG00000104231	chr8	dexseq_prepare_annotation2.py	exon	.	-	.	ZFAND1	22	0.00829738028392889	0.0593971003251982
ENSG00000100591.31	ENSG00000100591	chr14	dexseq_prepare_annotation2.py	exon	.	+	.	AHSA1	7	0.00831392612607644	0.0594840045724208
ENSG00000117528.32	ENSG00000117528	chr1	dexseq_prepare_annotation2.py	exon	.	+	.	ABCD3	19	0.00835117128350504	0.0597188365988356
ENSG00000183604.ENSG00000198064.55	ENSG00000183604+ENSG00000198064	chr16	dexseq_prepare_annotation2.py	exon	.	-	.		20	0.00836039950916322	0.0597297079818217
ENSG00000188877.14	ENSG00000188877	chr8	dexseq_prepare_annotation2.py	exon	.	+	.	POTEA	2	0.00836153974414065	0.0597297079818217
ENSG00000236467.17	ENSG00000236467	chr10	dexseq_prepare_annotation2.py	exon	.	+	.	RP11-443A13.5	7	0.00841190090621234	0.0600576806635499
ENSG00000129255.61	ENSG00000129255	chr17	dexseq_prepare_annotation2.py	exon	.	+	.	MPDU1	53	0.00841857114904377	0.0600735354562579
ENSG00000258844.2	ENSG00000258844	chr14	dexseq_prepare_annotation2.py	exon	.	+	.	RP11-259K15.2	3	0.00844089884031644	0.0601739110768052
ENSG00000253374.ENSG00000253859.9	ENSG00000253374+ENSG00000253859	chr8	dexseq_prepare_annotation2.py	exon	.	+	.		8	0.00844155155762307	0.0601739110768052
ENSG00000123472.ENSG00000159658.53	ENSG00000123472+ENSG00000159658	chr1	dexseq_prepare_annotation2.py	exon	.	-	.		24	0.00846349882579853	0.0602985211858079
ENSG00000107263.34	ENSG00000107263	chr9	dexseq_prepare_annotation2.py	exon	.	-	.	RAPGEF1	5	0.00848472452502471	0.060417861715379
ENSG00000203684.3	ENSG00000203684	chr1	dexseq_prepare_annotation2.py	exon	.	-	.	IBA57-AS1	3	0.00853698312850333	0.0607579384385469
ENSG00000175093.3	ENSG00000175093	chr3	dexseq_prepare_annotation2.py	exon	.	+	.	SPSB4	3	0.00855613911249903	0.0608621887027657
ENSG00000255831.ENSG00000213995.22	ENSG00000255831+ENSG00000213995	chr13	dexseq_prepare_annotation2.py	exon	.	+	.		4	0.00857254182870148	0.0609368984334867
ENSG00000131844.36	ENSG00000131844	chr5	dexseq_prepare_annotation2.py	exon	.	+	.	MCCC2	22	0.00857566898923227	0.0609368984334867
ENSG00000198814.37	ENSG00000198814	chrX	dexseq_prepare_annotation2.py	exon	.	+	.	GK	16	0.00859334040836913	0.0610303465825311
ENSG00000159082.52	ENSG00000159082	chr21	dexseq_prepare_annotation2.py	exon	.	-	.	SYNJ1	26	0.00859787699095215	0.0610304612275736
ENSG00000225361.8	ENSG00000225361	chr9	dexseq_prepare_annotation2.py	exon	.	-	.	PPP1R26-AS1	5	0.00861306487827284	0.0610862118719333
ENSG00000101197.9	ENSG00000101197	chr20	dexseq_prepare_annotation2.py	exon	.	+	.	BIRC7	6	0.0086147801943679	0.0610862118719333
ENSG00000153814.16	ENSG00000153814	chr7	dexseq_prepare_annotation2.py	exon	.	-	.	JAZF1	15	0.00863040465699389	0.0611648783590943
ENSG00000125743.14	ENSG00000125743	chr19	dexseq_prepare_annotation2.py	exon	.	-	.	SNRPD2	12	0.00866831428506128	0.0614013175039939
ENSG00000182872.21	ENSG00000182872	chrX	dexseq_prepare_annotation2.py	exon	.	+	.	RBM10	7	0.00867740000231101	0.061433443854851
ENSG00000227300.13	ENSG00000227300	chr17	dexseq_prepare_annotation2.py	exon	.	-	.	KRT16P2	11	0.0087467774191397	0.0618921603437133
ENSG00000139641.ENSG00000135482.63	ENSG00000139641+ENSG00000135482	chr12	dexseq_prepare_annotation2.py	exon	.	+	.		26	0.00878900755675359	0.0621584028411368
ENSG00000175985.18	ENSG00000175985	chr14	dexseq_prepare_annotation2.py	exon	.	+	.	PLEKHD1	7	0.00879711767157693	0.0621761853552219
ENSG00000103528.ENSG00000261427.ENSG00000205730.31	ENSG00000103528+ENSG00000261427+ENSG00000205730	chr16	dexseq_prepare_annotation2.py	exon	.	+	.		23	0.0088007325541685	0.0621761853552219
ENSG00000156170.57	ENSG00000156170	chr8	dexseq_prepare_annotation2.py	exon	.	+	.	NDUFAF6	16	0.00881563806852768	0.0622489171355608
ENSG00000146243.7	ENSG00000146243	chr6	dexseq_prepare_annotation2.py	exon	.	+	.	IRAK1BP1	2	0.00884474432401672	0.0624217946254834
ENSG00000081138.9	ENSG00000081138	chr18	dexseq_prepare_annotation2.py	exon	.	+	.	CDH7	7	0.00886946153448468	0.0625635319629455
ENSG00000215262.29	ENSG00000215262	chr8	dexseq_prepare_annotation2.py	exon	.	+	.	KCNU1	19	0.0088806643195851	0.0626098428087302
ENSG00000177181.7	ENSG00000177181	chr1	dexseq_prepare_annotation2.py	exon	.	+	.	RIMKLA	7	0.00890775308993513	0.0627680451290262
ENSG00000078018.38	ENSG00000078018	chr2	dexseq_prepare_annotation2.py	exon	.	+	.	MAP2	12	0.00899875433189032	0.0633762035653892
ENSG00000161654.12	ENSG00000161654	chr17	dexseq_prepare_annotation2.py	exon	.	-	.	LSM12	12	0.00901570658399292	0.0634624893589616
ENSG00000125734.51	ENSG00000125734	chr19	dexseq_prepare_annotation2.py	exon	.	-	.	GPR108	14	0.0090377275632341	0.0635843459255985
ENSG00000254779.ENSG00000176700.24	ENSG00000254779+ENSG00000176700	chr15	dexseq_prepare_annotation2.py	exon	.	+	.		6	0.00904830198441801	0.0636255859852227
ENSG00000100567.35	ENSG00000100567	chr14	dexseq_prepare_annotation2.py	exon	.	+	.	PSMA3	21	0.00905899374157897	0.0636601981397233
ENSG00000266844.16	ENSG00000266844	chr18	dexseq_prepare_annotation2.py	exon	.	+	.	RP11-862L9.3	11	0.00906265467924956	0.0636601981397233
ENSG00000105339.45	ENSG00000105339	chr8	dexseq_prepare_annotation2.py	exon	.	+	.	DENND3	30	0.00907260354965295	0.0636969425501115
ENSG00000170004.75	ENSG00000170004	chr17	dexseq_prepare_annotation2.py	exon	.	+	.	CHD3	50	0.0090844935135472	0.0637472697122665
ENSG00000140497.35	ENSG00000140497	chr15	dexseq_prepare_annotation2.py	exon	.	-	.	SCAMP2	14	0.00909124754356394	0.0637615236808606
ENSG00000178445.32	ENSG00000178445	chr9	dexseq_prepare_annotation2.py	exon	.	-	.	GLDC	12	0.00911957904555626	0.0639270180135281
ENSG00000253513.1	ENSG00000253513	chr8	dexseq_prepare_annotation2.py	exon	.	-	.	RP11-6D1.3	2	0.00912535269242085	0.0639342951221453
ENSG00000018189.43	ENSG00000018189	chr4	dexseq_prepare_annotation2.py	exon	.	+	.	RUFY3	26	0.00917814971621776	0.0642708502690125
ENSG00000173366.ENSG00000239732.ENSG00000247596.21	ENSG00000173366+ENSG00000239732+ENSG00000247596	chr3	dexseq_prepare_annotation2.py	exon	.	-	.		6	0.00918645528789371	0.0642956624374562
ENSG00000184206.23	ENSG00000184206	chr15	dexseq_prepare_annotation2.py	exon	.	+	.	GOLGA6L4	9	0.00920104347762577	0.0643643979230184
ENSG00000112941.22	ENSG00000112941	chr5	dexseq_prepare_annotation2.py	exon	.	+	.	PAPD7	15	0.00921649218867307	0.0644390787360306
ENSG00000197253.13	ENSG00000197253	chr16	dexseq_prepare_annotation2.py	exon	.	-	.	TPSB2	5	0.00924945566570009	0.0646360770924518
ENSG00000181652.38	ENSG00000181652	chr7	dexseq_prepare_annotation2.py	exon	.	-	.	ATG9B	16	0.0092608899880744	0.0646825016704566
ENSG00000264674.ENSG00000080854.29	ENSG00000264674+ENSG00000080854	chr11	dexseq_prepare_annotation2.py	exon	.	-	.		4	0.0092715210479602	0.0647232707696539
ENSG00000147883.8	ENSG00000147883	chr9	dexseq_prepare_annotation2.py	exon	.	-	.	CDKN2B	5	0.00930076769348462	0.0648938835295792
ENSG00000047662.9	ENSG00000047662	chr4	dexseq_prepare_annotation2.py	exon	.	-	.	FAM184B	3	0.00931170089439013	0.0649366083549386
ENSG00000148737.43	ENSG00000148737	chr10	dexseq_prepare_annotation2.py	exon	.	+	.	TCF7L2	24	0.00931920840028197	0.0649554117770815
ENSG00000135766.5	ENSG00000135766	chr1	dexseq_prepare_annotation2.py	exon	.	-	.	EGLN1	5	0.00936512193882644	0.065221026798049
ENSG00000125898.4	ENSG00000125898	chr20	dexseq_prepare_annotation2.py	exon	.	+	.	FAM110A	5	0.00936697807284032	0.065221026798049
ENSG00000142156.43	ENSG00000142156	chr21	dexseq_prepare_annotation2.py	exon	.	+	.	COL6A1	27	0.00938531544901684	0.0652964502409713
ENSG00000262664.ENSG00000108963.44	ENSG00000262664+ENSG00000108963	chr17	dexseq_prepare_annotation2.py	exon	.	+	.		10	0.00938748314330237	0.0652964502409713
ENSG00000231794.4	ENSG00000231794	chr7	dexseq_prepare_annotation2.py	exon	.	+	.	AC009542.2	3	0.00941604371284381	0.0654554061679315
ENSG00000024422.6	ENSG00000024422	chr19	dexseq_prepare_annotation2.py	exon	.	+	.	EHD2	6	0.00942003215941715	0.0654554061679315
ENSG00000198771.18	ENSG00000198771	chr1	dexseq_prepare_annotation2.py	exon	.	+	.	RCSD1	6	0.00944108784943392	0.0655613254459471
ENSG00000154040.34	ENSG00000154040	chr18	dexseq_prepare_annotation2.py	exon	.	+	.	CABYR	17	0.00944498762998052	0.0655613254459471
ENSG00000160299.61	ENSG00000160299	chr21	dexseq_prepare_annotation2.py	exon	.	+	.	PCNT	31	0.00949656598295213	0.0658854765343457
ENSG00000178252.ENSG00000178467.86	ENSG00000178252+ENSG00000178467	chr3	dexseq_prepare_annotation2.py	exon	.	+	.		18	0.00951000718377932	0.0659448418018514
ENSG00000117133.10	ENSG00000117133	chr1	dexseq_prepare_annotation2.py	exon	.	+	.	RPF1	3	0.00951998177034917	0.0659801200623635
ENSG00000142676.10	ENSG00000142676	chr1	dexseq_prepare_annotation2.py	exon	.	+	.	RPL11	9	0.00953921372148477	0.0660794892015217
ENSG00000174871.18	ENSG00000174871	chr11	dexseq_prepare_annotation2.py	exon	.	+	.	CNIH2	12	0.00956382987646049	0.0661915132839024
ENSG00000089154.72	ENSG00000089154	chr12	dexseq_prepare_annotation2.py	exon	.	-	.	GCN1L1	3	0.00956519090562873	0.0661915132839024
ENSG00000103248.38	ENSG00000103248	chr16	dexseq_prepare_annotation2.py	exon	.	-	.	MTHFSD	23	0.00962830971728105	0.0665941646992887
ENSG00000164109.11	ENSG00000164109	chr4	dexseq_prepare_annotation2.py	exon	.	-	.	MAD2L1	10	0.00964846326646283	0.0666993868717433
ENSG00000163395.12	ENSG00000163395	chr1	dexseq_prepare_annotation2.py	exon	.	+	.	IGFN1	4	0.00966948215264705	0.0668104803187757
ENSG00000261824.19	ENSG00000261824	chr19	dexseq_prepare_annotation2.py	exon	.	-	.	LINC00662	13	0.00977662923631682	0.0675162513143291
ENSG00000135677.29	ENSG00000135677	chr12	dexseq_prepare_annotation2.py	exon	.	-	.	GNS	16	0.00978817746573274	0.0675614437448148
ENSG00000227403.4	ENSG00000227403	chr2	dexseq_prepare_annotation2.py	exon	.	+	.	AC009299.3	4	0.00980039952580311	0.0676112386294675
ENSG00000253417.3	ENSG00000253417	chr5	dexseq_prepare_annotation2.py	exon	.	-	.	RP11-109J4.1	3	0.00983119726087019	0.0677565719344276
ENSG00000069849.22	ENSG00000069849	chr3	dexseq_prepare_annotation2.py	exon	.	+	.	ATP1B3	5	0.00983150317898998	0.0677565719344276
ENSG00000125818.21	ENSG00000125818	chr20	dexseq_prepare_annotation2.py	exon	.	+	.	PSMF1	14	0.00985098358312283	0.0678561884468068
ENSG00000163389.25	ENSG00000163389	chr3	dexseq_prepare_annotation2.py	exon	.	+	.	POGLUT1	21	0.00986080750442329	0.0678892208654864
ENSG00000144744.32	ENSG00000144744	chr3	dexseq_prepare_annotation2.py	exon	.	-	.	UBA3	20	0.00986631410049588	0.0678925110452573
ENSG00000175305.26	ENSG00000175305	chr8	dexseq_prepare_annotation2.py	exon	.	-	.	CCNE2	9	0.00987598224711479	0.067905637411787
ENSG00000251636.1	ENSG00000251636	chr4	dexseq_prepare_annotation2.py	exon	.	-	.	EMCN-IT1	2	0.00987828100709204	0.067905637411787
ENSG00000159377.24	ENSG00000159377	chr1	dexseq_prepare_annotation2.py	exon	.	+	.	PSMB4	10	0.00988906711953268	0.067945188387181
ENSG00000145741.22	ENSG00000145741	chr5	dexseq_prepare_annotation2.py	exon	.	+	.	BTF3	6	0.00990592514162007	0.0680263964074326
ENSG00000236965.5	ENSG00000236965	chr11	dexseq_prepare_annotation2.py	exon	.	+	.	OR52N3P	5	0.00991999203934242	0.0680883642720702
ENSG00000144034.20	ENSG00000144034	chr2	dexseq_prepare_annotation2.py	exon	.	-	.	TPRKB	15	0.00994076823171056	0.0681962966952867
ENSG00000138107.25	ENSG00000138107	chr10	dexseq_prepare_annotation2.py	exon	.	-	.	ACTR1A	19	0.00998107138749512	0.068438011580788
ENSG00000112214.6	ENSG00000112214	chr6	dexseq_prepare_annotation2.py	exon	.	+	.	FHL5	5	0.0100387785197341	0.0687987557334669
ENSG00000112365.ENSG00000135596.49	ENSG00000112365+ENSG00000135596	chr6	dexseq_prepare_annotation2.py	exon	.	-	.		14	0.0100529060852355	0.0688606215407227
ENSG00000131876.35	ENSG00000131876	chr15	dexseq_prepare_annotation2.py	exon	.	-	.	SNRPA1	10	0.0101115267113454	0.0692270396196114
ENSG00000131379.22	ENSG00000131379	chr3	dexseq_prepare_annotation2.py	exon	.	+	.	C3orf20	3	0.010137678280093	0.069369844981778
ENSG00000132768.40	ENSG00000132768	chr1	dexseq_prepare_annotation2.py	exon	.	+	.	DPH2	19	0.0101426615801815	0.069369844981778
ENSG00000263280.1	ENSG00000263280	chr16	dexseq_prepare_annotation2.py	exon	.	-	.	LA16c-325D7.2	2	0.0101505969729869	0.0693889669530614
ENSG00000155926.49	ENSG00000155926	chr8	dexseq_prepare_annotation2.py	exon	.	-	.	SLA	26	0.0101710837846281	0.0694938270122793
ENSG00000251629.11	ENSG00000251629	chr5	dexseq_prepare_annotation2.py	exon	.	+	.	RP11-774D14.1	6	0.0101788178525393	0.0695114920723993
ENSG00000258913.6	ENSG00000258913	chr14	dexseq_prepare_annotation2.py	exon	.	+	.	RP11-260M19.2	7	0.0102271806114711	0.0698064537085295
ENSG00000230316.9	ENSG00000230316	chr7	dexseq_prepare_annotation2.py	exon	.	+	.	FEZF1-AS1	7	0.0102493928226577	0.0699227147542708
ENSG00000172900.9	ENSG00000172900	chr11	dexseq_prepare_annotation2.py	exon	.	-	.	AP002387.1	4	0.0102593310879648	0.0699259368296583
ENSG00000236029.12	ENSG00000236029	chr9	dexseq_prepare_annotation2.py	exon	.	-	.	AL953854.2	5	0.0102602237508002	0.0699259368296583
ENSG00000177058.64	ENSG00000177058	chr5	dexseq_prepare_annotation2.py	exon	.	-	.	SLC38A9	33	0.0103037664218465	0.0701872605758576
ENSG00000111077.47	ENSG00000111077	chr12	dexseq_prepare_annotation2.py	exon	.	+	.	TENC1	19	0.0103765954617409	0.0706477132269109
ENSG00000147649.21	ENSG00000147649	chr8	dexseq_prepare_annotation2.py	exon	.	+	.	MTDH	15	0.0103847631435786	0.0706676850813786
ENSG00000122694.10	ENSG00000122694	chr9	dexseq_prepare_annotation2.py	exon	.	+	.	GLIPR2	7	0.0103936718966823	0.0706926772176866
ENSG00000146555.51	ENSG00000146555	chr7	dexseq_prepare_annotation2.py	exon	.	+	.	SDK1	4	0.0104112156433145	0.0707763456195314
ENSG00000184949.46	ENSG00000184949	chr22	dexseq_prepare_annotation2.py	exon	.	-	.	FAM227A	23	0.0104272365034191	0.0708495823012888
ENSG00000225718.7	ENSG00000225718	chr7	dexseq_prepare_annotation2.py	exon	.	-	.	RP11-3P22.2	4	0.0104510315225322	0.0709755415421063
ENSG00000163013.23	ENSG00000163013	chr2	dexseq_prepare_annotation2.py	exon	.	-	.	FBXO41	7	0.0104646168614019	0.0710320725217635
ENSG00000255439.ENSG00000167397.ENSG00000151006.38	ENSG00000255439+ENSG00000167397+ENSG00000151006	chr16	dexseq_prepare_annotation2.py	exon	.	-	.		17	0.0105046322376132	0.0712678592160882
ENSG00000080573.23	ENSG00000080573	chr19	dexseq_prepare_annotation2.py	exon	.	-	.	COL5A3	16	0.0105166268096917	0.0713133995769203
ENSG00000270544.2	ENSG00000270544	chr19	dexseq_prepare_annotation2.py	exon	.	-	.	CTC-523E23.14	2	0.0105825453013282	0.0717243695347553
ENSG00000253871.11	ENSG00000253871	chr8	dexseq_prepare_annotation2.py	exon	.	+	.	RP11-756K15.2	5	0.0106010760747647	0.0718139127372796
ENSG00000134058.36	ENSG00000134058	chr5	dexseq_prepare_annotation2.py	exon	.	+	.	CDK7	28	0.0106249828085766	0.0719397657465356
ENSG00000135951.54	ENSG00000135951	chr2	dexseq_prepare_annotation2.py	exon	.	-	.	TSGA10	14	0.0106351689587443	0.0719726396551411
ENSG00000148358.9	ENSG00000148358	chr9	dexseq_prepare_annotation2.py	exon	.	+	.	GPR107	7	0.0106800479433722	0.0722401439295929
ENSG00000089902.15	ENSG00000089902	chr14	dexseq_prepare_annotation2.py	exon	.	+	.	RCOR1	2	0.010711181195171	0.0723957737240945
ENSG00000168090.27	ENSG00000168090	chr7	dexseq_prepare_annotation2.py	exon	.	+	.	COPS6	20	0.0107137808977661	0.0723957737240945
ENSG00000115159.37	ENSG00000115159	chr2	dexseq_prepare_annotation2.py	exon	.	+	.	GPD2	20	0.0107212014333807	0.0724096751135933
[truncated: 186 more rows]
