# Supplementary material for: The transcriptomic response of cells to a drug combination is more than the sum of the responses to the monotherapies
Source: eLife. 2020 Sep 18;9:e52707. doi: 10.7554/eLife.52707 (PMC7546737; doi:10.7554/eLife.52707)
Supplement: Source data 8. [file elife-52707-data8.zip › Supplementary Item 13 Differential Splicing/TMX_MFL_DMSO_singlet_12_dynsyn_exon_O_fcounts_O_flatten_exon_name.mtrx_exons_intragene_t_test_FDR_10]

V1	V2	V3	V4	V5	V6	V7	V8	V9	V10	V11	V12	id	logFC	t	P.Value	FDR
ENSG00000227195.41	ENSG00000227195	ENSG00000227195_042	chr20	dexseq_prepare_annotation2.py	exon	26188939	26189080	.	-	.	ENST00000608521__exon_number_042__gene_id_ENSG00000227195	MIR663A	ENSG00000227195.41	-4.12305919572394	-56.2588084062789	1.07466883013012e-127	9.09809430150733e-123
ENSG00000161010.ENSG00000197226.23	ENSG00000161010+ENSG00000197226	ENSG00000161010+ENSG00000197226_024	chr5	dexseq_prepare_annotation2.py	exon	179268907	179268907	.	-	.	ENST00000520995+ENST00000523084+ENST00000376931+ENST00000522663+ENST00000520150+ENST00000518235+ENST00000292586+ENST00000521675+ENST00000519208+ENST00000521299+ENST00000523737+ENST00000520698+ENST00000403396+ENST00000518219+ENST00000520900__exon_number_024__gene_id_ENSG00000161010+ENSG00000197226		ENSG00000161010.ENSG00000197226.23	-2.82432721725272	-50.8135769856048	1.27862137171509e-127	9.09809430150733e-123
ENSG00000180448.9	ENSG00000180448	ENSG00000180448_010	chr19	dexseq_prepare_annotation2.py	exon	1071220	1071357	.	+	.	ENST00000543365__exon_number_010__gene_id_ENSG00000180448	HMHA1	ENSG00000180448.9	-5.72304261543222	-69.0535717857355	3.36390198733537e-127	1.59573418573228e-122
ENSG00000214753.ENSG00000168000.ENSG00000234857.12	ENSG00000214753+ENSG00000168000+ENSG00000234857	ENSG00000214753+ENSG00000168000+ENSG00000234857_013	chr11	dexseq_prepare_annotation2.py	exon	62458340	62458345	.	-	.	ENST00000405837+ENST00000463679__exon_number_013__gene_id_ENSG00000214753+ENSG00000168000+ENSG00000234857		ENSG00000214753.ENSG00000168000.ENSG00000234857.12	3.31969754803044	39.4907210362604	1.15703412420352e-121	4.11646708123819e-117
ENSG00000138744.ENSG00000198301.7	ENSG00000138744+ENSG00000198301	ENSG00000138744+ENSG00000198301_008	chr4	dexseq_prepare_annotation2.py	exon	76839914	76839942	.	-	.	ENST00000602782+ENST00000286733__exon_number_008__gene_id_ENSG00000138744+ENSG00000198301		ENSG00000138744.ENSG00000198301.7	-5.31960130599501	-54.6514674757066	7.33175031972801e-119	2.08677743950163e-114
ENSG00000215029.ENSG00000185945.4	ENSG00000215029+ENSG00000185945	ENSG00000215029+ENSG00000185945_005	chrX	dexseq_prepare_annotation2.py	exon	101618901	101618973	.	-	.	ENST00000457521+ENST00000372750+ENST00000372749+ENST00000412230__exon_number_005__gene_id_ENSG00000215029+ENSG00000185945		ENSG00000215029.ENSG00000185945.4	-4.10858024236999	-64.7897064597055	1.27872490851912e-118	3.03294367427107e-114
ENSG00000138744.ENSG00000198301.3	ENSG00000138744+ENSG00000198301	ENSG00000138744+ENSG00000198301_004	chr4	dexseq_prepare_annotation2.py	exon	76835458	76835491	.	-	.	ENST00000513045+ENST00000511606+ENST00000286733__exon_number_004__gene_id_ENSG00000138744+ENSG00000198301		ENSG00000138744.ENSG00000198301.3	-5.26190244693384	-53.1639684356745	1.05050530941707e-116	2.13569230126361e-112
ENSG00000175216.30	ENSG00000175216	ENSG00000175216_031	chr11	dexseq_prepare_annotation2.py	exon	46786681	46786806	.	-	.	ENST00000312055+ENST00000533413+ENST00000529230+ENST00000415402+ENST00000354558+ENST00000526943__exon_number_031__gene_id_ENSG00000175216	CKAP5	ENSG00000175216.30	-3.75872524559015	-78.5736668647289	4.90147354413063e-115	8.71917001923468e-111
ENSG00000172890.37	ENSG00000172890	ENSG00000172890_038	chr11	dexseq_prepare_annotation2.py	exon	71191195	71191197	.	+	.	ENST00000526039+ENST00000530055__exon_number_038__gene_id_ENSG00000172890	NADSYN1	ENSG00000172890.37	-2.261646589031	-43.2181275559216	5.1016572925195e-114	8.06691056617491e-110
ENSG00000079102.31	ENSG00000079102	ENSG00000079102_032	chr8	dexseq_prepare_annotation2.py	exon	93023281	93023315	.	-	.	ENST00000396218+ENST00000360348+ENST00000523629+ENST00000520724+ENST00000436581+ENST00000518844+ENST00000523290+ENST00000265814+ENST00000521553+ENST00000519847+ENST00000518992+ENST00000521054+ENST00000422361__exon_number_032__gene_id_ENSG00000079102	RUNX1T1	ENSG00000079102.31	-4.68462326849505	-70.9356063984394	3.76457883135634e-109	5.35740978069152e-105
ENSG00000091536.72	ENSG00000091536	ENSG00000091536_073	chr17	dexseq_prepare_annotation2.py	exon	18062239	18062311	.	+	.	ENST00000578472+ENST00000556535+ENST00000418233+ENST00000557655+ENST00000205890+ENST00000433411__exon_number_073__gene_id_ENSG00000091536	MYO15A	ENSG00000091536.72	-2.05818013469696	-36.7297781866168	3.33236192934968e-108	4.31119780479711e-104
ENSG00000091536.73	ENSG00000091536	ENSG00000091536_074	chr17	dexseq_prepare_annotation2.py	exon	18062589	18062661	.	+	.	ENST00000578472+ENST00000556535+ENST00000557190+ENST00000418233+ENST00000557655+ENST00000205890+ENST00000433411__exon_number_074__gene_id_ENSG00000091536	MYO15A	ENSG00000091536.73	-2.06986407303615	-34.6493064774189	1.84440142421451e-102	2.18732175901159e-98
ENSG00000145362.95	ENSG00000145362	ENSG00000145362_096	chr4	dexseq_prepare_annotation2.py	exon	114304892	114304896	.	+	.	ENST00000357077+ENST00000505342__exon_number_096__gene_id_ENSG00000145362	ANK2	ENSG00000145362.95	2.23561621701814	38.3044724911787	3.1233150520542e-101	3.41909298748373e-97
ENSG00000138744.ENSG00000198301.1	ENSG00000138744+ENSG00000198301	ENSG00000138744+ENSG00000198301_002	chr4	dexseq_prepare_annotation2.py	exon	76834813	76835121	.	-	.	ENST00000286733__exon_number_002__gene_id_ENSG00000138744+ENSG00000198301		ENSG00000138744.ENSG00000198301.1	-5.02293754490448	-42.3628710059073	2.79135782141224e-99	2.83743516373569e-95
ENSG00000172890.36	ENSG00000172890	ENSG00000172890_037	chr11	dexseq_prepare_annotation2.py	exon	71190340	71191194	.	+	.	ENST00000530055__exon_number_037__gene_id_ENSG00000172890	NADSYN1	ENSG00000172890.36	-2.15023594222641	-35.0747999474538	1.59795958829847e-95	1.51604817980229e-91
ENSG00000005884.22	ENSG00000005884	ENSG00000005884_023	chr17	dexseq_prepare_annotation2.py	exon	48151576	48151644	.	+	.	ENST00000007722+ENST00000505306+ENST00000512553+ENST00000506401+ENST00000320031+ENST00000544892+ENST00000510809__exon_number_023__gene_id_ENSG00000005884	ITGA3	ENSG00000005884.22	-4.09478350083272	-71.7174183798041	2.85673719845501e-95	2.54090704655831e-91
ENSG00000180448.3	ENSG00000180448	ENSG00000180448_004	chr19	dexseq_prepare_annotation2.py	exon	1067316	1067317	.	+	.	ENST00000587602+ENST00000536472+ENST00000313093__exon_number_004__gene_id_ENSG00000180448	HMHA1	ENSG00000180448.3	-5.54397042728445	-43.6633726800593	6.69764187729292e-95	5.60675360705549e-91
ENSG00000077782.75	ENSG00000077782	ENSG00000077782_076	chr8	dexseq_prepare_annotation2.py	exon	38314960	38314964	.	-	.	ENST00000532791+ENST00000530701+ENST00000397103+ENST00000341462+ENST00000326324+ENST00000434187+ENST00000484370+ENST00000413133+ENST00000529552+ENST00000440174+ENST00000447712+ENST00000397113+ENST00000356207+ENST00000487647+ENST00000425967+ENST00000530568+ENST00000496296+ENST00000397091+ENST00000397090+ENST00000397108+ENST00000527203+ENST00000526742+ENST00000470826+ENST00000525001+ENST00000335922…	FGFR1	ENSG00000077782.75	3.20911274139949	33.8102883289376	5.33909936804458e-94	4.22118094536551e-90
ENSG00000172890.1	ENSG00000172890	ENSG00000172890_002	chr11	dexseq_prepare_annotation2.py	exon	71164255	71164256	.	+	.	ENST00000533612+ENST00000534634+ENST00000319023__exon_number_002__gene_id_ENSG00000172890	NADSYN1	ENSG00000172890.1	1.98293455207408	33.3496949457103	3.19284924668235e-91	2.30050758359921e-87
ENSG00000172890.34	ENSG00000172890	ENSG00000172890_035	chr11	dexseq_prepare_annotation2.py	exon	71189441	71189515	.	+	.	ENST00000319023+ENST00000527852+ENST00000539574+ENST00000529840+ENST00000525200+ENST00000530534__exon_number_035__gene_id_ENSG00000172890	NADSYN1	ENSG00000172890.34	-2.14851138149692	-33.3475504139593	3.233070646119e-91	2.30050758359921e-87
ENSG00000147099.34	ENSG00000147099	ENSG00000147099_035	chrX	dexseq_prepare_annotation2.py	exon	71791796	71791906	.	-	.	ENST00000486704__exon_number_035__gene_id_ENSG00000147099	HDAC8	ENSG00000147099.34	3.33687553928945	43.6467134755466	3.06397418359534e-89	2.07636776210303e-85
ENSG00000180448.2	ENSG00000180448	ENSG00000180448_003	chr19	dexseq_prepare_annotation2.py	exon	1067174	1067315	.	+	.	ENST00000313093__exon_number_003__gene_id_ENSG00000180448	HMHA1	ENSG00000180448.2	-5.515282759009	-39.747930577368	1.60250459572943e-88	1.03660923419478e-84
ENSG00000172890.35	ENSG00000172890	ENSG00000172890_036	chr11	dexseq_prepare_annotation2.py	exon	71189516	71190128	.	+	.	ENST00000530534__exon_number_036__gene_id_ENSG00000172890	NADSYN1	ENSG00000172890.35	-2.20369232751393	-32.2851304620513	1.70333968162873e-88	1.05393031927072e-84
ENSG00000223745.58	ENSG00000223745	ENSG00000223745_059	chr1	dexseq_prepare_annotation2.py	exon	93806015	93806029	.	-	.	ENST00000452347+ENST00000411670+ENST00000451302+ENST00000413606+ENST00000421202+ENST00000457387+ENST00000449305+ENST00000438777+ENST00000447577__exon_number_059__gene_id_ENSG00000223745	RP4-717I23.3	ENSG00000223745.58	3.16242665857113	31.4239998271076	2.11813634348938e-88	1.25597542157632e-84
ENSG00000147642.62	ENSG00000147642	ENSG00000147642_063	chr8	dexseq_prepare_annotation2.py	exon	110693144	110693144	.	-	.	ENST00000532189+ENST00000533171+ENST00000534184+ENST00000408889__exon_number_063__gene_id_ENSG00000147642	SYBU	ENSG00000147642.62	1.95707147858955	34.9903929077064	3.90678042127557e-87	2.22391131412859e-83
ENSG00000147642.66	ENSG00000147642	ENSG00000147642_067	chr8	dexseq_prepare_annotation2.py	exon	110703834	110703834	.	-	.	ENST00000534578+ENST00000529190+ENST00000422135+ENST00000419099__exon_number_067__gene_id_ENSG00000147642	SYBU	ENSG00000147642.66	1.96620829402184	34.8511864938296	7.74766787462623e-87	4.24068601117667e-83
ENSG00000118900.18	ENSG00000118900	ENSG00000118900_019	chr16	dexseq_prepare_annotation2.py	exon	4920213	4920342	.	+	.	ENST00000396658+ENST00000545171+ENST00000585857+ENST00000262376+ENST00000590769__exon_number_019__gene_id_ENSG00000118900	UBN1	ENSG00000118900.18	2.78400813663504	46.3666782612964	9.89653542769071e-87	5.21624390092627e-83
ENSG00000180448.7	ENSG00000180448	ENSG00000180448_008	chr19	dexseq_prepare_annotation2.py	exon	1068332	1068412	.	+	.	ENST00000590214__exon_number_008__gene_id_ENSG00000180448	HMHA1	ENSG00000180448.7	-5.616299597547	-38.233087698714	6.45794439450764e-86	3.28227330259563e-82
ENSG00000175224.68	ENSG00000175224	ENSG00000175224_069	chr11	dexseq_prepare_annotation2.py	exon	46689422	46689437	.	+	.	ENST00000529395+ENST00000312040+ENST00000526508+ENST00000533316+ENST00000528494+ENST00000524625+ENST00000434074+ENST00000451945+ENST00000530500+ENST00000525009+ENST00000532067+ENST00000529655+ENST00000359513__exon_number_069__gene_id_ENSG00000175224	ATG13	ENSG00000175224.68	-2.55156762848276	-33.8880523561829	9.33473647516476e-85	4.58081269833508e-81
ENSG00000172890.32	ENSG00000172890	ENSG00000172890_033	chr11	dexseq_prepare_annotation2.py	exon	71188272	71188392	.	+	.	ENST00000539574+ENST00000525200__exon_number_033__gene_id_ENSG00000172890	NADSYN1	ENSG00000172890.32	-2.35952420268331	-30.6788473267455	2.8537719977554e-84	1.35374382257523e-80
ENSG00000074054.71	ENSG00000074054	ENSG00000074054_072	chr2	dexseq_prepare_annotation2.py	exon	122407053	122407163	.	-	.	ENST00000409078__exon_number_072__gene_id_ENSG00000074054	CLASP1	ENSG00000074054.71	-1.90645797417536	-30.8745406536103	4.4724336331694e-84	2.05315000893539e-80
ENSG00000115421.2	ENSG00000115421	ENSG00000115421_003	chr2	dexseq_prepare_annotation2.py	exon	60983401	60983484	.	+	.	ENST00000496283+ENST00000238714+ENST00000414060__exon_number_003__gene_id_ENSG00000115421	PAPOLG	ENSG00000115421.2	-2.77109424884976	-44.0223597442235	8.77970408374426e-84	3.9045264620679e-80
ENSG00000180448.6	ENSG00000180448	ENSG00000180448_007	chr19	dexseq_prepare_annotation2.py	exon	1067497	1067673	.	+	.	ENST00000586866__exon_number_007__gene_id_ENSG00000180448	HMHA1	ENSG00000180448.6	-5.59756308219094	-36.5553646727976	6.20179945882283e-83	2.67449782661981e-79
ENSG00000180448.4	ENSG00000180448	ENSG00000180448_005	chr19	dexseq_prepare_annotation2.py	exon	1067318	1067325	.	+	.	ENST00000591293+ENST00000587602+ENST00000536472+ENST00000313093__exon_number_005__gene_id_ENSG00000180448	HMHA1	ENSG00000180448.4	-5.52908078302886	-36.0650293859172	4.83335896554357e-82	2.02305925807491e-78
ENSG00000091536.71	ENSG00000091536	ENSG00000091536_072	chr17	dexseq_prepare_annotation2.py	exon	18061837	18061952	.	+	.	ENST00000578472+ENST00000205890+ENST00000418233__exon_number_072__gene_id_ENSG00000091536	MYO15A	ENSG00000091536.71	-2.08181169426832	-27.6758258505023	1.46417783458439e-81	5.95338890907256e-78
ENSG00000236172.63	ENSG00000236172	ENSG00000236172_064	chr2	dexseq_prepare_annotation2.py	exon	6775966	6776075	.	-	.	ENST00000588330__exon_number_064__gene_id_ENSG00000236172	hsa-mir-7515	ENSG00000236172.63	3.64146024821421	39.1091103329695	3.86578906485298e-81	1.52817863224525e-77
ENSG00000166747.73	ENSG00000166747	ENSG00000166747_074	chr16	dexseq_prepare_annotation2.py	exon	71842942	71842965	.	-	.	ENST00000566161+ENST00000433195+ENST00000569748+ENST00000565161+ENST00000299980+ENST00000393512+ENST00000570017__exon_number_074__gene_id_ENSG00000166747	AP1G1	ENSG00000166747.73	3.01879789362684	33.4748478160001	4.51758741917795e-81	1.73757400867739e-77
ENSG00000148337.55	ENSG00000148337	ENSG00000148337_056	chr9	dexseq_prepare_annotation2.py	exon	130952724	130952746	.	-	.	ENST00000474442__exon_number_056__gene_id_ENSG00000148337	CIZ1	ENSG00000148337.55	-1.97986304206525	-29.2393468376502	5.09950640079929e-81	1.90977856685302e-77
ENSG00000141447.ENSG00000265750	ENSG00000141447+ENSG00000265750	ENSG00000141447+ENSG00000265750_001	chr18	dexseq_prepare_annotation2.py	exon	21739473	21739792	.	-	.	ENST00000583267__exon_number_001__gene_id_ENSG00000141447+ENSG00000265750		ENSG00000141447.ENSG00000265750	2.75417949394101	37.4399063345953	5.57502059123199e-81	2.03432501374055e-77
ENSG00000114735.22	ENSG00000114735	ENSG00000114735_023	chr3	dexseq_prepare_annotation2.py	exon	50617371	50617546	.	+	.	ENST00000448997+ENST00000482974__exon_number_023__gene_id_ENSG00000114735	HEMK1	ENSG00000114735.22	-3.26104732153149	-40.7173614259865	8.43291068221184e-81	3.00023988024062e-77
ENSG00000212091.ENSG00000144061.29	ENSG00000212091+ENSG00000144061	ENSG00000212091+ENSG00000144061_030	chr2	dexseq_prepare_annotation2.py	exon	110922265	110922307	.	-	.	ENST00000355301+ENST00000496524+ENST00000393272+ENST00000417665+ENST00000445609+ENST00000461707+ENST00000316534__exon_number_030__gene_id_ENSG00000212091+ENSG00000144061		ENSG00000212091.ENSG00000144061.29	-2.81928300922131	-41.725249273085	9.27083859057763e-81	3.2179080747895e-77
ENSG00000142512.32	ENSG00000142512	ENSG00000142512_033	chr19	dexseq_prepare_annotation2.py	exon	51920966	51920991	.	-	.	ENST00000353836+ENST00000432469+ENST00000439889__exon_number_033__gene_id_ENSG00000142512	SIGLEC10	ENSG00000142512.32	2.91343162031987	41.1518158227543	5.54760274156218e-80	1.87972593751061e-76
ENSG00000091536.74	ENSG00000091536	ENSG00000091536_075	chr17	dexseq_prepare_annotation2.py	exon	18062662	18062919	.	+	.	ENST00000433411__exon_number_075__gene_id_ENSG00000091536	MYO15A	ENSG00000091536.74	-2.02624324439406	-27.0008524327505	2.12893193120847e-79	7.04582400144672e-76
ENSG00000115421.3	ENSG00000115421	ENSG00000115421_004	chr2	dexseq_prepare_annotation2.py	exon	60983485	60983630	.	+	.	ENST00000238714__exon_number_004__gene_id_ENSG00000115421	PAPOLG	ENSG00000115421.3	-3.11160326227502	-40.0642808331801	1.75080379359201e-78	5.66269633340619e-75
ENSG00000223745.2	ENSG00000223745	ENSG00000223745_003	chr1	dexseq_prepare_annotation2.py	exon	93730197	93730201	.	-	.	ENST00000602488+ENST00000457025__exon_number_003__gene_id_ENSG00000223745	RP4-717I23.3	ENSG00000223745.2	3.26912348177485	27.8597461035349	2.69041514021074e-78	8.50834820041178e-75
ENSG00000145362.94	ENSG00000145362	ENSG00000145362_095	chr4	dexseq_prepare_annotation2.py	exon	114304889	114304891	.	+	.	ENST00000357077+ENST00000506722+ENST00000505342__exon_number_095__gene_id_ENSG00000145362	ANK2	ENSG00000145362.94	2.11120894614578	28.8820884533989	4.34556390043265e-78	1.34439466137928e-74
ENSG00000180448.5	ENSG00000180448	ENSG00000180448_006	chr19	dexseq_prepare_annotation2.py	exon	1067326	1067494	.	+	.	ENST00000590214+ENST00000587602+ENST00000536472+ENST00000591293+ENST00000313093__exon_number_006__gene_id_ENSG00000180448	HMHA1	ENSG00000180448.5	-5.54765880355155	-33.847021680517	6.87484448593013e-78	2.08162977369618e-74
ENSG00000147642.63	ENSG00000147642	ENSG00000147642_064	chr8	dexseq_prepare_annotation2.py	exon	110693145	110693153	.	-	.	ENST00000533171+ENST00000534184+ENST00000408889__exon_number_064__gene_id_ENSG00000147642	SYBU	ENSG00000147642.63	1.96578960545507	30.8198986477138	7.68745551183212e-78	2.27918641946738e-74
ENSG00000147642.57	ENSG00000147642	ENSG00000147642_058	chr8	dexseq_prepare_annotation2.py	exon	110692419	110692448	.	-	.	ENST00000533821__exon_number_058__gene_id_ENSG00000147642	SYBU	ENSG00000147642.57	1.93436389929974	30.8034668233341	8.39537410238266e-78	2.43827364057996e-74
ENSG00000091536.69	ENSG00000091536	ENSG00000091536_070	chr17	dexseq_prepare_annotation2.py	exon	18061652	18061659	.	+	.	ENST00000557655+ENST00000578472+ENST00000556535+ENST00000557190__exon_number_070__gene_id_ENSG00000091536	MYO15A	ENSG00000091536.69	-1.96231205633463	-26.4951156663034	9.2190240476862e-78	2.62393706250054e-74
ENSG00000133226.49	ENSG00000133226	ENSG00000133226_050	chr1	dexseq_prepare_annotation2.py	exon	24987291	24987466	.	+	.	ENST00000488317__exon_number_050__gene_id_ENSG00000133226	SRRM1	ENSG00000133226.49	-2.2611474031456	-33.7743244383286	9.47970711588229e-78	2.6452286262124e-74
ENSG00000168397.52	ENSG00000168397	ENSG00000168397_053	chr2	dexseq_prepare_annotation2.py	exon	242610857	242610984	.	+	.	ENST00000494132+ENST00000460211+ENST00000482507+ENST00000494465__exon_number_053__gene_id_ENSG00000168397	ATG4B	ENSG00000168397.52	2.28946916335931	30.8873474331526	3.4966260652688e-77	9.5693913841244e-74
ENSG00000005884.23	ENSG00000005884	ENSG00000005884_024	chr17	dexseq_prepare_annotation2.py	exon	48151645	48151656	.	+	.	ENST00000510809__exon_number_024__gene_id_ENSG00000005884	ITGA3	ENSG00000005884.23	-3.9440762774308	-48.5464420198379	6.20019221013295e-77	1.6648217992759e-73
ENSG00000005884.24	ENSG00000005884	ENSG00000005884_025	chr17	dexseq_prepare_annotation2.py	exon	48151812	48151878	.	+	.	ENST00000007722+ENST00000505306+ENST00000512553+ENST00000506401+ENST00000320031+ENST00000544892+ENST00000510809__exon_number_025__gene_id_ENSG00000005884	ITGA3	ENSG00000005884.24	-4.06296937330288	-48.231146481388	1.24248681686734e-76	3.2744359517631e-73
ENSG00000058600.9	ENSG00000058600	ENSG00000058600_010	chr16	dexseq_prepare_annotation2.py	exon	22313791	22314126	.	+	.	ENST00000563766__exon_number_010__gene_id_ENSG00000058600	POLR3E	ENSG00000058600.9	3.08338518066604	58.3500802435635	1.26737285926252e-76	3.27929270862742e-73
ENSG00000104490.15	ENSG00000104490	ENSG00000104490_016	chr8	dexseq_prepare_annotation2.py	exon	102731508	102731520	.	-	.	ENST00000311028+ENST00000522448+ENST00000220931+ENST00000518166+ENST00000522951+ENST00000520690+ENST00000520425+ENST00000521599+ENST00000518727+ENST00000395923+ENST00000519508__exon_number_016__gene_id_ENSG00000104490	NCALD	ENSG00000104490.15	1.97016357898056	27.8558622018589	1.61634722059664e-76	4.10757123768445e-73
ENSG00000254485.ENSG00000196220.ENSG00000206573.106	ENSG00000254485+ENSG00000196220+ENSG00000206573	ENSG00000254485+ENSG00000196220+ENSG00000206573_107	chr3	dexseq_prepare_annotation2.py	exon	9439178	9439179	.	-	.	ENST00000520447+ENST00000518437+ENST00000469846__exon_number_107__gene_id_ENSG00000254485+ENSG00000196220+ENSG00000206573		ENSG00000254485.ENSG00000196220.ENSG00000206573.106	-3.50946999855029	-25.438242575864	1.9582838006568e-76	4.8892162448293e-73
ENSG00000079102.32	ENSG00000079102	ENSG00000079102_033	chr8	dexseq_prepare_annotation2.py	exon	93023316	93023319	.	-	.	ENST00000396218+ENST00000360348+ENST00000523629+ENST00000520724+ENST00000523290+ENST00000436581+ENST00000518844+ENST00000517792+ENST00000265814+ENST00000521553+ENST00000519847+ENST00000518992+ENST00000521054+ENST00000422361__exon_number_033__gene_id_ENSG00000079102	RUNX1T1	ENSG00000079102.32	-4.34015515082711	-39.3788591627976	3.89734282248681e-76	9.56266817949863e-73
ENSG00000250571.ENSG00000181638.ENSG00000264668.12	ENSG00000250571+ENSG00000181638+ENSG00000264668	ENSG00000250571+ENSG00000181638+ENSG00000264668_013	chr8	dexseq_prepare_annotation2.py	exon	144349604	144349606	.	+	.	ENST00000522479+ENST00000519876__exon_number_013__gene_id_ENSG00000250571+ENSG00000181638+ENSG00000264668		ENSG00000250571.ENSG00000181638.ENSG00000264668.12	-3.00921837885217	-42.3428875280476	1.76963237952895e-75	4.26844328073125e-72
ENSG00000047188.15	ENSG00000047188	ENSG00000047188_016	chr5	dexseq_prepare_annotation2.py	exon	112884652	112884717	.	+	.	ENST00000161863+ENST00000503857+ENST00000515883__exon_number_016__gene_id_ENSG00000047188	YTHDC2	ENSG00000047188.15	3.50725315725279	53.0038277044235	7.29215665358686e-75	1.729590175881e-71
ENSG00000141458.35	ENSG00000141458	ENSG00000141458_036	chr18	dexseq_prepare_annotation2.py	exon	21127970	21128072	.	-	.	ENST00000269228+ENST00000540608__exon_number_036__gene_id_ENSG00000141458	NPC1	ENSG00000141458.35	-2.15362255146938	-30.8956108816874	1.10992081062419e-74	2.58940886033998e-71
ENSG00000005884.25	ENSG00000005884	ENSG00000005884_026	chr17	dexseq_prepare_annotation2.py	exon	48151879	48151898	.	+	.	ENST00000007722+ENST00000505306+ENST00000506401+ENST00000320031+ENST00000544892+ENST00000510809__exon_number_026__gene_id_ENSG00000005884	ITGA3	ENSG00000005884.25	-3.87400686932328	-45.6633433115794	4.18555358683273e-74	9.60726316928633e-71
ENSG00000172890.33	ENSG00000172890	ENSG00000172890_034	chr11	dexseq_prepare_annotation2.py	exon	71188393	71188484	.	+	.	ENST00000539574+ENST00000527852+ENST00000525200__exon_number_034__gene_id_ENSG00000172890	NADSYN1	ENSG00000172890.33	-2.20138165489433	-26.9344741997561	6.79481416712757e-74	1.53488380783824e-70
ENSG00000141646.ENSG00000267699.ENSG00000141642.47	ENSG00000141646+ENSG00000267699+ENSG00000141642	ENSG00000141646+ENSG00000267699+ENSG00000141642_048	chr18	dexseq_prepare_annotation2.py	exon	48593389	48593482	.	+	.	ENST00000591126+ENST00000588745+ENST00000398417+ENST00000342988+ENST00000590499__exon_number_048__gene_id_ENSG00000141646+ENSG00000267699+ENSG00000141642		ENSG00000141646.ENSG00000267699.ENSG00000141642.47	-2.82959298850063	-34.2967869010365	2.31162742380467e-73	5.14015641107917e-70
ENSG00000264594.ENSG00000204580.141	ENSG00000264594+ENSG00000204580	ENSG00000264594+ENSG00000204580_142	chr6	dexseq_prepare_annotation2.py	exon	30867618	30867824	.	+	.	ENST00000454612+ENST00000376575+ENST00000376567+ENST00000376570+ENST00000452441+ENST00000446312+ENST00000376568+ENST00000376569+ENST00000324771__exon_number_142__gene_id_ENSG00000264594+ENSG00000204580		ENSG00000264594.ENSG00000204580.141	-3.25895436894867	-41.6624850740844	4.2056361858311e-73	9.20781986525862e-70
ENSG00000114735.23	ENSG00000114735	ENSG00000114735_024	chr3	dexseq_prepare_annotation2.py	exon	50617547	50617660	.	+	.	ENST00000434410+ENST00000443894+ENST00000448997+ENST00000232854+ENST00000482974+ENST00000455834__exon_number_024__gene_id_ENSG00000114735	HEMK1	ENSG00000114735.23	-3.15503252098047	-35.260807528703	1.23937122030414e-72	2.67236602625306e-69
ENSG00000114735.15	ENSG00000114735	ENSG00000114735_016	chr3	dexseq_prepare_annotation2.py	exon	50614483	50614554	.	+	.	ENST00000424388+ENST00000434410+ENST00000448997+ENST00000232854+ENST00000482974+ENST00000455834__exon_number_016__gene_id_ENSG00000114735	HEMK1	ENSG00000114735.15	-3.03222540638955	-35.245351819493	1.31144407980529e-72	2.78556594688314e-69
ENSG00000166747.72	ENSG00000166747	ENSG00000166747_073	chr16	dexseq_prepare_annotation2.py	exon	71842886	71842941	.	-	.	ENST00000566161+ENST00000569748+ENST00000423132+ENST00000565161+ENST00000393512+ENST00000433195+ENST00000299980+ENST00000570017__exon_number_073__gene_id_ENSG00000166747	AP1G1	ENSG00000166747.72	2.81668643274387	29.4619174750567	2.55311076957197e-72	5.34317274600818e-69
ENSG00000147642.56	ENSG00000147642	ENSG00000147642_057	chr8	dexseq_prepare_annotation2.py	exon	110661133	110661195	.	-	.	ENST00000524720__exon_number_057__gene_id_ENSG00000147642	SYBU	ENSG00000147642.56	1.89243302696912	28.4684304208749	3.15479557949767e-72	6.50669730020134e-69
ENSG00000198632.ENSG00000174368.26	ENSG00000198632+ENSG00000174368	ENSG00000198632+ENSG00000174368_027	chr7	dexseq_prepare_annotation2.py	exon	74984930	74984931	.	-	.	ENST00000513070+ENST00000414100__exon_number_027__gene_id_ENSG00000198632+ENSG00000174368		ENSG00000198632.ENSG00000174368.26	2.72392193107724	36.456641976576	5.56771072500286e-72	1.13192354426554e-68
ENSG00000114735.21	ENSG00000114735	ENSG00000114735_022	chr3	dexseq_prepare_annotation2.py	exon	50617275	50617370	.	+	.	ENST00000434410+ENST00000443894+ENST00000448997+ENST00000232854+ENST00000482974+ENST00000455834__exon_number_022__gene_id_ENSG00000114735	HEMK1	ENSG00000114735.21	-3.1554145729668	-34.4847675153973	2.16996562848802e-71	4.34943631768673e-68
ENSG00000169727.45	ENSG00000169727	ENSG00000169727_046	chr17	dexseq_prepare_annotation2.py	exon	80012618	80012633	.	+	.	ENST00000392358+ENST00000578552+ENST00000584460+ENST00000306823+ENST00000583641+ENST00000355130+ENST00000580141+ENST00000320548+ENST00000392357+ENST00000585084__exon_number_046__gene_id_ENSG00000169727	GPS1	ENSG00000169727.45	-1.56861905311473	-28.3679290327068	2.89389037057405e-71	5.71989489620506e-68
ENSG00000013441.27	ENSG00000013441	ENSG00000013441_028	chr2	dexseq_prepare_annotation2.py	exon	201725688	201725706	.	-	.	ENST00000492793+ENST00000473565+ENST00000461981__exon_number_028__gene_id_ENSG00000013441	CLK1	ENSG00000013441.27	-2.58863965919927	-38.8886421586116	3.18503826403022e-71	6.20912301907404e-68
ENSG00000104490.18	ENSG00000104490	ENSG00000104490_019	chr8	dexseq_prepare_annotation2.py	exon	102731542	102731542	.	-	.	ENST00000311028+ENST00000522448+ENST00000220931+ENST00000518166+ENST00000522252+ENST00000520690+ENST00000517822+ENST00000520425+ENST00000521599+ENST00000518727+ENST00000395923+ENST00000524209+ENST00000522951+ENST00000519508__exon_number_019__gene_id_ENSG00000104490	NCALD	ENSG00000104490.18	1.89222578045951	25.8708004756561	8.29149319213014e-71	1.59455498333139e-67
ENSG00000133226.61	ENSG00000133226	ENSG00000133226_062	chr1	dexseq_prepare_annotation2.py	exon	24996000	24996073	.	+	.	ENST00000323848+ENST00000447431+ENST00000374389+ENST00000479034__exon_number_062__gene_id_ENSG00000133226	SRRM1	ENSG00000133226.61	-3.01627712489007	-30.1473317986048	1.7061246655555e-70	3.23733743039825e-67
ENSG00000142512.30	ENSG00000142512	ENSG00000142512_031	chr19	dexseq_prepare_annotation2.py	exon	51920897	51920952	.	-	.	ENST00000357375+ENST00000439889+ENST00000353836+ENST00000529627+ENST00000356298+ENST00000432469+ENST00000339313__exon_number_031__gene_id_ENSG00000142512	SIGLEC10	ENSG00000142512.30	2.79670746532575	34.6029068917136	2.11508780302262e-70	3.96052974126253e-67
ENSG00000074054.70	ENSG00000074054	ENSG00000074054_071	chr2	dexseq_prepare_annotation2.py	exon	122406948	122407052	.	-	.	ENST00000455322+ENST00000397587+ENST00000263710+ENST00000541377+ENST00000409078__exon_number_071__gene_id_ENSG00000074054	CLASP1	ENSG00000074054.70	-1.83918822252562	-25.9001679449273	2.32616737320668e-70	4.29921045517423e-67
ENSG00000221968.1	ENSG00000221968	ENSG00000221968_002	chr11	dexseq_prepare_annotation2.py	exon	61640996	61640997	.	-	.	ENST00000527697+ENST00000533676__exon_number_002__gene_id_ENSG00000221968	FADS3	ENSG00000221968.1	-3.15438316935209	-40.3691674237073	4.9577739233061e-70	9.04545852307198e-67
ENSG00000163629.1	ENSG00000163629	ENSG00000163629_002	chr4	dexseq_prepare_annotation2.py	exon	87515470	87515884	.	+	.	ENST00000427191+ENST00000502971+ENST00000436978__exon_number_002__gene_id_ENSG00000163629	PTPN13	ENSG00000163629.1	-1.53716626460917	-29.9180093331952	5.13950299509801e-70	9.25832671816953e-67
ENSG00000198632.ENSG00000174368.25	ENSG00000198632+ENSG00000174368	ENSG00000198632+ENSG00000174368_026	chr7	dexseq_prepare_annotation2.py	exon	74984790	74984929	.	-	.	ENST00000513070+ENST00000310939+ENST00000414100+ENST00000442338__exon_number_026__gene_id_ENSG00000198632+ENSG00000174368		ENSG00000198632.ENSG00000174368.25	2.60699101191838	35.0552470897745	6.85391397966543e-70	1.21923419045021e-66
ENSG00000143341.45	ENSG00000143341	ENSG00000143341_046	chr1	dexseq_prepare_annotation2.py	exon	186014820	186014995	.	+	.	ENST00000271588+ENST00000367492__exon_number_046__gene_id_ENSG00000143341	HMCN1	ENSG00000143341.45	-2.32606466591735	-28.4496533946666	3.11830597338061e-69	5.47863260960208e-66
ENSG00000214753.ENSG00000168000.ENSG00000234857.9	ENSG00000214753+ENSG00000168000+ENSG00000234857	ENSG00000214753+ENSG00000168000+ENSG00000234857_010	chr11	dexseq_prepare_annotation2.py	exon	62458165	62458203	.	-	.	ENST00000449636__exon_number_010__gene_id_ENSG00000214753+ENSG00000168000+ENSG00000234857		ENSG00000214753.ENSG00000168000.ENSG00000234857.9	2.22207342348149	23.1559705749986	4.68151629437262e-69	8.12477152888368e-66
ENSG00000175224.67	ENSG00000175224	ENSG00000175224_068	chr11	dexseq_prepare_annotation2.py	exon	46689416	46689421	.	+	.	ENST00000529395+ENST00000312040+ENST00000533316+ENST00000528494+ENST00000524625+ENST00000451945+ENST00000434074+ENST00000526508+ENST00000530500+ENST00000529655+ENST00000525009+ENST00000359513__exon_number_068__gene_id_ENSG00000175224	ATG13	ENSG00000175224.67	-2.38594023766584	-27.177481598284	5.03871018323272e-69	8.63932391428954e-66
ENSG00000124920	ENSG00000124920	ENSG00000124920_001	chr11	dexseq_prepare_annotation2.py	exon	61520114	61520120	.	+	.	ENST00000537766__exon_number_001__gene_id_ENSG00000124920	MYRF	ENSG00000124920	3.43470415446224	39.2942223609335	9.12527386150599e-69	1.54598434345807e-65
ENSG00000172890.23	ENSG00000172890	ENSG00000172890_024	chr11	dexseq_prepare_annotation2.py	exon	71184324	71184340	.	+	.	ENST00000319023+ENST00000529120+ENST00000528509+ENST00000525200__exon_number_024__gene_id_ENSG00000172890	NADSYN1	ENSG00000172890.23	2.38759800309785	25.1359061187348	1.22223632910945e-68	2.04632557919877e-65
ENSG00000163491.29	ENSG00000163491	ENSG00000163491_030	chr3	dexseq_prepare_annotation2.py	exon	27326093	27326195	.	-	.	ENST00000424275+ENST00000341435+ENST00000357467+ENST00000474938+ENST00000574215+ENST00000435584+ENST00000429845__exon_number_030__gene_id_ENSG00000163491	NEK10	ENSG00000163491.29	-2.80625368544768	-27.5546970679664	1.36959578209237e-68	2.26637843424822e-65
ENSG00000104490.16	ENSG00000104490	ENSG00000104490_017	chr8	dexseq_prepare_annotation2.py	exon	102731521	102731522	.	-	.	ENST00000311028+ENST00000522448+ENST00000220931+ENST00000518166+ENST00000522252+ENST00000520690+ENST00000520425+ENST00000521599+ENST00000518727+ENST00000395923+ENST00000522951+ENST00000519508__exon_number_017__gene_id_ENSG00000104490	NCALD	ENSG00000104490.16	1.93183645021784	24.9941075600356	3.22816805233751e-68	5.28050372064602e-65
ENSG00000169727.44	ENSG00000169727	ENSG00000169727_045	chr17	dexseq_prepare_annotation2.py	exon	80012615	80012617	.	+	.	ENST00000392358+ENST00000578552+ENST00000584460+ENST00000306823+ENST00000583641+ENST00000355130+ENST00000580141+ENST00000320548+ENST00000392357+ENST00000580716+ENST00000585084__exon_number_045__gene_id_ENSG00000169727	GPS1	ENSG00000169727.44	-1.56190498285036	-27.0090014072035	6.15516067921323e-68	9.95394399340357e-65
ENSG00000167380.40	ENSG00000167380	ENSG00000167380_041	chr19	dexseq_prepare_annotation2.py	exon	44679797	44679832	.	+	.	ENST00000454662+ENST00000590524+ENST00000585678+ENST00000588883+ENST00000590089+ENST00000337433+ENST00000588127__exon_number_041__gene_id_ENSG00000167380	ZNF226	ENSG00000167380.40	2.40028814263571	29.7358752659285	6.78097494067707e-68	1.08427789301426e-64
ENSG00000215029.ENSG00000185945.3	ENSG00000215029+ENSG00000185945	ENSG00000215029+ENSG00000185945_004	chrX	dexseq_prepare_annotation2.py	exon	101618184	101618366	.	-	.	ENST00000457521+ENST00000372750+ENST00000372749+ENST00000412230__exon_number_004__gene_id_ENSG00000215029+ENSG00000185945		ENSG00000215029.ENSG00000185945.3	-4.18489244712121	-29.6031119351155	1.2585475330629e-67	1.99005731086349e-64
ENSG00000088247.ENSG00000266722.46	ENSG00000088247+ENSG00000266722	ENSG00000088247+ENSG00000266722_047	chr19	dexseq_prepare_annotation2.py	exon	6424464	6424540	.	-	.	ENST00000599395+ENST00000398148__exon_number_047__gene_id_ENSG00000088247+ENSG00000266722		ENSG00000088247.ENSG00000266722.46	1.6065731031762	29.5339589571118	1.73817268865818e-67	2.71825377467731e-64
ENSG00000133226.58	ENSG00000133226	ENSG00000133226_059	chr1	dexseq_prepare_annotation2.py	exon	24993389	24993416	.	+	.	ENST00000489130+ENST00000596378+ENST00000479034+ENST00000323848+ENST00000374389+ENST00000447431__exon_number_059__gene_id_ENSG00000133226	SRRM1	ENSG00000133226.58	-2.31091997171249	-28.4041729820527	8.62944348648256e-67	1.33485296957046e-63
ENSG00000103197.46	ENSG00000103197	ENSG00000103197_047	chr16	dexseq_prepare_annotation2.py	exon	2121899	2121935	.	+	.	ENST00000353929+ENST00000439673+ENST00000219476+ENST00000401874+ENST00000563346+ENST00000382538+ENST00000568454+ENST00000350773+ENST00000439117__exon_number_047__gene_id_ENSG00000103197	TSC2	ENSG00000103197.46	1.52439821813416	24.0505532785812	9.77012777142922e-67	1.49505016481706e-63
ENSG00000170421.48	ENSG00000170421	ENSG00000170421_049	chr12	dexseq_prepare_annotation2.py	exon	53343705	53343738	.	-	.	ENST00000546921__exon_number_049__gene_id_ENSG00000170421	KRT8	ENSG00000170421.48	1.23580447579832	28.6629448657836	1.56330087573309e-66	2.366754371558e-63
ENSG00000172890.22	ENSG00000172890	ENSG00000172890_023	chr11	dexseq_prepare_annotation2.py	exon	71183538	71183546	.	+	.	ENST00000319023+ENST00000529120+ENST00000528509+ENST00000525200__exon_number_023__gene_id_ENSG00000172890	NADSYN1	ENSG00000172890.22	2.64792537465528	24.3625908732831	2.51602916760837e-66	3.76903817759489e-63
ENSG00000141646.ENSG00000267699.ENSG00000141642.46	ENSG00000141646+ENSG00000267699+ENSG00000141642	ENSG00000141646+ENSG00000267699+ENSG00000141642_047	chr18	dexseq_prepare_annotation2.py	exon	48593192	48593388	.	+	.	ENST00000590499__exon_number_047__gene_id_ENSG00000141646+ENSG00000267699+ENSG00000141642		ENSG00000141646.ENSG00000267699.ENSG00000141642.46	-2.7799941140027	-30.2665137832228	3.59566077479002e-66	5.33023000542856e-63
ENSG00000163629	ENSG00000163629	ENSG00000163629_001	chr4	dexseq_prepare_annotation2.py	exon	87515468	87515469	.	+	.	ENST00000427191+ENST00000436978__exon_number_001__gene_id_ENSG00000163629	PTPN13	ENSG00000163629	-1.49695149143786	-28.0088835474	6.26134654802021e-66	9.1861699855186e-63
ENSG00000175356.40	ENSG00000175356	ENSG00000175356_041	chr11	dexseq_prepare_annotation2.py	exon	9090917	9091042	.	-	.	ENST00000450649+ENST00000520467+ENST00000309263+ENST00000457346__exon_number_041__gene_id_ENSG00000175356	SCUBE2	ENSG00000175356.40	2.05191661712169	29.5107194150892	1.16825453371282e-65	1.69648439742046e-62
ENSG00000066855.1	ENSG00000066855	ENSG00000066855_002	chr8	dexseq_prepare_annotation2.py	exon	66556974	66557019	.	+	.	ENST00000523222+ENST00000523170+ENST00000262146+ENST00000522239+ENST00000424808__exon_number_002__gene_id_ENSG00000066855	MTFR1	ENSG00000066855.1	-1.43060627297252	-29.9900126171901	1.18704629774777e-65	1.70636106746246e-62
ENSG00000180448	ENSG00000180448	ENSG00000180448_001	chr19	dexseq_prepare_annotation2.py	exon	1065922	1066162	.	+	.	ENST00000539243__exon_number_001__gene_id_ENSG00000180448	HMHA1	ENSG00000180448	-5.28809279874707	-27.8608708328408	1.32117203436546e-65	1.88017313382583e-62
ENSG00000170448	ENSG00000170448	ENSG00000170448_001	chr4	dexseq_prepare_annotation2.py	exon	47849257	47849259	.	-	.	ENST00000381538+ENST00000502448+ENST00000464756__exon_number_001__gene_id_ENSG00000170448	NFXL1	ENSG00000170448	1.65646863486545	33.6815620251061	2.17714863002128e-65	3.06764553155405e-62
ENSG00000079215.7	ENSG00000079215	ENSG00000079215_008	chr5	dexseq_prepare_annotation2.py	exon	36608431	36608591	.	+	.	ENST00000265113+ENST00000513646+ENST00000512374+ENST00000416645+ENST00000513903+ENST00000505202+ENST00000506725+ENST00000504121+ENST00000381918__exon_number_008__gene_id_ENSG00000079215	SLC1A3	ENSG00000079215.7	4.22961919733272	35.4691345409642	2.33220849642786e-65	3.25391101308966e-62
ENSG00000074054.69	ENSG00000074054	ENSG00000074054_070	chr2	dexseq_prepare_annotation2.py	exon	122363277	122363756	.	-	.	ENST00000455322+ENST00000397587+ENST00000263710+ENST00000541377+ENST00000409078__exon_number_070__gene_id_ENSG00000074054	CLASP1	ENSG00000074054.69	-1.88796087090677	-24.0891124146713	4.94215687456226e-65	6.8283814269498e-62
ENSG00000085276.49	ENSG00000085276	ENSG00000085276_050	chr3	dexseq_prepare_annotation2.py	exon	169098975	169099046	.	-	.	ENST00000494292+ENST00000485957__exon_number_050__gene_id_ENSG00000085276	MECOM	ENSG00000085276.49	-2.40581400748837	-45.5424541631933	8.98671180843459e-65	1.2213017415962e-61
ENSG00000133226.53	ENSG00000133226	ENSG00000133226_054	chr1	dexseq_prepare_annotation2.py	exon	24989296	24989559	.	+	.	ENST00000485541__exon_number_054__gene_id_ENSG00000133226	SRRM1	ENSG00000133226.53	-2.28460154276525	-27.4825982295562	9.01101691841117e-65	1.2213017415962e-61
ENSG00000115421.6	ENSG00000115421	ENSG00000115421_007	chr2	dexseq_prepare_annotation2.py	exon	60988876	60988942	.	+	.	ENST00000496283+ENST00000238714+ENST00000453839+ENST00000414060__exon_number_007__gene_id_ENSG00000115421	PAPOLG	ENSG00000115421.6	-3.11613601644198	-31.1269512377595	1.03726696639416e-64	1.39258961560868e-61
ENSG00000148218.5	ENSG00000148218	ENSG00000148218_006	chr9	dexseq_prepare_annotation2.py	exon	116151879	116151966	.	-	.	ENST00000482847+ENST00000409155+ENST00000277315__exon_number_006__gene_id_ENSG00000148218	ALAD	ENSG00000148218.5	-1.91717507303292	-31.063978953658	1.3285312453785e-64	1.76695897253327e-61
ENSG00000067369.62	ENSG00000067369	ENSG00000067369_063	chr15	dexseq_prepare_annotation2.py	exon	43802813	43802926	.	-	.	ENST00000477089__exon_number_063__gene_id_ENSG00000067369	TP53BP1	ENSG00000067369.62	-1.42298417802086	-26.9950127780778	2.02541325545827e-64	2.66887579442149e-61
ENSG00000133226.50	ENSG00000133226	ENSG00000133226_051	chr1	dexseq_prepare_annotation2.py	exon	24987801	24987803	.	+	.	ENST00000496882+ENST00000596378+ENST00000479034+ENST00000485541+ENST00000323848+ENST00000374389+ENST00000537199+ENST00000447431__exon_number_051__gene_id_ENSG00000133226	SRRM1	ENSG00000133226.50	-2.18695478963397	-27.1758825898564	4.32716293392631e-64	5.6495677457797e-61
ENSG00000108387.7	ENSG00000108387	ENSG00000108387_008	chr17	dexseq_prepare_annotation2.py	exon	56598104	56598150	.	-	.	ENST00000426861+ENST00000457347+ENST00000393086+ENST00000317268+ENST00000583114+ENST00000584488+ENST00000582270+ENST00000317256+ENST00000412945+ENST00000580796+ENST00000579371+ENST00000580844+ENST00000583273+ENST00000577440__exon_number_008__gene_id_ENSG00000108387	SEPT4	ENSG00000108387.7	2.64447061672478	30.7276765820219	5.01358255437741e-64	6.48625406269095e-61
ENSG00000222750.ENSG00000103534.21	ENSG00000222750+ENSG00000103534	ENSG00000222750+ENSG00000103534_022	chr16	dexseq_prepare_annotation2.py	exon	19477404	19477555	.	+	.	ENST00000219821+ENST00000564959+ENST00000381414+ENST00000542583+ENST00000396229+ENST00000567478+ENST00000541464+ENST00000561503__exon_number_022__gene_id_ENSG00000222750+ENSG00000103534		ENSG00000222750.ENSG00000103534.21	1.81507009638459	31.2438816310523	7.52938808682496e-64	9.65328601823555e-61
ENSG00000013441.10	ENSG00000013441	ENSG00000013441_011	chr2	dexseq_prepare_annotation2.py	exon	201718626	201718716	.	-	.	ENST00000409769+ENST00000321356+ENST00000473565+ENST00000496205+ENST00000409403+ENST00000461326+ENST00000461981+ENST00000434813+ENST00000472679+ENST00000432425+ENST00000464454__exon_number_011__gene_id_ENSG00000013441	CLK1	ENSG00000013441.10	2.75649352426109	33.4441890331308	8.07088946680576e-64	1.02551459902732e-60
ENSG00000147206.35	ENSG00000147206	ENSG00000147206_036	chrX	dexseq_prepare_annotation2.py	exon	102347924	102348022	.	-	.	ENST00000425644+ENST00000425463+ENST00000395065__exon_number_036__gene_id_ENSG00000147206	NXF3	ENSG00000147206.35	-3.56808550632837	-36.3113804293563	1.097297183078e-63	1.38192441965498e-60
ENSG00000133226.63	ENSG00000133226	ENSG00000133226_064	chr1	dexseq_prepare_annotation2.py	exon	24996079	24996610	.	+	.	ENST00000474843__exon_number_064__gene_id_ENSG00000133226	SRRM1	ENSG00000133226.63	-2.31362911529497	-26.9743550488322	1.22056722742811e-63	1.52368546230282e-60
ENSG00000140575.9	ENSG00000140575	ENSG00000140575_010	chr15	dexseq_prepare_annotation2.py	exon	90972821	90972898	.	+	.	ENST00000268182+ENST00000560418+ENST00000559682__exon_number_010__gene_id_ENSG00000140575	IQGAP1	ENSG00000140575.9	-2.47514602822545	-22.5945409687617	1.27487106184928e-63	1.5776363102855e-60
ENSG00000133226.55	ENSG00000133226	ENSG00000133226_056	chr1	dexseq_prepare_annotation2.py	exon	24993046	24993305	.	+	.	ENST00000489130__exon_number_056__gene_id_ENSG00000133226	SRRM1	ENSG00000133226.55	-2.02871821004343	-26.9533429556067	1.3603112575519e-63	1.66885564977128e-60
ENSG00000142621.1	ENSG00000142621	ENSG00000142621_002	chr1	dexseq_prepare_annotation2.py	exon	15573776	15573891	.	+	.	ENST00000358897+ENST00000417793+ENST00000375999+ENST00000433640__exon_number_002__gene_id_ENSG00000142621	FHAD1	ENSG00000142621.1	-2.0321058424449	-25.750609124888	1.64011786643982e-63	1.9949300315463e-60
ENSG00000079215.33	ENSG00000079215	ENSG00000079215_034	chr5	dexseq_prepare_annotation2.py	exon	36686167	36686335	.	+	.	ENST00000265113+ENST00000506178+ENST00000381918__exon_number_034__gene_id_ENSG00000079215	SLC1A3	ENSG00000079215.33	-4.71022176794228	-33.7116028755614	5.91037501089907e-63	7.12806252691574e-60
ENSG00000161013.7	ENSG00000161013	ENSG00000161013_008	chr5	dexseq_prepare_annotation2.py	exon	179225347	179225406	.	-	.	ENST00000520969+ENST00000292591+ENST00000337755+ENST00000522451+ENST00000520875+ENST00000518778+ENST00000518980+ENST00000519836+ENST00000523382__exon_number_008__gene_id_ENSG00000161013	MGAT4B	ENSG00000161013.7	-2.58608644492952	-28.0940239451718	7.44391070733368e-63	8.90210400564171e-60
ENSG00000081479.31	ENSG00000081479	ENSG00000081479_032	chr2	dexseq_prepare_annotation2.py	exon	170038677	170038829	.	-	.	ENST00000263816+ENST00000461418__exon_number_032__gene_id_ENSG00000081479	LRP2	ENSG00000081479.31	-1.87589598070622	-29.1210333352517	3.73724186992466e-62	4.4320885645904e-59
ENSG00000145362.87	ENSG00000145362	ENSG00000145362_088	chr4	dexseq_prepare_annotation2.py	exon	114302613	114302627	.	+	.	ENST00000357077+ENST00000514167+ENST00000509550+ENST00000506722+ENST00000394537+ENST00000505342+ENST00000506344+ENST00000264366+ENST00000514960+ENST00000510275__exon_number_088__gene_id_ENSG00000145362	ANK2	ENSG00000145362.87	2.07438458194142	23.2159925085456	5.8632447981367e-62	6.89590273113746e-59
ENSG00000104490.17	ENSG00000104490	ENSG00000104490_018	chr8	dexseq_prepare_annotation2.py	exon	102731523	102731541	.	-	.	ENST00000311028+ENST00000522448+ENST00000220931+ENST00000518166+ENST00000522951+ENST00000520690+ENST00000517822+ENST00000520425+ENST00000521599+ENST00000518727+ENST00000395923+ENST00000522252+ENST00000519508__exon_number_018__gene_id_ENSG00000104490	NCALD	ENSG00000104490.17	1.88288646754956	22.9051876764697	7.0439981977493e-62	8.21670842229427e-59
ENSG00000133226.65	ENSG00000133226	ENSG00000133226_066	chr1	dexseq_prepare_annotation2.py	exon	24997877	24997960	.	+	.	ENST00000323848+ENST00000447431+ENST00000474843+ENST00000374389+ENST00000479034__exon_number_066__gene_id_ENSG00000133226	SRRM1	ENSG00000133226.65	-2.35540078396789	-26.106658798041	1.121136945522e-61	1.29715544596895e-58
ENSG00000264594.ENSG00000204580.142	ENSG00000264594+ENSG00000204580	ENSG00000264594+ENSG00000204580_143	chr6	dexseq_prepare_annotation2.py	exon	30867825	30867929	.	+	.	ENST00000454612+ENST00000361741+ENST00000376575+ENST00000376567+ENST00000376570+ENST00000452441+ENST00000446312+ENST00000376568+ENST00000376569+ENST00000324771__exon_number_143__gene_id_ENSG00000264594+ENSG00000204580		ENSG00000264594.ENSG00000204580.142	-3.12656398779646	-32.7571027027989	1.31871482955538e-61	1.51344859765206e-58
ENSG00000182774.ENSG00000214575.ENSG00000260836.28	ENSG00000182774+ENSG00000214575+ENSG00000260836	ENSG00000182774+ENSG00000214575+ENSG00000260836_029	chr15	dexseq_prepare_annotation2.py	exon	83209208	83209208	.	-	.	ENST00000560229+ENST00000330244+ENST00000561157__exon_number_029__gene_id_ENSG00000182774+ENSG00000214575+ENSG00000260836		ENSG00000182774.ENSG00000214575.ENSG00000260836.28	-1.48485631275652	-27.4158736670721	1.77070713912752e-61	2.01592882941101e-58
ENSG00000108387.8	ENSG00000108387	ENSG00000108387_009	chr17	dexseq_prepare_annotation2.py	exon	56598151	56598203	.	-	.	ENST00000426861+ENST00000457347+ENST00000393086+ENST00000317268+ENST00000583114+ENST00000584488+ENST00000582270+ENST00000317256+ENST00000412945+ENST00000580796+ENST00000580844+ENST00000583273+ENST00000577440__exon_number_009__gene_id_ENSG00000108387	SEPT4	ENSG00000108387.8	1.90095995586454	29.2437159964326	2.00614821908407e-61	2.26584888258789e-58
ENSG00000114735.20	ENSG00000114735	ENSG00000114735_021	chr3	dexseq_prepare_annotation2.py	exon	50616252	50616357	.	+	.	ENST00000455834+ENST00000448997+ENST00000232854+ENST00000434410__exon_number_021__gene_id_ENSG00000114735	HEMK1	ENSG00000114735.20	-2.38207055276846	-28.7094285192382	2.14603145047225e-61	2.40475497439493e-58
ENSG00000207945.ENSG00000100124.24	ENSG00000207945+ENSG00000100124	ENSG00000207945+ENSG00000100124_025	chr22	dexseq_prepare_annotation2.py	exon	38239918	38240013	.	-	.	ENST00000434930+ENST00000215941+ENST00000407117+ENST00000458278+ENST00000413497+ENST00000411961__exon_number_025__gene_id_ENSG00000207945+ENSG00000100124		ENSG00000207945.ENSG00000100124.24	-3.44668120806845	-38.2090675980219	2.3379422681553e-61	2.59933517283944e-58
ENSG00000207945.ENSG00000100124.22	ENSG00000207945+ENSG00000100124	ENSG00000207945+ENSG00000100124_023	chr22	dexseq_prepare_annotation2.py	exon	38236194	38236241	.	-	.	ENST00000424350+ENST00000434930+ENST00000215941+ENST00000407117+ENST00000458278+ENST00000609454+ENST00000413497+ENST00000464849+ENST00000406423__exon_number_023__gene_id_ENSG00000207945+ENSG00000100124		ENSG00000207945.ENSG00000100124.22	-3.48676906688848	-37.9657880414727	4.2447372773792e-61	4.68273493551249e-58
ENSG00000059769.ENSG00000244115.ENSG00000242616.12	ENSG00000059769+ENSG00000244115+ENSG00000242616	ENSG00000059769+ENSG00000244115+ENSG00000242616_013	chr9	dexseq_prepare_annotation2.py	exon	114431549	114431551	.	+	.	ENST00000374293__exon_number_013__gene_id_ENSG00000059769+ENSG00000244115+ENSG00000242616		ENSG00000059769.ENSG00000244115.ENSG00000242616.12	3.80715478415983	43.1031446461504	8.00691212625945e-61	8.76516670461622e-58
ENSG00000088247.ENSG00000266722.44	ENSG00000088247+ENSG00000266722	ENSG00000088247+ENSG00000266722_045	chr19	dexseq_prepare_annotation2.py	exon	6424228	6424288	.	-	.	ENST00000595258+ENST00000595548__exon_number_045__gene_id_ENSG00000088247+ENSG00000266722		ENSG00000088247.ENSG00000266722.44	1.58952974286844	26.2456043902284	1.50222950948861e-60	1.63193728034225e-57
ENSG00000133226.54	ENSG00000133226	ENSG00000133226_055	chr1	dexseq_prepare_annotation2.py	exon	24989674	24989715	.	+	.	ENST00000461768+ENST00000596378+ENST00000479034+ENST00000537199+ENST00000374389+ENST00000447431__exon_number_055__gene_id_ENSG00000133226	SRRM1	ENSG00000133226.54	-2.30870752191784	-25.4832803422841	3.05058483454425e-60	3.28887710900627e-57
ENSG00000003756.ENSG00000004534.55	ENSG00000003756+ENSG00000004534	ENSG00000003756+ENSG00000004534_056	chr3	dexseq_prepare_annotation2.py	exon	50107888	50107985	.	+	.	ENST00000539992+ENST00000419610+ENST00000266022+ENST00000421682+ENST00000434592+ENST00000443081+ENST00000442092+ENST00000422955+ENST00000454079__exon_number_056__gene_id_ENSG00000003756+ENSG00000004534		ENSG00000003756.ENSG00000004534.55	2.27224482576261	22.6211264631583	3.64882652715843e-60	3.90427181884543e-57
ENSG00000201965.ENSG00000060971.8	ENSG00000201965+ENSG00000060971	ENSG00000201965+ENSG00000060971_009	chr3	dexseq_prepare_annotation2.py	exon	38164575	38164613	.	-	.	ENST00000452171+ENST00000480865+ENST00000469600+ENST00000411549+ENST00000450296+ENST00000333167+ENST00000301810+ENST00000469559__exon_number_009__gene_id_ENSG00000201965+ENSG00000060971		ENSG00000201965.ENSG00000060971.8	3.01623840279476	25.1566979168174	3.87492429396124e-60	4.11525635222327e-57
ENSG00000133226.51	ENSG00000133226	ENSG00000133226_052	chr1	dexseq_prepare_annotation2.py	exon	24987804	24987887	.	+	.	ENST00000496882+ENST00000461768+ENST00000596378+ENST00000479034+ENST00000485541+ENST00000323848+ENST00000374389+ENST00000537199+ENST00000447431__exon_number_052__gene_id_ENSG00000133226	SRRM1	ENSG00000133226.51	-2.25269228623901	-25.3514990179501	6.1705000074498e-60	6.5046668634088e-57
ENSG00000114735.28	ENSG00000114735	ENSG00000114735_029	chr3	dexseq_prepare_annotation2.py	exon	50618108	50622179	.	+	.	ENST00000448997+ENST00000232854__exon_number_029__gene_id_ENSG00000114735	HEMK1	ENSG00000114735.28	-3.35979753602584	-27.8269857078186	9.66470874807268e-60	1.01131938724042e-56
ENSG00000213398.ENSG00000124067.ENSG00000267660.56	ENSG00000213398+ENSG00000124067+ENSG00000267660	ENSG00000213398+ENSG00000124067+ENSG00000267660_057	chr16	dexseq_prepare_annotation2.py	exon	67983703	67983809	.	-	.	ENST00000576616+ENST00000537830+ENST00000338335+ENST00000422611+ENST00000576513+ENST00000574665+ENST00000572037+ENST00000570802+ENST00000573023+ENST00000541864+ENST00000316341__exon_number_057__gene_id_ENSG00000213398+ENSG00000124067+ENSG00000267660		ENSG00000213398.ENSG00000124067.ENSG00000267660.56	-3.65345904241999	-29.4050597850941	9.87718087413412e-60	1.0260083849481e-56
ENSG00000048052.73	ENSG00000048052	ENSG00000048052_074	chr7	dexseq_prepare_annotation2.py	exon	18875532	18875620	.	+	.	ENST00000483142+ENST00000432645+ENST00000401921+ENST00000406451+ENST00000490851+ENST00000441542__exon_number_074__gene_id_ENSG00000048052	HDAC9	ENSG00000048052.73	1.93764988727456	26.8838871616676	1.39337040065724e-59	1.43689808034734e-56
ENSG00000215012.ENSG00000185838.2	ENSG00000215012+ENSG00000185838	ENSG00000215012+ENSG00000185838_003	chr22	dexseq_prepare_annotation2.py	exon	19775941	19775986	.	-	.	ENST00000405009+ENST00000403325+ENST00000329517__exon_number_003__gene_id_ENSG00000215012+ENSG00000185838		ENSG00000215012.ENSG00000185838.2	2.45296140949724	31.3022863330618	1.72678173770853e-59	1.76791392715855e-56
ENSG00000148341.27	ENSG00000148341	ENSG00000148341_028	chr9	dexseq_prepare_annotation2.py	exon	131777050	131777183	.	-	.	ENST00000417224+ENST00000372559+ENST00000372554+ENST00000455407+ENST00000416230+ENST00000425236+ENST00000372564+ENST00000416629+ENST00000483980__exon_number_028__gene_id_ENSG00000148341	SH3GLB2	ENSG00000148341.27	-2.98611405260595	-27.2467374576151	1.75201464669855e-59	1.78093540275941e-56
ENSG00000169727.46	ENSG00000169727	ENSG00000169727_047	chr17	dexseq_prepare_annotation2.py	exon	80012634	80012686	.	+	.	ENST00000392358+ENST00000578552+ENST00000584460+ENST00000306823+ENST00000355130+ENST00000580141+ENST00000320548+ENST00000392357+ENST00000585084__exon_number_047__gene_id_ENSG00000169727	GPS1	ENSG00000169727.46	-1.69668083099924	-23.7215777240423	1.77742575093565e-59	1.79395202866244e-56
ENSG00000148337.56	ENSG00000148337	ENSG00000148337_057	chr9	dexseq_prepare_annotation2.py	exon	130952967	130952989	.	-	.	ENST00000467178+ENST00000325721+ENST00000420484+ENST00000372948+ENST00000415526+ENST00000491954+ENST00000393608+ENST00000541172+ENST00000372938+ENST00000372954+ENST00000357558+ENST00000324544+ENST00000538431+ENST00000277465+ENST00000498156__exon_number_057__gene_id_ENSG00000148337	CIZ1	ENSG00000148337.56	-1.60080922820231	-21.8440285809755	5.9727623932278e-59	5.98584358410311e-56
ENSG00000147642.55	ENSG00000147642	ENSG00000147642_056	chr8	dexseq_prepare_annotation2.py	exon	110661092	110661132	.	-	.	ENST00000524720+ENST00000408908+ENST00000433638__exon_number_056__gene_id_ENSG00000147642	SYBU	ENSG00000147642.55	1.98060239720383	23.2983860796177	7.38301598643815e-59	7.34744327304895e-56
ENSG00000170448.2	ENSG00000170448	ENSG00000170448_003	chr4	dexseq_prepare_annotation2.py	exon	47850321	47850353	.	-	.	ENST00000507489+ENST00000507131+ENST00000381538+ENST00000502448+ENST00000464756__exon_number_003__gene_id_ENSG00000170448	NFXL1	ENSG00000170448.2	1.52698501178486	29.3412129361581	1.31642677795681e-58	1.30098618887369e-55
ENSG00000164941.14	ENSG00000164941	ENSG00000164941_015	chr8	dexseq_prepare_annotation2.py	exon	95841203	95841219	.	+	.	ENST00000343161+ENST00000519457+ENST00000521860+ENST00000524333+ENST00000523206+ENST00000519053+ENST00000447247+ENST00000523731+ENST00000522171+ENST00000523321__exon_number_015__gene_id_ENSG00000164941	INTS8	ENSG00000164941.14	-2.06557228553872	-29.9763864719398	1.40285318116262e-58	1.3768375107892e-55
ENSG00000091536.67	ENSG00000091536	ENSG00000091536_068	chr17	dexseq_prepare_annotation2.py	exon	18061622	18061625	.	+	.	ENST00000556535+ENST00000557190__exon_number_068__gene_id_ENSG00000091536	MYO15A	ENSG00000091536.67	-2.03541554193955	-20.7951963514796	2.04623979812349e-58	1.99453720486816e-55
ENSG00000082397.4	ENSG00000082397	ENSG00000082397_005	chr18	dexseq_prepare_annotation2.py	exon	5393102	5393165	.	-	.	ENST00000544123+ENST00000578618+ENST00000540638+ENST00000542652+ENST00000545076+ENST00000341928__exon_number_005__gene_id_ENSG00000082397	EPB41L3	ENSG00000082397.4	-1.78029991046136	-27.0745458304905	2.65437559979392e-58	2.56970643525356e-55
ENSG00000124721.3	ENSG00000124721	ENSG00000124721_004	chr6	dexseq_prepare_annotation2.py	exon	38690622	38690897	.	+	.	ENST00000449981+ENST00000327475+ENST00000373278__exon_number_004__gene_id_ENSG00000124721	DNAH8	ENSG00000124721.3	1.83446632647148	21.850657205746	3.31331281216185e-58	3.1859517541322e-55
ENSG00000005884.29	ENSG00000005884	ENSG00000005884_030	chr17	dexseq_prepare_annotation2.py	exon	48152963	48153064	.	+	.	ENST00000007722+ENST00000505306+ENST00000505612+ENST00000506401+ENST00000320031+ENST00000544892+ENST00000510809__exon_number_030__gene_id_ENSG00000005884	ITGA3	ENSG00000005884.29	-4.0337875950553	-32.0494109181371	3.72643462360714e-58	3.55914521959836e-55
ENSG00000221978.53	ENSG00000221978	ENSG00000221978_054	chr1	dexseq_prepare_annotation2.py	exon	1334690	1334691	.	-	.	ENST00000425598+ENST00000408918+ENST00000488340+ENST00000400809+ENST00000481223__exon_number_054__gene_id_ENSG00000221978	CCNL2	ENSG00000221978.53	-5.06996282534086	-31.9984783380962	4.37471131082986e-58	4.15046360903672e-55
ENSG00000151150.40	ENSG00000151150	ENSG00000151150_041	chr10	dexseq_prepare_annotation2.py	exon	61844474	61844588	.	-	.	ENST00000503366+ENST00000355288+ENST00000280772+ENST00000373827__exon_number_041__gene_id_ENSG00000151150	ANK3	ENSG00000151150.40	-1.55160574838489	-24.7993151552059	5.43971882107621e-58	5.12670082878263e-55
ENSG00000128973.ENSG00000260007.ENSG00000129007.13	ENSG00000128973+ENSG00000260007+ENSG00000129007	ENSG00000128973+ENSG00000260007+ENSG00000129007_014	chr15	dexseq_prepare_annotation2.py	exon	68497827	68497899	.	-	.	ENST00000467889+ENST00000395465+ENST00000540479+ENST00000395463__exon_number_014__gene_id_ENSG00000128973+ENSG00000260007+ENSG00000129007		ENSG00000128973.ENSG00000260007.ENSG00000129007.13	1.7569559336135	28.9306057700066	6.30491610353397e-58	5.90301918164489e-55
ENSG00000204316.ENSG00000188878.ENSG00000267426.68	ENSG00000204316+ENSG00000188878+ENSG00000267426	ENSG00000204316+ENSG00000188878+ENSG00000267426_069	chr17	dexseq_prepare_annotation2.py	exon	73909811	73909861	.	-	.	ENST00000590264+ENST00000586112+ENST00000593156+ENST00000585990+ENST00000389570+ENST00000588283+ENST00000319129+ENST00000586717+ENST00000592193__exon_number_069__gene_id_ENSG00000204316+ENSG00000188878+ENSG00000267426		ENSG00000204316.ENSG00000188878.ENSG00000267426.68	2.1457487381393	22.9370335894909	7.1949044407943e-58	6.69224866584234e-55
ENSG00000074054.64	ENSG00000074054	ENSG00000074054_065	chr2	dexseq_prepare_annotation2.py	exon	122283497	122283543	.	-	.	ENST00000474065__exon_number_065__gene_id_ENSG00000074054	CLASP1	ENSG00000074054.64	-1.79465984579404	-21.7339418176014	7.64283808681929e-58	7.06272682450221e-55
ENSG00000123213.22	ENSG00000123213	ENSG00000123213_023	chr5	dexseq_prepare_annotation2.py	exon	65105342	65105528	.	+	.	ENST00000502464+ENST00000509935+ENST00000511299+ENST00000506799+ENST00000507201+ENST00000380985__exon_number_023__gene_id_ENSG00000123213	NLN	ENSG00000123213.22	-2.58524904216136	-28.8495547505071	8.60606800611854e-58	7.9015364130241e-55
ENSG00000074181.12	ENSG00000074181	ENSG00000074181_013	chr19	dexseq_prepare_annotation2.py	exon	15284879	15285211	.	-	.	ENST00000263388__exon_number_013__gene_id_ENSG00000074181	NOTCH3	ENSG00000074181.12	2.15543858360895	22.871481952931	1.08932747833843e-57	9.93738992114235e-55
ENSG00000161010.ENSG00000197226.21	ENSG00000161010+ENSG00000197226	ENSG00000161010+ENSG00000197226_022	chr5	dexseq_prepare_annotation2.py	exon	179268269	179268370	.	-	.	ENST00000521675__exon_number_022__gene_id_ENSG00000161010+ENSG00000197226		ENSG00000161010.ENSG00000197226.21	-2.76277567947215	-21.678931823111	1.13389672142233e-57	1.02780876638429e-54
ENSG00000253729.13	ENSG00000253729	ENSG00000253729_014	chr8	dexseq_prepare_annotation2.py	exon	48694723	48694815	.	-	.	ENST00000314191+ENST00000523565+ENST00000521331__exon_number_014__gene_id_ENSG00000253729	PRKDC	ENSG00000253729.13	-1.75964526478518	-19.7812964122043	1.18097607414408e-57	1.06370813979442e-54
ENSG00000114735	ENSG00000114735	ENSG00000114735_001	chr3	dexseq_prepare_annotation2.py	exon	50606583	50606627	.	+	.	ENST00000434410__exon_number_001__gene_id_ENSG00000114735	HEMK1	ENSG00000114735	1.66992372325733	26.6592363749875	1.69713668520597e-57	1.51900137615313e-54
ENSG00000175166.64	ENSG00000175166	ENSG00000175166_065	chr3	dexseq_prepare_annotation2.py	exon	184026356	184026495	.	+	.	ENST00000491494__exon_number_065__gene_id_ENSG00000175166	PSMD2	ENSG00000175166.64	-1.99676099358959	-21.8522321482016	2.03266943201257e-57	1.80794512211963e-54
ENSG00000163491.30	ENSG00000163491	ENSG00000163491_031	chr3	dexseq_prepare_annotation2.py	exon	27326331	27326392	.	-	.	ENST00000424275+ENST00000341435+ENST00000357467+ENST00000474938+ENST00000574215+ENST00000435584+ENST00000429845__exon_number_031__gene_id_ENSG00000163491	NEK10	ENSG00000163491.30	-2.72789992321075	-23.1319474462788	2.21859177881514e-57	1.9610559915215e-54
ENSG00000232732.7	ENSG00000232732	ENSG00000232732_008	chr2	dexseq_prepare_annotation2.py	exon	200743839	200743848	.	-	.	ENST00000600956+ENST00000597899__exon_number_008__gene_id_ENSG00000232732	AC073043.1	ENSG00000232732.7	-1.68363165831799	-23.1002694701189	2.69281955814905e-57	2.36554224777623e-54
ENSG00000179603.45	ENSG00000179603	ENSG00000179603_046	chr7	dexseq_prepare_annotation2.py	exon	126891219	126891273	.	-	.	ENST00000457830__exon_number_046__gene_id_ENSG00000179603	GRM8	ENSG00000179603.45	2.58689782761396	26.5354882484076	2.96090968410674e-57	2.58509213530622e-54
ENSG00000164116.22	ENSG00000164116	ENSG00000164116_023	chr4	dexseq_prepare_annotation2.py	exon	156629388	156629446	.	+	.	ENST00000506455+ENST00000443668+ENST00000511108+ENST00000511507+ENST00000512983+ENST00000513574+ENST00000393832+ENST00000296518+ENST00000455639+ENST00000515602+ENST00000515201__exon_number_023__gene_id_ENSG00000164116	GUCY1A3	ENSG00000164116.22	-3.16809511113432	-35.7709464517544	3.4001135156002e-57	2.95044850316207e-54
ENSG00000165949.11	ENSG00000165949	ENSG00000165949_012	chr14	dexseq_prepare_annotation2.py	exon	94577161	94577271	.	+	.	ENST00000555744__exon_number_012__gene_id_ENSG00000165949	IFI27	ENSG00000165949.11	-2.6807255195538	-32.2626269387717	3.4940050317536e-57	3.01354757620537e-54
ENSG00000116688.7	ENSG00000116688	ENSG00000116688_008	chr1	dexseq_prepare_annotation2.py	exon	12042049	12042171	.	+	.	ENST00000412236+ENST00000490079+ENST00000497302+ENST00000235329__exon_number_008__gene_id_ENSG00000116688	MFN2	ENSG00000116688.7	-2.20805380352957	-30.427208870301	4.78038297230688e-57	4.09819928416846e-54
ENSG00000143341.47	ENSG00000143341	ENSG00000143341_048	chr1	dexseq_prepare_annotation2.py	exon	186022084	186022206	.	+	.	ENST00000271588+ENST00000367492__exon_number_048__gene_id_ENSG00000143341	HMCN1	ENSG00000143341.47	-2.20850037097519	-23.3958838378617	5.39473175754079e-57	4.5971836595652e-54
ENSG00000175287.ENSG00000095319.ENSG00000251184.87	ENSG00000175287+ENSG00000095319+ENSG00000251184	ENSG00000175287+ENSG00000095319+ENSG00000251184_088	chr9	dexseq_prepare_annotation2.py	exon	131757598	131757793	.	+	.	ENST00000477069+ENST00000372577+ENST00000495726__exon_number_088__gene_id_ENSG00000175287+ENSG00000095319+ENSG00000251184		ENSG00000175287.ENSG00000095319.ENSG00000251184.87	-1.64991795946053	-25.2558651723228	6.09486729829626e-57	5.16289678623714e-54
ENSG00000123213.21	ENSG00000123213	ENSG00000123213_022	chr5	dexseq_prepare_annotation2.py	exon	65104953	65105236	.	+	.	ENST00000507201__exon_number_022__gene_id_ENSG00000123213	NLN	ENSG00000123213.21	-2.57644203799141	-28.2607162871833	8.41300881532405e-57	7.08440057702711e-54
ENSG00000079215.6	ENSG00000079215	ENSG00000079215_007	chr5	dexseq_prepare_annotation2.py	exon	36608280	36608430	.	+	.	ENST00000513646__exon_number_007__gene_id_ENSG00000079215	SLC1A3	ENSG00000079215.6	3.99212952592191	29.4877712158878	9.73779597582676e-57	8.15173813597578e-54
ENSG00000108387.6	ENSG00000108387	ENSG00000108387_007	chr17	dexseq_prepare_annotation2.py	exon	56597787	56597846	.	-	.	ENST00000426861+ENST00000457347+ENST00000393086+ENST00000317268+ENST00000583114+ENST00000584488+ENST00000582270+ENST00000317256+ENST00000412945+ENST00000580796+ENST00000579371+ENST00000580844+ENST00000583273+ENST00000577440__exon_number_007__gene_id_ENSG00000108387	SEPT4	ENSG00000108387.6	1.86343876816209	26.663419100036	1.15113163389199e-56	9.58004058191832e-54
ENSG00000133226.52	ENSG00000133226	ENSG00000133226_053	chr1	dexseq_prepare_annotation2.py	exon	24989151	24989295	.	+	.	ENST00000496882+ENST00000461768+ENST00000596378+ENST00000479034+ENST00000485541+ENST00000323848+ENST00000374389+ENST00000537199+ENST00000447431__exon_number_053__gene_id_ENSG00000133226	SRRM1	ENSG00000133226.52	-2.22998433874391	-23.9547721799345	1.23081814883898e-56	1.01836605569433e-53
ENSG00000148219.34	ENSG00000148219	ENSG00000148219_035	chr9	dexseq_prepare_annotation2.py	exon	119976833	119977021	.	-	.	ENST00000373996+ENST00000361477+ENST00000361209+ENST00000313400__exon_number_035__gene_id_ENSG00000148219	ASTN2	ENSG00000148219.34	1.53055257445664	23.8881658720152	1.77906694084399e-56	1.46347280588699e-53
ENSG00000104490.20	ENSG00000104490	ENSG00000104490_021	chr8	dexseq_prepare_annotation2.py	exon	102731597	102731600	.	-	.	ENST00000311028+ENST00000522448+ENST00000220931+ENST00000518166+ENST00000517531+ENST00000522252+ENST00000520690+ENST00000517822+ENST00000520425+ENST00000521599+ENST00000518727+ENST00000395923+ENST00000524209+ENST00000521964+ENST00000522951+ENST00000519508__exon_number_021__gene_id_ENSG00000104490	NCALD	ENSG00000104490.20	2.22115317325832	21.1682011995251	1.95297139898212e-56	1.59729490092267e-53
ENSG00000254485.ENSG00000196220.ENSG00000206573.109	ENSG00000254485+ENSG00000196220+ENSG00000206573	ENSG00000254485+ENSG00000196220+ENSG00000206573_110	chr3	dexseq_prepare_annotation2.py	exon	9439983	9440051	.	-	.	ENST00000521708__exon_number_110__gene_id_ENSG00000254485+ENSG00000196220+ENSG00000206573		ENSG00000254485.ENSG00000196220.ENSG00000206573.109	-4.42531140583808	-19.878788563116	1.97645310626398e-56	1.60726296003162e-53
ENSG00000074181.5	ENSG00000074181	ENSG00000074181_006	chr19	dexseq_prepare_annotation2.py	exon	15276598	15276778	.	-	.	ENST00000263388+ENST00000597756__exon_number_006__gene_id_ENSG00000074181	NOTCH3	ENSG00000074181.5	1.9182774236028	22.3675329233921	2.69003365126101e-56	2.17512147127617e-53
ENSG00000126883.76	ENSG00000126883	ENSG00000126883_077	chr9	dexseq_prepare_annotation2.py	exon	134103547	134103561	.	+	.	ENST00000411637+ENST00000451030+ENST00000530491+ENST00000453861+ENST00000483497+ENST00000359428__exon_number_077__gene_id_ENSG00000126883	NUP214	ENSG00000126883.76	1.30275043625699	24.6338049243032	2.81875126989336e-56	2.26632379643952e-53
ENSG00000169727.62	ENSG00000169727	ENSG00000169727_063	chr17	dexseq_prepare_annotation2.py	exon	80014505	80014642	.	+	.	ENST00000392358+ENST00000578552+ENST00000584460+ENST00000306823+ENST00000578168+ENST00000578279+ENST00000583486+ENST00000355130+ENST00000320548+ENST00000392357__exon_number_063__gene_id_ENSG00000169727	GPS1	ENSG00000169727.62	-1.60207236688479	-22.514790475068	3.18807470483147e-56	2.54886572651276e-53
ENSG00000030582.56	ENSG00000030582	ENSG00000030582_057	chr17	dexseq_prepare_annotation2.py	exon	42430412	42430450	.	+	.	ENST00000053867+ENST00000589265+ENST00000586242__exon_number_057__gene_id_ENSG00000030582	GRN	ENSG00000030582.56	-1.95130137325703	-23.0760379252684	3.57219686983908e-56	2.84001624996464e-53
ENSG00000177565.14	ENSG00000177565	ENSG00000177565_015	chr3	dexseq_prepare_annotation2.py	exon	176768338	176768345	.	-	.	ENST00000430069+ENST00000457928+ENST00000428970__exon_number_015__gene_id_ENSG00000177565	TBL1XR1	ENSG00000177565.14	2.27469285069121	23.9971354163965	4.04721824787305e-56	3.1997982004059e-53
ENSG00000103671.19	ENSG00000103671	ENSG00000103671_020	chr15	dexseq_prepare_annotation2.py	exon	64698529	64698658	.	+	.	ENST00000560567+ENST00000261884+ENST00000558820__exon_number_020__gene_id_ENSG00000103671	TRIP4	ENSG00000103671.19	3.05275760829262	34.6138682205476	6.32924246255845e-56	4.97635814413898e-53
ENSG00000114735.2	ENSG00000114735	ENSG00000114735_003	chr3	dexseq_prepare_annotation2.py	exon	50606705	50606908	.	+	.	ENST00000232854__exon_number_003__gene_id_ENSG00000114735	HEMK1	ENSG00000114735.2	1.70891353988146	25.7849199246686	8.98701636346494e-56	7.02720486648933e-53
ENSG00000114346	ENSG00000114346	ENSG00000114346_001	chr3	dexseq_prepare_annotation2.py	exon	172468472	172468493	.	+	.	ENST00000232458__exon_number_001__gene_id_ENSG00000114346	ECT2	ENSG00000114346	2.03218397321293	22.411454311282	1.87535655971179e-55	1.45838178890243e-52
ENSG00000103671.20	ENSG00000103671	ENSG00000103671_021	chr15	dexseq_prepare_annotation2.py	exon	64701812	64701883	.	+	.	ENST00000561265+ENST00000559565+ENST00000560567+ENST00000261884+ENST00000558820__exon_number_021__gene_id_ENSG00000103671	TRIP4	ENSG00000103671.20	2.94513941250558	34.141944948757	2.13658533420292e-55	1.65249780160734e-52
ENSG00000149179.7	ENSG00000149179	ENSG00000149179_008	chr11	dexseq_prepare_annotation2.py	exon	46958311	46958318	.	+	.	ENST00000527234+ENST00000528488+ENST00000536126+ENST00000278460+ENST00000378618+ENST00000525279+ENST00000533124+ENST00000531648+ENST00000522712+ENST00000532840__exon_number_008__gene_id_ENSG00000149179	C11orf49	ENSG00000149179.7	2.11877022461098	22.5572785276187	2.4187681502407e-55	1.86063413096705e-52
ENSG00000196549.22	ENSG00000196549	ENSG00000196549_023	chr3	dexseq_prepare_annotation2.py	exon	154834268	154834348	.	+	.	ENST00000493237+ENST00000360490+ENST00000481828+ENST00000462745+ENST00000462837+ENST00000492661+ENST00000460393__exon_number_023__gene_id_ENSG00000196549	MME	ENSG00000196549.22	1.53659882960063	24.7847971175973	3.26038940315504e-55	2.49456600189461e-52
ENSG00000221968.4	ENSG00000221968	ENSG00000221968_005	chr11	dexseq_prepare_annotation2.py	exon	61641207	61641231	.	-	.	ENST00000527379+ENST00000278829+ENST00000527697+ENST00000529404+ENST00000533676__exon_number_005__gene_id_ENSG00000221968	FADS3	ENSG00000221968.4	-3.14652686541967	-29.0507526222863	5.48207519323962e-55	4.17197648569585e-52
ENSG00000165949.10	ENSG00000165949	ENSG00000165949_011	chr14	dexseq_prepare_annotation2.py	exon	94577108	94577143	.	+	.	ENST00000444961+ENST00000557634+ENST00000555819+ENST00000557700+ENST00000557098+ENST00000298902+ENST00000448882+ENST00000554448+ENST00000556544+ENST00000555081__exon_number_011__gene_id_ENSG00000165949	IFI27	ENSG00000165949.10	-2.52940992653893	-30.5888857215337	6.20160236177944e-55	4.69444805163401e-52
ENSG00000133226.69	ENSG00000133226	ENSG00000133226_070	chr1	dexseq_prepare_annotation2.py	exon	24999159	24999758	.	+	.	ENST00000323848__exon_number_070__gene_id_ENSG00000133226	SRRM1	ENSG00000133226.69	-2.23856445493998	-23.1782977862884	9.34177953363344e-55	7.03406342439634e-52
ENSG00000207945.ENSG00000100124	ENSG00000207945+ENSG00000100124	ENSG00000207945+ENSG00000100124_001	chr22	dexseq_prepare_annotation2.py	exon	38226862	38226862	.	-	.	ENST00000215941__exon_number_001__gene_id_ENSG00000207945+ENSG00000100124		ENSG00000207945.ENSG00000100124	2.20714856533302	32.2955390888789	1.28797650593156e-54	9.64701181766455e-52
ENSG00000252974.ENSG00000139116.36	ENSG00000252974+ENSG00000139116	ENSG00000252974+ENSG00000139116_037	chr12	dexseq_prepare_annotation2.py	exon	39726393	39726546	.	-	.	ENST00000544797+ENST00000361961+ENST00000541463+ENST00000395670+ENST00000547108+ENST00000552961+ENST00000361418__exon_number_037__gene_id_ENSG00000252974+ENSG00000139116		ENSG00000252974.ENSG00000139116.36	-1.04497109326807	-21.3158058685135	1.33863066061792e-54	9.97391978760192e-52
ENSG00000105576.13	ENSG00000105576	ENSG00000105576_014	chr19	dexseq_prepare_annotation2.py	exon	12812962	12812991	.	-	.	ENST00000425528+ENST00000592287__exon_number_014__gene_id_ENSG00000105576	TNPO2	ENSG00000105576.13	-1.53921513780562	-21.2247558386733	2.48526890709046e-54	1.84208908040079e-51
ENSG00000114735.9	ENSG00000114735	ENSG00000114735_010	chr3	dexseq_prepare_annotation2.py	exon	50607243	50608361	.	+	.	ENST00000482974__exon_number_010__gene_id_ENSG00000114735	HEMK1	ENSG00000114735.9	1.63765585821176	25.0619482795949	2.55835967312424e-54	1.88643898156468e-51
ENSG00000271793.ENSG00000135317.ENSG00000135316.9	ENSG00000271793+ENSG00000135317+ENSG00000135316	ENSG00000271793+ENSG00000135317+ENSG00000135316_010	chr6	dexseq_prepare_annotation2.py	exon	86217686	86217724	.	-	.	ENST00000503491+ENST00000513865+ENST00000346348+ENST00000508658+ENST00000474645+ENST00000505648+ENST00000369627+ENST00000515216+ENST00000314673+ENST00000508980__exon_number_010__gene_id_ENSG00000271793+ENSG00000135317+ENSG00000135316		ENSG00000271793.ENSG00000135317.ENSG00000135316.9	-3.28609768658731	-20.7058934989211	2.88888164160076e-54	2.11917337782395e-51
ENSG00000214753.ENSG00000168000.ENSG00000234857.2	ENSG00000214753+ENSG00000168000+ENSG00000234857	ENSG00000214753+ENSG00000168000+ENSG00000234857_003	chr11	dexseq_prepare_annotation2.py	exon	62457750	62457752	.	-	.	ENST00000403734+ENST00000433053+ENST00000449636+ENST00000470529+ENST00000463679+ENST00000278893+ENST00000405837+ENST00000360796__exon_number_003__gene_id_ENSG00000214753+ENSG00000168000+ENSG00000234857		ENSG00000214753.ENSG00000168000.ENSG00000234857.2	2.26219956814229	19.1504141855488	3.6775204009618e-54	2.68385438862192e-51
ENSG00000089053.17	ENSG00000089053	ENSG00000089053_018	chr12	dexseq_prepare_annotation2.py	exon	121758188	121758262	.	-	.	ENST00000534976+ENST00000261819+ENST00000535641+ENST00000541887+ENST00000535482+ENST00000544314+ENST00000344395+ENST00000545218+ENST00000539079+ENST00000366333+ENST00000441917__exon_number_018__gene_id_ENSG00000089053	ANAPC5	ENSG00000089053.17	2.7553753994246	24.2826311537727	3.910454834276e-54	2.839289479187e-51
ENSG00000114735.7	ENSG00000114735	ENSG00000114735_008	chr3	dexseq_prepare_annotation2.py	exon	50607001	50607005	.	+	.	ENST00000482974+ENST00000448997+ENST00000424388+ENST00000232854__exon_number_008__gene_id_ENSG00000114735	HEMK1	ENSG00000114735.7	1.63110579944772	24.9065928371137	5.29596693056271e-54	3.82575812109294e-51
ENSG00000147642.54	ENSG00000147642	ENSG00000147642_055	chr8	dexseq_prepare_annotation2.py	exon	110661066	110661091	.	-	.	ENST00000526302+ENST00000524720+ENST00000408908+ENST00000433638__exon_number_055__gene_id_ENSG00000147642	SYBU	ENSG00000147642.54	1.9949568805296	21.5454101233152	5.38068884135795e-54	3.86732934193178e-51
ENSG00000141527.3	ENSG00000141527	ENSG00000141527_004	chr17	dexseq_prepare_annotation2.py	exon	78143833	78143855	.	+	.	ENST00000573882+ENST00000575500+ENST00000575465+ENST00000576785+ENST00000573489__exon_number_004__gene_id_ENSG00000141527	CARD14	ENSG00000141527.3	2.70785483020335	23.0008155459618	9.55570931388752e-54	6.83358064406355e-51
ENSG00000205336.137	ENSG00000205336	ENSG00000205336_138	chr16	dexseq_prepare_annotation2.py	exon	57685518	57685525	.	+	.	ENST00000562631+ENST00000568531+ENST00000538815+ENST00000564912+ENST00000566271+ENST00000565539+ENST00000563862+ENST00000388813+ENST00000388812+ENST00000568909+ENST00000568908+ENST00000568645+ENST00000561782+ENST00000561833+ENST00000544297+ENST00000562558+ENST00000564103+ENST00000567835+ENST00000540164+ENST00000564907+ENST00000569494+ENST00000561969+ENST00000563007+ENST00000456916+ENST00000379696…	GPR56	ENSG00000205336.137	1.39315171756414	19.8361327403783	1.1796025364955e-53	8.39352082856054e-51
ENSG00000166747.70	ENSG00000166747	ENSG00000166747_071	chr16	dexseq_prepare_annotation2.py	exon	71842738	71842824	.	-	.	ENST00000433195+ENST00000569748+ENST00000566161+ENST00000423132+ENST00000393512+ENST00000565009+ENST00000299980+ENST00000570017__exon_number_071__gene_id_ENSG00000166747	AP1G1	ENSG00000166747.70	2.71975729599975	21.9222809619313	1.18664852399275e-53	8.40164866158869e-51
ENSG00000124721.1	ENSG00000124721	ENSG00000124721_002	chr6	dexseq_prepare_annotation2.py	exon	38684337	38684606	.	+	.	ENST00000373278__exon_number_002__gene_id_ENSG00000124721	DNAH8	ENSG00000124721.1	1.83344999735539	20.392723803182	1.2640464733614e-53	8.90533255794727e-51
ENSG00000066855.12	ENSG00000066855	ENSG00000066855_013	chr8	dexseq_prepare_annotation2.py	exon	66616983	66617058	.	+	.	ENST00000458689+ENST00000262146+ENST00000424808+ENST00000518636+ENST00000518800+ENST00000523222+ENST00000517944+ENST00000522239__exon_number_013__gene_id_ENSG00000066855	MTFR1	ENSG00000066855.12	-1.34301358167538	-23.9633283498299	1.92845803064958e-53	1.35192507783139e-50
ENSG00000141646.ENSG00000267699.ENSG00000141642.33	ENSG00000141646+ENSG00000267699+ENSG00000141642	ENSG00000141646+ENSG00000267699+ENSG00000141642_034	chr18	dexseq_prepare_annotation2.py	exon	48577463	48577723	.	+	.	ENST00000585448__exon_number_034__gene_id_ENSG00000141646+ENSG00000267699+ENSG00000141642		ENSG00000141646.ENSG00000267699.ENSG00000141642.33	2.06941110392828	23.8851277112194	2.85597897523751e-53	1.99233933306385e-50
ENSG00000082397.56	ENSG00000082397	ENSG00000082397_057	chr18	dexseq_prepare_annotation2.py	exon	5431211	5431384	.	-	.	ENST00000581757__exon_number_057__gene_id_ENSG00000082397	EPB41L3	ENSG00000082397.56	1.16291108446689	24.5070377585782	3.48590355591719e-53	2.41991424851771e-50
ENSG00000271793.ENSG00000135317.ENSG00000135316.11	ENSG00000271793+ENSG00000135317+ENSG00000135316	ENSG00000271793+ENSG00000135317+ENSG00000135316_012	chr6	dexseq_prepare_annotation2.py	exon	86217778	86218175	.	-	.	ENST00000474645__exon_number_012__gene_id_ENSG00000271793+ENSG00000135317+ENSG00000135316		ENSG00000271793.ENSG00000135317.ENSG00000135316.11	-3.32745643955582	-20.3428809034597	3.97012486568642e-53	2.74268174641116e-50
ENSG00000140575.13	ENSG00000140575	ENSG00000140575_014	chr15	dexseq_prepare_annotation2.py	exon	90982564	90982631	.	+	.	ENST00000268182+ENST00000560418__exon_number_014__gene_id_ENSG00000140575	IQGAP1	ENSG00000140575.13	-2.12808756350744	-19.5034306389102	4.64446747378992e-53	3.19303773266917e-50
ENSG00000165124.23	ENSG00000165124	ENSG00000165124_024	chr9	dexseq_prepare_annotation2.py	exon	113198660	113198784	.	-	.	ENST00000401783+ENST00000374469__exon_number_024__gene_id_ENSG00000165124	SVEP1	ENSG00000165124.23	2.4691668073649	22.7110427223594	4.79334303677082e-53	3.27954538897064e-50
ENSG00000149179.3	ENSG00000149179	ENSG00000149179_004	chr11	dexseq_prepare_annotation2.py	exon	46958296	46958297	.	+	.	ENST00000536126+ENST00000528488+ENST00000525279+ENST00000522712+ENST00000533124__exon_number_004__gene_id_ENSG00000149179	C11orf49	ENSG00000149179.3	2.13716437777332	21.6788655786379	5.34840775669009e-53	3.64180505388672e-50
ENSG00000141646.ENSG00000267699.ENSG00000141642.23	ENSG00000141646+ENSG00000267699+ENSG00000141642	ENSG00000141646+ENSG00000267699+ENSG00000141642_024	chr18	dexseq_prepare_annotation2.py	exon	48573417	48573481	.	+	.	ENST00000590722+ENST00000342988+ENST00000590061+ENST00000588745+ENST00000398417+ENST00000591914+ENST00000588860+ENST00000452201+ENST00000588256+ENST00000589076+ENST00000589941+ENST00000592186__exon_number_024__gene_id_ENSG00000141646+ENSG00000267699+ENSG00000141642		ENSG00000141646.ENSG00000267699.ENSG00000141642.23	1.90485563635161	23.7356829144135	6.06150803374128e-53	4.10771080852264e-50
ENSG00000114735.24	ENSG00000114735	ENSG00000114735_025	chr3	dexseq_prepare_annotation2.py	exon	50617661	50617811	.	+	.	ENST00000482974__exon_number_025__gene_id_ENSG00000114735	HEMK1	ENSG00000114735.24	-3.08249157218166	-24.3662038446326	6.80361728707864e-53	4.58876578076516e-50
ENSG00000166535.23	ENSG00000166535	ENSG00000166535_024	chr12	dexseq_prepare_annotation2.py	exon	8998673	8998720	.	+	.	ENST00000539547+ENST00000541459+ENST00000536789+ENST00000545692+ENST00000540049+ENST00000299698__exon_number_024__gene_id_ENSG00000166535	A2ML1	ENSG00000166535.23	-1.73907017038825	-24.6845387921051	8.44275326606964e-53	5.6674370756964e-50
ENSG00000272084.ENSG00000127481.8	ENSG00000272084+ENSG00000127481	ENSG00000272084+ENSG00000127481_009	chr1	dexseq_prepare_annotation2.py	exon	19403234	19403396	.	-	.	ENST00000375226+ENST00000375224+ENST00000375225+ENST00000543981+ENST00000459947+ENST00000375217+ENST00000375254+ENST00000486515+ENST00000429347+ENST00000375267__exon_number_009__gene_id_ENSG00000272084+ENSG00000127481		ENSG00000272084.ENSG00000127481.8	-1.57605559046088	-17.2234037466996	9.03348970967167e-53	6.03551621630557e-50
ENSG00000148341.26	ENSG00000148341	ENSG00000148341_027	chr9	dexseq_prepare_annotation2.py	exon	131776738	131776782	.	-	.	ENST00000417224+ENST00000372559+ENST00000372554+ENST00000455407+ENST00000416230+ENST00000425236+ENST00000372564+ENST00000416629+ENST00000483980__exon_number_027__gene_id_ENSG00000148341	SH3GLB2	ENSG00000148341.26	-2.92143931856952	-23.9312889121951	1.09164963099181e-52	7.25952105776055e-50
ENSG00000215012.ENSG00000185838.1	ENSG00000215012+ENSG00000185838	ENSG00000215012+ENSG00000185838_002	chr22	dexseq_prepare_annotation2.py	exon	19775938	19775940	.	-	.	ENST00000403325+ENST00000329517__exon_number_002__gene_id_ENSG00000215012+ENSG00000185838		ENSG00000215012.ENSG00000185838.1	2.52514281230209	26.9135271320145	1.3183475568405e-52	8.72629577495484e-50
ENSG00000198632.ENSG00000174368	ENSG00000198632+ENSG00000174368	ENSG00000198632+ENSG00000174368_001	chr7	dexseq_prepare_annotation2.py	exon	74880905	74881026	.	-	.	ENST00000442338__exon_number_001__gene_id_ENSG00000198632+ENSG00000174368		ENSG00000198632.ENSG00000174368	-2.01047218681375	-24.9457301043781	1.52291255152338e-52	1.00336670425853e-49
ENSG00000169727.58	ENSG00000169727	ENSG00000169727_059	chr17	dexseq_prepare_annotation2.py	exon	80014162	80014267	.	+	.	ENST00000392357+ENST00000392358+ENST00000578552+ENST00000584460+ENST00000578279+ENST00000355130+ENST00000320548+ENST00000306823__exon_number_059__gene_id_ENSG00000169727	GPS1	ENSG00000169727.58	-1.5471204313654	-21.1829798507773	1.53354114656591e-52	1.00571324474167e-49
ENSG00000032219.38	ENSG00000032219	ENSG00000032219_039	chr14	dexseq_prepare_annotation2.py	exon	58832787	58832948	.	+	.	ENST00000355431__exon_number_039__gene_id_ENSG00000032219	ARID4A	ENSG00000032219.38	-1.87243518866234	-22.0531158017753	1.69998296168537e-52	1.1097535562404e-49
ENSG00000238542.ENSG00000163492.ENSG00000155657.230	ENSG00000238542+ENSG00000163492+ENSG00000155657	ENSG00000238542+ENSG00000163492+ENSG00000155657_231	chr2	dexseq_prepare_annotation2.py	exon	179544326	179544409	.	-	.	ENST00000342992+ENST00000589042+ENST00000591111__exon_number_231__gene_id_ENSG00000238542+ENSG00000163492+ENSG00000155657		ENSG00000238542.ENSG00000163492.ENSG00000155657.230	-1.54746610132337	-16.9660203428006	1.83492773993574e-52	1.19237626300454e-49
ENSG00000229807.29	ENSG00000229807	ENSG00000229807_030	chrX	dexseq_prepare_annotation2.py	exon	73061506	73072588	.	-	.	ENST00000429829__exon_number_030__gene_id_ENSG00000229807	XIST	ENSG00000229807.29	-3.595060089827	-28.7248971750503	2.60295981706125e-52	1.6837718842082e-49
ENSG00000169727.47	ENSG00000169727	ENSG00000169727_048	chr17	dexseq_prepare_annotation2.py	exon	80012774	80012827	.	+	.	ENST00000392358+ENST00000578552+ENST00000584460+ENST00000306823+ENST00000355130+ENST00000580141+ENST00000320548+ENST00000392357+ENST00000585084__exon_number_048__gene_id_ENSG00000169727	GPS1	ENSG00000169727.47	-1.69708498577247	-21.0948588016087	2.70802531734589e-52	1.74380900876385e-49
ENSG00000132286.ENSG00000265264.ENSG00000179532.61	ENSG00000132286+ENSG00000265264+ENSG00000179532	ENSG00000132286+ENSG00000265264+ENSG00000179532_062	chr11	dexseq_prepare_annotation2.py	exon	6569440	6569632	.	+	.	ENST00000532027+ENST00000254579+ENST00000527990+ENST00000533649__exon_number_062__gene_id_ENSG00000132286+ENSG00000265264+ENSG00000179532		ENSG00000132286.ENSG00000265264.ENSG00000179532.61	1.40590782256217	17.8276620042978	3.19767078278549e-52	2.0498366070675e-49
ENSG00000196337.ENSG00000225950.4	ENSG00000196337+ENSG00000225950	ENSG00000196337+ENSG00000225950_005	chr19	dexseq_prepare_annotation2.py	exon	49558998	49559049	.	-	.	ENST00000597853+ENST00000596965+ENST00000356213__exon_number_005__gene_id_ENSG00000196337+ENSG00000225950		ENSG00000196337.ENSG00000225950.4	-2.30136862734224	-27.2302225242936	3.79965847975683e-52	2.4248125466936e-49
ENSG00000263053.ENSG00000171282.13	ENSG00000263053+ENSG00000171282	ENSG00000263053+ENSG00000171282_014	chr17	dexseq_prepare_annotation2.py	exon	79410491	79410590	.	+	.	ENST00000571813+ENST00000307745+ENST00000570375__exon_number_014__gene_id_ENSG00000263053+ENSG00000171282		ENSG00000263053.ENSG00000171282.13	2.01941630736972	23.6687899463278	3.9837244464222e-52	2.53092772185174e-49
ENSG00000131037.1	ENSG00000131037	ENSG00000131037_002	chr19	dexseq_prepare_annotation2.py	exon	55587221	55587255	.	+	.	ENST00000592824__exon_number_002__gene_id_ENSG00000131037	EPS8L1	ENSG00000131037.1	-1.05191877110724	-21.3388690049505	4.4352043989934e-52	2.805237214334e-49
ENSG00000141664.25	ENSG00000141664	ENSG00000141664_026	chr18	dexseq_prepare_annotation2.py	exon	60242546	60242732	.	+	.	ENST00000586834+ENST00000591145+ENST00000585873+ENST00000585949+ENST00000587612+ENST00000269499__exon_number_026__gene_id_ENSG00000141664	ZCCHC2	ENSG00000141664.25	-3.49815135934461	-37.0380465261026	5.3215302240986e-52	3.3509393262022e-49
ENSG00000005884.27	ENSG00000005884	ENSG00000005884_028	chr17	dexseq_prepare_annotation2.py	exon	48152824	48152890	.	+	.	ENST00000007722+ENST00000505306+ENST00000505612+ENST00000506401+ENST00000320031+ENST00000544892+ENST00000510809__exon_number_028__gene_id_ENSG00000005884	ITGA3	ENSG00000005884.27	-3.80506098560241	-27.7305463116082	6.5338823765121e-52	4.09622614486262e-49
ENSG00000141646.ENSG00000267699.ENSG00000141642.34	ENSG00000141646+ENSG00000267699+ENSG00000141642	ENSG00000141646+ENSG00000267699+ENSG00000141642_035	chr18	dexseq_prepare_annotation2.py	exon	48577724	48577785	.	+	.	ENST00000590722+ENST00000585448+ENST00000452201__exon_number_035__gene_id_ENSG00000141646+ENSG00000267699+ENSG00000141642		ENSG00000141646.ENSG00000267699.ENSG00000141642.34	-3.81546188787223	-23.2512152910716	7.08440701495094e-52	4.42188178379247e-49
ENSG00000114735.6	ENSG00000114735	ENSG00000114735_007	chr3	dexseq_prepare_annotation2.py	exon	50606998	50607000	.	+	.	ENST00000448997+ENST00000482974+ENST00000232854__exon_number_007__gene_id_ENSG00000114735	HEMK1	ENSG00000114735.6	1.63621203855493	23.8752527686847	7.13276081291049e-52	4.43262150238474e-49
ENSG00000030582.53	ENSG00000030582	ENSG00000030582_054	chr17	dexseq_prepare_annotation2.py	exon	42429940	42430028	.	+	.	ENST00000586443__exon_number_054__gene_id_ENSG00000030582	GRN	ENSG00000030582.53	-1.9211941207387	-21.4217099564821	7.7332402586488e-52	4.78489197586334e-49
ENSG00000141646.ENSG00000267699.ENSG00000141642.31	ENSG00000141646+ENSG00000267699+ENSG00000141642	ENSG00000141646+ENSG00000267699+ENSG00000141642_032	chr18	dexseq_prepare_annotation2.py	exon	48575665	48575694	.	+	.	ENST00000590722+ENST00000342988+ENST00000592186+ENST00000588745+ENST00000398417+ENST00000591914+ENST00000589706+ENST00000452201+ENST00000592911__exon_number_032__gene_id_ENSG00000141646+ENSG00000267699+ENSG00000141642		ENSG00000141646.ENSG00000267699.ENSG00000141642.31	2.01610281046866	23.2053867209356	8.95280114794122e-52	5.51550685785568e-49
ENSG00000082397.1	ENSG00000082397	ENSG00000082397_002	chr18	dexseq_prepare_annotation2.py	exon	5392385	5393067	.	-	.	ENST00000542652+ENST00000341928+ENST00000578618__exon_number_002__gene_id_ENSG00000082397	EPB41L3	ENSG00000082397.1	-1.34621719025131	-23.7866584760162	1.09335541661019e-51	6.70674580574193e-49
ENSG00000133226.68	ENSG00000133226	ENSG00000133226_069	chr1	dexseq_prepare_annotation2.py	exon	24999118	24999158	.	+	.	ENST00000323848+ENST00000447431__exon_number_069__gene_id_ENSG00000133226	SRRM1	ENSG00000133226.68	-2.25322297260784	-21.8859496265074	1.48938813343127e-51	9.09683753891575e-49
ENSG00000049759.91	ENSG00000049759	ENSG00000049759_092	chr18	dexseq_prepare_annotation2.py	exon	56063813	56063936	.	+	.	ENST00000456986+ENST00000456173+ENST00000590506+ENST00000256832+ENST00000357895+ENST00000589054+ENST00000400345+ENST00000382850__exon_number_092__gene_id_ENSG00000049759	NEDD4L	ENSG00000049759.91	-2.17938653400758	-21.8775366162005	1.56370900798111e-51	9.50995695020514e-49
ENSG00000198947.90	ENSG00000198947	ENSG00000198947_091	chrX	dexseq_prepare_annotation2.py	exon	32563276	32563451	.	-	.	ENST00000357033+ENST00000378677+ENST00000288447__exon_number_091__gene_id_ENSG00000198947	DMD	ENSG00000198947.90	-2.00155478549955	-22.5436169646228	1.71598007705456e-51	1.03916102444984e-48
ENSG00000069329	ENSG00000069329	ENSG00000069329_001	chr16	dexseq_prepare_annotation2.py	exon	46690054	46693588	.	-	.	ENST00000299138__exon_number_001__gene_id_ENSG00000069329	VPS35	ENSG00000069329	-2.69260610112507	-26.2153401462936	1.95002245786909e-51	1.17588833051614e-48
ENSG00000082397.5	ENSG00000082397	ENSG00000082397_006	chr18	dexseq_prepare_annotation2.py	exon	5393166	5393178	.	-	.	ENST00000544123+ENST00000578618+ENST00000427684+ENST00000540638+ENST00000542652+ENST00000545076+ENST00000341928__exon_number_006__gene_id_ENSG00000082397	EPB41L3	ENSG00000082397.5	-1.3413773424739	-23.6257969167056	2.38034992002517e-51	1.429324799446e-48
ENSG00000123213.18	ENSG00000123213	ENSG00000123213_019	chr5	dexseq_prepare_annotation2.py	exon	65088281	65088428	.	+	.	ENST00000502464+ENST00000506539+ENST00000509935+ENST00000511299+ENST00000506799+ENST00000380985__exon_number_019__gene_id_ENSG00000123213	NLN	ENSG00000123213.18	-2.56252995054943	-25.1651522459428	2.43576500753263e-51	1.4564544285167e-48
ENSG00000116688.6	ENSG00000116688	ENSG00000116688_007	chr1	dexseq_prepare_annotation2.py	exon	12042027	12042048	.	+	.	ENST00000490079+ENST00000497302+ENST00000235329__exon_number_007__gene_id_ENSG00000116688	MFN2	ENSG00000116688.6	-2.13331664025731	-26.7236246333983	2.4840531223359e-51	1.47911332172696e-48
ENSG00000099331.55	ENSG00000099331	ENSG00000099331_056	chr19	dexseq_prepare_annotation2.py	exon	17316769	17316942	.	+	.	ENST00000594824+ENST00000602158+ENST00000397274+ENST00000595618+ENST00000599420+ENST00000595641__exon_number_056__gene_id_ENSG00000099331	MYO9B	ENSG00000099331.55	-3.08305030850349	-24.6918293146195	2.88815262077677e-51	1.71256619839735e-48
ENSG00000215012.ENSG00000185838	ENSG00000215012+ENSG00000185838	ENSG00000215012+ENSG00000185838_001	chr22	dexseq_prepare_annotation2.py	exon	19770747	19775937	.	-	.	ENST00000329517__exon_number_001__gene_id_ENSG00000215012+ENSG00000185838		ENSG00000215012.ENSG00000185838	2.44771046016188	26.0788655725113	3.32137452911276e-51	1.96127855025961e-48
ENSG00000198099.3	ENSG00000198099	ENSG00000198099_004	chr4	dexseq_prepare_annotation2.py	exon	100045515	100045529	.	-	.	ENST00000508393+ENST00000265512+ENST00000423445+ENST00000509471__exon_number_004__gene_id_ENSG00000198099	ADH4	ENSG00000198099.3	1.25542988893773	23.5342293502631	3.71179398275757e-51	2.18276493173641e-48
ENSG00000115421.5	ENSG00000115421	ENSG00000115421_006	chr2	dexseq_prepare_annotation2.py	exon	60987270	60987430	.	+	.	ENST00000496283+ENST00000238714+ENST00000453839+ENST00000414060__exon_number_006__gene_id_ENSG00000115421	PAPOLG	ENSG00000115421.5	-2.95005707486669	-23.865607531506	3.83734016727755e-51	2.24730747549562e-48
ENSG00000148408.68	ENSG00000148408	ENSG00000148408_069	chr9	dexseq_prepare_annotation2.py	exon	141016632	141019076	.	+	.	ENST00000371363+ENST00000371372+ENST00000371355+ENST00000371357+ENST00000277549__exon_number_069__gene_id_ENSG00000148408	CACNA1B	ENSG00000148408.68	1.73309584357638	20.9912675986684	3.91321974230065e-51	2.2823533391252e-48
ENSG00000113916.12	ENSG00000113916	ENSG00000113916_013	chr3	dexseq_prepare_annotation2.py	exon	187449515	187449552	.	-	.	ENST00000430339+ENST00000406870+ENST00000232014+ENST00000450123+ENST00000419510__exon_number_013__gene_id_ENSG00000113916	BCL6	ENSG00000113916.12	2.43699080757299	29.5516155753447	3.93383583536805e-51	2.28501270027372e-48
ENSG00000121940.ENSG00000162641.28	ENSG00000121940+ENSG00000162641	ENSG00000121940+ENSG00000162641_029	chr1	dexseq_prepare_annotation2.py	exon	109392159	109392198	.	-	.	ENST00000474186+ENST00000461774+ENST00000370001+ENST00000357393+ENST00000472781+ENST00000369995+ENST00000369994__exon_number_029__gene_id_ENSG00000121940+ENSG00000162641		ENSG00000121940.ENSG00000162641.28	2.12995668103536	28.6008552467524	5.19434817846081e-51	3.00493042123958e-48
ENSG00000113575.ENSG00000272772.ENSG00000113558.ENSG00000273345.ENSG00000006837.46	ENSG00000113575+ENSG00000272772+ENSG00000113558+ENSG00000273345+ENSG00000006837	ENSG00000113575+ENSG00000272772+ENSG00000113558+ENSG00000273345+ENSG00000006837_047	chr5	dexseq_prepare_annotation2.py	exon	133537713	133538176	.	-	.	ENST00000495833__exon_number_047__gene_id_ENSG00000113575+ENSG00000272772+ENSG00000113558+ENSG00000273345+ENSG00000006837		ENSG00000113575.ENSG00000272772.ENSG00000113558.ENSG00000273345.ENSG00000006837.46	-2.27621326251445	-18.676300765815	7.15932800625221e-51	4.12490335181279e-48
ENSG00000013441.9	ENSG00000013441	ENSG00000013441_010	chr2	dexseq_prepare_annotation2.py	exon	201718055	201718172	.	-	.	ENST00000409769+ENST00000321356+ENST00000473565+ENST00000496205+ENST00000409403+ENST00000461326+ENST00000461981+ENST00000434813+ENST00000472679+ENST00000432425+ENST00000464454__exon_number_010__gene_id_ENSG00000013441	CLK1	ENSG00000013441.9	1.71616031957208	25.3677097814944	7.37835928306941e-51	4.23395841908424e-48
ENSG00000105576.12	ENSG00000105576	ENSG00000105576_013	chr19	dexseq_prepare_annotation2.py	exon	12812886	12812961	.	-	.	ENST00000441499+ENST00000592287+ENST00000588216+ENST00000587155+ENST00000450764+ENST00000356861+ENST00000589149+ENST00000425528__exon_number_013__gene_id_ENSG00000105576	TNPO2	ENSG00000105576.12	-1.48758849440404	-20.0396892180463	8.52075044005445e-51	4.85704047407471e-48
ENSG00000032219.33	ENSG00000032219	ENSG00000032219_034	chr14	dexseq_prepare_annotation2.py	exon	58827710	58827760	.	+	.	ENST00000355431+ENST00000348476+ENST00000417477+ENST00000431317+ENST00000395168__exon_number_034__gene_id_ENSG00000032219	ARID4A	ENSG00000032219.33	-2.03106496908724	-21.3901766634053	8.53244034908529e-51	4.85704047407471e-48
ENSG00000149582.ENSG00000172425.1	ENSG00000149582+ENSG00000172425	ENSG00000149582+ENSG00000172425_002	chr11	dexseq_prepare_annotation2.py	exon	118398637	118398771	.	+	.	ENST00000533501+ENST00000539546+ENST00000528570__exon_number_002__gene_id_ENSG00000149582+ENSG00000172425		ENSG00000149582.ENSG00000172425.1	-2.36764526610457	-22.461730305703	1.03635560801122e-50	5.87588856301534e-48
ENSG00000141646.ENSG00000267699.ENSG00000141642.25	ENSG00000141646+ENSG00000267699+ENSG00000141642	ENSG00000141646+ENSG00000267699+ENSG00000141642_026	chr18	dexseq_prepare_annotation2.py	exon	48573549	48573665	.	+	.	ENST00000590722+ENST00000342988+ENST00000590061+ENST00000588745+ENST00000398417+ENST00000591914+ENST00000588860+ENST00000589706+ENST00000452201+ENST00000589076+ENST00000589941+ENST00000592186__exon_number_026__gene_id_ENSG00000141646+ENSG00000267699+ENSG00000141642		ENSG00000141646.ENSG00000267699.ENSG00000141642.25	1.88643003767854	22.7273198659345	1.04510656828754e-50	5.90199050950666e-48
ENSG00000145362.52	ENSG00000145362	ENSG00000145362_053	chr4	dexseq_prepare_annotation2.py	exon	114257002	114257027	.	+	.	ENST00000357077+ENST00000509550+ENST00000514160+ENST00000503271+ENST00000506722+ENST00000394537+ENST00000264366+ENST00000503423+ENST00000514960+ENST00000504454__exon_number_053__gene_id_ENSG00000145362	ANK2	ENSG00000145362.52	-1.37741284958928	-19.5543286579498	1.23420365873034e-50	6.9423224062282e-48
ENSG00000141646.ENSG00000267699.ENSG00000141642.48	ENSG00000141646+ENSG00000267699+ENSG00000141642	ENSG00000141646+ENSG00000267699+ENSG00000141642_049	chr18	dexseq_prepare_annotation2.py	exon	48593483	48593557	.	+	.	ENST00000593223+ENST00000342988+ENST00000588745+ENST00000398417+ENST00000590499+ENST00000591126__exon_number_049__gene_id_ENSG00000141646+ENSG00000267699+ENSG00000141642		ENSG00000141646.ENSG00000267699.ENSG00000141642.48	-2.92714863542342	-22.6813031797755	1.32598451331683e-50	7.42921976671778e-48
ENSG00000005884.4	ENSG00000005884	ENSG00000005884_005	chr17	dexseq_prepare_annotation2.py	exon	48133802	48133803	.	+	.	ENST00000320031+ENST00000544892+ENST00000505306+ENST00000506401__exon_number_005__gene_id_ENSG00000005884	ITGA3	ENSG00000005884.4	1.5964535665048	26.8393425598227	1.56700389653462e-50	8.74517221646034e-48
ENSG00000221968.2	ENSG00000221968	ENSG00000221968_003	chr11	dexseq_prepare_annotation2.py	exon	61640998	61640998	.	-	.	ENST00000278829+ENST00000527697+ENST00000533676__exon_number_003__gene_id_ENSG00000221968	FADS3	ENSG00000221968.2	-2.83884208448271	-26.2300675651724	1.58642476148721e-50	8.81897243093775e-48
ENSG00000158286.41	ENSG00000158286	ENSG00000158286_042	chr1	dexseq_prepare_annotation2.py	exon	6281352	6281359	.	+	.	ENST00000377939__exon_number_042__gene_id_ENSG00000158286	RNF207	ENSG00000158286.41	1.54806248116431	22.9088279258473	1.77285519599321e-50	9.81699594540816e-48
ENSG00000123213.20	ENSG00000123213	ENSG00000123213_021	chr5	dexseq_prepare_annotation2.py	exon	65088483	65089476	.	+	.	ENST00000506539__exon_number_021__gene_id_ENSG00000123213	NLN	ENSG00000123213.20	-2.49296328599031	-24.6708572086099	1.99849622466777e-50	1.10235657452983e-47
ENSG00000100129.30	ENSG00000100129	ENSG00000100129_031	chr22	dexseq_prepare_annotation2.py	exon	38282711	38282771	.	+	.	ENST00000460638__exon_number_031__gene_id_ENSG00000100129	EIF3L	ENSG00000100129.30	2.26174933424571	29.8849521027565	2.48277687537456e-50	1.36419482591286e-47
ENSG00000013441.12	ENSG00000013441	ENSG00000013441_013	chr2	dexseq_prepare_annotation2.py	exon	201718719	201718736	.	-	.	ENST00000461326+ENST00000464454__exon_number_013__gene_id_ENSG00000013441	CLK1	ENSG00000013441.12	1.70197316448103	25.0383028581128	2.86200742291734e-50	1.5665197629338e-47
ENSG00000140199.58	ENSG00000140199	ENSG00000140199_059	chr15	dexseq_prepare_annotation2.py	exon	34629988	34630161	.	-	.	ENST00000561080__exon_number_059__gene_id_ENSG00000140199	SLC12A6	ENSG00000140199.58	-2.14503670955108	-26.0605748519225	3.01618866668579e-50	1.64458553771924e-47
ENSG00000100372.44	ENSG00000100372	ENSG00000100372_045	chr22	dexseq_prepare_annotation2.py	exon	41215372	41215379	.	-	.	ENST00000434185+ENST00000412879+ENST00000458600+ENST00000443810+ENST00000435456__exon_number_045__gene_id_ENSG00000100372	SLC25A17	ENSG00000100372.44	-1.54897175260657	-24.1322189270213	3.43874136857816e-50	1.86782718665544e-47
ENSG00000164924.19	ENSG00000164924	ENSG00000164924_020	chr8	dexseq_prepare_annotation2.py	exon	101936363	101936526	.	-	.	ENST00000353245+ENST00000419477+ENST00000395958+ENST00000395948+ENST00000457309+ENST00000395956+ENST00000517727+ENST00000521309+ENST00000518736+ENST00000522819+ENST00000523848+ENST00000480304+ENST00000395957+ENST00000521607+ENST00000522542+ENST00000395953+ENST00000395951__exon_number_020__gene_id_ENSG00000164924	YWHAZ	ENSG00000164924.19	2.1879431615826	21.1062628995765	4.64192469180156e-50	2.51177545557023e-47
ENSG00000143341.44	ENSG00000143341	ENSG00000143341_045	chr1	dexseq_prepare_annotation2.py	exon	186010145	186010268	.	+	.	ENST00000271588+ENST00000367492__exon_number_045__gene_id_ENSG00000143341	HMCN1	ENSG00000143341.44	-2.51609149998563	-20.7526699408957	4.82724323051005e-50	2.60215837642847e-47
ENSG00000172890.21	ENSG00000172890	ENSG00000172890_022	chr11	dexseq_prepare_annotation2.py	exon	71183495	71183537	.	+	.	ENST00000319023+ENST00000529120+ENST00000533769+ENST00000528509+ENST00000525200__exon_number_022__gene_id_ENSG00000172890	NADSYN1	ENSG00000172890.21	2.55180614947143	19.1699494054697	5.32498631797062e-50	2.85963821847818e-47
ENSG00000141646.ENSG00000267699.ENSG00000141642.51	ENSG00000141646+ENSG00000267699+ENSG00000141642	ENSG00000141646+ENSG00000267699+ENSG00000141642_052	chr18	dexseq_prepare_annotation2.py	exon	48603621	48603621	.	+	.	ENST00000586253__exon_number_052__gene_id_ENSG00000141646+ENSG00000267699+ENSG00000141642		ENSG00000141646.ENSG00000267699.ENSG00000141642.51	-2.58498305606573	-22.351004928414	7.37809301632981e-50	3.94730750092824e-47
ENSG00000005884.11	ENSG00000005884	ENSG00000005884_012	chr17	dexseq_prepare_annotation2.py	exon	48141972	48142153	.	+	.	ENST00000570989+ENST00000508100__exon_number_012__gene_id_ENSG00000005884	ITGA3	ENSG00000005884.11	1.56044255423878	26.4025368151988	7.65167930097947e-50	4.07834506742206e-47
ENSG00000149554.ENSG00000134910.30	ENSG00000149554+ENSG00000134910	ENSG00000149554+ENSG00000134910_031	chr11	dexseq_prepare_annotation2.py	exon	125479632	125479793	.	+	.	ENST00000534472__exon_number_031__gene_id_ENSG00000149554+ENSG00000134910		ENSG00000149554.ENSG00000134910.30	-1.72133177187413	-20.3532607514664	8.54212361735405e-50	4.53596326160176e-47
ENSG00000149179.6	ENSG00000149179	ENSG00000149179_007	chr11	dexseq_prepare_annotation2.py	exon	46958305	46958310	.	+	.	ENST00000527234+ENST00000528488+ENST00000378618+ENST00000278460+ENST00000536126+ENST00000525279+ENST00000533124+ENST00000531648+ENST00000522712__exon_number_007__gene_id_ENSG00000149179	C11orf49	ENSG00000149179.6	2.18498802686746	20.4721935327424	1.03874975891273e-49	5.49537237697508e-47
ENSG00000169727.61	ENSG00000169727	ENSG00000169727_062	chr17	dexseq_prepare_annotation2.py	exon	80014400	80014426	.	+	.	ENST00000392358+ENST00000578552+ENST00000584460+ENST00000578168+ENST00000578279+ENST00000583486+ENST00000355130+ENST00000320548+ENST00000306823__exon_number_062__gene_id_ENSG00000169727	GPS1	ENSG00000169727.61	-1.56860648097489	-20.1538769766275	1.2438858569851e-49	6.55624593308913e-47
ENSG00000170448.4	ENSG00000170448	ENSG00000170448_005	chr4	dexseq_prepare_annotation2.py	exon	47853100	47853111	.	-	.	ENST00000511452+ENST00000508115__exon_number_005__gene_id_ENSG00000170448	NFXL1	ENSG00000170448.4	1.37752844709062	24.2374370291887	1.29463692132411e-49	6.798563649836e-47
ENSG00000143322.27	ENSG00000143322	ENSG00000143322_028	chr1	dexseq_prepare_annotation2.py	exon	179198376	179198532	.	-	.	ENST00000507173+ENST00000511413+ENST00000367623+ENST00000392043+ENST00000502732__exon_number_028__gene_id_ENSG00000143322	ABL2	ENSG00000143322.27	-2.22251438137778	-30.3075295144751	1.42426449585985e-49	7.45178325993789e-47
ENSG00000114346.2	ENSG00000114346	ENSG00000114346_003	chr3	dexseq_prepare_annotation2.py	exon	172468513	172468515	.	+	.	ENST00000427830+ENST00000392692+ENST00000232458__exon_number_003__gene_id_ENSG00000114346	ECT2	ENSG00000114346.2	2.24936959328767	20.2583972192023	1.57661756863939e-49	8.21868215423591e-47
ENSG00000104915.10	ENSG00000104915	ENSG00000104915_011	chr19	dexseq_prepare_annotation2.py	exon	13255429	13255485	.	-	.	ENST00000588848+ENST00000587318+ENST00000440593+ENST00000591415+ENST00000587230+ENST00000242770+ENST00000591843+ENST00000593126+ENST00000589083+ENST00000343587__exon_number_011__gene_id_ENSG00000104915	STX10	ENSG00000104915.10	2.50389263937619	26.1875202301944	1.68193993582592e-49	8.73571365720153e-47
ENSG00000005884.13	ENSG00000005884	ENSG00000005884_014	chr17	dexseq_prepare_annotation2.py	exon	48145420	48145669	.	+	.	ENST00000320031+ENST00000007722+ENST00000505306__exon_number_014__gene_id_ENSG00000005884	ITGA3	ENSG00000005884.13	1.48712851629611	26.1446240082804	1.9692182593531e-49	1.01905970802473e-46
ENSG00000112655.8	ENSG00000112655	ENSG00000112655_009	chr6	dexseq_prepare_annotation2.py	exon	43097003	43097355	.	+	.	ENST00000476760__exon_number_009__gene_id_ENSG00000112655	PTK7	ENSG00000112655.8	-3.6962358393409	-21.9078516672329	1.99860837188566e-49	1.03052157975152e-46
ENSG00000005884.6	ENSG00000005884	ENSG00000005884_007	chr17	dexseq_prepare_annotation2.py	exon	48133851	48134009	.	+	.	ENST00000007722+ENST00000505306+ENST00000508100+ENST00000506401+ENST00000320031+ENST00000544892__exon_number_007__gene_id_ENSG00000005884	ITGA3	ENSG00000005884.6	1.56918837386176	26.0844644259836	2.45739380722728e-49	1.26250602924304e-46
ENSG00000175203.15	ENSG00000175203	ENSG00000175203_016	chr12	dexseq_prepare_annotation2.py	exon	57926578	57926593	.	-	.	ENST00000551872+ENST00000537439+ENST00000550086+ENST00000550988+ENST00000550201+ENST00000548249+ENST00000552390+ENST00000550954+ENST00000434715+ENST00000543672+ENST00000546758+ENST00000549394__exon_number_016__gene_id_ENSG00000175203	DCTN2	ENSG00000175203.15	1.32396199003925	21.4029921086571	2.61084150374509e-49	1.33651606201248e-46
ENSG00000141480.47	ENSG00000141480	ENSG00000141480_048	chr17	dexseq_prepare_annotation2.py	exon	4623703	4623767	.	+	.	ENST00000575877+ENST00000269260+ENST00000412477+ENST00000346341+ENST00000571206+ENST00000572457+ENST00000381488+ENST00000574954__exon_number_048__gene_id_ENSG00000141480	ARRB2	ENSG00000141480.47	1.57354364582785	21.1881030148754	2.73636164434615e-49	1.39575040132095e-46
ENSG00000105287.32	ENSG00000105287	ENSG00000105287_033	chr19	dexseq_prepare_annotation2.py	exon	47207594	47207648	.	-	.	ENST00000601806+ENST00000291281+ENST00000595515+ENST00000433867+ENST00000597641+ENST00000600194__exon_number_033__gene_id_ENSG00000105287	PRKD2	ENSG00000105287.32	1.53796101950236	21.1445991272118	3.51840005967154e-49	1.78823939604256e-46
ENSG00000092148.27	ENSG00000092148	ENSG00000092148_028	chr14	dexseq_prepare_annotation2.py	exon	31588916	31588975	.	-	.	ENST00000399332+ENST00000553700+ENST00000554027+ENST00000555843+ENST00000553957+ENST00000554882__exon_number_028__gene_id_ENSG00000092148	HECTD1	ENSG00000092148.27	-4.13396919491392	-20.4297472452462	3.62032473937818e-49	1.83349478286707e-46
ENSG00000005884.7	ENSG00000005884	ENSG00000005884_008	chr17	dexseq_prepare_annotation2.py	exon	48140902	48141440	.	+	.	ENST00000570989__exon_number_008__gene_id_ENSG00000005884	ITGA3	ENSG00000005884.7	1.52995661632599	25.889054355027	5.05819068154057e-49	2.55261054638553e-46
ENSG00000141646.ENSG00000267699.ENSG00000141642.29	ENSG00000141646+ENSG00000267699+ENSG00000141642	ENSG00000141646+ENSG00000267699+ENSG00000141642_030	chr18	dexseq_prepare_annotation2.py	exon	48575187	48575227	.	+	.	ENST00000590722+ENST00000342988+ENST00000590061+ENST00000592911+ENST00000588745+ENST00000398417+ENST00000591914+ENST00000589706+ENST00000452201+ENST00000592186__exon_number_030__gene_id_ENSG00000141646+ENSG00000267699+ENSG00000141642		ENSG00000141646.ENSG00000267699.ENSG00000141642.29	1.89134613845454	21.9810176843935	5.12842752482479e-49	2.57891042220969e-46
ENSG00000089053.27	ENSG00000089053	ENSG00000089053_028	chr12	dexseq_prepare_annotation2.py	exon	121766576	121766638	.	-	.	ENST00000535463__exon_number_028__gene_id_ENSG00000089053	ANAPC5	ENSG00000089053.27	-1.51822555447916	-21.9787795826496	5.18920229975075e-49	2.5976524251108e-46
ENSG00000088538.49	ENSG00000088538	ENSG00000088538_050	chr3	dexseq_prepare_annotation2.py	exon	51411900	51412018	.	+	.	ENST00000266037__exon_number_050__gene_id_ENSG00000088538	DOCK3	ENSG00000088538.49	-1.73822225739827	-20.3718601069435	5.20220461634433e-49	2.5976524251108e-46
ENSG00000119650.ENSG00000119685.ENSG00000119686.142	ENSG00000119650+ENSG00000119685+ENSG00000119686	ENSG00000119650+ENSG00000119685+ENSG00000119686_143	chr14	dexseq_prepare_annotation2.py	exon	76550106	76550416	.	+	.	ENST00000542766+ENST00000555305__exon_number_143__gene_id_ENSG00000119650+ENSG00000119685+ENSG00000119686		ENSG00000119650.ENSG00000119685.ENSG00000119686.142	2.54142875297463	18.7784621923686	5.40542646450738e-49	2.68969106849828e-46
ENSG00000105576.26	ENSG00000105576	ENSG00000105576_027	chr19	dexseq_prepare_annotation2.py	exon	12816496	12816582	.	-	.	ENST00000588491+ENST00000425528+ENST00000592287+ENST00000588216+ENST00000589572+ENST00000450764+ENST00000585886+ENST00000441499+ENST00000356861__exon_number_027__gene_id_ENSG00000105576	TNPO2	ENSG00000105576.26	-2.22580925321641	-19.4215115049358	6.32694498092306e-49	3.13726086125485e-46
ENSG00000263053.ENSG00000171282.27	ENSG00000263053+ENSG00000171282	ENSG00000263053+ENSG00000171282_028	chr17	dexseq_prepare_annotation2.py	exon	79423323	79423611	.	+	.	ENST00000571813+ENST00000307745+ENST00000576071__exon_number_028__gene_id_ENSG00000263053+ENSG00000171282		ENSG00000263053.ENSG00000171282.27	-1.32334756235936	-22.2047216722004	6.36345248342454e-49	3.14440724433552e-46
ENSG00000144028.68	ENSG00000144028	ENSG00000144028_069	chr2	dexseq_prepare_annotation2.py	exon	96971131	96971253	.	-	.	ENST00000349783+ENST00000323853__exon_number_069__gene_id_ENSG00000144028	SNRNP200	ENSG00000144028.68	1.88330888984211	25.818524275617	6.57010839147995e-49	3.23528960311385e-46
ENSG00000074181.2	ENSG00000074181	ENSG00000074181_003	chr19	dexseq_prepare_annotation2.py	exon	15273144	15273275	.	-	.	ENST00000597756__exon_number_003__gene_id_ENSG00000074181	NOTCH3	ENSG00000074181.2	1.49923084450339	19.7639726900438	6.88050249671123e-49	3.37645238210163e-46
ENSG00000175166.68	ENSG00000175166	ENSG00000175166_069	chr3	dexseq_prepare_annotation2.py	exon	184026837	184026842	.	+	.	ENST00000310118__exon_number_069__gene_id_ENSG00000175166	PSMD2	ENSG00000175166.68	-2.07281773844086	-19.0577417535164	9.42510564539538e-49	4.60926532474867e-46
ENSG00000153048.8	ENSG00000153048	ENSG00000153048_009	chr16	dexseq_prepare_annotation2.py	exon	8949147	8949183	.	-	.	ENST00000570125+ENST00000568968+ENST00000565287+ENST00000396593+ENST00000567554+ENST00000567908+ENST00000568117+ENST00000561530+ENST00000311052__exon_number_009__gene_id_ENSG00000153048	CARHSP1	ENSG00000153048.8	-1.72092861715286	-24.1800268384912	1.03591986522352e-48	5.04872575136385e-46
ENSG00000177565.13	ENSG00000177565	ENSG00000177565_014	chr3	dexseq_prepare_annotation2.py	exon	176768266	176768337	.	-	.	ENST00000430069+ENST00000457928__exon_number_014__gene_id_ENSG00000177565	TBL1XR1	ENSG00000177565.13	1.54239260330421	20.9509178459237	1.08052072892072e-48	5.24812237042447e-46
ENSG00000091536.66	ENSG00000091536	ENSG00000091536_067	chr17	dexseq_prepare_annotation2.py	exon	18061036	18061214	.	+	.	ENST00000205890+ENST00000418233+ENST00000445289__exon_number_067__gene_id_ENSG00000091536	MYO15A	ENSG00000091536.66	-2.0442862946412	-18.0526002213786	1.25561872371321e-48	6.07783524456974e-46
ENSG00000175287.ENSG00000095319.ENSG00000251184.82	ENSG00000175287+ENSG00000095319+ENSG00000251184	ENSG00000175287+ENSG00000095319+ENSG00000251184_083	chr9	dexseq_prepare_annotation2.py	exon	131757135	131757169	.	+	.	ENST00000467044+ENST00000485158+ENST00000372577+ENST00000477069__exon_number_083__gene_id_ENSG00000175287+ENSG00000095319+ENSG00000251184		ENSG00000175287.ENSG00000095319.ENSG00000251184.82	-1.64325688774702	-21.528008520671	1.55535933776138e-48	7.50321161749692e-46
ENSG00000136235.1	ENSG00000136235	ENSG00000136235_002	chr7	dexseq_prepare_annotation2.py	exon	23275627	23275742	.	+	.	ENST00000492858+ENST00000465673__exon_number_002__gene_id_ENSG00000136235	GPNMB	ENSG00000136235.1	-2.53726367606433	-27.6101179788296	1.66111670027642e-48	7.98632360584588e-46
ENSG00000114735.29	ENSG00000114735	ENSG00000114735_030	chr3	dexseq_prepare_annotation2.py	exon	50622180	50622366	.	+	.	ENST00000232854__exon_number_030__gene_id_ENSG00000114735	HEMK1	ENSG00000114735.29	-3.26741659750911	-22.2771726632498	1.83495422477095e-48	8.79239631923833e-46
ENSG00000148408.61	ENSG00000148408	ENSG00000148408_062	chr9	dexseq_prepare_annotation2.py	exon	141010004	141010131	.	+	.	ENST00000371363+ENST00000371372+ENST00000277551+ENST00000277549+ENST00000371357+ENST00000371355__exon_number_062__gene_id_ENSG00000148408	CACNA1B	ENSG00000148408.61	1.1888927912251	19.9962034128118	2.16076155734816e-48	1.03187965767709e-45
ENSG00000036257.37	ENSG00000036257	ENSG00000036257_038	chr2	dexseq_prepare_annotation2.py	exon	225421107	225421137	.	-	.	ENST00000432260__exon_number_038__gene_id_ENSG00000036257	CUL3	ENSG00000036257.37	-1.97195274417379	-21.9543420710926	2.30755401746719e-48	1.09829538387884e-45
ENSG00000124721.4	ENSG00000124721	ENSG00000124721_005	chr6	dexseq_prepare_annotation2.py	exon	38690898	38690975	.	+	.	ENST00000449981+ENST00000327475+ENST00000373278+ENST00000359357__exon_number_005__gene_id_ENSG00000124721	DNAH8	ENSG00000124721.4	1.81208066152361	18.7460846622623	2.45510392816819e-48	1.16462765040514e-45
ENSG00000118515.22	ENSG00000118515	ENSG00000118515_023	chr6	dexseq_prepare_annotation2.py	exon	134493455	134493737	.	-	.	ENST00000474427__exon_number_023__gene_id_ENSG00000118515	SGK1	ENSG00000118515.22	1.1835653783887	18.7201629974248	2.97973523514048e-48	1.40880100015972e-45
ENSG00000205517.ENSG00000187266.35	ENSG00000205517+ENSG00000187266	ENSG00000205517+ENSG00000187266_036	chr19	dexseq_prepare_annotation2.py	exon	11508274	11508445	.	-	.	ENST00000566919__exon_number_036__gene_id_ENSG00000205517+ENSG00000187266		ENSG00000205517.ENSG00000187266.35	3.04720604044936	21.1389743410364	3.83269871776074e-48	1.80607677888493e-45
ENSG00000032219.36	ENSG00000032219	ENSG00000032219_037	chr14	dexseq_prepare_annotation2.py	exon	58832236	58832340	.	+	.	ENST00000355431+ENST00000348476+ENST00000466065+ENST00000431317+ENST00000395168__exon_number_037__gene_id_ENSG00000032219	ARID4A	ENSG00000032219.36	-1.86937638895397	-20.3512767342992	4.40541008880117e-48	2.0691033503214e-45
ENSG00000132142.44	ENSG00000132142	ENSG00000132142_045	chr17	dexseq_prepare_annotation2.py	exon	35564644	35564714	.	-	.	ENST00000587720+ENST00000353139+ENST00000394406+ENST00000587598+ENST00000360679+ENST00000335166__exon_number_045__gene_id_ENSG00000132142	ACACA	ENSG00000132142.44	-3.12828078211595	-17.2539797911187	4.62542785140903e-48	2.16529362816405e-45
ENSG00000159363.1	ENSG00000159363	ENSG00000159363_002	chr1	dexseq_prepare_annotation2.py	exon	17312454	17312475	.	-	.	ENST00000452699+ENST00000326735+ENST00000341676+ENST00000466561__exon_number_002__gene_id_ENSG00000159363	ATP13A2	ENSG00000159363.1	3.07718107572982	22.3745064906793	4.92570418039349e-48	2.29830127087206e-45
ENSG00000147130.1	ENSG00000147130	ENSG00000147130_002	chrX	dexseq_prepare_annotation2.py	exon	70459476	70460958	.	-	.	ENST00000489332+ENST00000373984+ENST00000314425+ENST00000373988+ENST00000353904+ENST00000373998__exon_number_002__gene_id_ENSG00000147130	ZMYM3	ENSG00000147130.1	-1.63528322940078	-25.2416503797002	5.6877061329379e-48	2.64517368458995e-45
ENSG00000223745.59	ENSG00000223745	ENSG00000223745_060	chr1	dexseq_prepare_annotation2.py	exon	93806030	93806067	.	-	.	ENST00000452347+ENST00000411670+ENST00000451302+ENST00000413606+ENST00000421202+ENST00000457387+ENST00000449305+ENST00000438777__exon_number_060__gene_id_ENSG00000223745	RP4-717I23.3	ENSG00000223745.59	3.23571033199223	18.3095508602315	6.12595099041366e-48	2.83970752897967e-45
ENSG00000172890.28	ENSG00000172890	ENSG00000172890_029	chr11	dexseq_prepare_annotation2.py	exon	71185573	71186668	.	+	.	ENST00000528509__exon_number_029__gene_id_ENSG00000172890	NADSYN1	ENSG00000172890.28	-1.35810586942917	-18.5375989956053	6.25883727677438e-48	2.8918876353735e-45
ENSG00000143226.ENSG00000244682.ENSG00000273112.ENSG00000072694.55	ENSG00000143226+ENSG00000244682+ENSG00000273112+ENSG00000072694	ENSG00000143226+ENSG00000244682+ENSG00000273112+ENSG00000072694_056	chr1	dexseq_prepare_annotation2.py	exon	161559871	161560008	.	+	.	ENST00000465075__exon_number_056__gene_id_ENSG00000143226+ENSG00000244682+ENSG00000273112+ENSG00000072694		ENSG00000143226.ENSG00000244682.ENSG00000273112.ENSG00000072694.55	2.37930903407496	19.3116182637534	6.47174567163136e-48	2.98058446043861e-45
ENSG00000174844.73	ENSG00000174844	ENSG00000174844_074	chr3	dexseq_prepare_annotation2.py	exon	57528428	57528630	.	-	.	ENST00000351747+ENST00000311202+ENST00000389536+ENST00000495027__exon_number_074__gene_id_ENSG00000174844	DNAH12	ENSG00000174844.73	-2.11122457614713	-19.9586119894043	7.00147623922971e-48	3.21415188735813e-45
ENSG00000166689.59	ENSG00000166689	ENSG00000166689_060	chr11	dexseq_prepare_annotation2.py	exon	17035672	17035689	.	-	.	ENST00000355661+ENST00000448080+ENST00000531066__exon_number_060__gene_id_ENSG00000166689	PLEKHA7	ENSG00000166689.59	-1.20744306841378	-19.6614030190148	7.64132130943596e-48	3.49660474876894e-45
ENSG00000111641.12	ENSG00000111641	ENSG00000111641_013	chr12	dexseq_prepare_annotation2.py	exon	6669910	6669953	.	-	.	ENST00000399466+ENST00000382421+ENST00000544630+ENST00000541778+ENST00000536506+ENST00000322166+ENST00000537442+ENST00000545200+ENST00000537708__exon_number_013__gene_id_ENSG00000111641	NOP2	ENSG00000111641.12	-1.58561064247124	-19.3934979566076	8.30730348461247e-48	3.78916880191886e-45
ENSG00000103671.22	ENSG00000103671	ENSG00000103671_023	chr15	dexseq_prepare_annotation2.py	exon	64701917	64702001	.	+	.	ENST00000561265+ENST00000559565+ENST00000560567+ENST00000261884+ENST00000560475__exon_number_023__gene_id_ENSG00000103671	TRIP4	ENSG00000103671.22	2.74891963019772	27.8828661482719	9.62740346253457e-48	4.37726969379156e-45
ENSG00000066855.13	ENSG00000066855	ENSG00000066855_014	chr8	dexseq_prepare_annotation2.py	exon	66617059	66617061	.	+	.	ENST00000458689+ENST00000262146+ENST00000424808+ENST00000518636+ENST00000518800+ENST00000517944+ENST00000522239__exon_number_014__gene_id_ENSG00000066855	MTFR1	ENSG00000066855.13	-1.26715687503077	-21.4252661268131	9.74712536522825e-48	4.41758967468471e-45
ENSG00000223745.68	ENSG00000223745	ENSG00000223745_069	chr1	dexseq_prepare_annotation2.py	exon	93811389	93811403	.	-	.	ENST00000452347+ENST00000457387+ENST00000451302__exon_number_069__gene_id_ENSG00000223745	RP4-717I23.3	ENSG00000223745.68	3.31908251850772	18.23864438567	1.06547610050667e-47	4.81361807426048e-45
ENSG00000080822.ENSG00000080819.40	ENSG00000080822+ENSG00000080819	ENSG00000080822+ENSG00000080819_041	chr3	dexseq_prepare_annotation2.py	exon	98240282	98240286	.	-	.	ENST00000341181+ENST00000514537+ENST00000506575+ENST00000437922+ENST00000508503+ENST00000394185+ENST00000394180+ENST00000394181+ENST00000503799+ENST00000512147+ENST00000508071+ENST00000503004+ENST00000513287+ENST00000512905+ENST00000507874+ENST00000513988+ENST00000502980+ENST00000507944+ENST00000510541+ENST00000507411__exon_number_041__gene_id_ENSG00000080822+ENSG00000080819		ENSG00000080822.ENSG00000080819.40	0.916821373631608	18.7972450187807	1.2480536148337e-47	5.62062525255059e-45
ENSG00000147606.ENSG00000214954.58	ENSG00000147606+ENSG00000214954	ENSG00000147606+ENSG00000214954_059	chr8	dexseq_prepare_annotation2.py	exon	92407985	92410366	.	+	.	ENST00000520249+ENST00000276609__exon_number_059__gene_id_ENSG00000147606+ENSG00000214954		ENSG00000147606.ENSG00000214954.58	-1.90859463216297	-28.7109656208455	1.27614756502664e-47	5.72901691250808e-45
ENSG00000014641.6	ENSG00000014641	ENSG00000014641_007	chr2	dexseq_prepare_annotation2.py	exon	63816119	63816130	.	+	.	ENST00000485781+ENST00000436321+ENST00000233114+ENST00000485155+ENST00000442225+ENST00000409908+ENST00000462944+ENST00000409476__exon_number_007__gene_id_ENSG00000014641	MDH1	ENSG00000014641.6	2.08787610360147	24.9670300662996	1.60877042783396e-47	7.19955120614713e-45
ENSG00000169727.51	ENSG00000169727	ENSG00000169727_052	chr17	dexseq_prepare_annotation2.py	exon	80013038	80013098	.	+	.	ENST00000392358+ENST00000578552+ENST00000584460+ENST00000306823+ENST00000578279+ENST00000355130+ENST00000580141+ENST00000320548+ENST00000392357__exon_number_052__gene_id_ENSG00000169727	GPS1	ENSG00000169727.51	-1.57045111240029	-19.4054557279583	1.75359683730517e-47	7.82307584682558e-45
ENSG00000103343.ENSG00000103351.ENSG00000263212.ENSG00000262621.ENSG00000122390.9	ENSG00000103343+ENSG00000103351+ENSG00000263212+ENSG00000262621+ENSG00000122390	ENSG00000103343+ENSG00000103351+ENSG00000263212+ENSG00000262621+ENSG00000122390_010	chr16	dexseq_prepare_annotation2.py	exon	3454426	3454648	.	+	.	ENST00000572544+ENST00000571936+ENST00000575752+ENST00000344823+ENST00000575785+ENST00000268655__exon_number_010__gene_id_ENSG00000103343+ENSG00000103351+ENSG00000263212+ENSG00000262621+ENSG00000122390		ENSG00000103343.ENSG00000103351.ENSG00000263212.ENSG00000262621.ENSG00000122390.9	1.14122878486316	17.0353701075372	1.78609602099558e-47	7.94315971387195e-45
ENSG00000005884.2	ENSG00000005884	ENSG00000005884_003	chr17	dexseq_prepare_annotation2.py	exon	48133432	48133473	.	+	.	ENST00000505306__exon_number_003__gene_id_ENSG00000005884	ITGA3	ENSG00000005884.2	1.52834620229327	24.937338569503	1.80104192755793e-47	7.98467531939867e-45
ENSG00000169727.53	ENSG00000169727	ENSG00000169727_054	chr17	dexseq_prepare_annotation2.py	exon	80013616	80013701	.	+	.	ENST00000392358+ENST00000578552+ENST00000584460+ENST00000306823+ENST00000578279+ENST00000355130+ENST00000580141+ENST00000320548+ENST00000392357__exon_number_054__gene_id_ENSG00000169727	GPS1	ENSG00000169727.53	-1.46933112745184	-19.3665220737227	2.27235407403908e-47	1.00428875972228e-44
ENSG00000175287.ENSG00000095319.ENSG00000251184.84	ENSG00000175287+ENSG00000095319+ENSG00000251184	ENSG00000175287+ENSG00000095319+ENSG00000251184_085	chr9	dexseq_prepare_annotation2.py	exon	131757203	131757414	.	+	.	ENST00000485158__exon_number_085__gene_id_ENSG00000175287+ENSG00000095319+ENSG00000251184		ENSG00000175287.ENSG00000095319.ENSG00000251184.84	-1.66252619983698	-20.9896400491868	2.94027860521194e-47	1.29546126497311e-44
ENSG00000080823.85	ENSG00000080823	ENSG00000080823_086	chr14	dexseq_prepare_annotation2.py	exon	102771477	102771479	.	-	.	ENST00000519877+ENST00000518399+ENST00000520238+ENST00000522874+ENST00000193029+ENST00000519569+ENST00000562292+ENST00000521493+ENST00000361847+ENST00000524019+ENST00000521766+ENST00000524214+ENST00000521966+ENST00000523169+ENST00000518482+ENST00000522093+ENST00000518686__exon_number_086__gene_id_ENSG00000080823	MOK	ENSG00000080823.85	1.84801276731961	20.7619733082178	3.1678430930694e-47	1.39141641486975e-44
ENSG00000181090.24	ENSG00000181090	ENSG00000181090_025	chr9	dexseq_prepare_annotation2.py	exon	140671070	140671233	.	+	.	ENST00000460843+ENST00000462484+ENST00000371394+ENST00000465566+ENST00000462942+ENST00000334856__exon_number_025__gene_id_ENSG00000181090	EHMT1	ENSG00000181090.24	-5.14194742940176	-27.4881167334746	3.24437393461495e-47	1.42064645848919e-44
ENSG00000074181.6	ENSG00000074181	ENSG00000074181_007	chr19	dexseq_prepare_annotation2.py	exon	15276779	15276902	.	-	.	ENST00000263388__exon_number_007__gene_id_ENSG00000074181	NOTCH3	ENSG00000074181.6	2.18079321047806	19.1757307037772	3.61740402210048e-47	1.57913001162313e-44
ENSG00000125633.9	ENSG00000125633	ENSG00000125633_010	chr2	dexseq_prepare_annotation2.py	exon	118694316	118694477	.	-	.	ENST00000470650__exon_number_010__gene_id_ENSG00000125633	CCDC93	ENSG00000125633.9	-1.29769058348159	-21.3591516551336	5.09124861056824e-47	2.21572073705987e-44
ENSG00000169727.50	ENSG00000169727	ENSG00000169727_051	chr17	dexseq_prepare_annotation2.py	exon	80012852	80013037	.	+	.	ENST00000392357__exon_number_051__gene_id_ENSG00000169727	GPS1	ENSG00000169727.50	-1.52485879716416	-19.2185277541788	6.09458027605282e-47	2.64428601727242e-44
ENSG00000175287.ENSG00000095319.ENSG00000251184.86	ENSG00000175287+ENSG00000095319+ENSG00000251184	ENSG00000175287+ENSG00000095319+ENSG00000251184_087	chr9	dexseq_prepare_annotation2.py	exon	131757480	131757597	.	+	.	ENST00000495726__exon_number_087__gene_id_ENSG00000175287+ENSG00000095319+ENSG00000251184		ENSG00000175287.ENSG00000095319.ENSG00000251184.86	-1.65623201595439	-20.8522671567571	6.26132640252595e-47	2.70837574975644e-44
ENSG00000168872.ENSG00000260537.ENSG00000157349.73	ENSG00000168872+ENSG00000260537+ENSG00000157349	ENSG00000168872+ENSG00000260537+ENSG00000157349_074	chr16	dexseq_prepare_annotation2.py	exon	70399836	70399987	.	+	.	ENST00000569319+ENST00000566574__exon_number_074__gene_id_ENSG00000168872+ENSG00000260537+ENSG00000157349		ENSG00000168872.ENSG00000260537.ENSG00000157349.73	2.46959765943666	24.5517632307739	7.86952468855864e-47	3.39369675137415e-44
ENSG00000090372.20	ENSG00000090372	ENSG00000090372_021	chr19	dexseq_prepare_annotation2.py	exon	47228064	47228084	.	-	.	ENST00000263280+ENST00000595357+ENST00000601631+ENST00000594581+ENST00000391910+ENST00000598074+ENST00000539396+ENST00000594287+ENST00000594357__exon_number_021__gene_id_ENSG00000090372	STRN4	ENSG00000090372.20	2.16169205363187	30.2316758878711	8.09813723003978e-47	3.48029610085677e-44
ENSG00000266967.ENSG00000267060.ENSG00000108825.35	ENSG00000266967+ENSG00000267060+ENSG00000108825	ENSG00000266967+ENSG00000267060+ENSG00000108825_036	chr17	dexseq_prepare_annotation2.py	exon	41108421	41108421	.	-	.	ENST00000491665+ENST00000421990+ENST00000427569+ENST00000486664+ENST00000450475+ENST00000423601+ENST00000591910+ENST00000430739+ENST00000483774+ENST00000409399+ENST00000409103+ENST00000478040+ENST00000441280+ENST00000360221__exon_number_036__gene_id_ENSG00000266967+ENSG00000267060+ENSG00000108825		ENSG00000266967.ENSG00000267060.ENSG00000108825.35	-1.49897332858407	-19.1755671097553	8.11924802358531e-47	3.48029610085677e-44
ENSG00000103343.ENSG00000103351.ENSG00000263212.ENSG00000262621.ENSG00000122390.7	ENSG00000103343+ENSG00000103351+ENSG00000263212+ENSG00000262621+ENSG00000122390	ENSG00000103343+ENSG00000103351+ENSG00000263212+ENSG00000262621+ENSG00000122390_008	chr16	dexseq_prepare_annotation2.py	exon	3451733	3451973	.	+	.	ENST00000344823+ENST00000571936+ENST00000268655+ENST00000575752__exon_number_008__gene_id_ENSG00000103343+ENSG00000103351+ENSG00000263212+ENSG00000262621+ENSG00000122390		ENSG00000103343.ENSG00000103351.ENSG00000263212.ENSG00000262621.ENSG00000122390.7	1.14880105675273	16.8593511145798	9.04342608678546e-47	3.86480183134092e-44
ENSG00000168314.32	ENSG00000168314	ENSG00000168314_033	chr3	dexseq_prepare_annotation2.py	exon	39566374	39567101	.	+	.	ENST00000452959+ENST00000396228__exon_number_033__gene_id_ENSG00000168314	MOBP	ENSG00000168314.32	-1.48883520394173	-23.9969536379056	9.62134934486718e-47	4.09947259466285e-44
ENSG00000175198.1	ENSG00000175198	ENSG00000175198_002	chr13	dexseq_prepare_annotation2.py	exon	100741337	100741479	.	+	.	ENST00000376285+ENST00000376286+ENST00000376279__exon_number_002__gene_id_ENSG00000175198	PCCA	ENSG00000175198.1	1.50065327768311	23.9837243614222	1.01472907134702e-46	4.31065996634225e-44
ENSG00000080823.84	ENSG00000080823	ENSG00000080823_085	chr14	dexseq_prepare_annotation2.py	exon	102771475	102771476	.	-	.	ENST00000518399+ENST00000519877+ENST00000523169+ENST00000520238+ENST00000522874+ENST00000193029+ENST00000519569+ENST00000562292+ENST00000521493+ENST00000361847+ENST00000524019+ENST00000521766+ENST00000524214+ENST00000521966+ENST00000518045+ENST00000518482+ENST00000522093+ENST00000518686__exon_number_085__gene_id_ENSG00000080823	MOK	ENSG00000080823.84	1.81775677235075	20.5374501980698	1.12389322607451e-46	4.7601895504729e-44
ENSG00000012061.2	ENSG00000012061	ENSG00000012061_003	chr19	dexseq_prepare_annotation2.py	exon	45912804	45912871	.	-	.	ENST00000423698+ENST00000300853+ENST00000588738__exon_number_003__gene_id_ENSG00000012061	ERCC1	ENSG00000012061.2	-1.49076991886727	-22.6798573215774	1.27920256508274e-46	5.40191680235877e-44
ENSG00000174695.2	ENSG00000174695	ENSG00000174695_003	chr5	dexseq_prepare_annotation2.py	exon	82352354	82352545	.	-	.	ENST00000511118+ENST00000511450+ENST00000502346__exon_number_003__gene_id_ENSG00000174695	TMEM167A	ENSG00000174695.2	2.7902171316429	32.9107008047363	1.30819621912611e-46	5.50800923491291e-44
ENSG00000036257.36	ENSG00000036257	ENSG00000036257_037	chr2	dexseq_prepare_annotation2.py	exon	225421012	225421106	.	-	.	ENST00000432260+ENST00000546102__exon_number_037__gene_id_ENSG00000036257	CUL3	ENSG00000036257.36	-1.94002656880302	-21.1744947200263	1.34165728101562e-46	5.63222977341046e-44
ENSG00000114346.1	ENSG00000114346	ENSG00000114346_002	chr3	dexseq_prepare_annotation2.py	exon	172468494	172468512	.	+	.	ENST00000392692+ENST00000232458__exon_number_002__gene_id_ENSG00000114346	ECT2	ENSG00000114346.1	2.14526688169275	19.2145802059898	1.43280272667949e-46	5.99716437754369e-44
ENSG00000175224.73	ENSG00000175224	ENSG00000175224_074	chr11	dexseq_prepare_annotation2.py	exon	46690433	46690440	.	+	.	ENST00000529395+ENST00000312040+ENST00000533316+ENST00000528494+ENST00000524625+ENST00000451945+ENST00000434074+ENST00000526508+ENST00000530500+ENST00000529655+ENST00000525009+ENST00000359513__exon_number_074__gene_id_ENSG00000175224	ATG13	ENSG00000175224.73	-2.49902173412652	-18.971911328865	1.4401093512265e-46	6.01007043643387e-44
ENSG00000141646.ENSG00000267699.ENSG00000141642.21	ENSG00000141646+ENSG00000267699+ENSG00000141642	ENSG00000141646+ENSG00000267699+ENSG00000141642_022	chr18	dexseq_prepare_annotation2.py	exon	48573290	48573357	.	+	.	ENST00000590722+ENST00000342988+ENST00000398417+ENST00000591914+ENST00000588860+ENST00000452201+ENST00000588256+ENST00000589076+ENST00000589941__exon_number_022__gene_id_ENSG00000141646+ENSG00000267699+ENSG00000141642		ENSG00000141646.ENSG00000267699.ENSG00000141642.21	1.7921345944419	20.8942468347025	1.68531556928907e-46	7.01283461933033e-44
ENSG00000140853.105	ENSG00000140853	ENSG00000140853_106	chr16	dexseq_prepare_annotation2.py	exon	57117432	57117432	.	+	.	ENST00000262510+ENST00000543103+ENST00000540182+ENST00000308149+ENST00000538453+ENST00000436936+ENST00000537056__exon_number_106__gene_id_ENSG00000140853	NLRC5	ENSG00000140853.105	-1.317172906016	-22.6019855737731	1.81953867139829e-46	7.54928186196392e-44
ENSG00000124920.1	ENSG00000124920	ENSG00000124920_002	chr11	dexseq_prepare_annotation2.py	exon	61520121	61520262	.	+	.	ENST00000537766+ENST00000278836__exon_number_002__gene_id_ENSG00000124920	MYRF	ENSG00000124920.1	3.04873220948048	23.8162665729104	1.9937447888727e-46	8.24801786771114e-44
ENSG00000271793.ENSG00000135317.ENSG00000135316.12	ENSG00000271793+ENSG00000135317+ENSG00000135316	ENSG00000271793+ENSG00000135317+ENSG00000135316_013	chr6	dexseq_prepare_annotation2.py	exon	86223518	86223574	.	-	.	ENST00000513865+ENST00000346348+ENST00000508658+ENST00000418862+ENST00000503491+ENST00000505648+ENST00000369627+ENST00000515216+ENST00000314673+ENST00000508980__exon_number_013__gene_id_ENSG00000271793+ENSG00000135317+ENSG00000135316		ENSG00000271793.ENSG00000135317.ENSG00000135316.12	-3.45623217374111	-18.2395929669544	2.01326439672745e-46	8.30462810326607e-44
ENSG00000169727.55	ENSG00000169727	ENSG00000169727_056	chr17	dexseq_prepare_annotation2.py	exon	80013877	80013895	.	+	.	ENST00000392358+ENST00000578552+ENST00000584460+ENST00000306823+ENST00000578279+ENST00000355130+ENST00000580141+ENST00000320548+ENST00000392357__exon_number_056__gene_id_ENSG00000169727	GPS1	ENSG00000169727.55	-1.44583420681415	-19.023576935367	2.24353133986598e-46	9.22772221120428e-44
ENSG00000067369.46	ENSG00000067369	ENSG00000067369_047	chr15	dexseq_prepare_annotation2.py	exon	43766871	43766965	.	-	.	ENST00000263801+ENST00000382039+ENST00000382044+ENST00000572085+ENST00000450115+ENST00000413546__exon_number_047__gene_id_ENSG00000067369	TP53BP1	ENSG00000067369.46	-1.66647715581887	-19.7034324858756	2.31622247718622e-46	9.49924890348268e-44
ENSG00000113649.33	ENSG00000113649	ENSG00000113649_034	chr5	dexseq_prepare_annotation2.py	exon	145878099	145878249	.	+	.	ENST00000505285+ENST00000549332+ENST00000394421+ENST00000506524+ENST00000296702__exon_number_034__gene_id_ENSG00000113649	TCERG1	ENSG00000113649.33	-1.44270012611247	-20.2085383001932	2.42836311190225e-46	9.93053973614716e-44
ENSG00000198691.11	ENSG00000198691	ENSG00000198691_012	chr1	dexseq_prepare_annotation2.py	exon	94473297	94473308	.	-	.	ENST00000484388__exon_number_012__gene_id_ENSG00000198691	ABCA4	ENSG00000198691.11	-1.98449391334903	-20.5948325389236	2.59798064663585e-46	1.05937313410715e-43
ENSG00000032219.41	ENSG00000032219	ENSG00000032219_042	chr14	dexseq_prepare_annotation2.py	exon	58838679	58838944	.	+	.	ENST00000355431+ENST00000348476+ENST00000431317+ENST00000395168__exon_number_042__gene_id_ENSG00000032219	ARID4A	ENSG00000032219.41	-1.90096407240965	-19.6820859216666	2.64151902794643e-46	1.07404918396024e-43
ENSG00000048740.25	ENSG00000048740	ENSG00000048740_026	chr10	dexseq_prepare_annotation2.py	exon	11371061	11371242	.	+	.	ENST00000354440+ENST00000379261+ENST00000609870+ENST00000354897__exon_number_026__gene_id_ENSG00000048740	CELF2	ENSG00000048740.25	-2.95406054786193	-31.0486562333119	2.757757541874e-46	1.11811747447758e-43
ENSG00000124721	ENSG00000124721	ENSG00000124721_001	chr6	dexseq_prepare_annotation2.py	exon	38683117	38683191	.	+	.	ENST00000449981__exon_number_001__gene_id_ENSG00000124721	DNAH8	ENSG00000124721	1.88906960696782	18.0902431953159	3.35194523269064e-46	1.35516669889045e-43
ENSG00000133958.47	ENSG00000133958	ENSG00000133958_048	chr14	dexseq_prepare_annotation2.py	exon	94148963	94149040	.	+	.	ENST00000256339+ENST00000553484+ENST00000393151+ENST00000555664__exon_number_048__gene_id_ENSG00000133958	UNC79	ENSG00000133958.47	-1.41628475456179	-23.6809890987481	3.44845573828587e-46	1.39023565034335e-43
ENSG00000170906.5	ENSG00000170906	ENSG00000170906_006	chr19	dexseq_prepare_annotation2.py	exon	54606177	54606184	.	+	.	ENST00000471292+ENST00000417903+ENST00000419113+ENST00000485876+ENST00000391764+ENST00000391763+ENST00000391762+ENST00000451517__exon_number_006__gene_id_ENSG00000170906	NDUFA3	ENSG00000170906.5	-3.03026369666974	-27.5658036509496	3.63648152173046e-46	1.46189638937566e-43
ENSG00000125107.53	ENSG00000125107	ENSG00000125107_054	chr16	dexseq_prepare_annotation2.py	exon	58589334	58589441	.	-	.	ENST00000569732+ENST00000569240+ENST00000317147+ENST00000441024+ENST00000567188__exon_number_054__gene_id_ENSG00000125107	CNOT1	ENSG00000125107.53	1.20489248876363	18.0753409745245	3.74957020369233e-46	1.50311291621876e-43
ENSG00000173852.19	ENSG00000173852	ENSG00000173852_020	chr7	dexseq_prepare_annotation2.py	exon	35013125	35013125	.	-	.	ENST00000463538__exon_number_020__gene_id_ENSG00000173852	DPY19L1	ENSG00000173852.19	2.33896478088453	27.484523657922	4.63174088857486e-46	1.8515384202078e-43
ENSG00000137776.42	ENSG00000137776	ENSG00000137776_043	chr15	dexseq_prepare_annotation2.py	exon	59191668	59191809	.	-	.	ENST00000380516+ENST00000249736+ENST00000480144__exon_number_043__gene_id_ENSG00000137776	SLTM	ENSG00000137776.42	1.19436821918109	18.3687606747926	5.39793860990253e-46	2.15178162889031e-43
ENSG00000074181.3	ENSG00000074181	ENSG00000074181_004	chr19	dexseq_prepare_annotation2.py	exon	15273276	15273373	.	-	.	ENST00000263388+ENST00000597756+ENST00000595514__exon_number_004__gene_id_ENSG00000074181	NOTCH3	ENSG00000074181.3	1.58506507826462	18.773792670551	5.53882135104616e-46	2.20177431644897e-43
ENSG00000013441.18	ENSG00000013441	ENSG00000013441_019	chr2	dexseq_prepare_annotation2.py	exon	201721614	201721708	.	-	.	ENST00000409769+ENST00000321356+ENST00000473565+ENST00000409403+ENST00000461981+ENST00000434813+ENST00000432425__exon_number_019__gene_id_ENSG00000013441	CLK1	ENSG00000013441.18	-2.52374069538043	-22.7062909880872	5.99250661200679e-46	2.375486374544e-43
ENSG00000070182.44	ENSG00000070182	ENSG00000070182_045	chr14	dexseq_prepare_annotation2.py	exon	65270325	65270498	.	-	.	ENST00000542895+ENST00000389721+ENST00000389722+ENST00000389720+ENST00000556626__exon_number_045__gene_id_ENSG00000070182	SPTB	ENSG00000070182.44	-2.43255155598673	-21.9964782830886	6.17600467861552e-46	2.44142611616237e-43
ENSG00000123384.12	ENSG00000123384	ENSG00000123384_013	chr12	dexseq_prepare_annotation2.py	exon	57548262	57548484	.	+	.	ENST00000554174+ENST00000243077__exon_number_013__gene_id_ENSG00000123384	LRP1	ENSG00000123384.12	-1.50956983067469	-19.8275925676175	7.93964159693553e-46	3.12757120335728e-43
ENSG00000005884.30	ENSG00000005884	ENSG00000005884_031	chr17	dexseq_prepare_annotation2.py	exon	48153065	48153099	.	+	.	ENST00000007722+ENST00000505306+ENST00000505612+ENST00000506401+ENST00000320031+ENST00000544892__exon_number_031__gene_id_ENSG00000005884	ITGA3	ENSG00000005884.30	-4.28100685389105	-23.9551610808201	7.95567999392411e-46	3.12757120335728e-43
ENSG00000103197.47	ENSG00000103197	ENSG00000103197_048	chr16	dexseq_prepare_annotation2.py	exon	2122242	2122364	.	+	.	ENST00000353929+ENST00000439673+ENST00000219476+ENST00000401874+ENST00000563346+ENST00000382538+ENST00000568454+ENST00000350773+ENST00000439117__exon_number_048__gene_id_ENSG00000103197	TSC2	ENSG00000103197.47	1.43030776797477	17.6794126391636	8.47353705384796e-46	3.32197667126765e-43
ENSG00000182774.ENSG00000214575.ENSG00000260836.27	ENSG00000182774+ENSG00000214575+ENSG00000260836	ENSG00000182774+ENSG00000214575+ENSG00000260836_028	chr15	dexseq_prepare_annotation2.py	exon	83209204	83209207	.	-	.	ENST00000560229+ENST00000330244+ENST00000561157+ENST00000559273__exon_number_028__gene_id_ENSG00000182774+ENSG00000214575+ENSG00000260836		ENSG00000182774.ENSG00000214575.ENSG00000260836.27	-1.45751789013576	-20.3758406741	8.77354549746892e-46	3.43014294859973e-43
ENSG00000174093.ENSG00000197681.55	ENSG00000174093+ENSG00000197681	ENSG00000174093+ENSG00000197681_056	chr17	dexseq_prepare_annotation2.py	exon	36421735	36421841	.	-	.	ENST00000518004+ENST00000400815__exon_number_056__gene_id_ENSG00000174093+ENSG00000197681		ENSG00000174093.ENSG00000197681.55	1.45184754114401	19.4373221372812	1.1966001537221e-45	4.66546204044782e-43
ENSG00000125633.5	ENSG00000125633	ENSG00000125633_006	chr2	dexseq_prepare_annotation2.py	exon	118693074	118693155	.	-	.	ENST00000319432+ENST00000376300+ENST00000470650+ENST00000437999+ENST00000474546__exon_number_006__gene_id_ENSG00000125633	CCDC93	ENSG00000125633.5	-1.24978120540468	-20.7578086128684	1.21369285360593e-45	4.71897960834028e-43
ENSG00000227195.62	ENSG00000227195	ENSG00000227195_063	chr20	dexseq_prepare_annotation2.py	exon	26231899	26232102	.	-	.	ENST00000596767+ENST00000594130+ENST00000601901+ENST00000601119__exon_number_063__gene_id_ENSG00000227195	MIR663A	ENSG00000227195.62	-1.19636324684046	-18.4476191911891	1.21695829293651e-45	4.71897960834028e-43
ENSG00000103343.ENSG00000103351.ENSG00000263212.ENSG00000262621.ENSG00000122390	ENSG00000103343+ENSG00000103351+ENSG00000263212+ENSG00000262621+ENSG00000122390	ENSG00000103343+ENSG00000103351+ENSG00000263212+ENSG00000262621+ENSG00000122390_001	chr16	dexseq_prepare_annotation2.py	exon	3415099	3415111	.	+	.	ENST00000576906__exon_number_001__gene_id_ENSG00000103343+ENSG00000103351+ENSG00000263212+ENSG00000262621+ENSG00000122390		ENSG00000103343.ENSG00000103351.ENSG00000263212.ENSG00000262621.ENSG00000122390	1.09863303178603	16.5760006522666	1.22743789769258e-45	4.74668246354697e-43
ENSG00000147099.35	ENSG00000147099	ENSG00000147099_036	chrX	dexseq_prepare_annotation2.py	exon	71791907	71791959	.	-	.	ENST00000478743+ENST00000429103+ENST00000373589+ENST00000373571+ENST00000373561+ENST00000373573+ENST00000436675+ENST00000421523+ENST00000373560+ENST00000373583+ENST00000373568+ENST00000415409+ENST00000412342+ENST00000486704+ENST00000444609+ENST00000373559+ENST00000373556+ENST00000373554+ENST00000439122__exon_number_036__gene_id_ENSG00000147099	HDAC8	ENSG00000147099.35	3.10158924519521	20.3117561789101	1.25411851748915e-45	4.8367170824498e-43
ENSG00000254485.ENSG00000196220.ENSG00000206573.110	ENSG00000254485+ENSG00000196220+ENSG00000206573	ENSG00000254485+ENSG00000196220+ENSG00000206573_111	chr3	dexseq_prepare_annotation2.py	exon	9440206	9440263	.	-	.	ENST00000519043__exon_number_111__gene_id_ENSG00000254485+ENSG00000196220+ENSG00000206573		ENSG00000254485.ENSG00000196220.ENSG00000206573.110	-4.26915981970528	-16.9765707316657	1.34521136811442e-45	5.17401013534408e-43
ENSG00000100296.ENSG00000184117	ENSG00000100296+ENSG00000184117	ENSG00000100296+ENSG00000184117_001	chr22	dexseq_prepare_annotation2.py	exon	29901868	29904156	.	-	.	ENST00000490103__exon_number_001__gene_id_ENSG00000100296+ENSG00000184117		ENSG00000100296.ENSG00000184117	-1.33294144237359	-19.121821546816	1.43871255979552e-45	5.51872299452993e-43
ENSG00000167178	ENSG00000167178	ENSG00000167178_001	chr15	dexseq_prepare_annotation2.py	exon	74392652	74392810	.	+	.	ENST00000561975__exon_number_001__gene_id_ENSG00000167178	ISLR2	ENSG00000167178	1.98494285507998	28.0374335603599	1.4586226528618e-45	5.5800550632101e-43
ENSG00000185989.24	ENSG00000185989	ENSG00000185989_025	chr13	dexseq_prepare_annotation2.py	exon	114839195	114839312	.	-	.	ENST00000389544+ENST00000542651+ENST00000334062__exon_number_025__gene_id_ENSG00000185989	RASA3	ENSG00000185989.24	-1.59247295096668	-23.3061441648779	1.59111288836744e-45	6.07058622671472e-43
ENSG00000227028.13	ENSG00000227028	ENSG00000227028_014	chr2	dexseq_prepare_annotation2.py	exon	40332301	40332461	.	+	.	ENST00000418854+ENST00000439606__exon_number_014__gene_id_ENSG00000227028	SLC8A1-AS1	ENSG00000227028.13	-1.34066979734919	-20.7027696613603	1.62614234089971e-45	6.18764552609034e-43
ENSG00000164924.16	ENSG00000164924	ENSG00000164924_017	chr8	dexseq_prepare_annotation2.py	exon	101936213	101936214	.	-	.	ENST00000523848+ENST00000395958+ENST00000419477+ENST00000395948+ENST00000480304+ENST00000522542+ENST00000457309+ENST00000395956+ENST00000353245+ENST00000518736+ENST00000522819+ENST00000521607+ENST00000395957+ENST00000521309+ENST00000395953+ENST00000395951__exon_number_017__gene_id_ENSG00000164924	YWHAZ	ENSG00000164924.16	2.19877946457684	19.3743015251603	1.76756389793e-45	6.70783429008844e-43
ENSG00000013441.8	ENSG00000013441	ENSG00000013441_009	chr2	dexseq_prepare_annotation2.py	exon	201717970	201718054	.	-	.	ENST00000409769+ENST00000321356+ENST00000473565+ENST00000409403+ENST00000461326+ENST00000461981+ENST00000434813+ENST00000472679+ENST00000432425+ENST00000464454__exon_number_009__gene_id_ENSG00000013441	CLK1	ENSG00000013441.8	1.64243323754318	22.4589697649652	1.78688816891358e-45	6.76313410123032e-43
ENSG00000032219.37	ENSG00000032219	ENSG00000032219_038	chr14	dexseq_prepare_annotation2.py	exon	58832742	58832786	.	+	.	ENST00000355431+ENST00000395168__exon_number_038__gene_id_ENSG00000032219	ARID4A	ENSG00000032219.37	-1.8792913850228	-19.3654915636516	1.86670712284909e-45	7.04649754269963e-43
ENSG00000095564.35	ENSG00000095564	ENSG00000095564_036	chr10	dexseq_prepare_annotation2.py	exon	93768798	93768965	.	+	.	ENST00000265990+ENST00000544642__exon_number_036__gene_id_ENSG00000095564	BTAF1	ENSG00000095564.35	-2.28816825305707	-19.5098486189202	1.98665328984935e-45	7.47943429449075e-43
ENSG00000147130	ENSG00000147130	ENSG00000147130_001	chrX	dexseq_prepare_annotation2.py	exon	70459474	70459475	.	-	.	ENST00000314425+ENST00000353904+ENST00000373998__exon_number_001__gene_id_ENSG00000147130	ZMYM3	ENSG00000147130	-1.59419317997754	-23.6978575990719	2.18399936481558e-45	8.20071592628679e-43
ENSG00000138041.3	ENSG00000138041	ENSG00000138041_004	chr2	dexseq_prepare_annotation2.py	exon	55785911	55786104	.	-	.	ENST00000407823+ENST00000272313+ENST00000345102__exon_number_004__gene_id_ENSG00000138041	SMEK2	ENSG00000138041.3	-2.19362306064396	-24.7718768737028	2.33963438208378e-45	8.7619923302296e-43
ENSG00000169727.49	ENSG00000169727	ENSG00000169727_050	chr17	dexseq_prepare_annotation2.py	exon	80012845	80012851	.	+	.	ENST00000392358+ENST00000578552+ENST00000584460+ENST00000306823+ENST00000578279+ENST00000355130+ENST00000580141+ENST00000320548+ENST00000392357__exon_number_050__gene_id_ENSG00000169727	GPS1	ENSG00000169727.49	-1.57097231632412	-18.6649676772115	2.49252551235676e-45	9.31007344328091e-43
ENSG00000240207.ENSG00000118855.26	ENSG00000240207+ENSG00000118855	ENSG00000240207+ENSG00000118855_027	chr3	dexseq_prepare_annotation2.py	exon	158519926	158519944	.	+	.	ENST00000392813+ENST00000471266+ENST00000264266+ENST00000484166+ENST00000480292+ENST00000415822__exon_number_027__gene_id_ENSG00000240207+ENSG00000118855		ENSG00000240207.ENSG00000118855.26	-1.97333553373002	-19.453761997381	2.7946579500908e-45	1.04100234571119e-42
ENSG00000175287.ENSG00000095319.ENSG00000251184.85	ENSG00000175287+ENSG00000095319+ENSG00000251184	ENSG00000175287+ENSG00000095319+ENSG00000251184_086	chr9	dexseq_prepare_annotation2.py	exon	131757415	131757479	.	+	.	ENST00000485158+ENST00000495726__exon_number_086__gene_id_ENSG00000175287+ENSG00000095319+ENSG00000251184		ENSG00000175287.ENSG00000095319.ENSG00000251184.85	-1.56437757519151	-20.1679206970269	2.80163795073738e-45	1.04100234571119e-42
ENSG00000141646.ENSG00000267699.ENSG00000141642.20	ENSG00000141646+ENSG00000267699+ENSG00000141642	ENSG00000141646+ENSG00000267699+ENSG00000141642_021	chr18	dexseq_prepare_annotation2.py	exon	48571329	48571421	.	+	.	ENST00000589941__exon_number_021__gene_id_ENSG00000141646+ENSG00000267699+ENSG00000141642		ENSG00000141646.ENSG00000267699.ENSG00000141642.20	1.74984345494658	20.3724032424896	2.87186289765732e-45	1.06431687715758e-42
ENSG00000147642.53	ENSG00000147642	ENSG00000147642_054	chr8	dexseq_prepare_annotation2.py	exon	110661009	110661065	.	-	.	ENST00000524720+ENST00000533895+ENST00000528331+ENST00000446070+ENST00000408908+ENST00000526302+ENST00000433638__exon_number_054__gene_id_ENSG00000147642	SYBU	ENSG00000147642.53	2.01147846598914	18.5064587774212	3.43227434351961e-45	1.26870232233927e-42
ENSG00000172890.20	ENSG00000172890	ENSG00000172890_021	chr11	dexseq_prepare_annotation2.py	exon	71177770	71177812	.	+	.	ENST00000533769__exon_number_021__gene_id_ENSG00000172890	NADSYN1	ENSG00000172890.20	2.5209695678133	17.701164779221	3.59211362528674e-45	1.32434529048752e-42
ENSG00000152894.12	ENSG00000152894	ENSG00000152894_013	chr6	dexseq_prepare_annotation2.py	exon	128304387	128304522	.	-	.	ENST00000368207+ENST00000368210+ENST00000368226+ENST00000368227+ENST00000368215+ENST00000532331+ENST00000368213__exon_number_013__gene_id_ENSG00000152894	PTPRK	ENSG00000152894.12	1.7232850504065	17.4242069842014	3.81535513946e-45	1.40301551744623e-42
ENSG00000187741.10	ENSG00000187741	ENSG00000187741_011	chr16	dexseq_prepare_annotation2.py	exon	89805537	89805540	.	-	.	ENST00000561722+ENST00000564475+ENST00000568369__exon_number_011__gene_id_ENSG00000187741	FANCA	ENSG00000187741.10	2.60843633562597	18.6989278167084	4.33668328743062e-45	1.59061271989056e-42
ENSG00000228107.ENSG00000159259.ENSG00000159256.51	ENSG00000228107+ENSG00000159259+ENSG00000159256	ENSG00000228107+ENSG00000159259+ENSG00000159256_052	chr21	dexseq_prepare_annotation2.py	exon	37785060	37785181	.	+	.	ENST00000481458__exon_number_052__gene_id_ENSG00000228107+ENSG00000159259+ENSG00000159256		ENSG00000228107.ENSG00000159259.ENSG00000159256.51	1.39862691872795	18.5658388211748	4.8610036995013e-45	1.77834009634892e-42
ENSG00000177239.29	ENSG00000177239	ENSG00000177239_030	chr9	dexseq_prepare_annotation2.py	exon	139998878	139999054	.	+	.	ENST00000535028+ENST00000536349+ENST00000480100__exon_number_030__gene_id_ENSG00000177239	MAN1B1	ENSG00000177239.29	1.48086593052745	22.2331011946051	4.87777866530593e-45	1.77990143497014e-42
ENSG00000125633.3	ENSG00000125633	ENSG00000125633_004	chr2	dexseq_prepare_annotation2.py	exon	118688619	118688726	.	-	.	ENST00000474546+ENST00000376300+ENST00000319432+ENST00000437999__exon_number_004__gene_id_ENSG00000125633	CCDC93	ENSG00000125633.3	-1.29770274628213	-20.4858552689194	5.17003956267883e-45	1.88172250691659e-42
ENSG00000055483.75	ENSG00000055483	ENSG00000055483_076	chr17	dexseq_prepare_annotation2.py	exon	76837093	76837307	.	-	.	ENST00000588365__exon_number_076__gene_id_ENSG00000055483	USP36	ENSG00000055483.75	2.59746424399696	20.0470230168134	5.51680916179685e-45	2.00281282812365e-42
ENSG00000025796.26	ENSG00000025796	ENSG00000025796_027	chr6	dexseq_prepare_annotation2.py	exon	108232372	108232549	.	-	.	ENST00000484803__exon_number_027__gene_id_ENSG00000025796	SEC63	ENSG00000025796.26	-2.44502726942452	-19.3262141024143	6.08099036886766e-45	2.20201481013722e-42
ENSG00000150433.43	ENSG00000150433	ENSG00000150433_044	chr11	dexseq_prepare_annotation2.py	exon	124981514	124981517	.	-	.	ENST00000529530+ENST00000531909+ENST00000533273+ENST00000532717+ENST00000529609__exon_number_044__gene_id_ENSG00000150433	TMEM218	ENSG00000150433.43	1.93739241232357	21.5110330194807	6.18602973737672e-45	2.23436568009091e-42
ENSG00000100296.ENSG00000184117.75	ENSG00000100296+ENSG00000184117	ENSG00000100296+ENSG00000184117_076	chr22	dexseq_prepare_annotation2.py	exon	29977090	29977176	.	-	.	ENST00000216121__exon_number_076__gene_id_ENSG00000100296+ENSG00000184117		ENSG00000100296.ENSG00000184117.75	1.20837323570814	18.8935947545866	6.23438955160743e-45	2.246132180959e-42
ENSG00000140943.1	ENSG00000140943	ENSG00000140943_002	chr16	dexseq_prepare_annotation2.py	exon	84087371	84087378	.	-	.	ENST00000343411+ENST00000570064+ENST00000562906__exon_number_002__gene_id_ENSG00000140943	MBTPS1	ENSG00000140943.1	1.82343022565229	19.8287454594769	6.3771572785287e-45	2.29176674107247e-42
ENSG00000164924.41	ENSG00000164924	ENSG00000164924_042	chr8	dexseq_prepare_annotation2.py	exon	101964184	101964197	.	-	.	ENST00000418997+ENST00000492736+ENST00000437293+ENST00000395958+ENST00000480304+ENST00000395957+ENST00000521309+ENST00000523131+ENST00000523938__exon_number_042__gene_id_ENSG00000164924	YWHAZ	ENSG00000164924.41	-1.297696455818	-19.161056765273	6.63997237890757e-45	2.38020430532674e-42
ENSG00000013573.9	ENSG00000013573	ENSG00000013573_010	chr12	dexseq_prepare_annotation2.py	exon	31226832	31226835	.	+	.	ENST00000407793+ENST00000542838+ENST00000350437+ENST00000545668+ENST00000539049+ENST00000536265+ENST00000228264+ENST00000415475+ENST00000435753+ENST00000540935+ENST00000251758+ENST00000542129+ENST00000438391__exon_number_010__gene_id_ENSG00000013573	DDX11	ENSG00000013573.9	-1.90088775392632	-18.7544418051551	6.71023511559001e-45	2.39934741089128e-42
ENSG00000173406.ENSG00000162600.49	ENSG00000173406+ENSG00000162600	ENSG00000173406+ENSG00000162600_050	chr1	dexseq_prepare_annotation2.py	exon	58996335	58996401	.	-	.	ENST00000421528+ENST00000358603+ENST00000371226__exon_number_050__gene_id_ENSG00000173406+ENSG00000162600		ENSG00000173406.ENSG00000162600.49	1.7722892242083	17.4072132374803	7.1758581659483e-45	2.55940739712849e-42
ENSG00000175575.41	ENSG00000175575	ENSG00000175575_042	chr11	dexseq_prepare_annotation2.py	exon	73638771	73638773	.	+	.	ENST00000544552+ENST00000310571+ENST00000536003__exon_number_042__gene_id_ENSG00000175575	PAAF1	ENSG00000175575.41	2.09691083502981	18.8649741901085	7.49603886534249e-45	2.66692196741439e-42
ENSG00000013573.12	ENSG00000013573	ENSG00000013573_013	chr12	dexseq_prepare_annotation2.py	exon	31226904	31227025	.	+	.	ENST00000407793+ENST00000251758+ENST00000350437+ENST00000543756+ENST00000539049+ENST00000435753+ENST00000415475+ENST00000536265+ENST00000535158+ENST00000542838+ENST00000542129+ENST00000438391__exon_number_013__gene_id_ENSG00000013573	DDX11	ENSG00000013573.12	-1.97505669117578	-18.7268578185513	8.03816996103818e-45	2.85266834245712e-42
ENSG00000225697.46	ENSG00000225697	ENSG00000225697_047	chr3	dexseq_prepare_annotation2.py	exon	48669231	48669234	.	-	.	ENST00000421649+ENST00000444531+ENST00000358747+ENST00000395550+ENST00000307364+ENST00000420764+ENST00000431213+ENST00000480524+ENST00000482282+ENST00000489483+ENST00000383733__exon_number_047__gene_id_ENSG00000225697	SLC26A6	ENSG00000225697.46	1.66490265219436	18.3524086490249	9.85077683935201e-45	3.48724851439061e-42
ENSG00000021300.47	ENSG00000021300	ENSG00000021300_048	chr11	dexseq_prepare_annotation2.py	exon	73373468	73373555	.	+	.	ENST00000398494+ENST00000426191+ENST00000354190+ENST00000398492+ENST00000227214__exon_number_048__gene_id_ENSG00000021300	PLEKHB1	ENSG00000021300.47	1.43635658108235	23.796189318171	1.07047260817592e-44	3.78014956183928e-42
ENSG00000111641.11	ENSG00000111641	ENSG00000111641_012	chr12	dexseq_prepare_annotation2.py	exon	6669864	6669909	.	-	.	ENST00000399466+ENST00000382421+ENST00000544630+ENST00000542015+ENST00000541778+ENST00000536506+ENST00000322166+ENST00000537442+ENST00000545200+ENST00000537708__exon_number_012__gene_id_ENSG00000111641	NOP2	ENSG00000111641.11	-1.73950095677887	-18.3319003500727	1.13371592967289e-44	3.99357048682372e-42
ENSG00000228107.ENSG00000159259.ENSG00000159256.13	ENSG00000228107+ENSG00000159259+ENSG00000159256	ENSG00000228107+ENSG00000159259+ENSG00000159256_014	chr21	dexseq_prepare_annotation2.py	exon	37721609	37721706	.	+	.	ENST00000487909+ENST00000485299+ENST00000400485__exon_number_014__gene_id_ENSG00000228107+ENSG00000159259+ENSG00000159256		ENSG00000228107.ENSG00000159259.ENSG00000159256.13	1.76047445757212	18.4287842443042	1.2260654976571e-44	4.30031283448871e-42
ENSG00000125107.46	ENSG00000125107	ENSG00000125107_047	chr16	dexseq_prepare_annotation2.py	exon	58585493	58585506	.	-	.	ENST00000569240+ENST00000317147+ENST00000567285+ENST00000245138+ENST00000567188+ENST00000441024__exon_number_047__gene_id_ENSG00000125107	CNOT1	ENSG00000125107.46	1.0912642639788	17.6126999742237	1.22683911349257e-44	4.30031283448871e-42
ENSG00000137776.53	ENSG00000137776	ENSG00000137776_054	chr15	dexseq_prepare_annotation2.py	exon	59204810	59205000	.	-	.	ENST00000560532__exon_number_054__gene_id_ENSG00000137776	SLTM	ENSG00000137776.53	1.23206830795082	17.9285063701299	1.28701599505872e-44	4.50016052267324e-42
ENSG00000005884.3	ENSG00000005884	ENSG00000005884_004	chr17	dexseq_prepare_annotation2.py	exon	48133474	48133801	.	+	.	ENST00000320031+ENST00000505306__exon_number_004__gene_id_ENSG00000005884	ITGA3	ENSG00000005884.3	1.52289918244038	23.2387018398016	1.3485897653834e-44	4.70390093385974e-42
ENSG00000125107.49	ENSG00000125107	ENSG00000125107_050	chr16	dexseq_prepare_annotation2.py	exon	58585671	58585693	.	-	.	ENST00000569732+ENST00000569240+ENST00000317147+ENST00000441024+ENST00000567188__exon_number_050__gene_id_ENSG00000125107	CNOT1	ENSG00000125107.49	1.0897882345111	17.5874074594235	1.48519298592802e-44	5.16770902250374e-42
ENSG00000240891.ENSG00000144824	ENSG00000240891+ENSG00000144824	ENSG00000240891+ENSG00000144824_001	chr3	dexseq_prepare_annotation2.py	exon	111393523	111393768	.	+	.	ENST00000393934__exon_number_001__gene_id_ENSG00000240891+ENSG00000144824		ENSG00000240891.ENSG00000144824	1.73312717757618	21.0350689880465	1.50743393046533e-44	5.23230317264515e-42
ENSG00000141480.43	ENSG00000141480	ENSG00000141480_044	chr17	dexseq_prepare_annotation2.py	exon	4622714	4622715	.	+	.	ENST00000269260+ENST00000346341+ENST00000571206+ENST00000572457+ENST00000412477+ENST00000381488+ENST00000574954+ENST00000576235__exon_number_044__gene_id_ENSG00000141480	ARRB2	ENSG00000141480.43	1.24271865618066	19.3241834038062	1.60714668915718e-44	5.56483339368971e-42
ENSG00000123243.29	ENSG00000123243	ENSG00000123243_030	chr10	dexseq_prepare_annotation2.py	exon	7661624	7664440	.	-	.	ENST00000476417__exon_number_030__gene_id_ENSG00000123243	ITIH5	ENSG00000123243.29	-4.0335309600084	-19.6559490474359	1.72334010359317e-44	5.9526760553992e-42
ENSG00000135249.4	ENSG00000135249	ENSG00000135249_005	chr7	dexseq_prepare_annotation2.py	exon	105172659	105172804	.	+	.	ENST00000467392+ENST00000482041+ENST00000497979+ENST00000257700+ENST00000493041__exon_number_005__gene_id_ENSG00000135249	RINT1	ENSG00000135249.4	1.67708350656016	25.4435343218457	2.19384841449066e-44	7.5595341819511e-42
ENSG00000128973.ENSG00000260007.ENSG00000129007.9	ENSG00000128973+ENSG00000260007+ENSG00000129007	ENSG00000128973+ENSG00000260007+ENSG00000129007_010	chr15	dexseq_prepare_annotation2.py	exon	68492020	68492300	.	-	.	ENST00000354678__exon_number_010__gene_id_ENSG00000128973+ENSG00000260007+ENSG00000129007		ENSG00000128973.ENSG00000260007.ENSG00000129007.9	-1.254293622142	-21.545054128919	2.33690141864337e-44	8.03301395624533e-42
ENSG00000165124.25	ENSG00000165124	ENSG00000165124_026	chr9	dexseq_prepare_annotation2.py	exon	113205825	113206000	.	-	.	ENST00000401783+ENST00000302728+ENST00000467821+ENST00000374469__exon_number_026__gene_id_ENSG00000165124	SVEP1	ENSG00000165124.25	2.32037209064438	19.2595922125749	2.36928503945127e-44	8.12470658432167e-42
ENSG00000212091.ENSG00000144061.30	ENSG00000212091+ENSG00000144061	ENSG00000212091+ENSG00000144061_031	chr2	dexseq_prepare_annotation2.py	exon	110922629	110922732	.	-	.	ENST00000355301+ENST00000496524+ENST00000393272+ENST00000417665+ENST00000445609+ENST00000461707+ENST00000316534__exon_number_031__gene_id_ENSG00000212091+ENSG00000144061		ENSG00000212091.ENSG00000144061.30	-2.5814793910601	-20.6693112829267	2.47770175011928e-44	8.47606283079867e-42
ENSG00000115361.7	ENSG00000115361	ENSG00000115361_008	chr2	dexseq_prepare_annotation2.py	exon	211074920	211074986	.	-	.	ENST00000233710+ENST00000482502__exon_number_008__gene_id_ENSG00000115361	ACADL	ENSG00000115361.7	3.52206206842804	29.1904688166531	2.55014443277419e-44	8.70296413363376e-42
ENSG00000198691.10	ENSG00000198691	ENSG00000198691_011	chr1	dexseq_prepare_annotation2.py	exon	94473190	94473296	.	-	.	ENST00000484388+ENST00000535881+ENST00000465352+ENST00000370225+ENST00000536513__exon_number_011__gene_id_ENSG00000198691	ABCA4	ENSG00000198691.10	-1.97481153644879	-19.7711684254602	2.60681266667841e-44	8.8750745791309e-42
ENSG00000267534.ENSG00000130816.77	ENSG00000267534+ENSG00000130816	ENSG00000267534+ENSG00000130816_078	chr19	dexseq_prepare_annotation2.py	exon	10286239	10286294	.	-	.	ENST00000359526+ENST00000586988+ENST00000588952+ENST00000540357+ENST00000340748+ENST00000592054+ENST00000592705+ENST00000588118+ENST00000592342__exon_number_078__gene_id_ENSG00000267534+ENSG00000130816		ENSG00000267534.ENSG00000130816.77	1.2052420694946	17.3037390493335	2.66676315677192e-44	9.05751149411382e-42
ENSG00000039560.51	ENSG00000039560	ENSG00000039560_052	chr5	dexseq_prepare_annotation2.py	exon	34808726	34808727	.	+	.	ENST00000510319+ENST00000512629+ENST00000507276+ENST00000265109+ENST00000512625+ENST00000397449+ENST00000428746+ENST00000503673+ENST00000509247+ENST00000508777+ENST00000514527+ENST00000506376+ENST00000515799__exon_number_052__gene_id_ENSG00000039560	RAI14	ENSG00000039560.51	2.56371077148795	21.189782406976	2.88833075773879e-44	9.78669615391821e-42
ENSG00000152556.54	ENSG00000152556	ENSG00000152556_055	chr12	dexseq_prepare_annotation2.py	exon	48527154	48527263	.	+	.	ENST00000551804+ENST00000340802+ENST00000547587+ENST00000395233+ENST00000547581+ENST00000312352+ENST00000546964+ENST00000359794__exon_number_055__gene_id_ENSG00000152556	PFKM	ENSG00000152556.54	-1.45591463226403	-20.6301064778671	3.02707119083615e-44	1.0232435350097e-41
ENSG00000148343.44	ENSG00000148343	ENSG00000148343_045	chr9	dexseq_prepare_annotation2.py	exon	131832214	131832244	.	+	.	ENST00000406926+ENST00000358369+ENST00000445183+ENST00000439290+ENST00000277475+ENST00000483458__exon_number_045__gene_id_ENSG00000148343	FAM73B	ENSG00000148343.44	-1.27330283689345	-19.2037905952682	3.31448026852355e-44	1.11774170970108e-41
ENSG00000103343.ENSG00000103351.ENSG00000263212.ENSG00000262621.ENSG00000122390.8	ENSG00000103343+ENSG00000103351+ENSG00000263212+ENSG00000262621+ENSG00000122390	ENSG00000103343+ENSG00000103351+ENSG00000263212+ENSG00000262621+ENSG00000122390_009	chr16	dexseq_prepare_annotation2.py	exon	3451974	3452406	.	+	.	ENST00000572544+ENST00000268655+ENST00000571936+ENST00000344823+ENST00000575752__exon_number_009__gene_id_ENSG00000103343+ENSG00000103351+ENSG00000263212+ENSG00000262621+ENSG00000122390		ENSG00000103343.ENSG00000103351.ENSG00000263212.ENSG00000262621.ENSG00000122390.8	1.22659913372023	16.2163926691926	3.33967048889528e-44	1.12357410625337e-41
ENSG00000198626.121	ENSG00000198626	ENSG00000198626_122	chr1	dexseq_prepare_annotation2.py	exon	237996059	237997288	.	+	.	ENST00000542537+ENST00000366574__exon_number_122__gene_id_ENSG00000198626	RYR2	ENSG00000198626.121	-2.39361952404428	-19.1803646034367	3.8165482802445e-44	1.28031249517717e-41
ENSG00000215462.ENSG00000102547	ENSG00000215462+ENSG00000102547	ENSG00000215462+ENSG00000102547_001	chr13	dexseq_prepare_annotation2.py	exon	49882786	49882788	.	-	.	ENST00000355854__exon_number_001__gene_id_ENSG00000215462+ENSG00000102547		ENSG00000215462.ENSG00000102547	1.55382432842243	21.1315935287952	3.82354709369127e-44	1.28031249517717e-41
ENSG00000151576.15	ENSG00000151576	ENSG00000151576_016	chr3	dexseq_prepare_annotation2.py	exon	113784177	113784304	.	+	.	ENST00000281273+ENST00000466050+ENST00000472599+ENST00000466870+ENST00000482307+ENST00000490183+ENST00000460163+ENST00000485050__exon_number_016__gene_id_ENSG00000151576	QTRTD1	ENSG00000151576.15	-2.59365554605374	-19.0220180846369	3.91394245401604e-44	1.30621226904762e-41
ENSG00000215440.ENSG00000124222.ENSG00000254995.87	ENSG00000215440+ENSG00000124222+ENSG00000254995	ENSG00000215440+ENSG00000124222+ENSG00000254995_088	chr20	dexseq_prepare_annotation2.py	exon	57292916	57293051	.	+	.	ENST00000532531+ENST00000527587__exon_number_088__gene_id_ENSG00000215440+ENSG00000124222+ENSG00000254995		ENSG00000215440.ENSG00000124222.ENSG00000254995.87	-1.17511275450932	-19.8969218763896	3.91925177170657e-44	1.30621226904762e-41
ENSG00000137776.51	ENSG00000137776	ENSG00000137776_052	chr15	dexseq_prepare_annotation2.py	exon	59193459	59193486	.	-	.	ENST00000492526+ENST00000557924+ENST00000536328+ENST00000560682+ENST00000480144+ENST00000249736+ENST00000560532+ENST00000558756+ENST00000559880+ENST00000559305+ENST00000380516+ENST00000558486+ENST00000557950__exon_number_052__gene_id_ENSG00000137776	SLTM	ENSG00000137776.51	1.24254809392891	17.7568825920936	4.45052886758531e-44	1.47981124690405e-41
ENSG00000175356.39	ENSG00000175356	ENSG00000175356_040	chr11	dexseq_prepare_annotation2.py	exon	9088298	9088360	.	-	.	ENST00000450649+ENST00000520467+ENST00000309263+ENST00000457346__exon_number_040__gene_id_ENSG00000175356	SCUBE2	ENSG00000175356.39	2.00600457669389	19.6663556089315	4.71453750608004e-44	1.56394066906237e-41
ENSG00000104375	ENSG00000104375	ENSG00000104375_001	chr8	dexseq_prepare_annotation2.py	exon	99413631	99413741	.	-	.	ENST00000517832__exon_number_001__gene_id_ENSG00000104375	STK3	ENSG00000104375	-1.73945313418297	-20.2919477811226	4.93176106073331e-44	1.63219499607911e-41
ENSG00000087191.25	ENSG00000087191	ENSG00000087191_026	chr17	dexseq_prepare_annotation2.py	exon	61905498	61905569	.	+	.	ENST00000375812+ENST00000582130+ENST00000581842+ENST00000310144+ENST00000578570+ENST00000584320+ENST00000580864+ENST00000581882+ENST00000583283+ENST00000579147+ENST00000585123+ENST00000580265+ENST00000585242+ENST00000584536__exon_number_026__gene_id_ENSG00000087191	PSMC5	ENSG00000087191.25	-1.06762386718234	-20.5298949432125	5.05498279869622e-44	1.66909433193795e-41
ENSG00000018408.37	ENSG00000018408	ENSG00000018408_038	chr3	dexseq_prepare_annotation2.py	exon	149454339	149454501	.	-	.	ENST00000474080__exon_number_038__gene_id_ENSG00000018408	WWTR1	ENSG00000018408.37	-1.46760003659436	-23.3586044283255	5.73061786872912e-44	1.8878008322146e-41
ENSG00000242086.ENSG00000215837.ENSG00000176945.47	ENSG00000242086+ENSG00000215837+ENSG00000176945	ENSG00000242086+ENSG00000215837+ENSG00000176945_048	chr3	dexseq_prepare_annotation2.py	exon	195413475	195413477	.	+	.	ENST00000599448+ENST00000597034__exon_number_048__gene_id_ENSG00000242086+ENSG00000215837+ENSG00000176945		ENSG00000242086.ENSG00000215837.ENSG00000176945.47	1.22914730088728	17.7121667833387	6.1513161214668e-44	2.02170888813409e-41
ENSG00000125633.1	ENSG00000125633	ENSG00000125633_002	chr2	dexseq_prepare_annotation2.py	exon	118677881	118677972	.	-	.	ENST00000319432+ENST00000376300+ENST00000437999__exon_number_002__gene_id_ENSG00000125633	CCDC93	ENSG00000125633.1	-1.2442306990056	-20.0177170480441	6.40337899512068e-44	2.09970338289083e-41
ENSG00000175137.16	ENSG00000175137	ENSG00000175137_017	chr1	dexseq_prepare_annotation2.py	exon	249119566	249119834	.	-	.	ENST00000475978__exon_number_017__gene_id_ENSG00000175137	SH3BP5L	ENSG00000175137.16	-2.27159736458191	-27.6784076913734	6.73098382636327e-44	2.19965891152371e-41
ENSG00000106571.2	ENSG00000106571	ENSG00000106571_003	chr7	dexseq_prepare_annotation2.py	exon	42007194	42007521	.	-	.	ENST00000395925+ENST00000479210__exon_number_003__gene_id_ENSG00000106571	GLI3	ENSG00000106571.2	2.49233940236303	22.8377499378429	6.74181238907785e-44	2.19965891152371e-41
ENSG00000118515.21	ENSG00000118515	ENSG00000118515_022	chr6	dexseq_prepare_annotation2.py	exon	134493436	134493454	.	-	.	ENST00000367857+ENST00000525877+ENST00000237305+ENST00000474427+ENST00000367858+ENST00000413996+ENST00000367855+ENST00000489458+ENST00000528577+ENST00000475719+ENST00000477460__exon_number_022__gene_id_ENSG00000118515	SGK1	ENSG00000118515.21	1.15033016333447	17.3871294473343	6.75457936727212e-44	2.19965891152371e-41
ENSG00000113360.72	ENSG00000113360	ENSG00000113360_073	chr5	dexseq_prepare_annotation2.py	exon	31530905	31531031	.	-	.	ENST00000504361+ENST00000511367+ENST00000507438+ENST00000513349__exon_number_073__gene_id_ENSG00000113360	DROSHA	ENSG00000113360.72	-1.14499420688567	-17.5343363332236	6.86714885895901e-44	2.23121192070163e-41
ENSG00000163491.61	ENSG00000163491	ENSG00000163491_062	chr3	dexseq_prepare_annotation2.py	exon	27410716	27410883	.	-	.	ENST00000429845+ENST00000341435+ENST00000435750__exon_number_062__gene_id_ENSG00000163491	NEK10	ENSG00000163491.61	-1.43985271692426	-18.2839572706051	6.88404914513232e-44	2.23160801342352e-41
ENSG00000075035.2	ENSG00000075035	ENSG00000075035_003	chr12	dexseq_prepare_annotation2.py	exon	108523380	108523445	.	+	.	ENST00000547525+ENST00000552195+ENST00000550529__exon_number_003__gene_id_ENSG00000075035	WSCD2	ENSG00000075035.2	-1.67238051406695	-21.976666504255	7.77865402227586e-44	2.51588189219113e-41
ENSG00000070366.46	ENSG00000070366	ENSG00000070366_047	chr17	dexseq_prepare_annotation2.py	exon	2147952	2148013	.	-	.	ENST00000570659+ENST00000354901+ENST00000263073+ENST00000544865__exon_number_047__gene_id_ENSG00000070366	SMG6	ENSG00000070366.46	1.63424564449536	20.4418953661838	7.93840427954452e-44	2.56172846128404e-41
ENSG00000150433.44	ENSG00000150433	ENSG00000150433_045	chr11	dexseq_prepare_annotation2.py	exon	124981518	124981528	.	-	.	ENST00000529530+ENST00000531909+ENST00000533273+ENST00000532717__exon_number_045__gene_id_ENSG00000150433	TMEM218	ENSG00000150433.44	1.91572525186211	20.9741604933474	8.18425917558508e-44	2.63509074103323e-41
ENSG00000103343.ENSG00000103351.ENSG00000263212.ENSG00000262621.ENSG00000122390.6	ENSG00000103343+ENSG00000103351+ENSG00000263212+ENSG00000262621+ENSG00000122390	ENSG00000103343+ENSG00000103351+ENSG00000263212+ENSG00000262621+ENSG00000122390_007	chr16	dexseq_prepare_annotation2.py	exon	3451420	3451732	.	+	.	ENST00000344823+ENST00000268655__exon_number_007__gene_id_ENSG00000103343+ENSG00000103351+ENSG00000263212+ENSG00000262621+ENSG00000122390		ENSG00000103343.ENSG00000103351.ENSG00000263212.ENSG00000262621.ENSG00000122390.6	1.11307707125696	16.1178895298736	8.2425521246959e-44	2.64786870297426e-41
ENSG00000137776.43	ENSG00000137776	ENSG00000137776_044	chr15	dexseq_prepare_annotation2.py	exon	59191810	59191903	.	-	.	ENST00000380516+ENST00000480144+ENST00000249736+ENST00000559880__exon_number_044__gene_id_ENSG00000137776	SLTM	ENSG00000137776.43	1.30110807006783	17.6600099004854	8.97428688169186e-44	2.87644085680282e-41
ENSG00000260170.ENSG00000137767.ENSG00000104164.18	ENSG00000260170+ENSG00000137767+ENSG00000104164	ENSG00000260170+ENSG00000137767+ENSG00000104164_019	chr15	dexseq_prepare_annotation2.py	exon	45880023	45880074	.	+	.	ENST00000565727+ENST00000565409+ENST00000564765__exon_number_019__gene_id_ENSG00000260170+ENSG00000137767+ENSG00000104164		ENSG00000260170.ENSG00000137767.ENSG00000104164.18	1.11652129173845	18.0248740771153	9.33962296571641e-44	2.98681142443611e-41
ENSG00000125107.55	ENSG00000125107	ENSG00000125107_056	chr16	dexseq_prepare_annotation2.py	exon	58590751	58590765	.	-	.	ENST00000562046+ENST00000317147+ENST00000441024+ENST00000569882__exon_number_056__gene_id_ENSG00000125107	CNOT1	ENSG00000125107.55	1.1914387397857	17.3256638153941	1.07571434415204e-43	3.43242116660585e-41
ENSG00000238542.ENSG00000163492.ENSG00000155657.232	ENSG00000238542+ENSG00000163492+ENSG00000155657	ENSG00000238542+ENSG00000163492+ENSG00000155657_233	chr2	dexseq_prepare_annotation2.py	exon	179544981	179545058	.	-	.	ENST00000342992+ENST00000589042+ENST00000591111__exon_number_233__gene_id_ENSG00000238542+ENSG00000163492+ENSG00000155657		ENSG00000238542.ENSG00000163492.ENSG00000155657.232	-1.57703678876338	-15.1302800350702	1.18671681598892e-43	3.77813997315882e-41
ENSG00000125633.6	ENSG00000125633	ENSG00000125633_007	chr2	dexseq_prepare_annotation2.py	exon	118693156	118693414	.	-	.	ENST00000474546__exon_number_007__gene_id_ENSG00000125633	CCDC93	ENSG00000125633.6	-1.23809875048483	-19.87648851591	1.37554767283631e-43	4.36954385868322e-41
ENSG00000123213.19	ENSG00000123213	ENSG00000123213_020	chr5	dexseq_prepare_annotation2.py	exon	65088429	65088482	.	+	.	ENST00000502464+ENST00000509935+ENST00000506799+ENST00000380985+ENST00000506539__exon_number_020__gene_id_ENSG00000123213	NLN	ENSG00000123213.19	-2.42940456664844	-21.15709800128	1.43764943396818e-43	4.5566442894754e-41
ENSG00000125107.50	ENSG00000125107	ENSG00000125107_051	chr16	dexseq_prepare_annotation2.py	exon	58585694	58585723	.	-	.	ENST00000569240+ENST00000317147+ENST00000569732+ENST00000562046+ENST00000441024+ENST00000567188__exon_number_051__gene_id_ENSG00000125107	CNOT1	ENSG00000125107.50	1.16030469200109	17.2838210044501	1.47683331015653e-43	4.67043611559303e-41
ENSG00000149972.5	ENSG00000149972	ENSG00000149972_006	chr11	dexseq_prepare_annotation2.py	exon	99196077	99196215	.	+	.	ENST00000528727+ENST00000524871+ENST00000527185__exon_number_006__gene_id_ENSG00000149972	CNTN5	ENSG00000149972.5	1.60045507267349	20.320021726027	1.48559867675521e-43	4.68773909728849e-41
ENSG00000271793.ENSG00000135317.ENSG00000135316.13	ENSG00000271793+ENSG00000135317+ENSG00000135316	ENSG00000271793+ENSG00000135317+ENSG00000135316_014	chr6	dexseq_prepare_annotation2.py	exon	86223575	86223613	.	-	.	ENST00000513865+ENST00000346348+ENST00000508658+ENST00000418862+ENST00000503491+ENST00000505648+ENST00000369635+ENST00000369627+ENST00000515216+ENST00000314673+ENST00000508980__exon_number_014__gene_id_ENSG00000271793+ENSG00000135317+ENSG00000135316		ENSG00000271793.ENSG00000135317.ENSG00000135316.13	-3.81548153910286	-17.3533538539499	1.50527963156271e-43	4.73933295679912e-41
ENSG00000048740.24	ENSG00000048740	ENSG00000048740_025	chr10	dexseq_prepare_annotation2.py	exon	11371056	11371060	.	+	.	ENST00000542579+ENST00000609870+ENST00000354897+ENST00000399850+ENST00000608830+ENST00000379261+ENST00000417956+ENST00000315874+ENST00000450189+ENST00000427450+ENST00000609692+ENST00000416382+ENST00000354440__exon_number_025__gene_id_ENSG00000048740	CELF2	ENSG00000048740.24	-2.74496606024495	-28.4841089491089	1.51843549791589e-43	4.77020031222756e-41
ENSG00000166669.17	ENSG00000166669	ENSG00000166669_018	chr16	dexseq_prepare_annotation2.py	exon	10513478	10513480	.	+	.	ENST00000396559+ENST00000562102+ENST00000562527+ENST00000561932__exon_number_018__gene_id_ENSG00000166669	ATF7IP2	ENSG00000166669.17	3.48048563609911	22.2090956795255	1.53389219901517e-43	4.80814389282043e-41
ENSG00000100296.ENSG00000184117.1	ENSG00000100296+ENSG00000184117	ENSG00000100296+ENSG00000184117_002	chr22	dexseq_prepare_annotation2.py	exon	29904157	29904315	.	-	.	ENST00000397872+ENST00000397871+ENST00000490103__exon_number_002__gene_id_ENSG00000100296+ENSG00000184117		ENSG00000100296.ENSG00000184117.1	-1.3311647108159	-18.3838304969371	1.68341089238184e-43	5.2652282968297e-41
ENSG00000074181.11	ENSG00000074181	ENSG00000074181_012	chr19	dexseq_prepare_annotation2.py	exon	15281482	15281636	.	-	.	ENST00000263388__exon_number_012__gene_id_ENSG00000074181	NOTCH3	ENSG00000074181.11	2.06735948766338	17.9379880053014	1.69903382804199e-43	5.30243866452815e-41
ENSG00000196547.78	ENSG00000196547	ENSG00000196547_079	chr15	dexseq_prepare_annotation2.py	exon	91460882	91461073	.	+	.	ENST00000559558__exon_number_079__gene_id_ENSG00000196547	MAN2A2	ENSG00000196547.78	2.07830141078256	19.824570056628	1.82315554404352e-43	5.67735423694482e-41
ENSG00000221983.6	ENSG00000221983	ENSG00000221983_007	chr19	dexseq_prepare_annotation2.py	exon	18682685	18682688	.	+	.	ENST00000430157+ENST00000442744+ENST00000595683+ENST00000598814+ENST00000596273__exon_number_007__gene_id_ENSG00000221983	UBA52	ENSG00000221983.6	-2.61542159415849	-26.3582725447047	1.86132657828283e-43	5.78356433803511e-41
ENSG00000137776.56	ENSG00000137776	ENSG00000137776_057	chr15	dexseq_prepare_annotation2.py	exon	59205896	59205975	.	-	.	ENST00000560012__exon_number_057__gene_id_ENSG00000137776	SLTM	ENSG00000137776.56	1.24942283312205	17.5583451888245	1.87496923698117e-43	5.81326246370429e-41
ENSG00000174844.75	ENSG00000174844	ENSG00000174844_076	chr3	dexseq_prepare_annotation2.py	exon	57530069	57530071	.	-	.	ENST00000351747+ENST00000389536+ENST00000495027__exon_number_076__gene_id_ENSG00000174844	DNAH12	ENSG00000174844.75	-2.68251568649041	-18.3604743646239	1.95913840679206e-43	6.06102056106488e-41
ENSG00000039560.54	ENSG00000039560	ENSG00000039560_055	chr5	dexseq_prepare_annotation2.py	exon	34811171	34811176	.	+	.	ENST00000512629+ENST00000265109+ENST00000397449+ENST00000428746+ENST00000503673+ENST00000509247+ENST00000508777+ENST00000506376+ENST00000515799__exon_number_055__gene_id_ENSG00000039560	RAI14	ENSG00000039560.54	2.66235202547233	20.7936728646279	1.96587326150856e-43	6.06866355137841e-41
ENSG00000166183.33	ENSG00000166183	ENSG00000166183_034	chr14	dexseq_prepare_annotation2.py	exon	104578971	104579045	.	+	.	ENST00000551871+ENST00000551177__exon_number_034__gene_id_ENSG00000166183	ASPG	ENSG00000166183.33	2.7578697455135	22.5659171407035	2.02847113278715e-43	6.24834968350805e-41
ENSG00000123213.26	ENSG00000123213	ENSG00000123213_027	chr5	dexseq_prepare_annotation2.py	exon	65114549	65114811	.	+	.	ENST00000515595__exon_number_027__gene_id_ENSG00000123213	NLN	ENSG00000123213.26	-1.61082776664557	-21.0767574778852	2.09924783952094e-43	6.4523986887703e-41
ENSG00000105576.8	ENSG00000105576	ENSG00000105576_009	chr19	dexseq_prepare_annotation2.py	exon	12812413	12812458	.	-	.	ENST00000441499+ENST00000592287+ENST00000588216+ENST00000587155+ENST00000450764+ENST00000356861+ENST00000589149+ENST00000425528__exon_number_009__gene_id_ENSG00000105576	TNPO2	ENSG00000105576.8	-1.54179562208169	-17.616830031174	2.26980220873901e-43	6.96159099413484e-41
ENSG00000167380.38	ENSG00000167380	ENSG00000167380_039	chr19	dexseq_prepare_annotation2.py	exon	44679651	44679683	.	+	.	ENST00000590089+ENST00000590524+ENST00000454662+ENST00000588127+ENST00000588883+ENST00000590578+ENST00000337433+ENST00000586914+ENST00000585678__exon_number_039__gene_id_ENSG00000167380	ZNF226	ENSG00000167380.38	2.05143609473977	19.039348109525	2.31945035476187e-43	7.09856557927992e-41
ENSG00000085872.ENSG00000105085.ENSG00000269578.ENSG00000214046.ENSG00000127526.ENSG00000269058.ENSG00000141979.ENSG00000268790.128	ENSG00000085872+ENSG00000105085+ENSG00000269578+ENSG00000214046+ENSG00000127526+ENSG00000269058+ENSG00000141979+ENSG00000268790	ENSG00000085872+ENSG00000105085+ENSG00000269578+ENSG00000214046+ENSG00000127526+ENSG00000269058+ENSG00000141979+ENSG00000268790_129	chr19	dexseq_prepare_annotation2.py	exon	16763509	16763772	.	-	.	ENST00000487803+ENST00000594507+ENST00000358726__exon_number_129__gene_id_ENSG00000085872+ENSG00000105085+ENSG00000269578+ENSG00000214046+ENSG00000127526+ENSG00000269058+ENSG00000141979+ENSG00000268790		ENSG00000085872.ENSG00000105085.ENSG00000269578.ENSG00000214046.ENSG00000127526.ENSG00000269058.ENSG00000141979.ENSG00000268790.128	-1.16088196921365	-16.5477969739904	2.34520548321095e-43	7.16198578371746e-41
ENSG00000165949.9	ENSG00000165949	ENSG00000165949_010	chr14	dexseq_prepare_annotation2.py	exon	94577101	94577107	.	+	.	ENST00000444961+ENST00000555081+ENST00000555819+ENST00000554800+ENST00000557700+ENST00000557098+ENST00000298902+ENST00000448882+ENST00000554448+ENST00000556544__exon_number_010__gene_id_ENSG00000165949	IFI27	ENSG00000165949.9	-3.08607621820286	-22.9742141687683	2.54614673664838e-43	7.75898690019631e-41
ENSG00000135749.ENSG00000251508.28	ENSG00000135749+ENSG00000251508	ENSG00000135749+ENSG00000251508_029	chr1	dexseq_prepare_annotation2.py	exon	233225807	233225907	.	-	.	ENST00000258229+ENST00000462233+ENST00000484041__exon_number_029__gene_id_ENSG00000135749+ENSG00000251508		ENSG00000135749.ENSG00000251508.28	-1.56465620260363	-17.7791547778961	2.59890336399901e-43	7.90283197936032e-41
ENSG00000085276.51	ENSG00000085276	ENSG00000085276_052	chr3	dexseq_prepare_annotation2.py	exon	169283757	169283828	.	-	.	ENST00000486748__exon_number_052__gene_id_ENSG00000085276	MECOM	ENSG00000085276.51	-2.30253454027964	-25.4162057132051	2.65566487943183e-43	8.05821587754419e-41
ENSG00000137776.57	ENSG00000137776	ENSG00000137776_058	chr15	dexseq_prepare_annotation2.py	exon	59208773	59209133	.	-	.	ENST00000484498__exon_number_058__gene_id_ENSG00000137776	SLTM	ENSG00000137776.57	1.23677804032823	17.5086920241284	2.6878403578846e-43	8.13849466321096e-41
ENSG00000055483.73	ENSG00000055483	ENSG00000055483_074	chr17	dexseq_prepare_annotation2.py	exon	76836947	76836954	.	-	.	ENST00000590546+ENST00000312010__exon_number_074__gene_id_ENSG00000055483	USP36	ENSG00000055483.73	2.85404521735271	19.3416358928797	2.98138599120732e-43	9.00815332897462e-41
ENSG00000178149.7	ENSG00000178149	ENSG00000178149_008	chr3	dexseq_prepare_annotation2.py	exon	49053237	49053251	.	-	.	ENST00000498794+ENST00000467457+ENST00000313778+ENST00000472331+ENST00000498498+ENST00000460505+ENST00000395462+ENST00000441576+ENST00000484831+ENST00000341949__exon_number_008__gene_id_ENSG00000178149	DALRD3	ENSG00000178149.7	-1.7563511389848	-20.7058751054062	3.01528959341438e-43	9.09128977390666e-41
ENSG00000169045.41	ENSG00000169045	ENSG00000169045_042	chr5	dexseq_prepare_annotation2.py	exon	179045145	179045145	.	-	.	ENST00000520415__exon_number_042__gene_id_ENSG00000169045	HNRNPH1	ENSG00000169045.41	-2.58384052526876	-16.9285190003289	3.09864462164094e-43	9.32285866279797e-41
ENSG00000174292.15	ENSG00000174292	ENSG00000174292_016	chr17	dexseq_prepare_annotation2.py	exon	7287038	7287047	.	+	.	ENST00000311668+ENST00000575268+ENST00000576812+ENST00000570896__exon_number_016__gene_id_ENSG00000174292	TNK1	ENSG00000174292.15	1.5552044255715	20.697946322985	3.13419841728331e-43	9.40993483042205e-41
ENSG00000240891.ENSG00000144824.1	ENSG00000240891+ENSG00000144824	ENSG00000240891+ENSG00000144824_002	chr3	dexseq_prepare_annotation2.py	exon	111393769	111394255	.	+	.	ENST00000477665+ENST00000393934__exon_number_002__gene_id_ENSG00000240891+ENSG00000144824		ENSG00000240891.ENSG00000144824.1	1.72501019549227	20.4192173483952	3.25229185801878e-43	9.74393487592654e-41
ENSG00000103343.ENSG00000103351.ENSG00000263212.ENSG00000262621.ENSG00000122390.2	ENSG00000103343+ENSG00000103351+ENSG00000263212+ENSG00000262621+ENSG00000122390	ENSG00000103343+ENSG00000103351+ENSG00000263212+ENSG00000262621+ENSG00000122390_003	chr16	dexseq_prepare_annotation2.py	exon	3434010	3434706	.	+	.	ENST00000576906__exon_number_003__gene_id_ENSG00000103343+ENSG00000103351+ENSG00000263212+ENSG00000262621+ENSG00000122390		ENSG00000103343.ENSG00000103351.ENSG00000263212.ENSG00000262621.ENSG00000122390.2	1.06793818597609	15.9627348512156	3.4155177082539e-43	1.0211465138221e-40
ENSG00000214597.ENSG00000271698.ENSG00000182325.37	ENSG00000214597+ENSG00000271698+ENSG00000182325	ENSG00000214597+ENSG00000271698+ENSG00000182325_038	chr8	dexseq_prepare_annotation2.py	exon	145581587	145581633	.	-	.	ENST00000530142+ENST00000524492__exon_number_038__gene_id_ENSG00000214597+ENSG00000271698+ENSG00000182325		ENSG00000214597.ENSG00000271698.ENSG00000182325.37	1.33119120771571	20.3958195717194	3.6583041102314e-43	1.09144007595627e-40
ENSG00000242086.ENSG00000215837.ENSG00000176945.46	ENSG00000242086+ENSG00000215837+ENSG00000176945	ENSG00000242086+ENSG00000215837+ENSG00000176945_047	chr3	dexseq_prepare_annotation2.py	exon	195413288	195413474	.	+	.	ENST00000599448__exon_number_047__gene_id_ENSG00000242086+ENSG00000215837+ENSG00000176945		ENSG00000242086.ENSG00000215837.ENSG00000176945.46	1.20191259416582	17.4627985638854	3.75008173925943e-43	1.11648092551412e-40
ENSG00000228107.ENSG00000159259.ENSG00000159256.14	ENSG00000228107+ENSG00000159259+ENSG00000159256	ENSG00000228107+ENSG00000159259+ENSG00000159256_015	chr21	dexseq_prepare_annotation2.py	exon	37728918	37729022	.	+	.	ENST00000487909+ENST00000485299+ENST00000400485__exon_number_015__gene_id_ENSG00000228107+ENSG00000159259+ENSG00000159256		ENSG00000228107.ENSG00000159259.ENSG00000159256.14	2.08336857656674	17.9048127993675	4.28587485109861e-43	1.27333431301606e-40
ENSG00000055483.76	ENSG00000055483	ENSG00000055483_077	chr17	dexseq_prepare_annotation2.py	exon	76837343	76837523	.	-	.	ENST00000592275__exon_number_077__gene_id_ENSG00000055483	USP36	ENSG00000055483.76	2.73486875497158	19.2667671823109	4.56978790848051e-43	1.35485643134119e-40
ENSG00000055483.74	ENSG00000055483	ENSG00000055483_075	chr17	dexseq_prepare_annotation2.py	exon	76836955	76836969	.	-	.	ENST00000312010__exon_number_075__gene_id_ENSG00000055483	USP36	ENSG00000055483.74	2.74894195303524	19.2523017358744	4.96325778629362e-43	1.46845359423125e-40
ENSG00000241015.ENSG00000160336.5	ENSG00000241015+ENSG00000160336	ENSG00000241015+ENSG00000160336_006	chr19	dexseq_prepare_annotation2.py	exon	53945861	53947923	.	+	.	ENST00000424846__exon_number_006__gene_id_ENSG00000241015+ENSG00000160336		ENSG00000241015.ENSG00000160336.5	-1.51800546993539	-22.343746697198	5.02257656031219e-43	1.48292093957383e-40
ENSG00000159640.ENSG00000224353.ENSG00000264813.22	ENSG00000159640+ENSG00000224353+ENSG00000264813	ENSG00000159640+ENSG00000224353+ENSG00000264813_023	chr17	dexseq_prepare_annotation2.py	exon	61561213	61561332	.	+	.	ENST00000582678+ENST00000428043+ENST00000290866__exon_number_023__gene_id_ENSG00000159640+ENSG00000224353+ENSG00000264813		ENSG00000159640.ENSG00000224353.ENSG00000264813.22	-2.35265446758548	-17.3405423521825	5.10046860019431e-43	1.50280080116408e-40
ENSG00000147606.ENSG00000214954.26	ENSG00000147606+ENSG00000214954	ENSG00000147606+ENSG00000214954_027	chr8	dexseq_prepare_annotation2.py	exon	92231229	92231233	.	+	.	ENST00000522862+ENST00000520099+ENST00000523719+ENST00000522181+ENST00000343709__exon_number_027__gene_id_ENSG00000147606+ENSG00000214954		ENSG00000147606.ENSG00000214954.26	1.61877521450608	25.2059268968395	5.17737355170099e-43	1.52230827999198e-40
ENSG00000085276.50	ENSG00000085276	ENSG00000085276_051	chr3	dexseq_prepare_annotation2.py	exon	169099047	169099312	.	-	.	ENST00000494292+ENST00000485957+ENST00000486748__exon_number_051__gene_id_ENSG00000085276	MECOM	ENSG00000085276.50	-2.14767313512254	-25.1998977916771	5.27775611648491e-43	1.54862422823316e-40
ENSG00000104490.14	ENSG00000104490	ENSG00000104490_015	chr8	dexseq_prepare_annotation2.py	exon	102731498	102731507	.	-	.	ENST00000311028+ENST00000522448+ENST00000220931+ENST00000522951+ENST00000520690+ENST00000520425+ENST00000521599+ENST00000518727+ENST00000395923+ENST00000519508__exon_number_015__gene_id_ENSG00000104490	NCALD	ENSG00000104490.14	2.04414282671448	17.0420471068078	5.53552502982332e-43	1.62091790641808e-40
ENSG00000110906.27	ENSG00000110906	ENSG00000110906_028	chr12	dexseq_prepare_annotation2.py	exon	109896788	109896790	.	-	.	ENST00000540089+ENST00000545759__exon_number_028__gene_id_ENSG00000110906	KCTD10	ENSG00000110906.27	1.55440531226137	23.2720565062649	5.72065196963245e-43	1.67168727402539e-40
ENSG00000164924.27	ENSG00000164924	ENSG00000164924_028	chr8	dexseq_prepare_annotation2.py	exon	101960824	101960841	.	-	.	ENST00000419477+ENST00000457309+ENST00000395948+ENST00000418997+ENST00000521328+ENST00000480304+ENST00000517727+ENST00000518736+ENST00000395958+ENST00000395956+ENST00000395957+ENST00000521607+ENST00000353245+ENST00000395953+ENST00000395951__exon_number_028__gene_id_ENSG00000164924	YWHAZ	ENSG00000164924.27	2.30063819605468	18.4145922617542	7.11384364057379e-43	2.07454549658544e-40
ENSG00000254706.ENSG00000198929.ENSG00000239887.7	ENSG00000254706+ENSG00000198929+ENSG00000239887	ENSG00000254706+ENSG00000198929+ENSG00000239887_008	chr1	dexseq_prepare_annotation2.py	exon	162302807	162302915	.	+	.	ENST00000361897+ENST00000530878+ENST00000430120__exon_number_008__gene_id_ENSG00000254706+ENSG00000198929+ENSG00000239887		ENSG00000254706.ENSG00000198929.ENSG00000239887.7	-2.82627333143539	-20.2304297253559	8.41927371736795e-43	2.45021525969806e-40
ENSG00000137776.49	ENSG00000137776	ENSG00000137776_050	chr15	dexseq_prepare_annotation2.py	exon	59192616	59192957	.	-	.	ENST00000557950__exon_number_050__gene_id_ENSG00000137776	SLTM	ENSG00000137776.49	1.25051186211469	17.2999377425296	1.22419663365674e-42	3.55544177821071e-40
ENSG00000114735.10	ENSG00000114735	ENSG00000114735_011	chr3	dexseq_prepare_annotation2.py	exon	50608362	50608725	.	+	.	ENST00000424388+ENST00000434410+ENST00000448997+ENST00000232854+ENST00000482974+ENST00000455834__exon_number_011__gene_id_ENSG00000114735	HEMK1	ENSG00000114735.10	1.42993833025517	19.6848178235732	1.23240762132352e-42	3.5719992056654e-40
ENSG00000013441.22	ENSG00000013441	ENSG00000013441_023	chr2	dexseq_prepare_annotation2.py	exon	201722813	201722889	.	-	.	ENST00000409769__exon_number_023__gene_id_ENSG00000013441	CLK1	ENSG00000013441.22	-2.36984338800118	-21.0102636993212	1.2482690620823e-42	3.61061826207305e-40
ENSG00000143390.18	ENSG00000143390	ENSG00000143390_019	chr1	dexseq_prepare_annotation2.py	exon	151317013	151317035	.	-	.	ENST00000475144__exon_number_019__gene_id_ENSG00000143390	RFX5	ENSG00000143390.18	2.18657720956844	17.6411844126887	1.31882186636417e-42	3.80695453598683e-40
ENSG00000271793.ENSG00000135317.ENSG00000135316.14	ENSG00000271793+ENSG00000135317+ENSG00000135316	ENSG00000271793+ENSG00000135317+ENSG00000135316_015	chr6	dexseq_prepare_annotation2.py	exon	86223788	86223952	.	-	.	ENST00000513865+ENST00000346348+ENST00000508658+ENST00000503491+ENST00000505648+ENST00000369635+ENST00000369627+ENST00000515216+ENST00000314673+ENST00000508980__exon_number_015__gene_id_ENSG00000271793+ENSG00000135317+ENSG00000135316		ENSG00000271793.ENSG00000135317.ENSG00000135316.14	-2.73850440688308	-17.0570271823024	1.39169037500133e-42	4.00916698293147e-40
ENSG00000103343.ENSG00000103351.ENSG00000263212.ENSG00000262621.ENSG00000122390.1	ENSG00000103343+ENSG00000103351+ENSG00000263212+ENSG00000262621+ENSG00000122390	ENSG00000103343+ENSG00000103351+ENSG00000263212+ENSG00000262621+ENSG00000122390_002	chr16	dexseq_prepare_annotation2.py	exon	3415112	3415182	.	+	.	ENST00000576906+ENST00000575785__exon_number_002__gene_id_ENSG00000103343+ENSG00000103351+ENSG00000263212+ENSG00000262621+ENSG00000122390		ENSG00000103343.ENSG00000103351.ENSG00000263212.ENSG00000262621.ENSG00000122390.1	1.12873956873147	15.802121543487	1.48496992086916e-42	4.26924352341031e-40
ENSG00000076650.8	ENSG00000076650	ENSG00000076650_009	chr19	dexseq_prepare_annotation2.py	exon	33588661	33588808	.	+	.	ENST00000170564+ENST00000592165__exon_number_009__gene_id_ENSG00000076650	GPATCH1	ENSG00000076650.8	2.08979501266459	23.0015692433526	1.58272355727928e-42	4.54110830967684e-40
ENSG00000104419.66	ENSG00000104419	ENSG00000104419_067	chr8	dexseq_prepare_annotation2.py	exon	134309481	134309482	.	-	.	ENST00000537882+ENST00000518010+ENST00000517599+ENST00000354944+ENST00000522377+ENST00000523892+ENST00000522476+ENST00000518066+ENST00000518480+ENST00000414097+ENST00000521544__exon_number_067__gene_id_ENSG00000104419	NDRG1	ENSG00000104419.66	-1.28304200835708	-16.9690639066797	1.60709439936484e-42	4.60175474985936e-40
ENSG00000158683.16	ENSG00000158683	ENSG00000158683_017	chr7	dexseq_prepare_annotation2.py	exon	47866948	47867064	.	-	.	ENST00000483616+ENST00000289672__exon_number_017__gene_id_ENSG00000158683	PKD1L1	ENSG00000158683.16	-1.32964735284049	-17.8072247429217	1.6848075306407e-42	4.81459125487968e-40
ENSG00000141646.ENSG00000267699.ENSG00000141642.49	ENSG00000141646+ENSG00000267699+ENSG00000141642	ENSG00000141646+ENSG00000267699+ENSG00000141642_050	chr18	dexseq_prepare_annotation2.py	exon	48603008	48603146	.	+	.	ENST00000398417+ENST00000342988+ENST00000588745+ENST00000593223+ENST00000590499+ENST00000591126+ENST00000592186__exon_number_050__gene_id_ENSG00000141646+ENSG00000267699+ENSG00000141642		ENSG00000141646.ENSG00000267699.ENSG00000141642.49	-2.90760821570737	-19.2163282006809	1.73474156592848e-42	4.94735084145989e-40
ENSG00000148408.60	ENSG00000148408	ENSG00000148408_061	chr9	dexseq_prepare_annotation2.py	exon	141008830	141008942	.	+	.	ENST00000371363+ENST00000371372+ENST00000277551+ENST00000277549+ENST00000371357+ENST00000371355__exon_number_061__gene_id_ENSG00000148408	CACNA1B	ENSG00000148408.60	1.14148660178683	17.9095131224191	1.75624854864848e-42	4.99866974413429e-40
ENSG00000151150.65	ENSG00000151150	ENSG00000151150_066	chr10	dexseq_prepare_annotation2.py	exon	61926582	61926633	.	-	.	ENST00000474360+ENST00000503366+ENST00000460468+ENST00000280772+ENST00000373827__exon_number_066__gene_id_ENSG00000151150	ANK3	ENSG00000151150.65	1.93993635065081	18.5285076031397	1.98351161576832e-42	5.63424194713784e-40
ENSG00000103343.ENSG00000103351.ENSG00000263212.ENSG00000262621.ENSG00000122390.5	ENSG00000103343+ENSG00000103351+ENSG00000263212+ENSG00000262621+ENSG00000122390	ENSG00000103343+ENSG00000103351+ENSG00000263212+ENSG00000262621+ENSG00000122390_006	chr16	dexseq_prepare_annotation2.py	exon	3451271	3451419	.	+	.	ENST00000344823__exon_number_006__gene_id_ENSG00000103343+ENSG00000103351+ENSG00000263212+ENSG00000262621+ENSG00000122390		ENSG00000103343.ENSG00000103351.ENSG00000263212.ENSG00000262621.ENSG00000122390.5	1.09872683894466	15.760299221522	2.17652709064814e-42	6.17019415930732e-40
ENSG00000125107.52	ENSG00000125107	ENSG00000125107_053	chr16	dexseq_prepare_annotation2.py	exon	58589155	58589333	.	-	.	ENST00000569240+ENST00000317147+ENST00000569732+ENST00000562046+ENST00000441024+ENST00000567188__exon_number_053__gene_id_ENSG00000125107	CNOT1	ENSG00000125107.52	1.24816186896939	16.9175101136849	2.37717982090471e-42	6.72562301178469e-40
ENSG00000079215.5	ENSG00000079215	ENSG00000079215_006	chr5	dexseq_prepare_annotation2.py	exon	36607326	36607413	.	+	.	ENST00000513903+ENST00000504121__exon_number_006__gene_id_ENSG00000079215	SLC1A3	ENSG00000079215.5	3.83808655402406	21.2026066564804	2.38384570927783e-42	6.73110053041742e-40
ENSG00000241015.ENSG00000160336.2	ENSG00000241015+ENSG00000160336	ENSG00000241015+ENSG00000160336_003	chr19	dexseq_prepare_annotation2.py	exon	53935246	53935281	.	+	.	ENST00000447129+ENST00000424846+ENST00000454407__exon_number_003__gene_id_ENSG00000241015+ENSG00000160336		ENSG00000241015.ENSG00000160336.2	-1.51925653560929	-21.9646309797378	2.39132952797955e-42	6.73886131596628e-40
ENSG00000174844.74	ENSG00000174844	ENSG00000174844_075	chr3	dexseq_prepare_annotation2.py	exon	57529924	57530068	.	-	.	ENST00000351747+ENST00000311202+ENST00000389536+ENST00000495027__exon_number_075__gene_id_ENSG00000174844	DNAH12	ENSG00000174844.74	-2.41141029937961	-17.9640604899289	2.59374097754615e-42	7.29481960979387e-40
ENSG00000163491.32	ENSG00000163491	ENSG00000163491_033	chr3	dexseq_prepare_annotation2.py	exon	27329189	27329234	.	-	.	ENST00000424275+ENST00000341435+ENST00000357467+ENST00000574215+ENST00000435584+ENST00000429845__exon_number_033__gene_id_ENSG00000163491	NEK10	ENSG00000163491.32	-2.69392316288123	-17.7351551881496	2.73729040352889e-42	7.68336360190534e-40
ENSG00000263053.ENSG00000171282.4	ENSG00000263053+ENSG00000171282	ENSG00000263053+ENSG00000171282_005	chr17	dexseq_prepare_annotation2.py	exon	79375212	79375658	.	+	.	ENST00000572324__exon_number_005__gene_id_ENSG00000263053+ENSG00000171282		ENSG00000263053.ENSG00000171282.4	1.89886418592279	19.3210535373522	2.85096916039574e-42	7.98669827135981e-40
ENSG00000129282.4	ENSG00000129282	ENSG00000129282_005	chr17	dexseq_prepare_annotation2.py	exon	34964106	34964238	.	+	.	ENST00000250156+ENST00000585770__exon_number_005__gene_id_ENSG00000129282	MRM1	ENSG00000129282.4	-4.10750761422644	-33.5655450703753	3.16938031404453e-42	8.86125111732792e-40
ENSG00000196549.15	ENSG00000196549	ENSG00000196549_016	chr3	dexseq_prepare_annotation2.py	exon	154802848	154802883	.	+	.	ENST00000491597+ENST00000491026+ENST00000382989+ENST00000493237+ENST00000360490+ENST00000481828+ENST00000462745+ENST00000462837+ENST00000473730+ENST00000492661+ENST00000460393__exon_number_016__gene_id_ENSG00000196549	MME	ENSG00000196549.15	1.50091307948025	19.0988283377598	3.35688224317438e-42	9.36708370408606e-40
ENSG00000168389.17	ENSG00000168389	ENSG00000168389_018	chr1	dexseq_prepare_annotation2.py	exon	40432758	40432841	.	+	.	ENST00000483824+ENST00000420632+ENST00000372809+ENST00000469745+ENST00000372811+ENST00000491515__exon_number_018__gene_id_ENSG00000168389	MFSD2A	ENSG00000168389.17	-1.83493005938966	-20.4916069366733	3.38930625585791e-42	9.43905210523277e-40
ENSG00000133958.57	ENSG00000133958	ENSG00000133958_058	chr14	dexseq_prepare_annotation2.py	exon	94173251	94173618	.	+	.	ENST00000256339+ENST00000553484+ENST00000554549__exon_number_058__gene_id_ENSG00000133958	UNC79	ENSG00000133958.57	-1.74697865427973	-21.4509483628516	3.91844255331147e-42	1.08913569961779e-39
ENSG00000186635.ENSG00000214530.17	ENSG00000186635+ENSG00000214530	ENSG00000186635+ENSG00000214530_018	chr11	dexseq_prepare_annotation2.py	exon	72403798	72403830	.	-	.	ENST00000465814+ENST00000334211+ENST00000393605+ENST00000393609__exon_number_018__gene_id_ENSG00000186635+ENSG00000214530		ENSG00000186635.ENSG00000214530.17	-1.14885812349481	-17.780404516855	4.13831432561279e-42	1.1480071149947e-39
ENSG00000049759.93	ENSG00000049759	ENSG00000049759_094	chr18	dexseq_prepare_annotation2.py	exon	56063938	56065389	.	+	.	ENST00000590506+ENST00000456173+ENST00000256832+ENST00000456986+ENST00000382850__exon_number_094__gene_id_ENSG00000049759	NEDD4L	ENSG00000049759.93	-2.11620904171487	-18.260388271445	4.34144393324781e-42	1.20201406144831e-39
ENSG00000266009.ENSG00000264660.ENSG00000233098.ENSG00000244456.49	ENSG00000266009+ENSG00000264660+ENSG00000233098+ENSG00000244456	ENSG00000266009+ENSG00000264660+ENSG00000233098+ENSG00000244456_050	chr17	dexseq_prepare_annotation2.py	exon	20897403	20897455	.	+	.	ENST00000580056+ENST00000439794__exon_number_050__gene_id_ENSG00000266009+ENSG00000264660+ENSG00000233098+ENSG00000244456		ENSG00000266009.ENSG00000264660.ENSG00000233098.ENSG00000244456.49	-1.6858456857054	-17.7700698022613	4.43251821794238e-42	1.22484679633708e-39
ENSG00000158683.11	ENSG00000158683	ENSG00000158683_012	chr7	dexseq_prepare_annotation2.py	exon	47852719	47852835	.	-	.	ENST00000433506+ENST00000483616+ENST00000289672__exon_number_012__gene_id_ENSG00000158683	PKD1L1	ENSG00000158683.11	-1.34890454857463	-17.654070578271	4.72836645395796e-42	1.30406697370002e-39
ENSG00000174844.72	ENSG00000174844	ENSG00000174844_073	chr3	dexseq_prepare_annotation2.py	exon	57509530	57509611	.	-	.	ENST00000351747+ENST00000311202+ENST00000389536+ENST00000495027__exon_number_073__gene_id_ENSG00000174844	DNAH12	ENSG00000174844.72	-2.22404689428543	-17.8657058013526	4.93585931754746e-42	1.35865972019245e-39
ENSG00000272084.ENSG00000127481.136	ENSG00000272084+ENSG00000127481	ENSG00000272084+ENSG00000127481_137	chr1	dexseq_prepare_annotation2.py	exon	19510305	19510390	.	-	.	ENST00000375226+ENST00000375217+ENST00000375267+ENST00000375254__exon_number_137__gene_id_ENSG00000272084+ENSG00000127481		ENSG00000272084.ENSG00000127481.136	-0.721481642017183	-14.9138279942483	5.00076358047807e-42	1.37386808089076e-39
ENSG00000114346.3	ENSG00000114346	ENSG00000114346_004	chr3	dexseq_prepare_annotation2.py	exon	172468516	172468547	.	+	.	ENST00000427830+ENST00000392692+ENST00000417960+ENST00000232458__exon_number_004__gene_id_ENSG00000114346	ECT2	ENSG00000114346.3	2.19799299416131	17.644857532955	5.03154039548158e-42	1.37966001006046e-39
ENSG00000099251.2	ENSG00000099251	ENSG00000099251_003	chr10	dexseq_prepare_annotation2.py	exon	38645308	38645327	.	+	.	ENST00000374560+ENST00000277668+ENST00000494540__exon_number_003__gene_id_ENSG00000099251	HSD17B7P2	ENSG00000099251.2	1.76290512284115	25.2470388824231	5.26973167370108e-42	1.44219381580014e-39
ENSG00000092108.64	ENSG00000092108	ENSG00000092108_065	chr14	dexseq_prepare_annotation2.py	exon	31205006	31205018	.	+	.	ENST00000458591__exon_number_065__gene_id_ENSG00000092108	SCFD1	ENSG00000092108.64	1.38955787514358	19.2018559105388	5.49162407130328e-42	1.5000355339947e-39
ENSG00000099251.3	ENSG00000099251	ENSG00000099251_004	chr10	dexseq_prepare_annotation2.py	exon	38645328	38645382	.	+	.	ENST00000374560+ENST00000277668+ENST00000494540+ENST00000356314__exon_number_004__gene_id_ENSG00000099251	HSD17B7P2	ENSG00000099251.3	1.7610343375389	25.2203883435535	5.71751870293016e-42	1.55874675121206e-39
ENSG00000228775	ENSG00000228775	ENSG00000228775_001	chr7	dexseq_prepare_annotation2.py	exon	141404138	141404431	.	-	.	ENST00000488785__exon_number_001__gene_id_ENSG00000228775	WEE2-AS1	ENSG00000228775	2.28226668312923	27.0865435169596	5.78224108418562e-42	1.5733776499647e-39
ENSG00000010327.56	ENSG00000010327	ENSG00000010327_057	chr3	dexseq_prepare_annotation2.py	exon	52552328	52552375	.	+	.	ENST00000321725+ENST00000461325__exon_number_057__gene_id_ENSG00000010327	STAB1	ENSG00000010327.56	-1.43123294103283	-20.6616091855967	6.274859827151e-42	1.70416331462154e-39
ENSG00000175287.ENSG00000095319.ENSG00000251184.79	ENSG00000175287+ENSG00000095319+ENSG00000251184	ENSG00000175287+ENSG00000095319+ENSG00000251184_080	chr9	dexseq_prepare_annotation2.py	exon	131755804	131755973	.	+	.	ENST00000467044+ENST00000477069+ENST00000372577__exon_number_080__gene_id_ENSG00000175287+ENSG00000095319+ENSG00000251184		ENSG00000175287.ENSG00000095319.ENSG00000251184.79	-1.60946850301491	-18.7962634163408	6.79704058360174e-42	1.84246408093895e-39
ENSG00000059573.23	ENSG00000059573	ENSG00000059573_024	chr10	dexseq_prepare_annotation2.py	exon	97416354	97416366	.	-	.	ENST00000483788+ENST00000371221+ENST00000371224__exon_number_024__gene_id_ENSG00000059573	ALDH18A1	ENSG00000059573.23	-1.95194404641558	-20.9681857309545	6.81883454113333e-42	1.84485772316203e-39
ENSG00000149043.43	ENSG00000149043	ENSG00000149043_044	chr11	dexseq_prepare_annotation2.py	exon	1858741	1858751	.	+	.	ENST00000381968+ENST00000381978+ENST00000479089+ENST00000424556+ENST00000479276+ENST00000464897+ENST00000490707+ENST00000341958__exon_number_044__gene_id_ENSG00000149043	SYT8	ENSG00000149043.43	-2.27685875891126	-20.6291166680291	7.29955325009482e-42	1.97117025156403e-39
ENSG00000005884.31	ENSG00000005884	ENSG00000005884_032	chr17	dexseq_prepare_annotation2.py	exon	48153690	48153839	.	+	.	ENST00000007722+ENST00000505306+ENST00000505612+ENST00000506401+ENST00000320031+ENST00000544892__exon_number_032__gene_id_ENSG00000005884	ITGA3	ENSG00000005884.31	-4.17443767497819	-21.6917641354018	7.42995134437154e-42	2.00258296547132e-39
ENSG00000139998.12	ENSG00000139998	ENSG00000139998_013	chr14	dexseq_prepare_annotation2.py	exon	65417792	65417869	.	-	.	ENST00000554593+ENST00000436278+ENST00000267512+ENST00000585059+ENST00000533601+ENST00000426039__exon_number_013__gene_id_ENSG00000139998	RAB15	ENSG00000139998.12	2.40632614937864	32.9926625197673	8.95089445076044e-42	2.40795981130845e-39
ENSG00000005884.14	ENSG00000005884	ENSG00000005884_015	chr17	dexseq_prepare_annotation2.py	exon	48148208	48148236	.	+	.	ENST00000007722+ENST00000320031+ENST00000544892+ENST00000505306+ENST00000506401__exon_number_015__gene_id_ENSG00000005884	ITGA3	ENSG00000005884.14	1.41109629664321	21.6043627799726	1.07029252488836e-41	2.87385659451674e-39
ENSG00000137776.54	ENSG00000137776	ENSG00000137776_055	chr15	dexseq_prepare_annotation2.py	exon	59205698	59205755	.	-	.	ENST00000558756+ENST00000536328+ENST00000249736+ENST00000559261+ENST00000559880+ENST00000380516+ENST00000557924+ENST00000557950__exon_number_055__gene_id_ENSG00000137776	SLTM	ENSG00000137776.54	1.26476703973068	16.9991306099799	1.09393280515777e-41	2.93180172193612e-39
ENSG00000264594.ENSG00000204580.139	ENSG00000264594+ENSG00000204580	ENSG00000264594+ENSG00000204580_140	chr6	dexseq_prepare_annotation2.py	exon	30867196	30867209	.	+	.	ENST00000454612+ENST00000418800+ENST00000376575+ENST00000376567+ENST00000376570+ENST00000452441+ENST00000446312+ENST00000376568+ENST00000376569+ENST00000508312+ENST00000324771__exon_number_140__gene_id_ENSG00000264594+ENSG00000204580		ENSG00000264594.ENSG00000204580.139	-3.0353050324752	-20.8423101330492	1.20230419336981e-41	3.21618631696714e-39
ENSG00000169727.56	ENSG00000169727	ENSG00000169727_057	chr17	dexseq_prepare_annotation2.py	exon	80013896	80013971	.	+	.	ENST00000392357+ENST00000392358+ENST00000578552+ENST00000584460+ENST00000578279+ENST00000355130+ENST00000320548+ENST00000306823__exon_number_057__gene_id_ENSG00000169727	GPS1	ENSG00000169727.56	-1.43653056909999	-17.4058704126839	1.29504427539598e-41	3.45776821530726e-39
ENSG00000116883.ENSG00000214193.18	ENSG00000116883+ENSG00000214193	ENSG00000116883+ENSG00000214193_019	chr1	dexseq_prepare_annotation2.py	exon	36784857	36784860	.	+	.	ENST00000508854__exon_number_019__gene_id_ENSG00000116883+ENSG00000214193		ENSG00000116883.ENSG00000214193.18	1.51934076054995	19.6907793621153	1.30881522462083e-41	3.48799257361451e-39
ENSG00000236107.5	ENSG00000236107	ENSG00000236107_006	chr2	dexseq_prepare_annotation2.py	exon	166892575	166892575	.	+	.	ENST00000599041__exon_number_006__gene_id_ENSG00000236107	AC010127.3	ENSG00000236107.5	-1.46366508313279	-20.813491218529	1.36938329441007e-41	3.64258515908022e-39
ENSG00000151789.26	ENSG00000151789	ENSG00000151789_027	chr3	dexseq_prepare_annotation2.py	exon	22175811	22175883	.	-	.	ENST00000497570__exon_number_027__gene_id_ENSG00000151789	ZNF385D	ENSG00000151789.26	-2.13664643131179	-18.8248708113839	1.57491751198686e-41	4.18149414269331e-39
ENSG00000128596.6	ENSG00000128596	ENSG00000128596_007	chr7	dexseq_prepare_annotation2.py	exon	128432072	128432098	.	+	.	ENST00000487361__exon_number_007__gene_id_ENSG00000128596	CCDC136	ENSG00000128596.6	2.37546962542709	18.6385032797664	1.69060904664414e-41	4.48030286847253e-39
ENSG00000169727.28	ENSG00000169727	ENSG00000169727_029	chr17	dexseq_prepare_annotation2.py	exon	80011102	80011109	.	+	.	ENST00000392357__exon_number_029__gene_id_ENSG00000169727	GPS1	ENSG00000169727.28	1.07790752665161	17.3641607156377	1.7237150675932e-41	4.55954674691927e-39
ENSG00000172890.2	ENSG00000172890	ENSG00000172890_003	chr11	dexseq_prepare_annotation2.py	exon	71164257	71164262	.	+	.	ENST00000319023+ENST00000529120+ENST00000534634+ENST00000533612__exon_number_003__gene_id_ENSG00000172890	NADSYN1	ENSG00000172890.2	2.05603966529464	16.583862582885	1.86077528217068e-41	4.91296458591821e-39
ENSG00000164924.29	ENSG00000164924	ENSG00000164924_030	chr8	dexseq_prepare_annotation2.py	exon	101960891	101960960	.	-	.	ENST00000419477+ENST00000457309+ENST00000395948+ENST00000418997+ENST00000480304+ENST00000437293+ENST00000521328+ENST00000395956+ENST00000517727+ENST00000518736+ENST00000395958+ENST00000521607+ENST00000395957+ENST00000353245+ENST00000395953+ENST00000523131+ENST00000395951__exon_number_030__gene_id_ENSG00000164924	YWHAZ	ENSG00000164924.29	2.30575605162225	17.8957987049958	1.90000387008275e-41	5.00724908806198e-39
ENSG00000011422.18	ENSG00000011422	ENSG00000011422_019	chr19	dexseq_prepare_annotation2.py	exon	44165126	44165594	.	-	.	ENST00000597107+ENST00000593396__exon_number_019__gene_id_ENSG00000011422	PLAUR	ENSG00000011422.18	-2.0399781126167	-22.8617832057582	1.92896562741002e-41	5.0741779556811e-39
ENSG00000113594.7	ENSG00000113594	ENSG00000113594_008	chr5	dexseq_prepare_annotation2.py	exon	38489180	38489347	.	-	.	ENST00000506003+ENST00000453190+ENST00000508477+ENST00000263409__exon_number_008__gene_id_ENSG00000113594	LIFR	ENSG00000113594.7	-1.72024709330009	-22.3382863572553	1.98686738206508e-41	5.21684656843291e-39
ENSG00000123213.24	ENSG00000123213	ENSG00000123213_025	chr5	dexseq_prepare_annotation2.py	exon	65108082	65108098	.	+	.	ENST00000502464+ENST00000509935+ENST00000511299+ENST00000506799+ENST00000507201+ENST00000380985__exon_number_025__gene_id_ENSG00000123213	NLN	ENSG00000123213.24	-1.42820301182211	-20.1218436115254	2.00967858005377e-41	5.26702335922712e-39
ENSG00000086205.2	ENSG00000086205	ENSG00000086205_003	chr11	dexseq_prepare_annotation2.py	exon	49168303	49168497	.	-	.	ENST00000256999+ENST00000533034+ENST00000356696+ENST00000458311+ENST00000340334+ENST00000525826+ENST00000343844__exon_number_003__gene_id_ENSG00000086205	FOLH1	ENSG00000086205.2	-2.50691674376075	-18.9642081687914	2.0399412170788e-41	5.33650872322979e-39
ENSG00000138448.14	ENSG00000138448	ENSG00000138448_015	chr2	dexseq_prepare_annotation2.py	exon	187511413	187511604	.	+	.	ENST00000261023+ENST00000433736+ENST00000374907__exon_number_015__gene_id_ENSG00000138448	ITGAV	ENSG00000138448.14	1.45092738407386	20.1145660402466	2.08168980970822e-41	5.43573134879609e-39
ENSG00000245937.15	ENSG00000245937	ENSG00000245937_016	chr5	dexseq_prepare_annotation2.py	exon	127396836	127396936	.	-	.	ENST00000501652+ENST00000606251+ENST00000514409+ENST00000508878+ENST00000499346+ENST00000501702+ENST00000514573+ENST00000501173__exon_number_016__gene_id_ENSG00000245937	CTC-228N24.3	ENSG00000245937.15	-3.05364160237346	-21.4224157262964	2.29491567976791e-41	5.98153379676651e-39
ENSG00000164924.28	ENSG00000164924	ENSG00000164924_029	chr8	dexseq_prepare_annotation2.py	exon	101960842	101960890	.	-	.	ENST00000419477+ENST00000457309+ENST00000395948+ENST00000418997+ENST00000437293+ENST00000521328+ENST00000395956+ENST00000517727+ENST00000518736+ENST00000395958+ENST00000480304+ENST00000395957+ENST00000521607+ENST00000353245+ENST00000395953+ENST00000395951__exon_number_029__gene_id_ENSG00000164924	YWHAZ	ENSG00000164924.28	2.22176674425394	17.8640604698304	2.32509047769844e-41	6.04910330844137e-39
ENSG00000110075.50	ENSG00000110075	ENSG00000110075_051	chr11	dexseq_prepare_annotation2.py	exon	68355395	68355412	.	+	.	ENST00000529710+ENST00000524845+ENST00000393800+ENST00000393801+ENST00000534534+ENST00000526307+ENST00000265636+ENST00000393799+ENST00000525421+ENST00000534190__exon_number_051__gene_id_ENSG00000110075	PPP6R3	ENSG00000110075.50	-2.16061731761037	-17.851735826358	2.51479403443167e-41	6.53070901156943e-39
ENSG00000100296.ENSG00000184117.3	ENSG00000100296+ENSG00000184117	ENSG00000100296+ENSG00000184117_004	chr22	dexseq_prepare_annotation2.py	exon	29904318	29904319	.	-	.	ENST00000397872+ENST00000397871+ENST00000442555+ENST00000490103+ENST00000472164__exon_number_004__gene_id_ENSG00000100296+ENSG00000184117		ENSG00000100296.ENSG00000184117.3	-1.31338755389793	-17.6156571548026	2.54493019748804e-41	6.59693190045029e-39
ENSG00000263072.23	ENSG00000263072	ENSG00000263072_024	chr16	dexseq_prepare_annotation2.py	exon	3182947	3183195	.	-	.	ENST00000571449__exon_number_024__gene_id_ENSG00000263072	RP11-473M20.14	ENSG00000263072.23	1.78640631237255	19.5596435360368	2.56363229220694e-41	6.63332863884113e-39
ENSG00000074181.13	ENSG00000074181	ENSG00000074181_014	chr19	dexseq_prepare_annotation2.py	exon	15288336	15288721	.	-	.	ENST00000263388__exon_number_014__gene_id_ENSG00000074181	NOTCH3	ENSG00000074181.13	2.04607120467808	17.2067876277917	2.68394025333236e-41	6.93201853705956e-39
ENSG00000137509.44	ENSG00000137509	ENSG00000137509_045	chr11	dexseq_prepare_annotation2.py	exon	82612635	82612699	.	-	.	ENST00000534631+ENST00000535099+ENST00000531128+ENST00000531801+ENST00000527444__exon_number_045__gene_id_ENSG00000137509	PRCP	ENSG00000137509.44	2.11707214462517	20.6560932450297	2.79225288829645e-41	7.19870110120211e-39
ENSG00000135249.3	ENSG00000135249	ENSG00000135249_004	chr7	dexseq_prepare_annotation2.py	exon	105172631	105172658	.	+	.	ENST00000493041+ENST00000482041+ENST00000467392+ENST00000257700__exon_number_004__gene_id_ENSG00000135249	RINT1	ENSG00000135249.3	1.61096092284306	23.3315610899778	2.80631006494437e-41	7.22185880022239e-39
ENSG00000091536.61	ENSG00000091536	ENSG00000091536_062	chr17	dexseq_prepare_annotation2.py	exon	18059509	18059583	.	+	.	ENST00000205890+ENST00000418233+ENST00000536811+ENST00000585180__exon_number_062__gene_id_ENSG00000091536	MYO15A	ENSG00000091536.61	0.968953540431291	15.9982488880166	3.34843880726587e-41	8.60143817871503e-39
ENSG00000169727.63	ENSG00000169727	ENSG00000169727_064	chr17	dexseq_prepare_annotation2.py	exon	80014643	80014648	.	+	.	ENST00000578279+ENST00000392357__exon_number_064__gene_id_ENSG00000169727	GPS1	ENSG00000169727.63	-1.70461215156449	-17.2654489463679	3.39325388139846e-41	8.70085320929183e-39
ENSG00000125107.51	ENSG00000125107	ENSG00000125107_052	chr16	dexseq_prepare_annotation2.py	exon	58587686	58587764	.	-	.	ENST00000562046+ENST00000569240+ENST00000317147+ENST00000441024+ENST00000567188__exon_number_052__gene_id_ENSG00000125107	CNOT1	ENSG00000125107.51	1.24228981770344	16.548458559779	3.93350474835287e-41	1.00680034935764e-38
ENSG00000100239.7	ENSG00000100239	ENSG00000100239_008	chr22	dexseq_prepare_annotation2.py	exon	50832322	50832564	.	+	.	ENST00000359139+ENST00000395744+ENST00000216061+ENST00000395741__exon_number_008__gene_id_ENSG00000100239	PPP6R2	ENSG00000100239.7	-2.39825096148096	-22.6323256292051	4.4905746737152e-41	1.14732167395168e-38
ENSG00000167380.39	ENSG00000167380	ENSG00000167380_040	chr19	dexseq_prepare_annotation2.py	exon	44679684	44679796	.	+	.	ENST00000590089+ENST00000590524+ENST00000454662+ENST00000585678+ENST00000588883+ENST00000590578+ENST00000337433+ENST00000588127__exon_number_040__gene_id_ENSG00000167380	ZNF226	ENSG00000167380.39	2.07827375918351	18.150199186908	4.77838549381307e-41	1.21866813263447e-38
ENSG00000126522.ENSG00000249319.ENSG00000241258.47	ENSG00000126522+ENSG00000249319+ENSG00000241258	ENSG00000126522+ENSG00000249319+ENSG00000241258_048	chr7	dexseq_prepare_annotation2.py	exon	65591623	65591630	.	+	.	ENST00000415001__exon_number_048__gene_id_ENSG00000126522+ENSG00000249319+ENSG00000241258		ENSG00000126522.ENSG00000249319.ENSG00000241258.47	-1.16354779890001	-17.4096360053478	4.8942183467695e-41	1.24597693586246e-38
ENSG00000272333.ENSG00000105663.6	ENSG00000272333+ENSG00000105663	ENSG00000272333+ENSG00000105663_007	chr19	dexseq_prepare_annotation2.py	exon	36213261	36213374	.	+	.	ENST00000420124+ENST00000607650+ENST00000222270__exon_number_007__gene_id_ENSG00000272333+ENSG00000105663		ENSG00000272333.ENSG00000105663.6	-3.61288775418771	-37.1485929680759	5.2603924859435e-41	1.3368066340484e-38
ENSG00000128973.ENSG00000260007.ENSG00000129007.29	ENSG00000128973+ENSG00000260007+ENSG00000129007	ENSG00000128973+ENSG00000260007+ENSG00000129007_030	chr15	dexseq_prepare_annotation2.py	exon	68505595	68506627	.	-	.	ENST00000564846__exon_number_030__gene_id_ENSG00000128973+ENSG00000260007+ENSG00000129007		ENSG00000128973.ENSG00000260007.ENSG00000129007.29	1.62452051914012	19.918943656496	5.37634067649405e-41	1.36383675225053e-38
ENSG00000082126.14	ENSG00000082126	ENSG00000082126_015	chr2	dexseq_prepare_annotation2.py	exon	202526278	202526294	.	-	.	ENST00000359962__exon_number_015__gene_id_ENSG00000082126	MPP4	ENSG00000082126.14	-1.24313794727109	-19.4128508987203	5.45522847746543e-41	1.38138615632844e-38
ENSG00000137509.37	ENSG00000137509	ENSG00000137509_038	chr11	dexseq_prepare_annotation2.py	exon	82611824	82611874	.	-	.	ENST00000532809+ENST00000529671__exon_number_038__gene_id_ENSG00000137509	PRCP	ENSG00000137509.37	2.17141957395593	20.5067116434807	5.50633530606868e-41	1.39185094803186e-38
ENSG00000032219.42	ENSG00000032219	ENSG00000032219_043	chr14	dexseq_prepare_annotation2.py	exon	58838945	58840448	.	+	.	ENST00000355431+ENST00000431317+ENST00000348476__exon_number_043__gene_id_ENSG00000032219	ARID4A	ENSG00000032219.42	-1.79807426636318	-17.7193924710118	5.84394089479685e-41	1.47456927780042e-38
ENSG00000151150.22	ENSG00000151150	ENSG00000151150_023	chr10	dexseq_prepare_annotation2.py	exon	61819458	61819574	.	-	.	ENST00000503366+ENST00000514197+ENST00000373827+ENST00000511043+ENST00000355288+ENST00000373820+ENST00000469721__exon_number_023__gene_id_ENSG00000151150	ANK3	ENSG00000151150.22	1.1208712184604	17.9559508363572	6.6372193843373e-41	1.67176872177774e-38
ENSG00000126581.20	ENSG00000126581	ENSG00000126581_021	chr17	dexseq_prepare_annotation2.py	exon	40966617	40966691	.	-	.	ENST00000586754+ENST00000590099+ENST00000590852+ENST00000593205+ENST00000589492+ENST00000361523+ENST00000438274+ENST00000543382+ENST00000588276+ENST00000586589__exon_number_021__gene_id_ENSG00000126581	BECN1	ENSG00000126581.20	-1.4796697720324	-18.941224284511	6.76227426023502e-41	1.70025797217015e-38
ENSG00000184014.32	ENSG00000184014	ENSG00000184014_033	chr11	dexseq_prepare_annotation2.py	exon	9187383	9187514	.	-	.	ENST00000526707+ENST00000328194+ENST00000527700+ENST00000530044__exon_number_033__gene_id_ENSG00000184014	DENND5A	ENSG00000184014.32	1.59975372313018	19.6030651286654	7.05961728523682e-41	1.77188923364962e-38
ENSG00000171777.6	ENSG00000171777	ENSG00000171777_007	chr19	dexseq_prepare_annotation2.py	exon	38900595	38900736	.	-	.	ENST00000589474+ENST00000588708+ENST00000592322+ENST00000589358+ENST00000588404+ENST00000587287+ENST00000293062+ENST00000587753+ENST00000587738+ENST00000426920+ENST00000454404+ENST00000586305+ENST00000433821__exon_number_007__gene_id_ENSG00000171777	RASGRP4	ENSG00000171777.6	-3.71797376740767	-40.5455728623515	7.10804641663685e-41	1.77789638939554e-38
ENSG00000215440.ENSG00000124222.ENSG00000254995.61	ENSG00000215440+ENSG00000124222+ENSG00000254995	ENSG00000215440+ENSG00000124222+ENSG00000254995_062	chr20	dexseq_prepare_annotation2.py	exon	57268793	57268978	.	+	.	ENST00000527587+ENST00000356091+ENST00000525817+ENST00000525967+ENST00000530122+ENST00000529976__exon_number_062__gene_id_ENSG00000215440+ENSG00000124222+ENSG00000254995		ENSG00000215440.ENSG00000124222.ENSG00000254995.61	2.93580839946864	18.5593180248868	7.10853725689554e-41	1.77789638939554e-38
ENSG00000272084.ENSG00000127481.128	ENSG00000272084+ENSG00000127481	ENSG00000272084+ENSG00000127481_129	chr1	dexseq_prepare_annotation2.py	exon	19499675	19499800	.	-	.	ENST00000375217+ENST00000375226+ENST00000419533+ENST00000375267+ENST00000375254__exon_number_129__gene_id_ENSG00000272084+ENSG00000127481		ENSG00000272084.ENSG00000127481.128	-0.708399057589424	-14.6584289227183	7.13374989892721e-41	1.78107207344953e-38
ENSG00000197614.2	ENSG00000197614	ENSG00000197614_003	chr12	dexseq_prepare_annotation2.py	exon	8798552	8799085	.	-	.	ENST00000359478__exon_number_003__gene_id_ENSG00000197614	MFAP5	ENSG00000197614.2	-3.75273170313784	-21.1503536432113	7.23313980926077e-41	1.80272392188391e-38
ENSG00000140983.43	ENSG00000140983	ENSG00000140983_044	chr16	dexseq_prepare_annotation2.py	exon	720776	720888	.	+	.	ENST00000569943+ENST00000563776+ENST00000561983__exon_number_044__gene_id_ENSG00000140983	RHOT2	ENSG00000140983.43	-1.40966137979217	-15.8609376362312	7.45802928143254e-41	1.85552378508732e-38
ENSG00000075035.1	ENSG00000075035	ENSG00000075035_002	chr12	dexseq_prepare_annotation2.py	exon	108523367	108523379	.	+	.	ENST00000547525+ENST00000552195__exon_number_002__gene_id_ENSG00000075035	WSCD2	ENSG00000075035.1	-1.76605663204891	-20.4385704141979	7.51255523687599e-41	1.8658276584905e-38
ENSG00000164929.2	ENSG00000164929	ENSG00000164929_003	chr8	dexseq_prepare_annotation2.py	exon	104152987	104153125	.	+	.	ENST00000438105+ENST00000297574+ENST00000309982__exon_number_003__gene_id_ENSG00000164929	BAALC	ENSG00000164929.2	-2.79392289031307	-27.1953177142722	8.02657086341706e-41	1.99001624763719e-38
ENSG00000123384.15	ENSG00000123384	ENSG00000123384_016	chr12	dexseq_prepare_annotation2.py	exon	57550560	57550703	.	+	.	ENST00000243077__exon_number_016__gene_id_ENSG00000123384	LRP1	ENSG00000123384.15	-1.78814423506762	-17.9003847401989	9.34953798860019e-41	2.31398626207945e-38
ENSG00000113360.69	ENSG00000113360	ENSG00000113360_070	chr5	dexseq_prepare_annotation2.py	exon	31527611	31527687	.	-	.	ENST00000504361__exon_number_070__gene_id_ENSG00000113360	DROSHA	ENSG00000113360.69	-1.14078306540711	-16.5605543150635	9.61601983095114e-41	2.37580798292099e-38
ENSG00000142512.29	ENSG00000142512	ENSG00000142512_030	chr19	dexseq_prepare_annotation2.py	exon	51920891	51920896	.	-	.	ENST00000439889+ENST00000529627+ENST00000339313+ENST00000356298+ENST00000432469+ENST00000357375+ENST00000353836+ENST00000436984+ENST00000525998__exon_number_030__gene_id_ENSG00000142512	SIGLEC10	ENSG00000142512.29	2.52788336017977	19.0767347065992	9.88473832535886e-41	2.43796706381308e-38
ENSG00000103343.ENSG00000103351.ENSG00000263212.ENSG00000262621.ENSG00000122390.4	ENSG00000103343+ENSG00000103351+ENSG00000263212+ENSG00000262621+ENSG00000122390	ENSG00000103343+ENSG00000103351+ENSG00000263212+ENSG00000262621+ENSG00000122390_005	chr16	dexseq_prepare_annotation2.py	exon	3451244	3451270	.	+	.	ENST00000571936+ENST00000344823+ENST00000575752__exon_number_005__gene_id_ENSG00000103343+ENSG00000103351+ENSG00000263212+ENSG00000262621+ENSG00000122390		ENSG00000103343.ENSG00000103351.ENSG00000263212.ENSG00000262621.ENSG00000122390.4	1.04895554162617	15.3393812336405	1.01179746856148e-40	2.49117490568256e-38
ENSG00000104375.1	ENSG00000104375	ENSG00000104375_002	chr8	dexseq_prepare_annotation2.py	exon	99446355	99446546	.	-	.	ENST00000517832__exon_number_002__gene_id_ENSG00000104375	STK3	ENSG00000104375.1	-1.80773966721681	-18.8663328300792	1.01609165397989e-40	2.49742693211628e-38
ENSG00000141646.ENSG00000267699.ENSG00000141642.35	ENSG00000141646+ENSG00000267699+ENSG00000141642	ENSG00000141646+ENSG00000267699+ENSG00000141642_036	chr18	dexseq_prepare_annotation2.py	exon	48578696	48579004	.	+	.	ENST00000591126__exon_number_036__gene_id_ENSG00000141646+ENSG00000267699+ENSG00000141642		ENSG00000141646.ENSG00000267699.ENSG00000141642.35	-3.63916238549623	-18.4738448892574	1.15675041710954e-40	2.83824670015993e-38
ENSG00000159640.ENSG00000224353.ENSG00000264813.23	ENSG00000159640+ENSG00000224353+ENSG00000264813	ENSG00000159640+ENSG00000224353+ENSG00000264813_024	chr17	dexseq_prepare_annotation2.py	exon	61561691	61561698	.	+	.	ENST00000582678+ENST00000428043+ENST00000290866__exon_number_024__gene_id_ENSG00000159640+ENSG00000224353+ENSG00000264813		ENSG00000159640.ENSG00000224353.ENSG00000264813.23	-1.97223884267156	-16.5849555808955	1.33607198820017e-40	3.27259450452246e-38
ENSG00000103343.ENSG00000103351.ENSG00000263212.ENSG00000262621.ENSG00000122390.11	ENSG00000103343+ENSG00000103351+ENSG00000263212+ENSG00000262621+ENSG00000122390	ENSG00000103343+ENSG00000103351+ENSG00000263212+ENSG00000262621+ENSG00000122390_012	chr16	dexseq_prepare_annotation2.py	exon	3454909	3454994	.	+	.	ENST00000572544+ENST00000344823+ENST00000575752__exon_number_012__gene_id_ENSG00000103343+ENSG00000103351+ENSG00000263212+ENSG00000262621+ENSG00000122390		ENSG00000103343.ENSG00000103351.ENSG00000263212.ENSG00000262621.ENSG00000122390.11	1.04546903955008	15.3074067191459	1.35345513957229e-40	3.30947687916963e-38
ENSG00000260565.4	ENSG00000260565	ENSG00000260565_005	chr16	dexseq_prepare_annotation2.py	exon	2713083	2713084	.	-	.	ENST00000568395+ENST00000569465+ENST00000562807__exon_number_005__gene_id_ENSG00000260565	ERVK13-1	ENSG00000260565.4	2.81080829772766	25.9200265594061	1.35739720902569e-40	3.31342288531139e-38
ENSG00000223745.70	ENSG00000223745	ENSG00000223745_071	chr1	dexseq_prepare_annotation2.py	exon	93811406	93811582	.	-	.	ENST00000451302__exon_number_071__gene_id_ENSG00000223745	RP4-717I23.3	ENSG00000223745.70	3.30224763112147	16.1561787638027	1.37034017069374e-40	3.33928904163694e-38
ENSG00000158828.1	ENSG00000158828	ENSG00000158828_002	chr1	dexseq_prepare_annotation2.py	exon	20964335	20964621	.	+	.	ENST00000321556__exon_number_002__gene_id_ENSG00000158828	PINK1	ENSG00000158828.1	-2.6148557133914	-33.726544756982	1.38638037256446e-40	3.37260131965847e-38
ENSG00000212091.ENSG00000144061.25	ENSG00000212091+ENSG00000144061	ENSG00000212091+ENSG00000144061_026	chr2	dexseq_prepare_annotation2.py	exon	110920625	110920709	.	-	.	ENST00000355301+ENST00000496524+ENST00000393272+ENST00000417665+ENST00000445609+ENST00000461707+ENST00000316534__exon_number_026__gene_id_ENSG00000212091+ENSG00000144061		ENSG00000212091.ENSG00000144061.25	1.42684060444559	19.0123940330752	1.3911047784581e-40	3.37831931957594e-38
ENSG00000140853.30	ENSG00000140853	ENSG00000140853_031	chr16	dexseq_prepare_annotation2.py	exon	57067516	57067581	.	+	.	ENST00000538110+ENST00000539144+ENST00000538805+ENST00000262510+ENST00000539881+ENST00000308149+ENST00000543030+ENST00000436936+ENST00000545081__exon_number_031__gene_id_ENSG00000140853	NLRC5	ENSG00000140853.30	1.263326310295	19.7223615564577	1.40183097616328e-40	3.39856845057533e-38
ENSG00000131018.95	ENSG00000131018	ENSG00000131018_096	chr6	dexseq_prepare_annotation2.py	exon	152631823	152632008	.	-	.	ENST00000409694+ENST00000448038+ENST00000356820+ENST00000341594+ENST00000265368+ENST00000367255+ENST00000367256+ENST00000423061__exon_number_096__gene_id_ENSG00000131018	SYNE1	ENSG00000131018.95	-0.945472738879937	-14.5805580122215	1.43426977688982e-40	3.47129874522052e-38
ENSG00000152061.2	ENSG00000152061	ENSG00000152061_003	chr1	dexseq_prepare_annotation2.py	exon	174128728	174128795	.	+	.	ENST00000457696+ENST00000251507+ENST00000367689+ENST00000357444__exon_number_003__gene_id_ENSG00000152061	RABGAP1L	ENSG00000152061.2	1.34584770925617	17.9662856998339	1.45492861612603e-40	3.50954259831661e-38
ENSG00000106571	ENSG00000106571	ENSG00000106571_001	chr7	dexseq_prepare_annotation2.py	exon	42000548	42003679	.	-	.	ENST00000395925__exon_number_001__gene_id_ENSG00000106571	GLI3	ENSG00000106571	2.63934593415061	20.985745192321	1.4550035717596e-40	3.50954259831661e-38
ENSG00000078142.35	ENSG00000078142	ENSG00000078142_036	chr18	dexseq_prepare_annotation2.py	exon	39613806	39613921	.	+	.	ENST00000262039+ENST00000593098+ENST00000398870+ENST00000597477+ENST00000590013__exon_number_036__gene_id_ENSG00000078142	PIK3C3	ENSG00000078142.35	1.41260508021849	19.9823359144376	1.52371236519894e-40	3.66905296791584e-38
ENSG00000253495.ENSG00000136960.24	ENSG00000253495+ENSG00000136960	ENSG00000253495+ENSG00000136960_025	chr8	dexseq_prepare_annotation2.py	exon	120608087	120608242	.	-	.	ENST00000259486__exon_number_025__gene_id_ENSG00000253495+ENSG00000136960		ENSG00000253495.ENSG00000136960.24	1.02529266155539	20.970629657243	1.55170331372519e-40	3.73014274120854e-38
ENSG00000114812.19	ENSG00000114812	ENSG00000114812_020	chr3	dexseq_prepare_annotation2.py	exon	42568888	42568988	.	+	.	ENST00000436487+ENST00000450274+ENST00000543411+ENST00000439731+ENST00000473575+ENST00000446673+ENST00000443646+ENST00000433647+ENST00000325123__exon_number_020__gene_id_ENSG00000114812	VIPR1	ENSG00000114812.19	-1.86608090006284	-18.0912242793188	1.65013410211043e-40	3.96007140312711e-38
ENSG00000128596.4	ENSG00000128596	ENSG00000128596_005	chr7	dexseq_prepare_annotation2.py	exon	128431512	128431605	.	+	.	ENST00000464832+ENST00000459946+ENST00000378685+ENST00000472049__exon_number_005__gene_id_ENSG00000128596	CCDC136	ENSG00000128596.4	2.62695860720268	18.2347815890467	1.7644822197702e-40	4.22736076056762e-38
ENSG00000013573.11	ENSG00000013573	ENSG00000013573_012	chr12	dexseq_prepare_annotation2.py	exon	31226843	31226903	.	+	.	ENST00000407793+ENST00000542838+ENST00000350437+ENST00000545668+ENST00000543756+ENST00000539049+ENST00000435753+ENST00000228264+ENST00000415475+ENST00000536265+ENST00000540935+ENST00000535158+ENST00000251758+ENST00000542129+ENST00000438391__exon_number_012__gene_id_ENSG00000013573	DDX11	ENSG00000013573.11	-2.11436047545599	-17.2147234488064	1.80269271986141e-40	4.31164712027222e-38
ENSG00000113360.77	ENSG00000113360	ENSG00000113360_078	chr5	dexseq_prepare_annotation2.py	exon	31532221	31532303	.	-	.	ENST00000507438__exon_number_078__gene_id_ENSG00000113360	DROSHA	ENSG00000113360.77	-1.11642245429213	-16.4713179738687	1.87263751247398e-40	4.47142478251148e-38
ENSG00000164929	ENSG00000164929	ENSG00000164929_001	chr8	dexseq_prepare_annotation2.py	exon	104152938	104152940	.	+	.	ENST00000309982__exon_number_001__gene_id_ENSG00000164929	BAALC	ENSG00000164929	-2.99147091395561	-26.8534174921406	1.9143114824896e-40	4.56327607009343e-38
ENSG00000213983.ENSG00000092051.37	ENSG00000213983+ENSG00000092051	ENSG00000213983+ENSG00000092051_038	chr14	dexseq_prepare_annotation2.py	exon	24032819	24032827	.	-	.	ENST00000556741+ENST00000460049+ENST00000554982+ENST00000397120+ENST00000554554+ENST00000535852+ENST00000465445+ENST00000555974+ENST00000557132+ENST00000308724__exon_number_038__gene_id_ENSG00000213983+ENSG00000092051		ENSG00000213983.ENSG00000092051.37	-2.68967296741662	-16.838273994567	1.93509899699608e-40	4.60511493915566e-38
ENSG00000059758.29	ENSG00000059758	ENSG00000059758_030	chr12	dexseq_prepare_annotation2.py	exon	96707188	96707232	.	-	.	ENST00000548734+ENST00000261211+ENST00000552496+ENST00000543119+ENST00000551816+ENST00000542666__exon_number_030__gene_id_ENSG00000059758	CDK17	ENSG00000059758.29	3.27454679938766	18.7345967579985	2.08320699619225e-40	4.94930335283998e-38
ENSG00000114127.1	ENSG00000114127	ENSG00000114127_002	chr3	dexseq_prepare_annotation2.py	exon	142028234	142030102	.	-	.	ENST00000264951+ENST00000498077__exon_number_002__gene_id_ENSG00000114127	XRN1	ENSG00000114127.1	-1.55383252890297	-18.0394157545456	2.24639654218642e-40	5.32811563858485e-38
ENSG00000100239.9	ENSG00000100239	ENSG00000100239_010	chr22	dexseq_prepare_annotation2.py	exon	50852981	50853118	.	+	.	ENST00000359139+ENST00000395744+ENST00000216061+ENST00000395741__exon_number_010__gene_id_ENSG00000100239	PPP6R2	ENSG00000100239.9	1.10604746550698	22.198090396303	2.2580330669001e-40	5.34680438907853e-38
ENSG00000182541.30	ENSG00000182541	ENSG00000182541_031	chr22	dexseq_prepare_annotation2.py	exon	31674283	31674572	.	+	.	ENST00000467301+ENST00000333611+ENST00000444929+ENST00000331728__exon_number_031__gene_id_ENSG00000182541	LIMK2	ENSG00000182541.30	-4.43544039878308	-26.7808238283776	2.3049641139358e-40	5.44886624615146e-38
ENSG00000151150.42	ENSG00000151150	ENSG00000151150_043	chr10	dexseq_prepare_annotation2.py	exon	61846301	61846434	.	-	.	ENST00000465749__exon_number_043__gene_id_ENSG00000151150	ANK3	ENSG00000151150.42	-1.4756137166797	-17.7363849761185	2.57532651020193e-40	6.07789868977358e-38
ENSG00000142945.25	ENSG00000142945	ENSG00000142945_026	chr1	dexseq_prepare_annotation2.py	exon	45223721	45223812	.	+	.	ENST00000372217+ENST00000372224+ENST00000372222+ENST00000372218__exon_number_026__gene_id_ENSG00000142945	KIF2C	ENSG00000142945.25	-2.96688783055042	-23.9983749546593	2.58506474519177e-40	6.0907806118044e-38
ENSG00000175198.30	ENSG00000175198	ENSG00000175198_031	chr13	dexseq_prepare_annotation2.py	exon	101179551	101179598	.	+	.	ENST00000428969__exon_number_031__gene_id_ENSG00000175198	PCCA	ENSG00000175198.30	-1.24377315490791	-20.4514683078577	3.12434614883514e-40	7.34923677333681e-38
ENSG00000104368.17	ENSG00000104368	ENSG00000104368_018	chr8	dexseq_prepare_annotation2.py	exon	42040284	42040408	.	-	.	ENST00000270189+ENST00000524009+ENST00000352041+ENST00000429710+ENST00000220809+ENST00000519510+ENST00000524261+ENST00000429089__exon_number_018__gene_id_ENSG00000104368	PLAT	ENSG00000104368.17	1.67459920656125	20.8038710961401	3.16157510152205e-40	7.42453653915354e-38
ENSG00000074181.7	ENSG00000074181	ENSG00000074181_008	chr19	dexseq_prepare_annotation2.py	exon	15278060	15278222	.	-	.	ENST00000263388+ENST00000595514__exon_number_008__gene_id_ENSG00000074181	NOTCH3	ENSG00000074181.7	2.10212069722519	16.8471903293077	3.28918632096808e-40	7.71148920137214e-38
ENSG00000103671.25	ENSG00000103671	ENSG00000103671_026	chr15	dexseq_prepare_annotation2.py	exon	64706284	64706410	.	+	.	ENST00000261884__exon_number_026__gene_id_ENSG00000103671	TRIP4	ENSG00000103671.25	2.79301807830578	22.6274506125914	3.37670517640416e-40	7.90365609143506e-38
ENSG00000263053.ENSG00000171282.8	ENSG00000263053+ENSG00000171282	ENSG00000263053+ENSG00000171282_009	chr17	dexseq_prepare_annotation2.py	exon	79386905	79386959	.	+	.	ENST00000307745__exon_number_009__gene_id_ENSG00000263053+ENSG00000171282		ENSG00000263053.ENSG00000171282.8	2.28806239740812	18.4510397620129	3.55290119696558e-40	8.30241251627864e-38
ENSG00000103657.9	ENSG00000103657	ENSG00000103657_010	chr15	dexseq_prepare_annotation2.py	exon	63916357	63916479	.	-	.	ENST00000443617+ENST00000558324__exon_number_010__gene_id_ENSG00000103657	HERC1	ENSG00000103657.9	3.31367323581394	16.2587654959503	3.57421559519738e-40	8.33852779619892e-38
ENSG00000067248.26	ENSG00000067248	ENSG00000067248_027	chr5	dexseq_prepare_annotation2.py	exon	54586046	54586172	.	-	.	ENST00000504778+ENST00000251636__exon_number_027__gene_id_ENSG00000067248	DHX29	ENSG00000067248.26	1.40611580345233	18.8342059052475	3.5933956682073e-40	8.36955369784368e-38
ENSG00000100296.ENSG00000184117.2	ENSG00000100296+ENSG00000184117	ENSG00000100296+ENSG00000184117_003	chr22	dexseq_prepare_annotation2.py	exon	29904316	29904317	.	-	.	ENST00000397872+ENST00000442555+ENST00000490103+ENST00000397871__exon_number_003__gene_id_ENSG00000100296+ENSG00000184117		ENSG00000100296.ENSG00000184117.2	-1.31840283832284	-17.2117093758164	3.6473715412948e-40	8.48139038256869e-38
ENSG00000175832.22	ENSG00000175832	ENSG00000175832_023	chr17	dexseq_prepare_annotation2.py	exon	41622642	41622735	.	-	.	ENST00000538265+ENST00000585508+ENST00000319349+ENST00000545954+ENST00000587151+ENST00000586764+ENST00000591713+ENST00000393664+ENST00000590236+ENST00000545089__exon_number_023__gene_id_ENSG00000175832	ETV4	ENSG00000175832.22	-1.31581768484758	-18.8298227733743	3.67844978951131e-40	8.53970420872992e-38
ENSG00000055483.72	ENSG00000055483	ENSG00000055483_073	chr17	dexseq_prepare_annotation2.py	exon	76836869	76836946	.	-	.	ENST00000588086+ENST00000590546+ENST00000312010__exon_number_073__gene_id_ENSG00000055483	USP36	ENSG00000055483.72	2.8738707398325	18.0925946802666	4.04894498246378e-40	9.3845180683942e-38
ENSG00000231091.ENSG00000232561.43	ENSG00000231091+ENSG00000232561	ENSG00000231091+ENSG00000232561_044	chr7	dexseq_prepare_annotation2.py	exon	74618327	74618329	.	-	.	ENST00000545332__exon_number_044__gene_id_ENSG00000231091+ENSG00000232561		ENSG00000231091.ENSG00000232561.43	1.15376700460856	17.4084090051949	4.26882289698414e-40	9.87805618362129e-38
ENSG00000169727.48	ENSG00000169727	ENSG00000169727_049	chr17	dexseq_prepare_annotation2.py	exon	80012828	80012844	.	+	.	ENST00000392358+ENST00000578552+ENST00000584460+ENST00000306823+ENST00000578279+ENST00000355130+ENST00000580141+ENST00000320548+ENST00000392357+ENST00000585084__exon_number_049__gene_id_ENSG00000169727	GPS1	ENSG00000169727.48	-1.60611487124154	-16.8956351552931	4.32282373564572e-40	9.98677546499153e-38
ENSG00000125107.56	ENSG00000125107	ENSG00000125107_057	chr16	dexseq_prepare_annotation2.py	exon	58590766	58590894	.	-	.	ENST00000569240+ENST00000317147+ENST00000569732+ENST00000562046+ENST00000569882+ENST00000567188+ENST00000441024__exon_number_057__gene_id_ENSG00000125107	CNOT1	ENSG00000125107.56	1.12259109719113	16.224671487645	4.63513616790712e-40	1.06909378150896e-37
ENSG00000266967.ENSG00000267060.ENSG00000108825.29	ENSG00000266967+ENSG00000267060+ENSG00000108825	ENSG00000266967+ENSG00000267060+ENSG00000108825_030	chr17	dexseq_prepare_annotation2.py	exon	41107990	41108044	.	-	.	ENST00000441280__exon_number_030__gene_id_ENSG00000266967+ENSG00000267060+ENSG00000108825		ENSG00000266967.ENSG00000267060.ENSG00000108825.29	-1.50435693033275	-16.8751483251815	4.97886998070679e-40	1.14651774405237e-37
ENSG00000253495.ENSG00000136960.10	ENSG00000253495+ENSG00000136960	ENSG00000253495+ENSG00000136960_011	chr8	dexseq_prepare_annotation2.py	exon	120584416	120584490	.	-	.	ENST00000522826+ENST00000523861+ENST00000427067__exon_number_011__gene_id_ENSG00000253495+ENSG00000136960		ENSG00000253495.ENSG00000136960.10	-1.00297902215052	-20.6731248883183	5.53706216610947e-40	1.27299653299064e-37
ENSG00000258984.ENSG00000184182.ENSG00000132330.80	ENSG00000258984+ENSG00000184182+ENSG00000132330	ENSG00000258984+ENSG00000184182+ENSG00000132330_081	chr2	dexseq_prepare_annotation2.py	exon	238978098	238978104	.	+	.	ENST00000446202+ENST00000482031+ENST00000254663+ENST00000443532+ENST00000449891+ENST00000431487+ENST00000416757+ENST00000480357+ENST00000555827+ENST00000373332+ENST00000480859+ENST00000409736__exon_number_081__gene_id_ENSG00000258984+ENSG00000184182+ENSG00000132330		ENSG00000258984.ENSG00000184182.ENSG00000132330.80	2.34637478666274	17.3609782980489	5.78625316532676e-40	1.3281410874368e-37
ENSG00000059769.ENSG00000244115.ENSG00000242616.13	ENSG00000059769+ENSG00000244115+ENSG00000242616	ENSG00000059769+ENSG00000244115+ENSG00000242616_014	chr9	dexseq_prepare_annotation2.py	exon	114431552	114432508	.	+	.	ENST00000374293+ENST00000374294+ENST00000556107__exon_number_014__gene_id_ENSG00000059769+ENSG00000244115+ENSG00000242616		ENSG00000059769.ENSG00000244115.ENSG00000242616.13	3.52995260959805	23.7300778101651	6.08499570301865e-40	1.39446348388452e-37
ENSG00000129292.44	ENSG00000129292	ENSG00000129292_045	chr8	dexseq_prepare_annotation2.py	exon	133836303	133836305	.	+	.	ENST00000460236+ENST00000315808+ENST00000395386+ENST00000395390+ENST00000395383+ENST00000469979+ENST00000220847+ENST00000486199__exon_number_045__gene_id_ENSG00000129292	PHF20L1	ENSG00000129292.44	-1.65061410116089	-19.9615257136838	6.72108703813335e-40	1.53775661974887e-37
ENSG00000008838.82	ENSG00000008838	ENSG00000008838_083	chr17	dexseq_prepare_annotation2.py	exon	38209911	38209932	.	-	.	ENST00000580517+ENST00000537674+ENST00000543759+ENST00000394126+ENST00000578161+ENST00000428757__exon_number_083__gene_id_ENSG00000008838	MED24	ENSG00000008838.82	-1.63922409151368	-22.430033456991	6.84815068728387e-40	1.56431327842384e-37
ENSG00000171777.28	ENSG00000171777	ENSG00000171777_029	chr19	dexseq_prepare_annotation2.py	exon	38910771	38910902	.	-	.	ENST00000589474+ENST00000587738+ENST00000592322+ENST00000589358+ENST00000588404+ENST00000293062+ENST00000587753+ENST00000426920+ENST00000433821+ENST00000454404+ENST00000586305+ENST00000589100__exon_number_029__gene_id_ENSG00000171777	RASGRP4	ENSG00000171777.28	3.97485821326372	38.7505254332092	6.87258488063627e-40	1.56737888934011e-37
ENSG00000165899.3	ENSG00000165899	ENSG00000165899_004	chr12	dexseq_prepare_annotation2.py	exon	80611378	80611444	.	+	.	ENST00000547103+ENST00000458043__exon_number_004__gene_id_ENSG00000165899	OTOGL	ENSG00000165899.3	1.33463367588916	17.2193736510792	6.99616378171411e-40	1.59300970230323e-37
ENSG00000103671.9	ENSG00000103671	ENSG00000103671_010	chr15	dexseq_prepare_annotation2.py	exon	64685634	64685675	.	+	.	ENST00000559833__exon_number_010__gene_id_ENSG00000103671	TRIP4	ENSG00000103671.9	-1.33302867505793	-22.4178899526534	7.15356934460076e-40	1.6262485734816e-37
ENSG00000066926	ENSG00000066926	ENSG00000066926_001	chr18	dexseq_prepare_annotation2.py	exon	55215515	55216741	.	-	.	ENST00000262093__exon_number_001__gene_id_ENSG00000066926	FECH	ENSG00000066926	3.66404112499361	26.3025567617419	7.91573053081684e-40	1.79664358464286e-37
ENSG00000147606.ENSG00000214954.25	ENSG00000147606+ENSG00000214954	ENSG00000147606+ENSG00000214954_026	chr8	dexseq_prepare_annotation2.py	exon	92231118	92231228	.	+	.	ENST00000520099+ENST00000522862+ENST00000523719+ENST00000522181+ENST00000343709+ENST00000448384__exon_number_026__gene_id_ENSG00000147606+ENSG00000214954		ENSG00000147606.ENSG00000214954.25	1.57683703654202	22.9740344493313	8.07838657766101e-40	1.83064215326993e-37
ENSG00000123213.17	ENSG00000123213	ENSG00000123213_018	chr5	dexseq_prepare_annotation2.py	exon	65084190	65084311	.	+	.	ENST00000502464+ENST00000506539+ENST00000509935+ENST00000511299+ENST00000506799+ENST00000380985__exon_number_018__gene_id_ENSG00000123213	NLN	ENSG00000123213.17	-2.69472928439675	-19.3615902781384	8.24244273743482e-40	1.864849393334e-37
ENSG00000147206.32	ENSG00000147206	ENSG00000147206_033	chrX	dexseq_prepare_annotation2.py	exon	102338601	102338620	.	-	.	ENST00000425644+ENST00000425463+ENST00000395065__exon_number_033__gene_id_ENSG00000147206	NXF3	ENSG00000147206.32	-2.95737957178637	-20.5788616590688	8.30441120895654e-40	1.87588740247272e-37
ENSG00000112659	ENSG00000112659	ENSG00000112659_001	chr6	dexseq_prepare_annotation2.py	exon	43149913	43149921	.	+	.	ENST00000252050__exon_number_001__gene_id_ENSG00000112659	CUL9	ENSG00000112659	2.02700996892832	17.8156575114147	8.54307577521796e-40	1.92674113573224e-37
ENSG00000160214.1	ENSG00000160214	ENSG00000160214_002	chr21	dexseq_prepare_annotation2.py	exon	45209440	45209457	.	+	.	ENST00000483896+ENST00000497547+ENST00000475534__exon_number_002__gene_id_ENSG00000160214	RRP1	ENSG00000160214.1	2.65196135892494	35.2109505519646	9.2329254368242e-40	2.07902982886058e-37
ENSG00000081479.35	ENSG00000081479	ENSG00000081479_036	chr2	dexseq_prepare_annotation2.py	exon	170048342	170048543	.	-	.	ENST00000263816__exon_number_036__gene_id_ENSG00000081479	LRP2	ENSG00000081479.35	-1.46673365886858	-18.450733863236	9.85727789311609e-40	2.21611228159122e-37
ENSG00000013573.3	ENSG00000013573	ENSG00000013573_004	chr12	dexseq_prepare_annotation2.py	exon	31226810	31226812	.	+	.	ENST00000407793+ENST00000542838+ENST00000438391+ENST00000228264+ENST00000435753+ENST00000251758+ENST00000542129__exon_number_004__gene_id_ENSG00000013573	DDX11	ENSG00000013573.3	-1.67752775273356	-16.9577700446566	1.01076884890641e-39	2.26843398081835e-37
ENSG00000099251.4	ENSG00000099251	ENSG00000099251_005	chr10	dexseq_prepare_annotation2.py	exon	38645383	38645417	.	+	.	ENST00000374560+ENST00000471365+ENST00000494540+ENST00000356314+ENST00000277668__exon_number_005__gene_id_ENSG00000099251	HSD17B7P2	ENSG00000099251.4	1.6023360637801	23.5716428771695	1.01218850111352e-39	2.26843398081835e-37
ENSG00000148343.24	ENSG00000148343	ENSG00000148343_025	chr9	dexseq_prepare_annotation2.py	exon	131825523	131825565	.	+	.	ENST00000495975+ENST00000439290+ENST00000277475+ENST00000494608+ENST00000358369__exon_number_025__gene_id_ENSG00000148343	FAM73B	ENSG00000148343.24	-1.20913994310287	-17.5145298510069	1.01887793866111e-39	2.27983550831449e-37
ENSG00000177697.33	ENSG00000177697	ENSG00000177697_034	chr11	dexseq_prepare_annotation2.py	exon	837024	837249	.	+	.	ENST00000532075__exon_number_034__gene_id_ENSG00000177697	CD151	ENSG00000177697.33	3.07141632740561	19.5704051785177	1.08463210161972e-39	2.42315665641451e-37
ENSG00000223745.63	ENSG00000223745	ENSG00000223745_064	chr1	dexseq_prepare_annotation2.py	exon	93811341	93811357	.	-	.	ENST00000452347+ENST00000411670+ENST00000451302+ENST00000413606+ENST00000421202+ENST00000457387+ENST00000438777+ENST00000445076__exon_number_064__gene_id_ENSG00000223745	RP4-717I23.3	ENSG00000223745.63	3.48504428163998	15.8906751444996	1.11576634978778e-39	2.48880603455562e-37
ENSG00000207945.ENSG00000100124.19	ENSG00000207945+ENSG00000100124	ENSG00000207945+ENSG00000100124_020	chr22	dexseq_prepare_annotation2.py	exon	38229924	38230735	.	-	.	ENST00000498417__exon_number_020__gene_id_ENSG00000207945+ENSG00000100124		ENSG00000207945.ENSG00000100124.19	-3.35938112092438	-21.767567369641	1.14356243816625e-39	2.54681555771325e-37
ENSG00000091262.32	ENSG00000091262	ENSG00000091262_033	chr16	dexseq_prepare_annotation2.py	exon	16302585	16302716	.	-	.	ENST00000574094+ENST00000577103+ENST00000205557+ENST00000456970__exon_number_033__gene_id_ENSG00000091262	ABCC6	ENSG00000091262.32	3.36843314789183	21.7604639212566	1.17479237264239e-39	2.6122793334861e-37
ENSG00000088247.ENSG00000266722.43	ENSG00000088247+ENSG00000266722	ENSG00000088247+ENSG00000266722_044	chr19	dexseq_prepare_annotation2.py	exon	6424149	6424227	.	-	.	ENST00000595258__exon_number_044__gene_id_ENSG00000088247+ENSG00000266722		ENSG00000088247.ENSG00000266722.43	1.18504562856357	17.6192135451815	1.20190864780691e-39	2.66840595285567e-37
ENSG00000125633.2	ENSG00000125633	ENSG00000125633_003	chr2	dexseq_prepare_annotation2.py	exon	118688613	118688618	.	-	.	ENST00000319432+ENST00000376300+ENST00000437999__exon_number_003__gene_id_ENSG00000125633	CCDC93	ENSG00000125633.2	-1.24587685603591	-18.2226444903606	1.28050850696713e-39	2.83848046939251e-37
ENSG00000147606.ENSG00000214954.24	ENSG00000147606+ENSG00000214954	ENSG00000147606+ENSG00000214954_025	chr8	dexseq_prepare_annotation2.py	exon	92221728	92221770	.	+	.	ENST00000522862+ENST00000523719+ENST00000522181__exon_number_025__gene_id_ENSG00000147606+ENSG00000214954		ENSG00000147606.ENSG00000214954.24	1.52623779639192	22.8285286912299	1.32784629278042e-39	2.93883567296849e-37
ENSG00000080815.61	ENSG00000080815	ENSG00000080815_062	chr14	dexseq_prepare_annotation2.py	exon	73685998	73686104	.	+	.	ENST00000394164+ENST00000324501+ENST00000344094+ENST00000357710+ENST00000261970+ENST00000555867+ENST00000406768__exon_number_062__gene_id_ENSG00000080815	PSEN1	ENSG00000080815.61	-1.17345435283559	-20.1224916181008	1.35644111135986e-39	2.997461040353e-37
ENSG00000139908.1	ENSG00000139908	ENSG00000139908_002	chr14	dexseq_prepare_annotation2.py	exon	24674926	24674933	.	+	.	ENST00000339917+ENST00000554420__exon_number_002__gene_id_ENSG00000139908	TSSK4	ENSG00000139908.1	-1.65963108543406	-25.0848086514738	1.39439533569558e-39	3.07655495532053e-37
ENSG00000123384.14	ENSG00000123384	ENSG00000123384_015	chr12	dexseq_prepare_annotation2.py	exon	57549877	57550066	.	+	.	ENST00000243077__exon_number_015__gene_id_ENSG00000123384	LRP1	ENSG00000123384.14	-1.59236846286121	-17.4636122035467	1.39806450942539e-39	3.07987551704082e-37
ENSG00000143341.46	ENSG00000143341	ENSG00000143341_047	chr1	dexseq_prepare_annotation2.py	exon	186017875	186017971	.	+	.	ENST00000271588+ENST00000367492__exon_number_047__gene_id_ENSG00000143341	HMCN1	ENSG00000143341.46	-2.25339184494002	-16.9900793236967	1.58200992385112e-39	3.47971273992546e-37
ENSG00000048740.1	ENSG00000048740	ENSG00000048740_002	chr10	dexseq_prepare_annotation2.py	exon	11047351	11047403	.	+	.	ENST00000416382+ENST00000379261__exon_number_002__gene_id_ENSG00000048740	CELF2	ENSG00000048740.1	1.55047204137489	25.0284483567748	1.63530058781908e-39	3.59137749927656e-37
ENSG00000266967.ENSG00000267060.ENSG00000108825.31	ENSG00000266967+ENSG00000267060+ENSG00000108825	ENSG00000266967+ENSG00000267060+ENSG00000108825_032	chr17	dexseq_prepare_annotation2.py	exon	41108221	41108332	.	-	.	ENST00000491665+ENST00000421990+ENST00000427569+ENST00000486664+ENST00000450475+ENST00000423601+ENST00000591910+ENST00000430739+ENST00000483774+ENST00000409399+ENST00000409103+ENST00000478040+ENST00000441280+ENST00000360221__exon_number_032__gene_id_ENSG00000266967+ENSG00000267060+ENSG00000108825		ENSG00000266967.ENSG00000267060.ENSG00000108825.31	-1.41576925050758	-16.7010611167489	1.65629321061336e-39	3.6318758566348e-37
ENSG00000169727.32	ENSG00000169727	ENSG00000169727_033	chr17	dexseq_prepare_annotation2.py	exon	80011243	80011661	.	+	.	ENST00000578642__exon_number_033__gene_id_ENSG00000169727	GPS1	ENSG00000169727.32	1.32595139048847	16.7007950140452	1.65934201628695e-39	3.63296341045865e-37
ENSG00000141480.55	ENSG00000141480	ENSG00000141480_056	chr17	dexseq_prepare_annotation2.py	exon	4624778	4624791	.	+	.	ENST00000575877+ENST00000412477+ENST00000346341__exon_number_056__gene_id_ENSG00000141480	ARRB2	ENSG00000141480.55	0.955164723455427	17.4276570956333	1.74834211202197e-39	3.82194031188876e-37
ENSG00000164929.3	ENSG00000164929	ENSG00000164929_004	chr8	dexseq_prepare_annotation2.py	exon	104153126	104153285	.	+	.	ENST00000438105+ENST00000330955+ENST00000297574+ENST00000309982+ENST00000306391__exon_number_004__gene_id_ENSG00000164929	BAALC	ENSG00000164929.3	-2.90987903297053	-25.9976194115869	1.75486016141397e-39	3.83030528268379e-37
ENSG00000102103.35	ENSG00000102103	ENSG00000102103_036	chrX	dexseq_prepare_annotation2.py	exon	48760420	48760420	.	+	.	ENST00000477997+ENST00000474671__exon_number_036__gene_id_ENSG00000102103	PQBP1	ENSG00000102103.35	1.62149663811947	24.1036780614695	1.99985291825381e-39	4.35836246017791e-37
ENSG00000115970.64	ENSG00000115970	ENSG00000115970_065	chr2	dexseq_prepare_annotation2.py	exon	43801475	43801952	.	-	.	ENST00000402360+ENST00000405975+ENST00000404790+ENST00000403856+ENST00000402796+ENST00000405006+ENST00000330266+ENST00000415080+ENST00000408045+ENST00000398653__exon_number_065__gene_id_ENSG00000115970	THADA	ENSG00000115970.64	-1.90372390427984	-16.1538940208283	2.01072247416765e-39	4.37535055078399e-37
ENSG00000204790.40	ENSG00000204790	ENSG00000204790_041	chr9	dexseq_prepare_annotation2.py	exon	69255604	69255695	.	-	.	ENST00000382399+ENST00000466320+ENST00000377449+ENST00000476973+ENST00000377457+ENST00000377445+ENST00000495626__exon_number_041__gene_id_ENSG00000204790	CBWD6	ENSG00000204790.40	-1.85789520524056	-17.8145153757675	2.0690831221783e-39	4.49547004885978e-37
ENSG00000268093.ENSG00000063177	ENSG00000268093+ENSG00000063177	ENSG00000268093+ENSG00000063177_001	chr19	dexseq_prepare_annotation2.py	exon	49118585	49118586	.	-	.	ENST00000549920+ENST00000552347__exon_number_001__gene_id_ENSG00000268093+ENSG00000063177		ENSG00000268093.ENSG00000063177	-4.8185775745972	-24.9369986030379	2.1191320640327e-39	4.59719212141093e-37
ENSG00000161618.ENSG00000202503.ENSG00000200259.ENSG00000201675.ENSG00000273189.ENSG00000142541.ENSG00000090554.ENSG00000199631.ENSG00000269469.34	ENSG00000161618+ENSG00000202503+ENSG00000200259+ENSG00000201675+ENSG00000273189+ENSG00000142541+ENSG00000090554+ENSG00000199631+ENSG00000269469	ENSG00000161618+ENSG00000202503+ENSG00000200259+ENSG00000201675+ENSG00000273189+ENSG00000142541+ENSG00000090554+ENSG00000199631+ENSG00000269469_035	chr19	dexseq_prepare_annotation2.py	exon	49973846	49973846	.	+	.	ENST00000293350+ENST00000594549__exon_number_035__gene_id_ENSG00000161618+ENSG00000202503+ENSG00000200259+ENSG00000201675+ENSG00000273189+ENSG00000142541+ENSG00000090554+ENSG00000199631+ENSG00000269469		ENSG00000161618.ENSG00000202503.ENSG00000200259.ENSG00000201675.ENSG00000273189.ENSG00000142541.ENSG00000090554.ENSG00000199631.ENSG00000269469.34	1.41350675076321	17.9646949689114	2.14159664341661e-39	4.6388547933221e-37
ENSG00000214753.ENSG00000168000.ENSG00000234857.13	ENSG00000214753+ENSG00000168000+ENSG00000234857	ENSG00000214753+ENSG00000168000+ENSG00000234857_014	chr11	dexseq_prepare_annotation2.py	exon	62458346	62458441	.	-	.	ENST00000463679__exon_number_014__gene_id_ENSG00000214753+ENSG00000168000+ENSG00000234857		ENSG00000214753.ENSG00000168000.ENSG00000234857.13	1.05085541122896	15.2366904598654	2.46969106911743e-39	5.34140130299651e-37
ENSG00000113575.ENSG00000272772.ENSG00000113558.ENSG00000273345.ENSG00000006837.22	ENSG00000113575+ENSG00000272772+ENSG00000113558+ENSG00000273345+ENSG00000006837	ENSG00000113575+ENSG00000272772+ENSG00000113558+ENSG00000273345+ENSG00000006837_023	chr5	dexseq_prepare_annotation2.py	exon	133509458	133509616	.	-	.	ENST00000524288__exon_number_023__gene_id_ENSG00000113575+ENSG00000272772+ENSG00000113558+ENSG00000273345+ENSG00000006837		ENSG00000113575.ENSG00000272772.ENSG00000113558.ENSG00000273345.ENSG00000006837.22	-1.82179853330207	-15.4808422848474	2.48379856993193e-39	5.36376112724708e-37
ENSG00000066855.2	ENSG00000066855	ENSG00000066855_003	chr8	dexseq_prepare_annotation2.py	exon	66582106	66582107	.	+	.	ENST00000517944__exon_number_003__gene_id_ENSG00000066855	MTFR1	ENSG00000066855.2	-1.38390115268507	-17.9329640907818	2.57141051667016e-39	5.54454548542193e-37
ENSG00000140943.2	ENSG00000140943	ENSG00000140943_003	chr16	dexseq_prepare_annotation2.py	exon	84087379	84088250	.	-	.	ENST00000343411+ENST00000570064+ENST00000562886+ENST00000562906__exon_number_003__gene_id_ENSG00000140943	MBTPS1	ENSG00000140943.2	1.83358992429841	17.6258279311074	2.66504867058886e-39	5.73775705537323e-37
ENSG00000175575.43	ENSG00000175575	ENSG00000175575_044	chr11	dexseq_prepare_annotation2.py	exon	73638780	73638790	.	+	.	ENST00000544552__exon_number_044__gene_id_ENSG00000175575	PAAF1	ENSG00000175575.43	2.08976341119507	16.8963478439552	2.9463388137556e-39	6.33378282363101e-37
ENSG00000110075.51	ENSG00000110075	ENSG00000110075_052	chr11	dexseq_prepare_annotation2.py	exon	68355413	68355445	.	+	.	ENST00000529710+ENST00000524845+ENST00000524904+ENST00000393800+ENST00000393801+ENST00000534534+ENST00000527403+ENST00000265636+ENST00000526307+ENST00000393799+ENST00000525421+ENST00000534190__exon_number_052__gene_id_ENSG00000110075	PPP6R3	ENSG00000110075.51	-2.15344344696123	-17.1018786295058	3.05960909012678e-39	6.56736092345449e-37
ENSG00000032219.39	ENSG00000032219	ENSG00000032219_040	chr14	dexseq_prepare_annotation2.py	exon	58833601	58833747	.	+	.	ENST00000355431+ENST00000348476+ENST00000466065+ENST00000431317+ENST00000395168__exon_number_040__gene_id_ENSG00000032219	ARID4A	ENSG00000032219.39	-1.9441504623462	-17.1011624177321	3.07375441786394e-39	6.58778712290112e-37
ENSG00000113360.68	ENSG00000113360	ENSG00000113360_069	chr5	dexseq_prepare_annotation2.py	exon	31527014	31527019	.	-	.	ENST00000507438+ENST00000344624+ENST00000511367+ENST00000442743+ENST00000513349__exon_number_069__gene_id_ENSG00000113360	DROSHA	ENSG00000113360.68	-1.12681557673754	-16.0886078648589	3.2779727555969e-39	7.01491098980076e-37
ENSG00000152894.13	ENSG00000152894	ENSG00000152894_014	chr6	dexseq_prepare_annotation2.py	exon	128306866	128306965	.	-	.	ENST00000368207+ENST00000368210+ENST00000368226+ENST00000368227+ENST00000368215+ENST00000532331+ENST00000368213__exon_number_014__gene_id_ENSG00000152894	PTPRK	ENSG00000152894.13	1.63190069204181	15.7007102425037	3.40939890431112e-39	7.28520972179308e-37
ENSG00000175166.67	ENSG00000175166	ENSG00000175166_068	chr3	dexseq_prepare_annotation2.py	exon	184026789	184026836	.	+	.	ENST00000310118+ENST00000439383__exon_number_068__gene_id_ENSG00000175166	PSMD2	ENSG00000175166.67	-1.99940754727246	-16.0747150991896	3.63731937413974e-39	7.76057807276162e-37
ENSG00000166747.69	ENSG00000166747	ENSG00000166747_070	chr16	dexseq_prepare_annotation2.py	exon	71842736	71842737	.	-	.	ENST00000433195+ENST00000566161+ENST00000423132+ENST00000568327+ENST00000569748+ENST00000299980+ENST00000565009+ENST00000393512+ENST00000570017__exon_number_070__gene_id_ENSG00000166747	AP1G1	ENSG00000166747.69	2.73661730174546	16.763601517391	3.73314770550739e-39	7.95311351973747e-37
ENSG00000048740.21	ENSG00000048740	ENSG00000048740_022	chr10	dexseq_prepare_annotation2.py	exon	11363170	11363349	.	+	.	ENST00000542579+ENST00000609870+ENST00000417956+ENST00000399850+ENST00000608830+ENST00000379261+ENST00000537122+ENST00000315874+ENST00000450189+ENST00000354897+ENST00000427450+ENST00000609692+ENST00000416382+ENST00000354440__exon_number_022__gene_id_ENSG00000048740	CELF2	ENSG00000048740.21	-2.78603906025617	-24.7283640254998	3.83846517098843e-39	8.16525884825912e-37
ENSG00000115084.10	ENSG00000115084	ENSG00000115084_011	chr2	dexseq_prepare_annotation2.py	exon	114476731	114476788	.	-	.	ENST00000459683+ENST00000420066+ENST00000245680+ENST00000409106+ENST00000469314+ENST00000469702+ENST00000470204__exon_number_011__gene_id_ENSG00000115084	SLC35F5	ENSG00000115084.10	-3.19725275995318	-17.1710839702626	4.07962923436052e-39	8.66531516374747e-37
ENSG00000022840.41	ENSG00000022840	ENSG00000022840_042	chr12	dexseq_prepare_annotation2.py	exon	121001244	121001257	.	+	.	ENST00000325954+ENST00000544124+ENST00000537740+ENST00000546262+ENST00000413266+ENST00000543675__exon_number_042__gene_id_ENSG00000022840	RNF10	ENSG00000022840.41	-1.12624098975752	-18.372927461864	4.269792612746e-39	9.05571470212363e-37
ENSG00000159166.ENSG00000118194.3	ENSG00000159166+ENSG00000118194	ENSG00000159166+ENSG00000118194_004	chr1	dexseq_prepare_annotation2.py	exon	201328162	201328299	.	-	.	ENST00000360372+ENST00000421663+ENST00000367315+ENST00000476888+ENST00000367317+ENST00000367318+ENST00000458432+ENST00000460780+ENST00000367322+ENST00000236918+ENST00000491504+ENST00000367320+ENST00000509001__exon_number_004__gene_id_ENSG00000159166+ENSG00000118194		ENSG00000159166.ENSG00000118194.3	-3.25419144053935	-18.1719804128801	4.579395833153e-39	9.69789286327138e-37
ENSG00000260565.3	ENSG00000260565	ENSG00000260565_004	chr16	dexseq_prepare_annotation2.py	exon	2711383	2713082	.	-	.	ENST00000568395+ENST00000569465__exon_number_004__gene_id_ENSG00000260565	ERVK13-1	ENSG00000260565.3	2.90486336861226	24.6515230541385	4.7819391921296e-39	1.01117763502401e-36
ENSG00000113360	ENSG00000113360	ENSG00000113360_001	chr5	dexseq_prepare_annotation2.py	exon	31400604	31400608	.	-	.	ENST00000511367__exon_number_001__gene_id_ENSG00000113360	DROSHA	ENSG00000113360	0.620470883679506	16.0377584113751	4.79701582525457e-39	1.01264070237258e-36
ENSG00000118515.24	ENSG00000118515	ENSG00000118515_025	chr6	dexseq_prepare_annotation2.py	exon	134493800	134493861	.	-	.	ENST00000367857+ENST00000525877+ENST00000237305+ENST00000524764+ENST00000474427+ENST00000367858+ENST00000413996+ENST00000367855+ENST00000489458+ENST00000528577+ENST00000475719+ENST00000477460__exon_number_025__gene_id_ENSG00000118515	SGK1	ENSG00000118515.24	1.14519887470704	15.9181817271623	4.80308952998359e-39	1.01264070237258e-36
ENSG00000173821.85	ENSG00000173821	ENSG00000173821_086	chr17	dexseq_prepare_annotation2.py	exon	78354692	78354787	.	+	.	ENST00000508628+ENST00000336301+ENST00000582970+ENST00000411702+ENST00000558116__exon_number_086__gene_id_ENSG00000173821	RNF213	ENSG00000173821.85	-1.19077904769247	-19.522810740138	5.17120698171433e-39	1.08863851593898e-36
ENSG00000036257.43	ENSG00000036257	ENSG00000036257_044	chr2	dexseq_prepare_annotation2.py	exon	225428017	225428037	.	-	.	ENST00000436172__exon_number_044__gene_id_ENSG00000036257	CUL3	ENSG00000036257.43	-1.9347527649402	-17.9699544267151	5.32828925277588e-39	1.12005047540884e-36
ENSG00000133318.10	ENSG00000133318	ENSG00000133318_011	chr11	dexseq_prepare_annotation2.py	exon	63481443	63481638	.	+	.	ENST00000338850+ENST00000538995__exon_number_011__gene_id_ENSG00000133318	RTN3	ENSG00000133318.10	-2.91414243503112	-19.2364738134752	5.40882271299723e-39	1.13530231432057e-36
ENSG00000141646.ENSG00000267699.ENSG00000141642.45	ENSG00000141646+ENSG00000267699+ENSG00000141642	ENSG00000141646+ENSG00000267699+ENSG00000141642_046	chr18	dexseq_prepare_annotation2.py	exon	48591793	48591976	.	+	.	ENST00000588745+ENST00000398417+ENST00000591126+ENST00000342988__exon_number_046__gene_id_ENSG00000141646+ENSG00000267699+ENSG00000141642		ENSG00000141646.ENSG00000267699.ENSG00000141642.45	-3.11276911046929	-17.8035300820477	5.4290217802558e-39	1.13786379759939e-36
ENSG00000175137	ENSG00000175137	ENSG00000175137_001	chr1	dexseq_prepare_annotation2.py	exon	249104648	249104649	.	-	.	ENST00000484202__exon_number_001__gene_id_ENSG00000175137	SH3BP5L	ENSG00000175137	-1.23563790502539	-23.731244355633	6.24816743806385e-39	1.30762199452692e-36
ENSG00000198632.ENSG00000174368.28	ENSG00000198632+ENSG00000174368	ENSG00000198632+ENSG00000174368_029	chr7	dexseq_prepare_annotation2.py	exon	74987566	74987789	.	-	.	ENST00000442338__exon_number_029__gene_id_ENSG00000198632+ENSG00000174368		ENSG00000198632.ENSG00000174368.28	2.43686204532579	18.4954213107592	6.50409230595482e-39	1.35918337761048e-36
ENSG00000068878.14	ENSG00000068878	ENSG00000068878_015	chr2	dexseq_prepare_annotation2.py	exon	54114396	54114453	.	-	.	ENST00000421748+ENST00000389993+ENST00000404125+ENST00000476586__exon_number_015__gene_id_ENSG00000068878	PSME4	ENSG00000068878.14	-3.05124599624052	-22.9742050982058	7.05478062639102e-39	1.47210100545797e-36
ENSG00000083845.18	ENSG00000083845	ENSG00000083845_019	chr19	dexseq_prepare_annotation2.py	exon	58905321	58905863	.	+	.	ENST00000599232__exon_number_019__gene_id_ENSG00000083845	RPS5	ENSG00000083845.18	-2.37288516195087	-19.4419470337106	7.552279248526e-39	1.57360528863394e-36
ENSG00000223745.60	ENSG00000223745	ENSG00000223745_061	chr1	dexseq_prepare_annotation2.py	exon	93811097	93811147	.	-	.	ENST00000438777__exon_number_061__gene_id_ENSG00000223745	RP4-717I23.3	ENSG00000223745.60	3.37765059492901	15.6421593380489	7.9485481510205e-39	1.65375122210509e-36
ENSG00000108588.ENSG00000266173.ENSG00000125695.25	ENSG00000108588+ENSG00000266173+ENSG00000125695	ENSG00000108588+ENSG00000266173+ENSG00000125695_026	chr17	dexseq_prepare_annotation2.py	exon	61787722	61787850	.	-	.	ENST00000577375__exon_number_026__gene_id_ENSG00000108588+ENSG00000266173+ENSG00000125695		ENSG00000108588.ENSG00000266173.ENSG00000125695.25	-2.57350616271106	-16.0325159322191	7.98753016409504e-39	1.65943562800369e-36
ENSG00000113360.65	ENSG00000113360	ENSG00000113360_066	chr5	dexseq_prepare_annotation2.py	exon	31526436	31526527	.	-	.	ENST00000507438+ENST00000512076+ENST00000511367+ENST00000442743+ENST00000513349+ENST00000344624__exon_number_066__gene_id_ENSG00000113360	DROSHA	ENSG00000113360.65	-1.04006977662456	-15.9645277672292	8.30219287791383e-39	1.72229354321982e-36
ENSG00000149043.32	ENSG00000149043	ENSG00000149043_033	chr11	dexseq_prepare_annotation2.py	exon	1857356	1857514	.	+	.	ENST00000535046+ENST00000436964+ENST00000494431+ENST00000479089+ENST00000483280+ENST00000381968+ENST00000424556+ENST00000479276+ENST00000341958+ENST00000464897+ENST00000490707+ENST00000381978__exon_number_033__gene_id_ENSG00000149043	SYT8	ENSG00000149043.32	-2.11375542644042	-19.1464229876534	8.36243544308254e-39	1.73226572101968e-36
ENSG00000252974.ENSG00000139116.39	ENSG00000252974+ENSG00000139116	ENSG00000252974+ENSG00000139116_040	chr12	dexseq_prepare_annotation2.py	exon	39727014	39727082	.	-	.	ENST00000547108+ENST00000544797+ENST00000546817+ENST00000361961+ENST00000395670+ENST00000361418+ENST00000552961__exon_number_040__gene_id_ENSG00000252974+ENSG00000139116		ENSG00000252974.ENSG00000139116.39	0.887985259179779	16.1572905966758	8.54247369811149e-39	1.76698833495922e-36
ENSG00000151576.17	ENSG00000151576	ENSG00000151576_018	chr3	dexseq_prepare_annotation2.py	exon	113785092	113785130	.	+	.	ENST00000281273+ENST00000467703+ENST00000479882+ENST00000466050+ENST00000482307+ENST00000466870+ENST00000472599+ENST00000490183+ENST00000460163+ENST00000485050__exon_number_018__gene_id_ENSG00000151576	QTRTD1	ENSG00000151576.17	-3.03064990773313	-17.0455104212944	9.05256490093627e-39	1.86978165982169e-36
ENSG00000136546.16	ENSG00000136546	ENSG00000136546_017	chr2	dexseq_prepare_annotation2.py	exon	167301272	167301510	.	-	.	ENST00000419992+ENST00000424326+ENST00000409855__exon_number_017__gene_id_ENSG00000136546	SCN7A	ENSG00000136546.16	-2.59746418070014	-23.599899531303	9.36736865076215e-39	1.9319994203748e-36
ENSG00000164733.60	ENSG00000164733	ENSG00000164733_061	chr8	dexseq_prepare_annotation2.py	exon	11722973	11723093	.	-	.	ENST00000532392__exon_number_061__gene_id_ENSG00000164733	CTSB	ENSG00000164733.60	-2.22744152783156	-22.885602893676	9.43800705315152e-39	1.94375140628227e-36
ENSG00000075420.14	ENSG00000075420	ENSG00000075420_015	chr3	dexseq_prepare_annotation2.py	exon	171904625	171905008	.	+	.	ENST00000421757+ENST00000476794__exon_number_015__gene_id_ENSG00000075420	FNDC3B	ENSG00000075420.14	-4.33343757278206	-17.7049135815573	9.60654737370612e-39	1.97560312615533e-36
ENSG00000088247.ENSG00000266722.47	ENSG00000088247+ENSG00000266722	ENSG00000088247+ENSG00000266722_048	chr19	dexseq_prepare_annotation2.py	exon	6424541	6424805	.	-	.	ENST00000398148__exon_number_048__gene_id_ENSG00000088247+ENSG00000266722		ENSG00000088247.ENSG00000266722.47	1.67174189972894	17.2585834835854	1.09340099532089e-38	2.24535337727434e-36
ENSG00000223745.64	ENSG00000223745	ENSG00000223745_065	chr1	dexseq_prepare_annotation2.py	exon	93811358	93811360	.	-	.	ENST00000452347+ENST00000411670+ENST00000451302+ENST00000413606+ENST00000421202+ENST00000457387+ENST00000445076__exon_number_065__gene_id_ENSG00000223745	RP4-717I23.3	ENSG00000223745.64	3.5927870450234	15.6016106579287	1.09503348226839e-38	2.24546556044808e-36
ENSG00000266967.ENSG00000267060.ENSG00000108825.58	ENSG00000266967+ENSG00000267060+ENSG00000108825	ENSG00000266967+ENSG00000267060+ENSG00000108825_059	chr17	dexseq_prepare_annotation2.py	exon	41116497	41116499	.	-	.	ENST00000430739+ENST00000450475__exon_number_059__gene_id_ENSG00000266967+ENSG00000267060+ENSG00000108825		ENSG00000266967.ENSG00000267060.ENSG00000108825.58	1.68957354362053	16.4067349471579	1.27033852079554e-38	2.60119633428682e-36
ENSG00000231887.ENSG00000256682.ENSG00000212127.ENSG00000111215.4	ENSG00000231887+ENSG00000256682+ENSG00000212127+ENSG00000111215	ENSG00000231887+ENSG00000256682+ENSG00000212127+ENSG00000111215_005	chr12	dexseq_prepare_annotation2.py	exon	10999591	10999643	.	-	.	ENST00000539179__exon_number_005__gene_id_ENSG00000231887+ENSG00000256682+ENSG00000212127+ENSG00000111215		ENSG00000231887.ENSG00000256682.ENSG00000212127.ENSG00000111215.4	-1.69916277521376	-29.2205907375095	1.27747498524394e-38	2.61205089978521e-36
ENSG00000263053.ENSG00000171282.11	ENSG00000263053+ENSG00000171282	ENSG00000263053+ENSG00000171282_012	chr17	dexseq_prepare_annotation2.py	exon	79405396	79405518	.	+	.	ENST00000571813+ENST00000307745__exon_number_012__gene_id_ENSG00000263053+ENSG00000171282		ENSG00000263053.ENSG00000171282.11	1.9856739170247	17.806662377867	1.34426953455903e-38	2.74468209085553e-36
ENSG00000164924.20	ENSG00000164924	ENSG00000164924_021	chr8	dexseq_prepare_annotation2.py	exon	101936527	101936550	.	-	.	ENST00000521607__exon_number_021__gene_id_ENSG00000164924	YWHAZ	ENSG00000164924.20	2.19921354973815	16.8629092828053	1.42966667490382e-38	2.91486094802632e-36
ENSG00000216937.ENSG00000150076.48	ENSG00000216937+ENSG00000150076	ENSG00000216937+ENSG00000150076_049	chr10	dexseq_prepare_annotation2.py	exon	33017815	33017925	.	+	.	ENST00000375025+ENST00000375028+ENST00000302316+ENST00000375030__exon_number_049__gene_id_ENSG00000216937+ENSG00000150076		ENSG00000216937.ENSG00000150076.48	1.48111606930777	20.2764219812831	1.44802599168888e-38	2.94806905440968e-36
ENSG00000123384.11	ENSG00000123384	ENSG00000123384_012	chr12	dexseq_prepare_annotation2.py	exon	57547991	57548153	.	+	.	ENST00000554174+ENST00000243077__exon_number_012__gene_id_ENSG00000123384	LRP1	ENSG00000123384.11	-1.63479096596796	-17.082016117668	1.51020199167182e-38	3.07026222338298e-36
ENSG00000177156.18	ENSG00000177156	ENSG00000177156_019	chr11	dexseq_prepare_annotation2.py	exon	763851	763940	.	+	.	ENST00000319006+ENST00000528097__exon_number_019__gene_id_ENSG00000177156	TALDO1	ENSG00000177156.18	-1.32194009879278	-19.9065680622591	1.54372956430776e-38	3.13394719010273e-36
ENSG00000137776.55	ENSG00000137776	ENSG00000137776_056	chr15	dexseq_prepare_annotation2.py	exon	59205756	59205895	.	-	.	ENST00000559261+ENST00000536328+ENST00000249736+ENST00000560012+ENST00000558756+ENST00000559880+ENST00000380516+ENST00000557924+ENST00000557950__exon_number_056__gene_id_ENSG00000137776	SLTM	ENSG00000137776.55	1.27573670576599	15.9901998162441	1.76372919903279e-38	3.57547102626148e-36
ENSG00000215148.10	ENSG00000215148	ENSG00000215148_011	chr16	dexseq_prepare_annotation2.py	exon	2854544	2854547	.	+	.	ENST00000399677__exon_number_011__gene_id_ENSG00000215148	PRSS41	ENSG00000215148.10	-3.63733317153661	-23.3697637598647	1.91212838747392e-38	3.87079520554482e-36
ENSG00000103343.ENSG00000103351.ENSG00000263212.ENSG00000262621.ENSG00000122390.13	ENSG00000103343+ENSG00000103351+ENSG00000263212+ENSG00000262621+ENSG00000122390	ENSG00000103343+ENSG00000103351+ENSG00000263212+ENSG00000262621+ENSG00000122390_014	chr16	dexseq_prepare_annotation2.py	exon	3455044	3455079	.	+	.	ENST00000344823__exon_number_014__gene_id_ENSG00000103343+ENSG00000103351+ENSG00000263212+ENSG00000262621+ENSG00000122390		ENSG00000103343.ENSG00000103351.ENSG00000263212.ENSG00000262621.ENSG00000122390.13	1.14366419471061	14.7606912673912	1.92385825354463e-38	3.88900840795725e-36
ENSG00000112365.ENSG00000135596.20	ENSG00000112365+ENSG00000135596	ENSG00000112365+ENSG00000135596_021	chr6	dexseq_prepare_annotation2.py	exon	109769597	109769934	.	-	.	ENST00000465904__exon_number_021__gene_id_ENSG00000112365+ENSG00000135596		ENSG00000112365.ENSG00000135596.20	2.29956322628011	22.0550349082861	1.93594559561118e-38	3.90789154123436e-36
ENSG00000177697.35	ENSG00000177697	ENSG00000177697_036	chr11	dexseq_prepare_annotation2.py	exon	837460	837513	.	+	.	ENST00000397420+ENST00000397421+ENST00000527341+ENST00000524748+ENST00000322008+ENST00000528011+ENST00000529810+ENST00000532045+ENST00000530726+ENST00000526693+ENST00000530320+ENST00000532075__exon_number_036__gene_id_ENSG00000177697	CD151	ENSG00000177697.35	2.99345531966041	18.9683878494997	1.98501180148708e-38	4.00126082834883e-36
ENSG00000136235.11	ENSG00000136235	ENSG00000136235_012	chr7	dexseq_prepare_annotation2.py	exon	23286628	23286986	.	+	.	ENST00000474157__exon_number_012__gene_id_ENSG00000136235	GPNMB	ENSG00000136235.11	1.92073241574191	21.0073969274875	2.11254312556873e-38	4.25230728066211e-36
ENSG00000104299.21	ENSG00000104299	ENSG00000104299_022	chr8	dexseq_prepare_annotation2.py	exon	28645346	28645406	.	-	.	ENST00000397363+ENST00000523303+ENST00000521022+ENST00000522363+ENST00000522074+ENST00000521777+ENST00000416984__exon_number_022__gene_id_ENSG00000104299	INTS9	ENSG00000104299.21	-6.55127890284694	-16.098864233097	2.17251801948588e-38	4.36685327501491e-36
ENSG00000175575.42	ENSG00000175575	ENSG00000175575_043	chr11	dexseq_prepare_annotation2.py	exon	73638774	73638779	.	+	.	ENST00000544552+ENST00000310571__exon_number_043__gene_id_ENSG00000175575	PAAF1	ENSG00000175575.42	2.09104550968892	16.5850307715084	2.33707247864301e-38	4.69098901986129e-36
ENSG00000265759.ENSG00000132026.ENSG00000095066.59	ENSG00000265759+ENSG00000132026+ENSG00000095066	ENSG00000265759+ENSG00000132026+ENSG00000095066_060	chr19	dexseq_prepare_annotation2.py	exon	12885449	12885482	.	-	.	ENST00000591641+ENST00000592512+ENST00000589965+ENST00000590839+ENST00000592808+ENST00000587178+ENST00000593143+ENST00000586719+ENST00000591251+ENST00000589134__exon_number_060__gene_id_ENSG00000265759+ENSG00000132026+ENSG00000095066		ENSG00000265759.ENSG00000132026.ENSG00000095066.59	0.74683511128151	14.6212266714135	2.52226624614981e-38	5.04871752915842e-36
ENSG00000164941.13	ENSG00000164941	ENSG00000164941_014	chr8	dexseq_prepare_annotation2.py	exon	95839950	95840021	.	+	.	ENST00000343161+ENST00000519457+ENST00000521860+ENST00000524333+ENST00000523206+ENST00000519053+ENST00000447247+ENST00000523731+ENST00000522171+ENST00000523321__exon_number_014__gene_id_ENSG00000164941	INTS8	ENSG00000164941.13	-1.96045598263977	-18.9191918793942	2.52238981050772e-38	5.04871752915842e-36
ENSG00000263053.ENSG00000171282.7	ENSG00000263053+ENSG00000171282	ENSG00000263053+ENSG00000171282_008	chr17	dexseq_prepare_annotation2.py	exon	79385351	79385408	.	+	.	ENST00000307745__exon_number_008__gene_id_ENSG00000263053+ENSG00000171282		ENSG00000263053.ENSG00000171282.7	2.12433758930846	17.6908618672105	2.59613398515269e-38	5.18902280282395e-36
ENSG00000257225.ENSG00000134283.16	ENSG00000257225+ENSG00000134283	ENSG00000257225+ENSG00000134283_017	chr12	dexseq_prepare_annotation2.py	exon	42725600	42725650	.	+	.	ENST00000546750+ENST00000547847__exon_number_017__gene_id_ENSG00000257225+ENSG00000134283		ENSG00000257225.ENSG00000134283.16	2.90203570800594	28.8708511699603	2.609409252817e-38	5.20824179772286e-36
ENSG00000145362.80	ENSG00000145362	ENSG00000145362_081	chr4	dexseq_prepare_annotation2.py	exon	114293689	114293781	.	+	.	ENST00000514960+ENST00000510275__exon_number_081__gene_id_ENSG00000145362	ANK2	ENSG00000145362.80	1.54563871359408	15.7458561005321	2.75339133395644e-38	5.48792540793662e-36
ENSG00000035681.43	ENSG00000035681	ENSG00000035681_044	chr8	dexseq_prepare_annotation2.py	exon	59515769	59515945	.	-	.	ENST00000427130+ENST00000519858+ENST00000038176__exon_number_044__gene_id_ENSG00000035681	NSMAF	ENSG00000035681.43	1.91084971621364	19.7682338773927	2.8363722909449e-38	5.64541226708614e-36
ENSG00000099251.5	ENSG00000099251	ENSG00000099251_006	chr10	dexseq_prepare_annotation2.py	exon	38647240	38647443	.	+	.	ENST00000374560+ENST00000471365+ENST00000494540+ENST00000356314+ENST00000277668__exon_number_006__gene_id_ENSG00000099251	HSD17B7P2	ENSG00000099251.5	1.60365334403812	22.5500639211387	2.86249043629993e-38	5.68943961564635e-36
ENSG00000119650.ENSG00000119685.ENSG00000119686	ENSG00000119650+ENSG00000119685+ENSG00000119686	ENSG00000119650+ENSG00000119685+ENSG00000119686_001	chr14	dexseq_prepare_annotation2.py	exon	76044960	76045798	.	+	.	ENST00000238667__exon_number_001__gene_id_ENSG00000119650+ENSG00000119685+ENSG00000119686		ENSG00000119650.ENSG00000119685.ENSG00000119686	-1.52739802786909	-15.5673255292155	3.11688329016201e-38	6.18642647010105e-36
ENSG00000214753.ENSG00000168000.ENSG00000234857.11	ENSG00000214753+ENSG00000168000+ENSG00000234857	ENSG00000214753+ENSG00000168000+ENSG00000234857_012	chr11	dexseq_prepare_annotation2.py	exon	62458289	62458339	.	-	.	ENST00000403734+ENST00000433053+ENST00000301781+ENST00000421906+ENST00000407022+ENST00000449636+ENST00000470529+ENST00000463679+ENST00000278893+ENST00000405837+ENST00000403550+ENST00000360796__exon_number_012__gene_id_ENSG00000214753+ENSG00000168000+ENSG00000234857		ENSG00000214753.ENSG00000168000.ENSG00000234857.11	3.15806716689691	14.9431762880267	3.1385120847576e-38	6.22067957233898e-36
ENSG00000036257.46	ENSG00000036257	ENSG00000036257_047	chr2	dexseq_prepare_annotation2.py	exon	225450066	225450110	.	-	.	ENST00000344951__exon_number_047__gene_id_ENSG00000036257	CUL3	ENSG00000036257.46	-1.8919456775394	-17.6570564915499	3.14703103903002e-38	6.22888920994994e-36
ENSG00000100296.ENSG00000184117.74	ENSG00000100296+ENSG00000184117	ENSG00000100296+ENSG00000184117_075	chr22	dexseq_prepare_annotation2.py	exon	29977083	29977089	.	-	.	ENST00000496944+ENST00000216121__exon_number_075__gene_id_ENSG00000100296+ENSG00000184117		ENSG00000100296.ENSG00000184117.74	1.21068143189382	16.5370275647888	3.21860992995319e-38	6.36171663529956e-36
ENSG00000100296.ENSG00000184117.76	ENSG00000100296+ENSG00000184117	ENSG00000100296+ENSG00000184117_077	chr22	dexseq_prepare_annotation2.py	exon	29977177	29977316	.	-	.	ENST00000216121+ENST00000437094__exon_number_077__gene_id_ENSG00000100296+ENSG00000184117		ENSG00000100296.ENSG00000184117.76	1.23128781514092	16.5367933269901	3.22364194743509e-38	6.36282537006151e-36
ENSG00000086205	ENSG00000086205	ENSG00000086205_001	chr11	dexseq_prepare_annotation2.py	exon	49168187	49168187	.	-	.	ENST00000256999+ENST00000458311__exon_number_001__gene_id_ENSG00000086205	FOLH1	ENSG00000086205	-2.51124977723732	-17.6482008154973	3.30981496746973e-38	6.52386534398316e-36
ENSG00000079102.80	ENSG00000079102	ENSG00000079102_081	chr8	dexseq_prepare_annotation2.py	exon	93107490	93107490	.	-	.	ENST00000523290__exon_number_081__gene_id_ENSG00000079102	RUNX1T1	ENSG00000079102.80	1.379722019393	18.1825709415763	3.40172603096891e-38	6.69575426270008e-36
ENSG00000013441.21	ENSG00000013441	ENSG00000013441_022	chr2	dexseq_prepare_annotation2.py	exon	201722696	201722812	.	-	.	ENST00000409769+ENST00000321356+ENST00000473565+ENST00000409403+ENST00000461981+ENST00000434813+ENST00000432425__exon_number_022__gene_id_ENSG00000013441	CLK1	ENSG00000013441.21	-2.15813026168996	-18.8549892469456	3.44985234399035e-38	6.78110410118246e-36
ENSG00000148950.5	ENSG00000148950	ENSG00000148950_006	chr11	dexseq_prepare_annotation2.py	exon	31458623	31458701	.	-	.	ENST00000531331__exon_number_006__gene_id_ENSG00000148950	IMMP1L	ENSG00000148950.5	-3.67782392237022	-19.7185751116572	3.53065330939521e-38	6.9303559050116e-36
ENSG00000242086.ENSG00000215837.ENSG00000176945.25	ENSG00000242086+ENSG00000215837+ENSG00000176945	ENSG00000242086+ENSG00000215837+ENSG00000176945_026	chr3	dexseq_prepare_annotation2.py	exon	195400815	195400815	.	+	.	ENST00000429897+ENST00000455183+ENST00000445430+ENST00000446521__exon_number_026__gene_id_ENSG00000242086+ENSG00000215837+ENSG00000176945		ENSG00000242086.ENSG00000215837.ENSG00000176945.25	1.20714177548445	15.8892741731555	3.70243097800996e-38	7.25752968197763e-36
ENSG00000103343.ENSG00000103351.ENSG00000263212.ENSG00000262621.ENSG00000122390.85	ENSG00000103343+ENSG00000103351+ENSG00000263212+ENSG00000262621+ENSG00000122390	ENSG00000103343+ENSG00000103351+ENSG00000263212+ENSG00000262621+ENSG00000122390_086	chr16	dexseq_prepare_annotation2.py	exon	3535467	3535559	.	+	.	ENST00000608993+ENST00000610180+ENST00000421765+ENST00000575785+ENST00000360862+ENST00000407558+ENST00000572584+ENST00000576916+ENST00000608722+ENST00000414063+ENST00000570819+ENST00000572942+ENST00000575076+ENST00000424546+ENST00000576819__exon_number_086__gene_id_ENSG00000103343+ENSG00000103351+ENSG00000263212+ENSG00000262621+ENSG00000122390		ENSG00000103343.ENSG00000103351.ENSG00000263212.ENSG00000262621.ENSG00000122390.85	-1.72139166959393	-14.6861236726993	3.77197305576222e-38	7.38367616971907e-36
ENSG00000148950	ENSG00000148950	ENSG00000148950_001	chr11	dexseq_prepare_annotation2.py	exon	31453948	31453948	.	-	.	ENST00000526776+ENST00000534812+ENST00000532287+ENST00000531331__exon_number_001__gene_id_ENSG00000148950	IMMP1L	ENSG00000148950	-3.57196758223613	-19.7027786095694	3.78557574246975e-38	7.40012458086006e-36
ENSG00000141086.ENSG00000205220.ENSG00000261884.39	ENSG00000141086+ENSG00000205220+ENSG00000261884	ENSG00000141086+ENSG00000205220+ENSG00000261884_040	chr16	dexseq_prepare_annotation2.py	exon	67969231	67969322	.	-	.	ENST00000573493+ENST00000570304+ENST00000575231__exon_number_040__gene_id_ENSG00000141086+ENSG00000205220+ENSG00000261884		ENSG00000141086.ENSG00000205220.ENSG00000261884.39	-2.25048989329919	-15.8089568857631	4.19710977955299e-38	8.19334553961543e-36
ENSG00000138041.2	ENSG00000138041	ENSG00000138041_003	chr2	dexseq_prepare_annotation2.py	exon	55775515	55777142	.	-	.	ENST00000407823+ENST00000272313+ENST00000345102__exon_number_003__gene_id_ENSG00000138041	SMEK2	ENSG00000138041.2	-2.10411968319889	-20.4018476523625	4.28716649946946e-38	8.35768426994519e-36
ENSG00000164924.21	ENSG00000164924	ENSG00000164924_022	chr8	dexseq_prepare_annotation2.py	exon	101937144	101937149	.	-	.	ENST00000353245+ENST00000419477+ENST00000395958+ENST00000395948+ENST00000457309+ENST00000395956+ENST00000517727+ENST00000521309+ENST00000518736+ENST00000522819+ENST00000523848+ENST00000480304+ENST00000395957+ENST00000521607+ENST00000522542+ENST00000395953+ENST00000395951__exon_number_022__gene_id_ENSG00000164924	YWHAZ	ENSG00000164924.21	2.21848429205946	16.6897245002892	4.38459580136833e-38	8.5359263076406e-36
ENSG00000260565.2	ENSG00000260565	ENSG00000260565_003	chr16	dexseq_prepare_annotation2.py	exon	2711197	2711382	.	-	.	ENST00000564340+ENST00000568395+ENST00000569465__exon_number_003__gene_id_ENSG00000260565	ERVK13-1	ENSG00000260565.2	2.83991808235462	23.8841207504924	4.42149091241624e-38	8.59599444312661e-36
ENSG00000089053.20	ENSG00000089053	ENSG00000089053_021	chr12	dexseq_prepare_annotation2.py	exon	121764289	121764445	.	-	.	ENST00000538334+ENST00000535472__exon_number_021__gene_id_ENSG00000089053	ANAPC5	ENSG00000089053.20	-1.56991096605846	-17.4389153026786	4.50309787806648e-38	8.7427061681517e-36
ENSG00000111077.42	ENSG00000111077	ENSG00000111077_043	chr12	dexseq_prepare_annotation2.py	exon	53453503	53453532	.	+	.	ENST00000379902+ENST00000546602+ENST00000314276+ENST00000314250+ENST00000549311+ENST00000549700+ENST00000552570__exon_number_043__gene_id_ENSG00000111077	TENC1	ENSG00000111077.42	2.04297208020576	19.9933611512966	4.80459985038367e-38	9.31535979983584e-36
ENSG00000136997.1	ENSG00000136997	ENSG00000136997_002	chr8	dexseq_prepare_annotation2.py	exon	128747765	128748082	.	+	.	ENST00000517291+ENST00000259523__exon_number_002__gene_id_ENSG00000136997	MYC	ENSG00000136997.1	-1.0399436655469	-22.3940624688774	4.81407601331998e-38	9.32103362627999e-36
ENSG00000128596.5	ENSG00000128596	ENSG00000128596_006	chr7	dexseq_prepare_annotation2.py	exon	128431672	128431940	.	+	.	ENST00000488925__exon_number_006__gene_id_ENSG00000128596	CCDC136	ENSG00000128596.5	2.55201626756398	17.2780762253216	4.93448604872031e-38	9.54119081629669e-36
ENSG00000142675.2	ENSG00000142675	ENSG00000142675_003	chr1	dexseq_prepare_annotation2.py	exon	26503981	26503993	.	+	.	ENST00000480348+ENST00000481077+ENST00000361530__exon_number_003__gene_id_ENSG00000142675	CNKSR1	ENSG00000142675.2	1.55005948136116	19.0265232095405	5.35501015804916e-38	1.03402557747915e-35
ENSG00000133226.48	ENSG00000133226	ENSG00000133226_049	chr1	dexseq_prepare_annotation2.py	exon	24987210	24987290	.	+	.	ENST00000496882+ENST00000461768+ENST00000596378+ENST00000479034+ENST00000485541+ENST00000537199+ENST00000488317+ENST00000374389+ENST00000323848+ENST00000447431__exon_number_049__gene_id_ENSG00000133226	SRRM1	ENSG00000133226.48	-2.30726002696821	-16.7530000030551	5.83022031328463e-38	1.12426081707839e-35
ENSG00000108588.ENSG00000266173.ENSG00000125695.80	ENSG00000108588+ENSG00000266173+ENSG00000125695	ENSG00000108588+ENSG00000266173+ENSG00000125695_081	chr17	dexseq_prepare_annotation2.py	exon	61843120	61843271	.	-	.	ENST00000584112__exon_number_081__gene_id_ENSG00000108588+ENSG00000266173+ENSG00000125695		ENSG00000108588.ENSG00000266173.ENSG00000125695.80	-3.37377018080092	-15.75768734324	6.14188831162973e-38	1.1827581427826e-35
ENSG00000198099	ENSG00000198099	ENSG00000198099_001	chr4	dexseq_prepare_annotation2.py	exon	100044808	100044817	.	-	.	ENST00000508393__exon_number_001__gene_id_ENSG00000198099	ADH4	ENSG00000198099	1.20548737363077	17.6927563717189	6.56350071598521e-38	1.26224101404401e-35
ENSG00000164924.22	ENSG00000164924	ENSG00000164924_023	chr8	dexseq_prepare_annotation2.py	exon	101937150	101937216	.	-	.	ENST00000353245+ENST00000523848+ENST00000522819+ENST00000419477+ENST00000395948+ENST00000480304+ENST00000457309+ENST00000521328+ENST00000395956+ENST00000517727+ENST00000521309+ENST00000518736+ENST00000395958+ENST00000521607+ENST00000395957+ENST00000395951+ENST00000395953+ENST00000522542__exon_number_023__gene_id_ENSG00000164924	YWHAZ	ENSG00000164924.22	2.16629327451886	16.6213357481124	6.83040926476338e-38	1.31179807405903e-35
ENSG00000092094.19	ENSG00000092094	ENSG00000092094_020	chr14	dexseq_prepare_annotation2.py	exon	20917123	20917172	.	-	.	ENST00000556124+ENST00000206542+ENST00000555656+ENST00000555785+ENST00000555223+ENST00000554249+ENST00000554915__exon_number_020__gene_id_ENSG00000092094	OSGEP	ENSG00000092094.19	1.37331390009377	17.6851217652034	6.84942202354857e-38	1.31367668139248e-35
ENSG00000085276.53	ENSG00000085276	ENSG00000085276_054	chr3	dexseq_prepare_annotation2.py	exon	169381179	169381258	.	-	.	ENST00000494292+ENST00000485957__exon_number_054__gene_id_ENSG00000085276	MECOM	ENSG00000085276.53	-2.0987138419242	-21.6914227439106	6.97756032374206e-38	1.33645166518446e-35
ENSG00000147687.41	ENSG00000147687	ENSG00000147687_042	chr8	dexseq_prepare_annotation2.py	exon	125551320	125551323	.	-	.	ENST00000523214+ENST00000523152+ENST00000519776+ENST00000276692+ENST00000522310+ENST00000520938+ENST00000605953__exon_number_042__gene_id_ENSG00000147687	TATDN1	ENSG00000147687.41	1.41701411966977	17.6703720649909	7.4377076815052e-38	1.42267152938533e-35
ENSG00000036257.35	ENSG00000036257	ENSG00000036257_036	chr2	dexseq_prepare_annotation2.py	exon	225400324	225400358	.	-	.	ENST00000409777+ENST00000546102+ENST00000409096+ENST00000432260+ENST00000264414+ENST00000436172+ENST00000344951__exon_number_036__gene_id_ENSG00000036257	CUL3	ENSG00000036257.35	-1.75867444000268	-17.5025501840294	7.59645886747002e-38	1.45108678911212e-35
ENSG00000267534.ENSG00000130816.75	ENSG00000267534+ENSG00000130816	ENSG00000267534+ENSG00000130816_076	chr19	dexseq_prepare_annotation2.py	exon	10286216	10286217	.	-	.	ENST00000359526+ENST00000586988+ENST00000588952+ENST00000540357+ENST00000340748+ENST00000592705+ENST00000588118__exon_number_076__gene_id_ENSG00000267534+ENSG00000130816		ENSG00000267534.ENSG00000130816.75	1.18103611691402	15.4012593519612	7.74214515639377e-38	1.47693353800476e-35
ENSG00000082397	ENSG00000082397	ENSG00000082397_001	chr18	dexseq_prepare_annotation2.py	exon	5392383	5392384	.	-	.	ENST00000341928__exon_number_001__gene_id_ENSG00000082397	EPB41L3	ENSG00000082397	-0.913768908582489	-17.6610818300113	7.83401673829183e-38	1.49245884343112e-35
ENSG00000104419.67	ENSG00000104419	ENSG00000104419_068	chr8	dexseq_prepare_annotation2.py	exon	134309483	134309495	.	-	.	ENST00000537882+ENST00000518010+ENST00000517599+ENST00000354944+ENST00000523892+ENST00000522476+ENST00000518066+ENST00000518480+ENST00000414097+ENST00000521544__exon_number_068__gene_id_ENSG00000104419	NDRG1	ENSG00000104419.67	-1.23714391452695	-15.5492240755662	8.0402639952376e-38	1.52949811480187e-35
ENSG00000254706.ENSG00000198929.ENSG00000239887.10	ENSG00000254706+ENSG00000198929+ENSG00000239887	ENSG00000254706+ENSG00000198929+ENSG00000239887_011	chr1	dexseq_prepare_annotation2.py	exon	162326750	162326926	.	+	.	ENST00000361897+ENST00000530878+ENST00000430120__exon_number_011__gene_id_ENSG00000254706+ENSG00000198929+ENSG00000239887		ENSG00000254706.ENSG00000198929.ENSG00000239887.10	-4.60987561048063	-18.0205864380901	8.04993351172152e-38	1.52949811480187e-35
ENSG00000007545.ENSG00000261732.ENSG00000206053.10	ENSG00000007545+ENSG00000261732+ENSG00000206053	ENSG00000007545+ENSG00000261732+ENSG00000206053_011	chr16	dexseq_prepare_annotation2.py	exon	1695376	1695424	.	+	.	ENST00000454337__exon_number_011__gene_id_ENSG00000007545+ENSG00000261732+ENSG00000206053		ENSG00000007545.ENSG00000261732.ENSG00000206053.10	-2.23567746149717	-17.650430211437	8.31455759940813e-38	1.57767067537249e-35
ENSG00000081479.29	ENSG00000081479	ENSG00000081479_030	chr2	dexseq_prepare_annotation2.py	exon	170034350	170034536	.	-	.	ENST00000263816+ENST00000461418__exon_number_030__gene_id_ENSG00000081479	LRP2	ENSG00000081479.29	-2.18402764630534	-17.6285264613069	9.39776217367702e-38	1.78083213408542e-35
ENSG00000100359.2	ENSG00000100359	ENSG00000100359_003	chr22	dexseq_prepare_annotation2.py	exon	40766635	40766642	.	+	.	ENST00000457767+ENST00000248929+ENST00000454798__exon_number_003__gene_id_ENSG00000100359	SGSM3	ENSG00000100359.2	-2.4698434717406	-18.1885709224677	9.67346725493433e-38	1.83063935973e-35
ENSG00000148408.65	ENSG00000148408	ENSG00000148408_066	chr9	dexseq_prepare_annotation2.py	exon	141015083	141015333	.	+	.	ENST00000371363+ENST00000371372+ENST00000277551+ENST00000277549+ENST00000371357+ENST00000371355__exon_number_066__gene_id_ENSG00000148408	CACNA1B	ENSG00000148408.65	1.26067185172715	16.281481080439	9.69904046529192e-38	1.83304136474921e-35
ENSG00000021300.39	ENSG00000021300	ENSG00000021300_040	chr11	dexseq_prepare_annotation2.py	exon	73372511	73372541	.	+	.	ENST00000545106+ENST00000398494+ENST00000426191+ENST00000354190+ENST00000227214+ENST00000540431+ENST00000535129+ENST00000543085+ENST00000541597+ENST00000398492+ENST00000543524__exon_number_040__gene_id_ENSG00000021300	PLEKHB1	ENSG00000021300.39	-2.16970407422626	-19.8247825409678	9.8607692915453e-38	1.86113519714735e-35
ENSG00000242086.ENSG00000215837.ENSG00000176945.44	ENSG00000242086+ENSG00000215837+ENSG00000176945	ENSG00000242086+ENSG00000215837+ENSG00000176945_045	chr3	dexseq_prepare_annotation2.py	exon	195413169	195413218	.	+	.	ENST00000601648+ENST00000608699__exon_number_045__gene_id_ENSG00000242086+ENSG00000215837+ENSG00000176945		ENSG00000242086.ENSG00000215837.ENSG00000176945.44	1.1518214706527	15.7496303044398	1.03366719609806e-37	1.94837367342929e-35
ENSG00000013441.25	ENSG00000013441	ENSG00000013441_026	chr2	dexseq_prepare_annotation2.py	exon	201724848	201724938	.	-	.	ENST00000434813+ENST00000321356+ENST00000409403+ENST00000473565+ENST00000461981__exon_number_026__gene_id_ENSG00000013441	CLK1	ENSG00000013441.25	-2.41643677407626	-18.606289897989	1.16603758210883e-37	2.19497320565463e-35
ENSG00000255339.ENSG00000075826.ENSG00000166136.42	ENSG00000255339+ENSG00000075826+ENSG00000166136	ENSG00000255339+ENSG00000075826+ENSG00000166136_043	chr10	dexseq_prepare_annotation2.py	exon	102265562	102265692	.	-	.	ENST00000535773+ENST00000479697+ENST00000462434+ENST00000484848+ENST00000527595+ENST00000469546+ENST00000529568__exon_number_043__gene_id_ENSG00000255339+ENSG00000075826+ENSG00000166136		ENSG00000255339.ENSG00000075826.ENSG00000166136.42	1.34958829600868	16.0825155538951	1.20668663381052e-37	2.26849116967251e-35
ENSG00000013441.20	ENSG00000013441	ENSG00000013441_021	chr2	dexseq_prepare_annotation2.py	exon	201722441	201722607	.	-	.	ENST00000409769+ENST00000321356+ENST00000473565+ENST00000409403+ENST00000461981+ENST00000434813+ENST00000432425__exon_number_021__gene_id_ENSG00000013441	CLK1	ENSG00000013441.20	-2.48836861627352	-18.5609095972287	1.45743793353231e-37	2.73627242426011e-35
ENSG00000021300.37	ENSG00000021300	ENSG00000021300_038	chr11	dexseq_prepare_annotation2.py	exon	73371898	73371918	.	+	.	ENST00000538227+ENST00000540157__exon_number_038__gene_id_ENSG00000021300	PLEKHB1	ENSG00000021300.37	-1.9987917546578	-19.7275128557516	1.4954653872698e-37	2.80396804647896e-35
ENSG00000018408.36	ENSG00000018408	ENSG00000018408_037	chr3	dexseq_prepare_annotation2.py	exon	149443259	149443331	.	-	.	ENST00000474080__exon_number_037__gene_id_ENSG00000018408	WWTR1	ENSG00000018408.36	-1.29836113041035	-19.7234426196865	1.52179367798535e-37	2.84957868562859e-35
ENSG00000129292.2	ENSG00000129292	ENSG00000129292_003	chr8	dexseq_prepare_annotation2.py	exon	133787630	133787643	.	+	.	ENST00000395386+ENST00000395379+ENST00000395383+ENST00000361997__exon_number_003__gene_id_ENSG00000129292	PHF20L1	ENSG00000129292.2	1.02596057944679	18.7962829299453	1.60074253816826e-37	2.99347268527285e-35
ENSG00000022840.69	ENSG00000022840	ENSG00000022840_070	chr12	dexseq_prepare_annotation2.py	exon	121014393	121014681	.	+	.	ENST00000325954+ENST00000545419+ENST00000544805+ENST00000542701+ENST00000535470+ENST00000413266+ENST00000538254__exon_number_070__gene_id_ENSG00000022840	RNF10	ENSG00000022840.69	1.57015456098902	17.6992782821611	1.6619603462651e-37	3.10387452542432e-35
ENSG00000141867	ENSG00000141867	ENSG00000141867_001	chr19	dexseq_prepare_annotation2.py	exon	15347647	15349256	.	-	.	ENST00000263377__exon_number_001__gene_id_ENSG00000141867	BRD4	ENSG00000141867	2.58593982233379	24.3072886338308	1.66528881838235e-37	3.10601464001062e-35
ENSG00000113360.75	ENSG00000113360	ENSG00000113360_076	chr5	dexseq_prepare_annotation2.py	exon	31532169	31532181	.	-	.	ENST00000504361+ENST00000513349__exon_number_076__gene_id_ENSG00000113360	DROSHA	ENSG00000113360.75	-1.1257308221479	-15.5622312093743	1.69500192467627e-37	3.15729605893461e-35
ENSG00000170448.5	ENSG00000170448	ENSG00000170448_006	chr4	dexseq_prepare_annotation2.py	exon	47853112	47853165	.	-	.	ENST00000464756+ENST00000508115+ENST00000507489+ENST00000381538+ENST00000502448+ENST00000507131+ENST00000511452__exon_number_006__gene_id_ENSG00000170448	NFXL1	ENSG00000170448.5	1.26880023691777	18.2902712575161	1.74915189667481e-37	3.25390268715933e-35
ENSG00000123213.25	ENSG00000123213	ENSG00000123213_026	chr5	dexseq_prepare_annotation2.py	exon	65108099	65108218	.	+	.	ENST00000502464+ENST00000511299+ENST00000506799+ENST00000509935+ENST00000380985__exon_number_026__gene_id_ENSG00000123213	NLN	ENSG00000123213.25	-1.82513482949264	-18.2866090546345	1.78192397889828e-37	3.31054025275449e-35
ENSG00000122966.ENSG00000221323.26	ENSG00000122966+ENSG00000221323	ENSG00000122966+ENSG00000221323_027	chr12	dexseq_prepare_annotation2.py	exon	120148854	120148899	.	-	.	ENST00000543324__exon_number_027__gene_id_ENSG00000122966+ENSG00000221323		ENSG00000122966.ENSG00000221323.26	2.28278478355255	17.0513605192804	1.90362157933491e-37	3.53163406976387e-35
ENSG00000012061.23	ENSG00000012061	ENSG00000012061_024	chr19	dexseq_prepare_annotation2.py	exon	45924436	45924651	.	-	.	ENST00000592083+ENST00000592023+ENST00000588300+ENST00000591636+ENST00000300853+ENST00000589214+ENST00000013807+ENST00000589165+ENST00000340192+ENST00000592905__exon_number_024__gene_id_ENSG00000012061	ERCC1	ENSG00000012061.23	-1.316533823199	-18.2733427990181	1.90589270371135e-37	3.53163406976387e-35
ENSG00000141480.46	ENSG00000141480	ENSG00000141480_047	chr17	dexseq_prepare_annotation2.py	exon	4623688	4623702	.	+	.	ENST00000575877+ENST00000269260+ENST00000346341+ENST00000571206+ENST00000572457+ENST00000412477+ENST00000574954+ENST00000381488+ENST00000576235__exon_number_047__gene_id_ENSG00000141480	ARRB2	ENSG00000141480.46	1.2861391308359	16.6750283329607	1.94251298798244e-37	3.59481099912573e-35
ENSG00000263053.ENSG00000171282.1	ENSG00000263053+ENSG00000171282	ENSG00000263053+ENSG00000171282_002	chr17	dexseq_prepare_annotation2.py	exon	79373334	79373539	.	+	.	ENST00000574717__exon_number_002__gene_id_ENSG00000263053+ENSG00000171282		ENSG00000263053.ENSG00000171282.1	2.10809233710479	17.3330635671215	2.00360014240134e-37	3.70304337487373e-35
ENSG00000022840.35	ENSG00000022840	ENSG00000022840_036	chr12	dexseq_prepare_annotation2.py	exon	121000874	121001027	.	+	.	ENST00000537376__exon_number_036__gene_id_ENSG00000022840	RNF10	ENSG00000022840.35	2.12886150119072	17.6541984075487	2.12760295528713e-37	3.92712456770256e-35
ENSG00000066855.14	ENSG00000066855	ENSG00000066855_015	chr8	dexseq_prepare_annotation2.py	exon	66617062	66617072	.	+	.	ENST00000458689+ENST00000262146+ENST00000424808+ENST00000518636+ENST00000518800+ENST00000517944__exon_number_015__gene_id_ENSG00000066855	MTFR1	ENSG00000066855.14	-1.14566657590061	-17.1714089031651	2.1467643853228e-37	3.95735992797504e-35
ENSG00000126883.11	ENSG00000126883	ENSG00000126883_012	chr9	dexseq_prepare_annotation2.py	exon	134007983	134008032	.	+	.	ENST00000451030+ENST00000411637+ENST00000359428__exon_number_012__gene_id_ENSG00000126883	NUP214	ENSG00000126883.11	1.14895005821729	16.8751249867537	2.49149510293497e-37	4.58689727805665e-35
ENSG00000135336.18	ENSG00000135336	ENSG00000135336_019	chr6	dexseq_prepare_annotation2.py	exon	88331668	88331731	.	+	.	ENST00000417380+ENST00000546266+ENST00000392844+ENST00000257789__exon_number_019__gene_id_ENSG00000135336	ORC3	ENSG00000135336.18	-1.46891630338571	-18.9633302307651	2.66747354936552e-37	4.90453266516482e-35
ENSG00000129277.4	ENSG00000129277	ENSG00000129277_005	chr17	dexseq_prepare_annotation2.py	exon	34431921	34432035	.	+	.	ENST00000591883+ENST00000250151__exon_number_005__gene_id_ENSG00000129277	CCL4	ENSG00000129277.4	-7.48153615555564	-27.7499408909098	2.70958432110468e-37	4.97553102349327e-35
ENSG00000147642.2	ENSG00000147642	ENSG00000147642_003	chr8	dexseq_prepare_annotation2.py	exon	110586411	110586414	.	-	.	ENST00000533895+ENST00000424158+ENST00000446070+ENST00000399066+ENST00000528331+ENST00000532779__exon_number_003__gene_id_ENSG00000147642	SYBU	ENSG00000147642.2	-1.20285458404699	-15.8868707936026	2.77343925600215e-37	5.08622311805312e-35
ENSG00000148343.11	ENSG00000148343	ENSG00000148343_012	chr9	dexseq_prepare_annotation2.py	exon	131804786	131804793	.	+	.	ENST00000406926+ENST00000358369+ENST00000445183+ENST00000439290+ENST00000277475+ENST00000474534__exon_number_012__gene_id_ENSG00000148343	FAM73B	ENSG00000148343.11	0.69026372780082	16.6102733244515	2.92088499875252e-37	5.34973056702021e-35
ENSG00000128596.1	ENSG00000128596	ENSG00000128596_002	chr7	dexseq_prepare_annotation2.py	exon	128431464	128431497	.	+	.	ENST00000459946__exon_number_002__gene_id_ENSG00000128596	CCDC136	ENSG00000128596.1	2.39044141957682	16.9707051668038	3.08147562905286e-37	5.63660511884501e-35
ENSG00000270179.ENSG00000149292.34	ENSG00000270179+ENSG00000149292	ENSG00000270179+ENSG00000149292_035	chr11	dexseq_prepare_annotation2.py	exon	113209526	113209535	.	+	.	ENST00000314756+ENST00000534793+ENST00000527362+ENST00000464224+ENST00000483239+ENST00000494714+ENST00000524580+ENST00000393020+ENST00000529221+ENST00000525989+ENST00000525965__exon_number_035__gene_id_ENSG00000270179+ENSG00000149292		ENSG00000270179.ENSG00000149292.34	-4.32624741706072	-17.5838969159394	3.12887590253687e-37	5.71596224089762e-35
ENSG00000058600.46	ENSG00000058600	ENSG00000058600_047	chr16	dexseq_prepare_annotation2.py	exon	22335824	22335981	.	+	.	ENST00000564061+ENST00000564209+ENST00000359210+ENST00000418581+ENST00000299853+ENST00000564750+ENST00000569787__exon_number_047__gene_id_ENSG00000058600	POLR3E	ENSG00000058600.46	-1.47262888704852	-20.7560127779734	3.27721601442029e-37	5.97928061830982e-35
ENSG00000215440.ENSG00000124222.ENSG00000254995.46	ENSG00000215440+ENSG00000124222+ENSG00000254995	ENSG00000215440+ENSG00000124222+ENSG00000254995_047	chr20	dexseq_prepare_annotation2.py	exon	57251385	57251404	.	+	.	ENST00000361770+ENST00000371141+ENST00000359617+ENST00000355957+ENST00000438253+ENST00000483434+ENST00000371132+ENST00000361830+ENST00000358029+ENST00000490700__exon_number_047__gene_id_ENSG00000215440+ENSG00000124222+ENSG00000254995		ENSG00000215440.ENSG00000124222.ENSG00000254995.46	2.08244627031808	17.0936952941839	3.38441061902561e-37	6.16695082719786e-35
ENSG00000079215.30	ENSG00000079215	ENSG00000079215_031	chr5	dexseq_prepare_annotation2.py	exon	36680449	36680496	.	+	.	ENST00000506178__exon_number_031__gene_id_ENSG00000079215	SLC1A3	ENSG00000079215.30	-4.26681311785609	-18.6256008151935	3.62033051171192e-37	6.58839968608996e-35
ENSG00000236963.12	ENSG00000236963	ENSG00000236963_013	chr1	dexseq_prepare_annotation2.py	exon	20732068	20732187	.	-	.	ENST00000423486+ENST00000426428+ENST00000418743__exon_number_013__gene_id_ENSG00000236963	LINC01141	ENSG00000236963.12	1.55555605822556	22.4344624381354	3.66862571638485e-37	6.66776237962254e-35
ENSG00000205744.57	ENSG00000205744	ENSG00000205744_058	chr19	dexseq_prepare_annotation2.py	exon	6482494	6482568	.	-	.	ENST00000590473__exon_number_058__gene_id_ENSG00000205744	DENND1C	ENSG00000205744.57	-2.21111520088398	-17.2219719561144	3.79025698035155e-37	6.88004159605624e-35
ENSG00000013441.23	ENSG00000013441	ENSG00000013441_024	chr2	dexseq_prepare_annotation2.py	exon	201724403	201724469	.	-	.	ENST00000321356+ENST00000473565+ENST00000409403+ENST00000461981+ENST00000434813+ENST00000432425__exon_number_024__gene_id_ENSG00000013441	CLK1	ENSG00000013441.23	-2.25837063938495	-18.3667433246627	3.79639429372496e-37	6.88240341827125e-35
ENSG00000086205.4	ENSG00000086205	ENSG00000086205_005	chr11	dexseq_prepare_annotation2.py	exon	49175398	49175479	.	-	.	ENST00000256999+ENST00000533034+ENST00000356696+ENST00000458311+ENST00000340334+ENST00000525826+ENST00000343844__exon_number_005__gene_id_ENSG00000086205	FOLH1	ENSG00000086205.4	-2.7042290678363	-17.2186746696008	3.86273899637926e-37	6.99376907523829e-35
ENSG00000128596	ENSG00000128596	ENSG00000128596_001	chr7	dexseq_prepare_annotation2.py	exon	128430811	128431030	.	+	.	ENST00000485998__exon_number_001__gene_id_ENSG00000128596	CCDC136	ENSG00000128596	2.32392298401244	16.9311078496343	3.90449408426326e-37	7.06038700921969e-35
ENSG00000166747.62	ENSG00000166747	ENSG00000166747_063	chr16	dexseq_prepare_annotation2.py	exon	71842260	71842396	.	-	.	ENST00000569185__exon_number_063__gene_id_ENSG00000166747	AP1G1	ENSG00000166747.62	2.87862623608859	16.0690768814526	4.09637605469066e-37	7.39796158272947e-35
ENSG00000242086.ENSG00000215837.ENSG00000176945.37	ENSG00000242086+ENSG00000215837+ENSG00000176945	ENSG00000242086+ENSG00000215837+ENSG00000176945_038	chr3	dexseq_prepare_annotation2.py	exon	195410648	195410736	.	+	.	ENST00000455183+ENST00000445430+ENST00000600527+ENST00000429897+ENST00000602127+ENST00000414625+ENST00000601648+ENST00000597034+ENST00000451982+ENST00000608699__exon_number_038__gene_id_ENSG00000242086+ENSG00000215837+ENSG00000176945		ENSG00000242086.ENSG00000215837.ENSG00000176945.37	1.17701538520002	15.5548914464183	4.33213515787733e-37	7.81382112107326e-35
ENSG00000187775.87	ENSG00000187775	ENSG00000187775_088	chr17	dexseq_prepare_annotation2.py	exon	76522962	76523078	.	-	.	ENST00000389840+ENST00000585328__exon_number_088__gene_id_ENSG00000187775	DNAH17	ENSG00000187775.87	1.15101531720174	14.6108837261594	4.35351372272431e-37	7.84244166322303e-35
ENSG00000126883.79	ENSG00000126883	ENSG00000126883_080	chr9	dexseq_prepare_annotation2.py	exon	134103616	134103680	.	+	.	ENST00000498010+ENST00000476004+ENST00000411637+ENST00000451030+ENST00000453861+ENST00000359428+ENST00000483497__exon_number_080__gene_id_ENSG00000126883	NUP214	ENSG00000126883.79	-0.897929238844945	-16.7788054799543	4.47920871658393e-37	8.05866841549653e-35
ENSG00000036257.44	ENSG00000036257	ENSG00000036257_045	chr2	dexseq_prepare_annotation2.py	exon	225434406	225434542	.	-	.	ENST00000409096__exon_number_045__gene_id_ENSG00000036257	CUL3	ENSG00000036257.44	-1.83313233198605	-17.1908099974973	4.53355618591546e-37	8.1461479087603e-35
ENSG00000140199.4	ENSG00000140199	ENSG00000140199_005	chr15	dexseq_prepare_annotation2.py	exon	34525913	34526081	.	-	.	ENST00000458406+ENST00000558667+ENST00000354181+ENST00000561080+ENST00000559523+ENST00000560164+ENST00000290209+ENST00000559664+ENST00000397702+ENST00000397707+ENST00000451844+ENST00000560611__exon_number_005__gene_id_ENSG00000140199	SLC12A6	ENSG00000140199.4	-2.4748981548663	-18.8455977843884	4.60450179247707e-37	8.26319362659778e-35
ENSG00000025796.28	ENSG00000025796	ENSG00000025796_029	chr6	dexseq_prepare_annotation2.py	exon	108233920	108233978	.	-	.	ENST00000484803+ENST00000429168+ENST00000369002__exon_number_029__gene_id_ENSG00000025796	SEC63	ENSG00000025796.28	-2.24211320185939	-16.4206424547035	4.88694964152278e-37	8.75902632789355e-35
ENSG00000151090.32	ENSG00000151090	ENSG00000151090_033	chr3	dexseq_prepare_annotation2.py	exon	24536289	24536294	.	-	.	ENST00000413780+ENST00000356447+ENST00000418247+ENST00000416420+ENST00000453729__exon_number_033__gene_id_ENSG00000151090	THRB	ENSG00000151090.32	3.55223238990404	20.6483163697941	4.92821866238386e-37	8.82188334669823e-35
ENSG00000205352.ENSG00000257379.ENSG00000197111.23	ENSG00000205352+ENSG00000257379+ENSG00000197111	ENSG00000205352+ENSG00000257379+ENSG00000197111_024	chr12	dexseq_prepare_annotation2.py	exon	53837321	53837324	.	+	.	ENST00000549924+ENST00000429243+ENST00000549740+ENST00000541275+ENST00000549135+ENST00000547717+ENST00000547368+ENST00000551003__exon_number_024__gene_id_ENSG00000205352+ENSG00000257379+ENSG00000197111		ENSG00000205352.ENSG00000257379.ENSG00000197111.23	2.03596319495925	16.7505257238127	5.32197829365232e-37	9.51477453452205e-35
ENSG00000123213.23	ENSG00000123213	ENSG00000123213_024	chr5	dexseq_prepare_annotation2.py	exon	65105864	65105992	.	+	.	ENST00000502464+ENST00000509935+ENST00000511299+ENST00000506799+ENST00000507201+ENST00000380985__exon_number_024__gene_id_ENSG00000123213	NLN	ENSG00000123213.23	1.07841792486408	18.0669091142488	5.44319112959958e-37	9.71927193029417e-35
ENSG00000141141.11	ENSG00000141141	ENSG00000141141_012	chr17	dexseq_prepare_annotation2.py	exon	35980994	35981171	.	-	.	ENST00000460080+ENST00000592520__exon_number_012__gene_id_ENSG00000141141	DDX52	ENSG00000141141.11	-1.7370080470107	-22.3058368911899	5.54570711906011e-37	9.88991385740054e-35
ENSG00000264594.ENSG00000204580.140	ENSG00000264594+ENSG00000204580	ENSG00000264594+ENSG00000204580_141	chr6	dexseq_prepare_annotation2.py	exon	30867210	30867617	.	+	.	ENST00000454612+ENST00000418800+ENST00000376575+ENST00000376567+ENST00000376570+ENST00000452441+ENST00000446312+ENST00000376568+ENST00000376569+ENST00000324771__exon_number_141__gene_id_ENSG00000264594+ENSG00000204580		ENSG00000264594.ENSG00000204580.140	-2.63326647432783	-18.5261180533425	5.83534812193459e-37	1.03934196067664e-34
ENSG00000030582.54	ENSG00000030582	ENSG00000030582_055	chr17	dexseq_prepare_annotation2.py	exon	42430029	42430083	.	+	.	ENST00000586443+ENST00000053867+ENST00000589265__exon_number_055__gene_id_ENSG00000030582	GRN	ENSG00000030582.54	-1.93379624469293	-16.1010869794034	5.93764067843457e-37	1.05623947823588e-34
ENSG00000149269.6	ENSG00000149269	ENSG00000149269_007	chr11	dexseq_prepare_annotation2.py	exon	77034314	77034405	.	-	.	ENST00000527457+ENST00000356341+ENST00000278568+ENST00000525542+ENST00000528203__exon_number_007__gene_id_ENSG00000149269	PAK1	ENSG00000149269.6	1.89266480377486	16.997130366239	5.96407345864024e-37	1.05961705115175e-34
ENSG00000169727.30	ENSG00000169727	ENSG00000169727_031	chr17	dexseq_prepare_annotation2.py	exon	80011130	80011149	.	+	.	ENST00000580141+ENST00000584460+ENST00000392357+ENST00000580723+ENST00000580627__exon_number_031__gene_id_ENSG00000169727	GPS1	ENSG00000169727.30	1.18236774978757	15.8519025815998	6.00860167364388e-37	1.06619714810216e-34
ENSG00000106571.3	ENSG00000106571	ENSG00000106571_004	chr7	dexseq_prepare_annotation2.py	exon	42011936	42012038	.	-	.	ENST00000395925+ENST00000479210__exon_number_004__gene_id_ENSG00000106571	GLI3	ENSG00000106571.3	2.4016077946975	19.0670212425545	6.42626083479187e-37	1.13888867454554e-34
ENSG00000166889.21	ENSG00000166889	ENSG00000166889_022	chr11	dexseq_prepare_annotation2.py	exon	59436354	59436453	.	-	.	ENST00000300146__exon_number_022__gene_id_ENSG00000166889	PATL1	ENSG00000166889.21	-1.54141341766648	-25.953951998906	6.506956316252e-37	1.15175554766435e-34
ENSG00000267534.ENSG00000130816.79	ENSG00000267534+ENSG00000130816	ENSG00000267534+ENSG00000130816_080	chr19	dexseq_prepare_annotation2.py	exon	10287995	10288043	.	-	.	ENST00000359526+ENST00000586988+ENST00000588952+ENST00000590619+ENST00000540357+ENST00000340748+ENST00000592054+ENST00000592705+ENST00000588118+ENST00000592342__exon_number_080__gene_id_ENSG00000267534+ENSG00000130816		ENSG00000267534.ENSG00000130816.79	1.17205367255508	15.1293845940206	6.51884008626817e-37	1.15242565405827e-34
ENSG00000129292	ENSG00000129292	ENSG00000129292_001	chr8	dexseq_prepare_annotation2.py	exon	133787618	133787620	.	+	.	ENST00000395383__exon_number_001__gene_id_ENSG00000129292	PHF20L1	ENSG00000129292	1.01590937380991	18.4860782086243	7.07395122770964e-37	1.24900877564093e-34
ENSG00000148950.1	ENSG00000148950	ENSG00000148950_002	chr11	dexseq_prepare_annotation2.py	exon	31453949	31454039	.	-	.	ENST00000278200+ENST00000526776+ENST00000533512+ENST00000532287+ENST00000531331+ENST00000534812__exon_number_002__gene_id_ENSG00000148950	IMMP1L	ENSG00000148950.1	-3.50934436046922	-19.0451157881539	7.0913099597441e-37	1.25038946582927e-34
ENSG00000214940.ENSG00000205746.ENSG00000233024.ENSG00000254681.45	ENSG00000214940+ENSG00000205746+ENSG00000233024+ENSG00000254681	ENSG00000214940+ENSG00000205746+ENSG00000233024+ENSG00000254681_046	chr16	dexseq_prepare_annotation2.py	exon	18440176	18440218	.	-	.	ENST00000540339+ENST00000339303+ENST00000525846__exon_number_046__gene_id_ENSG00000214940+ENSG00000205746+ENSG00000233024+ENSG00000254681		ENSG00000214940.ENSG00000205746.ENSG00000233024.ENSG00000254681.45	1.00635902293998	20.1139013125178	7.09934360934892e-37	1.25038946582927e-34
ENSG00000148343.29	ENSG00000148343	ENSG00000148343_030	chr9	dexseq_prepare_annotation2.py	exon	131830052	131830150	.	+	.	ENST00000495975+ENST00000406926+ENST00000474639+ENST00000358369+ENST00000471943+ENST00000445183+ENST00000414342+ENST00000439290+ENST00000277475__exon_number_030__gene_id_ENSG00000148343	FAM73B	ENSG00000148343.29	-1.24523184159085	-16.4651173137797	7.29870197013187e-37	1.28391294940845e-34
ENSG00000169727.27	ENSG00000169727	ENSG00000169727_028	chr17	dexseq_prepare_annotation2.py	exon	80010692	80011101	.	+	.	ENST00000584229+ENST00000392357__exon_number_028__gene_id_ENSG00000169727	GPS1	ENSG00000169727.27	0.925335274281761	15.8166566217349	7.68154338441409e-37	1.34959027232019e-34
ENSG00000125618.19	ENSG00000125618	ENSG00000125618_020	chr2	dexseq_prepare_annotation2.py	exon	113999261	113999303	.	-	.	ENST00000429538+ENST00000554830+ENST00000497038+ENST00000263334+ENST00000263335+ENST00000348715+ENST00000397647+ENST00000467778__exon_number_020__gene_id_ENSG00000125618	PAX8	ENSG00000125618.19	-2.36187276013237	-21.5693783779269	7.84687072930404e-37	1.37693713977557e-34
ENSG00000135931.11	ENSG00000135931	ENSG00000135931_012	chr2	dexseq_prepare_annotation2.py	exon	232081502	232081506	.	+	.	ENST00000469789+ENST00000483477+ENST00000349938__exon_number_012__gene_id_ENSG00000135931	ARMC9	ENSG00000135931.11	-1.03772629060516	-17.4133428364186	7.99487040949318e-37	1.40117980645983e-34
ENSG00000169689.2	ENSG00000169689	ENSG00000169689_003	chr17	dexseq_prepare_annotation2.py	exon	79976592	79976676	.	-	.	ENST00000392359+ENST00000584514+ENST00000579520+ENST00000584600+ENST00000306704+ENST00000580435__exon_number_003__gene_id_ENSG00000169689	STRA13	ENSG00000169689.2	-3.28554489407162	-22.1806018437319	8.30602613864222e-37	1.45392236877775e-34
ENSG00000167261.15	ENSG00000167261	ENSG00000167261_016	chr16	dexseq_prepare_annotation2.py	exon	68025967	68026075	.	-	.	ENST00000412757+ENST00000575203+ENST00000393847+ENST00000268795+ENST00000573808+ENST00000572888__exon_number_016__gene_id_ENSG00000167261	DPEP2	ENSG00000167261.15	-1.84122802692842	-18.716395853715	8.39922444318841e-37	1.46843001195895e-34
ENSG00000182986.20	ENSG00000182986	ENSG00000182986_021	chr19	dexseq_prepare_annotation2.py	exon	53393562	53393581	.	-	.	ENST00000593618+ENST00000597111+ENST00000597909+ENST00000597091+ENST00000595635+ENST00000597265+ENST00000594741+ENST00000601334+ENST00000597856+ENST00000391781__exon_number_021__gene_id_ENSG00000182986	ZNF320	ENSG00000182986.20	-4.3803398457116	-20.4876781413383	9.07975095723786e-37	1.58545820671838e-34
ENSG00000113649.35	ENSG00000113649	ENSG00000113649_036	chr5	dexseq_prepare_annotation2.py	exon	145882595	145882937	.	+	.	ENST00000509787__exon_number_036__gene_id_ENSG00000113649	TCERG1	ENSG00000113649.35	-1.41274637753805	-16.5394019138895	9.30386760690834e-37	1.62260135172394e-34
ENSG00000166183.34	ENSG00000166183	ENSG00000166183_035	chr14	dexseq_prepare_annotation2.py	exon	104579046	104579098	.	+	.	ENST00000551177__exon_number_035__gene_id_ENSG00000166183	ASPG	ENSG00000166183.34	2.79303614524797	18.9844662844199	9.31698754506726e-37	1.62290062977487e-34
ENSG00000132361.42	ENSG00000132361	ENSG00000132361_043	chr17	dexseq_prepare_annotation2.py	exon	2605219	2605351	.	-	.	ENST00000570628+ENST00000576885+ENST00000538975+ENST00000435359+ENST00000575014+ENST00000574426__exon_number_043__gene_id_ENSG00000132361	CLUH	ENSG00000132361.42	1.39644575623247	18.1828060081421	9.44397865716033e-37	1.64300983701607e-34
ENSG00000103671.28	ENSG00000103671	ENSG00000103671_029	chr15	dexseq_prepare_annotation2.py	exon	64716314	64716354	.	+	.	ENST00000261884+ENST00000560567+ENST00000558162__exon_number_029__gene_id_ENSG00000103671	TRIP4	ENSG00000103671.28	2.88659163705376	20.4683184577718	9.77566556391233e-37	1.69863826870077e-34
ENSG00000077380.47	ENSG00000077380	ENSG00000077380_048	chr2	dexseq_prepare_annotation2.py	exon	172582704	172582803	.	+	.	ENST00000410079+ENST00000409317+ENST00000263811+ENST00000409773+ENST00000340296+ENST00000435234+ENST00000482454+ENST00000508530+ENST00000397119+ENST00000409197+ENST00000534253+ENST00000409453+ENST00000358002+ENST00000470286__exon_number_048__gene_id_ENSG00000077380	DYNC1I2	ENSG00000077380.47	-2.60590820148999	-17.3724266811424	1.00178965730512e-36	1.73860595025303e-34
ENSG00000066855.17	ENSG00000066855	ENSG00000066855_018	chr8	dexseq_prepare_annotation2.py	exon	66619280	66619287	.	+	.	ENST00000521247+ENST00000458689+ENST00000262146+ENST00000424808+ENST00000518800+ENST00000517944__exon_number_018__gene_id_ENSG00000066855	MTFR1	ENSG00000066855.17	-1.41050066615139	-16.9033800903928	1.03480039669085e-36	1.79370863889735e-34
ENSG00000074181.9	ENSG00000074181	ENSG00000074181_010	chr19	dexseq_prepare_annotation2.py	exon	15280962	15280981	.	-	.	ENST00000263388__exon_number_010__gene_id_ENSG00000074181	NOTCH3	ENSG00000074181.9	2.18024766144421	15.6921579200006	1.09455516902665e-36	1.8949785968291e-34
ENSG00000174501.29	ENSG00000174501	ENSG00000174501_030	chr2	dexseq_prepare_annotation2.py	exon	96555714	96555742	.	-	.	ENST00000295246+ENST00000456556+ENST00000420871+ENST00000531153+ENST00000534304+ENST00000419039__exon_number_030__gene_id_ENSG00000174501	ANKRD36C	ENSG00000174501.29	1.60129686698882	17.7230010428573	1.10112709787805e-36	1.9040400780817e-34
ENSG00000141527.6	ENSG00000141527	ENSG00000141527_007	chr17	dexseq_prepare_annotation2.py	exon	78152274	78152297	.	+	.	ENST00000344227__exon_number_007__gene_id_ENSG00000141527	CARD14	ENSG00000141527.6	2.553306891063	16.3972109596867	1.12099707044307e-36	1.93604628752213e-34
ENSG00000205744.55	ENSG00000205744	ENSG00000205744_056	chr19	dexseq_prepare_annotation2.py	exon	6481799	6481809	.	-	.	ENST00000586046+ENST00000381480+ENST00000591030__exon_number_056__gene_id_ENSG00000205744	DENND1C	ENSG00000205744.55	-2.51888759421688	-17.0302072241207	1.14290583542068e-36	1.97149178599457e-34
ENSG00000172927.25	ENSG00000172927	ENSG00000172927_026	chr11	dexseq_prepare_annotation2.py	exon	69181511	69181634	.	+	.	ENST00000544781+ENST00000541137+ENST00000540356__exon_number_026__gene_id_ENSG00000172927	MYEOV	ENSG00000172927.25	-3.93353471311003	-18.1390718140274	1.17363150015609e-36	2.02204203896747e-34
ENSG00000028203	ENSG00000028203	ENSG00000028203_001	chr12	dexseq_prepare_annotation2.py	exon	95611522	95611528	.	+	.	ENST00000550803+ENST00000436874+ENST00000549589__exon_number_001__gene_id_ENSG00000028203	VEZT	ENSG00000028203	-1.35491612335515	-16.2764104054546	1.23336400846723e-36	2.12238531328876e-34
ENSG00000132361.43	ENSG00000132361	ENSG00000132361_044	chr17	dexseq_prepare_annotation2.py	exon	2606612	2606699	.	-	.	ENST00000570628+ENST00000576885+ENST00000538975+ENST00000435359+ENST00000575014+ENST00000574426__exon_number_044__gene_id_ENSG00000132361	CLUH	ENSG00000132361.43	1.37819993177001	18.1203102140871	1.28839980338996e-36	2.21441382150035e-34
ENSG00000214198.1	ENSG00000214198	ENSG00000214198_002	chr12	dexseq_prepare_annotation2.py	exon	104237534	104238197	.	-	.	ENST00000548527+ENST00000551270__exon_number_002__gene_id_ENSG00000214198	RP11-642P15.1	ENSG00000214198.1	1.03094837109603	17.0052524547366	1.31983835690401e-36	2.26571189878609e-34
ENSG00000148218.2	ENSG00000148218	ENSG00000148218_003	chr9	dexseq_prepare_annotation2.py	exon	116150455	116150641	.	-	.	ENST00000482847+ENST00000409155+ENST00000277315__exon_number_003__gene_id_ENSG00000148218	ALAD	ENSG00000148218.2	-1.8026144914864	-17.3213539670197	1.32794582079236e-36	2.27688310485278e-34
ENSG00000100225.23	ENSG00000100225	ENSG00000100225_024	chr22	dexseq_prepare_annotation2.py	exon	32894817	32894818	.	+	.	ENST00000382058__exon_number_024__gene_id_ENSG00000100225	FBXO7	ENSG00000100225.23	1.21992385364992	18.6009779603791	1.43953270109762e-36	2.46523872714684e-34
ENSG00000135250	ENSG00000135250	ENSG00000135250_001	chr7	dexseq_prepare_annotation2.py	exon	104751151	104751635	.	-	.	ENST00000493638__exon_number_001__gene_id_ENSG00000135250	SRPK2	ENSG00000135250	-1.32705020105418	-17.8610418222266	1.55834554784634e-36	2.6655013612928e-34
ENSG00000114735.8	ENSG00000114735	ENSG00000114735_009	chr3	dexseq_prepare_annotation2.py	exon	50607006	50607242	.	+	.	ENST00000424388+ENST00000482974__exon_number_009__gene_id_ENSG00000114735	HEMK1	ENSG00000114735.8	2.35168873415118	17.1284700607496	1.56275851901794e-36	2.66984066746654e-34
ENSG00000145362.50	ENSG00000145362	ENSG00000145362_051	chr4	dexseq_prepare_annotation2.py	exon	114254138	114254209	.	+	.	ENST00000514160__exon_number_051__gene_id_ENSG00000145362	ANK2	ENSG00000145362.50	-1.18624920481302	-15.2105437607132	1.58695749174845e-36	2.70793174590184e-34
ENSG00000119638.28	ENSG00000119638	ENSG00000119638_029	chr14	dexseq_prepare_annotation2.py	exon	75585533	75585571	.	-	.	ENST00000557673+ENST00000554258+ENST00000238616+ENST00000556170__exon_number_029__gene_id_ENSG00000119638	NEK9	ENSG00000119638.28	-1.63699934064772	-16.1354537613977	1.61187302034e-36	2.74715283110905e-34
ENSG00000253495.ENSG00000136960.9	ENSG00000253495+ENSG00000136960	ENSG00000253495+ENSG00000136960_010	chr8	dexseq_prepare_annotation2.py	exon	120583082	120584415	.	-	.	ENST00000523861__exon_number_010__gene_id_ENSG00000253495+ENSG00000136960		ENSG00000253495.ENSG00000136960.9	-1.0111867607718	-18.8624287657517	1.6159521884914e-36	2.75081066861722e-34
ENSG00000048740	ENSG00000048740	ENSG00000048740_001	chr10	dexseq_prepare_annotation2.py	exon	11047259	11047350	.	+	.	ENST00000379261__exon_number_001__gene_id_ENSG00000048740	CELF2	ENSG00000048740	1.47446156065466	22.6797964871663	1.62137699431159e-36	2.75674768742505e-34
ENSG00000048740.3	ENSG00000048740	ENSG00000048740_004	chr10	dexseq_prepare_annotation2.py	exon	11060053	11060105	.	+	.	ENST00000450189+ENST00000542579__exon_number_004__gene_id_ENSG00000048740	CELF2	ENSG00000048740.3	1.33120201685261	22.6788930655859	1.62584969590661e-36	2.76105365243634e-34
ENSG00000147050.11	ENSG00000147050	ENSG00000147050_012	chrX	dexseq_prepare_annotation2.py	exon	44910954	44911047	.	+	.	ENST00000536777+ENST00000377967+ENST00000543216+ENST00000382899__exon_number_012__gene_id_ENSG00000147050	KDM6A	ENSG00000147050.11	-1.31800578488753	-18.5681597986942	1.67836516886631e-36	2.8468393986476e-34
ENSG00000074181.10	ENSG00000074181	ENSG00000074181_011	chr19	dexseq_prepare_annotation2.py	exon	15281142	15281364	.	-	.	ENST00000263388__exon_number_011__gene_id_ENSG00000074181	NOTCH3	ENSG00000074181.10	2.17465413429869	15.6253509609326	1.75387502401971e-36	2.97137748265797e-34
ENSG00000187736.ENSG00000213901.56	ENSG00000187736+ENSG00000213901	ENSG00000187736+ENSG00000213901_057	chr2	dexseq_prepare_annotation2.py	exon	220033751	220033824	.	-	.	ENST00000414999+ENST00000421779+ENST00000396775+ENST00000318673+ENST00000455516+ENST00000295738+ENST00000465580+ENST00000409878+ENST00000430764+ENST00000409370+ENST00000497918+ENST00000498327__exon_number_057__gene_id_ENSG00000187736+ENSG00000213901		ENSG00000187736.ENSG00000213901.56	1.2491036370831	15.2456089181857	1.82534002563944e-36	3.08877484409958e-34
ENSG00000059145.2	ENSG00000059145	ENSG00000059145_003	chr16	dexseq_prepare_annotation2.py	exon	1414175	1414256	.	-	.	ENST00000391893+ENST00000389221+ENST00000403703+ENST00000248104+ENST00000562537__exon_number_003__gene_id_ENSG00000059145	UNKL	ENSG00000059145.2	1.8998088776891	17.0875643610351	1.96933717517842e-36	3.32848388048476e-34
ENSG00000164929.4	ENSG00000164929	ENSG00000164929_005	chr8	dexseq_prepare_annotation2.py	exon	104165367	104165538	.	+	.	ENST00000519507__exon_number_005__gene_id_ENSG00000164929	BAALC	ENSG00000164929.4	-2.76346482035214	-23.4161407286858	2.02965401957347e-36	3.42635934969774e-34
ENSG00000074181.28	ENSG00000074181	ENSG00000074181_029	chr19	dexseq_prepare_annotation2.py	exon	15296068	15296219	.	-	.	ENST00000601011+ENST00000263388__exon_number_029__gene_id_ENSG00000074181	NOTCH3	ENSG00000074181.28	1.48164627390407	15.6029504707257	2.05436070028791e-36	3.46395883434446e-34
ENSG00000215298.ENSG00000147454.20	ENSG00000215298+ENSG00000147454	ENSG00000215298+ENSG00000147454_021	chr8	dexseq_prepare_annotation2.py	exon	23424479	23425771	.	+	.	ENST00000523883+ENST00000520654+ENST00000518881__exon_number_021__gene_id_ENSG00000215298+ENSG00000147454		ENSG00000215298.ENSG00000147454.20	-3.79765327050723	-19.1177332997287	2.09064085480085e-36	3.52096083653921e-34
ENSG00000175224.80	ENSG00000175224	ENSG00000175224_081	chr11	dexseq_prepare_annotation2.py	exon	46694324	46694344	.	+	.	ENST00000312040+ENST00000526508+ENST00000524625+ENST00000434074+ENST00000451945+ENST00000529655+ENST00000359513__exon_number_081__gene_id_ENSG00000175224	ATG13	ENSG00000175224.80	-2.7187332752247	-15.5857185346722	2.32014728522702e-36	3.90128922131393e-34
ENSG00000152556.53	ENSG00000152556	ENSG00000152556_054	chr12	dexseq_prepare_annotation2.py	exon	48527144	48527153	.	+	.	ENST00000551804+ENST00000340802+ENST00000549022+ENST00000547587+ENST00000395233+ENST00000547581+ENST00000312352+ENST00000546964+ENST00000359794__exon_number_054__gene_id_ENSG00000152556	PFKM	ENSG00000152556.53	-1.41466162542047	-17.2202639916432	2.32195119874985e-36	3.90128922131393e-34
ENSG00000272084.ENSG00000127481.126	ENSG00000272084+ENSG00000127481	ENSG00000272084+ENSG00000127481_127	chr1	dexseq_prepare_annotation2.py	exon	19497256	19497377	.	-	.	ENST00000375217+ENST00000375226+ENST00000419533+ENST00000375267+ENST00000375254__exon_number_127__gene_id_ENSG00000272084+ENSG00000127481		ENSG00000272084.ENSG00000127481.126	-0.713148609589774	-13.6405655317219	2.34592390757272e-36	3.9369195425776e-34
ENSG00000175198.29	ENSG00000175198	ENSG00000175198_030	chr13	dexseq_prepare_annotation2.py	exon	101167681	101167821	.	+	.	ENST00000376285+ENST00000428969+ENST00000376286__exon_number_030__gene_id_ENSG00000175198	PCCA	ENSG00000175198.29	-1.03310869284908	-18.4922063700702	2.39552827479198e-36	4.01543020393311e-34
ENSG00000158286.23	ENSG00000158286	ENSG00000158286_024	chr1	dexseq_prepare_annotation2.py	exon	6270999	6271080	.	+	.	ENST00000496329__exon_number_024__gene_id_ENSG00000158286	RNF207	ENSG00000158286.23	1.93435205421167	16.8897695453382	2.57153742805851e-36	4.30538897558158e-34
ENSG00000085276.17	ENSG00000085276	ENSG00000085276_018	chr3	dexseq_prepare_annotation2.py	exon	168833171	168833555	.	-	.	ENST00000494292+ENST00000472280+ENST00000464456+ENST00000460814+ENST00000433243+ENST00000468789+ENST00000264674+ENST00000392736+ENST00000492586__exon_number_018__gene_id_ENSG00000085276	MECOM	ENSG00000085276.17	1.23985671356157	20.6611944037946	2.85881730005807e-36	4.78074205391967e-34
ENSG00000105948.9	ENSG00000105948	ENSG00000105948_010	chr7	dexseq_prepare_annotation2.py	exon	138819468	138819538	.	+	.	ENST00000478836+ENST00000430935+ENST00000343187+ENST00000495038+ENST00000476296+ENST00000481482+ENST00000474035+ENST00000464848__exon_number_010__gene_id_ENSG00000105948	TTC26	ENSG00000105948.9	-4.43362562479716	-19.0377251236708	2.96537165315124e-36	4.95311039121604e-34
ENSG00000069248.35	ENSG00000069248	ENSG00000069248_036	chr1	dexseq_prepare_annotation2.py	exon	229644089	229644103	.	-	.	ENST00000537506__exon_number_036__gene_id_ENSG00000069248	NUP133	ENSG00000069248.35	-3.56126586500946	-26.6399037206647	2.98108568704275e-36	4.97352034242369e-34
ENSG00000114346.4	ENSG00000114346	ENSG00000114346_005	chr3	dexseq_prepare_annotation2.py	exon	172468548	172468552	.	+	.	ENST00000428567+ENST00000392692+ENST00000232458+ENST00000417960+ENST00000427830__exon_number_005__gene_id_ENSG00000114346	ECT2	ENSG00000114346.4	2.09144808475483	15.6951382220697	3.03681227974876e-36	5.06055962931295e-34
ENSG00000005884.1	ENSG00000005884	ENSG00000005884_002	chr17	dexseq_prepare_annotation2.py	exon	48133339	48133380	.	+	.	ENST00000544892+ENST00000506401__exon_number_002__gene_id_ENSG00000005884	ITGA3	ENSG00000005884.1	1.45053168787754	18.7212067175211	3.06335501263669e-36	5.09882006085777e-34
ENSG00000122674.2	ENSG00000122674	ENSG00000122674_003	chr7	dexseq_prepare_annotation2.py	exon	5938412	5938432	.	+	.	ENST00000478672+ENST00000461592+ENST00000325974__exon_number_003__gene_id_ENSG00000122674	CCZ1	ENSG00000122674.2	-1.84595136612512	-17.3351602705319	3.19283897301381e-36	5.30813209215617e-34
ENSG00000151651.40	ENSG00000151651	ENSG00000151651_041	chr10	dexseq_prepare_annotation2.py	exon	135088300	135088494	.	-	.	ENST00000486609__exon_number_041__gene_id_ENSG00000151651	ADAM8	ENSG00000151651.40	-1.26008460079607	-19.0140790202981	3.28859064604585e-36	5.46094076347061e-34
ENSG00000036257.33	ENSG00000036257	ENSG00000036257_034	chr2	dexseq_prepare_annotation2.py	exon	225397698	225397811	.	-	.	ENST00000541548__exon_number_034__gene_id_ENSG00000036257	CUL3	ENSG00000036257.33	-1.81970709138287	-16.8420606589192	3.38884573227747e-36	5.62086276230931e-34
ENSG00000137776.50	ENSG00000137776	ENSG00000137776_051	chr15	dexseq_prepare_annotation2.py	exon	59193167	59193458	.	-	.	ENST00000560532__exon_number_051__gene_id_ENSG00000137776	SLTM	ENSG00000137776.50	1.24765044130351	15.2727292537989	3.46161290213722e-36	5.73487303511118e-34
ENSG00000236107.6	ENSG00000236107	ENSG00000236107_007	chr2	dexseq_prepare_annotation2.py	exon	166892576	166892640	.	+	.	ENST00000595268+ENST00000597623+ENST00000599041__exon_number_007__gene_id_ENSG00000236107	AC010127.3	ENSG00000236107.6	-1.44875449709241	-18.1551728241881	3.49865801960035e-36	5.78950606310867e-34
ENSG00000138744.ENSG00000198301.4	ENSG00000138744+ENSG00000198301	ENSG00000138744+ENSG00000198301_005	chr4	dexseq_prepare_annotation2.py	exon	76836021	76836138	.	-	.	ENST00000513045+ENST00000286733__exon_number_005__gene_id_ENSG00000138744+ENSG00000198301		ENSG00000138744.ENSG00000198301.4	-6.97204911375558	-15.6739695509686	3.51420411040164e-36	5.80847736533528e-34
ENSG00000105339.7	ENSG00000105339	ENSG00000105339_008	chr8	dexseq_prepare_annotation2.py	exon	142146608	142146656	.	+	.	ENST00000520986+ENST00000518347+ENST00000518668+ENST00000519291+ENST00000519811+ENST00000523058__exon_number_008__gene_id_ENSG00000105339	DENND3	ENSG00000105339.7	-2.12130249831983	-16.3249455181236	3.53555681619854e-36	5.83699102169409e-34
ENSG00000166747.61	ENSG00000166747	ENSG00000166747_062	chr16	dexseq_prepare_annotation2.py	exon	71842054	71842197	.	-	.	ENST00000563259__exon_number_062__gene_id_ENSG00000166747	AP1G1	ENSG00000166747.61	2.81702796360002	15.7489083918917	3.6146884106551e-36	5.96071752501434e-34
ENSG00000167380.32	ENSG00000167380	ENSG00000167380_033	chr19	dexseq_prepare_annotation2.py	exon	44677345	44677387	.	+	.	ENST00000588795+ENST00000588883__exon_number_033__gene_id_ENSG00000167380	ZNF226	ENSG00000167380.32	2.02917183462166	16.320957882958	3.62457074186924e-36	5.97009591257122e-34
ENSG00000135250.2	ENSG00000135250	ENSG00000135250_003	chr7	dexseq_prepare_annotation2.py	exon	104755834	104755950	.	-	.	ENST00000493638+ENST00000465072__exon_number_003__gene_id_ENSG00000135250	SRPK2	ENSG00000135250.2	-1.3946374023092	-17.6868057894777	3.81133398921088e-36	6.27045955304727e-34
ENSG00000158321.18	ENSG00000158321	ENSG00000158321_019	chr7	dexseq_prepare_annotation2.py	exon	70229741	70229780	.	+	.	ENST00000406775+ENST00000416482+ENST00000342771__exon_number_019__gene_id_ENSG00000158321	AUTS2	ENSG00000158321.18	1.35787751292805	17.2814725075841	4.26989580017799e-36	7.01677992169896e-34
ENSG00000111641.9	ENSG00000111641	ENSG00000111641_010	chr12	dexseq_prepare_annotation2.py	exon	6669613	6669735	.	-	.	ENST00000399466+ENST00000382421+ENST00000544630+ENST00000542015+ENST00000541778+ENST00000536506+ENST00000322166+ENST00000537442+ENST00000545200+ENST00000537708__exon_number_010__gene_id_ENSG00000111641	NOP2	ENSG00000111641.9	-2.43388389873416	-15.4953027254018	4.39400286501305e-36	7.2123984051081e-34
ENSG00000120533.35	ENSG00000120533	ENSG00000120533_036	chr8	dexseq_prepare_annotation2.py	exon	110356829	110358181	.	+	.	ENST00000521688+ENST00000517311+ENST00000518118__exon_number_036__gene_id_ENSG00000120533	ENY2	ENSG00000120533.35	-1.58696509912924	-25.1528859440325	4.46730905093328e-36	7.32427670907104e-34
ENSG00000104980.3	ENSG00000104980	ENSG00000104980_004	chr19	dexseq_prepare_annotation2.py	exon	7991625	7991798	.	-	.	ENST00000599939+ENST00000595565+ENST00000270538+ENST00000595831__exon_number_004__gene_id_ENSG00000104980	TIMM44	ENSG00000104980.3	-2.08719234625115	-18.3506066981565	4.65919367607432e-36	7.63008643539485e-34
ENSG00000129084.ENSG00000256206.ENSG00000129083.41	ENSG00000129084+ENSG00000256206+ENSG00000129083	ENSG00000129084+ENSG00000256206+ENSG00000129083_042	chr11	dexseq_prepare_annotation2.py	exon	14521149	14521154	.	-	.	ENST00000529866+ENST00000533096__exon_number_042__gene_id_ENSG00000129084+ENSG00000256206+ENSG00000129083		ENSG00000129084.ENSG00000256206.ENSG00000129083.41	1.51498093793248	14.6684252825486	5.00594612220618e-36	8.18851952410671e-34
ENSG00000137776.47	ENSG00000137776	ENSG00000137776_048	chr15	dexseq_prepare_annotation2.py	exon	59192080	59192082	.	-	.	ENST00000380516+ENST00000558486+ENST00000249736+ENST00000560682__exon_number_048__gene_id_ENSG00000137776	SLTM	ENSG00000137776.47	1.2359731900949	15.2076112059308	5.59370744172104e-36	9.139450054406e-34
ENSG00000166747.67	ENSG00000166747	ENSG00000166747_068	chr16	dexseq_prepare_annotation2.py	exon	71842717	71842717	.	-	.	ENST00000567583+ENST00000299980+ENST00000433195+ENST00000566161+ENST00000423132+ENST00000565412+ENST00000565009+ENST00000569748+ENST00000450149+ENST00000568327+ENST00000393512+ENST00000570017__exon_number_068__gene_id_ENSG00000166747	AP1G1	ENSG00000166747.67	2.81415069850826	15.6828883025483	5.66803337160319e-36	9.25026946268602e-34
ENSG00000117528.12	ENSG00000117528	ENSG00000117528_013	chr1	dexseq_prepare_annotation2.py	exon	94940699	94940796	.	+	.	ENST00000454898+ENST00000468860+ENST00000394233+ENST00000315713+ENST00000536817+ENST00000370214__exon_number_013__gene_id_ENSG00000117528	ABCD3	ENSG00000117528.12	1.04194844578525	18.5844264855094	5.70524744942708e-36	9.30033756901968e-34
ENSG00000106571.5	ENSG00000106571	ENSG00000106571_006	chr7	dexseq_prepare_annotation2.py	exon	42017157	42017321	.	-	.	ENST00000479210+ENST00000464291+ENST00000395925__exon_number_006__gene_id_ENSG00000106571	GLI3	ENSG00000106571.5	2.00901900384966	18.5743953850957	5.97202648956652e-36	9.72408537479063e-34
ENSG00000079785.24	ENSG00000079785	ENSG00000079785_025	chr2	dexseq_prepare_annotation2.py	exon	15761241	15761511	.	+	.	ENST00000459706__exon_number_025__gene_id_ENSG00000079785	DDX1	ENSG00000079785.24	-1.24434844423292	-17.8118973713949	6.010007214124e-36	9.77474441884801e-34
ENSG00000088205	ENSG00000088205	ENSG00000088205_001	chr2	dexseq_prepare_annotation2.py	exon	118572226	118572438	.	+	.	ENST00000263239__exon_number_001__gene_id_ENSG00000088205	DDX18	ENSG00000088205	2.07822222057478	22.2499722739574	6.06847754450121e-36	9.85857429035973e-34
ENSG00000003987.8	ENSG00000003987	ENSG00000003987_009	chr8	dexseq_prepare_annotation2.py	exon	17166786	17166835	.	-	.	ENST00000180173+ENST00000519763+ENST00000521857__exon_number_009__gene_id_ENSG00000003987	MTMR7	ENSG00000003987.8	2.95376744572049	27.8655087353557	6.3205884742205e-36	1.02564340519361e-33
ENSG00000141664.24	ENSG00000141664	ENSG00000141664_025	chr18	dexseq_prepare_annotation2.py	exon	60242531	60242545	.	+	.	ENST00000591145+ENST00000585949+ENST00000585873+ENST00000269499+ENST00000586834__exon_number_025__gene_id_ENSG00000141664	ZCCHC2	ENSG00000141664.24	-3.34251182788792	-22.2165177100809	6.73024685716772e-36	1.09087489805284e-33
ENSG00000074706.21	ENSG00000074706	ENSG00000074706_022	chr6	dexseq_prepare_annotation2.py	exon	154542391	154542462	.	-	.	ENST00000367220+ENST00000422970+ENST00000519405+ENST00000519344+ENST00000265198+ENST00000517438+ENST00000519190__exon_number_022__gene_id_ENSG00000074706	IPCEF1	ENSG00000074706.21	-1.43090003249805	-18.8462152273225	6.86833158768481e-36	1.11198991646759e-33
ENSG00000168014.69	ENSG00000168014	ENSG00000168014_070	chr11	dexseq_prepare_annotation2.py	exon	73881783	73881913	.	-	.	ENST00000334126+ENST00000541922+ENST00000415191+ENST00000544293+ENST00000313663+ENST00000539061__exon_number_070__gene_id_ENSG00000168014	C2CD3	ENSG00000168014.69	-3.52232320630059	-16.7168612557586	7.00017548906915e-36	1.13204769775559e-33
ENSG00000242086.ENSG00000215837.ENSG00000176945.38	ENSG00000242086+ENSG00000215837+ENSG00000176945	ENSG00000242086+ENSG00000215837+ENSG00000176945_039	chr3	dexseq_prepare_annotation2.py	exon	195410737	195412688	.	+	.	ENST00000414625+ENST00000445430__exon_number_039__gene_id_ENSG00000242086+ENSG00000215837+ENSG00000176945		ENSG00000242086.ENSG00000215837.ENSG00000176945.38	1.08288554482589	15.1763533107923	7.04303422213729e-36	1.13768586059771e-33
ENSG00000161618.ENSG00000202503.ENSG00000200259.ENSG00000201675.ENSG00000273189.ENSG00000142541.ENSG00000090554.ENSG00000199631.ENSG00000269469.31	ENSG00000161618+ENSG00000202503+ENSG00000200259+ENSG00000201675+ENSG00000273189+ENSG00000142541+ENSG00000090554+ENSG00000199631+ENSG00000269469	ENSG00000161618+ENSG00000202503+ENSG00000200259+ENSG00000201675+ENSG00000273189+ENSG00000142541+ENSG00000090554+ENSG00000199631+ENSG00000269469_032	chr19	dexseq_prepare_annotation2.py	exon	49973792	49973842	.	+	.	ENST00000455361+ENST00000593417+ENST00000293350+ENST00000599652+ENST00000594549+ENST00000433981__exon_number_032__gene_id_ENSG00000161618+ENSG00000202503+ENSG00000200259+ENSG00000201675+ENSG00000273189+ENSG00000142541+ENSG00000090554+ENSG00000199631+ENSG00000269469		ENSG00000161618.ENSG00000202503.ENSG00000200259.ENSG00000201675.ENSG00000273189.ENSG00000142541.ENSG00000090554.ENSG00000199631.ENSG00000269469.31	1.3725757440796	16.5773145829047	7.0861461744135e-36	1.14335209549542e-33
ENSG00000170852	ENSG00000170852	ENSG00000170852_001	chr7	dexseq_prepare_annotation2.py	exon	32907784	32910419	.	-	.	ENST00000304056__exon_number_001__gene_id_ENSG00000170852	KBTBD2	ENSG00000170852	2.13849747450822	23.8871101288748	7.14277019356181e-36	1.1511832038686e-33
ENSG00000068137.1	ENSG00000068137	ENSG00000068137_002	chr17	dexseq_prepare_annotation2.py	exon	40819935	40819936	.	-	.	ENST00000591490+ENST00000591022+ENST00000456950+ENST00000591476+ENST00000591196__exon_number_002__gene_id_ENSG00000068137	PLEKHH3	ENSG00000068137.1	-1.00931180547094	-17.3640517022885	7.31332636859583e-36	1.17733799642674e-33
ENSG00000128596.2	ENSG00000128596	ENSG00000128596_003	chr7	dexseq_prepare_annotation2.py	exon	128431498	128431503	.	+	.	ENST00000459946+ENST00000378685__exon_number_003__gene_id_ENSG00000128596	CCDC136	ENSG00000128596.2	2.55212273499282	16.4393163479973	7.48809397049837e-36	1.20411089382553e-33
ENSG00000151150.71	ENSG00000151150	ENSG00000151150_072	chr10	dexseq_prepare_annotation2.py	exon	61946473	61946670	.	-	.	ENST00000503366+ENST00000280772+ENST00000373827__exon_number_072__gene_id_ENSG00000151150	ANK3	ENSG00000151150.71	1.25703194050741	16.0939202636658	7.65883663120459e-36	1.23017686210311e-33
ENSG00000008710.108	ENSG00000008710	ENSG00000008710_109	chr16	dexseq_prepare_annotation2.py	exon	2158018	2158033	.	-	.	ENST00000487932+ENST00000473780+ENST00000488185+ENST00000262304+ENST00000423118__exon_number_109__gene_id_ENSG00000008710	PKD1	ENSG00000008710.108	-1.60345697653945	-14.2225704186655	8.11829648848063e-36	1.30250607843536e-33
ENSG00000267138.ENSG00000011132.20	ENSG00000267138+ENSG00000011132	ENSG00000267138+ENSG00000011132_021	chr19	dexseq_prepare_annotation2.py	exon	3754193	3754338	.	-	.	ENST00000588984+ENST00000316757+ENST00000590064+ENST00000590238__exon_number_021__gene_id_ENSG00000267138+ENSG00000011132		ENSG00000267138.ENSG00000011132.20	-2.21841460865128	-22.1215286226012	9.03506602906522e-36	1.44796090277286e-33
ENSG00000175221.19	ENSG00000175221	ENSG00000175221_020	chr19	dexseq_prepare_annotation2.py	exon	885822	885909	.	-	.	ENST00000395808+ENST00000325464+ENST00000589119+ENST00000312090+ENST00000606248+ENST00000269814+ENST00000592373+ENST00000607471+ENST00000592943__exon_number_020__gene_id_ENSG00000175221	MED16	ENSG00000175221.19	-1.33874279570193	-22.1084557002849	9.40946226658171e-36	1.50626544951576e-33
ENSG00000182986.17	ENSG00000182986	ENSG00000182986_018	chr19	dexseq_prepare_annotation2.py	exon	53391445	53391506	.	-	.	ENST00000593618+ENST00000597111+ENST00000597909+ENST00000597091+ENST00000595635+ENST00000597265+ENST00000594741+ENST00000391781__exon_number_018__gene_id_ENSG00000182986	ZNF320	ENSG00000182986.17	-3.68675942413555	-19.8769847827458	9.52997129356325e-36	1.52384240984076e-33
ENSG00000147206.21	ENSG00000147206	ENSG00000147206_022	chrX	dexseq_prepare_annotation2.py	exon	102335541	102335662	.	-	.	ENST00000494300+ENST00000497850__exon_number_022__gene_id_ENSG00000147206	NXF3	ENSG00000147206.21	1.23703062929756	18.4716601696031	9.54353609401399e-36	1.52429872623482e-33
ENSG00000025796.27	ENSG00000025796	ENSG00000025796_028	chr6	dexseq_prepare_annotation2.py	exon	108232550	108232600	.	-	.	ENST00000484803+ENST00000429168+ENST00000369002__exon_number_028__gene_id_ENSG00000025796	SEC63	ENSG00000025796.27	-2.34377853681546	-15.9501023461521	1.00823409141382e-35	1.60855158949767e-33
ENSG00000271793.ENSG00000135317.ENSG00000135316.10	ENSG00000271793+ENSG00000135317+ENSG00000135316	ENSG00000271793+ENSG00000135317+ENSG00000135316_011	chr6	dexseq_prepare_annotation2.py	exon	86217725	86217777	.	-	.	ENST00000513865+ENST00000346348+ENST00000508658+ENST00000418862+ENST00000503491+ENST00000474645+ENST00000505648+ENST00000369627+ENST00000515216+ENST00000314673+ENST00000508980__exon_number_011__gene_id_ENSG00000271793+ENSG00000135317+ENSG00000135316		ENSG00000271793.ENSG00000135317.ENSG00000135316.10	-3.58807326311987	-14.9658730261408	1.01337867221866e-35	1.61494884907179e-33
ENSG00000173464.ENSG00000258436.ENSG00000259060.14	ENSG00000173464+ENSG00000258436+ENSG00000259060	ENSG00000173464+ENSG00000258436+ENSG00000259060_015	chr14	dexseq_prepare_annotation2.py	exon	21055902	21055927	.	-	.	ENST00000432835__exon_number_015__gene_id_ENSG00000173464+ENSG00000258436+ENSG00000259060		ENSG00000173464.ENSG00000258436.ENSG00000259060.14	1.64753940190102	18.1697885484561	1.0935622215397e-35	1.74078225178452e-33
ENSG00000013441.26	ENSG00000013441	ENSG00000013441_027	chr2	dexseq_prepare_annotation2.py	exon	201724939	201725687	.	-	.	ENST00000473565+ENST00000461981__exon_number_027__gene_id_ENSG00000013441	CLK1	ENSG00000013441.26	-2.46250783997111	-17.6899153346156	1.10875239359802e-35	1.76299063559025e-33
ENSG00000117472.2	ENSG00000117472	ENSG00000117472_003	chr1	dexseq_prepare_annotation2.py	exon	46640776	46640788	.	+	.	ENST00000372003+ENST00000482928+ENST00000498443__exon_number_003__gene_id_ENSG00000117472	TSPAN1	ENSG00000117472.2	-2.8202960514372	-22.8146552370601	1.14372381986835e-35	1.81656786305005e-33
ENSG00000164796.54	ENSG00000164796	ENSG00000164796_055	chr8	dexseq_prepare_annotation2.py	exon	113649046	113649234	.	-	.	ENST00000339701+ENST00000352409+ENST00000343508+ENST00000297405+ENST00000455883__exon_number_055__gene_id_ENSG00000164796	CSMD3	ENSG00000164796.54	-2.85410510310541	-17.6788571128322	1.17215472962484e-35	1.85964896017437e-33
ENSG00000175198.14	ENSG00000175198	ENSG00000175198_015	chr13	dexseq_prepare_annotation2.py	exon	100920943	100921037	.	+	.	ENST00000376285+ENST00000376286+ENST00000376279__exon_number_015__gene_id_ENSG00000175198	PCCA	ENSG00000175198.14	1.40510479766655	18.1514630759842	1.19260467847344e-35	1.88998624051485e-33
ENSG00000138744.ENSG00000198301.6	ENSG00000138744+ENSG00000198301	ENSG00000138744+ENSG00000198301_007	chr4	dexseq_prepare_annotation2.py	exon	76838620	76838926	.	-	.	ENST00000507956__exon_number_007__gene_id_ENSG00000138744+ENSG00000198301		ENSG00000138744.ENSG00000198301.6	-6.91845700464188	-15.4729289286175	1.40790889562335e-35	2.22870881918859e-33
ENSG00000074181	ENSG00000074181	ENSG00000074181_001	chr19	dexseq_prepare_annotation2.py	exon	15270444	15272435	.	-	.	ENST00000263388__exon_number_001__gene_id_ENSG00000074181	NOTCH3	ENSG00000074181	1.56029031455676	15.3285465354804	1.42821115724198e-35	2.25833508886959e-33
ENSG00000142102.23	ENSG00000142102	ENSG00000142102_024	chr11	dexseq_prepare_annotation2.py	exon	293068	293162	.	+	.	ENST00000409479+ENST00000474221__exon_number_024__gene_id_ENSG00000142102	ATHL1	ENSG00000142102.23	-1.737451114657	-15.5466670090369	1.43514019944698e-35	2.26677288483351e-33
ENSG00000130827.29	ENSG00000130827	ENSG00000130827_030	chrX	dexseq_prepare_annotation2.py	exon	153696425	153696567	.	+	.	ENST00000369682__exon_number_030__gene_id_ENSG00000130827	PLXNA3	ENSG00000130827.29	-2.02703355549959	-24.6531601836329	1.52401527909546e-35	2.40448046988197e-33
ENSG00000132953.2	ENSG00000132953	ENSG00000132953_003	chr13	dexseq_prepare_annotation2.py	exon	21361104	21361196	.	-	.	ENST00000255305+ENST00000400602__exon_number_003__gene_id_ENSG00000132953	XPO4	ENSG00000132953.2	-1.0255943192723	-18.9879440229101	1.55005241686754e-35	2.44285171092843e-33
ENSG00000172890.74	ENSG00000172890	ENSG00000172890_075	chr11	dexseq_prepare_annotation2.py	exon	71232136	71232250	.	+	.	ENST00000527963__exon_number_075__gene_id_ENSG00000172890	NADSYN1	ENSG00000172890.74	1.18080456834629	14.8128488688552	1.56040263229588e-35	2.45644313058251e-33
ENSG00000147642	ENSG00000147642	ENSG00000147642_001	chr8	dexseq_prepare_annotation2.py	exon	110586207	110586404	.	-	.	ENST00000533895__exon_number_001__gene_id_ENSG00000147642	SYBU	ENSG00000147642	-1.19713087575121	-15.3136134571505	1.58730795412132e-35	2.49603737302717e-33
ENSG00000133226.47	ENSG00000133226	ENSG00000133226_048	chr1	dexseq_prepare_annotation2.py	exon	24981615	24981620	.	+	.	ENST00000488317+ENST00000323848+ENST00000374389+ENST00000470243+ENST00000479034__exon_number_048__gene_id_ENSG00000133226	SRRM1	ENSG00000133226.47	-2.30745613705551	-15.8670906238626	1.72307102191451e-35	2.70653377703837e-33
ENSG00000182774.ENSG00000214575.ENSG00000260836.20	ENSG00000182774+ENSG00000214575+ENSG00000260836	ENSG00000182774+ENSG00000214575+ENSG00000260836_021	chr15	dexseq_prepare_annotation2.py	exon	83208883	83208883	.	-	.	ENST00000330244+ENST00000559776+ENST00000559273+ENST00000560639+ENST00000558397+ENST00000561157+ENST00000561440+ENST00000562833+ENST00000560229+ENST00000560612__exon_number_021__gene_id_ENSG00000182774+ENSG00000214575+ENSG00000260836		ENSG00000182774.ENSG00000214575.ENSG00000260836.20	-1.44460329915046	-16.2940962836683	1.79982644779855e-35	2.82398127467099e-33
ENSG00000068724.1	ENSG00000068724	ENSG00000068724_002	chr2	dexseq_prepare_annotation2.py	exon	47144323	47144416	.	+	.	ENST00000409245__exon_number_002__gene_id_ENSG00000068724	TTC7A	ENSG00000068724.1	-2.2432079201392	-20.1536132678296	1.86235215722755e-35	2.91719870503976e-33
ENSG00000177542.33	ENSG00000177542	ENSG00000177542_034	chr11	dexseq_prepare_annotation2.py	exon	795007	795164	.	-	.	ENST00000531514+ENST00000531534+ENST00000320230+ENST00000532459+ENST00000529351+ENST00000532484+ENST00000530360+ENST00000533385+ENST00000525010+ENST00000527734+ENST00000532361+ENST00000529066+ENST00000526152+ENST00000531214+ENST00000456706+ENST00000528606+ENST00000481290+ENST00000525644+ENST00000527723+ENST00000527127+ENST00000531437+ENST00000528936__exon_number_034__gene_id_ENSG00000177542	SLC25A22	ENSG00000177542.33	-3.51228403603397	-16.2883608354579	1.86333707364936e-35	2.91719870503976e-33
ENSG00000169727.29	ENSG00000169727	ENSG00000169727_030	chr17	dexseq_prepare_annotation2.py	exon	80011110	80011129	.	+	.	ENST00000580141+ENST00000584460+ENST00000392357+ENST00000580723__exon_number_030__gene_id_ENSG00000169727	GPS1	ENSG00000169727.29	1.12391359501775	15.3563326612314	1.91130337748816e-35	2.98900543905184e-33
ENSG00000124942.21	ENSG00000124942	ENSG00000124942_022	chr11	dexseq_prepare_annotation2.py	exon	62323660	62323707	.	-	.	ENST00000530285__exon_number_022__gene_id_ENSG00000124942	AHNAK	ENSG00000124942.21	2.22617338628209	25.7930504985274	1.96645222195187e-35	3.07187466693955e-33
ENSG00000242086.ENSG00000215837.ENSG00000176945.34	ENSG00000242086+ENSG00000215837+ENSG00000176945	ENSG00000242086+ENSG00000215837+ENSG00000176945_035	chr3	dexseq_prepare_annotation2.py	exon	195408487	195408537	.	+	.	ENST00000455183+ENST00000445430+ENST00000600527+ENST00000429897+ENST00000602127+ENST00000414625+ENST00000601648+ENST00000451982__exon_number_035__gene_id_ENSG00000242086+ENSG00000215837+ENSG00000176945		ENSG00000242086.ENSG00000215837.ENSG00000176945.34	1.2023987486395	15.0251698330694	2.1469781731184e-35	3.34823255320697e-33
ENSG00000136051.22	ENSG00000136051	ENSG00000136051_023	chr12	dexseq_prepare_annotation2.py	exon	105534677	105534823	.	+	.	ENST00000550053+ENST00000332180+ENST00000311317__exon_number_023__gene_id_ENSG00000136051	KIAA1033	ENSG00000136051.22	1.78068433257766	16.1470620387192	2.14806748675644e-35	3.34823255320697e-33
ENSG00000128596.14	ENSG00000128596	ENSG00000128596_015	chr7	dexseq_prepare_annotation2.py	exon	128434577	128434656	.	+	.	ENST00000297788+ENST00000459946+ENST00000464832+ENST00000485998+ENST00000378685+ENST00000487361__exon_number_015__gene_id_ENSG00000128596	CCDC136	ENSG00000128596.14	2.27721810213951	16.2528017523932	2.31045844963698e-35	3.59741414033139e-33
ENSG00000201129.ENSG00000143569.52	ENSG00000201129+ENSG00000143569	ENSG00000201129+ENSG00000143569_053	chr1	dexseq_prepare_annotation2.py	exon	154233497	154233585	.	+	.	ENST00000428931+ENST00000433615+ENST00000475373+ENST00000343815+ENST00000271877+ENST00000361546+ENST00000428595+ENST00000465855__exon_number_053__gene_id_ENSG00000201129+ENSG00000143569		ENSG00000201129.ENSG00000143569.52	1.07427492858751	16.0130770396196	2.48281571933089e-35	3.86155177960326e-33
ENSG00000125107.54	ENSG00000125107	ENSG00000125107_055	chr16	dexseq_prepare_annotation2.py	exon	58589688	58589812	.	-	.	ENST00000569240+ENST00000317147+ENST00000569732+ENST00000562046+ENST00000569882+ENST00000567188+ENST00000441024__exon_number_055__gene_id_ENSG00000125107	CNOT1	ENSG00000125107.54	1.14459731665474	14.796168702981	2.54025210069826e-35	3.94657005133701e-33
ENSG00000134376.11	ENSG00000134376	ENSG00000134376_012	chr1	dexseq_prepare_annotation2.py	exon	197325961	197326143	.	+	.	ENST00000535699+ENST00000484075+ENST00000538660+ENST00000367399+ENST00000367400+ENST00000543483+ENST00000475659__exon_number_012__gene_id_ENSG00000134376	CRB1	ENSG00000134376.11	-1.23573585340432	-16.4892661044295	2.62869886139004e-35	4.07952850232583e-33
ENSG00000138078.33	ENSG00000138078	ENSG00000138078_034	chr2	dexseq_prepare_annotation2.py	exon	44586636	44586888	.	-	.	ENST00000260648+ENST00000378520+ENST00000409936+ENST00000410081+ENST00000425263+ENST00000378511+ENST00000426481+ENST00000438314+ENST00000409272__exon_number_034__gene_id_ENSG00000138078	PREPL	ENSG00000138078.33	1.70213048073814	17.5087950487653	2.76199439455618e-35	4.28172314034515e-33
ENSG00000104299.4	ENSG00000104299	ENSG00000104299_005	chr8	dexseq_prepare_annotation2.py	exon	28625840	28625893	.	-	.	ENST00000517383__exon_number_005__gene_id_ENSG00000104299	INTS9	ENSG00000104299.4	-6.1362591821722	-15.1005142498341	2.90943329380647e-35	4.50537934140252e-33
ENSG00000198099.1	ENSG00000198099	ENSG00000198099_002	chr4	dexseq_prepare_annotation2.py	exon	100044818	100044831	.	-	.	ENST00000265512+ENST00000508393__exon_number_002__gene_id_ENSG00000198099	ADH4	ENSG00000198099.1	1.08926569665124	16.6020380933859	3.10919457151326e-35	4.80948465941983e-33
ENSG00000169727.41	ENSG00000169727	ENSG00000169727_042	chr17	dexseq_prepare_annotation2.py	exon	80012528	80012544	.	+	.	ENST00000392358+ENST00000578552+ENST00000584460+ENST00000306823+ENST00000581418+ENST00000583641+ENST00000355130+ENST00000580723+ENST00000580141+ENST00000320548+ENST00000585084+ENST00000392357+ENST00000580716+ENST00000580627__exon_number_042__gene_id_ENSG00000169727	GPS1	ENSG00000169727.41	0.822854655347973	15.280579365047	3.2469633363771e-35	5.01714005823194e-33
ENSG00000170421.43	ENSG00000170421	ENSG00000170421_044	chr12	dexseq_prepare_annotation2.py	exon	53343609	53343615	.	-	.	ENST00000546921+ENST00000546826+ENST00000552551+ENST00000549198+ENST00000551318+ENST00000552877__exon_number_044__gene_id_ENSG00000170421	KRT8	ENSG00000170421.43	-1.02779795518175	-15.8630061072135	3.32593599451536e-35	5.13359302945202e-33
ENSG00000165124.22	ENSG00000165124	ENSG00000165124_023	chr9	dexseq_prepare_annotation2.py	exon	113197521	113197644	.	-	.	ENST00000401783+ENST00000374469__exon_number_023__gene_id_ENSG00000165124	SVEP1	ENSG00000165124.22	2.14605222965331	15.85875812373	3.41715420273523e-35	5.26867423342853e-33
ENSG00000112159.69	ENSG00000112159	ENSG00000112159_070	chr6	dexseq_prepare_annotation2.py	exon	90428486	90428749	.	-	.	ENST00000428876+ENST00000369393__exon_number_070__gene_id_ENSG00000112159	MDN1	ENSG00000112159.69	0.752174024228446	14.0312560196996	3.50427456146894e-35	5.39715170040266e-33
ENSG00000079215.2	ENSG00000079215	ENSG00000079215_003	chr5	dexseq_prepare_annotation2.py	exon	36606713	36606718	.	+	.	ENST00000265113+ENST00000513903+ENST00000512374+ENST00000504121__exon_number_003__gene_id_ENSG00000079215	SLC1A3	ENSG00000079215.2	3.37285074936304	17.679671197457	3.56468951422426e-35	5.48426518333804e-33
ENSG00000164929.1	ENSG00000164929	ENSG00000164929_002	chr8	dexseq_prepare_annotation2.py	exon	104152941	104152986	.	+	.	ENST00000438105+ENST00000309982__exon_number_002__gene_id_ENSG00000164929	BAALC	ENSG00000164929.1	-2.86479891359672	-22.4137879877235	3.69030289581169e-35	5.67138979919933e-33
ENSG00000149269.4	ENSG00000149269	ENSG00000149269_005	chr11	dexseq_prepare_annotation2.py	exon	77034200	77034255	.	-	.	ENST00000356341+ENST00000278568+ENST00000528203__exon_number_005__gene_id_ENSG00000149269	PAK1	ENSG00000149269.4	1.73320380299677	16.2827335044818	4.06889940717031e-35	6.24648482776498e-33
ENSG00000253877	ENSG00000253877	ENSG00000253877_001	chr8	dexseq_prepare_annotation2.py	exon	111949919	111949956	.	-	.	ENST00000524283__exon_number_001__gene_id_ENSG00000253877	RP11-946L20.2	ENSG00000253877	-3.15152765838263	-25.4693247759471	4.10003186744913e-35	6.28749606776458e-33
ENSG00000148834.16	ENSG00000148834	ENSG00000148834_017	chr10	dexseq_prepare_annotation2.py	exon	106027216	106027217	.	+	.	ENST00000369710+ENST00000539281__exon_number_017__gene_id_ENSG00000148834	GSTO1	ENSG00000148834.16	1.41242159073049	19.5030415760444	4.11030091087824e-35	6.29645891203437e-33
ENSG00000104299.3	ENSG00000104299	ENSG00000104299_004	chr8	dexseq_prepare_annotation2.py	exon	28625464	28625839	.	-	.	ENST00000517383+ENST00000523303+ENST00000521022+ENST00000522363+ENST00000521777+ENST00000416984+ENST00000397363__exon_number_004__gene_id_ENSG00000104299	INTS9	ENSG00000104299.3	-6.15729522555307	-15.052542440932	4.11566403798109e-35	6.29789532160351e-33
ENSG00000074181.8	ENSG00000074181	ENSG00000074181_009	chr19	dexseq_prepare_annotation2.py	exon	15280897	15280961	.	-	.	ENST00000263388+ENST00000595514__exon_number_009__gene_id_ENSG00000074181	NOTCH3	ENSG00000074181.8	2.15268282428803	15.1746329658215	4.24366578433616e-35	6.48679185214461e-33
ENSG00000214753.ENSG00000168000.ENSG00000234857.92	ENSG00000214753+ENSG00000168000+ENSG00000234857	ENSG00000214753+ENSG00000168000+ENSG00000234857_093	chr11	dexseq_prepare_annotation2.py	exon	62494091	62494821	.	-	.	ENST00000403734+ENST00000301785__exon_number_093__gene_id_ENSG00000214753+ENSG00000168000+ENSG00000234857		ENSG00000214753.ENSG00000168000.ENSG00000234857.92	1.17049593660022	14.1039677418894	4.3118102162542e-35	6.57992675284121e-33
ENSG00000159082.9	ENSG00000159082	ENSG00000159082_010	chr21	dexseq_prepare_annotation2.py	exon	34011324	34011435	.	-	.	ENST00000322229+ENST00000433931+ENST00000438952+ENST00000416083+ENST00000382491+ENST00000357345+ENST00000418301+ENST00000382499__exon_number_010__gene_id_ENSG00000159082	SYNJ1	ENSG00000159082.9	-2.2158328841368	-16.0339151156966	4.31384198017079e-35	6.57992675284121e-33
ENSG00000148337.8	ENSG00000148337	ENSG00000148337_009	chr9	dexseq_prepare_annotation2.py	exon	130928586	130928685	.	-	.	ENST00000393608+ENST00000325721+ENST00000372948+ENST00000485862+ENST00000471839+ENST00000415526+ENST00000541172+ENST00000461765+ENST00000372938+ENST00000372954+ENST00000357558+ENST00000491487+ENST00000538431+ENST00000277465+ENST00000471773__exon_number_009__gene_id_ENSG00000148337	CIZ1	ENSG00000148337.8	-1.18951831063634	-14.6326057375543	4.45039386925749e-35	6.78094220479553e-33
ENSG00000174695.3	ENSG00000174695	ENSG00000174695_004	chr5	dexseq_prepare_annotation2.py	exon	82352546	82352585	.	-	.	ENST00000511118+ENST00000511450+ENST00000504622+ENST00000502346__exon_number_004__gene_id_ENSG00000174695	TMEM167A	ENSG00000174695.3	2.53608845715161	22.347680795451	4.48340184098962e-35	6.82392940527352e-33
ENSG00000213398.ENSG00000124067.ENSG00000267660.63	ENSG00000213398+ENSG00000124067+ENSG00000267660	ENSG00000213398+ENSG00000124067+ENSG00000267660_064	chr16	dexseq_prepare_annotation2.py	exon	67984325	67984396	.	-	.	ENST00000576616+ENST00000537830+ENST00000338335+ENST00000573702+ENST00000574665+ENST00000572037+ENST00000570802+ENST00000573023+ENST00000541864+ENST00000316341+ENST00000572766+ENST00000422611__exon_number_064__gene_id_ENSG00000213398+ENSG00000124067+ENSG00000267660		ENSG00000213398.ENSG00000124067.ENSG00000267660.63	-3.84861925059156	-17.0223260025591	4.50043190779626e-35	6.8425316798119e-33
ENSG00000141376.9	ENSG00000141376	ENSG00000141376_010	chr17	dexseq_prepare_annotation2.py	exon	58755250	58755252	.	+	.	ENST00000592848+ENST00000591147+ENST00000407086+ENST00000589916+ENST00000593004+ENST00000588532+ENST00000591371+ENST00000589222+ENST00000390652__exon_number_010__gene_id_ENSG00000141376	BCAS3	ENSG00000141376.9	-2.85939383271727	-14.262135802605	4.6727982092372e-35	7.09701799311371e-33
ENSG00000187775.81	ENSG00000187775	ENSG00000187775_082	chr17	dexseq_prepare_annotation2.py	exon	76506589	76506753	.	-	.	ENST00000587177__exon_number_082__gene_id_ENSG00000187775	DNAH17	ENSG00000187775.81	1.20630182035042	14.0627180962746	4.95204145598556e-35	7.5131127040806e-33
ENSG00000272084.ENSG00000127481.138	ENSG00000272084+ENSG00000127481	ENSG00000272084+ENSG00000127481_139	chr1	dexseq_prepare_annotation2.py	exon	19511593	19511780	.	-	.	ENST00000375226+ENST00000375217+ENST00000375267+ENST00000375254__exon_number_139__gene_id_ENSG00000272084+ENSG00000127481		ENSG00000272084.ENSG00000127481.138	-0.783425050971399	-13.3348568520295	4.99489901689977e-35	7.57006468577235e-33
ENSG00000108588.ENSG00000266173.ENSG00000125695.33	ENSG00000108588+ENSG00000266173+ENSG00000125695	ENSG00000108588+ENSG00000266173+ENSG00000125695_034	chr17	dexseq_prepare_annotation2.py	exon	61790805	61790813	.	-	.	ENST00000580039+ENST00000582137+ENST00000581505+ENST00000447001+ENST00000577375+ENST00000392950+ENST00000582030+ENST00000245865+ENST00000579549+ENST00000580553+ENST00000581243+ENST00000336174+ENST00000375840+ENST00000580338+ENST00000579340__exon_number_034__gene_id_ENSG00000108588+ENSG00000266173+ENSG00000125695		ENSG00000108588.ENSG00000266173.ENSG00000125695.33	-2.8125440662848	-14.8553257058234	5.04781945580155e-35	7.64213015504866e-33
ENSG00000149269.5	ENSG00000149269	ENSG00000149269_006	chr11	dexseq_prepare_annotation2.py	exon	77034256	77034313	.	-	.	ENST00000278568+ENST00000527457+ENST00000356341+ENST00000528203__exon_number_006__gene_id_ENSG00000149269	PAK1	ENSG00000149269.5	1.91169486455373	16.2443953133894	5.11153415684889e-35	7.73036702864318e-33
ENSG00000266967.ENSG00000267060.ENSG00000108825.32	ENSG00000266967+ENSG00000267060+ENSG00000108825	ENSG00000266967+ENSG00000267060+ENSG00000108825_033	chr17	dexseq_prepare_annotation2.py	exon	41108333	41108337	.	-	.	ENST00000491665+ENST00000421990+ENST00000427569+ENST00000486664+ENST00000423601+ENST00000591910+ENST00000430739+ENST00000483774+ENST00000409399+ENST00000409103+ENST00000478040+ENST00000441280+ENST00000360221__exon_number_033__gene_id_ENSG00000266967+ENSG00000267060+ENSG00000108825		ENSG00000266967.ENSG00000267060.ENSG00000108825.32	-1.29376252109399	-15.2047989196685	5.518456021492e-35	8.33691077361515e-33
ENSG00000147206.16	ENSG00000147206	ENSG00000147206_017	chrX	dexseq_prepare_annotation2.py	exon	102334941	102334996	.	-	.	ENST00000427570+ENST00000494300+ENST00000497850+ENST00000470724+ENST00000395065__exon_number_017__gene_id_ENSG00000147206	NXF3	ENSG00000147206.16	1.25175699923483	18.0866320362623	5.59602043824364e-35	8.44512475701899e-33
ENSG00000060237.30	ENSG00000060237	ENSG00000060237_031	chr12	dexseq_prepare_annotation2.py	exon	988739	989197	.	+	.	ENST00000315939+ENST00000340908+ENST00000530271+ENST00000535698__exon_number_031__gene_id_ENSG00000060237	WNK1	ENSG00000060237.30	1.67922775017076	18.3595115006489	5.92825007163362e-35	8.93702538076538e-33
ENSG00000169727.54	ENSG00000169727	ENSG00000169727_055	chr17	dexseq_prepare_annotation2.py	exon	80013702	80013876	.	+	.	ENST00000392357__exon_number_055__gene_id_ENSG00000169727	GPS1	ENSG00000169727.54	-1.33950411583323	-15.1938142674305	5.95957200713104e-35	8.97473705721509e-33
ENSG00000183044.47	ENSG00000183044	ENSG00000183044_048	chr16	dexseq_prepare_annotation2.py	exon	8875166	8875379	.	+	.	ENST00000268251+ENST00000566590+ENST00000569156+ENST00000567812+ENST00000425191+ENST00000396600__exon_number_048__gene_id_ENSG00000183044	ABAT	ENSG00000183044.47	1.55176522788189	16.6344758648702	6.05686424025074e-35	9.11161106653619e-33
ENSG00000236107.20	ENSG00000236107	ENSG00000236107_021	chr2	dexseq_prepare_annotation2.py	exon	167056149	167056328	.	+	.	ENST00000447809__exon_number_021__gene_id_ENSG00000236107	AC010127.3	ENSG00000236107.20	1.37063200036373	17.5601671300768	6.41694115505475e-35	9.64309728317843e-33
ENSG00000201129.ENSG00000143569.56	ENSG00000201129+ENSG00000143569	ENSG00000201129+ENSG00000143569_057	chr1	dexseq_prepare_annotation2.py	exon	154235579	154235798	.	+	.	ENST00000343815+ENST00000475373__exon_number_057__gene_id_ENSG00000201129+ENSG00000143569		ENSG00000201129.ENSG00000143569.56	1.44779334794047	15.8562333399685	6.6388676253533e-35	9.96607479569255e-33
ENSG00000075415.ENSG00000212443.12	ENSG00000075415+ENSG00000212443	ENSG00000075415+ENSG00000212443_013	chr12	dexseq_prepare_annotation2.py	exon	98987757	98987913	.	+	.	ENST00000551123+ENST00000549338+ENST00000188376+ENST00000552981+ENST00000551917+ENST00000546766+ENST00000550695+ENST00000548847+ENST00000547534+ENST00000228318+ENST00000401722+ENST00000548046+ENST00000551265__exon_number_013__gene_id_ENSG00000075415+ENSG00000212443		ENSG00000075415.ENSG00000212443.12	1.47712701300233	16.6152926268513	6.74404593527823e-35	1.01132973771905e-32
ENSG00000104419.70	ENSG00000104419	ENSG00000104419_071	chr8	dexseq_prepare_annotation2.py	exon	134309986	134310201	.	-	.	ENST00000519228__exon_number_071__gene_id_ENSG00000104419	NDRG1	ENSG00000104419.70	-1.31633064498898	-14.666975083964	6.81759118273663e-35	1.02128233558572e-32
ENSG00000141480.50	ENSG00000141480	ENSG00000141480_051	chr17	dexseq_prepare_annotation2.py	exon	4624241	4624356	.	+	.	ENST00000575877+ENST00000269260+ENST00000412477+ENST00000346341+ENST00000571206+ENST00000572457+ENST00000381488+ENST00000574954__exon_number_051__gene_id_ENSG00000141480	ARRB2	ENSG00000141480.50	1.360463959457	15.7403885088668	7.26702948448278e-35	1.08746396736722e-32
ENSG00000133619.11	ENSG00000133619	ENSG00000133619_012	chr7	dexseq_prepare_annotation2.py	exon	149417192	149417215	.	+	.	ENST00000479560+ENST00000486744+ENST00000255992+ENST00000497895+ENST00000485033+ENST00000466546+ENST00000496259+ENST00000319551__exon_number_012__gene_id_ENSG00000133619	KRBA1	ENSG00000133619.11	3.942123136441	18.6248378660246	7.32351241121736e-35	1.0947650995302e-32
ENSG00000223745.61	ENSG00000223745	ENSG00000223745_062	chr1	dexseq_prepare_annotation2.py	exon	93811203	93811280	.	-	.	ENST00000449305__exon_number_062__gene_id_ENSG00000223745	RP4-717I23.3	ENSG00000223745.61	3.27455653705234	14.4807415789088	7.62176171391338e-35	1.13815375788954e-32
ENSG00000145012.36	ENSG00000145012	ENSG00000145012_037	chr3	dexseq_prepare_annotation2.py	exon	188426182	188430630	.	+	.	ENST00000448637__exon_number_037__gene_id_ENSG00000145012	LPP	ENSG00000145012.36	-1.7631290892523	-17.5204911293256	7.80302865212758e-35	1.16400084959426e-32
ENSG00000022840.70	ENSG00000022840	ENSG00000022840_071	chr12	dexseq_prepare_annotation2.py	exon	121014682	121014685	.	+	.	ENST00000325954+ENST00000545419+ENST00000542701+ENST00000535470+ENST00000413266+ENST00000538254__exon_number_071__gene_id_ENSG00000022840	RNF10	ENSG00000022840.70	1.40266290655444	16.586751770889	7.91395574062284e-35	1.1793119951872e-32
ENSG00000111961	ENSG00000111961	ENSG00000111961_001	chr6	dexseq_prepare_annotation2.py	exon	148593440	148593513	.	+	.	ENST00000367469__exon_number_001__gene_id_ENSG00000111961	SASH1	ENSG00000111961	1.33472520640942	19.3293095702353	8.15260316635589e-35	1.21360367071891e-32
ENSG00000013441.24	ENSG00000013441	ENSG00000013441_025	chr2	dexseq_prepare_annotation2.py	exon	201724470	201724847	.	-	.	ENST00000473565+ENST00000461981__exon_number_025__gene_id_ENSG00000013441	CLK1	ENSG00000013441.24	-2.35930025432466	-17.2940377194426	8.1945022052155e-35	1.21856614767651e-32
ENSG00000100346.49	ENSG00000100346	ENSG00000100346_050	chr22	dexseq_prepare_annotation2.py	exon	40081766	40085735	.	+	.	ENST00000404898+ENST00000336649+ENST00000400164+ENST00000402142__exon_number_050__gene_id_ENSG00000100346	CACNA1I	ENSG00000100346.49	2.59718266288142	17.7375241561076	8.54926225625175e-35	1.26999380057353e-32
ENSG00000068724	ENSG00000068724	ENSG00000068724_001	chr2	dexseq_prepare_annotation2.py	exon	47143296	47143716	.	+	.	ENST00000409245__exon_number_001__gene_id_ENSG00000068724	TTC7A	ENSG00000068724	-2.38287587457901	-19.7410905220763	8.73354373000512e-35	1.29601599766502e-32
ENSG00000113360.76	ENSG00000113360	ENSG00000113360_077	chr5	dexseq_prepare_annotation2.py	exon	31532182	31532216	.	-	.	ENST00000513349__exon_number_077__gene_id_ENSG00000113360	DROSHA	ENSG00000113360.76	-1.08373334636228	-14.7291635935103	8.83062203511831e-35	1.30905692962471e-32
ENSG00000005884.15	ENSG00000005884	ENSG00000005884_016	chr17	dexseq_prepare_annotation2.py	exon	48148237	48148294	.	+	.	ENST00000007722+ENST00000505306+ENST00000512553+ENST00000506401+ENST00000320031+ENST00000544892__exon_number_016__gene_id_ENSG00000005884	ITGA3	ENSG00000005884.15	1.30095531541235	17.9735600793279	9.44105213798412e-35	1.39809112467082e-32
ENSG00000169727.31	ENSG00000169727	ENSG00000169727_032	chr17	dexseq_prepare_annotation2.py	exon	80011150	80011242	.	+	.	ENST00000583009+ENST00000583961+ENST00000392358+ENST00000578552+ENST00000581578+ENST00000584460+ENST00000582327+ENST00000306823+ENST00000581418+ENST00000578392+ENST00000583641+ENST00000578642+ENST00000355130+ENST00000580723+ENST00000580141+ENST00000320548+ENST00000580627+ENST00000583885+ENST00000392357+ENST00000580716+ENST00000585084__exon_number_032__gene_id_ENSG00000169727	GPS1	ENSG00000169727.31	1.18372609071889	15.1272701228836	9.49687360646047e-35	1.40489561310706e-32
ENSG00000163491.47	ENSG00000163491	ENSG00000163491_048	chr3	dexseq_prepare_annotation2.py	exon	27350648	27352439	.	-	.	ENST00000491627__exon_number_048__gene_id_ENSG00000163491	NEK10	ENSG00000163491.47	-1.60668508722166	-15.1961931710387	9.54487117767353e-35	1.41052976341215e-32
ENSG00000088538.48	ENSG00000088538	ENSG00000088538_049	chr3	dexseq_prepare_annotation2.py	exon	51399958	51400105	.	+	.	ENST00000266037__exon_number_049__gene_id_ENSG00000088538	DOCK3	ENSG00000088538.48	-1.69554469031865	-15.3334545696307	1.04032965374212e-34	1.5357920472375e-32
ENSG00000133624	ENSG00000133624	ENSG00000133624_001	chr7	dexseq_prepare_annotation2.py	exon	149244245	149244249	.	-	.	ENST00000463567__exon_number_001__gene_id_ENSG00000133624	ZNF767	ENSG00000133624	-5.05089050857053	-25.0556009082217	1.06048271801702e-34	1.56392078843233e-32
ENSG00000169727.24	ENSG00000169727	ENSG00000169727_025	chr17	dexseq_prepare_annotation2.py	exon	80010254	80010318	.	+	.	ENST00000583009+ENST00000392358+ENST00000581578+ENST00000581418+ENST00000578392+ENST00000583641+ENST00000355130+ENST00000584229+ENST00000320548+ENST00000583885+ENST00000583961__exon_number_025__gene_id_ENSG00000169727	GPS1	ENSG00000169727.24	0.855541488357369	15.1010870989947	1.14084444973708e-34	1.68069062615459e-32
ENSG00000008710.99	ENSG00000008710	ENSG00000008710_100	chr16	dexseq_prepare_annotation2.py	exon	2156806	2156941	.	-	.	ENST00000487932+ENST00000415938+ENST00000483024+ENST00000569983+ENST00000486339+ENST00000496574+ENST00000568591+ENST00000423118+ENST00000565639+ENST00000262304+ENST00000483558+ENST00000483731__exon_number_100__gene_id_ENSG00000008710	PKD1	ENSG00000008710.99	-1.95729894726314	-13.916064715732	1.16487580605281e-34	1.71431893314562e-32
ENSG00000221177.ENSG00000259328	ENSG00000221177+ENSG00000259328	ENSG00000221177+ENSG00000259328_001	chr15	dexseq_prepare_annotation2.py	exon	82944773	82944794	.	+	.	ENST00000559567__exon_number_001__gene_id_ENSG00000221177+ENSG00000259328		ENSG00000221177.ENSG00000259328	1.40183450394575	20.1408615359255	1.17870922529502e-34	1.73288521240661e-32
ENSG00000243509.ENSG00000026036.ENSG00000258366.53	ENSG00000243509+ENSG00000026036+ENSG00000258366	ENSG00000243509+ENSG00000026036+ENSG00000258366_054	chr20	dexseq_prepare_annotation2.py	exon	62323191	62324157	.	+	.	ENST00000496281__exon_number_054__gene_id_ENSG00000243509+ENSG00000026036+ENSG00000258366		ENSG00000243509.ENSG00000026036.ENSG00000258366.53	1.41955750578355	18.5114670767377	1.19330060463919e-34	1.75252634000834e-32
ENSG00000156873.ENSG00000260899.ENSG00000080603.67	ENSG00000156873+ENSG00000260899+ENSG00000080603	ENSG00000156873+ENSG00000260899+ENSG00000080603_068	chr16	dexseq_prepare_annotation2.py	exon	30764715	30764874	.	+	.	ENST00000328273+ENST00000569684+ENST00000563607+ENST00000563913+ENST00000561712+ENST00000424889+ENST00000565924+ENST00000563588+ENST00000565897+ENST00000564838__exon_number_068__gene_id_ENSG00000156873+ENSG00000260899+ENSG00000080603		ENSG00000156873.ENSG00000260899.ENSG00000080603.67	-1.64321851703215	-17.2148986130831	1.22515966164488e-34	1.79746078977675e-32
ENSG00000240038.ENSG00000236085.ENSG00000185946.21	ENSG00000240038+ENSG00000236085+ENSG00000185946	ENSG00000240038+ENSG00000236085+ENSG00000185946_022	chr1	dexseq_prepare_annotation2.py	exon	104087725	104088869	.	+	.	ENST00000533834__exon_number_022__gene_id_ENSG00000240038+ENSG00000236085+ENSG00000185946		ENSG00000240038.ENSG00000236085.ENSG00000185946.21	-1.52928143518181	-14.8979271654375	1.25919960724781e-34	1.84549902478933e-32
ENSG00000223745.5	ENSG00000223745	ENSG00000223745_006	chr1	dexseq_prepare_annotation2.py	exon	93730207	93730207	.	-	.	ENST00000455474+ENST00000415150+ENST00000457025+ENST00000602488+ENST00000451302+ENST00000446528__exon_number_006__gene_id_ENSG00000223745	RP4-717I23.3	ENSG00000223745.5	2.74961247295051	14.4151444846353	1.27785461602623e-34	1.87091325371717e-32
ENSG00000141027.87	ENSG00000141027	ENSG00000141027_088	chr17	dexseq_prepare_annotation2.py	exon	16075117	16075176	.	-	.	ENST00000585296+ENST00000395851+ENST00000411510+ENST00000460276+ENST00000582357+ENST00000268712+ENST00000436828__exon_number_088__gene_id_ENSG00000141027	NCOR1	ENSG00000141027.87	-1.67465048597952	-15.0835065512693	1.29036043821967e-34	1.88728144217348e-32
ENSG00000196705.18	ENSG00000196705	ENSG00000196705_019	chr19	dexseq_prepare_annotation2.py	exon	21368806	21369090	.	+	.	ENST00000594821__exon_number_019__gene_id_ENSG00000196705	ZNF431	ENSG00000196705.18	2.43729029914585	23.797630591378	1.30561845593376e-34	1.90763724930584e-32
ENSG00000257062.ENSG00000111700.ENSG00000134538.ENSG00000205754.ENSG00000257046.45	ENSG00000257062+ENSG00000111700+ENSG00000134538+ENSG00000205754+ENSG00000257046	ENSG00000257062+ENSG00000111700+ENSG00000134538+ENSG00000205754+ENSG00000257046_046	chr12	dexseq_prepare_annotation2.py	exon	21242842	21242863	.	+	.	ENST00000545916+ENST00000540229+ENST00000593147+ENST00000381541+ENST00000554957+ENST00000421593+ENST00000553473__exon_number_046__gene_id_ENSG00000257062+ENSG00000111700+ENSG00000134538+ENSG00000205754+ENSG00000257046		ENSG00000257062.ENSG00000111700.ENSG00000134538.ENSG00000205754.ENSG00000257046.45	-0.892186542444973	-15.7430930870442	1.35144303119148e-34	1.97256624832708e-32
ENSG00000099917.18	ENSG00000099917	ENSG00000099917_019	chr22	dexseq_prepare_annotation2.py	exon	20877930	20878142	.	+	.	ENST00000445189__exon_number_019__gene_id_ENSG00000099917	MED15	ENSG00000099917.18	-1.48689980811839	-14.7204738629091	1.37756180740968e-34	2.00862908170368e-32
ENSG00000163491.56	ENSG00000163491	ENSG00000163491_057	chr3	dexseq_prepare_annotation2.py	exon	27393956	27394016	.	-	.	ENST00000435750+ENST00000429845+ENST00000341435+ENST00000491627__exon_number_057__gene_id_ENSG00000163491	NEK10	ENSG00000163491.56	-1.59781507088667	-15.1426621153701	1.38273374316463e-34	2.0141066706602e-32
ENSG00000172752.48	ENSG00000172752	ENSG00000172752_049	chr3	dexseq_prepare_annotation2.py	exon	130202879	130203000	.	+	.	ENST00000312481+ENST00000432398+ENST00000265379+ENST00000512836+ENST00000373157__exon_number_049__gene_id_ENSG00000172752	COL6A5	ENSG00000172752.48	-2.84959481952893	-15.0722751675026	1.39599083656644e-34	2.03133795442338e-32
ENSG00000201129.ENSG00000143569.55	ENSG00000201129+ENSG00000143569	ENSG00000201129+ENSG00000143569_056	chr1	dexseq_prepare_annotation2.py	exon	154234174	154234175	.	+	.	ENST00000465855__exon_number_056__gene_id_ENSG00000201129+ENSG00000143569		ENSG00000201129.ENSG00000143569.55	1.49004395833343	15.7345544632788	1.42598407836992e-34	2.072862310285e-32
ENSG00000026559	ENSG00000026559	ENSG00000026559_001	chr20	dexseq_prepare_annotation2.py	exon	49620193	49620193	.	-	.	ENST00000371571__exon_number_001__gene_id_ENSG00000026559	KCNG1	ENSG00000026559	2.67473553370089	22.7499229990091	1.57921386664813e-34	2.29326025078124e-32
ENSG00000140943.3	ENSG00000140943	ENSG00000140943_004	chr16	dexseq_prepare_annotation2.py	exon	84089610	84089740	.	-	.	ENST00000343411+ENST00000570064+ENST00000562886+ENST00000562906__exon_number_004__gene_id_ENSG00000140943	MBTPS1	ENSG00000140943.3	1.86259921729239	15.8227813408931	1.58962710246084e-34	2.30602877245978e-32
ENSG00000073331.22	ENSG00000073331	ENSG00000073331_023	chr4	dexseq_prepare_annotation2.py	exon	113303660	113303708	.	+	.	ENST00000458497+ENST00000177648+ENST00000515330+ENST00000504745+ENST00000509688+ENST00000505127__exon_number_023__gene_id_ENSG00000073331	ALPK1	ENSG00000073331.22	1.77791831247937	22.7360366436893	1.6412518027147e-34	2.3784947586164e-32
ENSG00000085276	ENSG00000085276	ENSG00000085276_001	chr3	dexseq_prepare_annotation2.py	exon	168801287	168801294	.	-	.	ENST00000264674+ENST00000392736__exon_number_001__gene_id_ENSG00000085276	MECOM	ENSG00000085276	1.4954003320726	19.5707802811269	1.66275396894316e-34	2.40720427339034e-32
ENSG00000259244.ENSG00000230373.ENSG00000189136.35	ENSG00000259244+ENSG00000230373+ENSG00000189136	ENSG00000259244+ENSG00000230373+ENSG00000189136_036	chr15	dexseq_prepare_annotation2.py	exon	85113718	85113744	.	-	.	ENST00000559871+ENST00000561403+ENST00000339094__exon_number_036__gene_id_ENSG00000259244+ENSG00000230373+ENSG00000189136		ENSG00000259244.ENSG00000230373.ENSG00000189136.35	-1.81875321010064	-17.1506786542815	1.69895158400131e-34	2.45710872836189e-32
ENSG00000105339.5	ENSG00000105339	ENSG00000105339_006	chr8	dexseq_prepare_annotation2.py	exon	142138774	142138877	.	+	.	ENST00000520986+ENST00000518347+ENST00000518198+ENST00000519811+ENST00000523058+ENST00000424248+ENST00000262585__exon_number_006__gene_id_ENSG00000105339	DENND3	ENSG00000105339.5	-2.1714032020846	-15.6994952705148	1.77779201732104e-34	2.56852141905557e-32
ENSG00000013563.22	ENSG00000013563	ENSG00000013563_023	chrX	dexseq_prepare_annotation2.py	exon	153637754	153638011	.	-	.	ENST00000432135+ENST00000014935+ENST00000369809+ENST00000424626__exon_number_023__gene_id_ENSG00000013563	DNASE1L1	ENSG00000013563.22	2.52968104803722	20.0095750358251	1.89022679279411e-34	2.72819538650428e-32
ENSG00000143322.11	ENSG00000143322	ENSG00000143322_012	chr1	dexseq_prepare_annotation2.py	exon	179085958	179085986	.	-	.	ENST00000509520__exon_number_012__gene_id_ENSG00000143322	ABL2	ENSG00000143322.11	2.08692597587031	19.5235498490397	1.98904244783026e-34	2.86790901512839e-32
ENSG00000114857.52	ENSG00000114857	ENSG00000114857_053	chr3	dexseq_prepare_annotation2.py	exon	42685394	42685495	.	+	.	ENST00000429888+ENST00000232978+ENST00000490189__exon_number_053__gene_id_ENSG00000114857	NKTR	ENSG00000114857.52	1.46807687865757	18.3853386872139	2.05810204099326e-34	2.96447934773068e-32
ENSG00000104299.23	ENSG00000104299	ENSG00000104299_024	chr8	dexseq_prepare_annotation2.py	exon	28651324	28651504	.	-	.	ENST00000521777+ENST00000520983+ENST00000523303+ENST00000521022+ENST00000522363+ENST00000522074+ENST00000523436+ENST00000416984+ENST00000397363__exon_number_024__gene_id_ENSG00000104299	INTS9	ENSG00000104299.23	-6.03118988949484	-14.8244305331352	2.14303015635665e-34	3.08368821619081e-32
ENSG00000147642.41	ENSG00000147642	ENSG00000147642_042	chr8	dexseq_prepare_annotation2.py	exon	110655656	110655904	.	-	.	ENST00000399066__exon_number_042__gene_id_ENSG00000147642	SYBU	ENSG00000147642.41	-1.19440435623187	-14.9447816403917	2.16137058758283e-34	3.10693747161111e-32
ENSG00000075420.15	ENSG00000075420	ENSG00000075420_016	chr3	dexseq_prepare_annotation2.py	exon	171905009	171905088	.	+	.	ENST00000421757__exon_number_016__gene_id_ENSG00000075420	FNDC3B	ENSG00000075420.15	-4.24685564591085	-16.0024572009427	2.1639904627203e-34	3.10756454833691e-32
ENSG00000242086.ENSG00000215837.ENSG00000176945.42	ENSG00000242086+ENSG00000215837+ENSG00000176945	ENSG00000242086+ENSG00000215837+ENSG00000176945_043	chr3	dexseq_prepare_annotation2.py	exon	195413006	195413011	.	+	.	ENST00000601648+ENST00000445430__exon_number_043__gene_id_ENSG00000242086+ENSG00000215837+ENSG00000176945		ENSG00000242086.ENSG00000215837.ENSG00000176945.42	1.08461633678517	14.7064136132915	2.25362434898937e-34	3.23301950331679e-32
ENSG00000104450.27	ENSG00000104450	ENSG00000104450_028	chr8	dexseq_prepare_annotation2.py	exon	101252787	101252999	.	+	.	ENST00000251809+ENST00000388798+ENST00000519409__exon_number_028__gene_id_ENSG00000104450	SPAG1	ENSG00000104450.27	-1.28973888457521	-17.0909532721053	2.30372084824042e-34	3.29934570193342e-32
ENSG00000105339.15	ENSG00000105339	ENSG00000105339_016	chr8	dexseq_prepare_annotation2.py	exon	142152611	142153107	.	+	.	ENST00000518249__exon_number_016__gene_id_ENSG00000105339	DENND3	ENSG00000105339.15	-1.77431078376873	-15.6582596951977	2.30449482311404e-34	3.29934570193342e-32
ENSG00000172890.16	ENSG00000172890	ENSG00000172890_017	chr11	dexseq_prepare_annotation2.py	exon	71171768	71171993	.	+	.	ENST00000525245__exon_number_017__gene_id_ENSG00000172890	NADSYN1	ENSG00000172890.16	2.35916531170972	14.4630246488399	2.30947777718991e-34	3.30315670301179e-32
ENSG00000070182.48	ENSG00000070182	ENSG00000070182_049	chr14	dexseq_prepare_annotation2.py	exon	65289846	65289863	.	-	.	ENST00000542895+ENST00000389722+ENST00000556626__exon_number_049__gene_id_ENSG00000070182	SPTB	ENSG00000070182.48	-2.45316066788454	-16.7160598734607	2.32095438313779e-34	3.3162383455695e-32
ENSG00000143322.13	ENSG00000143322	ENSG00000143322_014	chr1	dexseq_prepare_annotation2.py	exon	179086467	179086651	.	-	.	ENST00000504405+ENST00000511413+ENST00000512653+ENST00000507173+ENST00000344730+ENST00000504324+ENST00000502732+ENST00000509520+ENST00000408940+ENST00000392043+ENST00000367623__exon_number_014__gene_id_ENSG00000143322	ABL2	ENSG00000143322.13	1.82891133449639	19.4649655310322	2.4850100249145e-34	3.54708386816055e-32
ENSG00000141527.4	ENSG00000141527	ENSG00000141527_005	chr17	dexseq_prepare_annotation2.py	exon	78144076	78144333	.	+	.	ENST00000571427__exon_number_005__gene_id_ENSG00000141527	CARD14	ENSG00000141527.4	2.55709082363455	15.5454094458547	2.52467219649135e-34	3.60008642239359e-32
ENSG00000231890.41	ENSG00000231890	ENSG00000231890_042	chr2	dexseq_prepare_annotation2.py	exon	136773837	136773916	.	+	.	ENST00000593405__exon_number_042__gene_id_ENSG00000231890	AC093391.2	ENSG00000231890.41	-1.19386178861305	-16.0983016372934	2.5848601700292e-34	3.68222257914941e-32
ENSG00000180448.40	ENSG00000180448	ENSG00000180448_041	chr19	dexseq_prepare_annotation2.py	exon	1082956	1083065	.	+	.	ENST00000591169+ENST00000590214+ENST00000313093+ENST00000587602+ENST00000586866+ENST00000539243+ENST00000536472+ENST00000543365+ENST00000590577+ENST00000590512+ENST00000586378+ENST00000592297__exon_number_041__gene_id_ENSG00000180448	HMHA1	ENSG00000180448.40	1.53045065383281	15.4425196831595	2.69357227913603e-34	3.83324964616128e-32
ENSG00000228315.ENSG00000189269.ENSG00000244723.ENSG00000272578.ENSG00000234353.ENSG00000211683.ENSG00000273000.39	ENSG00000228315+ENSG00000189269+ENSG00000244723+ENSG00000272578+ENSG00000234353+ENSG00000211683+ENSG00000273000	ENSG00000228315+ENSG00000189269+ENSG00000244723+ENSG00000272578+ENSG00000234353+ENSG00000211683+ENSG00000273000_040	chr22	dexseq_prepare_annotation2.py	exon	24002052	24002052	.	-	.	ENST00000445682+ENST00000434893+ENST00000423913+ENST00000452737+ENST00000455485+ENST00000421064+ENST00000417194+ENST00000451837+ENST00000422506__exon_number_040__gene_id_ENSG00000228315+ENSG00000189269+ENSG00000244723+ENSG00000272578+ENSG00000234353+ENSG00000211683+ENSG00000273000		ENSG00000228315.ENSG00000189269.ENSG00000244723.ENSG00000272578.ENSG00000234353.ENSG00000211683.ENSG00000273000.39	-1.28032351588418	-16.5197962850347	2.73737584133926e-34	3.89169523832999e-32
ENSG00000196705.2	ENSG00000196705	ENSG00000196705_003	chr19	dexseq_prepare_annotation2.py	exon	21324840	21324842	.	+	.	ENST00000594425+ENST00000599296+ENST00000600692__exon_number_003__gene_id_ENSG00000196705	ZNF431	ENSG00000196705.2	-1.80056586997989	-23.5039667783264	2.7678462923928e-34	3.93108756204303e-32
ENSG00000198626.75	ENSG00000198626	ENSG00000198626_076	chr1	dexseq_prepare_annotation2.py	exon	237872158	237872398	.	+	.	ENST00000542537+ENST00000366574+ENST00000609119+ENST00000360064__exon_number_076__gene_id_ENSG00000198626	RYR2	ENSG00000198626.75	-2.17587831308731	-15.5290299728506	2.80348883654732e-34	3.97773977884233e-32
ENSG00000170579.3	ENSG00000170579	ENSG00000170579_004	chr18	dexseq_prepare_annotation2.py	exon	3498915	3499001	.	-	.	ENST00000539435+ENST00000400149+ENST00000534970+ENST00000400155+ENST00000400150+ENST00000584874+ENST00000400147+ENST00000315677__exon_number_004__gene_id_ENSG00000170579	DLGAP1	ENSG00000170579.3	1.52443897060064	19.0145491727394	2.84601493368782e-34	4.03405608792876e-32
ENSG00000181666.64	ENSG00000181666	ENSG00000181666_065	chr19	dexseq_prepare_annotation2.py	exon	37855349	37855349	.	+	.	ENST00000392153+ENST00000324411+ENST00000541583__exon_number_065__gene_id_ENSG00000181666	HKR1	ENSG00000181666.64	-1.16065198558274	-14.7235064568484	2.9582507687687e-34	4.18897139456957e-32
ENSG00000119638.30	ENSG00000119638	ENSG00000119638_031	chr14	dexseq_prepare_annotation2.py	exon	75585590	75585638	.	-	.	ENST00000553823+ENST00000557673+ENST00000556170+ENST00000555961+ENST00000238616+ENST00000554258__exon_number_031__gene_id_ENSG00000119638	NEK9	ENSG00000119638.30	1.81618222992689	15.3401685224599	2.9650719480166e-34	4.19445679914702e-32
ENSG00000119912.28	ENSG00000119912	ENSG00000119912_029	chr10	dexseq_prepare_annotation2.py	exon	94267332	94267423	.	-	.	ENST00000478361+ENST00000265986__exon_number_029__gene_id_ENSG00000119912	IDE	ENSG00000119912.28	0.999924198981572	17.727102100462	2.96858715598553e-34	4.19525925278508e-32
ENSG00000147606.ENSG00000214954.59	ENSG00000147606+ENSG00000214954	ENSG00000147606+ENSG00000214954_060	chr8	dexseq_prepare_annotation2.py	exon	92410367	92410378	.	+	.	ENST00000276609__exon_number_060__gene_id_ENSG00000147606+ENSG00000214954		ENSG00000147606.ENSG00000214954.59	-1.73254121778513	-19.4103949633952	3.05878808950304e-34	4.31844436314749e-32
ENSG00000214753.ENSG00000168000.ENSG00000234857.89	ENSG00000214753+ENSG00000168000+ENSG00000234857	ENSG00000214753+ENSG00000168000+ENSG00000234857_090	chr11	dexseq_prepare_annotation2.py	exon	62491386	62491457	.	-	.	ENST00000540127+ENST00000403734+ENST00000301785__exon_number_090__gene_id_ENSG00000214753+ENSG00000168000+ENSG00000234857		ENSG00000214753.ENSG00000168000.ENSG00000234857.89	1.24517336700121	13.8727404918264	3.11363058571564e-34	4.39151518616232e-32
ENSG00000003756.ENSG00000004534.78	ENSG00000003756+ENSG00000004534	ENSG00000003756+ENSG00000004534_079	chr3	dexseq_prepare_annotation2.py	exon	50131309	50131763	.	+	.	ENST00000492472__exon_number_079__gene_id_ENSG00000003756+ENSG00000004534		ENSG00000003756.ENSG00000004534.78	-1.52581038260004	-14.5134545162938	3.12263561199576e-34	4.39985541167057e-32
ENSG00000119689.11	ENSG00000119689	ENSG00000119689_012	chr14	dexseq_prepare_annotation2.py	exon	75352289	75352337	.	+	.	ENST00000555492+ENST00000555459+ENST00000556190+ENST00000555071+ENST00000334220+ENST00000334212+ENST00000555988+ENST00000556582+ENST00000556460+ENST00000557012+ENST00000238671+ENST00000554612__exon_number_012__gene_id_ENSG00000119689	DLST	ENSG00000119689.11	2.03108985549245	22.5007499572287	3.16156388327206e-34	4.44895584618771e-32
ENSG00000158286.21	ENSG00000158286	ENSG00000158286_022	chr1	dexseq_prepare_annotation2.py	exon	6270962	6270997	.	+	.	ENST00000377939+ENST00000463453__exon_number_022__gene_id_ENSG00000158286	RNF207	ENSG00000158286.21	1.63187926541002	16.0638671738705	3.16373528142024e-34	4.44895584618771e-32
ENSG00000103343.ENSG00000103351.ENSG00000263212.ENSG00000262621.ENSG00000122390.10	ENSG00000103343+ENSG00000103351+ENSG00000263212+ENSG00000262621+ENSG00000122390	ENSG00000103343+ENSG00000103351+ENSG00000263212+ENSG00000262621+ENSG00000122390_011	chr16	dexseq_prepare_annotation2.py	exon	3454649	3454908	.	+	.	ENST00000572544__exon_number_011__gene_id_ENSG00000103343+ENSG00000103351+ENSG00000263212+ENSG00000262621+ENSG00000122390		ENSG00000103343.ENSG00000103351.ENSG00000263212.ENSG00000262621.ENSG00000122390.10	1.0654157086143	13.6739174340192	3.24069967400146e-34	4.5526871797317e-32
ENSG00000145687.12	ENSG00000145687	ENSG00000145687_013	chr5	dexseq_prepare_annotation2.py	exon	80733278	80733649	.	-	.	ENST00000513785__exon_number_013__gene_id_ENSG00000145687	SSBP2	ENSG00000145687.12	-1.28602052955874	-15.3262619242144	3.24945522109908e-34	4.56048542376559e-32
ENSG00000180448.41	ENSG00000180448	ENSG00000180448_042	chr19	dexseq_prepare_annotation2.py	exon	1083066	1083141	.	+	.	ENST00000592297__exon_number_042__gene_id_ENSG00000180448	HMHA1	ENSG00000180448.41	1.55560259881316	15.401451137885	3.51669740808874e-34	4.93068694426125e-32
ENSG00000170579.2	ENSG00000170579	ENSG00000170579_003	chr18	dexseq_prepare_annotation2.py	exon	3498865	3498914	.	-	.	ENST00000400149+ENST00000534970+ENST00000400155+ENST00000584874+ENST00000400150+ENST00000400147+ENST00000315677__exon_number_003__gene_id_ENSG00000170579	DLGAP1	ENSG00000170579.2	1.39906893203333	18.9574191448463	3.57560529840027e-34	5.00834611831339e-32
ENSG00000124721.21	ENSG00000124721	ENSG00000124721_022	chr6	dexseq_prepare_annotation2.py	exon	38754541	38754728	.	+	.	ENST00000449981+ENST00000441566+ENST00000327475+ENST00000359357__exon_number_022__gene_id_ENSG00000124721	DNAH8	ENSG00000124721.21	-1.30502740250179	-14.4238530266943	4.36680042161786e-34	6.11055786431523e-32
ENSG00000169727.34	ENSG00000169727	ENSG00000169727_035	chr17	dexseq_prepare_annotation2.py	exon	80011926	80012373	.	+	.	ENST00000392357__exon_number_035__gene_id_ENSG00000169727	GPS1	ENSG00000169727.34	0.956285981407912	14.9088401273727	4.38898876069116e-34	6.13557347271827e-32
ENSG00000169727.37	ENSG00000169727	ENSG00000169727_038	chr17	dexseq_prepare_annotation2.py	exon	80012419	80012435	.	+	.	ENST00000583009+ENST00000583961+ENST00000392358+ENST00000578552+ENST00000584460+ENST00000582327+ENST00000306823+ENST00000581418+ENST00000583641+ENST00000355130+ENST00000580723+ENST00000580141+ENST00000320548+ENST00000580627+ENST00000583885+ENST00000392357+ENST00000580716+ENST00000585084__exon_number_038__gene_id_ENSG00000169727	GPS1	ENSG00000169727.37	0.861989355282544	14.9041534349643	4.53561743588587e-34	6.33433025435088e-32
ENSG00000036257.45	ENSG00000036257	ENSG00000036257_046	chr2	dexseq_prepare_annotation2.py	exon	225449661	225450065	.	-	.	ENST00000264414+ENST00000344951__exon_number_046__gene_id_ENSG00000036257	CUL3	ENSG00000036257.45	-1.82933110506831	-15.9967276494293	4.69320549211998e-34	6.54798790969692e-32
ENSG00000133624.1	ENSG00000133624	ENSG00000133624_002	chr7	dexseq_prepare_annotation2.py	exon	149244250	149244867	.	-	.	ENST00000472212+ENST00000463567__exon_number_002__gene_id_ENSG00000133624	ZNF767	ENSG00000133624.1	-5.07079039513973	-24.3705438675858	5.2639111282544e-34	7.33704658739483e-32
ENSG00000174292.17	ENSG00000174292	ENSG00000174292_018	chr17	dexseq_prepare_annotation2.py	exon	7287289	7287565	.	+	.	ENST00000311668+ENST00000576812+ENST00000570896__exon_number_018__gene_id_ENSG00000174292	TNK1	ENSG00000174292.17	1.4189127929696	16.5572269154174	5.45789309557162e-34	7.5999826254784e-32
ENSG00000113360.63	ENSG00000113360	ENSG00000113360_064	chr5	dexseq_prepare_annotation2.py	exon	31526186	31526433	.	-	.	ENST00000512076+ENST00000511367+ENST00000442743+ENST00000513349+ENST00000344624+ENST00000512302__exon_number_064__gene_id_ENSG00000113360	DROSHA	ENSG00000113360.63	-1.05534644925914	-14.4864069434332	5.46832025228735e-34	7.60705887999282e-32
ENSG00000214753.ENSG00000168000.ENSG00000234857.88	ENSG00000214753+ENSG00000168000+ENSG00000234857	ENSG00000214753+ENSG00000168000+ENSG00000234857_089	chr11	dexseq_prepare_annotation2.py	exon	62491199	62491385	.	-	.	ENST00000540127__exon_number_089__gene_id_ENSG00000214753+ENSG00000168000+ENSG00000234857		ENSG00000214753.ENSG00000168000.ENSG00000234857.88	1.13751164218789	13.7993243977366	5.82441924268687e-34	8.09452076998057e-32
ENSG00000104915.9	ENSG00000104915	ENSG00000104915_010	chr19	dexseq_prepare_annotation2.py	exon	13255415	13255428	.	-	.	ENST00000588848+ENST00000587318+ENST00000440593+ENST00000587230+ENST00000242770+ENST00000591843+ENST00000593126+ENST00000589083+ENST00000343587__exon_number_010__gene_id_ENSG00000104915	STX10	ENSG00000104915.9	2.35414612825602	17.5768111043456	5.99219435765173e-34	8.31956264616366e-32
ENSG00000100296.ENSG00000184117.5	ENSG00000100296+ENSG00000184117	ENSG00000100296+ENSG00000184117_006	chr22	dexseq_prepare_annotation2.py	exon	29904347	29904509	.	-	.	ENST00000397873+ENST00000397872+ENST00000442555+ENST00000472164+ENST00000358079+ENST00000490103+ENST00000397871__exon_number_006__gene_id_ENSG00000100296+ENSG00000184117		ENSG00000100296.ENSG00000184117.5	-1.33295220991644	-15.0730313896269	6.05175243803788e-34	8.39406375447962e-32
ENSG00000113360.64	ENSG00000113360	ENSG00000113360_065	chr5	dexseq_prepare_annotation2.py	exon	31526434	31526435	.	-	.	ENST00000512076+ENST00000344624+ENST00000511367+ENST00000442743+ENST00000513349__exon_number_065__gene_id_ENSG00000113360	DROSHA	ENSG00000113360.64	-0.973190545634527	-14.4698455571313	6.19252867854881e-34	8.58096347393339e-32
ENSG00000169689.3	ENSG00000169689	ENSG00000169689_004	chr17	dexseq_prepare_annotation2.py	exon	79976677	79976713	.	-	.	ENST00000392359+ENST00000584514+ENST00000579520+ENST00000584600+ENST00000580435+ENST00000306704+ENST00000584347__exon_number_004__gene_id_ENSG00000169689	STRA13	ENSG00000169689.3	-3.16578934761825	-20.1956167414271	6.2703884470875e-34	8.6804012674462e-32
ENSG00000123104.49	ENSG00000123104	ENSG00000123104_050	chr12	dexseq_prepare_annotation2.py	exon	26809230	26809481	.	-	.	ENST00000381340__exon_number_050__gene_id_ENSG00000123104	ITPR2	ENSG00000123104.49	0.921088247503828	15.2150515895821	6.76218949703857e-34	9.35212778924253e-32
ENSG00000153827.4	ENSG00000153827	ENSG00000153827_005	chr2	dexseq_prepare_annotation2.py	exon	230636235	230636348	.	-	.	ENST00000389045+ENST00000389044+ENST00000283943__exon_number_005__gene_id_ENSG00000153827	TRIP12	ENSG00000153827.4	-1.96986197453461	-17.8089582741035	7.03890212637719e-34	9.72537087870743e-32
ENSG00000175198.28	ENSG00000175198	ENSG00000175198_029	chr13	dexseq_prepare_annotation2.py	exon	101143904	101144071	.	+	.	ENST00000413170__exon_number_029__gene_id_ENSG00000175198	PCCA	ENSG00000175198.28	-0.925417362050947	-17.2975350997329	7.10392676120551e-34	9.80569273825332e-32
ENSG00000088538.52	ENSG00000088538	ENSG00000088538_053	chr3	dexseq_prepare_annotation2.py	exon	51418481	51421629	.	+	.	ENST00000266037__exon_number_053__gene_id_ENSG00000088538	DOCK3	ENSG00000088538.52	-1.71056536040581	-15.0458466753792	7.27439935028317e-34	1.00312698249821e-31
ENSG00000169727.25	ENSG00000169727	ENSG00000169727_026	chr17	dexseq_prepare_annotation2.py	exon	80010319	80010335	.	+	.	ENST00000583009+ENST00000392358+ENST00000581578+ENST00000581418+ENST00000583641+ENST00000355130+ENST00000584229+ENST00000320548+ENST00000583885+ENST00000583961__exon_number_026__gene_id_ENSG00000169727	GPS1	ENSG00000169727.25	0.835899060651308	14.8295903910271	7.6513640729027e-34	1.05408835680431e-31
ENSG00000118515.20	ENSG00000118515	ENSG00000118515_021	chr6	dexseq_prepare_annotation2.py	exon	134493331	134493435	.	-	.	ENST00000367857+ENST00000525877+ENST00000237305+ENST00000474427+ENST00000367858+ENST00000413996+ENST00000531782+ENST00000367855+ENST00000489458+ENST00000528577+ENST00000475719+ENST00000477460__exon_number_021__gene_id_ENSG00000118515	SGK1	ENSG00000118515.20	1.1758836915579	14.3486439066751	7.75443355321832e-34	1.06725453906388e-31
ENSG00000037749.ENSG00000164574.51	ENSG00000037749+ENSG00000164574	ENSG00000037749+ENSG00000164574_052	chr5	dexseq_prepare_annotation2.py	exon	153783595	153783663	.	+	.	ENST00000517958+ENST00000377657__exon_number_052__gene_id_ENSG00000037749+ENSG00000164574		ENSG00000037749.ENSG00000164574.51	-1.61437341466747	-15.2741091535734	8.0453615463563e-34	1.10622555267972e-31
ENSG00000172819.16	ENSG00000172819	ENSG00000172819_017	chr12	dexseq_prepare_annotation2.py	exon	53609158	53609218	.	-	.	ENST00000338561+ENST00000543762+ENST00000425354+ENST00000394426+ENST00000550265+ENST00000548284+ENST00000327550+ENST00000543726__exon_number_017__gene_id_ENSG00000172819	RARG	ENSG00000172819.16	-1.97906737030892	-15.4567410674779	8.20711103262387e-34	1.12737661984917e-31
ENSG00000258941.ENSG00000150527.ENSG00000150526.13	ENSG00000258941+ENSG00000150527+ENSG00000150526	ENSG00000258941+ENSG00000150527+ENSG00000150526_014	chr14	dexseq_prepare_annotation2.py	exon	39716115	39717345	.	+	.	ENST00000556784+ENST00000553728+ENST00000280082__exon_number_014__gene_id_ENSG00000258941+ENSG00000150527+ENSG00000150526		ENSG00000258941.ENSG00000150527.ENSG00000150526.13	3.01630957450078	16.468307346492	8.82026067292557e-34	1.21043405653299e-31
ENSG00000139908.2	ENSG00000139908	ENSG00000139908_003	chr14	dexseq_prepare_annotation2.py	exon	24674934	24674961	.	+	.	ENST00000556621+ENST00000339917+ENST00000554420__exon_number_003__gene_id_ENSG00000139908	TSSK4	ENSG00000139908.2	-1.62529944180124	-20.6802227560639	8.84147014886315e-34	1.21217577876191e-31
ENSG00000198099.2	ENSG00000198099	ENSG00000198099_003	chr4	dexseq_prepare_annotation2.py	exon	100044832	100045514	.	-	.	ENST00000265512+ENST00000423445+ENST00000508393__exon_number_003__gene_id_ENSG00000198099	ADH4	ENSG00000198099.2	1.06577311147751	16.0149694782125	9.0502103527152e-34	1.23960008229572e-31
ENSG00000092094.17	ENSG00000092094	ENSG00000092094_018	chr14	dexseq_prepare_annotation2.py	exon	20916971	20917060	.	-	.	ENST00000554915__exon_number_018__gene_id_ENSG00000092094	OSGEP	ENSG00000092094.17	1.32212789014906	16.0121518790483	9.19863825503897e-34	1.25871866222389e-31
ENSG00000091536.59	ENSG00000091536	ENSG00000091536_060	chr17	dexseq_prepare_annotation2.py	exon	18058628	18058632	.	+	.	ENST00000205890+ENST00000418233+ENST00000536811__exon_number_060__gene_id_ENSG00000091536	MYO15A	ENSG00000091536.59	1.05263392031694	13.9290677237887	9.37192976557849e-34	1.28119951668515e-31
ENSG00000147099.32	ENSG00000147099	ENSG00000147099_033	chrX	dexseq_prepare_annotation2.py	exon	71788605	71788729	.	-	.	ENST00000478743+ENST00000415409+ENST00000373571+ENST00000373561+ENST00000373573+ENST00000436675+ENST00000421523+ENST00000373560+ENST00000429103+ENST00000444609+ENST00000373556+ENST00000373554+ENST00000439122__exon_number_033__gene_id_ENSG00000147099	HDAC8	ENSG00000147099.32	1.06208407939817	15.6370023936549	9.76464519133872e-34	1.33360501134799e-31
ENSG00000215029.ENSG00000185945.7	ENSG00000215029+ENSG00000185945	ENSG00000215029+ENSG00000185945_008	chrX	dexseq_prepare_annotation2.py	exon	101619617	101619711	.	-	.	ENST00000489531__exon_number_008__gene_id_ENSG00000215029+ENSG00000185945		ENSG00000215029.ENSG00000185945.7	0.785083191655108	15.4271341075225	9.89356683437986e-34	1.34991696046734e-31
ENSG00000104447.25	ENSG00000104447	ENSG00000104447_026	chr8	dexseq_prepare_annotation2.py	exon	116680235	116680521	.	-	.	ENST00000451156__exon_number_026__gene_id_ENSG00000104447	TRPS1	ENSG00000104447.25	2.69829447151745	16.6181019555172	9.97439558658544e-34	1.3596419639105e-31
ENSG00000149972.3	ENSG00000149972	ENSG00000149972_004	chr11	dexseq_prepare_annotation2.py	exon	98891920	98892000	.	+	.	ENST00000528727+ENST00000528682+ENST00000524871+ENST00000525047+ENST00000527185__exon_number_004__gene_id_ENSG00000149972	CNTN5	ENSG00000149972.3	1.51654598514345	16.127821841555	1.04933438895491e-33	1.42901269116327e-31
ENSG00000148337.69	ENSG00000148337	ENSG00000148337_070	chr9	dexseq_prepare_annotation2.py	exon	130953848	130953851	.	-	.	ENST00000357558+ENST00000372938+ENST00000541172+ENST00000325721__exon_number_070__gene_id_ENSG00000148337	CIZ1	ENSG00000148337.69	-0.756088462531864	-14.2169477006936	1.11922777084965e-33	1.52273827244154e-31
ENSG00000196705.21	ENSG00000196705	ENSG00000196705_022	chr19	dexseq_prepare_annotation2.py	exon	21373030	21373034	.	+	.	ENST00000594425__exon_number_022__gene_id_ENSG00000196705	ZNF431	ENSG00000196705.21	2.3629585803502	22.9641132779974	1.12323175836427e-33	1.52606057926568e-31
ENSG00000159363	ENSG00000159363	ENSG00000159363_001	chr1	dexseq_prepare_annotation2.py	exon	17312453	17312453	.	-	.	ENST00000452699+ENST00000326735+ENST00000341676__exon_number_001__gene_id_ENSG00000159363	ATP13A2	ENSG00000159363	3.0983766994072	16.1157019643094	1.1238143833368e-33	1.52606057926568e-31
ENSG00000148541.43	ENSG00000148541	ENSG00000148541_044	chr10	dexseq_prepare_annotation2.py	exon	61122269	61122280	.	-	.	ENST00000419214+ENST00000504410+ENST00000513059+ENST00000373867+ENST00000442566+ENST00000277705+ENST00000373868__exon_number_044__gene_id_ENSG00000148541	FAM13C	ENSG00000148541.43	1.42559392621702	15.8427181561997	1.16167795638403e-33	1.57597284700636e-31
ENSG00000258818.ENSG00000259171.ENSG00000214274.1	ENSG00000258818+ENSG00000259171+ENSG00000214274	ENSG00000258818+ENSG00000259171+ENSG00000214274_002	chr14	dexseq_prepare_annotation2.py	exon	21152336	21152741	.	+	.	ENST00000336811+ENST00000555835__exon_number_002__gene_id_ENSG00000258818+ENSG00000259171+ENSG00000214274		ENSG00000258818.ENSG00000259171.ENSG00000214274.1	1.96285420246369	20.5896395789905	1.18805841420561e-33	1.61022648556205e-31
ENSG00000187775.86	ENSG00000187775	ENSG00000187775_087	chr17	dexseq_prepare_annotation2.py	exon	76522733	76522819	.	-	.	ENST00000389840+ENST00000585328__exon_number_087__gene_id_ENSG00000187775	DNAH17	ENSG00000187775.86	1.1932143568124	13.6887640840675	1.22465611387075e-33	1.65824963102816e-31
ENSG00000267360.ENSG00000245680.ENSG00000196967.23	ENSG00000267360+ENSG00000245680+ENSG00000196967	ENSG00000267360+ENSG00000245680+ENSG00000196967_024	chr19	dexseq_prepare_annotation2.py	exon	37660741	37660956	.	-	.	ENST00000585860+ENST00000355533+ENST00000588354+ENST00000587817+ENST00000292841+ENST00000356958+ENST00000392157+ENST00000588723__exon_number_024__gene_id_ENSG00000267360+ENSG00000245680+ENSG00000196967		ENSG00000267360.ENSG00000245680.ENSG00000196967.23	-1.11765668498607	-15.2091394950143	1.22772929185329e-33	1.66083063928644e-31
ENSG00000001631.ENSG00000243107.67	ENSG00000001631+ENSG00000243107	ENSG00000001631+ENSG00000243107_068	chr7	dexseq_prepare_annotation2.py	exon	91875415	91875480	.	-	.	ENST00000444960__exon_number_068__gene_id_ENSG00000001631+ENSG00000243107		ENSG00000001631.ENSG00000243107.67	-2.22993913033416	-14.283739500956	1.27266880147342e-33	1.71998831725056e-31
ENSG00000166450.17	ENSG00000166450	ENSG00000166450_018	chr15	dexseq_prepare_annotation2.py	exon	55971644	55972028	.	-	.	ENST00000559842__exon_number_018__gene_id_ENSG00000166450	PRTG	ENSG00000166450.17	-3.25044172724218	-16.3927489157438	1.32717401433083e-33	1.79194934680678e-31
ENSG00000150433.45	ENSG00000150433	ENSG00000150433_046	chr11	dexseq_prepare_annotation2.py	exon	124981529	124981604	.	-	.	ENST00000529530+ENST00000531909__exon_number_046__gene_id_ENSG00000150433	TMEM218	ENSG00000150433.45	1.81865592527969	16.3923356633096	1.33014555301237e-33	1.79425918288856e-31
ENSG00000075275.41	ENSG00000075275	ENSG00000075275_042	chr22	dexseq_prepare_annotation2.py	exon	46929524	46930097	.	-	.	ENST00000395964+ENST00000454637+ENST00000262738+ENST00000497509__exon_number_042__gene_id_ENSG00000075275	CELSR1	ENSG00000075275.41	-3.32449271991099	-21.2129559320708	1.35599637218462e-33	1.82739772463983e-31
ENSG00000169689.11	ENSG00000169689	ENSG00000169689_012	chr17	dexseq_prepare_annotation2.py	exon	79977258	79977385	.	-	.	ENST00000585091__exon_number_012__gene_id_ENSG00000169689	STRA13	ENSG00000169689.11	-3.10948647846832	-19.9573398522167	1.43048121850359e-33	1.92595281633363e-31
ENSG00000136051.21	ENSG00000136051	ENSG00000136051_022	chr12	dexseq_prepare_annotation2.py	exon	105534072	105534179	.	+	.	ENST00000550053+ENST00000332180+ENST00000311317__exon_number_022__gene_id_ENSG00000136051	KIAA1033	ENSG00000136051.21	1.71887129207143	15.4653941689037	1.45883344344047e-33	1.96226886738617e-31
ENSG00000104447.30	ENSG00000104447	ENSG00000104447_031	chr8	dexseq_prepare_annotation2.py	exon	116713163	116713299	.	-	.	ENST00000422939__exon_number_031__gene_id_ENSG00000104447	TRPS1	ENSG00000104447.30	1.65739128713976	16.545860358883	1.46044352694385e-33	1.96257959171772e-31
ENSG00000239306.ENSG00000173933.ENSG00000248643.ENSG00000258297.52	ENSG00000239306+ENSG00000173933+ENSG00000248643+ENSG00000258297	ENSG00000239306+ENSG00000173933+ENSG00000248643+ENSG00000258297_053	chr11	dexseq_prepare_annotation2.py	exon	66413924	66413938	.	+	.	ENST00000398692+ENST00000310092+ENST00000514361+ENST00000500635+ENST00000409406+ENST00000528039+ENST00000515838+ENST00000412278__exon_number_053__gene_id_ENSG00000239306+ENSG00000173933+ENSG00000248643+ENSG00000258297		ENSG00000239306.ENSG00000173933.ENSG00000248643.ENSG00000258297.52	-0.904194533249494	-15.018124477874	1.46510314966126e-33	1.96698390878721e-31
ENSG00000196549.21	ENSG00000196549	ENSG00000196549_022	chr3	dexseq_prepare_annotation2.py	exon	154832937	154832944	.	+	.	ENST00000491026+ENST00000493237+ENST00000360490+ENST00000481828+ENST00000462745+ENST00000462837+ENST00000492661+ENST00000460393__exon_number_022__gene_id_ENSG00000196549	MME	ENSG00000196549.21	1.53455684555635	15.6736299786069	1.5524767087858e-33	2.08232340154586e-31
ENSG00000163539.27	ENSG00000163539	ENSG00000163539_028	chr3	dexseq_prepare_annotation2.py	exon	33602369	33602463	.	-	.	ENST00000539981+ENST00000461133+ENST00000399362+ENST00000480013+ENST00000468888+ENST00000307312+ENST00000359576__exon_number_028__gene_id_ENSG00000163539	CLASP2	ENSG00000163539.27	-1.24315401869414	-14.4435272715446	1.56732873292392e-33	2.10026477694102e-31
ENSG00000103343.ENSG00000103351.ENSG00000263212.ENSG00000262621.ENSG00000122390.12	ENSG00000103343+ENSG00000103351+ENSG00000263212+ENSG00000262621+ENSG00000122390	ENSG00000103343+ENSG00000103351+ENSG00000263212+ENSG00000262621+ENSG00000122390_013	chr16	dexseq_prepare_annotation2.py	exon	3454995	3455043	.	+	.	ENST00000344823+ENST00000575752__exon_number_013__gene_id_ENSG00000103343+ENSG00000103351+ENSG00000263212+ENSG00000262621+ENSG00000122390		ENSG00000103343.ENSG00000103351.ENSG00000263212.ENSG00000262621.ENSG00000122390.12	1.06968530075141	13.495541465637	1.57110449787808e-33	2.10334385886667e-31
ENSG00000128973.ENSG00000260007.ENSG00000129007.5	ENSG00000128973+ENSG00000260007+ENSG00000129007	ENSG00000128973+ENSG00000260007+ENSG00000129007_006	chr15	dexseq_prepare_annotation2.py	exon	68486142	68486450	.	-	.	ENST00000467188+ENST00000562767+ENST00000467889+ENST00000395465+ENST00000540479+ENST00000395463+ENST00000448060+ENST00000478113__exon_number_006__gene_id_ENSG00000128973+ENSG00000260007+ENSG00000129007		ENSG00000128973.ENSG00000260007.ENSG00000129007.5	-1.10520606882512	-16.5310878762464	1.57899428587533e-33	2.11191969753011e-31
ENSG00000125107.20	ENSG00000125107	ENSG00000125107_021	chr16	dexseq_prepare_annotation2.py	exon	58570872	58570892	.	-	.	ENST00000568917__exon_number_021__gene_id_ENSG00000125107	CNOT1	ENSG00000125107.20	-1.77829367541403	-14.2552592789207	1.58166345907871e-33	2.11350336643145e-31
ENSG00000013563.23	ENSG00000013563	ENSG00000013563_024	chrX	dexseq_prepare_annotation2.py	exon	153638012	153638149	.	-	.	ENST00000432135+ENST00000014935__exon_number_024__gene_id_ENSG00000013563	DNASE1L1	ENSG00000013563.23	2.93559757216045	19.4192551760174	1.62023799819514e-33	2.16301772759052e-31
ENSG00000164924.14	ENSG00000164924	ENSG00000164924_015	chr8	dexseq_prepare_annotation2.py	exon	101934666	101936182	.	-	.	ENST00000480304__exon_number_015__gene_id_ENSG00000164924	YWHAZ	ENSG00000164924.14	2.24110251316618	15.0800464083483	1.64784610015958e-33	2.19781280562146e-31
ENSG00000187736.ENSG00000213901.20	ENSG00000187736+ENSG00000213901	ENSG00000187736+ENSG00000213901_021	chr2	dexseq_prepare_annotation2.py	exon	220022194	220022279	.	-	.	ENST00000426304+ENST00000450447+ENST00000318673+ENST00000418099+ENST00000356853+ENST00000457600+ENST00000498327+ENST00000409720__exon_number_021__gene_id_ENSG00000187736+ENSG00000213901		ENSG00000187736.ENSG00000213901.20	-2.18278522041762	-14.3381292943348	1.66492701887741e-33	2.21851525265416e-31
ENSG00000103187.14	ENSG00000103187	ENSG00000103187_015	chr16	dexseq_prepare_annotation2.py	exon	84651666	84651681	.	-	.	ENST00000564662+ENST00000262428__exon_number_015__gene_id_ENSG00000103187	COTL1	ENSG00000103187.14	-2.41358435230539	-23.8833699646239	1.68202511127664e-33	2.2392018298493e-31
ENSG00000083845.19	ENSG00000083845	ENSG00000083845_020	chr19	dexseq_prepare_annotation2.py	exon	58905864	58905962	.	+	.	ENST00000598495+ENST00000596046+ENST00000196551+ENST00000598098+ENST00000596314+ENST00000601521+ENST00000599232__exon_number_020__gene_id_ENSG00000083845	RPS5	ENSG00000083845.19	-2.24578013028221	-16.8991111029165	1.7123409586095e-33	2.27742947813716e-31
ENSG00000068305.40	ENSG00000068305	ENSG00000068305_041	chr15	dexseq_prepare_annotation2.py	exon	100256628	100256629	.	+	.	ENST00000354410+ENST00000557942__exon_number_041__gene_id_ENSG00000068305	MEF2A	ENSG00000068305.40	-2.35400211371139	-21.1279925428456	1.75958438760749e-33	2.33807856008226e-31
ENSG00000036257.31	ENSG00000036257	ENSG00000036257_032	chr2	dexseq_prepare_annotation2.py	exon	225379329	225379352	.	-	.	ENST00000409777+ENST00000409096+ENST00000432260+ENST00000264414+ENST00000541548+ENST00000344951__exon_number_032__gene_id_ENSG00000036257	CUL3	ENSG00000036257.31	-1.84885910436181	-15.7714747746937	1.76813723459291e-33	2.34725166037455e-31
ENSG00000143226.ENSG00000244682.ENSG00000273112.ENSG00000072694.52	ENSG00000143226+ENSG00000244682+ENSG00000273112+ENSG00000072694	ENSG00000143226+ENSG00000244682+ENSG00000273112+ENSG00000072694_053	chr1	dexseq_prepare_annotation2.py	exon	161559355	161559487	.	+	.	ENST00000465075+ENST00000482226+ENST00000466542+ENST00000496692+ENST00000502411+ENST00000473712+ENST00000473530__exon_number_053__gene_id_ENSG00000143226+ENSG00000244682+ENSG00000273112+ENSG00000072694		ENSG00000143226.ENSG00000244682.ENSG00000273112.ENSG00000072694.52	-0.839803046834604	-14.5836622495929	1.84105865103007e-33	2.44177910239273e-31
ENSG00000264594.ENSG00000204580.32	ENSG00000264594+ENSG00000204580	ENSG00000264594+ENSG00000204580_033	chr6	dexseq_prepare_annotation2.py	exon	30851861	30851880	.	+	.	ENST00000454612+ENST00000511510+ENST00000376575+ENST00000376570+ENST00000376569+ENST00000446312__exon_number_033__gene_id_ENSG00000264594+ENSG00000204580		ENSG00000264594.ENSG00000204580.32	0.833827750690989	16.8639549834439	2.04221133368825e-33	2.70604410715557e-31
ENSG00000187240.74	ENSG00000187240	ENSG00000187240_075	chr11	dexseq_prepare_annotation2.py	exon	103130617	103130706	.	+	.	ENST00000375735+ENST00000398093__exon_number_075__gene_id_ENSG00000187240	DYNC2H1	ENSG00000187240.74	1.3137924674287	15.0398663757467	2.14850713238894e-33	2.84424370713863e-31
ENSG00000221968.3	ENSG00000221968	ENSG00000221968_004	chr11	dexseq_prepare_annotation2.py	exon	61640999	61641206	.	-	.	ENST00000529404+ENST00000278829+ENST00000527697+ENST00000533676__exon_number_004__gene_id_ENSG00000221968	FADS3	ENSG00000221968.3	-2.87779717619255	-17.064103994893	2.20625347175956e-33	2.91797525854623e-31
ENSG00000168014.74	ENSG00000168014	ENSG00000168014_075	chr11	dexseq_prepare_annotation2.py	exon	73882075	73882217	.	-	.	ENST00000542930+ENST00000535954__exon_number_075__gene_id_ENSG00000168014	C2CD3	ENSG00000168014.74	-2.93849779993421	-15.733010363041	2.21870963464523e-33	2.93172504007425e-31
ENSG00000266967.ENSG00000267060.ENSG00000108825.16	ENSG00000266967+ENSG00000267060+ENSG00000108825	ENSG00000266967+ENSG00000267060+ENSG00000108825_017	chr17	dexseq_prepare_annotation2.py	exon	41107242	41107278	.	-	.	ENST00000474578+ENST00000483535+ENST00000486493+ENST00000486664__exon_number_017__gene_id_ENSG00000266967+ENSG00000267060+ENSG00000108825		ENSG00000266967.ENSG00000267060.ENSG00000108825.16	-1.72578341124039	-14.6741260512644	2.27765886984665e-33	3.00682663661175e-31
[truncated: 39,843 more rows]
