# Supplementary material for: The transcriptomic response of cells to a drug combination is more than the sum of the responses to the monotherapies
Source: eLife. 2020 Sep 18;9:e52707. doi: 10.7554/eLife.52707 (PMC7546737; doi:10.7554/eLife.52707)
Supplement: Source data 8. [file elife-52707-data8.zip › Supplementary Item 13 Differential Splicing/MFL_WFA_DMSO_singlet_24_dynsyn_exon_O_fcounts_O_flatten_exon_name.mtrx_exons_intragene_t_test_FDR_10]

V1	V2	V3	V4	V5	V6	V7	V8	V9	V10	V11	V12	id	logFC	t	P.Value	FDR
ENSG00000112159.108	ENSG00000112159	ENSG00000112159_109	chr6	dexseq_prepare_annotation2.py	exon	90504296	90504520	.	-	.	ENST00000369393+ENST00000428876+ENST00000439638__exon_number_109__gene_id_ENSG00000112159	MDN1	ENSG00000112159.108	-2.66709079012869	-36.0996743198589	2.22478870218378e-113	3.05432341768003e-108
ENSG00000112159.107	ENSG00000112159	ENSG00000112159_108	chr6	dexseq_prepare_annotation2.py	exon	90503819	90503926	.	-	.	ENST00000369393+ENST00000428876+ENST00000439638__exon_number_108__gene_id_ENSG00000112159	MDN1	ENSG00000112159.107	-2.65484060538544	-33.3203229845443	9.29463942591005e-105	6.38011934112744e-100
ENSG00000066855.1	ENSG00000066855	ENSG00000066855_002	chr8	dexseq_prepare_annotation2.py	exon	66556974	66557019	.	+	.	ENST00000523222+ENST00000523170+ENST00000262146+ENST00000522239+ENST00000424808__exon_number_002__gene_id_ENSG00000066855	MTFR1	ENSG00000066855.1	-3.49932837214142	-53.5878369456768	6.63285577434914e-97	3.03532745945765e-92
ENSG00000215029.ENSG00000185945.4	ENSG00000215029+ENSG00000185945	ENSG00000215029+ENSG00000185945_005	chrX	dexseq_prepare_annotation2.py	exon	101618901	101618973	.	-	.	ENST00000457521+ENST00000372750+ENST00000372749+ENST00000412230__exon_number_005__gene_id_ENSG00000215029+ENSG00000185945		ENSG00000215029.ENSG00000185945.4	-5.25463061535278	-44.7702820205091	8.83611933076636e-94	3.03268869610898e-89
ENSG00000180448.9	ENSG00000180448	ENSG00000180448_010	chr19	dexseq_prepare_annotation2.py	exon	1071220	1071357	.	+	.	ENST00000543365__exon_number_010__gene_id_ENSG00000180448	HMHA1	ENSG00000180448.9	-4.81411499900628	-46.4551615719119	1.25053617797261e-91	3.43362219458295e-87
ENSG00000227195.41	ENSG00000227195	ENSG00000227195_042	chr20	dexseq_prepare_annotation2.py	exon	26188939	26189080	.	-	.	ENST00000608521__exon_number_042__gene_id_ENSG00000227195	MIR663A	ENSG00000227195.41	-3.72482949544064	-35.1519105363299	1.87557989443548e-88	4.29151435645782e-84
ENSG00000138744.ENSG00000198301.7	ENSG00000138744+ENSG00000198301	ENSG00000138744+ENSG00000198301_008	chr4	dexseq_prepare_annotation2.py	exon	76839914	76839942	.	-	.	ENST00000602782+ENST00000286733__exon_number_008__gene_id_ENSG00000138744+ENSG00000198301		ENSG00000138744.ENSG00000198301.7	-4.12449139444221	-40.7480097965214	1.25501895611152e-83	2.46137903441037e-79
ENSG00000145362.95	ENSG00000145362	ENSG00000145362_096	chr4	dexseq_prepare_annotation2.py	exon	114304892	114304896	.	+	.	ENST00000357077+ENST00000505342__exon_number_096__gene_id_ENSG00000145362	ANK2	ENSG00000145362.95	3.37678883925996	32.5587353689574	1.5146140931808e-83	2.59919137995525e-79
ENSG00000100106.ENSG00000100101.26	ENSG00000100106+ENSG00000100101	ENSG00000100106+ENSG00000100101_027	chr22	dexseq_prepare_annotation2.py	exon	38122511	38122577	.	+	.	ENST00000492485__exon_number_027__gene_id_ENSG00000100106+ENSG00000100101		ENSG00000100106.ENSG00000100101.26	-4.53052045411186	-35.918399443036	7.0607639899709e-83	1.07704893903016e-78
ENSG00000112159.109	ENSG00000112159	ENSG00000112159_110	chr6	dexseq_prepare_annotation2.py	exon	90513047	90513273	.	-	.	ENST00000369393+ENST00000428876+ENST00000439638__exon_number_110__gene_id_ENSG00000112159	MDN1	ENSG00000112159.109	-2.54744987856833	-26.7270036282631	1.21365889790953e-82	1.66618375458408e-78
ENSG00000138744.ENSG00000198301.3	ENSG00000138744+ENSG00000198301	ENSG00000138744+ENSG00000198301_004	chr4	dexseq_prepare_annotation2.py	exon	76835458	76835491	.	-	.	ENST00000513045+ENST00000511606+ENST00000286733__exon_number_004__gene_id_ENSG00000138744+ENSG00000198301		ENSG00000138744.ENSG00000198301.3	-4.11222967638624	-39.9484861333935	1.9685803200743e-82	2.4568956165611e-78
ENSG00000166689.59	ENSG00000166689	ENSG00000166689_060	chr11	dexseq_prepare_annotation2.py	exon	17035672	17035689	.	-	.	ENST00000355661+ENST00000448080+ENST00000531066__exon_number_060__gene_id_ENSG00000166689	PLEKHA7	ENSG00000166689.59	-2.94699680881046	-32.6955308402645	2.36806928888736e-80	2.70918966995158e-76
ENSG00000129467.ENSG00000129465.ENSG00000258973.18	ENSG00000129467+ENSG00000129465+ENSG00000258973	ENSG00000129467+ENSG00000129465+ENSG00000258973_019	chr14	dexseq_prepare_annotation2.py	exon	24791431	24791569	.	-	.	ENST00000557056+ENST00000560635+ENST00000554577__exon_number_019__gene_id_ENSG00000129467+ENSG00000129465+ENSG00000258973		ENSG00000129467.ENSG00000129465.ENSG00000258973.18	-3.65405502153877	-26.5147169244251	1.07410639193964e-79	1.13430592402943e-75
ENSG00000102893.53	ENSG00000102893	ENSG00000102893_054	chr16	dexseq_prepare_annotation2.py	exon	47697646	47698301	.	+	.	ENST00000568171__exon_number_054__gene_id_ENSG00000102893	PHKB	ENSG00000102893.53	-2.42997360599877	-28.2695730247014	6.62516113549237e-79	6.4967276546229e-75
ENSG00000163625.81	ENSG00000163625	ENSG00000163625_082	chr4	dexseq_prepare_annotation2.py	exon	85771169	85771178	.	-	.	ENST00000295888+ENST00000426414+ENST00000322366+ENST00000504990__exon_number_082__gene_id_ENSG00000163625	WDFY3	ENSG00000163625.81	2.28101970632083	27.5375757318965	1.80035649190404e-78	1.5458979367638e-74
ENSG00000213398.ENSG00000124067.ENSG00000267660.56	ENSG00000213398+ENSG00000124067+ENSG00000267660	ENSG00000213398+ENSG00000124067+ENSG00000267660_057	chr16	dexseq_prepare_annotation2.py	exon	67983703	67983809	.	-	.	ENST00000576616+ENST00000537830+ENST00000338335+ENST00000422611+ENST00000576513+ENST00000574665+ENST00000572037+ENST00000570802+ENST00000573023+ENST00000541864+ENST00000316341__exon_number_057__gene_id_ENSG00000213398+ENSG00000124067+ENSG00000267660		ENSG00000213398.ENSG00000124067.ENSG00000267660.56	-5.380806139852	-35.3033534274065	1.8016671028525e-78	1.5458979367638e-74
ENSG00000163625.79	ENSG00000163625	ENSG00000163625_080	chr4	dexseq_prepare_annotation2.py	exon	85770826	85771054	.	-	.	ENST00000504990__exon_number_080__gene_id_ENSG00000163625	WDFY3	ENSG00000163625.79	2.34253814740772	27.1881177612726	2.0614718047317e-77	1.66477187167292e-73
ENSG00000112159.110	ENSG00000112159	ENSG00000112159_111	chr6	dexseq_prepare_annotation2.py	exon	90529225	90529437	.	-	.	ENST00000369393+ENST00000428876+ENST00000439638__exon_number_111__gene_id_ENSG00000112159	MDN1	ENSG00000112159.110	-2.53128496572638	-25.1266777284441	6.33429445472837e-77	4.83116638062133e-73
ENSG00000113575.ENSG00000272772.ENSG00000113558.ENSG00000273345.ENSG00000006837.79	ENSG00000113575+ENSG00000272772+ENSG00000113558+ENSG00000273345+ENSG00000006837	ENSG00000113575+ENSG00000272772+ENSG00000113558+ENSG00000273345+ENSG00000006837_080	chr5	dexseq_prepare_annotation2.py	exon	133695588	133695782	.	-	.	ENST00000523832+ENST00000265334+ENST00000521118+ENST00000523054+ENST00000435211__exon_number_080__gene_id_ENSG00000113575+ENSG00000272772+ENSG00000113558+ENSG00000273345+ENSG00000006837		ENSG00000113575.ENSG00000272772.ENSG00000113558.ENSG00000273345.ENSG00000006837.79	-3.9349192929795	-24.0286503487845	1.71580945052869e-76	1.23977166434359e-72
ENSG00000170004.40	ENSG00000170004	ENSG00000170004_041	chr17	dexseq_prepare_annotation2.py	exon	7807166	7807309	.	+	.	ENST00000470531+ENST00000380358+ENST00000330494+ENST00000358181__exon_number_041__gene_id_ENSG00000170004	CHD3	ENSG00000170004.40	-4.45345731310667	-28.3171219660337	6.3332957746623e-76	4.34736421860144e-72
ENSG00000113575.ENSG00000272772.ENSG00000113558.ENSG00000273345.ENSG00000006837.41	ENSG00000113575+ENSG00000272772+ENSG00000113558+ENSG00000273345+ENSG00000006837	ENSG00000113575+ENSG00000272772+ENSG00000113558+ENSG00000273345+ENSG00000006837_042	chr5	dexseq_prepare_annotation2.py	exon	133536665	133536675	.	-	.	ENST00000495833__exon_number_042__gene_id_ENSG00000113575+ENSG00000272772+ENSG00000113558+ENSG00000273345+ENSG00000006837		ENSG00000113575.ENSG00000272772.ENSG00000113558.ENSG00000273345.ENSG00000006837.41	3.21122263778541	23.8806741478161	6.67823587196658e-76	4.36584899961335e-72
ENSG00000005810.14	ENSG00000005810	ENSG00000005810_015	chr13	dexseq_prepare_annotation2.py	exon	77641716	77641999	.	-	.	ENST00000407578+ENST00000357337+ENST00000544440+ENST00000429715__exon_number_015__gene_id_ENSG00000005810	MYCBP2	ENSG00000005810.14	-2.42171975086372	-28.2389833769575	1.02733762542974e-75	6.41086696567035e-72
ENSG00000227195.62	ENSG00000227195	ENSG00000227195_063	chr20	dexseq_prepare_annotation2.py	exon	26231899	26232102	.	-	.	ENST00000596767+ENST00000594130+ENST00000601901+ENST00000601119__exon_number_063__gene_id_ENSG00000227195	MIR663A	ENSG00000227195.62	-2.5726290519906	-29.4037966824357	3.00314708637114e-75	1.79256543869369e-71
ENSG00000145687.12	ENSG00000145687	ENSG00000145687_013	chr5	dexseq_prepare_annotation2.py	exon	80733278	80733649	.	-	.	ENST00000513785__exon_number_013__gene_id_ENSG00000145687	SSBP2	ENSG00000145687.12	-3.09051653488293	-32.4618675961997	3.03159198406552e-73	1.73414640468508e-69
ENSG00000087460.93	ENSG00000087460	ENSG00000087460_094	chr20	dexseq_prepare_annotation2.py	exon	57485041	57485062	.	+	.	ENST00000496934+ENST00000371075+ENST00000494081+ENST00000477931+ENST00000487862+ENST00000306090+ENST00000371095+ENST00000371085+ENST00000265620+ENST00000464624+ENST00000313949+ENST00000480975+ENST00000488546+ENST00000371102+ENST00000476196+ENST00000371100+ENST00000354359__exon_number_094__gene_id_ENSG00000087460	GNAS	ENSG00000087460.93	4.6184210175029	31.4573673442391	3.40118769914747e-73	1.86774181786064e-69
ENSG00000172890.37	ENSG00000172890	ENSG00000172890_038	chr11	dexseq_prepare_annotation2.py	exon	71191195	71191197	.	+	.	ENST00000526039+ENST00000530055__exon_number_038__gene_id_ENSG00000172890	NADSYN1	ENSG00000172890.37	-2.20317900327124	-28.2494109595497	1.06494871331334e-71	5.62317496368983e-68
ENSG00000138744.ENSG00000198301.1	ENSG00000138744+ENSG00000198301	ENSG00000138744+ENSG00000198301_002	chr4	dexseq_prepare_annotation2.py	exon	76834813	76835121	.	-	.	ENST00000286733__exon_number_002__gene_id_ENSG00000138744+ENSG00000198301		ENSG00000138744.ENSG00000198301.1	-3.93016502345512	-33.1523143998313	2.11382364280594e-71	1.07480886157873e-67
ENSG00000005810.4	ENSG00000005810	ENSG00000005810_005	chr13	dexseq_prepare_annotation2.py	exon	77625946	77626053	.	-	.	ENST00000407578+ENST00000357337+ENST00000544440+ENST00000429715__exon_number_005__gene_id_ENSG00000005810	MYCBP2	ENSG00000005810.4	-2.80665519005941	-26.6463691396646	2.32029013708369e-71	1.13765482771311e-67
ENSG00000066855.2	ENSG00000066855	ENSG00000066855_003	chr8	dexseq_prepare_annotation2.py	exon	66582106	66582107	.	+	.	ENST00000517944__exon_number_003__gene_id_ENSG00000066855	MTFR1	ENSG00000066855.2	-3.25275758896992	-34.1971992650187	6.13984947192925e-71	2.90660474001131e-67
ENSG00000141002.ENSG00000267048.ENSG00000198211.ENSG00000258839.ENSG00000256390.ENSG00000258947.29	ENSG00000141002+ENSG00000267048+ENSG00000198211+ENSG00000258839+ENSG00000256390+ENSG00000258947	ENSG00000141002+ENSG00000267048+ENSG00000198211+ENSG00000258839+ENSG00000256390+ENSG00000258947_030	chr16	dexseq_prepare_annotation2.py	exon	89961446	89961490	.	+	.	ENST00000263347+ENST00000263346+ENST00000566751+ENST00000562184+ENST00000562256__exon_number_030__gene_id_ENSG00000141002+ENSG00000267048+ENSG00000198211+ENSG00000258839+ENSG00000256390+ENSG00000258947		ENSG00000141002.ENSG00000267048.ENSG00000198211.ENSG00000258839.ENSG00000256390.ENSG00000258947.29	-2.26082415661236	-24.1961022155494	3.71885673738747e-70	1.70182322016326e-66
ENSG00000114735.22	ENSG00000114735	ENSG00000114735_023	chr3	dexseq_prepare_annotation2.py	exon	50617371	50617546	.	+	.	ENST00000448997+ENST00000482974__exon_number_023__gene_id_ENSG00000114735	HEMK1	ENSG00000114735.22	-3.92099421286368	-38.7105413572554	1.45993768075019e-69	6.46545175611195e-66
ENSG00000180448.3	ENSG00000180448	ENSG00000180448_004	chr19	dexseq_prepare_annotation2.py	exon	1067316	1067317	.	+	.	ENST00000587602+ENST00000536472+ENST00000313093__exon_number_004__gene_id_ENSG00000180448	HMHA1	ENSG00000180448.3	-4.73043580130445	-32.0613920529943	1.80615723401506e-69	7.74875318840597e-66
ENSG00000145687.13	ENSG00000145687	ENSG00000145687_014	chr5	dexseq_prepare_annotation2.py	exon	80736357	80736376	.	-	.	ENST00000512923__exon_number_014__gene_id_ENSG00000145687	SSBP2	ENSG00000145687.13	-3.32644332285004	-30.0743551337054	1.37696006481124e-68	5.72840422599019e-65
ENSG00000163625.85	ENSG00000163625	ENSG00000163625_086	chr4	dexseq_prepare_annotation2.py	exon	85818064	85818094	.	-	.	ENST00000509172+ENST00000295888+ENST00000426414+ENST00000322366__exon_number_086__gene_id_ENSG00000163625	WDFY3	ENSG00000163625.85	2.19043164342977	24.17124612271	5.37436251804194e-68	2.17007274309384e-64
ENSG00000265408.ENSG00000172828.ENSG00000172831.1	ENSG00000265408+ENSG00000172828+ENSG00000172831	ENSG00000265408+ENSG00000172828+ENSG00000172831_002	chr16	dexseq_prepare_annotation2.py	exon	66968359	66968362	.	+	.	ENST00000417689+ENST00000561697__exon_number_002__gene_id_ENSG00000265408+ENSG00000172828+ENSG00000172831		ENSG00000265408.ENSG00000172828.ENSG00000172831.1	-3.8478555877758	-39.8578624079634	6.61498670588506e-68	2.59470018544039e-64
ENSG00000005810.12	ENSG00000005810	ENSG00000005810_013	chr13	dexseq_prepare_annotation2.py	exon	77638750	77638869	.	-	.	ENST00000407578+ENST00000357337+ENST00000544440+ENST00000429715__exon_number_013__gene_id_ENSG00000005810	MYCBP2	ENSG00000005810.12	-2.49079050670592	-24.9443288006849	1.48362161647007e-66	5.65779103440862e-63
ENSG00000227195.65	ENSG00000227195	ENSG00000227195_066	chr20	dexseq_prepare_annotation2.py	exon	26232142	26232162	.	-	.	ENST00000601119__exon_number_066__gene_id_ENSG00000227195	MIR663A	ENSG00000227195.65	-2.57742437426489	-25.8574966390538	2.85899637954962e-66	1.06081128908878e-62
ENSG00000148218.5	ENSG00000148218	ENSG00000148218_006	chr9	dexseq_prepare_annotation2.py	exon	116151879	116151966	.	-	.	ENST00000482847+ENST00000409155+ENST00000277315__exon_number_006__gene_id_ENSG00000148218	ALAD	ENSG00000148218.5	-3.1668899313833	-35.0449090903073	4.13472180705227e-66	1.4937879421131e-62
ENSG00000187736.ENSG00000213901.20	ENSG00000187736+ENSG00000213901	ENSG00000187736+ENSG00000213901_021	chr2	dexseq_prepare_annotation2.py	exon	220022194	220022279	.	-	.	ENST00000426304+ENST00000450447+ENST00000318673+ENST00000418099+ENST00000356853+ENST00000457600+ENST00000498327+ENST00000409720__exon_number_021__gene_id_ENSG00000187736+ENSG00000213901		ENSG00000187736.ENSG00000213901.20	-3.56494737488071	-25.7623159829601	5.08740319782536e-66	1.79084419337603e-62
ENSG00000151150.40	ENSG00000151150	ENSG00000151150_041	chr10	dexseq_prepare_annotation2.py	exon	61844474	61844588	.	-	.	ENST00000503366+ENST00000355288+ENST00000280772+ENST00000373827__exon_number_041__gene_id_ENSG00000151150	ANK3	ENSG00000151150.40	-2.21615240840621	-29.0533584429747	8.93969015537065e-65	3.06823575667554e-61
ENSG00000005810.2	ENSG00000005810	ENSG00000005810_003	chr13	dexseq_prepare_annotation2.py	exon	77619037	77619628	.	-	.	ENST00000407578+ENST00000357337+ENST00000544440+ENST00000429715__exon_number_003__gene_id_ENSG00000005810	MYCBP2	ENSG00000005810.2	-2.81491105687511	-24.2388026069822	1.62094439516006e-64	5.42763346912057e-61
ENSG00000148337.55	ENSG00000148337	ENSG00000148337_056	chr9	dexseq_prepare_annotation2.py	exon	130952724	130952746	.	-	.	ENST00000474442__exon_number_056__gene_id_ENSG00000148337	CIZ1	ENSG00000148337.55	-2.51233866714058	-22.4381623597654	1.70245649958916e-64	5.56484388101423e-61
ENSG00000013441.27	ENSG00000013441	ENSG00000013441_028	chr2	dexseq_prepare_annotation2.py	exon	201725688	201725706	.	-	.	ENST00000492793+ENST00000473565+ENST00000461981__exon_number_028__gene_id_ENSG00000013441	CLK1	ENSG00000013441.27	-3.47815567121683	-38.0817234854415	2.44361130655798e-64	7.80171213563068e-61
ENSG00000127419.4	ENSG00000127419	ENSG00000127419_005	chr4	dexseq_prepare_annotation2.py	exon	926232	926233	.	+	.	ENST00000264771+ENST00000505734+ENST00000513952+ENST00000514453+ENST00000515492+ENST00000507319__exon_number_005__gene_id_ENSG00000127419	TMEM175	ENSG00000127419.4	3.89483540105656	44.8991971617797	2.96580542982611e-64	9.25371736907063e-61
ENSG00000172890.36	ENSG00000172890	ENSG00000172890_037	chr11	dexseq_prepare_annotation2.py	exon	71190340	71191194	.	+	.	ENST00000530055__exon_number_037__gene_id_ENSG00000172890	NADSYN1	ENSG00000172890.36	-2.26015680032951	-25.2830213115907	3.6080672506118e-64	1.10074915681665e-60
ENSG00000127419.5	ENSG00000127419	ENSG00000127419_006	chr4	dexseq_prepare_annotation2.py	exon	926234	926247	.	+	.	ENST00000264771+ENST00000505734+ENST00000504744+ENST00000513952+ENST00000514453+ENST00000515492+ENST00000507319__exon_number_006__gene_id_ENSG00000127419	TMEM175	ENSG00000127419.5	3.81982177054427	44.767131166481	3.84130636599258e-64	1.14642953426447e-60
ENSG00000163625.84	ENSG00000163625	ENSG00000163625_085	chr4	dexseq_prepare_annotation2.py	exon	85800559	85800647	.	-	.	ENST00000502713__exon_number_085__gene_id_ENSG00000163625	WDFY3	ENSG00000163625.84	2.16543665632831	22.9519970797244	4.70231755999067e-64	1.3735369543423e-60
ENSG00000114735.21	ENSG00000114735	ENSG00000114735_022	chr3	dexseq_prepare_annotation2.py	exon	50617275	50617370	.	+	.	ENST00000434410+ENST00000443894+ENST00000448997+ENST00000232854+ENST00000482974+ENST00000455834__exon_number_022__gene_id_ENSG00000114735	HEMK1	ENSG00000114735.21	-4.02487858337971	-34.1493442104968	1.40370131324341e-63	4.01476121854029e-60
ENSG00000163625.82	ENSG00000163625	ENSG00000163625_083	chr4	dexseq_prepare_annotation2.py	exon	85781565	85781716	.	-	.	ENST00000509172+ENST00000295888+ENST00000426414+ENST00000322366+ENST00000504990__exon_number_083__gene_id_ENSG00000163625	WDFY3	ENSG00000163625.82	2.14870666746165	22.6961808945988	3.22793772467737e-63	9.04389098918484e-60
ENSG00000215440.ENSG00000124222.ENSG00000254995.87	ENSG00000215440+ENSG00000124222+ENSG00000254995	ENSG00000215440+ENSG00000124222+ENSG00000254995_088	chr20	dexseq_prepare_annotation2.py	exon	57292916	57293051	.	+	.	ENST00000532531+ENST00000527587__exon_number_088__gene_id_ENSG00000215440+ENSG00000124222+ENSG00000254995		ENSG00000215440.ENSG00000124222.ENSG00000254995.87	-2.45710562620025	-32.2132933928441	3.4452434192875e-63	9.45967376120607e-60
ENSG00000127419	ENSG00000127419	ENSG00000127419_001	chr4	dexseq_prepare_annotation2.py	exon	926175	926191	.	+	.	ENST00000507319+ENST00000264771__exon_number_001__gene_id_ENSG00000127419	TMEM175	ENSG00000127419	3.82308213948304	43.1467046671491	9.72714831945332e-63	2.61843389055778e-59
ENSG00000180448.2	ENSG00000180448	ENSG00000180448_003	chr19	dexseq_prepare_annotation2.py	exon	1067174	1067315	.	+	.	ENST00000313093__exon_number_003__gene_id_ENSG00000180448	HMHA1	ENSG00000180448.2	-4.87683423388872	-28.4279404126857	1.14531329205981e-62	3.02375924257159e-59
ENSG00000088756.5	ENSG00000088756	ENSG00000088756_006	chr18	dexseq_prepare_annotation2.py	exon	6754687	6754814	.	+	.	ENST00000583410__exon_number_006__gene_id_ENSG00000088756	ARHGAP28	ENSG00000088756.5	-5.33884190143342	-28.3489708351637	1.63460400841112e-62	4.23411784714583e-59
ENSG00000254485.ENSG00000196220.ENSG00000206573.106	ENSG00000254485+ENSG00000196220+ENSG00000206573	ENSG00000254485+ENSG00000196220+ENSG00000206573_107	chr3	dexseq_prepare_annotation2.py	exon	9439178	9439179	.	-	.	ENST00000520447+ENST00000518437+ENST00000469846__exon_number_107__gene_id_ENSG00000254485+ENSG00000196220+ENSG00000206573		ENSG00000254485.ENSG00000196220.ENSG00000206573.106	-5.46115025671153	-21.9521004352326	1.8046661465725e-62	4.5880628999695e-59
ENSG00000140443.40	ENSG00000140443	ENSG00000140443_041	chr15	dexseq_prepare_annotation2.py	exon	99467754	99467828	.	+	.	ENST00000558762+ENST00000560343+ENST00000268035__exon_number_041__gene_id_ENSG00000140443	IGF1R	ENSG00000140443.40	-3.64794298436484	-25.6531224534543	5.51238070985816e-62	1.37595036024288e-58
ENSG00000114735.23	ENSG00000114735	ENSG00000114735_024	chr3	dexseq_prepare_annotation2.py	exon	50617547	50617660	.	+	.	ENST00000434410+ENST00000443894+ENST00000448997+ENST00000232854+ENST00000482974+ENST00000455834__exon_number_024__gene_id_ENSG00000114735	HEMK1	ENSG00000114735.23	-3.66467105585168	-32.9931383869597	5.86373858066618e-62	1.43751645497382e-58
ENSG00000100201.33	ENSG00000100201	ENSG00000100201_034	chr22	dexseq_prepare_annotation2.py	exon	38902300	38902311	.	-	.	ENST00000381633+ENST00000479734+ENST00000396821+ENST00000403230__exon_number_034__gene_id_ENSG00000100201	DDX17	ENSG00000100201.33	-3.2168490492689	-33.8657050007967	6.63115013123315e-62	1.59712995950259e-58
ENSG00000151150.71	ENSG00000151150	ENSG00000151150_072	chr10	dexseq_prepare_annotation2.py	exon	61946473	61946670	.	-	.	ENST00000503366+ENST00000280772+ENST00000373827__exon_number_072__gene_id_ENSG00000151150	ANK3	ENSG00000151150.71	2.91911035344152	27.5783048869156	8.0542956392432e-62	1.90645177780887e-58
ENSG00000172890.34	ENSG00000172890	ENSG00000172890_035	chr11	dexseq_prepare_annotation2.py	exon	71189441	71189515	.	+	.	ENST00000319023+ENST00000527852+ENST00000539574+ENST00000529840+ENST00000525200+ENST00000530534__exon_number_035__gene_id_ENSG00000172890	NADSYN1	ENSG00000172890.34	-2.27239856933995	-24.2384874052877	2.10010898537135e-61	4.8867044434863e-58
ENSG00000196549.22	ENSG00000196549	ENSG00000196549_023	chr3	dexseq_prepare_annotation2.py	exon	154834268	154834348	.	+	.	ENST00000493237+ENST00000360490+ENST00000481828+ENST00000462745+ENST00000462837+ENST00000492661+ENST00000460393__exon_number_023__gene_id_ENSG00000196549	MME	ENSG00000196549.22	3.18759825719837	29.096846014379	3.57263716378976e-61	8.17455109446734e-58
ENSG00000114735.15	ENSG00000114735	ENSG00000114735_016	chr3	dexseq_prepare_annotation2.py	exon	50614483	50614554	.	+	.	ENST00000424388+ENST00000434410+ENST00000448997+ENST00000232854+ENST00000482974+ENST00000455834__exon_number_016__gene_id_ENSG00000114735	HEMK1	ENSG00000114735.15	-3.48190176415159	-32.3961616559099	4.1982258017388e-61	9.44848569536907e-58
ENSG00000159216.40	ENSG00000159216	ENSG00000159216_041	chr21	dexseq_prepare_annotation2.py	exon	37342373	37342465	.	-	.	ENST00000460207+ENST00000475045__exon_number_041__gene_id_ENSG00000159216	RUNX1	ENSG00000159216.40	-2.4567759717322	-34.1588325230906	5.5671049544778e-61	1.2327186625491e-57
ENSG00000100106.ENSG00000100101.25	ENSG00000100106+ENSG00000100101	ENSG00000100106+ENSG00000100101_026	chr22	dexseq_prepare_annotation2.py	exon	38119192	38122510	.	+	.	ENST00000406386+ENST00000344404+ENST00000455236+ENST00000492485__exon_number_026__gene_id_ENSG00000100106+ENSG00000100101		ENSG00000100106.ENSG00000100101.25	-4.46538608487243	-25.4626083520058	7.16011715354826e-61	1.56029181514607e-57
ENSG00000150093.55	ENSG00000150093	ENSG00000150093_056	chr10	dexseq_prepare_annotation2.py	exon	33247414	33247814	.	-	.	ENST00000439974__exon_number_056__gene_id_ENSG00000150093	ITGB1	ENSG00000150093.55	3.64134256797573	36.1399461806126	1.30686332965083e-60	2.80334436053818e-57
ENSG00000205133.40	ENSG00000205133	ENSG00000205133_041	chr8	dexseq_prepare_annotation2.py	exon	93978316	93978326	.	-	.	ENST00000522925+ENST00000537541+ENST00000522903+ENST00000523580+ENST00000524037+ENST00000378861+ENST00000523375+ENST00000519792+ENST00000520430+ENST00000519069+ENST00000521988+ENST00000521617+ENST00000517540+ENST00000518748__exon_number_041__gene_id_ENSG00000205133	TRIQK	ENSG00000205133.40	2.33126222930378	32.8543116349128	1.59809387920849e-60	3.37532178924641e-57
ENSG00000163625.88	ENSG00000163625	ENSG00000163625_089	chr4	dexseq_prepare_annotation2.py	exon	85887362	85887503	.	-	.	ENST00000509172+ENST00000295888+ENST00000502713+ENST00000322366__exon_number_089__gene_id_ENSG00000163625	WDFY3	ENSG00000163625.88	2.2353890898664	21.8196156562565	2.51013011876065e-60	5.22129884066931e-57
ENSG00000180448.7	ENSG00000180448	ENSG00000180448_008	chr19	dexseq_prepare_annotation2.py	exon	1068332	1068412	.	+	.	ENST00000590214__exon_number_008__gene_id_ENSG00000180448	HMHA1	ENSG00000180448.7	-4.87431108344387	-27.200825326836	3.11335550456049e-60	6.37940483282226e-57
ENSG00000092148.74	ENSG00000092148	ENSG00000092148_075	chr14	dexseq_prepare_annotation2.py	exon	31675003	31675163	.	-	.	ENST00000399332+ENST00000553700+ENST00000556224+ENST00000556474+ENST00000553616__exon_number_075__gene_id_ENSG00000092148	HECTD1	ENSG00000092148.74	2.20399114772903	26.0567874348067	3.82254023859978e-60	7.71737145877073e-57
ENSG00000150995.47	ENSG00000150995	ENSG00000150995_048	chr3	dexseq_prepare_annotation2.py	exon	4747851	4748035	.	+	.	ENST00000456211+ENST00000443694+ENST00000357086+ENST00000354582+ENST00000423119+ENST00000302640__exon_number_048__gene_id_ENSG00000150995	ITPR1	ENSG00000150995.47	-3.19104022613089	-34.1958198248975	1.10577352557995e-59	2.20010469902564e-56
ENSG00000180448.6	ENSG00000180448	ENSG00000180448_007	chr19	dexseq_prepare_annotation2.py	exon	1067497	1067673	.	+	.	ENST00000586866__exon_number_007__gene_id_ENSG00000180448	HMHA1	ENSG00000180448.6	-4.455644411438	-26.8975271337744	1.27693946543179e-59	2.50437016358955e-56
ENSG00000092148.73	ENSG00000092148	ENSG00000092148_074	chr14	dexseq_prepare_annotation2.py	exon	31672277	31672842	.	-	.	ENST00000556474__exon_number_074__gene_id_ENSG00000092148	HECTD1	ENSG00000092148.73	2.17889318682382	25.7977232561115	1.42776226155351e-59	2.76072915267093e-56
ENSG00000159216.41	ENSG00000159216	ENSG00000159216_042	chr21	dexseq_prepare_annotation2.py	exon	37354049	37354214	.	-	.	ENST00000460207+ENST00000475045__exon_number_042__gene_id_ENSG00000159216	RUNX1	ENSG00000159216.41	-2.49624257964213	-32.8699034028517	2.78730889278918e-59	5.31470123132577e-56
ENSG00000214753.ENSG00000168000.ENSG00000234857.80	ENSG00000214753+ENSG00000168000+ENSG00000234857	ENSG00000214753+ENSG00000168000+ENSG00000234857_081	chr11	dexseq_prepare_annotation2.py	exon	62487495	62487663	.	-	.	ENST00000403734+ENST00000301785__exon_number_081__gene_id_ENSG00000214753+ENSG00000168000+ENSG00000234857		ENSG00000214753.ENSG00000168000.ENSG00000234857.80	-2.01128559141258	-21.1060930663605	3.28308572374459e-59	6.17426995438355e-56
ENSG00000163625.89	ENSG00000163625	ENSG00000163625_090	chr4	dexseq_prepare_annotation2.py	exon	85887504	85887544	.	-	.	ENST00000295888+ENST00000502713+ENST00000322366__exon_number_090__gene_id_ENSG00000163625	WDFY3	ENSG00000163625.89	2.19612950892578	21.3804442392162	7.2703707236656e-59	1.34881096644481e-55
ENSG00000180448.4	ENSG00000180448	ENSG00000180448_005	chr19	dexseq_prepare_annotation2.py	exon	1067318	1067325	.	+	.	ENST00000591293+ENST00000587602+ENST00000536472+ENST00000313093__exon_number_005__gene_id_ENSG00000180448	HMHA1	ENSG00000180448.4	-4.86730723788865	-26.4197602499481	1.20487988259858e-58	2.20550852749904e-55
ENSG00000172890.35	ENSG00000172890	ENSG00000172890_036	chr11	dexseq_prepare_annotation2.py	exon	71189516	71190128	.	+	.	ENST00000530534__exon_number_036__gene_id_ENSG00000172890	NADSYN1	ENSG00000172890.35	-2.25690080212579	-23.124598409532	2.17042310329232e-58	3.92064087050776e-55
ENSG00000005810.11	ENSG00000005810	ENSG00000005810_012	chr13	dexseq_prepare_annotation2.py	exon	77636731	77636832	.	-	.	ENST00000407578+ENST00000357337+ENST00000544440+ENST00000429715__exon_number_012__gene_id_ENSG00000005810	MYCBP2	ENSG00000005810.11	-2.40780923425087	-22.1643279849157	2.2824091542067e-58	4.06938731356391e-55
ENSG00000114735	ENSG00000114735	ENSG00000114735_001	chr3	dexseq_prepare_annotation2.py	exon	50606583	50606627	.	+	.	ENST00000434410__exon_number_001__gene_id_ENSG00000114735	HEMK1	ENSG00000114735	2.91045695467818	30.3949205192377	3.82829743784226e-58	6.73809797502068e-55
ENSG00000145362.94	ENSG00000145362	ENSG00000145362_095	chr4	dexseq_prepare_annotation2.py	exon	114304889	114304891	.	+	.	ENST00000357077+ENST00000506722+ENST00000505342__exon_number_095__gene_id_ENSG00000145362	ANK2	ENSG00000145362.94	3.14661357091574	22.6114433891061	6.35538770035242e-58	1.10443766560833e-54
ENSG00000163625.77	ENSG00000163625	ENSG00000163625_078	chr4	dexseq_prepare_annotation2.py	exon	85762345	85762416	.	-	.	ENST00000514071+ENST00000295888+ENST00000426414+ENST00000322366__exon_number_078__gene_id_ENSG00000163625	WDFY3	ENSG00000163625.77	2.4733981516464	21.0344686026877	1.04542808159634e-57	1.79403299512544e-54
ENSG00000091536.72	ENSG00000091536	ENSG00000091536_073	chr17	dexseq_prepare_annotation2.py	exon	18062239	18062311	.	+	.	ENST00000578472+ENST00000556535+ENST00000418233+ENST00000557655+ENST00000205890+ENST00000433411__exon_number_073__gene_id_ENSG00000091536	MYO15A	ENSG00000091536.72	-1.76408391249308	-20.8851657545953	1.6001336171947e-57	2.71204868852088e-54
ENSG00000116883.ENSG00000214193.18	ENSG00000116883+ENSG00000214193	ENSG00000116883+ENSG00000214193_019	chr1	dexseq_prepare_annotation2.py	exon	36784857	36784860	.	+	.	ENST00000508854__exon_number_019__gene_id_ENSG00000116883+ENSG00000214193		ENSG00000116883.ENSG00000214193.18	-2.17561994631415	-28.6610323292983	1.72815553029371e-57	2.89331170892564e-54
ENSG00000140694.7	ENSG00000140694	ENSG00000140694_008	chr16	dexseq_prepare_annotation2.py	exon	14595410	14595546	.	-	.	ENST00000564882__exon_number_008__gene_id_ENSG00000140694	PARN	ENSG00000140694.7	-2.34234147082545	-27.0870167354705	1.76867574202789e-57	2.92547491469929e-54
ENSG00000272084.ENSG00000127481.8	ENSG00000272084+ENSG00000127481	ENSG00000272084+ENSG00000127481_009	chr1	dexseq_prepare_annotation2.py	exon	19403234	19403396	.	-	.	ENST00000375226+ENST00000375224+ENST00000375225+ENST00000543981+ENST00000459947+ENST00000375217+ENST00000375254+ENST00000486515+ENST00000429347+ENST00000375267__exon_number_009__gene_id_ENSG00000272084+ENSG00000127481		ENSG00000272084.ENSG00000127481.8	-2.09666270319252	-18.0971671810075	3.95787865786924e-57	6.43584403187245e-54
ENSG00000167380.40	ENSG00000167380	ENSG00000167380_041	chr19	dexseq_prepare_annotation2.py	exon	44679797	44679832	.	+	.	ENST00000454662+ENST00000590524+ENST00000585678+ENST00000588883+ENST00000590089+ENST00000337433+ENST00000588127__exon_number_041__gene_id_ENSG00000167380	ZNF226	ENSG00000167380.40	3.26793848298343	26.0606613547349	3.98472344382645e-57	6.43584403187245e-54
ENSG00000177694.36	ENSG00000177694	ENSG00000177694_037	chr3	dexseq_prepare_annotation2.py	exon	175373269	175373351	.	+	.	ENST00000489299__exon_number_037__gene_id_ENSG00000177694	NAALADL2	ENSG00000177694.36	-3.29641613092217	-35.4844818516708	6.661073647495e-57	1.06333971717442e-53
ENSG00000005810.13	ENSG00000005810	ENSG00000005810_014	chr13	dexseq_prepare_annotation2.py	exon	77640127	77640223	.	-	.	ENST00000407578+ENST00000357337+ENST00000544440+ENST00000429715__exon_number_014__gene_id_ENSG00000005810	MYCBP2	ENSG00000005810.13	-2.22513749619086	-21.6181829810439	1.03412179814524e-56	1.63184419747319e-53
ENSG00000151612.10	ENSG00000151612	ENSG00000151612_011	chr4	dexseq_prepare_annotation2.py	exon	146686699	146686890	.	-	.	ENST00000379448+ENST00000515386+ENST00000511659+ENST00000513320+ENST00000508784__exon_number_011__gene_id_ENSG00000151612	ZNF827	ENSG00000151612.10	-4.23162063939583	-29.4413425842564	1.11415262983214e-56	1.73815406749018e-53
ENSG00000113575.ENSG00000272772.ENSG00000113558.ENSG00000273345.ENSG00000006837.46	ENSG00000113575+ENSG00000272772+ENSG00000113558+ENSG00000273345+ENSG00000006837	ENSG00000113575+ENSG00000272772+ENSG00000113558+ENSG00000273345+ENSG00000006837_047	chr5	dexseq_prepare_annotation2.py	exon	133537713	133538176	.	-	.	ENST00000495833__exon_number_047__gene_id_ENSG00000113575+ENSG00000272772+ENSG00000113558+ENSG00000273345+ENSG00000006837		ENSG00000113575.ENSG00000272772.ENSG00000113558.ENSG00000273345.ENSG00000006837.46	-2.34367022506422	-19.0560776119065	2.68418167067088e-56	4.14045578471598e-53
ENSG00000077782.72	ENSG00000077782	ENSG00000077782_073	chr8	dexseq_prepare_annotation2.py	exon	38287521	38288338	.	-	.	ENST00000526570__exon_number_073__gene_id_ENSG00000077782	FGFR1	ENSG00000077782.72	1.56953441448989	21.1558916558584	4.85601006606005e-56	7.407357754768e-53
ENSG00000158286.41	ENSG00000158286	ENSG00000158286_042	chr1	dexseq_prepare_annotation2.py	exon	6281352	6281359	.	+	.	ENST00000377939__exon_number_042__gene_id_ENSG00000158286	RNF207	ENSG00000158286.41	2.39949109145097	27.1125042610044	9.39287822791386e-56	1.41704470373339e-52
ENSG00000180448.5	ENSG00000180448	ENSG00000180448_006	chr19	dexseq_prepare_annotation2.py	exon	1067326	1067494	.	+	.	ENST00000590214+ENST00000587602+ENST00000536472+ENST00000591293+ENST00000313093__exon_number_006__gene_id_ENSG00000180448	HMHA1	ENSG00000180448.5	-4.5447341347726	-25.0311273817844	9.54234818322532e-56	1.42394653552421e-52
ENSG00000114735.2	ENSG00000114735	ENSG00000114735_003	chr3	dexseq_prepare_annotation2.py	exon	50606705	50606908	.	+	.	ENST00000232854__exon_number_003__gene_id_ENSG00000114735	HEMK1	ENSG00000114735.2	2.92532216208334	28.8012767289363	1.12185718650878e-55	1.65607834093597e-52
ENSG00000140694.46	ENSG00000140694	ENSG00000140694_047	chr16	dexseq_prepare_annotation2.py	exon	14724096	14724108	.	-	.	ENST00000563641+ENST00000341484+ENST00000437198+ENST00000420015+ENST00000566021__exon_number_047__gene_id_ENSG00000140694	PARN	ENSG00000140694.46	-3.45711331485567	-26.0548082311527	1.65544263540182e-55	2.41775635791249e-52
ENSG00000023228.ENSG00000237580.2	ENSG00000023228+ENSG00000237580	ENSG00000023228+ENSG00000237580_003	chr2	dexseq_prepare_annotation2.py	exon	206981225	206988542	.	-	.	ENST00000233190__exon_number_003__gene_id_ENSG00000023228+ENSG00000237580		ENSG00000023228.ENSG00000237580.2	-3.31227745832173	-34.0246794360717	2.77814811952906e-55	4.01474571302806e-52
ENSG00000156113.68	ENSG00000156113	ENSG00000156113_069	chr10	dexseq_prepare_annotation2.py	exon	79398128	79398353	.	-	.	ENST00000286627__exon_number_069__gene_id_ENSG00000156113	KCNMA1	ENSG00000156113.68	2.84453405549724	22.9206212219394	3.05706759301591e-55	4.37179772473731e-52
ENSG00000233673.ENSG00000187627.6	ENSG00000233673+ENSG00000187627	ENSG00000233673+ENSG00000187627_007	chr2	dexseq_prepare_annotation2.py	exon	87113707	87113852	.	+	.	ENST00000426186__exon_number_007__gene_id_ENSG00000233673+ENSG00000187627		ENSG00000233673.ENSG00000187627.6	1.86698077101544	23.5275225918156	5.14435731222755e-55	7.28090966975744e-52
ENSG00000114735.7	ENSG00000114735	ENSG00000114735_008	chr3	dexseq_prepare_annotation2.py	exon	50607001	50607005	.	+	.	ENST00000482974+ENST00000448997+ENST00000424388+ENST00000232854__exon_number_008__gene_id_ENSG00000114735	HEMK1	ENSG00000114735.7	2.85129470785484	28.3718985557184	5.39759355982343e-55	7.56136764748897e-52
ENSG00000007516.3	ENSG00000007516	ENSG00000007516_004	chr16	dexseq_prepare_annotation2.py	exon	1383646	1383750	.	+	.	ENST00000565665+ENST00000397488+ENST00000562208+ENST00000568887+ENST00000426824__exon_number_004__gene_id_ENSG00000007516	BAIAP3	ENSG00000007516.3	-3.66957727692502	-28.9069315514195	8.80729283451195e-55	1.22133131725132e-51
ENSG00000182774.ENSG00000214575.ENSG00000260836.28	ENSG00000182774+ENSG00000214575+ENSG00000260836	ENSG00000182774+ENSG00000214575+ENSG00000260836_029	chr15	dexseq_prepare_annotation2.py	exon	83209208	83209208	.	-	.	ENST00000560229+ENST00000330244+ENST00000561157__exon_number_029__gene_id_ENSG00000182774+ENSG00000214575+ENSG00000260836		ENSG00000182774.ENSG00000214575.ENSG00000260836.28	-2.23506181658153	-25.654855670828	9.92427069490744e-55	1.36246342662106e-51
ENSG00000079102.31	ENSG00000079102	ENSG00000079102_032	chr8	dexseq_prepare_annotation2.py	exon	93023281	93023315	.	-	.	ENST00000396218+ENST00000360348+ENST00000523629+ENST00000520724+ENST00000436581+ENST00000518844+ENST00000523290+ENST00000265814+ENST00000521553+ENST00000519847+ENST00000518992+ENST00000521054+ENST00000422361__exon_number_032__gene_id_ENSG00000079102	RUNX1T1	ENSG00000079102.31	-2.57425139262032	-29.5999726531236	1.02685153066069e-54	1.39576573503251e-51
ENSG00000113575.ENSG00000272772.ENSG00000113558.ENSG00000273345.ENSG00000006837.71	ENSG00000113575+ENSG00000272772+ENSG00000113558+ENSG00000273345+ENSG00000006837	ENSG00000113575+ENSG00000272772+ENSG00000113558+ENSG00000273345+ENSG00000006837_072	chr5	dexseq_prepare_annotation2.py	exon	133643829	133644157	.	-	.	ENST00000265334+ENST00000609383+ENST00000435211+ENST00000518409+ENST00000536186+ENST00000521118+ENST00000523832+ENST00000520693+ENST00000521755+ENST00000523054+ENST00000520515+ENST00000520592+ENST00000609654+ENST00000519312+ENST00000435240__exon_number_072__gene_id_ENSG00000113575+ENSG00000272772+ENSG00000113558+ENSG00000273345+ENSG00000006837		ENSG00000113575.ENSG00000272772.ENSG00000113558.ENSG00000273345.ENSG00000006837.71	-2.51994392353484	-18.6614698830266	1.12078639908808e-54	1.50851256456085e-51
ENSG00000172890.32	ENSG00000172890	ENSG00000172890_033	chr11	dexseq_prepare_annotation2.py	exon	71188272	71188392	.	+	.	ENST00000539574+ENST00000525200__exon_number_033__gene_id_ENSG00000172890	NADSYN1	ENSG00000172890.32	-2.2814495762665	-21.7787450487204	1.17062415670439e-54	1.56029425220698e-51
ENSG00000126883.11	ENSG00000126883	ENSG00000126883_012	chr9	dexseq_prepare_annotation2.py	exon	134007983	134008032	.	+	.	ENST00000451030+ENST00000411637+ENST00000359428__exon_number_012__gene_id_ENSG00000126883	NUP214	ENSG00000126883.11	2.74084831978288	26.0268345977776	1.26088405892367e-54	1.66443970109033e-51
ENSG00000134109.13	ENSG00000134109	ENSG00000134109_014	chr3	dexseq_prepare_annotation2.py	exon	5243438	5243464	.	+	.	ENST00000256497+ENST00000465369+ENST00000445686+ENST00000434243+ENST00000492751__exon_number_014__gene_id_ENSG00000134109	EDEM1	ENSG00000134109.13	-4.72596765510933	-45.2340802302108	1.68943991356957e-54	2.2089185521363e-51
ENSG00000123104.1	ENSG00000123104	ENSG00000123104_002	chr12	dexseq_prepare_annotation2.py	exon	26493100	26493261	.	-	.	ENST00000381340__exon_number_002__gene_id_ENSG00000123104	ITPR2	ENSG00000123104.1	2.13710951191408	23.2838305555439	1.96400818096101e-54	2.54368704840956e-51
ENSG00000074054.71	ENSG00000074054	ENSG00000074054_072	chr2	dexseq_prepare_annotation2.py	exon	122407053	122407163	.	-	.	ENST00000409078__exon_number_072__gene_id_ENSG00000074054	CLASP1	ENSG00000074054.71	-1.85175076690832	-21.6629822746343	2.47709935797716e-54	3.17823422859115e-51
ENSG00000147813.21	ENSG00000147813	ENSG00000147813_022	chr8	dexseq_prepare_annotation2.py	exon	144658602	144658609	.	-	.	ENST00000340490+ENST00000426292+ENST00000488096+ENST00000449291+ENST00000532645+ENST00000525583+ENST00000276844+ENST00000464332+ENST00000435154__exon_number_022__gene_id_ENSG00000147813	NAPRT1	ENSG00000147813.21	-2.20797514489241	-24.3602562904591	2.60482787974855e-54	3.31117037314036e-51
ENSG00000227195.64	ENSG00000227195	ENSG00000227195_065	chr20	dexseq_prepare_annotation2.py	exon	26232129	26232141	.	-	.	ENST00000594130+ENST00000601119__exon_number_065__gene_id_ENSG00000227195	MIR663A	ENSG00000227195.64	-2.52654722602865	-21.4685770331728	3.23936814171132e-54	4.07999903397229e-51
ENSG00000114735.20	ENSG00000114735	ENSG00000114735_021	chr3	dexseq_prepare_annotation2.py	exon	50616252	50616357	.	+	.	ENST00000455834+ENST00000448997+ENST00000232854+ENST00000434410__exon_number_021__gene_id_ENSG00000114735	HEMK1	ENSG00000114735.20	-2.8241091106732	-27.7694582155859	5.04073402365846e-54	6.29111101065432e-51
ENSG00000227195.58	ENSG00000227195	ENSG00000227195_059	chr20	dexseq_prepare_annotation2.py	exon	26189979	26189993	.	-	.	ENST00000600225+ENST00000601079__exon_number_059__gene_id_ENSG00000227195	MIR663A	ENSG00000227195.58	-2.53174387706048	-21.3734492795915	6.07008381878928e-54	7.50754528960635e-51
ENSG00000112159.106	ENSG00000112159	ENSG00000112159_107	chr6	dexseq_prepare_annotation2.py	exon	90503481	90503673	.	-	.	ENST00000369393+ENST00000428876+ENST00000439638__exon_number_107__gene_id_ENSG00000112159	MDN1	ENSG00000112159.106	-1.95826460227278	-18.981656484584	6.13968346737545e-54	7.52582664734023e-51
ENSG00000010322.39	ENSG00000010322	ENSG00000010322_040	chr3	dexseq_prepare_annotation2.py	exon	52521212	52521292	.	+	.	ENST00000479054+ENST00000488243+ENST00000345716+ENST00000460759+ENST00000489895__exon_number_040__gene_id_ENSG00000010322	NISCH	ENSG00000010322.39	-2.15251684216917	-25.2258553338323	6.91537502285617e-54	8.40162987068878e-51
ENSG00000150672.ENSG00000256466.86	ENSG00000150672+ENSG00000256466	ENSG00000150672+ENSG00000256466_087	chr11	dexseq_prepare_annotation2.py	exon	85236035	85236066	.	-	.	ENST00000530260__exon_number_087__gene_id_ENSG00000150672+ENSG00000256466		ENSG00000150672.ENSG00000256466.86	3.71770627951012	29.013744992641	7.44217175166556e-54	8.96233325525578e-51
ENSG00000159216.43	ENSG00000159216	ENSG00000159216_044	chr21	dexseq_prepare_annotation2.py	exon	37357048	37357128	.	-	.	ENST00000475045__exon_number_044__gene_id_ENSG00000159216	RUNX1	ENSG00000159216.43	-2.45011038480506	-28.9453477131064	9.39574278412153e-54	1.12165560335731e-50
ENSG00000114735.28	ENSG00000114735	ENSG00000114735_029	chr3	dexseq_prepare_annotation2.py	exon	50618108	50622179	.	+	.	ENST00000448997+ENST00000232854__exon_number_029__gene_id_ENSG00000114735	HEMK1	ENSG00000114735.28	-3.93871662094555	-27.5650512343118	1.08450346858909e-53	1.28350985507519e-50
ENSG00000113575.ENSG00000272772.ENSG00000113558.ENSG00000273345.ENSG00000006837.42	ENSG00000113575+ENSG00000272772+ENSG00000113558+ENSG00000273345+ENSG00000006837	ENSG00000113575+ENSG00000272772+ENSG00000113558+ENSG00000273345+ENSG00000006837_043	chr5	dexseq_prepare_annotation2.py	exon	133536676	133536678	.	-	.	ENST00000495833+ENST00000481195__exon_number_043__gene_id_ENSG00000113575+ENSG00000272772+ENSG00000113558+ENSG00000273345+ENSG00000006837		ENSG00000113575.ENSG00000272772.ENSG00000113558.ENSG00000273345.ENSG00000006837.42	2.58447253229439	18.3895382879709	1.46664866429485e-53	1.72094297885797e-50
ENSG00000148337.6	ENSG00000148337	ENSG00000148337_007	chr9	dexseq_prepare_annotation2.py	exon	130928431	130928547	.	-	.	ENST00000393608+ENST00000325721+ENST00000372948+ENST00000415526+ENST00000485862+ENST00000541172+ENST00000461765+ENST00000372938+ENST00000372954+ENST00000357558+ENST00000538431+ENST00000277465+ENST00000471773__exon_number_007__gene_id_ENSG00000148337	CIZ1	ENSG00000148337.6	2.13913960762332	19.3453599091761	1.62339386494405e-53	1.88872245883651e-50
ENSG00000114735.6	ENSG00000114735	ENSG00000114735_007	chr3	dexseq_prepare_annotation2.py	exon	50606998	50607000	.	+	.	ENST00000448997+ENST00000482974+ENST00000232854__exon_number_007__gene_id_ENSG00000114735	HEMK1	ENSG00000114735.6	2.90926127335568	27.4473838484886	1.68884707174718e-53	1.94836184110826e-50
ENSG00000204655.17	ENSG00000204655	ENSG00000204655_018	chr6	dexseq_prepare_annotation2.py	exon	29635681	29635701	.	+	.	ENST00000396704+ENST00000416766+ENST00000485211+ENST00000376917+ENST00000396701+ENST00000533330+ENST00000483013+ENST00000431798+ENST00000490427+ENST00000376898+ENST00000494692+ENST00000376889+ENST00000376888+ENST00000376894+ENST00000376902+ENST00000376891__exon_number_018__gene_id_ENSG00000204655	MOG	ENSG00000204655.17	-4.9740194275905	-32.4350159188472	1.89058442098655e-53	2.16292310682967e-50
ENSG00000161010.ENSG00000197226.23	ENSG00000161010+ENSG00000197226	ENSG00000161010+ENSG00000197226_024	chr5	dexseq_prepare_annotation2.py	exon	179268907	179268907	.	-	.	ENST00000520995+ENST00000523084+ENST00000376931+ENST00000522663+ENST00000520150+ENST00000518235+ENST00000292586+ENST00000521675+ENST00000519208+ENST00000521299+ENST00000523737+ENST00000520698+ENST00000403396+ENST00000518219+ENST00000520900__exon_number_024__gene_id_ENSG00000161010+ENSG00000197226		ENSG00000161010.ENSG00000197226.23	-1.68182367705825	-20.8457903711361	3.26131687156734e-53	3.70027395066111e-50
ENSG00000257062.ENSG00000111700.ENSG00000134538.ENSG00000205754.ENSG00000257046.45	ENSG00000257062+ENSG00000111700+ENSG00000134538+ENSG00000205754+ENSG00000257046	ENSG00000257062+ENSG00000111700+ENSG00000134538+ENSG00000205754+ENSG00000257046_046	chr12	dexseq_prepare_annotation2.py	exon	21242842	21242863	.	+	.	ENST00000545916+ENST00000540229+ENST00000593147+ENST00000381541+ENST00000554957+ENST00000421593+ENST00000553473__exon_number_046__gene_id_ENSG00000257062+ENSG00000111700+ENSG00000134538+ENSG00000205754+ENSG00000257046		ENSG00000257062.ENSG00000111700.ENSG00000134538.ENSG00000205754.ENSG00000257046.45	2.0915133041417	22.7630686905316	3.52639040143118e-53	3.9682297758269e-50
ENSG00000114735.9	ENSG00000114735	ENSG00000114735_010	chr3	dexseq_prepare_annotation2.py	exon	50607243	50608361	.	+	.	ENST00000482974__exon_number_010__gene_id_ENSG00000114735	HEMK1	ENSG00000114735.9	2.72143433263211	27.2186860423524	4.01034978976966e-53	4.47613724583998e-50
ENSG00000022840.70	ENSG00000022840	ENSG00000022840_071	chr12	dexseq_prepare_annotation2.py	exon	121014682	121014685	.	+	.	ENST00000325954+ENST00000545419+ENST00000542701+ENST00000535470+ENST00000413266+ENST00000538254__exon_number_071__gene_id_ENSG00000022840	RNF10	ENSG00000022840.70	2.45501908426669	22.2582454405243	5.03996762180112e-53	5.579975765537e-50
ENSG00000198947.90	ENSG00000198947	ENSG00000198947_091	chrX	dexseq_prepare_annotation2.py	exon	32563276	32563451	.	-	.	ENST00000357033+ENST00000378677+ENST00000288447__exon_number_091__gene_id_ENSG00000198947	DMD	ENSG00000198947.90	-2.8757201961162	-22.4658844270397	5.21957092680366e-53	5.73259211405734e-50
ENSG00000091536.73	ENSG00000091536	ENSG00000091536_074	chr17	dexseq_prepare_annotation2.py	exon	18062589	18062661	.	+	.	ENST00000578472+ENST00000556535+ENST00000557190+ENST00000418233+ENST00000557655+ENST00000205890+ENST00000433411__exon_number_074__gene_id_ENSG00000091536	MYO15A	ENSG00000091536.73	-1.72899055749931	-19.5411819350404	6.31540223435396e-53	6.88108183448824e-50
ENSG00000147099.34	ENSG00000147099	ENSG00000147099_035	chrX	dexseq_prepare_annotation2.py	exon	71791796	71791906	.	-	.	ENST00000486704__exon_number_035__gene_id_ENSG00000147099	HDAC8	ENSG00000147099.34	2.63922396936424	27.0730005676565	6.97648420900705e-53	7.54152449699009e-50
ENSG00000164941.14	ENSG00000164941	ENSG00000164941_015	chr8	dexseq_prepare_annotation2.py	exon	95841203	95841219	.	+	.	ENST00000343161+ENST00000519457+ENST00000521860+ENST00000524333+ENST00000523206+ENST00000519053+ENST00000447247+ENST00000523731+ENST00000522171+ENST00000523321__exon_number_015__gene_id_ENSG00000164941	INTS8	ENSG00000164941.14	-3.13761759577293	-27.68072493866	7.096550126459e-53	7.61138266141445e-50
ENSG00000067248.31	ENSG00000067248	ENSG00000067248_032	chr5	dexseq_prepare_annotation2.py	exon	54593113	54593226	.	-	.	ENST00000504778+ENST00000508346+ENST00000251636__exon_number_032__gene_id_ENSG00000067248	DHX29	ENSG00000067248.31	2.71704844477209	25.0469988982308	9.46615024537067e-53	1.0074185291364e-49
ENSG00000207112.ENSG00000210825.ENSG00000239195.ENSG00000207145.ENSG00000166012.ENSG00000207304.ENSG00000206834.ENSG00000221170.ENSG00000206799.73	ENSG00000207112+ENSG00000210825+ENSG00000239195+ENSG00000207145+ENSG00000166012+ENSG00000207304+ENSG00000206834+ENSG00000221170+ENSG00000206799	ENSG00000207112+ENSG00000210825+ENSG00000239195+ENSG00000207145+ENSG00000166012+ENSG00000207304+ENSG00000206834+ENSG00000221170+ENSG00000206799_074	chr11	dexseq_prepare_annotation2.py	exon	93472133	93472402	.	-	.	ENST00000529508__exon_number_074__gene_id_ENSG00000207112+ENSG00000210825+ENSG00000239195+ENSG00000207145+ENSG00000166012+ENSG00000207304+ENSG00000206834+ENSG00000221170+ENSG00000206799		ENSG00000207112.ENSG00000210825.ENSG00000239195.ENSG00000207145.ENSG00000166012.ENSG00000207304.ENSG00000206834.ENSG00000221170.ENSG00000206799.73	-3.54560852107409	-20.6353999667647	1.38040613403991e-52	1.45777258859849e-49
ENSG00000172890.33	ENSG00000172890	ENSG00000172890_034	chr11	dexseq_prepare_annotation2.py	exon	71188393	71188484	.	+	.	ENST00000539574+ENST00000527852+ENST00000525200__exon_number_034__gene_id_ENSG00000172890	NADSYN1	ENSG00000172890.33	-2.4025798267043	-20.9435553706242	2.70872824482305e-52	2.83870584594486e-49
ENSG00000148337.56	ENSG00000148337	ENSG00000148337_057	chr9	dexseq_prepare_annotation2.py	exon	130952967	130952989	.	-	.	ENST00000467178+ENST00000325721+ENST00000420484+ENST00000372948+ENST00000415526+ENST00000491954+ENST00000393608+ENST00000541172+ENST00000372938+ENST00000372954+ENST00000357558+ENST00000324544+ENST00000538431+ENST00000277465+ENST00000498156__exon_number_057__gene_id_ENSG00000148337	CIZ1	ENSG00000148337.56	-2.29384272134674	-18.9769333072852	3.46638683673508e-52	3.60519987324252e-49
ENSG00000159216.42	ENSG00000159216	ENSG00000159216_043	chr21	dexseq_prepare_annotation2.py	exon	37356870	37357047	.	-	.	ENST00000460207+ENST00000475045__exon_number_043__gene_id_ENSG00000159216	RUNX1	ENSG00000159216.42	-2.49002488000535	-27.7719547931201	5.47848210804625e-52	5.65502928334765e-49
ENSG00000212091.ENSG00000144061.29	ENSG00000212091+ENSG00000144061	ENSG00000212091+ENSG00000144061_030	chr2	dexseq_prepare_annotation2.py	exon	110922265	110922307	.	-	.	ENST00000355301+ENST00000496524+ENST00000393272+ENST00000417665+ENST00000445609+ENST00000461707+ENST00000316534__exon_number_030__gene_id_ENSG00000212091+ENSG00000144061		ENSG00000212091.ENSG00000144061.29	-2.68868303026997	-27.107249914324	5.80966853590198e-52	5.95213548223761e-49
ENSG00000150672.ENSG00000256466.51	ENSG00000150672+ENSG00000256466	ENSG00000150672+ENSG00000256466_052	chr11	dexseq_prepare_annotation2.py	exon	83585463	83585531	.	-	.	ENST00000376106+ENST00000376104+ENST00000524982+ENST00000280241+ENST00000418306+ENST00000330014+ENST00000543673+ENST00000531015+ENST00000398301+ENST00000532653+ENST00000537455+ENST00000398309+ENST00000529111__exon_number_052__gene_id_ENSG00000150672+ENSG00000256466		ENSG00000150672.ENSG00000256466.51	-3.50262792681271	-27.7369156759324	6.19793169777201e-52	6.30288334118761e-49
ENSG00000022840.69	ENSG00000022840	ENSG00000022840_070	chr12	dexseq_prepare_annotation2.py	exon	121014393	121014681	.	+	.	ENST00000325954+ENST00000545419+ENST00000544805+ENST00000542701+ENST00000535470+ENST00000413266+ENST00000538254__exon_number_070__gene_id_ENSG00000022840	RNF10	ENSG00000022840.69	2.55108393457542	21.7917197584077	7.79348234045833e-52	7.86717659258943e-49
ENSG00000113575.ENSG00000272772.ENSG00000113558.ENSG00000273345.ENSG00000006837.66	ENSG00000113575+ENSG00000272772+ENSG00000113558+ENSG00000273345+ENSG00000006837	ENSG00000113575+ENSG00000272772+ENSG00000113558+ENSG00000273345+ENSG00000006837_067	chr5	dexseq_prepare_annotation2.py	exon	133640096	133640113	.	-	.	ENST00000609383+ENST00000518409+ENST00000536186+ENST00000521118+ENST00000435240+ENST00000520693+ENST00000523054+ENST00000520515+ENST00000609654+ENST00000519312+ENST00000265334+ENST00000518990__exon_number_067__gene_id_ENSG00000113575+ENSG00000272772+ENSG00000113558+ENSG00000273345+ENSG00000006837		ENSG00000113575.ENSG00000272772.ENSG00000113558.ENSG00000273345.ENSG00000006837.66	-4.96906805298466	-17.9475799879094	9.56344421540493e-52	9.58340877778161e-49
ENSG00000163803.62	ENSG00000163803	ENSG00000163803_063	chr2	dexseq_prepare_annotation2.py	exon	28843467	28843510	.	+	.	ENST00000411743+ENST00000327757+ENST00000404858+ENST00000541605+ENST00000422425+ENST00000444257__exon_number_063__gene_id_ENSG00000163803	PLB1	ENSG00000163803.62	-1.85596551027218	-23.1336046567654	1.26859468556808e-51	1.26203108697753e-48
ENSG00000100106.ENSG00000100101.24	ENSG00000100106+ENSG00000100101	ENSG00000100106+ENSG00000100101_025	chr22	dexseq_prepare_annotation2.py	exon	38111770	38111941	.	+	.	ENST00000406386+ENST00000344404+ENST00000455236+ENST00000492485__exon_number_025__gene_id_ENSG00000100106+ENSG00000100101		ENSG00000100106.ENSG00000100101.24	-4.26330441947024	-21.6724347581656	1.57662855108017e-51	1.55718724650067e-48
ENSG00000067248.26	ENSG00000067248	ENSG00000067248_027	chr5	dexseq_prepare_annotation2.py	exon	54586046	54586172	.	-	.	ENST00000504778+ENST00000251636__exon_number_027__gene_id_ENSG00000067248	DHX29	ENSG00000067248.26	2.65016254793349	24.3798063966578	1.90843292937707e-51	1.87143659387472e-48
ENSG00000005884.22	ENSG00000005884	ENSG00000005884_023	chr17	dexseq_prepare_annotation2.py	exon	48151576	48151644	.	+	.	ENST00000007722+ENST00000505306+ENST00000512553+ENST00000506401+ENST00000320031+ENST00000544892+ENST00000510809__exon_number_023__gene_id_ENSG00000005884	ITGA3	ENSG00000005884.22	-2.5613523190277	-31.8568226573301	2.09274753979991e-51	2.03762367907071e-48
ENSG00000172890.1	ENSG00000172890	ENSG00000172890_002	chr11	dexseq_prepare_annotation2.py	exon	71164255	71164256	.	+	.	ENST00000533612+ENST00000534634+ENST00000319023__exon_number_002__gene_id_ENSG00000172890	NADSYN1	ENSG00000172890.1	1.74338252104378	20.6225333520444	2.24482145930964e-51	2.17029971030129e-48
ENSG00000166313.9	ENSG00000166313	ENSG00000166313_010	chr11	dexseq_prepare_annotation2.py	exon	6417330	6417445	.	-	.	ENST00000609331+ENST00000529519+ENST00000608394+ENST00000524626+ENST00000608704+ENST00000608435+ENST00000608645+ENST00000608655+ENST00000299402+ENST00000389906+ENST00000526240+ENST00000609360+ENST00000530885+ENST00000311051__exon_number_010__gene_id_ENSG00000166313	APBB1	ENSG00000166313.9	3.83760132428898	20.7456983046191	2.56971919204946e-51	2.46703824475316e-48
ENSG00000134109.12	ENSG00000134109	ENSG00000134109_013	chr3	dexseq_prepare_annotation2.py	exon	5241277	5241380	.	+	.	ENST00000465369+ENST00000445686+ENST00000492751+ENST00000256497__exon_number_013__gene_id_ENSG00000134109	EDEM1	ENSG00000134109.12	-4.63895932501944	-40.6640402312321	2.6576338865179e-51	2.533721706559e-48
ENSG00000118515.35	ENSG00000118515	ENSG00000118515_036	chr6	dexseq_prepare_annotation2.py	exon	134494293	134494309	.	-	.	ENST00000490149+ENST00000524764+ENST00000474427+ENST00000532021__exon_number_036__gene_id_ENSG00000118515	SGK1	ENSG00000118515.35	-2.14295672001723	-19.8033589341837	4.19711904345762e-51	3.97383231034567e-48
ENSG00000255103.ENSG00000127603.34	ENSG00000255103+ENSG00000127603	ENSG00000255103+ENSG00000127603_035	chr1	dexseq_prepare_annotation2.py	exon	39749858	39749892	.	+	.	ENST00000472385+ENST00000485063__exon_number_035__gene_id_ENSG00000255103+ENSG00000127603		ENSG00000255103.ENSG00000127603.34	-5.88903147423591	-25.8100507807763	9.28813353473796e-51	8.73377192089065e-48
ENSG00000142512.32	ENSG00000142512	ENSG00000142512_033	chr19	dexseq_prepare_annotation2.py	exon	51920966	51920991	.	-	.	ENST00000353836+ENST00000432469+ENST00000439889__exon_number_033__gene_id_ENSG00000142512	SIGLEC10	ENSG00000142512.32	2.68557673978519	25.684840892082	1.52228818937103e-50	1.42169290044892e-47
ENSG00000159216.44	ENSG00000159216	ENSG00000159216_045	chr21	dexseq_prepare_annotation2.py	exon	37360428	37360469	.	-	.	ENST00000475045__exon_number_045__gene_id_ENSG00000159216	RUNX1	ENSG00000159216.44	-2.38370253438144	-26.8039188614402	1.72981990613359e-50	1.60459497049632e-47
ENSG00000125170	ENSG00000125170	ENSG00000125170_001	chr16	dexseq_prepare_annotation2.py	exon	57505863	57505869	.	-	.	ENST00000566936__exon_number_001__gene_id_ENSG00000125170	DOK4	ENSG00000125170	-4.50625417113529	-29.8266353707345	2.83494587291532e-50	2.61206965845002e-47
ENSG00000215029.ENSG00000185945.3	ENSG00000215029+ENSG00000185945	ENSG00000215029+ENSG00000185945_004	chrX	dexseq_prepare_annotation2.py	exon	101618184	101618366	.	-	.	ENST00000457521+ENST00000372750+ENST00000372749+ENST00000412230__exon_number_004__gene_id_ENSG00000215029+ENSG00000185945		ENSG00000215029.ENSG00000185945.3	-5.17199795305451	-21.7856894226699	2.98758344676837e-50	2.73435587382029e-47
ENSG00000166313.8	ENSG00000166313	ENSG00000166313_009	chr11	dexseq_prepare_annotation2.py	exon	6417016	6417192	.	-	.	ENST00000609331+ENST00000529519+ENST00000608394+ENST00000524626+ENST00000608704+ENST00000608435+ENST00000608645+ENST00000608655+ENST00000299402+ENST00000389906+ENST00000526240+ENST00000609360+ENST00000530885+ENST00000311051__exon_number_009__gene_id_ENSG00000166313	APBB1	ENSG00000166313.8	3.50044033488856	20.3510557239786	3.37387675071953e-50	3.06745724237935e-47
ENSG00000146648.36	ENSG00000146648	ENSG00000146648_037	chr7	dexseq_prepare_annotation2.py	exon	55259412	55259567	.	+	.	ENST00000455089+ENST00000275493+ENST00000454757__exon_number_037__gene_id_ENSG00000146648	EGFR	ENSG00000146648.36	2.6372473911505	25.4263005978645	4.24482461859701e-50	3.83391442492572e-47
ENSG00000077549.17	ENSG00000077549	ENSG00000077549_018	chr1	dexseq_prepare_annotation2.py	exon	19712215	19712291	.	-	.	ENST00000457768__exon_number_018__gene_id_ENSG00000077549	CAPZB	ENSG00000077549.17	3.08760723618247	26.4290937731988	6.74944328102776e-50	6.05623575345867e-47
ENSG00000104419	ENSG00000104419	ENSG00000104419_001	chr8	dexseq_prepare_annotation2.py	exon	134249414	134249414	.	-	.	ENST00000323851__exon_number_001__gene_id_ENSG00000104419	NDRG1	ENSG00000104419	4.47434472437933	18.3575416307831	9.95314290934033e-50	8.87290374968634e-47
ENSG00000227195.63	ENSG00000227195	ENSG00000227195_064	chr20	dexseq_prepare_annotation2.py	exon	26232103	26232128	.	-	.	ENST00000594130+ENST00000601901+ENST00000601119__exon_number_064__gene_id_ENSG00000227195	MIR663A	ENSG00000227195.63	-2.5306155324219	-19.8890037618453	1.25570429534345e-49	1.11219754768078e-46
ENSG00000197102.27	ENSG00000197102	ENSG00000197102_028	chr14	dexseq_prepare_annotation2.py	exon	102473345	102473445	.	+	.	ENST00000360184__exon_number_028__gene_id_ENSG00000197102	DYNC1H1	ENSG00000197102.27	-2.30514597880869	-19.5312469091248	1.34311751543263e-49	1.18199507194669e-46
ENSG00000151150.42	ENSG00000151150	ENSG00000151150_043	chr10	dexseq_prepare_annotation2.py	exon	61846301	61846434	.	-	.	ENST00000465749__exon_number_043__gene_id_ENSG00000151150	ANK3	ENSG00000151150.42	-2.12346049729522	-21.9734827104582	1.38137026852242e-49	1.20791591518706e-46
ENSG00000114735.10	ENSG00000114735	ENSG00000114735_011	chr3	dexseq_prepare_annotation2.py	exon	50608362	50608725	.	+	.	ENST00000424388+ENST00000434410+ENST00000448997+ENST00000232854+ENST00000482974+ENST00000455834__exon_number_011__gene_id_ENSG00000114735	HEMK1	ENSG00000114735.10	2.75033626220452	25.0686805808092	1.77449834576107e-49	1.54185936643136e-46
ENSG00000214753.ENSG00000168000.ENSG00000234857.82	ENSG00000214753+ENSG00000168000+ENSG00000234857	ENSG00000214753+ENSG00000168000+ENSG00000234857_083	chr11	dexseq_prepare_annotation2.py	exon	62489292	62489414	.	-	.	ENST00000403734+ENST00000301785__exon_number_083__gene_id_ENSG00000214753+ENSG00000168000+ENSG00000234857		ENSG00000214753.ENSG00000168000.ENSG00000234857.82	-1.60487404820374	-18.3424070642534	1.86836014590757e-49	1.6132056037174e-46
ENSG00000012061.2	ENSG00000012061	ENSG00000012061_003	chr19	dexseq_prepare_annotation2.py	exon	45912804	45912871	.	-	.	ENST00000423698+ENST00000300853+ENST00000588738__exon_number_003__gene_id_ENSG00000012061	ERCC1	ENSG00000012061.2	-2.42797386537029	-25.9781773883398	3.53746643625285e-49	3.0352788572963e-46
ENSG00000163491.29	ENSG00000163491	ENSG00000163491_030	chr3	dexseq_prepare_annotation2.py	exon	27326093	27326195	.	-	.	ENST00000424275+ENST00000341435+ENST00000357467+ENST00000474938+ENST00000574215+ENST00000435584+ENST00000429845__exon_number_030__gene_id_ENSG00000163491	NEK10	ENSG00000163491.29	-2.48686252767447	-20.2749081630674	3.59889399540051e-49	3.06880596927052e-46
ENSG00000148337.70	ENSG00000148337	ENSG00000148337_071	chr9	dexseq_prepare_annotation2.py	exon	130953852	130953868	.	-	.	ENST00000357558+ENST00000372938+ENST00000325721__exon_number_071__gene_id_ENSG00000148337	CIZ1	ENSG00000148337.70	-4.23878781167951	-18.0922774189455	5.56047425765061e-49	4.71219301812235e-46
ENSG00000175203.15	ENSG00000175203	ENSG00000175203_016	chr12	dexseq_prepare_annotation2.py	exon	57926578	57926593	.	-	.	ENST00000551872+ENST00000537439+ENST00000550086+ENST00000550988+ENST00000550201+ENST00000548249+ENST00000552390+ENST00000550954+ENST00000434715+ENST00000543672+ENST00000546758+ENST00000549394__exon_number_016__gene_id_ENSG00000175203	DCTN2	ENSG00000175203.15	2.10387708966908	25.8062913526276	6.68805909752486e-49	5.63298700161226e-46
ENSG00000223745.58	ENSG00000223745	ENSG00000223745_059	chr1	dexseq_prepare_annotation2.py	exon	93806015	93806029	.	-	.	ENST00000452347+ENST00000411670+ENST00000451302+ENST00000413606+ENST00000421202+ENST00000457387+ENST00000449305+ENST00000438777+ENST00000447577__exon_number_059__gene_id_ENSG00000223745	RP4-717I23.3	ENSG00000223745.58	2.79447504737333	19.0963576602602	7.05196241024627e-49	5.90326653325042e-46
ENSG00000068878.14	ENSG00000068878	ENSG00000068878_015	chr2	dexseq_prepare_annotation2.py	exon	54114396	54114453	.	-	.	ENST00000421748+ENST00000389993+ENST00000404125+ENST00000476586__exon_number_015__gene_id_ENSG00000068878	PSME4	ENSG00000068878.14	-5.03289164373232	-29.5735368115455	1.05793582728301e-48	8.80241078693182e-46
ENSG00000181666.56	ENSG00000181666	ENSG00000181666_057	chr19	dexseq_prepare_annotation2.py	exon	37853112	37853175	.	+	.	ENST00000324411+ENST00000591391+ENST00000592768+ENST00000586897+ENST00000588820+ENST00000590570+ENST00000589392+ENST00000544914+ENST00000392153+ENST00000591471+ENST00000541583__exon_number_057__gene_id_ENSG00000181666	HKR1	ENSG00000181666.56	1.66778302703223	20.2329110339875	1.22878801688596e-48	1.01623729931449e-45
ENSG00000113575.ENSG00000272772.ENSG00000113558.ENSG00000273345.ENSG00000006837.88	ENSG00000113575+ENSG00000272772+ENSG00000113558+ENSG00000273345+ENSG00000006837	ENSG00000113575+ENSG00000272772+ENSG00000113558+ENSG00000273345+ENSG00000006837_089	chr5	dexseq_prepare_annotation2.py	exon	133706735	133706735	.	-	.	ENST00000518409+ENST00000519312+ENST00000609383__exon_number_089__gene_id_ENSG00000113575+ENSG00000272772+ENSG00000113558+ENSG00000273345+ENSG00000006837		ENSG00000113575.ENSG00000272772.ENSG00000113558.ENSG00000273345.ENSG00000006837.88	-3.18130791321038	-17.1820363914786	1.3120962933822e-48	1.07863743552856e-45
ENSG00000095564.35	ENSG00000095564	ENSG00000095564_036	chr10	dexseq_prepare_annotation2.py	exon	93768798	93768965	.	+	.	ENST00000265990+ENST00000544642__exon_number_036__gene_id_ENSG00000095564	BTAF1	ENSG00000095564.35	-3.58221291790833	-22.2992841521188	1.61264622275033e-48	1.3178199365268e-45
ENSG00000266967.ENSG00000267060.ENSG00000108825.35	ENSG00000266967+ENSG00000267060+ENSG00000108825	ENSG00000266967+ENSG00000267060+ENSG00000108825_036	chr17	dexseq_prepare_annotation2.py	exon	41108421	41108421	.	-	.	ENST00000491665+ENST00000421990+ENST00000427569+ENST00000486664+ENST00000450475+ENST00000423601+ENST00000591910+ENST00000430739+ENST00000483774+ENST00000409399+ENST00000409103+ENST00000478040+ENST00000441280+ENST00000360221__exon_number_036__gene_id_ENSG00000266967+ENSG00000267060+ENSG00000108825		ENSG00000266967.ENSG00000267060.ENSG00000108825.35	-2.05286423539836	-20.3363413820471	1.7293828859527e-48	1.40485241941363e-45
ENSG00000221983.6	ENSG00000221983	ENSG00000221983_007	chr19	dexseq_prepare_annotation2.py	exon	18682685	18682688	.	+	.	ENST00000430157+ENST00000442744+ENST00000595683+ENST00000598814+ENST00000596273__exon_number_007__gene_id_ENSG00000221983	UBA52	ENSG00000221983.6	-5.19539324000539	-42.262831290002	2.34382381434525e-48	1.89278938927178e-45
ENSG00000022840.71	ENSG00000022840	ENSG00000022840_072	chr12	dexseq_prepare_annotation2.py	exon	121014686	121014689	.	+	.	ENST00000325954+ENST00000538254+ENST00000542701+ENST00000413266+ENST00000545419__exon_number_072__gene_id_ENSG00000022840	RNF10	ENSG00000022840.71	2.52686162476011	20.4485171723811	2.4094590084741e-48	1.93441514290863e-45
ENSG00000010322.43	ENSG00000010322	ENSG00000010322_044	chr3	dexseq_prepare_annotation2.py	exon	52523589	52523694	.	+	.	ENST00000479054+ENST00000489895+ENST00000345716+ENST00000467594__exon_number_044__gene_id_ENSG00000010322	NISCH	ENSG00000010322.43	-2.00367170653657	-22.3945168530228	4.38286177243818e-48	3.4982881470404e-45
ENSG00000196504.22	ENSG00000196504	ENSG00000196504_023	chr2	dexseq_prepare_annotation2.py	exon	153529079	153529137	.	-	.	ENST00000410080+ENST00000545856+ENST00000354363__exon_number_023__gene_id_ENSG00000196504	PRPF40A	ENSG00000196504.22	2.72462584820465	23.0338360155185	4.84706214464812e-48	3.846437997631e-45
ENSG00000123213.22	ENSG00000123213	ENSG00000123213_023	chr5	dexseq_prepare_annotation2.py	exon	65105342	65105528	.	+	.	ENST00000502464+ENST00000509935+ENST00000511299+ENST00000506799+ENST00000507201+ENST00000380985__exon_number_023__gene_id_ENSG00000123213	NLN	ENSG00000123213.22	-2.97201368297118	-25.2619803803573	5.12854254263813e-48	4.04642006614149e-45
ENSG00000227195.18	ENSG00000227195	ENSG00000227195_019	chr20	dexseq_prepare_annotation2.py	exon	26172429	26172449	.	-	.	ENST00000609914+ENST00000594150+ENST00000596223+ENST00000601901+ENST00000596537+ENST00000598448+ENST00000608521+ENST00000598150+ENST00000608084+ENST00000600225+ENST00000427348+ENST00000432499+ENST00000609012+ENST00000600263+ENST00000596767+ENST00000594130+ENST00000596058+ENST00000597361+ENST00000597267+ENST00000596111+ENST00000601079+ENST00000609202+ENST00000608487+ENST00000598451+ENST00000601119…	MIR663A	ENSG00000227195.18	1.88758319968356	19.3301051191491	5.64597153702884e-48	4.42921627675738e-45
ENSG00000196504.25	ENSG00000196504	ENSG00000196504_026	chr2	dexseq_prepare_annotation2.py	exon	153532913	153532918	.	-	.	ENST00000493468__exon_number_026__gene_id_ENSG00000196504	PRPF40A	ENSG00000196504.25	-3.03097733772033	-22.8944151269123	9.20415349053229e-48	7.17955350057509e-45
ENSG00000074054.70	ENSG00000074054	ENSG00000074054_071	chr2	dexseq_prepare_annotation2.py	exon	122406948	122407052	.	-	.	ENST00000455322+ENST00000397587+ENST00000263710+ENST00000541377+ENST00000409078__exon_number_071__gene_id_ENSG00000074054	CLASP1	ENSG00000074054.70	-1.84763062528408	-19.3712067883097	9.55604533025209e-48	7.41192790513553e-45
ENSG00000159216.45	ENSG00000159216	ENSG00000159216_046	chr21	dexseq_prepare_annotation2.py	exon	37376862	37376965	.	-	.	ENST00000475045__exon_number_046__gene_id_ENSG00000159216	RUNX1	ENSG00000159216.45	-2.3537881470365	-25.0923994928037	9.73586273820416e-48	7.50897557234324e-45
ENSG00000166313.1	ENSG00000166313	ENSG00000166313_002	chr11	dexseq_prepare_annotation2.py	exon	6416373	6416387	.	-	.	ENST00000608394+ENST00000608704+ENST00000608435+ENST00000608655+ENST00000299402+ENST00000389906+ENST00000526240+ENST00000609360+ENST00000311051__exon_number_002__gene_id_ENSG00000166313	APBB1	ENSG00000166313.1	3.28042402495114	19.4549296969002	1.24852836831812e-47	9.57572433368273e-45
ENSG00000144426.ENSG00000204196.50	ENSG00000144426+ENSG00000204196	ENSG00000144426+ENSG00000204196_051	chr2	dexseq_prepare_annotation2.py	exon	204034470	204034574	.	+	.	ENST00000449802+ENST00000414576__exon_number_051__gene_id_ENSG00000144426+ENSG00000204196		ENSG00000144426.ENSG00000204196.50	-2.72387647663649	-20.6992462703845	1.41305724506496e-47	1.07773876081105e-44
ENSG00000023228.ENSG00000237580.30	ENSG00000023228+ENSG00000237580	ENSG00000023228+ENSG00000237580_031	chr2	dexseq_prepare_annotation2.py	exon	207023808	207023819	.	-	.	ENST00000454195__exon_number_031__gene_id_ENSG00000023228+ENSG00000237580		ENSG00000023228.ENSG00000237580.30	-2.41089704358984	-27.6979540352896	1.64224797257649e-47	1.24562240421622e-44
ENSG00000166313.5	ENSG00000166313	ENSG00000166313_006	chr11	dexseq_prepare_annotation2.py	exon	6416534	6416659	.	-	.	ENST00000529519+ENST00000608394+ENST00000524626+ENST00000608704+ENST00000608655+ENST00000608645+ENST00000609360+ENST00000299402+ENST00000389906+ENST00000526240+ENST00000311051__exon_number_006__gene_id_ENSG00000166313	APBB1	ENSG00000166313.5	3.36336835117905	19.4058563942164	1.73051521348331e-47	1.30535995383665e-44
ENSG00000010327.56	ENSG00000010327	ENSG00000010327_057	chr3	dexseq_prepare_annotation2.py	exon	52552328	52552375	.	+	.	ENST00000321725+ENST00000461325__exon_number_057__gene_id_ENSG00000010327	STAB1	ENSG00000010327.56	-2.57520910360033	-23.9004773383876	2.09475687462937e-47	1.57147973929163e-44
ENSG00000092148.76	ENSG00000092148	ENSG00000092148_077	chr14	dexseq_prepare_annotation2.py	exon	31676222	31676596	.	-	.	ENST00000399332+ENST00000556224__exon_number_077__gene_id_ENSG00000092148	HECTD1	ENSG00000092148.76	2.19129816915628	20.5791814276636	2.81651259671136e-47	2.10145515408758e-44
ENSG00000232732.45	ENSG00000232732	ENSG00000232732_046	chr2	dexseq_prepare_annotation2.py	exon	200775779	200775805	.	-	.	ENST00000457577+ENST00000599977+ENST00000608498+ENST00000608419+ENST00000596619__exon_number_046__gene_id_ENSG00000232732	AC073043.1	ENSG00000232732.45	-6.40426248550385	-19.833947140332	3.90911984767291e-47	2.90090501301418e-44
ENSG00000114374	ENSG00000114374	ENSG00000114374_001	chrY	dexseq_prepare_annotation2.py	exon	14813160	14813968	.	+	.	ENST00000338981__exon_number_001__gene_id_ENSG00000114374	USP9Y	ENSG00000114374	-2.8635297808312	-20.7051898451819	4.29754190697824e-47	3.17200181850223e-44
ENSG00000221978.53	ENSG00000221978	ENSG00000221978_054	chr1	dexseq_prepare_annotation2.py	exon	1334690	1334691	.	-	.	ENST00000425598+ENST00000408918+ENST00000488340+ENST00000400809+ENST00000481223__exon_number_054__gene_id_ENSG00000221978	CCNL2	ENSG00000221978.53	-3.79003284792258	-29.2813760586372	4.48457305992477e-47	3.29234811286006e-44
ENSG00000159674.27	ENSG00000159674	ENSG00000159674_028	chr4	dexseq_prepare_annotation2.py	exon	1166634	1166661	.	-	.	ENST00000290902__exon_number_028__gene_id_ENSG00000159674	SPON2	ENSG00000159674.27	-2.06024029422381	-22.9060555639205	4.5195839193612e-47	3.30040211677352e-44
ENSG00000166535.23	ENSG00000166535	ENSG00000166535_024	chr12	dexseq_prepare_annotation2.py	exon	8998673	8998720	.	+	.	ENST00000539547+ENST00000541459+ENST00000536789+ENST00000545692+ENST00000540049+ENST00000299698__exon_number_024__gene_id_ENSG00000166535	A2ML1	ENSG00000166535.23	-2.17711345499725	-22.8890924037135	4.8776951344632e-47	3.54306483719531e-44
ENSG00000005801.ENSG00000263365.66	ENSG00000005801+ENSG00000263365	ENSG00000005801+ENSG00000263365_067	chr11	dexseq_prepare_annotation2.py	exon	3400376	3400376	.	-	.	ENST00000399602+ENST00000330692+ENST00000532539+ENST00000429541+ENST00000526601+ENST00000533036+ENST00000525502+ENST00000527386__exon_number_067__gene_id_ENSG00000005801+ENSG00000263365		ENSG00000005801.ENSG00000263365.66	-2.77312788540349	-31.7619197000815	4.93857610864167e-47	3.56840715605779e-44
ENSG00000156873.ENSG00000260899.ENSG00000080603.60	ENSG00000156873+ENSG00000260899+ENSG00000080603	ENSG00000156873+ENSG00000260899+ENSG00000080603_061	chr16	dexseq_prepare_annotation2.py	exon	30762539	30762602	.	+	.	ENST00000328273+ENST00000563588+ENST00000483578+ENST00000563913+ENST00000424889+ENST00000565924+ENST00000569762+ENST00000565897+ENST00000564838__exon_number_061__gene_id_ENSG00000156873+ENSG00000260899+ENSG00000080603		ENSG00000156873.ENSG00000260899.ENSG00000080603.60	2.54097737079002	24.1532172088471	5.01399922888179e-47	3.60393663945689e-44
ENSG00000227195.57	ENSG00000227195	ENSG00000227195_058	chr20	dexseq_prepare_annotation2.py	exon	26189960	26189978	.	-	.	ENST00000600225+ENST00000601079+ENST00000610014__exon_number_058__gene_id_ENSG00000227195	MIR663A	ENSG00000227195.57	-2.53678103232239	-18.9913813973866	5.76096737343701e-47	4.11927170223789e-44
ENSG00000151150.22	ENSG00000151150	ENSG00000151150_023	chr10	dexseq_prepare_annotation2.py	exon	61819458	61819574	.	-	.	ENST00000503366+ENST00000514197+ENST00000373827+ENST00000511043+ENST00000355288+ENST00000373820+ENST00000469721__exon_number_023__gene_id_ENSG00000151150	ANK3	ENSG00000151150.22	1.65902359691502	20.7804610428575	9.16442080863777e-47	6.51889468981681e-44
ENSG00000188897.65	ENSG00000188897	ENSG00000188897_066	chr16	dexseq_prepare_annotation2.py	exon	11571677	11571861	.	-	.	ENST00000344649+ENST00000598234+ENST00000595170__exon_number_066__gene_id_ENSG00000188897	CTD-3088G3.8	ENSG00000188897.65	-2.58605595306662	-23.5001928797378	1.11310379884261e-46	7.87698804783027e-44
ENSG00000215440.ENSG00000124222.ENSG00000254995.88	ENSG00000215440+ENSG00000124222+ENSG00000254995	ENSG00000215440+ENSG00000124222+ENSG00000254995_089	chr20	dexseq_prepare_annotation2.py	exon	57293136	57294287	.	+	.	ENST00000532531+ENST00000527587__exon_number_089__gene_id_ENSG00000215440+ENSG00000124222+ENSG00000254995		ENSG00000215440.ENSG00000124222.ENSG00000254995.88	-2.1264805528087	-22.7013011558331	1.13719049346998e-46	8.00617097879585e-44
ENSG00000102893.56	ENSG00000102893	ENSG00000102893_057	chr16	dexseq_prepare_annotation2.py	exon	47698887	47699852	.	+	.	ENST00000566319__exon_number_057__gene_id_ENSG00000102893	PHKB	ENSG00000102893.56	-2.52319209780244	-17.997596666742	1.20528984837149e-46	8.44231745528204e-44
ENSG00000142512.30	ENSG00000142512	ENSG00000142512_031	chr19	dexseq_prepare_annotation2.py	exon	51920897	51920952	.	-	.	ENST00000357375+ENST00000439889+ENST00000353836+ENST00000529627+ENST00000356298+ENST00000432469+ENST00000339313__exon_number_031__gene_id_ENSG00000142512	SIGLEC10	ENSG00000142512.30	2.72253585687124	23.473214968244	1.24656086986722e-46	8.68707388733965e-44
ENSG00000153048.30	ENSG00000153048	ENSG00000153048_031	chr16	dexseq_prepare_annotation2.py	exon	8962201	8962211	.	-	.	ENST00000562586+ENST00000396593+ENST00000561530__exon_number_031__gene_id_ENSG00000153048	CARHSP1	ENSG00000153048.30	-3.27416478044804	-25.5738528760309	1.32276322502924e-46	9.17155919754365e-44
ENSG00000103671.20	ENSG00000103671	ENSG00000103671_021	chr15	dexseq_prepare_annotation2.py	exon	64701812	64701883	.	+	.	ENST00000561265+ENST00000559565+ENST00000560567+ENST00000261884+ENST00000558820__exon_number_021__gene_id_ENSG00000103671	TRIP4	ENSG00000103671.20	3.78801715313208	34.6845590828737	1.39506014956513e-46	9.62423254739691e-44
ENSG00000205133.39	ENSG00000205133	ENSG00000205133_040	chr8	dexseq_prepare_annotation2.py	exon	93978303	93978315	.	-	.	ENST00000522925+ENST00000537541+ENST00000521617+ENST00000522903+ENST00000523580+ENST00000524037+ENST00000378861+ENST00000523375+ENST00000519792+ENST00000520430+ENST00000519069+ENST00000521988+ENST00000517858+ENST00000517540+ENST00000518748__exon_number_040__gene_id_ENSG00000205133	TRIQK	ENSG00000205133.39	2.01709219588583	23.8929611449499	1.42775664356746e-46	9.80054992844015e-44
ENSG00000181090.24	ENSG00000181090	ENSG00000181090_025	chr9	dexseq_prepare_annotation2.py	exon	140671070	140671233	.	+	.	ENST00000460843+ENST00000462484+ENST00000371394+ENST00000465566+ENST00000462942+ENST00000334856__exon_number_025__gene_id_ENSG00000181090	EHMT1	ENSG00000181090.24	-7.346378507617	-34.6561807430855	1.47465035185001e-46	1.0072082000203e-43
ENSG00000123213.21	ENSG00000123213	ENSG00000123213_022	chr5	dexseq_prepare_annotation2.py	exon	65104953	65105236	.	+	.	ENST00000507201__exon_number_022__gene_id_ENSG00000123213	NLN	ENSG00000123213.21	-2.87983476537313	-24.3684898339062	1.55494711833175e-46	1.05679440637274e-43
ENSG00000166689.53	ENSG00000166689	ENSG00000166689_054	chr11	dexseq_prepare_annotation2.py	exon	16877350	16877461	.	-	.	ENST00000529213+ENST00000531066+ENST00000355661+ENST00000528376+ENST00000448080+ENST00000528637__exon_number_054__gene_id_ENSG00000166689	PLEKHA7	ENSG00000166689.53	-3.00030531623399	-19.1908214561034	1.65789518817973e-46	1.12121083154898e-43
ENSG00000175287.ENSG00000095319.ENSG00000251184.106	ENSG00000175287+ENSG00000095319+ENSG00000251184	ENSG00000175287+ENSG00000095319+ENSG00000251184_107	chr9	dexseq_prepare_annotation2.py	exon	131768781	131769375	.	+	.	ENST00000372577__exon_number_107__gene_id_ENSG00000175287+ENSG00000095319+ENSG00000251184		ENSG00000175287.ENSG00000095319.ENSG00000251184.106	-2.75526706546144	-21.3161355768088	2.3634472739802e-46	1.59053050223356e-43
ENSG00000151150.65	ENSG00000151150	ENSG00000151150_066	chr10	dexseq_prepare_annotation2.py	exon	61926582	61926633	.	-	.	ENST00000474360+ENST00000503366+ENST00000460468+ENST00000280772+ENST00000373827__exon_number_066__gene_id_ENSG00000151150	ANK3	ENSG00000151150.65	2.54659766289647	20.6037150858513	2.43661910370658e-46	1.63177409888518e-43
ENSG00000102893.59	ENSG00000102893	ENSG00000102893_060	chr16	dexseq_prepare_annotation2.py	exon	47709497	47710320	.	+	.	ENST00000566275__exon_number_060__gene_id_ENSG00000102893	PHKB	ENSG00000102893.59	-2.26112086895258	-17.8740799525144	3.14149213147723e-46	2.09360625612613e-43
ENSG00000103671.19	ENSG00000103671	ENSG00000103671_020	chr15	dexseq_prepare_annotation2.py	exon	64698529	64698658	.	+	.	ENST00000560567+ENST00000261884+ENST00000558820__exon_number_020__gene_id_ENSG00000103671	TRIP4	ENSG00000103671.19	3.78209072288341	34.2130521491341	3.5256705976005e-46	2.33828605633905e-43
ENSG00000091536.69	ENSG00000091536	ENSG00000091536_070	chr17	dexseq_prepare_annotation2.py	exon	18061652	18061659	.	+	.	ENST00000557655+ENST00000578472+ENST00000556535+ENST00000557190__exon_number_070__gene_id_ENSG00000091536	MYO15A	ENSG00000091536.69	-1.84877153653894	-17.5974322318258	3.56817403268238e-46	2.35509778966746e-43
ENSG00000177830.47	ENSG00000177830	ENSG00000177830_048	chr11	dexseq_prepare_annotation2.py	exon	903704	903753	.	-	.	ENST00000528581+ENST00000336845+ENST00000528426+ENST00000454838__exon_number_048__gene_id_ENSG00000177830	CHID1	ENSG00000177830.47	-2.24085772710309	-18.6175162120691	3.66864038225883e-46	2.40982279195591e-43
ENSG00000188897.73	ENSG00000188897	ENSG00000188897_074	chr16	dexseq_prepare_annotation2.py	exon	11588431	11588616	.	-	.	ENST00000598234__exon_number_074__gene_id_ENSG00000188897	CTD-3088G3.8	ENSG00000188897.73	-2.44969682817671	-23.2107141783836	3.76822555408222e-46	2.46345054008443e-43
ENSG00000114374.3	ENSG00000114374	ENSG00000114374_004	chrY	dexseq_prepare_annotation2.py	exon	14821321	14821368	.	+	.	ENST00000493168+ENST00000338981__exon_number_004__gene_id_ENSG00000114374	USP9Y	ENSG00000114374.3	-3.1350727295999	-20.24680356463	5.7625312602085e-46	3.74935955729377e-43
ENSG00000113575.ENSG00000272772.ENSG00000113558.ENSG00000273345.ENSG00000006837.84	ENSG00000113575+ENSG00000272772+ENSG00000113558+ENSG00000273345+ENSG00000006837	ENSG00000113575+ENSG00000272772+ENSG00000113558+ENSG00000273345+ENSG00000006837_085	chr5	dexseq_prepare_annotation2.py	exon	133706689	133706695	.	-	.	ENST00000609383+ENST00000518409+ENST00000536186+ENST00000520693+ENST00000522501+ENST00000523054+ENST00000520515+ENST00000609654+ENST00000519312+ENST00000435240+ENST00000521755__exon_number_085__gene_id_ENSG00000113575+ENSG00000272772+ENSG00000113558+ENSG00000273345+ENSG00000006837		ENSG00000113575.ENSG00000272772.ENSG00000113558.ENSG00000273345.ENSG00000006837.84	-4.60638139795233	-16.5337624437689	5.82795584535175e-46	3.77404125558943e-43
ENSG00000177239.29	ENSG00000177239	ENSG00000177239_030	chr9	dexseq_prepare_annotation2.py	exon	139998878	139999054	.	+	.	ENST00000535028+ENST00000536349+ENST00000480100__exon_number_030__gene_id_ENSG00000177239	MAN1B1	ENSG00000177239.29	2.80011161256956	24.5431511629913	6.2412096241047e-46	4.02267936363774e-43
ENSG00000102893.60	ENSG00000102893	ENSG00000102893_061	chr16	dexseq_prepare_annotation2.py	exon	47722952	47723086	.	+	.	ENST00000566044+ENST00000455779+ENST00000323584+ENST00000566319+ENST00000299167__exon_number_061__gene_id_ENSG00000102893	PHKB	ENSG00000102893.60	-2.26428478765339	-17.7482923911765	8.34151046693261e-46	5.35127385964164e-43
ENSG00000007516	ENSG00000007516	ENSG00000007516_001	chr16	dexseq_prepare_annotation2.py	exon	1383602	1383638	.	+	.	ENST00000426824__exon_number_001__gene_id_ENSG00000007516	BAIAP3	ENSG00000007516	-3.45305829639862	-23.4375567190109	9.07572626246988e-46	5.79521002636949e-43
ENSG00000114374.1	ENSG00000114374	ENSG00000114374_002	chrY	dexseq_prepare_annotation2.py	exon	14813969	14813984	.	+	.	ENST00000493168+ENST00000338981__exon_number_002__gene_id_ENSG00000114374	USP9Y	ENSG00000114374.1	-2.91630084011599	-20.1623342893134	9.32414306437081e-46	5.92626992932968e-43
ENSG00000077549.19	ENSG00000077549	ENSG00000077549_020	chr1	dexseq_prepare_annotation2.py	exon	19746245	19746245	.	-	.	ENST00000375144__exon_number_020__gene_id_ENSG00000077549	CAPZB	ENSG00000077549.19	3.43006646159388	23.8680999717749	1.0913223891974e-45	6.904298872044e-43
ENSG00000260391.ENSG00000160145.48	ENSG00000260391+ENSG00000160145	ENSG00000260391+ENSG00000160145_049	chr3	dexseq_prepare_annotation2.py	exon	124174024	124174206	.	+	.	ENST00000460856+ENST00000494648+ENST00000240874+ENST00000354186+ENST00000360013+ENST00000393501__exon_number_049__gene_id_ENSG00000260391+ENSG00000160145		ENSG00000260391.ENSG00000160145.48	1.80757404688626	17.2295527508619	1.16922323769769e-45	7.36321015644797e-43
ENSG00000227195.21	ENSG00000227195	ENSG00000227195_022	chr20	dexseq_prepare_annotation2.py	exon	26172533	26172536	.	-	.	ENST00000609914+ENST00000594150+ENST00000601901+ENST00000596537+ENST00000608521+ENST00000598150+ENST00000598451+ENST00000432499+ENST00000609012+ENST00000600263+ENST00000596767+ENST00000596058+ENST00000597361+ENST00000597267+ENST00000596111+ENST00000601079+ENST00000609202+ENST00000608487+ENST00000427348+ENST00000593517+ENST00000601119+ENST00000597979+ENST00000596717+ENST00000609687__exon_number_02…	MIR663A	ENSG00000227195.21	1.75316095046389	18.5146655242803	1.54462448545146e-45	9.68289119222322e-43
ENSG00000013441.18	ENSG00000013441	ENSG00000013441_019	chr2	dexseq_prepare_annotation2.py	exon	201721614	201721708	.	-	.	ENST00000409769+ENST00000321356+ENST00000473565+ENST00000409403+ENST00000461981+ENST00000434813+ENST00000432425__exon_number_019__gene_id_ENSG00000013441	CLK1	ENSG00000013441.18	-3.4630156598161	-24.28384319112	1.64808730187907e-45	1.02845142420804e-42
ENSG00000240207.ENSG00000118855.54	ENSG00000240207+ENSG00000118855	ENSG00000240207+ENSG00000118855_055	chr3	dexseq_prepare_annotation2.py	exon	158540232	158540982	.	+	.	ENST00000465235__exon_number_055__gene_id_ENSG00000240207+ENSG00000118855		ENSG00000240207.ENSG00000118855.54	-2.76658816101332	-18.1091900903031	1.82614206258966e-45	1.1344060597497e-42
ENSG00000196504.26	ENSG00000196504	ENSG00000196504_027	chr2	dexseq_prepare_annotation2.py	exon	153532919	153533293	.	-	.	ENST00000493468+ENST00000545856+ENST00000410080+ENST00000354363__exon_number_027__gene_id_ENSG00000196504	PRPF40A	ENSG00000196504.26	-3.248079178513	-21.6904609219599	2.58152309045877e-45	1.59642783331857e-42
ENSG00000048740.25	ENSG00000048740	ENSG00000048740_026	chr10	dexseq_prepare_annotation2.py	exon	11371061	11371242	.	+	.	ENST00000354440+ENST00000379261+ENST00000609870+ENST00000354897__exon_number_026__gene_id_ENSG00000048740	CELF2	ENSG00000048740.25	-4.28837612755303	-33.1672125225436	2.87190985233125e-45	1.76804043043564e-42
ENSG00000175224.42	ENSG00000175224	ENSG00000175224_043	chr11	dexseq_prepare_annotation2.py	exon	46670277	46670417	.	+	.	ENST00000525850__exon_number_043__gene_id_ENSG00000175224	ATG13	ENSG00000175224.42	2.30083450453867	20.8008403404187	3.38784118409284e-45	2.0763534142829e-42
ENSG00000131558.25	ENSG00000131558	ENSG00000131558_026	chr7	dexseq_prepare_annotation2.py	exon	133236353	133236506	.	+	.	ENST00000483800__exon_number_026__gene_id_ENSG00000131558	EXOC4	ENSG00000131558.25	-4.55803669784098	-18.2263585065283	5.70614329608757e-45	3.48166039354079e-42
ENSG00000215298.ENSG00000147454.20	ENSG00000215298+ENSG00000147454	ENSG00000215298+ENSG00000147454_021	chr8	dexseq_prepare_annotation2.py	exon	23424479	23425771	.	+	.	ENST00000523883+ENST00000520654+ENST00000518881__exon_number_021__gene_id_ENSG00000215298+ENSG00000147454		ENSG00000215298.ENSG00000147454.20	-4.77766491143244	-26.6367912188482	5.78213579240189e-45	3.51241723183932e-42
ENSG00000059573.23	ENSG00000059573	ENSG00000059573_024	chr10	dexseq_prepare_annotation2.py	exon	97416354	97416366	.	-	.	ENST00000483788+ENST00000371221+ENST00000371224__exon_number_024__gene_id_ENSG00000059573	ALDH18A1	ENSG00000059573.23	-2.81231094324469	-25.1353831028662	5.86751320674395e-45	3.54857893436586e-42
ENSG00000100201.27	ENSG00000100201	ENSG00000100201_028	chr22	dexseq_prepare_annotation2.py	exon	38894558	38894578	.	-	.	ENST00000467279+ENST00000432525+ENST00000381633+ENST00000216019+ENST00000396821+ENST00000403230__exon_number_028__gene_id_ENSG00000100201	DDX17	ENSG00000100201.27	2.88332960052468	22.9379525906006	7.09436154572527e-45	4.27173911915105e-42
ENSG00000102893.58	ENSG00000102893	ENSG00000102893_059	chr16	dexseq_prepare_annotation2.py	exon	47703126	47703328	.	+	.	ENST00000566044+ENST00000566319+ENST00000299167+ENST00000455779+ENST00000323584+ENST00000566275__exon_number_059__gene_id_ENSG00000102893	PHKB	ENSG00000102893.58	-2.32161893297597	-17.4426413520834	8.98308696644084e-45	5.38538025010828e-42
ENSG00000116883.ENSG00000214193.20	ENSG00000116883+ENSG00000214193	ENSG00000116883+ENSG00000214193_021	chr1	dexseq_prepare_annotation2.py	exon	36785043	36785137	.	+	.	ENST00000312808+ENST00000453908+ENST00000505871+ENST00000373139+ENST00000426732__exon_number_021__gene_id_ENSG00000116883+ENSG00000214193		ENSG00000116883.ENSG00000214193.20	-2.15331334893532	-21.7402196416045	9.25465136716969e-45	5.52406116344895e-42
ENSG00000114735.29	ENSG00000114735	ENSG00000114735_030	chr3	dexseq_prepare_annotation2.py	exon	50622180	50622366	.	+	.	ENST00000232854__exon_number_030__gene_id_ENSG00000114735	HEMK1	ENSG00000114735.29	-3.87944486140535	-22.4272257802274	1.07378822610196e-44	6.38164893543867e-42
ENSG00000091536.71	ENSG00000091536	ENSG00000091536_072	chr17	dexseq_prepare_annotation2.py	exon	18061837	18061952	.	+	.	ENST00000578472+ENST00000205890+ENST00000418233__exon_number_072__gene_id_ENSG00000091536	MYO15A	ENSG00000091536.71	-1.82070375409333	-17.1580428641893	1.23275631548009e-44	7.29483549685342e-42
ENSG00000156873.ENSG00000260899.ENSG00000080603.62	ENSG00000156873+ENSG00000260899+ENSG00000080603	ENSG00000156873+ENSG00000260899+ENSG00000080603_063	chr16	dexseq_prepare_annotation2.py	exon	30762703	30762869	.	+	.	ENST00000569762+ENST00000563913+ENST00000564838__exon_number_063__gene_id_ENSG00000156873+ENSG00000260899+ENSG00000080603		ENSG00000156873.ENSG00000260899.ENSG00000080603.62	2.6005383076464	22.7729031208768	1.40829429910946e-44	8.29781507070992e-42
ENSG00000102893.65	ENSG00000102893	ENSG00000102893_066	chr16	dexseq_prepare_annotation2.py	exon	47733067	47733139	.	+	.	ENST00000564711__exon_number_066__gene_id_ENSG00000102893	PHKB	ENSG00000102893.65	-2.32077446364374	-17.3714667845451	1.56348830840807e-44	9.15752421570535e-42
ENSG00000245937.15	ENSG00000245937	ENSG00000245937_016	chr5	dexseq_prepare_annotation2.py	exon	127396836	127396936	.	-	.	ENST00000501652+ENST00000606251+ENST00000514409+ENST00000508878+ENST00000499346+ENST00000501702+ENST00000514573+ENST00000501173__exon_number_016__gene_id_ENSG00000245937	CTC-228N24.3	ENSG00000245937.15	-2.86104028894043	-21.3130622263727	1.5675438068636e-44	9.15752421570535e-42
ENSG00000140443.41	ENSG00000140443	ENSG00000140443_042	chr15	dexseq_prepare_annotation2.py	exon	99467829	99467865	.	+	.	ENST00000558762+ENST00000560972+ENST00000560343+ENST00000268035__exon_number_042__gene_id_ENSG00000140443	IGF1R	ENSG00000140443.41	-1.53442829523172	-18.8778994726875	1.60231630696546e-44	9.3209998524602e-42
ENSG00000092148.78	ENSG00000092148	ENSG00000092148_079	chr14	dexseq_prepare_annotation2.py	exon	31676690	31676915	.	-	.	ENST00000553700+ENST00000556474__exon_number_079__gene_id_ENSG00000092148	HECTD1	ENSG00000092148.78	2.28056177368716	19.4868977232974	1.62387808627059e-44	9.40657075745758e-42
ENSG00000266967.ENSG00000267060.ENSG00000108825.31	ENSG00000266967+ENSG00000267060+ENSG00000108825	ENSG00000266967+ENSG00000267060+ENSG00000108825_032	chr17	dexseq_prepare_annotation2.py	exon	41108221	41108332	.	-	.	ENST00000491665+ENST00000421990+ENST00000427569+ENST00000486664+ENST00000450475+ENST00000423601+ENST00000591910+ENST00000430739+ENST00000483774+ENST00000409399+ENST00000409103+ENST00000478040+ENST00000441280+ENST00000360221__exon_number_032__gene_id_ENSG00000266967+ENSG00000267060+ENSG00000108825		ENSG00000266967.ENSG00000267060.ENSG00000108825.31	-2.02508750348006	-18.8744283925376	1.63801172839894e-44	9.44857471197382e-42
ENSG00000168314.32	ENSG00000168314	ENSG00000168314_033	chr3	dexseq_prepare_annotation2.py	exon	39566374	39567101	.	+	.	ENST00000452959+ENST00000396228__exon_number_033__gene_id_ENSG00000168314	MOBP	ENSG00000168314.32	-2.26367795583486	-24.8300375879231	1.68184870865741e-44	9.66084861157912e-42
ENSG00000013441.10	ENSG00000013441	ENSG00000013441_011	chr2	dexseq_prepare_annotation2.py	exon	201718626	201718716	.	-	.	ENST00000409769+ENST00000321356+ENST00000473565+ENST00000496205+ENST00000409403+ENST00000461326+ENST00000461981+ENST00000434813+ENST00000472679+ENST00000432425+ENST00000464454__exon_number_011__gene_id_ENSG00000013441	CLK1	ENSG00000013441.10	2.36619464373214	23.6682523930102	1.70113287845388e-44	9.7309053479758e-42
ENSG00000179818.ENSG00000244617.97	ENSG00000179818+ENSG00000244617	ENSG00000179818+ENSG00000244617_098	chr2	dexseq_prepare_annotation2.py	exon	70313167	70313186	.	-	.	ENST00000442040+ENST00000437019+ENST00000429599+ENST00000456161__exon_number_098__gene_id_ENSG00000179818+ENSG00000244617		ENSG00000179818.ENSG00000244617.97	-2.09054517798568	-16.8560737780392	1.75574788852355e-44	1.00016433453877e-41
ENSG00000148343.11	ENSG00000148343	ENSG00000148343_012	chr9	dexseq_prepare_annotation2.py	exon	131804786	131804793	.	+	.	ENST00000406926+ENST00000358369+ENST00000445183+ENST00000439290+ENST00000277475+ENST00000474534__exon_number_012__gene_id_ENSG00000148343	FAM73B	ENSG00000148343.11	1.71819058830539	19.5972541457923	2.38582694199089e-44	1.35347370891802e-41
ENSG00000126005.ENSG00000088298.ENSG00000261582.ENSG00000242372.60	ENSG00000126005+ENSG00000088298+ENSG00000261582+ENSG00000242372	ENSG00000126005+ENSG00000088298+ENSG00000261582+ENSG00000242372_061	chr20	dexseq_prepare_annotation2.py	exon	33872574	33872589	.	-	.	ENST00000415116+ENST00000456600+ENST00000447927+ENST00000374450__exon_number_061__gene_id_ENSG00000126005+ENSG00000088298+ENSG00000261582+ENSG00000242372		ENSG00000126005.ENSG00000088298.ENSG00000261582.ENSG00000242372.60	-2.45546597190628	-19.1000073644731	2.39748742135523e-44	1.35449159723528e-41
ENSG00000074054.69	ENSG00000074054	ENSG00000074054_070	chr2	dexseq_prepare_annotation2.py	exon	122363277	122363756	.	-	.	ENST00000455322+ENST00000397587+ENST00000263710+ENST00000541377+ENST00000409078__exon_number_070__gene_id_ENSG00000074054	CLASP1	ENSG00000074054.69	-1.88493785869705	-18.2024061686237	2.73130448084657e-44	1.53676174982583e-41
ENSG00000159216.26	ENSG00000159216	ENSG00000159216_027	chr21	dexseq_prepare_annotation2.py	exon	36421568	36421585	.	-	.	ENST00000455571+ENST00000300305+ENST00000437180+ENST00000482318__exon_number_027__gene_id_ENSG00000159216	RUNX1	ENSG00000159216.26	2.68222738843678	22.9886385782022	3.5861997964322e-44	2.00953071531833e-41
ENSG00000012504.24	ENSG00000012504	ENSG00000012504_025	chr12	dexseq_prepare_annotation2.py	exon	100957290	100957420	.	+	.	ENST00000548884+ENST00000188403__exon_number_025__gene_id_ENSG00000012504	NR1H4	ENSG00000012504.24	3.65228751644323	27.8782444638277	3.76703147829653e-44	2.10227920133909e-41
ENSG00000150672.ENSG00000256466.88	ENSG00000150672+ENSG00000256466	ENSG00000150672+ENSG00000256466_089	chr11	dexseq_prepare_annotation2.py	exon	85309741	85309832	.	-	.	ENST00000376104+ENST00000526147+ENST00000472545__exon_number_089__gene_id_ENSG00000150672+ENSG00000256466		ENSG00000150672.ENSG00000256466.88	3.70573886732246	22.9253798883706	4.62589983807401e-44	2.57113880635558e-41
ENSG00000114374.6	ENSG00000114374	ENSG00000114374_007	chrY	dexseq_prepare_annotation2.py	exon	14832671	14833136	.	+	.	ENST00000493168__exon_number_007__gene_id_ENSG00000114374	USP9Y	ENSG00000114374.6	-3.12532408412265	-19.471817493759	4.92623725690678e-44	2.72702987117623e-41
ENSG00000213398.ENSG00000124067.ENSG00000267660.63	ENSG00000213398+ENSG00000124067+ENSG00000267660	ENSG00000213398+ENSG00000124067+ENSG00000267660_064	chr16	dexseq_prepare_annotation2.py	exon	67984325	67984396	.	-	.	ENST00000576616+ENST00000537830+ENST00000338335+ENST00000573702+ENST00000574665+ENST00000572037+ENST00000570802+ENST00000573023+ENST00000541864+ENST00000316341+ENST00000572766+ENST00000422611__exon_number_064__gene_id_ENSG00000213398+ENSG00000124067+ENSG00000267660		ENSG00000213398.ENSG00000124067.ENSG00000267660.63	-5.18874338676221	-19.2956873040594	5.01638737036389e-44	2.76578215473003e-41
ENSG00000123213.18	ENSG00000123213	ENSG00000123213_019	chr5	dexseq_prepare_annotation2.py	exon	65088281	65088428	.	+	.	ENST00000502464+ENST00000506539+ENST00000509935+ENST00000511299+ENST00000506799+ENST00000380985__exon_number_019__gene_id_ENSG00000123213	NLN	ENSG00000123213.18	-3.12297888714031	-22.9003757130394	5.11626191762188e-44	2.80956453449055e-41
ENSG00000092148.75	ENSG00000092148	ENSG00000092148_076	chr14	dexseq_prepare_annotation2.py	exon	31675164	31675382	.	-	.	ENST00000553616__exon_number_076__gene_id_ENSG00000092148	HECTD1	ENSG00000092148.75	2.13159084245385	19.2777527547688	5.57742674227781e-44	3.05060799896554e-41
ENSG00000241015.ENSG00000160336.5	ENSG00000241015+ENSG00000160336	ENSG00000241015+ENSG00000160336_006	chr19	dexseq_prepare_annotation2.py	exon	53945861	53947923	.	+	.	ENST00000424846__exon_number_006__gene_id_ENSG00000241015+ENSG00000160336		ENSG00000241015.ENSG00000160336.5	-2.68347109091465	-25.8836989380894	5.92003126469512e-44	3.22514846113069e-41
ENSG00000168137.53	ENSG00000168137	ENSG00000168137_054	chr3	dexseq_prepare_annotation2.py	exon	9490072	9490158	.	+	.	ENST00000407969+ENST00000302463+ENST00000402198+ENST00000413704+ENST00000488236+ENST00000466242+ENST00000399686+ENST00000421188+ENST00000443339+ENST00000493918+ENST00000402466+ENST00000406341__exon_number_054__gene_id_ENSG00000168137	SETD5	ENSG00000168137.53	-1.93058124791997	-22.0158960175926	6.41748023899546e-44	3.48233277506217e-41
ENSG00000085276.49	ENSG00000085276	ENSG00000085276_050	chr3	dexseq_prepare_annotation2.py	exon	169098975	169099046	.	-	.	ENST00000494292+ENST00000485957__exon_number_050__gene_id_ENSG00000085276	MECOM	ENSG00000085276.49	-2.35133193601086	-30.1056155416386	6.64810989286171e-44	3.59327722343076e-41
ENSG00000100949.4	ENSG00000100949	ENSG00000100949_005	chr14	dexseq_prepare_annotation2.py	exon	24734763	24734773	.	-	.	ENST00000560243+ENST00000561055+ENST00000216840+ENST00000560521+ENST00000559551+ENST00000559974+ENST00000558376+ENST00000399409__exon_number_005__gene_id_ENSG00000100949	RABGGTA	ENSG00000100949.4	2.04181974892401	19.6023321553443	6.6837872771402e-44	3.59839380442929e-41
ENSG00000198632.ENSG00000174368.26	ENSG00000198632+ENSG00000174368	ENSG00000198632+ENSG00000174368_027	chr7	dexseq_prepare_annotation2.py	exon	74984930	74984931	.	-	.	ENST00000513070+ENST00000414100__exon_number_027__gene_id_ENSG00000198632+ENSG00000174368		ENSG00000198632.ENSG00000174368.26	2.86715443357867	22.752766727455	9.28752836784113e-44	4.98065476370093e-41
ENSG00000232732.5	ENSG00000232732	ENSG00000232732_006	chr2	dexseq_prepare_annotation2.py	exon	200743265	200743423	.	-	.	ENST00000600604+ENST00000599089+ENST00000593806+ENST00000593735__exon_number_006__gene_id_ENSG00000232732	AC073043.1	ENSG00000232732.5	2.77222326444455	18.5937081730538	9.77502785028316e-44	5.22169055818667e-41
ENSG00000001631.ENSG00000243107.67	ENSG00000001631+ENSG00000243107	ENSG00000001631+ENSG00000243107_068	chr7	dexseq_prepare_annotation2.py	exon	91875415	91875480	.	-	.	ENST00000444960__exon_number_068__gene_id_ENSG00000001631+ENSG00000243107		ENSG00000001631.ENSG00000243107.67	-3.75705161517879	-17.5439654179722	1.13782662333936e-43	6.05456069037855e-41
ENSG00000025434.58	ENSG00000025434	ENSG00000025434_059	chr11	dexseq_prepare_annotation2.py	exon	47283001	47283097	.	+	.	ENST00000487913__exon_number_059__gene_id_ENSG00000025434	NR1H3	ENSG00000025434.58	2.98228410381309	23.6594343795413	1.31629520280009e-43	6.97067397844576e-41
ENSG00000022840.73	ENSG00000022840	ENSG00000022840_074	chr12	dexseq_prepare_annotation2.py	exon	121014692	121015050	.	+	.	ENST00000325954+ENST00000542701__exon_number_074__gene_id_ENSG00000022840	RNF10	ENSG00000022840.73	2.81511564388187	18.6806745608868	1.32014570633269e-43	6.97067397844576e-41
ENSG00000013441.22	ENSG00000013441	ENSG00000013441_023	chr2	dexseq_prepare_annotation2.py	exon	201722813	201722889	.	-	.	ENST00000409769__exon_number_023__gene_id_ENSG00000013441	CLK1	ENSG00000013441.22	-3.55424399487706	-23.1227393016845	1.39383827362845e-43	7.33158931928567e-41
ENSG00000123384.12	ENSG00000123384	ENSG00000123384_013	chr12	dexseq_prepare_annotation2.py	exon	57548262	57548484	.	+	.	ENST00000554174+ENST00000243077__exon_number_013__gene_id_ENSG00000123384	LRP1	ENSG00000123384.12	-2.39654284162511	-19.8401390163001	1.65114336753284e-43	8.65186520439365e-41
ENSG00000241015.ENSG00000160336.2	ENSG00000241015+ENSG00000160336	ENSG00000241015+ENSG00000160336_003	chr19	dexseq_prepare_annotation2.py	exon	53935246	53935281	.	+	.	ENST00000447129+ENST00000424846+ENST00000454407__exon_number_003__gene_id_ENSG00000241015+ENSG00000160336		ENSG00000241015.ENSG00000160336.2	-2.69397105615475	-25.5333220258956	1.77830932297685e-43	9.28277466593913e-41
ENSG00000159216.20	ENSG00000159216	ENSG00000159216_021	chr21	dexseq_prepare_annotation2.py	exon	36265222	36265260	.	-	.	ENST00000437180+ENST00000300305+ENST00000486278+ENST00000416754+ENST00000475045__exon_number_021__gene_id_ENSG00000159216	RUNX1	ENSG00000159216.20	2.35895230746441	22.5879858146493	1.81243311039916e-43	9.42506409069164e-41
ENSG00000159216.28	ENSG00000159216	ENSG00000159216_029	chr21	dexseq_prepare_annotation2.py	exon	36421596	36421641	.	-	.	ENST00000300305__exon_number_029__gene_id_ENSG00000159216	RUNX1	ENSG00000159216.28	2.84680479399309	22.5687765161946	1.95974586708119e-43	1.01526668342682e-40
ENSG00000123213.20	ENSG00000123213	ENSG00000123213_021	chr5	dexseq_prepare_annotation2.py	exon	65088483	65089476	.	+	.	ENST00000506539__exon_number_021__gene_id_ENSG00000123213	NLN	ENSG00000123213.20	-3.02187596722668	-22.5649863232351	1.99020689709157e-43	1.02717121832373e-40
ENSG00000048740.24	ENSG00000048740	ENSG00000048740_025	chr10	dexseq_prepare_annotation2.py	exon	11371056	11371060	.	+	.	ENST00000542579+ENST00000609870+ENST00000354897+ENST00000399850+ENST00000608830+ENST00000379261+ENST00000417956+ENST00000315874+ENST00000450189+ENST00000427450+ENST00000609692+ENST00000416382+ENST00000354440__exon_number_025__gene_id_ENSG00000048740	CELF2	ENSG00000048740.24	-4.19638607602684	-31.0937434163408	2.19384293681658e-43	1.12802966825394e-40
ENSG00000150672.ENSG00000256466.89	ENSG00000150672+ENSG00000256466	ENSG00000150672+ENSG00000256466_090	chr11	dexseq_prepare_annotation2.py	exon	85336151	85336295	.	-	.	ENST00000526147__exon_number_090__gene_id_ENSG00000150672+ENSG00000256466		ENSG00000150672.ENSG00000256466.89	3.83573462057982	22.5285219861006	2.30876253586647e-43	1.18268945335435e-40
ENSG00000148343.44	ENSG00000148343	ENSG00000148343_045	chr9	dexseq_prepare_annotation2.py	exon	131832214	131832244	.	+	.	ENST00000406926+ENST00000358369+ENST00000445183+ENST00000439290+ENST00000277475+ENST00000483458__exon_number_045__gene_id_ENSG00000148343	FAM73B	ENSG00000148343.44	-2.29083576710089	-19.186312614685	2.58415138934312e-43	1.31883943359613e-40
ENSG00000005810.9	ENSG00000005810	ENSG00000005810_010	chr13	dexseq_prepare_annotation2.py	exon	77635304	77635436	.	-	.	ENST00000407578+ENST00000357337+ENST00000544440+ENST00000429715__exon_number_010__gene_id_ENSG00000005810	MYCBP2	ENSG00000005810.9	-2.80474919502101	-17.3097365455253	3.60681322432817e-43	1.8339442974634e-40
ENSG00000129084.ENSG00000256206.ENSG00000129083.4	ENSG00000129084+ENSG00000256206+ENSG00000129083	ENSG00000129084+ENSG00000256206+ENSG00000129083_005	chr11	dexseq_prepare_annotation2.py	exon	14479096	14479329	.	-	.	ENST00000249923+ENST00000439561__exon_number_005__gene_id_ENSG00000129084+ENSG00000256206+ENSG00000129083		ENSG00000129084.ENSG00000256206.ENSG00000129083.4	4.33591111135211	18.0221395996032	3.93815386817026e-43	1.99503096658901e-40
ENSG00000131018.136	ENSG00000131018	ENSG00000131018_137	chr6	dexseq_prepare_annotation2.py	exon	152688353	152688517	.	-	.	ENST00000469439+ENST00000471834+ENST00000341594+ENST00000448038+ENST00000265368+ENST00000454018+ENST00000367255+ENST00000423061__exon_number_137__gene_id_ENSG00000131018	SYNE1	ENSG00000131018.136	-4.4880640014387	-15.4429456837812	4.46093497576561e-43	2.25155852604028e-40
ENSG00000140443.42	ENSG00000140443	ENSG00000140443_043	chr15	dexseq_prepare_annotation2.py	exon	99467866	99467913	.	+	.	ENST00000558762+ENST00000560972+ENST00000268035__exon_number_043__gene_id_ENSG00000140443	IGF1R	ENSG00000140443.42	-1.57326434588482	-18.3531622863348	4.54881314787151e-43	2.28750315684501e-40
ENSG00000131018.135	ENSG00000131018	ENSG00000131018_136	chr6	dexseq_prepare_annotation2.py	exon	152688132	152688352	.	-	.	ENST00000454018+ENST00000469439__exon_number_136__gene_id_ENSG00000131018	SYNE1	ENSG00000131018.135	-4.60696562009728	-15.3951041162666	7.18127465728088e-43	3.59813311167687e-40
ENSG00000113575.ENSG00000272772.ENSG00000113558.ENSG00000273345.ENSG00000006837.89	ENSG00000113575+ENSG00000272772+ENSG00000113558+ENSG00000273345+ENSG00000006837	ENSG00000113575+ENSG00000272772+ENSG00000113558+ENSG00000273345+ENSG00000006837_090	chr5	dexseq_prepare_annotation2.py	exon	133706736	133706738	.	-	.	ENST00000519312__exon_number_090__gene_id_ENSG00000113575+ENSG00000272772+ENSG00000113558+ENSG00000273345+ENSG00000006837		ENSG00000113575.ENSG00000272772.ENSG00000113558.ENSG00000273345.ENSG00000006837.89	-4.33522799438247	-15.7544551410856	8.52674963350763e-43	4.25673945522083e-40
ENSG00000140443.38	ENSG00000140443	ENSG00000140443_039	chr15	dexseq_prepare_annotation2.py	exon	99467105	99467110	.	+	.	ENST00000561049+ENST00000558762+ENST00000560343+ENST00000268035__exon_number_039__gene_id_ENSG00000140443	IGF1R	ENSG00000140443.38	-1.51425572366659	-18.2504687159725	8.78651795294111e-43	4.37052863654881e-40
ENSG00000104490.18	ENSG00000104490	ENSG00000104490_019	chr8	dexseq_prepare_annotation2.py	exon	102731542	102731542	.	-	.	ENST00000311028+ENST00000522448+ENST00000220931+ENST00000518166+ENST00000522252+ENST00000520690+ENST00000517822+ENST00000520425+ENST00000521599+ENST00000518727+ENST00000395923+ENST00000524209+ENST00000522951+ENST00000519508__exon_number_019__gene_id_ENSG00000104490	NCALD	ENSG00000104490.18	1.93941168954059	17.2621027754682	9.0116155100497e-43	4.46631280473893e-40
ENSG00000119650.ENSG00000119685.ENSG00000119686	ENSG00000119650+ENSG00000119685+ENSG00000119686	ENSG00000119650+ENSG00000119685+ENSG00000119686_001	chr14	dexseq_prepare_annotation2.py	exon	76044960	76045798	.	+	.	ENST00000238667__exon_number_001__gene_id_ENSG00000119650+ENSG00000119685+ENSG00000119686		ENSG00000119650.ENSG00000119685.ENSG00000119686	-2.26520603038681	-17.5792942740866	1.04392087649295e-42	5.15524177878455e-40
ENSG00000205133.38	ENSG00000205133	ENSG00000205133_039	chr8	dexseq_prepare_annotation2.py	exon	93978265	93978302	.	-	.	ENST00000522925+ENST00000537541+ENST00000517858+ENST00000522903+ENST00000523580+ENST00000524037+ENST00000523060+ENST00000378861+ENST00000523375+ENST00000519792+ENST00000520430+ENST00000519069+ENST00000521988+ENST00000520384+ENST00000521617+ENST00000517540+ENST00000518748__exon_number_039__gene_id_ENSG00000205133	TRIQK	ENSG00000205133.38	1.97840691723925	21.7506225383185	1.0571381192954e-42	5.20180157152647e-40
ENSG00000177542.2	ENSG00000177542	ENSG00000177542_003	chr11	dexseq_prepare_annotation2.py	exon	792142	792217	.	-	.	ENST00000320230+ENST00000531214__exon_number_003__gene_id_ENSG00000177542	SLC25A22	ENSG00000177542.2	1.78619783756412	20.1632571934369	1.16327962080995e-42	5.70364307223265e-40
ENSG00000159217.ENSG00000264552.20	ENSG00000159217+ENSG00000264552	ENSG00000159217+ENSG00000264552_021	chr17	dexseq_prepare_annotation2.py	exon	47122353	47122427	.	+	.	ENST00000290341+ENST00000431824__exon_number_021__gene_id_ENSG00000159217+ENSG00000264552		ENSG00000159217.ENSG00000264552.20	4.04271957922774	39.8200522397828	1.18485705381205e-42	5.78876460817228e-40
ENSG00000266967.ENSG00000267060.ENSG00000108825.32	ENSG00000266967+ENSG00000267060+ENSG00000108825	ENSG00000266967+ENSG00000267060+ENSG00000108825_033	chr17	dexseq_prepare_annotation2.py	exon	41108333	41108337	.	-	.	ENST00000491665+ENST00000421990+ENST00000427569+ENST00000486664+ENST00000423601+ENST00000591910+ENST00000430739+ENST00000483774+ENST00000409399+ENST00000409103+ENST00000478040+ENST00000441280+ENST00000360221__exon_number_033__gene_id_ENSG00000266967+ENSG00000267060+ENSG00000108825		ENSG00000266967.ENSG00000267060.ENSG00000108825.32	-1.98332629012617	-18.197109469288	1.23757994567326e-42	6.02490781637233e-40
ENSG00000180448	ENSG00000180448	ENSG00000180448_001	chr19	dexseq_prepare_annotation2.py	exon	1065922	1066162	.	+	.	ENST00000539243__exon_number_001__gene_id_ENSG00000180448	HMHA1	ENSG00000180448	-4.97678712628381	-19.2598667724576	1.3407391732022e-42	6.50405364424867e-40
ENSG00000150672.ENSG00000256466.93	ENSG00000150672+ENSG00000256466	ENSG00000150672+ENSG00000256466_094	chr11	dexseq_prepare_annotation2.py	exon	85338315	85338732	.	-	.	ENST00000472545__exon_number_094__gene_id_ENSG00000150672+ENSG00000256466		ENSG00000150672.ENSG00000256466.93	3.76329858434453	22.0662008028005	1.5373198492028e-42	7.43142580343856e-40
ENSG00000151655.2	ENSG00000151655	ENSG00000151655_003	chr10	dexseq_prepare_annotation2.py	exon	7745331	7745342	.	+	.	ENST00000480387+ENST00000358415+ENST00000473227__exon_number_003__gene_id_ENSG00000151655	ITIH2	ENSG00000151655.2	-3.39344181860184	-22.9867611876406	1.63282723040571e-42	7.83899757238569e-40
ENSG00000198632.ENSG00000174368.25	ENSG00000198632+ENSG00000174368	ENSG00000198632+ENSG00000174368_026	chr7	dexseq_prepare_annotation2.py	exon	74984790	74984929	.	-	.	ENST00000513070+ENST00000310939+ENST00000414100+ENST00000442338__exon_number_026__gene_id_ENSG00000198632+ENSG00000174368		ENSG00000198632.ENSG00000174368.25	2.71514054959329	22.0515694545024	1.63305311954774e-42	7.83899757238569e-40
ENSG00000074054.64	ENSG00000074054	ENSG00000074054_065	chr2	dexseq_prepare_annotation2.py	exon	122283497	122283543	.	-	.	ENST00000474065__exon_number_065__gene_id_ENSG00000074054	CLASP1	ENSG00000074054.64	-1.89540625454164	-17.5962125143469	1.78523001203489e-42	8.53961977115755e-40
ENSG00000148337	ENSG00000148337	ENSG00000148337_001	chr9	dexseq_prepare_annotation2.py	exon	130928343	130928343	.	-	.	ENST00000471773__exon_number_001__gene_id_ENSG00000148337	CIZ1	ENSG00000148337	1.31042164152339	16.3015584083726	1.84320073427561e-42	8.78630750020004e-40
ENSG00000077782.34	ENSG00000077782	ENSG00000077782_035	chr8	dexseq_prepare_annotation2.py	exon	38277254	38277562	.	-	.	ENST00000527114+ENST00000527745__exon_number_035__gene_id_ENSG00000077782	FGFR1	ENSG00000077782.34	-1.64093188185707	-16.9488777938091	1.86124043482516e-42	8.84160049603486e-40
ENSG00000177542.21	ENSG00000177542	ENSG00000177542_022	chr11	dexseq_prepare_annotation2.py	exon	793905	794260	.	-	.	ENST00000532361__exon_number_022__gene_id_ENSG00000177542	SLC25A22	ENSG00000177542.21	-3.72125000971153	-20.0654936786524	1.90893048057578e-42	9.03687689504573e-40
ENSG00000166689.51	ENSG00000166689	ENSG00000166689_052	chr11	dexseq_prepare_annotation2.py	exon	16876441	16876540	.	-	.	ENST00000529213+ENST00000531066+ENST00000355661+ENST00000528376+ENST00000448080+ENST00000528637__exon_number_052__gene_id_ENSG00000166689	PLEKHA7	ENSG00000166689.51	-3.1388829161891	-17.7737653813818	2.09160909994525e-42	9.86765109605098e-40
ENSG00000151150.66	ENSG00000151150	ENSG00000151150_067	chr10	dexseq_prepare_annotation2.py	exon	61926634	61926654	.	-	.	ENST00000373827+ENST00000503366+ENST00000280772+ENST00000474360__exon_number_067__gene_id_ENSG00000151150	ANK3	ENSG00000151150.66	2.72158649974547	18.9925540982087	2.16881683963793e-42	1.01968557755662e-39
ENSG00000254634.ENSG00000183336.ENSG00000261740.27	ENSG00000254634+ENSG00000183336+ENSG00000261740	ENSG00000254634+ENSG00000183336+ENSG00000261740_028	chr16	dexseq_prepare_annotation2.py	exon	29465054	29465336	.	-	.	ENST00000565417__exon_number_028__gene_id_ENSG00000254634+ENSG00000183336+ENSG00000261740		ENSG00000254634.ENSG00000183336.ENSG00000261740.27	-2.98096664766818	-28.5005351599308	3.02851880833115e-42	1.41902127344898e-39
ENSG00000151150.41	ENSG00000151150	ENSG00000151150_042	chr10	dexseq_prepare_annotation2.py	exon	61844915	61845011	.	-	.	ENST00000503366+ENST00000355288+ENST00000280772+ENST00000373827__exon_number_042__gene_id_ENSG00000151150	ANK3	ENSG00000151150.41	-2.12962054776958	-18.9138811745246	3.4090632476177e-42	1.59189339119879e-39
ENSG00000091536.74	ENSG00000091536	ENSG00000091536_075	chr17	dexseq_prepare_annotation2.py	exon	18062662	18062919	.	+	.	ENST00000433411__exon_number_075__gene_id_ENSG00000091536	MYO15A	ENSG00000091536.74	-1.76729277960196	-16.4545940820115	3.62344569890838e-42	1.68267855804288e-39
ENSG00000018189.6	ENSG00000018189	ENSG00000018189_007	chr4	dexseq_prepare_annotation2.py	exon	71587728	71588371	.	+	.	ENST00000381006+ENST00000226328__exon_number_007__gene_id_ENSG00000018189	RUFY3	ENSG00000018189.6	-3.50636428207711	-19.9391008586431	3.6279945018479e-42	1.68267855804288e-39
ENSG00000182774.ENSG00000214575.ENSG00000260836.27	ENSG00000182774+ENSG00000214575+ENSG00000260836	ENSG00000182774+ENSG00000214575+ENSG00000260836_028	chr15	dexseq_prepare_annotation2.py	exon	83209204	83209207	.	-	.	ENST00000560229+ENST00000330244+ENST00000561157+ENST00000559273__exon_number_028__gene_id_ENSG00000182774+ENSG00000214575+ENSG00000260836		ENSG00000182774.ENSG00000214575.ENSG00000260836.27	-2.16834539418589	-19.6777550229195	4.10315832457758e-42	1.89665385100323e-39
ENSG00000187736.ENSG00000213901.21	ENSG00000187736+ENSG00000213901	ENSG00000187736+ENSG00000213901_022	chr2	dexseq_prepare_annotation2.py	exon	220022280	220022343	.	-	.	ENST00000426304+ENST00000318673+ENST00000418099+ENST00000356853+ENST00000457600+ENST00000498327+ENST00000409720__exon_number_022__gene_id_ENSG00000187736+ENSG00000213901		ENSG00000187736.ENSG00000213901.21	-3.91577192147313	-17.3797956508229	4.2320188470543e-42	1.94965415918355e-39
ENSG00000158286.21	ENSG00000158286	ENSG00000158286_022	chr1	dexseq_prepare_annotation2.py	exon	6270962	6270997	.	+	.	ENST00000377939+ENST00000463453__exon_number_022__gene_id_ENSG00000158286	RNF207	ENSG00000158286.21	2.67831512821949	20.159040539811	4.35173785113764e-42	1.99810261749593e-39
ENSG00000105135.15	ENSG00000105135	ENSG00000105135_016	chr19	dexseq_prepare_annotation2.py	exon	15227094	15227132	.	-	.	ENST00000533086+ENST00000524779+ENST00000534378+ENST00000263383+ENST00000525880+ENST00000596093+ENST00000598709+ENST00000534806__exon_number_016__gene_id_ENSG00000105135	ILVBL	ENSG00000105135.15	-2.53218061307137	-19.8908640321739	4.63798210240535e-42	2.12243336970273e-39
ENSG00000140694.51	ENSG00000140694	ENSG00000140694_052	chr16	dexseq_prepare_annotation2.py	exon	14726247	14726585	.	-	.	ENST00000562896__exon_number_052__gene_id_ENSG00000140694	PARN	ENSG00000140694.51	-2.86322735671979	-19.6513042723883	4.71242315304464e-42	2.14933463451457e-39
ENSG00000215440.ENSG00000124222.ENSG00000254995.89	ENSG00000215440+ENSG00000124222+ENSG00000254995	ENSG00000215440+ENSG00000124222+ENSG00000254995_090	chr20	dexseq_prepare_annotation2.py	exon	57294288	57294294	.	+	.	ENST00000527587__exon_number_090__gene_id_ENSG00000215440+ENSG00000124222+ENSG00000254995		ENSG00000215440.ENSG00000124222.ENSG00000254995.89	-2.09310638667687	-20.3902566885346	5.41594784302776e-42	2.46203250191361e-39
ENSG00000102893.57	ENSG00000102893	ENSG00000102893_058	chr16	dexseq_prepare_annotation2.py	exon	47699853	47699943	.	+	.	ENST00000566044+ENST00000566319+ENST00000566275+ENST00000299167__exon_number_058__gene_id_ENSG00000102893	PHKB	ENSG00000102893.57	-2.24232464012724	-16.6012633695493	6.37995008560307e-42	2.89068589918186e-39
ENSG00000148700.7	ENSG00000148700	ENSG00000148700_008	chr10	dexseq_prepare_annotation2.py	exon	111768010	111768057	.	+	.	ENST00000484622+ENST00000459738+ENST00000487085+ENST00000495661+ENST00000497125+ENST00000475954+ENST00000356080+ENST00000277900__exon_number_008__gene_id_ENSG00000148700	ADD3	ENSG00000148700.7	2.13186976138279	18.476776670069	6.60317961475073e-42	2.9819872256272e-39
ENSG00000168026.20	ENSG00000168026	ENSG00000168026_021	chr3	dexseq_prepare_annotation2.py	exon	39161123	39161148	.	+	.	ENST00000459702+ENST00000479954__exon_number_021__gene_id_ENSG00000168026	TTC21A	ENSG00000168026.20	-4.21417590646224	-19.3461537364825	7.46434599740909e-42	3.35983673639444e-39
ENSG00000065357.128	ENSG00000065357	ENSG00000065357_129	chr12	dexseq_prepare_annotation2.py	exon	56347195	56347231	.	+	.	ENST00000550957+ENST00000551739+ENST00000552478__exon_number_129__gene_id_ENSG00000065357	DGKA	ENSG00000065357.128	4.68609494134332	20.0447913038431	7.66537407913162e-42	3.43904753538452e-39
ENSG00000163491.30	ENSG00000163491	ENSG00000163491_031	chr3	dexseq_prepare_annotation2.py	exon	27326331	27326392	.	-	.	ENST00000424275+ENST00000341435+ENST00000357467+ENST00000474938+ENST00000574215+ENST00000435584+ENST00000429845__exon_number_031__gene_id_ENSG00000163491	NEK10	ENSG00000163491.30	-2.45689657954596	-17.6792938189305	8.03324443910338e-42	3.59235177871904e-39
ENSG00000085999.1	ENSG00000085999	ENSG00000085999_002	chr1	dexseq_prepare_annotation2.py	exon	46713367	46713371	.	+	.	ENST00000442598+ENST00000463715__exon_number_002__gene_id_ENSG00000085999	RAD54L	ENSG00000085999.1	-2.08653694718678	-20.4737448739303	1.4804067102006e-41	6.59867258495452e-39
ENSG00000137877.47	ENSG00000137877	ENSG00000137877_048	chr15	dexseq_prepare_annotation2.py	exon	42167040	42167254	.	-	.	ENST00000320955__exon_number_048__gene_id_ENSG00000137877	SPTBN5	ENSG00000137877.47	-2.58770890774895	-16.9342310547149	1.74379125844751e-41	7.74751219117231e-39
ENSG00000196549.42	ENSG00000196549	ENSG00000196549_043	chr3	dexseq_prepare_annotation2.py	exon	154889906	154890001	.	+	.	ENST00000493888+ENST00000360490+ENST00000462745+ENST00000493237+ENST00000492661+ENST00000460393__exon_number_043__gene_id_ENSG00000196549	MME	ENSG00000196549.42	3.28972821304547	19.3994826905527	1.76842281164604e-41	7.83160303611736e-39
ENSG00000113575.ENSG00000272772.ENSG00000113558.ENSG00000273345.ENSG00000006837.36	ENSG00000113575+ENSG00000272772+ENSG00000113558+ENSG00000273345+ENSG00000006837	ENSG00000113575+ENSG00000272772+ENSG00000113558+ENSG00000273345+ENSG00000006837_037	chr5	dexseq_prepare_annotation2.py	exon	133530025	133533326	.	-	.	ENST00000481195__exon_number_037__gene_id_ENSG00000113575+ENSG00000272772+ENSG00000113558+ENSG00000273345+ENSG00000006837		ENSG00000113575.ENSG00000272772.ENSG00000113558.ENSG00000273345.ENSG00000006837.36	2.61141767491949	15.4161167156834	1.98246114685041e-41	8.75125919635064e-39
ENSG00000173406.ENSG00000162600.49	ENSG00000173406+ENSG00000162600	ENSG00000173406+ENSG00000162600_050	chr1	dexseq_prepare_annotation2.py	exon	58996335	58996401	.	-	.	ENST00000421528+ENST00000358603+ENST00000371226__exon_number_050__gene_id_ENSG00000173406+ENSG00000162600		ENSG00000173406.ENSG00000162600.49	2.74375396280708	16.6023316850486	2.59442777364748e-41	1.13981914385667e-38
ENSG00000104490.15	ENSG00000104490	ENSG00000104490_016	chr8	dexseq_prepare_annotation2.py	exon	102731508	102731520	.	-	.	ENST00000311028+ENST00000522448+ENST00000220931+ENST00000518166+ENST00000522951+ENST00000520690+ENST00000520425+ENST00000521599+ENST00000518727+ENST00000395923+ENST00000519508__exon_number_016__gene_id_ENSG00000104490	NCALD	ENSG00000104490.15	1.82972841419961	16.8057390093373	2.59868735360588e-41	1.13981914385667e-38
ENSG00000170266.ENSG00000188167.47	ENSG00000170266+ENSG00000188167	ENSG00000170266+ENSG00000188167_048	chr3	dexseq_prepare_annotation2.py	exon	33135281	33135795	.	-	.	ENST00000342462__exon_number_048__gene_id_ENSG00000170266+ENSG00000188167		ENSG00000170266.ENSG00000188167.47	-2.54881066805705	-18.3872182981178	2.81608434188497e-41	1.23123871006376e-38
ENSG00000147813.20	ENSG00000147813	ENSG00000147813_021	chr8	dexseq_prepare_annotation2.py	exon	144658337	144658601	.	-	.	ENST00000464332__exon_number_021__gene_id_ENSG00000147813	NAPRT1	ENSG00000147813.20	-1.53680248834866	-18.7041111529909	3.08258730933616e-41	1.34347962333182e-38
ENSG00000167380.38	ENSG00000167380	ENSG00000167380_039	chr19	dexseq_prepare_annotation2.py	exon	44679651	44679683	.	+	.	ENST00000590089+ENST00000590524+ENST00000454662+ENST00000588127+ENST00000588883+ENST00000590578+ENST00000337433+ENST00000586914+ENST00000585678__exon_number_039__gene_id_ENSG00000167380	ZNF226	ENSG00000167380.38	3.17299900917939	18.8626202702054	3.53512409572135e-41	1.53583242596583e-38
ENSG00000068878.13	ENSG00000068878	ENSG00000068878_014	chr2	dexseq_prepare_annotation2.py	exon	54112827	54112912	.	-	.	ENST00000421748+ENST00000389993+ENST00000404125+ENST00000476586__exon_number_014__gene_id_ENSG00000068878	PSME4	ENSG00000068878.13	-4.8053182096722	-23.864235416471	3.93880521196692e-41	1.70444483041321e-38
ENSG00000104490.16	ENSG00000104490	ENSG00000104490_017	chr8	dexseq_prepare_annotation2.py	exon	102731521	102731522	.	-	.	ENST00000311028+ENST00000522448+ENST00000220931+ENST00000518166+ENST00000522252+ENST00000520690+ENST00000520425+ENST00000521599+ENST00000518727+ENST00000395923+ENST00000522951+ENST00000519508__exon_number_017__gene_id_ENSG00000104490	NCALD	ENSG00000104490.16	1.94312368674422	16.7490832256377	3.94806066220446e-41	1.70444483041321e-38
ENSG00000077549.20	ENSG00000077549	ENSG00000077549_021	chr1	dexseq_prepare_annotation2.py	exon	19746519	19746638	.	-	.	ENST00000489607__exon_number_021__gene_id_ENSG00000077549	CAPZB	ENSG00000077549.20	2.96969725395638	21.2717035678263	4.2404425047625e-41	1.82493225614052e-38
ENSG00000092148.79	ENSG00000092148	ENSG00000092148_080	chr14	dexseq_prepare_annotation2.py	exon	31676916	31677010	.	-	.	ENST00000553700__exon_number_080__gene_id_ENSG00000092148	HECTD1	ENSG00000092148.79	2.54234449095148	18.1267590387241	5.44517433105771e-41	2.33608188504246e-38
ENSG00000148700.10	ENSG00000148700	ENSG00000148700_011	chr10	dexseq_prepare_annotation2.py	exon	111836763	111836876	.	+	.	ENST00000473669+ENST00000468345__exon_number_011__gene_id_ENSG00000148700	ADD3	ENSG00000148700.10	1.81078289271457	18.1176662630948	5.75301609716964e-41	2.46046282839885e-38
ENSG00000207945.ENSG00000100124.24	ENSG00000207945+ENSG00000100124	ENSG00000207945+ENSG00000100124_025	chr22	dexseq_prepare_annotation2.py	exon	38239918	38240013	.	-	.	ENST00000434930+ENST00000215941+ENST00000407117+ENST00000458278+ENST00000413497+ENST00000411961__exon_number_025__gene_id_ENSG00000207945+ENSG00000100124		ENSG00000207945.ENSG00000100124.24	-3.50485826252091	-31.9557179004354	5.82186498513119e-41	2.48217564083453e-38
ENSG00000266967.ENSG00000267060.ENSG00000108825.29	ENSG00000266967+ENSG00000267060+ENSG00000108825	ENSG00000266967+ENSG00000267060+ENSG00000108825_030	chr17	dexseq_prepare_annotation2.py	exon	41107990	41108044	.	-	.	ENST00000441280__exon_number_030__gene_id_ENSG00000266967+ENSG00000267060+ENSG00000108825		ENSG00000266967.ENSG00000267060.ENSG00000108825.29	-1.90777874802699	-17.5562786916617	7.74825679545405e-41	3.29327301059042e-38
ENSG00000177694.38	ENSG00000177694	ENSG00000177694_039	chr3	dexseq_prepare_annotation2.py	exon	175473008	175473206	.	+	.	ENST00000454872__exon_number_039__gene_id_ENSG00000177694	NAALADL2	ENSG00000177694.38	-2.89526141448426	-23.0302257410132	7.87492560217332e-41	3.33678097598755e-38
ENSG00000103671.22	ENSG00000103671	ENSG00000103671_023	chr15	dexseq_prepare_annotation2.py	exon	64701917	64702001	.	+	.	ENST00000561265+ENST00000559565+ENST00000560567+ENST00000261884+ENST00000560475__exon_number_023__gene_id_ENSG00000103671	TRIP4	ENSG00000103671.22	3.62604993050837	28.4417116785555	8.20587599521923e-41	3.4663135134759e-38
ENSG00000156113.4	ENSG00000156113	ENSG00000156113_005	chr10	dexseq_prepare_annotation2.py	exon	78643874	78644299	.	-	.	ENST00000434208__exon_number_005__gene_id_ENSG00000156113	KCNMA1	ENSG00000156113.4	2.91647861252632	17.5187384830731	9.88587810095598e-41	4.1631676716805e-38
ENSG00000123104	ENSG00000123104	ENSG00000123104_001	chr12	dexseq_prepare_annotation2.py	exon	26490342	26492416	.	-	.	ENST00000381340__exon_number_001__gene_id_ENSG00000123104	ITPR2	ENSG00000123104	2.11211424820367	17.8826048830169	1.03246642008181e-40	4.33465397392511e-38
ENSG00000005884.23	ENSG00000005884	ENSG00000005884_024	chr17	dexseq_prepare_annotation2.py	exon	48151645	48151656	.	+	.	ENST00000510809__exon_number_024__gene_id_ENSG00000005884	ITGA3	ENSG00000005884.23	-2.54354863909464	-23.5627781534046	1.07576015106498e-40	4.50264658838741e-38
ENSG00000166689.47	ENSG00000166689	ENSG00000166689_048	chr11	dexseq_prepare_annotation2.py	exon	16872738	16872744	.	-	.	ENST00000355661+ENST00000448080+ENST00000531066__exon_number_048__gene_id_ENSG00000166689	PLEKHA7	ENSG00000166689.47	-3.31954831620377	-17.14544913272	1.46605869367812e-40	6.11760893070803e-38
ENSG00000156261.4	ENSG00000156261	ENSG00000156261_005	chr21	dexseq_prepare_annotation2.py	exon	30432862	30432981	.	-	.	ENST00000432178+ENST00000470450+ENST00000286788+ENST00000542732+ENST00000540844+ENST00000496121__exon_number_005__gene_id_ENSG00000156261	CCT8	ENSG00000156261.4	3.63645764573092	25.8179283849276	1.7382259414477e-40	7.2313359575027e-38
ENSG00000140853.105	ENSG00000140853	ENSG00000140853_106	chr16	dexseq_prepare_annotation2.py	exon	57117432	57117432	.	+	.	ENST00000262510+ENST00000543103+ENST00000540182+ENST00000308149+ENST00000538453+ENST00000436936+ENST00000537056__exon_number_106__gene_id_ENSG00000140853	NLRC5	ENSG00000140853.105	-1.88431707522343	-19.3985973747079	1.94392412456153e-40	8.06264553971463e-38
ENSG00000207945.ENSG00000100124.22	ENSG00000207945+ENSG00000100124	ENSG00000207945+ENSG00000100124_023	chr22	dexseq_prepare_annotation2.py	exon	38236194	38236241	.	-	.	ENST00000424350+ENST00000434930+ENST00000215941+ENST00000407117+ENST00000458278+ENST00000609454+ENST00000413497+ENST00000464849+ENST00000406423__exon_number_023__gene_id_ENSG00000207945+ENSG00000100124		ENSG00000207945.ENSG00000100124.22	-3.48407625544472	-31.2607678606268	2.17795774952261e-40	9.00611769882411e-38
ENSG00000177483.ENSG00000124831	ENSG00000177483+ENSG00000124831	ENSG00000177483+ENSG00000124831_001	chr2	dexseq_prepare_annotation2.py	exon	238536219	238536249	.	+	.	ENST00000308482__exon_number_001__gene_id_ENSG00000177483+ENSG00000124831		ENSG00000177483.ENSG00000124831	2.30589562713234	22.6853364527667	2.67679359340749e-40	1.10356241821184e-37
ENSG00000120549.16	ENSG00000120549	ENSG00000120549_017	chr10	dexseq_prepare_annotation2.py	exon	24783429	24783533	.	+	.	ENST00000376454+ENST00000376462__exon_number_017__gene_id_ENSG00000120549	KIAA1217	ENSG00000120549.16	2.29188078989899	20.1514517145511	2.74935170963522e-40	1.13008233176342e-37
ENSG00000239306.ENSG00000173933.ENSG00000248643.ENSG00000258297.39	ENSG00000239306+ENSG00000173933+ENSG00000248643+ENSG00000258297	ENSG00000239306+ENSG00000173933+ENSG00000248643+ENSG00000258297_040	chr11	dexseq_prepare_annotation2.py	exon	66407171	66407309	.	+	.	ENST00000398692+ENST00000310092+ENST00000578778+ENST00000510173+ENST00000396053+ENST00000506523+ENST00000409406+ENST00000421355+ENST00000408993+ENST00000530235+ENST00000532968+ENST00000483858+ENST00000503028__exon_number_040__gene_id_ENSG00000239306+ENSG00000173933+ENSG00000248643+ENSG00000258297		ENSG00000239306.ENSG00000173933.ENSG00000248643.ENSG00000258297.39	-2.14967529507295	-17.4675245532839	2.89525830541763e-40	1.18650278124646e-37
ENSG00000005810.1	ENSG00000005810	ENSG00000005810_002	chr13	dexseq_prepare_annotation2.py	exon	77618793	77619036	.	-	.	ENST00000407578+ENST00000357337+ENST00000544440__exon_number_002__gene_id_ENSG00000005810	MYCBP2	ENSG00000005810.1	-2.77183873646945	-16.3934612332089	3.32990748586269e-40	1.36056452114329e-37
ENSG00000196549.15	ENSG00000196549	ENSG00000196549_016	chr3	dexseq_prepare_annotation2.py	exon	154802848	154802883	.	+	.	ENST00000491597+ENST00000491026+ENST00000382989+ENST00000493237+ENST00000360490+ENST00000481828+ENST00000462745+ENST00000462837+ENST00000473730+ENST00000492661+ENST00000460393__exon_number_016__gene_id_ENSG00000196549	MME	ENSG00000196549.15	2.45208051774639	18.830416857383	3.61601797431035e-40	1.47308202854947e-37
ENSG00000079215.7	ENSG00000079215	ENSG00000079215_008	chr5	dexseq_prepare_annotation2.py	exon	36608431	36608591	.	+	.	ENST00000265113+ENST00000513646+ENST00000512374+ENST00000416645+ENST00000513903+ENST00000505202+ENST00000506725+ENST00000504121+ENST00000381918__exon_number_008__gene_id_ENSG00000079215	SLC1A3	ENSG00000079215.7	2.48158949833343	23.8636285970205	3.85563555145702e-40	1.56604965182642e-37
ENSG00000140853.30	ENSG00000140853	ENSG00000140853_031	chr16	dexseq_prepare_annotation2.py	exon	57067516	57067581	.	+	.	ENST00000538110+ENST00000539144+ENST00000538805+ENST00000262510+ENST00000539881+ENST00000308149+ENST00000543030+ENST00000436936+ENST00000545081__exon_number_031__gene_id_ENSG00000140853	NLRC5	ENSG00000140853.30	2.09165954851381	19.2606651802933	3.90274769202795e-40	1.58050920250073e-37
ENSG00000156113	ENSG00000156113	ENSG00000156113_001	chr10	dexseq_prepare_annotation2.py	exon	78629359	78637354	.	-	.	ENST00000604624__exon_number_001__gene_id_ENSG00000156113	KCNMA1	ENSG00000156113	2.76241926570572	17.2702472791181	4.97659193411434e-40	2.00946000078477e-37
ENSG00000079215.33	ENSG00000079215	ENSG00000079215_034	chr5	dexseq_prepare_annotation2.py	exon	36686167	36686335	.	+	.	ENST00000265113+ENST00000506178+ENST00000381918__exon_number_034__gene_id_ENSG00000079215	SLC1A3	ENSG00000079215.33	-2.99563632283091	-23.7827050647073	4.99381520015208e-40	2.01050121280961e-37
ENSG00000148700.9	ENSG00000148700	ENSG00000148700_010	chr10	dexseq_prepare_annotation2.py	exon	111835376	111835467	.	+	.	ENST00000495661__exon_number_010__gene_id_ENSG00000148700	ADD3	ENSG00000148700.9	1.99292462179557	17.7530267131942	5.26040917536398e-40	2.11163898844742e-37
ENSG00000104490.17	ENSG00000104490	ENSG00000104490_018	chr8	dexseq_prepare_annotation2.py	exon	102731523	102731541	.	-	.	ENST00000311028+ENST00000522448+ENST00000220931+ENST00000518166+ENST00000522951+ENST00000520690+ENST00000517822+ENST00000520425+ENST00000521599+ENST00000518727+ENST00000395923+ENST00000522252+ENST00000519508__exon_number_018__gene_id_ENSG00000104490	NCALD	ENSG00000104490.17	1.99464810686698	16.3937687761273	5.46004500651125e-40	2.18538699348077e-37
ENSG00000023191.26	ENSG00000023191	ENSG00000023191_027	chr11	dexseq_prepare_annotation2.py	exon	499601	499676	.	-	.	ENST00000525522+ENST00000524780__exon_number_027__gene_id_ENSG00000023191	RNH1	ENSG00000023191.26	5.56126479747126	38.8774607480881	5.48300865132661e-40	2.18819862123845e-37
ENSG00000166313.2	ENSG00000166313	ENSG00000166313_003	chr11	dexseq_prepare_annotation2.py	exon	6416388	6416392	.	-	.	ENST00000608394+ENST00000524626+ENST00000608704+ENST00000608655+ENST00000608435+ENST00000299402+ENST00000389906+ENST00000526240+ENST00000609360+ENST00000311051__exon_number_003__gene_id_ENSG00000166313	APBB1	ENSG00000166313.2	3.48628067093425	16.8593316816826	5.50976795609204e-40	2.19250435831899e-37
ENSG00000065357.135	ENSG00000065357	ENSG00000065357_136	chr12	dexseq_prepare_annotation2.py	exon	56347806	56347811	.	+	.	ENST00000402956+ENST00000551156__exon_number_136__gene_id_ENSG00000065357	DGKA	ENSG00000065357.135	4.28618568719543	19.1668696730809	6.27770186950042e-40	2.49086872501802e-37
ENSG00000140443.35	ENSG00000140443	ENSG00000140443_036	chr15	dexseq_prepare_annotation2.py	exon	99465377	99465471	.	+	.	ENST00000561049+ENST00000558762+ENST00000560144+ENST00000268035__exon_number_036__gene_id_ENSG00000140443	IGF1R	ENSG00000140443.35	-1.65025573565752	-17.2136263112482	7.19835564170055e-40	2.84793502197839e-37
ENSG00000012983.32	ENSG00000012983	ENSG00000012983_033	chr14	dexseq_prepare_annotation2.py	exon	50941810	50941867	.	-	.	ENST00000557210+ENST00000554091+ENST00000557578+ENST00000013125+ENST00000555216__exon_number_033__gene_id_ENSG00000012983	MAP4K5	ENSG00000012983.32	-2.09866577615946	-22.3841617891433	7.87431078492294e-40	3.0981264018321e-37
ENSG00000108309.26	ENSG00000108309	ENSG00000108309_027	chr17	dexseq_prepare_annotation2.py	exon	42396039	42396039	.	+	.	ENST00000426726__exon_number_027__gene_id_ENSG00000108309	RUNDC3A	ENSG00000108309.26	1.44841364273055	21.3905528544939	7.87586581471821e-40	3.0981264018321e-37
ENSG00000013441.21	ENSG00000013441	ENSG00000013441_022	chr2	dexseq_prepare_annotation2.py	exon	201722696	201722812	.	-	.	ENST00000409769+ENST00000321356+ENST00000473565+ENST00000409403+ENST00000461981+ENST00000434813+ENST00000432425__exon_number_022__gene_id_ENSG00000013441	CLK1	ENSG00000013441.21	-3.3313408122538	-20.9563194681586	8.27790934126026e-40	3.24501869345203e-37
ENSG00000100949.2	ENSG00000100949	ENSG00000100949_003	chr14	dexseq_prepare_annotation2.py	exon	24734758	24734761	.	-	.	ENST00000560243+ENST00000561055+ENST00000216840+ENST00000560521+ENST00000559551+ENST00000399409__exon_number_003__gene_id_ENSG00000100949	RABGGTA	ENSG00000100949.2	2.09235960204949	17.9681607182127	8.29656018386188e-40	3.24501869345203e-37
ENSG00000050438.30	ENSG00000050438	ENSG00000050438_031	chr12	dexseq_prepare_annotation2.py	exon	51856094	51856240	.	+	.	ENST00000514353+ENST00000550211+ENST00000319957+ENST00000547697+ENST00000535225+ENST00000453097+ENST00000551071+ENST00000604314+ENST00000394856+ENST00000358657__exon_number_031__gene_id_ENSG00000050438	SLC4A8	ENSG00000050438.30	-3.35943750087236	-23.5889125507436	9.30243311961898e-40	3.6281074808523e-37
ENSG00000048740.21	ENSG00000048740	ENSG00000048740_022	chr10	dexseq_prepare_annotation2.py	exon	11363170	11363349	.	+	.	ENST00000542579+ENST00000609870+ENST00000417956+ENST00000399850+ENST00000608830+ENST00000379261+ENST00000537122+ENST00000315874+ENST00000450189+ENST00000354897+ENST00000427450+ENST00000609692+ENST00000416382+ENST00000354440__exon_number_022__gene_id_ENSG00000048740	CELF2	ENSG00000048740.21	-4.46520380214994	-27.3450016924574	1.09067096055222e-39	4.2417522235233e-37
ENSG00000102897.1	ENSG00000102897	ENSG00000102897_002	chr16	dexseq_prepare_annotation2.py	exon	20911224	20911326	.	+	.	ENST00000568663+ENST00000564457__exon_number_002__gene_id_ENSG00000102897	LYRM1	ENSG00000102897.1	-2.93573339133134	-25.1517940534257	1.11649681215991e-39	4.32992602695438e-37
ENSG00000140955.16	ENSG00000140955	ENSG00000140955_017	chr16	dexseq_prepare_annotation2.py	exon	84228765	84228800	.	+	.	ENST00000566526+ENST00000315906+ENST00000567685+ENST00000564169+ENST00000268624__exon_number_017__gene_id_ENSG00000140955	ADAD2	ENSG00000140955.16	2.16853712130849	19.5475907273107	1.18993746850698e-39	4.60173958595632e-37
ENSG00000123213.19	ENSG00000123213	ENSG00000123213_020	chr5	dexseq_prepare_annotation2.py	exon	65088429	65088482	.	+	.	ENST00000502464+ENST00000509935+ENST00000506799+ENST00000380985+ENST00000506539__exon_number_020__gene_id_ENSG00000123213	NLN	ENSG00000123213.19	-3.17255719681726	-20.482954432781	1.23129521931233e-39	4.74830324377843e-37
ENSG00000102893.69	ENSG00000102893	ENSG00000102893_070	chr16	dexseq_prepare_annotation2.py	exon	47734255	47734259	.	+	.	ENST00000455779+ENST00000566319+ENST00000299167__exon_number_070__gene_id_ENSG00000102893	PHKB	ENSG00000102893.69	-2.6843781242478	-15.9195424814555	1.32632001600048e-39	5.1004249220348e-37
ENSG00000131018.95	ENSG00000131018	ENSG00000131018_096	chr6	dexseq_prepare_annotation2.py	exon	152631823	152632008	.	-	.	ENST00000409694+ENST00000448038+ENST00000356820+ENST00000341594+ENST00000265368+ENST00000367255+ENST00000367256+ENST00000423061__exon_number_096__gene_id_ENSG00000131018	SYNE1	ENSG00000131018.95	1.54093929868925	14.6291372512339	1.3831618399456e-39	5.30415520555228e-37
ENSG00000102893.64	ENSG00000102893	ENSG00000102893_065	chr16	dexseq_prepare_annotation2.py	exon	47732359	47732499	.	+	.	ENST00000566044+ENST00000564711+ENST00000566319+ENST00000299167+ENST00000455779+ENST00000323584__exon_number_065__gene_id_ENSG00000102893	PHKB	ENSG00000102893.64	-2.34041909032292	-15.9067894514334	1.46570367161052e-39	5.60503048080005e-37
ENSG00000114374.4	ENSG00000114374	ENSG00000114374_005	chrY	dexseq_prepare_annotation2.py	exon	14821369	14821476	.	+	.	ENST00000493168+ENST00000338981+ENST00000426564__exon_number_005__gene_id_ENSG00000114374	USP9Y	ENSG00000114374.4	-3.02601667867699	-17.7222219780872	1.47870232370218e-39	5.63903131143825e-37
ENSG00000104324.19	ENSG00000104324	ENSG00000104324_020	chr8	dexseq_prepare_annotation2.py	exon	98067755	98067873	.	+	.	ENST00000529551+ENST00000532528__exon_number_020__gene_id_ENSG00000104324	CPQ	ENSG00000104324.19	-4.03717657293271	-22.1913093492286	1.57957425563723e-39	6.00702025649344e-37
ENSG00000266967.ENSG00000267060.ENSG00000108825.30	ENSG00000266967+ENSG00000267060+ENSG00000108825	ENSG00000266967+ENSG00000267060+ENSG00000108825_031	chr17	dexseq_prepare_annotation2.py	exon	41108045	41108220	.	-	.	ENST00000441280+ENST00000483774__exon_number_031__gene_id_ENSG00000266967+ENSG00000267060+ENSG00000108825		ENSG00000266967.ENSG00000267060.ENSG00000108825.30	-1.99689112557033	-17.0813122839655	1.70744388920774e-39	6.4753630324247e-37
ENSG00000150672.ENSG00000256466.80	ENSG00000150672+ENSG00000256466	ENSG00000150672+ENSG00000256466_081	chr11	dexseq_prepare_annotation2.py	exon	84634466	84634633	.	-	.	ENST00000398309__exon_number_081__gene_id_ENSG00000150672+ENSG00000256466		ENSG00000150672.ENSG00000256466.80	3.43153746515893	20.3821806854982	1.90396166898508e-39	7.20075156166077e-37
ENSG00000062485.ENSG00000257727.ENSG00000135473.ENSG00000144785.138	ENSG00000062485+ENSG00000257727+ENSG00000135473+ENSG00000144785	ENSG00000062485+ENSG00000257727+ENSG00000135473+ENSG00000144785_139	chr12	dexseq_prepare_annotation2.py	exon	56715862	56715952	.	-	.	ENST00000547226+ENST00000551359+ENST00000257931+ENST00000550028+ENST00000552630+ENST00000440411+ENST00000425394+ENST00000548043__exon_number_139__gene_id_ENSG00000062485+ENSG00000257727+ENSG00000135473+ENSG00000144785		ENSG00000062485.ENSG00000257727.ENSG00000135473.ENSG00000144785.138	-4.05283724261503	-18.3212295829392	1.9840371369965e-39	7.48298138433245e-37
ENSG00000113575.ENSG00000272772.ENSG00000113558.ENSG00000273345.ENSG00000006837.82	ENSG00000113575+ENSG00000272772+ENSG00000113558+ENSG00000273345+ENSG00000006837	ENSG00000113575+ENSG00000272772+ENSG00000113558+ENSG00000273345+ENSG00000006837_083	chr5	dexseq_prepare_annotation2.py	exon	133702668	133702761	.	-	.	ENST00000265334+ENST00000521118+ENST00000435211__exon_number_083__gene_id_ENSG00000113575+ENSG00000272772+ENSG00000113558+ENSG00000273345+ENSG00000006837		ENSG00000113575.ENSG00000272772.ENSG00000113558.ENSG00000273345.ENSG00000006837.82	-2.7901821964261	-14.9144559875827	2.0534689575176e-39	7.72363121374687e-37
ENSG00000162572.28	ENSG00000162572	ENSG00000162572_029	chr1	dexseq_prepare_annotation2.py	exon	1225857	1225935	.	+	.	ENST00000379101+ENST00000338555+ENST00000379116+ENST00000379099+ENST00000325425+ENST00000400928__exon_number_029__gene_id_ENSG00000162572	SCNN1D	ENSG00000162572.28	-4.85123505443002	-22.1175418982863	2.06373701037962e-39	7.74104369417967e-37
ENSG00000113575.ENSG00000272772.ENSG00000113558.ENSG00000273345.ENSG00000006837.85	ENSG00000113575+ENSG00000272772+ENSG00000113558+ENSG00000273345+ENSG00000006837	ENSG00000113575+ENSG00000272772+ENSG00000113558+ENSG00000273345+ENSG00000006837_086	chr5	dexseq_prepare_annotation2.py	exon	133706696	133706732	.	-	.	ENST00000609383+ENST00000518409+ENST00000536186+ENST00000520693+ENST00000522501+ENST00000523054+ENST00000520515+ENST00000609654+ENST00000519312+ENST00000435240__exon_number_086__gene_id_ENSG00000113575+ENSG00000272772+ENSG00000113558+ENSG00000273345+ENSG00000006837		ENSG00000113575.ENSG00000272772.ENSG00000113558.ENSG00000273345.ENSG00000006837.85	-2.97919961413927	-14.9091240203455	2.15690855991879e-39	8.06848361190767e-37
ENSG00000175287.ENSG00000095319.ENSG00000251184.105	ENSG00000175287+ENSG00000095319+ENSG00000251184	ENSG00000175287+ENSG00000095319+ENSG00000251184_106	chr9	dexseq_prepare_annotation2.py	exon	131768518	131768647	.	+	.	ENST00000372577__exon_number_106__gene_id_ENSG00000175287+ENSG00000095319+ENSG00000251184		ENSG00000175287.ENSG00000095319.ENSG00000251184.105	-3.08974809809171	-18.2975992556362	2.26002470864201e-39	8.43124326496268e-37
ENSG00000010327.15	ENSG00000010327	ENSG00000010327_016	chr3	dexseq_prepare_annotation2.py	exon	52539019	52539159	.	+	.	ENST00000321725+ENST00000481607__exon_number_016__gene_id_ENSG00000010327	STAB1	ENSG00000010327.15	-3.21250582530798	-19.6955436384809	2.26928117939768e-39	8.44283295378834e-37
ENSG00000012504.22	ENSG00000012504	ENSG00000012504_023	chr12	dexseq_prepare_annotation2.py	exon	100957268	100957281	.	+	.	ENST00000321046+ENST00000392986+ENST00000549996+ENST00000548884+ENST00000188403__exon_number_023__gene_id_ENSG00000012504	NR1H4	ENSG00000012504.22	3.79458743128943	24.0197504729652	2.50479654434164e-39	9.29387833476989e-37
ENSG00000048740.3	ENSG00000048740	ENSG00000048740_004	chr10	dexseq_prepare_annotation2.py	exon	11060053	11060105	.	+	.	ENST00000450189+ENST00000542579__exon_number_004__gene_id_ENSG00000048740	CELF2	ENSG00000048740.3	2.64658903597917	26.9290176860946	2.97620973580105e-39	1.10132595630507e-36
ENSG00000158286.23	ENSG00000158286	ENSG00000158286_024	chr1	dexseq_prepare_annotation2.py	exon	6270999	6271080	.	+	.	ENST00000496329__exon_number_024__gene_id_ENSG00000158286	RNF207	ENSG00000158286.23	2.84634138118885	18.8489632653693	3.16996777621789e-39	1.16987149496196e-36
ENSG00000148700.5	ENSG00000148700	ENSG00000148700_006	chr10	dexseq_prepare_annotation2.py	exon	111767967	111767988	.	+	.	ENST00000484622+ENST00000459738+ENST00000356080+ENST00000277900+ENST00000487085__exon_number_006__gene_id_ENSG00000148700	ADD3	ENSG00000148700.5	2.02273633422282	17.4531587623112	3.2825207682116e-39	1.20816124982493e-36
ENSG00000074054.62	ENSG00000074054	ENSG00000074054_063	chr2	dexseq_prepare_annotation2.py	exon	122273241	122273338	.	-	.	ENST00000455322+ENST00000474065+ENST00000397587+ENST00000263710+ENST00000485112+ENST00000409078+ENST00000541377__exon_number_063__gene_id_ENSG00000074054	CLASP1	ENSG00000074054.62	1.88439122115702	16.5150471088437	3.33356973846928e-39	1.22366966608421e-36
ENSG00000166689.48	ENSG00000166689	ENSG00000166689_049	chr11	dexseq_prepare_annotation2.py	exon	16872745	16872838	.	-	.	ENST00000355661+ENST00000528376+ENST00000448080+ENST00000531066__exon_number_049__gene_id_ENSG00000166689	PLEKHA7	ENSG00000166689.48	-3.16190475802318	-16.6494302814117	4.30209401959494e-39	1.57497941219763e-36
ENSG00000148218.11	ENSG00000148218	ENSG00000148218_012	chr9	dexseq_prepare_annotation2.py	exon	116152957	116153077	.	-	.	ENST00000468504+ENST00000464749__exon_number_012__gene_id_ENSG00000148218	ALAD	ENSG00000148218.11	-1.95089830278154	-19.2605877018964	4.73644005293339e-39	1.72938007741227e-36
ENSG00000177830	ENSG00000177830	ENSG00000177830_001	chr11	dexseq_prepare_annotation2.py	exon	867357	867578	.	-	.	ENST00000323541__exon_number_001__gene_id_ENSG00000177830	CHID1	ENSG00000177830	-2.97599838371935	-16.3048672922615	4.912710542795e-39	1.78898243919935e-36
ENSG00000266967.ENSG00000267060.ENSG00000108825.16	ENSG00000266967+ENSG00000267060+ENSG00000108825	ENSG00000266967+ENSG00000267060+ENSG00000108825_017	chr17	dexseq_prepare_annotation2.py	exon	41107242	41107278	.	-	.	ENST00000474578+ENST00000483535+ENST00000486493+ENST00000486664__exon_number_017__gene_id_ENSG00000266967+ENSG00000267060+ENSG00000108825		ENSG00000266967.ENSG00000267060.ENSG00000108825.16	-2.32278909287009	-16.9026944785179	5.4935810358639e-39	1.99455812765812e-36
ENSG00000168259.6	ENSG00000168259	ENSG00000168259_007	chr17	dexseq_prepare_annotation2.py	exon	40133613	40133872	.	-	.	ENST00000585693__exon_number_007__gene_id_ENSG00000168259	DNAJC7	ENSG00000168259.6	2.26860880620129	24.591037642405	5.50629729457067e-39	1.99455812765812e-36
ENSG00000156113.20	ENSG00000156113	ENSG00000156113_021	chr10	dexseq_prepare_annotation2.py	exon	78711795	78711917	.	-	.	ENST00000404857__exon_number_021__gene_id_ENSG00000156113	KCNMA1	ENSG00000156113.20	2.26780078638207	16.9000108499073	5.59100976776162e-39	2.01839416214769e-36
ENSG00000221968.1	ENSG00000221968	ENSG00000221968_002	chr11	dexseq_prepare_annotation2.py	exon	61640996	61640997	.	-	.	ENST00000527697+ENST00000533676__exon_number_002__gene_id_ENSG00000221968	FADS3	ENSG00000221968.1	-3.23753600399706	-21.345283735135	5.60150471117427e-39	2.01839416214769e-36
ENSG00000123213.26	ENSG00000123213	ENSG00000123213_027	chr5	dexseq_prepare_annotation2.py	exon	65114549	65114811	.	+	.	ENST00000515595__exon_number_027__gene_id_ENSG00000123213	NLN	ENSG00000123213.26	-2.10834358400514	-20.1281746154596	5.7439023222534e-39	2.06428631992901e-36
ENSG00000148700.6	ENSG00000148700	ENSG00000148700_007	chr10	dexseq_prepare_annotation2.py	exon	111767989	111768009	.	+	.	ENST00000484622+ENST00000459738+ENST00000487085+ENST00000495661+ENST00000497125+ENST00000356080+ENST00000277900__exon_number_007__gene_id_ENSG00000148700	ADD3	ENSG00000148700.6	2.07681029071665	17.3356468560779	6.7449428754034e-39	2.41771860990243e-36
ENSG00000166535.26	ENSG00000166535	ENSG00000166535_027	chr12	dexseq_prepare_annotation2.py	exon	9001316	9001391	.	+	.	ENST00000541459+ENST00000539547+ENST00000545692+ENST00000540049+ENST00000299698__exon_number_027__gene_id_ENSG00000166535	A2ML1	ENSG00000166535.26	-2.5364130031344	-18.9341169384493	6.76509395534355e-39	2.41862679362837e-36
ENSG00000146648.37	ENSG00000146648	ENSG00000146648_038	chr7	dexseq_prepare_annotation2.py	exon	55260459	55260503	.	+	.	ENST00000455089+ENST00000275493+ENST00000454757__exon_number_038__gene_id_ENSG00000146648	EGFR	ENSG00000146648.37	2.43335067586152	19.4334047060458	7.72859218720019e-39	2.75591560262848e-36
ENSG00000163625.87	ENSG00000163625	ENSG00000163625_088	chr4	dexseq_prepare_annotation2.py	exon	85853423	85853516	.	-	.	ENST00000295888+ENST00000502713+ENST00000322366__exon_number_088__gene_id_ENSG00000163625	WDFY3	ENSG00000163625.87	1.71748569168854	15.5491235155214	7.86622609370446e-39	2.79772724222878e-36
ENSG00000175216.30	ENSG00000175216	ENSG00000175216_031	chr11	dexseq_prepare_annotation2.py	exon	46786681	46786806	.	-	.	ENST00000312055+ENST00000533413+ENST00000529230+ENST00000415402+ENST00000354558+ENST00000526943__exon_number_031__gene_id_ENSG00000175216	CKAP5	ENSG00000175216.30	-1.87704567200533	-18.8722912781089	9.21148306583319e-39	3.26772006247022e-36
ENSG00000164941.13	ENSG00000164941	ENSG00000164941_014	chr8	dexseq_prepare_annotation2.py	exon	95839950	95840021	.	+	.	ENST00000343161+ENST00000519457+ENST00000521860+ENST00000524333+ENST00000523206+ENST00000519053+ENST00000447247+ENST00000523731+ENST00000522171+ENST00000523321__exon_number_014__gene_id_ENSG00000164941	INTS8	ENSG00000164941.13	-3.23687586498581	-19.6822949326386	9.70596492345733e-39	3.43426056825197e-36
ENSG00000100106.ENSG00000100101.22	ENSG00000100106+ENSG00000100101	ENSG00000100106+ENSG00000100101_023	chr22	dexseq_prepare_annotation2.py	exon	38106434	38106573	.	+	.	ENST00000406386+ENST00000344404+ENST00000455236+ENST00000492485__exon_number_023__gene_id_ENSG00000100106+ENSG00000100101		ENSG00000100106.ENSG00000100101.22	-4.09119409789072	-16.9128446176469	1.02631158045551e-38	3.62206199574333e-36
ENSG00000005884.24	ENSG00000005884	ENSG00000005884_025	chr17	dexseq_prepare_annotation2.py	exon	48151812	48151878	.	+	.	ENST00000007722+ENST00000505306+ENST00000512553+ENST00000506401+ENST00000320031+ENST00000544892+ENST00000510809__exon_number_025__gene_id_ENSG00000005884	ITGA3	ENSG00000005884.24	-2.43058596418461	-22.219646325878	1.06092575778892e-38	3.73462188676435e-36
ENSG00000100949	ENSG00000100949	ENSG00000100949_001	chr14	dexseq_prepare_annotation2.py	exon	24734744	24734747	.	-	.	ENST00000560521+ENST00000561055+ENST00000399409+ENST00000216840__exon_number_001__gene_id_ENSG00000100949	RABGGTA	ENSG00000100949	2.08566056973201	17.5006590043265	1.30399739822017e-38	4.57853163202183e-36
ENSG00000156261.3	ENSG00000156261	ENSG00000156261_004	chr21	dexseq_prepare_annotation2.py	exon	30428777	30428873	.	-	.	ENST00000432178+ENST00000470450+ENST00000286788+ENST00000542732+ENST00000540844+ENST00000496121__exon_number_004__gene_id_ENSG00000156261	CCT8	ENSG00000156261.3	3.68240902553771	24.2909134592198	1.30853458261427e-38	4.58274180379547e-36
ENSG00000257225.ENSG00000134283.43	ENSG00000257225+ENSG00000134283	ENSG00000257225+ENSG00000134283_044	chr12	dexseq_prepare_annotation2.py	exon	42792797	42793227	.	+	.	ENST00000547440+ENST00000552202__exon_number_044__gene_id_ENSG00000257225+ENSG00000134283		ENSG00000257225.ENSG00000134283.43	-1.92398319281677	-23.4780841732265	1.32598409388458e-38	4.63203695453025e-36
ENSG00000150672.ENSG00000256466.94	ENSG00000150672+ENSG00000256466	ENSG00000150672+ENSG00000256466_095	chr11	dexseq_prepare_annotation2.py	exon	85338733	85338793	.	-	.	ENST00000526147+ENST00000472545__exon_number_095__gene_id_ENSG00000150672+ENSG00000256466		ENSG00000150672.ENSG00000256466.94	3.5855063754797	19.9258047758873	1.39237635541608e-38	4.85161879009269e-36
ENSG00000148120.18	ENSG00000148120	ENSG00000148120_019	chr9	dexseq_prepare_annotation2.py	exon	97683542	97683627	.	+	.	ENST00000462125+ENST00000479161+ENST00000473778__exon_number_019__gene_id_ENSG00000148120	C9orf3	ENSG00000148120.18	-7.81699637896206	-17.3337312675197	1.5306545783274e-38	5.31993530228493e-36
ENSG00000215021.ENSG00000238795.43	ENSG00000215021+ENSG00000238795	ENSG00000215021+ENSG00000238795_044	chr12	dexseq_prepare_annotation2.py	exon	7079880	7079914	.	-	.	ENST00000399433+ENST00000535923+ENST00000546111__exon_number_044__gene_id_ENSG00000215021+ENSG00000238795		ENSG00000215021.ENSG00000238795.43	2.62067043436349	19.576845547962	1.56770466668747e-38	5.43494704219333e-36
ENSG00000102893.67	ENSG00000102893	ENSG00000102893_068	chr16	dexseq_prepare_annotation2.py	exon	47733606	47733656	.	+	.	ENST00000566044+ENST00000455779+ENST00000323584+ENST00000566319+ENST00000299167__exon_number_068__gene_id_ENSG00000102893	PHKB	ENSG00000102893.67	-2.34664561076772	-15.5937442297203	1.70428402013166e-38	5.89356010044824e-36
ENSG00000175221.19	ENSG00000175221	ENSG00000175221_020	chr19	dexseq_prepare_annotation2.py	exon	885822	885909	.	-	.	ENST00000395808+ENST00000325464+ENST00000589119+ENST00000312090+ENST00000606248+ENST00000269814+ENST00000592373+ENST00000607471+ENST00000592943__exon_number_020__gene_id_ENSG00000175221	MED16	ENSG00000175221.19	-2.49386912575924	-27.3240826314863	2.58785715458278e-38	8.92654666643345e-36
ENSG00000156261.5	ENSG00000156261	ENSG00000156261_006	chr21	dexseq_prepare_annotation2.py	exon	30433574	30433697	.	-	.	ENST00000432178+ENST00000470450+ENST00000286788+ENST00000542732+ENST00000540844+ENST00000496121__exon_number_006__gene_id_ENSG00000156261	CCT8	ENSG00000156261.5	3.58717484454246	24.0555212314822	2.59492791900507e-38	8.92850311500076e-36
ENSG00000140955.15	ENSG00000140955	ENSG00000140955_016	chr16	dexseq_prepare_annotation2.py	exon	84228675	84228764	.	+	.	ENST00000564169+ENST00000315906+ENST00000567685+ENST00000566526+ENST00000564430+ENST00000268624__exon_number_016__gene_id_ENSG00000140955	ADAD2	ENSG00000140955.15	2.18120230932999	18.8940860376606	2.80636225576643e-38	9.63185621612876e-36
ENSG00000148218.2	ENSG00000148218	ENSG00000148218_003	chr9	dexseq_prepare_annotation2.py	exon	116150455	116150641	.	-	.	ENST00000482847+ENST00000409155+ENST00000277315__exon_number_003__gene_id_ENSG00000148218	ALAD	ENSG00000148218.2	-2.52814836170857	-18.8837867230738	2.95096733609118e-38	1.01029052793669e-35
ENSG00000148343.24	ENSG00000148343	ENSG00000148343_025	chr9	dexseq_prepare_annotation2.py	exon	131825523	131825565	.	+	.	ENST00000495975+ENST00000439290+ENST00000277475+ENST00000494608+ENST00000358369__exon_number_025__gene_id_ENSG00000148343	FAM73B	ENSG00000148343.24	-2.11887394349328	-17.222195235639	3.0033827921532e-38	1.02567763682474e-35
ENSG00000254615.ENSG00000164830.3	ENSG00000254615+ENSG00000164830	ENSG00000254615+ENSG00000164830_004	chr8	dexseq_prepare_annotation2.py	exon	107283933	107284033	.	+	.	ENST00000577661__exon_number_004__gene_id_ENSG00000254615+ENSG00000164830		ENSG00000254615.ENSG00000164830.3	2.60788464699471	17.2215978131359	3.01425668512342e-38	1.02683683194505e-35
ENSG00000151612.11	ENSG00000151612	ENSG00000151612_012	chr4	dexseq_prepare_annotation2.py	exon	146695658	146695714	.	-	.	ENST00000379448+ENST00000515386+ENST00000511659+ENST00000513320+ENST00000508784__exon_number_012__gene_id_ENSG00000151612	ZNF827	ENSG00000151612.11	-3.75276275221427	-19.14149520881	3.05628376100274e-38	1.03857666438867e-35
ENSG00000021762.20	ENSG00000021762	ENSG00000021762_021	chr11	dexseq_prepare_annotation2.py	exon	3122833	3122929	.	-	.	ENST00000263650+ENST00000389989+ENST00000348039+ENST00000534454+ENST00000534491+ENST00000542243+ENST00000471998+ENST00000525498__exon_number_021__gene_id_ENSG00000021762	OSBPL5	ENSG00000021762.20	-1.51275459018385	-17.3496929494061	3.19085169873399e-38	1.0816278180553e-35
ENSG00000162825	ENSG00000162825	ENSG00000162825_001	chr1	dexseq_prepare_annotation2.py	exon	144146808	144146811	.	+	.	ENST00000369190__exon_number_001__gene_id_ENSG00000162825	NBPF8	ENSG00000162825	-1.07667991363952	-16.0428559861779	3.22904341715562e-38	1.09187796691534e-35
ENSG00000104324.18	ENSG00000104324	ENSG00000104324_019	chr8	dexseq_prepare_annotation2.py	exon	98041697	98041722	.	+	.	ENST00000522617+ENST00000220763__exon_number_019__gene_id_ENSG00000104324	CPQ	ENSG00000104324.18	-3.2002339759589	-21.3598621193201	3.33123871310074e-38	1.12366692375122e-35
ENSG00000155363.60	ENSG00000155363	ENSG00000155363_061	chr1	dexseq_prepare_annotation2.py	exon	113243348	113243348	.	+	.	ENST00000490413+ENST00000369645+ENST00000369644+ENST00000496577+ENST00000413052+ENST00000468624__exon_number_061__gene_id_ENSG00000155363	MOV10	ENSG00000155363.60	-2.54994465941552	-23.9628170575784	3.40278773900961e-38	1.14498803318057e-35
ENSG00000103343.ENSG00000103351.ENSG00000263212.ENSG00000262621.ENSG00000122390.7	ENSG00000103343+ENSG00000103351+ENSG00000263212+ENSG00000262621+ENSG00000122390	ENSG00000103343+ENSG00000103351+ENSG00000263212+ENSG00000262621+ENSG00000122390_008	chr16	dexseq_prepare_annotation2.py	exon	3451733	3451973	.	+	.	ENST00000344823+ENST00000571936+ENST00000268655+ENST00000575752__exon_number_008__gene_id_ENSG00000103343+ENSG00000103351+ENSG00000263212+ENSG00000262621+ENSG00000122390		ENSG00000103343.ENSG00000103351.ENSG00000263212.ENSG00000262621.ENSG00000122390.7	1.3908334315819	14.9574625774255	3.58794587751519e-38	1.20433921207959e-35
ENSG00000103343.ENSG00000103351.ENSG00000263212.ENSG00000262621.ENSG00000122390.6	ENSG00000103343+ENSG00000103351+ENSG00000263212+ENSG00000262621+ENSG00000122390	ENSG00000103343+ENSG00000103351+ENSG00000263212+ENSG00000262621+ENSG00000122390_007	chr16	dexseq_prepare_annotation2.py	exon	3451420	3451732	.	+	.	ENST00000344823+ENST00000268655__exon_number_007__gene_id_ENSG00000103343+ENSG00000103351+ENSG00000263212+ENSG00000262621+ENSG00000122390		ENSG00000103343.ENSG00000103351.ENSG00000263212.ENSG00000262621.ENSG00000122390.6	1.41271926908854	14.9545937025007	3.67759900904349e-38	1.22893593290669e-35
ENSG00000111731.27	ENSG00000111731	ENSG00000111731_028	chr12	dexseq_prepare_annotation2.py	exon	22637272	22637630	.	-	.	ENST00000542768__exon_number_028__gene_id_ENSG00000111731	C2CD5	ENSG00000111731.27	-3.01844105718216	-24.8455589060804	3.67912728482619e-38	1.22893593290669e-35
ENSG00000150712.14	ENSG00000150712	ENSG00000150712_015	chr5	dexseq_prepare_annotation2.py	exon	32255875	32256043	.	-	.	ENST00000504049__exon_number_015__gene_id_ENSG00000150712	MTMR12	ENSG00000150712.14	1.94778476057952	20.8550060891496	3.73791821399147e-38	1.24293286678343e-35
ENSG00000102893.61	ENSG00000102893	ENSG00000102893_062	chr16	dexseq_prepare_annotation2.py	exon	47727289	47727418	.	+	.	ENST00000566044+ENST00000455779+ENST00000323584+ENST00000566319+ENST00000299167__exon_number_062__gene_id_ENSG00000102893	PHKB	ENSG00000102893.61	-2.32694589678134	-15.493504951399	3.73913781435512e-38	1.24293286678343e-35
ENSG00000166313.6	ENSG00000166313	ENSG00000166313_007	chr11	dexseq_prepare_annotation2.py	exon	6416660	6416697	.	-	.	ENST00000609331+ENST00000529519+ENST00000608394+ENST00000524626+ENST00000608704+ENST00000608655+ENST00000608645+ENST00000609360+ENST00000299402+ENST00000389906+ENST00000526240+ENST00000311051__exon_number_007__gene_id_ENSG00000166313	APBB1	ENSG00000166313.6	3.46270736684506	16.2478876631799	3.79694854826661e-38	1.25910115554911e-35
ENSG00000127329.14	ENSG00000127329	ENSG00000127329_015	chr12	dexseq_prepare_annotation2.py	exon	70933719	70933802	.	-	.	ENST00000538708+ENST00000550857+ENST00000261266+ENST00000549400+ENST00000334414+ENST00000550358+ENST00000451516__exon_number_015__gene_id_ENSG00000127329	PTPRB	ENSG00000127329.14	-6.59208922157439	-19.6943940052457	3.85661101013738e-38	1.27580409430776e-35
ENSG00000123384.14	ENSG00000123384	ENSG00000123384_015	chr12	dexseq_prepare_annotation2.py	exon	57549877	57550066	.	+	.	ENST00000243077__exon_number_015__gene_id_ENSG00000123384	LRP1	ENSG00000123384.14	-2.44519012517501	-17.6136436014449	3.98357776083913e-38	1.31463811652539e-35
ENSG00000100427	ENSG00000100427	ENSG00000100427_001	chr22	dexseq_prepare_annotation2.py	exon	50497820	50499483	.	-	.	ENST00000395876+ENST00000311597__exon_number_001__gene_id_ENSG00000100427	MLC1	ENSG00000100427	-3.37263488090099	-20.8265704061953	4.17653510845517e-38	1.37501150815198e-35
ENSG00000196498.78	ENSG00000196498	ENSG00000196498_079	chr12	dexseq_prepare_annotation2.py	exon	124915187	124915187	.	-	.	ENST00000397355+ENST00000420698+ENST00000458234+ENST00000404621+ENST00000405201+ENST00000404121+ENST00000356219+ENST00000494460+ENST00000448008+ENST00000542927+ENST00000429285__exon_number_079__gene_id_ENSG00000196498	NCOR2	ENSG00000196498.78	-6.05927923858365	-18.1284869233353	4.47353010997854e-38	1.46926568104908e-35
ENSG00000140694.18	ENSG00000140694	ENSG00000140694_019	chr16	dexseq_prepare_annotation2.py	exon	14678204	14678279	.	-	.	ENST00000341484+ENST00000569444+ENST00000437198+ENST00000539279+ENST00000563697+ENST00000562715+ENST00000564113+ENST00000420015__exon_number_019__gene_id_ENSG00000140694	PARN	ENSG00000140694.18	1.62665424287252	17.9291873311397	4.67392351758848e-38	1.53141829125454e-35
ENSG00000048740.1	ENSG00000048740	ENSG00000048740_002	chr10	dexseq_prepare_annotation2.py	exon	11047351	11047403	.	+	.	ENST00000416382+ENST00000379261__exon_number_002__gene_id_ENSG00000048740	CELF2	ENSG00000048740.1	2.6507602311895	25.770821598528	5.21514843589409e-38	1.70468301945275e-35
ENSG00000233673.ENSG00000187627.42	ENSG00000233673+ENSG00000187627	ENSG00000233673+ENSG00000187627_043	chr2	dexseq_prepare_annotation2.py	exon	87224686	87224881	.	+	.	ENST00000409776+ENST00000398193+ENST00000428128+ENST00000559485__exon_number_043__gene_id_ENSG00000233673+ENSG00000187627		ENSG00000233673.ENSG00000187627.42	-1.56825559890556	-16.8629594015111	5.90489412150052e-38	1.9255565186801e-35
ENSG00000113649.33	ENSG00000113649	ENSG00000113649_034	chr5	dexseq_prepare_annotation2.py	exon	145878099	145878249	.	+	.	ENST00000505285+ENST00000549332+ENST00000394421+ENST00000506524+ENST00000296702__exon_number_034__gene_id_ENSG00000113649	TCERG1	ENSG00000113649.33	-1.73407793335884	-17.5436845868067	5.93752235992549e-38	1.93160828129083e-35
ENSG00000257062.ENSG00000111700.ENSG00000134538.ENSG00000205754.ENSG00000257046.33	ENSG00000257062+ENSG00000111700+ENSG00000134538+ENSG00000205754+ENSG00000257046	ENSG00000257062+ENSG00000111700+ENSG00000134538+ENSG00000205754+ENSG00000257046_034	chr12	dexseq_prepare_annotation2.py	exon	21201646	21201841	.	+	.	ENST00000554957+ENST00000381541+ENST00000421593__exon_number_034__gene_id_ENSG00000257062+ENSG00000111700+ENSG00000134538+ENSG00000205754+ENSG00000257046		ENSG00000257062.ENSG00000111700.ENSG00000134538.ENSG00000205754.ENSG00000257046.33	2.4974549497856	16.851886557036	6.33008576264628e-38	2.05444953666822e-35
ENSG00000010322.41	ENSG00000010322	ENSG00000010322_042	chr3	dexseq_prepare_annotation2.py	exon	52521670	52522621	.	+	.	ENST00000479054+ENST00000489895+ENST00000345716__exon_number_042__gene_id_ENSG00000010322	NISCH	ENSG00000010322.41	-1.94986894756655	-17.870136109218	6.44972394344521e-38	2.08574276030127e-35
ENSG00000170448.3	ENSG00000170448	ENSG00000170448_004	chr4	dexseq_prepare_annotation2.py	exon	47853074	47853099	.	-	.	ENST00000508115__exon_number_004__gene_id_ENSG00000170448	NFXL1	ENSG00000170448.3	-2.49019116800218	-18.7231931691026	6.47084396040494e-38	2.08574276030127e-35
ENSG00000103343.ENSG00000103351.ENSG00000263212.ENSG00000262621.ENSG00000122390	ENSG00000103343+ENSG00000103351+ENSG00000263212+ENSG00000262621+ENSG00000122390	ENSG00000103343+ENSG00000103351+ENSG00000263212+ENSG00000262621+ENSG00000122390_001	chr16	dexseq_prepare_annotation2.py	exon	3415099	3415111	.	+	.	ENST00000576906__exon_number_001__gene_id_ENSG00000103343+ENSG00000103351+ENSG00000263212+ENSG00000262621+ENSG00000122390		ENSG00000103343.ENSG00000103351.ENSG00000263212.ENSG00000262621.ENSG00000122390	1.33964896116031	14.8888685872053	6.47208321233296e-38	2.08574276030127e-35
ENSG00000159674.28	ENSG00000159674	ENSG00000159674_029	chr4	dexseq_prepare_annotation2.py	exon	1166868	1166915	.	-	.	ENST00000512150+ENST00000514490+ENST00000431380+ENST00000503765__exon_number_029__gene_id_ENSG00000159674	SPON2	ENSG00000159674.28	-2.03226829072868	-18.4803108905728	6.59375741165558e-38	2.11997793914882e-35
ENSG00000144426.ENSG00000204196.52	ENSG00000144426+ENSG00000204196	ENSG00000144426+ENSG00000204196_053	chr2	dexseq_prepare_annotation2.py	exon	204037452	204037576	.	+	.	ENST00000449802+ENST00000414576__exon_number_053__gene_id_ENSG00000144426+ENSG00000204196		ENSG00000144426.ENSG00000204196.52	-3.36847773141308	-16.9469321053535	7.38065612445147e-38	2.36743167453609e-35
ENSG00000113575.ENSG00000272772.ENSG00000113558.ENSG00000273345.ENSG00000006837.86	ENSG00000113575+ENSG00000272772+ENSG00000113558+ENSG00000273345+ENSG00000006837	ENSG00000113575+ENSG00000272772+ENSG00000113558+ENSG00000273345+ENSG00000006837_087	chr5	dexseq_prepare_annotation2.py	exon	133706733	133706733	.	-	.	ENST00000609383+ENST00000518409+ENST00000536186+ENST00000520693+ENST00000522501+ENST00000520515+ENST00000609654+ENST00000519312+ENST00000435240__exon_number_087__gene_id_ENSG00000113575+ENSG00000272772+ENSG00000113558+ENSG00000273345+ENSG00000006837		ENSG00000113575.ENSG00000272772.ENSG00000113558.ENSG00000273345.ENSG00000006837.86	-4.84231237576082	-14.5103093209003	8.41873748081387e-38	2.69411373844059e-35
ENSG00000170421.48	ENSG00000170421	ENSG00000170421_049	chr12	dexseq_prepare_annotation2.py	exon	53343705	53343738	.	-	.	ENST00000546921__exon_number_049__gene_id_ENSG00000170421	KRT8	ENSG00000170421.48	-1.0688718930158	-17.4755127997475	8.76490199197668e-38	2.79836822062909e-35
ENSG00000257225.ENSG00000134283.15	ENSG00000257225+ENSG00000134283	ENSG00000257225+ENSG00000134283_016	chr12	dexseq_prepare_annotation2.py	exon	42725589	42725599	.	+	.	ENST00000546750__exon_number_016__gene_id_ENSG00000257225+ENSG00000134283		ENSG00000257225.ENSG00000134283.15	2.57135282686269	22.871133424364	8.87872903903378e-38	2.82813270267469e-35
ENSG00000167380.39	ENSG00000167380	ENSG00000167380_040	chr19	dexseq_prepare_annotation2.py	exon	44679684	44679796	.	+	.	ENST00000590089+ENST00000590524+ENST00000454662+ENST00000585678+ENST00000588883+ENST00000590578+ENST00000337433+ENST00000588127__exon_number_040__gene_id_ENSG00000167380	ZNF226	ENSG00000167380.39	3.2330681477118	17.4471782157913	1.03066417829669e-37	3.27536486994535e-35
ENSG00000105737.2	ENSG00000105737	ENSG00000105737_003	chr19	dexseq_prepare_annotation2.py	exon	42503395	42503451	.	-	.	ENST00000602210+ENST00000262895+ENST00000593562+ENST00000454993__exon_number_003__gene_id_ENSG00000105737	GRIK5	ENSG00000105737.2	3.14636787158745	22.1392855226001	1.10186963655837e-37	3.49356293128298e-35
ENSG00000135636.31	ENSG00000135636	ENSG00000135636_032	chr2	dexseq_prepare_annotation2.py	exon	71797729	71797871	.	+	.	ENST00000409582+ENST00000410041+ENST00000409651+ENST00000394120+ENST00000409762+ENST00000461565+ENST00000258104+ENST00000413539+ENST00000409366+ENST00000410020+ENST00000409744+ENST00000429174__exon_number_032__gene_id_ENSG00000135636	DYSF	ENSG00000135636.31	2.6879252854943	16.5334497146955	1.19800044692424e-37	3.78960113724519e-35
ENSG00000137500.27	ENSG00000137500	ENSG00000137500_028	chr11	dexseq_prepare_annotation2.py	exon	82985784	82985806	.	-	.	ENST00000534753__exon_number_028__gene_id_ENSG00000137500	CCDC90B	ENSG00000137500.27	-1.88257822435327	-17.4132439298921	1.25154784033367e-37	3.94988498409307e-35
ENSG00000102893.63	ENSG00000102893	ENSG00000102893_064	chr16	dexseq_prepare_annotation2.py	exon	47730383	47730399	.	+	.	ENST00000566044+ENST00000564711+ENST00000566319+ENST00000299167+ENST00000455779+ENST00000323584__exon_number_064__gene_id_ENSG00000102893	PHKB	ENSG00000102893.63	-2.43153744841096	-15.3279468780819	1.36883488840135e-37	4.31013455250155e-35
ENSG00000022840.41	ENSG00000022840	ENSG00000022840_042	chr12	dexseq_prepare_annotation2.py	exon	121001244	121001257	.	+	.	ENST00000325954+ENST00000544124+ENST00000537740+ENST00000546262+ENST00000413266+ENST00000543675__exon_number_042__gene_id_ENSG00000022840	RNF10	ENSG00000022840.41	-1.23342791194496	-16.505648037144	1.4350920424814e-37	4.50842210856066e-35
ENSG00000265408.ENSG00000172828.ENSG00000172831.2	ENSG00000265408+ENSG00000172828+ENSG00000172831	ENSG00000265408+ENSG00000172828+ENSG00000172831_003	chr16	dexseq_prepare_annotation2.py	exon	66968363	66968373	.	+	.	ENST00000317091+ENST00000417689+ENST00000561697__exon_number_003__gene_id_ENSG00000265408+ENSG00000172828+ENSG00000172831		ENSG00000265408.ENSG00000172828.ENSG00000172831.2	-3.84620249710644	-19.3967796300705	1.44381221582396e-37	4.52546127537919e-35
ENSG00000131018.130	ENSG00000131018	ENSG00000131018_131	chr6	dexseq_prepare_annotation2.py	exon	152683305	152683349	.	-	.	ENST00000448038+ENST00000471834+ENST00000341594+ENST00000265368+ENST00000367255+ENST00000423061__exon_number_131__gene_id_ENSG00000131018	SYNE1	ENSG00000131018.130	-5.26353247030367	-14.1505473217583	1.46464158050457e-37	4.58029120777109e-35
ENSG00000221988.ENSG00000258388.ENSG00000241404.69	ENSG00000221988+ENSG00000258388+ENSG00000241404	ENSG00000221988+ENSG00000258388+ENSG00000241404_070	chr6	dexseq_prepare_annotation2.py	exon	32139500	32139755	.	+	.	ENST00000422437__exon_number_070__gene_id_ENSG00000221988+ENSG00000258388+ENSG00000241404		ENSG00000221988.ENSG00000258388.ENSG00000241404.69	-5.8704449444008	-29.7625926142885	1.53168254498229e-37	4.77905840614634e-35
ENSG00000162878.26	ENSG00000162878	ENSG00000162878_027	chr2	dexseq_prepare_annotation2.py	exon	42285054	42285326	.	+	.	ENST00000490302+ENST00000480099+ENST00000294964__exon_number_027__gene_id_ENSG00000162878	PKDCC	ENSG00000162878.26	-1.65913755674626	-20.0792998202007	1.5761006580866e-37	4.90649784458225e-35
ENSG00000102897	ENSG00000102897	ENSG00000102897_001	chr16	dexseq_prepare_annotation2.py	exon	20911190	20911223	.	+	.	ENST00000564457__exon_number_001__gene_id_ENSG00000102897	LYRM1	ENSG00000102897	-2.85229184601409	-23.4309461515651	1.63648440377656e-37	5.0829501777572e-35
ENSG00000105063.ENSG00000180089.47	ENSG00000105063+ENSG00000180089	ENSG00000105063+ENSG00000180089_048	chr19	dexseq_prepare_annotation2.py	exon	55769803	55770363	.	-	.	ENST00000412770__exon_number_048__gene_id_ENSG00000105063+ENSG00000180089		ENSG00000105063.ENSG00000180089.47	-7.73621334904829	-19.6984333128867	1.6622440069835e-37	5.15130543437329e-35
ENSG00000260391.ENSG00000160145.54	ENSG00000260391+ENSG00000160145	ENSG00000260391+ENSG00000160145_055	chr3	dexseq_prepare_annotation2.py	exon	124196092	124196181	.	+	.	ENST00000460856+ENST00000240874+ENST00000360013+ENST00000393501+ENST00000354186__exon_number_055__gene_id_ENSG00000260391+ENSG00000160145		ENSG00000260391.ENSG00000160145.54	-2.62417150845919	-14.9731799690273	1.67796208511571e-37	5.18830411750441e-35
ENSG00000254553.ENSG00000273274.ENSG00000160062.12	ENSG00000254553+ENSG00000273274+ENSG00000160062	ENSG00000254553+ENSG00000273274+ENSG00000160062_013	chr1	dexseq_prepare_annotation2.py	exon	33060655	33060824	.	+	.	ENST00000373510+ENST00000480336+ENST00000316459__exon_number_013__gene_id_ENSG00000254553+ENSG00000273274+ENSG00000160062		ENSG00000254553.ENSG00000273274.ENSG00000160062.12	-4.23049686571747	-25.2944928031498	1.74542846172683e-37	5.38478408531753e-35
ENSG00000135636.29	ENSG00000135636	ENSG00000135636_030	chr2	dexseq_prepare_annotation2.py	exon	71797268	71797358	.	+	.	ENST00000461565__exon_number_030__gene_id_ENSG00000135636	DYSF	ENSG00000135636.29	2.51130859274026	16.4653506388261	1.86467258957021e-37	5.73976325407478e-35
ENSG00000175061.57	ENSG00000175061	ENSG00000175061_058	chr17	dexseq_prepare_annotation2.py	exon	16364207	16364559	.	+	.	ENST00000581361__exon_number_058__gene_id_ENSG00000175061	FAM211A-AS1	ENSG00000175061.57	-1.36875659658773	-16.9182325113022	1.89807438460149e-37	5.82950872403579e-35
ENSG00000188897.71	ENSG00000188897	ENSG00000188897_072	chr16	dexseq_prepare_annotation2.py	exon	11585612	11585701	.	-	.	ENST00000598234__exon_number_072__gene_id_ENSG00000188897	CTD-3088G3.8	ENSG00000188897.71	-2.43555206636173	-18.7567444211279	1.9026092336274e-37	5.83039310820917e-35
ENSG00000102893.55	ENSG00000102893	ENSG00000102893_056	chr16	dexseq_prepare_annotation2.py	exon	47698796	47698886	.	+	.	ENST00000455779+ENST00000323584+ENST00000566319__exon_number_056__gene_id_ENSG00000102893	PHKB	ENSG00000102893.55	-2.34337121881473	-15.2804123021326	1.98680792543913e-37	6.07485329291395e-35
ENSG00000059769.ENSG00000244115.ENSG00000242616.12	ENSG00000059769+ENSG00000244115+ENSG00000242616	ENSG00000059769+ENSG00000244115+ENSG00000242616_013	chr9	dexseq_prepare_annotation2.py	exon	114431549	114431551	.	+	.	ENST00000374293__exon_number_013__gene_id_ENSG00000059769+ENSG00000244115+ENSG00000242616		ENSG00000059769.ENSG00000244115.ENSG00000242616.12	2.67263418496566	31.6210576561325	2.65177237114804e-37	8.09002714989843e-35
ENSG00000013441.25	ENSG00000013441	ENSG00000013441_026	chr2	dexseq_prepare_annotation2.py	exon	201724848	201724938	.	-	.	ENST00000434813+ENST00000321356+ENST00000409403+ENST00000473565+ENST00000461981__exon_number_026__gene_id_ENSG00000013441	CLK1	ENSG00000013441.25	-3.10437902986285	-19.5825549948037	2.73583090894786e-37	8.32796634514004e-35
ENSG00000166313.3	ENSG00000166313	ENSG00000166313_004	chr11	dexseq_prepare_annotation2.py	exon	6416393	6416509	.	-	.	ENST00000529519+ENST00000608394+ENST00000524626+ENST00000608704+ENST00000608435+ENST00000608655+ENST00000299402+ENST00000389906+ENST00000526240+ENST00000609360+ENST00000311051__exon_number_004__gene_id_ENSG00000166313	APBB1	ENSG00000166313.3	3.58869511835899	15.9351564001213	3.34162304427845e-37	1.01495146295755e-34
ENSG00000187736.ENSG00000213901.56	ENSG00000187736+ENSG00000213901	ENSG00000187736+ENSG00000213901_057	chr2	dexseq_prepare_annotation2.py	exon	220033751	220033824	.	-	.	ENST00000414999+ENST00000421779+ENST00000396775+ENST00000318673+ENST00000455516+ENST00000295738+ENST00000465580+ENST00000409878+ENST00000430764+ENST00000409370+ENST00000497918+ENST00000498327__exon_number_057__gene_id_ENSG00000187736+ENSG00000213901		ENSG00000187736.ENSG00000213901.56	1.52660405250675	15.786129506593	3.36953414471433e-37	1.01956633655109e-34
ENSG00000103343.ENSG00000103351.ENSG00000263212.ENSG00000262621.ENSG00000122390.9	ENSG00000103343+ENSG00000103351+ENSG00000263212+ENSG00000262621+ENSG00000122390	ENSG00000103343+ENSG00000103351+ENSG00000263212+ENSG00000262621+ENSG00000122390_010	chr16	dexseq_prepare_annotation2.py	exon	3454426	3454648	.	+	.	ENST00000572544+ENST00000571936+ENST00000575752+ENST00000344823+ENST00000575785+ENST00000268655__exon_number_010__gene_id_ENSG00000103343+ENSG00000103351+ENSG00000263212+ENSG00000262621+ENSG00000122390		ENSG00000103343.ENSG00000103351.ENSG00000263212.ENSG00000262621.ENSG00000122390.9	1.35909638172674	14.6967114917373	3.3716702125067e-37	1.01956633655109e-34
ENSG00000178149.16	ENSG00000178149	ENSG00000178149_017	chr3	dexseq_prepare_annotation2.py	exon	49053862	49053944	.	-	.	ENST00000498794+ENST00000440857+ENST00000467457+ENST00000313778+ENST00000472331+ENST00000498498+ENST00000460505+ENST00000438585+ENST00000395462+ENST00000441576+ENST00000484831+ENST00000341949__exon_number_017__gene_id_ENSG00000178149	DALRD3	ENSG00000178149.16	-3.70679934480012	-17.9381370886677	3.5192862661672e-37	1.06186535019128e-34
ENSG00000006025.15	ENSG00000006025	ENSG00000006025_016	chr17	dexseq_prepare_annotation2.py	exon	45890953	45891185	.	-	.	ENST00000579728+ENST00000583167+ENST00000007414+ENST00000392507__exon_number_016__gene_id_ENSG00000006025	OSBPL7	ENSG00000006025.15	-2.27471574158975	-20.7141941546496	3.75344955817838e-37	1.13003525448263e-34
ENSG00000166535.24	ENSG00000166535	ENSG00000166535_025	chr12	dexseq_prepare_annotation2.py	exon	8998721	8998818	.	+	.	ENST00000541459+ENST00000539547+ENST00000545692+ENST00000540049+ENST00000299698__exon_number_025__gene_id_ENSG00000166535	A2ML1	ENSG00000166535.24	-2.28223482554905	-18.1255129049924	3.98195101482859e-37	1.19620596722485e-34
ENSG00000196235.ENSG00000213922	ENSG00000196235+ENSG00000213922	ENSG00000196235+ENSG00000213922_001	chr19	dexseq_prepare_annotation2.py	exon	39926796	39926817	.	+	.	ENST00000594990__exon_number_001__gene_id_ENSG00000196235+ENSG00000213922		ENSG00000196235.ENSG00000213922	-5.1658306341204	-31.3679365944227	4.05535738904272e-37	1.21559780461161e-34
ENSG00000113575.ENSG00000272772.ENSG00000113558.ENSG00000273345.ENSG00000006837.83	ENSG00000113575+ENSG00000272772+ENSG00000113558+ENSG00000273345+ENSG00000006837	ENSG00000113575+ENSG00000272772+ENSG00000113558+ENSG00000273345+ENSG00000006837_084	chr5	dexseq_prepare_annotation2.py	exon	133702762	133702765	.	-	.	ENST00000265334+ENST00000435211__exon_number_084__gene_id_ENSG00000113575+ENSG00000272772+ENSG00000113558+ENSG00000273345+ENSG00000006837		ENSG00000113575.ENSG00000272772.ENSG00000113558.ENSG00000273345.ENSG00000006837.83	-4.13504485982652	-14.3275952055612	4.47528826959482e-37	1.33854994636077e-34
ENSG00000100949.5	ENSG00000100949	ENSG00000100949_006	chr14	dexseq_prepare_annotation2.py	exon	24734774	24734775	.	-	.	ENST00000560243+ENST00000561055+ENST00000216840+ENST00000560521+ENST00000560777+ENST00000559551+ENST00000559974+ENST00000558376+ENST00000399409__exon_number_006__gene_id_ENSG00000100949	RABGGTA	ENSG00000100949.5	1.99204841000594	16.8965855065952	4.7519865035255e-37	1.41822004157174e-34
ENSG00000141140.65	ENSG00000141140	ENSG00000141140_066	chr17	dexseq_prepare_annotation2.py	exon	34883382	34883484	.	-	.	ENST00000268852+ENST00000431794+ENST00000589404+ENST00000586908+ENST00000591794+ENST00000585719+ENST00000586007__exon_number_066__gene_id_ENSG00000141140	MYO19	ENSG00000141140.65	2.28658325234784	16.308451042412	5.17568342370825e-37	1.54132076899612e-34
ENSG00000215428.ENSG00000148357.70	ENSG00000215428+ENSG00000148357	ENSG00000215428+ENSG00000148357_071	chr9	dexseq_prepare_annotation2.py	exon	133304944	133305072	.	+	.	ENST00000428715__exon_number_071__gene_id_ENSG00000215428+ENSG00000148357		ENSG00000215428.ENSG00000148357.70	-7.4169885485042	-16.405698101842	5.33295374218491e-37	1.58471837110303e-34
ENSG00000257225.ENSG00000134283.16	ENSG00000257225+ENSG00000134283	ENSG00000257225+ENSG00000134283_017	chr12	dexseq_prepare_annotation2.py	exon	42725600	42725650	.	+	.	ENST00000546750+ENST00000547847__exon_number_017__gene_id_ENSG00000257225+ENSG00000134283		ENSG00000257225.ENSG00000134283.16	1.83161742812406	22.3034055148112	5.43702183353757e-37	1.61215330332406e-34
ENSG00000196549.21	ENSG00000196549	ENSG00000196549_022	chr3	dexseq_prepare_annotation2.py	exon	154832937	154832944	.	+	.	ENST00000491026+ENST00000493237+ENST00000360490+ENST00000481828+ENST00000462745+ENST00000462837+ENST00000492661+ENST00000460393__exon_number_022__gene_id_ENSG00000196549	MME	ENSG00000196549.21	3.43119001440513	17.4802819144497	5.46358038757292e-37	1.61653684717314e-34
ENSG00000103343.ENSG00000103351.ENSG00000263212.ENSG00000262621.ENSG00000122390.4	ENSG00000103343+ENSG00000103351+ENSG00000263212+ENSG00000262621+ENSG00000122390	ENSG00000103343+ENSG00000103351+ENSG00000263212+ENSG00000262621+ENSG00000122390_005	chr16	dexseq_prepare_annotation2.py	exon	3451244	3451270	.	+	.	ENST00000571936+ENST00000344823+ENST00000575752__exon_number_005__gene_id_ENSG00000103343+ENSG00000103351+ENSG00000263212+ENSG00000262621+ENSG00000122390		ENSG00000103343.ENSG00000103351.ENSG00000263212.ENSG00000262621.ENSG00000122390.4	1.37523216111899	14.6398256759911	5.49257248512488e-37	1.62162001331797e-34
ENSG00000114374.7	ENSG00000114374	ENSG00000114374_008	chrY	dexseq_prepare_annotation2.py	exon	14834041	14834120	.	+	.	ENST00000426564+ENST00000338981__exon_number_008__gene_id_ENSG00000114374	USP9Y	ENSG00000114374.7	-3.1136303590948	-16.7240844876845	6.1935567316295e-37	1.82465371128431e-34
ENSG00000082126.14	ENSG00000082126	ENSG00000082126_015	chr2	dexseq_prepare_annotation2.py	exon	202526278	202526294	.	-	.	ENST00000359962__exon_number_015__gene_id_ENSG00000082126	MPP4	ENSG00000082126.14	-1.83507531430863	-17.8288462427541	6.23591814294936e-37	1.83319969630181e-34
ENSG00000100201.34	ENSG00000100201	ENSG00000100201_035	chr22	dexseq_prepare_annotation2.py	exon	38902312	38902317	.	-	.	ENST00000381633+ENST00000396821+ENST00000403230__exon_number_035__gene_id_ENSG00000100201	DDX17	ENSG00000100201.34	-2.59347476476486	-18.773625975764	6.32899408441571e-37	1.85658607237841e-34
ENSG00000150712.20	ENSG00000150712	ENSG00000150712_021	chr5	dexseq_prepare_annotation2.py	exon	32276788	32276848	.	-	.	ENST00000280285+ENST00000264934+ENST00000513622+ENST00000382142__exon_number_021__gene_id_ENSG00000150712	MTMR12	ENSG00000150712.20	-2.29737673595765	-20.1308563155262	6.49791048731488e-37	1.90207279138915e-34
ENSG00000064201.37	ENSG00000064201	ENSG00000064201_038	chr11	dexseq_prepare_annotation2.py	exon	2337895	2337897	.	+	.	ENST00000381117+ENST00000446063+ENST00000339046+ENST00000182290+ENST00000461200+ENST00000451520+ENST00000486011+ENST00000493924+ENST00000381121__exon_number_038__gene_id_ENSG00000064201	TSPAN32	ENSG00000064201.37	2.70688618832772	22.2437344029056	6.590425455232e-37	1.92504925329145e-34
ENSG00000163625.86	ENSG00000163625	ENSG00000163625_087	chr4	dexseq_prepare_annotation2.py	exon	85818095	85818163	.	-	.	ENST00000509172+ENST00000295888+ENST00000322366__exon_number_087__gene_id_ENSG00000163625	WDFY3	ENSG00000163625.86	1.82515669379783	14.9886871619323	7.04810387542963e-37	2.05301210011257e-34
ENSG00000131018.137	ENSG00000131018	ENSG00000131018_138	chr6	dexseq_prepare_annotation2.py	exon	152688518	152690106	.	-	.	ENST00000471834__exon_number_138__gene_id_ENSG00000131018	SYNE1	ENSG00000131018.137	-4.13672639689217	-13.9878576444478	7.05841608942744e-37	2.05301210011257e-34
ENSG00000048740	ENSG00000048740	ENSG00000048740_001	chr10	dexseq_prepare_annotation2.py	exon	11047259	11047350	.	+	.	ENST00000379261__exon_number_001__gene_id_ENSG00000048740	CELF2	ENSG00000048740	2.69416933316395	24.7480799491296	7.13780509572751e-37	2.07171397541659e-34
ENSG00000167543.5	ENSG00000167543	ENSG00000167543_006	chr17	dexseq_prepare_annotation2.py	exon	27895045	27895064	.	+	.	ENST00000580183__exon_number_006__gene_id_ENSG00000167543	TP53I13	ENSG00000167543.5	-3.88183750409346	-20.5372521853141	7.35113539422328e-37	2.12913074626864e-34
ENSG00000166689.60	ENSG00000166689	ENSG00000166689_061	chr11	dexseq_prepare_annotation2.py	exon	17035690	17035748	.	-	.	ENST00000355661+ENST00000448080+ENST00000531066+ENST00000532079__exon_number_061__gene_id_ENSG00000166689	PLEKHA7	ENSG00000166689.60	-3.13099378773392	-15.8867516196434	8.05312702342838e-37	2.32754020323871e-34
ENSG00000102893.68	ENSG00000102893	ENSG00000102893_069	chr16	dexseq_prepare_annotation2.py	exon	47733657	47734254	.	+	.	ENST00000455779+ENST00000323584+ENST00000566319+ENST00000299167__exon_number_069__gene_id_ENSG00000102893	PHKB	ENSG00000102893.68	-2.18802474675363	-15.0990504444111	8.23049478536573e-37	2.37380610736076e-34
ENSG00000092201	ENSG00000092201	ENSG00000092201_001	chr14	dexseq_prepare_annotation2.py	exon	21819631	21819637	.	-	.	ENST00000216297__exon_number_001__gene_id_ENSG00000092201	SUPT16H	ENSG00000092201	-2.09593930245596	-20.4930003791007	8.70185929098158e-37	2.50449361555911e-34
ENSG00000177697.33	ENSG00000177697	ENSG00000177697_034	chr11	dexseq_prepare_annotation2.py	exon	837024	837249	.	+	.	ENST00000532075__exon_number_034__gene_id_ENSG00000177697	CD151	ENSG00000177697.33	2.9280455952635	19.3086769819887	8.94183636786067e-37	2.56817771464042e-34
ENSG00000147996.19	ENSG00000147996	ENSG00000147996_020	chr9	dexseq_prepare_annotation2.py	exon	70434178	70434243	.	-	.	ENST00000463075+ENST00000486221+ENST00000480229+ENST00000461932+ENST00000377392+ENST00000476797+ENST00000382405+ENST00000430059+ENST00000485088+ENST00000468066+ENST00000489273+ENST00000377395+ENST00000429800+ENST00000476161+ENST00000480819+ENST00000486191+ENST00000465474+ENST00000497250+ENST00000377389__exon_number_020__gene_id_ENSG00000147996	CBWD5	ENSG00000147996.19	-1.10354190116625	-17.0490063747475	1.01443394223032e-36	2.90746509797561e-34
ENSG00000175287.ENSG00000095319.ENSG00000251184.96	ENSG00000175287+ENSG00000095319+ENSG00000251184	ENSG00000175287+ENSG00000095319+ENSG00000251184_097	chr9	dexseq_prepare_annotation2.py	exon	131764163	131764170	.	+	.	ENST00000477069+ENST00000372577+ENST00000487952__exon_number_097__gene_id_ENSG00000175287+ENSG00000095319+ENSG00000251184		ENSG00000175287.ENSG00000095319.ENSG00000251184.96	-7.90516045794944	-17.2014817713563	1.02307583421944e-36	2.92612477034687e-34
ENSG00000145348.10	ENSG00000145348	ENSG00000145348_011	chr4	dexseq_prepare_annotation2.py	exon	107084436	107084783	.	-	.	ENST00000506384__exon_number_011__gene_id_ENSG00000145348	TBCK	ENSG00000145348.10	-3.83341436669024	-16.1083766104736	1.02674217472507e-36	2.93050574218932e-34
ENSG00000113575.ENSG00000272772.ENSG00000113558.ENSG00000273345.ENSG00000006837.81	ENSG00000113575+ENSG00000272772+ENSG00000113558+ENSG00000273345+ENSG00000006837	ENSG00000113575+ENSG00000272772+ENSG00000113558+ENSG00000273345+ENSG00000006837_082	chr5	dexseq_prepare_annotation2.py	exon	133702215	133702235	.	-	.	ENST00000265334+ENST00000521118+ENST00000435211__exon_number_082__gene_id_ENSG00000113575+ENSG00000272772+ENSG00000113558+ENSG00000273345+ENSG00000006837		ENSG00000113575.ENSG00000272772.ENSG00000113558.ENSG00000273345.ENSG00000006837.81	-2.48984655314075	-14.2347714050299	1.04357814016705e-36	2.97237901558037e-34
ENSG00000257062.ENSG00000111700.ENSG00000134538.ENSG00000205754.ENSG00000257046.35	ENSG00000257062+ENSG00000111700+ENSG00000134538+ENSG00000205754+ENSG00000257046	ENSG00000257062+ENSG00000111700+ENSG00000134538+ENSG00000205754+ENSG00000257046_036	chr12	dexseq_prepare_annotation2.py	exon	21207386	21207502	.	+	.	ENST00000554957+ENST00000381541+ENST00000421593__exon_number_036__gene_id_ENSG00000257062+ENSG00000111700+ENSG00000134538+ENSG00000205754+ENSG00000257046		ENSG00000257062.ENSG00000111700.ENSG00000134538.ENSG00000205754.ENSG00000257046.35	2.51428596565275	16.3579301351545	1.42470160833229e-36	4.04951521742251e-34
ENSG00000148341.27	ENSG00000148341	ENSG00000148341_028	chr9	dexseq_prepare_annotation2.py	exon	131777050	131777183	.	-	.	ENST00000417224+ENST00000372559+ENST00000372554+ENST00000455407+ENST00000416230+ENST00000425236+ENST00000372564+ENST00000416629+ENST00000483980__exon_number_028__gene_id_ENSG00000148341	SH3GLB2	ENSG00000148341.27	-2.72772752585711	-18.0513938870149	1.78968024282308e-36	5.07640582264895e-34
ENSG00000177463.1	ENSG00000177463	ENSG00000177463_002	chr3	dexseq_prepare_annotation2.py	exon	14989212	14989235	.	+	.	ENST00000413118+ENST00000435454+ENST00000425241__exon_number_002__gene_id_ENSG00000177463	NR2C2	ENSG00000177463.1	2.26565632448945	21.9125528982378	1.93002945130448e-36	5.46321697426364e-34
ENSG00000213908.3	ENSG00000213908	ENSG00000213908_004	chr19	dexseq_prepare_annotation2.py	exon	41531505	41531507	.	-	.	ENST00000595391__exon_number_004__gene_id_ENSG00000213908	CYP2A7P1	ENSG00000213908.3	-3.99712803154342	-28.4405761969178	1.94133705639702e-36	5.48391767745928e-34
ENSG00000138594.2	ENSG00000138594	ENSG00000138594_003	chr15	dexseq_prepare_annotation2.py	exon	52127191	52127255	.	+	.	ENST00000558455__exon_number_003__gene_id_ENSG00000138594	TMOD3	ENSG00000138594.2	-3.21384305346934	-20.2819670850831	1.95143094889672e-36	5.50111189425534e-34
ENSG00000143702.18	ENSG00000143702	ENSG00000143702_019	chr1	dexseq_prepare_annotation2.py	exon	243292742	243292755	.	-	.	ENST00000490813+ENST00000336415+ENST00000413359+ENST00000366543+ENST00000481987+ENST00000439296+ENST00000468254+ENST00000366542+ENST00000464936+ENST00000366544__exon_number_019__gene_id_ENSG00000143702	CEP170	ENSG00000143702.18	1.86536634041714	16.0954514611931	2.07634191491867e-36	5.8412433633509e-34
ENSG00000175701.4	ENSG00000175701	ENSG00000175701_005	chr2	dexseq_prepare_annotation2.py	exon	110970369	110970400	.	-	.	ENST00000426713+ENST00000414416__exon_number_005__gene_id_ENSG00000175701	LINC00116	ENSG00000175701.4	-2.60934764996184	-30.3604045418342	2.26893644674413e-36	6.37000427459539e-34
ENSG00000100453.3	ENSG00000100453	ENSG00000100453_004	chr14	dexseq_prepare_annotation2.py	exon	25100370	25100420	.	-	.	ENST00000382540+ENST00000532263+ENST00000382542+ENST00000216341+ENST00000530830+ENST00000554242+ENST00000415355__exon_number_004__gene_id_ENSG00000100453	GZMB	ENSG00000100453.3	-4.94978837776181	-30.3473320178253	2.32096790002247e-36	6.50278365556092e-34
ENSG00000214753.ENSG00000168000.ENSG00000234857.81	ENSG00000214753+ENSG00000168000+ENSG00000234857	ENSG00000214753+ENSG00000168000+ENSG00000234857_082	chr11	dexseq_prepare_annotation2.py	exon	62488767	62488895	.	-	.	ENST00000403734+ENST00000301785__exon_number_082__gene_id_ENSG00000214753+ENSG00000168000+ENSG00000234857		ENSG00000214753.ENSG00000168000.ENSG00000234857.81	-1.78872726356316	-14.6864588305629	2.39886218148397e-36	6.70733591542175e-34
ENSG00000141002.ENSG00000267048.ENSG00000198211.ENSG00000258839.ENSG00000256390.ENSG00000258947.32	ENSG00000141002+ENSG00000267048+ENSG00000198211+ENSG00000258839+ENSG00000256390+ENSG00000258947	ENSG00000141002+ENSG00000267048+ENSG00000198211+ENSG00000258839+ENSG00000256390+ENSG00000258947_033	chr16	dexseq_prepare_annotation2.py	exon	89962398	89962491	.	+	.	ENST00000263347+ENST00000263346+ENST00000566158+ENST00000562256+ENST00000568412+ENST00000568409+ENST00000570116+ENST00000562184+ENST00000563636__exon_number_033__gene_id_ENSG00000141002+ENSG00000267048+ENSG00000198211+ENSG00000258839+ENSG00000256390+ENSG00000258947		ENSG00000141002.ENSG00000267048.ENSG00000198211.ENSG00000258839.ENSG00000256390.ENSG00000258947.32	-2.09054473532713	-14.6420573929015	2.60806661036805e-36	7.27746001363796e-34
ENSG00000085760.29	ENSG00000085760	ENSG00000085760_030	chr2	dexseq_prepare_annotation2.py	exon	55495876	55495952	.	-	.	ENST00000417363__exon_number_030__gene_id_ENSG00000085760	MTIF2	ENSG00000085760.29	-2.72075533160396	-18.4699287872364	2.61714500573174e-36	7.28797909243179e-34
ENSG00000254634.ENSG00000183336.ENSG00000261740.30	ENSG00000254634+ENSG00000183336+ENSG00000261740	ENSG00000254634+ENSG00000183336+ENSG00000261740_031	chr16	dexseq_prepare_annotation2.py	exon	29465512	29465668	.	-	.	ENST00000330978+ENST00000565417+ENST00000568556+ENST00000569622__exon_number_031__gene_id_ENSG00000254634+ENSG00000183336+ENSG00000261740		ENSG00000254634.ENSG00000183336.ENSG00000261740.30	-2.82621991294868	-23.3013839065292	2.72889654260152e-36	7.58379131068001e-34
ENSG00000145687.14	ENSG00000145687	ENSG00000145687_015	chr5	dexseq_prepare_annotation2.py	exon	80736377	80736455	.	-	.	ENST00000320672+ENST00000504136+ENST00000510060+ENST00000514493+ENST00000505980+ENST00000509053+ENST00000512923+ENST00000504985+ENST00000515395__exon_number_015__gene_id_ENSG00000145687	SSBP2	ENSG00000145687.14	-3.57852761530131	-16.3595612202461	2.82406774032189e-36	7.8324235110673e-34
ENSG00000148218.3	ENSG00000148218	ENSG00000148218_004	chr9	dexseq_prepare_annotation2.py	exon	116151257	116151386	.	-	.	ENST00000482847+ENST00000409155+ENST00000277315__exon_number_004__gene_id_ENSG00000148218	ALAD	ENSG00000148218.3	-2.95842929429632	-17.9378280663907	3.15464837009212e-36	8.73163419629972e-34
ENSG00000173846.1	ENSG00000173846	ENSG00000173846_002	chr1	dexseq_prepare_annotation2.py	exon	45266060	45266345	.	+	.	ENST00000372201+ENST00000465443__exon_number_002__gene_id_ENSG00000173846	PLK3	ENSG00000173846.1	-1.89210682953278	-19.7281112332333	3.26855231887353e-36	9.02870168307589e-34
ENSG00000140694.47	ENSG00000140694	ENSG00000140694_048	chr16	dexseq_prepare_annotation2.py	exon	14724109	14724116	.	-	.	ENST00000563641+ENST00000341484+ENST00000437198+ENST00000420015__exon_number_048__gene_id_ENSG00000140694	PARN	ENSG00000140694.47	-3.07962345701026	-17.1125869697613	4.16755415584847e-36	1.14888923662613e-33
ENSG00000013441.12	ENSG00000013441	ENSG00000013441_013	chr2	dexseq_prepare_annotation2.py	exon	201718719	201718736	.	-	.	ENST00000461326+ENST00000464454__exon_number_013__gene_id_ENSG00000013441	CLK1	ENSG00000013441.12	1.80059940020905	18.9513923278901	4.25139802731623e-36	1.16965416749125e-33
ENSG00000123384.15	ENSG00000123384	ENSG00000123384_016	chr12	dexseq_prepare_annotation2.py	exon	57550560	57550703	.	+	.	ENST00000243077__exon_number_016__gene_id_ENSG00000123384	LRP1	ENSG00000123384.15	-2.48597403480707	-16.7986142900321	4.3124420575957e-36	1.18407584063817e-33
ENSG00000103343.ENSG00000103351.ENSG00000263212.ENSG00000262621.ENSG00000122390.5	ENSG00000103343+ENSG00000103351+ENSG00000263212+ENSG00000262621+ENSG00000122390	ENSG00000103343+ENSG00000103351+ENSG00000263212+ENSG00000262621+ENSG00000122390_006	chr16	dexseq_prepare_annotation2.py	exon	3451271	3451419	.	+	.	ENST00000344823__exon_number_006__gene_id_ENSG00000103343+ENSG00000103351+ENSG00000263212+ENSG00000262621+ENSG00000122390		ENSG00000103343.ENSG00000103351.ENSG00000263212.ENSG00000262621.ENSG00000122390.5	1.37067564565376	14.3968194492726	4.40156111494409e-36	1.20613317210821e-33
ENSG00000272084.ENSG00000127481.132	ENSG00000272084+ENSG00000127481	ENSG00000272084+ENSG00000127481_133	chr1	dexseq_prepare_annotation2.py	exon	19503086	19503221	.	-	.	ENST00000375217+ENST00000375226+ENST00000419533+ENST00000375267+ENST00000375254__exon_number_133__gene_id_ENSG00000272084+ENSG00000127481		ENSG00000272084.ENSG00000127481.132	2.76579875810602	13.5504657990781	4.88536935801285e-36	1.33604146949034e-33
ENSG00000067225.52	ENSG00000067225	ENSG00000067225_053	chr15	dexseq_prepare_annotation2.py	exon	72523532	72523547	.	-	.	ENST00000569857+ENST00000335181+ENST00000319622__exon_number_053__gene_id_ENSG00000067225	PKM	ENSG00000067225.52	-1.40843175058666	-15.9497351143824	5.38230388507395e-36	1.46901584724903e-33
ENSG00000115464.27	ENSG00000115464	ENSG00000115464_028	chr2	dexseq_prepare_annotation2.py	exon	61441195	61441353	.	-	.	ENST00000411912+ENST00000398571+ENST00000472689+ENST00000467128__exon_number_028__gene_id_ENSG00000115464	USP34	ENSG00000115464.27	2.79777393698976	21.5896564564948	5.56372547040085e-36	1.51551907724097e-33
ENSG00000118898	ENSG00000118898	ENSG00000118898_001	chr16	dexseq_prepare_annotation2.py	exon	4932508	4932823	.	-	.	ENST00000345988__exon_number_001__gene_id_ENSG00000118898	PPL	ENSG00000118898	-8.38591478529508	-22.2562264447067	5.78519662683904e-36	1.57272575071728e-33
ENSG00000196547.78	ENSG00000196547	ENSG00000196547_079	chr15	dexseq_prepare_annotation2.py	exon	91460882	91461073	.	+	.	ENST00000559558__exon_number_079__gene_id_ENSG00000196547	MAN2A2	ENSG00000196547.78	3.24687796571854	17.052762899713	5.80900002176033e-36	1.5760758438486e-33
ENSG00000255103.ENSG00000127603.30	ENSG00000255103+ENSG00000127603	ENSG00000255103+ENSG00000127603_031	chr1	dexseq_prepare_annotation2.py	exon	39748861	39748973	.	+	.	ENST00000372915+ENST00000567887+ENST00000539005+ENST00000496804+ENST00000524432+ENST00000361689+ENST00000564288+ENST00000485063+ENST00000545844+ENST00000530262+ENST00000317713__exon_number_031__gene_id_ENSG00000255103+ENSG00000127603		ENSG00000255103.ENSG00000127603.30	-5.94900355435165	-18.0345663092447	6.19397253408739e-36	1.67721047991069e-33
ENSG00000013441.26	ENSG00000013441	ENSG00000013441_027	chr2	dexseq_prepare_annotation2.py	exon	201724939	201725687	.	-	.	ENST00000473565+ENST00000461981__exon_number_027__gene_id_ENSG00000013441	CLK1	ENSG00000013441.26	-3.11567043307768	-18.8099182702351	7.91719669980958e-36	2.13960682309067e-33
ENSG00000140694.6	ENSG00000140694	ENSG00000140694_007	chr16	dexseq_prepare_annotation2.py	exon	14576495	14576684	.	-	.	ENST00000341484+ENST00000564882+ENST00000437198+ENST00000539279+ENST00000564904+ENST00000420015__exon_number_007__gene_id_ENSG00000140694	PARN	ENSG00000140694.6	-2.18561672899318	-16.9864169921594	8.39954044718668e-36	2.26549962638992e-33
ENSG00000113575.ENSG00000272772.ENSG00000113558.ENSG00000273345.ENSG00000006837.67	ENSG00000113575+ENSG00000272772+ENSG00000113558+ENSG00000273345+ENSG00000006837	ENSG00000113575+ENSG00000272772+ENSG00000113558+ENSG00000273345+ENSG00000006837_068	chr5	dexseq_prepare_annotation2.py	exon	133640114	133640258	.	-	.	ENST00000609383+ENST00000518409+ENST00000536186+ENST00000521118+ENST00000435240+ENST00000520693+ENST00000523054+ENST00000520515+ENST00000609654+ENST00000519312+ENST00000265334__exon_number_068__gene_id_ENSG00000113575+ENSG00000272772+ENSG00000113558+ENSG00000273345+ENSG00000006837		ENSG00000113575.ENSG00000272772.ENSG00000113558.ENSG00000273345.ENSG00000006837.67	-2.19769403067309	-13.9954902260546	9.19234047707041e-36	2.47446991124527e-33
ENSG00000118454.2	ENSG00000118454	ENSG00000118454_003	chr1	dexseq_prepare_annotation2.py	exon	70727957	70728486	.	-	.	ENST00000464236+ENST00000262346+ENST00000370944__exon_number_003__gene_id_ENSG00000118454	ANKRD13C	ENSG00000118454.2	2.86767292272091	21.4265595860041	9.53779012656743e-36	2.56243650746758e-33
ENSG00000213398.ENSG00000124067.ENSG00000267660.57	ENSG00000213398+ENSG00000124067+ENSG00000267660	ENSG00000213398+ENSG00000124067+ENSG00000267660_058	chr16	dexseq_prepare_annotation2.py	exon	67983810	67983821	.	-	.	ENST00000576616+ENST00000537830+ENST00000338335+ENST00000422611+ENST00000576513+ENST00000574665+ENST00000572037+ENST00000570802+ENST00000573023+ENST00000541864+ENST00000316341+ENST00000572766__exon_number_058__gene_id_ENSG00000213398+ENSG00000124067+ENSG00000267660		ENSG00000213398.ENSG00000124067.ENSG00000267660.57	-4.84171944692808	-16.1631659330513	9.62313441684877e-36	2.57593694232744e-33
ENSG00000088538	ENSG00000088538	ENSG00000088538_001	chr3	dexseq_prepare_annotation2.py	exon	50712672	50712731	.	+	.	ENST00000266037__exon_number_001__gene_id_ENSG00000088538	DOCK3	ENSG00000088538	-2.22086873538873	-16.0566226002781	9.62556743887925e-36	2.57593694232744e-33
ENSG00000013441.20	ENSG00000013441	ENSG00000013441_021	chr2	dexseq_prepare_annotation2.py	exon	201722441	201722607	.	-	.	ENST00000409769+ENST00000321356+ENST00000473565+ENST00000409403+ENST00000461981+ENST00000434813+ENST00000432425__exon_number_021__gene_id_ENSG00000013441	CLK1	ENSG00000013441.20	-3.12606543679842	-18.7558611666906	1.00471436398509e-35	2.68156006049987e-33
ENSG00000177156.18	ENSG00000177156	ENSG00000177156_019	chr11	dexseq_prepare_annotation2.py	exon	763851	763940	.	+	.	ENST00000319006+ENST00000528097__exon_number_019__gene_id_ENSG00000177156	TALDO1	ENSG00000177156.18	-2.20307626884161	-19.8576331442357	1.00593172731191e-35	2.68156006049987e-33
ENSG00000010438.1	ENSG00000010438	ENSG00000010438_002	chr9	dexseq_prepare_annotation2.py	exon	33750677	33750687	.	+	.	ENST00000361005+ENST00000468152__exon_number_002__gene_id_ENSG00000010438	PRSS3	ENSG00000010438.1	-1.89911528333238	-22.824250628671	1.07897720559302e-35	2.87070667920626e-33
ENSG00000079102.32	ENSG00000079102	ENSG00000079102_033	chr8	dexseq_prepare_annotation2.py	exon	93023316	93023319	.	-	.	ENST00000396218+ENST00000360348+ENST00000523629+ENST00000520724+ENST00000523290+ENST00000436581+ENST00000518844+ENST00000517792+ENST00000265814+ENST00000521553+ENST00000519847+ENST00000518992+ENST00000521054+ENST00000422361__exon_number_033__gene_id_ENSG00000079102	RUNX1T1	ENSG00000079102.32	-2.3715718506447	-18.4306123762394	1.13257575321994e-35	3.00574521202327e-33
ENSG00000148343.10	ENSG00000148343	ENSG00000148343_011	chr9	dexseq_prepare_annotation2.py	exon	131804680	131804785	.	+	.	ENST00000406926+ENST00000358369+ENST00000445183+ENST00000439290+ENST00000277475+ENST00000474534+ENST00000450073__exon_number_011__gene_id_ENSG00000148343	FAM73B	ENSG00000148343.10	1.83918978893535	16.2494144409009	1.1341112858034e-35	3.00574521202327e-33
ENSG00000123213.25	ENSG00000123213	ENSG00000123213_026	chr5	dexseq_prepare_annotation2.py	exon	65108099	65108218	.	+	.	ENST00000502464+ENST00000511299+ENST00000506799+ENST00000509935+ENST00000380985__exon_number_026__gene_id_ENSG00000123213	NLN	ENSG00000123213.25	-2.42329089845368	-18.4163993000062	1.20870525189287e-35	3.19726992700125e-33
ENSG00000185989.10	ENSG00000185989	ENSG00000185989_011	chr13	dexseq_prepare_annotation2.py	exon	114778618	114778724	.	-	.	ENST00000389544+ENST00000334062__exon_number_011__gene_id_ENSG00000185989	RASA3	ENSG00000185989.10	-3.13081170574619	-19.3788006960995	1.34838986803236e-35	3.55990483505175e-33
ENSG00000175213	ENSG00000175213	ENSG00000175213_001	chr11	dexseq_prepare_annotation2.py	exon	46722368	46722579	.	+	.	ENST00000311764__exon_number_001__gene_id_ENSG00000175213	ZNF408	ENSG00000175213	-5.54419050582637	-31.7142840580307	1.36743562983645e-35	3.60325850053218e-33
ENSG00000103343.ENSG00000103351.ENSG00000263212.ENSG00000262621.ENSG00000122390.2	ENSG00000103343+ENSG00000103351+ENSG00000263212+ENSG00000262621+ENSG00000122390	ENSG00000103343+ENSG00000103351+ENSG00000263212+ENSG00000262621+ENSG00000122390_003	chr16	dexseq_prepare_annotation2.py	exon	3434010	3434706	.	+	.	ENST00000576906__exon_number_003__gene_id_ENSG00000103343+ENSG00000103351+ENSG00000263212+ENSG00000262621+ENSG00000122390		ENSG00000103343.ENSG00000103351.ENSG00000263212.ENSG00000262621.ENSG00000122390.2	1.29564681756261	14.2593837684489	1.42439940223085e-35	3.74617042786713e-33
ENSG00000255339.ENSG00000075826.ENSG00000166136.42	ENSG00000255339+ENSG00000075826+ENSG00000166136	ENSG00000255339+ENSG00000075826+ENSG00000166136_043	chr10	dexseq_prepare_annotation2.py	exon	102265562	102265692	.	-	.	ENST00000535773+ENST00000479697+ENST00000462434+ENST00000484848+ENST00000527595+ENST00000469546+ENST00000529568__exon_number_043__gene_id_ENSG00000255339+ENSG00000075826+ENSG00000166136		ENSG00000255339.ENSG00000075826.ENSG00000166136.42	-1.4078000747299	-15.6130171519283	1.56713528001582e-35	4.11368516352299e-33
ENSG00000167178.3	ENSG00000167178	ENSG00000167178_004	chr15	dexseq_prepare_annotation2.py	exon	74421699	74421714	.	+	.	ENST00000445793__exon_number_004__gene_id_ENSG00000167178	ISLR2	ENSG00000167178.3	-1.87333479552252	-17.8371215253907	1.62370276090601e-35	4.25403926018593e-33
ENSG00000132694.35	ENSG00000132694	ENSG00000132694_036	chr1	dexseq_prepare_annotation2.py	exon	156926212	156926356	.	-	.	ENST00000361409+ENST00000368194+ENST00000486670__exon_number_036__gene_id_ENSG00000132694	ARHGEF11	ENSG00000132694.35	-2.02821120950297	-17.8358564200262	1.6337858895361e-35	4.27230342154005e-33
ENSG00000141086.ENSG00000205220.ENSG00000261884.49	ENSG00000141086+ENSG00000205220+ENSG00000261884	ENSG00000141086+ENSG00000205220+ENSG00000261884_050	chr16	dexseq_prepare_annotation2.py	exon	67970007	67970117	.	-	.	ENST00000575556__exon_number_050__gene_id_ENSG00000141086+ENSG00000205220+ENSG00000261884		ENSG00000141086.ENSG00000205220.ENSG00000261884.49	-1.92753885603076	-15.8727112346189	1.64858214146891e-35	4.30279938923386e-33
ENSG00000023839.27	ENSG00000023839	ENSG00000023839_028	chr10	dexseq_prepare_annotation2.py	exon	101594137	101594292	.	+	.	ENST00000370449__exon_number_028__gene_id_ENSG00000023839	ABCC2	ENSG00000023839.27	-1.52842462034573	-17.5814926327445	1.88769691101344e-35	4.91754000237935e-33
ENSG00000172638.29	ENSG00000172638	ENSG00000172638_030	chr11	dexseq_prepare_annotation2.py	exon	65635984	65636007	.	-	.	ENST00000531005+ENST00000307998+ENST00000528176+ENST00000527969+ENST00000530806+ENST00000532084+ENST00000531972+ENST00000526628__exon_number_030__gene_id_ENSG00000172638	EFEMP2	ENSG00000172638.29	-3.37247136268815	-21.2110616360254	1.95274159908965e-35	5.07735006008754e-33
ENSG00000166313.4	ENSG00000166313	ENSG00000166313_005	chr11	dexseq_prepare_annotation2.py	exon	6416510	6416533	.	-	.	ENST00000529519+ENST00000608394+ENST00000524626+ENST00000608704+ENST00000608655+ENST00000609360+ENST00000299402+ENST00000389906+ENST00000526240+ENST00000311051__exon_number_005__gene_id_ENSG00000166313	APBB1	ENSG00000166313.4	3.26484866534474	15.3373924646532	2.16848286351915e-35	5.62764344803572e-33
ENSG00000257062.ENSG00000111700.ENSG00000134538.ENSG00000205754.ENSG00000257046.36	ENSG00000257062+ENSG00000111700+ENSG00000134538+ENSG00000205754+ENSG00000257046	ENSG00000257062+ENSG00000111700+ENSG00000134538+ENSG00000205754+ENSG00000257046_037	chr12	dexseq_prepare_annotation2.py	exon	21207503	21207512	.	+	.	ENST00000545916+ENST00000554957+ENST00000381541+ENST00000421593__exon_number_037__gene_id_ENSG00000257062+ENSG00000111700+ENSG00000134538+ENSG00000205754+ENSG00000257046		ENSG00000257062.ENSG00000111700.ENSG00000134538.ENSG00000205754.ENSG00000257046.36	2.48167896661568	15.9283490914179	2.17619675966382e-35	5.63700657258881e-33
ENSG00000055609.26	ENSG00000055609	ENSG00000055609_027	chr7	dexseq_prepare_annotation2.py	exon	151854846	151855010	.	-	.	ENST00000360104+ENST00000473186+ENST00000355193+ENST00000424877__exon_number_027__gene_id_ENSG00000055609	KMT2C	ENSG00000055609.26	-3.8231755419124	-19.6369322101702	2.38073310163779e-35	6.15520385294624e-33
ENSG00000181381.8	ENSG00000181381	ENSG00000181381_009	chr4	dexseq_prepare_annotation2.py	exon	169299505	169299626	.	-	.	ENST00000510590+ENST00000511577+ENST00000260184__exon_number_009__gene_id_ENSG00000181381	DDX60L	ENSG00000181381.8	3.07126072528437	19.2347730261286	2.42928977828445e-35	6.26893752822478e-33
ENSG00000189091.5	ENSG00000189091	ENSG00000189091_006	chr16	dexseq_prepare_annotation2.py	exon	70558453	70558766	.	+	.	ENST00000564899__exon_number_006__gene_id_ENSG00000189091	SF3B3	ENSG00000189091.5	-2.77642485922404	-19.6102892152486	2.64271344056358e-35	6.80689601127978e-33
ENSG00000177830.9	ENSG00000177830	ENSG00000177830_010	chr11	dexseq_prepare_annotation2.py	exon	869763	869766	.	-	.	ENST00000336845+ENST00000534207+ENST00000323578+ENST00000528581+ENST00000429789+ENST00000454838+ENST00000449825__exon_number_010__gene_id_ENSG00000177830	CHID1	ENSG00000177830.9	-1.44579176659803	-15.108393191658	2.73306359851482e-35	7.02643013456379e-33
ENSG00000118308.64	ENSG00000118308	ENSG00000118308_065	chr12	dexseq_prepare_annotation2.py	exon	25260868	25260923	.	+	.	ENST00000549437+ENST00000536173+ENST00000361433+ENST00000547044+ENST00000555877+ENST00000548766+ENST00000354454__exon_number_065__gene_id_ENSG00000118308	LRMP	ENSG00000118308.64	3.73503324440893	15.3006617367682	2.80390841960999e-35	7.19509105223509e-33
ENSG00000170004.35	ENSG00000170004	ENSG00000170004_036	chr17	dexseq_prepare_annotation2.py	exon	7804562	7804693	.	+	.	ENST00000380358+ENST00000330494+ENST00000358181__exon_number_036__gene_id_ENSG00000170004	CHD3	ENSG00000170004.35	-7.10355219438096	-14.879099533257	2.84926193392105e-35	7.29783160187101e-33
ENSG00000187736.ENSG00000213901.57	ENSG00000187736+ENSG00000213901	ENSG00000187736+ENSG00000213901_058	chr2	dexseq_prepare_annotation2.py	exon	220034007	220034030	.	-	.	ENST00000455516__exon_number_058__gene_id_ENSG00000187736+ENSG00000213901		ENSG00000187736.ENSG00000213901.57	1.56040745683702	15.1580359199458	2.99271218208905e-35	7.65097736741671e-33
ENSG00000077782.75	ENSG00000077782	ENSG00000077782_076	chr8	dexseq_prepare_annotation2.py	exon	38314960	38314964	.	-	.	ENST00000532791+ENST00000530701+ENST00000397103+ENST00000341462+ENST00000326324+ENST00000434187+ENST00000484370+ENST00000413133+ENST00000529552+ENST00000440174+ENST00000447712+ENST00000397113+ENST00000356207+ENST00000487647+ENST00000425967+ENST00000530568+ENST00000496296+ENST00000397091+ENST00000397090+ENST00000397108+ENST00000527203+ENST00000526742+ENST00000470826+ENST00000525001+ENST00000335922…	FGFR1	ENSG00000077782.75	1.35786100635362	14.76966216016	3.09646894713161e-35	7.90152111293512e-33
ENSG00000023287	ENSG00000023287	ENSG00000023287_001	chr8	dexseq_prepare_annotation2.py	exon	53535016	53535018	.	-	.	ENST00000025008__exon_number_001__gene_id_ENSG00000023287	RB1CC1	ENSG00000023287	-2.95206080036001	-19.5629248323028	3.18232144874781e-35	8.10553214123919e-33
ENSG00000149187.3	ENSG00000149187	ENSG00000149187_004	chr11	dexseq_prepare_annotation2.py	exon	47489956	47490365	.	-	.	ENST00000395290+ENST00000358597+ENST00000395292+ENST00000310513__exon_number_004__gene_id_ENSG00000149187	CELF1	ENSG00000149187.3	-2.03560307165872	-15.9659859631344	3.30695428222123e-35	8.40738010350043e-33
ENSG00000173890.ENSG00000242583.9	ENSG00000173890+ENSG00000242583	ENSG00000173890+ENSG00000242583_010	chr3	dexseq_prepare_annotation2.py	exon	169780032	169780220	.	+	.	ENST00000461049__exon_number_010__gene_id_ENSG00000173890+ENSG00000242583		ENSG00000173890.ENSG00000242583.9	2.81285332621552	21.6730284860875	3.57519923821198e-35	9.07254718331184e-33
ENSG00000083838.22	ENSG00000083838	ENSG00000083838_023	chr19	dexseq_prepare_annotation2.py	exon	58992596	58992597	.	+	.	ENST00000391694+ENST00000594369+ENST00000335841__exon_number_023__gene_id_ENSG00000083838	ZNF446	ENSG00000083838.22	-4.8724069235635	-43.4218375937531	3.9450011181004e-35	9.99249858855224e-33
ENSG00000166689.54	ENSG00000166689	ENSG00000166689_055	chr11	dexseq_prepare_annotation2.py	exon	16892646	16892729	.	-	.	ENST00000529213+ENST00000531066+ENST00000355661+ENST00000528376+ENST00000448080+ENST00000528637__exon_number_055__gene_id_ENSG00000166689	PLEKHA7	ENSG00000166689.54	-2.90981263918493	-15.3224944637011	3.95769788163762e-35	1.00061972629559e-32
ENSG00000075151.23	ENSG00000075151	ENSG00000075151_024	chr1	dexseq_prepare_annotation2.py	exon	21191609	21191755	.	-	.	ENST00000374935+ENST00000374937+ENST00000264211+ENST00000537738+ENST00000602326+ENST00000400422+ENST00000536266__exon_number_024__gene_id_ENSG00000075151	EIF4G3	ENSG00000075151.23	-4.32276612087842	-43.4075150431088	3.99604947673506e-35	1.0084589126159e-32
ENSG00000105063.ENSG00000180089.46	ENSG00000105063+ENSG00000180089	ENSG00000105063+ENSG00000180089_047	chr19	dexseq_prepare_annotation2.py	exon	55767043	55767137	.	-	.	ENST00000592242__exon_number_047__gene_id_ENSG00000105063+ENSG00000180089		ENSG00000105063.ENSG00000180089.46	-7.73004207547787	-18.4287009731452	4.28235739938995e-35	1.07872975767458e-32
ENSG00000196504.24	ENSG00000196504	ENSG00000196504_025	chr2	dexseq_prepare_annotation2.py	exon	153530112	153530220	.	-	.	ENST00000410080+ENST00000545856+ENST00000354363__exon_number_025__gene_id_ENSG00000196504	PRPF40A	ENSG00000196504.24	-2.78446169532275	-17.016767055384	4.57996891411944e-35	1.15158537059304e-32
ENSG00000188897.69	ENSG00000188897	ENSG00000188897_070	chr16	dexseq_prepare_annotation2.py	exon	11582565	11582723	.	-	.	ENST00000344649+ENST00000598234+ENST00000595170__exon_number_070__gene_id_ENSG00000188897	CTD-3088G3.8	ENSG00000188897.69	-2.56420653420241	-17.6232035545077	4.63841357525226e-35	1.16414853033287e-32
ENSG00000119650.ENSG00000119685.ENSG00000119686.142	ENSG00000119650+ENSG00000119685+ENSG00000119686	ENSG00000119650+ENSG00000119685+ENSG00000119686_143	chr14	dexseq_prepare_annotation2.py	exon	76550106	76550416	.	+	.	ENST00000542766+ENST00000555305__exon_number_143__gene_id_ENSG00000119650+ENSG00000119685+ENSG00000119686		ENSG00000119650.ENSG00000119685.ENSG00000119686.142	3.02051822044583	15.0959904386655	4.6654413155093e-35	1.1687952124836e-32
ENSG00000104980.3	ENSG00000104980	ENSG00000104980_004	chr19	dexseq_prepare_annotation2.py	exon	7991625	7991798	.	-	.	ENST00000599939+ENST00000595565+ENST00000270538+ENST00000595831__exon_number_004__gene_id_ENSG00000104980	TIMM44	ENSG00000104980.3	-2.25186029249401	-18.6889341832277	5.46195665657615e-35	1.36584732523627e-32
ENSG00000162825.1	ENSG00000162825	ENSG00000162825_002	chr1	dexseq_prepare_annotation2.py	exon	144146812	144147021	.	+	.	ENST00000369190+ENST00000412624+ENST00000369365__exon_number_002__gene_id_ENSG00000162825	NBPF8	ENSG00000162825.1	-1.02606497491268	-14.9943691660546	6.23392563489153e-35	1.5560558449304e-32
ENSG00000131558.13	ENSG00000131558	ENSG00000131558_014	chr7	dexseq_prepare_annotation2.py	exon	133059582	133059756	.	+	.	ENST00000393161+ENST00000462055+ENST00000253861+ENST00000539845+ENST00000486013+ENST00000480840__exon_number_014__gene_id_ENSG00000131558	EXOC4	ENSG00000131558.13	-2.4526751859809	-14.9781572033666	7.00953357873823e-35	1.74648062956562e-32
ENSG00000066739.35	ENSG00000066739	ENSG00000066739_036	chr14	dexseq_prepare_annotation2.py	exon	96788449	96788591	.	-	.	ENST00000359933+ENST00000488421__exon_number_036__gene_id_ENSG00000066739	ATG2B	ENSG00000066739.35	-3.72014348998431	-16.5861408757849	7.85523816953979e-35	1.9536489625787e-32
ENSG00000114480.25	ENSG00000114480	ENSG00000114480_026	chr3	dexseq_prepare_annotation2.py	exon	81792708	81792780	.	-	.	ENST00000489715__exon_number_026__gene_id_ENSG00000114480	GBE1	ENSG00000114480.25	-2.92432077038554	-22.9814670478063	8.06777942186271e-35	2.00288095065071e-32
ENSG00000156113.5	ENSG00000156113	ENSG00000156113_006	chr10	dexseq_prepare_annotation2.py	exon	78644639	78644746	.	-	.	ENST00000286627+ENST00000286628__exon_number_006__gene_id_ENSG00000156113	KCNMA1	ENSG00000156113.5	2.64837422311865	15.446549223051	8.32789775553037e-35	2.06372521889123e-32
ENSG00000113575.ENSG00000272772.ENSG00000113558.ENSG00000273345.ENSG00000006837.69	ENSG00000113575+ENSG00000272772+ENSG00000113558+ENSG00000273345+ENSG00000006837	ENSG00000113575+ENSG00000272772+ENSG00000113558+ENSG00000273345+ENSG00000006837_070	chr5	dexseq_prepare_annotation2.py	exon	133643692	133643692	.	-	.	ENST00000521755+ENST00000520592+ENST00000523832__exon_number_070__gene_id_ENSG00000113575+ENSG00000272772+ENSG00000113558+ENSG00000273345+ENSG00000006837		ENSG00000113575.ENSG00000272772.ENSG00000113558.ENSG00000273345.ENSG00000006837.69	-3.03531386596635	-13.7494637411962	8.51638939262466e-35	2.10663249397454e-32
ENSG00000125520.ENSG00000273047.ENSG00000273154.ENSG00000197114.ENSG00000203896.88	ENSG00000125520+ENSG00000273047+ENSG00000273154+ENSG00000197114+ENSG00000203896	ENSG00000125520+ENSG00000273047+ENSG00000273154+ENSG00000197114+ENSG00000203896_089	chr20	dexseq_prepare_annotation2.py	exon	62374232	62374470	.	+	.	ENST00000496425+ENST00000493772+ENST00000473157+ENST00000266077__exon_number_089__gene_id_ENSG00000125520+ENSG00000273047+ENSG00000273154+ENSG00000197114+ENSG00000203896		ENSG00000125520.ENSG00000273047.ENSG00000273154.ENSG00000197114.ENSG00000203896.88	1.5490258225861	16.7047679852303	9.79239358458674e-35	2.41791105333377e-32
ENSG00000257062.ENSG00000111700.ENSG00000134538.ENSG00000205754.ENSG00000257046.18	ENSG00000257062+ENSG00000111700+ENSG00000134538+ENSG00000205754+ENSG00000257046	ENSG00000257062+ENSG00000111700+ENSG00000134538+ENSG00000205754+ENSG00000257046_019	chr12	dexseq_prepare_annotation2.py	exon	21032370	21032565	.	+	.	ENST00000261196+ENST00000381545+ENST00000553473+ENST00000544370+ENST00000540229__exon_number_019__gene_id_ENSG00000257062+ENSG00000111700+ENSG00000134538+ENSG00000205754+ENSG00000257046		ENSG00000257062.ENSG00000111700.ENSG00000134538.ENSG00000205754.ENSG00000257046.18	-1.23076236901316	-15.6782363157956	1.07199736291112e-34	2.64219443383513e-32
ENSG00000225697.39	ENSG00000225697	ENSG00000225697_040	chr3	dexseq_prepare_annotation2.py	exon	48668726	48668739	.	-	.	ENST00000485361+ENST00000444531+ENST00000358747+ENST00000455886+ENST00000395550+ENST00000496469+ENST00000421649+ENST00000307364+ENST00000420764+ENST00000480524+ENST00000414944+ENST00000337000+ENST00000489483+ENST00000383733__exon_number_040__gene_id_ENSG00000225697	SLC26A6	ENSG00000225697.39	-1.57468758211552	-15.4928536904318	1.07781182398255e-34	2.65176476823061e-32
ENSG00000149187.6	ENSG00000149187	ENSG00000149187_007	chr11	dexseq_prepare_annotation2.py	exon	47491846	47491867	.	-	.	ENST00000395290+ENST00000539455__exon_number_007__gene_id_ENSG00000149187	CELF1	ENSG00000149187.6	-2.06611367803659	-15.773389636717	1.10794843805816e-34	2.72103415504925e-32
ENSG00000215021.ENSG00000238795.40	ENSG00000215021+ENSG00000238795	ENSG00000215021+ENSG00000238795_041	chr12	dexseq_prepare_annotation2.py	exon	7079831	7079843	.	-	.	ENST00000546111+ENST00000543465+ENST00000535923+ENST00000542294+ENST00000399433+ENST00000544888__exon_number_041__gene_id_ENSG00000215021+ENSG00000238795		ENSG00000215021.ENSG00000238795.40	2.27298116452207	17.6185213202046	1.49007922162145e-34	3.65298242892005e-32
ENSG00000080823.67	ENSG00000080823	ENSG00000080823_068	chr14	dexseq_prepare_annotation2.py	exon	102718093	102718141	.	-	.	ENST00000519877+ENST00000518399+ENST00000518482+ENST00000521766+ENST00000193029+ENST00000522874+ENST00000517537+ENST00000519569+ENST00000562292+ENST00000361847+ENST00000524019+ENST00000523485+ENST00000524214+ENST00000559838+ENST00000522093+ENST00000518686__exon_number_068__gene_id_ENSG00000080823	MOK	ENSG00000080823.67	-1.53727855089883	-16.4595255753684	1.59925926570069e-34	3.91365254101578e-32
ENSG00000010322.44	ENSG00000010322	ENSG00000010322_045	chr3	dexseq_prepare_annotation2.py	exon	52523695	52524090	.	+	.	ENST00000467594__exon_number_045__gene_id_ENSG00000010322	NISCH	ENSG00000010322.44	-1.85914184082548	-16.454663248819	1.64358247702612e-34	4.01496199183288e-32
ENSG00000214021.ENSG00000241553.ENSG00000250151.73	ENSG00000214021+ENSG00000241553+ENSG00000250151	ENSG00000214021+ENSG00000241553+ENSG00000250151_074	chr3	dexseq_prepare_annotation2.py	exon	9860556	9860604	.	+	.	ENST00000473661+ENST00000397241+ENST00000383827+ENST00000496526+ENST00000422738+ENST00000310252+ENST00000426895+ENST00000474948+ENST00000427220+ENST00000427853+ENST00000496246+ENST00000443148+ENST00000483051+ENST00000547186__exon_number_074__gene_id_ENSG00000214021+ENSG00000241553+ENSG00000250151		ENSG00000214021.ENSG00000241553.ENSG00000250151.73	-1.6905637467647	-15.7073089318262	1.6788035921917e-34	4.0937163402776e-32
ENSG00000268400.ENSG00000229833.ENSG00000076944.49	ENSG00000268400+ENSG00000229833+ENSG00000076944	ENSG00000268400+ENSG00000229833+ENSG00000076944_050	chr19	dexseq_prepare_annotation2.py	exon	7707423	7707651	.	+	.	ENST00000594221__exon_number_050__gene_id_ENSG00000268400+ENSG00000229833+ENSG00000076944		ENSG00000268400.ENSG00000229833.ENSG00000076944.49	4.43684328352302	18.4210898477289	1.73245518671061e-34	4.2170539496942e-32
ENSG00000213398.ENSG00000124067.ENSG00000267660.60	ENSG00000213398+ENSG00000124067+ENSG00000267660	ENSG00000213398+ENSG00000124067+ENSG00000267660_061	chr16	dexseq_prepare_annotation2.py	exon	67984016	67984221	.	-	.	ENST00000572476__exon_number_061__gene_id_ENSG00000213398+ENSG00000124067+ENSG00000267660		ENSG00000213398.ENSG00000124067.ENSG00000267660.60	-4.9664695114093	-15.7003280404157	1.75418554102057e-34	4.26239143689468e-32
ENSG00000196549.45	ENSG00000196549	ENSG00000196549_046	chr3	dexseq_prepare_annotation2.py	exon	154898278	154898417	.	+	.	ENST00000462745+ENST00000493888+ENST00000492661+ENST00000460393+ENST00000493237__exon_number_046__gene_id_ENSG00000196549	MME	ENSG00000196549.45	3.42855733833714	16.4399947049367	1.78490651814737e-34	4.32937590548373e-32
ENSG00000151150.50	ENSG00000151150	ENSG00000151150_051	chr10	dexseq_prepare_annotation2.py	exon	61868588	61868658	.	-	.	ENST00000467420+ENST00000503366+ENST00000373827+ENST00000280772+ENST00000373815+ENST00000355288__exon_number_051__gene_id_ENSG00000151150	ANK3	ENSG00000151150.50	-2.25040965795243	-15.9084771614034	1.84966575267735e-34	4.47853990338736e-32
ENSG00000077782.25	ENSG00000077782	ENSG00000077782_026	chr8	dexseq_prepare_annotation2.py	exon	38274925	38274934	.	-	.	ENST00000532791+ENST00000447712+ENST00000397113+ENST00000527114+ENST00000425967+ENST00000487647+ENST00000341462+ENST00000326324+ENST00000356207+ENST00000533619+ENST00000526570+ENST00000527745+ENST00000397091+ENST00000397103+ENST00000397108+ENST00000466021+ENST00000335922__exon_number_026__gene_id_ENSG00000077782	FGFR1	ENSG00000077782.25	-6.02817496967354	-14.5098672232597	2.25415389130317e-34	5.44830582960294e-32
ENSG00000123607.7	ENSG00000123607	ENSG00000123607_008	chr2	dexseq_prepare_annotation2.py	exon	166727531	166727721	.	-	.	ENST00000486672__exon_number_008__gene_id_ENSG00000123607	TTC21B	ENSG00000123607.7	1.70741896206406	16.549524354937	2.29835812793024e-34	5.54538477945573e-32
ENSG00000272084.ENSG00000127481.5	ENSG00000272084+ENSG00000127481	ENSG00000272084+ENSG00000127481_006	chr1	dexseq_prepare_annotation2.py	exon	19401061	19401297	.	-	.	ENST00000375226+ENST00000375224+ENST00000375225+ENST00000459947+ENST00000375217+ENST00000375254+ENST00000486515+ENST00000429347+ENST00000606379+ENST00000375267__exon_number_006__gene_id_ENSG00000272084+ENSG00000127481		ENSG00000272084.ENSG00000127481.5	-1.9804236189272	-13.1651228129879	2.30252057534768e-34	5.5456813983716e-32
ENSG00000114416.6	ENSG00000114416	ENSG00000114416_007	chr3	dexseq_prepare_annotation2.py	exon	180630326	180630458	.	+	.	ENST00000357559+ENST00000305586+ENST00000475315+ENST00000491674__exon_number_007__gene_id_ENSG00000114416	FXR1	ENSG00000114416.6	-2.2148397174079	-14.7506494284916	2.41361162829363e-34	5.80306630476215e-32
ENSG00000127419.38	ENSG00000127419	ENSG00000127419_039	chr4	dexseq_prepare_annotation2.py	exon	946978	947091	.	+	.	ENST00000264771+ENST00000452360+ENST00000506669+ENST00000514453+ENST00000504180+ENST00000508204+ENST00000515740+ENST00000515492+ENST00000513952+ENST00000509508+ENST00000438836+ENST00000510493+ENST00000515876__exon_number_039__gene_id_ENSG00000127419	TMEM175	ENSG00000127419.38	-1.85342572430142	-19.4627923018262	2.45303044760641e-34	5.8875303851415e-32
ENSG00000197905.3	ENSG00000197905	ENSG00000197905_004	chr12	dexseq_prepare_annotation2.py	exon	3068580	3068647	.	+	.	ENST00000358409+ENST00000540314+ENST00000536826+ENST00000359864__exon_number_004__gene_id_ENSG00000197905	TEAD4	ENSG00000197905.3	-4.40641078914041	-18.33770713279	2.4861543232567e-34	5.95661749428655e-32
ENSG00000257108.ENSG00000007541.14	ENSG00000257108+ENSG00000007541	ENSG00000257108+ENSG00000007541_015	chr16	dexseq_prepare_annotation2.py	exon	620018	620061	.	+	.	ENST00000439574+ENST00000026218+ENST00000321878__exon_number_015__gene_id_ENSG00000257108+ENSG00000007541		ENSG00000257108.ENSG00000007541.14	-1.64735613580286	-16.8688386920301	2.63555903713475e-34	6.30357766501883e-32
ENSG00000160218.44	ENSG00000160218	ENSG00000160218_045	chr21	dexseq_prepare_annotation2.py	exon	45523174	45524614	.	+	.	ENST00000459741+ENST00000291574+ENST00000422875+ENST00000468864__exon_number_045__gene_id_ENSG00000160218	TRAPPC10	ENSG00000160218.44	-1.9575576058956	-16.3574790046045	2.84008519656102e-34	6.78093802252307e-32
ENSG00000048740.17	ENSG00000048740	ENSG00000048740_018	chr10	dexseq_prepare_annotation2.py	exon	11356102	11356221	.	+	.	ENST00000542579+ENST00000609870+ENST00000417956+ENST00000399850+ENST00000608830+ENST00000379261+ENST00000537122+ENST00000315874+ENST00000450189+ENST00000354897+ENST00000427450+ENST00000609692+ENST00000416382+ENST00000354440__exon_number_018__gene_id_ENSG00000048740	CELF2	ENSG00000048740.17	-4.16739896627418	-22.5250160119279	2.86403207976685e-34	6.8262414601193e-32
ENSG00000257062.ENSG00000111700.ENSG00000134538.ENSG00000205754.ENSG00000257046.34	ENSG00000257062+ENSG00000111700+ENSG00000134538+ENSG00000205754+ENSG00000257046	ENSG00000257062+ENSG00000111700+ENSG00000134538+ENSG00000205754+ENSG00000257046_035	chr12	dexseq_prepare_annotation2.py	exon	21205030	21205195	.	+	.	ENST00000554957+ENST00000381541+ENST00000421593__exon_number_035__gene_id_ENSG00000257062+ENSG00000111700+ENSG00000134538+ENSG00000205754+ENSG00000257046		ENSG00000257062.ENSG00000111700.ENSG00000134538.ENSG00000205754.ENSG00000257046.34	2.45277095757078	15.5152674755903	3.03800714517051e-34	7.2283509346946e-32
ENSG00000062485.ENSG00000257727.ENSG00000135473.ENSG00000144785.116	ENSG00000062485+ENSG00000257727+ENSG00000135473+ENSG00000144785	ENSG00000062485+ENSG00000257727+ENSG00000135473+ENSG00000144785_117	chr12	dexseq_prepare_annotation2.py	exon	56709835	56709843	.	-	.	ENST00000273308+ENST00000548360+ENST00000551720__exon_number_117__gene_id_ENSG00000062485+ENSG00000257727+ENSG00000135473+ENSG00000144785		ENSG00000062485.ENSG00000257727.ENSG00000135473.ENSG00000144785.116	-4.76823157867624	-16.1744999565782	3.57183382396014e-34	8.48378509266767e-32
ENSG00000196549.18	ENSG00000196549	ENSG00000196549_019	chr3	dexseq_prepare_annotation2.py	exon	154830083	154830564	.	+	.	ENST00000477669__exon_number_019__gene_id_ENSG00000196549	MME	ENSG00000196549.18	-1.42706753919003	-16.3091353426313	3.72960739465582e-34	8.84322764736994e-32
ENSG00000100949.1	ENSG00000100949	ENSG00000100949_002	chr14	dexseq_prepare_annotation2.py	exon	24734748	24734757	.	-	.	ENST00000560521+ENST00000561055+ENST00000399409+ENST00000216840+ENST00000560243__exon_number_002__gene_id_ENSG00000100949	RABGGTA	ENSG00000100949.1	2.0127110368073	15.7878237976748	3.8567198758622e-34	9.12885594616582e-32
ENSG00000013441.24	ENSG00000013441	ENSG00000013441_025	chr2	dexseq_prepare_annotation2.py	exon	201724470	201724847	.	-	.	ENST00000473565+ENST00000461981__exon_number_025__gene_id_ENSG00000013441	CLK1	ENSG00000013441.24	-3.107546363702	-17.933086284758	3.9512550640854e-34	9.33652328275436e-32
ENSG00000148343.3	ENSG00000148343	ENSG00000148343_004	chr9	dexseq_prepare_annotation2.py	exon	131799213	131799252	.	+	.	ENST00000358369__exon_number_004__gene_id_ENSG00000148343	FAM73B	ENSG00000148343.3	1.46972853398085	15.6731196388209	3.98331436994758e-34	9.39610475245057e-32
ENSG00000141971.ENSG00000269640.37	ENSG00000141971+ENSG00000269640	ENSG00000141971+ENSG00000269640_038	chr19	dexseq_prepare_annotation2.py	exon	17530856	17530856	.	+	.	ENST00000392702+ENST00000529490+ENST00000317040+ENST00000528659__exon_number_038__gene_id_ENSG00000141971+ENSG00000269640		ENSG00000141971.ENSG00000269640.37	1.83199753144705	17.4088628347768	4.08861575234397e-34	9.62795372515084e-32
ENSG00000156113.8	ENSG00000156113	ENSG00000156113_009	chr10	dexseq_prepare_annotation2.py	exon	78647019	78647023	.	-	.	ENST00000286627+ENST00000434208+ENST00000286628__exon_number_009__gene_id_ENSG00000156113	KCNMA1	ENSG00000156113.8	2.74187297575861	15.2064760679766	4.13232428068051e-34	9.71421697256002e-32
ENSG00000066813.59	ENSG00000066813	ENSG00000066813_060	chr16	dexseq_prepare_annotation2.py	exon	20587696	20587749	.	-	.	ENST00000568882__exon_number_060__gene_id_ENSG00000066813	ACSM2B	ENSG00000066813.59	-8.15614374630224	-17.9016389467889	4.55433755181199e-34	1.06879792331293e-31
ENSG00000151150.70	ENSG00000151150	ENSG00000151150_071	chr10	dexseq_prepare_annotation2.py	exon	61941087	61941185	.	-	.	ENST00000503366+ENST00000280772+ENST00000373827__exon_number_071__gene_id_ENSG00000151150	ANK3	ENSG00000151150.70	2.6719232502819	15.746965805219	4.9478776294636e-34	1.15917120859819e-31
ENSG00000196337.ENSG00000225950.4	ENSG00000196337+ENSG00000225950	ENSG00000196337+ENSG00000225950_005	chr19	dexseq_prepare_annotation2.py	exon	49558998	49559049	.	-	.	ENST00000597853+ENST00000596965+ENST00000356213__exon_number_005__gene_id_ENSG00000196337+ENSG00000225950		ENSG00000196337.ENSG00000225950.4	-2.45701856357054	-21.5287904306078	5.03759990401488e-34	1.17818047772161e-31
ENSG00000268614.ENSG00000090674.ENSG00000032444.57	ENSG00000268614+ENSG00000090674+ENSG00000032444	ENSG00000268614+ENSG00000090674+ENSG00000032444_058	chr19	dexseq_prepare_annotation2.py	exon	7600675	7600818	.	+	.	ENST00000600737+ENST00000414982__exon_number_058__gene_id_ENSG00000268614+ENSG00000090674+ENSG00000032444		ENSG00000268614.ENSG00000090674.ENSG00000032444.57	-2.15351361292167	-17.8534391582299	5.66349323490833e-34	1.32231008885651e-31
ENSG00000241015.ENSG00000160336.1	ENSG00000241015+ENSG00000160336	ENSG00000241015+ENSG00000160336_002	chr19	dexseq_prepare_annotation2.py	exon	53935237	53935245	.	+	.	ENST00000424846+ENST00000454407__exon_number_002__gene_id_ENSG00000241015+ENSG00000160336		ENSG00000241015.ENSG00000160336.1	-2.56275901540978	-19.2286115075245	6.00030088799775e-34	1.39856928303847e-31
ENSG00000257062.ENSG00000111700.ENSG00000134538.ENSG00000205754.ENSG00000257046.40	ENSG00000257062+ENSG00000111700+ENSG00000134538+ENSG00000205754+ENSG00000257046	ENSG00000257062+ENSG00000111700+ENSG00000134538+ENSG00000205754+ENSG00000257046_041	chr12	dexseq_prepare_annotation2.py	exon	21207528	21207570	.	+	.	ENST00000543498+ENST00000585342+ENST00000545916+ENST00000593147+ENST00000381541+ENST00000554957+ENST00000590779+ENST00000421593__exon_number_041__gene_id_ENSG00000257062+ENSG00000111700+ENSG00000134538+ENSG00000205754+ENSG00000257046		ENSG00000257062.ENSG00000111700.ENSG00000134538.ENSG00000205754.ENSG00000257046.40	2.50567410278991	15.4067852716312	6.08450760021797e-34	1.4157927294975e-31
ENSG00000150672.ENSG00000256466.95	ENSG00000150672+ENSG00000256466	ENSG00000150672+ENSG00000256466_096	chr11	dexseq_prepare_annotation2.py	exon	85338794	85338966	.	-	.	ENST00000472545__exon_number_096__gene_id_ENSG00000150672+ENSG00000256466		ENSG00000150672.ENSG00000256466.95	3.5206998536018	17.5618804704094	6.3299150942564e-34	1.47040393169219e-31
ENSG00000257062.ENSG00000111700.ENSG00000134538.ENSG00000205754.ENSG00000257046.46	ENSG00000257062+ENSG00000111700+ENSG00000134538+ENSG00000205754+ENSG00000257046	ENSG00000257062+ENSG00000111700+ENSG00000134538+ENSG00000205754+ENSG00000257046_047	chr12	dexseq_prepare_annotation2.py	exon	21242864	21243040	.	+	.	ENST00000540229+ENST00000553473+ENST00000554957+ENST00000381541+ENST00000421593__exon_number_047__gene_id_ENSG00000257062+ENSG00000111700+ENSG00000134538+ENSG00000205754+ENSG00000257046		ENSG00000257062.ENSG00000111700.ENSG00000134538.ENSG00000205754.ENSG00000257046.46	2.11958335303645	15.4000146935242	6.35424476924629e-34	1.4735622422141e-31
ENSG00000257062.ENSG00000111700.ENSG00000134538.ENSG00000205754.ENSG00000257046.41	ENSG00000257062+ENSG00000111700+ENSG00000134538+ENSG00000205754+ENSG00000257046	ENSG00000257062+ENSG00000111700+ENSG00000134538+ENSG00000205754+ENSG00000257046_042	chr12	dexseq_prepare_annotation2.py	exon	21220253	21220284	.	+	.	ENST00000585342+ENST00000543498+ENST00000545916+ENST00000540229+ENST00000592513+ENST00000381541+ENST00000554957+ENST00000590779+ENST00000421593+ENST00000553473+ENST00000593147__exon_number_042__gene_id_ENSG00000257062+ENSG00000111700+ENSG00000134538+ENSG00000205754+ENSG00000257046		ENSG00000257062.ENSG00000111700.ENSG00000134538.ENSG00000205754.ENSG00000257046.41	2.26984312450375	15.3938675447628	6.60950744536452e-34	1.53017342182852e-31
ENSG00000227195.59	ENSG00000227195	ENSG00000227195_060	chr20	dexseq_prepare_annotation2.py	exon	26189994	26190098	.	-	.	ENST00000601079__exon_number_060__gene_id_ENSG00000227195	MIR663A	ENSG00000227195.59	-4.47757271899368	-14.7255753328919	6.62281682021291e-34	1.53067345114436e-31
ENSG00000215298.ENSG00000147454.18	ENSG00000215298+ENSG00000147454	ENSG00000215298+ENSG00000147454_019	chr8	dexseq_prepare_annotation2.py	exon	23424327	23424453	.	+	.	ENST00000521637+ENST00000520654+ENST00000518881+ENST00000522164+ENST00000523883__exon_number_019__gene_id_ENSG00000215298+ENSG00000147454		ENSG00000215298.ENSG00000147454.18	-4.71371962592608	-19.1791710066669	7.25362974013893e-34	1.67365010504994e-31
ENSG00000123213.17	ENSG00000123213	ENSG00000123213_018	chr5	dexseq_prepare_annotation2.py	exon	65084190	65084311	.	+	.	ENST00000502464+ENST00000506539+ENST00000509935+ENST00000511299+ENST00000506799+ENST00000380985__exon_number_018__gene_id_ENSG00000123213	NLN	ENSG00000123213.17	-3.06252055873239	-17.5247603368087	7.53329711419053e-34	1.73526212687712e-31
ENSG00000013573.12	ENSG00000013573	ENSG00000013573_013	chr12	dexseq_prepare_annotation2.py	exon	31226904	31227025	.	+	.	ENST00000407793+ENST00000251758+ENST00000350437+ENST00000543756+ENST00000539049+ENST00000435753+ENST00000415475+ENST00000536265+ENST00000535158+ENST00000542838+ENST00000542129+ENST00000438391__exon_number_013__gene_id_ENSG00000013573	DDX11	ENSG00000013573.12	-2.00172137215897	-16.3271965494418	7.83688643020478e-34	1.80216882823634e-31
ENSG00000196549.39	ENSG00000196549	ENSG00000196549_040	chr3	dexseq_prepare_annotation2.py	exon	154886521	154886586	.	+	.	ENST00000493237+ENST00000360490+ENST00000495577+ENST00000462745+ENST00000492661+ENST00000460393__exon_number_040__gene_id_ENSG00000196549	MME	ENSG00000196549.39	3.43947175247588	16.166888225283	8.32703342526521e-34	1.91168078732602e-31
ENSG00000004399.58	ENSG00000004399	ENSG00000004399_059	chr3	dexseq_prepare_annotation2.py	exon	129304892	129304924	.	-	.	ENST00000393239+ENST00000505665+ENST00000324093__exon_number_059__gene_id_ENSG00000004399	PLXND1	ENSG00000004399.58	2.22273922467325	21.3603796329442	8.40567539177093e-34	1.92651344212799e-31
ENSG00000151651.40	ENSG00000151651	ENSG00000151651_041	chr10	dexseq_prepare_annotation2.py	exon	135088300	135088494	.	-	.	ENST00000486609__exon_number_041__gene_id_ENSG00000151651	ADAM8	ENSG00000151651.40	-2.12446269557255	-18.7329681175684	8.63085536231749e-34	1.97482601545187e-31
ENSG00000215298.ENSG00000147454.17	ENSG00000215298+ENSG00000147454	ENSG00000215298+ENSG00000147454_018	chr8	dexseq_prepare_annotation2.py	exon	23424289	23424326	.	+	.	ENST00000290075+ENST00000520654+ENST00000523883+ENST00000521637+ENST00000518881+ENST00000522164__exon_number_018__gene_id_ENSG00000215298+ENSG00000147454		ENSG00000215298.ENSG00000147454.17	-4.87746572776648	-19.1325368002306	8.6772007094744e-34	1.98212674975192e-31
ENSG00000148343.29	ENSG00000148343	ENSG00000148343_030	chr9	dexseq_prepare_annotation2.py	exon	131830052	131830150	.	+	.	ENST00000495975+ENST00000406926+ENST00000474639+ENST00000358369+ENST00000471943+ENST00000445183+ENST00000414342+ENST00000439290+ENST00000277475__exon_number_030__gene_id_ENSG00000148343	FAM73B	ENSG00000148343.29	-2.03723694530039	-15.5389550709283	9.16040464223978e-34	2.08902875700088e-31
ENSG00000187736.ENSG00000213901.53	ENSG00000187736+ENSG00000213901	ENSG00000187736+ENSG00000213901_054	chr2	dexseq_prepare_annotation2.py	exon	220033374	220033505	.	-	.	ENST00000414999+ENST00000465580+ENST00000455516+ENST00000295738+ENST00000318673+ENST00000430764+ENST00000409878+ENST00000409370+ENST00000497918__exon_number_054__gene_id_ENSG00000187736+ENSG00000213901		ENSG00000187736.ENSG00000213901.53	1.49315800874974	14.6796373332076	9.20500800589475e-34	2.09571928540177e-31
ENSG00000113163.30	ENSG00000113163	ENSG00000113163_031	chr5	dexseq_prepare_annotation2.py	exon	74807331	74807454	.	-	.	ENST00000261415+ENST00000405807__exon_number_031__gene_id_ENSG00000113163	COL4A3BP	ENSG00000113163.30	2.55070325048034	19.1089826534999	9.5001607573783e-34	2.15933620817457e-31
ENSG00000105135.7	ENSG00000105135	ENSG00000105135_008	chr19	dexseq_prepare_annotation2.py	exon	15226483	15226660	.	-	.	ENST00000533086+ENST00000524779__exon_number_008__gene_id_ENSG00000105135	ILVBL	ENSG00000105135.7	-1.98175294754313	-16.2920108610512	9.52084568307142e-34	2.16046086024156e-31
ENSG00000272084.ENSG00000127481.12	ENSG00000272084+ENSG00000127481	ENSG00000272084+ENSG00000127481_013	chr1	dexseq_prepare_annotation2.py	exon	19404561	19407800	.	-	.	ENST00000459947__exon_number_013__gene_id_ENSG00000272084+ENSG00000127481		ENSG00000272084.ENSG00000127481.12	-1.57447183758588	-13.0188445669019	9.80055380376502e-34	2.21899470963965e-31
ENSG00000196549.37	ENSG00000196549	ENSG00000196549_038	chr3	dexseq_prepare_annotation2.py	exon	154884691	154884810	.	+	.	ENST00000493237+ENST00000360490+ENST00000495577+ENST00000462745+ENST00000492661+ENST00000460393__exon_number_038__gene_id_ENSG00000196549	MME	ENSG00000196549.37	3.38577481329773	16.1378901538245	9.81112268367692e-34	2.21899470963965e-31
ENSG00000167543.6	ENSG00000167543	ENSG00000167543_007	chr17	dexseq_prepare_annotation2.py	exon	27895065	27895073	.	+	.	ENST00000578749+ENST00000580183__exon_number_007__gene_id_ENSG00000167543	TP53I13	ENSG00000167543.6	-3.93010521996099	-18.6882751291468	1.03343472853957e-33	2.33348881812966e-31
ENSG00000149187.1	ENSG00000149187	ENSG00000149187_002	chr11	dexseq_prepare_annotation2.py	exon	47489836	47489944	.	-	.	ENST00000395290+ENST00000358597__exon_number_002__gene_id_ENSG00000149187	CELF1	ENSG00000149187.1	-2.0527740951529	-15.4109296479905	1.08743519241745e-33	2.4513896194782e-31
ENSG00000067248.30	ENSG00000067248	ENSG00000067248_031	chr5	dexseq_prepare_annotation2.py	exon	54592048	54592177	.	-	.	ENST00000504778+ENST00000508346+ENST00000251636__exon_number_031__gene_id_ENSG00000067248	DHX29	ENSG00000067248.30	2.77209553895765	16.2639002627737	1.11238033255859e-33	2.50351223501046e-31
ENSG00000265759.ENSG00000132026.ENSG00000095066.28	ENSG00000265759+ENSG00000132026+ENSG00000095066	ENSG00000265759+ENSG00000132026+ENSG00000095066_029	chr19	dexseq_prepare_annotation2.py	exon	12878209	12878278	.	-	.	ENST00000264827+ENST00000397668+ENST00000589398__exon_number_029__gene_id_ENSG00000265759+ENSG00000132026+ENSG00000095066		ENSG00000265759.ENSG00000132026.ENSG00000095066.28	-2.56023748067715	-13.5491161001042	1.15273897287346e-33	2.59009693338635e-31
ENSG00000142621.45	ENSG00000142621	ENSG00000142621_046	chr1	dexseq_prepare_annotation2.py	exon	15671956	15672019	.	+	.	ENST00000529606+ENST00000358897+ENST00000314740+ENST00000532408+ENST00000444385+ENST00000471347+ENST00000417793+ENST00000314668+ENST00000375998+ENST00000375999__exon_number_046__gene_id_ENSG00000142621	FHAD1	ENSG00000142621.45	-4.11977520570159	-16.4162790205625	1.1553781236271e-33	2.59178498497173e-31
ENSG00000182774.ENSG00000214575.ENSG00000260836.20	ENSG00000182774+ENSG00000214575+ENSG00000260836	ENSG00000182774+ENSG00000214575+ENSG00000260836_021	chr15	dexseq_prepare_annotation2.py	exon	83208883	83208883	.	-	.	ENST00000330244+ENST00000559776+ENST00000559273+ENST00000560639+ENST00000558397+ENST00000561157+ENST00000561440+ENST00000562833+ENST00000560229+ENST00000560612__exon_number_021__gene_id_ENSG00000182774+ENSG00000214575+ENSG00000260836		ENSG00000182774.ENSG00000214575.ENSG00000260836.20	-2.12418762295941	-16.1068577690907	1.16946660555597e-33	2.61910917472034e-31
ENSG00000266967.ENSG00000267060.ENSG00000108825.27	ENSG00000266967+ENSG00000267060+ENSG00000108825	ENSG00000266967+ENSG00000267060+ENSG00000108825_028	chr17	dexseq_prepare_annotation2.py	exon	41107947	41107963	.	-	.	ENST00000491665+ENST00000591096+ENST00000421990+ENST00000441280+ENST00000486664+ENST00000450475+ENST00000423601+ENST00000591910+ENST00000430739+ENST00000409399+ENST00000409103+ENST00000478040+ENST00000427569+ENST00000360221__exon_number_028__gene_id_ENSG00000266967+ENSG00000267060+ENSG00000108825		ENSG00000266967.ENSG00000267060.ENSG00000108825.27	-2.0334780552789	-15.0504556181381	1.17243890355337e-33	2.62148936992228e-31
ENSG00000139644.10	ENSG00000139644	ENSG00000139644_011	chr12	dexseq_prepare_annotation2.py	exon	50135351	50135353	.	+	.	ENST00000549445+ENST00000548894+ENST00000546914+ENST00000267115+ENST00000549966+ENST00000547832+ENST00000552699+ENST00000552635+ENST00000547187__exon_number_011__gene_id_ENSG00000139644	TMBIM6	ENSG00000139644.10	-1.5222593244388	-16.5736948183769	1.2458935645999e-33	2.78119908796198e-31
ENSG00000074054.61	ENSG00000074054	ENSG00000074054_062	chr2	dexseq_prepare_annotation2.py	exon	122270559	122270649	.	-	.	ENST00000480007__exon_number_062__gene_id_ENSG00000074054	CLASP1	ENSG00000074054.61	1.65944111985931	14.6941402565668	1.2708226831905e-33	2.832242903969e-31
ENSG00000149084.ENSG00000235661.9	ENSG00000149084+ENSG00000235661	ENSG00000149084+ENSG00000235661_010	chr11	dexseq_prepare_annotation2.py	exon	43601045	43601066	.	+	.	ENST00000533358__exon_number_010__gene_id_ENSG00000149084+ENSG00000235661		ENSG00000149084.ENSG00000235661.9	2.52167364915164	15.8164869094915	1.34339825508924e-33	2.98913732330926e-31
ENSG00000142347.24	ENSG00000142347	ENSG00000142347_025	chr19	dexseq_prepare_annotation2.py	exon	8601833	8601939	.	-	.	ENST00000598005+ENST00000338257+ENST00000597222__exon_number_025__gene_id_ENSG00000142347	MYO1F	ENSG00000142347.24	-2.42384304607642	-15.5572875192233	1.5761203425261e-33	3.50128248129512e-31
ENSG00000272084.ENSG00000127481.7	ENSG00000272084+ENSG00000127481	ENSG00000272084+ENSG00000127481_008	chr1	dexseq_prepare_annotation2.py	exon	19401391	19402005	.	-	.	ENST00000606379__exon_number_008__gene_id_ENSG00000272084+ENSG00000127481		ENSG00000272084.ENSG00000127481.7	-1.90609453128426	-12.9602903774331	1.74613115910665e-33	3.87268759788554e-31
ENSG00000140694.49	ENSG00000140694	ENSG00000140694_050	chr16	dexseq_prepare_annotation2.py	exon	14724118	14724124	.	-	.	ENST00000341484+ENST00000437198__exon_number_050__gene_id_ENSG00000140694	PARN	ENSG00000140694.49	-3.35365572041131	-16.0325011600719	1.78204840072289e-33	3.94597252809102e-31
ENSG00000137968.4	ENSG00000137968	ENSG00000137968_005	chr1	dexseq_prepare_annotation2.py	exon	75679390	75679478	.	-	.	ENST00000535611+ENST00000370855+ENST00000370859__exon_number_005__gene_id_ENSG00000137968	SLC44A5	ENSG00000137968.4	-1.36964084946626	-17.592272809892	1.85444245722284e-33	4.09966162934453e-31
ENSG00000075275.41	ENSG00000075275	ENSG00000075275_042	chr22	dexseq_prepare_annotation2.py	exon	46929524	46930097	.	-	.	ENST00000395964+ENST00000454637+ENST00000262738+ENST00000497509__exon_number_042__gene_id_ENSG00000075275	CELSR1	ENSG00000075275.41	-3.15117876221564	-25.0751045281661	2.03348132182968e-33	4.48823981911109e-31
ENSG00000131558.26	ENSG00000131558	ENSG00000131558_027	chr7	dexseq_prepare_annotation2.py	exon	133261216	133261385	.	+	.	ENST00000469115+ENST00000545148__exon_number_027__gene_id_ENSG00000131558	EXOC4	ENSG00000131558.26	-1.83490247973425	-14.5069957975935	2.12164110313621e-33	4.67530690987411e-31
ENSG00000198947.89	ENSG00000198947	ENSG00000198947_090	chrX	dexseq_prepare_annotation2.py	exon	32536125	32536248	.	-	.	ENST00000357033+ENST00000378677+ENST00000288447__exon_number_090__gene_id_ENSG00000198947	DMD	ENSG00000198947.89	-3.11362123878054	-15.1146319954831	2.25564496430751e-33	4.96263581041539e-31
ENSG00000187741.42	ENSG00000187741	ENSG00000187741_043	chr16	dexseq_prepare_annotation2.py	exon	89828357	89828430	.	-	.	ENST00000305699+ENST00000567988+ENST00000563318+ENST00000561660+ENST00000563510+ENST00000568369+ENST00000389301__exon_number_043__gene_id_ENSG00000187741	FANCA	ENSG00000187741.42	1.01425192390283	14.7333788577892	2.34773707578305e-33	5.15698291497523e-31
ENSG00000126883.79	ENSG00000126883	ENSG00000126883_080	chr9	dexseq_prepare_annotation2.py	exon	134103616	134103680	.	+	.	ENST00000498010+ENST00000476004+ENST00000411637+ENST00000451030+ENST00000453861+ENST00000359428+ENST00000483497__exon_number_080__gene_id_ENSG00000126883	NUP214	ENSG00000126883.79	-1.13582314333568	-16.101650405455	2.73558102586897e-33	5.99931272711577e-31
ENSG00000148337.3	ENSG00000148337	ENSG00000148337_004	chr9	dexseq_prepare_annotation2.py	exon	130928346	130928349	.	-	.	ENST00000325721+ENST00000485862+ENST00000393608+ENST00000541172+ENST00000461765+ENST00000372954+ENST00000357558+ENST00000538431+ENST00000471773__exon_number_004__gene_id_ENSG00000148337	CIZ1	ENSG00000148337.3	1.35887169230387	13.769055757577	2.75543258193498e-33	6.03321080452193e-31
ENSG00000240731.ENSG00000127054.90	ENSG00000240731+ENSG00000127054	ENSG00000240731+ENSG00000127054_091	chr1	dexseq_prepare_annotation2.py	exon	1256474	1256476	.	-	.	ENST00000534345__exon_number_091__gene_id_ENSG00000240731+ENSG00000127054		ENSG00000240731.ENSG00000127054.90	-3.33052116379618	-15.6903333061773	2.82878451191008e-33	6.18395717360011e-31
ENSG00000083844.7	ENSG00000083844	ENSG00000083844_008	chr19	dexseq_prepare_annotation2.py	exon	57703159	57703241	.	+	.	ENST00000263095+ENST00000600531+ENST00000597447+ENST00000594126+ENST00000599653__exon_number_008__gene_id_ENSG00000083844	ZNF264	ENSG00000083844.7	-1.92297128975985	-19.7421337858899	2.9601591797437e-33	6.46086507393153e-31
ENSG00000165795.153	ENSG00000165795	ENSG00000165795_154	chr14	dexseq_prepare_annotation2.py	exon	21493852	21493891	.	-	.	ENST00000360463+ENST00000554419+ENST00000557669+ENST00000556974+ENST00000397858+ENST00000350792+ENST00000397847+ENST00000298687__exon_number_154__gene_id_ENSG00000165795	NDRG2	ENSG00000165795.153	-1.72321501384694	-14.0505674527652	3.00189361903004e-33	6.54155503781203e-31
ENSG00000140694.48	ENSG00000140694	ENSG00000140694_049	chr16	dexseq_prepare_annotation2.py	exon	14724117	14724117	.	-	.	ENST00000563641+ENST00000341484+ENST00000437198__exon_number_049__gene_id_ENSG00000140694	PARN	ENSG00000140694.48	-3.14957429349623	-15.9353713997362	3.09218007529322e-33	6.72374200213951e-31
ENSG00000091181.3	ENSG00000091181	ENSG00000091181_004	chr3	dexseq_prepare_annotation2.py	exon	3111909	3111995	.	-	.	ENST00000256452+ENST00000438560+ENST00000446632+ENST00000418488+ENST00000445864__exon_number_004__gene_id_ENSG00000091181	IL5RA	ENSG00000091181.3	2.417142182077	17.480007359893	3.09601292108236e-33	6.72374200213951e-31
ENSG00000113575.ENSG00000272772.ENSG00000113558.ENSG00000273345.ENSG00000006837.78	ENSG00000113575+ENSG00000272772+ENSG00000113558+ENSG00000273345+ENSG00000006837	ENSG00000113575+ENSG00000272772+ENSG00000113558+ENSG00000273345+ENSG00000006837_079	chr5	dexseq_prepare_annotation2.py	exon	133685940	133686118	.	-	.	ENST00000523832+ENST00000265334+ENST00000521118+ENST00000523054+ENST00000435211__exon_number_079__gene_id_ENSG00000113575+ENSG00000272772+ENSG00000113558+ENSG00000273345+ENSG00000006837		ENSG00000113575.ENSG00000272772.ENSG00000113558.ENSG00000273345.ENSG00000006837.78	-2.47755815763819	-13.3493943238726	3.10019134314811e-33	6.72374200213951e-31
ENSG00000160410.59	ENSG00000160410	ENSG00000160410_060	chr19	dexseq_prepare_annotation2.py	exon	41096115	41096149	.	+	.	ENST00000602239__exon_number_060__gene_id_ENSG00000160410	SHKBP1	ENSG00000160410.59	1.32083842569238	14.7408590269627	3.54602377835413e-33	7.67853975449725e-31
ENSG00000213398.ENSG00000124067.ENSG00000267660.71	ENSG00000213398+ENSG00000124067+ENSG00000267660	ENSG00000213398+ENSG00000124067+ENSG00000267660_072	chr16	dexseq_prepare_annotation2.py	exon	67985371	67985437	.	-	.	ENST00000574665__exon_number_072__gene_id_ENSG00000213398+ENSG00000124067+ENSG00000267660		ENSG00000213398.ENSG00000124067.ENSG00000267660.71	-5.31237012410124	-15.2164212334367	3.72011366776388e-33	8.04282716523829e-31
ENSG00000135622.15	ENSG00000135622	ENSG00000135622_016	chr2	dexseq_prepare_annotation2.py	exon	74900804	74900955	.	+	.	ENST00000357877+ENST00000458114+ENST00000446927__exon_number_016__gene_id_ENSG00000135622	SEMA4F	ENSG00000135622.15	-2.17929163224517	-20.8671989540927	3.82843537442476e-33	8.26400281152953e-31
ENSG00000041357.32	ENSG00000041357	ENSG00000041357_033	chr15	dexseq_prepare_annotation2.py	exon	78836987	78837210	.	+	.	ENST00000558094+ENST00000559154__exon_number_033__gene_id_ENSG00000041357	PSMA4	ENSG00000041357.32	-1.55002366117019	-16.1771244434844	4.22778701037854e-33	9.11171063589997e-31
ENSG00000233327.ENSG00000154874.ENSG00000213077.ENSG00000273018.86	ENSG00000233327+ENSG00000154874+ENSG00000213077+ENSG00000273018	ENSG00000233327+ENSG00000154874+ENSG00000213077+ENSG00000273018_087	chr17	dexseq_prepare_annotation2.py	exon	18509093	18509704	.	-	.	ENST00000457330+ENST00000442583+ENST00000285176+ENST00000445752+ENST00000447265__exon_number_087__gene_id_ENSG00000233327+ENSG00000154874+ENSG00000213077+ENSG00000273018		ENSG00000233327.ENSG00000154874.ENSG00000213077.ENSG00000273018.86	-3.02639257134437	-14.1661554337791	4.3119601031395e-33	9.27855414921017e-31
ENSG00000148337.71	ENSG00000148337	ENSG00000148337_072	chr9	dexseq_prepare_annotation2.py	exon	130954011	130954056	.	-	.	ENST00000324544__exon_number_072__gene_id_ENSG00000148337	CIZ1	ENSG00000148337.71	-5.16326761012649	-13.7133077483892	4.36370425064877e-33	9.3752034703375e-31
ENSG00000184779	ENSG00000184779	ENSG00000184779_001	chr15	dexseq_prepare_annotation2.py	exon	82821158	82821162	.	-	.	ENST00000330339__exon_number_001__gene_id_ENSG00000184779	RPS17	ENSG00000184779	-3.15860893768718	-22.4351260246538	4.40079805845085e-33	9.44012441019506e-31
ENSG00000100201.35	ENSG00000100201	ENSG00000100201_036	chr22	dexseq_prepare_annotation2.py	exon	38902318	38902342	.	-	.	ENST00000381633+ENST00000396821__exon_number_036__gene_id_ENSG00000100201	DDX17	ENSG00000100201.35	-2.50364328489943	-16.9166534310758	4.46823736108161e-33	9.56983516932058e-31
ENSG00000134109.16	ENSG00000134109	ENSG00000134109_017	chr3	dexseq_prepare_annotation2.py	exon	5246752	5246926	.	+	.	ENST00000256497+ENST00000445686+ENST00000434243+ENST00000465369__exon_number_017__gene_id_ENSG00000134109	EDEM1	ENSG00000134109.16	2.24330832370626	21.5469052991851	4.62270642477429e-33	9.87405069824892e-31
ENSG00000103343.ENSG00000103351.ENSG00000263212.ENSG00000262621.ENSG00000122390.8	ENSG00000103343+ENSG00000103351+ENSG00000263212+ENSG00000262621+ENSG00000122390	ENSG00000103343+ENSG00000103351+ENSG00000263212+ENSG00000262621+ENSG00000122390_009	chr16	dexseq_prepare_annotation2.py	exon	3451974	3452406	.	+	.	ENST00000572544+ENST00000268655+ENST00000571936+ENST00000344823+ENST00000575752__exon_number_009__gene_id_ENSG00000103343+ENSG00000103351+ENSG00000263212+ENSG00000262621+ENSG00000122390		ENSG00000103343.ENSG00000103351.ENSG00000263212.ENSG00000262621.ENSG00000122390.8	1.39730062724293	13.5787456129817	4.62667092139724e-33	9.87405069824892e-31
ENSG00000005471	ENSG00000005471	ENSG00000005471_001	chr7	dexseq_prepare_annotation2.py	exon	87031013	87031294	.	-	.	ENST00000440025__exon_number_001__gene_id_ENSG00000005471	ABCB4	ENSG00000005471	1.96398119564112	18.69996415504	4.63185514158203e-33	9.87405069824892e-31
ENSG00000004399.57	ENSG00000004399	ENSG00000004399_058	chr3	dexseq_prepare_annotation2.py	exon	129304795	129304891	.	-	.	ENST00000324093+ENST00000505665+ENST00000505237+ENST00000393239__exon_number_058__gene_id_ENSG00000004399	PLXND1	ENSG00000004399.57	2.18025137300683	20.7755970270517	5.08785964541318e-33	1.0829331771786e-30
ENSG00000141002.ENSG00000267048.ENSG00000198211.ENSG00000258839.ENSG00000256390.ENSG00000258947.68	ENSG00000141002+ENSG00000267048+ENSG00000198211+ENSG00000258839+ENSG00000256390+ENSG00000258947	ENSG00000141002+ENSG00000267048+ENSG00000198211+ENSG00000258839+ENSG00000256390+ENSG00000258947_069	chr16	dexseq_prepare_annotation2.py	exon	89984284	89984286	.	+	.	ENST00000570217+ENST00000555427__exon_number_069__gene_id_ENSG00000141002+ENSG00000267048+ENSG00000198211+ENSG00000258839+ENSG00000256390+ENSG00000258947		ENSG00000141002.ENSG00000267048.ENSG00000198211.ENSG00000258839.ENSG00000256390.ENSG00000258947.68	-6.24474085014894	-13.7163221382923	5.35556702779709e-33	1.13814918727268e-30
ENSG00000148343.4	ENSG00000148343	ENSG00000148343_005	chr9	dexseq_prepare_annotation2.py	exon	131799253	131799273	.	+	.	ENST00000406926+ENST00000277475+ENST00000358369__exon_number_005__gene_id_ENSG00000148343	FAM73B	ENSG00000148343.4	1.57652494608554	15.2383766650799	5.95061468678969e-33	1.26265237695612e-30
ENSG00000013441.9	ENSG00000013441	ENSG00000013441_010	chr2	dexseq_prepare_annotation2.py	exon	201718055	201718172	.	-	.	ENST00000409769+ENST00000321356+ENST00000473565+ENST00000496205+ENST00000409403+ENST00000461326+ENST00000461981+ENST00000434813+ENST00000472679+ENST00000432425+ENST00000464454__exon_number_010__gene_id_ENSG00000013441	CLK1	ENSG00000013441.9	1.63869805467465	17.3198369543632	6.45023002462321e-33	1.36655289993892e-30
ENSG00000118900.18	ENSG00000118900	ENSG00000118900_019	chr16	dexseq_prepare_annotation2.py	exon	4920213	4920342	.	+	.	ENST00000396658+ENST00000545171+ENST00000585857+ENST00000262376+ENST00000590769__exon_number_019__gene_id_ENSG00000118900	UBN1	ENSG00000118900.18	1.42982708481024	16.438286913102	6.52648122400443e-33	1.38057704363432e-30
ENSG00000116731.31	ENSG00000116731	ENSG00000116731_032	chr1	dexseq_prepare_annotation2.py	exon	14142922	14143065	.	+	.	ENST00000235372+ENST00000376048+ENST00000505823+ENST00000503842__exon_number_032__gene_id_ENSG00000116731	PRDM2	ENSG00000116731.31	2.87141722867896	17.5774037890948	6.97430956262582e-33	1.47303855786869e-30
ENSG00000103657.109	ENSG00000103657	ENSG00000103657_110	chr15	dexseq_prepare_annotation2.py	exon	64126115	64126116	.	-	.	ENST00000559886+ENST00000561400+ENST00000558532__exon_number_110__gene_id_ENSG00000103657	HERC1	ENSG00000103657.109	-1.51054266931785	-14.5740440170006	7.09914266388568e-33	1.49710122850109e-30
ENSG00000168397.52	ENSG00000168397	ENSG00000168397_053	chr2	dexseq_prepare_annotation2.py	exon	242610857	242610984	.	+	.	ENST00000494132+ENST00000460211+ENST00000482507+ENST00000494465__exon_number_053__gene_id_ENSG00000168397	ATG4B	ENSG00000168397.52	-1.18533986620755	-14.7776265136474	7.28498046236168e-33	1.53393531864384e-30
ENSG00000187741.49	ENSG00000187741	ENSG00000187741_050	chr16	dexseq_prepare_annotation2.py	exon	89831453	89831474	.	-	.	ENST00000568369+ENST00000563318+ENST00000389301__exon_number_050__gene_id_ENSG00000187741	FANCA	ENSG00000187741.49	1.02928949483826	14.5690016204632	7.3522334438486e-33	1.54572545263736e-30
ENSG00000175899.50	ENSG00000175899	ENSG00000175899_051	chr12	dexseq_prepare_annotation2.py	exon	9261936	9262001	.	-	.	ENST00000539638+ENST00000318602__exon_number_051__gene_id_ENSG00000175899	A2M	ENSG00000175899.50	-1.74545513510292	-14.334159529623	7.41663701700754e-33	1.55688139069862e-30
ENSG00000216937.ENSG00000150076.12	ENSG00000216937+ENSG00000150076	ENSG00000216937+ENSG00000150076_013	chr10	dexseq_prepare_annotation2.py	exon	32770639	32770710	.	+	.	ENST00000489718__exon_number_013__gene_id_ENSG00000216937+ENSG00000150076		ENSG00000216937.ENSG00000150076.12	-2.14811986860954	-20.012428058098	7.78026304069481e-33	1.63071937680126e-30
ENSG00000077549.18	ENSG00000077549	ENSG00000077549_019	chr1	dexseq_prepare_annotation2.py	exon	19746155	19746244	.	-	.	ENST00000482808+ENST00000413711+ENST00000489607+ENST00000264203+ENST00000264202+ENST00000433834+ENST00000401084+ENST00000375142+ENST00000375144__exon_number_019__gene_id_ENSG00000077549	CAPZB	ENSG00000077549.18	3.36521718841694	17.0192659314258	8.20046777593111e-33	1.7161728949489e-30
ENSG00000240731.ENSG00000127054.79	ENSG00000240731+ENSG00000127054	ENSG00000240731+ENSG00000127054_080	chr1	dexseq_prepare_annotation2.py	exon	1254850	1254904	.	-	.	ENST00000429572+ENST00000528879+ENST00000493534+ENST00000527098+ENST00000498173+ENST00000470679+ENST00000530031+ENST00000534345+ENST00000435064+ENST00000540437+ENST00000527719+ENST00000458452+ENST00000488042+ENST00000430786+ENST00000531019+ENST00000450926+ENST00000496353+ENST00000434694+ENST00000532952+ENST00000525603+ENST00000498476+ENST00000526332+ENST00000490853+ENST00000545578__exon_number_08…		ENSG00000240731.ENSG00000127054.79	-7.70223303892241	-15.5057656605216	8.43226525100991e-33	1.7619969060124e-30
ENSG00000103343.ENSG00000103351.ENSG00000263212.ENSG00000262621.ENSG00000122390.1	ENSG00000103343+ENSG00000103351+ENSG00000263212+ENSG00000262621+ENSG00000122390	ENSG00000103343+ENSG00000103351+ENSG00000263212+ENSG00000262621+ENSG00000122390_002	chr16	dexseq_prepare_annotation2.py	exon	3415112	3415182	.	+	.	ENST00000576906+ENST00000575785__exon_number_002__gene_id_ENSG00000103343+ENSG00000103351+ENSG00000263212+ENSG00000262621+ENSG00000122390		ENSG00000103343.ENSG00000103351.ENSG00000263212.ENSG00000262621.ENSG00000122390.1	1.30248157223077	13.5067601186352	8.49870546206165e-33	1.7731812736544e-30
ENSG00000266967.ENSG00000267060.ENSG00000108825.18	ENSG00000266967+ENSG00000267060+ENSG00000108825	ENSG00000266967+ENSG00000267060+ENSG00000108825_019	chr17	dexseq_prepare_annotation2.py	exon	41107291	41107362	.	-	.	ENST00000474578+ENST00000478040+ENST00000486664+ENST00000483535__exon_number_019__gene_id_ENSG00000266967+ENSG00000267060+ENSG00000108825		ENSG00000266967.ENSG00000267060.ENSG00000108825.18	-2.12356235387748	-14.7496001992567	8.7905414923833e-33	1.83128722203844e-30
ENSG00000123384.11	ENSG00000123384	ENSG00000123384_012	chr12	dexseq_prepare_annotation2.py	exon	57547991	57548153	.	+	.	ENST00000554174+ENST00000243077__exon_number_012__gene_id_ENSG00000123384	LRP1	ENSG00000123384.11	-2.27755573716122	-15.491330961966	9.18546657773804e-33	1.91066055241113e-30
ENSG00000118454.4	ENSG00000118454	ENSG00000118454_005	chr1	dexseq_prepare_annotation2.py	exon	70736539	70736639	.	-	.	ENST00000464236+ENST00000262346+ENST00000370944__exon_number_005__gene_id_ENSG00000118454	ANKRD13C	ENSG00000118454.4	2.75936451950834	19.4172719615593	9.28908220355785e-33	1.92929037730354e-30
ENSG00000038382.1	ENSG00000038382	ENSG00000038382_002	chr5	dexseq_prepare_annotation2.py	exon	14143829	14143945	.	+	.	ENST00000344204+ENST00000537187+ENST00000505971+ENST00000502816__exon_number_002__gene_id_ENSG00000038382	TRIO	ENSG00000038382.1	-3.8029413920604	-14.7406622935538	9.33336208354439e-33	1.93555883232851e-30
ENSG00000113575.ENSG00000272772.ENSG00000113558.ENSG00000273345.ENSG00000006837.39	ENSG00000113575+ENSG00000272772+ENSG00000113558+ENSG00000273345+ENSG00000006837	ENSG00000113575+ENSG00000272772+ENSG00000113558+ENSG00000273345+ENSG00000006837_040	chr5	dexseq_prepare_annotation2.py	exon	133534896	133535141	.	-	.	ENST00000472253__exon_number_040__gene_id_ENSG00000113575+ENSG00000272772+ENSG00000113558+ENSG00000273345+ENSG00000006837		ENSG00000113575.ENSG00000272772.ENSG00000113558.ENSG00000273345.ENSG00000006837.39	2.27657931220259	13.2238639280968	9.51066064629753e-33	1.96935227373696e-30
ENSG00000112146.ENSG00000242865.32	ENSG00000112146+ENSG00000242865	ENSG00000112146+ENSG00000242865_033	chr6	dexseq_prepare_annotation2.py	exon	52958275	52958359	.	+	.	ENST00000484436+ENST00000370939+ENST00000473318+ENST00000474457+ENST00000323557+ENST00000244426__exon_number_033__gene_id_ENSG00000112146+ENSG00000242865		ENSG00000112146.ENSG00000242865.32	2.43761955696792	17.498545804203	9.89706370111361e-33	2.04627754107091e-30
ENSG00000166444.16	ENSG00000166444	ENSG00000166444_017	chr11	dexseq_prepare_annotation2.py	exon	8719072	8719122	.	-	.	ENST00000313726+ENST00000532162+ENST00000530991+ENST00000357665+ENST00000526757+ENST00000534278+ENST00000534127+ENST00000532738+ENST00000530438+ENST00000526062+ENST00000526099__exon_number_017__gene_id_ENSG00000166444	ST5	ENSG00000166444.16	-2.09042139975618	-12.8073018509577	1.04484800386012e-32	2.15703763996904e-30
ENSG00000090686.22	ENSG00000090686	ENSG00000090686_023	chr1	dexseq_prepare_annotation2.py	exon	22047529	22047639	.	-	.	ENST00000471752+ENST00000400301+ENST00000308271+ENST00000374732+ENST00000529637+ENST00000487880__exon_number_023__gene_id_ENSG00000090686	USP48	ENSG00000090686.22	1.75427571170243	15.3553123666299	1.04705996269244e-32	2.15835846904196e-30
ENSG00000257062.ENSG00000111700.ENSG00000134538.ENSG00000205754.ENSG00000257046.32	ENSG00000257062+ENSG00000111700+ENSG00000134538+ENSG00000205754+ENSG00000257046	ENSG00000257062+ENSG00000111700+ENSG00000134538+ENSG00000205754+ENSG00000257046_033	chr12	dexseq_prepare_annotation2.py	exon	21200113	21200151	.	+	.	ENST00000554957+ENST00000381541+ENST00000543498+ENST00000421593__exon_number_033__gene_id_ENSG00000257062+ENSG00000111700+ENSG00000134538+ENSG00000205754+ENSG00000257046		ENSG00000257062.ENSG00000111700.ENSG00000134538.ENSG00000205754.ENSG00000257046.32	2.19545390282027	14.963322508198	1.04986921573682e-32	2.16090472491222e-30
ENSG00000007516.1	ENSG00000007516	ENSG00000007516_002	chr16	dexseq_prepare_annotation2.py	exon	1383639	1383643	.	+	.	ENST00000565665+ENST00000426824__exon_number_002__gene_id_ENSG00000007516	BAIAP3	ENSG00000007516.1	-3.37252498976946	-16.7410954060284	1.05618372017013e-32	2.17064727855203e-30
ENSG00000079215.6	ENSG00000079215	ENSG00000079215_007	chr5	dexseq_prepare_annotation2.py	exon	36608280	36608430	.	+	.	ENST00000513646__exon_number_007__gene_id_ENSG00000079215	SLC1A3	ENSG00000079215.6	2.19274408561432	18.9040231842664	1.07031735740318e-32	2.19640640849706e-30
ENSG00000141002.ENSG00000267048.ENSG00000198211.ENSG00000258839.ENSG00000256390.ENSG00000258947.44	ENSG00000141002+ENSG00000267048+ENSG00000198211+ENSG00000258839+ENSG00000256390+ENSG00000258947	ENSG00000141002+ENSG00000267048+ENSG00000198211+ENSG00000258839+ENSG00000256390+ENSG00000258947_045	chr16	dexseq_prepare_annotation2.py	exon	89971160	89971345	.	+	.	ENST00000570116+ENST00000562193__exon_number_045__gene_id_ENSG00000141002+ENSG00000267048+ENSG00000198211+ENSG00000258839+ENSG00000256390+ENSG00000258947		ENSG00000141002.ENSG00000267048.ENSG00000198211.ENSG00000258839.ENSG00000256390.ENSG00000258947.44	-5.07273029088785	-13.6216630637499	1.16290645232489e-32	2.38284739125187e-30
ENSG00000042317.16	ENSG00000042317	ENSG00000042317_017	chr14	dexseq_prepare_annotation2.py	exon	88852182	88852375	.	+	.	ENST00000554168+ENST00000555356+ENST00000557724__exon_number_017__gene_id_ENSG00000042317	SPATA7	ENSG00000042317.16	2.57304253843921	17.1800512017214	1.22724588866754e-32	2.51093411433104e-30
ENSG00000023228.ENSG00000237580.31	ENSG00000023228+ENSG00000237580	ENSG00000023228+ENSG00000237580_032	chr2	dexseq_prepare_annotation2.py	exon	207023820	207023918	.	-	.	ENST00000449699+ENST00000455934+ENST00000454195__exon_number_032__gene_id_ENSG00000023228+ENSG00000237580		ENSG00000023228.ENSG00000237580.31	-2.24681237252934	-18.0767305657637	1.24615189410135e-32	2.54582156151187e-30
ENSG00000108100.26	ENSG00000108100	ENSG00000108100_027	chr10	dexseq_prepare_annotation2.py	exon	35854951	35855056	.	+	.	ENST00000374706+ENST00000497692+ENST00000374704+ENST00000265375+ENST00000339497+ENST00000465416__exon_number_027__gene_id_ENSG00000108100	CCNY	ENSG00000108100.26	3.02362825662587	21.1748931468604	1.36451016467826e-32	2.7834790857061e-30
ENSG00000013441.39	ENSG00000013441	ENSG00000013441_040	chr2	dexseq_prepare_annotation2.py	exon	201729382	201729385	.	-	.	ENST00000409403+ENST00000321356+ENST00000473565__exon_number_040__gene_id_ENSG00000013441	CLK1	ENSG00000013441.39	3.02929051863536	17.1475146869782	1.42596437232563e-32	2.90452440384415e-30
ENSG00000257062.ENSG00000111700.ENSG00000134538.ENSG00000205754.ENSG00000257046.22	ENSG00000257062+ENSG00000111700+ENSG00000134538+ENSG00000205754+ENSG00000257046	ENSG00000257062+ENSG00000111700+ENSG00000134538+ENSG00000205754+ENSG00000257046_023	chr12	dexseq_prepare_annotation2.py	exon	21054284	21054401	.	+	.	ENST00000261196+ENST00000381545+ENST00000553473+ENST00000544370+ENST00000540229__exon_number_023__gene_id_ENSG00000257062+ENSG00000111700+ENSG00000134538+ENSG00000205754+ENSG00000257046		ENSG00000257062.ENSG00000111700.ENSG00000134538.ENSG00000205754.ENSG00000257046.22	-1.20164848490327	-14.9145364646983	1.43736001130695e-32	2.91943927211359e-30
ENSG00000103671.25	ENSG00000103671	ENSG00000103671_026	chr15	dexseq_prepare_annotation2.py	exon	64706284	64706410	.	+	.	ENST00000261884__exon_number_026__gene_id_ENSG00000103671	TRIP4	ENSG00000103671.25	3.2664219210695	21.1570932100092	1.43753984233555e-32	2.91943927211359e-30
ENSG00000148337.2	ENSG00000148337	ENSG00000148337_003	chr9	dexseq_prepare_annotation2.py	exon	130928345	130928345	.	-	.	ENST00000538431+ENST00000485862+ENST00000393608+ENST00000541172+ENST00000372954+ENST00000357558+ENST00000325721+ENST00000471773__exon_number_003__gene_id_ENSG00000148337	CIZ1	ENSG00000148337.2	1.3770835890079	13.5642157800979	1.48966441850823e-32	3.02082820323959e-30
ENSG00000187741.52	ENSG00000187741	ENSG00000187741_053	chr16	dexseq_prepare_annotation2.py	exon	89833556	89833645	.	-	.	ENST00000567205+ENST00000568369+ENST00000389301__exon_number_053__gene_id_ENSG00000187741	FANCA	ENSG00000187741.52	0.99006672071578	14.4662066003051	1.50185432591757e-32	3.04105564878937e-30
ENSG00000147996	ENSG00000147996	ENSG00000147996_001	chr9	dexseq_prepare_annotation2.py	exon	70432004	70432050	.	-	.	ENST00000382405__exon_number_001__gene_id_ENSG00000147996	CBWD5	ENSG00000147996	1.5137942060048	15.4031399581977	1.54989231070043e-32	3.1337042086424e-30
ENSG00000257062.ENSG00000111700.ENSG00000134538.ENSG00000205754.ENSG00000257046.20	ENSG00000257062+ENSG00000111700+ENSG00000134538+ENSG00000205754+ENSG00000257046	ENSG00000257062+ENSG00000111700+ENSG00000134538+ENSG00000205754+ENSG00000257046_021	chr12	dexseq_prepare_annotation2.py	exon	21036352	21036536	.	+	.	ENST00000261196+ENST00000381545+ENST00000553473+ENST00000544370+ENST00000540229__exon_number_021__gene_id_ENSG00000257062+ENSG00000111700+ENSG00000134538+ENSG00000205754+ENSG00000257046		ENSG00000257062.ENSG00000111700.ENSG00000134538.ENSG00000205754.ENSG00000257046.20	-1.25361545236424	-14.8846394608496	1.74263141827892e-32	3.51821907190942e-30
ENSG00000134668.14	ENSG00000134668	ENSG00000134668_015	chr1	dexseq_prepare_annotation2.py	exon	32259828	32259836	.	-	.	ENST00000257100+ENST00000531039+ENST00000473361+ENST00000360482+ENST00000452755+ENST00000528579+ENST00000533231+ENST00000373648+ENST00000532604__exon_number_015__gene_id_ENSG00000134668	SPOCD1	ENSG00000134668.14	4.230778218433	15.7613229925774	1.82323615599152e-32	3.67554770795084e-30
ENSG00000127419.37	ENSG00000127419	ENSG00000127419_038	chr4	dexseq_prepare_annotation2.py	exon	946225	946238	.	+	.	ENST00000264771+ENST00000452360+ENST00000506669+ENST00000514453+ENST00000504180+ENST00000508204+ENST00000515740+ENST00000515492+ENST00000513952+ENST00000509508+ENST00000438836+ENST00000510493+ENST00000515876__exon_number_038__gene_id_ENSG00000127419	TMEM175	ENSG00000127419.37	-1.78099718641405	-18.3372678095984	1.92011644054699e-32	3.86517750230108e-30
ENSG00000163625.74	ENSG00000163625	ENSG00000163625_075	chr4	dexseq_prepare_annotation2.py	exon	85752566	85752758	.	-	.	ENST00000295888+ENST00000426414+ENST00000322366__exon_number_075__gene_id_ENSG00000163625	WDFY3	ENSG00000163625.74	1.78851550188026	13.707821599667	1.94887305166355e-32	3.91732043588115e-30
ENSG00000072609.ENSG00000196458.ENSG00000090615.38	ENSG00000072609+ENSG00000196458+ENSG00000090615	ENSG00000072609+ENSG00000196458+ENSG00000090615_039	chr12	dexseq_prepare_annotation2.py	exon	133405389	133405426	.	-	.	ENST00000537317+ENST00000545875+ENST00000456883__exon_number_039__gene_id_ENSG00000072609+ENSG00000196458+ENSG00000090615		ENSG00000072609.ENSG00000196458.ENSG00000090615.38	-8.58538898641409	-18.3284449442823	1.98810144186312e-32	3.99032886765526e-30
ENSG00000066739.1	ENSG00000066739	ENSG00000066739_002	chr14	dexseq_prepare_annotation2.py	exon	96755793	96755992	.	-	.	ENST00000555263__exon_number_002__gene_id_ENSG00000066739	ATG2B	ENSG00000066739.1	1.48771344587604	15.6028926559014	2.05500506000312e-32	4.11859014113267e-30
ENSG00000016864.30	ENSG00000016864	ENSG00000016864_031	chr3	dexseq_prepare_annotation2.py	exon	52735225	52735359	.	-	.	ENST00000497436__exon_number_031__gene_id_ENSG00000016864	GLT8D1	ENSG00000016864.30	-1.13322505383009	-15.4622857648657	2.21432080981354e-32	4.43141759032161e-30
ENSG00000148218.4	ENSG00000148218	ENSG00000148218_005	chr9	dexseq_prepare_annotation2.py	exon	116151718	116151804	.	-	.	ENST00000482847+ENST00000409155+ENST00000277315__exon_number_005__gene_id_ENSG00000148218	ALAD	ENSG00000148218.4	-3.22207819015814	-16.1922370652394	2.34461692740354e-32	4.68534322409785e-30
ENSG00000158286.25	ENSG00000158286	ENSG00000158286_026	chr1	dexseq_prepare_annotation2.py	exon	6271095	6271178	.	+	.	ENST00000377939+ENST00000496329+ENST00000463453+ENST00000492476__exon_number_026__gene_id_ENSG00000158286	RNF207	ENSG00000158286.25	3.1857328474692	15.8602968103192	2.3812858906824e-32	4.75170370331722e-30
ENSG00000140443.37	ENSG00000140443	ENSG00000140443_038	chr15	dexseq_prepare_annotation2.py	exon	99467011	99467104	.	+	.	ENST00000560343__exon_number_038__gene_id_ENSG00000140443	IGF1R	ENSG00000140443.37	-1.41404548669326	-14.5931462016658	2.51048090753116e-32	4.99820862475497e-30
ENSG00000066855	ENSG00000066855	ENSG00000066855_001	chr8	dexseq_prepare_annotation2.py	exon	66556969	66556973	.	+	.	ENST00000523222+ENST00000523170+ENST00000522239__exon_number_001__gene_id_ENSG00000066855	MTFR1	ENSG00000066855	-2.49446069135061	-15.4406486835299	2.51210170817194e-32	4.99820862475497e-30
ENSG00000105669.ENSG00000051128.ENSG00000268193.9	ENSG00000105669+ENSG00000051128+ENSG00000268193	ENSG00000105669+ENSG00000051128+ENSG00000268193_010	chr19	dexseq_prepare_annotation2.py	exon	19010747	19010756	.	-	.	ENST00000598969+ENST00000593827+ENST00000600932+ENST00000351079+ENST00000349893+ENST00000262812+ENST00000595984__exon_number_010__gene_id_ENSG00000105669+ENSG00000051128+ENSG00000268193		ENSG00000105669.ENSG00000051128.ENSG00000268193.9	-4.17958412180866	-15.2022077454456	2.64193596222202e-32	5.24892649073246e-30
ENSG00000257062.ENSG00000111700.ENSG00000134538.ENSG00000205754.ENSG00000257046.38	ENSG00000257062+ENSG00000111700+ENSG00000134538+ENSG00000205754+ENSG00000257046	ENSG00000257062+ENSG00000111700+ENSG00000134538+ENSG00000205754+ENSG00000257046_039	chr12	dexseq_prepare_annotation2.py	exon	21207521	21207523	.	+	.	ENST00000543498+ENST00000545916+ENST00000593147+ENST00000381541+ENST00000554957+ENST00000421593__exon_number_039__gene_id_ENSG00000257062+ENSG00000111700+ENSG00000134538+ENSG00000205754+ENSG00000257046		ENSG00000257062.ENSG00000111700.ENSG00000134538.ENSG00000205754.ENSG00000257046.38	2.42240746047883	14.811897916466	2.78490319925051e-32	5.52497428630499e-30
ENSG00000114480.26	ENSG00000114480	ENSG00000114480_027	chr3	dexseq_prepare_annotation2.py	exon	81810526	81811312	.	-	.	ENST00000429644__exon_number_027__gene_id_ENSG00000114480	GBE1	ENSG00000114480.26	-2.8688604006013	-20.9242746637045	2.85146416119753e-32	5.64886159933858e-30
ENSG00000260565.4	ENSG00000260565	ENSG00000260565_005	chr16	dexseq_prepare_annotation2.py	exon	2713083	2713084	.	-	.	ENST00000568395+ENST00000569465+ENST00000562807__exon_number_005__gene_id_ENSG00000260565	ERVK13-1	ENSG00000260565.4	3.07245366797811	22.710088475427	2.88997872199045e-32	5.71691093410923e-30
ENSG00000138074.31	ENSG00000138074	ENSG00000138074_032	chr2	dexseq_prepare_annotation2.py	exon	27428894	27428961	.	-	.	ENST00000310574+ENST00000412471+ENST00000464538+ENST00000445802+ENST00000408041+ENST00000488743__exon_number_032__gene_id_ENSG00000138074	SLC5A6	ENSG00000138074.31	-1.91770233874109	-15.9747662145843	3.00708706922241e-32	5.94001374655062e-30
ENSG00000143226.ENSG00000244682.ENSG00000273112.ENSG00000072694.55	ENSG00000143226+ENSG00000244682+ENSG00000273112+ENSG00000072694	ENSG00000143226+ENSG00000244682+ENSG00000273112+ENSG00000072694_056	chr1	dexseq_prepare_annotation2.py	exon	161559871	161560008	.	+	.	ENST00000465075__exon_number_056__gene_id_ENSG00000143226+ENSG00000244682+ENSG00000273112+ENSG00000072694		ENSG00000143226.ENSG00000244682.ENSG00000273112.ENSG00000072694.55	4.17630895766036	14.3050553267884	3.02647834142571e-32	5.96972852846221e-30
ENSG00000085999.2	ENSG00000085999	ENSG00000085999_003	chr1	dexseq_prepare_annotation2.py	exon	46713372	46713403	.	+	.	ENST00000442598+ENST00000493985+ENST00000463715__exon_number_003__gene_id_ENSG00000085999	RAD54L	ENSG00000085999.2	-2.08321075783939	-16.1353057804164	3.15516571230093e-32	6.21463529381557e-30
ENSG00000177483.ENSG00000124831.3	ENSG00000177483+ENSG00000124831	ENSG00000177483+ENSG00000124831_004	chr2	dexseq_prepare_annotation2.py	exon	238592845	238593116	.	+	.	ENST00000489295__exon_number_004__gene_id_ENSG00000177483+ENSG00000124831		ENSG00000177483.ENSG00000124831.3	2.09818110571788	17.8332348528753	3.40226796403259e-32	6.69174440845527e-30
ENSG00000148343.6	ENSG00000148343	ENSG00000148343_007	chr9	dexseq_prepare_annotation2.py	exon	131802067	131802165	.	+	.	ENST00000450073__exon_number_007__gene_id_ENSG00000148343	FAM73B	ENSG00000148343.6	1.58850133678257	14.9367528416836	3.91878409656656e-32	7.69662651618364e-30
ENSG00000163625.55	ENSG00000163625	ENSG00000163625_056	chr4	dexseq_prepare_annotation2.py	exon	85710879	85711060	.	-	.	ENST00000295888+ENST00000322366__exon_number_056__gene_id_ENSG00000163625	WDFY3	ENSG00000163625.55	-5.20501740392031	-13.6190493154118	3.94361471668743e-32	7.73432985707358e-30
ENSG00000214753.ENSG00000168000.ENSG00000234857.79	ENSG00000214753+ENSG00000168000+ENSG00000234857	ENSG00000214753+ENSG00000168000+ENSG00000234857_080	chr11	dexseq_prepare_annotation2.py	exon	62484461	62484661	.	-	.	ENST00000403734+ENST00000301785__exon_number_080__gene_id_ENSG00000214753+ENSG00000168000+ENSG00000234857		ENSG00000214753.ENSG00000168000.ENSG00000234857.79	-1.4853666538532	-13.4952919389327	4.08926457737325e-32	8.00854175134471e-30
ENSG00000136828.38	ENSG00000136828	ENSG00000136828_039	chr9	dexseq_prepare_annotation2.py	exon	129975223	129975246	.	+	.	ENST00000467325+ENST00000471643+ENST00000424082+ENST00000438723+ENST00000259351__exon_number_039__gene_id_ENSG00000136828	RALGPS1	ENSG00000136828.38	-1.59684506740153	-15.47680000468	4.22722886845956e-32	8.26694219993361e-30
ENSG00000147889	ENSG00000147889	ENSG00000147889_001	chr9	dexseq_prepare_annotation2.py	exon	21967751	21967751	.	-	.	ENST00000361570__exon_number_001__gene_id_ENSG00000147889	CDKN2A	ENSG00000147889	-2.83367695568972	-17.7801307673553	4.23964906285904e-32	8.27943757103366e-30
ENSG00000005884.25	ENSG00000005884	ENSG00000005884_026	chr17	dexseq_prepare_annotation2.py	exon	48151879	48151898	.	+	.	ENST00000007722+ENST00000505306+ENST00000506401+ENST00000320031+ENST00000544892+ENST00000510809__exon_number_026__gene_id_ENSG00000005884	ITGA3	ENSG00000005884.25	-2.04167065665141	-18.1350365379175	4.27312523502433e-32	8.33295839510724e-30
ENSG00000140694.50	ENSG00000140694	ENSG00000140694_051	chr16	dexseq_prepare_annotation2.py	exon	14724125	14724133	.	-	.	ENST00000341484__exon_number_051__gene_id_ENSG00000140694	PARN	ENSG00000140694.50	-3.13494100543666	-15.4734221851852	4.30979498869803e-32	8.39254630948081e-30
ENSG00000145012.36	ENSG00000145012	ENSG00000145012_037	chr3	dexseq_prepare_annotation2.py	exon	188426182	188430630	.	+	.	ENST00000448637__exon_number_037__gene_id_ENSG00000145012	LPP	ENSG00000145012.36	-2.28855325219582	-16.90096258546	4.46570781128623e-32	8.68384082974846e-30
ENSG00000007516.5	ENSG00000007516	ENSG00000007516_006	chr16	dexseq_prepare_annotation2.py	exon	1384653	1384757	.	+	.	ENST00000324385+ENST00000397489+ENST00000567825__exon_number_006__gene_id_ENSG00000007516	BAIAP3	ENSG00000007516.5	-3.45239377968351	-16.4470627709829	4.49962301201248e-32	8.73741506120431e-30
ENSG00000185813.22	ENSG00000185813	ENSG00000185813_023	chr17	dexseq_prepare_annotation2.py	exon	79864340	79864422	.	-	.	ENST00000570388+ENST00000331285+ENST00000538721+ENST00000576343+ENST00000538936+ENST00000570391+ENST00000571105+ENST00000573401+ENST00000574155+ENST00000571581+ENST00000572995+ENST00000573636__exon_number_023__gene_id_ENSG00000185813	PCYT2	ENSG00000185813.22	2.72204059050042	29.1327812889208	4.51398341778271e-32	8.75291987985477e-30
ENSG00000136051.28	ENSG00000136051	ENSG00000136051_029	chr12	dexseq_prepare_annotation2.py	exon	105538234	105538495	.	+	.	ENST00000550613__exon_number_029__gene_id_ENSG00000136051	KIAA1033	ENSG00000136051.28	-3.52606297016676	-13.8111708645138	4.65355857798342e-32	9.01083840531779e-30
ENSG00000166689.56	ENSG00000166689	ENSG00000166689_057	chr11	dexseq_prepare_annotation2.py	exon	16902906	16903166	.	-	.	ENST00000528637__exon_number_057__gene_id_ENSG00000166689	PLEKHA7	ENSG00000166689.56	-3.33096114664981	-14.2994520383215	4.78730327619576e-32	9.2567565855748e-30
ENSG00000070366.46	ENSG00000070366	ENSG00000070366_047	chr17	dexseq_prepare_annotation2.py	exon	2147952	2148013	.	-	.	ENST00000570659+ENST00000354901+ENST00000263073+ENST00000544865__exon_number_047__gene_id_ENSG00000070366	SMG6	ENSG00000070366.46	2.111922074457	16.2189400002012	5.25062835540996e-32	1.0138365181446e-29
ENSG00000215021.ENSG00000238795.45	ENSG00000215021+ENSG00000238795	ENSG00000215021+ENSG00000238795_046	chr12	dexseq_prepare_annotation2.py	exon	7079917	7079988	.	-	.	ENST00000535923__exon_number_046__gene_id_ENSG00000215021+ENSG00000238795		ENSG00000215021.ENSG00000238795.45	2.53244679258867	16.4145725720224	5.28459129475771e-32	1.01896123664622e-29
ENSG00000113575.ENSG00000272772.ENSG00000113558.ENSG00000273345.ENSG00000006837.73	ENSG00000113575+ENSG00000272772+ENSG00000113558+ENSG00000273345+ENSG00000006837	ENSG00000113575+ENSG00000272772+ENSG00000113558+ENSG00000273345+ENSG00000006837_074	chr5	dexseq_prepare_annotation2.py	exon	133647983	133648071	.	-	.	ENST00000435211+ENST00000536186+ENST00000521118+ENST00000523832+ENST00000523054+ENST00000520515+ENST00000609654+ENST00000519312+ENST00000265334__exon_number_074__gene_id_ENSG00000113575+ENSG00000272772+ENSG00000113558+ENSG00000273345+ENSG00000006837		ENSG00000113575.ENSG00000272772.ENSG00000113558.ENSG00000273345.ENSG00000006837.73	-2.67409755588714	-13.0276697919951	5.4451423470893e-32	1.0484457394986e-29
ENSG00000006025.11	ENSG00000006025	ENSG00000006025_012	chr17	dexseq_prepare_annotation2.py	exon	45886700	45886844	.	-	.	ENST00000579728+ENST00000583167+ENST00000007414+ENST00000392507__exon_number_012__gene_id_ENSG00000006025	OSBPL7	ENSG00000006025.11	-2.1304641330332	-17.7109269225281	5.65060513096719e-32	1.08648315967782e-29
ENSG00000162825.2	ENSG00000162825	ENSG00000162825_003	chr1	dexseq_prepare_annotation2.py	exon	144148790	144148892	.	+	.	ENST00000369190+ENST00000412624+ENST00000369365__exon_number_003__gene_id_ENSG00000162825	NBPF8	ENSG00000162825.2	-0.986995168849419	-14.0436601265342	6.07833920106684e-32	1.16709213364708e-29
ENSG00000147889.2	ENSG00000147889	ENSG00000147889_003	chr9	dexseq_prepare_annotation2.py	exon	21967990	21967994	.	-	.	ENST00000304494+ENST00000361570+ENST00000579755+ENST00000579122__exon_number_003__gene_id_ENSG00000147889	CDKN2A	ENSG00000147889.2	-2.38799729771261	-17.6863546351914	6.25833227235328e-32	1.19906870370302e-29
ENSG00000114416.3	ENSG00000114416	ENSG00000114416_004	chr3	dexseq_prepare_annotation2.py	exon	180630090	180630269	.	+	.	ENST00000357559__exon_number_004__gene_id_ENSG00000114416	FXR1	ENSG00000114416.3	-2.16351994996217	-13.9901767306236	6.26234474422058e-32	1.19906870370302e-29
ENSG00000177479.51	ENSG00000177479	ENSG00000177479_052	chr3	dexseq_prepare_annotation2.py	exon	49008147	49008274	.	+	.	ENST00000465217__exon_number_052__gene_id_ENSG00000177479	ARIH2	ENSG00000177479.51	-1.31557974032803	-14.2580847817456	6.38302589410247e-32	1.22047366698851e-29
ENSG00000133606.10	ENSG00000133606	ENSG00000133606_011	chr7	dexseq_prepare_annotation2.py	exon	140155701	140155711	.	-	.	ENST00000463142__exon_number_011__gene_id_ENSG00000133606	MKRN1	ENSG00000133606.10	-2.22619798874322	-15.6795158209616	6.41689159692951e-32	1.22524253098201e-29
ENSG00000137877.25	ENSG00000137877	ENSG00000137877_026	chr15	dexseq_prepare_annotation2.py	exon	42153933	42154121	.	-	.	ENST00000320955__exon_number_026__gene_id_ENSG00000137877	SPTBN5	ENSG00000137877.25	-6.01156522617268	-13.9326317236832	6.75451831043034e-32	1.28791777884131e-29
ENSG00000257062.ENSG00000111700.ENSG00000134538.ENSG00000205754.ENSG00000257046.37	ENSG00000257062+ENSG00000111700+ENSG00000134538+ENSG00000205754+ENSG00000257046	ENSG00000257062+ENSG00000111700+ENSG00000134538+ENSG00000205754+ENSG00000257046_038	chr12	dexseq_prepare_annotation2.py	exon	21207513	21207520	.	+	.	ENST00000545916+ENST00000554957+ENST00000381541+ENST00000543498+ENST00000421593__exon_number_038__gene_id_ENSG00000257062+ENSG00000111700+ENSG00000134538+ENSG00000205754+ENSG00000257046		ENSG00000257062.ENSG00000111700.ENSG00000134538.ENSG00000205754.ENSG00000257046.37	2.39283746209604	14.6696222398101	6.97347010466044e-32	1.32782221468573e-29
ENSG00000228113.16	ENSG00000228113	ENSG00000228113_017	chr7	dexseq_prepare_annotation2.py	exon	87913147	87913224	.	+	.	ENST00000595121+ENST00000600908+ENST00000434733__exon_number_017__gene_id_ENSG00000228113	AC003991.3	ENSG00000228113.16	3.56591821090281	22.3541553873033	7.08488601084393e-32	1.3471685053805e-29
ENSG00000103343.ENSG00000103351.ENSG00000263212.ENSG00000262621.ENSG00000122390.11	ENSG00000103343+ENSG00000103351+ENSG00000263212+ENSG00000262621+ENSG00000122390	ENSG00000103343+ENSG00000103351+ENSG00000263212+ENSG00000262621+ENSG00000122390_012	chr16	dexseq_prepare_annotation2.py	exon	3454909	3454994	.	+	.	ENST00000572544+ENST00000344823+ENST00000575752__exon_number_012__gene_id_ENSG00000103343+ENSG00000103351+ENSG00000263212+ENSG00000262621+ENSG00000122390		ENSG00000103343.ENSG00000103351.ENSG00000263212.ENSG00000262621.ENSG00000122390.11	1.24952027844589	13.2537732000614	7.15817018477267e-32	1.35922068047953e-29
ENSG00000197077.15	ENSG00000197077	ENSG00000197077_016	chr22	dexseq_prepare_annotation2.py	exon	25573315	25573489	.	+	.	ENST00000494730+ENST00000401395+ENST00000358431+ENST00000406486__exon_number_016__gene_id_ENSG00000197077	KIAA1671	ENSG00000197077.15	-3.15291500538496	-21.3863278189752	7.59890599134101e-32	1.44091630929177e-29
ENSG00000188897.31	ENSG00000188897	ENSG00000188897_032	chr16	dexseq_prepare_annotation2.py	exon	11501056	11501193	.	-	.	ENST00000598234__exon_number_032__gene_id_ENSG00000188897	CTD-3088G3.8	ENSG00000188897.31	1.37546807019469	16.1423861787809	7.7570616586314e-32	1.46887719567844e-29
ENSG00000156261.6	ENSG00000156261	ENSG00000156261_007	chr21	dexseq_prepare_annotation2.py	exon	30433698	30433738	.	-	.	ENST00000286788+ENST00000540844+ENST00000542732+ENST00000470450+ENST00000496121__exon_number_007__gene_id_ENSG00000156261	CCT8	ENSG00000156261.6	3.4602788686172	19.3245925428216	7.90703738656493e-32	1.49521423505779e-29
ENSG00000257341.ENSG00000213145.ENSG00000185347.69	ENSG00000257341+ENSG00000213145+ENSG00000185347	ENSG00000257341+ENSG00000213145+ENSG00000185347_070	chr14	dexseq_prepare_annotation2.py	exon	105964213	105964314	.	+	.	ENST00000546492+ENST00000432805+ENST00000551538+ENST00000329886+ENST00000551054+ENST00000334656+ENST00000548920+ENST00000354560+ENST00000392523+ENST00000450383+ENST00000392522+ENST00000392527__exon_number_070__gene_id_ENSG00000257341+ENSG00000213145+ENSG00000185347		ENSG00000257341.ENSG00000213145.ENSG00000185347.69	1.52088268150472	13.8189845487894	8.14635471923189e-32	1.5383500054807e-29
ENSG00000105738	ENSG00000105738	ENSG00000105738_001	chr19	dexseq_prepare_annotation2.py	exon	38397868	38397884	.	+	.	ENST00000222345__exon_number_001__gene_id_ENSG00000105738	SIPA1L3	ENSG00000105738	-2.30477401594293	-21.3543145411308	8.30285630344113e-32	1.56574990449755e-29
ENSG00000116883.ENSG00000214193.17	ENSG00000116883+ENSG00000214193	ENSG00000116883+ENSG00000214193_018	chr1	dexseq_prepare_annotation2.py	exon	36784672	36784765	.	+	.	ENST00000453908+ENST00000312808+ENST00000505871+ENST00000480549+ENST00000373139+ENST00000426732__exon_number_018__gene_id_ENSG00000116883+ENSG00000214193		ENSG00000116883.ENSG00000214193.17	-1.82222707799386	-15.7842281053239	8.35168699015978e-32	1.57279794256663e-29
ENSG00000166689.55	ENSG00000166689	ENSG00000166689_056	chr11	dexseq_prepare_annotation2.py	exon	16902831	16902905	.	-	.	ENST00000528637+ENST00000528376__exon_number_056__gene_id_ENSG00000166689	PLEKHA7	ENSG00000166689.55	-2.96088059126765	-14.2160329482345	8.55153666268056e-32	1.60822775653803e-29
ENSG00000131018.134	ENSG00000131018	ENSG00000131018_135	chr6	dexseq_prepare_annotation2.py	exon	152688127	152688131	.	-	.	ENST00000454018__exon_number_135__gene_id_ENSG00000131018	SYNE1	ENSG00000131018.134	-5.01938276242486	-12.7500155523398	8.78603280962904e-32	1.6500674422746e-29
ENSG00000145348.14	ENSG00000145348	ENSG00000145348_015	chr4	dexseq_prepare_annotation2.py	exon	107103510	107103770	.	-	.	ENST00000506615__exon_number_015__gene_id_ENSG00000145348	TBCK	ENSG00000145348.14	-3.4583748062393	-14.4032766783704	8.98349901255784e-32	1.68484787628144e-29
ENSG00000083844.14	ENSG00000083844	ENSG00000083844_015	chr19	dexseq_prepare_annotation2.py	exon	57722722	57722851	.	+	.	ENST00000263095+ENST00000536056+ENST00000597447__exon_number_015__gene_id_ENSG00000083844	ZNF264	ENSG00000083844.14	2.04264453930472	18.7771012103721	9.17128205682211e-32	1.71771982053599e-29
ENSG00000113575.ENSG00000272772.ENSG00000113558.ENSG00000273345.ENSG00000006837.38	ENSG00000113575+ENSG00000272772+ENSG00000113558+ENSG00000273345+ENSG00000006837	ENSG00000113575+ENSG00000272772+ENSG00000113558+ENSG00000273345+ENSG00000006837_039	chr5	dexseq_prepare_annotation2.py	exon	133534777	133534895	.	-	.	ENST00000472253+ENST00000481195__exon_number_039__gene_id_ENSG00000113575+ENSG00000272772+ENSG00000113558+ENSG00000273345+ENSG00000006837		ENSG00000113575.ENSG00000272772.ENSG00000113558.ENSG00000273345.ENSG00000006837.38	3.38053973589592	12.9646051648967	9.52305589899871e-32	1.78117473044951e-29
ENSG00000134853.ENSG00000145216.12	ENSG00000134853+ENSG00000145216	ENSG00000134853+ENSG00000145216_013	chr4	dexseq_prepare_annotation2.py	exon	54245285	54245391	.	+	.	ENST00000505125__exon_number_013__gene_id_ENSG00000134853+ENSG00000145216		ENSG00000134853.ENSG00000145216.12	3.02023428997281	14.6974023518575	1.00392113252867e-31	1.87516077007252e-29
ENSG00000173890.ENSG00000242583.20	ENSG00000173890+ENSG00000242583	ENSG00000173890+ENSG00000242583_021	chr3	dexseq_prepare_annotation2.py	exon	169795391	169795711	.	+	.	ENST00000492492+ENST00000492924__exon_number_021__gene_id_ENSG00000173890+ENSG00000242583		ENSG00000173890.ENSG00000242583.20	-4.07620922133029	-19.2530515451904	1.00948778271938e-31	1.88299646383712e-29
ENSG00000148343.9	ENSG00000148343	ENSG00000148343_010	chr9	dexseq_prepare_annotation2.py	exon	131804583	131804679	.	+	.	ENST00000406926+ENST00000358369+ENST00000477088+ENST00000445183+ENST00000439290+ENST00000277475+ENST00000474534+ENST00000450073__exon_number_010__gene_id_ENSG00000148343	FAM73B	ENSG00000148343.9	1.6881775412639	14.78416241003	1.01949757741204e-31	1.89908744114775e-29
ENSG00000198632.ENSG00000174368	ENSG00000198632+ENSG00000174368	ENSG00000198632+ENSG00000174368_001	chr7	dexseq_prepare_annotation2.py	exon	74880905	74881026	.	-	.	ENST00000442338__exon_number_001__gene_id_ENSG00000198632+ENSG00000174368		ENSG00000198632.ENSG00000174368	-1.95584712181096	-16.4885450474285	1.04095851552368e-31	1.9364367311949e-29
ENSG00000165949.32	ENSG00000165949	ENSG00000165949_033	chr14	dexseq_prepare_annotation2.py	exon	94583032	94583032	.	+	.	ENST00000444961+ENST00000298902+ENST00000555744+ENST00000448882__exon_number_033__gene_id_ENSG00000165949	IFI27	ENSG00000165949.32	3.83475529785146	17.5533154187469	1.08950139382351e-31	2.02210703906911e-29
ENSG00000108309.25	ENSG00000108309	ENSG00000108309_026	chr17	dexseq_prepare_annotation2.py	exon	42396038	42396038	.	+	.	ENST00000426726+ENST00000590834+ENST00000588564__exon_number_026__gene_id_ENSG00000108309	RUNDC3A	ENSG00000108309.25	1.35247555947713	16.9627323665162	1.08995761323889e-31	2.02210703906911e-29
ENSG00000114416.8	ENSG00000114416	ENSG00000114416_009	chr3	dexseq_prepare_annotation2.py	exon	180630460	180630465	.	+	.	ENST00000445140+ENST00000305586+ENST00000491674+ENST00000468861+ENST00000479176+ENST00000475315+ENST00000357559+ENST00000491062__exon_number_009__gene_id_ENSG00000114416	FXR1	ENSG00000114416.8	-2.31930766576818	-13.9135930769725	1.09583974294914e-31	2.03027604521613e-29
ENSG00000082805.12	ENSG00000082805	ENSG00000082805_013	chr12	dexseq_prepare_annotation2.py	exon	1136589	1136705	.	+	.	ENST00000546231+ENST00000542302__exon_number_013__gene_id_ENSG00000082805	ERC1	ENSG00000082805.12	-1.5591175639475	-13.5837541226405	1.13847774986874e-31	2.10642933111159e-29
ENSG00000091536.67	ENSG00000091536	ENSG00000091536_068	chr17	dexseq_prepare_annotation2.py	exon	18061622	18061625	.	+	.	ENST00000556535+ENST00000557190__exon_number_068__gene_id_ENSG00000091536	MYO15A	ENSG00000091536.67	-1.80735287526694	-13.4487573886561	1.19477342885504e-31	2.20761325644406e-29
ENSG00000104365.45	ENSG00000104365	ENSG00000104365_046	chr8	dexseq_prepare_annotation2.py	exon	42177165	42177268	.	+	.	ENST00000517917+ENST00000520201__exon_number_046__gene_id_ENSG00000104365	IKBKB	ENSG00000104365.45	1.53258188284079	14.1094282905517	1.19709066040298e-31	2.20892188715166e-29
ENSG00000207945.ENSG00000100124	ENSG00000207945+ENSG00000100124	ENSG00000207945+ENSG00000100124_001	chr22	dexseq_prepare_annotation2.py	exon	38226862	38226862	.	-	.	ENST00000215941__exon_number_001__gene_id_ENSG00000207945+ENSG00000100124		ENSG00000207945.ENSG00000100124	1.90683197509567	22.1410497611778	1.21846819794623e-31	2.24535067145296e-29
ENSG00000013441.8	ENSG00000013441	ENSG00000013441_009	chr2	dexseq_prepare_annotation2.py	exon	201717970	201718054	.	-	.	ENST00000409769+ENST00000321356+ENST00000473565+ENST00000409403+ENST00000461326+ENST00000461981+ENST00000434813+ENST00000472679+ENST00000432425+ENST00000464454__exon_number_009__gene_id_ENSG00000013441	CLK1	ENSG00000013441.8	1.65876081882622	16.6798315430256	1.25137217537748e-31	2.30289384006531e-29
ENSG00000257225.ENSG00000134283.14	ENSG00000257225+ENSG00000134283	ENSG00000257225+ENSG00000134283_015	chr12	dexseq_prepare_annotation2.py	exon	42723625	42723738	.	+	.	ENST00000256678__exon_number_015__gene_id_ENSG00000257225+ENSG00000134283		ENSG00000257225.ENSG00000134283.14	2.60043674294244	18.6883106804875	1.26482468092315e-31	2.32332356391516e-29
ENSG00000187741.48	ENSG00000187741	ENSG00000187741_049	chr16	dexseq_prepare_annotation2.py	exon	89831448	89831452	.	-	.	ENST00000561660+ENST00000568369+ENST00000563318+ENST00000389301__exon_number_049__gene_id_ENSG00000187741	FANCA	ENSG00000187741.48	1.00768050579955	14.159644937562	1.2658581543701e-31	2.32332356391516e-29
ENSG00000162434.1	ENSG00000162434	ENSG00000162434_002	chr1	dexseq_prepare_annotation2.py	exon	65301079	65301189	.	-	.	ENST00000342505__exon_number_002__gene_id_ENSG00000162434	JAK1	ENSG00000162434.1	-1.77553471418619	-16.0387406639475	1.31718429458954e-31	2.41429857232336e-29
ENSG00000166669.17	ENSG00000166669	ENSG00000166669_018	chr16	dexseq_prepare_annotation2.py	exon	10513478	10513480	.	+	.	ENST00000396559+ENST00000562102+ENST00000562527+ENST00000561932__exon_number_018__gene_id_ENSG00000166669	ATF7IP2	ENSG00000166669.17	3.0600976407529	17.1944006092703	1.34402951504035e-31	2.46021914669107e-29
ENSG00000105135.17	ENSG00000105135	ENSG00000105135_018	chr19	dexseq_prepare_annotation2.py	exon	15227273	15227333	.	-	.	ENST00000533086+ENST00000533148+ENST00000524779+ENST00000534378+ENST00000263383+ENST00000525880+ENST00000596093+ENST00000598709+ENST00000534806__exon_number_018__gene_id_ENSG00000105135	ILVBL	ENSG00000105135.17	-3.32445421843731	-15.4046433645258	1.34889230262469e-31	2.46583260530137e-29
ENSG00000011243.26	ENSG00000011243	ENSG00000011243_027	chr19	dexseq_prepare_annotation2.py	exon	15512192	15512240	.	-	.	ENST00000609519+ENST00000594594+ENST00000593845+ENST00000594893+ENST00000595465+ENST00000599137+ENST00000599488+ENST00000397410__exon_number_027__gene_id_ENSG00000011243	AKAP8L	ENSG00000011243.26	1.67481052746029	14.8283881434343	1.3917752985914e-31	2.54084127184068e-29
ENSG00000257062.ENSG00000111700.ENSG00000134538.ENSG00000205754.ENSG00000257046.26	ENSG00000257062+ENSG00000111700+ENSG00000134538+ENSG00000205754+ENSG00000257046	ENSG00000257062+ENSG00000111700+ENSG00000134538+ENSG00000205754+ENSG00000257046_027	chr12	dexseq_prepare_annotation2.py	exon	21172182	21172314	.	+	.	ENST00000421593__exon_number_027__gene_id_ENSG00000257062+ENSG00000111700+ENSG00000134538+ENSG00000205754+ENSG00000257046		ENSG00000257062.ENSG00000111700.ENSG00000134538.ENSG00000205754.ENSG00000257046.26	-1.10780478359908	-14.5608533748123	1.40784217865904e-31	2.56675991154561e-29
ENSG00000166444.27	ENSG00000166444	ENSG00000166444_028	chr11	dexseq_prepare_annotation2.py	exon	8724205	8724220	.	-	.	ENST00000313726+ENST00000526701+ENST00000533081+ENST00000530559+ENST00000534127+ENST00000526757+ENST00000534278+ENST00000530991+ENST00000530922+ENST00000357665+ENST00000530438+ENST00000526099__exon_number_028__gene_id_ENSG00000166444	ST5	ENSG00000166444.27	-2.08966225473667	-12.5373978124011	1.42006009854294e-31	2.58560173327011e-29
ENSG00000148343.42	ENSG00000148343	ENSG00000148343_043	chr9	dexseq_prepare_annotation2.py	exon	131831538	131832127	.	+	.	ENST00000483458+ENST00000492279__exon_number_043__gene_id_ENSG00000148343	FAM73B	ENSG00000148343.42	-2.0720640909174	-14.730095262554	1.43115457078011e-31	2.60235081329958e-29
ENSG00000129933.17	ENSG00000129933	ENSG00000129933_018	chr19	dexseq_prepare_annotation2.py	exon	19453370	19453426	.	+	.	ENST00000609060+ENST00000392313+ENST00000590837+ENST00000585823+ENST00000262815__exon_number_018__gene_id_ENSG00000129933	MAU2	ENSG00000129933.17	-1.95584590731931	-16.2068494871509	1.48190674660544e-31	2.69107208484754e-29
ENSG00000167380.32	ENSG00000167380	ENSG00000167380_033	chr19	dexseq_prepare_annotation2.py	exon	44677345	44677387	.	+	.	ENST00000588795+ENST00000588883__exon_number_033__gene_id_ENSG00000167380	ZNF226	ENSG00000167380.32	3.19272059278031	14.9991391603913	1.71802295498237e-31	3.11572654422337e-29
ENSG00000153048.33	ENSG00000153048	ENSG00000153048_034	chr16	dexseq_prepare_annotation2.py	exon	8962389	8962576	.	-	.	ENST00000570125__exon_number_034__gene_id_ENSG00000153048	CARHSP1	ENSG00000153048.33	-3.08219072983461	-16.854787026746	1.7751140764611e-31	3.21501729684747e-29
ENSG00000196549.43	ENSG00000196549	ENSG00000196549_044	chr3	dexseq_prepare_annotation2.py	exon	154890325	154890401	.	+	.	ENST00000493888+ENST00000360490+ENST00000462745+ENST00000493237+ENST00000492661+ENST00000460393__exon_number_044__gene_id_ENSG00000196549	MME	ENSG00000196549.43	3.13774087598516	15.2219162293732	1.82535443552894e-31	3.30165492801088e-29
ENSG00000221968.4	ENSG00000221968	ENSG00000221968_005	chr11	dexseq_prepare_annotation2.py	exon	61641207	61641231	.	-	.	ENST00000527379+ENST00000278829+ENST00000527697+ENST00000529404+ENST00000533676__exon_number_005__gene_id_ENSG00000221968	FADS3	ENSG00000221968.4	-3.69749902337789	-17.1237451015152	1.82858608339088e-31	3.30314827690001e-29
ENSG00000105072	ENSG00000105072	ENSG00000105072_001	chr19	dexseq_prepare_annotation2.py	exon	16607122	16607204	.	+	.	ENST00000221671__exon_number_001__gene_id_ENSG00000105072	C19orf44	ENSG00000105072	-7.14240390489564	-19.6440406174647	1.83897426611006e-31	3.31754824043608e-29
ENSG00000173821.105	ENSG00000173821	ENSG00000173821_106	chr17	dexseq_prepare_annotation2.py	exon	78363689	78363717	.	+	.	ENST00000427003+ENST00000582970+ENST00000508628+ENST00000560083+ENST00000411702+ENST00000336301__exon_number_106__gene_id_ENSG00000173821	RNF213	ENSG00000173821.105	-3.01813125016767	-16.3703434632311	1.8420410106834e-31	3.31871971381472e-29
ENSG00000174514.11	ENSG00000174514	ENSG00000174514_012	chr1	dexseq_prepare_annotation2.py	exon	205561257	205561267	.	+	.	ENST00000465651+ENST00000471425__exon_number_012__gene_id_ENSG00000174514	MFSD4	ENSG00000174514.11	3.85537985962638	19.0743645856608	1.86293498536887e-31	3.35196451377917e-29
ENSG00000103657.67	ENSG00000103657	ENSG00000103657_068	chr15	dexseq_prepare_annotation2.py	exon	63986511	63986748	.	-	.	ENST00000443617__exon_number_068__gene_id_ENSG00000103657	HERC1	ENSG00000103657.67	1.24736235756346	14.1031264656352	1.87560647679782e-31	3.37034699965531e-29
ENSG00000166689.57	ENSG00000166689	ENSG00000166689_058	chr11	dexseq_prepare_annotation2.py	exon	17034625	17034889	.	-	.	ENST00000529213__exon_number_058__gene_id_ENSG00000166689	PLEKHA7	ENSG00000166689.57	-3.17970361728095	-14.1000067103223	1.91676062377871e-31	3.43979606530829e-29
ENSG00000141002.ENSG00000267048.ENSG00000198211.ENSG00000258839.ENSG00000256390.ENSG00000258947.66	ENSG00000141002+ENSG00000267048+ENSG00000198211+ENSG00000258839+ENSG00000256390+ENSG00000258947	ENSG00000141002+ENSG00000267048+ENSG00000198211+ENSG00000258839+ENSG00000256390+ENSG00000258947_067	chr16	dexseq_prepare_annotation2.py	exon	89979826	89981548	.	+	.	ENST00000539976+ENST00000555427__exon_number_067__gene_id_ENSG00000141002+ENSG00000267048+ENSG00000198211+ENSG00000258839+ENSG00000256390+ENSG00000258947		ENSG00000141002.ENSG00000267048.ENSG00000198211.ENSG00000258839.ENSG00000256390.ENSG00000258947.66	-5.8636216368906	-13.2772994938175	1.93550495927331e-31	3.46889991956652e-29
ENSG00000139625.4	ENSG00000139625	ENSG00000139625_005	chr12	dexseq_prepare_annotation2.py	exon	53874966	53875064	.	-	.	ENST00000551511+ENST00000552365+ENST00000267079+ENST00000547488+ENST00000547035+ENST00000547020__exon_number_005__gene_id_ENSG00000139625	MAP3K12	ENSG00000139625.4	-2.03959383880214	-15.475465325471	1.97288574405619e-31	3.53128542709907e-29
ENSG00000113575.ENSG00000272772.ENSG00000113558.ENSG00000273345.ENSG00000006837.58	ENSG00000113575+ENSG00000272772+ENSG00000113558+ENSG00000273345+ENSG00000006837	ENSG00000113575+ENSG00000272772+ENSG00000113558+ENSG00000273345+ENSG00000006837_059	chr5	dexseq_prepare_annotation2.py	exon	133622129	133622250	.	-	.	ENST00000520693+ENST00000536186+ENST00000519312+ENST00000435240__exon_number_059__gene_id_ENSG00000113575+ENSG00000272772+ENSG00000113558+ENSG00000273345+ENSG00000006837		ENSG00000113575.ENSG00000272772.ENSG00000113558.ENSG00000273345.ENSG00000006837.58	-0.983482208721232	-12.8820434998979	1.97686836155555e-31	3.5338066391213e-29
ENSG00000081760.40	ENSG00000081760	ENSG00000081760_041	chr12	dexseq_prepare_annotation2.py	exon	125626724	125627861	.	+	.	ENST00000261686+ENST00000543665+ENST00000316543+ENST00000545511+ENST00000316519__exon_number_041__gene_id_ENSG00000081760	AACS	ENSG00000081760.40	-1.88003721780282	-16.3521091636831	2.01188449987935e-31	3.5917239980551e-29
ENSG00000114416.14	ENSG00000114416	ENSG00000114416_015	chr3	dexseq_prepare_annotation2.py	exon	180633317	180633419	.	+	.	ENST00000484042__exon_number_015__gene_id_ENSG00000114416	FXR1	ENSG00000114416.14	-3.82739751843009	-13.8268526944017	2.06504260142828e-31	3.6818368646712e-29
ENSG00000147642.66	ENSG00000147642	ENSG00000147642_067	chr8	dexseq_prepare_annotation2.py	exon	110703834	110703834	.	-	.	ENST00000534578+ENST00000529190+ENST00000422135+ENST00000419099__exon_number_067__gene_id_ENSG00000147642	SYBU	ENSG00000147642.66	1.57525178772426	14.1471939479541	2.09881310176823e-31	3.73719397521859e-29
ENSG00000148343.25	ENSG00000148343	ENSG00000148343_026	chr9	dexseq_prepare_annotation2.py	exon	131825566	131825595	.	+	.	ENST00000495975+ENST00000358369+ENST00000494608+ENST00000414342+ENST00000439290+ENST00000277475__exon_number_026__gene_id_ENSG00000148343	FAM73B	ENSG00000148343.25	-2.01775067210732	-14.6673320413927	2.12220512038739e-31	3.7739514528174e-29
ENSG00000113575.ENSG00000272772.ENSG00000113558.ENSG00000273345.ENSG00000006837.72	ENSG00000113575+ENSG00000272772+ENSG00000113558+ENSG00000273345+ENSG00000006837	ENSG00000113575+ENSG00000272772+ENSG00000113558+ENSG00000273345+ENSG00000006837_073	chr5	dexseq_prepare_annotation2.py	exon	133644265	133644418	.	-	.	ENST00000609383+ENST00000435211+ENST00000518409+ENST00000536186+ENST00000521118+ENST00000523832+ENST00000435240+ENST00000520693+ENST00000523054+ENST00000520515+ENST00000520592+ENST00000609654+ENST00000265334__exon_number_073__gene_id_ENSG00000113575+ENSG00000272772+ENSG00000113558+ENSG00000273345+ENSG00000006837		ENSG00000113575.ENSG00000272772.ENSG00000113558.ENSG00000273345.ENSG00000006837.72	-4.65395300843949	-12.8695484606108	2.20760641649524e-31	3.92074326642904e-29
ENSG00000131558.20	ENSG00000131558	ENSG00000131558_021	chr7	dexseq_prepare_annotation2.py	exon	133164201	133164439	.	+	.	ENST00000498024__exon_number_021__gene_id_ENSG00000131558	EXOC4	ENSG00000131558.20	-4.76885189126526	-13.8636646176166	2.23724912316108e-31	3.96825559589525e-29
ENSG00000257062.ENSG00000111700.ENSG00000134538.ENSG00000205754.ENSG00000257046.19	ENSG00000257062+ENSG00000111700+ENSG00000134538+ENSG00000205754+ENSG00000257046	ENSG00000257062+ENSG00000111700+ENSG00000134538+ENSG00000205754+ENSG00000257046_020	chr12	dexseq_prepare_annotation2.py	exon	21033789	21033954	.	+	.	ENST00000261196+ENST00000381545+ENST00000553473+ENST00000544370+ENST00000540229__exon_number_020__gene_id_ENSG00000257062+ENSG00000111700+ENSG00000134538+ENSG00000205754+ENSG00000257046		ENSG00000257062.ENSG00000111700.ENSG00000134538.ENSG00000205754.ENSG00000257046.19	-1.25002331789096	-14.4876441429957	2.2598187710642e-31	4.00311586844284e-29
ENSG00000165516.27	ENSG00000165516	ENSG00000165516_028	chr14	dexseq_prepare_annotation2.py	exon	50249824	50249829	.	+	.	ENST00000298307+ENST00000554589+ENST00000557247+ENST00000555443__exon_number_028__gene_id_ENSG00000165516	KLHDC2	ENSG00000165516.27	-4.86790406667024	-17.3658785580721	2.38833203050869e-31	4.22531638067547e-29
ENSG00000179818.ENSG00000244617.99	ENSG00000179818+ENSG00000244617	ENSG00000179818+ENSG00000244617_100	chr2	dexseq_prepare_annotation2.py	exon	70313231	70313255	.	-	.	ENST00000610168+ENST00000429599+ENST00000456161+ENST00000458686+ENST00000437019+ENST00000442040+ENST00000416395+ENST00000421843__exon_number_100__gene_id_ENSG00000179818+ENSG00000244617		ENSG00000179818.ENSG00000244617.99	-1.70706572994901	-13.2213207394955	2.4830917289527e-31	4.38730670657657e-29
ENSG00000160410.61	ENSG00000160410	ENSG00000160410_062	chr19	dexseq_prepare_annotation2.py	exon	41096262	41096328	.	+	.	ENST00000602239+ENST00000594973+ENST00000600733+ENST00000602011+ENST00000599833+ENST00000291842+ENST00000597396+ENST00000598201__exon_number_062__gene_id_ENSG00000160410	SHKBP1	ENSG00000160410.61	1.30784738311687	14.1173595504885	2.5771626828397e-31	4.54766524519706e-29
ENSG00000175221.27	ENSG00000175221	ENSG00000175221_028	chr19	dexseq_prepare_annotation2.py	exon	891132	891148	.	-	.	ENST00000586017+ENST00000395808+ENST00000325464+ENST00000312090+ENST00000606248+ENST00000586342+ENST00000606828+ENST00000269814+ENST00000592373+ENST00000592943__exon_number_028__gene_id_ENSG00000175221	MED16	ENSG00000175221.27	2.73984669585521	20.9111072756073	2.86001065373679e-31	5.04030067533901e-29
ENSG00000188130.ENSG00000100429.62	ENSG00000188130+ENSG00000100429	ENSG00000188130+ENSG00000100429_063	chr22	dexseq_prepare_annotation2.py	exon	50689402	50689402	.	-	.	ENST00000497036+ENST00000470965+ENST00000489424__exon_number_063__gene_id_ENSG00000188130+ENSG00000100429		ENSG00000188130.ENSG00000100429.62	-1.69950589362845	-16.0616902139991	3.05567552037835e-31	5.378223967829e-29
ENSG00000148343.43	ENSG00000148343	ENSG00000148343_044	chr9	dexseq_prepare_annotation2.py	exon	131832128	131832213	.	+	.	ENST00000406926+ENST00000492279+ENST00000358369+ENST00000445183+ENST00000439290+ENST00000277475+ENST00000483458__exon_number_044__gene_id_ENSG00000148343	FAM73B	ENSG00000148343.43	-2.273251229904	-14.6090746096696	3.05990194196138e-31	5.37876693987336e-29
ENSG00000151150.49	ENSG00000151150	ENSG00000151150_050	chr10	dexseq_prepare_annotation2.py	exon	61867946	61868044	.	-	.	ENST00000467420__exon_number_050__gene_id_ENSG00000151150	ANK3	ENSG00000151150.49	-2.12541151864599	-14.6966066348598	3.14289891713634e-31	5.51759617311994e-29
ENSG00000166444.6	ENSG00000166444	ENSG00000166444_007	chr11	dexseq_prepare_annotation2.py	exon	8715436	8715445	.	-	.	ENST00000527540+ENST00000532162+ENST00000530991+ENST00000357665+ENST00000526757+ENST00000534127+ENST00000526099+ENST00000313726__exon_number_007__gene_id_ENSG00000166444	ST5	ENSG00000166444.6	-1.82132351241806	-12.4526319462838	3.20387041226669e-31	5.61745278950759e-29
ENSG00000196549.19	ENSG00000196549	ENSG00000196549_020	chr3	dexseq_prepare_annotation2.py	exon	154832783	154832866	.	+	.	ENST00000491026+ENST00000493237+ENST00000360490+ENST00000477669+ENST00000481828+ENST00000462837+ENST00000462745+ENST00000473730+ENST00000492661+ENST00000460393__exon_number_020__gene_id_ENSG00000196549	MME	ENSG00000196549.19	-1.35521882379969	-15.1211583510173	3.26018030611822e-31	5.70889175389983e-29
ENSG00000105135.8	ENSG00000105135	ENSG00000105135_009	chr19	dexseq_prepare_annotation2.py	exon	15226661	15226670	.	-	.	ENST00000533086+ENST00000534378+ENST00000263383+ENST00000524779+ENST00000534806__exon_number_009__gene_id_ENSG00000105135	ILVBL	ENSG00000105135.8	-3.60012697564374	-15.247418979763	3.27267819801244e-31	5.72347642155841e-29
ENSG00000160410.57	ENSG00000160410	ENSG00000160410_058	chr19	dexseq_prepare_annotation2.py	exon	41094988	41095006	.	+	.	ENST00000594973+ENST00000596163+ENST00000600733+ENST00000602011+ENST00000599833+ENST00000595726+ENST00000291842+ENST00000597396+ENST00000598201+ENST00000597649__exon_number_058__gene_id_ENSG00000160410	SHKBP1	ENSG00000160410.57	1.33949362148062	14.0821066505398	3.28483909933371e-31	5.73743537647745e-29
ENSG00000142512.29	ENSG00000142512	ENSG00000142512_030	chr19	dexseq_prepare_annotation2.py	exon	51920891	51920896	.	-	.	ENST00000439889+ENST00000529627+ENST00000339313+ENST00000356298+ENST00000432469+ENST00000357375+ENST00000353836+ENST00000436984+ENST00000525998__exon_number_030__gene_id_ENSG00000142512	SIGLEC10	ENSG00000142512.29	2.67203107122396	15.8452339856366	3.55174749217015e-31	6.19574594930205e-29
ENSG00000159216.23	ENSG00000159216	ENSG00000159216_024	chr21	dexseq_prepare_annotation2.py	exon	36421378	36421462	.	-	.	ENST00000300305+ENST00000486278+ENST00000416754__exon_number_024__gene_id_ENSG00000159216	RUNX1	ENSG00000159216.23	1.54040691603706	16.2326694199516	3.5887565108958e-31	6.25236074054367e-29
ENSG00000236943.34	ENSG00000236943	ENSG00000236943_035	chr1	dexseq_prepare_annotation2.py	exon	144481710	144481765	.	-	.	ENST00000431928+ENST00000414344+ENST00000426786+ENST00000411760+ENST00000442509+ENST00000437785__exon_number_035__gene_id_ENSG00000236943	RP11-640M9.1	ENSG00000236943.34	1.83438522596118	15.8426137344353	3.59988456323005e-31	6.26379914002029e-29
ENSG00000116883.ENSG00000214193.33	ENSG00000116883+ENSG00000214193	ENSG00000116883+ENSG00000214193_034	chr1	dexseq_prepare_annotation2.py	exon	36789335	36789370	.	+	.	ENST00000373137__exon_number_034__gene_id_ENSG00000116883+ENSG00000214193		ENSG00000116883.ENSG00000214193.33	1.56478164512106	15.5101697749456	3.65558400752548e-31	6.35266463363472e-29
ENSG00000105576.47	ENSG00000105576	ENSG00000105576_048	chr19	dexseq_prepare_annotation2.py	exon	12826447	12826523	.	-	.	ENST00000588484+ENST00000425528+ENST00000592287+ENST00000588216+ENST00000586775+ENST00000587654+ENST00000450764+ENST00000585886+ENST00000356861+ENST00000441499__exon_number_048__gene_id_ENSG00000105576	TNPO2	ENSG00000105576.47	2.50210746879778	14.0570415516763	3.90337806854116e-31	6.7747049496554e-29
ENSG00000050438.24	ENSG00000050438	ENSG00000050438_025	chr12	dexseq_prepare_annotation2.py	exon	51851228	51851323	.	+	.	ENST00000514353+ENST00000319957+ENST00000547697+ENST00000535225+ENST00000453097+ENST00000551071+ENST00000604314+ENST00000394856+ENST00000358657__exon_number_025__gene_id_ENSG00000050438	SLC4A8	ENSG00000050438.24	-3.27511479704694	-17.9554799899293	3.91827531597464e-31	6.79197405339513e-29
ENSG00000113575.ENSG00000272772.ENSG00000113558.ENSG00000273345.ENSG00000006837.74	ENSG00000113575+ENSG00000272772+ENSG00000113558+ENSG00000273345+ENSG00000006837	ENSG00000113575+ENSG00000272772+ENSG00000113558+ENSG00000273345+ENSG00000006837_075	chr5	dexseq_prepare_annotation2.py	exon	133654722	133654854	.	-	.	ENST00000522501__exon_number_075__gene_id_ENSG00000113575+ENSG00000272772+ENSG00000113558+ENSG00000273345+ENSG00000006837		ENSG00000113575.ENSG00000272772.ENSG00000113558.ENSG00000273345.ENSG00000006837.74	-3.96282069311828	-12.7938285073299	4.3063418240418e-31	7.45523888594454e-29
ENSG00000170160.ENSG00000188933.ENSG00000264892.ENSG00000266302.ENSG00000264729.ENSG00000272815.59	ENSG00000170160+ENSG00000188933+ENSG00000264892+ENSG00000266302+ENSG00000264729+ENSG00000272815	ENSG00000170160+ENSG00000188933+ENSG00000264892+ENSG00000266302+ENSG00000264729+ENSG00000272815_060	chr17	dexseq_prepare_annotation2.py	exon	16697973	16699356	.	+	.	ENST00000444558__exon_number_060__gene_id_ENSG00000170160+ENSG00000188933+ENSG00000264892+ENSG00000266302+ENSG00000264729+ENSG00000272815		ENSG00000170160.ENSG00000188933.ENSG00000264892.ENSG00000266302.ENSG00000264729.ENSG00000272815.59	-4.54427995238713	-16.9270817161212	4.32241483906421e-31	7.47364034755376e-29
ENSG00000103316.17	ENSG00000103316	ENSG00000103316_018	chr16	dexseq_prepare_annotation2.py	exon	21281178	21281212	.	-	.	ENST00000572914+ENST00000574448+ENST00000415987+ENST00000219599+ENST00000571666+ENST00000543948+ENST00000396023+ENST00000576703__exon_number_018__gene_id_ENSG00000103316	CRYM	ENSG00000103316.17	1.98488337287065	16.6504414201341	4.48703389613774e-31	7.74851491151152e-29
ENSG00000008838	ENSG00000008838	ENSG00000008838_001	chr17	dexseq_prepare_annotation2.py	exon	38175350	38175350	.	-	.	ENST00000394126__exon_number_001__gene_id_ENSG00000008838	MED24	ENSG00000008838	1.79389541571923	16.4039972945257	4.56376157044891e-31	7.87111270051067e-29
ENSG00000103657.102	ENSG00000103657	ENSG00000103657_103	chr15	dexseq_prepare_annotation2.py	exon	64067763	64067848	.	-	.	ENST00000561400+ENST00000560462+ENST00000559886+ENST00000560316+ENST00000443617+ENST00000558532__exon_number_103__gene_id_ENSG00000103657	HERC1	ENSG00000103657.102	-1.77892542589179	-13.9724727059226	4.65531175755777e-31	8.01893513109255e-29
ENSG00000182774.ENSG00000214575.ENSG00000260836.25	ENSG00000182774+ENSG00000214575+ENSG00000260836	ENSG00000182774+ENSG00000214575+ENSG00000260836_026	chr15	dexseq_prepare_annotation2.py	exon	83209177	83209188	.	-	.	ENST00000330244+ENST00000559273+ENST00000560639+ENST00000558397+ENST00000561157+ENST00000560229__exon_number_026__gene_id_ENSG00000182774+ENSG00000214575+ENSG00000260836		ENSG00000182774.ENSG00000214575.ENSG00000260836.25	-2.03163082730761	-15.0525241896471	4.84247512360556e-31	8.33087769197134e-29
ENSG00000227195.17	ENSG00000227195	ENSG00000227195_018	chr20	dexseq_prepare_annotation2.py	exon	26172307	26172399	.	-	.	ENST00000609248+ENST00000600222+ENST00000601850+ENST00000609044+ENST00000610014__exon_number_018__gene_id_ENSG00000227195	MIR663A	ENSG00000227195.17	2.03805605150776	13.7995145985883	5.06951832351171e-31	8.71056185934454e-29
ENSG00000013441.4	ENSG00000013441	ENSG00000013441_005	chr2	dexseq_prepare_annotation2.py	exon	201717805	201717820	.	-	.	ENST00000321356+ENST00000473565+ENST00000461981+ENST00000472679+ENST00000432425+ENST00000464454__exon_number_005__gene_id_ENSG00000013441	CLK1	ENSG00000013441.4	1.72792410212737	16.3755121381995	5.21902295481067e-31	8.95623481717673e-29
ENSG00000127419.41	ENSG00000127419	ENSG00000127419_042	chr4	dexseq_prepare_annotation2.py	exon	949272	949279	.	+	.	ENST00000506669__exon_number_042__gene_id_ENSG00000127419	TMEM175	ENSG00000127419.41	-1.68565400577323	-17.501741979092	5.40826467057363e-31	9.26940104325057e-29
ENSG00000196549.44	ENSG00000196549	ENSG00000196549_045	chr3	dexseq_prepare_annotation2.py	exon	154898149	154898277	.	+	.	ENST00000493888+ENST00000360490+ENST00000462745+ENST00000493237+ENST00000492661+ENST00000460393__exon_number_045__gene_id_ENSG00000196549	MME	ENSG00000196549.44	3.18874841583022	15.0325275985309	5.43457022583629e-31	9.30287291800699e-29
ENSG00000114416.1	ENSG00000114416	ENSG00000114416_002	chr3	dexseq_prepare_annotation2.py	exon	180585944	180586083	.	+	.	ENST00000469882+ENST00000484790__exon_number_002__gene_id_ENSG00000114416	FXR1	ENSG00000114416.1	-2.01635364360709	-13.6916546954377	5.54238205653196e-31	9.47560975109648e-29
ENSG00000175137	ENSG00000175137	ENSG00000175137_001	chr1	dexseq_prepare_annotation2.py	exon	249104648	249104649	.	-	.	ENST00000484202__exon_number_001__gene_id_ENSG00000175137	SH3BP5L	ENSG00000175137	-1.78300745242101	-19.9334770300608	5.59899193891363e-31	9.56048765330468e-29
ENSG00000215021.ENSG00000238795.41	ENSG00000215021+ENSG00000238795	ENSG00000215021+ENSG00000238795_042	chr12	dexseq_prepare_annotation2.py	exon	7079844	7079865	.	-	.	ENST00000399433+ENST00000535923+ENST00000546111+ENST00000543465+ENST00000542294__exon_number_042__gene_id_ENSG00000215021+ENSG00000238795		ENSG00000215021.ENSG00000238795.41	2.24392849124594	15.9399738059854	5.61679121101618e-31	9.57896643721202e-29
ENSG00000215305.ENSG00000132670.34	ENSG00000215305+ENSG00000132670	ENSG00000215305+ENSG00000132670_035	chr20	dexseq_prepare_annotation2.py	exon	2846045	2846141	.	+	.	ENST00000380469+ENST00000380443+ENST00000380445__exon_number_035__gene_id_ENSG00000215305+ENSG00000132670		ENSG00000215305.ENSG00000132670.34	-5.30881666772409	-13.254005183673	5.63209021110999e-31	9.59314065412463e-29
ENSG00000213398.ENSG00000124067.ENSG00000267660.64	ENSG00000213398+ENSG00000124067+ENSG00000267660	ENSG00000213398+ENSG00000124067+ENSG00000267660_065	chr16	dexseq_prepare_annotation2.py	exon	67984557	67984614	.	-	.	ENST00000576616+ENST00000537830+ENST00000338335+ENST00000422611+ENST00000573702+ENST00000574665+ENST00000572037+ENST00000570802+ENST00000573023+ENST00000541864+ENST00000316341__exon_number_065__gene_id_ENSG00000213398+ENSG00000124067+ENSG00000267660		ENSG00000213398.ENSG00000124067.ENSG00000267660.64	-4.86231487292554	-14.4254251798055	5.68459585836946e-31	9.67057530374361e-29
ENSG00000196549.47	ENSG00000196549	ENSG00000196549_048	chr3	dexseq_prepare_annotation2.py	exon	154898528	154898638	.	+	.	ENST00000462745+ENST00000492661+ENST00000460393__exon_number_048__gene_id_ENSG00000196549	MME	ENSG00000196549.47	3.00748085116997	15.0244837632027	5.69275062365333e-31	9.67246240246127e-29
ENSG00000006025.4	ENSG00000006025	ENSG00000006025_005	chr17	dexseq_prepare_annotation2.py	exon	45885557	45885581	.	-	.	ENST00000579728+ENST00000583167+ENST00000007414+ENST00000392507__exon_number_005__gene_id_ENSG00000006025	OSBPL7	ENSG00000006025.4	2.60759385111198	17.1424440538693	6.1228479479577e-31	1.03903745782858e-28
ENSG00000158286.22	ENSG00000158286	ENSG00000158286_023	chr1	dexseq_prepare_annotation2.py	exon	6270998	6270998	.	+	.	ENST00000377939+ENST00000496329+ENST00000463453__exon_number_023__gene_id_ENSG00000158286	RNF207	ENSG00000158286.22	2.65344481737477	15.2653509558111	6.30060285440953e-31	1.06788217712403e-28
ENSG00000100938.50	ENSG00000100938	ENSG00000100938_051	chr14	dexseq_prepare_annotation2.py	exon	24707585	24707593	.	+	.	ENST00000561038+ENST00000559836+ENST00000557854+ENST00000559910+ENST00000558865+ENST00000558007+ENST00000399440+ENST00000559287+ENST00000558748+ENST00000456667+ENST00000559479+ENST00000559104+ENST00000420554+ENST00000348719+ENST00000355299+ENST00000558483+ENST00000558932__exon_number_051__gene_id_ENSG00000100938	GMPR2	ENSG00000100938.50	-2.00245386678208	-19.8881228006707	6.43244984800977e-31	1.08888447575076e-28
ENSG00000257062.ENSG00000111700.ENSG00000134538.ENSG00000205754.ENSG00000257046.39	ENSG00000257062+ENSG00000111700+ENSG00000134538+ENSG00000205754+ENSG00000257046	ENSG00000257062+ENSG00000111700+ENSG00000134538+ENSG00000205754+ENSG00000257046_040	chr12	dexseq_prepare_annotation2.py	exon	21207524	21207527	.	+	.	ENST00000543498+ENST00000585342+ENST00000545916+ENST00000593147+ENST00000381541+ENST00000554957+ENST00000421593__exon_number_040__gene_id_ENSG00000257062+ENSG00000111700+ENSG00000134538+ENSG00000205754+ENSG00000257046		ENSG00000257062.ENSG00000111700.ENSG00000134538.ENSG00000205754.ENSG00000257046.39	2.38003098910042	14.3256603454332	6.44538222879242e-31	1.08972998111083e-28
ENSG00000153048.20	ENSG00000153048	ENSG00000153048_021	chr16	dexseq_prepare_annotation2.py	exon	8955499	8955522	.	-	.	ENST00000568968+ENST00000567626__exon_number_021__gene_id_ENSG00000153048	CARHSP1	ENSG00000153048.20	2.16137177783919	16.5693523929067	6.4924463766857e-31	1.09633701509185e-28
ENSG00000141524.ENSG00000204282.55	ENSG00000141524+ENSG00000204282	ENSG00000141524+ENSG00000204282_056	chr17	dexseq_prepare_annotation2.py	exon	76122358	76122447	.	-	.	ENST00000590602+ENST00000586126+ENST00000322914+ENST00000589271+ENST00000586697+ENST00000588792+ENST00000590162+ENST00000592063+ENST00000588087+ENST00000392467+ENST00000592594+ENST00000306591+ENST00000593044+ENST00000322933+ENST00000591594+ENST00000589553__exon_number_056__gene_id_ENSG00000141524+ENSG00000204282		ENSG00000141524.ENSG00000204282.55	-1.97254338560456	-15.5514407355568	6.7750346498922e-31	1.14265037708243e-28
ENSG00000005801.ENSG00000263365.1	ENSG00000005801+ENSG00000263365	ENSG00000005801+ENSG00000263365_002	chr11	dexseq_prepare_annotation2.py	exon	3379157	3379995	.	-	.	ENST00000354599__exon_number_002__gene_id_ENSG00000005801+ENSG00000263365		ENSG00000005801.ENSG00000263365.1	1.89734064219344	18.694472231143	6.93909903005337e-31	1.16888484593854e-28
ENSG00000175221.26	ENSG00000175221	ENSG00000175221_027	chr19	dexseq_prepare_annotation2.py	exon	891104	891131	.	-	.	ENST00000586017+ENST00000395808+ENST00000325464+ENST00000589119+ENST00000312090+ENST00000606248+ENST00000586342+ENST00000606828+ENST00000269814+ENST00000592373+ENST00000592943__exon_number_027__gene_id_ENSG00000175221	MED16	ENSG00000175221.26	2.73501093053958	20.5960003615992	6.97240344033269e-31	1.17305561116362e-28
ENSG00000116337.74	ENSG00000116337	ENSG00000116337_075	chr1	dexseq_prepare_annotation2.py	exon	110174164	110174190	.	+	.	ENST00000476688+ENST00000369840+ENST00000393688+ENST00000256578+ENST00000342115__exon_number_075__gene_id_ENSG00000116337	AMPD2	ENSG00000116337.74	1.45612852267322	14.0930319012148	7.23429540503784e-31	1.2156272692485e-28
ENSG00000188676.10	ENSG00000188676	ENSG00000188676_011	chr8	dexseq_prepare_annotation2.py	exon	39844419	39844604	.	+	.	ENST00000343295__exon_number_011__gene_id_ENSG00000188676	IDO2	ENSG00000188676.10	-2.53859022526717	-20.5771703816581	7.35607666999922e-31	1.23457987985026e-28
ENSG00000175221.18	ENSG00000175221	ENSG00000175221_019	chr19	dexseq_prepare_annotation2.py	exon	885770	885821	.	-	.	ENST00000395808+ENST00000325464+ENST00000589119+ENST00000312090+ENST00000606248+ENST00000269814+ENST00000607471+ENST00000592943__exon_number_019__gene_id_ENSG00000175221	MED16	ENSG00000175221.18	-2.53053171604737	-20.5665725618928	7.58134536320825e-31	1.27083343044372e-28
ENSG00000257062.ENSG00000111700.ENSG00000134538.ENSG00000205754.ENSG00000257046.48	ENSG00000257062+ENSG00000111700+ENSG00000134538+ENSG00000205754+ENSG00000257046	ENSG00000257062+ENSG00000111700+ENSG00000134538+ENSG00000205754+ENSG00000257046_049	chr12	dexseq_prepare_annotation2.py	exon	21245447	21245679	.	+	.	ENST00000545916__exon_number_049__gene_id_ENSG00000257062+ENSG00000111700+ENSG00000134538+ENSG00000205754+ENSG00000257046		ENSG00000257062.ENSG00000111700.ENSG00000134538.ENSG00000205754.ENSG00000257046.48	2.14806118241384	14.2982120860969	7.69902560620484e-31	1.2889858894798e-28
ENSG00000147642.62	ENSG00000147642	ENSG00000147642_063	chr8	dexseq_prepare_annotation2.py	exon	110693144	110693144	.	-	.	ENST00000532189+ENST00000533171+ENST00000534184+ENST00000408889__exon_number_063__gene_id_ENSG00000147642	SYBU	ENSG00000147642.62	1.54409806674125	13.9539048977232	7.93947405419039e-31	1.32762318514444e-28
ENSG00000257062.ENSG00000111700.ENSG00000134538.ENSG00000205754.ENSG00000257046.47	ENSG00000257062+ENSG00000111700+ENSG00000134538+ENSG00000205754+ENSG00000257046	ENSG00000257062+ENSG00000111700+ENSG00000134538+ENSG00000205754+ENSG00000257046_048	chr12	dexseq_prepare_annotation2.py	exon	21243041	21243179	.	+	.	ENST00000540229+ENST00000381541__exon_number_048__gene_id_ENSG00000257062+ENSG00000111700+ENSG00000134538+ENSG00000205754+ENSG00000257046		ENSG00000257062.ENSG00000111700.ENSG00000134538.ENSG00000205754.ENSG00000257046.47	2.17713156467421	14.2922610219829	8.00152625319808e-31	1.33637169488632e-28
ENSG00000187736.ENSG00000213901.50	ENSG00000187736+ENSG00000213901	ENSG00000187736+ENSG00000213901_051	chr2	dexseq_prepare_annotation2.py	exon	220033142	220033358	.	-	.	ENST00000497918+ENST00000318673__exon_number_051__gene_id_ENSG00000187736+ENSG00000213901		ENSG00000187736.ENSG00000213901.50	1.33093152842228	13.722428134941	8.81033167439357e-31	1.46966609264981e-28
ENSG00000127314.70	ENSG00000127314	ENSG00000127314_071	chr12	dexseq_prepare_annotation2.py	exon	69053905	69054302	.	+	.	ENST00000393436+ENST00000250559__exon_number_071__gene_id_ENSG00000127314	RAP1B	ENSG00000127314.70	-1.79760468953544	-13.9905246112181	9.37779963566114e-31	1.56242791356963e-28
ENSG00000148343.45	ENSG00000148343	ENSG00000148343_046	chr9	dexseq_prepare_annotation2.py	exon	131832526	131834350	.	+	.	ENST00000406926+ENST00000358369+ENST00000445183+ENST00000439290+ENST00000277475+ENST00000483458__exon_number_046__gene_id_ENSG00000148343	FAM73B	ENSG00000148343.45	-2.21061408860004	-14.4285489002119	9.52289285313132e-31	1.58467862816362e-28
ENSG00000260565.3	ENSG00000260565	ENSG00000260565_004	chr16	dexseq_prepare_annotation2.py	exon	2711383	2713082	.	-	.	ENST00000568395+ENST00000569465__exon_number_004__gene_id_ENSG00000260565	ERVK13-1	ENSG00000260565.3	3.14091439539523	21.3419902640083	9.65209911203159e-31	1.60423496209972e-28
ENSG00000023228.ENSG00000237580.32	ENSG00000023228+ENSG00000237580	ENSG00000023228+ENSG00000237580_033	chr2	dexseq_prepare_annotation2.py	exon	207023919	207023981	.	-	.	ENST00000454195__exon_number_033__gene_id_ENSG00000023228+ENSG00000237580		ENSG00000023228.ENSG00000237580.32	-2.17174945204989	-17.0335730124932	9.70894539122805e-31	1.61173189477646e-28
ENSG00000103657.110	ENSG00000103657	ENSG00000103657_111	chr15	dexseq_prepare_annotation2.py	exon	64126117	64126141	.	-	.	ENST00000561400__exon_number_111__gene_id_ENSG00000103657	HERC1	ENSG00000103657.110	-1.49346409774783	-13.8659569094468	9.76942634247345e-31	1.61981336334881e-28
ENSG00000142330.ENSG00000178623.18	ENSG00000142330+ENSG00000178623	ENSG00000142330+ENSG00000178623_019	chr2	dexseq_prepare_annotation2.py	exon	241534441	241534520	.	+	.	ENST00000494738+ENST00000391983+ENST00000391982+ENST00000391984+ENST00000354082+ENST00000270361+ENST00000404753+ENST00000357048+ENST00000416591+ENST00000465943__exon_number_019__gene_id_ENSG00000142330+ENSG00000178623		ENSG00000142330.ENSG00000178623.18	2.87390077035062	14.1138503847544	9.88664569117616e-31	1.63727146002269e-28
ENSG00000125257.37	ENSG00000125257	ENSG00000125257_038	chr13	dexseq_prepare_annotation2.py	exon	95861688	95861851	.	-	.	ENST00000376887+ENST00000538287+ENST00000431522+ENST00000536256+ENST00000412704__exon_number_038__gene_id_ENSG00000125257	ABCC4	ENSG00000125257.37	-3.14708300018958	-15.8129707496857	1.06212285567423e-30	1.75680238992882e-28
ENSG00000177697.35	ENSG00000177697	ENSG00000177697_036	chr11	dexseq_prepare_annotation2.py	exon	837460	837513	.	+	.	ENST00000397420+ENST00000397421+ENST00000527341+ENST00000524748+ENST00000322008+ENST00000528011+ENST00000529810+ENST00000532045+ENST00000530726+ENST00000526693+ENST00000530320+ENST00000532075__exon_number_036__gene_id_ENSG00000177697	CD151	ENSG00000177697.35	2.51251040388198	16.2213005606061	1.08091390938956e-30	1.78436484646358e-28
ENSG00000268093.ENSG00000063177	ENSG00000268093+ENSG00000063177	ENSG00000268093+ENSG00000063177_001	chr19	dexseq_prepare_annotation2.py	exon	49118585	49118586	.	-	.	ENST00000549920+ENST00000552347__exon_number_001__gene_id_ENSG00000268093+ENSG00000063177		ENSG00000268093.ENSG00000063177	-5.43565200886257	-20.4420965255778	1.08138597690784e-30	1.78436484646358e-28
ENSG00000103671.9	ENSG00000103671	ENSG00000103671_010	chr15	dexseq_prepare_annotation2.py	exon	64685634	64685675	.	+	.	ENST00000559833__exon_number_010__gene_id_ENSG00000103671	TRIP4	ENSG00000103671.9	-1.46816842649517	-19.7170735180425	1.08775570622329e-30	1.7927206468736e-28
ENSG00000080815.58	ENSG00000080815	ENSG00000080815_059	chr14	dexseq_prepare_annotation2.py	exon	73683834	73683866	.	+	.	ENST00000394164+ENST00000553855+ENST00000261970+ENST00000344094+ENST00000357710+ENST00000324501+ENST00000557511+ENST00000555386+ENST00000555867+ENST00000406768__exon_number_059__gene_id_ENSG00000080815	PSEN1	ENSG00000080815.58	-2.60554800780958	-17.6864266194748	1.11013672009031e-30	1.82741282679039e-28
ENSG00000177830.28	ENSG00000177830	ENSG00000177830_029	chr11	dexseq_prepare_annotation2.py	exon	884068	884151	.	-	.	ENST00000524832+ENST00000336845+ENST00000531010+ENST00000528581+ENST00000323578+ENST00000454838+ENST00000429789+ENST00000534254+ENST00000528521+ENST00000531859+ENST00000436108+ENST00000323541+ENST00000449825__exon_number_029__gene_id_ENSG00000177830	CHID1	ENSG00000177830.28	-1.20119498543197	-13.6379025419454	1.14611399424188e-30	1.88437611752683e-28
ENSG00000145348.13	ENSG00000145348	ENSG00000145348_014	chr4	dexseq_prepare_annotation2.py	exon	107092398	107092427	.	-	.	ENST00000510927+ENST00000273980+ENST00000515705+ENST00000467183+ENST00000432496+ENST00000514689+ENST00000394706+ENST00000394708+ENST00000511011+ENST00000361687__exon_number_014__gene_id_ENSG00000145348	TBCK	ENSG00000145348.13	-3.76855376600863	-14.0128785499793	1.24068697887246e-30	2.03742766245796e-28
ENSG00000168003.8	ENSG00000168003	ENSG00000168003_009	chr11	dexseq_prepare_annotation2.py	exon	62644256	62644258	.	+	.	ENST00000377891__exon_number_009__gene_id_ENSG00000168003	SLC3A2	ENSG00000168003.8	-3.5565620740823	-23.5047209591488	1.28773667689194e-30	2.11216508272147e-28
ENSG00000159216.19	ENSG00000159216	ENSG00000159216_020	chr21	dexseq_prepare_annotation2.py	exon	36262035	36262087	.	-	.	ENST00000399237__exon_number_020__gene_id_ENSG00000159216	RUNX1	ENSG00000159216.19	2.22963047105939	15.9627182811837	1.33602450869536e-30	2.18875251432877e-28
ENSG00000169727.41	ENSG00000169727	ENSG00000169727_042	chr17	dexseq_prepare_annotation2.py	exon	80012528	80012544	.	+	.	ENST00000392358+ENST00000578552+ENST00000584460+ENST00000306823+ENST00000581418+ENST00000583641+ENST00000355130+ENST00000580723+ENST00000580141+ENST00000320548+ENST00000585084+ENST00000392357+ENST00000580716+ENST00000580627__exon_number_042__gene_id_ENSG00000169727	GPS1	ENSG00000169727.41	-1.10003928455012	-13.8720376509959	1.3950805331517e-30	2.2827774263917e-28
ENSG00000125462.8	ENSG00000125462	ENSG00000125462_009	chr1	dexseq_prepare_annotation2.py	exon	156374055	156374055	.	-	.	ENST00000310027+ENST00000608007+ENST00000488498+ENST00000465270+ENST00000465570+ENST00000486517+ENST00000471156+ENST00000400991+ENST00000497824+ENST00000368242+ENST00000368243+ENST00000462458__exon_number_009__gene_id_ENSG00000125462	C1orf61	ENSG00000125462.8	-2.43139062304609	-14.1997594897117	1.45687934518118e-30	2.3810611640779e-28
ENSG00000231817.20	ENSG00000231817	ENSG00000231817_021	chr13	dexseq_prepare_annotation2.py	exon	47040822	47040844	.	-	.	ENST00000598084+ENST00000416521+ENST00000594153__exon_number_021__gene_id_ENSG00000231817	RP11-189B4.6	ENSG00000231817.20	-2.44875398104499	-23.4012941176582	1.61058313281927e-30	2.62913812095394e-28
ENSG00000263072.23	ENSG00000263072	ENSG00000263072_024	chr16	dexseq_prepare_annotation2.py	exon	3182947	3183195	.	-	.	ENST00000571449__exon_number_024__gene_id_ENSG00000263072	RP11-473M20.14	ENSG00000263072.23	-1.36463383952721	-15.3865161950223	1.62248405391444e-30	2.64541978415319e-28
ENSG00000266967.ENSG00000267060.ENSG00000108825.23	ENSG00000266967+ENSG00000267060+ENSG00000108825	ENSG00000266967+ENSG00000267060+ENSG00000108825_024	chr17	dexseq_prepare_annotation2.py	exon	41107859	41107871	.	-	.	ENST00000491665+ENST00000591096+ENST00000421990+ENST00000427569+ENST00000486664+ENST00000423601+ENST00000409399+ENST00000409103+ENST00000478040+ENST00000360221__exon_number_024__gene_id_ENSG00000266967+ENSG00000267060+ENSG00000108825		ENSG00000266967.ENSG00000267060.ENSG00000108825.23	-2.08158122966103	-13.9684991108526	1.67264021967871e-30	2.7239630509942e-28
ENSG00000215440.ENSG00000124222.ENSG00000254995.61	ENSG00000215440+ENSG00000124222+ENSG00000254995	ENSG00000215440+ENSG00000124222+ENSG00000254995_062	chr20	dexseq_prepare_annotation2.py	exon	57268793	57268978	.	+	.	ENST00000527587+ENST00000356091+ENST00000525817+ENST00000525967+ENST00000530122+ENST00000529976__exon_number_062__gene_id_ENSG00000215440+ENSG00000124222+ENSG00000254995		ENSG00000215440.ENSG00000124222.ENSG00000254995.61	2.12707119563658	15.2230895002102	1.73153489167341e-30	2.81653434997957e-28
ENSG00000162825.5	ENSG00000162825	ENSG00000162825_006	chr1	dexseq_prepare_annotation2.py	exon	144151519	144151519	.	+	.	ENST00000369190+ENST00000412624+ENST00000369365__exon_number_006__gene_id_ENSG00000162825	NBPF8	ENSG00000162825.5	-1.1939576826334	-13.5791454260201	1.75310550038685e-30	2.84824664764627e-28
ENSG00000257062.ENSG00000111700.ENSG00000134538.ENSG00000205754.ENSG00000257046.23	ENSG00000257062+ENSG00000111700+ENSG00000134538+ENSG00000205754+ENSG00000257046	ENSG00000257062+ENSG00000111700+ENSG00000134538+ENSG00000205754+ENSG00000257046_024	chr12	dexseq_prepare_annotation2.py	exon	21054834	21055267	.	+	.	ENST00000544370__exon_number_024__gene_id_ENSG00000257062+ENSG00000111700+ENSG00000134538+ENSG00000205754+ENSG00000257046		ENSG00000257062.ENSG00000111700.ENSG00000134538.ENSG00000205754.ENSG00000257046.23	-1.17016214403188	-14.167718651593	1.79312347528169e-30	2.90981973318584e-28
ENSG00000213398.ENSG00000124067.ENSG00000267660.68	ENSG00000213398+ENSG00000124067+ENSG00000267660	ENSG00000213398+ENSG00000124067+ENSG00000267660_069	chr16	dexseq_prepare_annotation2.py	exon	67984964	67985042	.	-	.	ENST00000573702__exon_number_069__gene_id_ENSG00000213398+ENSG00000124067+ENSG00000267660		ENSG00000213398.ENSG00000124067.ENSG00000267660.68	-4.9916630280429	-14.2357293769789	1.90979904361641e-30	3.09549789258468e-28
ENSG00000013573.11	ENSG00000013573	ENSG00000013573_012	chr12	dexseq_prepare_annotation2.py	exon	31226843	31226903	.	+	.	ENST00000407793+ENST00000542838+ENST00000350437+ENST00000545668+ENST00000543756+ENST00000539049+ENST00000435753+ENST00000228264+ENST00000415475+ENST00000536265+ENST00000540935+ENST00000535158+ENST00000251758+ENST00000542129+ENST00000438391__exon_number_012__gene_id_ENSG00000013573	DDX11	ENSG00000013573.11	-2.04329995773806	-14.9198944666704	2.09024893170474e-30	3.38398484478794e-28
ENSG00000152556.54	ENSG00000152556	ENSG00000152556_055	chr12	dexseq_prepare_annotation2.py	exon	48527154	48527263	.	+	.	ENST00000551804+ENST00000340802+ENST00000547587+ENST00000395233+ENST00000547581+ENST00000312352+ENST00000546964+ENST00000359794__exon_number_055__gene_id_ENSG00000152556	PFKM	ENSG00000152556.54	-1.78609510764404	-14.7991175285611	2.09469406345048e-30	3.3871869163117e-28
ENSG00000133318.10	ENSG00000133318	ENSG00000133318_011	chr11	dexseq_prepare_annotation2.py	exon	63481443	63481638	.	+	.	ENST00000338850+ENST00000538995__exon_number_011__gene_id_ENSG00000133318	RTN3	ENSG00000133318.10	-3.57148536380487	-15.676562822332	2.10998467266093e-30	3.40789830318739e-28
ENSG00000108309.12	ENSG00000108309	ENSG00000108309_013	chr17	dexseq_prepare_annotation2.py	exon	42392297	42392377	.	+	.	ENST00000225441+ENST00000587483+ENST00000590834+ENST00000590941+ENST00000593079+ENST00000426726__exon_number_013__gene_id_ENSG00000108309	RUNDC3A	ENSG00000108309.12	-2.31904003044625	-16.2950196753062	2.27978178603947e-30	3.677815772952e-28
ENSG00000266967.ENSG00000267060.ENSG00000108825.20	ENSG00000266967+ENSG00000267060+ENSG00000108825	ENSG00000266967+ENSG00000267060+ENSG00000108825_021	chr17	dexseq_prepare_annotation2.py	exon	41107385	41107455	.	-	.	ENST00000483535__exon_number_021__gene_id_ENSG00000266967+ENSG00000267060+ENSG00000108825		ENSG00000266967.ENSG00000267060.ENSG00000108825.20	-2.17616897529494	-13.917065152956	2.36478895145836e-30	3.81047436607879e-28
ENSG00000175701.2	ENSG00000175701	ENSG00000175701_003	chr2	dexseq_prepare_annotation2.py	exon	110969792	110970127	.	-	.	ENST00000426713+ENST00000414416__exon_number_003__gene_id_ENSG00000175701	LINC00116	ENSG00000175701.2	1.70852567558659	23.189390842717	2.55353041118887e-30	4.10977697573827e-28
ENSG00000067225.49	ENSG00000067225	ENSG00000067225_050	chr15	dexseq_prepare_annotation2.py	exon	72523455	72523456	.	-	.	ENST00000565184+ENST00000319622__exon_number_050__gene_id_ENSG00000067225	PKM	ENSG00000067225.49	-1.39890533520617	-13.9701374564505	2.57132824643013e-30	4.13357575690172e-28
ENSG00000082805.1	ENSG00000082805	ENSG00000082805_002	chr12	dexseq_prepare_annotation2.py	exon	1100374	1100398	.	+	.	ENST00000543086__exon_number_002__gene_id_ENSG00000082805	ERC1	ENSG00000082805.1	-1.62846463569981	-13.1760900142723	2.68896515475546e-30	4.3176288916463e-28
ENSG00000166313.7	ENSG00000166313	ENSG00000166313_008	chr11	dexseq_prepare_annotation2.py	exon	6416698	6416931	.	-	.	ENST00000609331+ENST00000529519+ENST00000608394+ENST00000524626+ENST00000608704+ENST00000608655+ENST00000608645+ENST00000609360+ENST00000299402+ENST00000389906+ENST00000526240+ENST00000530885+ENST00000311051__exon_number_008__gene_id_ENSG00000166313	APBB1	ENSG00000166313.7	3.22415290802449	13.6648038056932	2.72775882644628e-30	4.37480254962038e-28
ENSG00000223646.4	ENSG00000223646	ENSG00000223646_005	chr7	dexseq_prepare_annotation2.py	exon	112280217	112280273	.	+	.	ENST00000453459__exon_number_005__gene_id_ENSG00000223646	AC002463.3	ENSG00000223646.4	3.42829406909838	26.5624239365836	2.89515202006917e-30	4.63785111116938e-28
ENSG00000166689.33	ENSG00000166689	ENSG00000166689_034	chr11	dexseq_prepare_annotation2.py	exon	16822572	16822622	.	-	.	ENST00000525049+ENST00000525781+ENST00000531066+ENST00000525581+ENST00000355661+ENST00000530489+ENST00000448080+ENST00000531079__exon_number_034__gene_id_ENSG00000166689	PLEKHA7	ENSG00000166689.33	2.20475904029523	13.7076869273481	2.93934757098745e-30	4.70316166236111e-28
ENSG00000162434.3	ENSG00000162434	ENSG00000162434_004	chr1	dexseq_prepare_annotation2.py	exon	65303615	65303787	.	-	.	ENST00000342505__exon_number_004__gene_id_ENSG00000162434	JAK1	ENSG00000162434.3	-1.71242473364626	-15.4292768479329	3.04013592179008e-30	4.85876717297872e-28
ENSG00000114735.18	ENSG00000114735	ENSG00000114735_019	chr3	dexseq_prepare_annotation2.py	exon	50614940	50615004	.	+	.	ENST00000434410+ENST00000443894+ENST00000448997+ENST00000232854+ENST00000482974+ENST00000455834__exon_number_019__gene_id_ENSG00000114735	HEMK1	ENSG00000114735.18	2.56497546387434	15.4279355950022	3.06135481371716e-30	4.88699019716249e-28
ENSG00000005884.29	ENSG00000005884	ENSG00000005884_030	chr17	dexseq_prepare_annotation2.py	exon	48152963	48153064	.	+	.	ENST00000007722+ENST00000505306+ENST00000505612+ENST00000506401+ENST00000320031+ENST00000544892+ENST00000510809__exon_number_030__gene_id_ENSG00000005884	ITGA3	ENSG00000005884.29	-2.7818799346946	-17.0659560051292	3.19394100151394e-30	5.09272223384253e-28
ENSG00000123213.24	ENSG00000123213	ENSG00000123213_025	chr5	dexseq_prepare_annotation2.py	exon	65108082	65108098	.	+	.	ENST00000502464+ENST00000509935+ENST00000511299+ENST00000506799+ENST00000507201+ENST00000380985__exon_number_025__gene_id_ENSG00000123213	NLN	ENSG00000123213.24	-1.55573722653364	-15.7823283952546	3.23175323273134e-30	5.14703566483474e-28
ENSG00000118454	ENSG00000118454	ENSG00000118454_001	chr1	dexseq_prepare_annotation2.py	exon	70726271	70726919	.	-	.	ENST00000370944__exon_number_001__gene_id_ENSG00000118454	ANKRD13C	ENSG00000118454	3.20957714029345	17.8065822629348	3.24199175444279e-30	5.15735898030629e-28
ENSG00000077063.2	ENSG00000077063	ENSG00000077063_003	chr7	dexseq_prepare_annotation2.py	exon	117350917	117351681	.	-	.	ENST00000446636+ENST00000441556+ENST00000160373__exon_number_003__gene_id_ENSG00000077063	CTTNBP2	ENSG00000077063.2	-1.5410234028656	-14.834882982546	3.38808961831646e-30	5.38224420622133e-28
ENSG00000260565.2	ENSG00000260565	ENSG00000260565_003	chr16	dexseq_prepare_annotation2.py	exon	2711197	2711382	.	-	.	ENST00000564340+ENST00000568395+ENST00000569465__exon_number_003__gene_id_ENSG00000260565	ERVK13-1	ENSG00000260565.2	3.07404734651124	20.8676449537013	3.39119883919806e-30	5.38224420622133e-28
ENSG00000118308.66	ENSG00000118308	ENSG00000118308_067	chr12	dexseq_prepare_annotation2.py	exon	25261140	25261169	.	+	.	ENST00000361433+ENST00000354454+ENST00000549437+ENST00000536173+ENST00000547044__exon_number_067__gene_id_ENSG00000118308	LRMP	ENSG00000118308.66	3.71765059174513	13.6317116794179	3.4422926246493e-30	5.45702754350582e-28
ENSG00000116883.ENSG00000214193.27	ENSG00000116883+ENSG00000214193	ENSG00000116883+ENSG00000214193_028	chr1	dexseq_prepare_annotation2.py	exon	36786811	36786832	.	+	.	ENST00000474766+ENST00000453908+ENST00000505871+ENST00000312808+ENST00000426732__exon_number_028__gene_id_ENSG00000116883+ENSG00000214193		ENSG00000116883.ENSG00000214193.27	1.39673498501244	15.0796626793602	3.77861795539364e-30	5.98329117213577e-28
ENSG00000085276.50	ENSG00000085276	ENSG00000085276_051	chr3	dexseq_prepare_annotation2.py	exon	169099047	169099312	.	-	.	ENST00000494292+ENST00000485957+ENST00000486748__exon_number_051__gene_id_ENSG00000085276	MECOM	ENSG00000085276.50	-2.32426388748256	-18.7138092689791	3.90518511131274e-30	6.1765811427613e-28
ENSG00000215440.ENSG00000124222.ENSG00000254995.49	ENSG00000215440+ENSG00000124222+ENSG00000254995	ENSG00000215440+ENSG00000124222+ENSG00000254995_050	chr20	dexseq_prepare_annotation2.py	exon	57251543	57254556	.	+	.	ENST00000361770+ENST00000371141+ENST00000359617+ENST00000355957+ENST00000371132+ENST00000361830+ENST00000358029__exon_number_050__gene_id_ENSG00000215440+ENSG00000124222+ENSG00000254995		ENSG00000215440.ENSG00000124222.ENSG00000254995.49	2.50350307659734	15.0644695481364	4.10475832612032e-30	6.48476238848968e-28
ENSG00000168615.26	ENSG00000168615	ENSG00000168615_027	chr8	dexseq_prepare_annotation2.py	exon	38940487	38940592	.	+	.	ENST00000487273+ENST00000481873__exon_number_027__gene_id_ENSG00000168615	ADAM9	ENSG00000168615.26	-2.51541107270924	-15.7327444752393	4.12272855506489e-30	6.50566565989239e-28
ENSG00000130940.38	ENSG00000130940	ENSG00000130940_039	chr1	dexseq_prepare_annotation2.py	exon	10856706	10856707	.	-	.	ENST00000344008__exon_number_039__gene_id_ENSG00000130940	CASZ1	ENSG00000130940.38	-3.58202694954854	-15.2098263929601	4.1491332367023e-30	6.53981521852942e-28
ENSG00000163629.1	ENSG00000163629	ENSG00000163629_002	chr4	dexseq_prepare_annotation2.py	exon	87515470	87515884	.	+	.	ENST00000427191+ENST00000502971+ENST00000436978__exon_number_002__gene_id_ENSG00000163629	PTPN13	ENSG00000163629.1	-0.978517301225482	-13.6576563711554	4.16365506401265e-30	6.55517831557385e-28
ENSG00000113575.ENSG00000272772.ENSG00000113558.ENSG00000273345.ENSG00000006837.24	ENSG00000113575+ENSG00000272772+ENSG00000113558+ENSG00000273345+ENSG00000006837	ENSG00000113575+ENSG00000272772+ENSG00000113558+ENSG00000273345+ENSG00000006837_025	chr5	dexseq_prepare_annotation2.py	exon	133509658	133509713	.	-	.	ENST00000519321+ENST00000353411+ENST00000520417+ENST00000523359+ENST00000523966+ENST00000517625+ENST00000524288+ENST00000328392+ENST00000522855+ENST00000522552+ENST00000519718+ENST00000519054+ENST00000521216__exon_number_025__gene_id_ENSG00000113575+ENSG00000272772+ENSG00000113558+ENSG00000273345+ENSG00000006837		ENSG00000113575.ENSG00000272772.ENSG00000113558.ENSG00000273345.ENSG00000006837.24	-1.58247221851058	-12.5340633340008	4.2158922073846e-30	6.62981646715925e-28
ENSG00000013441.37	ENSG00000013441	ENSG00000013441_038	chr2	dexseq_prepare_annotation2.py	exon	201729380	201729380	.	-	.	ENST00000492793+ENST00000321356+ENST00000409403+ENST00000473565+ENST00000482590__exon_number_038__gene_id_ENSG00000013441	CLK1	ENSG00000013441.37	3.04382512762903	15.934039784821	4.22883451250552e-30	6.64256035336192e-28
ENSG00000150556.32	ENSG00000150556	ENSG00000150556_033	chr2	dexseq_prepare_annotation2.py	exon	150071771	150071772	.	+	.	ENST00000498249+ENST00000280115+ENST00000409642+ENST00000409029__exon_number_033__gene_id_ENSG00000150556	LYPD6B	ENSG00000150556.32	-4.25272939045908	-19.9548460953239	4.408875657212e-30	6.91745032544008e-28
ENSG00000143702.20	ENSG00000143702	ENSG00000143702_021	chr1	dexseq_prepare_annotation2.py	exon	243299445	243299533	.	-	.	ENST00000490813+ENST00000336415+ENST00000468697+ENST00000413359+ENST00000468254+ENST00000481987+ENST00000439296+ENST00000366543+ENST00000366542+ENST00000464936+ENST00000366544__exon_number_021__gene_id_ENSG00000143702	CEP170	ENSG00000143702.20	1.68084638028252	13.8888405126175	4.41672473445953e-30	6.92185470199784e-28
ENSG00000140853.104	ENSG00000140853	ENSG00000140853_105	chr16	dexseq_prepare_annotation2.py	exon	57116546	57117431	.	+	.	ENST00000540182+ENST00000539144+ENST00000543103+ENST00000262510+ENST00000308149+ENST00000538453+ENST00000436936+ENST00000545081+ENST00000537056__exon_number_105__gene_id_ENSG00000140853	NLRC5	ENSG00000140853.104	-1.41344823045752	-14.9097117808763	4.54388153243953e-30	7.11301391177302e-28
ENSG00000100201.9	ENSG00000100201	ENSG00000100201_010	chr22	dexseq_prepare_annotation2.py	exon	38884253	38884535	.	-	.	ENST00000444597+ENST00000216019+ENST00000431312__exon_number_010__gene_id_ENSG00000100201	DDX17	ENSG00000100201.9	2.39290399373987	15.5213958409154	4.61891084203959e-30	7.22222999840828e-28
ENSG00000170004.33	ENSG00000170004	ENSG00000170004_034	chr17	dexseq_prepare_annotation2.py	exon	7803876	7804049	.	+	.	ENST00000380358+ENST00000330494+ENST00000358181__exon_number_034__gene_id_ENSG00000170004	CHD3	ENSG00000170004.33	-6.30546696675359	-13.2774833525255	4.68350370445028e-30	7.3148974922544e-28
ENSG00000133597.ENSG00000090266.46	ENSG00000133597+ENSG00000090266	ENSG00000133597+ENSG00000090266_047	chr7	dexseq_prepare_annotation2.py	exon	140406445	140406446	.	+	.	ENST00000247866+ENST00000460088+ENST00000482954+ENST00000476181__exon_number_047__gene_id_ENSG00000133597+ENSG00000090266		ENSG00000133597.ENSG00000090266.46	-3.89030245368395	-19.2451447975678	4.71180172253129e-30	7.35073194635717e-28
ENSG00000131558.12	ENSG00000131558	ENSG00000131558_013	chr7	dexseq_prepare_annotation2.py	exon	133041141	133041327	.	+	.	ENST00000393161+ENST00000462055+ENST00000253861+ENST00000539845+ENST00000486013+ENST00000480840__exon_number_013__gene_id_ENSG00000131558	EXOC4	ENSG00000131558.12	-1.3790553745888	-13.4340068739955	5.00693713005464e-30	7.80229705830512e-28
ENSG00000166313	ENSG00000166313	ENSG00000166313_001	chr11	dexseq_prepare_annotation2.py	exon	6416355	6416372	.	-	.	ENST00000608704+ENST00000608655+ENST00000608435+ENST00000299402+ENST00000389906+ENST00000526240+ENST00000609360+ENST00000311051__exon_number_001__gene_id_ENSG00000166313	APBB1	ENSG00000166313	3.25646332144155	13.5735059530161	5.18275272037474e-30	8.06622374174421e-28
ENSG00000212091.ENSG00000144061.25	ENSG00000212091+ENSG00000144061	ENSG00000212091+ENSG00000144061_026	chr2	dexseq_prepare_annotation2.py	exon	110920625	110920709	.	-	.	ENST00000355301+ENST00000496524+ENST00000393272+ENST00000417665+ENST00000445609+ENST00000461707+ENST00000316534__exon_number_026__gene_id_ENSG00000212091+ENSG00000144061		ENSG00000212091.ENSG00000144061.25	1.76478633131959	15.4984300200722	5.18805673117444e-30	8.06622374174421e-28
ENSG00000137801.3	ENSG00000137801	ENSG00000137801_004	chr15	dexseq_prepare_annotation2.py	exon	39874030	39874125	.	+	.	ENST00000260356+ENST00000397591__exon_number_004__gene_id_ENSG00000137801	THBS1	ENSG00000137801.3	2.36454053820002	16.9347039359478	5.47857973304914e-30	8.5082839053324e-28
ENSG00000148120.57	ENSG00000148120	ENSG00000148120_058	chr9	dexseq_prepare_annotation2.py	exon	97845011	97845227	.	+	.	ENST00000425634+ENST00000445181+ENST00000433691__exon_number_058__gene_id_ENSG00000148120	C9orf3	ENSG00000148120.57	2.91338088163638	14.1495481479762	5.5268527477293e-30	8.57355374378266e-28
ENSG00000148824.ENSG00000148832.ENSG00000254536.1	ENSG00000148824+ENSG00000148832+ENSG00000254536	ENSG00000148824+ENSG00000148832+ENSG00000254536_002	chr10	dexseq_prepare_annotation2.py	exon	135192738	135192764	.	+	.	ENST00000278060+ENST00000368539__exon_number_002__gene_id_ENSG00000148824+ENSG00000148832+ENSG00000254536		ENSG00000148824.ENSG00000148832.ENSG00000254536.1	-4.07464842602585	-13.3762050338347	5.53613157005304e-30	8.57825461316368e-28
ENSG00000172890.28	ENSG00000172890	ENSG00000172890_029	chr11	dexseq_prepare_annotation2.py	exon	71185573	71186668	.	+	.	ENST00000528509__exon_number_029__gene_id_ENSG00000172890	NADSYN1	ENSG00000172890.28	-1.40575141464927	-13.5067361442123	5.82598563350341e-30	9.01720703135456e-28
ENSG00000126883.35	ENSG00000126883	ENSG00000126883_036	chr9	dexseq_prepare_annotation2.py	exon	134034770	134034873	.	+	.	ENST00000451030+ENST00000411637+ENST00000359428+ENST00000525980__exon_number_036__gene_id_ENSG00000126883	NUP214	ENSG00000126883.35	1.87524081531042	14.7140211711361	6.74025463670994e-30	1.04205247528757e-27
ENSG00000166689.50	ENSG00000166689	ENSG00000166689_051	chr11	dexseq_prepare_annotation2.py	exon	16876436	16876440	.	-	.	ENST00000355661+ENST00000528376+ENST00000448080+ENST00000531066+ENST00000528637__exon_number_051__gene_id_ENSG00000166689	PLEKHA7	ENSG00000166689.50	-2.97927606034964	-13.5877686991844	6.77197781080655e-30	1.04577924154599e-27
ENSG00000166444.32	ENSG00000166444	ENSG00000166444_033	chr11	dexseq_prepare_annotation2.py	exon	8724946	8725158	.	-	.	ENST00000526837+ENST00000526701__exon_number_033__gene_id_ENSG00000166444	ST5	ENSG00000166444.32	-2.00111665924434	-12.1296682506276	6.92671142906666e-30	1.06847247780994e-27
ENSG00000005810.10	ENSG00000005810	ENSG00000005810_011	chr13	dexseq_prepare_annotation2.py	exon	77635797	77635925	.	-	.	ENST00000407578+ENST00000357337+ENST00000544440+ENST00000429715__exon_number_011__gene_id_ENSG00000005810	MYCBP2	ENSG00000005810.10	-2.28729065413577	-13.2214571393256	7.11605081261091e-30	1.09644685955118e-27
ENSG00000066739.38	ENSG00000066739	ENSG00000066739_039	chr14	dexseq_prepare_annotation2.py	exon	96790233	96790335	.	-	.	ENST00000473234+ENST00000359933__exon_number_039__gene_id_ENSG00000066739	ATG2B	ENSG00000066739.38	-3.75549559008295	-14.5775348965569	7.57447737025151e-30	1.16577320656093e-27
ENSG00000159086.34	ENSG00000159086	ENSG00000159086_035	chr21	dexseq_prepare_annotation2.py	exon	34143980	34143998	.	-	.	ENST00000443785+ENST00000331923+ENST00000464256__exon_number_035__gene_id_ENSG00000159086	PAXBP1	ENSG00000159086.34	-2.80979975561923	-21.5190246207614	7.72367159268478e-30	1.18740423098916e-27
ENSG00000108309.9	ENSG00000108309	ENSG00000108309_010	chr17	dexseq_prepare_annotation2.py	exon	42390872	42392102	.	+	.	ENST00000587483__exon_number_010__gene_id_ENSG00000108309	RUNDC3A	ENSG00000108309.9	-2.44270197882191	-16.0264802139938	7.86744595773575e-30	1.20815457019431e-27
ENSG00000117682.3	ENSG00000117682	ENSG00000117682_004	chr1	dexseq_prepare_annotation2.py	exon	26758820	26758829	.	+	.	ENST00000434391+ENST00000527611+ENST00000374186+ENST00000427245__exon_number_004__gene_id_ENSG00000117682	DHDDS	ENSG00000117682.3	3.47474339744536	14.0932889670131	7.88327721988924e-30	1.20923306861421e-27
ENSG00000102893.62	ENSG00000102893	ENSG00000102893_063	chr16	dexseq_prepare_annotation2.py	exon	47730292	47730382	.	+	.	ENST00000566044+ENST00000455779+ENST00000323584+ENST00000566319+ENST00000299167__exon_number_063__gene_id_ENSG00000102893	PHKB	ENSG00000102893.62	-2.06488359463002	-13.0337429772595	8.08351152681716e-30	1.23856357530203e-27
ENSG00000016864.17	ENSG00000016864	ENSG00000016864_018	chr3	dexseq_prepare_annotation2.py	exon	52730597	52730653	.	-	.	ENST00000463827+ENST00000478968+ENST00000485899+ENST00000480080+ENST00000491606+ENST00000407584+ENST00000484163+ENST00000266014+ENST00000394783+ENST00000479553__exon_number_018__gene_id_ENSG00000016864	GLT8D1	ENSG00000016864.17	1.19121340586977	14.4501072438441	8.48247275203018e-30	1.29824387317192e-27
ENSG00000188897.67	ENSG00000188897	ENSG00000188897_068	chr16	dexseq_prepare_annotation2.py	exon	11578735	11578929	.	-	.	ENST00000344649+ENST00000598234+ENST00000595170__exon_number_068__gene_id_ENSG00000188897	CTD-3088G3.8	ENSG00000188897.67	-2.38861548376936	-15.2230385374873	8.87984794332494e-30	1.35754878034221e-27
ENSG00000114735.19	ENSG00000114735	ENSG00000114735_020	chr3	dexseq_prepare_annotation2.py	exon	50615257	50615306	.	+	.	ENST00000455834+ENST00000448997+ENST00000232854+ENST00000434410__exon_number_020__gene_id_ENSG00000114735	HEMK1	ENSG00000114735.19	2.5136004605816	15.2224149643175	8.90873794191827e-30	1.36045049732391e-27
ENSG00000139908.1	ENSG00000139908	ENSG00000139908_002	chr14	dexseq_prepare_annotation2.py	exon	24674926	24674933	.	+	.	ENST00000339917+ENST00000554420__exon_number_002__gene_id_ENSG00000139908	TSSK4	ENSG00000139908.1	-2.06547840723037	-20.5072701589858	8.93742342047903e-30	1.36331456855987e-27
ENSG00000050438.23	ENSG00000050438	ENSG00000050438_024	chr12	dexseq_prepare_annotation2.py	exon	51851135	51851227	.	+	.	ENST00000514353+ENST00000319957+ENST00000552001+ENST00000547697+ENST00000535225+ENST00000453097+ENST00000551071+ENST00000604314+ENST00000394856+ENST00000358657__exon_number_024__gene_id_ENSG00000050438	SLC4A8	ENSG00000050438.23	-4.05327760990375	-17.1463326008146	9.22884071635741e-30	1.40620491296986e-27
ENSG00000167380.37	ENSG00000167380	ENSG00000167380_038	chr19	dexseq_prepare_annotation2.py	exon	44679583	44679650	.	+	.	ENST00000588883__exon_number_038__gene_id_ENSG00000167380	ZNF226	ENSG00000167380.37	2.95703744218879	14.3275072147102	9.6612463794955e-30	1.47045883642508e-27
ENSG00000128815.22	ENSG00000128815	ENSG00000128815_023	chr10	dexseq_prepare_annotation2.py	exon	49994684	49994915	.	+	.	ENST00000325239__exon_number_023__gene_id_ENSG00000128815	WDFY4	ENSG00000128815.22	1.69820667627306	13.5874132182234	9.90623477293142e-30	1.50607679627537e-27
ENSG00000215021.ENSG00000238795.39	ENSG00000215021+ENSG00000238795	ENSG00000215021+ENSG00000238795_040	chr12	dexseq_prepare_annotation2.py	exon	7079823	7079830	.	-	.	ENST00000546111+ENST00000543465+ENST00000545167+ENST00000535923+ENST00000542294+ENST00000399433+ENST00000544888__exon_number_040__gene_id_ENSG00000215021+ENSG00000238795		ENSG00000215021.ENSG00000238795.39	2.20412647844206	15.3504948688927	1.09828958538364e-29	1.66766507442781e-27
ENSG00000104490.14	ENSG00000104490	ENSG00000104490_015	chr8	dexseq_prepare_annotation2.py	exon	102731498	102731507	.	-	.	ENST00000311028+ENST00000522448+ENST00000220931+ENST00000522951+ENST00000520690+ENST00000520425+ENST00000521599+ENST00000518727+ENST00000395923+ENST00000519508__exon_number_015__gene_id_ENSG00000104490	NCALD	ENSG00000104490.14	2.09425144281411	13.2011862975994	1.0993378001815e-29	1.66766507442781e-27
ENSG00000102893.47	ENSG00000102893	ENSG00000102893_048	chr16	dexseq_prepare_annotation2.py	exon	47684742	47684832	.	+	.	ENST00000566044+ENST00000455779+ENST00000568171+ENST00000323584+ENST00000299167__exon_number_048__gene_id_ENSG00000102893	PHKB	ENSG00000102893.47	1.89182244852354	12.9923799603251	1.11260271806828e-29	1.68592468821988e-27
ENSG00000077549.22	ENSG00000077549	ENSG00000077549_023	chr1	dexseq_prepare_annotation2.py	exon	19810378	19810579	.	-	.	ENST00000413711__exon_number_023__gene_id_ENSG00000077549	CAPZB	ENSG00000077549.22	1.88903298083373	15.5301658315892	1.11828401133357e-29	1.69266525666969e-27
ENSG00000162878.25	ENSG00000162878	ENSG00000162878_026	chr2	dexseq_prepare_annotation2.py	exon	42284883	42285053	.	+	.	ENST00000490302+ENST00000470578+ENST00000480099+ENST00000294964__exon_number_026__gene_id_ENSG00000162878	PKDCC	ENSG00000162878.25	-1.65651592480325	-15.9489220390744	1.12700909938725e-29	1.70399307509336e-27
ENSG00000050438.28	ENSG00000050438	ENSG00000050438_029	chr12	dexseq_prepare_annotation2.py	exon	51855002	51855075	.	+	.	ENST00000514353+ENST00000550211+ENST00000319957+ENST00000547697+ENST00000535225+ENST00000453097+ENST00000551071+ENST00000604314+ENST00000394856+ENST00000358657__exon_number_029__gene_id_ENSG00000050438	SLC4A8	ENSG00000050438.28	-3.17174127995273	-17.0918673024321	1.14494572543195e-29	1.72920812829098e-27
ENSG00000136279.ENSG00000239775.22	ENSG00000136279+ENSG00000239775	ENSG00000136279+ENSG00000239775_023	chr7	dexseq_prepare_annotation2.py	exon	44092541	44092550	.	+	.	ENST00000464762__exon_number_023__gene_id_ENSG00000136279+ENSG00000239775		ENSG00000136279.ENSG00000239775.22	-2.37001680068009	-14.5043375919082	1.15921773969983e-29	1.74883919354319e-27
ENSG00000239306.ENSG00000173933.ENSG00000248643.ENSG00000258297.52	ENSG00000239306+ENSG00000173933+ENSG00000248643+ENSG00000258297	ENSG00000239306+ENSG00000173933+ENSG00000248643+ENSG00000258297_053	chr11	dexseq_prepare_annotation2.py	exon	66413924	66413938	.	+	.	ENST00000398692+ENST00000310092+ENST00000514361+ENST00000500635+ENST00000409406+ENST00000528039+ENST00000515838+ENST00000412278__exon_number_053__gene_id_ENSG00000239306+ENSG00000173933+ENSG00000248643+ENSG00000258297		ENSG00000239306.ENSG00000173933.ENSG00000248643.ENSG00000258297.52	-1.20989510465421	-13.7427642587695	1.16799552744217e-29	1.76014746411005e-27
ENSG00000240038.ENSG00000236085.ENSG00000185946.21	ENSG00000240038+ENSG00000236085+ENSG00000185946	ENSG00000240038+ENSG00000236085+ENSG00000185946_022	chr1	dexseq_prepare_annotation2.py	exon	104087725	104088869	.	+	.	ENST00000533834__exon_number_022__gene_id_ENSG00000240038+ENSG00000236085+ENSG00000185946		ENSG00000240038.ENSG00000236085.ENSG00000185946.21	2.14497076471203	13.2294293220974	1.1949994332412e-29	1.79886723894683e-27
ENSG00000131018.133	ENSG00000131018	ENSG00000131018_134	chr6	dexseq_prepare_annotation2.py	exon	152685982	152686154	.	-	.	ENST00000448038+ENST00000471834+ENST00000341594+ENST00000265368+ENST00000367255+ENST00000423061__exon_number_134__gene_id_ENSG00000131018	SYNE1	ENSG00000131018.133	-5.06731634974353	-12.2142610705265	1.21887361310278e-29	1.83279608815366e-27
ENSG00000150593.ENSG00000265827.10	ENSG00000150593+ENSG00000265827	ENSG00000150593+ENSG00000265827_011	chr10	dexseq_prepare_annotation2.py	exon	112642761	112642855	.	+	.	ENST00000467574+ENST00000492932+ENST00000444997+ENST00000280154+ENST00000483670+ENST00000393104__exon_number_011__gene_id_ENSG00000150593+ENSG00000265827		ENSG00000150593.ENSG00000265827.10	-1.38507699549997	-15.0073741186467	1.22181284400895e-29	1.83520566851873e-27
ENSG00000182903.ENSG00000251595.1	ENSG00000182903+ENSG00000251595	ENSG00000182903+ENSG00000251595_002	chr4	dexseq_prepare_annotation2.py	exon	419562	419603	.	-	.	ENST00000504019+ENST00000451020__exon_number_002__gene_id_ENSG00000182903+ENSG00000251595		ENSG00000182903.ENSG00000251595.1	3.0555708027956	17.8776314694117	1.2430611035974e-29	1.86508072861718e-27
ENSG00000074054.58	ENSG00000074054	ENSG00000074054_059	chr2	dexseq_prepare_annotation2.py	exon	122261390	122261564	.	-	.	ENST00000449975__exon_number_059__gene_id_ENSG00000074054	CLASP1	ENSG00000074054.58	1.82536516947082	13.39967238637	1.2455020270336e-29	1.86670296160847e-27
ENSG00000100201.36	ENSG00000100201	ENSG00000100201_037	chr22	dexseq_prepare_annotation2.py	exon	38902343	38902345	.	-	.	ENST00000381633__exon_number_037__gene_id_ENSG00000100201	DDX17	ENSG00000100201.36	-2.43533022022883	-15.3244702144551	1.25351592624961e-29	1.87666507580266e-27
ENSG00000162825.3	ENSG00000162825	ENSG00000162825_004	chr1	dexseq_prepare_annotation2.py	exon	144149727	144149941	.	+	.	ENST00000369190+ENST00000412624+ENST00000369365__exon_number_004__gene_id_ENSG00000162825	NBPF8	ENSG00000162825.3	-0.956393787186028	-13.3034417660189	1.28624398483836e-29	1.92356526909063e-27
ENSG00000213398.ENSG00000124067.ENSG00000267660.62	ENSG00000213398+ENSG00000124067+ENSG00000267660	ENSG00000213398+ENSG00000124067+ENSG00000267660_063	chr16	dexseq_prepare_annotation2.py	exon	67984272	67984324	.	-	.	ENST00000576616+ENST00000537830+ENST00000338335+ENST00000573702+ENST00000574665+ENST00000572037+ENST00000570802+ENST00000573023+ENST00000541864+ENST00000316341+ENST00000572766+ENST00000422611+ENST00000572476__exon_number_063__gene_id_ENSG00000213398+ENSG00000124067+ENSG00000267660		ENSG00000213398.ENSG00000124067.ENSG00000267660.62	-5.21409300267257	-13.9311239760669	1.34196699281191e-29	2.00471469613903e-27
ENSG00000147224.17	ENSG00000147224	ENSG00000147224_018	chrX	dexseq_prepare_annotation2.py	exon	106893488	106893531	.	+	.	ENST00000372435+ENST00000372418__exon_number_018__gene_id_ENSG00000147224	PRPS1	ENSG00000147224.17	-2.16029732938141	-19.5656580727705	1.37890864576302e-29	2.05766143850241e-27
ENSG00000077782.24	ENSG00000077782	ENSG00000077782_025	chr8	dexseq_prepare_annotation2.py	exon	38274831	38274924	.	-	.	ENST00000532791+ENST00000447712+ENST00000397113+ENST00000527114+ENST00000425967+ENST00000487647+ENST00000341462+ENST00000397108+ENST00000356207+ENST00000533619+ENST00000526570+ENST00000397091+ENST00000397103+ENST00000326324+ENST00000466021+ENST00000335922__exon_number_025__gene_id_ENSG00000077782	FGFR1	ENSG00000077782.24	-5.38863838629717	-13.0604983785765	1.39061891540859e-29	2.07288282758723e-27
ENSG00000175221.17	ENSG00000175221	ENSG00000175221_018	chr19	dexseq_prepare_annotation2.py	exon	884903	885008	.	-	.	ENST00000586017+ENST00000395808+ENST00000325464+ENST00000589119+ENST00000312090+ENST00000606248+ENST00000269814+ENST00000607471+ENST00000592943__exon_number_018__gene_id_ENSG00000175221	MED16	ENSG00000175221.17	-2.61160953832131	-19.5584863658213	1.40839989565037e-29	2.09550779054865e-27
ENSG00000127329.15	ENSG00000127329	ENSG00000127329_016	chr12	dexseq_prepare_annotation2.py	exon	70933803	70933839	.	-	.	ENST00000549400__exon_number_016__gene_id_ENSG00000127329	PTPRB	ENSG00000127329.15	-6.71296246245497	-15.4834157987556	1.40884991235552e-29	2.09550779054865e-27
ENSG00000102893.66	ENSG00000102893	ENSG00000102893_067	chr16	dexseq_prepare_annotation2.py	exon	47733140	47733605	.	+	.	ENST00000566044+ENST00000564711+ENST00000566319+ENST00000299167+ENST00000455779+ENST00000323584__exon_number_067__gene_id_ENSG00000102893	PHKB	ENSG00000102893.66	-2.5863698895682	-12.958484284675	1.44536383015625e-29	2.14749154531202e-27
ENSG00000127616.2	ENSG00000127616	ENSG00000127616_003	chr19	dexseq_prepare_annotation2.py	exon	11071757	11071780	.	+	.	ENST00000344626+ENST00000541122+ENST00000429416+ENST00000358026__exon_number_003__gene_id_ENSG00000127616	SMARCA4	ENSG00000127616.2	2.36492362403076	13.9919729984375	1.49498346228354e-29	2.21881404976279e-27
ENSG00000140443.3	ENSG00000140443	ENSG00000140443_004	chr15	dexseq_prepare_annotation2.py	exon	99250791	99251059	.	+	.	ENST00000558762+ENST00000559925+ENST00000268035__exon_number_004__gene_id_ENSG00000140443	IGF1R	ENSG00000140443.3	1.98758485922096	13.641442544789	1.51389455378447e-29	2.24445494288181e-27
ENSG00000103671.28	ENSG00000103671	ENSG00000103671_029	chr15	dexseq_prepare_annotation2.py	exon	64716314	64716354	.	+	.	ENST00000261884+ENST00000560567+ENST00000558162__exon_number_029__gene_id_ENSG00000103671	TRIP4	ENSG00000103671.28	3.35891481995973	18.8732793545327	1.5219032657715e-29	2.25389440932801e-27
ENSG00000257062.ENSG00000111700.ENSG00000134538.ENSG00000205754.ENSG00000257046.15	ENSG00000257062+ENSG00000111700+ENSG00000134538+ENSG00000205754+ENSG00000257046	ENSG00000257062+ENSG00000111700+ENSG00000134538+ENSG00000205754+ENSG00000257046_016	chr12	dexseq_prepare_annotation2.py	exon	21028169	21028315	.	+	.	ENST00000381545+ENST00000540229+ENST00000261196+ENST00000553473+ENST00000540853+ENST00000544370__exon_number_016__gene_id_ENSG00000257062+ENSG00000111700+ENSG00000134538+ENSG00000205754+ENSG00000257046		ENSG00000257062.ENSG00000111700.ENSG00000134538.ENSG00000205754.ENSG00000257046.15	-1.14705478407423	-13.835142016541	1.5518315840903e-29	2.29574084971359e-27
ENSG00000240731.ENSG00000127054.89	ENSG00000240731+ENSG00000127054	ENSG00000240731+ENSG00000127054_090	chr1	dexseq_prepare_annotation2.py	exon	1256376	1256473	.	-	.	ENST00000429572+ENST00000528879+ENST00000493534+ENST00000527098+ENST00000498173+ENST00000470679+ENST00000530031+ENST00000534345+ENST00000435064+ENST00000540437+ENST00000527719+ENST00000323275+ENST00000458452+ENST00000488042+ENST00000526797+ENST00000430786+ENST00000531019+ENST00000450926+ENST00000496353+ENST00000419704+ENST00000434694+ENST00000532952+ENST00000532772+ENST00000498476+ENST00000525285…		ENSG00000240731.ENSG00000127054.89	-6.91107228533725	-14.2477888131643	1.56222522383373e-29	2.30862919353324e-27
ENSG00000005801.ENSG00000263365.68	ENSG00000005801+ENSG00000263365	ENSG00000005801+ENSG00000263365_069	chr11	dexseq_prepare_annotation2.py	exon	3400383	3400384	.	-	.	ENST00000532539+ENST00000429541+ENST00000399602+ENST00000527386__exon_number_069__gene_id_ENSG00000005801+ENSG00000263365		ENSG00000005801.ENSG00000263365.68	-2.1738609253402	-17.7966390681616	1.66208585549538e-29	2.45356041674773e-27
ENSG00000091164.25	ENSG00000091164	ENSG00000091164_026	chr18	dexseq_prepare_annotation2.py	exon	54305590	54305658	.	-	.	ENST00000540155+ENST00000217515+ENST00000590954+ENST00000587807+ENST00000586262+ENST00000589329__exon_number_026__gene_id_ENSG00000091164	TXNL1	ENSG00000091164.25	-1.5564270194066	-16.1040611718319	1.66869484006944e-29	2.46067067469144e-27
ENSG00000182541.30	ENSG00000182541	ENSG00000182541_031	chr22	dexseq_prepare_annotation2.py	exon	31674283	31674572	.	+	.	ENST00000467301+ENST00000333611+ENST00000444929+ENST00000331728__exon_number_031__gene_id_ENSG00000182541	LIMK2	ENSG00000182541.30	-4.06463753739133	-22.3362733434331	1.69168832939364e-29	2.49190047198642e-27
ENSG00000100884.14	ENSG00000100884	ENSG00000100884_015	chr14	dexseq_prepare_annotation2.py	exon	24540734	24540735	.	+	.	ENST00000558541+ENST00000558859+ENST00000558995+ENST00000560092__exon_number_015__gene_id_ENSG00000100884	CPNE6	ENSG00000100884.14	-2.02043934197754	-14.5524098961383	1.69443611145976e-29	2.49327284027723e-27
ENSG00000066739.30	ENSG00000066739	ENSG00000066739_031	chr14	dexseq_prepare_annotation2.py	exon	96783482	96783484	.	-	.	ENST00000359933__exon_number_031__gene_id_ENSG00000066739	ATG2B	ENSG00000066739.30	-3.75102950913283	-14.4287889178576	1.79936996896959e-29	2.64484267194817e-27
ENSG00000215298.ENSG00000147454.26	ENSG00000215298+ENSG00000147454	ENSG00000215298+ENSG00000147454_027	chr8	dexseq_prepare_annotation2.py	exon	23428988	23429103	.	+	.	ENST00000290075+ENST00000523883+ENST00000521637+ENST00000518881+ENST00000523930+ENST00000522164+ENST00000519973__exon_number_027__gene_id_ENSG00000215298+ENSG00000147454		ENSG00000215298.ENSG00000147454.26	-4.6849171927555	-16.6430729319848	1.83128035104323e-29	2.68886796014248e-27
ENSG00000167178.17	ENSG00000167178	ENSG00000167178_018	chr15	dexseq_prepare_annotation2.py	exon	74423422	74423547	.	+	.	ENST00000565332__exon_number_018__gene_id_ENSG00000167178	ISLR2	ENSG00000167178.17	-5.97648497096806	-15.0744952689529	1.92740556711467e-29	2.82698505007376e-27
ENSG00000214717.ENSG00000169084.16	ENSG00000214717+ENSG00000169084	ENSG00000214717+ENSG00000169084_017	chrX	dexseq_prepare_annotation2.py	exon	2405744	2406226	.	-	.	ENST00000381223+ENST00000381222__exon_number_017__gene_id_ENSG00000214717+ENSG00000169084		ENSG00000214717.ENSG00000169084.16	1.9224097474756	21.1498411780321	1.93083781078295e-29	2.82899679499624e-27
ENSG00000118308.65	ENSG00000118308	ENSG00000118308_066	chr12	dexseq_prepare_annotation2.py	exon	25260924	25261139	.	+	.	ENST00000549437+ENST00000536173+ENST00000361433+ENST00000547044+ENST00000548766+ENST00000354454__exon_number_066__gene_id_ENSG00000118308	LRMP	ENSG00000118308.65	3.60688975334183	13.3851489800541	1.94772660860584e-29	2.85069930905182e-27
ENSG00000239306.ENSG00000173933.ENSG00000248643.ENSG00000258297.38	ENSG00000239306+ENSG00000173933+ENSG00000248643+ENSG00000258297	ENSG00000239306+ENSG00000173933+ENSG00000248643+ENSG00000258297_039	chr11	dexseq_prepare_annotation2.py	exon	66406406	66407170	.	+	.	ENST00000409406__exon_number_039__gene_id_ENSG00000239306+ENSG00000173933+ENSG00000248643+ENSG00000258297		ENSG00000239306.ENSG00000173933.ENSG00000248643.ENSG00000258297.38	-2.19275944233669	-13.6656435569898	1.95209780157131e-29	2.85405430017592e-27
ENSG00000221978.22	ENSG00000221978	ENSG00000221978_023	chr1	dexseq_prepare_annotation2.py	exon	1326146	1326245	.	-	.	ENST00000488340+ENST00000496007+ENST00000418865+ENST00000469113+ENST00000482621+ENST00000480646+ENST00000505849+ENST00000481223+ENST00000482365+ENST00000492998+ENST00000480479+ENST00000400809+ENST00000408952__exon_number_023__gene_id_ENSG00000221978	CCNL2	ENSG00000221978.22	1.54958676159618	16.948361961656	2.02432835774681e-29	2.95651003108115e-27
ENSG00000240731.ENSG00000127054.80	ENSG00000240731+ENSG00000127054	ENSG00000240731+ENSG00000127054_081	chr1	dexseq_prepare_annotation2.py	exon	1254905	1255085	.	-	.	ENST00000470679+ENST00000493534+ENST00000532952+ENST00000490853+ENST00000496353__exon_number_081__gene_id_ENSG00000240731+ENSG00000127054		ENSG00000240731.ENSG00000127054.80	-6.92897836312253	-14.1914005581531	2.19528853120736e-29	3.20278832407368e-27
ENSG00000113575.ENSG00000272772.ENSG00000113558.ENSG00000273345.ENSG00000006837.62	ENSG00000113575+ENSG00000272772+ENSG00000113558+ENSG00000273345+ENSG00000006837	ENSG00000113575+ENSG00000272772+ENSG00000113558+ENSG00000273345+ENSG00000006837_063	chr5	dexseq_prepare_annotation2.py	exon	133635116	133635346	.	-	.	ENST00000521118__exon_number_063__gene_id_ENSG00000113575+ENSG00000272772+ENSG00000113558+ENSG00000273345+ENSG00000006837		ENSG00000113575.ENSG00000272772.ENSG00000113558.ENSG00000273345.ENSG00000006837.62	-1.13870244144327	-12.3443108567662	2.20702800947831e-29	3.21649731750785e-27
ENSG00000232749.ENSG00000228430.1	ENSG00000232749+ENSG00000228430	ENSG00000232749+ENSG00000228430_002	chr9	dexseq_prepare_annotation2.py	exon	84888322	84888373	.	+	.	ENST00000457558+ENST00000585998__exon_number_002__gene_id_ENSG00000232749+ENSG00000228430		ENSG00000232749.ENSG00000228430.1	2.50033811268858	22.2169963837128	2.21380216545829e-29	3.22294850569573e-27
ENSG00000163491.32	ENSG00000163491	ENSG00000163491_033	chr3	dexseq_prepare_annotation2.py	exon	27329189	27329234	.	-	.	ENST00000424275+ENST00000341435+ENST00000357467+ENST00000574215+ENST00000435584+ENST00000429845__exon_number_033__gene_id_ENSG00000163491	NEK10	ENSG00000163491.32	-2.5552893756034	-13.4694291699554	2.23269145299492e-29	3.24700507220191e-27
ENSG00000181090.21	ENSG00000181090	ENSG00000181090_022	chr9	dexseq_prepare_annotation2.py	exon	140652332	140652463	.	+	.	ENST00000460843+ENST00000462484+ENST00000371394+ENST00000465566+ENST00000462942+ENST00000334856__exon_number_022__gene_id_ENSG00000181090	EHMT1	ENSG00000181090.21	-8.20707979437383	-18.7503407245929	2.25014798274884e-29	3.26892926941436e-27
ENSG00000114735.24	ENSG00000114735	ENSG00000114735_025	chr3	dexseq_prepare_annotation2.py	exon	50617661	50617811	.	+	.	ENST00000482974__exon_number_025__gene_id_ENSG00000114735	HEMK1	ENSG00000114735.24	-2.48414484322617	-15.029234982238	2.44193496384207e-29	3.5438000364273e-27
ENSG00000148337.69	ENSG00000148337	ENSG00000148337_070	chr9	dexseq_prepare_annotation2.py	exon	130953848	130953851	.	-	.	ENST00000357558+ENST00000372938+ENST00000541172+ENST00000325721__exon_number_070__gene_id_ENSG00000148337	CIZ1	ENSG00000148337.69	-1.15100491584321	-12.656955677966	2.45774475806843e-29	3.56297726352885e-27
ENSG00000188038.ENSG00000038358.ENSG00000263126.ENSG00000221526.4	ENSG00000188038+ENSG00000038358+ENSG00000263126+ENSG00000221526	ENSG00000188038+ENSG00000038358+ENSG00000263126+ENSG00000221526_005	chr16	dexseq_prepare_annotation2.py	exon	67909848	67910004	.	+	.	ENST00000572221+ENST00000358933+ENST00000536072__exon_number_005__gene_id_ENSG00000188038+ENSG00000038358+ENSG00000263126+ENSG00000221526		ENSG00000188038.ENSG00000038358.ENSG00000263126.ENSG00000221526.4	-1.06997827710323	-13.445731334384	2.62853233625454e-29	3.80654736619242e-27
ENSG00000153048.34	ENSG00000153048	ENSG00000153048_035	chr16	dexseq_prepare_annotation2.py	exon	8962823	8962863	.	-	.	ENST00000569572+ENST00000565287+ENST00000311052+ENST00000563815__exon_number_035__gene_id_ENSG00000153048	CARHSP1	ENSG00000153048.34	-2.92764920870315	-15.7626674867965	2.67985020523435e-29	3.87677466044049e-27
ENSG00000013573.9	ENSG00000013573	ENSG00000013573_010	chr12	dexseq_prepare_annotation2.py	exon	31226832	31226835	.	+	.	ENST00000407793+ENST00000542838+ENST00000350437+ENST00000545668+ENST00000539049+ENST00000536265+ENST00000228264+ENST00000415475+ENST00000435753+ENST00000540935+ENST00000251758+ENST00000542129+ENST00000438391__exon_number_010__gene_id_ENSG00000013573	DDX11	ENSG00000013573.9	-1.75162072258461	-14.471214747793	2.69494079440198e-29	3.89450149368705e-27
ENSG00000138448.14	ENSG00000138448	ENSG00000138448_015	chr2	dexseq_prepare_annotation2.py	exon	187511413	187511604	.	+	.	ENST00000261023+ENST00000433736+ENST00000374907__exon_number_015__gene_id_ENSG00000138448	ITGAV	ENSG00000138448.14	1.67413451159995	15.7571732932323	2.74938561433706e-29	3.96900266508809e-27
ENSG00000187122.ENSG00000213390.ENSG00000269891.69	ENSG00000187122+ENSG00000213390+ENSG00000269891	ENSG00000187122+ENSG00000213390+ENSG00000269891_070	chr10	dexseq_prepare_annotation2.py	exon	99003725	99003916	.	-	.	ENST00000479633+ENST00000316676+ENST00000487035+ENST00000453547+ENST00000355366+ENST00000492211+ENST00000358531+ENST00000358308+ENST00000371027__exon_number_070__gene_id_ENSG00000187122+ENSG00000213390+ENSG00000269891		ENSG00000187122.ENSG00000213390.ENSG00000269891.69	1.58940335287335	17.2254224936146	2.89767053054939e-29	4.17867223169122e-27
ENSG00000100949.6	ENSG00000100949	ENSG00000100949_007	chr14	dexseq_prepare_annotation2.py	exon	24734776	24734961	.	-	.	ENST00000560243+ENST00000561055+ENST00000216840+ENST00000560521+ENST00000560777+ENST00000559551+ENST00000559974+ENST00000560998+ENST00000558376+ENST00000399409__exon_number_007__gene_id_ENSG00000100949	RABGGTA	ENSG00000100949.6	1.93790414847966	13.9673854884468	2.91123698416381e-29	4.19383085632648e-27
ENSG00000215126.18	ENSG00000215126	ENSG00000215126_019	chr9	dexseq_prepare_annotation2.py	exon	42687353	42687932	.	+	.	ENST00000466582__exon_number_019__gene_id_ENSG00000215126	CBWD7	ENSG00000215126.18	3.19445352226095	16.8493417764033	3.00410614639731e-29	4.32307878840987e-27
ENSG00000103657.108	ENSG00000103657	ENSG00000103657_109	chr15	dexseq_prepare_annotation2.py	exon	64126088	64126114	.	-	.	ENST00000559886+ENST00000561400+ENST00000560462+ENST00000558532__exon_number_109__gene_id_ENSG00000103657	HERC1	ENSG00000103657.108	-1.41883254657037	-13.3707179493195	3.06678739239004e-29	4.40865941310637e-27
ENSG00000159216.22	ENSG00000159216	ENSG00000159216_023	chr21	dexseq_prepare_annotation2.py	exon	36421256	36421377	.	-	.	ENST00000300305__exon_number_023__gene_id_ENSG00000159216	RUNX1	ENSG00000159216.22	1.74253274867934	15.3250379899172	3.08699380519072e-29	4.43306518346667e-27
ENSG00000133606.41	ENSG00000133606	ENSG00000133606_042	chr7	dexseq_prepare_annotation2.py	exon	140179137	140179154	.	-	.	ENST00000443720+ENST00000255977+ENST00000437223+ENST00000481705+ENST00000496169+ENST00000495305+ENST00000498535__exon_number_042__gene_id_ENSG00000133606	MKRN1	ENSG00000133606.41	1.59976374873262	14.5535984288572	3.32698779799457e-29	4.7727152229413e-27
ENSG00000104447.24	ENSG00000104447	ENSG00000104447_025	chr8	dexseq_prepare_annotation2.py	exon	116680209	116680234	.	-	.	ENST00000520276+ENST00000451156__exon_number_025__gene_id_ENSG00000104447	TRPS1	ENSG00000104447.24	2.72645417503468	15.1253536209918	3.45556122582355e-29	4.95198516125691e-27
ENSG00000145016.ENSG00000216042.5	ENSG00000145016+ENSG00000216042	ENSG00000145016+ENSG00000216042_006	chr3	dexseq_prepare_annotation2.py	exon	197402293	197402386	.	-	.	ENST00000413360+ENST00000273582+ENST00000296343__exon_number_006__gene_id_ENSG00000145016+ENSG00000216042		ENSG00000145016.ENSG00000216042.5	1.36609997281195	15.9356420354633	3.56158667916109e-29	5.09860259473732e-27
ENSG00000006025.2	ENSG00000006025	ENSG00000006025_003	chr17	dexseq_prepare_annotation2.py	exon	45884740	45885202	.	-	.	ENST00000579728+ENST00000583167+ENST00000007414+ENST00000392507__exon_number_003__gene_id_ENSG00000006025	OSBPL7	ENSG00000006025.2	2.64579628622613	16.1919286453109	3.60638441753885e-29	5.15735511610665e-27
ENSG00000104529.61	ENSG00000104529	ENSG00000104529_062	chr8	dexseq_prepare_annotation2.py	exon	144672188	144672251	.	-	.	ENST00000524883+ENST00000530306+ENST00000524900+ENST00000531670+ENST00000532741+ENST00000526135+ENST00000442189+ENST00000528303+ENST00000531953+ENST00000528519+ENST00000534475+ENST00000526710+ENST00000423316+ENST00000526133+ENST00000532596+ENST00000530545+ENST00000525261+ENST00000534804+ENST00000529832+ENST00000531281__exon_number_062__gene_id_ENSG00000104529	EEF1D	ENSG00000104529.61	-2.88587239055571	-12.8074282157501	3.69775783925942e-29	5.28252219272184e-27
ENSG00000167851	ENSG00000167851	ENSG00000167851_001	chr17	dexseq_prepare_annotation2.py	exon	72462555	72462796	.	+	.	ENST00000360141__exon_number_001__gene_id_ENSG00000167851	CD300A	ENSG00000167851	2.61403906419744	25.0841056176383	3.73121861248162e-29	5.32478252009513e-27
ENSG00000257062.ENSG00000111700.ENSG00000134538.ENSG00000205754.ENSG00000257046.25	ENSG00000257062+ENSG00000111700+ENSG00000134538+ENSG00000205754+ENSG00000257046	ENSG00000257062+ENSG00000111700+ENSG00000134538+ENSG00000205754+ENSG00000257046_026	chr12	dexseq_prepare_annotation2.py	exon	21168630	21168714	.	+	.	ENST00000421593__exon_number_026__gene_id_ENSG00000257062+ENSG00000111700+ENSG00000134538+ENSG00000205754+ENSG00000257046		ENSG00000257062.ENSG00000111700.ENSG00000134538.ENSG00000205754.ENSG00000257046.25	-1.20034706394954	-13.6997659767416	3.7399400960951e-29	5.33073227303911e-27
ENSG00000182774.ENSG00000214575.ENSG00000260836.24	ENSG00000182774+ENSG00000214575+ENSG00000260836	ENSG00000182774+ENSG00000214575+ENSG00000260836_025	chr15	dexseq_prepare_annotation2.py	exon	83209171	83209176	.	-	.	ENST00000560229__exon_number_025__gene_id_ENSG00000182774+ENSG00000214575+ENSG00000260836		ENSG00000182774.ENSG00000214575.ENSG00000260836.24	-2.07419913634132	-14.3031104003617	3.74315364364152e-29	5.33073227303911e-27
ENSG00000215039.9	ENSG00000215039	ENSG00000215039_010	chr12	dexseq_prepare_annotation2.py	exon	6556940	6556995	.	-	.	ENST00000536388+ENST00000504270__exon_number_010__gene_id_ENSG00000215039	CD27-AS1	ENSG00000215039.9	-6.56077873596365	-16.4706205749328	3.7573063532508e-29	5.34534259080196e-27
ENSG00000095564.34	ENSG00000095564	ENSG00000095564_035	chr10	dexseq_prepare_annotation2.py	exon	93768586	93768707	.	+	.	ENST00000265990+ENST00000544642__exon_number_035__gene_id_ENSG00000095564	BTAF1	ENSG00000095564.34	-3.15926009604016	-14.1976184597836	3.79100094567276e-29	5.387695194903e-27
ENSG00000126581.20	ENSG00000126581	ENSG00000126581_021	chr17	dexseq_prepare_annotation2.py	exon	40966617	40966691	.	-	.	ENST00000586754+ENST00000590099+ENST00000590852+ENST00000593205+ENST00000589492+ENST00000361523+ENST00000438274+ENST00000543382+ENST00000588276+ENST00000586589__exon_number_021__gene_id_ENSG00000126581	BECN1	ENSG00000126581.20	1.30038791238815	14.2993490841242	3.82619320066217e-29	5.43208645032169e-27
ENSG00000114416.5	ENSG00000114416	ENSG00000114416_006	chr3	dexseq_prepare_annotation2.py	exon	180630279	180630325	.	+	.	ENST00000357559+ENST00000305586+ENST00000475315__exon_number_006__gene_id_ENSG00000114416	FXR1	ENSG00000114416.5	-2.22181791330783	-13.1024218325664	4.06737486618857e-29	5.76852919297071e-27
ENSG00000075420.14	ENSG00000075420	ENSG00000075420_015	chr3	dexseq_prepare_annotation2.py	exon	171904625	171905008	.	+	.	ENST00000421757+ENST00000476794__exon_number_015__gene_id_ENSG00000075420	FNDC3B	ENSG00000075420.14	-4.86887264058483	-15.6709692334682	4.11151258181771e-29	5.82510955941616e-27
ENSG00000151490.36	ENSG00000151490	ENSG00000151490_037	chr12	dexseq_prepare_annotation2.py	exon	15742389	15742524	.	+	.	ENST00000281171+ENST00000348962+ENST00000445537+ENST00000542557+ENST00000544244+ENST00000442921__exon_number_037__gene_id_ENSG00000151490	PTPRO	ENSG00000151490.36	-1.15791451371928	-16.1601872222082	4.1404085193788e-29	5.86000127826225e-27
ENSG00000227195.15	ENSG00000227195	ENSG00000227195_016	chr20	dexseq_prepare_annotation2.py	exon	26168717	26168735	.	-	.	ENST00000596537+ENST00000608084__exon_number_016__gene_id_ENSG00000227195	MIR663A	ENSG00000227195.15	1.95826186797203	13.1843172068364	4.1589748429665e-29	5.88021648085993e-27
ENSG00000223685.1	ENSG00000223685	ENSG00000223685_002	chr13	dexseq_prepare_annotation2.py	exon	38627835	38628056	.	-	.	ENST00000454060__exon_number_002__gene_id_ENSG00000223685	LINC00571	ENSG00000223685.1	3.21843493246593	21.9149782824319	4.39734929389875e-29	6.21084871566033e-27
ENSG00000166444.7	ENSG00000166444	ENSG00000166444_008	chr11	dexseq_prepare_annotation2.py	exon	8715446	8715608	.	-	.	ENST00000527540+ENST00000532162+ENST00000530991+ENST00000534127+ENST00000526757+ENST00000534278+ENST00000357665+ENST00000526099+ENST00000313726__exon_number_008__gene_id_ENSG00000166444	ST5	ENSG00000166444.7	-2.05906810149203	-11.9311570338288	4.48423745285508e-29	6.32706087310034e-27
ENSG00000092978.8	ENSG00000092978	ENSG00000092978_009	chr1	dexseq_prepare_annotation2.py	exon	217671738	217672106	.	-	.	ENST00000489246__exon_number_009__gene_id_ENSG00000092978	GPATCH2	ENSG00000092978.8	-2.95977432823423	-24.9758379581044	4.52237229937885e-29	6.37431625762346e-27
ENSG00000159363.36	ENSG00000159363	ENSG00000159363_037	chr1	dexseq_prepare_annotation2.py	exon	17326895	17327002	.	-	.	ENST00000326735+ENST00000510069+ENST00000452699+ENST00000511957+ENST00000463860+ENST00000341676+ENST00000508222__exon_number_037__gene_id_ENSG00000159363	ATP13A2	ENSG00000159363.36	1.68100735646495	14.6254356175306	4.53621911708194e-29	6.38727566879704e-27
ENSG00000240731.ENSG00000127054.94	ENSG00000240731+ENSG00000127054	ENSG00000240731+ENSG00000127054_095	chr1	dexseq_prepare_annotation2.py	exon	1258272	1258526	.	-	.	ENST00000525285+ENST00000530233+ENST00000540437+ENST00000458452__exon_number_095__gene_id_ENSG00000240731+ENSG00000127054		ENSG00000240731.ENSG00000127054.94	-2.38688264131692	-14.0699720639903	4.57067453359698e-29	6.42919696741184e-27
ENSG00000221978.23	ENSG00000221978	ENSG00000221978_024	chr1	dexseq_prepare_annotation2.py	exon	1326246	1326280	.	-	.	ENST00000481223+ENST00000418865+ENST00000480646+ENST00000496007+ENST00000482365+ENST00000492998+ENST00000480479__exon_number_024__gene_id_ENSG00000221978	CCNL2	ENSG00000221978.23	1.55574074182221	16.725430299626	4.93178131751966e-29	6.93003613057322e-27
ENSG00000148343.28	ENSG00000148343	ENSG00000148343_029	chr9	dexseq_prepare_annotation2.py	exon	131829787	131830051	.	+	.	ENST00000471943__exon_number_029__gene_id_ENSG00000148343	FAM73B	ENSG00000148343.28	-2.00017342032355	-13.7996933722905	5.04314958340341e-29	7.07928255324255e-27
ENSG00000129353.24	ENSG00000129353	ENSG00000129353_025	chr19	dexseq_prepare_annotation2.py	exon	10745839	10745910	.	+	.	ENST00000588409+ENST00000335757+ENST00000588465+ENST00000407327+ENST00000586078+ENST00000588393__exon_number_025__gene_id_ENSG00000129353	SLC44A2	ENSG00000129353.24	-5.6431802884039	-14.2488324824036	5.13804315431369e-29	7.20512147582339e-27
ENSG00000148337.54	ENSG00000148337	ENSG00000148337_055	chr9	dexseq_prepare_annotation2.py	exon	130952636	130952723	.	-	.	ENST00000467178+ENST00000325721+ENST00000420484+ENST00000372948+ENST00000393608+ENST00000491954+ENST00000415526+ENST00000372938+ENST00000372954+ENST00000357558+ENST00000324544+ENST00000538431+ENST00000277465+ENST00000474442__exon_number_055__gene_id_ENSG00000148337	CIZ1	ENSG00000148337.54	-2.35566257549434	-12.5649690658977	5.17281019153631e-29	7.2464736730128e-27
ENSG00000261971.3	ENSG00000261971	ENSG00000261971_004	chr16	dexseq_prepare_annotation2.py	exon	3103589	3103620	.	-	.	ENST00000572930+ENST00000573130+ENST00000573878__exon_number_004__gene_id_ENSG00000261971	RP11-473M20.7	ENSG00000261971.3	6.16864660448262	15.6156820577112	5.32473327887445e-29	7.45169554458264e-27
ENSG00000148343.7	ENSG00000148343	ENSG00000148343_008	chr9	dexseq_prepare_annotation2.py	exon	131802731	131802969	.	+	.	ENST00000406926+ENST00000358369+ENST00000477088+ENST00000445183+ENST00000439290+ENST00000277475+ENST00000474534+ENST00000450073__exon_number_008__gene_id_ENSG00000148343	FAM73B	ENSG00000148343.7	1.88262269916236	13.7863112683731	5.48885109122446e-29	7.67354797260531e-27
ENSG00000127329.29	ENSG00000127329	ENSG00000127329_030	chr12	dexseq_prepare_annotation2.py	exon	70963455	70963718	.	-	.	ENST00000538708+ENST00000550857+ENST00000334414+ENST00000548122+ENST00000261266+ENST00000551525+ENST00000550358+ENST00000451516__exon_number_030__gene_id_ENSG00000127329	PTPRB	ENSG00000127329.29	-7.53089669913175	-15.2055187907961	5.59076035852755e-29	7.80806842910288e-27
ENSG00000131558.45	ENSG00000131558	ENSG00000131558_046	chr7	dexseq_prepare_annotation2.py	exon	133615194	133615221	.	+	.	ENST00000478265__exon_number_046__gene_id_ENSG00000131558	EXOC4	ENSG00000131558.45	1.82333102116641	13.0944482569251	5.81580385221167e-29	8.11411024039362e-27
ENSG00000163625.75	ENSG00000163625	ENSG00000163625_076	chr4	dexseq_prepare_annotation2.py	exon	85758082	85758243	.	-	.	ENST00000295888+ENST00000426414+ENST00000322366__exon_number_076__gene_id_ENSG00000163625	WDFY3	ENSG00000163625.75	2.3289221005841	12.6919389617605	5.92020519985319e-29	8.25138366565528e-27
ENSG00000102893.46	ENSG00000102893	ENSG00000102893_047	chr16	dexseq_prepare_annotation2.py	exon	47684741	47684741	.	+	.	ENST00000568171__exon_number_047__gene_id_ENSG00000102893	PHKB	ENSG00000102893.46	2.09549647749081	12.7697950507779	6.18879163605516e-29	8.61698223678974e-27
ENSG00000163629	ENSG00000163629	ENSG00000163629_001	chr4	dexseq_prepare_annotation2.py	exon	87515468	87515469	.	+	.	ENST00000427191+ENST00000436978__exon_number_001__gene_id_ENSG00000163629	PTPN13	ENSG00000163629	-0.983537311127119	-13.2684686992222	6.24627176633789e-29	8.68820330003509e-27
ENSG00000116883.ENSG00000214193.10	ENSG00000116883+ENSG00000214193	ENSG00000116883+ENSG00000214193_011	chr1	dexseq_prepare_annotation2.py	exon	36773371	36773426	.	+	.	ENST00000453908+ENST00000496636+ENST00000312808+ENST00000505871+ENST00000426732+ENST00000373139+ENST00000480549__exon_number_011__gene_id_ENSG00000116883+ENSG00000214193		ENSG00000116883.ENSG00000214193.10	-2.51617830355205	-14.5655840065318	6.30354684703817e-29	8.75899526763646e-27
ENSG00000239306.ENSG00000173933.ENSG00000248643.ENSG00000258297.44	ENSG00000239306+ENSG00000173933+ENSG00000248643+ENSG00000258297	ENSG00000239306+ENSG00000173933+ENSG00000248643+ENSG00000258297_045	chr11	dexseq_prepare_annotation2.py	exon	66411000	66411220	.	+	.	ENST00000310092+ENST00000514361+ENST00000409406+ENST00000421355+ENST00000408993+ENST00000412278+ENST00000503028__exon_number_045__gene_id_ENSG00000239306+ENSG00000173933+ENSG00000248643+ENSG00000258297		ENSG00000239306.ENSG00000173933.ENSG00000248643.ENSG00000258297.44	-1.20787134340222	-13.4864450817386	6.44158750808356e-29	8.94175715505318e-27
ENSG00000008710.107	ENSG00000008710	ENSG00000008710_108	chr16	dexseq_prepare_annotation2.py	exon	2157884	2158017	.	-	.	ENST00000487932+ENST00000496574+ENST00000473780+ENST00000488185+ENST00000423118+ENST00000262304__exon_number_108__gene_id_ENSG00000008710	PKD1	ENSG00000008710.107	-2.57587444274602	-12.4936730252263	6.55660649343299e-29	9.09222504098426e-27
ENSG00000079785.35	ENSG00000079785	ENSG00000079785_036	chr2	dexseq_prepare_annotation2.py	exon	15770114	15770234	.	+	.	ENST00000233084+ENST00000381341__exon_number_036__gene_id_ENSG00000079785	DDX1	ENSG00000079785.35	-2.55827989934111	-15.7972540688755	6.65818296037184e-29	9.22376696163076e-27
ENSG00000153048.21	ENSG00000153048	ENSG00000153048_022	chr16	dexseq_prepare_annotation2.py	exon	8955523	8955570	.	-	.	ENST00000567626+ENST00000567554+ENST00000569398+ENST00000568968__exon_number_022__gene_id_ENSG00000153048	CARHSP1	ENSG00000153048.21	2.21197168236003	15.5657865466976	6.72640760804604e-29	9.30888704514323e-27
ENSG00000140955.13	ENSG00000140955	ENSG00000140955_014	chr16	dexseq_prepare_annotation2.py	exon	84228539	84228553	.	+	.	ENST00000564169+ENST00000569221+ENST00000315906+ENST00000566526+ENST00000564430+ENST00000268624__exon_number_014__gene_id_ENSG00000140955	ADAD2	ENSG00000140955.13	2.32272744784705	14.6889986102394	6.73668457186106e-29	9.31372082711498e-27
ENSG00000065357.127	ENSG00000065357	ENSG00000065357_128	chr12	dexseq_prepare_annotation2.py	exon	56347134	56347194	.	+	.	ENST00000402956+ENST00000552478+ENST00000549079+ENST00000548491+ENST00000394147+ENST00000550957+ENST00000551296+ENST00000331886+ENST00000551739+ENST00000551156__exon_number_128__gene_id_ENSG00000065357	DGKA	ENSG00000065357.127	4.50194924762591	14.4180772146002	7.11960138362717e-29	9.83321524700845e-27
ENSG00000134853.ENSG00000145216.13	ENSG00000134853+ENSG00000145216	ENSG00000134853+ENSG00000145216_014	chr4	dexseq_prepare_annotation2.py	exon	54245392	54245431	.	+	.	ENST00000513975+ENST00000507166+ENST00000337488+ENST00000306932+ENST00000511376+ENST00000510668+ENST00000358575+ENST00000507922+ENST00000505125__exon_number_014__gene_id_ENSG00000134853+ENSG00000145216		ENSG00000134853.ENSG00000145216.13	2.92023917192619	13.666382894642	7.33018257909802e-29	1.01138838749151e-26
ENSG00000127329.28	ENSG00000127329	ENSG00000127329_029	chr12	dexseq_prepare_annotation2.py	exon	70960215	70960484	.	-	.	ENST00000550857+ENST00000261266+ENST00000451516+ENST00000334414+ENST00000551525+ENST00000550358+ENST00000548122__exon_number_029__gene_id_ENSG00000127329	PTPRB	ENSG00000127329.28	-7.46893645049001	-15.1366246604482	7.87917958775398e-29	1.08604522980361e-26
ENSG00000104447.30	ENSG00000104447	ENSG00000104447_031	chr8	dexseq_prepare_annotation2.py	exon	116713163	116713299	.	-	.	ENST00000422939__exon_number_031__gene_id_ENSG00000104447	TRPS1	ENSG00000104447.30	2.04828370234567	14.9605274650751	8.02687693596809e-29	1.10529370815578e-26
ENSG00000147224.6	ENSG00000147224	ENSG00000147224_007	chrX	dexseq_prepare_annotation2.py	exon	106882525	106882587	.	+	.	ENST00000372428+ENST00000543248+ENST00000372435+ENST00000372419__exon_number_007__gene_id_ENSG00000147224	PRPS1	ENSG00000147224.6	-2.02585637483891	-18.9667954303109	8.22673795956276e-29	1.13167930612879e-26
ENSG00000266967.ENSG00000267060.ENSG00000108825.15	ENSG00000266967+ENSG00000267060+ENSG00000108825	ENSG00000266967+ENSG00000267060+ENSG00000108825_016	chr17	dexseq_prepare_annotation2.py	exon	41107175	41107241	.	-	.	ENST00000591096+ENST00000486493+ENST00000483535+ENST00000421990+ENST00000427569+ENST00000486664+ENST00000423601+ENST00000409399+ENST00000409103+ENST00000474578+ENST00000360221__exon_number_016__gene_id_ENSG00000266967+ENSG00000267060+ENSG00000108825		ENSG00000266967.ENSG00000267060.ENSG00000108825.15	-2.34137506892403	-13.3815931223376	8.72313163143991e-29	1.19876261176563e-26
ENSG00000100106.ENSG00000100101.20	ENSG00000100106+ENSG00000100101	ENSG00000100106+ENSG00000100101_021	chr22	dexseq_prepare_annotation2.py	exon	38093628	38093703	.	+	.	ENST00000406386+ENST00000344404+ENST00000455236+ENST00000492485__exon_number_021__gene_id_ENSG00000100106+ENSG00000100101		ENSG00000100106.ENSG00000100101.20	-4.73752325671178	-13.436519768882	8.98429565867867e-29	1.23341801379736e-26
ENSG00000013573.3	ENSG00000013573	ENSG00000013573_004	chr12	dexseq_prepare_annotation2.py	exon	31226810	31226812	.	+	.	ENST00000407793+ENST00000542838+ENST00000438391+ENST00000228264+ENST00000435753+ENST00000251758+ENST00000542129__exon_number_004__gene_id_ENSG00000013573	DDX11	ENSG00000013573.3	-1.6606662784987	-14.2554620774053	9.27369925009491e-29	1.27187719805048e-26
ENSG00000225697.36	ENSG00000225697	ENSG00000225697_037	chr3	dexseq_prepare_annotation2.py	exon	48668574	48668656	.	-	.	ENST00000489483__exon_number_037__gene_id_ENSG00000225697	SLC26A6	ENSG00000225697.36	-1.56573260741438	-13.4294629060289	9.41691627290444e-29	1.2902303068283e-26
ENSG00000167178.30	ENSG00000167178	ENSG00000167178_031	chr15	dexseq_prepare_annotation2.py	exon	74428997	74429085	.	+	.	ENST00000435464+ENST00000419208+ENST00000361742__exon_number_031__gene_id_ENSG00000167178	ISLR2	ENSG00000167178.30	2.17191611259879	14.7715715743357	9.43174408223693e-29	1.29097349758124e-26
ENSG00000005801.ENSG00000263365.67	ENSG00000005801+ENSG00000263365	ENSG00000005801+ENSG00000263365_068	chr11	dexseq_prepare_annotation2.py	exon	3400377	3400382	.	-	.	ENST00000532539+ENST00000533036+ENST00000429541+ENST00000399602+ENST00000527386__exon_number_068__gene_id_ENSG00000005801+ENSG00000263365		ENSG00000005801.ENSG00000263365.67	-2.40539145468279	-17.3105569010305	9.66363644325757e-29	1.32139640712058e-26
ENSG00000254634.ENSG00000183336.ENSG00000261740.31	ENSG00000254634+ENSG00000183336+ENSG00000261740	ENSG00000254634+ENSG00000183336+ENSG00000261740_032	chr16	dexseq_prepare_annotation2.py	exon	29465669	29465677	.	-	.	ENST00000330978+ENST00000565417+ENST00000568556__exon_number_032__gene_id_ENSG00000254634+ENSG00000183336+ENSG00000261740		ENSG00000254634.ENSG00000183336.ENSG00000261740.31	-2.78899775003447	-17.7658555908659	9.74534067365869e-29	1.33124262659095e-26
ENSG00000023228.ENSG00000237580	ENSG00000023228+ENSG00000237580	ENSG00000023228+ENSG00000237580_001	chr2	dexseq_prepare_annotation2.py	exon	206979541	206980833	.	-	.	ENST00000233190__exon_number_001__gene_id_ENSG00000023228+ENSG00000237580		ENSG00000023228.ENSG00000237580	-3.08851307944959	-15.9624433830964	9.81526888958699e-29	1.33946223138752e-26
ENSG00000226803.1	ENSG00000226803	ENSG00000226803_002	chr6	dexseq_prepare_annotation2.py	exon	56979699	56979708	.	-	.	ENST00000586668+ENST00000585792+ENST00000592500+ENST00000586432__exon_number_002__gene_id_ENSG00000226803	RP11-203B9.4	ENSG00000226803.1	-1.37159613477648	-16.5532396308247	9.8532358374186e-29	1.34330817793034e-26
ENSG00000013441.23	ENSG00000013441	ENSG00000013441_024	chr2	dexseq_prepare_annotation2.py	exon	201724403	201724469	.	-	.	ENST00000321356+ENST00000473565+ENST00000409403+ENST00000461981+ENST00000434813+ENST00000432425__exon_number_024__gene_id_ENSG00000013441	CLK1	ENSG00000013441.23	-2.7523581767925	-15.2752719037274	1.00322649269296e-28	1.36635865353022e-26
ENSG00000150712.13	ENSG00000150712	ENSG00000150712_014	chr5	dexseq_prepare_annotation2.py	exon	32255799	32255874	.	-	.	ENST00000280285+ENST00000264934+ENST00000504049+ENST00000382142__exon_number_014__gene_id_ENSG00000150712	MTMR12	ENSG00000150712.13	1.92606492788292	15.7022405738302	1.02449292479794e-28	1.39393989765917e-26
ENSG00000153048.19	ENSG00000153048	ENSG00000153048_020	chr16	dexseq_prepare_annotation2.py	exon	8954076	8954166	.	-	.	ENST00000567626__exon_number_020__gene_id_ENSG00000153048	CARHSP1	ENSG00000153048.19	2.13324136858716	15.4747537845068	1.03105560846084e-28	1.40148020062529e-26
ENSG00000134982.ENSG00000272869.ENSG00000258864.ENSG00000212643.ENSG00000153037.69	ENSG00000134982+ENSG00000272869+ENSG00000258864+ENSG00000212643+ENSG00000153037	ENSG00000134982+ENSG00000272869+ENSG00000258864+ENSG00000212643+ENSG00000153037_070	chr5	dexseq_prepare_annotation2.py	exon	112227335	112227422	.	+	.	ENST00000391338+ENST00000512790+ENST00000509024+ENST00000506997__exon_number_070__gene_id_ENSG00000134982+ENSG00000272869+ENSG00000258864+ENSG00000212643+ENSG00000153037		ENSG00000134982.ENSG00000272869.ENSG00000258864.ENSG00000212643.ENSG00000153037.69	-2.7752427374912	-15.9477189246409	1.04688998367697e-28	1.42159582887316e-26
ENSG00000132694.37	ENSG00000132694	ENSG00000132694_038	chr1	dexseq_prepare_annotation2.py	exon	156928534	156928656	.	-	.	ENST00000361409+ENST00000368194+ENST00000486670__exon_number_038__gene_id_ENSG00000132694	ARHGEF11	ENSG00000132694.37	-2.03795752631207	-14.7484910746271	1.06490798379089e-28	1.44463396702289e-26
ENSG00000148824.ENSG00000148832.ENSG00000254536.12	ENSG00000148824+ENSG00000148832+ENSG00000254536	ENSG00000148824+ENSG00000148832+ENSG00000254536_013	chr10	dexseq_prepare_annotation2.py	exon	135202460	135202572	.	+	.	ENST00000480071+ENST00000278060+ENST00000476834+ENST00000357296+ENST00000356306+ENST00000529585+ENST00000368539+ENST00000483211+ENST00000368535__exon_number_013__gene_id_ENSG00000148824+ENSG00000148832+ENSG00000254536		ENSG00000148824.ENSG00000148832.ENSG00000254536.12	-4.02983479190712	-12.9688685927858	1.07453082744166e-28	1.45624915277548e-26
ENSG00000253877	ENSG00000253877	ENSG00000253877_001	chr8	dexseq_prepare_annotation2.py	exon	111949919	111949956	.	-	.	ENST00000524283__exon_number_001__gene_id_ENSG00000253877	RP11-946L20.2	ENSG00000253877	-4.0525658963357	-24.4860713163056	1.08916819021171e-28	1.47463061303161e-26
ENSG00000257062.ENSG00000111700.ENSG00000134538.ENSG00000205754.ENSG00000257046.31	ENSG00000257062+ENSG00000111700+ENSG00000134538+ENSG00000205754+ENSG00000257046	ENSG00000257062+ENSG00000111700+ENSG00000134538+ENSG00000205754+ENSG00000257046_032	chr12	dexseq_prepare_annotation2.py	exon	21199987	21200112	.	+	.	ENST00000554957+ENST00000381541+ENST00000421593__exon_number_032__gene_id_ENSG00000257062+ENSG00000111700+ENSG00000134538+ENSG00000205754+ENSG00000257046		ENSG00000257062.ENSG00000111700.ENSG00000134538.ENSG00000205754.ENSG00000257046.31	2.38250794340911	13.5321304998207	1.11240040702751e-28	1.50460100767664e-26
ENSG00000151490.15	ENSG00000151490	ENSG00000151490_016	chr12	dexseq_prepare_annotation2.py	exon	15677748	15677899	.	+	.	ENST00000348962+ENST00000281171__exon_number_016__gene_id_ENSG00000151490	PTPRO	ENSG00000151490.15	1.69646156341832	15.9261980571174	1.1503892296729e-28	1.55445212386687e-26
ENSG00000083844.15	ENSG00000083844	ENSG00000083844_016	chr19	dexseq_prepare_annotation2.py	exon	57722852	57724487	.	+	.	ENST00000263095+ENST00000536056__exon_number_016__gene_id_ENSG00000083844	ZNF264	ENSG00000083844.15	2.02021605375264	16.8597324303218	1.17487933184933e-28	1.58598312637431e-26
ENSG00000145703.15	ENSG00000145703	ENSG00000145703_016	chr5	dexseq_prepare_annotation2.py	exon	75896704	75896797	.	+	.	ENST00000379730+ENST00000514350+ENST00000274364+ENST00000505766__exon_number_016__gene_id_ENSG00000145703	IQGAP2	ENSG00000145703.15	1.51595669399932	13.1746145205513	1.19984982009421e-28	1.61810002358991e-26
ENSG00000170160.ENSG00000188933.ENSG00000264892.ENSG00000266302.ENSG00000264729.ENSG00000272815.74	ENSG00000170160+ENSG00000188933+ENSG00000264892+ENSG00000266302+ENSG00000264729+ENSG00000272815	ENSG00000170160+ENSG00000188933+ENSG00000264892+ENSG00000266302+ENSG00000264729+ENSG00000272815_075	chr17	dexseq_prepare_annotation2.py	exon	16704443	16704957	.	+	.	ENST00000444558__exon_number_075__gene_id_ENSG00000170160+ENSG00000188933+ENSG00000264892+ENSG00000266302+ENSG00000264729+ENSG00000272815		ENSG00000170160.ENSG00000188933.ENSG00000264892.ENSG00000266302.ENSG00000264729.ENSG00000272815.74	-7.8302351320235	-15.6585880043323	1.2492747515666e-28	1.6815041122368e-26
ENSG00000116406.3	ENSG00000116406	ENSG00000116406_004	chr1	dexseq_prepare_annotation2.py	exon	184662500	184662566	.	-	.	ENST00000439962+ENST00000318130__exon_number_004__gene_id_ENSG00000116406	EDEM3	ENSG00000116406.3	-1.89303141903128	-15.4339009807522	1.24931471124626e-28	1.6815041122368e-26
ENSG00000114374.5	ENSG00000114374	ENSG00000114374_006	chrY	dexseq_prepare_annotation2.py	exon	14832522	14832670	.	+	.	ENST00000493168+ENST00000338981+ENST00000426564__exon_number_006__gene_id_ENSG00000114374	USP9Y	ENSG00000114374.5	-2.88913639446756	-13.6542913681513	1.26621490824564e-28	1.70258158563576e-26
ENSG00000114735.3	ENSG00000114735	ENSG00000114735_004	chr3	dexseq_prepare_annotation2.py	exon	50606909	50606923	.	+	.	ENST00000448997+ENST00000232854__exon_number_004__gene_id_ENSG00000114735	HEMK1	ENSG00000114735.3	2.88009997161426	14.7120815921909	1.28981690239556e-28	1.732620384171e-26
ENSG00000065328.2	ENSG00000065328	ENSG00000065328_003	chr10	dexseq_prepare_annotation2.py	exon	13206128	13206209	.	+	.	ENST00000378714+ENST00000484800+ENST00000378694__exon_number_003__gene_id_ENSG00000065328	MCM10	ENSG00000065328.2	1.53176621045277	16.834326976919	1.29568656804206e-28	1.73880377497774e-26
ENSG00000215126.14	ENSG00000215126	ENSG00000215126_015	chr9	dexseq_prepare_annotation2.py	exon	42684803	42684845	.	+	.	ENST00000496146__exon_number_015__gene_id_ENSG00000215126	CBWD7	ENSG00000215126.14	3.19142162986808	16.4803788466375	1.3220767123908e-28	1.77248655798129e-26
ENSG00000123384.13	ENSG00000123384	ENSG00000123384_014	chr12	dexseq_prepare_annotation2.py	exon	57548485	57549376	.	+	.	ENST00000554174__exon_number_014__gene_id_ENSG00000123384	LRP1	ENSG00000123384.13	-2.46179929655738	-13.8918366947304	1.34266652949556e-28	1.79833480164222e-26
ENSG00000066739	ENSG00000066739	ENSG00000066739_001	chr14	dexseq_prepare_annotation2.py	exon	96747595	96752322	.	-	.	ENST00000359933__exon_number_001__gene_id_ENSG00000066739	ATG2B	ENSG00000066739	1.46202918605191	14.0819489151415	1.3626128822187e-28	1.82327165836527e-26
ENSG00000167543.7	ENSG00000167543	ENSG00000167543_008	chr17	dexseq_prepare_annotation2.py	exon	27895074	27895078	.	+	.	ENST00000578749+ENST00000582829+ENST00000580183__exon_number_008__gene_id_ENSG00000167543	TP53I13	ENSG00000167543.7	-3.94664736934452	-15.8691149919835	1.47764224259334e-28	1.97526380639406e-26
ENSG00000148343.5	ENSG00000148343	ENSG00000148343_006	chr9	dexseq_prepare_annotation2.py	exon	131799274	131799295	.	+	.	ENST00000406926+ENST00000358369+ENST00000450073+ENST00000277475__exon_number_006__gene_id_ENSG00000148343	FAM73B	ENSG00000148343.5	1.6090590760998	13.6282554220157	1.49326796371394e-28	1.99420997729992e-26
ENSG00000065357.133	ENSG00000065357	ENSG00000065357_134	chr12	dexseq_prepare_annotation2.py	exon	56347799	56347799	.	+	.	ENST00000402956+ENST00000552478+ENST00000551296+ENST00000331886+ENST00000394147+ENST00000551156__exon_number_134__gene_id_ENSG00000065357	DGKA	ENSG00000065357.133	4.96186198714358	14.2845077449738	1.50942522946714e-28	2.01382849419461e-26
ENSG00000065357.130	ENSG00000065357	ENSG00000065357_131	chr12	dexseq_prepare_annotation2.py	exon	56347469	56347579	.	+	.	ENST00000402956+ENST00000552478+ENST00000549079+ENST00000548491+ENST00000551739+ENST00000551296+ENST00000331886+ENST00000394147+ENST00000551156__exon_number_131__gene_id_ENSG00000065357	DGKA	ENSG00000065357.130	4.66293011954035	14.2819956749359	1.53093264800948e-28	2.04053999528766e-26
ENSG00000109814.36	ENSG00000109814	ENSG00000109814_037	chr4	dexseq_prepare_annotation2.py	exon	39529854	39529931	.	-	.	ENST00000505698__exon_number_037__gene_id_ENSG00000109814	UGDH	ENSG00000109814.36	1.8791206412347	19.4741506422766	1.5441602697891e-28	2.056174459731e-26
ENSG00000257062.ENSG00000111700.ENSG00000134538.ENSG00000205754.ENSG00000257046.49	ENSG00000257062+ENSG00000111700+ENSG00000134538+ENSG00000205754+ENSG00000257046	ENSG00000257062+ENSG00000111700+ENSG00000134538+ENSG00000205754+ENSG00000257046_050	chr12	dexseq_prepare_annotation2.py	exon	21272538	21272561	.	+	.	ENST00000592513__exon_number_050__gene_id_ENSG00000257062+ENSG00000111700+ENSG00000134538+ENSG00000205754+ENSG00000257046		ENSG00000257062.ENSG00000111700.ENSG00000134538.ENSG00000205754.ENSG00000257046.49	1.90518650093109	13.4760775429854	1.60186870596748e-28	2.13095103844429e-26
ENSG00000016864.16	ENSG00000016864	ENSG00000016864_017	chr3	dexseq_prepare_annotation2.py	exon	52730558	52730596	.	-	.	ENST00000463827+ENST00000478968+ENST00000485899+ENST00000480080+ENST00000491606+ENST00000407584+ENST00000481643+ENST00000484163+ENST00000266014+ENST00000394783+ENST00000479553__exon_number_017__gene_id_ENSG00000016864	GLT8D1	ENSG00000016864.16	1.33897794213566	13.9514884333249	1.63901292559793e-28	2.17825293807974e-26
ENSG00000196549.46	ENSG00000196549	ENSG00000196549_047	chr3	dexseq_prepare_annotation2.py	exon	154898418	154898527	.	+	.	ENST00000462745+ENST00000492661+ENST00000460393+ENST00000493888__exon_number_047__gene_id_ENSG00000196549	MME	ENSG00000196549.46	3.07102914221191	14.0491763755882	1.65068134724139e-28	2.1911603099483e-26
ENSG00000173406.ENSG00000162600.73	ENSG00000173406+ENSG00000162600	ENSG00000173406+ENSG00000162600_074	chr1	dexseq_prepare_annotation2.py	exon	59012431	59012452	.	-	.	ENST00000358603+ENST00000371226+ENST00000426139__exon_number_074__gene_id_ENSG00000173406+ENSG00000162600		ENSG00000173406.ENSG00000162600.73	2.27321271173942	12.7328231502938	1.65191710793271e-28	2.1911603099483e-26
ENSG00000103657.103	ENSG00000103657	ENSG00000103657_104	chr15	dexseq_prepare_annotation2.py	exon	64071782	64072208	.	-	.	ENST00000560316__exon_number_104__gene_id_ENSG00000103657	HERC1	ENSG00000103657.103	-1.55932858068695	-13.1253370995335	1.69024307509354e-28	2.2398331159005e-26
ENSG00000173818.62	ENSG00000173818	ENSG00000173818_063	chr17	dexseq_prepare_annotation2.py	exon	78411883	78411886	.	+	.	ENST00000518907+ENST00000517795__exon_number_063__gene_id_ENSG00000173818	ENDOV	ENSG00000173818.62	1.88633914981251	15.8333028404118	1.72930232090936e-28	2.28938281994563e-26
ENSG00000166689.31	ENSG00000166689	ENSG00000166689_032	chr11	dexseq_prepare_annotation2.py	exon	16822521	16822562	.	-	.	ENST00000525781+ENST00000531066+ENST00000355661+ENST00000525581+ENST00000530489+ENST00000448080__exon_number_032__gene_id_ENSG00000166689	PLEKHA7	ENSG00000166689.31	2.06648651830405	13.117537885213	1.78443767064149e-28	2.36009932612415e-26
ENSG00000196504.28	ENSG00000196504	ENSG00000196504_029	chr2	dexseq_prepare_annotation2.py	exon	153535570	153535623	.	-	.	ENST00000448428+ENST00000545856+ENST00000410080+ENST00000354363__exon_number_029__gene_id_ENSG00000196504	PRPF40A	ENSG00000196504.28	2.39964358055039	14.2532764438201	1.79978255928662e-28	2.37810344980003e-26
ENSG00000149927.17	ENSG00000149927	ENSG00000149927_018	chr16	dexseq_prepare_annotation2.py	exon	30018575	30018620	.	-	.	ENST00000350119+ENST00000564233+ENST00000564979+ENST00000566310+ENST00000565273+ENST00000567332+ENST00000564944+ENST00000561671__exon_number_018__gene_id_ENSG00000149927	DOC2A	ENSG00000149927.17	1.19703913745045	15.3547986232161	1.81296441874182e-28	2.39304992137296e-26
ENSG00000141002.ENSG00000267048.ENSG00000198211.ENSG00000258839.ENSG00000256390.ENSG00000258947.30	ENSG00000141002+ENSG00000267048+ENSG00000198211+ENSG00000258839+ENSG00000256390+ENSG00000258947	ENSG00000141002+ENSG00000267048+ENSG00000198211+ENSG00000258839+ENSG00000256390+ENSG00000258947_031	chr16	dexseq_prepare_annotation2.py	exon	89961491	89961522	.	+	.	ENST00000263347+ENST00000263346+ENST00000562256+ENST00000568412+ENST00000566751+ENST00000568409+ENST00000562184__exon_number_031__gene_id_ENSG00000141002+ENSG00000267048+ENSG00000198211+ENSG00000258839+ENSG00000256390+ENSG00000258947		ENSG00000141002.ENSG00000267048.ENSG00000198211.ENSG00000258839.ENSG00000256390.ENSG00000258947.30	-2.02931341374231	-12.4308099604256	1.81458048755828e-28	2.39304992137296e-26
ENSG00000150672.ENSG00000256466.84	ENSG00000150672+ENSG00000256466	ENSG00000150672+ENSG00000256466_085	chr11	dexseq_prepare_annotation2.py	exon	84996264	84996409	.	-	.	ENST00000376104+ENST00000543673__exon_number_085__gene_id_ENSG00000150672+ENSG00000256466		ENSG00000150672.ENSG00000256466.84	4.12104034305005	14.9688824172536	1.82090230132404e-28	2.3990824696696e-26
ENSG00000104419.33	ENSG00000104419	ENSG00000104419_034	chr8	dexseq_prepare_annotation2.py	exon	134269059	134269061	.	-	.	ENST00000537882+ENST00000518010+ENST00000517599+ENST00000354944+ENST00000517331+ENST00000522377+ENST00000522476+ENST00000520230+ENST00000518480+ENST00000414097+ENST00000323851__exon_number_034__gene_id_ENSG00000104419	NDRG1	ENSG00000104419.33	1.18413811212223	12.429284488877	1.83690908743532e-28	2.41785139959391e-26
ENSG00000129084.ENSG00000256206.ENSG00000129083.15	ENSG00000129084+ENSG00000256206+ENSG00000129083	ENSG00000129084+ENSG00000256206+ENSG00000129083_016	chr11	dexseq_prepare_annotation2.py	exon	14490227	14490406	.	-	.	ENST00000249923+ENST00000439561__exon_number_016__gene_id_ENSG00000129084+ENSG00000256206+ENSG00000129083		ENSG00000129084.ENSG00000256206.ENSG00000129083.15	4.01315239294643	13.107383207736	1.91498673736335e-28	2.5182075596328e-26
ENSG00000130948.21	ENSG00000130948	ENSG00000130948_022	chr9	dexseq_prepare_annotation2.py	exon	99060698	99060744	.	-	.	ENST00000375262+ENST00000375263__exon_number_022__gene_id_ENSG00000130948	HSD17B3	ENSG00000130948.21	3.03469660221927	19.3972674468199	1.91720755257999e-28	2.51871536902868e-26
ENSG00000133606.12	ENSG00000133606	ENSG00000133606_013	chr7	dexseq_prepare_annotation2.py	exon	140155986	140155991	.	-	.	ENST00000496169+ENST00000480552__exon_number_013__gene_id_ENSG00000133606	MKRN1	ENSG00000133606.12	-2.26631248556374	-14.2412512938389	1.92597181792158e-28	2.52781039192335e-26
ENSG00000123384.2	ENSG00000123384	ENSG00000123384_003	chr12	dexseq_prepare_annotation2.py	exon	57522499	57522691	.	+	.	ENST00000553277+ENST00000243077+ENST00000338962__exon_number_003__gene_id_ENSG00000123384	LRP1	ENSG00000123384.2	-2.28674943382965	-13.8218653637274	2.05130812212217e-28	2.68974103967205e-26
ENSG00000160218.41	ENSG00000160218	ENSG00000160218_042	chr21	dexseq_prepare_annotation2.py	exon	45518307	45518315	.	+	.	ENST00000486746+ENST00000469521+ENST00000468864+ENST00000459741+ENST00000291574+ENST00000422875__exon_number_042__gene_id_ENSG00000160218	TRAPPC10	ENSG00000160218.41	-1.99751688032055	-14.0109912989632	2.06421105696906e-28	2.70376378153197e-26
ENSG00000157483.34	ENSG00000157483	ENSG00000157483_035	chr15	dexseq_prepare_annotation2.py	exon	59519682	59519789	.	-	.	ENST00000558571+ENST00000558814+ENST00000288235+ENST00000559269__exon_number_035__gene_id_ENSG00000157483	MYO1E	ENSG00000157483.34	1.33426347642955	14.1159866582065	2.06594132455388e-28	2.70376378153197e-26
ENSG00000133958.47	ENSG00000133958	ENSG00000133958_048	chr14	dexseq_prepare_annotation2.py	exon	94148963	94149040	.	+	.	ENST00000256339+ENST00000553484+ENST00000393151+ENST00000555664__exon_number_048__gene_id_ENSG00000133958	UNC79	ENSG00000133958.47	-1.36394919787402	-15.1250815234668	2.0801727058362e-28	2.71979609612789e-26
ENSG00000213908.9	ENSG00000213908	ENSG00000213908_010	chr19	dexseq_prepare_annotation2.py	exon	41531922	41531929	.	-	.	ENST00000595391__exon_number_010__gene_id_ENSG00000213908	CYP2A7P1	ENSG00000213908.9	2.18942749321066	20.190783750071	2.21241189998082e-28	2.88994462512623e-26
ENSG00000181090.22	ENSG00000181090	ENSG00000181090_023	chr9	dexseq_prepare_annotation2.py	exon	140657127	140657272	.	+	.	ENST00000460843+ENST00000462484+ENST00000371394+ENST00000465566+ENST00000462942+ENST00000334856__exon_number_023__gene_id_ENSG00000181090	EHMT1	ENSG00000181090.22	-7.87537159061794	-18.035255202744	2.26402449826787e-28	2.95455197023957e-26
[truncated: 37,149 more rows]
