# Supplementary material for: The transcriptomic response of cells to a drug combination is more than the sum of the responses to the monotherapies
Source: eLife. 2020 Sep 18;9:e52707. doi: 10.7554/eLife.52707 (PMC7546737; doi:10.7554/eLife.52707)
Supplement: Source data 8. [file elife-52707-data8.zip › Supplementary Item 13 Differential Splicing/TMX_WFA_DMSO_singlet_3_dynsyn_exon_O_fcounts_O_flatten_exon_name.mtrx_genes_simes_test_rare_splicing_FDR_10]

V1	V3	V4	V5	V8	V9	V10	V12	NExons	P.Value	FDR
ENSG00000215029.ENSG00000185945.51	ENSG00000215029+ENSG00000185945	chrX	dexseq_prepare_annotation2.py	exon	.	-	.		34	7.70418376775089e-84	1.03089682996275e-79
ENSG00000091536.101	ENSG00000091536	chr17	dexseq_prepare_annotation2.py	exon	.	+	.	MYO15A	62	2.25329181182893e-68	1.50756488670415e-64
ENSG00000127419.41	ENSG00000127419	chr4	dexseq_prepare_annotation2.py	exon	.	+	.	TMEM175	23	1.44375841116102e-62	6.43964376658185e-59
ENSG00000138744.ENSG00000198301.72	ENSG00000138744+ENSG00000198301	chr4	dexseq_prepare_annotation2.py	exon	.	-	.		39	8.38275887904262e-51	2.80424241401173e-47
ENSG00000159640.ENSG00000224353.ENSG00000264813.67	ENSG00000159640+ENSG00000224353+ENSG00000264813	chr17	dexseq_prepare_annotation2.py	exon	.	+	.		49	3.01335150747878e-50	8.0643313043147e-47
ENSG00000100106.ENSG00000100101.58	ENSG00000100106+ENSG00000100101	chr22	dexseq_prepare_annotation2.py	exon	.	+	.		39	7.47166201882669e-47	1.66630515789866e-43
ENSG00000180448.47	ENSG00000180448	chr19	dexseq_prepare_annotation2.py	exon	.	+	.	HMHA1	34	2.46674461644767e-46	4.71535853038376e-43
ENSG00000113163.30	ENSG00000113163	chr5	dexseq_prepare_annotation2.py	exon	.	-	.	COL4A3BP	22	2.43364007000343e-41	4.07056722208949e-38
ENSG00000159216.45	ENSG00000159216	chr21	dexseq_prepare_annotation2.py	exon	.	-	.	RUNX1	23	3.33583093456102e-39	4.959639303929e-36
ENSG00000167543.38	ENSG00000167543	chr17	dexseq_prepare_annotation2.py	exon	.	+	.	TP53I13	22	8.06762233320938e-34	1.07952854440675e-30
ENSG00000159217.ENSG00000264552.21	ENSG00000159217+ENSG00000264552	chr17	dexseq_prepare_annotation2.py	exon	.	+	.		11	3.33511260691008e-33	4.05701289027853e-30
ENSG00000023228.ENSG00000237580.35	ENSG00000023228+ENSG00000237580	chr2	dexseq_prepare_annotation2.py	exon	.	-	.		19	1.89312843053991e-31	2.11099596075454e-28
ENSG00000221968.44	ENSG00000221968	chr11	dexseq_prepare_annotation2.py	exon	.	-	.	FADS3	21	3.24091912976028e-31	3.33590299040941e-28
ENSG00000114735.29	ENSG00000114735	chr3	dexseq_prepare_annotation2.py	exon	.	+	.	HEMK1	27	7.69856544891902e-30	7.35817887657039e-27
ENSG00000131018.244	ENSG00000131018	chr6	dexseq_prepare_annotation2.py	exon	.	-	.	SYNE1	117	4.09402705369931e-29	3.6521450670367e-26
ENSG00000118058.66	ENSG00000118058	chr11	dexseq_prepare_annotation2.py	exon	.	+	.	KMT2A	40	1.18681203905214e-28	9.50602561907631e-26
ENSG00000104450.29	ENSG00000104450	chr8	dexseq_prepare_annotation2.py	exon	.	+	.	SPAG1	29	1.20770073629996e-28	9.50602561907631e-26
ENSG00000066855.36	ENSG00000066855	chr8	dexseq_prepare_annotation2.py	exon	.	+	.	MTFR1	30	5.97031334453807e-28	4.43826460351466e-25
ENSG00000134109.24	ENSG00000134109	chr3	dexseq_prepare_annotation2.py	exon	.	+	.	EDEM1	13	5.11708196091915e-27	3.60377230100312e-24
ENSG00000255103.ENSG00000127603.104	ENSG00000255103+ENSG00000127603	chr1	dexseq_prepare_annotation2.py	exon	.	+	.		24	1.21079525113764e-26	8.10082562773639e-24
ENSG00000223745.70	ENSG00000223745	chr1	dexseq_prepare_annotation2.py	exon	.	-	.	RP4-717I23.3	51	4.9780569217313e-26	3.17197046046126e-23
ENSG00000148337.72	ENSG00000148337	chr9	dexseq_prepare_annotation2.py	exon	.	-	.	CIZ1	53	6.93285345647567e-26	4.21675055005004e-23
ENSG00000270179.ENSG00000149292.64	ENSG00000270179+ENSG00000149292	chr11	dexseq_prepare_annotation2.py	exon	.	+	.		25	1.31623517377739e-25	7.65762733057184e-23
ENSG00000050438.30	ENSG00000050438	chr12	dexseq_prepare_annotation2.py	exon	.	+	.	SLC4A8	17	2.36410035397287e-24	1.31808445152129e-21
ENSG00000181090.64	ENSG00000181090	chr9	dexseq_prepare_annotation2.py	exon	.	+	.	EHMT1	13	2.7947926851318e-24	1.49588483678994e-21
ENSG00000072609.ENSG00000196458.ENSG00000090615.125	ENSG00000072609+ENSG00000196458+ENSG00000090615	chr12	dexseq_prepare_annotation2.py	exon	.	-	.		18	1.54372567229735e-23	7.94484354654265e-21
ENSG00000170448.29	ENSG00000170448	chr4	dexseq_prepare_annotation2.py	exon	.	-	.	NFXL1	24	1.81407681151626e-23	8.99043030181448e-21
ENSG00000079215.33	ENSG00000079215	chr5	dexseq_prepare_annotation2.py	exon	.	+	.	SLC1A3	18	2.31801276051672e-23	1.10776174101694e-20
ENSG00000173406.ENSG00000162600.75	ENSG00000173406+ENSG00000162600	chr1	dexseq_prepare_annotation2.py	exon	.	-	.		52	3.58412257392363e-23	1.6537635917818e-20
ENSG00000177239.47	ENSG00000177239	chr9	dexseq_prepare_annotation2.py	exon	.	+	.	MAN1B1	23	1.36187952532085e-22	6.07443664277275e-20
ENSG00000215440.ENSG00000124222.ENSG00000254995.89	ENSG00000215440+ENSG00000124222+ENSG00000254995	chr20	dexseq_prepare_annotation2.py	exon	.	+	.		27	3.20066242892684e-22	1.38155045037e-19
ENSG00000079102.89	ENSG00000079102	chr8	dexseq_prepare_annotation2.py	exon	.	-	.	RUNX1T1	17	3.4571020574602e-22	1.44560883221484e-19
ENSG00000170423.17	ENSG00000170423	chr12	dexseq_prepare_annotation2.py	exon	.	-	.	KRT78	16	3.96705935101876e-22	1.60858245987824e-19
ENSG00000133619.37	ENSG00000133619	chr7	dexseq_prepare_annotation2.py	exon	.	+	.	KRBA1	16	2.45802808182927e-20	9.67378640086984e-18
ENSG00000175216.67	ENSG00000175216	chr11	dexseq_prepare_annotation2.py	exon	.	-	.	CKAP5	25	2.66864252005503e-20	1.02026015888161e-17
ENSG00000163491.62	ENSG00000163491	chr3	dexseq_prepare_annotation2.py	exon	.	-	.	NEK10	39	3.16958861109547e-20	1.17811847791857e-17
ENSG00000104915.30	ENSG00000104915	chr19	dexseq_prepare_annotation2.py	exon	.	-	.	STX10	20	4.93437768567035e-20	1.78451102194473e-17
ENSG00000136051.55	ENSG00000136051	chr12	dexseq_prepare_annotation2.py	exon	.	+	.	KIAA1033	33	5.53978765145413e-20	1.95073417273968e-17
ENSG00000227195.65	ENSG00000227195	chr20	dexseq_prepare_annotation2.py	exon	.	-	.	MIR663A	43	7.1345196997302e-20	2.44787200261769e-17
ENSG00000257062.ENSG00000111700.ENSG00000134538.ENSG00000205754.ENSG00000257046.53	ENSG00000257062+ENSG00000111700+ENSG00000134538+ENSG00000205754+ENSG00000257046	chr12	dexseq_prepare_annotation2.py	exon	.	+	.		35	2.71741514194461e-19	9.09043300359022e-17
ENSG00000143341.115	ENSG00000143341	chr1	dexseq_prepare_annotation2.py	exon	.	+	.	HMCN1	38	4.8385573096268e-19	1.5791398868321e-16
ENSG00000175463.31	ENSG00000175463	chr11	dexseq_prepare_annotation2.py	exon	.	+	.	TBC1D10C	29	1.75580018380781e-18	5.59389577607911e-16
ENSG00000162878.28	ENSG00000162878	chr2	dexseq_prepare_annotation2.py	exon	.	+	.	PKDCC	22	4.30619527274067e-18	1.34002788243123e-15
ENSG00000259522.ENSG00000260669.ENSG00000213920.ENSG00000254505.ENSG00000129559.ENSG00000254692.ENSG00000100926.ENSG00000255526.ENSG00000196497.205	ENSG00000259522+ENSG00000260669+ENSG00000213920+ENSG00000254505+ENSG00000129559+ENSG00000254692+ENSG00000100926+ENSG00000255526+ENSG00000196497	chr14	dexseq_prepare_annotation2.py	exon	.	-	.		48	2.90892871349405e-17	8.8464488898327e-15
ENSG00000134490.47	ENSG00000134490	chr18	dexseq_prepare_annotation2.py	exon	.	-	.	TMEM241	25	4.4256061626825e-17	1.31597857917455e-14
ENSG00000175213.13	ENSG00000175213	chr11	dexseq_prepare_annotation2.py	exon	.	+	.	ZNF408	8	6.34304865244357e-17	1.83131609343116e-14
ENSG00000013441.39	ENSG00000013441	chr2	dexseq_prepare_annotation2.py	exon	.	-	.	CLK1	22	6.43239342285811e-17	1.83131609343116e-14
ENSG00000127616.74	ENSG00000127616	chr19	dexseq_prepare_annotation2.py	exon	.	+	.	SMARCA4	32	1.027838232495e-16	2.86531320604492e-14
ENSG00000159086.36	ENSG00000159086	chr21	dexseq_prepare_annotation2.py	exon	.	-	.	PAXBP1	9	1.2932356410707e-16	3.53158900268716e-14
ENSG00000151150.82	ENSG00000151150	chr10	dexseq_prepare_annotation2.py	exon	.	-	.	ANK3	33	1.88153652294968e-16	5.03536804271793e-14
ENSG00000232732.49	ENSG00000232732	chr2	dexseq_prepare_annotation2.py	exon	.	-	.	AC073043.1	41	3.04378135289092e-16	7.9860467221634e-14
ENSG00000105072.25	ENSG00000105072	chr19	dexseq_prepare_annotation2.py	exon	.	+	.	C19orf44	12	3.13168885966138e-16	8.0586785829094e-14
ENSG00000104472.9	ENSG00000104472	chr8	dexseq_prepare_annotation2.py	exon	.	+	.	CHRAC1	10	4.503744425973e-16	1.1370680030933e-13
ENSG00000052749.30	ENSG00000052749	chr10	dexseq_prepare_annotation2.py	exon	.	-	.	RRP12	9	5.97698455746288e-16	1.48107463635946e-13
ENSG00000091181.31	ENSG00000091181	chr3	dexseq_prepare_annotation2.py	exon	.	-	.	IL5RA	21	6.79619684128957e-16	1.6534529078781e-13
ENSG00000065371.21	ENSG00000065371	chr3	dexseq_prepare_annotation2.py	exon	.	-	.	ROPN1	10	1.03286696536603e-15	2.46799872563621e-13
ENSG00000141068.ENSG00000266728.ENSG00000168961.106	ENSG00000141068+ENSG00000266728+ENSG00000168961	chr17	dexseq_prepare_annotation2.py	exon	.	+	.		88	1.21320978039783e-15	2.84806317043919e-13
ENSG00000233673.ENSG00000187627.42	ENSG00000233673+ENSG00000187627	chr2	dexseq_prepare_annotation2.py	exon	.	+	.		34	1.30934545554953e-15	3.00888573916492e-13
ENSG00000065357.135	ENSG00000065357	chr12	dexseq_prepare_annotation2.py	exon	.	+	.	DGKA	17	1.32668902631142e-15	3.00888573916492e-13
ENSG00000127329.56	ENSG00000127329	chr12	dexseq_prepare_annotation2.py	exon	.	-	.	PTPRB	15	2.06690625527163e-15	4.60954543363162e-13
ENSG00000129270.21	ENSG00000129270	chr17	dexseq_prepare_annotation2.py	exon	.	-	.	MMP28	14	2.18991145756608e-15	4.80380413339209e-13
ENSG00000215298.ENSG00000147454.29	ENSG00000215298+ENSG00000147454	chr8	dexseq_prepare_annotation2.py	exon	.	+	.		18	3.04663498989795e-15	6.57532625803619e-13
ENSG00000188897.78	ENSG00000188897	chr16	dexseq_prepare_annotation2.py	exon	.	-	.	CTD-3088G3.8	22	3.11487778417326e-15	6.61590152857497e-13
ENSG00000149806.ENSG00000162298.74	ENSG00000149806+ENSG00000162298	chr11	dexseq_prepare_annotation2.py	exon	.	-	.		53	3.89786448181363e-15	8.1495819736169e-13
ENSG00000075151.24	ENSG00000075151	chr1	dexseq_prepare_annotation2.py	exon	.	-	.	EIF4G3	5	4.32903786918985e-15	8.91182395809682e-13
ENSG00000134982.ENSG00000272869.ENSG00000258864.ENSG00000212643.ENSG00000153037.70	ENSG00000134982+ENSG00000272869+ENSG00000258864+ENSG00000212643+ENSG00000153037	chr5	dexseq_prepare_annotation2.py	exon	.	+	.		17	5.51049429524426e-15	1.11721097219187e-12
ENSG00000175899.64	ENSG00000175899	chr12	dexseq_prepare_annotation2.py	exon	.	-	.	A2M	43	6.39002071622277e-15	1.27619204781757e-12
ENSG00000221297.ENSG00000167110.55	ENSG00000221297+ENSG00000167110	chr9	dexseq_prepare_annotation2.py	exon	.	-	.		19	6.8406421772968e-15	1.3460975437413e-12
ENSG00000245937.30	ENSG00000245937	chr5	dexseq_prepare_annotation2.py	exon	.	-	.	CTC-228N24.3	21	7.55314524149741e-15	1.46476284748517e-12
ENSG00000227232.22	ENSG00000227232	chr1	dexseq_prepare_annotation2.py	exon	.	-	.	WASH7P	22	2.17373919522475e-14	4.15525773875748e-12
ENSG00000141027.103	ENSG00000141027	chr17	dexseq_prepare_annotation2.py	exon	.	-	.	NCOR1	40	2.27923406435316e-14	4.29555366409995e-12
ENSG00000170442.15	ENSG00000170442	chr12	dexseq_prepare_annotation2.py	exon	.	+	.	KRT86	10	4.44390217407376e-14	8.25886874878903e-12
ENSG00000172572.16	ENSG00000172572	chr12	dexseq_prepare_annotation2.py	exon	.	+	.	PDE3A	11	5.69658075246382e-14	1.0441910554619e-11
ENSG00000085276.54	ENSG00000085276	chr3	dexseq_prepare_annotation2.py	exon	.	-	.	MECOM	15	6.04757653124211e-14	1.0935489400615e-11
ENSG00000120705.28	ENSG00000120705	chr5	dexseq_prepare_annotation2.py	exon	.	-	.	ETF1	24	6.86102943804928e-14	1.2240991321405e-11
ENSG00000055609.26	ENSG00000055609	chr7	dexseq_prepare_annotation2.py	exon	.	-	.	KMT2C	20	7.17942011202003e-14	1.26405026998605e-11
ENSG00000159023.32	ENSG00000159023	chr1	dexseq_prepare_annotation2.py	exon	.	+	.	EPB41	18	8.89611697330719e-14	1.53739512332599e-11
ENSG00000164941.70	ENSG00000164941	chr8	dexseq_prepare_annotation2.py	exon	.	+	.	INTS8	25	8.96172331062159e-14	1.53739512332599e-11
ENSG00000143226.ENSG00000244682.ENSG00000273112.ENSG00000072694.81	ENSG00000143226+ENSG00000244682+ENSG00000273112+ENSG00000072694	chr1	dexseq_prepare_annotation2.py	exon	.	+	.		45	1.00003057908203e-13	1.69384926312616e-11
ENSG00000023191.66	ENSG00000023191	chr11	dexseq_prepare_annotation2.py	exon	.	-	.	RNH1	8	1.31936405659033e-13	2.20680130515441e-11
ENSG00000174514.19	ENSG00000174514	chr1	dexseq_prepare_annotation2.py	exon	.	+	.	MFSD4	17	1.51518240168669e-13	2.50304391567526e-11
ENSG00000114423.35	ENSG00000114423	chr3	dexseq_prepare_annotation2.py	exon	.	-	.	CBLB	30	1.65642020553472e-13	2.70299497198294e-11
ENSG00000255730.ENSG00000142046.ENSG00000248098.31	ENSG00000255730+ENSG00000142046+ENSG00000248098	chr19	dexseq_prepare_annotation2.py	exon	.	+	.		23	2.80108738312437e-13	4.51582533416713e-11
ENSG00000136237.43	ENSG00000136237	chr7	dexseq_prepare_annotation2.py	exon	.	-	.	RAPGEF5	11	2.95983428460563e-13	4.71494554313189e-11
ENSG00000105193.19	ENSG00000105193	chr19	dexseq_prepare_annotation2.py	exon	.	-	.	RPS16	11	2.99516803876873e-13	4.71509923844287e-11
ENSG00000085872.ENSG00000105085.ENSG00000269578.ENSG00000214046.ENSG00000127526.ENSG00000269058.ENSG00000141979.ENSG00000268790.128	ENSG00000085872+ENSG00000105085+ENSG00000269578+ENSG00000214046+ENSG00000127526+ENSG00000269058+ENSG00000141979+ENSG00000268790	chr19	dexseq_prepare_annotation2.py	exon	.	-	.		54	3.74617425417006e-13	5.78783705838672e-11
ENSG00000131558.68	ENSG00000131558	chr7	dexseq_prepare_annotation2.py	exon	.	+	.	EXOC4	46	3.7631105603441e-13	5.78783705838672e-11
ENSG00000239995.ENSG00000138039.29	ENSG00000239995+ENSG00000138039	chr2	dexseq_prepare_annotation2.py	exon	.	-	.		18	4.24236505304553e-13	6.45080531531843e-11
ENSG00000268465.ENSG00000269751.ENSG00000182324.ENSG00000105447.ENSG00000105443.42	ENSG00000268465+ENSG00000269751+ENSG00000182324+ENSG00000105447+ENSG00000105443	chr19	dexseq_prepare_annotation2.py	exon	.	+	.		24	4.70090420221581e-13	7.06773023930897e-11
ENSG00000143847.61	ENSG00000143847	chr1	dexseq_prepare_annotation2.py	exon	.	+	.	PPFIA4	47	6.55713865208799e-13	9.74900803373215e-11
ENSG00000104529.112	ENSG00000104529	chr8	dexseq_prepare_annotation2.py	exon	.	-	.	EEF1D	55	7.37925273986612e-13	1.08507451551812e-10
ENSG00000265408.ENSG00000172828.ENSG00000172831.64	ENSG00000265408+ENSG00000172828+ENSG00000172831	chr16	dexseq_prepare_annotation2.py	exon	.	+	.		23	7.49500216586757e-13	1.0901154780595e-10
ENSG00000113649.35	ENSG00000113649	chr5	dexseq_prepare_annotation2.py	exon	.	+	.	TCERG1	34	1.91173440449685e-12	2.75063635124434e-10
ENSG00000118308.67	ENSG00000118308	chr12	dexseq_prepare_annotation2.py	exon	.	+	.	LRMP	43	2.35259090942207e-12	3.34893818712518e-10
ENSG00000113569.48	ENSG00000113569	chr5	dexseq_prepare_annotation2.py	exon	.	-	.	NUP155	21	2.45191245058324e-12	3.45051363421121e-10
ENSG00000150672.ENSG00000256466.95	ENSG00000150672+ENSG00000256466	chr11	dexseq_prepare_annotation2.py	exon	.	-	.		20	2.47551983322828e-12	3.45051363421121e-10
ENSG00000123213.32	ENSG00000123213	chr5	dexseq_prepare_annotation2.py	exon	.	+	.	NLN	24	2.66257774838877e-12	3.6729848300196e-10
ENSG00000270956.ENSG00000237298.14	ENSG00000270956+ENSG00000237298	chr2	dexseq_prepare_annotation2.py	exon	.	+	.		6	4.59983172256636e-12	6.28064778363882e-10
ENSG00000231074.ENSG00000270604.38	ENSG00000231074+ENSG00000270604	chr6	dexseq_prepare_annotation2.py	exon	.	-	.		21	5.27087478273189e-12	7.12419954219549e-10
ENSG00000215033.ENSG00000186807.ENSG00000239492.28	ENSG00000215033+ENSG00000186807+ENSG00000239492	chr10	dexseq_prepare_annotation2.py	exon	.	+	.		21	6.05006729582665e-12	8.09559504854564e-10
ENSG00000221983.24	ENSG00000221983	chr19	dexseq_prepare_annotation2.py	exon	.	+	.	UBA52	9	6.66676058830999e-12	8.83246766655208e-10
ENSG00000152078.ENSG00000122481.ENSG00000271092.38	ENSG00000152078+ENSG00000122481+ENSG00000271092	chr1	dexseq_prepare_annotation2.py	exon	.	+	.		17	6.82059713231034e-12	8.94768727720045e-10
ENSG00000088854.41	ENSG00000088854	chr20	dexseq_prepare_annotation2.py	exon	.	-	.	C20orf194	15	7.43884773279257e-12	9.66400208859198e-10
ENSG00000090686.56	ENSG00000090686	chr1	dexseq_prepare_annotation2.py	exon	.	-	.	USP48	34	1.01351416279112e-11	1.28985934970003e-09
ENSG00000103197.85	ENSG00000103197	chr16	dexseq_prepare_annotation2.py	exon	.	+	.	TSC2	51	1.02384551545414e-11	1.28985934970003e-09
ENSG00000130827.29	ENSG00000130827	chrX	dexseq_prepare_annotation2.py	exon	.	+	.	PLXNA3	10	1.03082401813777e-11	1.28985934970003e-09
ENSG00000151655.30	ENSG00000151655	chr10	dexseq_prepare_annotation2.py	exon	.	+	.	ITIH2	21	1.03142478452958e-11	1.28985934970003e-09
ENSG00000104447.31	ENSG00000104447	chr8	dexseq_prepare_annotation2.py	exon	.	-	.	TRPS1	24	1.04559330393924e-11	1.29547074074176e-09
ENSG00000162438.12	ENSG00000162438	chr1	dexseq_prepare_annotation2.py	exon	.	+	.	CTRC	9	1.19852925652688e-11	1.4713321084024e-09
ENSG00000092607.11	ENSG00000092607	chr1	dexseq_prepare_annotation2.py	exon	.	-	.	TBX15	10	2.02517034024324e-11	2.46352766570862e-09
ENSG00000104490.71	ENSG00000104490	chr8	dexseq_prepare_annotation2.py	exon	.	-	.	NCALD	50	2.07277949440957e-11	2.49872634366617e-09
ENSG00000109466.33	ENSG00000109466	chr4	dexseq_prepare_annotation2.py	exon	.	+	.	KLHL2	22	2.18584148721735e-11	2.61149508396923e-09
ENSG00000196504.32	ENSG00000196504	chr2	dexseq_prepare_annotation2.py	exon	.	-	.	PRPF40A	23	2.3826905264563e-11	2.82148512694795e-09
ENSG00000138101.70	ENSG00000138101	chr2	dexseq_prepare_annotation2.py	exon	.	-	.	DTNB	25	2.57456275826339e-11	3.02194949722127e-09
ENSG00000148950.29	ENSG00000148950	chr11	dexseq_prepare_annotation2.py	exon	.	-	.	IMMP1L	19	2.77565585356816e-11	3.22965660666048e-09
ENSG00000267320.10	ENSG00000267320	chr19	dexseq_prepare_annotation2.py	exon	.	-	.	AC005780.1	11	3.38780657009839e-11	3.90795169952471e-09
ENSG00000100911.48	ENSG00000100911	chr14	dexseq_prepare_annotation2.py	exon	.	-	.	PSME2	10	3.83588602931901e-11	4.38700777421518e-09
ENSG00000124721.74	ENSG00000124721	chr6	dexseq_prepare_annotation2.py	exon	.	+	.	DNAH8	27	3.97536574002341e-11	4.5079973701062e-09
ENSG00000236963.15	ENSG00000236963	chr1	dexseq_prepare_annotation2.py	exon	.	-	.	LINC01141	13	4.01300947545162e-11	4.51244367991749e-09
ENSG00000120549.16	ENSG00000120549	chr10	dexseq_prepare_annotation2.py	exon	.	+	.	KIAA1217	12	4.18367576747291e-11	4.66514712037958e-09
ENSG00000129084.ENSG00000256206.ENSG00000129083.99	ENSG00000129084+ENSG00000256206+ENSG00000129083	chr11	dexseq_prepare_annotation2.py	exon	.	-	.		45	4.50606287846431e-11	4.98310970055627e-09
ENSG00000164808.73	ENSG00000164808	chr8	dexseq_prepare_annotation2.py	exon	.	+	.	SPIDR	43	4.65441339552697e-11	5.10497587258577e-09
ENSG00000173818.62	ENSG00000173818	chr17	dexseq_prepare_annotation2.py	exon	.	+	.	ENDOV	22	4.71131342750315e-11	5.12537276206664e-09
ENSG00000106266.27	ENSG00000106266	chr7	dexseq_prepare_annotation2.py	exon	.	-	.	SNX8	21	5.00662806770671e-11	5.4027169495148e-09
ENSG00000175866.72	ENSG00000175866	chr17	dexseq_prepare_annotation2.py	exon	.	+	.	BAIAP2	50	5.75198282232454e-11	6.15738257164197e-09
ENSG00000156261.26	ENSG00000156261	chr21	dexseq_prepare_annotation2.py	exon	.	-	.	CCT8	12	6.56361789542063e-11	6.97045802052567e-09
ENSG00000132600.73	ENSG00000132600	chr16	dexseq_prepare_annotation2.py	exon	.	+	.	PRMT7	31	7.25860670109053e-11	7.64782805254271e-09
ENSG00000171649.15	ENSG00000171649	chr19	dexseq_prepare_annotation2.py	exon	.	+	.	ZIK1	12	7.61898393434892e-11	7.93274774774818e-09
ENSG00000266967.ENSG00000267060.ENSG00000108825.91	ENSG00000266967+ENSG00000267060+ENSG00000108825	chr17	dexseq_prepare_annotation2.py	exon	.	-	.		41	7.64759329989923e-11	7.93274774774818e-09
ENSG00000078246.ENSG00000171792.47	ENSG00000078246+ENSG00000171792	chr12	dexseq_prepare_annotation2.py	exon	.	+	.		24	7.81858145627773e-11	8.04772603588095e-09
ENSG00000049759.95	ENSG00000049759	chr18	dexseq_prepare_annotation2.py	exon	.	+	.	NEDD4L	32	8.58664114864469e-11	8.77082787862707e-09
ENSG00000100292.11	ENSG00000100292	chr22	dexseq_prepare_annotation2.py	exon	.	+	.	HMOX1	12	9.01341204031161e-11	9.13194684840887e-09
ENSG00000140853.105	ENSG00000140853	chr16	dexseq_prepare_annotation2.py	exon	.	+	.	NLRC5	19	9.07666789356834e-11	9.13194684840887e-09
ENSG00000082196.ENSG00000250767.ENSG00000273294.ENSG00000242110.41	ENSG00000082196+ENSG00000250767+ENSG00000273294+ENSG00000242110	chr5	dexseq_prepare_annotation2.py	exon	.	-	.		17	9.2130215444915e-11	9.19995830498812e-09
ENSG00000162618.14	ENSG00000162618	chr1	dexseq_prepare_annotation2.py	exon	.	-	.	ELTD1	8	1.00450271558348e-10	9.95648210164629e-09
ENSG00000214717.ENSG00000169084.29	ENSG00000214717+ENSG00000169084	chrX	dexseq_prepare_annotation2.py	exon	.	-	.		8	1.53438821482377e-10	1.50968005165859e-08
ENSG00000225241.40	ENSG00000225241	chr1	dexseq_prepare_annotation2.py	exon	.	+	.	RP11-640M9.2	8	1.59457231398202e-10	1.55744322141558e-08
ENSG00000143224.43	ENSG00000143224	chr1	dexseq_prepare_annotation2.py	exon	.	+	.	PPOX	25	1.99616755646605e-10	1.93555928065741e-08
ENSG00000129673.12	ENSG00000129673	chr17	dexseq_prepare_annotation2.py	exon	.	+	.	AANAT	11	3.15710090715551e-10	3.03922066465092e-08
ENSG00000182986.27	ENSG00000182986	chr19	dexseq_prepare_annotation2.py	exon	.	-	.	ZNF320	17	3.44228230650141e-10	3.29008425309253e-08
ENSG00000226742.13	ENSG00000226742	chr18	dexseq_prepare_annotation2.py	exon	.	+	.	HSBP1L1	14	3.66070150093414e-10	3.47403168680849e-08
ENSG00000234680.6	ENSG00000234680	chr9	dexseq_prepare_annotation2.py	exon	.	+	.	VN2R3P	7	3.88848746977267e-10	3.66421484739635e-08
ENSG00000163521.23	ENSG00000163521	chr2	dexseq_prepare_annotation2.py	exon	.	-	.	GLB1L	20	3.98383003021641e-10	3.72780626813467e-08
ENSG00000126581.56	ENSG00000126581	chr17	dexseq_prepare_annotation2.py	exon	.	-	.	BECN1	29	4.40653173163359e-10	4.09470840979091e-08
ENSG00000156873.ENSG00000260899.ENSG00000080603.80	ENSG00000156873+ENSG00000260899+ENSG00000080603	chr16	dexseq_prepare_annotation2.py	exon	.	+	.		19	4.49172183361529e-10	4.14339161083101e-08
ENSG00000074317.16	ENSG00000074317	chr5	dexseq_prepare_annotation2.py	exon	.	-	.	SNCB	11	4.52085176878654e-10	4.14339161083101e-08
ENSG00000013573.86	ENSG00000013573	chr12	dexseq_prepare_annotation2.py	exon	.	+	.	DDX11	30	5.13119663553767e-10	4.67078518232174e-08
ENSG00000059573.24	ENSG00000059573	chr10	dexseq_prepare_annotation2.py	exon	.	-	.	ALDH18A1	15	5.61669550761011e-10	5.07817585049533e-08
ENSG00000066739.54	ENSG00000066739	chr14	dexseq_prepare_annotation2.py	exon	.	-	.	ATG2B	27	5.71435566168928e-10	5.13179819523921e-08
ENSG00000108953.33	ENSG00000108953	chr17	dexseq_prepare_annotation2.py	exon	.	-	.	YWHAE	28	5.80050859956946e-10	5.17444037138926e-08
ENSG00000255507.15	ENSG00000255507	chr11	dexseq_prepare_annotation2.py	exon	.	-	.	RP11-535A19.2	7	7.70239010989259e-10	6.82554185830945e-08
ENSG00000165949.32	ENSG00000165949	chr14	dexseq_prepare_annotation2.py	exon	.	+	.	IFI27	20	8.22337198183062e-10	7.23927240058392e-08
ENSG00000183431.32	ENSG00000183431	chr1	dexseq_prepare_annotation2.py	exon	.	-	.	SF3A3	12	8.47399311544679e-10	7.41114391358127e-08
ENSG00000158828.10	ENSG00000158828	chr1	dexseq_prepare_annotation2.py	exon	.	+	.	PINK1	8	9.37144958908751e-10	8.14281603581688e-08
ENSG00000151834.36	ENSG00000151834	chr4	dexseq_prepare_annotation2.py	exon	.	-	.	GABRA2	16	9.92952993077403e-10	8.57206709701208e-08
ENSG00000255591.ENSG00000147140.49	ENSG00000255591+ENSG00000147140	chrX	dexseq_prepare_annotation2.py	exon	.	+	.		35	1.07988303377397e-09	9.2627659454676e-08
ENSG00000166689.60	ENSG00000166689	chr11	dexseq_prepare_annotation2.py	exon	.	-	.	PLEKHA7	36	1.09351351122667e-09	9.31993904058855e-08
ENSG00000105063.ENSG00000180089.47	ENSG00000105063+ENSG00000180089	chr19	dexseq_prepare_annotation2.py	exon	.	-	.		22	1.17527334477367e-09	9.95337508001044e-08
ENSG00000226926.11	ENSG00000226926	chr5	dexseq_prepare_annotation2.py	exon	.	-	.	AC010423.1	7	1.30105702750701e-09	1.09493359025605e-07
ENSG00000148655.31	ENSG00000148655	chr10	dexseq_prepare_annotation2.py	exon	.	+	.	C10orf11	19	1.33112379050234e-09	1.11323546504449e-07
ENSG00000158286.41	ENSG00000158286	chr1	dexseq_prepare_annotation2.py	exon	.	+	.	RNF207	29	1.43040508163952e-09	1.18883542841108e-07
ENSG00000139351.18	ENSG00000139351	chr12	dexseq_prepare_annotation2.py	exon	.	-	.	SYCP3	14	1.47615574360466e-09	1.21928642007247e-07
ENSG00000123329.77	ENSG00000123329	chr12	dexseq_prepare_annotation2.py	exon	.	-	.	ARHGAP9	30	1.49498614730349e-09	1.22726439491215e-07
ENSG00000090621.29	ENSG00000090621	chr1	dexseq_prepare_annotation2.py	exon	.	-	.	PABPC4	15	1.85636268958748e-09	1.51463348471768e-07
ENSG00000069943.26	ENSG00000069943	chr15	dexseq_prepare_annotation2.py	exon	.	+	.	PIGB	26	2.30102584385501e-09	1.86606223131054e-07
ENSG00000155926.49	ENSG00000155926	chr8	dexseq_prepare_annotation2.py	exon	.	-	.	SLA	25	2.4047454667323e-09	1.93842765604488e-07
ENSG00000100304.18	ENSG00000100304	chr22	dexseq_prepare_annotation2.py	exon	.	-	.	TTLL12	7	2.56667663383023e-09	2.05656886450792e-07
ENSG00000221978.53	ENSG00000221978	chr1	dexseq_prepare_annotation2.py	exon	.	-	.	CCNL2	13	2.69615809563014e-09	2.14745782604922e-07
ENSG00000196693.ENSG00000272373.15	ENSG00000196693+ENSG00000272373	chr10	dexseq_prepare_annotation2.py	exon	.	-	.		10	2.78035424425226e-09	2.20141539303784e-07
ENSG00000142945.30	ENSG00000142945	chr1	dexseq_prepare_annotation2.py	exon	.	+	.	KIF2C	13	2.88508344285787e-09	2.27090009111065e-07
ENSG00000197085.18	ENSG00000197085	chr7	dexseq_prepare_annotation2.py	exon	.	-	.	NPSR1-AS1	12	3.09243467414964e-09	2.41987534355534e-07
ENSG00000100092.ENSG00000241360.44	ENSG00000100092+ENSG00000241360	chr22	dexseq_prepare_annotation2.py	exon	.	+	.		26	3.42593047887502e-09	2.66525440336201e-07
ENSG00000148343.45	ENSG00000148343	chr9	dexseq_prepare_annotation2.py	exon	.	+	.	FAM73B	30	3.48987466558477e-09	2.69930710405722e-07
ENSG00000165029.51	ENSG00000165029	chr9	dexseq_prepare_annotation2.py	exon	.	-	.	ABCA1	11	3.65275352174864e-09	2.80905142957003e-07
ENSG00000148840.19	ENSG00000148840	chr10	dexseq_prepare_annotation2.py	exon	.	+	.	PPRC1	13	3.70603130857623e-09	2.8337374251462e-07
ENSG00000228203.14	ENSG00000228203	chr2	dexseq_prepare_annotation2.py	exon	.	-	.	RNF144A-AS1	12	4.05446335231826e-09	3.08254398394152e-07
ENSG00000153820.15	ENSG00000153820	chr2	dexseq_prepare_annotation2.py	exon	.	-	.	SPHKAP	14	4.15227566215467e-09	3.13907348221987e-07
ENSG00000171241.26	ENSG00000171241	chr16	dexseq_prepare_annotation2.py	exon	.	-	.	SHCBP1	10	4.27192813908675e-09	3.21138597916403e-07
ENSG00000149187.53	ENSG00000149187	chr11	dexseq_prepare_annotation2.py	exon	.	-	.	CELF1	36	4.5592263872457e-09	3.40821275350474e-07
ENSG00000149927.54	ENSG00000149927	chr16	dexseq_prepare_annotation2.py	exon	.	-	.	DOC2A	29	4.60232341527429e-09	3.42131608998807e-07
ENSG00000061936.36	ENSG00000061936	chr12	dexseq_prepare_annotation2.py	exon	.	+	.	SFSWAP	11	4.72340507710209e-09	3.49192725617144e-07
ENSG00000124006.52	ENSG00000124006	chr2	dexseq_prepare_annotation2.py	exon	.	-	.	OBSL1	28	5.04989929730269e-09	3.71278585149491e-07
ENSG00000235098.14	ENSG00000235098	chr1	dexseq_prepare_annotation2.py	exon	.	-	.	ANKRD65	11	5.17538087509582e-09	3.78424980817799e-07
ENSG00000196470.ENSG00000261802.22	ENSG00000196470+ENSG00000261802	chr16	dexseq_prepare_annotation2.py	exon	.	-	.		8	5.31869676466543e-09	3.86790659826022e-07
ENSG00000167524.ENSG00000258472.ENSG00000076382.92	ENSG00000167524+ENSG00000258472+ENSG00000076382	chr17	dexseq_prepare_annotation2.py	exon	.	-	.		5	5.83576476144379e-09	4.21047596078314e-07
ENSG00000048740.27	ENSG00000048740	chr10	dexseq_prepare_annotation2.py	exon	.	+	.	CELF2	13	5.85269059641031e-09	4.21047596078314e-07
ENSG00000175497.46	ENSG00000175497	chr2	dexseq_prepare_annotation2.py	exon	.	+	.	DPP10	10	6.30254185779018e-09	4.50985628872142e-07
ENSG00000079459.24	ENSG00000079459	chr8	dexseq_prepare_annotation2.py	exon	.	+	.	FDFT1	8	6.34011006426179e-09	4.51260706222803e-07
ENSG00000106565.18	ENSG00000106565	chr7	dexseq_prepare_annotation2.py	exon	.	-	.	TMEM176B	8	6.91013437980713e-09	4.89230201778832e-07
ENSG00000077063.46	ENSG00000077063	chr7	dexseq_prepare_annotation2.py	exon	.	-	.	CTTNBP2	32	7.29887077663759e-09	5.1403257822204e-07
ENSG00000118557.45	ENSG00000118557	chr16	dexseq_prepare_annotation2.py	exon	.	-	.	PMFBP1	30	7.40823845711192e-09	5.19003344474422e-07
ENSG00000129990.30	ENSG00000129990	chr19	dexseq_prepare_annotation2.py	exon	.	-	.	SYT5	26	7.96171642896173e-09	5.54873580916338e-07
ENSG00000012232.43	ENSG00000012232	chr8	dexseq_prepare_annotation2.py	exon	.	+	.	EXTL3	28	8.65644228918289e-09	6.00165048039151e-07
ENSG00000175193.26	ENSG00000175193	chr3	dexseq_prepare_annotation2.py	exon	.	-	.	PARL	23	9.09699475421404e-09	6.27458179413083e-07
ENSG00000133943.39	ENSG00000133943	chr14	dexseq_prepare_annotation2.py	exon	.	+	.	C14orf159	10	9.31638723396816e-09	6.36345373141323e-07
ENSG00000068097.44	ENSG00000068097	chr17	dexseq_prepare_annotation2.py	exon	.	-	.	HEATR6	24	9.32095457258047e-09	6.36345373141323e-07
ENSG00000144724.40	ENSG00000144724	chr3	dexseq_prepare_annotation2.py	exon	.	+	.	PTPRG	26	9.53072936280644e-09	6.46473062942846e-07
ENSG00000269332.ENSG00000269025.ENSG00000240713.ENSG00000221790.ENSG00000268823.24	ENSG00000269332+ENSG00000269025+ENSG00000240713+ENSG00000221790+ENSG00000268823	chr19	dexseq_prepare_annotation2.py	exon	.	+	.		19	9.56592679640412e-09	6.46473062942846e-07
ENSG00000214401.6	ENSG00000214401	chr17	dexseq_prepare_annotation2.py	exon	.	+	.	KANSL1-AS1	7	9.88179537574865e-09	6.64463838808506e-07
ENSG00000174353.22	ENSG00000174353	chr7	dexseq_prepare_annotation2.py	exon	.	-	.	STAG3L3	13	1.03930157419224e-08	6.95344718213317e-07
ENSG00000167613.20	ENSG00000167613	chr19	dexseq_prepare_annotation2.py	exon	.	-	.	LAIR1	17	1.13936744791433e-08	7.5850128460406e-07
ENSG00000142178.15	ENSG00000142178	chr21	dexseq_prepare_annotation2.py	exon	.	-	.	SIK1	13	1.16784582236719e-08	7.73611136093832e-07
ENSG00000123415.56	ENSG00000123415	chr12	dexseq_prepare_annotation2.py	exon	.	-	.	SMUG1	37	1.22992088656638e-08	8.10717802125358e-07
ENSG00000049768.11	ENSG00000049768	chrX	dexseq_prepare_annotation2.py	exon	.	-	.	FOXP3	11	1.25100098754073e-08	8.20570794817767e-07
ENSG00000133816.91	ENSG00000133816	chr11	dexseq_prepare_annotation2.py	exon	.	+	.	MICAL2	16	1.31051700336414e-08	8.55416001073933e-07
ENSG00000105737.28	ENSG00000105737	chr19	dexseq_prepare_annotation2.py	exon	.	-	.	GRIK5	14	1.3802600577994e-08	8.96566011330768e-07
ENSG00000081320.17	ENSG00000081320	chr2	dexseq_prepare_annotation2.py	exon	.	-	.	STK17B	12	1.4037596546093e-08	9.0742550426701e-07
ENSG00000129757.15	ENSG00000129757	chr11	dexseq_prepare_annotation2.py	exon	.	-	.	CDKN1C	10	1.46380513460193e-08	9.41691178178292e-07
ENSG00000213221.ENSG00000187796.35	ENSG00000213221+ENSG00000187796	chr9	dexseq_prepare_annotation2.py	exon	.	-	.		9	1.47423738298939e-08	9.43864613482346e-07
ENSG00000111641.57	ENSG00000111641	chr12	dexseq_prepare_annotation2.py	exon	.	-	.	NOP2	42	1.48745528379519e-08	9.47792340593497e-07
ENSG00000172977.48	ENSG00000172977	chr11	dexseq_prepare_annotation2.py	exon	.	+	.	KAT5	41	1.52262834319513e-08	9.65606154516302e-07
ENSG00000164113.26	ENSG00000164113	chr4	dexseq_prepare_annotation2.py	exon	.	+	.	ADAD1	20	1.71581200370878e-08	1.08298492554845e-06
ENSG00000119383.39	ENSG00000119383	chr9	dexseq_prepare_annotation2.py	exon	.	+	.	PPP2R4	27	1.76720614620869e-08	1.1101871099727e-06
ENSG00000134107.7	ENSG00000134107	chr3	dexseq_prepare_annotation2.py	exon	.	+	.	BHLHE40	7	1.83237756192682e-08	1.14574972692256e-06
ENSG00000170921.43	ENSG00000170921	chr17	dexseq_prepare_annotation2.py	exon	.	+	.	TANC2	17	2.02100637881236e-08	1.2578179699948e-06
ENSG00000136631.20	ENSG00000136631	chr1	dexseq_prepare_annotation2.py	exon	.	+	.	VPS45	4	2.04399596441399e-08	1.26623657406591e-06
ENSG00000074181.41	ENSG00000074181	chr19	dexseq_prepare_annotation2.py	exon	.	-	.	NOTCH3	41	2.2363483728711e-08	1.37901279158471e-06
ENSG00000167261.30	ENSG00000167261	chr16	dexseq_prepare_annotation2.py	exon	.	-	.	DPEP2	21	2.42076980369666e-08	1.48588627262684e-06
ENSG00000122497.17	ENSG00000122497	chr1	dexseq_prepare_annotation2.py	exon	.	-	.	NBPF14	6	2.48577277638599e-08	1.51881851693247e-06
ENSG00000223345.3	ENSG00000223345	chr1	dexseq_prepare_annotation2.py	exon	.	+	.	HIST2H2BA	4	2.5177479346695e-08	1.53136295971875e-06
ENSG00000160505.14	ENSG00000160505	chr19	dexseq_prepare_annotation2.py	exon	.	+	.	NLRP4	6	2.57074625961145e-08	1.55555646233576e-06
ENSG00000005844.74	ENSG00000005844	chr16	dexseq_prepare_annotation2.py	exon	.	+	.	ITGAL	11	2.58077523831208e-08	1.55555646233576e-06
ENSG00000269755.ENSG00000268870.ENSG00000268744.ENSG00000180855.ENSG00000196826.ENSG00000269693.ENSG00000248406.ENSG00000242852.ENSG00000249709.ENSG00000188033.ENSG00000196466.66	ENSG00000269755+ENSG00000268870+ENSG00000268744+ENSG00000180855+ENSG00000196826+ENSG00000269693+ENSG00000248406+ENSG00000242852+ENSG00000249709+ENSG00000188033+ENSG00000196466	chr19	dexseq_prepare_annotation2.py	exon	.	-	.		33	2.63778821856436e-08	1.58279121760582e-06
ENSG00000105186.45	ENSG00000105186	chr19	dexseq_prepare_annotation2.py	exon	.	-	.	ANKRD27	15	2.7556066739288e-08	1.6461059332072e-06
ENSG00000168066.49	ENSG00000168066	chr11	dexseq_prepare_annotation2.py	exon	.	-	.	SF1	10	2.84793548064241e-08	1.69369887406561e-06
ENSG00000254634.ENSG00000183336.ENSG00000261740.32	ENSG00000254634+ENSG00000183336+ENSG00000261740	chr16	dexseq_prepare_annotation2.py	exon	.	-	.		14	2.92602971109038e-08	1.73244263557966e-06
ENSG00000232749.ENSG00000228430.8	ENSG00000232749+ENSG00000228430	chr9	dexseq_prepare_annotation2.py	exon	.	+	.		7	2.9876813941421e-08	1.76115263149848e-06
ENSG00000263006.6	ENSG00000263006	chr18	dexseq_prepare_annotation2.py	exon	.	+	.	ROCK1P1	7	3.14698810824672e-08	1.84692315247585e-06
ENSG00000147996.78	ENSG00000147996	chr9	dexseq_prepare_annotation2.py	exon	.	-	.	CBWD5	24	3.22484458975099e-08	1.88435132993266e-06
ENSG00000104904.32	ENSG00000104904	chr19	dexseq_prepare_annotation2.py	exon	.	+	.	OAZ1	18	3.54690092226985e-08	2.06352527134317e-06
ENSG00000134376.32	ENSG00000134376	chr1	dexseq_prepare_annotation2.py	exon	.	+	.	CRB1	28	3.65605110037693e-08	2.11781903784172e-06
ENSG00000148985.ENSG00000250404.89	ENSG00000148985+ENSG00000250404	chr11	dexseq_prepare_annotation2.py	exon	.	+	.		72	3.77333614450738e-08	2.17633667886436e-06
ENSG00000013523.22	ENSG00000013523	chr14	dexseq_prepare_annotation2.py	exon	.	-	.	ANGEL1	15	4.17029978643618e-08	2.39496916061384e-06
ENSG00000130958.19	ENSG00000130958	chr9	dexseq_prepare_annotation2.py	exon	.	-	.	SLC35D2	4	4.20900609004885e-08	2.40686796969845e-06
ENSG00000175455.60	ENSG00000175455	chr3	dexseq_prepare_annotation2.py	exon	.	-	.	CCDC14	45	4.29590376501176e-08	2.44610588423925e-06
ENSG00000182541.30	ENSG00000182541	chr22	dexseq_prepare_annotation2.py	exon	.	+	.	LIMK2	6	4.31519400487814e-08	2.44667843132519e-06
ENSG00000122490.38	ENSG00000122490	chr18	dexseq_prepare_annotation2.py	exon	.	-	.	PQLC1	8	4.33786198948384e-08	2.44915321861955e-06
ENSG00000090273.5	ENSG00000090273	chr1	dexseq_prepare_annotation2.py	exon	.	+	.	NUDC	3	4.57550620988088e-08	2.57247263001748e-06
ENSG00000140443.55	ENSG00000140443	chr15	dexseq_prepare_annotation2.py	exon	.	+	.	IGF1R	38	4.77435443911622e-08	2.67303919455289e-06
ENSG00000144426.ENSG00000204196.58	ENSG00000144426+ENSG00000204196	chr2	dexseq_prepare_annotation2.py	exon	.	+	.		36	4.81610375247226e-08	2.68517851299297e-06
ENSG00000064652.32	ENSG00000064652	chr5	dexseq_prepare_annotation2.py	exon	.	+	.	SNX24	14	4.88030707949963e-08	2.70968419214874e-06
ENSG00000167612.26	ENSG00000167612	chr12	dexseq_prepare_annotation2.py	exon	.	+	.	ANKRD33	14	5.73371579511296e-08	3.15865617849244e-06
ENSG00000015676.29	ENSG00000015676	chr7	dexseq_prepare_annotation2.py	exon	.	-	.	NUDCD3	20	5.7361441698951e-08	3.15865617849244e-06
ENSG00000259529.ENSG00000092098.ENSG00000213928.121	ENSG00000259529+ENSG00000092098+ENSG00000213928	chr14	dexseq_prepare_annotation2.py	exon	.	+	.		15	6.03106461737256e-08	3.30495877875895e-06
ENSG00000059145.59	ENSG00000059145	chr16	dexseq_prepare_annotation2.py	exon	.	-	.	UNKL	27	6.05122861367569e-08	3.30495877875895e-06
ENSG00000164307.37	ENSG00000164307	chr5	dexseq_prepare_annotation2.py	exon	.	-	.	ERAP1	26	6.33418322291296e-08	3.44543519129261e-06
ENSG00000173706.28	ENSG00000173706	chr3	dexseq_prepare_annotation2.py	exon	.	-	.	HEG1	18	6.5878177742904e-08	3.56889026873603e-06
ENSG00000175766.25	ENSG00000175766	chr5	dexseq_prepare_annotation2.py	exon	.	+	.	EIF4E1B	18	7.11318591908663e-08	3.83796535416525e-06
ENSG00000150093.62	ENSG00000150093	chr10	dexseq_prepare_annotation2.py	exon	.	-	.	ITGB1	17	7.29212096429703e-08	3.91870966358468e-06
ENSG00000103245.55	ENSG00000103245	chr16	dexseq_prepare_annotation2.py	exon	.	-	.	NARFL	37	7.47241348114526e-08	3.99953459164819e-06
ENSG00000137478.36	ENSG00000137478	chr11	dexseq_prepare_annotation2.py	exon	.	-	.	FCHSD2	25	8.38970363105293e-08	4.47261451343105e-06
ENSG00000161010.ENSG00000197226.110	ENSG00000161010+ENSG00000197226	chr5	dexseq_prepare_annotation2.py	exon	.	-	.		50	8.87642320642527e-08	4.71331027480859e-06
ENSG00000171320.26	ENSG00000171320	chr8	dexseq_prepare_annotation2.py	exon	.	+	.	ESCO2	12	9.49624477243611e-08	5.02250005138212e-06
ENSG00000205517.ENSG00000187266.65	ENSG00000205517+ENSG00000187266	chr19	dexseq_prepare_annotation2.py	exon	.	-	.		30	9.56726281553693e-08	5.04013951711416e-06
ENSG00000244510.ENSG00000230189.ENSG00000251451.ENSG00000244657.19	ENSG00000244510+ENSG00000230189+ENSG00000251451+ENSG00000244657	chr7	dexseq_prepare_annotation2.py	exon	.	-	.		15	9.79151600545821e-08	5.13805002623672e-06
ENSG00000174844.75	ENSG00000174844	chr3	dexseq_prepare_annotation2.py	exon	.	-	.	DNAH12	39	1.00847404129271e-07	5.27124654161633e-06
ENSG00000106263.44	ENSG00000106263	chr7	dexseq_prepare_annotation2.py	exon	.	+	.	EIF3B	28	1.03633704540646e-07	5.39580778388474e-06
ENSG00000074201.26	ENSG00000074201	chr11	dexseq_prepare_annotation2.py	exon	.	-	.	CLNS1A	5	1.04678807114293e-07	5.42909735657501e-06
ENSG00000118898.34	ENSG00000118898	chr16	dexseq_prepare_annotation2.py	exon	.	-	.	PPL	17	1.05840109473302e-07	5.46813322340638e-06
ENSG00000141140.90	ENSG00000141140	chr17	dexseq_prepare_annotation2.py	exon	.	-	.	MYO19	47	1.09296885358302e-07	5.62500624222863e-06
ENSG00000159674.46	ENSG00000159674	chr4	dexseq_prepare_annotation2.py	exon	.	-	.	SPON2	25	1.11098577855003e-07	5.69582402405288e-06
ENSG00000114353.32	ENSG00000114353	chr3	dexseq_prepare_annotation2.py	exon	.	+	.	GNAI2	17	1.11608370734505e-07	5.70012064426875e-06
ENSG00000099250.39	ENSG00000099250	chr10	dexseq_prepare_annotation2.py	exon	.	-	.	NRP1	29	1.13534303840784e-07	5.77643543609706e-06
ENSG00000148773.23	ENSG00000148773	chr10	dexseq_prepare_annotation2.py	exon	.	-	.	MKI67	19	1.15141804722861e-07	5.83603215529017e-06
ENSG00000223756.24	ENSG00000223756	chr11	dexseq_prepare_annotation2.py	exon	.	+	.	TSSC2	13	1.2036429432184e-07	6.07771555592657e-06
ENSG00000126262.6	ENSG00000126262	chr19	dexseq_prepare_annotation2.py	exon	.	+	.	FFAR2	5	1.22259326122501e-07	6.15019564979394e-06
ENSG00000133216.30	ENSG00000133216	chr1	dexseq_prepare_annotation2.py	exon	.	+	.	EPHB2	19	1.25054209089646e-07	6.26722985703576e-06
ENSG00000147044.50	ENSG00000147044	chrX	dexseq_prepare_annotation2.py	exon	.	-	.	CASK	12	1.29257280642952e-07	6.44398308177294e-06
ENSG00000249715.75	ENSG00000249715	chr2	dexseq_prepare_annotation2.py	exon	.	+	.	FER1L5	19	1.30253188672022e-07	6.44398308177294e-06
ENSG00000223972.18	ENSG00000223972	chr1	dexseq_prepare_annotation2.py	exon	.	+	.	DDX11L1	19	1.30504934505577e-07	6.44398308177294e-06
ENSG00000010361.55	ENSG00000010361	chr19	dexseq_prepare_annotation2.py	exon	.	-	.	FUZ	4	1.30507392209885e-07	6.44398308177294e-06
ENSG00000139531.24	ENSG00000139531	chr12	dexseq_prepare_annotation2.py	exon	.	+	.	SUOX	10	1.31448402743551e-07	6.46658484232153e-06
ENSG00000267546.ENSG00000161544.21	ENSG00000267546+ENSG00000161544	chr17	dexseq_prepare_annotation2.py	exon	.	-	.		21	1.33833406654941e-07	6.55979785512733e-06
ENSG00000240731.ENSG00000127054.120	ENSG00000240731+ENSG00000127054	chr1	dexseq_prepare_annotation2.py	exon	.	-	.		23	1.38239616208685e-07	6.75103760762197e-06
ENSG00000138768.36	ENSG00000138768	chr4	dexseq_prepare_annotation2.py	exon	.	+	.	USO1	16	1.4000299769727e-07	6.81229131704427e-06
ENSG00000166748.30	ENSG00000166748	chr15	dexseq_prepare_annotation2.py	exon	.	+	.	AGBL1	14	1.40597331437925e-07	6.81642352163363e-06
ENSG00000136147.25	ENSG00000136147	chr13	dexseq_prepare_annotation2.py	exon	.	+	.	PHF11	8	1.42058200936906e-07	6.86238551168499e-06
ENSG00000177483.ENSG00000124831.50	ENSG00000177483+ENSG00000124831	chr2	dexseq_prepare_annotation2.py	exon	.	+	.		19	1.54283895259713e-07	7.42616115996484e-06
ENSG00000114439.75	ENSG00000114439	chr3	dexseq_prepare_annotation2.py	exon	.	+	.	BBX	51	1.55350818617244e-07	7.4507143509582e-06
ENSG00000223646.7	ENSG00000223646	chr7	dexseq_prepare_annotation2.py	exon	.	+	.	AC002463.3	8	1.56342592196117e-07	7.47150080777227e-06
ENSG00000132122.35	ENSG00000132122	chr1	dexseq_prepare_annotation2.py	exon	.	-	.	SPATA6	22	1.58609298489663e-07	7.55285061597928e-06
ENSG00000140859.94	ENSG00000140859	chr16	dexseq_prepare_annotation2.py	exon	.	-	.	KIFC3	43	1.61082754685332e-07	7.64343383136321e-06
ENSG00000135924.51	ENSG00000135924	chr2	dexseq_prepare_annotation2.py	exon	.	+	.	DNAJB2	21	1.63823704808348e-07	7.74602471392406e-06
ENSG00000196235.ENSG00000213922.19	ENSG00000196235+ENSG00000213922	chr19	dexseq_prepare_annotation2.py	exon	.	+	.		10	1.71054723902852e-07	8.05944810050725e-06
ENSG00000230768.18	ENSG00000230768	chr1	dexseq_prepare_annotation2.py	exon	.	-	.	RP11-251P6.1	6	1.7461786889497e-07	8.19846211818806e-06
ENSG00000204764.67	ENSG00000204764	chr5	dexseq_prepare_annotation2.py	exon	.	+	.	RANBP17	32	1.80078854494682e-07	8.42529773424245e-06
ENSG00000122643.18	ENSG00000122643	chr7	dexseq_prepare_annotation2.py	exon	.	-	.	NT5C3A	14	1.94396180219729e-07	9.06346790076725e-06
ENSG00000249456.ENSG00000019995.8	ENSG00000249456+ENSG00000019995	chr10	dexseq_prepare_annotation2.py	exon	.	+	.		7	1.98440985847011e-07	9.21992649867659e-06
ENSG00000204248.73	ENSG00000204248	chr6	dexseq_prepare_annotation2.py	exon	.	-	.	COL11A2	12	2.03988342503619e-07	9.44487201052223e-06
ENSG00000223647.4	ENSG00000223647	chr2	dexseq_prepare_annotation2.py	exon	.	-	.	AL133249.1	5	2.17051353205207e-07	1.00150488180651e-05
ENSG00000105321.20	ENSG00000105321	chr19	dexseq_prepare_annotation2.py	exon	.	+	.	CCDC9	16	2.23097609865081e-07	1.02422256749293e-05
ENSG00000061938.71	ENSG00000061938	chr3	dexseq_prepare_annotation2.py	exon	.	-	.	TNK2	23	2.23505709369954e-07	1.02422256749293e-05
ENSG00000001630.ENSG00000240720.34	ENSG00000001630+ENSG00000240720	chr7	dexseq_prepare_annotation2.py	exon	.	-	.		13	2.27550448332756e-07	1.03919882223229e-05
ENSG00000050628.18	ENSG00000050628	chr1	dexseq_prepare_annotation2.py	exon	.	-	.	PTGER3	13	2.29217919898237e-07	1.04209727607859e-05
ENSG00000064393.20	ENSG00000064393	chr7	dexseq_prepare_annotation2.py	exon	.	-	.	HIPK2	7	2.29742692207746e-07	1.04209727607859e-05
ENSG00000163499.14	ENSG00000163499	chr2	dexseq_prepare_annotation2.py	exon	.	-	.	CRYBA2	7	2.31829287981751e-07	1.04800935894723e-05
ENSG00000177542.58	ENSG00000177542	chr11	dexseq_prepare_annotation2.py	exon	.	-	.	SLC25A22	29	2.42902154822025e-07	1.09436826049614e-05
ENSG00000135365.59	ENSG00000135365	chr11	dexseq_prepare_annotation2.py	exon	.	-	.	PHF21A	25	2.51209929611875e-07	1.1280000228646e-05
ENSG00000186635.ENSG00000214530.106	ENSG00000186635+ENSG00000214530	chr11	dexseq_prepare_annotation2.py	exon	.	-	.		32	2.52261241128394e-07	1.12893233028062e-05
ENSG00000130723.34	ENSG00000130723	chr9	dexseq_prepare_annotation2.py	exon	.	+	.	PRRC2B	13	2.55326806217523e-07	1.13884266466556e-05
ENSG00000240194.12	ENSG00000240194	chr1	dexseq_prepare_annotation2.py	exon	.	+	.	CYMP	12	2.57140913747481e-07	1.1431237763638e-05
ENSG00000163520.31	ENSG00000163520	chr3	dexseq_prepare_annotation2.py	exon	.	+	.	FBLN2	18	2.63362823071454e-07	1.16690660116527e-05
ENSG00000147010.38	ENSG00000147010	chrX	dexseq_prepare_annotation2.py	exon	.	-	.	SH3KBP1	16	2.83419036528266e-07	1.24992001479323e-05
ENSG00000257086.ENSG00000173457.11	ENSG00000257086+ENSG00000173457	chr11	dexseq_prepare_annotation2.py	exon	.	-	.		10	2.83966582839205e-07	1.24992001479323e-05
ENSG00000170477.12	ENSG00000170477	chr12	dexseq_prepare_annotation2.py	exon	.	-	.	KRT4	9	2.8583712150567e-07	1.25402836815324e-05
ENSG00000137860.17	ENSG00000137860	chr15	dexseq_prepare_annotation2.py	exon	.	+	.	SLC28A2	5	2.90174700273952e-07	1.26889792953129e-05
ENSG00000138031.50	ENSG00000138031	chr2	dexseq_prepare_annotation2.py	exon	.	-	.	ADCY3	18	2.98450465427644e-07	1.30083572569619e-05
ENSG00000099994.10	ENSG00000099994	chr22	dexseq_prepare_annotation2.py	exon	.	+	.	SUSD2	6	3.01342681281057e-07	1.30917740851358e-05
ENSG00000152767.79	ENSG00000152767	chr13	dexseq_prepare_annotation2.py	exon	.	+	.	FARP1	39	3.58201195208085e-07	1.5464185914835e-05
ENSG00000068976.26	ENSG00000068976	chr11	dexseq_prepare_annotation2.py	exon	.	-	.	PYGM	15	3.58261537523268e-07	1.5464185914835e-05
ENSG00000129667.63	ENSG00000129667	chr17	dexseq_prepare_annotation2.py	exon	.	-	.	RHBDF2	20	3.61935554257393e-07	1.55725390724057e-05
ENSG00000143858.9	ENSG00000143858	chr1	dexseq_prepare_annotation2.py	exon	.	-	.	SYT2	6	3.65679438192201e-07	1.56831941104161e-05
ENSG00000172794.35	ENSG00000172794	chr17	dexseq_prepare_annotation2.py	exon	.	+	.	RAB37	25	3.89479959961733e-07	1.66505793745941e-05
ENSG00000175224.87	ENSG00000175224	chr11	dexseq_prepare_annotation2.py	exon	.	+	.	ATG13	29	4.01372073820255e-07	1.71043303177988e-05
ENSG00000133243.29	ENSG00000133243	chr19	dexseq_prepare_annotation2.py	exon	.	-	.	BTBD2	26	4.05412447634291e-07	1.7221663370776e-05
ENSG00000163710.29	ENSG00000163710	chr3	dexseq_prepare_annotation2.py	exon	.	-	.	PCOLCE2	21	4.1577264615217e-07	1.76058663865892e-05
ENSG00000150995.92	ENSG00000150995	chr3	dexseq_prepare_annotation2.py	exon	.	+	.	ITPR1	18	4.27331774299292e-07	1.79902683682128e-05
ENSG00000138448.32	ENSG00000138448	chr2	dexseq_prepare_annotation2.py	exon	.	+	.	ITGAV	22	4.27539447058641e-07	1.79902683682128e-05
ENSG00000141449.53	ENSG00000141449	chr18	dexseq_prepare_annotation2.py	exon	.	+	.	GREB1L	9	4.32133375340894e-07	1.81265727129671e-05
ENSG00000169727.63	ENSG00000169727	chr17	dexseq_prepare_annotation2.py	exon	.	+	.	GPS1	39	4.58314231430071e-07	1.91646960336431e-05
ENSG00000172965.47	ENSG00000172965	chr2	dexseq_prepare_annotation2.py	exon	.	-	.	MIR4435-1HG	9	4.62341457854269e-07	1.9272869307003e-05
ENSG00000010438.20	ENSG00000010438	chr9	dexseq_prepare_annotation2.py	exon	.	+	.	PRSS3	15	4.88176466474277e-07	2.02866127263736e-05
ENSG00000040531.35	ENSG00000040531	chr17	dexseq_prepare_annotation2.py	exon	.	+	.	CTNS	14	4.93250801448527e-07	2.0434021591897e-05
ENSG00000148735.20	ENSG00000148735	chr10	dexseq_prepare_annotation2.py	exon	.	+	.	PLEKHS1	18	5.06549458083151e-07	2.09201799339834e-05
ENSG00000105705.26	ENSG00000105705	chr19	dexseq_prepare_annotation2.py	exon	.	-	.	SUGP1	9	5.24906829217018e-07	2.16116254823167e-05
ENSG00000106571.24	ENSG00000106571	chr7	dexseq_prepare_annotation2.py	exon	.	-	.	GLI3	18	5.29664708494942e-07	2.17406241238369e-05
ENSG00000198668.32	ENSG00000198668	chr14	dexseq_prepare_annotation2.py	exon	.	+	.	CALM1	9	5.45893559599834e-07	2.23382315627076e-05
ENSG00000176635.16	ENSG00000176635	chr22	dexseq_prepare_annotation2.py	exon	.	+	.	HORMAD2	11	5.47797062711262e-07	2.2347782000425e-05
ENSG00000171208.18	ENSG00000171208	chr16	dexseq_prepare_annotation2.py	exon	.	-	.	NETO2	6	5.51663159761084e-07	2.24370964764835e-05
ENSG00000196914.44	ENSG00000196914	chr11	dexseq_prepare_annotation2.py	exon	.	+	.	ARHGEF12	19	5.68567665519663e-07	2.30545573706625e-05
ENSG00000174442.42	ENSG00000174442	chr15	dexseq_prepare_annotation2.py	exon	.	+	.	ZWILCH	27	5.82095847459825e-07	2.35317961778245e-05
ENSG00000196547.99	ENSG00000196547	chr15	dexseq_prepare_annotation2.py	exon	.	+	.	MAN2A2	32	5.91042760015758e-07	2.38215155776231e-05
ENSG00000222007.3	ENSG00000222007	chr2	dexseq_prepare_annotation2.py	exon	.	-	.	AC064874.1	3	6.0049653996255e-07	2.41298624661828e-05
ENSG00000141524.ENSG00000204282.55	ENSG00000141524+ENSG00000204282	chr17	dexseq_prepare_annotation2.py	exon	.	-	.		25	6.24761362635401e-07	2.5029735908456e-05
ENSG00000137975.5	ENSG00000137975	chr1	dexseq_prepare_annotation2.py	exon	.	+	.	CLCA2	5	6.36197894370914e-07	2.54118329091857e-05
ENSG00000225491.1	ENSG00000225491	chrY	dexseq_prepare_annotation2.py	exon	.	-	.	UBE2Q2P4Y	2	6.60941679308517e-07	2.63216089607954e-05
ENSG00000167851.15	ENSG00000167851	chr17	dexseq_prepare_annotation2.py	exon	.	+	.	CD300A	8	6.63054343519703e-07	2.63273892303773e-05
ENSG00000035681.43	ENSG00000035681	chr8	dexseq_prepare_annotation2.py	exon	.	-	.	NSMAF	13	6.74449912455958e-07	2.67006339602757e-05
ENSG00000080845.44	ENSG00000080845	chr20	dexseq_prepare_annotation2.py	exon	.	+	.	DLGAP4	19	7.00690572276973e-07	2.7657641733446e-05
ENSG00000165125.35	ENSG00000165125	chr7	dexseq_prepare_annotation2.py	exon	.	-	.	TRPV6	20	7.12109167733861e-07	2.80256846277847e-05
ENSG00000163755.29	ENSG00000163755	chr3	dexseq_prepare_annotation2.py	exon	.	+	.	HPS3	18	7.33897037207416e-07	2.8798464090535e-05
ENSG00000265381.ENSG00000162734.13	ENSG00000265381+ENSG00000162734	chr1	dexseq_prepare_annotation2.py	exon	.	+	.		8	7.80673931728612e-07	3.05444382469607e-05
ENSG00000237850.11	ENSG00000237850	chr15	dexseq_prepare_annotation2.py	exon	.	-	.	RP11-483E23.2	5	7.93261129002402e-07	3.09464348897409e-05
ENSG00000133624.16	ENSG00000133624	chr7	dexseq_prepare_annotation2.py	exon	.	-	.	ZNF767	7	8.10487671037557e-07	3.15265567620743e-05
ENSG00000175318.36	ENSG00000175318	chr15	dexseq_prepare_annotation2.py	exon	.	-	.	GRAMD2	19	8.16915142319342e-07	3.16844681721018e-05
ENSG00000174640.26	ENSG00000174640	chr3	dexseq_prepare_annotation2.py	exon	.	-	.	SLCO2A1	22	8.69152505111879e-07	3.3613091534399e-05
ENSG00000103671.28	ENSG00000103671	chr15	dexseq_prepare_annotation2.py	exon	.	+	.	TRIP4	14	8.88088506290789e-07	3.42464331489252e-05
ENSG00000213930.ENSG00000258728.ENSG00000137070.49	ENSG00000213930+ENSG00000258728+ENSG00000137070	chr9	dexseq_prepare_annotation2.py	exon	.	+	.		16	9.17162708426502e-07	3.52659603490087e-05
ENSG00000165935.11	ENSG00000165935	chr12	dexseq_prepare_annotation2.py	exon	.	+	.	SMCO2	10	9.44450190851872e-07	3.62111404120026e-05
ENSG00000174437.48	ENSG00000174437	chr12	dexseq_prepare_annotation2.py	exon	.	+	.	ATP2A2	16	9.53881953566524e-07	3.64682697733533e-05
ENSG00000226263.2	ENSG00000226263	chr20	dexseq_prepare_annotation2.py	exon	.	-	.	ISM1-AS1	2	9.85251191209652e-07	3.7465258380759e-05
ENSG00000005961.14	ENSG00000005961	chr17	dexseq_prepare_annotation2.py	exon	.	-	.	ITGA2B	13	9.8555944623176e-07	3.7465258380759e-05
ENSG00000125485.30	ENSG00000125485	chr9	dexseq_prepare_annotation2.py	exon	.	-	.	DDX31	21	1.00420257318707e-06	3.80658204867314e-05
ENSG00000204790.57	ENSG00000204790	chr9	dexseq_prepare_annotation2.py	exon	.	-	.	CBWD6	30	1.05563279928866e-06	3.99023234103999e-05
ENSG00000197122.19	ENSG00000197122	chr20	dexseq_prepare_annotation2.py	exon	.	+	.	SRC	6	1.07127403460478e-06	4.03794869212579e-05
ENSG00000143862.11	ENSG00000143862	chr1	dexseq_prepare_annotation2.py	exon	.	-	.	ARL8A	5	1.16071852252951e-06	4.35381766922529e-05
ENSG00000155816.24	ENSG00000155816	chr1	dexseq_prepare_annotation2.py	exon	.	+	.	FMN2	17	1.16268088033452e-06	4.35381766922529e-05
ENSG00000142512.33	ENSG00000142512	chr19	dexseq_prepare_annotation2.py	exon	.	-	.	SIGLEC10	28	1.16483575635801e-06	4.35381766922529e-05
ENSG00000052344.11	ENSG00000052344	chr16	dexseq_prepare_annotation2.py	exon	.	-	.	PRSS8	8	1.1887124994545e-06	4.43068578139295e-05
ENSG00000173715.ENSG00000173653.69	ENSG00000173715+ENSG00000173653	chr11	dexseq_prepare_annotation2.py	exon	.	+	.		23	1.25550679087094e-06	4.66664899129e-05
ENSG00000145247.25	ENSG00000145247	chr4	dexseq_prepare_annotation2.py	exon	.	-	.	OCIAD2	14	1.25955810545452e-06	4.6687387836806e-05
ENSG00000129467.ENSG00000129465.ENSG00000258973.100	ENSG00000129467+ENSG00000129465+ENSG00000258973	chr14	dexseq_prepare_annotation2.py	exon	.	-	.		69	1.29754110010083e-06	4.79624239238928e-05
ENSG00000013503.33	ENSG00000013503	chr12	dexseq_prepare_annotation2.py	exon	.	+	.	POLR3B	10	1.32293035921558e-06	4.87662014784123e-05
ENSG00000034693.ENSG00000241847.ENSG00000229036.38	ENSG00000034693+ENSG00000241847+ENSG00000229036	chr6	dexseq_prepare_annotation2.py	exon	.	+	.		25	1.36119552486661e-06	5.00388937314289e-05
ENSG00000237596.5	ENSG00000237596	chr6	dexseq_prepare_annotation2.py	exon	.	-	.	RP13-143G15.4	6	1.36645531630328e-06	5.00946262669979e-05
ENSG00000141293.18	ENSG00000141293	chr17	dexseq_prepare_annotation2.py	exon	.	-	.	SKAP1	12	1.4002387580241e-06	5.11928820249192e-05
ENSG00000223678.2	ENSG00000223678	chr9	dexseq_prepare_annotation2.py	exon	.	+	.	RP11-311H10.4	3	1.42109804995296e-06	5.18139318976038e-05
ENSG00000186081.34	ENSG00000186081	chr12	dexseq_prepare_annotation2.py	exon	.	-	.	KRT5	14	1.43666350209927e-06	5.22391150043216e-05
ENSG00000149256.54	ENSG00000149256	chr11	dexseq_prepare_annotation2.py	exon	.	-	.	TENM4	9	1.44117664394165e-06	5.22612050747512e-05
ENSG00000255243.ENSG00000134343.38	ENSG00000255243+ENSG00000134343	chr11	dexseq_prepare_annotation2.py	exon	.	+	.		38	1.49867431225583e-06	5.41993539791763e-05
ENSG00000108799.17	ENSG00000108799	chr17	dexseq_prepare_annotation2.py	exon	.	-	.	EZH1	5	1.54876872031821e-06	5.57607965381516e-05
ENSG00000204946.ENSG00000244560.40	ENSG00000204946+ENSG00000244560	chr7	dexseq_prepare_annotation2.py	exon	.	+	.		15	1.55018431449013e-06	5.57607965381516e-05
ENSG00000141030.31	ENSG00000141030	chr17	dexseq_prepare_annotation2.py	exon	.	-	.	COPS3	22	1.57312132385062e-06	5.64341459368503e-05
ENSG00000163486.23	ENSG00000163486	chr1	dexseq_prepare_annotation2.py	exon	.	+	.	SRGAP2	22	1.5851368690383e-06	5.67131455738007e-05
ENSG00000162572.31	ENSG00000162572	chr1	dexseq_prepare_annotation2.py	exon	.	+	.	SCNN1D	18	1.62304828138113e-06	5.79146908084291e-05
ENSG00000139865.53	ENSG00000139865	chr14	dexseq_prepare_annotation2.py	exon	.	+	.	TTC6	30	1.70927156199858e-06	6.07465904848653e-05
ENSG00000240207.ENSG00000118855.66	ENSG00000240207+ENSG00000118855	chr3	dexseq_prepare_annotation2.py	exon	.	+	.		36	1.71149126468831e-06	6.07465904848653e-05
ENSG00000168237.22	ENSG00000168237	chr3	dexseq_prepare_annotation2.py	exon	.	+	.	GLYCTK	6	1.76308989280713e-06	6.24124493535774e-05
ENSG00000260498.4	ENSG00000260498	chr16	dexseq_prepare_annotation2.py	exon	.	-	.	RP4-536B24.4	5	1.80256800579579e-06	6.36415896716451e-05
ENSG00000184956.11	ENSG00000184956	chr11	dexseq_prepare_annotation2.py	exon	.	-	.	MUC6	6	1.84063019328014e-06	6.48144016217935e-05
ENSG00000215296.21	ENSG00000215296	chr15	dexseq_prepare_annotation2.py	exon	.	-	.	TMCO5B	7	1.89278137783466e-06	6.64758730099886e-05
ENSG00000067141.45	ENSG00000067141	chr15	dexseq_prepare_annotation2.py	exon	.	+	.	NEO1	15	1.9052634781853e-06	6.67390853444959e-05
ENSG00000114737.9	ENSG00000114737	chr3	dexseq_prepare_annotation2.py	exon	.	-	.	CISH	3	1.9104423197999e-06	6.67457667917558e-05
ENSG00000151651.45	ENSG00000151651	chr10	dexseq_prepare_annotation2.py	exon	.	-	.	ADAM8	20	1.92755085605193e-06	6.70259392843135e-05
ENSG00000017260.72	ENSG00000017260	chr3	dexseq_prepare_annotation2.py	exon	.	+	.	ATP2C1	7	1.9284796819715e-06	6.70259392843135e-05
ENSG00000164294.13	ENSG00000164294	chr5	dexseq_prepare_annotation2.py	exon	.	+	.	GPX8	9	2.0042378060403e-06	6.9478513167423e-05
ENSG00000198887.18	ENSG00000198887	chr9	dexseq_prepare_annotation2.py	exon	.	+	.	SMC5	9	2.1637654690115e-06	7.4814846875563e-05
ENSG00000181191.19	ENSG00000181191	chrX	dexseq_prepare_annotation2.py	exon	.	-	.	PJA1	10	2.21078405362005e-06	7.62435603646646e-05
ENSG00000154040.34	ENSG00000154040	chr18	dexseq_prepare_annotation2.py	exon	.	+	.	CABYR	19	2.33620514248985e-06	8.01675061011317e-05
ENSG00000106018.16	ENSG00000106018	chr7	dexseq_prepare_annotation2.py	exon	.	-	.	VIPR2	8	2.33654640007782e-06	8.01675061011317e-05
ENSG00000254339.12	ENSG00000254339	chr8	dexseq_prepare_annotation2.py	exon	.	+	.	RP11-267L5.1	8	2.37040167127288e-06	8.11210863511571e-05
ENSG00000095794.45	ENSG00000095794	chr10	dexseq_prepare_annotation2.py	exon	.	+	.	CREM	6	2.40409882924136e-06	8.20644041685679e-05
ENSG00000169519.11	ENSG00000169519	chr11	dexseq_prepare_annotation2.py	exon	.	+	.	METTL15	4	2.56231990190098e-06	8.72427547260482e-05
ENSG00000078808.23	ENSG00000078808	chr1	dexseq_prepare_annotation2.py	exon	.	-	.	SDF4	3	2.59236290632133e-06	8.80416447956492e-05
ENSG00000134900.46	ENSG00000134900	chr13	dexseq_prepare_annotation2.py	exon	.	+	.	TPP2	36	2.72814286154575e-06	9.2418429443908e-05
ENSG00000162366.9	ENSG00000162366	chr1	dexseq_prepare_annotation2.py	exon	.	-	.	PDZK1IP1	10	2.79375496194778e-06	9.4340256653701e-05
ENSG00000099849.15	ENSG00000099849	chr11	dexseq_prepare_annotation2.py	exon	.	+	.	RASSF7	9	2.79897480692917e-06	9.4340256653701e-05
ENSG00000153113.109	ENSG00000153113	chr5	dexseq_prepare_annotation2.py	exon	.	+	.	CAST	66	2.85099361250278e-06	9.58521244444717e-05
ENSG00000258941.ENSG00000150527.ENSG00000150526.45	ENSG00000258941+ENSG00000150527+ENSG00000150526	chr14	dexseq_prepare_annotation2.py	exon	.	+	.		5	2.86327542983895e-06	9.60237807686091e-05
ENSG00000255428.3	ENSG00000255428	chr11	dexseq_prepare_annotation2.py	exon	.	-	.	RP11-794P6.1	4	2.87762460861236e-06	9.62637372196048e-05
ENSG00000178149.44	ENSG00000178149	chr3	dexseq_prepare_annotation2.py	exon	.	-	.	DALRD3	26	2.89071178393285e-06	9.64603849895398e-05
ENSG00000150593.ENSG00000265827.35	ENSG00000150593+ENSG00000265827	chr10	dexseq_prepare_annotation2.py	exon	.	+	.		25	2.91258434343498e-06	9.69484853221478e-05
ENSG00000213398.ENSG00000124067.ENSG00000267660.56	ENSG00000213398+ENSG00000124067+ENSG00000267660	chr16	dexseq_prepare_annotation2.py	exon	.	-	.		17	3.09434938143218e-06	0.000102743149064377
ENSG00000106268.15	ENSG00000106268	chr7	dexseq_prepare_annotation2.py	exon	.	+	.	NUDT1	12	3.11442530003148e-06	0.00010315377460327
ENSG00000018189.43	ENSG00000018189	chr4	dexseq_prepare_annotation2.py	exon	.	+	.	RUFY3	25	3.20187562634407e-06	0.000105421746677645
ENSG00000145882.15	ENSG00000145882	chr5	dexseq_prepare_annotation2.py	exon	.	+	.	PCYOX1L	10	3.20543438582869e-06	0.000105421746677645
ENSG00000223344.3	ENSG00000223344	chr1	dexseq_prepare_annotation2.py	exon	.	-	.	RP11-541F9.1	4	3.20653545309031e-06	0.000105421746677645
ENSG00000105948.19	ENSG00000105948	chr7	dexseq_prepare_annotation2.py	exon	.	+	.	TTC26	20	3.21928285492686e-06	0.000105581431082785
ENSG00000163092.15	ENSG00000163092	chr2	dexseq_prepare_annotation2.py	exon	.	+	.	XIRP2	3	3.26420760879489e-06	0.000106351454548651
ENSG00000103168.70	ENSG00000103168	chr16	dexseq_prepare_annotation2.py	exon	.	-	.	TAF1C	23	3.26532639754847e-06	0.000106351454548651
ENSG00000166347.18	ENSG00000166347	chr18	dexseq_prepare_annotation2.py	exon	.	-	.	CYB5A	12	3.26719121544517e-06	0.000106351454548651
ENSG00000237675.6	ENSG00000237675	chr10	dexseq_prepare_annotation2.py	exon	.	+	.	TEX36-AS1	5	3.27455341708724e-06	0.000106351454548651
ENSG00000241015.ENSG00000160336.25	ENSG00000241015+ENSG00000160336	chr19	dexseq_prepare_annotation2.py	exon	.	+	.		17	3.38216146768866e-06	0.000109580393702523
ENSG00000263142.ENSG00000262633.ENSG00000108433.23	ENSG00000263142+ENSG00000262633+ENSG00000108433	chr17	dexseq_prepare_annotation2.py	exon	.	+	.		14	3.40100391494437e-06	0.000109924718323359
ENSG00000101224.25	ENSG00000101224	chr20	dexseq_prepare_annotation2.py	exon	.	+	.	CDC25B	18	3.55895415058149e-06	0.000114752687925135
ENSG00000108312.44	ENSG00000108312	chr17	dexseq_prepare_annotation2.py	exon	.	-	.	UBTF	25	3.58448753230279e-06	0.000115298143436884
ENSG00000008710.140	ENSG00000008710	chr16	dexseq_prepare_annotation2.py	exon	.	-	.	PKD1	71	3.59373744613526e-06	0.000115318467066513
ENSG00000164116.27	ENSG00000164116	chr4	dexseq_prepare_annotation2.py	exon	.	+	.	GUCY1A3	18	3.6193234364661e-06	0.000115861643309457
ENSG00000118004.20	ENSG00000118004	chr2	dexseq_prepare_annotation2.py	exon	.	+	.	COLEC11	12	3.62827555692292e-06	0.000115871014862018
ENSG00000263798.ENSG00000108439.ENSG00000108465.115	ENSG00000263798+ENSG00000108439+ENSG00000108465	chr17	dexseq_prepare_annotation2.py	exon	.	+	.		62	3.6859750705878e-06	0.000117433410522703
ENSG00000079785.36	ENSG00000079785	chr2	dexseq_prepare_annotation2.py	exon	.	+	.	DDX1	20	3.80706305299655e-06	0.000121003113330515
ENSG00000085063.ENSG00000205177.43	ENSG00000085063+ENSG00000205177	chr11	dexseq_prepare_annotation2.py	exon	.	-	.		17	4.12308680722625e-06	0.000130737025041456
ENSG00000104635.18	ENSG00000104635	chr8	dexseq_prepare_annotation2.py	exon	.	+	.	SLC39A14	19	4.1960618380349e-06	0.000132736414786631
ENSG00000134717.22	ENSG00000134717	chr1	dexseq_prepare_annotation2.py	exon	.	+	.	BTF3L4	18	4.27942396948951e-06	0.000135054179565422
ENSG00000075035.37	ENSG00000075035	chr12	dexseq_prepare_annotation2.py	exon	.	+	.	WSCD2	21	4.45889438317069e-06	0.000140386978214605
ENSG00000185811.28	ENSG00000185811	chr7	dexseq_prepare_annotation2.py	exon	.	+	.	IKZF1	9	4.47074352231944e-06	0.000140429622235109
ENSG00000256873.ENSG00000198792.48	ENSG00000256873+ENSG00000198792	chr22	dexseq_prepare_annotation2.py	exon	.	-	.		19	4.49830324764207e-06	0.00014096439287283
ENSG00000115109.30	ENSG00000115109	chr2	dexseq_prepare_annotation2.py	exon	.	+	.	EPB41L5	20	4.51560149306868e-06	0.000141175849483065
ENSG00000104980.35	ENSG00000104980	chr19	dexseq_prepare_annotation2.py	exon	.	-	.	TIMM44	22	4.56170230528457e-06	0.000142213452837709
ENSG00000174015.6	ENSG00000174015	chr13	dexseq_prepare_annotation2.py	exon	.	+	.	SPERT	7	4.57004593978139e-06	0.000142213452837709
ENSG00000163793.15	ENSG00000163793	chr2	dexseq_prepare_annotation2.py	exon	.	+	.	DNAJC5G	11	4.79191483515758e-06	0.000148771722527247
ENSG00000174485.45	ENSG00000174485	chr15	dexseq_prepare_annotation2.py	exon	.	-	.	DENND4A	12	4.80309623731394e-06	0.000148773682295134
ENSG00000163104.21	ENSG00000163104	chr4	dexseq_prepare_annotation2.py	exon	.	+	.	SMARCAD1	13	4.94426643454732e-06	0.000152792677045445
ENSG00000104419.71	ENSG00000104419	chr8	dexseq_prepare_annotation2.py	exon	.	-	.	NDRG1	48	4.97304095574696e-06	0.00015330801865334
ENSG00000156113.68	ENSG00000156113	chr10	dexseq_prepare_annotation2.py	exon	.	-	.	KCNMA1	32	4.98385682043217e-06	0.00015330801865334
ENSG00000129277.7	ENSG00000129277	chr17	dexseq_prepare_annotation2.py	exon	.	+	.	CCL4	8	5.08393078224285e-06	0.000156027701369705
ENSG00000261824.19	ENSG00000261824	chr19	dexseq_prepare_annotation2.py	exon	.	-	.	LINC00662	14	5.12042032920529e-06	0.000156787973512805
ENSG00000007314.29	ENSG00000007314	chr17	dexseq_prepare_annotation2.py	exon	.	-	.	SCN4A	19	5.22234201079863e-06	0.000159543740745426
ENSG00000232119.20	ENSG00000232119	chrX	dexseq_prepare_annotation2.py	exon	.	+	.	MCTS1	12	5.27148757116833e-06	0.00016067830339363
ENSG00000204745.30	ENSG00000204745	chr2	dexseq_prepare_annotation2.py	exon	.	+	.	AC083899.3	27	5.42535081596546e-06	0.000164992316519168
ENSG00000178031.36	ENSG00000178031	chr9	dexseq_prepare_annotation2.py	exon	.	+	.	ADAMTSL1	14	5.45497545938034e-06	0.000165517067169996
ENSG00000004487.33	ENSG00000004487	chr1	dexseq_prepare_annotation2.py	exon	.	+	.	KDM1A	7	5.48047927930763e-06	0.000165914690580125
ENSG00000228192.11	ENSG00000228192	chr1	dexseq_prepare_annotation2.py	exon	.	-	.	RP11-342M1.3	10	5.52017551890983e-06	0.000166739206813843
ENSG00000249007.ENSG00000163435.32	ENSG00000249007+ENSG00000163435	chr1	dexseq_prepare_annotation2.py	exon	.	+	.		11	5.72751955188169e-06	0.000172612475503894
ENSG00000075891.28	ENSG00000075891	chr10	dexseq_prepare_annotation2.py	exon	.	+	.	PAX2	3	5.7890400883117e-06	0.000174074484093705
ENSG00000136261.33	ENSG00000136261	chr7	dexseq_prepare_annotation2.py	exon	.	+	.	BZW2	22	6.10160024432605e-06	0.000183061688047818
ENSG00000237153.1	ENSG00000237153	chr9	dexseq_prepare_annotation2.py	exon	.	+	.	RP11-132E11.2	2	6.1888268834596e-06	0.000185227858243515
ENSG00000154845.71	ENSG00000154845	chr18	dexseq_prepare_annotation2.py	exon	.	-	.	PPP4R1	4	6.20148572551339e-06	0.000185227858243515
ENSG00000119650.ENSG00000119685.ENSG00000119686.142	ENSG00000119650+ENSG00000119685+ENSG00000119686	chr14	dexseq_prepare_annotation2.py	exon	.	+	.		42	6.46503470629734e-06	0.000192669553240456
ENSG00000105135.32	ENSG00000105135	chr19	dexseq_prepare_annotation2.py	exon	.	-	.	ILVBL	30	6.66053847524707e-06	0.000198054811860625
ENSG00000173436.ENSG00000270136.ENSG00000158747.32	ENSG00000173436+ENSG00000270136+ENSG00000158747	chr1	dexseq_prepare_annotation2.py	exon	.	+	.		7	6.78737403935436e-06	0.00020137882931397
ENSG00000187775.94	ENSG00000187775	chr17	dexseq_prepare_annotation2.py	exon	.	-	.	DNAH17	69	6.88883823740985e-06	0.000203937045253941
ENSG00000140451.22	ENSG00000140451	chr15	dexseq_prepare_annotation2.py	exon	.	-	.	PIF1	14	7.08868040460517e-06	0.000209389917205346
ENSG00000137822.47	ENSG00000137822	chr15	dexseq_prepare_annotation2.py	exon	.	+	.	TUBGCP4	11	7.11911207188697e-06	0.000209825635757532
ENSG00000263011.2	ENSG00000263011	chr16	dexseq_prepare_annotation2.py	exon	.	+	.	RP11-473M20.11	3	7.20900316001676e-06	0.000212008068756449
ENSG00000048544.3	ENSG00000048544	chr6	dexseq_prepare_annotation2.py	exon	.	-	.	MRPS10	2	7.47605682206394e-06	0.000219379641087802
ENSG00000267316.6	ENSG00000267316	chr18	dexseq_prepare_annotation2.py	exon	.	-	.	RP11-879F14.3	5	7.54618753091979e-06	0.000220953031403146
ENSG00000186529.31	ENSG00000186529	chr19	dexseq_prepare_annotation2.py	exon	.	+	.	CYP4F3	18	7.57570566357548e-06	0.00022133300760765
ENSG00000116731.35	ENSG00000116731	chr1	dexseq_prepare_annotation2.py	exon	.	+	.	PRDM2	5	7.63257084387169e-06	0.000222508563097706
ENSG00000173890.ENSG00000242583.20	ENSG00000173890+ENSG00000242583	chr3	dexseq_prepare_annotation2.py	exon	.	+	.		11	7.78061612443712e-06	0.000226331357306724
ENSG00000180098.30	ENSG00000180098	chr1	dexseq_prepare_annotation2.py	exon	.	+	.	TRNAU1AP	17	7.88106305079612e-06	0.000228755975450549
ENSG00000028203.83	ENSG00000028203	chr12	dexseq_prepare_annotation2.py	exon	.	+	.	VEZT	35	7.95383119727951e-06	0.000230368431278782
ENSG00000090512.20	ENSG00000090512	chr3	dexseq_prepare_annotation2.py	exon	.	+	.	FETUB	14	7.992443627626e-06	0.000230986799527567
ENSG00000092820.20	ENSG00000092820	chr6	dexseq_prepare_annotation2.py	exon	.	-	.	EZR	15	8.01394839534253e-06	0.000231109145426893
ENSG00000163440.5	ENSG00000163440	chr4	dexseq_prepare_annotation2.py	exon	.	-	.	PDCL2	3	8.07054769713991e-06	0.000232240857495546
ENSG00000005801.ENSG00000263365.68	ENSG00000005801+ENSG00000263365	chr11	dexseq_prepare_annotation2.py	exon	.	-	.		18	8.1706508589833e-06	0.000234616908034454
ENSG00000214940.ENSG00000205746.ENSG00000233024.ENSG00000254681.130	ENSG00000214940+ENSG00000205746+ENSG00000233024+ENSG00000254681	chr16	dexseq_prepare_annotation2.py	exon	.	-	.		17	8.22187581241273e-06	0.000235281076313956
ENSG00000224192.2	ENSG00000224192	chr22	dexseq_prepare_annotation2.py	exon	.	-	.	RP11-259P1.1	3	8.22894729205079e-06	0.000235281076313956
ENSG00000115266.29	ENSG00000115266	chr19	dexseq_prepare_annotation2.py	exon	.	+	.	APC2	12	8.30727633236395e-06	0.00023701421024171
ENSG00000013563.27	ENSG00000013563	chrX	dexseq_prepare_annotation2.py	exon	.	-	.	DNASE1L1	12	8.32892710398267e-06	0.000237126326762536
ENSG00000130810.ENSG00000243207.ENSG00000244165.39	ENSG00000130810+ENSG00000243207+ENSG00000244165	chr19	dexseq_prepare_annotation2.py	exon	.	+	.		18	8.91200020161589e-06	0.000253187844369049
ENSG00000177600.ENSG00000199785.21	ENSG00000177600+ENSG00000199785	chr11	dexseq_prepare_annotation2.py	exon	.	+	.		17	9.11296728932009e-06	0.000258348761225407
ENSG00000138095.53	ENSG00000138095	chr2	dexseq_prepare_annotation2.py	exon	.	-	.	LRPPRC	31	9.2053458825539e-06	0.000260415926542185
ENSG00000203875.33	ENSG00000203875	chr6	dexseq_prepare_annotation2.py	exon	.	-	.	SNHG5	21	9.29288742186056e-06	0.000262337819814169
ENSG00000204677.43	ENSG00000204677	chr5	dexseq_prepare_annotation2.py	exon	.	+	.	FAM153C	34	9.44536213529738e-06	0.000265676126252856
ENSG00000236107.28	ENSG00000236107	chr2	dexseq_prepare_annotation2.py	exon	.	+	.	AC010127.3	23	9.45085091520511e-06	0.000265676126252856
ENSG00000178252.ENSG00000178467.86	ENSG00000178252+ENSG00000178467	chr3	dexseq_prepare_annotation2.py	exon	.	+	.		20	9.57751661688131e-06	0.000268672431552387
ENSG00000068354.17	ENSG00000068354	chrX	dexseq_prepare_annotation2.py	exon	.	+	.	TBC1D25	11	1.00544965123974e-05	0.00028146279881253
ENSG00000119689.17	ENSG00000119689	chr14	dexseq_prepare_annotation2.py	exon	.	+	.	DLST	10	1.02516666667973e-05	0.000286383197637608
ENSG00000043514.32	ENSG00000043514	chr1	dexseq_prepare_annotation2.py	exon	.	-	.	TRIT1	13	1.03653928477201e-05	0.000288956920198629
ENSG00000075407.3	ENSG00000075407	chr10	dexseq_prepare_annotation2.py	exon	.	+	.	ZNF37A	4	1.05833935479066e-05	0.000294420767285942
ENSG00000019102.ENSG00000149564.26	ENSG00000019102+ENSG00000149564	chr11	dexseq_prepare_annotation2.py	exon	.	-	.		15	1.06269500821412e-05	0.000295019126657949
ENSG00000166340.30	ENSG00000166340	chr11	dexseq_prepare_annotation2.py	exon	.	-	.	TPP1	21	1.07758557804721e-05	0.000298533594613865
ENSG00000012504.24	ENSG00000012504	chr12	dexseq_prepare_annotation2.py	exon	.	+	.	NR1H4	18	1.09377614126e-05	0.000302392945169422
ENSG00000163584.14	ENSG00000163584	chr3	dexseq_prepare_annotation2.py	exon	.	-	.	RPL22L1	8	1.11015211284107e-05	0.000305863956294908
ENSG00000151725.24	ENSG00000151725	chr4	dexseq_prepare_annotation2.py	exon	.	-	.	CENPU	17	1.11090264374355e-05	0.000305863956294908
ENSG00000175449.20	ENSG00000175449	chr5	dexseq_prepare_annotation2.py	exon	.	+	.	RFESD	9	1.11824228533891e-05	0.000307252567148254
ENSG00000177694.38	ENSG00000177694	chr3	dexseq_prepare_annotation2.py	exon	.	+	.	NAALADL2	18	1.12407082811567e-05	0.000308221142438848
ENSG00000258913.6	ENSG00000258913	chr14	dexseq_prepare_annotation2.py	exon	.	+	.	RP11-260M19.2	7	1.13043586719441e-05	0.000309332563168271
ENSG00000111058.30	ENSG00000111058	chr12	dexseq_prepare_annotation2.py	exon	.	+	.	ACSS3	8	1.15707968065689e-05	0.000315977208303466
ENSG00000010379.37	ENSG00000010379	chr12	dexseq_prepare_annotation2.py	exon	.	-	.	SLC6A13	15	1.16805452193911e-05	0.000318324593850656
ENSG00000183785.ENSG00000215193.ENSG00000235617.24	ENSG00000183785+ENSG00000215193+ENSG00000235617	chr22	dexseq_prepare_annotation2.py	exon	.	+	.		11	1.17553538929122e-05	0.000319648564148905
ENSG00000084453.22	ENSG00000084453	chr12	dexseq_prepare_annotation2.py	exon	.	-	.	SLCO1A2	13	1.17769032303572e-05	0.000319648564148905
ENSG00000177479.68	ENSG00000177479	chr3	dexseq_prepare_annotation2.py	exon	.	+	.	ARIH2	46	1.18131903565023e-05	0.000319984413280077
ENSG00000215424.19	ENSG00000215424	chr21	dexseq_prepare_annotation2.py	exon	.	+	.	MCM3AP-AS1	15	1.19678144212963e-05	0.000323517827820941
ENSG00000078295.38	ENSG00000078295	chr5	dexseq_prepare_annotation2.py	exon	.	+	.	ADCY2	5	1.20910375132802e-05	0.000326189864849198
ENSG00000134769.87	ENSG00000134769	chr18	dexseq_prepare_annotation2.py	exon	.	+	.	DTNA	17	1.21285362873139e-05	0.000326543147003114
ENSG00000147206.37	ENSG00000147206	chrX	dexseq_prepare_annotation2.py	exon	.	-	.	NXF3	20	1.22268163623372e-05	0.000328528172177579
ENSG00000084674.31	ENSG00000084674	chr2	dexseq_prepare_annotation2.py	exon	.	-	.	APOB	21	1.25362719311554e-05	0.000336168045512607
ENSG00000133318.31	ENSG00000133318	chr11	dexseq_prepare_annotation2.py	exon	.	+	.	RTN3	23	1.27459679850967e-05	0.000341107595217158
ENSG00000125170.47	ENSG00000125170	chr16	dexseq_prepare_annotation2.py	exon	.	-	.	DOK4	21	1.28124440457543e-05	0.000342202223106265
ENSG00000142327.33	ENSG00000142327	chr2	dexseq_prepare_annotation2.py	exon	.	+	.	RNPEPL1	17	1.30789995537128e-05	0.000348625683323169
ENSG00000196422.10	ENSG00000196422	chr9	dexseq_prepare_annotation2.py	exon	.	+	.	PPP1R26	9	1.35273158691511e-05	0.000359858874045945
ENSG00000158092.ENSG00000174564.44	ENSG00000158092+ENSG00000174564	chr3	dexseq_prepare_annotation2.py	exon	.	+	.		31	1.37538676485114e-05	0.00036515972818399
ENSG00000099219.30	ENSG00000099219	chr9	dexseq_prepare_annotation2.py	exon	.	-	.	ERMP1	4	1.38248049952678e-05	0.000366316268597383
ENSG00000254615.ENSG00000164830.49	ENSG00000254615+ENSG00000164830	chr8	dexseq_prepare_annotation2.py	exon	.	+	.		35	1.39143645083007e-05	0.000367960694635518
ENSG00000133884.23	ENSG00000133884	chr11	dexseq_prepare_annotation2.py	exon	.	+	.	DPF2	4	1.39441268948317e-05	0.000368020437829868
ENSG00000147223.5	ENSG00000147223	chrX	dexseq_prepare_annotation2.py	exon	.	-	.	RIPPLY1	6	1.41520601314039e-05	0.000372773064209282
ENSG00000006025.45	ENSG00000006025	chr17	dexseq_prepare_annotation2.py	exon	.	-	.	OSBPL7	21	1.43772850741925e-05	0.000377961594455344
ENSG00000159166.ENSG00000118194.90	ENSG00000159166+ENSG00000118194	chr1	dexseq_prepare_annotation2.py	exon	.	-	.		24	1.47346211204307e-05	0.000386039563219354
ENSG00000166157.ENSG00000187172.51	ENSG00000166157+ENSG00000187172	chr21	dexseq_prepare_annotation2.py	exon	.	-	.		14	1.47474543537955e-05	0.000386039563219354
ENSG00000140400.118	ENSG00000140400	chr15	dexseq_prepare_annotation2.py	exon	.	-	.	MAN2C1	30	1.47711125004341e-05	0.000386039563219354
ENSG00000257207.ENSG00000184115.ENSG00000256671.ENSG00000230596.ENSG00000273471.42	ENSG00000257207+ENSG00000184115+ENSG00000256671+ENSG00000230596+ENSG00000273471	chr2	dexseq_prepare_annotation2.py	exon	.	-	.		18	1.4874898148639e-05	0.00038799417568604
ENSG00000262660.ENSG00000262814.ENSG00000183048.37	ENSG00000262660+ENSG00000262814+ENSG00000183048	chr17	dexseq_prepare_annotation2.py	exon	.	+	.		12	1.49585423361923e-05	0.000389416838522548
ENSG00000214022.ENSG00000196456.60	ENSG00000214022+ENSG00000196456	chr7	dexseq_prepare_annotation2.py	exon	.	+	.		18	1.53663165669321e-05	0.000399255693169162
ENSG00000196233.24	ENSG00000196233	chr10	dexseq_prepare_annotation2.py	exon	.	+	.	LCOR	19	1.54516295714893e-05	0.000400694293209493
ENSG00000263711.20	ENSG00000263711	chr18	dexseq_prepare_annotation2.py	exon	.	-	.	RP11-169F17.1	14	1.55339736819532e-05	0.000402050487114537
ENSG00000212290.ENSG00000129636.42	ENSG00000212290+ENSG00000129636	chr16	dexseq_prepare_annotation2.py	exon	.	-	.		14	1.56978657273185e-05	0.000405385922119707
ENSG00000230267.50	ENSG00000230267	chr16	dexseq_prepare_annotation2.py	exon	.	-	.	HERC2P4	10	1.57234357357543e-05	0.000405385922119707
ENSG00000147889.39	ENSG00000147889	chr9	dexseq_prepare_annotation2.py	exon	.	-	.	CDKN2A	19	1.61571465660458e-05	0.000415766881154343
ENSG00000180817.4	ENSG00000180817	chr10	dexseq_prepare_annotation2.py	exon	.	-	.	PPA1	3	1.63839604888428e-05	0.000420794194436094
ENSG00000175203.70	ENSG00000175203	chr12	dexseq_prepare_annotation2.py	exon	.	-	.	DCTN2	23	1.65906433228414e-05	0.000425286203645479
ENSG00000225623.3	ENSG00000225623	chr1	dexseq_prepare_annotation2.py	exon	.	-	.	AGBL4-IT1	3	1.67989308565511e-05	0.000429802091379559
ENSG00000113368.28	ENSG00000113368	chr5	dexseq_prepare_annotation2.py	exon	.	+	.	LMNB1	22	1.68703886784113e-05	0.000430806623866072
ENSG00000261544.1	ENSG00000261544	chr15	dexseq_prepare_annotation2.py	exon	.	-	.	RP11-16E23.3	2	1.69345708182716e-05	0.000431621889751033
ENSG00000126261.33	ENSG00000126261	chr19	dexseq_prepare_annotation2.py	exon	.	+	.	UBA2	7	1.70105773644885e-05	0.000432734858772283
ENSG00000116885.32	ENSG00000116885	chr1	dexseq_prepare_annotation2.py	exon	.	-	.	OSCP1	22	1.76946062915306e-05	0.000449281834510382
ENSG00000148450.8	ENSG00000148450	chr10	dexseq_prepare_annotation2.py	exon	.	+	.	MSRB2	6	1.77391179560432e-05	0.000449558972291315
ENSG00000117748.20	ENSG00000117748	chr1	dexseq_prepare_annotation2.py	exon	.	-	.	RPA2	17	1.80250493640503e-05	0.000455142928865025
ENSG00000022267.34	ENSG00000022267	chrX	dexseq_prepare_annotation2.py	exon	.	+	.	FHL1	18	1.80479204561844e-05	0.000455142928865025
ENSG00000225190.46	ENSG00000225190	chr17	dexseq_prepare_annotation2.py	exon	.	-	.	PLEKHM1	8	1.8093690744105e-05	0.000455142928865025
ENSG00000223501.45	ENSG00000223501	chr6	dexseq_prepare_annotation2.py	exon	.	-	.	VPS52	35	1.80955114084294e-05	0.000455142928865025
ENSG00000080561.15	ENSG00000080561	chrX	dexseq_prepare_annotation2.py	exon	.	+	.	MID2	10	1.81861624469519e-05	0.000456097989329528
ENSG00000137968.30	ENSG00000137968	chr1	dexseq_prepare_annotation2.py	exon	.	-	.	SLC44A5	19	1.82016535611664e-05	0.000456097989329528
ENSG00000225243.4	ENSG00000225243	chr1	dexseq_prepare_annotation2.py	exon	.	-	.	RP1-127D3.4	2	1.90617484320998e-05	0.000476757487420425
ENSG00000230493.ENSG00000072134.71	ENSG00000230493+ENSG00000072134	chr17	dexseq_prepare_annotation2.py	exon	.	+	.		12	1.93138169155118e-05	0.000482160791318028
ENSG00000105329.13	ENSG00000105329	chr19	dexseq_prepare_annotation2.py	exon	.	-	.	TGFB1	5	1.99032797752075e-05	0.000495951185609033
ENSG00000163874.10	ENSG00000163874	chr1	dexseq_prepare_annotation2.py	exon	.	+	.	ZC3H12A	4	2.06523171712984e-05	0.000513659212024432
ENSG00000120903.20	ENSG00000120903	chr8	dexseq_prepare_annotation2.py	exon	.	-	.	CHRNA2	5	2.08775634649213e-05	0.000518298101528965
ENSG00000130023.41	ENSG00000130023	chr6	dexseq_prepare_annotation2.py	exon	.	+	.	ERMARD	19	2.10062904278757e-05	0.000520528096695194
ENSG00000184206.23	ENSG00000184206	chr15	dexseq_prepare_annotation2.py	exon	.	+	.	GOLGA6L4	9	2.10677695029597e-05	0.000521086550312576
ENSG00000236144.15	ENSG00000236144	chr19	dexseq_prepare_annotation2.py	exon	.	-	.	AD000090.2	8	2.11329510373729e-05	0.000521734350241858
ENSG00000100938.70	ENSG00000100938	chr14	dexseq_prepare_annotation2.py	exon	.	+	.	GMPR2	16	2.12885547213249e-05	0.000524608012386831
ENSG00000181381.73	ENSG00000181381	chr4	dexseq_prepare_annotation2.py	exon	.	-	.	DDX60L	17	2.15742434303909e-05	0.00053067086643761
ENSG00000151012.9	ENSG00000151012	chr4	dexseq_prepare_annotation2.py	exon	.	-	.	SLC7A11	4	2.16459548484302e-05	0.000531457838214394
ENSG00000162620.15	ENSG00000162620	chr1	dexseq_prepare_annotation2.py	exon	.	-	.	LRRIQ3	10	2.17079892854856e-05	0.000532004770382937
ENSG00000115464.45	ENSG00000115464	chr2	dexseq_prepare_annotation2.py	exon	.	-	.	USP34	12	2.18730018852367e-05	0.000535068808457682
ENSG00000123384.69	ENSG00000123384	chr12	dexseq_prepare_annotation2.py	exon	.	+	.	LRP1	32	2.24389738724697e-05	0.000547912243407877
ENSG00000233529.2	ENSG00000233529	chr6	dexseq_prepare_annotation2.py	exon	.	-	.	HCG21	3	2.26198815838474e-05	0.000551323561882444
ENSG00000166960.46	ENSG00000166960	chr18	dexseq_prepare_annotation2.py	exon	.	-	.	CCDC178	28	2.29704535702544e-05	0.000558850253133772
ENSG00000145826.12	ENSG00000145826	chr5	dexseq_prepare_annotation2.py	exon	.	-	.	LECT2	7	2.31171861514696e-05	0.000561399397264636
ENSG00000227775.7	ENSG00000227775	chr1	dexseq_prepare_annotation2.py	exon	.	+	.	RP1-283E3.4	2	2.32724927977577e-05	0.000563723535440874
ENSG00000041357.32	ENSG00000041357	chr15	dexseq_prepare_annotation2.py	exon	.	+	.	PSMA4	28	2.32971463342653e-05	0.000563723535440874
ENSG00000066926.11	ENSG00000066926	chr18	dexseq_prepare_annotation2.py	exon	.	-	.	FECH	9	2.3430044949471e-05	0.000565915941279551
ENSG00000137337.35	ENSG00000137337	chr6	dexseq_prepare_annotation2.py	exon	.	-	.	MDC1	14	2.35299329766761e-05	0.000567304564253878
ENSG00000147606.ENSG00000214954.59	ENSG00000147606+ENSG00000214954	chr8	dexseq_prepare_annotation2.py	exon	.	+	.		13	2.36094290391081e-05	0.000568197428007743
ENSG00000159842.95	ENSG00000159842	chr17	dexseq_prepare_annotation2.py	exon	.	-	.	ABR	26	2.3994870727213e-05	0.000576436921365956
ENSG00000163157.ENSG00000163159.19	ENSG00000163157+ENSG00000163159	chr1	dexseq_prepare_annotation2.py	exon	.	-	.		17	2.43079206771809e-05	0.000582910907851895
ENSG00000223797.11	ENSG00000223797	chr3	dexseq_prepare_annotation2.py	exon	.	-	.	ENTPD3-AS1	7	2.47555421490262e-05	0.000592583022354418
ENSG00000174059.13	ENSG00000174059	chr1	dexseq_prepare_annotation2.py	exon	.	-	.	CD34	10	2.49551954415677e-05	0.00059629548250646
ENSG00000158113.22	ENSG00000158113	chr12	dexseq_prepare_annotation2.py	exon	.	+	.	LRRC43	22	2.50371366884099e-05	0.000597187033917313
ENSG00000260773.1	ENSG00000260773	chr15	dexseq_prepare_annotation2.py	exon	.	-	.	RP11-352G18.2	2	2.5593330204197e-05	0.00060936717342057
ENSG00000184831.14	ENSG00000184831	chrX	dexseq_prepare_annotation2.py	exon	.	-	.	APOO	9	2.58111311784305e-05	0.000613461361098719
ENSG00000100884.50	ENSG00000100884	chr14	dexseq_prepare_annotation2.py	exon	.	+	.	CPNE6	30	2.59917148248621e-05	0.000615298056118829
ENSG00000148516.58	ENSG00000148516	chr10	dexseq_prepare_annotation2.py	exon	.	+	.	ZEB1	15	2.60120831017827e-05	0.000615298056118829
ENSG00000204754.2	ENSG00000204754	chr5	dexseq_prepare_annotation2.py	exon	.	-	.	CTC-281M20.1	3	2.60263582514952e-05	0.000615298056118829
ENSG00000231731.16	ENSG00000231731	chr2	dexseq_prepare_annotation2.py	exon	.	+	.	AC010976.2	10	2.66621790971079e-05	0.000629218022043036
ENSG00000223509.16	ENSG00000223509	chr15	dexseq_prepare_annotation2.py	exon	.	-	.	RP11-632K20.7	14	2.68422224636788e-05	0.000631711327272994
ENSG00000092108.64	ENSG00000092108	chr14	dexseq_prepare_annotation2.py	exon	.	+	.	SCFD1	36	2.68622483535112e-05	0.000631711327272994
ENSG00000124574.34	ENSG00000124574	chr6	dexseq_prepare_annotation2.py	exon	.	+	.	ABCC10	18	2.82624073069581e-05	0.000663314306919191
ENSG00000167701.26	ENSG00000167701	chr8	dexseq_prepare_annotation2.py	exon	.	+	.	GPT	10	2.83052439467049e-05	0.000663314306919191
ENSG00000239381.6	ENSG00000239381	chr3	dexseq_prepare_annotation2.py	exon	.	-	.	RP11-4B14.3	4	2.86421448537424e-05	0.000670035909594278
ENSG00000213918.45	ENSG00000213918	chr16	dexseq_prepare_annotation2.py	exon	.	+	.	DNASE1	15	2.87553176740446e-05	0.000671509434199636
ENSG00000010327.56	ENSG00000010327	chr3	dexseq_prepare_annotation2.py	exon	.	+	.	STAB1	21	2.94551352585497e-05	0.000686653597377446
ENSG00000063438.ENSG00000249915.42	ENSG00000063438+ENSG00000249915	chr5	dexseq_prepare_annotation2.py	exon	.	+	.		32	2.95363937244696e-05	0.000687350407699353
ENSG00000258912.5	ENSG00000258912	chr14	dexseq_prepare_annotation2.py	exon	.	-	.	RP11-1079H9.1	6	3.03603066105273e-05	0.000703902717131395
ENSG00000100376.35	ENSG00000100376	chr22	dexseq_prepare_annotation2.py	exon	.	+	.	FAM118A	27	3.04456654064004e-05	0.000703902717131395
ENSG00000149970.29	ENSG00000149970	chrX	dexseq_prepare_annotation2.py	exon	.	+	.	CNKSR2	15	3.04562396130868e-05	0.000703902717131395
ENSG00000082293.48	ENSG00000082293	chr6	dexseq_prepare_annotation2.py	exon	.	+	.	COL19A1	27	3.04580878274477e-05	0.000703902717131395
ENSG00000095485.32	ENSG00000095485	chr10	dexseq_prepare_annotation2.py	exon	.	-	.	CWF19L1	8	3.09246063074766e-05	0.00071345199482818
ENSG00000236875.10	ENSG00000236875	chr9	dexseq_prepare_annotation2.py	exon	.	+	.	DDX11L5	8	3.09927115597318e-05	0.000713792553151069
ENSG00000198691.61	ENSG00000198691	chr1	dexseq_prepare_annotation2.py	exon	.	-	.	ABCA4	21	3.12090923030522e-05	0.000717541003620517
ENSG00000158417.21	ENSG00000158417	chr2	dexseq_prepare_annotation2.py	exon	.	+	.	EIF5B	12	3.14040592494166e-05	0.000720785106031636
ENSG00000117676.56	ENSG00000117676	chr1	dexseq_prepare_annotation2.py	exon	.	+	.	RPS6KA1	53	3.16420739392772e-05	0.000725004437297036
ENSG00000263719.ENSG00000160551.31	ENSG00000263719+ENSG00000160551	chr17	dexseq_prepare_annotation2.py	exon	.	+	.		22	3.17320620468695e-05	0.000725823456836172
ENSG00000255605.2	ENSG00000255605	chr11	dexseq_prepare_annotation2.py	exon	.	+	.	RP11-644L4.1	2	3.21337627659521e-05	0.000733757473670999
ENSG00000084234.59	ENSG00000084234	chr11	dexseq_prepare_annotation2.py	exon	.	+	.	APLP2	13	3.23466154008094e-05	0.000737359558225266
ENSG00000173193.26	ENSG00000173193	chr3	dexseq_prepare_annotation2.py	exon	.	+	.	PARP14	17	3.4403472447088e-05	0.000782913035398783
ENSG00000118242.ENSG00000115425.29	ENSG00000118242+ENSG00000115425	chr2	dexseq_prepare_annotation2.py	exon	.	-	.		9	3.54516094666441e-05	0.000805395562433216
ENSG00000261963.3	ENSG00000261963	chr17	dexseq_prepare_annotation2.py	exon	.	-	.	RP11-74E22.4	4	3.55321597083266e-05	0.000805857337384945
ENSG00000004779.13	ENSG00000004779	chr16	dexseq_prepare_annotation2.py	exon	.	-	.	NDUFAB1	3	3.60389162346649e-05	0.000815967408013622
ENSG00000085265.8	ENSG00000085265	chr9	dexseq_prepare_annotation2.py	exon	.	-	.	FCN1	7	3.63211554136034e-05	0.000820968548292952
ENSG00000163743.38	ENSG00000163743	chr4	dexseq_prepare_annotation2.py	exon	.	-	.	RCHY1	18	3.66174617506663e-05	0.000826270245675658
ENSG00000187778.53	ENSG00000187778	chr12	dexseq_prepare_annotation2.py	exon	.	-	.	MCRS1	7	3.69412744215445e-05	0.000830723259949392
ENSG00000100311.11	ENSG00000100311	chr22	dexseq_prepare_annotation2.py	exon	.	-	.	PDGFB	9	3.69926135070616e-05	0.000830723259949392
ENSG00000074054.71	ENSG00000074054	chr2	dexseq_prepare_annotation2.py	exon	.	-	.	CLASP1	45	3.70010509625467e-05	0.000830723259949392
ENSG00000225210.ENSG00000257227.17	ENSG00000225210+ENSG00000257227	chr14	dexseq_prepare_annotation2.py	exon	.	+	.		15	3.74728356893966e-05	0.000839906221708234
ENSG00000117724.13	ENSG00000117724	chr1	dexseq_prepare_annotation2.py	exon	.	+	.	CENPF	12	3.76741054406176e-05	0.00084300535936606
ENSG00000137573.64	ENSG00000137573	chr8	dexseq_prepare_annotation2.py	exon	.	+	.	SULF1	33	3.77392259489725e-05	0.000843052725247414
ENSG00000261360.9	ENSG00000261360	chr5	dexseq_prepare_annotation2.py	exon	.	-	.	CTD-2165H16.4	5	3.78481397414794e-05	0.000844076596467892
ENSG00000110075.78	ENSG00000110075	chr11	dexseq_prepare_annotation2.py	exon	.	+	.	PPP6R3	37	3.8606755345518e-05	0.00085956238482259
ENSG00000233223.9	ENSG00000233223	chr17	dexseq_prepare_annotation2.py	exon	.	-	.	AC113189.5	5	3.89807033097289e-05	0.000866446496656947
ENSG00000005448.8	ENSG00000005448	chr2	dexseq_prepare_annotation2.py	exon	.	+	.	WDR54	6	3.94594696073569e-05	0.000875633769180833
ENSG00000141028.2	ENSG00000141028	chr17	dexseq_prepare_annotation2.py	exon	.	+	.	CDRT15P1	2	3.95764621645777e-05	0.00087677589441095
ENSG00000267057.13	ENSG00000267057	chr18	dexseq_prepare_annotation2.py	exon	.	+	.	RP11-456O19.2	3	3.9653557096885e-05	0.000877031814071766
ENSG00000067798.66	ENSG00000067798	chr12	dexseq_prepare_annotation2.py	exon	.	+	.	NAV3	11	3.9807317441783e-05	0.000878979727208742
ENSG00000099331.55	ENSG00000099331	chr19	dexseq_prepare_annotation2.py	exon	.	+	.	MYO9B	29	4.04992942615427e-05	0.000892785925063761
ENSG00000152042.ENSG00000232637.26	ENSG00000152042+ENSG00000232637	chr1	dexseq_prepare_annotation2.py	exon	.	-	.		11	4.07076415423964e-05	0.000895902880721722
ENSG00000068137.34	ENSG00000068137	chr17	dexseq_prepare_annotation2.py	exon	.	-	.	PLEKHH3	25	4.09021439649723e-05	0.000898705399663867
ENSG00000129993.34	ENSG00000129993	chr16	dexseq_prepare_annotation2.py	exon	.	-	.	CBFA2T3	16	4.24837748699501e-05	0.000931926871368527
ENSG00000186792.ENSG00000243477.ENSG00000214706.37	ENSG00000186792+ENSG00000243477+ENSG00000214706	chr3	dexseq_prepare_annotation2.py	exon	.	-	.		5	4.26288043968945e-05	0.000933577793183054
ENSG00000263565.ENSG00000132475.34	ENSG00000263565+ENSG00000132475	chr17	dexseq_prepare_annotation2.py	exon	.	-	.		17	4.2718045132107e-05	0.00093400353253713
ENSG00000162039.17	ENSG00000162039	chr16	dexseq_prepare_annotation2.py	exon	.	-	.	MEIOB	2	4.39426140633202e-05	0.000959210634227223
ENSG00000067369.62	ENSG00000067369	chr15	dexseq_prepare_annotation2.py	exon	.	-	.	TP53BP1	36	4.40898011550303e-05	0.000960856073705961
ENSG00000159140.42	ENSG00000159140	chr21	dexseq_prepare_annotation2.py	exon	.	+	.	SON	20	4.4887107825664e-05	0.000976641284252375
ENSG00000110911.72	ENSG00000110911	chr12	dexseq_prepare_annotation2.py	exon	.	-	.	SLC11A2	30	4.81312912017028e-05	0.00104552728501621
ENSG00000109861.27	ENSG00000109861	chr11	dexseq_prepare_annotation2.py	exon	.	-	.	CTSC	21	4.85246906146694e-05	0.00105236448154764
ENSG00000109471.6	ENSG00000109471	chr4	dexseq_prepare_annotation2.py	exon	.	-	.	IL2	4	5.00897588810714e-05	0.0010845486465819
ENSG00000022840.73	ENSG00000022840	chr12	dexseq_prepare_annotation2.py	exon	.	+	.	RNF10	29	5.01796271774453e-05	0.00108473924274862
ENSG00000172508.12	ENSG00000172508	chr11	dexseq_prepare_annotation2.py	exon	.	+	.	CARNS1	5	5.09072355305185e-05	0.00109869309457075
ENSG00000112159.111	ENSG00000112159	chr6	dexseq_prepare_annotation2.py	exon	.	-	.	MDN1	70	5.12952931501537e-05	0.00110528553565573
ENSG00000226985.9	ENSG00000226985	chrX	dexseq_prepare_annotation2.py	exon	.	+	.	RP11-142G7.2	5	5.29533105092148e-05	0.00113917724746592
ENSG00000204316.ENSG00000188878.ENSG00000267426.117	ENSG00000204316+ENSG00000188878+ENSG00000267426	chr17	dexseq_prepare_annotation2.py	exon	.	-	.		31	5.43355067798985e-05	0.00116703598109442
ENSG00000069869.48	ENSG00000069869	chr15	dexseq_prepare_annotation2.py	exon	.	-	.	NEDD4	20	5.44876599021212e-05	0.00116842848902289
ENSG00000239779.ENSG00000115274.61	ENSG00000239779+ENSG00000115274	chr2	dexseq_prepare_annotation2.py	exon	.	+	.		48	5.49966309731175e-05	0.00117745587048206
ENSG00000240216.21	ENSG00000240216	chr3	dexseq_prepare_annotation2.py	exon	.	-	.	CPHL1P	12	5.51620736210218e-05	0.00117911135323146
ENSG00000007174.72	ENSG00000007174	chr17	dexseq_prepare_annotation2.py	exon	.	+	.	DNAH9	18	5.57176407195427e-05	0.00118812216536208
ENSG00000185722.50	ENSG00000185722	chr17	dexseq_prepare_annotation2.py	exon	.	-	.	ANKFY1	23	5.57612076711297e-05	0.00118812216536208
ENSG00000149269.48	ENSG00000149269	chr11	dexseq_prepare_annotation2.py	exon	.	-	.	PAK1	26	5.6518460811776e-05	0.00120234264566355
ENSG00000129028.5	ENSG00000129028	chr15	dexseq_prepare_annotation2.py	exon	.	-	.	THAP10	6	5.6753515504031e-05	0.00120542665231657
ENSG00000034152.30	ENSG00000034152	chr17	dexseq_prepare_annotation2.py	exon	.	+	.	MAP2K3	20	5.72743935722082e-05	0.00121456206083949
ENSG00000225362.13	ENSG00000225362	chr15	dexseq_prepare_annotation2.py	exon	.	-	.	CT62	10	5.86603306211248e-05	0.00124198399373619
ENSG00000171759.44	ENSG00000171759	chr12	dexseq_prepare_annotation2.py	exon	.	-	.	PAH	11	5.91706375552432e-05	0.00125080932247505
ENSG00000125089.77	ENSG00000125089	chr4	dexseq_prepare_annotation2.py	exon	.	+	.	SH3TC1	18	5.99308324030779e-05	0.00126488086496149
ENSG00000135930.29	ENSG00000135930	chr2	dexseq_prepare_annotation2.py	exon	.	+	.	EIF4E2	14	6.39301688251821e-05	0.00134716470716498
ENSG00000149257.31	ENSG00000149257	chr11	dexseq_prepare_annotation2.py	exon	.	+	.	SERPINH1	18	6.50888236647985e-05	0.00136847765642146
ENSG00000150776.23	ENSG00000150776	chr11	dexseq_prepare_annotation2.py	exon	.	+	.	C11orf57	24	6.51461226470719e-05	0.00136847765642146
ENSG00000063322.15	ENSG00000063322	chr19	dexseq_prepare_annotation2.py	exon	.	+	.	MED29	7	6.62083481593379e-05	0.00138719286112575
ENSG00000070371.25	ENSG00000070371	chr22	dexseq_prepare_annotation2.py	exon	.	-	.	CLTCL1	19	6.62443941603286e-05	0.00138719286112575
ENSG00000242125.ENSG00000180198.46	ENSG00000242125+ENSG00000180198	chr1	dexseq_prepare_annotation2.py	exon	.	+	.		15	6.63493182929461e-05	0.00138721910637174
ENSG00000135976.77	ENSG00000135976	chr2	dexseq_prepare_annotation2.py	exon	.	+	.	ANKRD36	17	6.7207806088126e-05	0.00140297605813606
ENSG00000013297.27	ENSG00000013297	chr3	dexseq_prepare_annotation2.py	exon	.	+	.	CLDN11	13	6.79014020493188e-05	0.00141524713523666
ENSG00000125844.29	ENSG00000125844	chr20	dexseq_prepare_annotation2.py	exon	.	-	.	RRBP1	16	6.86496484711107e-05	0.00142861733466863
ENSG00000115363.22	ENSG00000115363	chr2	dexseq_prepare_annotation2.py	exon	.	-	.	EVA1A	9	6.98552009237372e-05	0.00145144789372753
ENSG00000115423.83	ENSG00000115423	chr2	dexseq_prepare_annotation2.py	exon	.	+	.	DNAH6	44	7.07032171189953e-05	0.00146679030739423
ENSG00000140798.52	ENSG00000140798	chr16	dexseq_prepare_annotation2.py	exon	.	-	.	ABCC12	28	7.33114843269815e-05	0.00151854639594325
ENSG00000262943.39	ENSG00000262943	chr17	dexseq_prepare_annotation2.py	exon	.	+	.	ALOX12P2	17	7.39584192416651e-05	0.0015295789920753
ENSG00000105486.62	ENSG00000105486	chr19	dexseq_prepare_annotation2.py	exon	.	-	.	LIG1	27	7.5316142790348e-05	0.0015552551028976
ENSG00000133606.46	ENSG00000133606	chr7	dexseq_prepare_annotation2.py	exon	.	-	.	MKRN1	14	7.62569196646631e-05	0.00157225553471935
ENSG00000207112.ENSG00000210825.ENSG00000239195.ENSG00000207145.ENSG00000166012.ENSG00000207304.ENSG00000206834.ENSG00000221170.ENSG00000206799.74	ENSG00000207112+ENSG00000210825+ENSG00000239195+ENSG00000207145+ENSG00000166012+ENSG00000207304+ENSG00000206834+ENSG00000221170+ENSG00000206799	chr11	dexseq_prepare_annotation2.py	exon	.	-	.		50	7.69680416608137e-05	0.00158273460378964
ENSG00000066427.ENSG00000259634.45	ENSG00000066427+ENSG00000259634	chr14	dexseq_prepare_annotation2.py	exon	.	-	.		11	7.70017358244569e-05	0.00158273460378964
ENSG00000172382.14	ENSG00000172382	chr16	dexseq_prepare_annotation2.py	exon	.	-	.	PRSS27	12	7.73437880658581e-05	0.00158732703697737
ENSG00000139998.19	ENSG00000139998	chr14	dexseq_prepare_annotation2.py	exon	.	-	.	RAB15	7	7.80350945359082e-05	0.00159895781452708
ENSG00000104953.39	ENSG00000104953	chr19	dexseq_prepare_annotation2.py	exon	.	+	.	TLE6	15	7.81494963530908e-05	0.00159895781452708
ENSG00000136546.32	ENSG00000136546	chr2	dexseq_prepare_annotation2.py	exon	.	-	.	SCN7A	10	7.97641940359343e-05	0.00162887345262906
ENSG00000185864.ENSG00000185710.82	ENSG00000185864+ENSG00000185710	chr16	dexseq_prepare_annotation2.py	exon	.	-	.		15	7.98550919157508e-05	0.00162887345262906
ENSG00000088538.52	ENSG00000088538	chr3	dexseq_prepare_annotation2.py	exon	.	+	.	DOCK3	35	8.06981117163915e-05	0.00164356382477479
ENSG00000168137.53	ENSG00000168137	chr3	dexseq_prepare_annotation2.py	exon	.	+	.	SETD5	20	8.13389318384067e-05	0.00165409763971082
ENSG00000236166.3	ENSG00000236166	chr6	dexseq_prepare_annotation2.py	exon	.	+	.	RP3-523C21.2	4	8.38144234227202e-05	0.0017018525035196
ENSG00000108100.30	ENSG00000108100	chr10	dexseq_prepare_annotation2.py	exon	.	+	.	CCNY	12	8.40087228229237e-05	0.00170321321226294
ENSG00000162368.5	ENSG00000162368	chr1	dexseq_prepare_annotation2.py	exon	.	+	.	CMPK1	3	8.4659705306689e-05	0.00171381470001332
ENSG00000161526.36	ENSG00000161526	chr17	dexseq_prepare_annotation2.py	exon	.	+	.	SAP30BP	16	8.77345084204109e-05	0.00177337682352495
ENSG00000141644.46	ENSG00000141644	chr18	dexseq_prepare_annotation2.py	exon	.	-	.	MBD1	33	9.02188853257293e-05	0.00182084299327841
ENSG00000102316.39	ENSG00000102316	chrX	dexseq_prepare_annotation2.py	exon	.	+	.	MAGED2	5	9.06177338206435e-05	0.00182508127693724
ENSG00000179041.ENSG00000147576.ENSG00000169085.85	ENSG00000179041+ENSG00000147576+ENSG00000169085	chr8	dexseq_prepare_annotation2.py	exon	.	+	.		4	9.07016702162219e-05	0.00182508127693724
ENSG00000187994.34	ENSG00000187994	chr19	dexseq_prepare_annotation2.py	exon	.	-	.	RINL	2	9.11358352838596e-05	0.00182917327474299
ENSG00000169427.12	ENSG00000169427	chr8	dexseq_prepare_annotation2.py	exon	.	-	.	KCNK9	11	9.11784301811204e-05	0.00182917327474299
ENSG00000196569.45	ENSG00000196569	chr6	dexseq_prepare_annotation2.py	exon	.	+	.	LAMA2	2	9.15999896040451e-05	0.00183487943247265
ENSG00000137449.17	ENSG00000137449	chr4	dexseq_prepare_annotation2.py	exon	.	+	.	CPEB2	15	9.18236247645712e-05	0.00183660975033591
ENSG00000145012.45	ENSG00000145012	chr3	dexseq_prepare_annotation2.py	exon	.	+	.	LPP	19	9.2731951852742e-05	0.00185200932498737
ENSG00000168872.ENSG00000260537.ENSG00000157349.89	ENSG00000168872+ENSG00000260537+ENSG00000157349	chr16	dexseq_prepare_annotation2.py	exon	.	+	.		17	9.31438007041104e-05	0.00185746229094143
ENSG00000261190.18	ENSG00000261190	chr16	dexseq_prepare_annotation2.py	exon	.	-	.	C16orf97	10	9.44071494185358e-05	0.0018798542654307
ENSG00000255819.ENSG00000183542.ENSG00000213809.34	ENSG00000255819+ENSG00000183542+ENSG00000213809	chr12	dexseq_prepare_annotation2.py	exon	.	-	.		5	9.55845352756121e-05	0.00190047052975181
ENSG00000185619.38	ENSG00000185619	chr4	dexseq_prepare_annotation2.py	exon	.	+	.	PCGF3	21	9.80530873993219e-05	0.00194665929152867
ENSG00000173334.8	ENSG00000173334	chr8	dexseq_prepare_annotation2.py	exon	.	+	.	TRIB1	2	9.94704804897191e-05	0.00196994448240801
ENSG00000256066.ENSG00000196834.13	ENSG00000256066+ENSG00000196834	chr2	dexseq_prepare_annotation2.py	exon	.	-	.		12	9.95203998286983e-05	0.00196994448240801
ENSG00000092445.37	ENSG00000092445	chr15	dexseq_prepare_annotation2.py	exon	.	+	.	TYRO3	30	0.000100751628756126	0.00199137008033341
ENSG00000146250.4	ENSG00000146250	chr6	dexseq_prepare_annotation2.py	exon	.	+	.	PRSS35	5	0.000101720710332999	0.0020075587388877
ENSG00000135250.49	ENSG00000135250	chr7	dexseq_prepare_annotation2.py	exon	.	-	.	SRPK2	25	0.000102132233744935	0.0020127119583814
ENSG00000223760.9	ENSG00000223760	chr2	dexseq_prepare_annotation2.py	exon	.	+	.	MED15P9	5	0.000102985266759922	0.00202653802134487
ENSG00000132694.37	ENSG00000132694	chr1	dexseq_prepare_annotation2.py	exon	.	-	.	ARHGEF11	26	0.000106964429460371	0.00210174894362588
ENSG00000099840.31	ENSG00000099840	chr19	dexseq_prepare_annotation2.py	exon	.	+	.	IZUMO4	10	0.000108091919733643	0.00212078882398223
ENSG00000082397.92	ENSG00000082397	chr18	dexseq_prepare_annotation2.py	exon	.	-	.	EPB41L3	25	0.000108821306742303	0.00213197350734811
ENSG00000169359.15	ENSG00000169359	chr3	dexseq_prepare_annotation2.py	exon	.	-	.	SLC33A1	11	0.000111103998594708	0.00217351258069559
ENSG00000236951.9	ENSG00000236951	chrY	dexseq_prepare_annotation2.py	exon	.	-	.	AC007359.6	2	0.000112163526575976	0.00219103671403377
ENSG00000013374.22	ENSG00000013374	chr7	dexseq_prepare_annotation2.py	exon	.	+	.	NUB1	8	0.000112340270124316	0.00219129031273101
ENSG00000151789.34	ENSG00000151789	chr3	dexseq_prepare_annotation2.py	exon	.	-	.	ZNF385D	29	0.00011350148258314	0.00221071810545124
ENSG00000154222.55	ENSG00000154222	chr1	dexseq_prepare_annotation2.py	exon	.	-	.	CC2D1B	24	0.000115246871837913	0.00224063474862365
ENSG00000122674.29	ENSG00000122674	chr7	dexseq_prepare_annotation2.py	exon	.	+	.	CCZ1	26	0.000115372344503527	0.00224063474862365
ENSG00000157837.20	ENSG00000157837	chr12	dexseq_prepare_annotation2.py	exon	.	-	.	SPPL3	7	0.000116319000130578	0.00225574571122791
ENSG00000102103.35	ENSG00000102103	chrX	dexseq_prepare_annotation2.py	exon	.	+	.	PQBP1	13	0.000119537526825526	0.00231480701367925
ENSG00000126012.31	ENSG00000126012	chrX	dexseq_prepare_annotation2.py	exon	.	-	.	KDM5C	9	0.000120491872664999	0.00232890073932819
ENSG00000133226.69	ENSG00000133226	chr1	dexseq_prepare_annotation2.py	exon	.	+	.	SRRM1	33	0.000120613422939574	0.00232890073932819
ENSG00000149657.19	ENSG00000149657	chr20	dexseq_prepare_annotation2.py	exon	.	+	.	LSM14B	13	0.000121315591424804	0.00233908347097305
ENSG00000143995.45	ENSG00000143995	chr2	dexseq_prepare_annotation2.py	exon	.	+	.	MEIS1	11	0.000122303271114573	0.00235473391479727
ENSG00000159082.52	ENSG00000159082	chr21	dexseq_prepare_annotation2.py	exon	.	-	.	SYNJ1	27	0.000123525036064553	0.00237483980974106
ENSG00000135454.49	ENSG00000135454	chr12	dexseq_prepare_annotation2.py	exon	.	-	.	B4GALNT1	17	0.000127743899697659	0.00245242628673511
ENSG00000232729.12	ENSG00000232729	chr7	dexseq_prepare_annotation2.py	exon	.	-	.	AC083884.8	5	0.000128992791108241	0.0024728546387097
ENSG00000117751.17	ENSG00000117751	chr1	dexseq_prepare_annotation2.py	exon	.	+	.	PPP1R8	8	0.000130959181992348	0.00250695967702376
ENSG00000187812.19	ENSG00000187812	chr15	dexseq_prepare_annotation2.py	exon	.	+	.	RP11-24M17.5	16	0.000131237250570021	0.00250869378553922
ENSG00000155066.38	ENSG00000155066	chr2	dexseq_prepare_annotation2.py	exon	.	+	.	PROM2	8	0.00013187558064894	0.00251729977840724
ENSG00000185187.53	ENSG00000185187	chr11	dexseq_prepare_annotation2.py	exon	.	-	.	SIGIRR	28	0.000134184762984242	0.00255772979129934
ENSG00000100065.36	ENSG00000100065	chr22	dexseq_prepare_annotation2.py	exon	.	-	.	CARD10	15	0.000134608890127483	0.00256131801381099
ENSG00000105926.27	ENSG00000105926	chr7	dexseq_prepare_annotation2.py	exon	.	+	.	MPP6	27	0.000134896966441792	0.00256131801381099
ENSG00000141141.35	ENSG00000141141	chr17	dexseq_prepare_annotation2.py	exon	.	-	.	DDX52	12	0.000135061156654614	0.00256131801381099
ENSG00000141084.26	ENSG00000141084	chr16	dexseq_prepare_annotation2.py	exon	.	-	.	RANBP10	15	0.00013513866809286	0.00256131801381099
ENSG00000163738.42	ENSG00000163738	chr4	dexseq_prepare_annotation2.py	exon	.	+	.	MTHFD2L	18	0.000137896558496742	0.00260989229030397
ENSG00000092094.42	ENSG00000092094	chr14	dexseq_prepare_annotation2.py	exon	.	-	.	OSGEP	16	0.00013851116492847	0.00261782188970037
ENSG00000100883.35	ENSG00000100883	chr14	dexseq_prepare_annotation2.py	exon	.	+	.	SRP54	13	0.000140358836750556	0.00264900083858843
ENSG00000037042.16	ENSG00000037042	chr17	dexseq_prepare_annotation2.py	exon	.	+	.	TUBG2	13	0.000146495361088158	0.00275860007821571
ENSG00000256028.ENSG00000182196.ENSG00000111325.35	ENSG00000256028+ENSG00000182196+ENSG00000111325	chr12	dexseq_prepare_annotation2.py	exon	.	+	.		10	0.000146578331635257	0.00275860007821571
ENSG00000073969.9	ENSG00000073969	chr17	dexseq_prepare_annotation2.py	exon	.	+	.	NSF	7	0.000147095502143381	0.00276444510418621
ENSG00000135632.19	ENSG00000135632	chr2	dexseq_prepare_annotation2.py	exon	.	+	.	SMYD5	10	0.000148595029345587	0.00278870980038332
ENSG00000140939.35	ENSG00000140939	chr16	dexseq_prepare_annotation2.py	exon	.	+	.	NOL3	28	0.000148921940690794	0.00279093065599932
ENSG00000149823.ENSG00000149809.25	ENSG00000149823+ENSG00000149809	chr11	dexseq_prepare_annotation2.py	exon	.	+	.		25	0.000149819151024854	0.00280381826554345
ENSG00000215021.ENSG00000238795.45	ENSG00000215021+ENSG00000238795	chr12	dexseq_prepare_annotation2.py	exon	.	-	.		26	0.000150572534145935	0.0028139819544787
ENSG00000123836.29	ENSG00000123836	chr1	dexseq_prepare_annotation2.py	exon	.	+	.	PFKFB2	22	0.000153257857761698	0.00286017209861823
ENSG00000215481.5	ENSG00000215481	chr22	dexseq_prepare_annotation2.py	exon	.	+	.	BCRP3	3	0.000153653757521405	0.00286356675403053
ENSG00000140463.34	ENSG00000140463	chr15	dexseq_prepare_annotation2.py	exon	.	+	.	BBS4	18	0.00015395291436362	0.0028651515258687
ENSG00000070756.68	ENSG00000070756	chr8	dexseq_prepare_annotation2.py	exon	.	-	.	PABPC1	22	0.00015685533107259	0.00291372292960535
ENSG00000172974.2	ENSG00000172974	chr2	dexseq_prepare_annotation2.py	exon	.	+	.	AC007318.5	3	0.000157105594983024	0.00291372292960535
ENSG00000255275.ENSG00000159423.ENSG00000179002.ENSG00000169991.32	ENSG00000255275+ENSG00000159423+ENSG00000179002+ENSG00000169991	chr1	dexseq_prepare_annotation2.py	exon	.	-	.		10	0.000157216049262018	0.00291372292960535
ENSG00000204463.82	ENSG00000204463	chr6	dexseq_prepare_annotation2.py	exon	.	-	.	BAG6	18	0.000158454843709506	0.00293262000508561
ENSG00000160460.61	ENSG00000160460	chr19	dexseq_prepare_annotation2.py	exon	.	+	.	SPTBN4	20	0.000159050474046003	0.00293957789117344
ENSG00000213471.ENSG00000182768.ENSG00000261147.25	ENSG00000213471+ENSG00000182768+ENSG00000261147	chr15	dexseq_prepare_annotation2.py	exon	.	+	.		5	0.000159516228644333	0.00294411952481355
ENSG00000129675.26	ENSG00000129675	chrX	dexseq_prepare_annotation2.py	exon	.	-	.	ARHGEF6	19	0.000161239423321464	0.00297182468796765
ENSG00000001626.43	ENSG00000001626	chr7	dexseq_prepare_annotation2.py	exon	.	+	.	CFTR	26	0.000161670157239881	0.00297566488862014
ENSG00000107957.27	ENSG00000107957	chr10	dexseq_prepare_annotation2.py	exon	.	-	.	SH3PXD2A	3	0.00016334253906751	0.00299989071461896
ENSG00000197372.21	ENSG00000197372	chr19	dexseq_prepare_annotation2.py	exon	.	-	.	ZNF675	11	0.000163434745606249	0.00299989071461896
ENSG00000158023.ENSG00000256950.ENSG00000110801.51	ENSG00000158023+ENSG00000256950+ENSG00000110801	chr12	dexseq_prepare_annotation2.py	exon	.	+	.		38	0.000167942505517093	0.00307517410583197
ENSG00000163702.68	ENSG00000163702	chr3	dexseq_prepare_annotation2.py	exon	.	+	.	IL17RC	50	0.00016799583524125	0.00307517410583197
ENSG00000261276.1	ENSG00000261276	chr11	dexseq_prepare_annotation2.py	exon	.	+	.	RP11-554A11.5	2	0.00016887545941435	0.00308705262626151
ENSG00000161813.58	ENSG00000161813	chr12	dexseq_prepare_annotation2.py	exon	.	+	.	LARP4	7	0.000169662792960577	0.00309721395989833
ENSG00000104549.22	ENSG00000104549	chr8	dexseq_prepare_annotation2.py	exon	.	+	.	SQLE	5	0.000170507469493043	0.00310602720313662
ENSG00000160298.29	ENSG00000160298	chr21	dexseq_prepare_annotation2.py	exon	.	-	.	C21orf58	22	0.000170702359295613	0.00310602720313662
ENSG00000067182.28	ENSG00000067182	chr12	dexseq_prepare_annotation2.py	exon	.	-	.	TNFRSF1A	12	0.000170841941671665	0.00310602720313662
ENSG00000175137.17	ENSG00000175137	chr1	dexseq_prepare_annotation2.py	exon	.	-	.	SH3BP5L	15	0.000171792128590433	0.0031190644133902
ENSG00000143322.29	ENSG00000143322	chr1	dexseq_prepare_annotation2.py	exon	.	-	.	ABL2	18	0.000173062077196409	0.00313786403111808
ENSG00000105829.15	ENSG00000105829	chr7	dexseq_prepare_annotation2.py	exon	.	-	.	BET1	12	0.000174533582572781	0.00315924155360486
ENSG00000255157.4	ENSG00000255157	chr11	dexseq_prepare_annotation2.py	exon	.	+	.	CTD-2313N18.8	3	0.000174779124902923	0.00315924155360486
ENSG00000213699.ENSG00000115163.23	ENSG00000213699+ENSG00000115163	chr2	dexseq_prepare_annotation2.py	exon	.	+	.		19	0.000174949405217936	0.00315924155360486
ENSG00000258984.ENSG00000184182.ENSG00000132330.80	ENSG00000258984+ENSG00000184182+ENSG00000132330	chr2	dexseq_prepare_annotation2.py	exon	.	+	.		15	0.000178477185151612	0.00321860271497806
ENSG00000148459.10	ENSG00000148459	chr10	dexseq_prepare_annotation2.py	exon	.	+	.	PDSS1	9	0.00017917125164189	0.00322677054942144
ENSG00000243789.ENSG00000243708.ENSG00000168970.60	ENSG00000243789+ENSG00000243708+ENSG00000168970	chr15	dexseq_prepare_annotation2.py	exon	.	+	.		21	0.000179793064655294	0.00323361693300066
ENSG00000139835.13	ENSG00000139835	chr13	dexseq_prepare_annotation2.py	exon	.	-	.	GRTP1	11	0.00018164233349825	0.00326249136179877
ENSG00000146263.52	ENSG00000146263	chr6	dexseq_prepare_annotation2.py	exon	.	-	.	MMS22L	30	0.000184305634972535	0.00330588968038538
ENSG00000005810.107	ENSG00000005810	chr13	dexseq_prepare_annotation2.py	exon	.	-	.	MYCBP2	47	0.000184867148401168	0.00331152250703618
ENSG00000133710.32	ENSG00000133710	chr5	dexseq_prepare_annotation2.py	exon	.	+	.	SPINK5	15	0.000186262431508487	0.00332611960083297
ENSG00000145362.95	ENSG00000145362	chr4	dexseq_prepare_annotation2.py	exon	.	+	.	ANK2	42	0.000186267020413338	0.00332611960083297
ENSG00000138162.80	ENSG00000138162	chr10	dexseq_prepare_annotation2.py	exon	.	+	.	TACC2	37	0.000186427748346516	0.00332611960083297
ENSG00000163803.69	ENSG00000163803	chr2	dexseq_prepare_annotation2.py	exon	.	+	.	PLB1	27	0.000187650004815179	0.00334340750980963
ENSG00000183044.51	ENSG00000183044	chr16	dexseq_prepare_annotation2.py	exon	.	+	.	ABAT	9	0.000187896453731174	0.00334340750980963
ENSG00000169599.20	ENSG00000169599	chr2	dexseq_prepare_annotation2.py	exon	.	-	.	NFU1	14	0.000188225896849071	0.00334482168092619
ENSG00000040608.3	ENSG00000040608	chr22	dexseq_prepare_annotation2.py	exon	.	-	.	RTN4R	3	0.000191575980463662	0.00339983845435578
ENSG00000162191.30	ENSG00000162191	chr11	dexseq_prepare_annotation2.py	exon	.	-	.	UBXN1	10	0.000195774386852891	0.00346631619588041
ENSG00000100504.31	ENSG00000100504	chr14	dexseq_prepare_annotation2.py	exon	.	-	.	PYGL	20	0.000195840000305328	0.00346631619588041
ENSG00000164506.21	ENSG00000164506	chr6	dexseq_prepare_annotation2.py	exon	.	+	.	STXBP5	3	0.000197726810970797	0.00349156569938317
ENSG00000166987.25	ENSG00000166987	chr12	dexseq_prepare_annotation2.py	exon	.	+	.	MBD6	5	0.000198019203130548	0.00349156569938317
ENSG00000005884.30	ENSG00000005884	chr17	dexseq_prepare_annotation2.py	exon	.	+	.	ITGA3	17	0.000198049351007535	0.00349156569938317
ENSG00000231870.6	ENSG00000231870	chr17	dexseq_prepare_annotation2.py	exon	.	-	.	KRT17P3	4	0.000201018842756802	0.00353925412490627
ENSG00000005302.28	ENSG00000005302	chrX	dexseq_prepare_annotation2.py	exon	.	+	.	MSL3	5	0.000202904630591663	0.00356776197364921
ENSG00000100949.67	ENSG00000100949	chr14	dexseq_prepare_annotation2.py	exon	.	-	.	RABGGTA	33	0.000206446221799818	0.00362527151430887
ENSG00000156535.37	ENSG00000156535	chr6	dexseq_prepare_annotation2.py	exon	.	+	.	CD109	19	0.00020894763696404	0.00366438837511903
ENSG00000228624.51	ENSG00000228624	chr6	dexseq_prepare_annotation2.py	exon	.	+	.	RP3-399L15.3	7	0.00020940053970568	0.00366752437408601
ENSG00000148824.ENSG00000148832.ENSG00000254536.53	ENSG00000148824+ENSG00000148832+ENSG00000254536	chr10	dexseq_prepare_annotation2.py	exon	.	+	.		41	0.000211930941840047	0.00370699076177996
ENSG00000196549.49	ENSG00000196549	chr3	dexseq_prepare_annotation2.py	exon	.	+	.	MME	34	0.000214822993747767	0.00375267164404552
ENSG00000177666.22	ENSG00000177666	chr11	dexseq_prepare_annotation2.py	exon	.	+	.	PNPLA2	11	0.000216102942259766	0.00377010882708986
ENSG00000117625.47	ENSG00000117625	chr1	dexseq_prepare_annotation2.py	exon	.	+	.	RCOR3	32	0.000216613589844637	0.00377409693451964
ENSG00000164733.68	ENSG00000164733	chr8	dexseq_prepare_annotation2.py	exon	.	-	.	CTSB	12	0.00021800888358975	0.00379346797310071
ENSG00000065534.66	ENSG00000065534	chr3	dexseq_prepare_annotation2.py	exon	.	-	.	MYLK	24	0.000219670081627448	0.00381740956137257
ENSG00000004700.30	ENSG00000004700	chr12	dexseq_prepare_annotation2.py	exon	.	-	.	RECQL	10	0.000221301167215345	0.00384076643126917
ENSG00000188130.ENSG00000100429.107	ENSG00000188130+ENSG00000100429	chr22	dexseq_prepare_annotation2.py	exon	.	-	.		24	0.000222934538762832	0.00386410241345266
ENSG00000205707.16	ENSG00000205707	chr12	dexseq_prepare_annotation2.py	exon	.	+	.	LYRM5	12	0.000223824429861727	0.00387450801549776
ENSG00000173409.12	ENSG00000173409	chr1	dexseq_prepare_annotation2.py	exon	.	+	.	ARV1	12	0.000224355871970532	0.00387868982278771
ENSG00000160072.20	ENSG00000160072	chr1	dexseq_prepare_annotation2.py	exon	.	+	.	ATAD3B	16	0.000225812209725098	0.00389493810687122
ENSG00000182511.54	ENSG00000182511	chr15	dexseq_prepare_annotation2.py	exon	.	+	.	FES	7	0.000225877884383235	0.00389493810687122
ENSG00000172375.45	ENSG00000172375	chr11	dexseq_prepare_annotation2.py	exon	.	+	.	C2CD2L	16	0.000228337287323578	0.00393227959031763
ENSG00000141458.51	ENSG00000141458	chr18	dexseq_prepare_annotation2.py	exon	.	-	.	NPC1	32	0.00022988837859042	0.00395317176533954
ENSG00000146648.41	ENSG00000146648	chr7	dexseq_prepare_annotation2.py	exon	.	+	.	EGFR	23	0.000230141305223787	0.00395317176533954
ENSG00000118564.40	ENSG00000118564	chr4	dexseq_prepare_annotation2.py	exon	.	-	.	FBXL5	25	0.000230565351069769	0.00395537815726228
ENSG00000252974.ENSG00000139116.68	ENSG00000252974+ENSG00000139116	chr12	dexseq_prepare_annotation2.py	exon	.	-	.		40	0.000231321542985032	0.0039632696116296
ENSG00000187741.92	ENSG00000187741	chr16	dexseq_prepare_annotation2.py	exon	.	-	.	FANCA	38	0.000233657502955109	0.00399390586266407
ENSG00000188997.14	ENSG00000188997	chr11	dexseq_prepare_annotation2.py	exon	.	-	.	KCTD21	7	0.000233706620616245	0.00399390586266407
ENSG00000239306.ENSG00000173933.ENSG00000248643.ENSG00000258297.60	ENSG00000239306+ENSG00000173933+ENSG00000248643+ENSG00000258297	chr11	dexseq_prepare_annotation2.py	exon	.	+	.		39	0.000240137208776842	0.00409856631459556
ENSG00000233569.5	ENSG00000233569	chr9	dexseq_prepare_annotation2.py	exon	.	+	.	RP11-500B12.1	5	0.000242525909048657	0.00413406266112112
ENSG00000117242.ENSG00000257033.ENSG00000244038.25	ENSG00000117242+ENSG00000257033+ENSG00000244038	chr1	dexseq_prepare_annotation2.py	exon	.	-	.		18	0.000245023602949184	0.00417132421254839
ENSG00000244045.ENSG00000258924.ENSG00000264302.ENSG00000004139.56	ENSG00000244045+ENSG00000258924+ENSG00000264302+ENSG00000004139	chr17	dexseq_prepare_annotation2.py	exon	.	+	.		35	0.000245623556120562	0.00417202722389006
ENSG00000234770.4	ENSG00000234770	chr8	dexseq_prepare_annotation2.py	exon	.	+	.	GULOP	5	0.000245688472642206	0.00417202722389006
ENSG00000117013.18	ENSG00000117013	chr1	dexseq_prepare_annotation2.py	exon	.	+	.	KCNQ4	7	0.000246070117039737	0.00417321195958013
ENSG00000050426.80	ENSG00000050426	chr12	dexseq_prepare_annotation2.py	exon	.	+	.	LETMD1	26	0.000246763233163783	0.0041796693961577
ENSG00000062485.ENSG00000257727.ENSG00000135473.ENSG00000144785.168	ENSG00000062485+ENSG00000257727+ENSG00000135473+ENSG00000144785	chr12	dexseq_prepare_annotation2.py	exon	.	-	.		30	0.000248029301577123	0.00419580288799429
ENSG00000186522.40	ENSG00000186522	chr2	dexseq_prepare_annotation2.py	exon	.	-	.	SEPT10	13	0.000251001829985124	0.00424072662503908
ENSG00000018510.24	ENSG00000018510	chr2	dexseq_prepare_annotation2.py	exon	.	+	.	AGPS	17	0.000252314777353738	0.00425753346250992
ENSG00000184381.76	ENSG00000184381	chr22	dexseq_prepare_annotation2.py	exon	.	-	.	PLA2G6	6	0.000254676059470825	0.00429196517856311
ENSG00000008394.33	ENSG00000008394	chr12	dexseq_prepare_annotation2.py	exon	.	+	.	MGST1	28	0.000262294156381872	0.00441479007112683
ENSG00000139926.48	ENSG00000139926	chr14	dexseq_prepare_annotation2.py	exon	.	+	.	FRMD6	9	0.00026419598460163	0.00444121415823418
ENSG00000141527.49	ENSG00000141527	chr17	dexseq_prepare_annotation2.py	exon	.	+	.	CARD14	34	0.000264831650368424	0.00444631406973636
ENSG00000261303.25	ENSG00000261303	chr15	dexseq_prepare_annotation2.py	exon	.	+	.	RP11-160C18.2	12	0.000266287075976153	0.00446130863773355
ENSG00000129933.56	ENSG00000129933	chr19	dexseq_prepare_annotation2.py	exon	.	+	.	MAU2	28	0.00026639157025253	0.00446130863773355
ENSG00000197568.15	ENSG00000197568	chr1	dexseq_prepare_annotation2.py	exon	.	+	.	HHLA3	13	0.000266991932379726	0.00446577380896639
ENSG00000148795.13	ENSG00000148795	chr10	dexseq_prepare_annotation2.py	exon	.	-	.	CYP17A1	12	0.000268442193508825	0.00448442570704317
ENSG00000137841.30	ENSG00000137841	chr15	dexseq_prepare_annotation2.py	exon	.	-	.	PLCB2	18	0.00026893747171829	0.0044870976422225
ENSG00000136250.42	ENSG00000136250	chr7	dexseq_prepare_annotation2.py	exon	.	-	.	AOAH	6	0.000269557768336183	0.00449184619938538
ENSG00000179583.36	ENSG00000179583	chr16	dexseq_prepare_annotation2.py	exon	.	+	.	CIITA	3	0.000272424010741911	0.00453181795148195
ENSG00000223659.2	ENSG00000223659	chr1	dexseq_prepare_annotation2.py	exon	.	-	.	RP5-857K21.5	3	0.000272917136548742	0.00453181795148195
ENSG00000105576.69	ENSG00000105576	chr19	dexseq_prepare_annotation2.py	exon	.	-	.	TNPO2	44	0.000272972518413755	0.00453181795148195
ENSG00000165588.17	ENSG00000165588	chr14	dexseq_prepare_annotation2.py	exon	.	-	.	OTX2	10	0.000278000276166161	0.00460956839576135
ENSG00000126351.18	ENSG00000126351	chr17	dexseq_prepare_annotation2.py	exon	.	+	.	THRA	13	0.000280378494538207	0.00463895414225338
ENSG00000182899.19	ENSG00000182899	chr3	dexseq_prepare_annotation2.py	exon	.	+	.	RPL35A	16	0.000280465877070696	0.00463895414225338
ENSG00000255794.23	ENSG00000255794	chr12	dexseq_prepare_annotation2.py	exon	.	+	.	RMST	17	0.000281397559581818	0.00464861820341272
ENSG00000124571.57	ENSG00000124571	chr6	dexseq_prepare_annotation2.py	exon	.	-	.	XPO5	11	0.000282392390401021	0.00465930034026641
ENSG00000099940.6	ENSG00000099940	chr22	dexseq_prepare_annotation2.py	exon	.	+	.	SNAP29	3	0.000283898531078727	0.00467838207434045
ENSG00000221177.ENSG00000259328.19	ENSG00000221177+ENSG00000259328	chr15	dexseq_prepare_annotation2.py	exon	.	+	.		13	0.000284346645518327	0.00468000303035761
ENSG00000163468.43	ENSG00000163468	chr1	dexseq_prepare_annotation2.py	exon	.	-	.	CCT3	33	0.00028498498039684	0.00468274101519595
ENSG00000254148.ENSG00000234899.38	ENSG00000254148+ENSG00000234899	chr17	dexseq_prepare_annotation2.py	exon	.	-	.		15	0.0002852129084063	0.00468274101519595
ENSG00000149925.77	ENSG00000149925	chr16	dexseq_prepare_annotation2.py	exon	.	+	.	ALDOA	33	0.000288950016555133	0.00473828452392676
ENSG00000156076.13	ENSG00000156076	chr12	dexseq_prepare_annotation2.py	exon	.	-	.	WIF1	2	0.000291272534266567	0.00477052359978083
ENSG00000113580.39	ENSG00000113580	chr5	dexseq_prepare_annotation2.py	exon	.	-	.	NR3C1	21	0.000292607466405567	0.00478652873835317
ENSG00000175699.20	ENSG00000175699	chr14	dexseq_prepare_annotation2.py	exon	.	+	.	LINC00521	10	0.000304360583697556	0.00497270936563735
ENSG00000143889.38	ENSG00000143889	chr2	dexseq_prepare_annotation2.py	exon	.	-	.	HNRNPLL	20	0.000305455324176275	0.00498450938146675
ENSG00000141086.ENSG00000205220.ENSG00000261884.54	ENSG00000141086+ENSG00000205220+ENSG00000261884	chr16	dexseq_prepare_annotation2.py	exon	.	-	.		41	0.000309770794719079	0.00504877345205358
ENSG00000136986.18	ENSG00000136986	chr8	dexseq_prepare_annotation2.py	exon	.	-	.	DERL1	12	0.000311220393716271	0.00506622881790441
ENSG00000228353.1	ENSG00000228353	chr10	dexseq_prepare_annotation2.py	exon	.	+	.	RP11-184A2.2	2	0.000312108395762226	0.00507451086718632
ENSG00000159363.54	ENSG00000159363	chr1	dexseq_prepare_annotation2.py	exon	.	-	.	ATP13A2	26	0.000312791466755756	0.00507944492312957
ENSG00000214822.19	ENSG00000214822	chr17	dexseq_prepare_annotation2.py	exon	.	-	.	KRT16P3	15	0.000313991949214679	0.00509275911811105
ENSG00000214787.2	ENSG00000214787	chr11	dexseq_prepare_annotation2.py	exon	.	-	.	MS4A4E	3	0.000333897714792778	0.00540494684571595
ENSG00000261041.2	ENSG00000261041	chr15	dexseq_prepare_annotation2.py	exon	.	+	.	RP11-536P16.4	3	0.000334047607907264	0.00540494684571595
ENSG00000261175.6	ENSG00000261175	chr16	dexseq_prepare_annotation2.py	exon	.	+	.	CTD-2015G9.2	7	0.000337065879435492	0.00544719629556319
ENSG00000113448.72	ENSG00000113448	chr5	dexseq_prepare_annotation2.py	exon	.	-	.	PDE4D	21	0.000339859896167392	0.00548372714238287
ENSG00000154734.19	ENSG00000154734	chr21	dexseq_prepare_annotation2.py	exon	.	-	.	ADAMTS1	13	0.000340145992689469	0.00548372714238287
ENSG00000121104.33	ENSG00000121104	chr17	dexseq_prepare_annotation2.py	exon	.	-	.	FAM117A	9	0.000340659546216935	0.00548539757873503
ENSG00000170324.25	ENSG00000170324	chr10	dexseq_prepare_annotation2.py	exon	.	-	.	FRMPD2	3	0.000347877310573063	0.00559488737112759
ENSG00000162458.43	ENSG00000162458	chr1	dexseq_prepare_annotation2.py	exon	.	+	.	FBLIM1	13	0.000353777397540849	0.00568294760683566
ENSG00000229151.1	ENSG00000229151	chrX	dexseq_prepare_annotation2.py	exon	.	-	.	RP11-348F1.3	2	0.000354912827423572	0.00569435077188827
ENSG00000176387.ENSG00000203401.16	ENSG00000176387+ENSG00000203401	chr16	dexseq_prepare_annotation2.py	exon	.	+	.		6	0.000359420521855195	0.0057576233236309
ENSG00000240198.4	ENSG00000240198	chr3	dexseq_prepare_annotation2.py	exon	.	+	.	ARHGEF3-AS1	3	0.000359716994137616	0.0057576233236309
ENSG00000233404.ENSG00000071054.63	ENSG00000233404+ENSG00000071054	chr2	dexseq_prepare_annotation2.py	exon	.	+	.		49	0.00036227570367474	0.0057916501683055
ENSG00000256269.22	ENSG00000256269	chr11	dexseq_prepare_annotation2.py	exon	.	+	.	HMBS	5	0.000363986706298031	0.00581004955302321
ENSG00000170421.48	ENSG00000170421	chr12	dexseq_prepare_annotation2.py	exon	.	-	.	KRT8	30	0.000364295013450898	0.00581004955302321
ENSG00000205352.ENSG00000257379.ENSG00000197111.104	ENSG00000205352+ENSG00000257379+ENSG00000197111	chr12	dexseq_prepare_annotation2.py	exon	.	+	.		29	0.000369124433098237	0.00588006433248514
ENSG00000233429.13	ENSG00000233429	chr7	dexseq_prepare_annotation2.py	exon	.	+	.	HOTAIRM1	6	0.000370048137781997	0.00588776947878822
ENSG00000138411.39	ENSG00000138411	chr2	dexseq_prepare_annotation2.py	exon	.	-	.	HECW2	24	0.000370723426521001	0.00589150851576902
ENSG00000196961.49	ENSG00000196961	chr19	dexseq_prepare_annotation2.py	exon	.	+	.	AP2A1	4	0.000378180395113435	0.00600288477700222
ENSG00000187323.68	ENSG00000187323	chr18	dexseq_prepare_annotation2.py	exon	.	+	.	DCC	20	0.000382443650608976	0.00606336313838709
ENSG00000175287.ENSG00000095319.ENSG00000251184.106	ENSG00000175287+ENSG00000095319+ENSG00000251184	chr9	dexseq_prepare_annotation2.py	exon	.	+	.		30	0.000382900709325216	0.0060634253153618
ENSG00000261108.1	ENSG00000261108	chr16	dexseq_prepare_annotation2.py	exon	.	-	.	RP11-586K12.5	2	0.000387430668079192	0.00612334981690666
ENSG00000108588.ENSG00000266173.ENSG00000125695.80	ENSG00000108588+ENSG00000266173+ENSG00000125695	chr17	dexseq_prepare_annotation2.py	exon	.	-	.		55	0.000387600126666164	0.00612334981690666
ENSG00000147130.41	ENSG00000147130	chrX	dexseq_prepare_annotation2.py	exon	.	-	.	ZMYM3	19	0.000391741359129759	0.00617729789151834
ENSG00000186472.29	ENSG00000186472	chr7	dexseq_prepare_annotation2.py	exon	.	-	.	PCLO	23	0.000392021209469134	0.00617729789151834
ENSG00000126883.95	ENSG00000126883	chr9	dexseq_prepare_annotation2.py	exon	.	+	.	NUP214	27	0.000392399910902816	0.00617729789151834
ENSG00000072849.26	ENSG00000072849	chr17	dexseq_prepare_annotation2.py	exon	.	-	.	DERL2	13	0.000395524945162548	0.00621917660542898
ENSG00000163781.47	ENSG00000163781	chr3	dexseq_prepare_annotation2.py	exon	.	-	.	TOPBP1	24	0.000408968796094641	0.00642301814617652
ENSG00000185010.33	ENSG00000185010	chrX	dexseq_prepare_annotation2.py	exon	.	-	.	F8	24	0.00041217069741256	0.00646571641509667
ENSG00000159618.23	ENSG00000159618	chr16	dexseq_prepare_annotation2.py	exon	.	+	.	GPR114	7	0.000420146470150455	0.00658311465700614
ENSG00000132613.18	ENSG00000132613	chr16	dexseq_prepare_annotation2.py	exon	.	-	.	MTSS1L	15	0.000426806653744869	0.00667964892837437
ENSG00000103343.ENSG00000103351.ENSG00000263212.ENSG00000262621.ENSG00000122390.139	ENSG00000103343+ENSG00000103351+ENSG00000263212+ENSG00000262621+ENSG00000122390	chr16	dexseq_prepare_annotation2.py	exon	.	+	.		70	0.0004300173850385	0.00672203578177589
ENSG00000139625.43	ENSG00000139625	chr12	dexseq_prepare_annotation2.py	exon	.	-	.	MAP3K12	28	0.000430818130237048	0.00672241454456586
ENSG00000122966.ENSG00000221323.79	ENSG00000122966+ENSG00000221323	chr12	dexseq_prepare_annotation2.py	exon	.	-	.		27	0.000431046385116023	0.00672241454456586
ENSG00000149743.39	ENSG00000149743	chr11	dexseq_prepare_annotation2.py	exon	.	-	.	TRPT1	20	0.000442314338181018	0.0068901142714787
ENSG00000171824.44	ENSG00000171824	chr1	dexseq_prepare_annotation2.py	exon	.	-	.	EXOSC10	4	0.000443327125784072	0.00689786077920542
ENSG00000077150.40	ENSG00000077150	chr10	dexseq_prepare_annotation2.py	exon	.	+	.	NFKB2	19	0.000443843623255243	0.00689787633307596
ENSG00000174038.9	ENSG00000174038	chr9	dexseq_prepare_annotation2.py	exon	.	+	.	C9orf131	5	0.000446015654098158	0.00692359102956781
ENSG00000070731.28	ENSG00000070731	chr17	dexseq_prepare_annotation2.py	exon	.	-	.	ST6GALNAC2	2	0.000448677520221177	0.00695684113334829
ENSG00000088035.20	ENSG00000088035	chr1	dexseq_prepare_annotation2.py	exon	.	+	.	ALG6	17	0.000450125034983031	0.00697120728368974
ENSG00000074071.6	ENSG00000074071	chr16	dexseq_prepare_annotation2.py	exon	.	-	.	MRPS34	7	0.000451193439262263	0.0069778055218478
ENSG00000149781.32	ENSG00000149781	chr11	dexseq_prepare_annotation2.py	exon	.	+	.	FERMT3	20	0.000451594020022434	0.0069778055218478
ENSG00000263218.5	ENSG00000263218	chr17	dexseq_prepare_annotation2.py	exon	.	-	.	CTD-2561B21.7	2	0.000453805365546142	0.00700388650100684
ENSG00000125503.46	ENSG00000125503	chr19	dexseq_prepare_annotation2.py	exon	.	-	.	PPP1R12C	23	0.000457422929200066	0.00705158550187336
ENSG00000169087.5	ENSG00000169087	chr3	dexseq_prepare_annotation2.py	exon	.	-	.	HSPBAP1	6	0.000459935592190859	0.00708216128780884
ENSG00000181666.64	ENSG00000181666	chr19	dexseq_prepare_annotation2.py	exon	.	+	.	HKR1	44	0.000461566776600712	0.00709910923872889
ENSG00000170545.19	ENSG00000170545	chr12	dexseq_prepare_annotation2.py	exon	.	-	.	SMAGP	13	0.000463072966278795	0.00711409800433588
ENSG00000101898.ENSG00000101294.62	ENSG00000101898+ENSG00000101294	chr20	dexseq_prepare_annotation2.py	exon	.	+	.		12	0.000470259630986388	0.00721622032365695
ENSG00000142677.5	ENSG00000142677	chr1	dexseq_prepare_annotation2.py	exon	.	-	.	IL22RA1	3	0.000471928617306079	0.00723353588565023
ENSG00000139793.17	ENSG00000139793	chr13	dexseq_prepare_annotation2.py	exon	.	+	.	MBNL2	16	0.0004739122559962	0.00725562917332397
ENSG00000223643.5	ENSG00000223643	chr1	dexseq_prepare_annotation2.py	exon	.	-	.	RP11-108M9.1	6	0.000484715472746084	0.00741254598950326
ENSG00000143228.37	ENSG00000143228	chr1	dexseq_prepare_annotation2.py	exon	.	+	.	NUF2	7	0.000487405181886635	0.00744516979317929
ENSG00000151726.41	ENSG00000151726	chr4	dexseq_prepare_annotation2.py	exon	.	-	.	ACSL1	28	0.000488011703547334	0.00744593455549244
ENSG00000141934.12	ENSG00000141934	chr19	dexseq_prepare_annotation2.py	exon	.	-	.	PPAP2C	7	0.000491771694676975	0.00749475745611914
ENSG00000196337.ENSG00000225950.26	ENSG00000196337+ENSG00000225950	chr19	dexseq_prepare_annotation2.py	exon	.	-	.		6	0.000494704954885667	0.00753088396055188
ENSG00000223685.6	ENSG00000223685	chr13	dexseq_prepare_annotation2.py	exon	.	-	.	LINC00571	7	0.000495788071557887	0.00753879566535918
ENSG00000178585.13	ENSG00000178585	chr1	dexseq_prepare_annotation2.py	exon	.	-	.	CTNNBIP1	11	0.000499572952180735	0.0075877249411242
ENSG00000135902.23	ENSG00000135902	chr2	dexseq_prepare_annotation2.py	exon	.	+	.	CHRND	10	0.000502010856523364	0.00761610801716455
ENSG00000188404.16	ENSG00000188404	chr1	dexseq_prepare_annotation2.py	exon	.	-	.	SELL	6	0.000502692294998521	0.00761780928581565
ENSG00000008382.27	ENSG00000008382	chr19	dexseq_prepare_annotation2.py	exon	.	+	.	MPND	4	0.000508503638585195	0.00769715745238518
ENSG00000049283.ENSG00000006282.70	ENSG00000049283+ENSG00000006282	chr17	dexseq_prepare_annotation2.py	exon	.	+	.		16	0.000509750469929163	0.00770731190748263
ENSG00000129292.53	ENSG00000129292	chr8	dexseq_prepare_annotation2.py	exon	.	+	.	PHF20L1	19	0.000516478279100145	0.00780022105264
ENSG00000164985.33	ENSG00000164985	chr9	dexseq_prepare_annotation2.py	exon	.	-	.	PSIP1	4	0.000518154781061248	0.00781671829242453
ENSG00000183292.12	ENSG00000183292	chr2	dexseq_prepare_annotation2.py	exon	.	+	.	AC140481.2	8	0.000520686349110368	0.00784606310523179
ENSG00000177575.ENSG00000177675.63	ENSG00000177575+ENSG00000177675	chr12	dexseq_prepare_annotation2.py	exon	.	-	.		41	0.000522911680726626	0.00787073250821483
ENSG00000088756.47	ENSG00000088756	chr18	dexseq_prepare_annotation2.py	exon	.	+	.	ARHGAP28	31	0.00052649314826955	0.00791573574943241
ENSG00000242600.19	ENSG00000242600	chr10	dexseq_prepare_annotation2.py	exon	.	+	.	MBL1P	9	0.000530031661086159	0.00795999288102569
ENSG00000133858.18	ENSG00000133858	chr12	dexseq_prepare_annotation2.py	exon	.	-	.	ZFC3H1	15	0.000534266363577566	0.00801459440698588
ENSG00000159208.16	ENSG00000159208	chr1	dexseq_prepare_annotation2.py	exon	.	+	.	C1orf51	14	0.000538002437504535	0.00806056351094544
ENSG00000129003.99	ENSG00000129003	chr15	dexseq_prepare_annotation2.py	exon	.	-	.	VPS13C	18	0.000538535518928721	0.00806056351094544
ENSG00000197077.22	ENSG00000197077	chr22	dexseq_prepare_annotation2.py	exon	.	+	.	KIAA1671	13	0.000544178783691618	0.00813256512269119
ENSG00000250599.ENSG00000042304.9	ENSG00000250599+ENSG00000042304	chr2	dexseq_prepare_annotation2.py	exon	.	-	.		7	0.000544561568636971	0.00813256512269119
ENSG00000038295.29	ENSG00000038295	chr4	dexseq_prepare_annotation2.py	exon	.	+	.	TLL1	3	0.00054655772609052	0.00814612827657678
ENSG00000141013.44	ENSG00000141013	chr16	dexseq_prepare_annotation2.py	exon	.	+	.	GAS8	13	0.000546687332214778	0.00814612827657678
ENSG00000147316.22	ENSG00000147316	chr8	dexseq_prepare_annotation2.py	exon	.	+	.	MCPH1	3	0.000551229257904054	0.00820467041158414
ENSG00000011465.26	ENSG00000011465	chr12	dexseq_prepare_annotation2.py	exon	.	-	.	DCN	12	0.000553061854055632	0.00822203751539398
ENSG00000182903.ENSG00000251595.16	ENSG00000182903+ENSG00000251595	chr4	dexseq_prepare_annotation2.py	exon	.	-	.		12	0.000553624975814212	0.00822203751539398
ENSG00000080371.11	ENSG00000080371	chr12	dexseq_prepare_annotation2.py	exon	.	+	.	RAB21	2	0.00056083015673789	0.00831980967550965
ENSG00000142330.ENSG00000178623.54	ENSG00000142330+ENSG00000178623	chr2	dexseq_prepare_annotation2.py	exon	.	+	.		42	0.000570505625356478	0.00845397095558697
ENSG00000267401.2	ENSG00000267401	chr18	dexseq_prepare_annotation2.py	exon	.	+	.	RP11-396N11.1	3	0.000575265678319092	0.00851507747963249
ENSG00000007545.ENSG00000261732.ENSG00000206053.81	ENSG00000007545+ENSG00000261732+ENSG00000206053	chr16	dexseq_prepare_annotation2.py	exon	.	+	.		23	0.000577538580173239	0.0085392748522631
ENSG00000158636.50	ENSG00000158636	chr11	dexseq_prepare_annotation2.py	exon	.	+	.	C11orf30	5	0.000587970077405321	0.00868391567964746
ENSG00000171316.61	ENSG00000171316	chr8	dexseq_prepare_annotation2.py	exon	.	+	.	CHD7	36	0.00059451313697596	0.0087708713184954
ENSG00000137720.10	ENSG00000137720	chr11	dexseq_prepare_annotation2.py	exon	.	+	.	C11orf1	3	0.000596389002852975	0.00878885599909213
ENSG00000163293.18	ENSG00000163293	chr4	dexseq_prepare_annotation2.py	exon	.	+	.	NIPAL1	14	0.00060268395194602	0.00886968527101221
ENSG00000267097.9	ENSG00000267097	chr18	dexseq_prepare_annotation2.py	exon	.	-	.	RP11-309E23.2	2	0.000603199581243637	0.00886968527101221
ENSG00000119403.40	ENSG00000119403	chr9	dexseq_prepare_annotation2.py	exon	.	-	.	PHF19	30	0.000609851822758762	0.00895765888071899
ENSG00000205755.11	ENSG00000205755	chrX	dexseq_prepare_annotation2.py	exon	.	-	.	CRLF2	6	0.000615936080013044	0.00903710601606858
ENSG00000026559.15	ENSG00000026559	chr20	dexseq_prepare_annotation2.py	exon	.	-	.	KCNG1	9	0.000618640927732179	0.00905707607213768
ENSG00000226249.1	ENSG00000226249	chr6	dexseq_prepare_annotation2.py	exon	.	-	.	RP11-307P5.2	2	0.000618650887821077	0.00905707607213768
ENSG00000168026.69	ENSG00000168026	chr3	dexseq_prepare_annotation2.py	exon	.	+	.	TTC21A	31	0.000622895696302211	0.00910925389313648
ENSG00000176956.5	ENSG00000176956	chr8	dexseq_prepare_annotation2.py	exon	.	-	.	LY6H	4	0.000624101261744679	0.00911692028756064
ENSG00000196378.14	ENSG00000196378	chr8	dexseq_prepare_annotation2.py	exon	.	-	.	ZNF34	11	0.000626972779800717	0.00914887978900042
ENSG00000070778.33	ENSG00000070778	chr14	dexseq_prepare_annotation2.py	exon	.	-	.	PTPN21	15	0.000627898188275712	0.00915240267681623
ENSG00000138002.36	ENSG00000138002	chr2	dexseq_prepare_annotation2.py	exon	.	-	.	IFT172	16	0.000632136586602922	0.00920415632789304
ENSG00000175265.ENSG00000215252.31	ENSG00000175265+ENSG00000215252	chr15	dexseq_prepare_annotation2.py	exon	.	-	.		6	0.000633721807444393	0.00921720815805806
ENSG00000135451.47	ENSG00000135451	chr12	dexseq_prepare_annotation2.py	exon	.	+	.	TROAP	26	0.000642279370927695	0.00933052469057963
ENSG00000134640.5	ENSG00000134640	chr11	dexseq_prepare_annotation2.py	exon	.	+	.	MTNR1B	4	0.000642907388439909	0.00933052469057963
ENSG00000258891.ENSG00000156050.18	ENSG00000258891+ENSG00000156050	chr14	dexseq_prepare_annotation2.py	exon	.	-	.		18	0.000651453396411263	0.00944430974797303
ENSG00000263609.12	ENSG00000263609	chr17	dexseq_prepare_annotation2.py	exon	.	-	.	RP11-1109M24.16	10	0.000653177152470853	0.0094590513822646
ENSG00000225663.ENSG00000215621.28	ENSG00000225663+ENSG00000215621	chr17	dexseq_prepare_annotation2.py	exon	.	-	.		18	0.000658694755082486	0.00952864272190135
ENSG00000249115.25	ENSG00000249115	chr19	dexseq_prepare_annotation2.py	exon	.	+	.	HAUS5	6	0.000659792003143989	0.00953420820093922
ENSG00000064309.33	ENSG00000064309	chr11	dexseq_prepare_annotation2.py	exon	.	-	.	CDON	24	0.000662945760050204	0.00956944683412274
ENSG00000149084.ENSG00000235661.45	ENSG00000149084+ENSG00000235661	chr11	dexseq_prepare_annotation2.py	exon	.	+	.		34	0.000683954126409719	0.00986205836798325
ENSG00000003756.ENSG00000004534.144	ENSG00000003756+ENSG00000004534	chr3	dexseq_prepare_annotation2.py	exon	.	+	.		54	0.00068814085128874	0.00991174675037096
ENSG00000179571.12	ENSG00000179571	chr1	dexseq_prepare_annotation2.py	exon	.	-	.	NBPF23	5	0.000691454410707175	0.00994876502115345
ENSG00000188037.26	ENSG00000188037	chr7	dexseq_prepare_annotation2.py	exon	.	+	.	CLCN1	14	0.000692928139772545	0.00995926040633343
ENSG00000143374.41	ENSG00000143374	chr1	dexseq_prepare_annotation2.py	exon	.	+	.	TARS2	5	0.000695978537511025	0.00999236996827792
ENSG00000135617.7	ENSG00000135617	chr2	dexseq_prepare_annotation2.py	exon	.	-	.	PRADC1	3	0.000696991113116247	0.00999618229861576
ENSG00000135698.13	ENSG00000135698	chr16	dexseq_prepare_annotation2.py	exon	.	-	.	MPHOSPH6	13	0.000704236680219432	0.0100892837451994
ENSG00000161249.112	ENSG00000161249	chr19	dexseq_prepare_annotation2.py	exon	.	-	.	DMKN	54	0.000714463480341186	0.0102231128505559
ENSG00000109576.17	ENSG00000109576	chr4	dexseq_prepare_annotation2.py	exon	.	-	.	AADAT	10	0.000715106018094339	0.0102231128505559
ENSG00000170298.21	ENSG00000170298	chr17	dexseq_prepare_annotation2.py	exon	.	-	.	LGALS9B	18	0.000721712435588818	0.0102978081870772
ENSG00000146530.36	ENSG00000146530	chr7	dexseq_prepare_annotation2.py	exon	.	-	.	VWDE	24	0.000721870120280876	0.0102978081870772
ENSG00000263738.ENSG00000120251.53	ENSG00000263738+ENSG00000120251	chr4	dexseq_prepare_annotation2.py	exon	.	+	.		20	0.000722743776202395	0.0102992912346797
ENSG00000168061.13	ENSG00000168061	chr11	dexseq_prepare_annotation2.py	exon	.	+	.	SAC3D1	4	0.000727493057190877	0.0103541024410598
ENSG00000151576.42	ENSG00000151576	chr3	dexseq_prepare_annotation2.py	exon	.	+	.	QTRTD1	28	0.00072813768754482	0.0103541024410598
ENSG00000188676.16	ENSG00000188676	chr8	dexseq_prepare_annotation2.py	exon	.	+	.	IDO2	12	0.000733766879697783	0.0104230728420765
ENSG00000123130.33	ENSG00000123130	chrX	dexseq_prepare_annotation2.py	exon	.	-	.	ACOT9	22	0.000735004185619315	0.0104295768905324
ENSG00000085760.40	ENSG00000085760	chr2	dexseq_prepare_annotation2.py	exon	.	-	.	MTIF2	27	0.000743296874264828	0.0105360757145526
ENSG00000164114.28	ENSG00000164114	chr4	dexseq_prepare_annotation2.py	exon	.	-	.	MAP9	18	0.000748394547915588	0.0105971084081042
ENSG00000085741.10	ENSG00000085741	chr11	dexseq_prepare_annotation2.py	exon	.	-	.	WNT11	9	0.000769039214418346	0.0108779214885115
ENSG00000104626.24	ENSG00000104626	chr8	dexseq_prepare_annotation2.py	exon	.	+	.	ERI1	13	0.000772538057584975	0.0109158730185264
ENSG00000254095.7	ENSG00000254095	chr8	dexseq_prepare_annotation2.py	exon	.	+	.	RP11-566H8.2	7	0.000776410758938902	0.0109590214824488
ENSG00000145248.2	ENSG00000145248	chr4	dexseq_prepare_annotation2.py	exon	.	+	.	SLC10A4	3	0.000778599263327934	0.0109783316571034
ENSG00000172890.75	ENSG00000172890	chr11	dexseq_prepare_annotation2.py	exon	.	+	.	NADSYN1	45	0.000789811665278946	0.011124705150629
ENSG00000081479.75	ENSG00000081479	chr2	dexseq_prepare_annotation2.py	exon	.	-	.	LRP2	21	0.000793229319582275	0.0111610951896219
ENSG00000172037.58	ENSG00000172037	chr3	dexseq_prepare_annotation2.py	exon	.	-	.	LAMB2	28	0.000794301941480022	0.0111644477720002
ENSG00000253871.11	ENSG00000253871	chr8	dexseq_prepare_annotation2.py	exon	.	+	.	RP11-756K15.2	5	0.00079743993945632	0.0111967931058395
ENSG00000244482.ENSG00000204577.57	ENSG00000244482+ENSG00000204577	chr19	dexseq_prepare_annotation2.py	exon	.	-	.		25	0.000801267207736714	0.0112277596997993
ENSG00000222750.ENSG00000103534.38	ENSG00000222750+ENSG00000103534	chr16	dexseq_prepare_annotation2.py	exon	.	+	.		22	0.000801323556782624	0.0112277596997993
ENSG00000183091.92	ENSG00000183091	chr2	dexseq_prepare_annotation2.py	exon	.	-	.	NEB	31	0.000804462511818704	0.0112514259717184
ENSG00000137486.25	ENSG00000137486	chr11	dexseq_prepare_annotation2.py	exon	.	-	.	ARRB1	21	0.000804694316937035	0.0112514259717184
ENSG00000173950.31	ENSG00000173950	chr3	dexseq_prepare_annotation2.py	exon	.	-	.	XXYLT1	20	0.000808570805318404	0.0112938266659348
ENSG00000224184.19	ENSG00000224184	chr2	dexseq_prepare_annotation2.py	exon	.	+	.	AC096559.1	11	0.00081576798938577	0.0113824728529416
ENSG00000233438.4	ENSG00000233438	chr2	dexseq_prepare_annotation2.py	exon	.	+	.	AC109829.1	2	0.000817535460716397	0.011395252083173
ENSG00000004399.60	ENSG00000004399	chr3	dexseq_prepare_annotation2.py	exon	.	-	.	PLXND1	13	0.000821901690483341	0.0114441899275313
ENSG00000070495.16	ENSG00000070495	chr17	dexseq_prepare_annotation2.py	exon	.	-	.	JMJD6	3	0.000828612525964362	0.0115256384718598
ENSG00000078668.32	ENSG00000078668	chr8	dexseq_prepare_annotation2.py	exon	.	+	.	VDAC3	3	0.000832557371717693	0.0115684841027564
ENSG00000171617.15	ENSG00000171617	chr5	dexseq_prepare_annotation2.py	exon	.	-	.	ENC1	9	0.000834858527766995	0.0115884252697616
ENSG00000226995.17	ENSG00000226995	chr20	dexseq_prepare_annotation2.py	exon	.	-	.	LINC00658	14	0.000837337752395631	0.0116107942640476
ENSG00000138398.34	ENSG00000138398	chr2	dexseq_prepare_annotation2.py	exon	.	+	.	PPIG	4	0.000842496985348668	0.0116690972408535
ENSG00000261105.4	ENSG00000261105	chr13	dexseq_prepare_annotation2.py	exon	.	-	.	RP11-173B14.5	5	0.000843286528055103	0.0116690972408535
ENSG00000099622.103	ENSG00000099622	chr19	dexseq_prepare_annotation2.py	exon	.	+	.	CIRBP	36	0.000845833444920891	0.0116922493042215
ENSG00000213599.ENSG00000261052.ENSG00000132207.21	ENSG00000213599+ENSG00000261052+ENSG00000132207	chr16	dexseq_prepare_annotation2.py	exon	.	+	.		9	0.000855610550179576	0.0118151958430887
ENSG00000137801.35	ENSG00000137801	chr15	dexseq_prepare_annotation2.py	exon	.	+	.	THBS1	22	0.000860130284210787	0.01186536426085
ENSG00000261971.26	ENSG00000261971	chr16	dexseq_prepare_annotation2.py	exon	.	-	.	RP11-473M20.7	21	0.000872417764832025	0.0120125791147647
ENSG00000223244.ENSG00000079313.29	ENSG00000223244+ENSG00000079313	chr19	dexseq_prepare_annotation2.py	exon	.	-	.		14	0.000872597481470089	0.0120125791147647
ENSG00000239344.ENSG00000176406.56	ENSG00000239344+ENSG00000176406	chr8	dexseq_prepare_annotation2.py	exon	.	+	.		28	0.000875121457026617	0.0120349436962725
ENSG00000141556.92	ENSG00000141556	chr17	dexseq_prepare_annotation2.py	exon	.	+	.	TBCD	45	0.000880073307008683	0.0120906169620977
ENSG00000110917.10	ENSG00000110917	chr12	dexseq_prepare_annotation2.py	exon	.	+	.	MLEC	9	0.000884738886758102	0.0121422472243181
ENSG00000137868.62	ENSG00000137868	chr15	dexseq_prepare_annotation2.py	exon	.	-	.	STRA6	45	0.000892018789391884	0.0122150394817123
ENSG00000236943.53	ENSG00000236943	chr1	dexseq_prepare_annotation2.py	exon	.	-	.	RP11-640M9.1	15	0.000892476392455774	0.0122150394817123
ENSG00000175274.52	ENSG00000175274	chr11	dexseq_prepare_annotation2.py	exon	.	-	.	TP53I11	8	0.000892781452291657	0.0122150394817123
ENSG00000162694.19	ENSG00000162694	chr1	dexseq_prepare_annotation2.py	exon	.	-	.	EXTL2	16	0.00090359152918828	0.0123422422944674
ENSG00000128482.5	ENSG00000128482	chr17	dexseq_prepare_annotation2.py	exon	.	+	.	RNF112	3	0.000904767558961355	0.0123422422944674
ENSG00000163516.50	ENSG00000163516	chr2	dexseq_prepare_annotation2.py	exon	.	+	.	ANKZF1	25	0.000904845653603802	0.0123422422944674
ENSG00000085274.19	ENSG00000085274	chr3	dexseq_prepare_annotation2.py	exon	.	+	.	MYNN	17	0.000910923709689137	0.0124124950706215
ENSG00000070669.45	ENSG00000070669	chr7	dexseq_prepare_annotation2.py	exon	.	-	.	ASNS	22	0.000925357538011782	0.0125963471171268
ENSG00000122367.19	ENSG00000122367	chr10	dexseq_prepare_annotation2.py	exon	.	+	.	LDB3	2	0.000931096810621042	0.0126615918932115
ENSG00000204949.3	ENSG00000204949	chr8	dexseq_prepare_annotation2.py	exon	.	-	.	FAM83A-AS1	4	0.00094011235398972	0.0127712115824735
ENSG00000175352.7	ENSG00000175352	chr11	dexseq_prepare_annotation2.py	exon	.	-	.	NRIP3	5	0.000942509705498766	0.0127907934779706
ENSG00000135636.46	ENSG00000135636	chr2	dexseq_prepare_annotation2.py	exon	.	+	.	DYSF	34	0.000952072913407304	0.0129074849587671
ENSG00000175322.9	ENSG00000175322	chr18	dexseq_prepare_annotation2.py	exon	.	-	.	ZNF519	7	0.000954902854457518	0.0129312020424008
ENSG00000115361.16	ENSG00000115361	chr2	dexseq_prepare_annotation2.py	exon	.	-	.	ACADL	6	0.000956639239539865	0.0129312020424008
ENSG00000225868.10	ENSG00000225868	chr19	dexseq_prepare_annotation2.py	exon	.	-	.	AC016582.2	2	0.000956721472384486	0.0129312020424008
ENSG00000151503.63	ENSG00000151503	chr11	dexseq_prepare_annotation2.py	exon	.	-	.	NCAPD3	36	0.000970194527647192	0.0131000736371817
ENSG00000242019.ENSG00000167633.ENSG00000264257.ENSG00000243772.ENSG00000215765.ENSG00000242473.ENSG00000125498.ENSG00000240403.ENSG00000189013.81	ENSG00000242019+ENSG00000167633+ENSG00000264257+ENSG00000243772+ENSG00000215765+ENSG00000242473+ENSG00000125498+ENSG00000240403+ENSG00000189013	chr19	dexseq_prepare_annotation2.py	exon	.	+	.		4	0.000977807091296645	0.0131895531135488
ENSG00000129009.5	ENSG00000129009	chr15	dexseq_prepare_annotation2.py	exon	.	+	.	ISLR	5	0.000979951066445861	0.013205161349559
ENSG00000263053.ENSG00000171282.43	ENSG00000263053+ENSG00000171282	chr17	dexseq_prepare_annotation2.py	exon	.	+	.		25	0.000984086109397985	0.0132475414787268
ENSG00000206775.ENSG00000167658.30	ENSG00000206775+ENSG00000167658	chr19	dexseq_prepare_annotation2.py	exon	.	-	.		12	0.000989446782917004	0.0133063189971984
ENSG00000010072.14	ENSG00000010072	chr1	dexseq_prepare_annotation2.py	exon	.	+	.	SPRTN	12	0.000990923756828572	0.013306985703025
ENSG00000111783.28	ENSG00000111783	chr12	dexseq_prepare_annotation2.py	exon	.	+	.	RFX4	4	0.000991485296010458	0.013306985703025
ENSG00000271875.ENSG00000175164.9	ENSG00000271875+ENSG00000175164	chr9	dexseq_prepare_annotation2.py	exon	.	-	.		4	0.000992689071427711	0.0133097920488719
ENSG00000115504.61	ENSG00000115504	chr2	dexseq_prepare_annotation2.py	exon	.	+	.	EHBP1	32	0.00100000717081281	0.0133944904430893
ENSG00000177697.50	ENSG00000177697	chr11	dexseq_prepare_annotation2.py	exon	.	+	.	CD151	12	0.00100649401033189	0.013467896352251
ENSG00000187527.37	ENSG00000187527	chr3	dexseq_prepare_annotation2.py	exon	.	-	.	ATP13A5	26	0.00100981353762165	0.0134988161307845
ENSG00000096063.20	ENSG00000096063	chr6	dexseq_prepare_annotation2.py	exon	.	-	.	SRPK1	17	0.0010130327887994	0.0135283350767712
ENSG00000088367.13	ENSG00000088367	chr20	dexseq_prepare_annotation2.py	exon	.	+	.	EPB41L1	8	0.00101404820620535	0.0135283938656369
ENSG00000100297.37	ENSG00000100297	chr22	dexseq_prepare_annotation2.py	exon	.	+	.	MCM5	10	0.00102101469004392	0.0135859605669082
ENSG00000179698.42	ENSG00000179698	chr8	dexseq_prepare_annotation2.py	exon	.	+	.	KIAA1875	22	0.0010212299866721	0.0135859605669082
ENSG00000260774.ENSG00000164366.4	ENSG00000260774+ENSG00000164366	chr5	dexseq_prepare_annotation2.py	exon	.	-	.		5	0.00102140918692995	0.0135859605669082
ENSG00000105982.24	ENSG00000105982	chr7	dexseq_prepare_annotation2.py	exon	.	+	.	RNF32	6	0.00103207952170748	0.013714256285966
ENSG00000255608.1	ENSG00000255608	chr12	dexseq_prepare_annotation2.py	exon	.	+	.	RP3-377H17.2	2	0.00103802126020053	0.0137795262725628
ENSG00000231728.6	ENSG00000231728	chrX	dexseq_prepare_annotation2.py	exon	.	-	.	LL0XNC01-116E7.2	4	0.00104078261567809	0.0137921325321968
ENSG00000123815.51	ENSG00000123815	chr19	dexseq_prepare_annotation2.py	exon	.	-	.	ADCK4	38	0.00104103234866742	0.0137921325321968
ENSG00000060237.64	ENSG00000060237	chr12	dexseq_prepare_annotation2.py	exon	.	+	.	WNK1	19	0.00104426683750724	0.013821300249935
ENSG00000102804.28	ENSG00000102804	chr13	dexseq_prepare_annotation2.py	exon	.	-	.	TSC22D1	16	0.00106148449633766	0.0140353004402117
ENSG00000119688.ENSG00000258559.80	ENSG00000119688+ENSG00000258559	chr14	dexseq_prepare_annotation2.py	exon	.	-	.		23	0.00106746167847912	0.0140953108764566
ENSG00000163539.95	ENSG00000163539	chr3	dexseq_prepare_annotation2.py	exon	.	-	.	CLASP2	46	0.00106812982801936	0.0140953108764566
ENSG00000006062.23	ENSG00000006062	chr17	dexseq_prepare_annotation2.py	exon	.	-	.	MAP3K14	16	0.00106973178131303	0.0141025428233987
ENSG00000130940.29	ENSG00000130940	chr1	dexseq_prepare_annotation2.py	exon	.	-	.	CASZ1	26	0.00107504138685325	0.014149035654816
ENSG00000165275.7	ENSG00000165275	chr9	dexseq_prepare_annotation2.py	exon	.	+	.	TRMT10B	4	0.00107537323525505	0.014149035654816
ENSG00000139644.49	ENSG00000139644	chr12	dexseq_prepare_annotation2.py	exon	.	+	.	TMBIM6	31	0.00108789083520228	0.0142996731491569
ENSG00000239953.ENSG00000112130.29	ENSG00000239953+ENSG00000112130	chr6	dexseq_prepare_annotation2.py	exon	.	+	.		21	0.00109761334022752	0.014413311192919
ENSG00000167508.45	ENSG00000167508	chr16	dexseq_prepare_annotation2.py	exon	.	-	.	MVD	21	0.0011009259980771	0.0144426380198723
ENSG00000106560.6	ENSG00000106560	chr7	dexseq_prepare_annotation2.py	exon	.	+	.	GIMAP2	3	0.00110258508450567	0.0144502360585411
ENSG00000105245.30	ENSG00000105245	chr19	dexseq_prepare_annotation2.py	exon	.	-	.	NUMBL	20	0.00110809376230743	0.0145082217548294
ENSG00000253877.7	ENSG00000253877	chr8	dexseq_prepare_annotation2.py	exon	.	-	.	RP11-946L20.2	8	0.00111412741145554	0.0145729607944151
ENSG00000116741.12	ENSG00000116741	chr1	dexseq_prepare_annotation2.py	exon	.	+	.	RGS2	9	0.00112546235625842	0.0147068474502871
ENSG00000186815.74	ENSG00000186815	chr12	dexseq_prepare_annotation2.py	exon	.	+	.	TPCN1	17	0.00113113308867643	0.014766528643492
ENSG00000264019.2	ENSG00000264019	chr17	dexseq_prepare_annotation2.py	exon	.	-	.	RP11-6N17.6	3	0.00113770076022185	0.0148377912987608
ENSG00000184949.46	ENSG00000184949	chr22	dexseq_prepare_annotation2.py	exon	.	-	.	FAM227A	17	0.00114200306554269	0.0148793992405324
ENSG00000020922.29	ENSG00000020922	chr11	dexseq_prepare_annotation2.py	exon	.	-	.	MRE11A	3	0.00114440828701093	0.0148962327709079
ENSG00000201965.ENSG00000060971.42	ENSG00000201965+ENSG00000060971	chr3	dexseq_prepare_annotation2.py	exon	.	-	.		17	0.0011464151762178	0.0149078537152287
ENSG00000134516.82	ENSG00000134516	chr5	dexseq_prepare_annotation2.py	exon	.	+	.	DOCK2	21	0.00114827720752872	0.0149175702077105
ENSG00000073060.7	ENSG00000073060	chr12	dexseq_prepare_annotation2.py	exon	.	-	.	SCARB1	5	0.0011516042818984	0.0149462821494496
ENSG00000233527.10	ENSG00000233527	chr19	dexseq_prepare_annotation2.py	exon	.	+	.	AC092295.7	9	0.00115350770474947	0.0149564792609038
ENSG00000256212.ENSG00000205441.4	ENSG00000256212+ENSG00000205441	chr21	dexseq_prepare_annotation2.py	exon	.	+	.		4	0.00116025760442639	0.0150294356290702
ENSG00000154646.18	ENSG00000154646	chr21	dexseq_prepare_annotation2.py	exon	.	-	.	TMPRSS15	2	0.00116421911989309	0.015059535316951
ENSG00000118507.27	ENSG00000118507	chr6	dexseq_prepare_annotation2.py	exon	.	+	.	AKAP7	9	0.00116483215402768	0.015059535316951
ENSG00000196074.50	ENSG00000196074	chr20	dexseq_prepare_annotation2.py	exon	.	-	.	SYCP2	8	0.00116790929114926	0.0150847434602975
ENSG00000138073.29	ENSG00000138073	chr2	dexseq_prepare_annotation2.py	exon	.	-	.	PREB	17	0.00117158053052208	0.0151091352433494
ENSG00000104979.ENSG00000037757.32	ENSG00000104979+ENSG00000037757	chr19	dexseq_prepare_annotation2.py	exon	.	+	.		11	0.00117205607821513	0.0151091352433494
ENSG00000161574.ENSG00000267596.ENSG00000213494.24	ENSG00000161574+ENSG00000267596+ENSG00000213494	chr17	dexseq_prepare_annotation2.py	exon	.	-	.		22	0.00118327781813416	0.0152391149994738
ENSG00000261697.10	ENSG00000261697	chr16	dexseq_prepare_annotation2.py	exon	.	-	.	RP11-178L8.5	11	0.00118645613368215	0.0152653553123085
ENSG00000185917.27	ENSG00000185917	chr21	dexseq_prepare_annotation2.py	exon	.	-	.	SETD4	7	0.00119152301644575	0.0153158208290687
ENSG00000236604.1	ENSG00000236604	chr9	dexseq_prepare_annotation2.py	exon	.	+	.	RP11-159H20.2	2	0.00119604562520303	0.0153592001063741
ENSG00000026103.33	ENSG00000026103	chr10	dexseq_prepare_annotation2.py	exon	.	+	.	FAS	13	0.00119778244813537	0.0153667564127511
ENSG00000160209.45	ENSG00000160209	chr21	dexseq_prepare_annotation2.py	exon	.	+	.	PDXK	9	0.00119905716895619	0.0153683754576655
ENSG00000233723.24	ENSG00000233723	chr2	dexseq_prepare_annotation2.py	exon	.	+	.	LINC01122	7	0.00121499207271156	0.0155577118899075
ENSG00000174501.47	ENSG00000174501	chr2	dexseq_prepare_annotation2.py	exon	.	-	.	ANKRD36C	34	0.00122017707561716	0.0156091677331101
ENSG00000134901.14	ENSG00000134901	chr13	dexseq_prepare_annotation2.py	exon	.	-	.	KDELC1	14	0.00123611754617494	0.0157979836536455
ENSG00000139908.16	ENSG00000139908	chr14	dexseq_prepare_annotation2.py	exon	.	+	.	TSSK4	12	0.00124062921322085	0.015840514792088
ENSG00000204653.18	ENSG00000204653	chr19	dexseq_prepare_annotation2.py	exon	.	-	.	ASPDH	8	0.00124399850101666	0.0158683926998131
ENSG00000168542.53	ENSG00000168542	chr2	dexseq_prepare_annotation2.py	exon	.	+	.	COL3A1	8	0.0012516869289731	0.0159512598062753
ENSG00000224458.9	ENSG00000224458	chr7	dexseq_prepare_annotation2.py	exon	.	+	.	GUSBP6	9	0.00126349295194165	0.0160863931398013
ENSG00000249159.ENSG00000245729.11	ENSG00000249159+ENSG00000245729	chr5	dexseq_prepare_annotation2.py	exon	.	-	.		3	0.00126695432966353	0.0161151291684674
ENSG00000169738.36	ENSG00000169738	chr17	dexseq_prepare_annotation2.py	exon	.	-	.	DCXR	2	0.0012769105977797	0.0162263444528871
ENSG00000214711.8	ENSG00000214711	chr2	dexseq_prepare_annotation2.py	exon	.	-	.	CAPN14	5	0.00127893584676096	0.0162366608780915
ENSG00000085719.47	ENSG00000085719	chr8	dexseq_prepare_annotation2.py	exon	.	+	.	CPNE3	26	0.00130274797688331	0.0165232897428205
ENSG00000266554.6	ENSG00000266554	chr18	dexseq_prepare_annotation2.py	exon	.	+	.	RP11-527H14.2	2	0.00130938511898737	0.0165856170822296
ENSG00000178105.30	ENSG00000178105	chr11	dexseq_prepare_annotation2.py	exon	.	+	.	DDX10	15	0.00131014103997584	0.0165856170822296
ENSG00000163576.10	ENSG00000163576	chr3	dexseq_prepare_annotation2.py	exon	.	-	.	EFHB	8	0.00131248655348525	0.0165996054557524
ENSG00000251209.5	ENSG00000251209	chr15	dexseq_prepare_annotation2.py	exon	.	-	.	LINC00923	3	0.00131781435763491	0.0166512501600687
ENSG00000259933.6	ENSG00000259933	chr16	dexseq_prepare_annotation2.py	exon	.	+	.	RP11-304L19.1	7	0.0013256748951055	0.0167347695956667
ENSG00000118454.17	ENSG00000118454	chr1	dexseq_prepare_annotation2.py	exon	.	-	.	ANKRD13C	11	0.00134259347407946	0.0169323687810153
ENSG00000162889.18	ENSG00000162889	chr1	dexseq_prepare_annotation2.py	exon	.	+	.	MAPKAPK2	14	0.00134528205644128	0.0169503005623736
ENSG00000068383.25	ENSG00000068383	chr10	dexseq_prepare_annotation2.py	exon	.	+	.	INPP5A	17	0.00134741076552703	0.0169611509440425
ENSG00000171863.ENSG00000252531.26	ENSG00000171863+ENSG00000252531	chr2	dexseq_prepare_annotation2.py	exon	.	+	.		22	0.00135339990840872	0.0170205302391138
ENSG00000204661.20	ENSG00000204661	chr5	dexseq_prepare_annotation2.py	exon	.	-	.	C5orf60	16	0.00136000596789528	0.0170875491609453
ENSG00000253631.1	ENSG00000253631	chr22	dexseq_prepare_annotation2.py	exon	.	+	.	IGLV7-35	2	0.00137048704938748	0.0172030836846659
ENSG00000059758.40	ENSG00000059758	chr12	dexseq_prepare_annotation2.py	exon	.	-	.	CDK17	29	0.00137384366670943	0.0172290553929136
ENSG00000166233.ENSG00000207690.34	ENSG00000166233+ENSG00000207690	chr15	dexseq_prepare_annotation2.py	exon	.	+	.		25	0.00138411363512431	0.0173273128216135
ENSG00000016082.10	ENSG00000016082	chr5	dexseq_prepare_annotation2.py	exon	.	+	.	ISL1	5	0.00138426854542298	0.0173273128216135
ENSG00000118894.27	ENSG00000118894	chr16	dexseq_prepare_annotation2.py	exon	.	-	.	FAM86A	21	0.00140227283156373	0.0175177698785923
ENSG00000238098.38	ENSG00000238098	chr16	dexseq_prepare_annotation2.py	exon	.	+	.	ABCA17P	20	0.00140230336687068	0.0175177698785923
ENSG00000108387.71	ENSG00000108387	chr17	dexseq_prepare_annotation2.py	exon	.	-	.	SEPT4	23	0.00140341150211875	0.0175177698785923
ENSG00000259673.16	ENSG00000259673	chr15	dexseq_prepare_annotation2.py	exon	.	-	.	IQCH-AS1	6	0.00141108901209195	0.0175971873912418
ENSG00000263400.18	ENSG00000263400	chr17	dexseq_prepare_annotation2.py	exon	.	+	.	CTC-297N7.5	13	0.0014211204918273	0.0177057851965932
ENSG00000188493.37	ENSG00000188493	chr19	dexseq_prepare_annotation2.py	exon	.	-	.	C19orf54	31	0.00142828517124461	0.0177784966292317
ENSG00000049618.37	ENSG00000049618	chr6	dexseq_prepare_annotation2.py	exon	.	+	.	ARID1B	19	0.00145337965386742	0.0180549430894849
ENSG00000166444.150	ENSG00000166444	chr11	dexseq_prepare_annotation2.py	exon	.	-	.	ST5	124	0.0014535798337878	0.0180549430894849
ENSG00000128683.42	ENSG00000128683	chr2	dexseq_prepare_annotation2.py	exon	.	+	.	GAD1	17	0.00145454216056085	0.0180549430894849
ENSG00000118520.14	ENSG00000118520	chr6	dexseq_prepare_annotation2.py	exon	.	+	.	ARG1	5	0.00148772593133871	0.0184411743301904
ENSG00000165684.21	ENSG00000165684	chr9	dexseq_prepare_annotation2.py	exon	.	-	.	SNAPC4	7	0.00148841404055046	0.0184411743301904
ENSG00000104671.ENSG00000104660.34	ENSG00000104671+ENSG00000104660	chr8	dexseq_prepare_annotation2.py	exon	.	+	.		16	0.00150797842437133	0.0186662898210109
ENSG00000178999.35	ENSG00000178999	chr17	dexseq_prepare_annotation2.py	exon	.	-	.	AURKB	8	0.00151490788851533	0.0187347342478962
ENSG00000157483.43	ENSG00000157483	chr15	dexseq_prepare_annotation2.py	exon	.	-	.	MYO1E	24	0.00151938645897818	0.0187660293087498
ENSG00000259905.43	ENSG00000259905	chr15	dexseq_prepare_annotation2.py	exon	.	+	.	PWRN1	18	0.00152072562390007	0.0187660293087498
ENSG00000111275.ENSG00000111271.ENSG00000257767.53	ENSG00000111275+ENSG00000111271+ENSG00000257767	chr12	dexseq_prepare_annotation2.py	exon	.	+	.		4	0.00152164575143812	0.0187660293087498
ENSG00000122678.45	ENSG00000122678	chr7	dexseq_prepare_annotation2.py	exon	.	-	.	POLM	20	0.0015258343982856	0.0188003591928725
ENSG00000181378.48	ENSG00000181378	chr2	dexseq_prepare_annotation2.py	exon	.	-	.	CCDC108	16	0.00152928807538899	0.0188255784147011
ENSG00000197565.63	ENSG00000197565	chrX	dexseq_prepare_annotation2.py	exon	.	-	.	COL4A6	26	0.0015429236019931	0.0189759749248802
ENSG00000100417.24	ENSG00000100417	chr22	dexseq_prepare_annotation2.py	exon	.	-	.	PMM1	7	0.00155823085287939	0.0191466364025519
ENSG00000163762.14	ENSG00000163762	chr3	dexseq_prepare_annotation2.py	exon	.	-	.	TM4SF18	10	0.00156186148750979	0.0191736408847418
ENSG00000168818.30	ENSG00000168818	chr4	dexseq_prepare_annotation2.py	exon	.	-	.	STX18	12	0.00156497655326796	0.0191942724649666
ENSG00000214691.6	ENSG00000214691	chr2	dexseq_prepare_annotation2.py	exon	.	+	.	AC104654.1	3	0.00157191997460521	0.0192617776375387
ENSG00000108883.74	ENSG00000108883	chr17	dexseq_prepare_annotation2.py	exon	.	-	.	EFTUD2	17	0.00157894450385829	0.0193301522471434
ENSG00000226074.ENSG00000188086.ENSG00000261603.ENSG00000206549.32	ENSG00000226074+ENSG00000188086+ENSG00000261603+ENSG00000206549	chr3	dexseq_prepare_annotation2.py	exon	.	-	.		9	0.00159174411174352	0.0194690383539671
ENSG00000141627.58	ENSG00000141627	chr18	dexseq_prepare_annotation2.py	exon	.	-	.	DYM	23	0.00159490450671864	0.0194898787254814
ENSG00000137776.58	ENSG00000137776	chr15	dexseq_prepare_annotation2.py	exon	.	-	.	SLTM	46	0.00159800601016676	0.0195099620639063
ENSG00000224788.3	ENSG00000224788	chr10	dexseq_prepare_annotation2.py	exon	.	+	.	RP5-933E2.1	2	0.00160898682945392	0.0196213285802672
ENSG00000159720.42	ENSG00000159720	chr16	dexseq_prepare_annotation2.py	exon	.	-	.	ATP6V0D1	26	0.00161006044250305	0.0196213285802672
ENSG00000089053.70	ENSG00000089053	chr12	dexseq_prepare_annotation2.py	exon	.	-	.	ANAPC5	29	0.00161947155942514	0.019718060906886
ENSG00000268153.6	ENSG00000268153	chr19	dexseq_prepare_annotation2.py	exon	.	+	.	AC005176.2	7	0.00162951449490243	0.0198223031420813
ENSG00000163389.25	ENSG00000163389	chr3	dexseq_prepare_annotation2.py	exon	.	+	.	POGLUT1	21	0.00163768928198276	0.0199036514824807
ENSG00000249700.39	ENSG00000249700	chr4	dexseq_prepare_annotation2.py	exon	.	-	.	SRD5A3-AS1	22	0.00166126829302795	0.0201718974854873
ENSG00000177042.14	ENSG00000177042	chr11	dexseq_prepare_annotation2.py	exon	.	+	.	TMEM80	4	0.00167253549380449	0.0202902968654559
ENSG00000162367.13	ENSG00000162367	chr1	dexseq_prepare_annotation2.py	exon	.	-	.	TAL1	13	0.00170467671222038	0.020661484679548
ENSG00000251323.3	ENSG00000251323	chr11	dexseq_prepare_annotation2.py	exon	.	-	.	RP11-452H21.4	4	0.00171329008922118	0.0207470902116457
ENSG00000077943.34	ENSG00000077943	chr10	dexseq_prepare_annotation2.py	exon	.	-	.	ITGA8	12	0.00172636536195825	0.0208865234252834
ENSG00000081307.42	ENSG00000081307	chr3	dexseq_prepare_annotation2.py	exon	.	+	.	UBA5	5	0.00173169311420876	0.0209320556108649
ENSG00000170374.7	ENSG00000170374	chr12	dexseq_prepare_annotation2.py	exon	.	-	.	SP7	8	0.00173676490183289	0.0209744143965938
ENSG00000183604.ENSG00000198064.52	ENSG00000183604+ENSG00000198064	chr16	dexseq_prepare_annotation2.py	exon	.	-	.		14	0.00175992713692902	0.0212349729659578
ENSG00000164038.ENSG00000164039.66	ENSG00000164038+ENSG00000164039	chr4	dexseq_prepare_annotation2.py	exon	.	-	.		3	0.00176170357757345	0.0212372572716309
ENSG00000163636.28	ENSG00000163636	chr3	dexseq_prepare_annotation2.py	exon	.	-	.	PSMD6	6	0.00177534973147284	0.0213824975309074
ENSG00000184012.32	ENSG00000184012	chr21	dexseq_prepare_annotation2.py	exon	.	-	.	TMPRSS2	15	0.00177782462336422	0.0213930497169394
ENSG00000179603.48	ENSG00000179603	chr7	dexseq_prepare_annotation2.py	exon	.	-	.	GRM8	28	0.00178019155172065	0.0214022849537951
ENSG00000053747.91	ENSG00000053747	chr18	dexseq_prepare_annotation2.py	exon	.	+	.	LAMA3	42	0.00179113857600508	0.0215145648882621
ENSG00000158109.5	ENSG00000158109	chr1	dexseq_prepare_annotation2.py	exon	.	+	.	TPRG1L	6	0.00182721058463885	0.0219281657695538
ENSG00000144744.32	ENSG00000144744	chr3	dexseq_prepare_annotation2.py	exon	.	-	.	UBA3	21	0.00183012536998729	0.0219434655697133
ENSG00000102879.45	ENSG00000102879	chr16	dexseq_prepare_annotation2.py	exon	.	+	.	CORO1A	10	0.00183478309607407	0.0219655956655287
ENSG00000151445.41	ENSG00000151445	chr14	dexseq_prepare_annotation2.py	exon	.	-	.	VIPAS39	10	0.00183619619340688	0.0219655956655287
ENSG00000084444.11	ENSG00000084444	chr12	dexseq_prepare_annotation2.py	exon	.	+	.	KIAA1467	9	0.00183689571405176	0.0219655956655287
ENSG00000260963.6	ENSG00000260963	chr16	dexseq_prepare_annotation2.py	exon	.	+	.	RP11-297L17.2	7	0.00185222234659991	0.022129095732012
ENSG00000140993.19	ENSG00000140993	chr16	dexseq_prepare_annotation2.py	exon	.	-	.	TIGD7	9	0.00186368192701514	0.0222408588843629
ENSG00000126733.24	ENSG00000126733	chrX	dexseq_prepare_annotation2.py	exon	.	+	.	DACH2	9	0.00186490125313917	0.0222408588843629
ENSG00000213015.ENSG00000173581.ENSG00000171425.40	ENSG00000213015+ENSG00000173581+ENSG00000171425	chr19	dexseq_prepare_annotation2.py	exon	.	+	.		9	0.00188898045238935	0.0225079674384879
ENSG00000175470.7	ENSG00000175470	chr10	dexseq_prepare_annotation2.py	exon	.	+	.	PPP2R2D	7	0.0018962657572931	0.022574672685355
ENSG00000225564.11	ENSG00000225564	chr9	dexseq_prepare_annotation2.py	exon	.	-	.	RP11-341A22.2	9	0.00190593864795983	0.022669657820756
ENSG00000163322.20	ENSG00000163322	chr4	dexseq_prepare_annotation2.py	exon	.	-	.	FAM175A	13	0.0019101012062706	0.0226989913331322
ENSG00000160404.20	ENSG00000160404	chr9	dexseq_prepare_annotation2.py	exon	.	-	.	TOR2A	11	0.0019227689369485	0.0228292556746299
ENSG00000134905.57	ENSG00000134905	chr13	dexseq_prepare_annotation2.py	exon	.	-	.	CARS2	38	0.00198481899686274	0.0235171246132539
ENSG00000080200.26	ENSG00000080200	chr3	dexseq_prepare_annotation2.py	exon	.	+	.	CRYBG3	2	0.00198629331954582	0.0235171246132539
ENSG00000059691.39	ENSG00000059691	chr4	dexseq_prepare_annotation2.py	exon	.	-	.	PET112	6	0.00198661191342323	0.0235171246132539
ENSG00000165490.ENSG00000242279.32	ENSG00000165490+ENSG00000242279	chr11	dexseq_prepare_annotation2.py	exon	.	+	.		17	0.00198773394646067	0.0235171246132539
ENSG00000092929.71	ENSG00000092929	chr17	dexseq_prepare_annotation2.py	exon	.	-	.	UNC13D	13	0.00199879369357504	0.023627083404353
ENSG00000136205.53	ENSG00000136205	chr7	dexseq_prepare_annotation2.py	exon	.	-	.	TNS3	38	0.00202171520278352	0.023876938330491
ENSG00000135953.23	ENSG00000135953	chr2	dexseq_prepare_annotation2.py	exon	.	-	.	MFSD9	10	0.00205196193819194	0.0242127889726158
ENSG00000164300.23	ENSG00000164300	chr5	dexseq_prepare_annotation2.py	exon	.	-	.	SERINC5	8	0.00205738526774879	0.0242237500581152
ENSG00000165953.6	ENSG00000165953	chr14	dexseq_prepare_annotation2.py	exon	.	-	.	SERPINA12	2	0.00205830030635584	0.0242237500581152
ENSG00000106554.25	ENSG00000106554	chr7	dexseq_prepare_annotation2.py	exon	.	-	.	CHCHD3	9	0.00205832178582147	0.0242237500581152
ENSG00000237037.ENSG00000227370.44	ENSG00000237037+ENSG00000227370	chr22	dexseq_prepare_annotation2.py	exon	.	+	.		8	0.00207618252546827	0.0244124766021889
ENSG00000176884.31	ENSG00000176884	chr9	dexseq_prepare_annotation2.py	exon	.	+	.	GRIN1	23	0.00208435023107847	0.0244869977542239
ENSG00000149972.36	ENSG00000149972	chr11	dexseq_prepare_annotation2.py	exon	.	+	.	CNTN5	25	0.00213329723710394	0.025040044148849
ENSG00000103091.71	ENSG00000103091	chr16	dexseq_prepare_annotation2.py	exon	.	-	.	WDR59	21	0.00215152359221422	0.025231846790025
ENSG00000164669.20	ENSG00000164669	chr7	dexseq_prepare_annotation2.py	exon	.	+	.	INTS4L1	8	0.00218155337085058	0.0255616161605531
ENSG00000163630.12	ENSG00000163630	chr3	dexseq_prepare_annotation2.py	exon	.	+	.	SYNPR	12	0.00220230356199054	0.0257821731959715
ENSG00000100023.ENSG00000207751.43	ENSG00000100023+ENSG00000207751	chr22	dexseq_prepare_annotation2.py	exon	.	+	.		13	0.00220513141323902	0.0257927127976848
ENSG00000266365.8	ENSG00000266365	chr17	dexseq_prepare_annotation2.py	exon	.	-	.	RP11-51L5.3	9	0.00222803008852049	0.0260377909296879
ENSG00000147687.41	ENSG00000147687	chr8	dexseq_prepare_annotation2.py	exon	.	-	.	TATDN1	26	0.00223449078208802	0.0260730713889572
ENSG00000257083.7	ENSG00000257083	chr12	dexseq_prepare_annotation2.py	exon	.	-	.	RP11-123O10.3	7	0.00223494603416291	0.0260730713889572
ENSG00000008294.72	ENSG00000008294	chr17	dexseq_prepare_annotation2.py	exon	.	-	.	SPAG9	24	0.00225875896142337	0.0263279213090646
ENSG00000168310.25	ENSG00000168310	chr4	dexseq_prepare_annotation2.py	exon	.	-	.	IRF2	3	0.00227857984373649	0.0265358371532097
ENSG00000231741.2	ENSG00000231741	chr9	dexseq_prepare_annotation2.py	exon	.	+	.	RP11-213G2.5	2	0.00228437083899895	0.0265801445188217
ENSG00000025293.33	ENSG00000025293	chr20	dexseq_prepare_annotation2.py	exon	.	+	.	PHF20	13	0.00229617558654941	0.026694288030945
ENSG00000166508.11	ENSG00000166508	chr7	dexseq_prepare_annotation2.py	exon	.	-	.	MCM7	2	0.00229968421083678	0.02671187016077
ENSG00000260493.4	ENSG00000260493	chr8	dexseq_prepare_annotation2.py	exon	.	-	.	RP11-219B4.7	2	0.00231784664088274	0.0268994847369054
ENSG00000165637.38	ENSG00000165637	chr10	dexseq_prepare_annotation2.py	exon	.	+	.	VDAC2	23	0.0023362566093755	0.0270896444454537
ENSG00000027847.20	ENSG00000027847	chr5	dexseq_prepare_annotation2.py	exon	.	+	.	B4GALT7	2	0.00236007815700155	0.0273421695401193
ENSG00000091129.31	ENSG00000091129	chr7	dexseq_prepare_annotation2.py	exon	.	-	.	NRCAM	23	0.00236631401269309	0.0273906987922546
ENSG00000124784.25	ENSG00000124784	chr6	dexseq_prepare_annotation2.py	exon	.	+	.	RIOK1	3	0.00238217920505689	0.0275505098901178
ENSG00000018869.16	ENSG00000018869	chr19	dexseq_prepare_annotation2.py	exon	.	-	.	ZNF582	8	0.00238438201616333	0.0275521725028338
ENSG00000177189.35	ENSG00000177189	chrX	dexseq_prepare_annotation2.py	exon	.	-	.	RPS6KA3	35	0.00238775920587648	0.027567390797095
ENSG00000084774.66	ENSG00000084774	chr2	dexseq_prepare_annotation2.py	exon	.	+	.	CAD	48	0.00239069005942552	0.0275774342113559
ENSG00000143412.15	ENSG00000143412	chr1	dexseq_prepare_annotation2.py	exon	.	+	.	ANXA9	13	0.00239328850056837	0.027583629135319
ENSG00000004455.31	ENSG00000004455	chr1	dexseq_prepare_annotation2.py	exon	.	-	.	AK2	3	0.00240750745538157	0.0277236293119284
ENSG00000225612.2	ENSG00000225612	chr7	dexseq_prepare_annotation2.py	exon	.	+	.	AC099552.2	3	0.00241879744962123	0.0278296893150316
ENSG00000099953.33	ENSG00000099953	chr22	dexseq_prepare_annotation2.py	exon	.	+	.	MMP11	27	0.00242311613951542	0.0278554270299448
ENSG00000166147.82	ENSG00000166147	chr15	dexseq_prepare_annotation2.py	exon	.	-	.	FBN1	34	0.0024299670868593	0.027908897630936
ENSG00000141480.55	ENSG00000141480	chr17	dexseq_prepare_annotation2.py	exon	.	+	.	ARRB2	32	0.00243193891619994	0.027908897630936
ENSG00000069966.32	ENSG00000069966	chr15	dexseq_prepare_annotation2.py	exon	.	-	.	GNB5	27	0.00245631989021952	0.0281645385184467
ENSG00000126226.43	ENSG00000126226	chr13	dexseq_prepare_annotation2.py	exon	.	-	.	PCID2	27	0.00247175636260205	0.028317270452036
ENSG00000122644.10	ENSG00000122644	chr7	dexseq_prepare_annotation2.py	exon	.	+	.	ARL4A	5	0.00247996238006919	0.0283869774231872
ENSG00000108309.26	ENSG00000108309	chr17	dexseq_prepare_annotation2.py	exon	.	+	.	RUNDC3A	21	0.00248681159759965	0.0284410478525478
ENSG00000147099.36	ENSG00000147099	chrX	dexseq_prepare_annotation2.py	exon	.	-	.	HDAC8	29	0.00250422534010081	0.0286157466062245
ENSG00000135476.49	ENSG00000135476	chr12	dexseq_prepare_annotation2.py	exon	.	+	.	ESPL1	23	0.00251070842773565	0.0286653493784392
ENSG00000126934.36	ENSG00000126934	chr19	dexseq_prepare_annotation2.py	exon	.	-	.	MAP2K2	16	0.00251673040141584	0.0287096074180268
ENSG00000105287.54	ENSG00000105287	chr19	dexseq_prepare_annotation2.py	exon	.	-	.	PRKD2	32	0.00252712160601919	0.0287840954373996
ENSG00000198467.26	ENSG00000198467	chr9	dexseq_prepare_annotation2.py	exon	.	-	.	TPM2	3	0.00252756237493046	0.0287840954373996
ENSG00000166889.21	ENSG00000166889	chr11	dexseq_prepare_annotation2.py	exon	.	-	.	PATL1	9	0.00254942740155085	0.0290084082144149
ENSG00000255269.1	ENSG00000255269	chr11	dexseq_prepare_annotation2.py	exon	.	-	.	RP11-702F3.4	2	0.00262006539670212	0.0297624947539607
ENSG00000104814.35	ENSG00000104814	chr19	dexseq_prepare_annotation2.py	exon	.	-	.	MAP4K1	27	0.00262244774184128	0.0297624947539607
ENSG00000155324.53	ENSG00000155324	chr5	dexseq_prepare_annotation2.py	exon	.	+	.	GRAMD3	11	0.00262430746567203	0.0297624947539607
ENSG00000069345.16	ENSG00000069345	chr16	dexseq_prepare_annotation2.py	exon	.	-	.	DNAJA2	8	0.00262459784841743	0.0297624947539607
ENSG00000180264.19	ENSG00000180264	chr9	dexseq_prepare_annotation2.py	exon	.	+	.	GPR144	3	0.0026660761029219	0.0302072517639272
ENSG00000255432.ENSG00000162194.ENSG00000185085.37	ENSG00000255432+ENSG00000162194+ENSG00000185085	chr11	dexseq_prepare_annotation2.py	exon	.	-	.		11	0.00267733244493105	0.0303091247424894
ENSG00000204256.ENSG00000223837.22	ENSG00000204256+ENSG00000223837	chr6	dexseq_prepare_annotation2.py	exon	.	+	.		15	0.00270607141709589	0.0306085728082502
ENSG00000140575.73	ENSG00000140575	chr15	dexseq_prepare_annotation2.py	exon	.	+	.	IQGAP1	54	0.00271619138070003	0.0306970919469148
ENSG00000054356.63	ENSG00000054356	chr2	dexseq_prepare_annotation2.py	exon	.	-	.	PTPRN	14	0.00272928823616441	0.030819076698832
ENSG00000126970.25	ENSG00000126970	chrX	dexseq_prepare_annotation2.py	exon	.	-	.	ZC4H2	8	0.00275931865295944	0.0311319080061132
ENSG00000170430.10	ENSG00000170430	chr10	dexseq_prepare_annotation2.py	exon	.	+	.	MGMT	11	0.002811492115713	0.0316938298233831
ENSG00000130939.47	ENSG00000130939	chr1	dexseq_prepare_annotation2.py	exon	.	+	.	UBE4B	13	0.0028339973080979	0.0319206380300151
ENSG00000116560.15	ENSG00000116560	chr1	dexseq_prepare_annotation2.py	exon	.	-	.	SFPQ	12	0.00284642057010775	0.0320336027322219
ENSG00000255406.1	ENSG00000255406	chr11	dexseq_prepare_annotation2.py	exon	.	+	.	RP11-713P17.5	2	0.00287416950887823	0.0323187077296635
ENSG00000211965.1	ENSG00000211965	chr14	dexseq_prepare_annotation2.py	exon	.	-	.	IGHV3-49	2	0.00288516856189052	0.0324151473775458
ENSG00000142675.50	ENSG00000142675	chr1	dexseq_prepare_annotation2.py	exon	.	+	.	CNKSR1	21	0.00290233250993895	0.0325787796833818
ENSG00000198466.ENSG00000268750.ENSG00000269343.ENSG00000083828.45	ENSG00000198466+ENSG00000268750+ENSG00000269343+ENSG00000083828	chr19	dexseq_prepare_annotation2.py	exon	.	+	.		20	0.0029046023587381	0.0325787796833818
ENSG00000181240.11	ENSG00000181240	chr19	dexseq_prepare_annotation2.py	exon	.	-	.	SLC25A41	3	0.00291036832469304	0.0326161126907182
ENSG00000158525.16	ENSG00000158525	chr7	dexseq_prepare_annotation2.py	exon	.	+	.	CPA5	5	0.00291518964331781	0.0326428055374357
ENSG00000102910.38	ENSG00000102910	chr16	dexseq_prepare_annotation2.py	exon	.	+	.	LONP2	11	0.0029200304351039	0.0326696716154894
ENSG00000237854.2	ENSG00000237854	chr17	dexseq_prepare_annotation2.py	exon	.	+	.	LINC00674	3	0.0029256633016619	0.0327053472343675
ENSG00000215182.23	ENSG00000215182	chr11	dexseq_prepare_annotation2.py	exon	.	+	.	MUC5AC	12	0.00294861650423723	0.0329344219058417
ENSG00000263766.8	ENSG00000263766	chr17	dexseq_prepare_annotation2.py	exon	.	-	.	RP11-580I16.2	6	0.00298332163757005	0.0332942675832567
ENSG00000106617.42	ENSG00000106617	chr7	dexseq_prepare_annotation2.py	exon	.	-	.	PRKAG2	10	0.00299758884582764	0.0334208735034679
ENSG00000091513.ENSG00000242337.60	ENSG00000091513+ENSG00000242337	chr3	dexseq_prepare_annotation2.py	exon	.	+	.		18	0.00299966139135079	0.0334208735034679
ENSG00000103064.43	ENSG00000103064	chr16	dexseq_prepare_annotation2.py	exon	.	+	.	SLC7A6	4	0.00300865936270654	0.0334932370485659
ENSG00000081791.18	ENSG00000081791	chr5	dexseq_prepare_annotation2.py	exon	.	+	.	KIAA0141	12	0.00303983087273003	0.0338121171305075
ENSG00000255246.3	ENSG00000255246	chr11	dexseq_prepare_annotation2.py	exon	.	-	.	RP11-179A16.2	4	0.00305225344506447	0.0339020964772522
ENSG00000203343.ENSG00000103021.22	ENSG00000203343+ENSG00000103021	chr16	dexseq_prepare_annotation2.py	exon	.	+	.		2	0.00305298753868088	0.0339020964772522
ENSG00000225640.2	ENSG00000225640	chr20	dexseq_prepare_annotation2.py	exon	.	-	.	RP5-1022P6.4	2	0.00305907566493768	0.0339415352176874
ENSG00000267072.ENSG00000103184.ENSG00000033011.34	ENSG00000267072+ENSG00000103184+ENSG00000033011	chr16	dexseq_prepare_annotation2.py	exon	.	+	.		8	0.00308469324018087	0.0341974152832313
ENSG00000159579.20	ENSG00000159579	chr16	dexseq_prepare_annotation2.py	exon	.	+	.	RSPRY1	9	0.00309162252176238	0.0342458617249192
ENSG00000186104.16	ENSG00000186104	chr11	dexseq_prepare_annotation2.py	exon	.	-	.	CYP2R1	7	0.00310584513367869	0.034374949324859
ENSG00000151883.12	ENSG00000151883	chr5	dexseq_prepare_annotation2.py	exon	.	+	.	PARP8	8	0.00311368809505141	0.0344332730577545
ENSG00000025770.40	ENSG00000025770	chr22	dexseq_prepare_annotation2.py	exon	.	+	.	NCAPH2	12	0.00314652012823327	0.0347676183615932
ENSG00000133597.ENSG00000090266.46	ENSG00000133597+ENSG00000090266	chr7	dexseq_prepare_annotation2.py	exon	.	+	.		8	0.0032047850241947	0.0353822016573839
ENSG00000224086.3	ENSG00000224086	chr22	dexseq_prepare_annotation2.py	exon	.	+	.	LL22NC03-86G7.1	3	0.00322482874633097	0.0355741413476131
ENSG00000054392.3	ENSG00000054392	chr1	dexseq_prepare_annotation2.py	exon	.	+	.	HHAT	3	0.00327849726694463	0.0361363854439754
ENSG00000198885.11	ENSG00000198885	chr2	dexseq_prepare_annotation2.py	exon	.	+	.	ITPRIPL1	3	0.00333418870698484	0.0367199827886125
ENSG00000128596.47	ENSG00000128596	chr7	dexseq_prepare_annotation2.py	exon	.	+	.	CCDC136	30	0.00336022707909164	0.0369763145931951
ENSG00000158125.36	ENSG00000158125	chr2	dexseq_prepare_annotation2.py	exon	.	-	.	XDH	23	0.00338938876776906	0.0372375569499981
ENSG00000123338.19	ENSG00000123338	chr12	dexseq_prepare_annotation2.py	exon	.	+	.	NCKAP1L	12	0.00338953324602778	0.0372375569499981
ENSG00000165409.26	ENSG00000165409	chr14	dexseq_prepare_annotation2.py	exon	.	+	.	TSHR	16	0.00339575059807331	0.0372752573854134
ENSG00000110046.46	ENSG00000110046	chr11	dexseq_prepare_annotation2.py	exon	.	-	.	ATG2A	25	0.00342853043228441	0.0376042341921292
ENSG00000068615.24	ENSG00000068615	chr2	dexseq_prepare_annotation2.py	exon	.	-	.	REEP1	17	0.00343857472543574	0.0376835122039768
ENSG00000144134.43	ENSG00000144134	chr2	dexseq_prepare_annotation2.py	exon	.	+	.	RABL2A	30	0.00345059664387137	0.0377843156232756
ENSG00000176728.12	ENSG00000176728	chrY	dexseq_prepare_annotation2.py	exon	.	-	.	TTTY14	4	0.0034603168077807	0.0378597704046718
ENSG00000140470.40	ENSG00000140470	chr15	dexseq_prepare_annotation2.py	exon	.	-	.	ADAMTS17	11	0.00346601521814672	0.0378911353219128
ENSG00000253495.ENSG00000136960.24	ENSG00000253495+ENSG00000136960	chr8	dexseq_prepare_annotation2.py	exon	.	-	.		20	0.00348428125645259	0.0380597285653814
ENSG00000238542.ENSG00000163492.ENSG00000155657.407	ENSG00000238542+ENSG00000163492+ENSG00000155657	chr2	dexseq_prepare_annotation2.py	exon	.	-	.		93	0.00349222812205333	0.0381154196583977
ENSG00000151690.26	ENSG00000151690	chr2	dexseq_prepare_annotation2.py	exon	.	+	.	MFSD6	18	0.0035165942239801	0.0383500793081318
ENSG00000230906.5	ENSG00000230906	chr2	dexseq_prepare_annotation2.py	exon	.	+	.	AC023115.1	2	0.00355520057541926	0.0387395267912745
ENSG00000156453.20	ENSG00000156453	chr5	dexseq_prepare_annotation2.py	exon	.	-	.	PCDH1	8	0.00359200704576277	0.0391087439213601
ENSG00000159625.39	ENSG00000159625	chr16	dexseq_prepare_annotation2.py	exon	.	+	.	CCDC135	17	0.00359746526740852	0.0391363274334905
ENSG00000110841.58	ENSG00000110841	chr12	dexseq_prepare_annotation2.py	exon	.	+	.	PPFIBP1	25	0.00362711175281288	0.0394267931473511
ENSG00000255650.7	ENSG00000255650	chr12	dexseq_prepare_annotation2.py	exon	.	-	.	FAM222A-AS1	7	0.0036667626965034	0.0398254477612922
ENSG00000171720.47	ENSG00000171720	chr5	dexseq_prepare_annotation2.py	exon	.	-	.	HDAC3	30	0.00367427372074142	0.0398746607114688
ENSG00000236581.67	ENSG00000236581	chr13	dexseq_prepare_annotation2.py	exon	.	+	.	STARD13-AS	39	0.00370020797954299	0.0401235680504577
ENSG00000156206.9	ENSG00000156206	chr15	dexseq_prepare_annotation2.py	exon	.	+	.	C15orf26	2	0.00371860787539223	0.0402904388507072
ENSG00000159173.22	ENSG00000159173	chr1	dexseq_prepare_annotation2.py	exon	.	-	.	TNNI1	14	0.00374307092319419	0.0405169701903818
ENSG00000232495.ENSG00000177951.19	ENSG00000232495+ENSG00000177951	chr11	dexseq_prepare_annotation2.py	exon	.	-	.		5	0.00374557149133116	0.0405169701903818
ENSG00000170037.55	ENSG00000170037	chr17	dexseq_prepare_annotation2.py	exon	.	+	.	CNTROB	22	0.00374989539408432	0.0405309775995495
ENSG00000078814.32	ENSG00000078814	chr20	dexseq_prepare_annotation2.py	exon	.	+	.	MYH7B	9	0.00375370205195254	0.0405393762366238
ENSG00000132693.11	ENSG00000132693	chr1	dexseq_prepare_annotation2.py	exon	.	-	.	CRP	8	0.0037573728420864	0.0405462951612565
ENSG00000188010.ENSG00000214694.21	ENSG00000188010+ENSG00000214694	chr2	dexseq_prepare_annotation2.py	exon	.	+	.		18	0.00376773430587049	0.0406027424762361
ENSG00000100314.2	ENSG00000100314	chr22	dexseq_prepare_annotation2.py	exon	.	+	.	CABP7	3	0.00377070600385112	0.0406027424762361
ENSG00000177058.64	ENSG00000177058	chr5	dexseq_prepare_annotation2.py	exon	.	-	.	SLC38A9	30	0.00377170681548176	0.0406027424762361
ENSG00000137076.71	ENSG00000137076	chr9	dexseq_prepare_annotation2.py	exon	.	-	.	TLN1	17	0.00380968557637461	0.0409786195317272
ENSG00000163071.19	ENSG00000163071	chr4	dexseq_prepare_annotation2.py	exon	.	+	.	SPATA18	2	0.00383930188700841	0.0412640148996462
ENSG00000105426.16	ENSG00000105426	chr19	dexseq_prepare_annotation2.py	exon	.	-	.	PTPRS	8	0.00385834047360616	0.0414353562418331
ENSG00000145703.70	ENSG00000145703	chr5	dexseq_prepare_annotation2.py	exon	.	+	.	IQGAP2	42	0.00387291084072745	0.0415584763109655
ENSG00000144730.25	ENSG00000144730	chr3	dexseq_prepare_annotation2.py	exon	.	-	.	IL17RD	16	0.00387793854412955	0.0415790830600942
ENSG00000078018.38	ENSG00000078018	chr2	dexseq_prepare_annotation2.py	exon	.	+	.	MAP2	10	0.00388390810351349	0.0415859927856998
ENSG00000155465.56	ENSG00000155465	chr14	dexseq_prepare_annotation2.py	exon	.	-	.	SLC7A7	26	0.00388479866841975	0.0415859927856998
ENSG00000224186.14	ENSG00000224186	chr5	dexseq_prepare_annotation2.py	exon	.	+	.	C5orf66	10	0.00388924673275373	0.0416003281622523
ENSG00000095637.54	ENSG00000095637	chr10	dexseq_prepare_annotation2.py	exon	.	-	.	SORBS1	22	0.00389589894294932	0.0416381978878632
ENSG00000155329.16	ENSG00000155329	chr5	dexseq_prepare_annotation2.py	exon	.	-	.	ZCCHC10	10	0.0039142080631662	0.0418004932906839
ENSG00000197142.22	ENSG00000197142	chr10	dexseq_prepare_annotation2.py	exon	.	+	.	ACSL5	17	0.00393236400022425	0.0419608952846896
ENSG00000166535.40	ENSG00000166535	chr12	dexseq_prepare_annotation2.py	exon	.	+	.	A2ML1	25	0.00393579919376476	0.0419640868619651
ENSG00000176761.5	ENSG00000176761	chr19	dexseq_prepare_annotation2.py	exon	.	+	.	ZNF285B	5	0.00397988316569082	0.0424003317198319
ENSG00000105520.27	ENSG00000105520	chr19	dexseq_prepare_annotation2.py	exon	.	+	.	DKFZP761J1410	15	0.004014242835404	0.0427323654578687
ENSG00000164327.43	ENSG00000164327	chr5	dexseq_prepare_annotation2.py	exon	.	-	.	RICTOR	15	0.00404604079718547	0.0430366231376302
ENSG00000151893.23	ENSG00000151893	chr10	dexseq_prepare_annotation2.py	exon	.	-	.	CACUL1	9	0.00405860094811777	0.0431359327138712
ENSG00000162994.27	ENSG00000162994	chr2	dexseq_prepare_annotation2.py	exon	.	-	.	CLHC1	8	0.00421199508985192	0.0447307192835782
ENSG00000255429.ENSG00000086991.45	ENSG00000255429+ENSG00000086991	chr11	dexseq_prepare_annotation2.py	exon	.	-	.		27	0.0042247432372338	0.04481761382114
ENSG00000224420.ENSG00000126457.38	ENSG00000224420+ENSG00000126457	chr19	dexseq_prepare_annotation2.py	exon	.	+	.		11	0.0042286408179752	0.04481761382114
ENSG00000082153.36	ENSG00000082153	chr2	dexseq_prepare_annotation2.py	exon	.	+	.	BZW1	2	0.00423022541335474	0.04481761382114
ENSG00000133704.44	ENSG00000133704	chr12	dexseq_prepare_annotation2.py	exon	.	-	.	IPO8	17	0.00425894490143814	0.0450861880744808
ENSG00000124279.17	ENSG00000124279	chr5	dexseq_prepare_annotation2.py	exon	.	-	.	FASTKD3	8	0.00427007978499992	0.0451683301210149
ENSG00000253250.5	ENSG00000253250	chr8	dexseq_prepare_annotation2.py	exon	.	-	.	C8orf88	4	0.00428159405671117	0.0452543523482245
ENSG00000175928.6	ENSG00000175928	chr3	dexseq_prepare_annotation2.py	exon	.	+	.	LRRN1	2	0.00431013273780164	0.0455200364360882
ENSG00000263033.2	ENSG00000263033	chr16	dexseq_prepare_annotation2.py	exon	.	+	.	RP11-396B14.2	2	0.00432238103332939	0.0456133916458838
ENSG00000160216.44	ENSG00000160216	chr21	dexseq_prepare_annotation2.py	exon	.	+	.	AGPAT3	30	0.00432813427288487	0.045638112455061
ENSG00000133794.57	ENSG00000133794	chr11	dexseq_prepare_annotation2.py	exon	.	+	.	ARNTL	48	0.00435840568758487	0.0459114490736617
ENSG00000002834.22	ENSG00000002834	chr17	dexseq_prepare_annotation2.py	exon	.	+	.	LASP1	16	0.00436091859895553	0.0459114490736617
ENSG00000135912.67	ENSG00000135912	chr2	dexseq_prepare_annotation2.py	exon	.	+	.	TTLL4	10	0.00437308514849164	0.0460033430597222
ENSG00000243831.ENSG00000198670.30	ENSG00000243831+ENSG00000198670	chr6	dexseq_prepare_annotation2.py	exon	.	-	.		20	0.0044029625935306	0.0462742031820595
ENSG00000092140.38	ENSG00000092140	chr14	dexseq_prepare_annotation2.py	exon	.	+	.	G2E3	25	0.00440574955937103	0.0462742031820595
ENSG00000214439.5	ENSG00000214439	chr7	dexseq_prepare_annotation2.py	exon	.	-	.	FAM185BP	4	0.0044361617846019	0.046557083011575
ENSG00000113575.ENSG00000272772.ENSG00000113558.ENSG00000273345.ENSG00000006837.62	ENSG00000113575+ENSG00000272772+ENSG00000113558+ENSG00000273345+ENSG00000006837	chr5	dexseq_prepare_annotation2.py	exon	.	-	.		60	0.00446973219879457	0.0468726383636913
ENSG00000160949.32	ENSG00000160949	chr8	dexseq_prepare_annotation2.py	exon	.	-	.	TONSL	26	0.00448776594671968	0.0470248990861832
ENSG00000118094.28	ENSG00000118094	chr11	dexseq_prepare_annotation2.py	exon	.	-	.	TREH	21	0.00449801023007855	0.0470953637626613
ENSG00000079156.23	ENSG00000079156	chr2	dexseq_prepare_annotation2.py	exon	.	+	.	OSBPL6	14	0.00450394407410143	0.0471206220919087
ENSG00000223649.1	ENSG00000223649	chr1	dexseq_prepare_annotation2.py	exon	.	+	.	RP11-359E8.3	2	0.00451056064767378	0.047152978145721
ENSG00000163075.25	ENSG00000163075	chr2	dexseq_prepare_annotation2.py	exon	.	+	.	PCDP1	2	0.0045270599956858	0.047288516629408
ENSG00000198632.ENSG00000174368.32	ENSG00000198632+ENSG00000174368	chr7	dexseq_prepare_annotation2.py	exon	.	-	.		25	0.00456254117403213	0.0475490568254586
ENSG00000231898.72	ENSG00000231898	chr2	dexseq_prepare_annotation2.py	exon	.	-	.	AC012594.1	29	0.00456258547357572	0.0475490568254586
ENSG00000055483.76	ENSG00000055483	chr17	dexseq_prepare_annotation2.py	exon	.	-	.	USP36	9	0.0045626626533061	0.0475490568254586
ENSG00000227075.2	ENSG00000227075	chr21	dexseq_prepare_annotation2.py	exon	.	-	.	AP000472.3	3	0.00458355020627892	0.047729560552699
ENSG00000261934.ENSG00000253910.ENSG00000204956.ENSG00000253159.ENSG00000242419.ENSG00000253846.ENSG00000262209.ENSG00000253485.ENSG00000253767.ENSG00000240184.ENSG00000240764.ENSG00000253731.ENSG00000254221.ENSG00000081853.ENSG00000253305.ENSG00000254122.ENSG00000253953.ENSG00000254245.ENSG00000262576.ENSG00000253873.ENSG00000253537.22	ENSG00000261934+ENSG00000253910+ENSG00000204956+ENSG00000253159+ENSG00000242419+ENSG00000253846+ENSG00000262209+ENSG00000253485+ENSG00000253767+ENSG00000240184+ENSG00000240764+ENSG00000253731+ENSG00000254221+ENSG00000081853+ENSG00000253305+ENSG00000254122+ENSG00000253953+ENSG00000254245+ENSG00000262576+ENSG00000253873+ENSG00000253537	chr5	dexseq_prepare_annotation2.py	exon	.	+	.		14	0.00463184899140501	0.0481950010528697
ENSG00000115718.33	ENSG00000115718	chr2	dexseq_prepare_annotation2.py	exon	.	+	.	PROC	15	0.00473714000789757	0.0492522691885605
ENSG00000234757.4	ENSG00000234757	chr22	dexseq_prepare_annotation2.py	exon	.	-	.	CA15P2	4	0.00475125341541617	0.0493447401470066
ENSG00000128626.4	ENSG00000128626	chr19	dexseq_prepare_annotation2.py	exon	.	+	.	MRPS12	3	0.00475340931540927	0.0493447401470066
ENSG00000183484.13	ENSG00000183484	chr14	dexseq_prepare_annotation2.py	exon	.	-	.	GPR132	8	0.00476043472892895	0.0493641433089671
ENSG00000101280.9	ENSG00000101280	chr20	dexseq_prepare_annotation2.py	exon	.	-	.	ANGPT4	3	0.00476265667826594	0.0493641433089671
ENSG00000117528.32	ENSG00000117528	chr1	dexseq_prepare_annotation2.py	exon	.	+	.	ABCD3	20	0.00478356243666476	0.0495355080344905
ENSG00000174332.9	ENSG00000174332	chr1	dexseq_prepare_annotation2.py	exon	.	-	.	GLIS1	6	0.00478659381874271	0.0495355080344905
ENSG00000272146.4	ENSG00000272146	chr3	dexseq_prepare_annotation2.py	exon	.	+	.	RP11-755B10.4	3	0.00479689972914506	0.049603798512898
ENSG00000104738.48	ENSG00000104738	chr8	dexseq_prepare_annotation2.py	exon	.	+	.	MCM4	34	0.00480722628472548	0.0496721968462638
ENSG00000234773.8	ENSG00000234773	chr19	dexseq_prepare_annotation2.py	exon	.	+	.	CTD-2666L21.1	7	0.00482530161360179	0.0498204945151278
ENSG00000101596.75	ENSG00000101596	chr18	dexseq_prepare_annotation2.py	exon	.	+	.	SMCHD1	13	0.00484229874436398	0.049957439859934
ENSG00000142449.74	ENSG00000142449	chr19	dexseq_prepare_annotation2.py	exon	.	-	.	FBN3	26	0.0048557807318276	0.0500579368047651
ENSG00000160183.27	ENSG00000160183	chr21	dexseq_prepare_annotation2.py	exon	.	-	.	TMPRSS3	6	0.00487064422057306	0.0501725098656568
ENSG00000115750.36	ENSG00000115750	chr2	dexseq_prepare_annotation2.py	exon	.	+	.	TAF1B	2	0.00490689492055622	0.0504689210093843
ENSG00000145819.55	ENSG00000145819	chr5	dexseq_prepare_annotation2.py	exon	.	+	.	ARHGAP26	19	0.00490696257628047	0.0504689210093843
ENSG00000187240.105	ENSG00000187240	chr11	dexseq_prepare_annotation2.py	exon	.	+	.	DYNC2H1	36	0.00494305154314434	0.0508010543001647
ENSG00000237296.ENSG00000243716.88	ENSG00000237296+ENSG00000243716	chr16	dexseq_prepare_annotation2.py	exon	.	+	.		24	0.00496292726241668	0.0509661778191847
ENSG00000256209.2	ENSG00000256209	chr12	dexseq_prepare_annotation2.py	exon	.	-	.	RP11-897M7.1	2	0.00496842825185947	0.0509835417470334
ENSG00000240527.ENSG00000138185.ENSG00000173088.ENSG00000270099.44	ENSG00000240527+ENSG00000138185+ENSG00000173088+ENSG00000270099	chr10	dexseq_prepare_annotation2.py	exon	.	+	.		8	0.00499309978632476	0.0511930152431755
ENSG00000027001.22	ENSG00000027001	chr13	dexseq_prepare_annotation2.py	exon	.	-	.	MIPEP	10	0.00499649337923827	0.0511930152431755
ENSG00000176463.35	ENSG00000176463	chr15	dexseq_prepare_annotation2.py	exon	.	+	.	SLCO3A1	9	0.00501206112383726	0.0513132286901809
ENSG00000170954.22	ENSG00000170954	chr19	dexseq_prepare_annotation2.py	exon	.	-	.	ZNF415	19	0.00504977544967913	0.0516598205597526
ENSG00000225083.3	ENSG00000225083	chr13	dexseq_prepare_annotation2.py	exon	.	+	.	GRTP1-AS1	2	0.00508257720145007	0.0519556650363662
ENSG00000163633.23	ENSG00000163633	chr4	dexseq_prepare_annotation2.py	exon	.	-	.	C4orf36	21	0.00509502188121543	0.0520431204523234
ENSG00000213904.20	ENSG00000213904	chr19	dexseq_prepare_annotation2.py	exon	.	+	.	LIPE-AS1	6	0.0051501451421692	0.0525660504556568
ENSG00000100726.38	ENSG00000100726	chr16	dexseq_prepare_annotation2.py	exon	.	+	.	TELO2	24	0.00515477922199574	0.0525732475377477
ENSG00000163605.ENSG00000172986.31	ENSG00000163605+ENSG00000172986	chr3	dexseq_prepare_annotation2.py	exon	.	+	.		3	0.00516899164407985	0.0526399458469596
ENSG00000135775.37	ENSG00000135775	chr1	dexseq_prepare_annotation2.py	exon	.	+	.	COG2	22	0.00516918682033517	0.0526399458469596
ENSG00000159899.5	ENSG00000159899	chr9	dexseq_prepare_annotation2.py	exon	.	+	.	NPR2	5	0.0052255681602893	0.0531736331200237
ENSG00000101542.17	ENSG00000101542	chr18	dexseq_prepare_annotation2.py	exon	.	+	.	CDH20	4	0.00525891029576448	0.0534722482276782
ENSG00000033100.ENSG00000211517.13	ENSG00000033100+ENSG00000211517	chr7	dexseq_prepare_annotation2.py	exon	.	+	.		7	0.00527390531514716	0.0535452917968533
ENSG00000167702.35	ENSG00000167702	chr8	dexseq_prepare_annotation2.py	exon	.	+	.	KIFC2	16	0.00527409719664096	0.0535452917968533
ENSG00000204685.4	ENSG00000204685	chr2	dexseq_prepare_annotation2.py	exon	.	+	.	STARD7-AS1	5	0.0052931589719522	0.0536980744531405
ENSG00000186001.36	ENSG00000186001	chr3	dexseq_prepare_annotation2.py	exon	.	+	.	LRCH3	25	0.0053466753882323	0.054199896492376
ENSG00000223519.23	ENSG00000223519	chr1	dexseq_prepare_annotation2.py	exon	.	-	.	KIF28P	5	0.00535758950037966	0.0542485676049975
ENSG00000230782.6	ENSG00000230782	chr9	dexseq_prepare_annotation2.py	exon	.	-	.	RP11-508N12.2	2	0.00535958496179707	0.0542485676049975
ENSG00000272084.ENSG00000127481.153	ENSG00000272084+ENSG00000127481	chr1	dexseq_prepare_annotation2.py	exon	.	-	.		123	0.00537748301319721	0.0543885866965925
ENSG00000141002.ENSG00000267048.ENSG00000198211.ENSG00000258839.ENSG00000256390.ENSG00000258947.118	ENSG00000141002+ENSG00000267048+ENSG00000198211+ENSG00000258839+ENSG00000256390+ENSG00000258947	chr16	dexseq_prepare_annotation2.py	exon	.	+	.		58	0.00541011912153702	0.0546773443846577
ENSG00000105738.20	ENSG00000105738	chr19	dexseq_prepare_annotation2.py	exon	.	+	.	SIPA1L3	12	0.00543737417905811	0.0549113236905483
ENSG00000185298.20	ENSG00000185298	chr17	dexseq_prepare_annotation2.py	exon	.	+	.	CCDC137	8	0.00546166508368273	0.0551150380729703
ENSG00000111731.51	ENSG00000111731	chr12	dexseq_prepare_annotation2.py	exon	.	-	.	C2CD5	13	0.00547990067130078	0.0552487171226947
ENSG00000166432.20	ENSG00000166432	chrX	dexseq_prepare_annotation2.py	exon	.	-	.	ZMAT1	8	0.00548316989305273	0.0552487171226947
ENSG00000234362.5	ENSG00000234362	chr2	dexseq_prepare_annotation2.py	exon	.	-	.	AC104654.2	6	0.00551396582216559	0.0555172134434897
ENSG00000177138.21	ENSG00000177138	chrX	dexseq_prepare_annotation2.py	exon	.	-	.	FAM9B	10	0.00552034333378463	0.0555293434376844
ENSG00000100100.18	ENSG00000100100	chr22	dexseq_prepare_annotation2.py	exon	.	-	.	PIK3IP1	4	0.00553113713096407	0.0555293434376844
ENSG00000226877.ENSG00000231616.39	ENSG00000226877+ENSG00000231616	chr9	dexseq_prepare_annotation2.py	exon	.	+	.		18	0.0055316050901252	0.0555293434376844
ENSG00000107186.84	ENSG00000107186	chr9	dexseq_prepare_annotation2.py	exon	.	-	.	MPDZ	32	0.00553177003231697	0.0555293434376844
ENSG00000147647.25	ENSG00000147647	chr8	dexseq_prepare_annotation2.py	exon	.	-	.	DPYS	19	0.00556323894486901	0.0558033735541921
ENSG00000237594.1	ENSG00000237594	chr21	dexseq_prepare_annotation2.py	exon	.	+	.	AP000251.3	2	0.00559144791649871	0.0560443180304639
ENSG00000258976.4	ENSG00000258976	chr14	dexseq_prepare_annotation2.py	exon	.	-	.	CTD-2207P18.2	4	0.00563443722048807	0.0564247180576144
ENSG00000175879.15	ENSG00000175879	chr2	dexseq_prepare_annotation2.py	exon	.	+	.	HOXD8	13	0.00563783334900459	0.0564247180576144
ENSG00000204673.21	ENSG00000204673	chr19	dexseq_prepare_annotation2.py	exon	.	-	.	AKT1S1	5	0.00564249226133462	0.0564291397226596
ENSG00000135521.ENSG00000112419.ENSG00000257065.49	ENSG00000135521+ENSG00000112419+ENSG00000257065	chr6	dexseq_prepare_annotation2.py	exon	.	+	.		24	0.00570009176210494	0.0569626048310128
ENSG00000145014.39	ENSG00000145014	chr3	dexseq_prepare_annotation2.py	exon	.	-	.	TMEM44	12	0.00577043335680778	0.0576225139906305
ENSG00000112983.76	ENSG00000112983	chr5	dexseq_prepare_annotation2.py	exon	.	-	.	BRD8	42	0.00582981119780167	0.0581720385069233
ENSG00000178445.32	ENSG00000178445	chr9	dexseq_prepare_annotation2.py	exon	.	-	.	GLDC	13	0.00584165198705318	0.0582467550214296
ENSG00000101977.41	ENSG00000101977	chrX	dexseq_prepare_annotation2.py	exon	.	-	.	MCF2	14	0.00588321265226496	0.0586174746835126
ENSG00000144524.33	ENSG00000144524	chr2	dexseq_prepare_annotation2.py	exon	.	+	.	COPS7B	8	0.00588990922777321	0.0586405322744296
ENSG00000172728.ENSG00000129696.49	ENSG00000172728+ENSG00000129696	chr8	dexseq_prepare_annotation2.py	exon	.	-	.		18	0.00592988092965193	0.0589945997915781
ENSG00000116830.33	ENSG00000116830	chr1	dexseq_prepare_annotation2.py	exon	.	+	.	TTF2	9	0.00596716952794338	0.0593214676474074
ENSG00000234763.1	ENSG00000234763	chr6	dexseq_prepare_annotation2.py	exon	.	-	.	RP11-203H2.2	2	0.00599067407231212	0.0595039633030598
ENSG00000226994.23	ENSG00000226994	chr2	dexseq_prepare_annotation2.py	exon	.	+	.	AC012593.1	17	0.00599442063616506	0.0595039633030598
ENSG00000256121.ENSG00000092421.56	ENSG00000256121+ENSG00000092421	chr5	dexseq_prepare_annotation2.py	exon	.	-	.		10	0.00601079249971727	0.059622249398604
ENSG00000128908.56	ENSG00000128908	chr15	dexseq_prepare_annotation2.py	exon	.	-	.	INO80	16	0.00602251232827622	0.0596942499738253
ENSG00000075043.22	ENSG00000075043	chr20	dexseq_prepare_annotation2.py	exon	.	-	.	KCNQ2	12	0.00602903773645337	0.0597146957449908
ENSG00000127318.6	ENSG00000127318	chr12	dexseq_prepare_annotation2.py	exon	.	-	.	IL22	5	0.00604581992152822	0.0598366245340008
ENSG00000156042.39	ENSG00000156042	chr10	dexseq_prepare_annotation2.py	exon	.	-	.	TTC18	10	0.00605710176084735	0.0599039753598658
ENSG00000162408.10	ENSG00000162408	chr1	dexseq_prepare_annotation2.py	exon	.	-	.	NOL9	8	0.00606621019102979	0.0599497478332124
ENSG00000245954.4	ENSG00000245954	chr4	dexseq_prepare_annotation2.py	exon	.	+	.	RP11-18H21.1	5	0.00612054603106727	0.0604420859348421
ENSG00000084090.21	ENSG00000084090	chr2	dexseq_prepare_annotation2.py	exon	.	-	.	STARD7	5	0.00617093217428674	0.0608947222891821
ENSG00000036448.64	ENSG00000036448	chr8	dexseq_prepare_annotation2.py	exon	.	+	.	MYOM2	42	0.00617675669183758	0.0609072817195864
ENSG00000169031.26	ENSG00000169031	chr2	dexseq_prepare_annotation2.py	exon	.	+	.	COL4A3	4	0.00621129263640507	0.0612027295785981
ENSG00000172824.40	ENSG00000172824	chr16	dexseq_prepare_annotation2.py	exon	.	+	.	CES4A	20	0.00621743064896355	0.061218130620884
ENSG00000197128.ENSG00000178201.ENSG00000268163.26	ENSG00000197128+ENSG00000178201+ENSG00000268163	chr19	dexseq_prepare_annotation2.py	exon	.	-	.		12	0.00623616701000333	0.061357463794746
ENSG00000182307.10	ENSG00000182307	chr8	dexseq_prepare_annotation2.py	exon	.	+	.	C8orf33	7	0.00624469111975303	0.061382610993956
ENSG00000269793.ENSG00000268067.11	ENSG00000269793+ENSG00000268067	chr19	dexseq_prepare_annotation2.py	exon	.	+	.		4	0.00624789747954324	0.061382610993956
ENSG00000260170.ENSG00000137767.ENSG00000104164.76	ENSG00000260170+ENSG00000137767+ENSG00000104164	chr15	dexseq_prepare_annotation2.py	exon	.	+	.		38	0.00629613374035307	0.0618111266175088
ENSG00000067221.32	ENSG00000067221	chr15	dexseq_prepare_annotation2.py	exon	.	-	.	STOML1	18	0.00630882780869457	0.0618903408417463
ENSG00000115234.38	ENSG00000115234	chr2	dexseq_prepare_annotation2.py	exon	.	+	.	SNX17	22	0.00634904985947066	0.0622392938971259
ENSG00000123104.53	ENSG00000123104	chr12	dexseq_prepare_annotation2.py	exon	.	-	.	ITPR2	37	0.00638185070618277	0.062515039750682
ENSG00000165495.42	ENSG00000165495	chr11	dexseq_prepare_annotation2.py	exon	.	+	.	PKNOX2	28	0.00642674899112278	0.0629087990125924
ENSG00000171552.6	ENSG00000171552	chr20	dexseq_prepare_annotation2.py	exon	.	-	.	BCL2L1	7	0.00646119697071739	0.0631997636441297
ENSG00000226819.3	ENSG00000226819	chr2	dexseq_prepare_annotation2.py	exon	.	-	.	MEIS1-AS3	3	0.00647518852596528	0.0632903562205562
ENSG00000168393.19	ENSG00000168393	chr2	dexseq_prepare_annotation2.py	exon	.	-	.	DTYMK	15	0.00648945439087897	0.0633834957695996
ENSG00000260914.ENSG00000168807.ENSG00000132612.39	ENSG00000260914+ENSG00000168807+ENSG00000132612	chr16	dexseq_prepare_annotation2.py	exon	.	+	.		14	0.00653099944296571	0.063742745110375
ENSG00000174292.28	ENSG00000174292	chr17	dexseq_prepare_annotation2.py	exon	.	+	.	TNK1	23	0.00655277160100133	0.0639006413496742
ENSG00000164076.33	ENSG00000164076	chr3	dexseq_prepare_annotation2.py	exon	.	-	.	CAMKV	12	0.00656185572649405	0.0639006413496742
ENSG00000197969.92	ENSG00000197969	chr9	dexseq_prepare_annotation2.py	exon	.	+	.	VPS13A	17	0.00656429280162468	0.0639006413496742
ENSG00000089060.46	ENSG00000089060	chr12	dexseq_prepare_annotation2.py	exon	.	-	.	SLC8B1	6	0.00657012711316211	0.0639006413496742
ENSG00000105221.88	ENSG00000105221	chr19	dexseq_prepare_annotation2.py	exon	.	-	.	AKT2	6	0.00657491096853876	0.0639006413496742
ENSG00000104313.23	ENSG00000104313	chr8	dexseq_prepare_annotation2.py	exon	.	-	.	EYA1	20	0.00657583014262771	0.0639006413496742
ENSG00000135519.18	ENSG00000135519	chr12	dexseq_prepare_annotation2.py	exon	.	+	.	KCNH3	15	0.00658221773205915	0.0639162956986092
ENSG00000187486.12	ENSG00000187486	chr11	dexseq_prepare_annotation2.py	exon	.	-	.	KCNJ11	7	0.00660146660228756	0.0640205056030983
ENSG00000167604.32	ENSG00000167604	chr19	dexseq_prepare_annotation2.py	exon	.	-	.	NFKBID	18	0.006602518326902	0.0640205056030983
ENSG00000258910.5	ENSG00000258910	chr2	dexseq_prepare_annotation2.py	exon	.	-	.	RP11-19E11.1	6	0.00662608242191712	0.0642024684197487
ENSG00000105939.18	ENSG00000105939	chr7	dexseq_prepare_annotation2.py	exon	.	-	.	ZC3HAV1	11	0.00664548877433343	0.0643439112079273
ENSG00000126822.31	ENSG00000126822	chr14	dexseq_prepare_annotation2.py	exon	.	+	.	PLEKHG3	26	0.00665998052671003	0.0644375990078864
ENSG00000104442.7	ENSG00000104442	chr8	dexseq_prepare_annotation2.py	exon	.	-	.	ARMC1	7	0.00666858832679183	0.064440151307219
ENSG00000094914.52	ENSG00000094914	chr12	dexseq_prepare_annotation2.py	exon	.	-	.	AAAS	32	0.00666987591065677	0.064440151307219
ENSG00000240033.1	ENSG00000240033	chr3	dexseq_prepare_annotation2.py	exon	.	-	.	RP11-12K11.2	2	0.006674731688562	0.064440537319371
ENSG00000173273.50	ENSG00000173273	chr8	dexseq_prepare_annotation2.py	exon	.	+	.	TNKS	28	0.00670013083924395	0.0646391137418337
ENSG00000239827.ENSG00000168852.24	ENSG00000239827+ENSG00000168852	chr13	dexseq_prepare_annotation2.py	exon	.	-	.		17	0.0067240512866577	0.0648231486071806
ENSG00000181982.25	ENSG00000181982	chr4	dexseq_prepare_annotation2.py	exon	.	-	.	CCDC149	9	0.0068472936842999	0.0659637413892131
ENSG00000222169.ENSG00000122692.15	ENSG00000222169+ENSG00000122692	chr9	dexseq_prepare_annotation2.py	exon	.	-	.		12	0.00686005251174519	0.0660391098270952
ENSG00000166783.66	ENSG00000166783	chr16	dexseq_prepare_annotation2.py	exon	.	-	.	KIAA0430	17	0.00687821654850067	0.0661663663806524
ENSG00000204217.15	ENSG00000204217	chr2	dexseq_prepare_annotation2.py	exon	.	+	.	BMPR2	14	0.00690709915625411	0.0663964754381008
ENSG00000047410.ENSG00000202025.63	ENSG00000047410+ENSG00000202025	chr1	dexseq_prepare_annotation2.py	exon	.	-	.		12	0.00696389030797406	0.0668943404242649
ENSG00000204252.17	ENSG00000204252	chr6	dexseq_prepare_annotation2.py	exon	.	-	.	HLA-DOA	8	0.00697874842750978	0.0669494003546043
ENSG00000188603.ENSG00000261832.ENSG00000233232.89	ENSG00000188603+ENSG00000261832+ENSG00000233232	chr16	dexseq_prepare_annotation2.py	exon	.	-	.		59	0.00697962883900105	0.0669494003546043
ENSG00000066629.65	ENSG00000066629	chr14	dexseq_prepare_annotation2.py	exon	.	+	.	EML1	28	0.00703270589264736	0.0673969482709781
ENSG00000140105.66	ENSG00000140105	chr14	dexseq_prepare_annotation2.py	exon	.	-	.	WARS	40	0.00703636026713672	0.0673969482709781
ENSG00000168434.27	ENSG00000168434	chr16	dexseq_prepare_annotation2.py	exon	.	-	.	COG7	23	0.00707965592872977	0.0677631444794943
ENSG00000161132.7	ENSG00000161132	chr22	dexseq_prepare_annotation2.py	exon	.	+	.	XXbac-B444P24.10	2	0.00708789082621708	0.0677934718696288
ENSG00000263718.7	ENSG00000263718	chr17	dexseq_prepare_annotation2.py	exon	.	-	.	RP11-285E9.6	4	0.00710871350186053	0.0679440681202827
ENSG00000225697.70	ENSG00000225697	chr3	dexseq_prepare_annotation2.py	exon	.	-	.	SLC26A6	37	0.00711820213964406	0.0679861975949873
ENSG00000163872.23	ENSG00000163872	chr3	dexseq_prepare_annotation2.py	exon	.	+	.	YEATS2	4	0.00716309481507412	0.0683661709846697
ENSG00000230698.1	ENSG00000230698	chr3	dexseq_prepare_annotation2.py	exon	.	+	.	CTD-2330K9.2	2	0.00721917599576217	0.0688523121876648
ENSG00000144596.36	ENSG00000144596	chr3	dexseq_prepare_annotation2.py	exon	.	-	.	GRIP2	29	0.00736746332713094	0.0702165432908398
ENSG00000156299.34	ENSG00000156299	chr21	dexseq_prepare_annotation2.py	exon	.	-	.	TIAM1	8	0.00739120016302859	0.0703926330117335
ENSG00000153048.35	ENSG00000153048	chr16	dexseq_prepare_annotation2.py	exon	.	-	.	CARHSP1	21	0.00743173295915343	0.0707283205735647
ENSG00000154727.11	ENSG00000154727	chr21	dexseq_prepare_annotation2.py	exon	.	+	.	GABPA	4	0.00745504000831616	0.0708997088495228
ENSG00000204536.78	ENSG00000204536	chr6	dexseq_prepare_annotation2.py	exon	.	-	.	CCHCR1	2	0.00746771548100133	0.0709698159455105
ENSG00000118900.37	ENSG00000118900	chr16	dexseq_prepare_annotation2.py	exon	.	+	.	UBN1	27	0.00747674787554793	0.0710052259210127
ENSG00000123560.55	ENSG00000123560	chrX	dexseq_prepare_annotation2.py	exon	.	+	.	PLP1	40	0.00749087712783527	0.0710889552110381
ENSG00000140332.80	ENSG00000140332	chr15	dexseq_prepare_annotation2.py	exon	.	-	.	TLE3	45	0.00749687582035878	0.0710954609158191
ENSG00000168259.35	ENSG00000168259	chr17	dexseq_prepare_annotation2.py	exon	.	-	.	DNAJC7	15	0.00750494581431738	0.071097734932129
ENSG00000166313.50	ENSG00000166313	chr11	dexseq_prepare_annotation2.py	exon	.	-	.	APBB1	44	0.00750774228077859	0.071097734932129
ENSG00000135929.20	ENSG00000135929	chr2	dexseq_prepare_annotation2.py	exon	.	+	.	CYP27A1	17	0.00759520889121831	0.0718751698538842
ENSG00000143603.16	ENSG00000143603	chr1	dexseq_prepare_annotation2.py	exon	.	-	.	KCNN3	9	0.00764106022211918	0.072250795005934
ENSG00000144749.35	ENSG00000144749	chr3	dexseq_prepare_annotation2.py	exon	.	-	.	LRIG1	2	0.00764570104838223	0.072250795005934
ENSG00000116688.30	ENSG00000116688	chr1	dexseq_prepare_annotation2.py	exon	.	+	.	MFN2	18	0.00773187753765603	0.0730135873898203
ENSG00000229186.2	ENSG00000229186	chr12	dexseq_prepare_annotation2.py	exon	.	+	.	ADAM1A	2	0.00775776458186505	0.0732063807263302
ENSG00000174343.9	ENSG00000174343	chr4	dexseq_prepare_annotation2.py	exon	.	+	.	CHRNA9	6	0.00778012098127461	0.0733656087740913
ENSG00000157470.42	ENSG00000157470	chr15	dexseq_prepare_annotation2.py	exon	.	+	.	FAM81A	13	0.00788840085005247	0.074334289982079
ENSG00000205078.ENSG00000103111.44	ENSG00000205078+ENSG00000103111	chr16	dexseq_prepare_annotation2.py	exon	.	+	.		13	0.00790383410957101	0.0744273076848485
ENSG00000198682.5	ENSG00000198682	chr10	dexseq_prepare_annotation2.py	exon	.	+	.	PAPSS2	5	0.0079298567347834	0.0746198403432747
ENSG00000135502.39	ENSG00000135502	chr12	dexseq_prepare_annotation2.py	exon	.	+	.	SLC26A10	23	0.00794488106676093	0.0747086813452761
ENSG00000228340.35	ENSG00000228340	chr20	dexseq_prepare_annotation2.py	exon	.	+	.	RP5-1043L13.1	15	0.00795352895743351	0.0747374796203777
ENSG00000261263.3	ENSG00000261263	chr16	dexseq_prepare_annotation2.py	exon	.	-	.	RP11-586K12.13	4	0.00796688427891039	0.0748104410779649
ENSG00000213047.33	ENSG00000213047	chr1	dexseq_prepare_annotation2.py	exon	.	-	.	DENND1B	13	0.0080098540043124	0.0751611896435514
ENSG00000065154.27	ENSG00000065154	chr10	dexseq_prepare_annotation2.py	exon	.	-	.	OAT	5	0.00802397074783416	0.0752408917847014
ENSG00000185585.10	ENSG00000185585	chr9	dexseq_prepare_annotation2.py	exon	.	+	.	OLFML2A	2	0.00803418520864877	0.0752839161603145
ENSG00000140326.11	ENSG00000140326	chr15	dexseq_prepare_annotation2.py	exon	.	-	.	CDAN1	8	0.00805271355310419	0.0753617558825311
ENSG00000035664.39	ENSG00000035664	chr15	dexseq_prepare_annotation2.py	exon	.	-	.	DAPK2	12	0.00805375614020025	0.0753617558825311
ENSG00000189091.52	ENSG00000189091	chr16	dexseq_prepare_annotation2.py	exon	.	+	.	SF3B3	21	0.00806471977639631	0.0754116109908868
ENSG00000147813.46	ENSG00000147813	chr8	dexseq_prepare_annotation2.py	exon	.	-	.	NAPRT1	31	0.00811689215566581	0.0758464622450867
ENSG00000077254.16	ENSG00000077254	chr1	dexseq_prepare_annotation2.py	exon	.	-	.	USP33	9	0.00812462438124098	0.0758657354119927
ENSG00000233901.11	ENSG00000233901	chr9	dexseq_prepare_annotation2.py	exon	.	+	.	RP11-65J3.1	10	0.0082131233946568	0.0766386360836142
ENSG00000230534.10	ENSG00000230534	chr10	dexseq_prepare_annotation2.py	exon	.	-	.	RP11-297A16.2	5	0.00824090422402188	0.076844278342604
ENSG00000154227.26	ENSG00000154227	chr15	dexseq_prepare_annotation2.py	exon	.	-	.	CERS3	19	0.00824747214529298	0.0768519671143213
ENSG00000239539.ENSG00000204740.38	ENSG00000239539+ENSG00000204740	chr10	dexseq_prepare_annotation2.py	exon	.	+	.		29	0.00830137489046779	0.0773004157337158
ENSG00000137497.88	ENSG00000137497	chr11	dexseq_prepare_annotation2.py	exon	.	-	.	NUMA1	11	0.00837268392052517	0.0779102110852206
ENSG00000159210.43	ENSG00000159210	chr17	dexseq_prepare_annotation2.py	exon	.	-	.	SNF8	19	0.00842307903985048	0.0783246842475603
ENSG00000160255.49	ENSG00000160255	chr21	dexseq_prepare_annotation2.py	exon	.	-	.	ITGB2	24	0.00843741154511596	0.0784034749202755
ENSG00000267796.ENSG00000188223.ENSG00000205155.40	ENSG00000267796+ENSG00000188223+ENSG00000205155	chr19	dexseq_prepare_annotation2.py	exon	.	+	.		2	0.00851831946406811	0.0791003697076304
ENSG00000168389.28	ENSG00000168389	chr1	dexseq_prepare_annotation2.py	exon	.	+	.	MFSD2A	24	0.00854629718830725	0.079305133617711
ENSG00000167272.17	ENSG00000167272	chr12	dexseq_prepare_annotation2.py	exon	.	-	.	POP5	10	0.00855459022585535	0.0793270767929109
ENSG00000214883.7	ENSG00000214883	chr11	dexseq_prepare_annotation2.py	exon	.	+	.	RP11-574M7.2	3	0.00856340570683718	0.0793538308609338
ENSG00000156599.20	ENSG00000156599	chr11	dexseq_prepare_annotation2.py	exon	.	+	.	ZDHHC5	11	0.00859740373937426	0.0796137435547176
ENSG00000104081.25	ENSG00000104081	chr15	dexseq_prepare_annotation2.py	exon	.	-	.	BMF	7	0.00861356375036359	0.0797082272085859
ENSG00000166220.9	ENSG00000166220	chr10	dexseq_prepare_annotation2.py	exon	.	-	.	TBATA	6	0.00863237005479534	0.0797901628557846
ENSG00000170425.3	ENSG00000170425	chr17	dexseq_prepare_annotation2.py	exon	.	+	.	ADORA2B	4	0.00863434390667185	0.0797901628557846
ENSG00000139637.17	ENSG00000139637	chr12	dexseq_prepare_annotation2.py	exon	.	+	.	C12orf10	3	0.00865171058610091	0.079895472293041
ENSG00000147481.37	ENSG00000147481	chr8	dexseq_prepare_annotation2.py	exon	.	+	.	SNTG1	16	0.00867366315965222	0.0800429563719354
ENSG00000231535.4	ENSG00000231535	chrY	dexseq_prepare_annotation2.py	exon	.	+	.	LINC00278	3	0.00871645925728593	0.080382454391277
ENSG00000258807.8	ENSG00000258807	chr14	dexseq_prepare_annotation2.py	exon	.	-	.	RP11-1152H15.1	8	0.00873678476004516	0.0804779259264396
ENSG00000079335.ENSG00000223906.31	ENSG00000079335+ENSG00000223906	chr1	dexseq_prepare_annotation2.py	exon	.	+	.		16	0.00873884062260793	0.0804779259264396
ENSG00000204351.61	ENSG00000204351	chr6	dexseq_prepare_annotation2.py	exon	.	+	.	SKIV2L	17	0.0087469085251463	0.0804968246045273
ENSG00000133316.ENSG00000222328.41	ENSG00000133316+ENSG00000222328	chr11	dexseq_prepare_annotation2.py	exon	.	-	.		26	0.00876500331253254	0.0805597230456371
ENSG00000239389.ENSG00000204961.ENSG00000243232.ENSG00000204967.ENSG00000204965.ENSG00000204963.ENSG00000204962.ENSG00000251664.ENSG00000204969.ENSG00000081842.ENSG00000255408.ENSG00000248383.ENSG00000250120.ENSG00000204970.ENSG00000249158.8	ENSG00000239389+ENSG00000204961+ENSG00000243232+ENSG00000204967+ENSG00000204965+ENSG00000204963+ENSG00000204962+ENSG00000251664+ENSG00000204969+ENSG00000081842+ENSG00000255408+ENSG00000248383+ENSG00000250120+ENSG00000204970+ENSG00000249158	chr5	dexseq_prepare_annotation2.py	exon	.	+	.		5	0.00876578407850292	0.0805597230456371
ENSG00000233327.ENSG00000154874.ENSG00000213077.ENSG00000273018.96	ENSG00000233327+ENSG00000154874+ENSG00000213077+ENSG00000273018	chr17	dexseq_prepare_annotation2.py	exon	.	-	.		48	0.00887818602037681	0.081499834033717
ENSG00000128886.ENSG00000262560.ENSG00000184716.55	ENSG00000128886+ENSG00000262560+ENSG00000184716	chr15	dexseq_prepare_annotation2.py	exon	.	-	.		6	0.0088802599223645	0.081499834033717
ENSG00000244301.ENSG00000243478.56	ENSG00000244301+ENSG00000243478	chr2	dexseq_prepare_annotation2.py	exon	.	+	.		9	0.00893003498987963	0.0818948959649172
ENSG00000065882.46	ENSG00000065882	chr4	dexseq_prepare_annotation2.py	exon	.	+	.	TBC1D1	7	0.00893554652931613	0.0818948959649172
ENSG00000168014.47	ENSG00000168014	chr11	dexseq_prepare_annotation2.py	exon	.	-	.	C2CD3	20	0.00896173073424008	0.0820786577377594
ENSG00000088986.21	ENSG00000088986	chr12	dexseq_prepare_annotation2.py	exon	.	+	.	DYNLL1	4	0.00902418800835242	0.0825932959167424
ENSG00000038382.79	ENSG00000038382	chr5	dexseq_prepare_annotation2.py	exon	.	+	.	TRIO	40	0.00903026619282521	0.0825932959167424
ENSG00000166387.82	ENSG00000166387	chr11	dexseq_prepare_annotation2.py	exon	.	+	.	PPFIBP2	65	0.00905775165110664	0.082788097570668
ENSG00000183773.ENSG00000099949.127	ENSG00000183773+ENSG00000099949	chr22	dexseq_prepare_annotation2.py	exon	.	+	.		47	0.00908395804099197	0.0829709505436953
ENSG00000164924.55	ENSG00000164924	chr8	dexseq_prepare_annotation2.py	exon	.	-	.	YWHAZ	36	0.00910178964144151	0.0830771126822162
ENSG00000164107.10	ENSG00000164107	chr4	dexseq_prepare_annotation2.py	exon	.	-	.	HAND2	9	0.00911050989243354	0.0831000224067166
ENSG00000177455.16	ENSG00000177455	chr16	dexseq_prepare_annotation2.py	exon	.	+	.	CD19	14	0.00912385363852352	0.0831650446437896
ENSG00000255199.1	ENSG00000255199	chr11	dexseq_prepare_annotation2.py	exon	.	-	.	RP11-227P3.1	2	0.00913431288115157	0.0832037036505713
ENSG00000108821.77	ENSG00000108821	chr17	dexseq_prepare_annotation2.py	exon	.	-	.	COL1A1	10	0.00916721899545024	0.083433162214389
ENSG00000140297.20	ENSG00000140297	chr15	dexseq_prepare_annotation2.py	exon	.	+	.	GCNT3	15	0.00917197381491414	0.083433162214389
ENSG00000166140.14	ENSG00000166140	chr15	dexseq_prepare_annotation2.py	exon	.	+	.	ZFYVE19	4	0.00921265911427762	0.0837463258207533
ENSG00000106344.20	ENSG00000106344	chr7	dexseq_prepare_annotation2.py	exon	.	-	.	RBM28	2	0.00922624312330797	0.0838128711697107
ENSG00000155897.21	ENSG00000155897	chr8	dexseq_prepare_annotation2.py	exon	.	-	.	ADCY8	2	0.00927836149309595	0.0842291418854253
ENSG00000118307.39	ENSG00000118307	chr12	dexseq_prepare_annotation2.py	exon	.	-	.	CASC1	21	0.00929964155292396	0.08436508719978
ENSG00000231091.ENSG00000232561.44	ENSG00000231091+ENSG00000232561	chr7	dexseq_prepare_annotation2.py	exon	.	-	.		9	0.00934557647622871	0.0847243623498755
ENSG00000148700.55	ENSG00000148700	chr10	dexseq_prepare_annotation2.py	exon	.	+	.	ADD3	36	0.00939111740555316	0.0850795815868022
ENSG00000167378.ENSG00000268361.ENSG00000073050.48	ENSG00000167378+ENSG00000268361+ENSG00000073050	chr19	dexseq_prepare_annotation2.py	exon	.	-	.		4	0.00944486126194327	0.085508584943209
ENSG00000148339.23	ENSG00000148339	chr9	dexseq_prepare_annotation2.py	exon	.	+	.	SLC25A25	18	0.0094561978031751	0.0855533352294023
ENSG00000034063.7	ENSG00000034063	chr19	dexseq_prepare_annotation2.py	exon	.	+	.	UHRF1	5	0.00951129920409778	0.0859937126013732
ENSG00000187122.ENSG00000213390.ENSG00000269891.72	ENSG00000187122+ENSG00000213390+ENSG00000269891	chr10	dexseq_prepare_annotation2.py	exon	.	-	.		17	0.00952115035627076	0.0860246542317751
ENSG00000182272.21	ENSG00000182272	chr11	dexseq_prepare_annotation2.py	exon	.	+	.	B4GALNT4	10	0.00954910715467906	0.0862190302542244
ENSG00000100336.35	ENSG00000100336	chr22	dexseq_prepare_annotation2.py	exon	.	-	.	APOL4	15	0.00955903598190712	0.0862504790788261
ENSG00000143612.5	ENSG00000143612	chr1	dexseq_prepare_annotation2.py	exon	.	-	.	C1orf43	4	0.00966037044735437	0.0870782455722727
ENSG00000135392.ENSG00000257390.ENSG00000205323.30	ENSG00000135392+ENSG00000257390+ENSG00000205323	chr12	dexseq_prepare_annotation2.py	exon	.	-	.		19	0.0096637915458355	0.0870782455722727
ENSG00000184445.56	ENSG00000184445	chr12	dexseq_prepare_annotation2.py	exon	.	+	.	KNTC1	6	0.00970675159364475	0.0874064892830151
ENSG00000023839.35	ENSG00000023839	chr10	dexseq_prepare_annotation2.py	exon	.	+	.	ABCC2	22	0.00974757391546923	0.0877150548506346
ENSG00000128944.38	ENSG00000128944	chr15	dexseq_prepare_annotation2.py	exon	.	+	.	KNSTRN	6	0.00981405684670172	0.0882359937720294
ENSG00000166311.32	ENSG00000166311	chr11	dexseq_prepare_annotation2.py	exon	.	+	.	SMPD1	11	0.0098186529203013	0.0882359937720294
ENSG00000080503.60	ENSG00000080503	chr9	dexseq_prepare_annotation2.py	exon	.	+	.	SMARCA2	39	0.00984040064335065	0.0883720812138758
ENSG00000253627.1	ENSG00000253627	chr8	dexseq_prepare_annotation2.py	exon	.	-	.	RP11-513H8.1	2	0.00988140645006827	0.0886808180471922
ENSG00000055208.ENSG00000228408.17	ENSG00000055208+ENSG00000228408	chr6	dexseq_prepare_annotation2.py	exon	.	+	.		9	0.00995362984711575	0.089226761768532
ENSG00000105202.28	ENSG00000105202	chr19	dexseq_prepare_annotation2.py	exon	.	-	.	FBL	4	0.00995557546673778	0.089226761768532
ENSG00000147613.7	ENSG00000147613	chr8	dexseq_prepare_annotation2.py	exon	.	-	.	PSKH2	7	0.00998235001728778	0.0894068444319463
ENSG00000047188.38	ENSG00000047188	chr5	dexseq_prepare_annotation2.py	exon	.	+	.	YTHDC2	5	0.0099920178121839	0.0894278276218796
ENSG00000112659.68	ENSG00000112659	chr6	dexseq_prepare_annotation2.py	exon	.	+	.	CUL9	30	0.00999805919754367	0.0894278276218796
ENSG00000174791.31	ENSG00000174791	chr11	dexseq_prepare_annotation2.py	exon	.	-	.	RIN1	19	0.010063313766318	0.0899513704122251
ENSG00000167549.37	ENSG00000167549	chr17	dexseq_prepare_annotation2.py	exon	.	-	.	CORO6	24	0.0101105346632198	0.090297437023755
ENSG00000117133.10	ENSG00000117133	chr1	dexseq_prepare_annotation2.py	exon	.	+	.	RPF1	3	0.0101155263506919	0.090297437023755
ENSG00000106330.10	ENSG00000106330	chr7	dexseq_prepare_annotation2.py	exon	.	+	.	MOSPD3	7	0.0101660383153068	0.090663214975358
ENSG00000141447.ENSG00000265750.61	ENSG00000141447+ENSG00000265750	chr18	dexseq_prepare_annotation2.py	exon	.	-	.		32	0.0101700534846433	0.090663214975358
ENSG00000161714.36	ENSG00000161714	chr17	dexseq_prepare_annotation2.py	exon	.	-	.	PLCD3	30	0.0102947612435328	0.0917138483353608
ENSG00000162654.14	ENSG00000162654	chr1	dexseq_prepare_annotation2.py	exon	.	-	.	GBP4	7	0.0103246407096223	0.0919188405425523
ENSG00000116128.13	ENSG00000116128	chr1	dexseq_prepare_annotation2.py	exon	.	+	.	BCL9	13	0.0103398637449344	0.0919826524696801
ENSG00000198561.ENSG00000213593.ENSG00000211450.ENSG00000254732.ENSG00000254462.80	ENSG00000198561+ENSG00000213593+ENSG00000211450+ENSG00000254732+ENSG00000254462	chr11	dexseq_prepare_annotation2.py	exon	.	+	.		30	0.01034555653291	0.0919826524696801
ENSG00000166833.49	ENSG00000166833	chr11	dexseq_prepare_annotation2.py	exon	.	+	.	NAV2	9	0.0104045072603802	0.0924453596621163
ENSG00000128915.50	ENSG00000128915	chr15	dexseq_prepare_annotation2.py	exon	.	-	.	NARG2	29	0.0105306990332651	0.0934428789258045
ENSG00000170759.27	ENSG00000170759	chr10	dexseq_prepare_annotation2.py	exon	.	-	.	KIF5B	17	0.0105307422031323	0.0934428789258045
ENSG00000147081.16	ENSG00000147081	chrX	dexseq_prepare_annotation2.py	exon	.	-	.	AKAP4	13	0.0105790459514131	0.0938092868627293
ENSG00000018236.42	ENSG00000018236	chr12	dexseq_prepare_annotation2.py	exon	.	+	.	CNTN1	14	0.0105882510047227	0.0938287329100628
ENSG00000078618.ENSG00000212076.59	ENSG00000078618+ENSG00000212076	chr1	dexseq_prepare_annotation2.py	exon	.	-	.		22	0.0106033852832959	0.093900660804621
ENSG00000141664.27	ENSG00000141664	chr18	dexseq_prepare_annotation2.py	exon	.	+	.	ZCCHC2	5	0.0106550668077366	0.0942959318480973
ENSG00000146918.56	ENSG00000146918	chr7	dexseq_prepare_annotation2.py	exon	.	-	.	NCAPG2	24	0.010687751937801	0.0944864170884137
ENSG00000215421.21	ENSG00000215421	chr18	dexseq_prepare_annotation2.py	exon	.	+	.	ZNF407	14	0.0106907133601269	0.0944864170884137
ENSG00000106823.16	ENSG00000106823	chr9	dexseq_prepare_annotation2.py	exon	.	-	.	ECM2	9	0.0107135366457029	0.0946256329083499
ENSG00000198369.8	ENSG00000198369	chr2	dexseq_prepare_annotation2.py	exon	.	-	.	SPRED2	3	0.0107228499395554	0.0946454188926063
ENSG00000143198.32	ENSG00000143198	chr1	dexseq_prepare_annotation2.py	exon	.	+	.	MGST3	20	0.0107554049521533	0.0948701869906155
ENSG00000154263.ENSG00000154265.128	ENSG00000154263+ENSG00000154265	chr17	dexseq_prepare_annotation2.py	exon	.	-	.		14	0.0107953228782655	0.0951595622095327
ENSG00000211535.ENSG00000114270.89	ENSG00000211535+ENSG00000114270	chr3	dexseq_prepare_annotation2.py	exon	.	-	.		63	0.0108100921386627	0.0952270196889045
ENSG00000114204.ENSG00000174776.61	ENSG00000114204+ENSG00000174776	chr3	dexseq_prepare_annotation2.py	exon	.	-	.		30	0.0108691388901967	0.0956841759800805
ENSG00000180999.16	ENSG00000180999	chr1	dexseq_prepare_annotation2.py	exon	.	+	.	C1orf105	12	0.010894664675543	0.0958458303901647
ENSG00000124126.43	ENSG00000124126	chr20	dexseq_prepare_annotation2.py	exon	.	-	.	PREX1	22	0.0109336837690973	0.0961259017833712
ENSG00000227403.4	ENSG00000227403	chr2	dexseq_prepare_annotation2.py	exon	.	+	.	AC009299.3	4	0.0109623355953425	0.096314519107865
ENSG00000120526.15	ENSG00000120526	chr8	dexseq_prepare_annotation2.py	exon	.	-	.	NUDCD1	10	0.0110026362834707	0.0966051680506045
ENSG00000159708.19	ENSG00000159708	chr16	dexseq_prepare_annotation2.py	exon	.	+	.	LRRC36	5	0.0110139460936695	0.0966410574946826
ENSG00000232293.1	ENSG00000232293	chrX	dexseq_prepare_annotation2.py	exon	.	-	.	PAICSP7	2	0.0110526175084529	0.0969168249545272
ENSG00000114480.26	ENSG00000114480	chr3	dexseq_prepare_annotation2.py	exon	.	-	.	GBE1	13	0.0111161449984566	0.0974100433689246
ENSG00000106290.56	ENSG00000106290	chr7	dexseq_prepare_annotation2.py	exon	.	-	.	TAF6	25	0.0111412558660224	0.0975661942036944
ENSG00000105278.34	ENSG00000105278	chr19	dexseq_prepare_annotation2.py	exon	.	-	.	ZFR2	25	0.0111633949751756	0.0976961335270274
ENSG00000105298.33	ENSG00000105298	chr19	dexseq_prepare_annotation2.py	exon	.	-	.	CACTIN	18	0.0112061146169173	0.0980058952215492
ENSG00000150556.32	ENSG00000150556	chr2	dexseq_prepare_annotation2.py	exon	.	+	.	LYPD6B	11	0.0113394364451799	0.0991071189242016
ENSG00000118260.52	ENSG00000118260	chr2	dexseq_prepare_annotation2.py	exon	.	+	.	CREB1	29	0.0113473694760354	0.0991117173360509
ENSG00000146555.51	ENSG00000146555	chr7	dexseq_prepare_annotation2.py	exon	.	+	.	SDK1	4	0.0113690777510144	0.0992365488495261
ENSG00000174851.25	ENSG00000174851	chr11	dexseq_prepare_annotation2.py	exon	.	-	.	YIF1A	17	0.0114422458936694	0.0998100992849998
