# Supplementary material for: The transcriptomic response of cells to a drug combination is more than the sum of the responses to the monotherapies
Source: eLife. 2020 Sep 18;9:e52707. doi: 10.7554/eLife.52707 (PMC7546737; doi:10.7554/eLife.52707)
Supplement: Source data 8. [file elife-52707-data8.zip › Supplementary Item 13 Differential Splicing/WFA_singlet_DMSO_singlet_24_dynsyn_exon_O_fcounts_O_flatten_exon_name.mtrx_genes_simes_test_rare_splicing_FDR_10]

V1	V3	V4	V5	V8	V9	V10	V12	NExons	P.Value	FDR
ENSG00000180448.47	ENSG00000180448	chr19	dexseq_prepare_annotation2.py	exon	.	+	.	HMHA1	34	2.67971583731268e-94	3.72560892861582e-90
ENSG00000215029.ENSG00000185945.51	ENSG00000215029+ENSG00000185945	chrX	dexseq_prepare_annotation2.py	exon	.	-	.		36	6.27478330428225e-94	4.3619156139718e-90
ENSG00000100106.ENSG00000100101.58	ENSG00000100106+ENSG00000100101	chr22	dexseq_prepare_annotation2.py	exon	.	+	.		40	4.55677435423292e-93	2.11176112823001e-89
ENSG00000066855.36	ENSG00000066855	chr8	dexseq_prepare_annotation2.py	exon	.	+	.	MTFR1	32	3.56197529921213e-87	1.23805356462366e-83
ENSG00000148337.72	ENSG00000148337	chr9	dexseq_prepare_annotation2.py	exon	.	-	.	CIZ1	66	1.43596173057707e-86	3.9928351880426e-83
ENSG00000227195.65	ENSG00000227195	chr20	dexseq_prepare_annotation2.py	exon	.	-	.	MIR663A	47	1.66392072428792e-83	3.37676381307965e-80
ENSG00000213398.ENSG00000124067.ENSG00000267660.79	ENSG00000213398+ENSG00000124067+ENSG00000267660	chr16	dexseq_prepare_annotation2.py	exon	.	-	.		37	1.70016159760897e-83	3.37676381307965e-80
ENSG00000145687.52	ENSG00000145687	chr5	dexseq_prepare_annotation2.py	exon	.	-	.	SSBP2	37	2.38389049719206e-83	4.14290369780765e-80
ENSG00000112159.111	ENSG00000112159	chr6	dexseq_prepare_annotation2.py	exon	.	-	.	MDN1	73	4.98506094754096e-83	7.70081137262911e-80
ENSG00000163625.89	ENSG00000163625	chr4	dexseq_prepare_annotation2.py	exon	.	-	.	WDFY3	59	2.00131166665358e-79	2.78242361014847e-76
ENSG00000114735.29	ENSG00000114735	chr3	dexseq_prepare_annotation2.py	exon	.	+	.	HEMK1	26	2.4031343107103e-79	3.0373433019823e-76
ENSG00000129467.ENSG00000129465.ENSG00000258973.100	ENSG00000129467+ENSG00000129465+ENSG00000258973	chr14	dexseq_prepare_annotation2.py	exon	.	-	.		70	1.37845003044305e-78	1.59704923110415e-75
ENSG00000087460.93	ENSG00000087460	chr20	dexseq_prepare_annotation2.py	exon	.	+	.	GNAS	36	5.46663582260687e-76	5.8463567570541e-73
ENSG00000145362.95	ENSG00000145362	chr4	dexseq_prepare_annotation2.py	exon	.	+	.	ANK2	48	2.51751354450503e-75	2.50007077208953e-72
ENSG00000113575.ENSG00000272772.ENSG00000113558.ENSG00000273345.ENSG00000006837.89	ENSG00000113575+ENSG00000272772+ENSG00000113558+ENSG00000273345+ENSG00000006837	chr5	dexseq_prepare_annotation2.py	exon	.	-	.		85	3.17690531101877e-74	2.9445676359396e-71
ENSG00000166689.60	ENSG00000166689	chr11	dexseq_prepare_annotation2.py	exon	.	-	.	PLEKHA7	43	3.76484370284882e-74	3.27141387504419e-71
ENSG00000150093.60	ENSG00000150093	chr10	dexseq_prepare_annotation2.py	exon	.	-	.	ITGB1	23	3.59743973613441e-73	2.94207086185157e-70
ENSG00000233673.ENSG00000187627.44	ENSG00000233673+ENSG00000187627	chr2	dexseq_prepare_annotation2.py	exon	.	+	.		38	1.29992303011768e-71	1.00404610487367e-68
ENSG00000150995.92	ENSG00000150995	chr3	dexseq_prepare_annotation2.py	exon	.	+	.	ITPR1	25	3.48785731471899e-71	2.55219369718622e-68
ENSG00000172890.75	ENSG00000172890	chr11	dexseq_prepare_annotation2.py	exon	.	+	.	NADSYN1	45	1.34877452763499e-70	9.37600612885465e-68
ENSG00000102893.69	ENSG00000102893	chr16	dexseq_prepare_annotation2.py	exon	.	+	.	PHKB	57	8.68226468241075e-70	5.74807266093127e-67
ENSG00000092148.79	ENSG00000092148	chr14	dexseq_prepare_annotation2.py	exon	.	-	.	HECTD1	38	1.27666911472737e-69	7.92117810020223e-67
ENSG00000151612.33	ENSG00000151612	chr4	dexseq_prepare_annotation2.py	exon	.	-	.	ZNF827	26	1.31041571103108e-69	7.92117810020223e-67
ENSG00000158286.41	ENSG00000158286	chr1	dexseq_prepare_annotation2.py	exon	.	+	.	RNF207	29	4.545465131044e-69	2.63315007153769e-66
ENSG00000123104.53	ENSG00000123104	chr12	dexseq_prepare_annotation2.py	exon	.	-	.	ITPR2	39	1.13535289304175e-68	6.31392450878381e-66
ENSG00000140443.55	ENSG00000140443	chr15	dexseq_prepare_annotation2.py	exon	.	+	.	IGF1R	40	1.27198533307979e-67	6.80169695608013e-65
ENSG00000127419.41	ENSG00000127419	chr4	dexseq_prepare_annotation2.py	exon	.	+	.	TMEM175	19	1.57550716452572e-66	8.11269485496338e-64
ENSG00000141002.ENSG00000267048.ENSG00000198211.ENSG00000258839.ENSG00000256390.ENSG00000258947.118	ENSG00000141002+ENSG00000267048+ENSG00000198211+ENSG00000258839+ENSG00000256390+ENSG00000258947	chr16	dexseq_prepare_annotation2.py	exon	.	+	.		62	3.14050388936106e-66	1.55937234192096e-63
ENSG00000005810.107	ENSG00000005810	chr13	dexseq_prepare_annotation2.py	exon	.	-	.	MYCBP2	48	2.1519361147489e-65	1.03166785528807e-62
ENSG00000265408.ENSG00000172828.ENSG00000172831.64	ENSG00000265408+ENSG00000172828+ENSG00000172831	chr16	dexseq_prepare_annotation2.py	exon	.	+	.		23	3.92291514563971e-65	1.81800964232763e-62
ENSG00000013441.39	ENSG00000013441	chr2	dexseq_prepare_annotation2.py	exon	.	-	.	CLK1	23	9.72439323500514e-65	4.36123352084763e-62
ENSG00000214753.ENSG00000168000.ENSG00000234857.92	ENSG00000214753+ENSG00000168000+ENSG00000234857	chr11	dexseq_prepare_annotation2.py	exon	.	-	.		65	1.09849959653726e-64	4.77263746583047e-62
ENSG00000151150.92	ENSG00000151150	chr10	dexseq_prepare_annotation2.py	exon	.	-	.	ANK3	35	3.96136473667892e-64	1.66893496769839e-61
ENSG00000067248.35	ENSG00000067248	chr5	dexseq_prepare_annotation2.py	exon	.	-	.	DHX29	30	1.03435174087413e-63	4.22958595687442e-61
ENSG00000159216.45	ENSG00000159216	chr21	dexseq_prepare_annotation2.py	exon	.	-	.	RUNX1	23	2.2713615831058e-63	9.02249716854855e-61
ENSG00000254485.ENSG00000196220.ENSG00000206573.110	ENSG00000254485+ENSG00000196220+ENSG00000206573	chr3	dexseq_prepare_annotation2.py	exon	.	-	.		65	2.17137045169288e-62	8.38571205274615e-60
ENSG00000170004.75	ENSG00000170004	chr17	dexseq_prepare_annotation2.py	exon	.	+	.	CHD3	52	1.12917270382958e-61	4.2429427300926e-59
ENSG00000198947.115	ENSG00000198947	chrX	dexseq_prepare_annotation2.py	exon	.	-	.	DMD	39	1.2000736201225e-60	4.39069040541135e-58
ENSG00000177694.38	ENSG00000177694	chr3	dexseq_prepare_annotation2.py	exon	.	+	.	NAALADL2	20	1.7563486322828e-60	6.26115770118661e-58
ENSG00000163629.59	ENSG00000163629	chr4	dexseq_prepare_annotation2.py	exon	.	+	.	PTPN13	43	2.60329724819469e-60	9.0484104104127e-58
ENSG00000215440.ENSG00000124222.ENSG00000254995.89	ENSG00000215440+ENSG00000124222+ENSG00000254995	chr20	dexseq_prepare_annotation2.py	exon	.	+	.		30	4.72374651588281e-60	1.6018109222029e-57
ENSG00000091536.101	ENSG00000091536	chr17	dexseq_prepare_annotation2.py	exon	.	+	.	MYO15A	60	5.03326435243819e-59	1.66613034028448e-56
ENSG00000100201.37	ENSG00000100201	chr22	dexseq_prepare_annotation2.py	exon	.	-	.	DDX17	25	1.69301690307316e-58	5.47395674498281e-56
ENSG00000196549.49	ENSG00000196549	chr3	dexseq_prepare_annotation2.py	exon	.	+	.	MME	32	5.2909135036963e-58	1.67180841913386e-55
ENSG00000088756.51	ENSG00000088756	chr18	dexseq_prepare_annotation2.py	exon	.	+	.	ARHGAP28	32	1.36661090413987e-57	4.22222031116813e-55
ENSG00000148343.46	ENSG00000148343	chr9	dexseq_prepare_annotation2.py	exon	.	+	.	FAM73B	36	1.56532794001406e-57	4.7310335543512e-55
ENSG00000010327.69	ENSG00000010327	chr3	dexseq_prepare_annotation2.py	exon	.	+	.	STAB1	26	9.45986174273427e-57	2.79830761296244e-54
ENSG00000153048.35	ENSG00000153048	chr16	dexseq_prepare_annotation2.py	exon	.	-	.	CARHSP1	22	2.04032486068636e-56	5.90971594544219e-54
ENSG00000167380.40	ENSG00000167380	chr19	dexseq_prepare_annotation2.py	exon	.	+	.	ZNF226	34	4.90635781794893e-56	1.39210393352947e-53
ENSG00000095564.45	ENSG00000095564	chr10	dexseq_prepare_annotation2.py	exon	.	+	.	BTAF1	36	9.13818322174763e-56	2.54096322663915e-53
ENSG00000156113.68	ENSG00000156113	chr10	dexseq_prepare_annotation2.py	exon	.	-	.	KCNMA1	43	1.15271554389429e-55	3.1423929817181e-53
ENSG00000023228.ENSG00000237580.35	ENSG00000023228+ENSG00000237580	chr2	dexseq_prepare_annotation2.py	exon	.	-	.		19	1.26678091476443e-55	3.38693366499419e-53
ENSG00000207112.ENSG00000210825.ENSG00000239195.ENSG00000207145.ENSG00000166012.ENSG00000207304.ENSG00000206834.ENSG00000221170.ENSG00000206799.74	ENSG00000207112+ENSG00000210825+ENSG00000239195+ENSG00000207145+ENSG00000166012+ENSG00000207304+ENSG00000206834+ENSG00000221170+ENSG00000206799	chr11	dexseq_prepare_annotation2.py	exon	.	-	.		49	2.71942728348984e-55	7.13362217403005e-53
ENSG00000123384.69	ENSG00000123384	chr12	dexseq_prepare_annotation2.py	exon	.	+	.	LRP1	33	3.37645346793724e-55	8.69311714161694e-53
ENSG00000177830.74	ENSG00000177830	chr11	dexseq_prepare_annotation2.py	exon	.	-	.	CHID1	45	8.10501355870036e-55	2.04880006375657e-52
ENSG00000068878.66	ENSG00000068878	chr2	dexseq_prepare_annotation2.py	exon	.	-	.	PSME4	22	1.48761276846674e-53	3.69326434285591e-51
ENSG00000170266.ENSG00000188167.54	ENSG00000170266+ENSG00000188167	chr3	dexseq_prepare_annotation2.py	exon	.	-	.		39	1.77335714944284e-53	4.32543586819365e-51
ENSG00000148218.32	ENSG00000148218	chr9	dexseq_prepare_annotation2.py	exon	.	-	.	ALAD	27	2.73326125826408e-53	6.55181573683543e-51
ENSG00000134109.23	ENSG00000134109	chr3	dexseq_prepare_annotation2.py	exon	.	+	.	EDEM1	13	3.88670837137732e-53	9.1587977097049e-51
ENSG00000255103.ENSG00000127603.104	ENSG00000255103+ENSG00000127603	chr1	dexseq_prepare_annotation2.py	exon	.	+	.		26	5.70393483173311e-53	1.32169676609309e-50
ENSG00000204655.30	ENSG00000204655	chr6	dexseq_prepare_annotation2.py	exon	.	+	.	MOG	20	8.6587006724614e-53	1.97347402375788e-50
ENSG00000007516.39	ENSG00000007516	chr16	dexseq_prepare_annotation2.py	exon	.	+	.	BAIAP3	25	1.00625367581077e-52	2.25644271851568e-50
ENSG00000010322.45	ENSG00000010322	chr3	dexseq_prepare_annotation2.py	exon	.	+	.	NISCH	31	2.6549738513772e-52	5.85906372312654e-50
ENSG00000205133.40	ENSG00000205133	chr8	dexseq_prepare_annotation2.py	exon	.	-	.	TRIQK	24	2.75628969490985e-52	5.98760869192683e-50
ENSG00000129084.ENSG00000256206.ENSG00000129083.99	ENSG00000129084+ENSG00000256206+ENSG00000129083	chr11	dexseq_prepare_annotation2.py	exon	.	-	.		44	5.29319489598319e-52	1.13217367136699e-49
ENSG00000140694.51	ENSG00000140694	chr16	dexseq_prepare_annotation2.py	exon	.	-	.	PARN	33	7.68390994205747e-52	1.6186272715822e-49
ENSG00000179818.ENSG00000244617.128	ENSG00000179818+ENSG00000244617	chr2	dexseq_prepare_annotation2.py	exon	.	-	.		65	9.20044099354736e-52	1.90916016616849e-49
ENSG00000181666.64	ENSG00000181666	chr19	dexseq_prepare_annotation2.py	exon	.	+	.	HKR1	42	1.20659213649667e-51	2.46694859907547e-49
ENSG00000147099.36	ENSG00000147099	chrX	dexseq_prepare_annotation2.py	exon	.	-	.	HDAC8	26	1.74174524986857e-51	3.50949046506126e-49
ENSG00000104490.71	ENSG00000104490	chr8	dexseq_prepare_annotation2.py	exon	.	-	.	NCALD	49	2.3641206029654e-51	4.695481249004e-49
ENSG00000163803.69	ENSG00000163803	chr2	dexseq_prepare_annotation2.py	exon	.	+	.	PLB1	39	2.46631607527415e-51	4.82946371754035e-49
ENSG00000012061.30	ENSG00000012061	chr19	dexseq_prepare_annotation2.py	exon	.	-	.	ERCC1	24	3.43653223517867e-51	6.63584828690126e-49
ENSG00000164941.70	ENSG00000164941	chr8	dexseq_prepare_annotation2.py	exon	.	+	.	INTS8	24	4.57564277829099e-51	8.71440569131228e-49
ENSG00000104419.71	ENSG00000104419	chr8	dexseq_prepare_annotation2.py	exon	.	-	.	NDRG1	63	4.99124197725808e-51	9.37746448781338e-49
ENSG00000166313.50	ENSG00000166313	chr11	dexseq_prepare_annotation2.py	exon	.	-	.	APBB1	44	1.03022524762693e-50	1.90976288236763e-48
ENSG00000146648.37	ENSG00000146648	chr7	dexseq_prepare_annotation2.py	exon	.	+	.	EGFR	24	1.91680826440553e-50	3.50649806579343e-48
ENSG00000147813.46	ENSG00000147813	chr8	dexseq_prepare_annotation2.py	exon	.	-	.	NAPRT1	34	5.48292514021891e-50	9.80002419516687e-48
ENSG00000142512.33	ENSG00000142512	chr19	dexseq_prepare_annotation2.py	exon	.	-	.	SIGLEC10	26	5.49810751077477e-50	9.80002419516687e-48
ENSG00000182774.ENSG00000214575.ENSG00000260836.80	ENSG00000182774+ENSG00000214575+ENSG00000260836	chr15	dexseq_prepare_annotation2.py	exon	.	-	.		29	5.64743533968952e-50	9.93877133262069e-48
ENSG00000175287.ENSG00000095319.ENSG00000251184.106	ENSG00000175287+ENSG00000095319+ENSG00000251184	chr9	dexseq_prepare_annotation2.py	exon	.	+	.		33	1.60585692870535e-49	2.79077860997381e-47
ENSG00000050438.37	ENSG00000050438	chr12	dexseq_prepare_annotation2.py	exon	.	+	.	SLC4A8	19	3.9991847782969e-49	6.86427974971133e-47
ENSG00000212091.ENSG00000144061.43	ENSG00000212091+ENSG00000144061	chr2	dexseq_prepare_annotation2.py	exon	.	-	.		22	5.20258840585994e-49	8.82092519593546e-47
ENSG00000048740.27	ENSG00000048740	chr10	dexseq_prepare_annotation2.py	exon	.	+	.	CELF2	14	9.46103057143694e-49	1.58477961487576e-46
ENSG00000187736.ENSG00000213901.77	ENSG00000187736+ENSG00000213901	chr2	dexseq_prepare_annotation2.py	exon	.	-	.		47	9.98141415155237e-49	1.65204286844086e-46
ENSG00000272084.ENSG00000127481.153	ENSG00000272084+ENSG00000127481	chr1	dexseq_prepare_annotation2.py	exon	.	-	.		121	2.94139238313985e-48	4.81107980032863e-46
ENSG00000125170.47	ENSG00000125170	chr16	dexseq_prepare_annotation2.py	exon	.	-	.	DOK4	20	3.42260720520002e-48	5.53308232254604e-46
ENSG00000150672.ENSG00000256466.95	ENSG00000150672+ENSG00000256466	chr11	dexseq_prepare_annotation2.py	exon	.	-	.		23	4.43596199738732e-48	7.08887122410068e-46
ENSG00000059573.24	ENSG00000059573	chr10	dexseq_prepare_annotation2.py	exon	.	-	.	ALDH18A1	21	6.13940909751931e-48	9.69956871395579e-46
ENSG00000140853.105	ENSG00000140853	chr16	dexseq_prepare_annotation2.py	exon	.	+	.	NLRC5	23	7.1035891444305e-48	1.10967640309008e-45
ENSG00000074054.71	ENSG00000074054	chr2	dexseq_prepare_annotation2.py	exon	.	-	.	CLASP1	46	7.34410462133424e-48	1.13450096167122e-45
ENSG00000175203.70	ENSG00000175203	chr12	dexseq_prepare_annotation2.py	exon	.	-	.	DCTN2	28	1.11237662199664e-47	1.69910405368091e-45
ENSG00000144426.ENSG00000204196.60	ENSG00000144426+ENSG00000204196	chr2	dexseq_prepare_annotation2.py	exon	.	+	.		38	1.12434419145971e-47	1.69910405368091e-45
ENSG00000114374.53	ENSG00000114374	chrY	dexseq_prepare_annotation2.py	exon	.	+	.	USP9Y	37	1.15015256063956e-47	1.71941624199697e-45
ENSG00000232732.49	ENSG00000232732	chr2	dexseq_prepare_annotation2.py	exon	.	-	.	AC073043.1	41	1.47114028432196e-47	2.1758790822264e-45
ENSG00000241015.ENSG00000160336.26	ENSG00000241015+ENSG00000160336	chr19	dexseq_prepare_annotation2.py	exon	.	+	.		19	1.87302007828523e-47	2.74111559456837e-45
ENSG00000221983.24	ENSG00000221983	chr19	dexseq_prepare_annotation2.py	exon	.	+	.	UBA52	12	1.9020881136516e-47	2.75465948376023e-45
ENSG00000147996.78	ENSG00000147996	chr9	dexseq_prepare_annotation2.py	exon	.	-	.	CBWD5	33	2.67101232914691e-47	3.8283592177453e-45
ENSG00000123213.32	ENSG00000123213	chr5	dexseq_prepare_annotation2.py	exon	.	+	.	NLN	24	3.18825116070167e-47	4.52308733543217e-45
ENSG00000188897.78	ENSG00000188897	chr16	dexseq_prepare_annotation2.py	exon	.	-	.	CTD-3088G3.8	26	6.00949878789602e-47	8.43940016647661e-45
ENSG00000103671.28	ENSG00000103671	chr15	dexseq_prepare_annotation2.py	exon	.	+	.	TRIP4	14	6.42957860787808e-47	8.9390431385329e-45
ENSG00000148700.55	ENSG00000148700	chr10	dexseq_prepare_annotation2.py	exon	.	+	.	ADD3	36	6.91158173342122e-47	9.5140317663124e-45
ENSG00000116883.ENSG00000214193.35	ENSG00000116883+ENSG00000214193	chr1	dexseq_prepare_annotation2.py	exon	.	+	.		28	9.61387366221834e-47	1.3104086816257e-44
ENSG00000005884.31	ENSG00000005884	chr17	dexseq_prepare_annotation2.py	exon	.	+	.	ITGA3	19	1.16222343739076e-46	1.56877596602366e-44
ENSG00000127329.56	ENSG00000127329	chr12	dexseq_prepare_annotation2.py	exon	.	-	.	PTPRB	24	1.91454587795813e-46	2.55941647512037e-44
ENSG00000196504.33	ENSG00000196504	chr2	dexseq_prepare_annotation2.py	exon	.	-	.	PRPF40A	26	2.80636589659557e-46	3.71589572003507e-44
ENSG00000181090.64	ENSG00000181090	chr9	dexseq_prepare_annotation2.py	exon	.	+	.	EHMT1	14	3.09587179404528e-46	4.05900272071176e-44
ENSG00000126883.95	ENSG00000126883	chr9	dexseq_prepare_annotation2.py	exon	.	+	.	NUP214	30	3.12388183209493e-46	4.05900272071176e-44
ENSG00000138744.ENSG00000198301.72	ENSG00000138744+ENSG00000198301	chr4	dexseq_prepare_annotation2.py	exon	.	-	.		33	4.81946410981961e-46	6.20416754803908e-44
ENSG00000100427.27	ENSG00000100427	chr22	dexseq_prepare_annotation2.py	exon	.	-	.	MLC1	21	6.01804019340335e-46	7.67603787237493e-44
ENSG00000118515.80	ENSG00000118515	chr6	dexseq_prepare_annotation2.py	exon	.	-	.	SGK1	52	1.10297107459123e-45	1.39405516818562e-43
ENSG00000012504.24	ENSG00000012504	chr12	dexseq_prepare_annotation2.py	exon	.	+	.	NR1H4	18	1.37567845146601e-45	1.72306824421008e-43
ENSG00000065357.135	ENSG00000065357	chr12	dexseq_prepare_annotation2.py	exon	.	+	.	DGKA	30	2.02567921717585e-45	2.51455519253534e-43
ENSG00000177542.58	ENSG00000177542	chr11	dexseq_prepare_annotation2.py	exon	.	-	.	SLC25A22	31	2.66685708206151e-45	3.2811782311417e-43
ENSG00000077549.29	ENSG00000077549	chr1	dexseq_prepare_annotation2.py	exon	.	-	.	CAPZB	24	6.25670575277018e-45	7.63043684918981e-43
ENSG00000221968.44	ENSG00000221968	chr11	dexseq_prepare_annotation2.py	exon	.	-	.	FADS3	21	8.42849375805942e-45	1.01896824972435e-42
ENSG00000215021.ENSG00000238795.45	ENSG00000215021+ENSG00000238795	chr12	dexseq_prepare_annotation2.py	exon	.	-	.		25	8.65305851392122e-45	1.03709890102626e-42
ENSG00000163491.62	ENSG00000163491	chr3	dexseq_prepare_annotation2.py	exon	.	-	.	NEK10	42	1.85314668245833e-44	2.20207678001865e-42
ENSG00000170448.33	ENSG00000170448	chr4	dexseq_prepare_annotation2.py	exon	.	-	.	NFXL1	27	3.1764346504737e-44	3.74253991063863e-42
ENSG00000161010.ENSG00000197226.119	ENSG00000161010+ENSG00000197226	chr5	dexseq_prepare_annotation2.py	exon	.	-	.		49	5.28583808505376e-44	6.17554679802541e-42
ENSG00000105737.28	ENSG00000105737	chr19	dexseq_prepare_annotation2.py	exon	.	-	.	GRIK5	18	6.21171973278051e-44	7.19679495373729e-42
ENSG00000077063.46	ENSG00000077063	chr7	dexseq_prepare_annotation2.py	exon	.	-	.	CTTNBP2	30	1.29610834565516e-43	1.489239200797e-41
ENSG00000005801.ENSG00000263365.69	ENSG00000005801+ENSG00000263365	chr11	dexseq_prepare_annotation2.py	exon	.	-	.		16	1.61369410335844e-43	1.83894992778627e-41
ENSG00000108309.26	ENSG00000108309	chr17	dexseq_prepare_annotation2.py	exon	.	+	.	RUNDC3A	22	1.94440630244893e-43	2.19781144902012e-41
ENSG00000143341.116	ENSG00000143341	chr1	dexseq_prepare_annotation2.py	exon	.	+	.	HMCN1	39	2.72135238240569e-43	3.05120662682148e-41
ENSG00000001631.ENSG00000243107.67	ENSG00000001631+ENSG00000243107	chr7	dexseq_prepare_annotation2.py	exon	.	-	.		50	4.38131504512616e-43	4.87307384579112e-41
ENSG00000254553.ENSG00000273274.ENSG00000160062.16	ENSG00000254553+ENSG00000273274+ENSG00000160062	chr1	dexseq_prepare_annotation2.py	exon	.	+	.		14	6.20408800935685e-43	6.84566949159431e-41
ENSG00000266967.ENSG00000267060.ENSG00000108825.91	ENSG00000266967+ENSG00000267060+ENSG00000108825	chr17	dexseq_prepare_annotation2.py	exon	.	-	.		41	7.81287901781129e-43	8.55294936886854e-41
ENSG00000151655.30	ENSG00000151655	chr10	dexseq_prepare_annotation2.py	exon	.	+	.	ITIH2	22	1.12060487708156e-42	1.21716950047382e-40
ENSG00000119650.ENSG00000119685.ENSG00000119686.142	ENSG00000119650+ENSG00000119685+ENSG00000119686	chr14	dexseq_prepare_annotation2.py	exon	.	+	.		46	1.24173217635829e-42	1.33827925952786e-40
ENSG00000168314.33	ENSG00000168314	chr3	dexseq_prepare_annotation2.py	exon	.	+	.	MOBP	21	1.49174006858058e-42	1.5953586287289e-40
ENSG00000138594.26	ENSG00000138594	chr15	dexseq_prepare_annotation2.py	exon	.	+	.	TMOD3	20	2.19135727955447e-42	2.32568246241571e-40
ENSG00000062485.ENSG00000257727.ENSG00000135473.ENSG00000144785.168	ENSG00000062485+ENSG00000257727+ENSG00000135473+ENSG00000144785	chr12	dexseq_prepare_annotation2.py	exon	.	-	.		31	2.25562148634296e-42	2.37575041853228e-40
ENSG00000159217.ENSG00000264552.21	ENSG00000159217+ENSG00000264552	chr17	dexseq_prepare_annotation2.py	exon	.	+	.		10	2.51653598909176e-42	2.63063156814607e-40
ENSG00000156873.ENSG00000260899.ENSG00000080603.83	ENSG00000156873+ENSG00000260899+ENSG00000080603	chr16	dexseq_prepare_annotation2.py	exon	.	+	.		25	2.86668259424347e-42	2.97429015729604e-40
ENSG00000257062.ENSG00000111700.ENSG00000134538.ENSG00000205754.ENSG00000257046.53	ENSG00000257062+ENSG00000111700+ENSG00000134538+ENSG00000205754+ENSG00000257046	chr12	dexseq_prepare_annotation2.py	exon	.	+	.		37	3.05895211898504e-42	3.15026750446289e-40
ENSG00000023191.67	ENSG00000023191	chr11	dexseq_prepare_annotation2.py	exon	.	-	.	RNH1	10	5.9853101770077e-42	6.11865936698074e-40
ENSG00000197102.99	ENSG00000197102	chr14	dexseq_prepare_annotation2.py	exon	.	+	.	DYNC1H1	46	6.83416047421585e-42	6.93542577175351e-40
ENSG00000067225.62	ENSG00000067225	chr15	dexseq_prepare_annotation2.py	exon	.	-	.	PKM	38	1.16460980150241e-41	1.17330217900638e-39
ENSG00000008710.140	ENSG00000008710	chr16	dexseq_prepare_annotation2.py	exon	.	-	.	PKD1	73	1.18936410086865e-41	1.1896207981566e-39
ENSG00000023839.35	ENSG00000023839	chr10	dexseq_prepare_annotation2.py	exon	.	+	.	ABCC2	27	1.59711730957686e-41	1.58605156821764e-39
ENSG00000109814.36	ENSG00000109814	chr4	dexseq_prepare_annotation2.py	exon	.	-	.	UGDH	15	1.93771413653296e-41	1.9106411092353e-39
ENSG00000181625.ENSG00000260280.ENSG00000213648.41	ENSG00000181625+ENSG00000260280+ENSG00000213648	chr16	dexseq_prepare_annotation2.py	exon	.	+	.		25	2.9550918142397e-41	2.89328461220948e-39
ENSG00000112282.55	ENSG00000112282	chr6	dexseq_prepare_annotation2.py	exon	.	-	.	MED23	29	3.02157122948198e-41	2.93768565059357e-39
ENSG00000257341.ENSG00000213145.ENSG00000185347.80	ENSG00000257341+ENSG00000213145+ENSG00000185347	chr14	dexseq_prepare_annotation2.py	exon	.	+	.		51	3.23095911280088e-41	3.11944614897713e-39
ENSG00000085999.34	ENSG00000085999	chr1	dexseq_prepare_annotation2.py	exon	.	+	.	RAD54L	27	3.58986192169849e-41	3.44205864119822e-39
ENSG00000142347.75	ENSG00000142347	chr19	dexseq_prepare_annotation2.py	exon	.	-	.	MYO1F	40	4.89789246260351e-41	4.66406841832716e-39
ENSG00000156261.26	ENSG00000156261	chr21	dexseq_prepare_annotation2.py	exon	.	-	.	CCT8	14	4.98199692314569e-41	4.71188457295881e-39
ENSG00000240731.ENSG00000127054.120	ENSG00000240731+ENSG00000127054	chr1	dexseq_prepare_annotation2.py	exon	.	-	.		29	5.07714140629336e-41	4.76942547106058e-39
ENSG00000150712.26	ENSG00000150712	chr5	dexseq_prepare_annotation2.py	exon	.	-	.	MTMR12	21	6.37394987287752e-41	5.94745134782659e-39
ENSG00000239306.ENSG00000173933.ENSG00000248643.ENSG00000258297.60	ENSG00000239306+ENSG00000173933+ENSG00000248643+ENSG00000258297	chr11	dexseq_prepare_annotation2.py	exon	.	+	.		40	7.7024846130709e-41	7.13917623836832e-39
ENSG00000215298.ENSG00000147454.29	ENSG00000215298+ENSG00000147454	chr8	dexseq_prepare_annotation2.py	exon	.	+	.		19	9.24159816945539e-41	8.50900260595618e-39
ENSG00000100949.68	ENSG00000100949	chr14	dexseq_prepare_annotation2.py	exon	.	-	.	RABGGTA	36	1.03183998137308e-40	9.43794161909861e-39
ENSG00000148341.40	ENSG00000148341	chr9	dexseq_prepare_annotation2.py	exon	.	-	.	SH3GLB2	26	1.16200359368796e-40	1.05590431131005e-38
ENSG00000221988.ENSG00000258388.ENSG00000241404.69	ENSG00000221988+ENSG00000258388+ENSG00000241404	chr6	dexseq_prepare_annotation2.py	exon	.	+	.		11	1.181172228459e-40	1.06635308391334e-38
ENSG00000162825.103	ENSG00000162825	chr1	dexseq_prepare_annotation2.py	exon	.	+	.	NBPF8	48	1.71268616537751e-40	1.53622424240281e-38
ENSG00000177483.ENSG00000124831.50	ENSG00000177483+ENSG00000124831	chr2	dexseq_prepare_annotation2.py	exon	.	+	.		19	2.68014965278609e-40	2.38859747581314e-38
ENSG00000162572.31	ENSG00000162572	chr1	dexseq_prepare_annotation2.py	exon	.	+	.	SCNN1D	20	2.95004624368759e-40	2.61238808445787e-38
ENSG00000140955.28	ENSG00000140955	chr16	dexseq_prepare_annotation2.py	exon	.	+	.	ADAD2	27	3.43241870214626e-40	3.0203112161987e-38
ENSG00000166535.41	ENSG00000166535	chr12	dexseq_prepare_annotation2.py	exon	.	+	.	A2ML1	28	4.69913637708421e-40	4.10893666984917e-38
ENSG00000198632.ENSG00000174368.32	ENSG00000198632+ENSG00000174368	chr7	dexseq_prepare_annotation2.py	exon	.	-	.		23	7.78065828475398e-40	6.76090575830841e-38
ENSG00000185989.27	ENSG00000185989	chr13	dexseq_prepare_annotation2.py	exon	.	-	.	RASA3	25	8.57524686739475e-40	7.40507187561423e-38
ENSG00000131018.244	ENSG00000131018	chr6	dexseq_prepare_annotation2.py	exon	.	-	.	SYNE1	103	1.06693888095565e-39	9.156574853041e-38
ENSG00000080823.99	ENSG00000080823	chr14	dexseq_prepare_annotation2.py	exon	.	-	.	MOK	31	1.22445915893437e-39	1.04439605439659e-37
ENSG00000178149.44	ENSG00000178149	chr3	dexseq_prepare_annotation2.py	exon	.	-	.	DALRD3	29	2.24670777167733e-39	1.90463281400183e-37
ENSG00000155363.60	ENSG00000155363	chr1	dexseq_prepare_annotation2.py	exon	.	+	.	MOV10	15	2.51740733326541e-39	2.12118267602357e-37
ENSG00000063438.ENSG00000249915.42	ENSG00000063438+ENSG00000249915	chr5	dexseq_prepare_annotation2.py	exon	.	+	.		36	3.22192961531754e-39	2.69846309890119e-37
ENSG00000126005.ENSG00000088298.ENSG00000261582.ENSG00000242372.60	ENSG00000126005+ENSG00000088298+ENSG00000261582+ENSG00000242372	chr20	dexseq_prepare_annotation2.py	exon	.	-	.		39	3.52499793006887e-39	2.93461354621242e-37
ENSG00000221978.56	ENSG00000221978	chr1	dexseq_prepare_annotation2.py	exon	.	-	.	CCNL2	18	4.8728562461058e-39	4.03257859461958e-37
ENSG00000197905.28	ENSG00000197905	chr12	dexseq_prepare_annotation2.py	exon	.	+	.	TEAD4	22	5.68995920103497e-39	4.68091732378634e-37
ENSG00000021762.60	ENSG00000021762	chr11	dexseq_prepare_annotation2.py	exon	.	-	.	OSBPL5	36	1.01215892212236e-38	8.27767382015715e-37
ENSG00000131558.68	ENSG00000131558	chr7	dexseq_prepare_annotation2.py	exon	.	+	.	EXOC4	47	1.05327444352007e-38	8.56355239079505e-37
ENSG00000129933.56	ENSG00000129933	chr19	dexseq_prepare_annotation2.py	exon	.	+	.	MAU2	25	1.47094234337728e-38	1.18898322092874e-36
ENSG00000159674.51	ENSG00000159674	chr4	dexseq_prepare_annotation2.py	exon	.	-	.	SPON2	27	1.96793719776315e-38	1.58151623471104e-36
ENSG00000137500.48	ENSG00000137500	chr11	dexseq_prepare_annotation2.py	exon	.	-	.	CCDC90B	33	1.9874775703571e-38	1.58804026785487e-36
ENSG00000196235.ENSG00000213922.19	ENSG00000196235+ENSG00000213922	chr19	dexseq_prepare_annotation2.py	exon	.	+	.		10	2.05398028477467e-38	1.63179930852698e-36
ENSG00000137968.30	ENSG00000137968	chr1	dexseq_prepare_annotation2.py	exon	.	-	.	SLC44A5	22	2.18476074310186e-38	1.72583685291734e-36
ENSG00000119383.39	ENSG00000119383	chr9	dexseq_prepare_annotation2.py	exon	.	+	.	PPP2R4	27	2.21384576017243e-38	1.73893206800437e-36
ENSG00000245937.30	ENSG00000245937	chr5	dexseq_prepare_annotation2.py	exon	.	-	.	CTC-228N24.3	24	2.53212075842407e-38	1.97775701709943e-36
ENSG00000114416.58	ENSG00000114416	chr3	dexseq_prepare_annotation2.py	exon	.	+	.	FXR1	49	3.7199205589889e-38	2.88927684534205e-36
ENSG00000105063.ENSG00000180089.47	ENSG00000105063+ENSG00000180089	chr19	dexseq_prepare_annotation2.py	exon	.	-	.		23	4.28580891269039e-38	3.31031118406303e-36
ENSG00000240207.ENSG00000118855.66	ENSG00000240207+ENSG00000118855	chr3	dexseq_prepare_annotation2.py	exon	.	+	.		45	4.49182970384146e-38	3.45027118080154e-36
ENSG00000175701.12	ENSG00000175701	chr2	dexseq_prepare_annotation2.py	exon	.	-	.	LINC00116	10	5.97061535397144e-38	4.56095963001456e-36
ENSG00000223745.70	ENSG00000223745	chr1	dexseq_prepare_annotation2.py	exon	.	-	.	RP4-717I23.3	54	6.70062667539881e-38	5.09064550098741e-36
ENSG00000082805.63	ENSG00000082805	chr12	dexseq_prepare_annotation2.py	exon	.	+	.	ERC1	57	7.18289959386835e-38	5.40342536609841e-36
ENSG00000151651.45	ENSG00000151651	chr10	dexseq_prepare_annotation2.py	exon	.	-	.	ADAM8	20	7.19005748923402e-38	5.40342536609841e-36
ENSG00000150593.ENSG00000265827.35	ENSG00000150593+ENSG00000265827	chr10	dexseq_prepare_annotation2.py	exon	.	+	.		27	9.29039362225441e-38	6.94431949087113e-36
ENSG00000147889.39	ENSG00000147889	chr9	dexseq_prepare_annotation2.py	exon	.	-	.	CDKN2A	20	1.19283151014177e-37	8.86841523288825e-36
ENSG00000120549.42	ENSG00000120549	chr10	dexseq_prepare_annotation2.py	exon	.	+	.	KIAA1217	28	1.38302735370044e-37	1.02277815417539e-35
ENSG00000254634.ENSG00000183336.ENSG00000261740.32	ENSG00000254634+ENSG00000183336+ENSG00000261740	chr16	dexseq_prepare_annotation2.py	exon	.	-	.		15	1.5256036495391e-37	1.12224695976413e-35
ENSG00000082126.46	ENSG00000082126	chr2	dexseq_prepare_annotation2.py	exon	.	-	.	MPP4	29	2.07936798812441e-37	1.52155016520493e-35
ENSG00000170421.48	ENSG00000170421	chr12	dexseq_prepare_annotation2.py	exon	.	-	.	KRT8	30	2.26678322865066e-37	1.65000456690733e-35
ENSG00000115464.45	ENSG00000115464	chr2	dexseq_prepare_annotation2.py	exon	.	-	.	USP34	18	2.30232389877302e-37	1.6671463106584e-35
ENSG00000113569.48	ENSG00000113569	chr5	dexseq_prepare_annotation2.py	exon	.	-	.	NUP155	28	2.33449515800817e-37	1.68168322185428e-35
ENSG00000239344.ENSG00000176406.56	ENSG00000239344+ENSG00000176406	chr8	dexseq_prepare_annotation2.py	exon	.	+	.		25	2.48875813552959e-37	1.78356723496226e-35
ENSG00000085276.54	ENSG00000085276	chr3	dexseq_prepare_annotation2.py	exon	.	-	.	MECOM	15	2.81071474549525e-37	2.00396754392926e-35
ENSG00000257225.ENSG00000134283.54	ENSG00000257225+ENSG00000134283	chr12	dexseq_prepare_annotation2.py	exon	.	+	.		16	4.23535658017866e-37	3.00429400684816e-35
ENSG00000175221.32	ENSG00000175221	chr19	dexseq_prepare_annotation2.py	exon	.	-	.	MED16	13	4.30426828686032e-37	3.03767725848827e-35
ENSG00000141971.ENSG00000269640.57	ENSG00000141971+ENSG00000269640	chr19	dexseq_prepare_annotation2.py	exon	.	+	.		28	5.81695055630229e-37	4.08449816082175e-35
ENSG00000111731.51	ENSG00000111731	chr12	dexseq_prepare_annotation2.py	exon	.	-	.	C2CD5	13	6.18254566621846e-37	4.31939358781081e-35
ENSG00000174442.42	ENSG00000174442	chr15	dexseq_prepare_annotation2.py	exon	.	+	.	ZWILCH	27	6.38672064892796e-37	4.43972885910227e-35
ENSG00000105669.ENSG00000051128.ENSG00000268193.65	ENSG00000105669+ENSG00000051128+ENSG00000268193	chr19	dexseq_prepare_annotation2.py	exon	.	-	.		34	8.18996823714565e-37	5.66493176124557e-35
ENSG00000105135.32	ENSG00000105135	chr19	dexseq_prepare_annotation2.py	exon	.	-	.	ILVBL	30	8.68476222220661e-37	5.97743807798706e-35
ENSG00000260391.ENSG00000160145.110	ENSG00000260391+ENSG00000160145	chr3	dexseq_prepare_annotation2.py	exon	.	+	.		66	1.0033470451498e-36	6.87169161020572e-35
ENSG00000145348.67	ENSG00000145348	chr4	dexseq_prepare_annotation2.py	exon	.	-	.	TBCK	40	1.07087609038239e-36	7.29823053165996e-35
ENSG00000139644.65	ENSG00000139644	chr12	dexseq_prepare_annotation2.py	exon	.	+	.	TMBIM6	29	1.26488189499549e-36	8.57836731030355e-35
ENSG00000059769.ENSG00000244115.ENSG00000242616.15	ENSG00000059769+ENSG00000244115+ENSG00000242616	chr9	dexseq_prepare_annotation2.py	exon	.	+	.		10	1.37256426465435e-36	9.26347619975214e-35
ENSG00000177156.26	ENSG00000177156	chr11	dexseq_prepare_annotation2.py	exon	.	+	.	TALDO1	20	1.3793666854634e-36	9.26441305700366e-35
ENSG00000104324.24	ENSG00000104324	chr8	dexseq_prepare_annotation2.py	exon	.	+	.	CPQ	20	1.411432846389e-36	9.43420714583955e-35
ENSG00000064201.43	ENSG00000064201	chr11	dexseq_prepare_annotation2.py	exon	.	+	.	TSPAN32	17	1.67813811212792e-36	1.11632316616816e-34
ENSG00000022840.73	ENSG00000022840	chr12	dexseq_prepare_annotation2.py	exon	.	+	.	RNF10	39	1.70838503523472e-36	1.13103224499373e-34
ENSG00000172638.43	ENSG00000172638	chr11	dexseq_prepare_annotation2.py	exon	.	-	.	EFEMP2	17	2.11598030735635e-36	1.39424048403675e-34
ENSG00000132694.37	ENSG00000132694	chr1	dexseq_prepare_annotation2.py	exon	.	-	.	ARHGEF11	26	2.36844602043498e-36	1.55323136896734e-34
ENSG00000091181.31	ENSG00000091181	chr3	dexseq_prepare_annotation2.py	exon	.	-	.	IL5RA	23	2.58995644767805e-36	1.69052415455718e-34
ENSG00000268400.ENSG00000229833.ENSG00000076944.68	ENSG00000268400+ENSG00000229833+ENSG00000076944	chr19	dexseq_prepare_annotation2.py	exon	.	+	.		23	2.71621948777476e-36	1.76465418404357e-34
ENSG00000213908.17	ENSG00000213908	chr19	dexseq_prepare_annotation2.py	exon	.	-	.	CYP2A7P1	11	3.0238036577222e-36	1.95534615131682e-34
ENSG00000177697.50	ENSG00000177697	chr11	dexseq_prepare_annotation2.py	exon	.	+	.	CD151	22	4.91579862372655e-36	3.16409019748473e-34
ENSG00000152556.88	ENSG00000152556	chr12	dexseq_prepare_annotation2.py	exon	.	+	.	PFKM	33	4.95878664816983e-36	3.1770511875348e-34
ENSG00000196498.78	ENSG00000196498	chr12	dexseq_prepare_annotation2.py	exon	.	-	.	NCOR2	30	5.64463706071067e-36	3.59988023188351e-34
ENSG00000105738.20	ENSG00000105738	chr19	dexseq_prepare_annotation2.py	exon	.	+	.	SIPA1L3	13	5.82482775701132e-36	3.69783471715655e-34
ENSG00000181381.73	ENSG00000181381	chr4	dexseq_prepare_annotation2.py	exon	.	-	.	DDX60L	21	6.17967594859832e-36	3.90527430515284e-34
ENSG00000143702.73	ENSG00000143702	chr1	dexseq_prepare_annotation2.py	exon	.	-	.	CEP170	39	7.31255543230309e-36	4.60029222512715e-34
ENSG00000092201.40	ENSG00000092201	chr14	dexseq_prepare_annotation2.py	exon	.	-	.	SUPT16H	20	8.39646791032944e-36	5.25838258366262e-34
ENSG00000083838.22	ENSG00000083838	chr19	dexseq_prepare_annotation2.py	exon	.	+	.	ZNF446	6	8.76737115429993e-36	5.466043101266e-34
ENSG00000207945.ENSG00000100124.34	ENSG00000207945+ENSG00000100124	chr22	dexseq_prepare_annotation2.py	exon	.	-	.		12	1.03697340221963e-35	6.43617911208016e-34
ENSG00000168137.77	ENSG00000168137	chr3	dexseq_prepare_annotation2.py	exon	.	+	.	SETD5	24	1.14466428060754e-35	7.07300777479407e-34
ENSG00000168259.35	ENSG00000168259	chr17	dexseq_prepare_annotation2.py	exon	.	-	.	DNAJC7	15	1.54662205438211e-35	9.49850661654753e-34
ENSG00000173818.62	ENSG00000173818	chr17	dexseq_prepare_annotation2.py	exon	.	+	.	ENDOV	21	1.55086024739717e-35	9.49850661654753e-34
ENSG00000141447.ENSG00000265750.61	ENSG00000141447+ENSG00000265750	chr18	dexseq_prepare_annotation2.py	exon	.	-	.		37	1.76751523721058e-35	1.07779668170784e-33
ENSG00000025434.75	ENSG00000025434	chr11	dexseq_prepare_annotation2.py	exon	.	+	.	NR1H3	19	2.0822903853811e-35	1.26419577414644e-33
ENSG00000175899.64	ENSG00000175899	chr12	dexseq_prepare_annotation2.py	exon	.	-	.	A2M	47	2.78463771388271e-35	1.68325296243962e-33
ENSG00000133318.31	ENSG00000133318	chr11	dexseq_prepare_annotation2.py	exon	.	+	.	RTN3	24	3.11616829234336e-35	1.87550163499782e-33
ENSG00000077782.100	ENSG00000077782	chr8	dexseq_prepare_annotation2.py	exon	.	-	.	FGFR1	54	3.45246967265976e-35	2.06895197668054e-33
ENSG00000142449.74	ENSG00000142449	chr19	dexseq_prepare_annotation2.py	exon	.	-	.	FBN3	28	3.52717850932255e-35	2.10465076459706e-33
ENSG00000183091.95	ENSG00000183091	chr2	dexseq_prepare_annotation2.py	exon	.	-	.	NEB	36	4.06189861078554e-35	2.41335796520305e-33
ENSG00000016864.30	ENSG00000016864	chr3	dexseq_prepare_annotation2.py	exon	.	-	.	GLT8D1	30	4.38393314714268e-35	2.59360946998829e-33
ENSG00000189091.52	ENSG00000189091	chr16	dexseq_prepare_annotation2.py	exon	.	+	.	SF3B3	23	4.69077647081498e-35	2.76338412176867e-33
ENSG00000006025.45	ENSG00000006025	chr17	dexseq_prepare_annotation2.py	exon	.	-	.	OSBPL7	22	4.77414433548715e-35	2.80062990279653e-33
ENSG00000075151.24	ENSG00000075151	chr1	dexseq_prepare_annotation2.py	exon	.	-	.	EIF4G3	6	4.80095304101037e-35	2.80452311467089e-33
ENSG00000108100.30	ENSG00000108100	chr10	dexseq_prepare_annotation2.py	exon	.	+	.	CCNY	14	5.26298892639494e-35	3.06156213571836e-33
ENSG00000116731.35	ENSG00000116731	chr1	dexseq_prepare_annotation2.py	exon	.	+	.	PRDM2	23	5.47832220286364e-35	3.17354639943389e-33
ENSG00000143226.ENSG00000244682.ENSG00000273112.ENSG00000072694.80	ENSG00000143226+ENSG00000244682+ENSG00000273112+ENSG00000072694	chr1	dexseq_prepare_annotation2.py	exon	.	+	.		41	5.66776433648823e-35	3.26966504440647e-33
ENSG00000173406.ENSG00000162600.75	ENSG00000173406+ENSG00000162600	chr1	dexseq_prepare_annotation2.py	exon	.	-	.		54	6.15158143053905e-35	3.53410895160266e-33
ENSG00000254615.ENSG00000164830.49	ENSG00000254615+ENSG00000164830	chr8	dexseq_prepare_annotation2.py	exon	.	+	.		37	6.34550324896785e-35	3.63051570660082e-33
ENSG00000255339.ENSG00000075826.ENSG00000166136.84	ENSG00000255339+ENSG00000075826+ENSG00000166136	chr10	dexseq_prepare_annotation2.py	exon	.	-	.		40	7.31831189923375e-35	4.16993812848553e-33
ENSG00000085760.40	ENSG00000085760	chr2	dexseq_prepare_annotation2.py	exon	.	-	.	MTIF2	25	8.99840919353223e-35	5.10632175582361e-33
ENSG00000072609.ENSG00000196458.ENSG00000090615.125	ENSG00000072609+ENSG00000196458+ENSG00000090615	chr12	dexseq_prepare_annotation2.py	exon	.	-	.		19	9.57632345260399e-35	5.41217987648591e-33
ENSG00000102897.25	ENSG00000102897	chr16	dexseq_prepare_annotation2.py	exon	.	+	.	LYRM1	16	9.84587092976245e-35	5.54198961686184e-33
ENSG00000175318.36	ENSG00000175318	chr15	dexseq_prepare_annotation2.py	exon	.	-	.	GRAMD2	19	1.0726788700154e-34	6.01348964912265e-33
ENSG00000175213.13	ENSG00000175213	chr11	dexseq_prepare_annotation2.py	exon	.	+	.	ZNF408	8	1.11381427029146e-34	6.21901999994464e-33
ENSG00000196547.99	ENSG00000196547	chr15	dexseq_prepare_annotation2.py	exon	.	+	.	MAN2A2	31	1.29750403533025e-34	7.21567944127858e-33
ENSG00000118308.67	ENSG00000118308	chr12	dexseq_prepare_annotation2.py	exon	.	+	.	LRMP	42	1.370723579689e-34	7.59249797944869e-33
ENSG00000258984.ENSG00000184182.ENSG00000132330.80	ENSG00000258984+ENSG00000184182+ENSG00000132330	chr2	dexseq_prepare_annotation2.py	exon	.	+	.		40	1.39952595620504e-34	7.7212735591741e-33
ENSG00000196693.ENSG00000272373.15	ENSG00000196693+ENSG00000272373	chr10	dexseq_prepare_annotation2.py	exon	.	-	.		10	1.97061857836409e-34	1.08290553735162e-32
ENSG00000118454.17	ENSG00000118454	chr1	dexseq_prepare_annotation2.py	exon	.	-	.	ANKRD13C	17	2.56375006457309e-34	1.40329988770707e-32
ENSG00000249006.ENSG00000130997.ENSG00000214367.68	ENSG00000249006+ENSG00000130997+ENSG00000214367	chr4	dexseq_prepare_annotation2.py	exon	.	-	.		29	3.07470800975906e-34	1.67637903763452e-32
ENSG00000141480.55	ENSG00000141480	chr17	dexseq_prepare_annotation2.py	exon	.	+	.	ARRB2	32	3.8710507826353e-34	2.1023132433976e-32
ENSG00000083844.16	ENSG00000083844	chr19	dexseq_prepare_annotation2.py	exon	.	+	.	ZNF264	17	5.16819565410783e-34	2.79585308089732e-32
ENSG00000070269.40	ENSG00000070269	chr14	dexseq_prepare_annotation2.py	exon	.	+	.	TMEM260	20	5.69743159305063e-34	3.0702089704722e-32
ENSG00000166444.150	ENSG00000166444	chr11	dexseq_prepare_annotation2.py	exon	.	-	.	ST5	122	6.36394016921043e-34	3.41613359739508e-32
ENSG00000070366.46	ENSG00000070366	chr17	dexseq_prepare_annotation2.py	exon	.	-	.	SMG6	26	7.99044751875309e-34	4.27273814820093e-32
ENSG00000174233.41	ENSG00000174233	chr12	dexseq_prepare_annotation2.py	exon	.	-	.	ADCY6	29	8.55317548060356e-34	4.55612255581729e-32
ENSG00000140992.57	ENSG00000140992	chr16	dexseq_prepare_annotation2.py	exon	.	+	.	PDPK1	18	8.73733080004935e-34	4.63645458446894e-32
ENSG00000204316.ENSG00000188878.ENSG00000267426.117	ENSG00000204316+ENSG00000188878+ENSG00000267426	chr17	dexseq_prepare_annotation2.py	exon	.	-	.		32	9.03166570087868e-34	4.77442008514511e-32
ENSG00000148120.64	ENSG00000148120	chr9	dexseq_prepare_annotation2.py	exon	.	+	.	C9orf3	35	1.00347696254937e-33	5.28459856451661e-32
ENSG00000231817.22	ENSG00000231817	chr13	dexseq_prepare_annotation2.py	exon	.	-	.	RP11-189B4.6	9	1.54632555102069e-33	8.11266571163796e-32
ENSG00000118898.34	ENSG00000118898	chr16	dexseq_prepare_annotation2.py	exon	.	-	.	PPL	16	2.15705755995165e-33	1.12742749082736e-31
ENSG00000149084.ENSG00000235661.46	ENSG00000149084+ENSG00000235661	chr11	dexseq_prepare_annotation2.py	exon	.	+	.		33	2.19045960853737e-33	1.14059775046798e-31
ENSG00000136546.32	ENSG00000136546	chr2	dexseq_prepare_annotation2.py	exon	.	-	.	SCN7A	14	2.28544675547865e-33	1.18561814333655e-31
ENSG00000136828.45	ENSG00000136828	chr9	dexseq_prepare_annotation2.py	exon	.	+	.	RALGPS1	31	2.51214522253566e-33	1.29610541181089e-31
ENSG00000170160.ENSG00000188933.ENSG00000264892.ENSG00000266302.ENSG00000264729.ENSG00000272815.83	ENSG00000170160+ENSG00000188933+ENSG00000264892+ENSG00000266302+ENSG00000264729+ENSG00000272815	chr17	dexseq_prepare_annotation2.py	exon	.	+	.		24	2.51707157583931e-33	1.29610541181089e-31
ENSG00000168026.69	ENSG00000168026	chr3	dexseq_prepare_annotation2.py	exon	.	+	.	TTC21A	32	2.62299795959111e-33	1.34566570598506e-31
ENSG00000142621.76	ENSG00000142621	chr1	dexseq_prepare_annotation2.py	exon	.	+	.	FHAD1	29	2.85373807065361e-33	1.45865883809916e-31
ENSG00000173715.ENSG00000173653.69	ENSG00000173715+ENSG00000173653	chr11	dexseq_prepare_annotation2.py	exon	.	+	.		19	2.93252265119476e-33	1.49343818386669e-31
ENSG00000103197.85	ENSG00000103197	chr16	dexseq_prepare_annotation2.py	exon	.	+	.	TSC2	51	2.95616770352029e-33	1.49998538620593e-31
ENSG00000091164.39	ENSG00000091164	chr18	dexseq_prepare_annotation2.py	exon	.	-	.	TXNL1	21	3.21764081232432e-33	1.62672218959073e-31
ENSG00000138074.58	ENSG00000138074	chr2	dexseq_prepare_annotation2.py	exon	.	-	.	SLC5A6	28	3.26764951736035e-33	1.64601924782105e-31
ENSG00000079785.35	ENSG00000079785	chr2	dexseq_prepare_annotation2.py	exon	.	+	.	DDX1	20	3.31362501222866e-33	1.6631526550547e-31
ENSG00000147224.18	ENSG00000147224	chrX	dexseq_prepare_annotation2.py	exon	.	+	.	PRPS1	13	3.6895598442316e-33	1.84517807605583e-31
ENSG00000013573.86	ENSG00000013573	chr12	dexseq_prepare_annotation2.py	exon	.	+	.	DDX11	29	4.90145491054816e-33	2.44247052406276e-31
ENSG00000175137.17	ENSG00000175137	chr1	dexseq_prepare_annotation2.py	exon	.	-	.	SH3BP5L	14	5.25898621978608e-33	2.61127447906021e-31
ENSG00000068137.34	ENSG00000068137	chr17	dexseq_prepare_annotation2.py	exon	.	-	.	PLEKHH3	25	5.58070253259386e-33	2.76115684379546e-31
ENSG00000227001.14	ENSG00000227001	chr1	dexseq_prepare_annotation2.py	exon	.	-	.	NBPF2P	11	5.76156062596608e-33	2.84053111286548e-31
ENSG00000089053.70	ENSG00000089053	chr12	dexseq_prepare_annotation2.py	exon	.	-	.	ANAPC5	31	9.37834481572697e-33	4.60731900964848e-31
ENSG00000175216.68	ENSG00000175216	chr11	dexseq_prepare_annotation2.py	exon	.	-	.	CKAP5	28	9.98616664964843e-33	4.88544063926999e-31
ENSG00000103343.ENSG00000103351.ENSG00000263212.ENSG00000262621.ENSG00000122390.139	ENSG00000103343+ENSG00000103351+ENSG00000263212+ENSG00000262621+ENSG00000122390	chr16	dexseq_prepare_annotation2.py	exon	.	+	.		70	1.00147492065881e-32	4.88544063926999e-31
ENSG00000008838.82	ENSG00000008838	chr17	dexseq_prepare_annotation2.py	exon	.	-	.	MED24	25	1.14493075330405e-32	5.56572456754762e-31
ENSG00000141556.92	ENSG00000141556	chr17	dexseq_prepare_annotation2.py	exon	.	+	.	TBCD	43	1.30029837321816e-32	6.29897152712615e-31
ENSG00000257108.ENSG00000007541.52	ENSG00000257108+ENSG00000007541	chr16	dexseq_prepare_annotation2.py	exon	.	+	.		28	1.50474074488457e-32	7.26403145004518e-31
ENSG00000236943.54	ENSG00000236943	chr1	dexseq_prepare_annotation2.py	exon	.	-	.	RP11-640M9.1	22	1.57975563791223e-32	7.59977253767948e-31
ENSG00000268093.ENSG00000063177.49	ENSG00000268093+ENSG00000063177	chr19	dexseq_prepare_annotation2.py	exon	.	-	.		12	1.79735328535535e-32	8.61675956079151e-31
ENSG00000162434.34	ENSG00000162434	chr1	dexseq_prepare_annotation2.py	exon	.	-	.	JAK1	26	1.8880345060522e-32	9.02039303699096e-31
ENSG00000148396.41	ENSG00000148396	chr9	dexseq_prepare_annotation2.py	exon	.	-	.	SEC16A	31	2.05577712573621e-32	9.78817444490088e-31
ENSG00000215126.44	ENSG00000215126	chr9	dexseq_prepare_annotation2.py	exon	.	+	.	CBWD7	17	2.23095462339999e-32	1.0585993900727e-30
ENSG00000085872.ENSG00000105085.ENSG00000269578.ENSG00000214046.ENSG00000127526.ENSG00000269058.ENSG00000141979.ENSG00000268790.128	ENSG00000085872+ENSG00000105085+ENSG00000269578+ENSG00000214046+ENSG00000127526+ENSG00000269058+ENSG00000141979+ENSG00000268790	chr19	dexseq_prepare_annotation2.py	exon	.	-	.		65	3.16436665061857e-32	1.49640100488265e-30
ENSG00000004399.59	ENSG00000004399	chr3	dexseq_prepare_annotation2.py	exon	.	-	.	PLXND1	16	3.29795386946892e-32	1.55428653041445e-30
ENSG00000145016.ENSG00000216042.41	ENSG00000145016+ENSG00000216042	chr3	dexseq_prepare_annotation2.py	exon	.	-	.		20	3.60769486544092e-32	1.69451965250761e-30
ENSG00000143198.32	ENSG00000143198	chr1	dexseq_prepare_annotation2.py	exon	.	+	.	MGST3	21	3.77774301735296e-32	1.76841620101879e-30
ENSG00000168003.67	ENSG00000168003	chr11	dexseq_prepare_annotation2.py	exon	.	+	.	SLC3A2	10	4.16756680826256e-32	1.94435172266022e-30
ENSG00000197013.ENSG00000269237.ENSG00000196268.ENSG00000268658.50	ENSG00000197013+ENSG00000269237+ENSG00000196268+ENSG00000268658	chr19	dexseq_prepare_annotation2.py	exon	.	+	.		27	6.17297321592609e-32	2.87032931842878e-30
ENSG00000186281.31	ENSG00000186281	chr2	dexseq_prepare_annotation2.py	exon	.	-	.	GPAT2	20	6.93642071505089e-32	3.21456857337842e-30
ENSG00000147050.47	ENSG00000147050	chrX	dexseq_prepare_annotation2.py	exon	.	+	.	KDM6A	21	7.41757779248048e-32	3.42613236042711e-30
ENSG00000182326.ENSG00000257084.ENSG00000126749.86	ENSG00000182326+ENSG00000257084+ENSG00000126749	chr12	dexseq_prepare_annotation2.py	exon	.	+	.		39	7.79433397696811e-32	3.58823262522475e-30
ENSG00000165516.28	ENSG00000165516	chr14	dexseq_prepare_annotation2.py	exon	.	+	.	KLHDC2	21	8.24979407900179e-32	3.78537581123307e-30
ENSG00000075275.43	ENSG00000075275	chr22	dexseq_prepare_annotation2.py	exon	.	-	.	CELSR1	11	9.50006248578349e-32	4.34471607696868e-30
ENSG00000153113.109	ENSG00000153113	chr5	dexseq_prepare_annotation2.py	exon	.	+	.	CAST	68	1.23950838328669e-31	5.65012624683111e-30
ENSG00000114353.30	ENSG00000114353	chr3	dexseq_prepare_annotation2.py	exon	.	+	.	GNAI2	14	1.33627707904139e-31	6.07132687252039e-30
ENSG00000100938.70	ENSG00000100938	chr14	dexseq_prepare_annotation2.py	exon	.	+	.	GMPR2	16	1.49844644903683e-31	6.78596123158276e-30
ENSG00000035681.43	ENSG00000035681	chr8	dexseq_prepare_annotation2.py	exon	.	-	.	NSMAF	18	1.53492320335104e-31	6.92858353772388e-30
ENSG00000263072.27	ENSG00000263072	chr16	dexseq_prepare_annotation2.py	exon	.	-	.	RP11-473M20.14	27	1.56562023716604e-31	7.04427772081535e-30
ENSG00000126581.56	ENSG00000126581	chr17	dexseq_prepare_annotation2.py	exon	.	-	.	BECN1	31	1.6268704262965e-31	7.29625146348397e-30
ENSG00000165795.162	ENSG00000165795	chr14	dexseq_prepare_annotation2.py	exon	.	-	.	NDRG2	57	1.7478215531713e-31	7.81349294332495e-30
ENSG00000237276.20	ENSG00000237276	chr1	dexseq_prepare_annotation2.py	exon	.	-	.	ANO7P1	13	1.76427826181294e-31	7.86178226730297e-30
ENSG00000070756.68	ENSG00000070756	chr8	dexseq_prepare_annotation2.py	exon	.	-	.	PABPC1	23	1.87050777485146e-31	8.30852063698397e-30
ENSG00000196337.ENSG00000225950.26	ENSG00000196337+ENSG00000225950	chr19	dexseq_prepare_annotation2.py	exon	.	-	.		14	2.68960674961068e-31	1.19087906496297e-29
ENSG00000079215.33	ENSG00000079215	chr5	dexseq_prepare_annotation2.py	exon	.	+	.	SLC1A3	16	2.79590913617434e-31	1.23401665778514e-29
ENSG00000238542.ENSG00000163492.ENSG00000155657.407	ENSG00000238542+ENSG00000163492+ENSG00000155657	chr2	dexseq_prepare_annotation2.py	exon	.	-	.		106	3.05676643318564e-31	1.34488049748671e-29
ENSG00000162878.28	ENSG00000162878	chr2	dexseq_prepare_annotation2.py	exon	.	+	.	PKDCC	21	3.23891731623862e-31	1.4205257869926e-29
ENSG00000175224.87	ENSG00000175224	chr11	dexseq_prepare_annotation2.py	exon	.	+	.	ATG13	32	3.42143714306039e-31	1.49585662264052e-29
ENSG00000164113.26	ENSG00000164113	chr4	dexseq_prepare_annotation2.py	exon	.	+	.	ADAD1	19	3.49591692645078e-31	1.52362799462211e-29
ENSG00000100453.10	ENSG00000100453	chr14	dexseq_prepare_annotation2.py	exon	.	-	.	GZMB	10	3.82975789698276e-31	1.66391012630473e-29
ENSG00000005471.46	ENSG00000005471	chr7	dexseq_prepare_annotation2.py	exon	.	-	.	ABCB4	19	3.95481103102762e-31	1.71288902692763e-29
ENSG00000188130.ENSG00000100429.107	ENSG00000188130+ENSG00000100429	chr22	dexseq_prepare_annotation2.py	exon	.	-	.		24	5.09295990138483e-31	2.19898824561967e-29
ENSG00000135636.46	ENSG00000135636	chr2	dexseq_prepare_annotation2.py	exon	.	+	.	DYSF	39	5.92205763806673e-31	2.54905162049665e-29
ENSG00000215428.ENSG00000148357.71	ENSG00000215428+ENSG00000148357	chr9	dexseq_prepare_annotation2.py	exon	.	+	.		39	5.96866807510993e-31	2.56118494593375e-29
ENSG00000052749.30	ENSG00000052749	chr10	dexseq_prepare_annotation2.py	exon	.	-	.	RRP12	9	6.70584402244171e-31	2.86865690596945e-29
ENSG00000134668.45	ENSG00000134668	chr1	dexseq_prepare_annotation2.py	exon	.	-	.	SPOCD1	27	6.88350273504602e-31	2.93562388114555e-29
ENSG00000105072.25	ENSG00000105072	chr19	dexseq_prepare_annotation2.py	exon	.	+	.	C19orf44	13	7.33403703628786e-31	3.1181992940523e-29
ENSG00000105248.8	ENSG00000105248	chr19	dexseq_prepare_annotation2.py	exon	.	+	.	CCDC94	7	7.72008208231541e-31	3.27232625580583e-29
ENSG00000103091.71	ENSG00000103091	chr16	dexseq_prepare_annotation2.py	exon	.	-	.	WDR59	27	8.12135399182021e-31	3.4319508981239e-29
ENSG00000188676.17	ENSG00000188676	chr8	dexseq_prepare_annotation2.py	exon	.	+	.	IDO2	14	9.24050415284266e-31	3.89305240112035e-29
ENSG00000104915.30	ENSG00000104915	chr19	dexseq_prepare_annotation2.py	exon	.	-	.	STX10	22	9.84607295465705e-31	4.13564810539568e-29
ENSG00000116337.74	ENSG00000116337	chr1	dexseq_prepare_annotation2.py	exon	.	+	.	AMPD2	40	1.17149014223542e-30	4.90579139984913e-29
ENSG00000164985.33	ENSG00000164985	chr9	dexseq_prepare_annotation2.py	exon	.	-	.	PSIP1	7	1.18388888417391e-30	4.94282497197292e-29
ENSG00000173890.ENSG00000242583.20	ENSG00000173890+ENSG00000242583	chr3	dexseq_prepare_annotation2.py	exon	.	+	.		15	1.25657546446671e-30	5.23058942589243e-29
ENSG00000167178.31	ENSG00000167178	chr15	dexseq_prepare_annotation2.py	exon	.	+	.	ISLR2	25	1.33714486665087e-30	5.54935077046179e-29
ENSG00000177463.36	ENSG00000177463	chr3	dexseq_prepare_annotation2.py	exon	.	+	.	NR2C2	17	1.47200506468981e-30	6.09085905189952e-29
ENSG00000221297.ENSG00000167110.55	ENSG00000221297+ENSG00000167110	chr9	dexseq_prepare_annotation2.py	exon	.	-	.		19	1.57361910008939e-30	6.4919959491225e-29
ENSG00000114480.26	ENSG00000114480	chr3	dexseq_prepare_annotation2.py	exon	.	-	.	GBE1	14	1.83212264170394e-30	7.53609499633426e-29
ENSG00000167543.35	ENSG00000167543	chr17	dexseq_prepare_annotation2.py	exon	.	+	.	TP53I13	20	1.87915864624762e-30	7.68875921529019e-29
ENSG00000123607.45	ENSG00000123607	chr2	dexseq_prepare_annotation2.py	exon	.	-	.	TTC21B	29	1.8802978732638e-30	7.68875921529019e-29
ENSG00000260565.14	ENSG00000260565	chr16	dexseq_prepare_annotation2.py	exon	.	-	.	ERVK13-1	12	2.05826135812764e-30	8.39179110324007e-29
ENSG00000241369.29	ENSG00000241369	chr3	dexseq_prepare_annotation2.py	exon	.	-	.	CT64	19	2.17568842782415e-30	8.84461877545006e-29
ENSG00000103316.33	ENSG00000103316	chr16	dexseq_prepare_annotation2.py	exon	.	-	.	CRYM	22	2.34358689822679e-30	9.49938444491167e-29
ENSG00000147687.41	ENSG00000147687	chr8	dexseq_prepare_annotation2.py	exon	.	-	.	TATDN1	27	2.50429345302175e-30	1.01212767085353e-28
ENSG00000137877.58	ENSG00000137877	chr15	dexseq_prepare_annotation2.py	exon	.	-	.	SPTBN5	44	2.71607556371415e-30	1.09453908876284e-28
ENSG00000182541.30	ENSG00000182541	chr22	dexseq_prepare_annotation2.py	exon	.	+	.	LIMK2	10	2.76332683259893e-30	1.11036222409315e-28
ENSG00000164975.23	ENSG00000164975	chr9	dexseq_prepare_annotation2.py	exon	.	+	.	SNAPC3	21	2.93602447328329e-30	1.176355857408e-28
ENSG00000118900.37	ENSG00000118900	chr16	dexseq_prepare_annotation2.py	exon	.	+	.	UBN1	27	3.05438176759444e-30	1.22026062399039e-28
ENSG00000132912.42	ENSG00000132912	chr5	dexseq_prepare_annotation2.py	exon	.	-	.	DCTN4	25	3.22641010438226e-30	1.28529454674002e-28
ENSG00000159086.36	ENSG00000159086	chr21	dexseq_prepare_annotation2.py	exon	.	-	.	PAXBP1	9	3.51984283748659e-30	1.39818214198789e-28
ENSG00000187741.92	ENSG00000187741	chr16	dexseq_prepare_annotation2.py	exon	.	-	.	FANCA	43	3.53941408490488e-30	1.39896396305027e-28
ENSG00000142330.ENSG00000178623.54	ENSG00000142330+ENSG00000178623	chr2	dexseq_prepare_annotation2.py	exon	.	+	.		40	3.54193566132271e-30	1.39896396305027e-28
ENSG00000159363.54	ENSG00000159363	chr1	dexseq_prepare_annotation2.py	exon	.	-	.	ATP13A2	27	3.61826642940099e-30	1.42506397076379e-28
ENSG00000259080.ENSG00000198522.ENSG00000243943.54	ENSG00000259080+ENSG00000198522+ENSG00000243943	chr2	dexseq_prepare_annotation2.py	exon	.	+	.		11	3.70055664292018e-30	1.45335703408246e-28
ENSG00000214021.ENSG00000241553.ENSG00000250151.104	ENSG00000214021+ENSG00000241553+ENSG00000250151	chr3	dexseq_prepare_annotation2.py	exon	.	+	.		37	3.88616933837546e-30	1.52195527637842e-28
ENSG00000108306.22	ENSG00000108306	chr17	dexseq_prepare_annotation2.py	exon	.	-	.	FBXL20	14	5.81357358627198e-30	2.2703964485938e-28
ENSG00000142675.50	ENSG00000142675	chr1	dexseq_prepare_annotation2.py	exon	.	+	.	CNKSR1	25	5.92179554975886e-30	2.30618273188508e-28
ENSG00000265759.ENSG00000132026.ENSG00000095066.117	ENSG00000265759+ENSG00000132026+ENSG00000095066	chr19	dexseq_prepare_annotation2.py	exon	.	-	.		80	6.39079827410863e-30	2.48187900572437e-28
ENSG00000041357.32	ENSG00000041357	chr15	dexseq_prepare_annotation2.py	exon	.	+	.	PSMA4	29	7.10758482750199e-30	2.75255576202675e-28
ENSG00000197077.22	ENSG00000197077	chr22	dexseq_prepare_annotation2.py	exon	.	+	.	KIAA1671	13	7.23935006659248e-30	2.79579677710653e-28
ENSG00000104980.35	ENSG00000104980	chr19	dexseq_prepare_annotation2.py	exon	.	-	.	TIMM44	22	9.26043991284021e-30	3.55664047530502e-28
ENSG00000268614.ENSG00000090674.ENSG00000032444.122	ENSG00000268614+ENSG00000090674+ENSG00000032444	chr19	dexseq_prepare_annotation2.py	exon	.	+	.		31	9.26061894598588e-30	3.55664047530502e-28
ENSG00000150401.28	ENSG00000150401	chr13	dexseq_prepare_annotation2.py	exon	.	-	.	DCUN1D2	17	1.17572982593007e-29	4.50307762256359e-28
ENSG00000177106.58	ENSG00000177106	chr11	dexseq_prepare_annotation2.py	exon	.	+	.	EPS8L2	26	1.31483617425206e-29	5.02202399193034e-28
ENSG00000066739.54	ENSG00000066739	chr14	dexseq_prepare_annotation2.py	exon	.	-	.	ATG2B	28	1.33808718738076e-29	5.09682908661774e-28
ENSG00000079459.24	ENSG00000079459	chr8	dexseq_prepare_annotation2.py	exon	.	+	.	FDFT1	11	1.37352183501739e-29	5.2108420781661e-28
ENSG00000147604.24	ENSG00000147604	chr8	dexseq_prepare_annotation2.py	exon	.	-	.	RPL7	22	1.37551538710132e-29	5.2108420781661e-28
ENSG00000182903.ENSG00000251595.16	ENSG00000182903+ENSG00000251595	chr4	dexseq_prepare_annotation2.py	exon	.	-	.		16	1.54634698780177e-29	5.84208211179565e-28
ENSG00000265381.ENSG00000162734.13	ENSG00000265381+ENSG00000162734	chr1	dexseq_prepare_annotation2.py	exon	.	+	.		9	1.56188941437748e-29	5.88480989921141e-28
ENSG00000232749.ENSG00000228430.30	ENSG00000232749+ENSG00000228430	chr9	dexseq_prepare_annotation2.py	exon	.	+	.		11	1.68662672806201e-29	6.3376138919584e-28
ENSG00000160218.46	ENSG00000160218	chr21	dexseq_prepare_annotation2.py	exon	.	+	.	TRAPPC10	30	1.80323264792305e-29	6.75750498762106e-28
ENSG00000175061.68	ENSG00000175061	chr17	dexseq_prepare_annotation2.py	exon	.	+	.	FAM211A-AS1	35	1.88046813933949e-29	7.02799691968734e-28
ENSG00000196482.50	ENSG00000196482	chr1	dexseq_prepare_annotation2.py	exon	.	-	.	ESRRG	13	1.98726769447593e-29	7.40603659998248e-28
ENSG00000169251.34	ENSG00000169251	chr3	dexseq_prepare_annotation2.py	exon	.	+	.	NMD3	27	1.99227338588323e-29	7.40603659998248e-28
ENSG00000188811.13	ENSG00000188811	chr13	dexseq_prepare_annotation2.py	exon	.	+	.	NHLRC3	8	2.25846862789818e-29	8.37319715564492e-28
ENSG00000134853.ENSG00000145216.53	ENSG00000134853+ENSG00000145216	chr4	dexseq_prepare_annotation2.py	exon	.	+	.		37	2.40834862741324e-29	8.90512525716125e-28
ENSG00000018189.43	ENSG00000018189	chr4	dexseq_prepare_annotation2.py	exon	.	+	.	RUFY3	30	2.43777439635548e-29	8.99002053913269e-28
ENSG00000167851.15	ENSG00000167851	chr17	dexseq_prepare_annotation2.py	exon	.	+	.	CD300A	8	2.63197120730031e-29	9.68050150663921e-28
ENSG00000150556.33	ENSG00000150556	chr2	dexseq_prepare_annotation2.py	exon	.	+	.	LYPD6B	12	2.89875035246241e-29	1.06335952903127e-27
ENSG00000165949.32	ENSG00000165949	chr14	dexseq_prepare_annotation2.py	exon	.	+	.	IFI27	20	2.9783275852876e-29	1.08967601100667e-27
ENSG00000100225.23	ENSG00000100225	chr22	dexseq_prepare_annotation2.py	exon	.	+	.	FBXO7	19	3.13815841049804e-29	1.1451395375631e-27
ENSG00000079102.89	ENSG00000079102	chr8	dexseq_prepare_annotation2.py	exon	.	-	.	RUNX1T1	24	3.24727238099473e-29	1.18185413384737e-27
ENSG00000168615.34	ENSG00000168615	chr8	dexseq_prepare_annotation2.py	exon	.	+	.	ADAM9	24	3.27887239813509e-29	1.19023924154758e-27
ENSG00000104447.31	ENSG00000104447	chr8	dexseq_prepare_annotation2.py	exon	.	-	.	TRPS1	25	3.3732240303443e-29	1.22130035661138e-27
ENSG00000157353.52	ENSG00000157353	chr16	dexseq_prepare_annotation2.py	exon	.	+	.	FUK	12	3.5833573337766e-29	1.29401083146743e-27
ENSG00000080561.15	ENSG00000080561	chrX	dexseq_prepare_annotation2.py	exon	.	+	.	MID2	10	3.74605307174413e-29	1.34925844187717e-27
ENSG00000259529.ENSG00000092098.ENSG00000213928.121	ENSG00000259529+ENSG00000092098+ENSG00000213928	chr14	dexseq_prepare_annotation2.py	exon	.	+	.		18	3.79421662402204e-29	1.36307477322425e-27
ENSG00000090659.24	ENSG00000090659	chr19	dexseq_prepare_annotation2.py	exon	.	-	.	CD209	9	4.30702953755868e-29	1.54331524898655e-27
ENSG00000185813.22	ENSG00000185813	chr17	dexseq_prepare_annotation2.py	exon	.	-	.	PCYT2	8	4.35164753340899e-29	1.55529448989679e-27
ENSG00000050165.40	ENSG00000050165	chr11	dexseq_prepare_annotation2.py	exon	.	-	.	DKK3	22	5.02055890818202e-29	1.78976488462704e-27
ENSG00000253877.7	ENSG00000253877	chr8	dexseq_prepare_annotation2.py	exon	.	-	.	RP11-946L20.2	8	5.17774853071157e-29	1.8410802512144e-27
ENSG00000066777.57	ENSG00000066777	chr8	dexseq_prepare_annotation2.py	exon	.	-	.	ARFGEF1	41	5.43229213394139e-29	1.92666218209661e-27
ENSG00000125633.36	ENSG00000125633	chr2	dexseq_prepare_annotation2.py	exon	.	-	.	CCDC93	27	6.46022058021507e-29	2.28540576912799e-27
ENSG00000173821.108	ENSG00000173821	chr17	dexseq_prepare_annotation2.py	exon	.	+	.	RNF213	24	6.59157715139433e-29	2.32595678009735e-27
ENSG00000223646.7	ENSG00000223646	chr7	dexseq_prepare_annotation2.py	exon	.	+	.	AC002463.3	8	6.85491848459827e-29	2.41275776433847e-27
ENSG00000117523.44	ENSG00000117523	chr1	dexseq_prepare_annotation2.py	exon	.	+	.	PRRC2C	25	7.70896770746536e-29	2.70650954638613e-27
ENSG00000139998.19	ENSG00000139998	chr14	dexseq_prepare_annotation2.py	exon	.	-	.	RAB15	8	8.31486368245558e-29	2.91187782814055e-27
ENSG00000164076.33	ENSG00000164076	chr3	dexseq_prepare_annotation2.py	exon	.	-	.	CAMKV	15	9.34863847041741e-29	3.2656814234727e-27
ENSG00000105576.69	ENSG00000105576	chr19	dexseq_prepare_annotation2.py	exon	.	-	.	TNPO2	43	9.50091709735795e-29	3.31055765424981e-27
ENSG00000148824.ENSG00000148832.ENSG00000254536.53	ENSG00000148824+ENSG00000148832+ENSG00000254536	chr10	dexseq_prepare_annotation2.py	exon	.	+	.		51	1.12515462112853e-28	3.91075617438747e-27
ENSG00000138448.32	ENSG00000138448	chr2	dexseq_prepare_annotation2.py	exon	.	+	.	ITGAV	22	1.13510632256187e-28	3.93550703306177e-27
ENSG00000164733.84	ENSG00000164733	chr8	dexseq_prepare_annotation2.py	exon	.	-	.	CTSB	12	1.15323362721916e-28	3.98840973115125e-27
ENSG00000110090.32	ENSG00000110090	chr11	dexseq_prepare_annotation2.py	exon	.	-	.	CPT1A	18	1.36700122230004e-28	4.71598461380583e-27
ENSG00000233327.ENSG00000154874.ENSG00000213077.ENSG00000273018.97	ENSG00000233327+ENSG00000154874+ENSG00000213077+ENSG00000273018	chr17	dexseq_prepare_annotation2.py	exon	.	-	.		51	1.43605925370299e-28	4.94196331787937e-27
ENSG00000112146.ENSG00000242865.43	ENSG00000112146+ENSG00000242865	chr6	dexseq_prepare_annotation2.py	exon	.	+	.		21	1.52022026012208e-28	5.21867216703144e-27
ENSG00000136279.ENSG00000239775.64	ENSG00000136279+ENSG00000239775	chr7	dexseq_prepare_annotation2.py	exon	.	+	.		29	1.58315446566129e-28	5.42132919608101e-27
ENSG00000042317.53	ENSG00000042317	chr14	dexseq_prepare_annotation2.py	exon	.	+	.	SPATA7	22	1.67597611674321e-28	5.72508500026558e-27
ENSG00000065427.23	ENSG00000065427	chr16	dexseq_prepare_annotation2.py	exon	.	-	.	KARS	12	2.25433391063802e-28	7.68186381362754e-27
ENSG00000139625.43	ENSG00000139625	chr12	dexseq_prepare_annotation2.py	exon	.	-	.	MAP3K12	29	2.55841446589399e-28	8.69673259641178e-27
ENSG00000151490.43	ENSG00000151490	chr12	dexseq_prepare_annotation2.py	exon	.	+	.	PTPRO	20	3.0266874447066e-28	1.02634233033551e-26
ENSG00000065534.66	ENSG00000065534	chr3	dexseq_prepare_annotation2.py	exon	.	-	.	MYLK	32	3.07946444863358e-28	1.04169815643194e-26
ENSG00000127616.74	ENSG00000127616	chr19	dexseq_prepare_annotation2.py	exon	.	+	.	SMARCA4	35	3.19508832201489e-28	1.07818720730517e-26
ENSG00000135093.30	ENSG00000135093	chr12	dexseq_prepare_annotation2.py	exon	.	+	.	USP30	8	3.26359502487374e-28	1.09863829614575e-26
ENSG00000177239.47	ENSG00000177239	chr9	dexseq_prepare_annotation2.py	exon	.	+	.	MAN1B1	23	3.34436536194012e-28	1.12310897649888e-26
ENSG00000117682.52	ENSG00000117682	chr1	dexseq_prepare_annotation2.py	exon	.	+	.	DHDDS	35	3.36199781713439e-28	1.12630977473782e-26
ENSG00000228192.11	ENSG00000228192	chr1	dexseq_prepare_annotation2.py	exon	.	-	.	RP11-342M1.3	10	3.50808943763138e-28	1.17242710219685e-26
ENSG00000023287.48	ENSG00000023287	chr8	dexseq_prepare_annotation2.py	exon	.	-	.	RB1CC1	21	4.24192112586089e-28	1.41427888280201e-26
ENSG00000123200.31	ENSG00000123200	chr13	dexseq_prepare_annotation2.py	exon	.	-	.	ZC3H13	6	4.26636664468264e-28	1.4190262072015e-26
ENSG00000075035.37	ENSG00000075035	chr12	dexseq_prepare_annotation2.py	exon	.	+	.	WSCD2	22	4.6959356364736e-28	1.55817644758693e-26
ENSG00000141140.90	ENSG00000141140	chr17	dexseq_prepare_annotation2.py	exon	.	-	.	MYO19	41	5.12105877763342e-28	1.69519238536756e-26
ENSG00000186081.34	ENSG00000186081	chr12	dexseq_prepare_annotation2.py	exon	.	-	.	KRT5	16	5.32844634344735e-28	1.75965295755222e-26
ENSG00000070501.42	ENSG00000070501	chr8	dexseq_prepare_annotation2.py	exon	.	+	.	POLB	11	6.09170140077956e-28	2.00694134064071e-26
ENSG00000174514.19	ENSG00000174514	chr1	dexseq_prepare_annotation2.py	exon	.	+	.	MFSD4	16	6.10897416065465e-28	2.00787394221233e-26
ENSG00000185722.50	ENSG00000185722	chr17	dexseq_prepare_annotation2.py	exon	.	-	.	ANKFY1	23	6.36854661366734e-28	2.08825244268436e-26
ENSG00000183185.11	ENSG00000183185	chr3	dexseq_prepare_annotation2.py	exon	.	-	.	GABRR3	11	6.44832890880374e-28	2.10943804280232e-26
ENSG00000166669.43	ENSG00000166669	chr16	dexseq_prepare_annotation2.py	exon	.	+	.	ATF7IP2	21	6.61911054435533e-28	2.16022286145944e-26
ENSG00000169169.51	ENSG00000169169	chr19	dexseq_prepare_annotation2.py	exon	.	+	.	CPT1C	23	6.6895301678559e-28	2.17809222303749e-26
ENSG00000204344.ENSG00000244731.104	ENSG00000204344+ENSG00000244731	chr6	dexseq_prepare_annotation2.py	exon	.	+	.		29	7.05514358678644e-28	2.29176778708159e-26
ENSG00000068097.44	ENSG00000068097	chr17	dexseq_prepare_annotation2.py	exon	.	-	.	HEATR6	26	8.00049724495779e-28	2.59279517940905e-26
ENSG00000242590.ENSG00000188157.58	ENSG00000242590+ENSG00000188157	chr1	dexseq_prepare_annotation2.py	exon	.	+	.		28	8.46681920591995e-28	2.73753924232337e-26
ENSG00000240038.ENSG00000236085.ENSG00000185946.64	ENSG00000240038+ENSG00000236085+ENSG00000185946	chr1	dexseq_prepare_annotation2.py	exon	.	+	.		50	9.68626874952646e-28	3.12455207481825e-26
ENSG00000104450.29	ENSG00000104450	chr8	dexseq_prepare_annotation2.py	exon	.	+	.	SPAG1	25	9.83704594195706e-28	3.16584374377382e-26
ENSG00000228113.16	ENSG00000228113	chr7	dexseq_prepare_annotation2.py	exon	.	+	.	AC003991.3	10	9.86163379848038e-28	3.16642712933655e-26
ENSG00000124103.ENSG00000022277.31	ENSG00000124103+ENSG00000022277	chr20	dexseq_prepare_annotation2.py	exon	.	+	.		19	1.04080745590971e-27	3.33418111970339e-26
ENSG00000092607.11	ENSG00000092607	chr1	dexseq_prepare_annotation2.py	exon	.	-	.	TBX15	10	1.27103743939282e-27	4.06235253330537e-26
ENSG00000257207.ENSG00000184115.ENSG00000256671.ENSG00000230596.ENSG00000273471.42	ENSG00000257207+ENSG00000184115+ENSG00000256671+ENSG00000230596+ENSG00000273471	chr2	dexseq_prepare_annotation2.py	exon	.	-	.		18	1.29509053494126e-27	4.12973479524961e-26
ENSG00000125520.ENSG00000273047.ENSG00000273154.ENSG00000197114.ENSG00000203896.89	ENSG00000125520+ENSG00000273047+ENSG00000273154+ENSG00000197114+ENSG00000203896	chr20	dexseq_prepare_annotation2.py	exon	.	+	.		33	1.33940798936164e-27	4.25870070451779e-26
ENSG00000226074.ENSG00000188086.ENSG00000261603.ENSG00000206549.32	ENSG00000226074+ENSG00000188086+ENSG00000261603+ENSG00000206549	chr3	dexseq_prepare_annotation2.py	exon	.	-	.		10	1.34166072687822e-27	4.25870070451779e-26
ENSG00000164116.27	ENSG00000164116	chr4	dexseq_prepare_annotation2.py	exon	.	+	.	GUCY1A3	17	1.50052028853104e-27	4.75210331923622e-26
ENSG00000173020.52	ENSG00000173020	chr11	dexseq_prepare_annotation2.py	exon	.	+	.	ADRBK1	18	1.52992098209729e-27	4.83420259411331e-26
ENSG00000135249.29	ENSG00000135249	chr7	dexseq_prepare_annotation2.py	exon	.	+	.	RINT1	14	1.53372943970863e-27	4.83524725629684e-26
ENSG00000163499.14	ENSG00000163499	chr2	dexseq_prepare_annotation2.py	exon	.	-	.	CRYBA2	9	1.57462267707271e-27	4.95293644329003e-26
ENSG00000080822.ENSG00000080819.85	ENSG00000080822+ENSG00000080819	chr3	dexseq_prepare_annotation2.py	exon	.	-	.		49	1.67547426140552e-27	5.25826606237494e-26
ENSG00000223685.9	ENSG00000223685	chr13	dexseq_prepare_annotation2.py	exon	.	-	.	LINC00571	10	1.73083050826651e-27	5.41976048568226e-26
ENSG00000163633.23	ENSG00000163633	chr4	dexseq_prepare_annotation2.py	exon	.	-	.	C4orf36	20	2.01015925230336e-27	6.28027956961204e-26
ENSG00000120705.28	ENSG00000120705	chr5	dexseq_prepare_annotation2.py	exon	.	-	.	ETF1	28	2.14392483396646e-27	6.68318093422325e-26
ENSG00000260498.4	ENSG00000260498	chr16	dexseq_prepare_annotation2.py	exon	.	-	.	RP4-536B24.4	5	2.22117573822393e-27	6.90850252539762e-26
ENSG00000147044.50	ENSG00000147044	chrX	dexseq_prepare_annotation2.py	exon	.	-	.	CASK	12	2.29185012103688e-27	7.11240898053029e-26
ENSG00000145740.28	ENSG00000145740	chr5	dexseq_prepare_annotation2.py	exon	.	+	.	SLC30A5	15	2.3381235129001e-27	7.23985104673722e-26
ENSG00000272298.ENSG00000185442.ENSG00000258741.35	ENSG00000272298+ENSG00000185442+ENSG00000258741	chr15	dexseq_prepare_annotation2.py	exon	.	-	.		14	2.40376504033454e-27	7.4265656346158e-26
ENSG00000106123.43	ENSG00000106123	chr7	dexseq_prepare_annotation2.py	exon	.	+	.	EPHB6	24	3.00955880514378e-27	9.27758227669934e-26
ENSG00000145703.72	ENSG00000145703	chr5	dexseq_prepare_annotation2.py	exon	.	+	.	IQGAP2	45	3.02941136595575e-27	9.31812084532804e-26
ENSG00000100129.34	ENSG00000100129	chr22	dexseq_prepare_annotation2.py	exon	.	+	.	EIF3L	16	3.04264578244406e-27	9.33816872258714e-26
ENSG00000128973.ENSG00000260007.ENSG00000129007.30	ENSG00000128973+ENSG00000260007+ENSG00000129007	chr15	dexseq_prepare_annotation2.py	exon	.	-	.		23	3.05779084319585e-27	9.36397931562817e-26
ENSG00000225190.46	ENSG00000225190	chr17	dexseq_prepare_annotation2.py	exon	.	-	.	PLEKHM1	12	3.5615211490163e-27	1.08825996779722e-25
ENSG00000141376.89	ENSG00000141376	chr17	dexseq_prepare_annotation2.py	exon	.	+	.	BCAS3	60	3.75525482240698e-27	1.14494096043694e-25
ENSG00000100884.52	ENSG00000100884	chr14	dexseq_prepare_annotation2.py	exon	.	+	.	CPNE6	32	3.92112578839028e-27	1.19289741435427e-25
ENSG00000143889.38	ENSG00000143889	chr2	dexseq_prepare_annotation2.py	exon	.	-	.	HNRNPLL	22	3.98827186424384e-27	1.21067562726162e-25
ENSG00000236963.15	ENSG00000236963	chr1	dexseq_prepare_annotation2.py	exon	.	-	.	LINC01141	13	4.07455323797518e-27	1.23417241105815e-25
ENSG00000204843.ENSG00000188687.ENSG00000264324.144	ENSG00000204843+ENSG00000188687+ENSG00000264324	chr2	dexseq_prepare_annotation2.py	exon	.	-	.		43	4.67612994862586e-27	1.41330944947272e-25
ENSG00000133067.30	ENSG00000133067	chr1	dexseq_prepare_annotation2.py	exon	.	+	.	LGR6	23	4.82907268515196e-27	1.4563687102314e-25
ENSG00000116977.68	ENSG00000116977	chr1	dexseq_prepare_annotation2.py	exon	.	+	.	LGALS8	22	5.24253192592646e-27	1.57763899060943e-25
ENSG00000140682.44	ENSG00000140682	chr16	dexseq_prepare_annotation2.py	exon	.	+	.	TGFB1I1	12	5.38805651747018e-27	1.61792980048354e-25
ENSG00000249700.39	ENSG00000249700	chr4	dexseq_prepare_annotation2.py	exon	.	-	.	SRD5A3-AS1	24	5.57747617601827e-27	1.67119938093065e-25
ENSG00000178802.53	ENSG00000178802	chr15	dexseq_prepare_annotation2.py	exon	.	+	.	MPI	21	5.72768650248192e-27	1.71251667621518e-25
ENSG00000113163.31	ENSG00000113163	chr5	dexseq_prepare_annotation2.py	exon	.	-	.	COL4A3BP	19	6.08966901266189e-27	1.81683837517249e-25
ENSG00000196405.62	ENSG00000196405	chr14	dexseq_prepare_annotation2.py	exon	.	+	.	EVL	45	6.15261623071895e-27	1.8316878684301e-25
ENSG00000115204.46	ENSG00000115204	chr2	dexseq_prepare_annotation2.py	exon	.	-	.	MPV17	25	6.29668210825781e-27	1.87057203741684e-25
ENSG00000080815.63	ENSG00000080815	chr14	dexseq_prepare_annotation2.py	exon	.	+	.	PSEN1	18	7.11560914453421e-27	2.10849204803349e-25
ENSG00000166233.ENSG00000207690.34	ENSG00000166233+ENSG00000207690	chr15	dexseq_prepare_annotation2.py	exon	.	+	.		25	7.12789514907386e-27	2.10849204803349e-25
ENSG00000125753.37	ENSG00000125753	chr19	dexseq_prepare_annotation2.py	exon	.	+	.	VASP	22	7.25420826237282e-27	2.14130058326474e-25
ENSG00000197565.63	ENSG00000197565	chrX	dexseq_prepare_annotation2.py	exon	.	-	.	COL4A6	28	7.61741871021335e-27	2.24374941373085e-25
ENSG00000129353.52	ENSG00000129353	chr19	dexseq_prepare_annotation2.py	exon	.	+	.	SLC44A2	32	8.88182037678962e-27	2.61065430652233e-25
ENSG00000168872.ENSG00000260537.ENSG00000157349.89	ENSG00000168872+ENSG00000260537+ENSG00000157349	chr16	dexseq_prepare_annotation2.py	exon	.	+	.		17	9.22840105721974e-27	2.7068029514457e-25
ENSG00000145012.45	ENSG00000145012	chr3	dexseq_prepare_annotation2.py	exon	.	+	.	LPP	23	9.39309367672734e-27	2.74930908184295e-25
ENSG00000130948.21	ENSG00000130948	chr9	dexseq_prepare_annotation2.py	exon	.	-	.	HSD17B3	11	9.4693516551179e-27	2.76580663993916e-25
ENSG00000125462.62	ENSG00000125462	chr1	dexseq_prepare_annotation2.py	exon	.	-	.	C1orf61	40	9.87147500608025e-27	2.87721419307199e-25
ENSG00000125835.ENSG00000088876.ENSG00000256566.30	ENSG00000125835+ENSG00000088876+ENSG00000256566	chr20	dexseq_prepare_annotation2.py	exon	.	-	.		13	1.13534729629827e-26	3.30224549381481e-25
ENSG00000185864.ENSG00000185710.82	ENSG00000185864+ENSG00000185710	chr16	dexseq_prepare_annotation2.py	exon	.	-	.		15	1.1561159042505e-26	3.35563244609493e-25
ENSG00000155324.49	ENSG00000155324	chr5	dexseq_prepare_annotation2.py	exon	.	+	.	GRAMD3	24	1.24154058129367e-26	3.59607056285956e-25
ENSG00000060718.47	ENSG00000060718	chr1	dexseq_prepare_annotation2.py	exon	.	-	.	COL11A1	14	1.25521564131906e-26	3.62812121855693e-25
ENSG00000178031.34	ENSG00000178031	chr9	dexseq_prepare_annotation2.py	exon	.	+	.	ADAMTSL1	11	1.36486304268783e-26	3.93686532831721e-25
ENSG00000159640.ENSG00000224353.ENSG00000264813.68	ENSG00000159640+ENSG00000224353+ENSG00000264813	chr17	dexseq_prepare_annotation2.py	exon	.	+	.		48	1.40204308698047e-26	4.03573603277215e-25
ENSG00000166833.61	ENSG00000166833	chr11	dexseq_prepare_annotation2.py	exon	.	+	.	NAV2	24	1.55286564492532e-26	4.46063864904891e-25
ENSG00000105127.22	ENSG00000105127	chr19	dexseq_prepare_annotation2.py	exon	.	-	.	AKAP8	18	1.72931683528306e-26	4.9572560744207e-25
ENSG00000022567.17	ENSG00000022567	chr8	dexseq_prepare_annotation2.py	exon	.	-	.	SLC45A4	16	1.78760003381359e-26	5.11378668109266e-25
ENSG00000258818.ENSG00000259171.ENSG00000214274.11	ENSG00000258818+ENSG00000259171+ENSG00000214274	chr14	dexseq_prepare_annotation2.py	exon	.	+	.		12	1.80480459497963e-26	5.15240211170468e-25
ENSG00000167261.30	ENSG00000167261	chr16	dexseq_prepare_annotation2.py	exon	.	-	.	DPEP2	21	1.8426726296502e-26	5.24972901025139e-25
ENSG00000173846.28	ENSG00000173846	chr1	dexseq_prepare_annotation2.py	exon	.	+	.	PLK3	21	1.86742987525011e-26	5.30938191321109e-25
ENSG00000254870.ENSG00000213760.ENSG00000265236.ENSG00000198563.80	ENSG00000254870+ENSG00000213760+ENSG00000265236+ENSG00000198563	chr6	dexseq_prepare_annotation2.py	exon	.	-	.		33	1.92853703467725e-26	5.47192865165671e-25
ENSG00000136051.55	ENSG00000136051	chr12	dexseq_prepare_annotation2.py	exon	.	+	.	KIAA1033	47	2.08309298763722e-26	5.89841991998375e-25
ENSG00000198887.27	ENSG00000198887	chr9	dexseq_prepare_annotation2.py	exon	.	+	.	SMC5	13	2.14304842846456e-26	6.05264808475577e-25
ENSG00000227671.ENSG00000263568.ENSG00000232347.21	ENSG00000227671+ENSG00000263568+ENSG00000232347	chr1	dexseq_prepare_annotation2.py	exon	.	-	.		5	2.14626735653067e-26	6.05264808475577e-25
ENSG00000134982.ENSG00000272869.ENSG00000258864.ENSG00000212643.ENSG00000153037.70	ENSG00000134982+ENSG00000272869+ENSG00000258864+ENSG00000212643+ENSG00000153037	chr5	dexseq_prepare_annotation2.py	exon	.	+	.		20	2.16531144913234e-26	6.08920334170458e-25
ENSG00000181191.19	ENSG00000181191	chrX	dexseq_prepare_annotation2.py	exon	.	-	.	PJA1	10	2.16798939375945e-26	6.08920334170458e-25
ENSG00000140009.ENSG00000214770.43	ENSG00000140009+ENSG00000214770	chr14	dexseq_prepare_annotation2.py	exon	.	-	.		25	2.21404421942677e-26	6.20601951263919e-25
ENSG00000155066.38	ENSG00000155066	chr2	dexseq_prepare_annotation2.py	exon	.	+	.	PROM2	10	2.22864884943836e-26	6.23438731463612e-25
ENSG00000133858.19	ENSG00000133858	chr12	dexseq_prepare_annotation2.py	exon	.	-	.	ZFC3H1	16	2.24370502734782e-26	6.26390180626843e-25
ENSG00000117748.20	ENSG00000117748	chr1	dexseq_prepare_annotation2.py	exon	.	-	.	RPA2	15	2.44037060967033e-26	6.79929310345623e-25
ENSG00000149182.ENSG00000270060.71	ENSG00000149182+ENSG00000270060	chr11	dexseq_prepare_annotation2.py	exon	.	-	.		44	2.46773438838264e-26	6.86178224033678e-25
ENSG00000012983.43	ENSG00000012983	chr14	dexseq_prepare_annotation2.py	exon	.	-	.	MAP4K5	17	2.47955324203901e-26	6.88088397685995e-25
ENSG00000038382.79	ENSG00000038382	chr5	dexseq_prepare_annotation2.py	exon	.	+	.	TRIO	41	2.50710387779288e-26	6.94347912608653e-25
ENSG00000187122.ENSG00000213390.ENSG00000269891.72	ENSG00000187122+ENSG00000213390+ENSG00000269891	chr10	dexseq_prepare_annotation2.py	exon	.	-	.		18	2.8207440277378e-26	7.79658135539537e-25
ENSG00000009413.54	ENSG00000009413	chr6	dexseq_prepare_annotation2.py	exon	.	-	.	REV3L	17	3.03225046759983e-26	8.36455917679374e-25
ENSG00000104365.82	ENSG00000104365	chr8	dexseq_prepare_annotation2.py	exon	.	+	.	IKBKB	45	3.39163235082347e-26	9.3373989254453e-25
ENSG00000074319.ENSG00000256464.37	ENSG00000074319+ENSG00000256464	chr11	dexseq_prepare_annotation2.py	exon	.	-	.		12	3.43695915775285e-26	9.44348679253712e-25
ENSG00000157851.22	ENSG00000157851	chr2	dexseq_prepare_annotation2.py	exon	.	+	.	DPYSL5	12	3.91173136777522e-26	1.0726785247767e-24
ENSG00000215012.ENSG00000185838.27	ENSG00000215012+ENSG00000185838	chr22	dexseq_prepare_annotation2.py	exon	.	-	.		22	3.9980559791029e-26	1.09329933717751e-24
ENSG00000025293.33	ENSG00000025293	chr20	dexseq_prepare_annotation2.py	exon	.	+	.	PHF20	15	4.00265671166908e-26	1.09329933717751e-24
ENSG00000044115.104	ENSG00000044115	chr5	dexseq_prepare_annotation2.py	exon	.	+	.	CTNNA1	27	4.09224046001244e-26	1.115576845403e-24
ENSG00000226803.35	ENSG00000226803	chr6	dexseq_prepare_annotation2.py	exon	.	-	.	RP11-203B9.4	18	4.13207286020497e-26	1.12423109540958e-24
ENSG00000125630.53	ENSG00000125630	chr2	dexseq_prepare_annotation2.py	exon	.	+	.	POLR1B	35	4.29685919880087e-26	1.16678190314314e-24
ENSG00000139842.38	ENSG00000139842	chr13	dexseq_prepare_annotation2.py	exon	.	+	.	CUL4A	22	5.87921190372672e-26	1.59334664907432e-24
ENSG00000074181.41	ENSG00000074181	chr19	dexseq_prepare_annotation2.py	exon	.	-	.	NOTCH3	40	6.16401362584047e-26	1.66728174007899e-24
ENSG00000186815.74	ENSG00000186815	chr12	dexseq_prepare_annotation2.py	exon	.	+	.	TPCN1	18	6.42392384667782e-26	1.73420996583227e-24
ENSG00000136631.20	ENSG00000136631	chr1	dexseq_prepare_annotation2.py	exon	.	+	.	VPS45	4	7.73411598241438e-26	2.08386462216099e-24
ENSG00000149927.54	ENSG00000149927	chr16	dexseq_prepare_annotation2.py	exon	.	-	.	DOC2A	25	8.54441873449309e-26	2.29773798192761e-24
ENSG00000141627.67	ENSG00000141627	chr18	dexseq_prepare_annotation2.py	exon	.	-	.	DYM	27	9.10888787081988e-26	2.44480440285731e-24
ENSG00000133597.ENSG00000090266.48	ENSG00000133597+ENSG00000090266	chr7	dexseq_prepare_annotation2.py	exon	.	+	.		13	9.38579525963514e-26	2.51427189777856e-24
ENSG00000154040.34	ENSG00000154040	chr18	dexseq_prepare_annotation2.py	exon	.	+	.	CABYR	17	9.76266827662851e-26	2.6101995586532e-24
ENSG00000070669.45	ENSG00000070669	chr7	dexseq_prepare_annotation2.py	exon	.	-	.	ASNS	28	1.14908177373546e-25	3.06635007682227e-24
ENSG00000163630.21	ENSG00000163630	chr3	dexseq_prepare_annotation2.py	exon	.	+	.	SYNPR	16	1.31789638655381e-25	3.51009836441717e-24
ENSG00000055609.26	ENSG00000055609	chr7	dexseq_prepare_annotation2.py	exon	.	-	.	KMT2C	20	1.32175398279677e-25	3.51364161048251e-24
ENSG00000131966.46	ENSG00000131966	chr14	dexseq_prepare_annotation2.py	exon	.	+	.	ACTR10	14	1.43889033072959e-25	3.81772753208653e-24
ENSG00000149187.53	ENSG00000149187	chr11	dexseq_prepare_annotation2.py	exon	.	-	.	CELF1	37	1.46146692596676e-25	3.87024279461254e-24
ENSG00000063854.36	ENSG00000063854	chr16	dexseq_prepare_annotation2.py	exon	.	-	.	HAGH	28	1.52081973262265e-25	4.01976363928759e-24
ENSG00000188997.14	ENSG00000188997	chr11	dexseq_prepare_annotation2.py	exon	.	-	.	KCTD21	7	1.6339293197212e-25	4.31053497762502e-24
ENSG00000133216.30	ENSG00000133216	chr1	dexseq_prepare_annotation2.py	exon	.	+	.	EPHB2	19	1.78080963721767e-25	4.68912810345404e-24
ENSG00000166435.55	ENSG00000166435	chr11	dexseq_prepare_annotation2.py	exon	.	-	.	XRRA1	14	1.81566436684342e-25	4.77186799474936e-24
ENSG00000071967.15	ENSG00000071967	chr2	dexseq_prepare_annotation2.py	exon	.	+	.	CYBRD1	11	1.82809261473087e-25	4.7954663438874e-24
ENSG00000177565.40	ENSG00000177565	chr3	dexseq_prepare_annotation2.py	exon	.	-	.	TBL1XR1	34	1.88409448120082e-25	4.93306319625896e-24
ENSG00000171320.26	ENSG00000171320	chr8	dexseq_prepare_annotation2.py	exon	.	+	.	ESCO2	15	1.96276027310528e-25	5.12937144304185e-24
ENSG00000215305.ENSG00000132670.72	ENSG00000215305+ENSG00000132670	chr20	dexseq_prepare_annotation2.py	exon	.	+	.		61	1.96928135763661e-25	5.13675773268701e-24
ENSG00000223972.18	ENSG00000223972	chr1	dexseq_prepare_annotation2.py	exon	.	+	.	DDX11L1	19	2.02710345405561e-25	5.27768152092419e-24
ENSG00000064687.47	ENSG00000064687	chr19	dexseq_prepare_annotation2.py	exon	.	+	.	ABCA7	23	2.04419028832986e-25	5.31222010815888e-24
ENSG00000155465.56	ENSG00000155465	chr14	dexseq_prepare_annotation2.py	exon	.	-	.	SLC7A7	29	2.22000896234483e-25	5.75082785828031e-24
ENSG00000137801.35	ENSG00000137801	chr15	dexseq_prepare_annotation2.py	exon	.	+	.	THBS1	19	2.22124329993277e-25	5.75082785828031e-24
ENSG00000188038.ENSG00000038358.ENSG00000263126.ENSG00000221526.52	ENSG00000188038+ENSG00000038358+ENSG00000263126+ENSG00000221526	chr16	dexseq_prepare_annotation2.py	exon	.	+	.		43	2.49299512044764e-25	6.44239984378876e-24
ENSG00000152939.9	ENSG00000152939	chr5	dexseq_prepare_annotation2.py	exon	.	+	.	MARVELD2	9	2.57384139843052e-25	6.63898273884593e-24
ENSG00000162598.23	ENSG00000162598	chr1	dexseq_prepare_annotation2.py	exon	.	-	.	C1orf87	16	2.93505277849742e-25	7.55667384804624e-24
ENSG00000104738.48	ENSG00000104738	chr8	dexseq_prepare_annotation2.py	exon	.	+	.	MCM4	34	3.06440857600169e-25	7.87513353644204e-24
ENSG00000253729.106	ENSG00000253729	chr8	dexseq_prepare_annotation2.py	exon	.	-	.	PRKDC	76	3.11819182599437e-25	7.99856475217707e-24
ENSG00000155816.25	ENSG00000155816	chr1	dexseq_prepare_annotation2.py	exon	.	+	.	FMN2	18	3.23573725902779e-25	8.28479836321608e-24
ENSG00000126733.24	ENSG00000126733	chrX	dexseq_prepare_annotation2.py	exon	.	+	.	DACH2	12	3.70108432081819e-25	9.45885575594399e-24
ENSG00000011566.24	ENSG00000011566	chr2	dexseq_prepare_annotation2.py	exon	.	-	.	MAP4K3	18	4.06553490432851e-25	1.03712168394274e-23
ENSG00000125485.30	ENSG00000125485	chr9	dexseq_prepare_annotation2.py	exon	.	-	.	DDX31	21	4.15619811366614e-25	1.05830810209341e-23
ENSG00000010438.20	ENSG00000010438	chr9	dexseq_prepare_annotation2.py	exon	.	+	.	PRSS3	15	4.3847629324095e-25	1.11446725867074e-23
ENSG00000197085.20	ENSG00000197085	chr7	dexseq_prepare_annotation2.py	exon	.	-	.	NPSR1-AS1	17	4.39991713976341e-25	1.11627824806808e-23
ENSG00000013374.39	ENSG00000013374	chr7	dexseq_prepare_annotation2.py	exon	.	+	.	NUB1	20	4.44311049769568e-25	1.12518333787729e-23
ENSG00000061273.55	ENSG00000061273	chr12	dexseq_prepare_annotation2.py	exon	.	-	.	HDAC7	27	4.54470223493618e-25	1.14881809404214e-23
ENSG00000105609.35	ENSG00000105609	chr19	dexseq_prepare_annotation2.py	exon	.	-	.	LILRB5	17	4.96278614541906e-25	1.2522253317561e-23
ENSG00000223802.ENSG00000130283.15	ENSG00000223802+ENSG00000130283	chr19	dexseq_prepare_annotation2.py	exon	.	-	.		11	5.2876513983355e-25	1.33177930056265e-23
ENSG00000147955.16	ENSG00000147955	chr9	dexseq_prepare_annotation2.py	exon	.	-	.	SIGMAR1	17	5.82888627781277e-25	1.46544314503492e-23
ENSG00000221177.ENSG00000259328.19	ENSG00000221177+ENSG00000259328	chr15	dexseq_prepare_annotation2.py	exon	.	+	.		13	6.17972117386546e-25	1.55084230108757e-23
ENSG00000187240.105	ENSG00000187240	chr11	dexseq_prepare_annotation2.py	exon	.	+	.	DYNC2H1	37	6.24303576585927e-25	1.56390858113048e-23
ENSG00000261408.ENSG00000250506.ENSG00000257949.34	ENSG00000261408+ENSG00000250506+ENSG00000257949	chr17	dexseq_prepare_annotation2.py	exon	.	+	.		21	6.58807602114853e-25	1.64737447701489e-23
ENSG00000188917.26	ENSG00000188917	chrX	dexseq_prepare_annotation2.py	exon	.	-	.	TRMT2B	19	6.7368066224156e-25	1.68154079841013e-23
ENSG00000133606.46	ENSG00000133606	chr7	dexseq_prepare_annotation2.py	exon	.	-	.	MKRN1	28	6.92149197445908e-25	1.72454306309865e-23
ENSG00000103657.110	ENSG00000103657	chr15	dexseq_prepare_annotation2.py	exon	.	-	.	HERC1	44	7.19868432808003e-25	1.79039907358312e-23
ENSG00000215148.11	ENSG00000215148	chr16	dexseq_prepare_annotation2.py	exon	.	+	.	PRSS41	12	8.2450103976807e-25	2.04697106355276e-23
ENSG00000230782.6	ENSG00000230782	chr9	dexseq_prepare_annotation2.py	exon	.	-	.	RP11-508N12.2	5	8.80607062652113e-25	2.18236720000933e-23
ENSG00000167842.13	ENSG00000167842	chr17	dexseq_prepare_annotation2.py	exon	.	+	.	MIS12	7	9.49041213786484e-25	2.34777935858959e-23
ENSG00000163214.45	ENSG00000163214	chr2	dexseq_prepare_annotation2.py	exon	.	-	.	DHX57	20	9.74050575722238e-25	2.40536858867962e-23
ENSG00000107186.84	ENSG00000107186	chr9	dexseq_prepare_annotation2.py	exon	.	-	.	MPDZ	40	9.86405012085351e-25	2.43155831259266e-23
ENSG00000135953.23	ENSG00000135953	chr2	dexseq_prepare_annotation2.py	exon	.	-	.	MFSD9	16	1.07702481834899e-24	2.65024354858513e-23
ENSG00000167702.35	ENSG00000167702	chr8	dexseq_prepare_annotation2.py	exon	.	+	.	KIFC2	18	1.21676836177034e-24	2.98882164906238e-23
ENSG00000187527.37	ENSG00000187527	chr3	dexseq_prepare_annotation2.py	exon	.	-	.	ATP13A5	24	1.22137069862291e-24	2.99483541851046e-23
ENSG00000147642.66	ENSG00000147642	chr8	dexseq_prepare_annotation2.py	exon	.	-	.	SYBU	43	1.30377567560229e-24	3.19126641160188e-23
ENSG00000081189.56	ENSG00000081189	chr5	dexseq_prepare_annotation2.py	exon	.	-	.	MEF2C	32	1.36174551389431e-24	3.327301912069e-23
ENSG00000233396.13	ENSG00000233396	chr1	dexseq_prepare_annotation2.py	exon	.	-	.	RP11-458D21.1	9	1.39509231335084e-24	3.40280147938891e-23
ENSG00000198626.121	ENSG00000198626	chr1	dexseq_prepare_annotation2.py	exon	.	+	.	RYR2	32	1.40110179902243e-24	3.41147431029926e-23
ENSG00000174669.21	ENSG00000174669	chr11	dexseq_prepare_annotation2.py	exon	.	-	.	SLC29A2	10	1.4146956908088e-24	3.43855143169838e-23
ENSG00000158828.10	ENSG00000158828	chr1	dexseq_prepare_annotation2.py	exon	.	+	.	PINK1	9	1.44219195993226e-24	3.49926611150755e-23
ENSG00000185298.20	ENSG00000185298	chr17	dexseq_prepare_annotation2.py	exon	.	+	.	CCDC137	8	1.44938198513394e-24	3.51058497200647e-23
ENSG00000147586.ENSG00000076554.87	ENSG00000147586+ENSG00000076554	chr8	dexseq_prepare_annotation2.py	exon	.	-	.		35	1.56770376564552e-24	3.79057138326428e-23
ENSG00000214717.ENSG00000169084.29	ENSG00000214717+ENSG00000169084	chrX	dexseq_prepare_annotation2.py	exon	.	-	.		10	1.58192269046567e-24	3.81831096624032e-23
ENSG00000119403.40	ENSG00000119403	chr9	dexseq_prepare_annotation2.py	exon	.	-	.	PHF19	28	1.62208721196425e-24	3.90847114522338e-23
ENSG00000105483.78	ENSG00000105483	chr19	dexseq_prepare_annotation2.py	exon	.	-	.	CARD8	55	1.71341221085761e-24	4.12137888711995e-23
ENSG00000081791.18	ENSG00000081791	chr5	dexseq_prepare_annotation2.py	exon	.	+	.	KIAA0141	11	1.72940168298576e-24	4.15265485294492e-23
ENSG00000106327.43	ENSG00000106327	chr7	dexseq_prepare_annotation2.py	exon	.	-	.	TFR2	21	1.75357966014091e-24	4.20345138188604e-23
ENSG00000065328.29	ENSG00000065328	chr10	dexseq_prepare_annotation2.py	exon	.	+	.	MCM10	17	1.78664541861491e-24	4.27534100774581e-23
ENSG00000149269.49	ENSG00000149269	chr11	dexseq_prepare_annotation2.py	exon	.	-	.	PAK1	25	1.84517803012157e-24	4.40781961387975e-23
ENSG00000262879.23	ENSG00000262879	chr17	dexseq_prepare_annotation2.py	exon	.	-	.	RP11-156P1.3	17	1.85191651957489e-24	4.41632853716119e-23
ENSG00000136758.31	ENSG00000136758	chr10	dexseq_prepare_annotation2.py	exon	.	-	.	YME1L1	13	1.856703132285e-24	4.42016158358877e-23
ENSG00000196684.ENSG00000167461.51	ENSG00000196684+ENSG00000167461	chr19	dexseq_prepare_annotation2.py	exon	.	+	.		18	1.88198656311138e-24	4.47269387810898e-23
ENSG00000152767.79	ENSG00000152767	chr13	dexseq_prepare_annotation2.py	exon	.	+	.	FARP1	40	2.06251197364825e-24	4.89336245215557e-23
ENSG00000151474.46	ENSG00000151474	chr10	dexseq_prepare_annotation2.py	exon	.	-	.	FRMD4A	41	2.06668967348284e-24	4.89492104436659e-23
ENSG00000165929.ENSG00000133962.65	ENSG00000165929+ENSG00000133962	chr14	dexseq_prepare_annotation2.py	exon	.	-	.		32	2.5152094567068e-24	5.94710154363855e-23
ENSG00000175463.31	ENSG00000175463	chr11	dexseq_prepare_annotation2.py	exon	.	+	.	TBC1D10C	28	2.59027370936799e-24	6.1141893686491e-23
ENSG00000119682.ENSG00000214670.33	ENSG00000119682+ENSG00000214670	chr14	dexseq_prepare_annotation2.py	exon	.	-	.		22	2.82943475756108e-24	6.66739515836809e-23
ENSG00000141086.ENSG00000205220.ENSG00000261884.54	ENSG00000141086+ENSG00000205220+ENSG00000261884	chr16	dexseq_prepare_annotation2.py	exon	.	-	.		37	3.00069444487028e-24	7.05899405533528e-23
ENSG00000072071.21	ENSG00000072071	chr19	dexseq_prepare_annotation2.py	exon	.	-	.	LPHN1	12	3.1422960920003e-24	7.37961867687165e-23
ENSG00000174485.45	ENSG00000174485	chr15	dexseq_prepare_annotation2.py	exon	.	-	.	DENND4A	16	3.29526765541919e-24	7.72581892298365e-23
ENSG00000214822.19	ENSG00000214822	chr17	dexseq_prepare_annotation2.py	exon	.	-	.	KRT16P3	12	3.42175838390091e-24	8.00887320056808e-23
ENSG00000169727.63	ENSG00000169727	chr17	dexseq_prepare_annotation2.py	exon	.	+	.	GPS1	39	3.57262572083705e-24	8.34793536080631e-23
ENSG00000170485.27	ENSG00000170485	chr2	dexseq_prepare_annotation2.py	exon	.	+	.	NPAS2	15	4.09782161564524e-24	9.55906273864359e-23
ENSG00000128815.67	ENSG00000128815	chr10	dexseq_prepare_annotation2.py	exon	.	+	.	WDFY4	43	4.14620186808118e-24	9.65571935878268e-23
ENSG00000166183.34	ENSG00000166183	chr14	dexseq_prepare_annotation2.py	exon	.	+	.	ASPG	17	4.25564847997915e-24	9.89402689250001e-23
ENSG00000229847.10	ENSG00000229847	chr10	dexseq_prepare_annotation2.py	exon	.	-	.	EMX2OS	9	4.77438507982854e-24	1.10815151527306e-22
ENSG00000115361.16	ENSG00000115361	chr2	dexseq_prepare_annotation2.py	exon	.	-	.	ACADL	10	4.98463165610791e-24	1.15502223191447e-22
ENSG00000170522.19	ENSG00000170522	chr4	dexseq_prepare_annotation2.py	exon	.	-	.	ELOVL6	14	5.07843158448965e-24	1.17479923991946e-22
ENSG00000125257.39	ENSG00000125257	chr13	dexseq_prepare_annotation2.py	exon	.	-	.	ABCC4	25	5.15088863606339e-24	1.18958147354135e-22
ENSG00000184779.29	ENSG00000184779	chr15	dexseq_prepare_annotation2.py	exon	.	-	.	RPS17	13	5.18139200156917e-24	1.19464167492232e-22
ENSG00000105186.45	ENSG00000105186	chr19	dexseq_prepare_annotation2.py	exon	.	-	.	ANKRD27	16	5.20997076390061e-24	1.19924211143229e-22
ENSG00000155827.31	ENSG00000155827	chr9	dexseq_prepare_annotation2.py	exon	.	+	.	RNF20	24	5.67106574462895e-24	1.30322028177812e-22
ENSG00000122674.29	ENSG00000122674	chr7	dexseq_prepare_annotation2.py	exon	.	+	.	CCZ1	26	5.6813163404957e-24	1.30342146999854e-22
ENSG00000133313.76	ENSG00000133313	chr18	dexseq_prepare_annotation2.py	exon	.	+	.	CNDP2	37	5.71519262600566e-24	1.3090333291492e-22
ENSG00000108349.36	ENSG00000108349	chr17	dexseq_prepare_annotation2.py	exon	.	+	.	CASC3	31	6.15009600234687e-24	1.40632869606297e-22
ENSG00000175550.27	ENSG00000175550	chr11	dexseq_prepare_annotation2.py	exon	.	+	.	DRAP1	24	6.2553141754925e-24	1.42803995044125e-22
ENSG00000160410.69	ENSG00000160410	chr19	dexseq_prepare_annotation2.py	exon	.	+	.	SHKBP1	42	6.41190419267506e-24	1.46138859001248e-22
ENSG00000040633.24	ENSG00000040633	chr17	dexseq_prepare_annotation2.py	exon	.	-	.	PHF23	12	6.63473292147614e-24	1.50970035691134e-22
ENSG00000160209.45	ENSG00000160209	chr21	dexseq_prepare_annotation2.py	exon	.	+	.	PDXK	9	6.88389556429527e-24	1.56383660180388e-22
ENSG00000226926.11	ENSG00000226926	chr5	dexseq_prepare_annotation2.py	exon	.	-	.	AC010423.1	8	7.40567524211771e-24	1.67962647457035e-22
ENSG00000068903.47	ENSG00000068903	chr19	dexseq_prepare_annotation2.py	exon	.	-	.	SIRT2	30	7.47011722121893e-24	1.69148273170369e-22
ENSG00000119737.ENSG00000270898.ENSG00000115239.51	ENSG00000119737+ENSG00000270898+ENSG00000115239	chr2	dexseq_prepare_annotation2.py	exon	.	-	.		30	7.567814425652e-24	1.71081827576975e-22
ENSG00000165125.35	ENSG00000165125	chr7	dexseq_prepare_annotation2.py	exon	.	-	.	TRPV6	20	8.31004244903859e-24	1.87556039235363e-22
ENSG00000154222.55	ENSG00000154222	chr1	dexseq_prepare_annotation2.py	exon	.	-	.	CC2D1B	25	9.11386749865538e-24	2.05364829552359e-22
ENSG00000141449.53	ENSG00000141449	chr18	dexseq_prepare_annotation2.py	exon	.	+	.	GREB1L	10	9.54439322134339e-24	2.14634579188873e-22
ENSG00000215039.30	ENSG00000215039	chr12	dexseq_prepare_annotation2.py	exon	.	-	.	CD27-AS1	18	9.55612490238885e-24	2.14634579188873e-22
ENSG00000077616.26	ENSG00000077616	chr11	dexseq_prepare_annotation2.py	exon	.	+	.	NAALAD2	16	9.90147764816014e-24	2.22032651197372e-22
ENSG00000163322.20	ENSG00000163322	chr4	dexseq_prepare_annotation2.py	exon	.	-	.	FAM175A	12	1.00715128621584e-23	2.25481873305296e-22
ENSG00000174498.21	ENSG00000174498	chr15	dexseq_prepare_annotation2.py	exon	.	-	.	IGDCC3	15	1.05075951990473e-23	2.34866713910537e-22
ENSG00000261971.26	ENSG00000261971	chr16	dexseq_prepare_annotation2.py	exon	.	-	.	RP11-473M20.7	22	1.05824917783826e-23	2.36161128723681e-22
ENSG00000088538.52	ENSG00000088538	chr3	dexseq_prepare_annotation2.py	exon	.	+	.	DOCK3	36	1.07229012845843e-23	2.38911052178807e-22
ENSG00000067601.19	ENSG00000067601	chr7	dexseq_prepare_annotation2.py	exon	.	-	.	PMS2P4	9	1.07682403640394e-23	2.39537353249983e-22
ENSG00000141380.59	ENSG00000141380	chr18	dexseq_prepare_annotation2.py	exon	.	-	.	SS18	32	1.09972108615082e-23	2.44239972216532e-22
ENSG00000104381.19	ENSG00000104381	chr8	dexseq_prepare_annotation2.py	exon	.	+	.	GDAP1	15	1.10473182997501e-23	2.4496150928457e-22
ENSG00000233429.13	ENSG00000233429	chr7	dexseq_prepare_annotation2.py	exon	.	+	.	HOTAIRM1	7	1.11686836895593e-23	2.47258295120928e-22
ENSG00000136052.28	ENSG00000136052	chr12	dexseq_prepare_annotation2.py	exon	.	-	.	SLC41A2	22	1.14823670825049e-23	2.53440145081581e-22
ENSG00000264875.ENSG00000164754.35	ENSG00000264875+ENSG00000164754	chr8	dexseq_prepare_annotation2.py	exon	.	-	.		24	1.14843768540168e-23	2.53440145081581e-22
ENSG00000095110.19	ENSG00000095110	chr11	dexseq_prepare_annotation2.py	exon	.	-	.	NXPE1	12	1.20230802278642e-23	2.6490789922028e-22
ENSG00000262664.ENSG00000108963.44	ENSG00000262664+ENSG00000108963	chr17	dexseq_prepare_annotation2.py	exon	.	+	.		11	1.28345636210917e-23	2.82340091810186e-22
ENSG00000175183.20	ENSG00000175183	chr12	dexseq_prepare_annotation2.py	exon	.	-	.	CSRP2	20	1.82192041758547e-23	4.00160498668101e-22
ENSG00000011243.50	ENSG00000011243	chr19	dexseq_prepare_annotation2.py	exon	.	-	.	AKAP8L	40	1.83168909333404e-23	4.01671505751153e-22
ENSG00000205937.ENSG00000207715.66	ENSG00000205937+ENSG00000207715	chr16	dexseq_prepare_annotation2.py	exon	.	-	.		16	1.89803295995668e-23	4.15564602240594e-22
ENSG00000171208.18	ENSG00000171208	chr16	dexseq_prepare_annotation2.py	exon	.	-	.	NETO2	7	1.91123228782522e-23	4.17796580151479e-22
ENSG00000185386.23	ENSG00000185386	chr22	dexseq_prepare_annotation2.py	exon	.	-	.	MAPK11	17	1.92871213179692e-23	4.20955804841014e-22
ENSG00000124678.50	ENSG00000124678	chr6	dexseq_prepare_annotation2.py	exon	.	-	.	TCP11	17	1.96586232179742e-23	4.28391596550934e-22
ENSG00000163516.57	ENSG00000163516	chr2	dexseq_prepare_annotation2.py	exon	.	+	.	ANKZF1	48	1.97135772722981e-23	4.28916846348608e-22
ENSG00000135424.74	ENSG00000135424	chr12	dexseq_prepare_annotation2.py	exon	.	-	.	ITGA7	28	1.99614439258887e-23	4.33631179533798e-22
ENSG00000067369.62	ENSG00000067369	chr15	dexseq_prepare_annotation2.py	exon	.	-	.	TP53BP1	37	2.11358961475832e-23	4.58428025179172e-22
ENSG00000114354.25	ENSG00000114354	chr3	dexseq_prepare_annotation2.py	exon	.	+	.	TFG	19	2.38362739505731e-23	5.16192705194421e-22
ENSG00000181827.21	ENSG00000181827	chr15	dexseq_prepare_annotation2.py	exon	.	-	.	RFX7	7	2.48766447098666e-23	5.37884901090631e-22
ENSG00000055163.92	ENSG00000055163	chr5	dexseq_prepare_annotation2.py	exon	.	+	.	CYFIP2	32	2.53003278482265e-23	5.46196363468779e-22
ENSG00000187695.ENSG00000114656.11	ENSG00000187695+ENSG00000114656	chr3	dexseq_prepare_annotation2.py	exon	.	-	.		6	2.55553994288724e-23	5.50847625208703e-22
ENSG00000213599.ENSG00000261052.ENSG00000132207.45	ENSG00000213599+ENSG00000261052+ENSG00000132207	chr16	dexseq_prepare_annotation2.py	exon	.	+	.		11	2.56985253717898e-23	5.53075229479866e-22
ENSG00000104043.61	ENSG00000104043	chr15	dexseq_prepare_annotation2.py	exon	.	-	.	ATP8B4	9	2.60908822919332e-23	5.60651524736859e-22
ENSG00000095485.32	ENSG00000095485	chr10	dexseq_prepare_annotation2.py	exon	.	-	.	CWF19L1	8	2.7990412206012e-23	6.00541205092878e-22
ENSG00000187775.94	ENSG00000187775	chr17	dexseq_prepare_annotation2.py	exon	.	-	.	DNAH17	69	2.90019074876927e-23	6.21284314023715e-22
ENSG00000171606.36	ENSG00000171606	chr19	dexseq_prepare_annotation2.py	exon	.	+	.	ZNF274	16	2.90861533526226e-23	6.22130446248479e-22
ENSG00000088854.41	ENSG00000088854	chr20	dexseq_prepare_annotation2.py	exon	.	-	.	C20orf194	17	2.93108225317402e-23	6.25972911918255e-22
ENSG00000128951.32	ENSG00000128951	chr15	dexseq_prepare_annotation2.py	exon	.	+	.	DUT	18	3.06302442596704e-23	6.53147677825456e-22
ENSG00000140025.ENSG00000259053.ENSG00000053254.35	ENSG00000140025+ENSG00000259053+ENSG00000053254	chr14	dexseq_prepare_annotation2.py	exon	.	-	.		17	3.0881350945361e-23	6.5749375527313e-22
ENSG00000229688.14	ENSG00000229688	chr7	dexseq_prepare_annotation2.py	exon	.	+	.	ISPD-AS1	10	3.09747300811489e-23	6.58473505073719e-22
ENSG00000230768.18	ENSG00000230768	chr1	dexseq_prepare_annotation2.py	exon	.	-	.	RP11-251P6.1	5	3.61989024460972e-23	7.68356245355861e-22
ENSG00000132522.ENSG00000261915.ENSG00000215041.110	ENSG00000132522+ENSG00000261915+ENSG00000215041	chr17	dexseq_prepare_annotation2.py	exon	.	-	.		42	3.823879310972e-23	8.10417592384813e-22
ENSG00000154727.11	ENSG00000154727	chr21	dexseq_prepare_annotation2.py	exon	.	+	.	GABPA	4	3.90866134569309e-23	8.27125094203516e-22
ENSG00000151632.33	ENSG00000151632	chr10	dexseq_prepare_annotation2.py	exon	.	-	.	AKR1C2	28	4.62457766936989e-23	9.77135309076741e-22
ENSG00000159377.24	ENSG00000159377	chr1	dexseq_prepare_annotation2.py	exon	.	+	.	PSMB4	11	5.26055470000976e-23	1.10982537168795e-21
ENSG00000115266.29	ENSG00000115266	chr19	dexseq_prepare_annotation2.py	exon	.	+	.	APC2	12	5.76209899582789e-23	1.21379488392417e-21
ENSG00000119681.50	ENSG00000119681	chr14	dexseq_prepare_annotation2.py	exon	.	-	.	LTBP2	16	6.77526402987429e-23	1.42506045094315e-21
ENSG00000224743.40	ENSG00000224743	chr13	dexseq_prepare_annotation2.py	exon	.	-	.	TEX26-AS1	31	6.90404659336711e-23	1.44995407534113e-21
ENSG00000126012.52	ENSG00000126012	chrX	dexseq_prepare_annotation2.py	exon	.	-	.	KDM5C	15	7.57346030438911e-23	1.58814206051164e-21
ENSG00000176658.48	ENSG00000176658	chr17	dexseq_prepare_annotation2.py	exon	.	-	.	MYO1D	16	8.00737721886238e-23	1.67660490171451e-21
ENSG00000170017.17	ENSG00000170017	chr3	dexseq_prepare_annotation2.py	exon	.	+	.	ALCAM	12	8.27279048488462e-23	1.72957302423084e-21
ENSG00000135622.17	ENSG00000135622	chr2	dexseq_prepare_annotation2.py	exon	.	+	.	SEMA4F	14	9.05862556667308e-23	1.89102209089273e-21
ENSG00000104218.45	ENSG00000104218	chr8	dexseq_prepare_annotation2.py	exon	.	+	.	CSPP1	19	9.12203064491369e-23	1.9014031792539e-21
ENSG00000118804.ENSG00000189157.ENSG00000272414.39	ENSG00000118804+ENSG00000189157+ENSG00000272414	chr4	dexseq_prepare_annotation2.py	exon	.	+	.		23	9.16805061044844e-23	1.90813484486624e-21
ENSG00000265817.ENSG00000197275.34	ENSG00000265817+ENSG00000197275	chr8	dexseq_prepare_annotation2.py	exon	.	-	.		16	9.52090572244194e-23	1.97861214139178e-21
ENSG00000152042.ENSG00000232637.26	ENSG00000152042+ENSG00000232637	chr1	dexseq_prepare_annotation2.py	exon	.	-	.		11	9.89247567111543e-23	2.05276252620176e-21
ENSG00000073910.76	ENSG00000073910	chr13	dexseq_prepare_annotation2.py	exon	.	+	.	FRY	8	1.05780503648892e-22	2.19175311807831e-21
ENSG00000148814.45	ENSG00000148814	chr10	dexseq_prepare_annotation2.py	exon	.	+	.	LRRC27	36	1.10546706903339e-22	2.28709950309095e-21
ENSG00000133612.70	ENSG00000133612	chr7	dexseq_prepare_annotation2.py	exon	.	+	.	AGAP3	48	1.16317450156944e-22	2.40291457582763e-21
ENSG00000063978.ENSG00000206113.ENSG00000125386.ENSG00000249428.116	ENSG00000063978+ENSG00000206113+ENSG00000125386+ENSG00000249428	chr4	dexseq_prepare_annotation2.py	exon	.	+	.		74	1.17372828720802e-22	2.42111934377643e-21
ENSG00000141293.14	ENSG00000141293	chr17	dexseq_prepare_annotation2.py	exon	.	-	.	SKAP1	10	1.18633898517434e-22	2.44350680161169e-21
ENSG00000215296.21	ENSG00000215296	chr15	dexseq_prepare_annotation2.py	exon	.	-	.	TMCO5B	7	1.18900194617779e-22	2.4453689434482e-21
ENSG00000158321.48	ENSG00000158321	chr7	dexseq_prepare_annotation2.py	exon	.	+	.	AUTS2	25	1.23813756976441e-22	2.5426627226639e-21
ENSG00000003756.ENSG00000004534.144	ENSG00000003756+ENSG00000004534	chr3	dexseq_prepare_annotation2.py	exon	.	+	.		49	1.27469452428041e-22	2.61387580694256e-21
ENSG00000113712.ENSG00000230551.39	ENSG00000113712+ENSG00000230551	chr5	dexseq_prepare_annotation2.py	exon	.	-	.		11	1.40796995740633e-22	2.88291698347868e-21
ENSG00000165525.70	ENSG00000165525	chr14	dexseq_prepare_annotation2.py	exon	.	-	.	NEMF	36	1.41295057744911e-22	2.88506104055125e-21
ENSG00000120616.ENSG00000222309.9	ENSG00000120616+ENSG00000222309	chr10	dexseq_prepare_annotation2.py	exon	.	-	.		5	1.4131673513741e-22	2.88506104055125e-21
ENSG00000224596.13	ENSG00000224596	chr10	dexseq_prepare_annotation2.py	exon	.	-	.	ZMIZ1-AS1	9	1.43834186046717e-22	2.93215056980573e-21
ENSG00000225697.70	ENSG00000225697	chr3	dexseq_prepare_annotation2.py	exon	.	-	.	SLC26A6	40	1.51934284291257e-22	3.09274136823037e-21
ENSG00000187764.61	ENSG00000187764	chr9	dexseq_prepare_annotation2.py	exon	.	-	.	SEMA4D	20	1.59713955441596e-22	3.24634959430484e-21
ENSG00000028310.ENSG00000188818.ENSG00000206077.123	ENSG00000028310+ENSG00000188818+ENSG00000206077	chr5	dexseq_prepare_annotation2.py	exon	.	-	.		25	1.73932201387912e-22	3.53018889911844e-21
ENSG00000262117.3	ENSG00000262117	chr16	dexseq_prepare_annotation2.py	exon	.	-	.	BCAR4	4	1.76286813170812e-22	3.57276321211923e-21
ENSG00000100364.41	ENSG00000100364	chr22	dexseq_prepare_annotation2.py	exon	.	-	.	KIAA0930	27	1.7739467503073e-22	3.58998277576744e-21
ENSG00000106128.27	ENSG00000106128	chr7	dexseq_prepare_annotation2.py	exon	.	+	.	GHRHR	16	2.0221852102392e-22	4.08640130493541e-21
ENSG00000082641.52	ENSG00000082641	chr17	dexseq_prepare_annotation2.py	exon	.	+	.	NFE2L1	8	2.08957322426952e-22	4.21644942482135e-21
ENSG00000173085.16	ENSG00000173085	chr4	dexseq_prepare_annotation2.py	exon	.	-	.	COQ2	11	2.0945941268589e-22	4.22045538343757e-21
ENSG00000148834.16	ENSG00000148834	chr10	dexseq_prepare_annotation2.py	exon	.	+	.	GSTO1	16	2.11277858829583e-22	4.24744309760448e-21
ENSG00000135837.57	ENSG00000135837	chr1	dexseq_prepare_annotation2.py	exon	.	+	.	CEP350	26	2.1140981252552e-22	4.24744309760448e-21
ENSG00000156171.34	ENSG00000156171	chr1	dexseq_prepare_annotation2.py	exon	.	-	.	DRAM2	20	2.31924067670435e-22	4.65287202427425e-21
ENSG00000141424.14	ENSG00000141424	chr18	dexseq_prepare_annotation2.py	exon	.	-	.	SLC39A6	11	2.35695059946193e-22	4.72171241848981e-21
ENSG00000157954.44	ENSG00000157954	chr7	dexseq_prepare_annotation2.py	exon	.	+	.	WIPI2	23	2.54658677676802e-22	5.09427279962674e-21
ENSG00000142945.30	ENSG00000142945	chr1	dexseq_prepare_annotation2.py	exon	.	+	.	KIF2C	13	2.61897032830328e-22	5.2315437463219e-21
ENSG00000136059.38	ENSG00000136059	chr3	dexseq_prepare_annotation2.py	exon	.	+	.	VILL	11	2.645966189505e-22	5.27788636050044e-21
ENSG00000146151.28	ENSG00000146151	chr6	dexseq_prepare_annotation2.py	exon	.	-	.	HMGCLL1	16	2.65231409853682e-22	5.28296889856122e-21
ENSG00000099331.55	ENSG00000099331	chr19	dexseq_prepare_annotation2.py	exon	.	+	.	MYO9B	29	2.79466677203706e-22	5.55854823056241e-21
ENSG00000137337.35	ENSG00000137337	chr6	dexseq_prepare_annotation2.py	exon	.	-	.	MDC1	19	2.80774738279362e-22	5.57658740899711e-21
ENSG00000104529.112	ENSG00000104529	chr8	dexseq_prepare_annotation2.py	exon	.	-	.	EEF1D	56	2.83993477682e-22	5.627371928718e-21
ENSG00000132613.18	ENSG00000132613	chr16	dexseq_prepare_annotation2.py	exon	.	-	.	MTSS1L	14	2.84141199306627e-22	5.627371928718e-21
ENSG00000259271.ENSG00000273244.ENSG00000189295.ENSG00000249263.ENSG00000241717.24	ENSG00000259271+ENSG00000273244+ENSG00000189295+ENSG00000249263+ENSG00000241717	chr22	dexseq_prepare_annotation2.py	exon	.	-	.		13	2.92899685874703e-22	5.79258084312374e-21
ENSG00000174353.22	ENSG00000174353	chr7	dexseq_prepare_annotation2.py	exon	.	-	.	STAG3L3	13	3.29454654312841e-22	6.49961004487592e-21
ENSG00000158023.ENSG00000256950.ENSG00000110801.51	ENSG00000158023+ENSG00000256950+ENSG00000110801	chr12	dexseq_prepare_annotation2.py	exon	.	+	.		38	3.29585347165182e-22	6.49961004487592e-21
ENSG00000050426.80	ENSG00000050426	chr12	dexseq_prepare_annotation2.py	exon	.	+	.	LETMD1	26	3.36536853042371e-22	6.62729726324091e-21
ENSG00000159842.100	ENSG00000159842	chr17	dexseq_prepare_annotation2.py	exon	.	-	.	ABR	32	3.86068804106071e-22	7.59195839248472e-21
ENSG00000137841.30	ENSG00000137841	chr15	dexseq_prepare_annotation2.py	exon	.	-	.	PLCB2	18	3.96198734673632e-22	7.78015679119705e-21
ENSG00000154734.19	ENSG00000154734	chr21	dexseq_prepare_annotation2.py	exon	.	-	.	ADAMTS1	12	4.12208794012604e-22	8.08312956721753e-21
ENSG00000172915.72	ENSG00000172915	chr13	dexseq_prepare_annotation2.py	exon	.	+	.	NBEA	24	4.30716660460159e-22	8.43416018363041e-21
ENSG00000255794.23	ENSG00000255794	chr12	dexseq_prepare_annotation2.py	exon	.	+	.	RMST	16	4.50248480001449e-22	8.80422590360076e-21
ENSG00000153064.33	ENSG00000153064	chr4	dexseq_prepare_annotation2.py	exon	.	+	.	BANK1	20	4.80156123671437e-22	9.37585756657864e-21
ENSG00000104611.18	ENSG00000104611	chr8	dexseq_prepare_annotation2.py	exon	.	+	.	SH2D4A	7	4.81757063806136e-22	9.39392490616649e-21
ENSG00000105339.45	ENSG00000105339	chr8	dexseq_prepare_annotation2.py	exon	.	+	.	DENND3	34	4.8429566085941e-22	9.43019968197252e-21
ENSG00000114554.23	ENSG00000114554	chr3	dexseq_prepare_annotation2.py	exon	.	+	.	PLXNA1	21	4.92141562535022e-22	9.56957222926491e-21
ENSG00000204661.20	ENSG00000204661	chr5	dexseq_prepare_annotation2.py	exon	.	-	.	C5orf60	16	4.98840611451756e-22	9.686286342198e-21
ENSG00000067596.36	ENSG00000067596	chr17	dexseq_prepare_annotation2.py	exon	.	+	.	DHX8	23	5.03652403835457e-22	9.76608001467833e-21
ENSG00000156170.57	ENSG00000156170	chr8	dexseq_prepare_annotation2.py	exon	.	+	.	NDUFAF6	41	5.34435875923189e-22	1.03485542938163e-20
ENSG00000253309.16	ENSG00000253309	chr13	dexseq_prepare_annotation2.py	exon	.	+	.	SERPINE3	8	5.63312115324148e-22	1.08925289837992e-20
ENSG00000175497.46	ENSG00000175497	chr2	dexseq_prepare_annotation2.py	exon	.	+	.	DPP10	9	5.89726803390836e-22	1.13874607604761e-20
ENSG00000162688.40	ENSG00000162688	chr1	dexseq_prepare_annotation2.py	exon	.	+	.	AGL	15	6.07211336464799e-22	1.17088199873372e-20
ENSG00000078246.ENSG00000171792.47	ENSG00000078246+ENSG00000171792	chr12	dexseq_prepare_annotation2.py	exon	.	+	.		25	6.3559612618219e-22	1.22391869007077e-20
ENSG00000115042.20	ENSG00000115042	chr2	dexseq_prepare_annotation2.py	exon	.	+	.	FAHD2A	11	6.37336475712876e-22	1.22557247881551e-20
ENSG00000174483.ENSG00000254986.ENSG00000256349.123	ENSG00000174483+ENSG00000254986+ENSG00000256349	chr11	dexseq_prepare_annotation2.py	exon	.	+	.		35	6.52464187367062e-22	1.25292950234313e-20
ENSG00000143847.61	ENSG00000143847	chr1	dexseq_prepare_annotation2.py	exon	.	+	.	PPFIA4	48	6.65926105629407e-22	1.27701664090561e-20
ENSG00000167173.15	ENSG00000167173	chr15	dexseq_prepare_annotation2.py	exon	.	+	.	C15orf39	12	7.58903424160675e-22	1.4533105104829e-20
ENSG00000011295.ENSG00000243686.33	ENSG00000011295+ENSG00000243686	chr17	dexseq_prepare_annotation2.py	exon	.	+	.		15	7.95471039745508e-22	1.52124262250094e-20
ENSG00000113649.35	ENSG00000113649	chr5	dexseq_prepare_annotation2.py	exon	.	+	.	TCERG1	33	8.01600899275702e-22	1.53085951959204e-20
ENSG00000075420.50	ENSG00000075420	chr3	dexseq_prepare_annotation2.py	exon	.	+	.	FNDC3B	21	8.15914864043594e-22	1.55605821053472e-20
ENSG00000157483.43	ENSG00000157483	chr15	dexseq_prepare_annotation2.py	exon	.	-	.	MYO1E	28	8.21803497598475e-22	1.56514164754953e-20
ENSG00000139908.16	ENSG00000139908	chr14	dexseq_prepare_annotation2.py	exon	.	+	.	TSSK4	12	8.96219815394409e-22	1.70453407570841e-20
ENSG00000122966.ENSG00000221323.79	ENSG00000122966+ENSG00000221323	chr12	dexseq_prepare_annotation2.py	exon	.	-	.		32	9.51951814965275e-22	1.80805820812325e-20
ENSG00000099958.26	ENSG00000099958	chr22	dexseq_prepare_annotation2.py	exon	.	-	.	DERL3	27	9.56366903518198e-22	1.81396576529516e-20
ENSG00000136143.32	ENSG00000136143	chr13	dexseq_prepare_annotation2.py	exon	.	-	.	SUCLA2	16	9.59327778446066e-22	1.81710273892856e-20
ENSG00000231887.ENSG00000256682.ENSG00000212127.ENSG00000111215.61	ENSG00000231887+ENSG00000256682+ENSG00000212127+ENSG00000111215	chr12	dexseq_prepare_annotation2.py	exon	.	-	.		8	9.63659147480636e-22	1.82282355475147e-20
ENSG00000158683.61	ENSG00000158683	chr7	dexseq_prepare_annotation2.py	exon	.	-	.	PKD1L1	40	1.03156687777317e-21	1.94862422577179e-20
ENSG00000187908.56	ENSG00000187908	chr10	dexseq_prepare_annotation2.py	exon	.	+	.	DMBT1	22	1.05474784945296e-21	1.98823573679577e-20
ENSG00000163719.41	ENSG00000163719	chr3	dexseq_prepare_annotation2.py	exon	.	+	.	MTMR14	30	1.05539665809917e-21	1.98823573679577e-20
ENSG00000188315.ENSG00000114316.52	ENSG00000188315+ENSG00000114316	chr3	dexseq_prepare_annotation2.py	exon	.	-	.		19	1.06235753804505e-21	1.99864098125038e-20
ENSG00000134376.34	ENSG00000134376	chr1	dexseq_prepare_annotation2.py	exon	.	+	.	CRB1	30	1.10256790273083e-21	2.07148669617117e-20
ENSG00000259522.ENSG00000260669.ENSG00000213920.ENSG00000254505.ENSG00000129559.ENSG00000254692.ENSG00000100926.ENSG00000255526.ENSG00000196497.205	ENSG00000259522+ENSG00000260669+ENSG00000213920+ENSG00000254505+ENSG00000129559+ENSG00000254692+ENSG00000100926+ENSG00000255526+ENSG00000196497	chr14	dexseq_prepare_annotation2.py	exon	.	-	.		42	1.12379018828236e-21	2.10850944503235e-20
ENSG00000133657.ENSG00000244675.54	ENSG00000133657+ENSG00000244675	chr3	dexseq_prepare_annotation2.py	exon	.	-	.		32	1.15280322269025e-21	2.16003008154481e-20
ENSG00000204628.ENSG00000264549.ENSG00000272296.72	ENSG00000204628+ENSG00000264549+ENSG00000272296	chr5	dexseq_prepare_annotation2.py	exon	.	-	.		12	1.15759932582024e-21	2.16609736566336e-20
ENSG00000007545.ENSG00000261732.ENSG00000206053.81	ENSG00000007545+ENSG00000261732+ENSG00000206053	chr16	dexseq_prepare_annotation2.py	exon	.	+	.		24	1.18820891147903e-21	2.22038555057702e-20
ENSG00000149554.ENSG00000134910.77	ENSG00000149554+ENSG00000134910	chr11	dexseq_prepare_annotation2.py	exon	.	+	.		41	1.20021551719155e-21	2.23981158865961e-20
ENSG00000250571.ENSG00000181638.ENSG00000264668.37	ENSG00000250571+ENSG00000181638+ENSG00000264668	chr8	dexseq_prepare_annotation2.py	exon	.	+	.		23	1.20815585490973e-21	2.2516073526555e-20
ENSG00000123329.77	ENSG00000123329	chr12	dexseq_prepare_annotation2.py	exon	.	-	.	ARHGAP9	35	1.21521868900694e-21	2.26173834447972e-20
ENSG00000139835.14	ENSG00000139835	chr13	dexseq_prepare_annotation2.py	exon	.	-	.	GRTP1	11	1.22944000335443e-21	2.28514764259848e-20
ENSG00000130702.ENSG00000265329.94	ENSG00000130702+ENSG00000265329	chr20	dexseq_prepare_annotation2.py	exon	.	-	.		21	1.24296623785814e-21	2.30720421961838e-20
ENSG00000012232.43	ENSG00000012232	chr8	dexseq_prepare_annotation2.py	exon	.	+	.	EXTL3	29	1.27078548686399e-21	2.355697416516e-20
ENSG00000261360.9	ENSG00000261360	chr5	dexseq_prepare_annotation2.py	exon	.	-	.	CTD-2165H16.4	4	1.30844193854762e-21	2.42227273923137e-20
ENSG00000167107.67	ENSG00000167107	chr17	dexseq_prepare_annotation2.py	exon	.	+	.	ACSF2	27	1.31268690528264e-21	2.42689973991284e-20
ENSG00000077157.ENSG00000232626.59	ENSG00000077157+ENSG00000232626	chr1	dexseq_prepare_annotation2.py	exon	.	+	.		33	1.3438067542292e-21	2.481134834535e-20
ENSG00000177103.36	ENSG00000177103	chr11	dexseq_prepare_annotation2.py	exon	.	-	.	DSCAML1	11	1.39333056884657e-21	2.56916112714507e-20
ENSG00000147130.41	ENSG00000147130	chrX	dexseq_prepare_annotation2.py	exon	.	-	.	ZMYM3	18	1.44697557828843e-21	2.66454324038994e-20
ENSG00000007952.20	ENSG00000007952	chrX	dexseq_prepare_annotation2.py	exon	.	-	.	NOX1	12	1.47384408052242e-21	2.71043045654805e-20
ENSG00000182896.11	ENSG00000182896	chr17	dexseq_prepare_annotation2.py	exon	.	+	.	TMEM95	6	1.63844343907418e-21	3.00915180098393e-20
ENSG00000151914.152	ENSG00000151914	chr6	dexseq_prepare_annotation2.py	exon	.	-	.	DST	67	1.64865778707013e-21	3.02391678280159e-20
ENSG00000124839.31	ENSG00000124839	chr2	dexseq_prepare_annotation2.py	exon	.	-	.	RAB17	17	1.67979652902429e-21	3.07697116508889e-20
ENSG00000127314.71	ENSG00000127314	chr12	dexseq_prepare_annotation2.py	exon	.	+	.	RAP1B	42	1.77037711048353e-21	3.23862539040164e-20
ENSG00000159210.43	ENSG00000159210	chr17	dexseq_prepare_annotation2.py	exon	.	-	.	SNF8	24	1.77747870181654e-21	3.24734380963934e-20
ENSG00000240758.ENSG00000272601.ENSG00000135245.ENSG00000273184.ENSG00000165055.39	ENSG00000240758+ENSG00000272601+ENSG00000135245+ENSG00000273184+ENSG00000165055	chr7	dexseq_prepare_annotation2.py	exon	.	+	.		33	1.80185533676503e-21	3.28755836575383e-20
ENSG00000128513.31	ENSG00000128513	chr7	dexseq_prepare_annotation2.py	exon	.	-	.	POT1	31	1.90274663961844e-21	3.46708866718417e-20
ENSG00000226742.13	ENSG00000226742	chr18	dexseq_prepare_annotation2.py	exon	.	+	.	HSBP1L1	14	1.91508383070226e-21	3.48500137411695e-20
ENSG00000175467.33	ENSG00000175467	chr11	dexseq_prepare_annotation2.py	exon	.	+	.	SART1	18	1.94899000570246e-21	3.54206641167077e-20
ENSG00000263719.ENSG00000160551.32	ENSG00000263719+ENSG00000160551	chr17	dexseq_prepare_annotation2.py	exon	.	+	.		24	1.99964392274051e-21	3.62937982478608e-20
ENSG00000176635.16	ENSG00000176635	chr22	dexseq_prepare_annotation2.py	exon	.	+	.	HORMAD2	12	2.09734319489489e-21	3.80174216931208e-20
ENSG00000188641.21	ENSG00000188641	chr1	dexseq_prepare_annotation2.py	exon	.	-	.	DPYD	9	2.11456892614971e-21	3.82797549222129e-20
ENSG00000242600.19	ENSG00000242600	chr10	dexseq_prepare_annotation2.py	exon	.	+	.	MBL1P	9	2.15050800532111e-21	3.88797305565401e-20
ENSG00000173068.31	ENSG00000173068	chr9	dexseq_prepare_annotation2.py	exon	.	-	.	BNC2	15	2.25124036215886e-21	4.06480451364865e-20
ENSG00000211644.ENSG00000236850.ENSG00000272779.ENSG00000211643.11	ENSG00000211644+ENSG00000236850+ENSG00000272779+ENSG00000211643	chr22	dexseq_prepare_annotation2.py	exon	.	+	.		10	2.27023105131696e-21	4.09377721225159e-20
ENSG00000069248.35	ENSG00000069248	chr1	dexseq_prepare_annotation2.py	exon	.	-	.	NUP133	13	2.37869814035491e-21	4.28381350328423e-20
ENSG00000198691.61	ENSG00000198691	chr1	dexseq_prepare_annotation2.py	exon	.	-	.	ABCA4	27	2.40387871053234e-21	4.32356089424723e-20
ENSG00000150540.21	ENSG00000150540	chr2	dexseq_prepare_annotation2.py	exon	.	+	.	HNMT	5	2.43738357241683e-21	4.3781581146397e-20
ENSG00000177058.64	ENSG00000177058	chr5	dexseq_prepare_annotation2.py	exon	.	-	.	SLC38A9	38	2.70433416506403e-21	4.85140101895294e-20
ENSG00000265148.25	ENSG00000265148	chr17	dexseq_prepare_annotation2.py	exon	.	+	.	BZRAP1-AS1	11	2.7246942598692e-21	4.88162684213421e-20
ENSG00000138002.36	ENSG00000138002	chr2	dexseq_prepare_annotation2.py	exon	.	-	.	IFT172	18	3.08600926001879e-21	5.51892046930052e-20
ENSG00000138031.50	ENSG00000138031	chr2	dexseq_prepare_annotation2.py	exon	.	-	.	ADCY3	19	3.08834073589571e-21	5.51892046930052e-20
ENSG00000225663.ENSG00000215621.28	ENSG00000225663+ENSG00000215621	chr17	dexseq_prepare_annotation2.py	exon	.	-	.		18	3.33342221284961e-21	5.94923864252222e-20
ENSG00000188672.11	ENSG00000188672	chr1	dexseq_prepare_annotation2.py	exon	.	-	.	RHCE	8	3.57047848778145e-21	6.36414902764429e-20
ENSG00000072952.52	ENSG00000072952	chr11	dexseq_prepare_annotation2.py	exon	.	-	.	MRVI1	17	3.70848211253486e-21	6.6016679655022e-20
ENSG00000104833.29	ENSG00000104833	chr19	dexseq_prepare_annotation2.py	exon	.	-	.	TUBB4A	23	3.8311856965073e-21	6.81137784380319e-20
ENSG00000261538.ENSG00000121270.47	ENSG00000261538+ENSG00000121270	chr16	dexseq_prepare_annotation2.py	exon	.	-	.		28	4.33807925706305e-21	7.70272233856291e-20
ENSG00000136830.30	ENSG00000136830	chr9	dexseq_prepare_annotation2.py	exon	.	-	.	FAM129B	23	4.43698672532032e-21	7.86829418904699e-20
ENSG00000136010.24	ENSG00000136010	chr12	dexseq_prepare_annotation2.py	exon	.	-	.	ALDH1L2	20	4.51015883436186e-21	7.98786474829719e-20
ENSG00000086288.ENSG00000187037.ENSG00000086289.47	ENSG00000086288+ENSG00000187037+ENSG00000086289	chr7	dexseq_prepare_annotation2.py	exon	.	+	.		13	4.76308355717964e-21	8.42508278568302e-20
ENSG00000185619.40	ENSG00000185619	chr4	dexseq_prepare_annotation2.py	exon	.	+	.	PCGF3	22	5.02062718639736e-21	8.86934939929892e-20
ENSG00000007216.15	ENSG00000007216	chr17	dexseq_prepare_annotation2.py	exon	.	+	.	SLC13A2	7	5.04610234795411e-21	8.90304072888401e-20
ENSG00000266542.ENSG00000172379.36	ENSG00000266542+ENSG00000172379	chr15	dexseq_prepare_annotation2.py	exon	.	+	.		23	5.32036288876388e-21	9.37503235012474e-20
ENSG00000233436.5	ENSG00000233436	chr11	dexseq_prepare_annotation2.py	exon	.	-	.	BTBD18	5	5.34911778369285e-21	9.4137701957825e-20
ENSG00000151338.44	ENSG00000151338	chr14	dexseq_prepare_annotation2.py	exon	.	+	.	MIPOL1	7	5.42822679984046e-21	9.54091494288014e-20
ENSG00000224397.10	ENSG00000224397	chr20	dexseq_prepare_annotation2.py	exon	.	+	.	RP11-290F20.3	10	5.52965028821604e-21	9.70691009558935e-20
ENSG00000213842.ENSG00000182973.13	ENSG00000213842+ENSG00000182973	chr3	dexseq_prepare_annotation2.py	exon	.	+	.		10	5.58409980240561e-21	9.79013109115325e-20
ENSG00000088340.37	ENSG00000088340	chr20	dexseq_prepare_annotation2.py	exon	.	-	.	FER1L4	14	5.65345552854591e-21	9.89924335181031e-20
ENSG00000136715.29	ENSG00000136715	chr2	dexseq_prepare_annotation2.py	exon	.	-	.	SAP130	19	5.88079008946735e-21	1.02843552973414e-19
ENSG00000135749.ENSG00000251508.86	ENSG00000135749+ENSG00000251508	chr1	dexseq_prepare_annotation2.py	exon	.	-	.		50	6.05611663312597e-21	1.05699264696863e-19
ENSG00000212290.ENSG00000129636.42	ENSG00000212290+ENSG00000129636	chr16	dexseq_prepare_annotation2.py	exon	.	-	.		12	6.05929036635255e-21	1.05699264696863e-19
ENSG00000185811.28	ENSG00000185811	chr7	dexseq_prepare_annotation2.py	exon	.	+	.	IKZF1	10	6.15585255134496e-21	1.07249145390162e-19
ENSG00000138035.41	ENSG00000138035	chr2	dexseq_prepare_annotation2.py	exon	.	-	.	PNPT1	25	6.46575186681409e-21	1.12507319404651e-19
ENSG00000164896.47	ENSG00000164896	chr7	dexseq_prepare_annotation2.py	exon	.	-	.	FASTK	15	6.53622816059153e-21	1.1359147514588e-19
ENSG00000145604.20	ENSG00000145604	chr5	dexseq_prepare_annotation2.py	exon	.	+	.	SKP2	16	6.63396735906316e-21	1.15146127581842e-19
ENSG00000223678.2	ENSG00000223678	chr9	dexseq_prepare_annotation2.py	exon	.	+	.	RP11-311H10.4	3	6.6577015282547e-21	1.15413995445542e-19
ENSG00000140859.94	ENSG00000140859	chr16	dexseq_prepare_annotation2.py	exon	.	-	.	KIFC3	39	6.7290583801971e-21	1.16505726849166e-19
ENSG00000184640.109	ENSG00000184640	chr17	dexseq_prepare_annotation2.py	exon	.	+	.	SEPT9	41	6.76022027955916e-21	1.16899679784466e-19
ENSG00000128512.84	ENSG00000128512	chr7	dexseq_prepare_annotation2.py	exon	.	-	.	DOCK4	14	7.02658414013629e-21	1.21354781739522e-19
ENSG00000147082.21	ENSG00000147082	chrX	dexseq_prepare_annotation2.py	exon	.	+	.	CCNB3	22	7.48356628297635e-21	1.29086875970496e-19
ENSG00000142185.ENSG00000266692.ENSG00000264452.41	ENSG00000142185+ENSG00000266692+ENSG00000264452	chr21	dexseq_prepare_annotation2.py	exon	.	+	.		17	7.51911618181871e-21	1.29539370849846e-19
ENSG00000104814.43	ENSG00000104814	chr19	dexseq_prepare_annotation2.py	exon	.	-	.	MAP4K1	29	8.12450166673185e-21	1.39795726079917e-19
ENSG00000119535.47	ENSG00000119535	chr1	dexseq_prepare_annotation2.py	exon	.	-	.	CSF3R	19	8.26027408325614e-21	1.41956230629802e-19
ENSG00000213699.ENSG00000115163.23	ENSG00000213699+ENSG00000115163	chr2	dexseq_prepare_annotation2.py	exon	.	+	.		18	8.2958987201835e-21	1.42392444329273e-19
ENSG00000141524.ENSG00000204282.55	ENSG00000141524+ENSG00000204282	chr17	dexseq_prepare_annotation2.py	exon	.	-	.		25	8.65454286691327e-21	1.48365116496542e-19
ENSG00000234771.6	ENSG00000234771	chr9	dexseq_prepare_annotation2.py	exon	.	-	.	RP11-395P17.3	6	8.80030988789132e-21	1.50678212279991e-19
ENSG00000057252.19	ENSG00000057252	chr1	dexseq_prepare_annotation2.py	exon	.	+	.	SOAT1	14	9.07263878058507e-21	1.55149934768111e-19
ENSG00000064652.32	ENSG00000064652	chr5	dexseq_prepare_annotation2.py	exon	.	+	.	SNX24	15	9.17468601957254e-21	1.56702284680733e-19
ENSG00000126226.43	ENSG00000126226	chr13	dexseq_prepare_annotation2.py	exon	.	-	.	PCID2	29	9.99485268940562e-21	1.70501149620621e-19
ENSG00000183795.10	ENSG00000183795	chrY	dexseq_prepare_annotation2.py	exon	.	+	.	BPY2B	6	1.00106571049194e-20	1.7056147760992e-19
ENSG00000215033.ENSG00000186807.ENSG00000239492.28	ENSG00000215033+ENSG00000186807+ENSG00000239492	chr10	dexseq_prepare_annotation2.py	exon	.	+	.		25	1.00482006231105e-20	1.70991595181279e-19
ENSG00000231890.41	ENSG00000231890	chr2	dexseq_prepare_annotation2.py	exon	.	+	.	AC093391.2	25	1.02437221898801e-20	1.74105708564674e-19
ENSG00000088247.ENSG00000266722.47	ENSG00000088247+ENSG00000266722	chr19	dexseq_prepare_annotation2.py	exon	.	-	.		32	1.03959470452754e-20	1.76477230488966e-19
ENSG00000140279.51	ENSG00000140279	chr15	dexseq_prepare_annotation2.py	exon	.	-	.	DUOX2	31	1.04972824388347e-20	1.77980143594048e-19
ENSG00000149179.51	ENSG00000149179	chr11	dexseq_prepare_annotation2.py	exon	.	+	.	C11orf49	39	1.05527574107471e-20	1.78702784752273e-19
ENSG00000175155.12	ENSG00000175155	chr17	dexseq_prepare_annotation2.py	exon	.	+	.	YPEL2	12	1.07315521117133e-20	1.8150945134933e-19
ENSG00000166526.15	ENSG00000166526	chr7	dexseq_prepare_annotation2.py	exon	.	-	.	ZNF3	6	1.0797926888573e-20	1.82410179261033e-19
ENSG00000075891.28	ENSG00000075891	chr10	dexseq_prepare_annotation2.py	exon	.	+	.	PAX2	9	1.11537760668928e-20	1.88192898856809e-19
ENSG00000196924.66	ENSG00000196924	chrX	dexseq_prepare_annotation2.py	exon	.	-	.	FLNA	17	1.13077681349814e-20	1.90559879249268e-19
ENSG00000228509.7	ENSG00000228509	chr2	dexseq_prepare_annotation2.py	exon	.	-	.	AC006460.2	4	1.16957095059379e-20	1.96858897410478e-19
ENSG00000145632.28	ENSG00000145632	chr5	dexseq_prepare_annotation2.py	exon	.	-	.	PLK2	18	1.19393754169199e-20	2.007172145362e-19
ENSG00000101898.ENSG00000101294.63	ENSG00000101898+ENSG00000101294	chr20	dexseq_prepare_annotation2.py	exon	.	+	.		15	1.21668682205378e-20	2.04294648393885e-19
ENSG00000090512.20	ENSG00000090512	chr3	dexseq_prepare_annotation2.py	exon	.	+	.	FETUB	15	1.26744244942524e-20	2.12560342272124e-19
ENSG00000244125.ENSG00000168702.81	ENSG00000244125+ENSG00000168702	chr2	dexseq_prepare_annotation2.py	exon	.	-	.		20	1.41622319346117e-20	2.37225916369767e-19
ENSG00000183484.13	ENSG00000183484	chr14	dexseq_prepare_annotation2.py	exon	.	-	.	GPR132	8	1.42643211185874e-20	2.38648443455741e-19
ENSG00000157540.ENSG00000267937.40	ENSG00000157540+ENSG00000267937	chr21	dexseq_prepare_annotation2.py	exon	.	+	.		16	1.45109160962867e-20	2.42482291450329e-19
ENSG00000091262.45	ENSG00000091262	chr16	dexseq_prepare_annotation2.py	exon	.	-	.	ABCC6	18	1.57935729697263e-20	2.63599093635181e-19
ENSG00000110799.56	ENSG00000110799	chr12	dexseq_prepare_annotation2.py	exon	.	-	.	VWF	8	1.65482422681836e-20	2.75863563854385e-19
ENSG00000006114.59	ENSG00000006114	chr17	dexseq_prepare_annotation2.py	exon	.	-	.	SYNRG	40	1.70775672826207e-20	2.84346608299731e-19
ENSG00000185038.34	ENSG00000185038	chr2	dexseq_prepare_annotation2.py	exon	.	+	.	MROH2A	16	1.71177073270427e-20	2.8467402508119e-19
ENSG00000017797.18	ENSG00000017797	chr18	dexseq_prepare_annotation2.py	exon	.	+	.	RALBP1	9	1.7499222064424e-20	2.90671068532481e-19
ENSG00000030582.56	ENSG00000030582	chr17	dexseq_prepare_annotation2.py	exon	.	+	.	GRN	37	1.90102588483268e-20	3.15393351752132e-19
ENSG00000157837.20	ENSG00000157837	chr12	dexseq_prepare_annotation2.py	exon	.	-	.	SPPL3	8	1.93269499789396e-20	3.202652986379e-19
ENSG00000021300.50	ENSG00000021300	chr11	dexseq_prepare_annotation2.py	exon	.	+	.	PLEKHB1	17	1.96294919865679e-20	3.24891460820541e-19
ENSG00000168014.47	ENSG00000168014	chr11	dexseq_prepare_annotation2.py	exon	.	-	.	C2CD3	20	2.08184949669611e-20	3.44161159959168e-19
ENSG00000062716.ENSG00000199004.52	ENSG00000062716+ENSG00000199004	chr17	dexseq_prepare_annotation2.py	exon	.	+	.		31	2.14644096356338e-20	3.54417680717598e-19
ENSG00000177674.35	ENSG00000177674	chr1	dexseq_prepare_annotation2.py	exon	.	+	.	AGTRAP	18	2.15940158002016e-20	3.56134758802138e-19
ENSG00000129534.39	ENSG00000129534	chr14	dexseq_prepare_annotation2.py	exon	.	-	.	MIS18BP1	12	2.30326605807851e-20	3.79411232292246e-19
ENSG00000172893.35	ENSG00000172893	chr11	dexseq_prepare_annotation2.py	exon	.	-	.	DHCR7	22	2.42412158081077e-20	3.98846891574108e-19
ENSG00000105245.30	ENSG00000105245	chr19	dexseq_prepare_annotation2.py	exon	.	-	.	NUMBL	22	2.71698145206199e-20	4.46503464870188e-19
ENSG00000165219.64	ENSG00000165219	chr9	dexseq_prepare_annotation2.py	exon	.	+	.	GAPVD1	10	2.85449841648562e-20	4.68548895919712e-19
ENSG00000149488.22	ENSG00000149488	chr20	dexseq_prepare_annotation2.py	exon	.	+	.	TMC2	9	3.18797268303088e-20	5.22669625143612e-19
ENSG00000203832.84	ENSG00000203832	chr1	dexseq_prepare_annotation2.py	exon	.	-	.	NBPF20	43	3.19450217125895e-20	5.23123247196857e-19
ENSG00000163354.25	ENSG00000163354	chr1	dexseq_prepare_annotation2.py	exon	.	-	.	DCST2	9	3.20463825023096e-20	5.24165712858365e-19
ENSG00000163359.64	ENSG00000163359	chr2	dexseq_prepare_annotation2.py	exon	.	-	.	COL6A3	25	3.27046253803829e-20	5.34303650603365e-19
ENSG00000156299.35	ENSG00000156299	chr21	dexseq_prepare_annotation2.py	exon	.	-	.	TIAM1	11	3.35708630667699e-20	5.47811865278523e-19
ENSG00000231870.6	ENSG00000231870	chr17	dexseq_prepare_annotation2.py	exon	.	-	.	KRT17P3	5	3.44489534171725e-20	5.61481593621277e-19
ENSG00000086205.42	ENSG00000086205	chr11	dexseq_prepare_annotation2.py	exon	.	-	.	FOLH1	25	3.47761061147587e-20	5.66150120975983e-19
ENSG00000146350.45	ENSG00000146350	chr6	dexseq_prepare_annotation2.py	exon	.	-	.	TBC1D32	12	3.62592051887031e-20	5.89604362267298e-19
ENSG00000135655.60	ENSG00000135655	chr12	dexseq_prepare_annotation2.py	exon	.	+	.	USP15	23	3.70333752202714e-20	6.01489504307748e-19
ENSG00000151789.34	ENSG00000151789	chr3	dexseq_prepare_annotation2.py	exon	.	-	.	ZNF385D	27	3.72694887779147e-20	6.0461808924078e-19
ENSG00000164946.50	ENSG00000164946	chr9	dexseq_prepare_annotation2.py	exon	.	-	.	FREM1	22	3.73915181153367e-20	6.05890764985462e-19
ENSG00000174136.17	ENSG00000174136	chr5	dexseq_prepare_annotation2.py	exon	.	+	.	RGMB	13	3.77708218667531e-20	6.11324489421966e-19
ENSG00000234680.6	ENSG00000234680	chr9	dexseq_prepare_annotation2.py	exon	.	+	.	VN2R3P	6	3.82629048960501e-20	6.18568798569517e-19
ENSG00000221995.ENSG00000196535.93	ENSG00000221995+ENSG00000196535	chr17	dexseq_prepare_annotation2.py	exon	.	-	.		11	3.83565160782958e-20	6.19361954746279e-19
ENSG00000111596.78	ENSG00000111596	chr12	dexseq_prepare_annotation2.py	exon	.	+	.	CNOT2	16	3.95374799504487e-20	6.37690932425856e-19
ENSG00000236107.28	ENSG00000236107	chr2	dexseq_prepare_annotation2.py	exon	.	+	.	AC010127.3	21	3.98371493955355e-20	6.41779708048818e-19
ENSG00000041982.45	ENSG00000041982	chr9	dexseq_prepare_annotation2.py	exon	.	-	.	TNC	6	4.16605080451145e-20	6.70377364989845e-19
ENSG00000155506.49	ENSG00000155506	chr5	dexseq_prepare_annotation2.py	exon	.	+	.	LARP1	18	4.21197903691991e-20	6.76984330061242e-19
ENSG00000104884.47	ENSG00000104884	chr19	dexseq_prepare_annotation2.py	exon	.	-	.	ERCC2	33	4.26163984033775e-20	6.84175273674547e-19
ENSG00000183292.12	ENSG00000183292	chr2	dexseq_prepare_annotation2.py	exon	.	+	.	AC140481.2	8	4.36645570671861e-20	7.00194160213481e-19
ENSG00000136710.16	ENSG00000136710	chr2	dexseq_prepare_annotation2.py	exon	.	-	.	CCDC115	12	4.63299128992027e-20	7.42079238522599e-19
ENSG00000092978.8	ENSG00000092978	chr1	dexseq_prepare_annotation2.py	exon	.	-	.	GPATCH2	8	4.83092621185186e-20	7.728926021102e-19
ENSG00000143126.36	ENSG00000143126	chr1	dexseq_prepare_annotation2.py	exon	.	+	.	CELSR2	7	4.89427532125429e-20	7.82127698751705e-19
ENSG00000132005.33	ENSG00000132005	chr19	dexseq_prepare_annotation2.py	exon	.	-	.	RFX1	11	4.98503046796305e-20	7.95716172170957e-19
ENSG00000172572.16	ENSG00000172572	chr12	dexseq_prepare_annotation2.py	exon	.	+	.	PDE3A	11	5.23356779708911e-20	8.34429966547361e-19
ENSG00000134852.44	ENSG00000134852	chr4	dexseq_prepare_annotation2.py	exon	.	-	.	CLOCK	12	5.35821182151001e-20	8.53324386648953e-19
ENSG00000170442.15	ENSG00000170442	chr12	dexseq_prepare_annotation2.py	exon	.	+	.	KRT86	12	5.48764241303339e-20	8.7293698476434e-19
ENSG00000176728.17	ENSG00000176728	chrY	dexseq_prepare_annotation2.py	exon	.	-	.	TTTY14	6	5.50629278930354e-20	8.74902727424996e-19
ENSG00000082196.ENSG00000250767.ENSG00000273294.ENSG00000242110.41	ENSG00000082196+ENSG00000250767+ENSG00000273294+ENSG00000242110	chr5	dexseq_prepare_annotation2.py	exon	.	-	.		17	5.54058414787947e-20	8.7934636310466e-19
ENSG00000143224.43	ENSG00000143224	chr1	dexseq_prepare_annotation2.py	exon	.	+	.	PPOX	29	5.55265980225643e-20	8.8025802999739e-19
ENSG00000178252.ENSG00000178467.86	ENSG00000178252+ENSG00000178467	chr3	dexseq_prepare_annotation2.py	exon	.	+	.		17	5.80233349999189e-20	9.1879091856933e-19
ENSG00000164970.15	ENSG00000164970	chr9	dexseq_prepare_annotation2.py	exon	.	-	.	FAM219A	15	5.82570335170955e-20	9.21442021602024e-19
ENSG00000008516.12	ENSG00000008516	chr16	dexseq_prepare_annotation2.py	exon	.	+	.	MMP25	11	5.87597770671488e-20	9.28337705187011e-19
ENSG00000115363.23	ENSG00000115363	chr2	dexseq_prepare_annotation2.py	exon	.	-	.	EVA1A	10	6.39786211541756e-20	1.00964219058627e-18
ENSG00000137868.62	ENSG00000137868	chr15	dexseq_prepare_annotation2.py	exon	.	-	.	STRA6	45	6.44833831157722e-20	1.01645405380791e-18
ENSG00000141994.ENSG00000267157.ENSG00000212123.37	ENSG00000141994+ENSG00000267157+ENSG00000212123	chr19	dexseq_prepare_annotation2.py	exon	.	-	.		18	6.52822433946176e-20	1.02788112108196e-18
ENSG00000158169.35	ENSG00000158169	chr9	dexseq_prepare_annotation2.py	exon	.	-	.	FANCC	22	6.54633205243997e-20	1.0295662276592e-18
ENSG00000067141.48	ENSG00000067141	chr15	dexseq_prepare_annotation2.py	exon	.	+	.	NEO1	23	6.58134294867998e-20	1.03390294932766e-18
ENSG00000158636.50	ENSG00000158636	chr11	dexseq_prepare_annotation2.py	exon	.	+	.	C11orf30	8	6.89663843462051e-20	1.0822117850624e-18
ENSG00000116809.22	ENSG00000116809	chr1	dexseq_prepare_annotation2.py	exon	.	-	.	ZBTB17	13	7.39269742493309e-20	1.15874489626657e-18
ENSG00000234912.ENSG00000129657.35	ENSG00000234912+ENSG00000129657	chr17	dexseq_prepare_annotation2.py	exon	.	+	.		33	7.46682312506466e-20	1.16904551697944e-18
ENSG00000214548.61	ENSG00000214548	chr14	dexseq_prepare_annotation2.py	exon	.	+	.	MEG3	20	7.64079066464769e-20	1.1949371497255e-18
ENSG00000018408.37	ENSG00000018408	chr3	dexseq_prepare_annotation2.py	exon	.	-	.	WWTR1	20	8.0087962761963e-20	1.25108196211188e-18
ENSG00000270956.ENSG00000237298.14	ENSG00000270956+ENSG00000237298	chr2	dexseq_prepare_annotation2.py	exon	.	+	.		6	9.02972366475548e-20	1.40898146028165e-18
ENSG00000244462.ENSG00000272897.ENSG00000214078.ENSG00000244005.123	ENSG00000244462+ENSG00000272897+ENSG00000214078+ENSG00000244005	chr20	dexseq_prepare_annotation2.py	exon	.	-	.		39	9.22447727033738e-20	1.43775681042041e-18
ENSG00000230572.ENSG00000184303.26	ENSG00000230572+ENSG00000184303	chr2	dexseq_prepare_annotation2.py	exon	.	-	.		7	9.63107241853961e-20	1.4994490463041e-18
ENSG00000145014.39	ENSG00000145014	chr3	dexseq_prepare_annotation2.py	exon	.	-	.	TMEM44	15	9.82087504558567e-20	1.52728887873353e-18
ENSG00000223705.ENSG00000205583.ENSG00000178809.74	ENSG00000223705+ENSG00000205583+ENSG00000178809	chr7	dexseq_prepare_annotation2.py	exon	.	+	.		38	9.95538004368543e-20	1.54647652231686e-18
ENSG00000175766.25	ENSG00000175766	chr5	dexseq_prepare_annotation2.py	exon	.	+	.	EIF4E1B	14	1.00987692296129e-19	1.56699987276014e-18
ENSG00000100802.45	ENSG00000100802	chr14	dexseq_prepare_annotation2.py	exon	.	-	.	C14orf93	18	1.0509259981685e-19	1.62887671711668e-18
ENSG00000226147.ENSG00000116171.14	ENSG00000226147+ENSG00000116171	chr1	dexseq_prepare_annotation2.py	exon	.	+	.		10	1.10028508788064e-19	1.70348146735017e-18
ENSG00000132481.20	ENSG00000132481	chr17	dexseq_prepare_annotation2.py	exon	.	-	.	TRIM47	10	1.1532396816843e-19	1.78348067791511e-18
ENSG00000148308.31	ENSG00000148308	chr9	dexseq_prepare_annotation2.py	exon	.	+	.	GTF3C5	21	1.16193537376909e-19	1.79493194461241e-18
ENSG00000175274.52	ENSG00000175274	chr11	dexseq_prepare_annotation2.py	exon	.	-	.	TP53I11	7	1.17319049320758e-19	1.81030715061764e-18
ENSG00000261218.ENSG00000197943.70	ENSG00000261218+ENSG00000197943	chr16	dexseq_prepare_annotation2.py	exon	.	+	.		45	1.35628498901391e-19	2.09051332619295e-18
ENSG00000114423.35	ENSG00000114423	chr3	dexseq_prepare_annotation2.py	exon	.	-	.	CBLB	30	1.37103687038638e-19	2.11091092015303e-18
ENSG00000175866.72	ENSG00000175866	chr17	dexseq_prepare_annotation2.py	exon	.	+	.	BAIAP2	47	1.39664608712673e-19	2.14796134395165e-18
ENSG00000175575.43	ENSG00000175575	chr11	dexseq_prepare_annotation2.py	exon	.	+	.	PAAF1	38	1.43119206203844e-19	2.19865892138347e-18
ENSG00000086015.47	ENSG00000086015	chr1	dexseq_prepare_annotation2.py	exon	.	+	.	MAST2	16	1.44756197078228e-19	2.22135254743775e-18
ENSG00000104671.ENSG00000104660.34	ENSG00000104671+ENSG00000104660	chr8	dexseq_prepare_annotation2.py	exon	.	+	.		16	1.48442278759667e-19	2.27540573494559e-18
ENSG00000003436.32	ENSG00000003436	chr2	dexseq_prepare_annotation2.py	exon	.	-	.	TFPI	24	1.53238428506698e-19	2.34633686291698e-18
ENSG00000135976.77	ENSG00000135976	chr2	dexseq_prepare_annotation2.py	exon	.	+	.	ANKRD36	21	1.63908029917968e-19	2.50694536848131e-18
ENSG00000069329.36	ENSG00000069329	chr16	dexseq_prepare_annotation2.py	exon	.	-	.	VPS35	21	1.64906992508802e-19	2.51945265587898e-18
ENSG00000172977.48	ENSG00000172977	chr11	dexseq_prepare_annotation2.py	exon	.	+	.	KAT5	39	1.6822433086514e-19	2.56731380023935e-18
ENSG00000269404.ENSG00000142539.ENSG00000062822.80	ENSG00000269404+ENSG00000142539+ENSG00000062822	chr19	dexseq_prepare_annotation2.py	exon	.	+	.		15	1.72174079693685e-19	2.62471077848827e-18
ENSG00000026559.15	ENSG00000026559	chr20	dexseq_prepare_annotation2.py	exon	.	-	.	KCNG1	10	1.81009004088485e-19	2.75637260004623e-18
ENSG00000082269.61	ENSG00000082269	chr6	dexseq_prepare_annotation2.py	exon	.	+	.	FAM135A	12	1.83094195231166e-19	2.78507505065525e-18
ENSG00000138078.37	ENSG00000138078	chr2	dexseq_prepare_annotation2.py	exon	.	-	.	PREPL	25	1.84978090364491e-19	2.81065616430329e-18
ENSG00000128833.52	ENSG00000128833	chr15	dexseq_prepare_annotation2.py	exon	.	-	.	MYO5C	12	1.93959696278068e-19	2.94391010628164e-18
ENSG00000115718.33	ENSG00000115718	chr2	dexseq_prepare_annotation2.py	exon	.	+	.	PROC	17	1.97167995055809e-19	2.9893420231853e-18
ENSG00000166387.82	ENSG00000166387	chr11	dexseq_prepare_annotation2.py	exon	.	+	.	PPFIBP2	63	1.99998575879761e-19	3.02895446672801e-18
ENSG00000064393.20	ENSG00000064393	chr7	dexseq_prepare_annotation2.py	exon	.	-	.	HIPK2	7	2.06050354062591e-19	3.1172122660851e-18
ENSG00000137509.50	ENSG00000137509	chr11	dexseq_prepare_annotation2.py	exon	.	-	.	PRCP	24	2.09232774469929e-19	3.16191659071242e-18
ENSG00000075539.64	ENSG00000075539	chr4	dexseq_prepare_annotation2.py	exon	.	-	.	FRYL	26	2.14033658253564e-19	3.23095542964094e-18
ENSG00000104093.66	ENSG00000104093	chr15	dexseq_prepare_annotation2.py	exon	.	-	.	DMXL2	41	2.27074803330367e-19	3.42410085759446e-18
ENSG00000119912.32	ENSG00000119912	chr10	dexseq_prepare_annotation2.py	exon	.	-	.	IDE	20	2.36283794479066e-19	3.55910465291707e-18
ENSG00000159023.32	ENSG00000159023	chr1	dexseq_prepare_annotation2.py	exon	.	+	.	EPB41	18	2.381453755126e-19	3.58326315557542e-18
ENSG00000143862.11	ENSG00000143862	chr1	dexseq_prepare_annotation2.py	exon	.	-	.	ARL8A	5	2.83953179367172e-19	4.26789302999112e-18
ENSG00000173706.28	ENSG00000173706	chr3	dexseq_prepare_annotation2.py	exon	.	-	.	HEG1	18	2.89852622320934e-19	4.35185854009497e-18
ENSG00000205356.24	ENSG00000205356	chr7	dexseq_prepare_annotation2.py	exon	.	-	.	TECPR1	21	3.02849274086182e-19	4.54208571480064e-18
ENSG00000142173.41	ENSG00000142173	chr21	dexseq_prepare_annotation2.py	exon	.	+	.	COL6A2	26	3.29423890663124e-19	4.93532365505325e-18
ENSG00000175556.19	ENSG00000175556	chrX	dexseq_prepare_annotation2.py	exon	.	+	.	LONRF3	17	3.30823403709771e-19	4.95095563162211e-18
ENSG00000105246.6	ENSG00000105246	chr19	dexseq_prepare_annotation2.py	exon	.	+	.	EBI3	7	3.38991009341319e-19	5.06773333642189e-18
ENSG00000163781.47	ENSG00000163781	chr3	dexseq_prepare_annotation2.py	exon	.	-	.	TOPBP1	23	3.47065588755272e-19	5.18287097794258e-18
ENSG00000074706.24	ENSG00000074706	chr6	dexseq_prepare_annotation2.py	exon	.	-	.	IPCEF1	16	3.52893549656725e-19	5.26424787647795e-18
ENSG00000164675.25	ENSG00000164675	chr7	dexseq_prepare_annotation2.py	exon	.	-	.	IQUB	20	3.60642271320038e-19	5.37407234529741e-18
ENSG00000159208.16	ENSG00000159208	chr1	dexseq_prepare_annotation2.py	exon	.	+	.	C1orf51	13	3.66674854989043e-19	5.45811617656602e-18
ENSG00000155849.54	ENSG00000155849	chr7	dexseq_prepare_annotation2.py	exon	.	-	.	ELMO1	40	3.92800942698795e-19	5.84076096934903e-18
ENSG00000014641.35	ENSG00000014641	chr2	dexseq_prepare_annotation2.py	exon	.	+	.	MDH1	20	4.04643385586838e-19	6.01042413441647e-18
ENSG00000144290.ENSG00000136535.ENSG00000251621.81	ENSG00000144290+ENSG00000136535+ENSG00000251621	chr2	dexseq_prepare_annotation2.py	exon	.	+	.		11	4.05659271041866e-19	6.01908307929035e-18
ENSG00000196411.28	ENSG00000196411	chr7	dexseq_prepare_annotation2.py	exon	.	-	.	EPHB4	22	4.06967536093335e-19	6.03205720075228e-18
ENSG00000113971.ENSG00000240303.48	ENSG00000113971+ENSG00000240303	chr3	dexseq_prepare_annotation2.py	exon	.	-	.		11	4.34886176212577e-19	6.43900160583968e-18
ENSG00000224187.3	ENSG00000224187	chr3	dexseq_prepare_annotation2.py	exon	.	-	.	RP11-132N15.3	3	4.42656541503442e-19	6.54707861332166e-18
ENSG00000117242.ENSG00000257033.ENSG00000244038.24	ENSG00000117242+ENSG00000257033+ENSG00000244038	chr1	dexseq_prepare_annotation2.py	exon	.	-	.		17	4.70083201227472e-19	6.94534191994212e-18
ENSG00000011422.38	ENSG00000011422	chr19	dexseq_prepare_annotation2.py	exon	.	-	.	PLAUR	16	4.93736382468881e-19	7.28706679985653e-18
ENSG00000130822.95	ENSG00000130822	chrX	dexseq_prepare_annotation2.py	exon	.	-	.	PNCK	24	5.23340805143129e-19	7.71580828621944e-18
ENSG00000198730.29	ENSG00000198730	chr11	dexseq_prepare_annotation2.py	exon	.	+	.	CTR9	23	5.24234942874945e-19	7.72080340126097e-18
ENSG00000141934.13	ENSG00000141934	chr19	dexseq_prepare_annotation2.py	exon	.	-	.	PPAP2C	9	5.25344458961679e-19	7.7289566274542e-18
ENSG00000123243.33	ENSG00000123243	chr10	dexseq_prepare_annotation2.py	exon	.	-	.	ITIH5	31	5.3337637272952e-19	7.83882844615065e-18
ENSG00000259248.22	ENSG00000259248	chr15	dexseq_prepare_annotation2.py	exon	.	-	.	USP3-AS1	10	5.40719394432935e-19	7.93835453094097e-18
ENSG00000100116.19	ENSG00000100116	chr22	dexseq_prepare_annotation2.py	exon	.	+	.	GCAT	13	5.51225114107691e-19	8.08405354582196e-18
ENSG00000141646.ENSG00000267699.ENSG00000141642.58	ENSG00000141646+ENSG00000267699+ENSG00000141642	chr18	dexseq_prepare_annotation2.py	exon	.	+	.		22	5.71142745770664e-19	8.36733150100057e-18
ENSG00000142252.ENSG00000007047.ENSG00000104866.84	ENSG00000142252+ENSG00000007047+ENSG00000104866	chr19	dexseq_prepare_annotation2.py	exon	.	+	.		11	6.02653197366691e-19	8.81967095051485e-18
ENSG00000068400.37	ENSG00000068400	chrX	dexseq_prepare_annotation2.py	exon	.	-	.	GRIPAP1	22	6.18559431257469e-19	9.04293561805741e-18
ENSG00000115355.56	ENSG00000115355	chr2	dexseq_prepare_annotation2.py	exon	.	-	.	CCDC88A	32	6.31620826897324e-19	9.22418524827047e-18
ENSG00000150471.44	ENSG00000150471	chr4	dexseq_prepare_annotation2.py	exon	.	+	.	LPHN3	5	6.87963641592494e-19	1.00364727272408e-17
ENSG00000121940.ENSG00000162641.28	ENSG00000121940+ENSG00000162641	chr1	dexseq_prepare_annotation2.py	exon	.	-	.		12	7.30412747729909e-19	1.06445790688563e-17
ENSG00000078018.38	ENSG00000078018	chr2	dexseq_prepare_annotation2.py	exon	.	+	.	MAP2	11	7.62071513199562e-19	1.10943248670299e-17
ENSG00000068831.61	ENSG00000068831	chr11	dexseq_prepare_annotation2.py	exon	.	-	.	RASGRP2	6	7.8129842876032e-19	1.13623347856221e-17
ENSG00000143324.24	ENSG00000143324	chr1	dexseq_prepare_annotation2.py	exon	.	+	.	XPR1	18	7.9354544371552e-19	1.15283827627763e-17
ENSG00000141013.14	ENSG00000141013	chr16	dexseq_prepare_annotation2.py	exon	.	+	.	GAS8	12	8.14703468025866e-19	1.18234053402543e-17
ENSG00000148950.29	ENSG00000148950	chr11	dexseq_prepare_annotation2.py	exon	.	-	.	IMMP1L	22	8.45003936728033e-19	1.22503542568612e-17
ENSG00000134107.7	ENSG00000134107	chr3	dexseq_prepare_annotation2.py	exon	.	+	.	BHLHE40	7	8.60572335586479e-19	1.24630595642279e-17
ENSG00000047188.38	ENSG00000047188	chr5	dexseq_prepare_annotation2.py	exon	.	+	.	YTHDC2	4	8.88796413564256e-19	1.28584147115337e-17
ENSG00000099821.44	ENSG00000099821	chr19	dexseq_prepare_annotation2.py	exon	.	-	.	POLRMT	22	8.96578409846921e-19	1.2957515210085e-17
ENSG00000108312.44	ENSG00000108312	chr17	dexseq_prepare_annotation2.py	exon	.	-	.	UBTF	26	9.05303305475802e-19	1.30700226957737e-17
ENSG00000204469.44	ENSG00000204469	chr6	dexseq_prepare_annotation2.py	exon	.	+	.	PRRC2A	9	9.12455798222432e-19	1.31596192558988e-17
ENSG00000104957.35	ENSG00000104957	chr19	dexseq_prepare_annotation2.py	exon	.	+	.	CCDC130	26	9.19644502067188e-19	1.32495518261556e-17
ENSG00000231074.ENSG00000270604.38	ENSG00000231074+ENSG00000270604	chr6	dexseq_prepare_annotation2.py	exon	.	-	.		21	9.41489284814283e-19	1.35502334645683e-17
ENSG00000144452.52	ENSG00000144452	chr2	dexseq_prepare_annotation2.py	exon	.	-	.	ABCA12	30	9.68539036928364e-19	1.39119179404343e-17
ENSG00000132286.ENSG00000265264.ENSG00000179532.111	ENSG00000132286+ENSG00000265264+ENSG00000179532	chr11	dexseq_prepare_annotation2.py	exon	.	+	.		90	9.68620913927955e-19	1.39119179404343e-17
ENSG00000159202.20	ENSG00000159202	chr17	dexseq_prepare_annotation2.py	exon	.	+	.	UBE2Z	15	9.82370732989848e-19	1.40948403516593e-17
ENSG00000159618.23	ENSG00000159618	chr16	dexseq_prepare_annotation2.py	exon	.	+	.	GPR114	8	9.93077729170137e-19	1.42337728542808e-17
ENSG00000166260.21	ENSG00000166260	chr17	dexseq_prepare_annotation2.py	exon	.	-	.	COX11	10	1.00562894346415e-18	1.43988251297447e-17
ENSG00000164934.20	ENSG00000164934	chr8	dexseq_prepare_annotation2.py	exon	.	+	.	DCAF13	12	1.00966279060092e-18	1.44417096478648e-17
ENSG00000113494.36	ENSG00000113494	chr5	dexseq_prepare_annotation2.py	exon	.	-	.	PRLR	24	1.04365547817951e-18	1.49125818223327e-17
ENSG00000147394.33	ENSG00000147394	chrX	dexseq_prepare_annotation2.py	exon	.	+	.	ZNF185	21	1.04749912576786e-18	1.49521358783886e-17
ENSG00000266997.ENSG00000167306.ENSG00000167315.78	ENSG00000266997+ENSG00000167306+ENSG00000167315	chr18	dexseq_prepare_annotation2.py	exon	.	-	.		56	1.09401464849201e-18	1.5600087854343e-17
ENSG00000165633.10	ENSG00000165633	chr10	dexseq_prepare_annotation2.py	exon	.	-	.	VSTM4	11	1.15147841704684e-18	1.6402668475617e-17
ENSG00000067182.28	ENSG00000067182	chr12	dexseq_prepare_annotation2.py	exon	.	-	.	TNFRSF1A	15	1.15610070690615e-18	1.64516562212039e-17
ENSG00000264147.ENSG00000241990.ENSG00000197182.ENSG00000198986.ENSG00000207875.5	ENSG00000264147+ENSG00000241990+ENSG00000197182+ENSG00000198986+ENSG00000207875	chr22	dexseq_prepare_annotation2.py	exon	.	+	.		4	1.16554353109966e-18	1.65690712810619e-17
ENSG00000106266.27	ENSG00000106266	chr7	dexseq_prepare_annotation2.py	exon	.	-	.	SNX8	21	1.19355089902734e-18	1.69498857499256e-17
ENSG00000129038.15	ENSG00000129038	chr15	dexseq_prepare_annotation2.py	exon	.	+	.	LOXL1	15	1.23909694728355e-18	1.75787396511052e-17
ENSG00000172766.42	ENSG00000172766	chr13	dexseq_prepare_annotation2.py	exon	.	+	.	NAA16	13	1.29286905274283e-18	1.83228934151718e-17
ENSG00000114126.ENSG00000269905.64	ENSG00000114126+ENSG00000269905	chr3	dexseq_prepare_annotation2.py	exon	.	-	.		47	1.29947555517008e-18	1.83977684760993e-17
ENSG00000181004.5	ENSG00000181004	chr4	dexseq_prepare_annotation2.py	exon	.	+	.	BBS12	3	1.34322577930552e-18	1.89978311390485e-17
ENSG00000185513.41	ENSG00000185513	chr20	dexseq_prepare_annotation2.py	exon	.	+	.	L3MBTL1	14	1.37853787870303e-18	1.94774513491954e-17
ENSG00000197157.48	ENSG00000197157	chr7	dexseq_prepare_annotation2.py	exon	.	+	.	SND1	13	1.4536422408751e-18	2.05177543907478e-17
ENSG00000162458.43	ENSG00000162458	chr1	dexseq_prepare_annotation2.py	exon	.	+	.	FBLIM1	11	1.47373983030833e-18	2.07803294734043e-17
ENSG00000074855.22	ENSG00000074855	chr19	dexseq_prepare_annotation2.py	exon	.	-	.	ANO8	6	1.48781793093643e-18	2.095758125006e-17
ENSG00000177189.35	ENSG00000177189	chrX	dexseq_prepare_annotation2.py	exon	.	-	.	RPS6KA3	35	1.49902080922501e-18	2.10940144844689e-17
ENSG00000100031.ENSG00000100028.91	ENSG00000100031+ENSG00000100028	chr22	dexseq_prepare_annotation2.py	exon	.	+	.		61	1.56400903831834e-18	2.19862665922547e-17
ENSG00000149201.30	ENSG00000149201	chr11	dexseq_prepare_annotation2.py	exon	.	+	.	CCDC81	28	1.68781812651864e-18	2.37027630434228e-17
ENSG00000196914.48	ENSG00000196914	chr11	dexseq_prepare_annotation2.py	exon	.	+	.	ARHGEF12	21	1.70871173723866e-18	2.39538595783122e-17
ENSG00000183090.9	ENSG00000183090	chr4	dexseq_prepare_annotation2.py	exon	.	-	.	FREM3	9	1.70914397624151e-18	2.39538595783122e-17
ENSG00000173093.13	ENSG00000173093	chr12	dexseq_prepare_annotation2.py	exon	.	+	.	CCDC63	12	1.73973323041005e-18	2.43580172229516e-17
ENSG00000105486.62	ENSG00000105486	chr19	dexseq_prepare_annotation2.py	exon	.	-	.	LIG1	27	1.76819803202086e-18	2.47316471219175e-17
ENSG00000180336.31	ENSG00000180336	chr17	dexseq_prepare_annotation2.py	exon	.	+	.	C17orf104	7	1.77278819802593e-18	2.47709289619644e-17
ENSG00000121152.11	ENSG00000121152	chr2	dexseq_prepare_annotation2.py	exon	.	+	.	NCAPH	11	1.82751708705691e-18	2.55033926173352e-17
ENSG00000034053.36	ENSG00000034053	chr15	dexseq_prepare_annotation2.py	exon	.	+	.	APBA2	20	1.82887739620824e-18	2.55033926173352e-17
ENSG00000183066.28	ENSG00000183066	chr22	dexseq_prepare_annotation2.py	exon	.	+	.	WBP2NL	12	1.83906189145408e-18	2.56197169107075e-17
ENSG00000267618.ENSG00000185379.ENSG00000092871.41	ENSG00000267618+ENSG00000185379+ENSG00000092871	chr17	dexseq_prepare_annotation2.py	exon	.	-	.		19	1.91388542417181e-18	2.66353844366974e-17
ENSG00000081760.42	ENSG00000081760	chr12	dexseq_prepare_annotation2.py	exon	.	+	.	AACS	24	1.96836360457875e-18	2.73661591944584e-17
ENSG00000171241.26	ENSG00000171241	chr16	dexseq_prepare_annotation2.py	exon	.	-	.	SHCBP1	11	1.97752071493626e-18	2.74660044952636e-17
ENSG00000095383.12	ENSG00000095383	chr9	dexseq_prepare_annotation2.py	exon	.	-	.	TBC1D2	10	2.01489982491325e-18	2.79572377901886e-17
ENSG00000163032.13	ENSG00000163032	chr2	dexseq_prepare_annotation2.py	exon	.	+	.	VSNL1	5	2.08934911477194e-18	2.89613367324768e-17
ENSG00000196814.18	ENSG00000196814	chr9	dexseq_prepare_annotation2.py	exon	.	+	.	MVB12B	7	2.13333033924928e-18	2.95415256041661e-17
ENSG00000235770.15	ENSG00000235770	chr2	dexseq_prepare_annotation2.py	exon	.	-	.	LINC00607	9	2.15376893281449e-18	2.97948750974327e-17
ENSG00000164306.31	ENSG00000164306	chr4	dexseq_prepare_annotation2.py	exon	.	+	.	PRIMPOL	14	2.18452830614172e-18	3.01903549108233e-17
ENSG00000156787.47	ENSG00000156787	chr8	dexseq_prepare_annotation2.py	exon	.	+	.	TBC1D31	28	2.29049557207262e-18	3.16233961653681e-17
ENSG00000099622.103	ENSG00000099622	chr19	dexseq_prepare_annotation2.py	exon	.	+	.	CIRBP	32	2.31316492966155e-18	3.19046944613934e-17
ENSG00000148773.23	ENSG00000148773	chr10	dexseq_prepare_annotation2.py	exon	.	-	.	MKI67	20	2.38931958421065e-18	3.28998657919506e-17
ENSG00000070159.36	ENSG00000070159	chr9	dexseq_prepare_annotation2.py	exon	.	-	.	PTPN3	15	2.39004994964181e-18	3.28998657919506e-17
ENSG00000138696.23	ENSG00000138696	chr4	dexseq_prepare_annotation2.py	exon	.	+	.	BMPR1B	15	2.50805611059663e-18	3.44901128641197e-17
ENSG00000135333.18	ENSG00000135333	chr6	dexseq_prepare_annotation2.py	exon	.	-	.	EPHA7	3	2.52053973932106e-18	3.46147031802715e-17
ENSG00000155561.71	ENSG00000155561	chr7	dexseq_prepare_annotation2.py	exon	.	+	.	NUP205	29	2.52209554208552e-18	3.46147031802715e-17
ENSG00000186635.ENSG00000214530.106	ENSG00000186635+ENSG00000214530	chr11	dexseq_prepare_annotation2.py	exon	.	-	.		31	2.56853073214446e-18	3.52172413895507e-17
ENSG00000232274.21	ENSG00000232274	chr1	dexseq_prepare_annotation2.py	exon	.	-	.	RP11-782C8.2	14	2.57421979310387e-18	3.52604707226829e-17
ENSG00000231731.16	ENSG00000231731	chr2	dexseq_prepare_annotation2.py	exon	.	+	.	AC010976.2	11	2.63673313541403e-18	3.60812015567532e-17
ENSG00000164924.55	ENSG00000164924	chr8	dexseq_prepare_annotation2.py	exon	.	-	.	YWHAZ	34	2.64736549259612e-18	3.61910741824619e-17
ENSG00000235098.14	ENSG00000235098	chr1	dexseq_prepare_annotation2.py	exon	.	-	.	ANKRD65	12	2.7097178176606e-18	3.70045410531695e-17
ENSG00000126214.ENSG00000256500.ENSG00000256053.98	ENSG00000126214+ENSG00000256500+ENSG00000256053	chr14	dexseq_prepare_annotation2.py	exon	.	+	.		30	2.71219357931236e-18	3.70045410531695e-17
ENSG00000213918.45	ENSG00000213918	chr16	dexseq_prepare_annotation2.py	exon	.	+	.	DNASE1	16	2.74494789990807e-18	3.74147163259038e-17
ENSG00000174292.28	ENSG00000174292	chr17	dexseq_prepare_annotation2.py	exon	.	+	.	TNK1	23	2.77369272499825e-18	3.77694906519595e-17
ENSG00000223501.45	ENSG00000223501	chr6	dexseq_prepare_annotation2.py	exon	.	-	.	VPS52	34	2.96266352803351e-18	4.03032397556261e-17
ENSG00000120709.31	ENSG00000120709	chr5	dexseq_prepare_annotation2.py	exon	.	+	.	FAM53C	9	2.98000324502341e-18	4.04994966916524e-17
ENSG00000213413.ENSG00000066923.83	ENSG00000213413+ENSG00000066923	chr7	dexseq_prepare_annotation2.py	exon	.	+	.		60	3.12061822897656e-18	4.23690969115832e-17
ENSG00000162687.43	ENSG00000162687	chr1	dexseq_prepare_annotation2.py	exon	.	-	.	KCNT2	18	3.13173790314764e-18	4.24785873828894e-17
ENSG00000196365.52	ENSG00000196365	chr19	dexseq_prepare_annotation2.py	exon	.	-	.	LONP1	31	3.15418881676701e-18	4.27414104478672e-17
ENSG00000258913.6	ENSG00000258913	chr14	dexseq_prepare_annotation2.py	exon	.	+	.	RP11-260M19.2	7	3.2141806667564e-18	4.35119316552232e-17
ENSG00000177374.10	ENSG00000177374	chr17	dexseq_prepare_annotation2.py	exon	.	+	.	HIC1	6	3.30006416080947e-18	4.46311206495468e-17
ENSG00000188352.79	ENSG00000188352	chr9	dexseq_prepare_annotation2.py	exon	.	+	.	FOCAD	28	3.33154351263135e-18	4.50130704141046e-17
ENSG00000013375.43	ENSG00000013375	chr6	dexseq_prepare_annotation2.py	exon	.	-	.	PGM3	16	3.4546064566765e-18	4.66304791914304e-17
ENSG00000256873.ENSG00000198792.48	ENSG00000256873+ENSG00000198792	chr22	dexseq_prepare_annotation2.py	exon	.	-	.		21	3.62777044186381e-18	4.89203612543478e-17
ENSG00000082438.67	ENSG00000082438	chr2	dexseq_prepare_annotation2.py	exon	.	-	.	COBLL1	39	3.6443702019973e-18	4.90965880991943e-17
ENSG00000142515.37	ENSG00000142515	chr19	dexseq_prepare_annotation2.py	exon	.	+	.	KLK3	20	3.74305092509671e-18	5.03771897498737e-17
ENSG00000272162.ENSG00000153157.ENSG00000137210.82	ENSG00000272162+ENSG00000153157+ENSG00000137210	chr6	dexseq_prepare_annotation2.py	exon	.	+	.		56	3.75024688972686e-18	5.04252248625459e-17
ENSG00000134717.22	ENSG00000134717	chr1	dexseq_prepare_annotation2.py	exon	.	+	.	BTF3L4	18	3.80365943245275e-18	5.10939875259813e-17
ENSG00000165862.23	ENSG00000165862	chr10	dexseq_prepare_annotation2.py	exon	.	+	.	PNLIPRP2	13	3.85518959139846e-18	5.17361977695105e-17
ENSG00000213830.ENSG00000183323.27	ENSG00000213830+ENSG00000183323	chr5	dexseq_prepare_annotation2.py	exon	.	-	.		15	3.87343430006934e-18	5.19309132824146e-17
ENSG00000129354.7	ENSG00000129354	chr19	dexseq_prepare_annotation2.py	exon	.	-	.	AP1M2	6	4.04028718535073e-18	5.41157155471399e-17
ENSG00000267320.10	ENSG00000267320	chr19	dexseq_prepare_annotation2.py	exon	.	-	.	AC005780.1	10	4.21105992886663e-18	5.63487643802048e-17
ENSG00000007174.72	ENSG00000007174	chr17	dexseq_prepare_annotation2.py	exon	.	+	.	DNAH9	17	4.27323519113643e-18	5.71257585215094e-17
ENSG00000267360.ENSG00000245680.ENSG00000196967.54	ENSG00000267360+ENSG00000245680+ENSG00000196967	chr19	dexseq_prepare_annotation2.py	exon	.	-	.		34	4.30301265985827e-18	5.7468573496647e-17
ENSG00000108953.33	ENSG00000108953	chr17	dexseq_prepare_annotation2.py	exon	.	-	.	YWHAE	27	4.48564888196664e-18	5.98502652648581e-17
ENSG00000114166.27	ENSG00000114166	chr3	dexseq_prepare_annotation2.py	exon	.	+	.	KAT2B	24	4.50742164307905e-18	6.00831093995475e-17
ENSG00000242384.ENSG00000267043.ENSG00000161583.ENSG00000234972.105	ENSG00000242384+ENSG00000267043+ENSG00000161583+ENSG00000234972	chr17	dexseq_prepare_annotation2.py	exon	.	-	.		37	4.61901761539022e-18	6.15116876501631e-17
ENSG00000136381.40	ENSG00000136381	chr15	dexseq_prepare_annotation2.py	exon	.	+	.	IREB2	27	4.64261974105717e-18	6.17668346984859e-17
ENSG00000214732.ENSG00000048545.5	ENSG00000214732+ENSG00000048545	chr6	dexseq_prepare_annotation2.py	exon	.	+	.		4	4.66438463789951e-18	6.19970742071863e-17
ENSG00000244607.ENSG00000010282.ENSG00000181061.51	ENSG00000244607+ENSG00000010282+ENSG00000181061	chr3	dexseq_prepare_annotation2.py	exon	.	-	.		16	4.72651228327434e-18	6.27628464893631e-17
ENSG00000167759.14	ENSG00000167759	chr19	dexseq_prepare_annotation2.py	exon	.	-	.	KLK13	9	4.86035028409887e-18	6.44784828242621e-17
ENSG00000138041.27	ENSG00000138041	chr2	dexseq_prepare_annotation2.py	exon	.	-	.	SMEK2	18	4.92408245688907e-18	6.52616953271008e-17
ENSG00000138073.29	ENSG00000138073	chr2	dexseq_prepare_annotation2.py	exon	.	-	.	PREB	17	5.0148119180601e-18	6.64008858064662e-17
ENSG00000128918.50	ENSG00000128918	chr15	dexseq_prepare_annotation2.py	exon	.	-	.	ALDH1A2	26	5.03653839962583e-18	6.66251126260684e-17
ENSG00000013523.22	ENSG00000013523	chr14	dexseq_prepare_annotation2.py	exon	.	-	.	ANGEL1	16	5.04560680836779e-18	6.66816268600165e-17
ENSG00000175356.40	ENSG00000175356	chr11	dexseq_prepare_annotation2.py	exon	.	-	.	SCUBE2	28	5.17972252044338e-18	6.8389061919966e-17
ENSG00000163995.46	ENSG00000163995	chr4	dexseq_prepare_annotation2.py	exon	.	-	.	ABLIM2	3	5.23723819094708e-18	6.90828487369424e-17
ENSG00000183773.ENSG00000099949.127	ENSG00000183773+ENSG00000099949	chr22	dexseq_prepare_annotation2.py	exon	.	+	.		47	5.24666222862761e-18	6.91415592081608e-17
ENSG00000078668.8	ENSG00000078668	chr8	dexseq_prepare_annotation2.py	exon	.	+	.	VDAC3	4	5.2756216487161e-18	6.94573558542613e-17
ENSG00000263798.ENSG00000108439.ENSG00000108465.115	ENSG00000263798+ENSG00000108439+ENSG00000108465	chr17	dexseq_prepare_annotation2.py	exon	.	+	.		53	5.46850010406364e-18	7.19286253044436e-17
ENSG00000083312.17	ENSG00000083312	chr5	dexseq_prepare_annotation2.py	exon	.	+	.	TNPO1	4	5.56204733153791e-18	7.30899282139617e-17
ENSG00000116478.14	ENSG00000116478	chr1	dexseq_prepare_annotation2.py	exon	.	+	.	HDAC1	6	5.74438875524489e-18	7.54147656885456e-17
ENSG00000077327.27	ENSG00000077327	chr10	dexseq_prepare_annotation2.py	exon	.	+	.	SPAG6	18	6.05174151078953e-18	7.93748700231197e-17
ENSG00000139865.53	ENSG00000139865	chr14	dexseq_prepare_annotation2.py	exon	.	+	.	TTC6	33	6.11947984112632e-18	8.01876797654847e-17
ENSG00000148481.22	ENSG00000148481	chr10	dexseq_prepare_annotation2.py	exon	.	-	.	FAM188A	11	6.21536114619003e-18	8.13673879618456e-17
ENSG00000075336.13	ENSG00000075336	chr18	dexseq_prepare_annotation2.py	exon	.	+	.	TIMM21	4	6.44444764061809e-18	8.42870701293634e-17
ENSG00000125618.30	ENSG00000125618	chr2	dexseq_prepare_annotation2.py	exon	.	-	.	PAX8	8	6.49770795067251e-18	8.49037910133458e-17
ENSG00000177138.21	ENSG00000177138	chrX	dexseq_prepare_annotation2.py	exon	.	-	.	FAM9B	11	6.61125157344658e-18	8.63063198362702e-17
ENSG00000119689.17	ENSG00000119689	chr14	dexseq_prepare_annotation2.py	exon	.	+	.	DLST	10	6.84213566647323e-18	8.92365967832808e-17
ENSG00000061656.4	ENSG00000061656	chr20	dexseq_prepare_annotation2.py	exon	.	+	.	SPAG4	2	6.86320190110909e-18	8.94274564490344e-17
ENSG00000092068.35	ENSG00000092068	chr14	dexseq_prepare_annotation2.py	exon	.	-	.	SLC7A8	28	6.90295644854346e-18	8.98612392360484e-17
ENSG00000115486.34	ENSG00000115486	chr2	dexseq_prepare_annotation2.py	exon	.	-	.	GGCX	6	6.95602013447231e-18	9.04673039565655e-17
ENSG00000154845.71	ENSG00000154845	chr18	dexseq_prepare_annotation2.py	exon	.	-	.	PPP4R1	5	7.15101917172885e-18	9.29164668640618e-17
ENSG00000172955.12	ENSG00000172955	chr4	dexseq_prepare_annotation2.py	exon	.	-	.	ADH6	10	7.26626349470372e-18	9.43257342361025e-17
ENSG00000170579.48	ENSG00000170579	chr18	dexseq_prepare_annotation2.py	exon	.	-	.	DLGAP1	13	7.55895249647545e-18	9.80336908194946e-17
ENSG00000066427.ENSG00000259634.44	ENSG00000066427+ENSG00000259634	chr14	dexseq_prepare_annotation2.py	exon	.	-	.		8	7.73316563499331e-18	1.00199628912686e-16
ENSG00000134644.62	ENSG00000134644	chr1	dexseq_prepare_annotation2.py	exon	.	-	.	PUM1	17	7.79163250961701e-18	1.00863190671513e-16
ENSG00000267534.ENSG00000130816.89	ENSG00000267534+ENSG00000130816	chr19	dexseq_prepare_annotation2.py	exon	.	-	.		49	7.86590317975039e-18	1.01729908751693e-16
ENSG00000117625.47	ENSG00000117625	chr1	dexseq_prepare_annotation2.py	exon	.	+	.	RCOR3	34	8.246384981854e-18	1.06551571006242e-16
ENSG00000171067.21	ENSG00000171067	chr11	dexseq_prepare_annotation2.py	exon	.	-	.	C11orf24	12	8.44616963980555e-18	1.08979482200579e-16
ENSG00000100056.17	ENSG00000100056	chr22	dexseq_prepare_annotation2.py	exon	.	-	.	DGCR14	7	8.44996632469422e-18	1.08979482200579e-16
ENSG00000115306.44	ENSG00000115306	chr2	dexseq_prepare_annotation2.py	exon	.	+	.	SPTBN1	20	8.6035265633278e-18	1.10790135021048e-16
ENSG00000259673.16	ENSG00000259673	chr15	dexseq_prepare_annotation2.py	exon	.	-	.	IQCH-AS1	6	8.6062969015847e-18	1.10790135021048e-16
ENSG00000034693.ENSG00000241847.ENSG00000229036.37	ENSG00000034693+ENSG00000241847+ENSG00000229036	chr6	dexseq_prepare_annotation2.py	exon	.	+	.		25	8.66932094722943e-18	1.11498213810667e-16
ENSG00000138101.70	ENSG00000138101	chr2	dexseq_prepare_annotation2.py	exon	.	-	.	DTNB	24	8.70992781276388e-18	1.11916937505412e-16
ENSG00000005844.74	ENSG00000005844	chr16	dexseq_prepare_annotation2.py	exon	.	+	.	ITGAL	21	8.725217075465e-18	1.12009873499714e-16
ENSG00000138399.28	ENSG00000138399	chr2	dexseq_prepare_annotation2.py	exon	.	-	.	FASTKD1	14	9.01655225975688e-18	1.15643105228229e-16
ENSG00000137497.88	ENSG00000137497	chr11	dexseq_prepare_annotation2.py	exon	.	-	.	NUMA1	9	9.02525089521976e-18	1.15647984512664e-16
ENSG00000173464.ENSG00000258436.ENSG00000259060.34	ENSG00000173464+ENSG00000258436+ENSG00000259060	chr14	dexseq_prepare_annotation2.py	exon	.	-	.		20	9.53033809020521e-18	1.22007633948548e-16
ENSG00000171766.39	ENSG00000171766	chr15	dexseq_prepare_annotation2.py	exon	.	-	.	GATM	28	1.00526538996842e-17	1.2857594035631e-16
ENSG00000267827.ENSG00000204611.ENSG00000196267.18	ENSG00000267827+ENSG00000204611+ENSG00000196267	chr19	dexseq_prepare_annotation2.py	exon	.	-	.		15	1.03220406511405e-17	1.31900120563241e-16
ENSG00000215375.23	ENSG00000215375	chr4	dexseq_prepare_annotation2.py	exon	.	+	.	MYL5	8	1.04712760517624e-17	1.33684252477183e-16
ENSG00000170954.22	ENSG00000170954	chr19	dexseq_prepare_annotation2.py	exon	.	-	.	ZNF415	18	1.11289877620833e-17	1.41950749409398e-16
ENSG00000266009.ENSG00000264660.ENSG00000233098.ENSG00000244456.55	ENSG00000266009+ENSG00000264660+ENSG00000233098+ENSG00000244456	chr17	dexseq_prepare_annotation2.py	exon	.	+	.		39	1.12810825779285e-17	1.43758836921118e-16
ENSG00000141551.47	ENSG00000141551	chr17	dexseq_prepare_annotation2.py	exon	.	-	.	CSNK1D	26	1.13861455788187e-17	1.44964818665125e-16
ENSG00000059122.49	ENSG00000059122	chr16	dexseq_prepare_annotation2.py	exon	.	+	.	FLYWCH1	19	1.14049404011582e-17	1.450712592839e-16
ENSG00000179603.48	ENSG00000179603	chr7	dexseq_prepare_annotation2.py	exon	.	-	.	GRM8	28	1.17828869249508e-17	1.49741752209863e-16
ENSG00000160285.ENSG00000235878.47	ENSG00000160285+ENSG00000235878	chr21	dexseq_prepare_annotation2.py	exon	.	-	.		28	1.19919491830381e-17	1.52259424193405e-16
ENSG00000246090.33	ENSG00000246090	chr4	dexseq_prepare_annotation2.py	exon	.	+	.	RP11-696N14.1	25	1.20815062146203e-17	1.53256551917761e-16
ENSG00000182871.50	ENSG00000182871	chr21	dexseq_prepare_annotation2.py	exon	.	+	.	COL18A1	11	1.21177494349132e-17	1.53576180851047e-16
ENSG00000164308.39	ENSG00000164308	chr5	dexseq_prepare_annotation2.py	exon	.	+	.	ERAP2	5	1.21355503744709e-17	1.53661709340865e-16
ENSG00000146373.27	ENSG00000146373	chr6	dexseq_prepare_annotation2.py	exon	.	+	.	RNF217	10	1.21625570326506e-17	1.538635399681e-16
ENSG00000118260.52	ENSG00000118260	chr2	dexseq_prepare_annotation2.py	exon	.	+	.	CREB1	30	1.22040616934068e-17	1.54248245203122e-16
ENSG00000143924.38	ENSG00000143924	chr2	dexseq_prepare_annotation2.py	exon	.	+	.	EML4	25	1.22461023793719e-17	1.54639020327345e-16
ENSG00000240891.ENSG00000144824.38	ENSG00000240891+ENSG00000144824	chr3	dexseq_prepare_annotation2.py	exon	.	+	.		22	1.2432214005175e-17	1.56846707181441e-16
ENSG00000158417.21	ENSG00000158417	chr2	dexseq_prepare_annotation2.py	exon	.	+	.	EIF5B	12	1.24944964905202e-17	1.57489560025116e-16
ENSG00000132122.35	ENSG00000132122	chr1	dexseq_prepare_annotation2.py	exon	.	-	.	SPATA6	19	1.2759063668695e-17	1.60678679516184e-16
ENSG00000211535.ENSG00000114270.124	ENSG00000211535+ENSG00000114270	chr3	dexseq_prepare_annotation2.py	exon	.	-	.		66	1.32008792148976e-17	1.66092148167169e-16
ENSG00000112655.56	ENSG00000112655	chr6	dexseq_prepare_annotation2.py	exon	.	+	.	PTK7	23	1.33779802846548e-17	1.68168227755475e-16
ENSG00000185621.37	ENSG00000185621	chr3	dexseq_prepare_annotation2.py	exon	.	+	.	LMLN	19	1.35522285121581e-17	1.70204727194701e-16
ENSG00000141448.2	ENSG00000141448	chr18	dexseq_prepare_annotation2.py	exon	.	+	.	GATA6	3	1.38364198417488e-17	1.73617098429452e-16
ENSG00000108370.34	ENSG00000108370	chr17	dexseq_prepare_annotation2.py	exon	.	+	.	RGS9	28	1.41463353568604e-17	1.7734580745395e-16
ENSG00000177479.68	ENSG00000177479	chr3	dexseq_prepare_annotation2.py	exon	.	+	.	ARIH2	44	1.41840517454828e-17	1.77658442718421e-16
ENSG00000221444.ENSG00000249931.ENSG00000261279.ENSG00000233812.ENSG00000215304.41	ENSG00000221444+ENSG00000249931+ENSG00000261279+ENSG00000233812+ENSG00000215304	chr15	dexseq_prepare_annotation2.py	exon	.	-	.		22	1.43815432972741e-17	1.79969933809182e-16
ENSG00000198758.21	ENSG00000198758	chr1	dexseq_prepare_annotation2.py	exon	.	-	.	EPS8L3	13	1.44278851155378e-17	1.80387488094715e-16
ENSG00000120071.48	ENSG00000120071	chr17	dexseq_prepare_annotation2.py	exon	.	-	.	KANSL1	31	1.44563107265826e-17	1.80580492391445e-16
ENSG00000134508.28	ENSG00000134508	chr18	dexseq_prepare_annotation2.py	exon	.	+	.	CABLES1	19	1.47866828905835e-17	1.8454151905546e-16
ENSG00000090661.45	ENSG00000090661	chr19	dexseq_prepare_annotation2.py	exon	.	+	.	CERS4	4	1.51326283419631e-17	1.88689624967097e-16
ENSG00000125755.64	ENSG00000125755	chr19	dexseq_prepare_annotation2.py	exon	.	-	.	SYMPK	21	1.51795032785394e-17	1.89104510825747e-16
ENSG00000074964.47	ENSG00000074964	chr1	dexseq_prepare_annotation2.py	exon	.	+	.	ARHGEF10L	26	1.53987992687113e-17	1.9166473252721e-16
ENSG00000237233.2	ENSG00000237233	chr10	dexseq_prepare_annotation2.py	exon	.	+	.	RP11-809M12.1	2	1.55347855240515e-17	1.93184367746769e-16
ENSG00000141027.103	ENSG00000141027	chr17	dexseq_prepare_annotation2.py	exon	.	-	.	NCOR1	39	1.56885709054876e-17	1.94922431902586e-16
ENSG00000250910.57	ENSG00000250910	chr4	dexseq_prepare_annotation2.py	exon	.	+	.	AC097467.2	20	1.59437584685546e-17	1.97916137489567e-16
ENSG00000144744.32	ENSG00000144744	chr3	dexseq_prepare_annotation2.py	exon	.	-	.	UBA3	20	1.71912256813297e-17	2.13211071050425e-16
ENSG00000119661.25	ENSG00000119661	chr14	dexseq_prepare_annotation2.py	exon	.	+	.	DNAL1	13	1.72480226783316e-17	2.13724830032838e-16
ENSG00000074201.26	ENSG00000074201	chr11	dexseq_prepare_annotation2.py	exon	.	-	.	CLNS1A	5	1.76700970918746e-17	2.18759893026119e-16
ENSG00000150455.21	ENSG00000150455	chr11	dexseq_prepare_annotation2.py	exon	.	+	.	TIRAP	18	1.85357672085493e-17	2.29272928381193e-16
ENSG00000223647.4	ENSG00000223647	chr2	dexseq_prepare_annotation2.py	exon	.	-	.	AL133249.1	5	1.98226212746561e-17	2.4497235873915e-16
ENSG00000216937.ENSG00000150076.66	ENSG00000216937+ENSG00000150076	chr10	dexseq_prepare_annotation2.py	exon	.	+	.		17	2.03640841944002e-17	2.51440375270645e-16
ENSG00000263738.ENSG00000120251.53	ENSG00000263738+ENSG00000120251	chr4	dexseq_prepare_annotation2.py	exon	.	+	.		20	2.10732132358701e-17	2.59965291586781e-16
ENSG00000224420.ENSG00000126457.38	ENSG00000224420+ENSG00000126457	chr19	dexseq_prepare_annotation2.py	exon	.	+	.		17	2.16864019840016e-17	2.67292594666289e-16
ENSG00000094631.113	ENSG00000094631	chrX	dexseq_prepare_annotation2.py	exon	.	+	.	HDAC6	31	2.19933287953633e-17	2.70835474084975e-16
ENSG00000111961.22	ENSG00000111961	chr6	dexseq_prepare_annotation2.py	exon	.	+	.	SASH1	17	2.27314875294296e-17	2.79677762054567e-16
ENSG00000186275.110	ENSG00000186275	chr1	dexseq_prepare_annotation2.py	exon	.	+	.	NBPF12	13	2.28283581183387e-17	2.80621275790683e-16
ENSG00000163810.22	ENSG00000163810	chr3	dexseq_prepare_annotation2.py	exon	.	+	.	TGM4	18	2.34062379074352e-17	2.8747078235607e-16
ENSG00000100342.30	ENSG00000100342	chr22	dexseq_prepare_annotation2.py	exon	.	+	.	APOL1	7	2.3649100706186e-17	2.90197217226923e-16
ENSG00000105963.ENSG00000240230.45	ENSG00000105963+ENSG00000240230	chr7	dexseq_prepare_annotation2.py	exon	.	-	.		18	2.38012971752892e-17	2.9180726157676e-16
ENSG00000141279.84	ENSG00000141279	chr17	dexseq_prepare_annotation2.py	exon	.	+	.	NPEPPS	40	2.42218701110277e-17	2.96701903219047e-16
ENSG00000100711.23	ENSG00000100711	chr14	dexseq_prepare_annotation2.py	exon	.	+	.	ZFYVE21	13	2.42799355316368e-17	2.97151358887629e-16
ENSG00000236172.79	ENSG00000236172	chr2	dexseq_prepare_annotation2.py	exon	.	-	.	hsa-mir-7515	24	2.47244106295564e-17	3.02324961286475e-16
ENSG00000129680.32	ENSG00000129680	chrX	dexseq_prepare_annotation2.py	exon	.	-	.	MAP7D3	14	2.48511584038143e-17	3.03569559101177e-16
ENSG00000159131.54	ENSG00000159131	chr21	dexseq_prepare_annotation2.py	exon	.	-	.	GART	31	2.48698646203151e-17	3.03569559101177e-16
ENSG00000110074.53	ENSG00000110074	chr11	dexseq_prepare_annotation2.py	exon	.	+	.	FOXRED1	24	2.50590277575263e-17	3.0561023062534e-16
ENSG00000155530.21	ENSG00000155530	chr7	dexseq_prepare_annotation2.py	exon	.	+	.	LRGUK	15	2.58816776338243e-17	3.1536631388524e-16
ENSG00000038295.29	ENSG00000038295	chr4	dexseq_prepare_annotation2.py	exon	.	+	.	TLL1	5	2.63818472073941e-17	3.20942587790065e-16
ENSG00000214439.5	ENSG00000214439	chr7	dexseq_prepare_annotation2.py	exon	.	-	.	FAM185BP	4	2.63854835534809e-17	3.20942587790065e-16
ENSG00000215424.19	ENSG00000215424	chr21	dexseq_prepare_annotation2.py	exon	.	+	.	MCM3AP-AS1	16	2.67672814119904e-17	3.25261067259905e-16
ENSG00000239642.ENSG00000164398.84	ENSG00000239642+ENSG00000164398	chr5	dexseq_prepare_annotation2.py	exon	.	-	.		32	2.67873064815213e-17	3.25261067259905e-16
ENSG00000173402.44	ENSG00000173402	chr3	dexseq_prepare_annotation2.py	exon	.	+	.	DAG1	22	2.83007789450136e-17	3.43338333047578e-16
ENSG00000133574.13	ENSG00000133574	chr7	dexseq_prepare_annotation2.py	exon	.	+	.	GIMAP4	12	2.99584976002534e-17	3.63132512760525e-16
ENSG00000213799.6	ENSG00000213799	chr19	dexseq_prepare_annotation2.py	exon	.	+	.	ZNF845	3	3.04008345063867e-17	3.68173172597817e-16
ENSG00000103489.16	ENSG00000103489	chr16	dexseq_prepare_annotation2.py	exon	.	-	.	XYLT1	9	3.07134820660369e-17	3.71635806061019e-16
ENSG00000163739.5	ENSG00000163739	chr4	dexseq_prepare_annotation2.py	exon	.	+	.	CXCL1	5	3.09923074216407e-17	3.74683521811365e-16
ENSG00000101940.41	ENSG00000101940	chrX	dexseq_prepare_annotation2.py	exon	.	+	.	WDR13	20	3.22527397694875e-17	3.89582833201724e-16
ENSG00000118257.50	ENSG00000118257	chr2	dexseq_prepare_annotation2.py	exon	.	+	.	NRP2	7	3.27466023259944e-17	3.9520487164783e-16
ENSG00000116406.35	ENSG00000116406	chr1	dexseq_prepare_annotation2.py	exon	.	-	.	EDEM3	23	3.29481683261445e-17	3.97292614257058e-16
ENSG00000233862.7	ENSG00000233862	chr2	dexseq_prepare_annotation2.py	exon	.	-	.	AC016907.3	7	3.36786048675326e-17	4.05748391224702e-16
ENSG00000267009.ENSG00000108946.ENSG00000141337.95	ENSG00000267009+ENSG00000108946+ENSG00000141337	chr17	dexseq_prepare_annotation2.py	exon	.	+	.		16	3.44876225346401e-17	4.15135425194027e-16
ENSG00000105193.19	ENSG00000105193	chr19	dexseq_prepare_annotation2.py	exon	.	-	.	RPS16	11	3.45656133157176e-17	4.15714292325625e-16
ENSG00000221994.ENSG00000147118.22	ENSG00000221994+ENSG00000147118	chrX	dexseq_prepare_annotation2.py	exon	.	-	.		17	3.51151828326725e-17	4.21958847815598e-16
ENSG00000162368.5	ENSG00000162368	chr1	dexseq_prepare_annotation2.py	exon	.	+	.	CMPK1	3	3.51820259769704e-17	4.22396983728686e-16
ENSG00000251018.6	ENSG00000251018	chr5	dexseq_prepare_annotation2.py	exon	.	-	.	RP11-80G7.1	3	3.55865677092839e-17	4.26885289786173e-16
ENSG00000109536.23	ENSG00000109536	chr4	dexseq_prepare_annotation2.py	exon	.	+	.	FRG1	12	3.61512389525816e-17	4.33285064791157e-16
ENSG00000115419.22	ENSG00000115419	chr2	dexseq_prepare_annotation2.py	exon	.	+	.	GLS	18	3.65563969098441e-17	4.37763640170166e-16
ENSG00000138777.47	ENSG00000138777	chr4	dexseq_prepare_annotation2.py	exon	.	-	.	PPA2	24	3.67259529173077e-17	4.39415596737805e-16
ENSG00000164972.16	ENSG00000164972	chr9	dexseq_prepare_annotation2.py	exon	.	-	.	C9orf24	6	3.68753386184377e-17	4.40823587972604e-16
ENSG00000173273.50	ENSG00000173273	chr8	dexseq_prepare_annotation2.py	exon	.	+	.	TNKS	28	3.69983333173224e-17	4.41913941675888e-16
ENSG00000186001.36	ENSG00000186001	chr3	dexseq_prepare_annotation2.py	exon	.	+	.	LRCH3	27	3.7358944116961e-17	4.45838111637862e-16
ENSG00000007314.29	ENSG00000007314	chr17	dexseq_prepare_annotation2.py	exon	.	-	.	SCN4A	19	3.78675175195557e-17	4.51519807954016e-16
ENSG00000142453.30	ENSG00000142453	chr19	dexseq_prepare_annotation2.py	exon	.	+	.	CARM1	14	3.89622103404982e-17	4.64174473319576e-16
ENSG00000237675.6	ENSG00000237675	chr10	dexseq_prepare_annotation2.py	exon	.	+	.	TEX36-AS1	5	3.95793676877618e-17	4.7112324397513e-16
ENSG00000166748.30	ENSG00000166748	chr15	dexseq_prepare_annotation2.py	exon	.	+	.	AGBL1	13	4.15663893438326e-17	4.94352019715401e-16
ENSG00000255624.15	ENSG00000255624	chr10	dexseq_prepare_annotation2.py	exon	.	+	.	RP11-564D11.3	8	4.1971056428779e-17	4.98738117546422e-16
ENSG00000090686.58	ENSG00000090686	chr1	dexseq_prepare_annotation2.py	exon	.	-	.	USP48	34	4.44573736705344e-17	5.27831653408574e-16
ENSG00000105289.38	ENSG00000105289	chr19	dexseq_prepare_annotation2.py	exon	.	+	.	TJP3	30	4.51596202286334e-17	5.35711774777039e-16
ENSG00000233355.15	ENSG00000233355	chr1	dexseq_prepare_annotation2.py	exon	.	-	.	CHRM3-AS2	10	4.75274489368488e-17	5.63319797586538e-16
ENSG00000261771.ENSG00000260916.ENSG00000207964.ENSG00000256061.66	ENSG00000261771+ENSG00000260916+ENSG00000207964+ENSG00000256061	chr15	dexseq_prepare_annotation2.py	exon	.	-	.		39	4.81642502577487e-17	5.7038123622954e-16
ENSG00000258912.5	ENSG00000258912	chr14	dexseq_prepare_annotation2.py	exon	.	-	.	RP11-1079H9.1	6	4.95698664801022e-17	5.86527535040733e-16
ENSG00000172965.47	ENSG00000172965	chr2	dexseq_prepare_annotation2.py	exon	.	-	.	MIR4435-1HG	9	4.9764581239069e-17	5.8833075932549e-16
ENSG00000178803.12	ENSG00000178803	chr22	dexseq_prepare_annotation2.py	exon	.	-	.	ADORA2A-AS1	8	5.26842045095741e-17	6.22318177822097e-16
ENSG00000177181.7	ENSG00000177181	chr1	dexseq_prepare_annotation2.py	exon	.	+	.	RIMKLA	7	5.40132574516815e-17	6.37475652250194e-16
ENSG00000260926.4	ENSG00000260926	chr15	dexseq_prepare_annotation2.py	exon	.	-	.	RP11-380D11.2	4	5.40921654372061e-17	6.37865458925764e-16
ENSG00000160214.17	ENSG00000160214	chr21	dexseq_prepare_annotation2.py	exon	.	+	.	RRP1	6	5.41385704399446e-17	6.37871648158093e-16
ENSG00000143811.ENSG00000243709.ENSG00000255835.28	ENSG00000143811+ENSG00000243709+ENSG00000255835	chr1	dexseq_prepare_annotation2.py	exon	.	-	.		26	5.68649349995814e-17	6.69426918966283e-16
ENSG00000090889.34	ENSG00000090889	chrX	dexseq_prepare_annotation2.py	exon	.	+	.	KIF4A	17	5.90465538027912e-17	6.94521351539938e-16
ENSG00000105926.28	ENSG00000105926	chr7	dexseq_prepare_annotation2.py	exon	.	+	.	MPP6	27	6.01846872165297e-17	7.07309980026553e-16
ENSG00000117472.24	ENSG00000117472	chr1	dexseq_prepare_annotation2.py	exon	.	+	.	TSPAN1	4	6.03855560226386e-17	7.09071271438129e-16
ENSG00000086102.29	ENSG00000086102	chr9	dexseq_prepare_annotation2.py	exon	.	+	.	NFX1	8	6.26930985285467e-17	7.35546117166569e-16
ENSG00000225210.ENSG00000257227.16	ENSG00000225210+ENSG00000257227	chr14	dexseq_prepare_annotation2.py	exon	.	+	.		12	6.39288928199172e-17	7.4941264492016e-16
ENSG00000174899.17	ENSG00000174899	chr3	dexseq_prepare_annotation2.py	exon	.	+	.	C3orf55	4	6.40857454270395e-17	7.50618465604154e-16
ENSG00000156453.20	ENSG00000156453	chr5	dexseq_prepare_annotation2.py	exon	.	-	.	PCDH1	7	6.54088808136083e-17	7.65471102652859e-16
ENSG00000140326.11	ENSG00000140326	chr15	dexseq_prepare_annotation2.py	exon	.	-	.	CDAN1	7	6.6382149424977e-17	7.76207757321662e-16
ENSG00000137720.11	ENSG00000137720	chr11	dexseq_prepare_annotation2.py	exon	.	+	.	C11orf1	3	6.65799438417223e-17	7.77866352295349e-16
ENSG00000156042.41	ENSG00000156042	chr10	dexseq_prepare_annotation2.py	exon	.	-	.	TTC18	11	6.89391262088812e-17	8.0415733605681e-16
ENSG00000078403.35	ENSG00000078403	chr10	dexseq_prepare_annotation2.py	exon	.	+	.	MLLT10	24	6.89459501244133e-17	8.0415733605681e-16
ENSG00000261997.ENSG00000087253.16	ENSG00000261997+ENSG00000087253	chr16	dexseq_prepare_annotation2.py	exon	.	+	.		15	7.14504052113039e-17	8.32669726448246e-16
ENSG00000173852.28	ENSG00000173852	chr7	dexseq_prepare_annotation2.py	exon	.	-	.	DPY19L1	17	7.17349361754254e-17	8.3528544191536e-16
ENSG00000179915.40	ENSG00000179915	chr2	dexseq_prepare_annotation2.py	exon	.	-	.	NRXN1	9	7.24645624151454e-17	8.4307515586424e-16
ENSG00000174628.38	ENSG00000174628	chr16	dexseq_prepare_annotation2.py	exon	.	+	.	IQCK	30	7.52402494672017e-17	8.74636445102429e-16
ENSG00000105726.60	ENSG00000105726	chr19	dexseq_prepare_annotation2.py	exon	.	-	.	ATP13A1	17	7.61773107652932e-17	8.84789600308999e-16
ENSG00000065154.27	ENSG00000065154	chr10	dexseq_prepare_annotation2.py	exon	.	-	.	OAT	8	7.75441387790457e-17	8.9991332340991e-16
ENSG00000235034.8	ENSG00000235034	chr19	dexseq_prepare_annotation2.py	exon	.	+	.	C19orf81	3	7.92975505397888e-17	9.19494449670295e-16
ENSG00000151376.37	ENSG00000151376	chr11	dexseq_prepare_annotation2.py	exon	.	-	.	ME3	21	7.94111866372887e-17	9.20044773181854e-16
ENSG00000099330.37	ENSG00000099330	chr19	dexseq_prepare_annotation2.py	exon	.	+	.	OCEL1	14	8.00382982443565e-17	9.26538268518975e-16
ENSG00000229795.ENSG00000116957.22	ENSG00000229795+ENSG00000116957	chr1	dexseq_prepare_annotation2.py	exon	.	+	.		7	8.84771071448856e-17	1.02337539154355e-15
ENSG00000132170.25	ENSG00000132170	chr3	dexseq_prepare_annotation2.py	exon	.	+	.	PPARG	4	8.86815420946987e-17	1.02488734808196e-15
ENSG00000105792.52	ENSG00000105792	chr7	dexseq_prepare_annotation2.py	exon	.	+	.	C7orf63	14	9.06808349816146e-17	1.04712263185165e-15
ENSG00000175267.52	ENSG00000175267	chr16	dexseq_prepare_annotation2.py	exon	.	+	.	VWA3A	12	9.37913106016052e-17	1.08214156953869e-15
ENSG00000153707.53	ENSG00000153707	chr9	dexseq_prepare_annotation2.py	exon	.	-	.	PTPRD	5	9.45465399505685e-17	1.08995070060759e-15
ENSG00000197724.27	ENSG00000197724	chr9	dexseq_prepare_annotation2.py	exon	.	+	.	PHF2	15	9.53983686894172e-17	1.0988595856578e-15
ENSG00000140718.ENSG00000214696.13	ENSG00000140718+ENSG00000214696	chr16	dexseq_prepare_annotation2.py	exon	.	+	.		12	1.02192233438317e-16	1.17614124295771e-15
ENSG00000204653.18	ENSG00000204653	chr19	dexseq_prepare_annotation2.py	exon	.	-	.	ASPDH	8	1.03857045949191e-16	1.19431307678379e-15
ENSG00000223662.4	ENSG00000223662	chr21	dexseq_prepare_annotation2.py	exon	.	+	.	SAMSN1-AS1	5	1.051747127917e-16	1.20846614210165e-15
ENSG00000171617.15	ENSG00000171617	chr5	dexseq_prepare_annotation2.py	exon	.	-	.	ENC1	10	1.05710831197271e-16	1.21362319251499e-15
ENSG00000090372.49	ENSG00000090372	chr19	dexseq_prepare_annotation2.py	exon	.	-	.	STRN4	10	1.06272035203709e-16	1.21905949293495e-15
ENSG00000092094.42	ENSG00000092094	chr14	dexseq_prepare_annotation2.py	exon	.	-	.	OSGEP	22	1.07601908638539e-16	1.23329706166662e-15
ENSG00000141664.27	ENSG00000141664	chr18	dexseq_prepare_annotation2.py	exon	.	+	.	ZCCHC2	7	1.07830879512865e-16	1.234903391983e-15
ENSG00000091436.31	ENSG00000091436	chr2	dexseq_prepare_annotation2.py	exon	.	+	.	MLTK	6	1.08508981617085e-16	1.24164639623238e-15
ENSG00000251521.11	ENSG00000251521	chr8	dexseq_prepare_annotation2.py	exon	.	-	.	IMPA1P	11	1.11157740102151e-16	1.27090958934228e-15
ENSG00000234757.5	ENSG00000234757	chr22	dexseq_prepare_annotation2.py	exon	.	-	.	CA15P2	6	1.12654870037434e-16	1.28696849476618e-15
ENSG00000177182.26	ENSG00000177182	chr8	dexseq_prepare_annotation2.py	exon	.	+	.	CLVS1	9	1.21403005950297e-16	1.3857684661141e-15
ENSG00000115267.17	ENSG00000115267	chr2	dexseq_prepare_annotation2.py	exon	.	-	.	IFIH1	5	1.23634614751052e-16	1.41008371524518e-15
ENSG00000223659.2	ENSG00000223659	chr1	dexseq_prepare_annotation2.py	exon	.	-	.	RP5-857K21.5	3	1.24504922360434e-16	1.4188458488337e-15
ENSG00000088986.21	ENSG00000088986	chr12	dexseq_prepare_annotation2.py	exon	.	+	.	DYNLL1	7	1.27109359085898e-16	1.44733940980446e-15
ENSG00000070778.33	ENSG00000070778	chr14	dexseq_prepare_annotation2.py	exon	.	-	.	PTPN21	15	1.31784692572041e-16	1.49934744748698e-15
ENSG00000048544.3	ENSG00000048544	chr6	dexseq_prepare_annotation2.py	exon	.	-	.	MRPS10	2	1.34303155943276e-16	1.52675124863398e-15
ENSG00000075407.3	ENSG00000075407	chr10	dexseq_prepare_annotation2.py	exon	.	+	.	ZNF37A	4	1.35758530941241e-16	1.54203501280725e-15
ENSG00000084234.59	ENSG00000084234	chr11	dexseq_prepare_annotation2.py	exon	.	+	.	APLP2	18	1.39160701110633e-16	1.57938875717643e-15
ENSG00000204954.27	ENSG00000204954	chr12	dexseq_prepare_annotation2.py	exon	.	-	.	C12orf73	11	1.3928905266591e-16	1.57955603524809e-15
ENSG00000136504.49	ENSG00000136504	chr17	dexseq_prepare_annotation2.py	exon	.	+	.	KAT7	23	1.45727229295782e-16	1.65121896405807e-15
ENSG00000183914.100	ENSG00000183914	chr17	dexseq_prepare_annotation2.py	exon	.	+	.	DNAH2	52	1.45970345494852e-16	1.65262680245515e-15
ENSG00000136531.8	ENSG00000136531	chr2	dexseq_prepare_annotation2.py	exon	.	+	.	SCN2A	7	1.49029543067932e-16	1.68588912715497e-15
ENSG00000117593.16	ENSG00000117593	chr1	dexseq_prepare_annotation2.py	exon	.	+	.	DARS2	7	1.51060563157237e-16	1.7074756175407e-15
ENSG00000221267.ENSG00000204356.41	ENSG00000221267+ENSG00000204356	chr6	dexseq_prepare_annotation2.py	exon	.	-	.		19	1.54263194379538e-16	1.7422592944425e-15
ENSG00000269897.ENSG00000168283.ENSG00000148444.52	ENSG00000269897+ENSG00000168283+ENSG00000148444	chr10	dexseq_prepare_annotation2.py	exon	.	+	.		25	1.59249548455337e-16	1.79577020115747e-15
ENSG00000159884.17	ENSG00000159884	chr9	dexseq_prepare_annotation2.py	exon	.	+	.	CCDC107	7	1.59259487738413e-16	1.79577020115747e-15
ENSG00000069020.57	ENSG00000069020	chr5	dexseq_prepare_annotation2.py	exon	.	+	.	MAST4	22	1.65131264335593e-16	1.86046999032232e-15
ENSG00000135605.26	ENSG00000135605	chr4	dexseq_prepare_annotation2.py	exon	.	-	.	TEC	13	1.74805123056703e-16	1.96786690352821e-15
ENSG00000021776.44	ENSG00000021776	chr15	dexseq_prepare_annotation2.py	exon	.	-	.	AQR	6	1.77229553303533e-16	1.99354569545228e-15
ENSG00000175302.13	ENSG00000175302	chr21	dexseq_prepare_annotation2.py	exon	.	-	.	ANKRD30BP1	11	1.83598622904277e-16	2.0635179096509e-15
ENSG00000187391.44	ENSG00000187391	chr7	dexseq_prepare_annotation2.py	exon	.	-	.	MAGI2	29	1.84099131756391e-16	2.06747191341608e-15
ENSG00000149761.ENSG00000110011.64	ENSG00000149761+ENSG00000110011	chr11	dexseq_prepare_annotation2.py	exon	.	+	.		31	1.85929910781431e-16	2.08634669055225e-15
ENSG00000164620.13	ENSG00000164620	chr5	dexseq_prepare_annotation2.py	exon	.	+	.	RELL2	11	1.92673956321393e-16	2.1602790441422e-15
ENSG00000099338.73	ENSG00000099338	chr19	dexseq_prepare_annotation2.py	exon	.	+	.	CATSPERG	18	1.93615897724429e-16	2.16909091544136e-15
ENSG00000160201.25	ENSG00000160201	chr21	dexseq_prepare_annotation2.py	exon	.	-	.	U2AF1	16	1.98670941768564e-16	2.22393084010334e-15
ENSG00000241287.ENSG00000179344.11	ENSG00000241287+ENSG00000179344	chr6	dexseq_prepare_annotation2.py	exon	.	-	.		6	2.00489456924943e-16	2.24248183397223e-15
ENSG00000128340.ENSG00000255594.24	ENSG00000128340+ENSG00000255594	chr22	dexseq_prepare_annotation2.py	exon	.	-	.		13	2.06845305857212e-16	2.31171244962445e-15
ENSG00000086758.96	ENSG00000086758	chrX	dexseq_prepare_annotation2.py	exon	.	-	.	HUWE1	13	2.09461258306305e-16	2.33906817207435e-15
ENSG00000169519.11	ENSG00000169519	chr11	dexseq_prepare_annotation2.py	exon	.	+	.	METTL15	4	2.14622023704511e-16	2.39400912093781e-15
ENSG00000013563.26	ENSG00000013563	chrX	dexseq_prepare_annotation2.py	exon	.	-	.	DNASE1L1	11	2.14725553751669e-16	2.39400912093781e-15
ENSG00000168619.33	ENSG00000168619	chr8	dexseq_prepare_annotation2.py	exon	.	+	.	ADAM18	11	2.17748917223017e-16	2.42577179178814e-15
ENSG00000126218.20	ENSG00000126218	chr13	dexseq_prepare_annotation2.py	exon	.	+	.	F10	17	2.23655417407835e-16	2.48957667591764e-15
ENSG00000109466.34	ENSG00000109466	chr4	dexseq_prepare_annotation2.py	exon	.	+	.	KLHL2	22	2.36536695076149e-16	2.63085573731496e-15
ENSG00000118473.47	ENSG00000118473	chr1	dexseq_prepare_annotation2.py	exon	.	+	.	SGIP1	23	2.38292842703861e-16	2.64826969793108e-15
ENSG00000168060.56	ENSG00000168060	chr11	dexseq_prepare_annotation2.py	exon	.	-	.	NAALADL1	7	2.40044311582684e-16	2.66560388493135e-15
ENSG00000010539.25	ENSG00000010539	chr16	dexseq_prepare_annotation2.py	exon	.	-	.	ZNF200	11	2.42865531974088e-16	2.69478012053931e-15
ENSG00000133958.58	ENSG00000133958	chr14	dexseq_prepare_annotation2.py	exon	.	+	.	UNC79	23	2.51052544760343e-16	2.78339994402157e-15
ENSG00000007923.11	ENSG00000007923	chr1	dexseq_prepare_annotation2.py	exon	.	-	.	DNAJC11	10	2.52483611935256e-16	2.79703558305647e-15
ENSG00000134490.46	ENSG00000134490	chr18	dexseq_prepare_annotation2.py	exon	.	-	.	TMEM241	26	2.55636923421641e-16	2.82971349230181e-15
ENSG00000120992.27	ENSG00000120992	chr8	dexseq_prepare_annotation2.py	exon	.	-	.	LYPLA1	8	2.66052117212241e-16	2.94179370656212e-15
ENSG00000119125.30	ENSG00000119125	chr9	dexseq_prepare_annotation2.py	exon	.	+	.	GDA	26	2.66185462335837e-16	2.94179370656212e-15
ENSG00000167186.32	ENSG00000167186	chr16	dexseq_prepare_annotation2.py	exon	.	+	.	COQ7	15	2.7767817736156e-16	3.06402519587169e-15
ENSG00000139926.48	ENSG00000139926	chr14	dexseq_prepare_annotation2.py	exon	.	+	.	FRMD6	9	2.77686236553142e-16	3.06402519587169e-15
ENSG00000166986.77	ENSG00000166986	chr12	dexseq_prepare_annotation2.py	exon	.	+	.	MARS	15	2.80230972658685e-16	3.08965203241371e-15
ENSG00000128536.34	ENSG00000128536	chr7	dexseq_prepare_annotation2.py	exon	.	+	.	CDHR3	17	2.82502625621476e-16	3.11222979715958e-15
ENSG00000162437.17	ENSG00000162437	chr1	dexseq_prepare_annotation2.py	exon	.	+	.	RAVER2	11	2.86687281596797e-16	3.15582998894717e-15
ENSG00000002079.31	ENSG00000002079	chr7	dexseq_prepare_annotation2.py	exon	.	+	.	MYH16	14	2.90569244395112e-16	3.19603180761491e-15
ENSG00000230493.ENSG00000072134.71	ENSG00000230493+ENSG00000072134	chr17	dexseq_prepare_annotation2.py	exon	.	+	.		19	2.91964370553211e-16	3.20883845359786e-15
ENSG00000228486.79	ENSG00000228486	chr2	dexseq_prepare_annotation2.py	exon	.	+	.	LINC01125	11	2.93990772645011e-16	3.2285574345052e-15
ENSG00000196074.50	ENSG00000196074	chr20	dexseq_prepare_annotation2.py	exon	.	-	.	SYCP2	8	3.04919262213753e-16	3.34592936271335e-15
ENSG00000245534.13	ENSG00000245534	chr15	dexseq_prepare_annotation2.py	exon	.	+	.	RP11-219B17.1	5	3.05455143098028e-16	3.34916628903146e-15
ENSG00000139624.75	ENSG00000139624	chr12	dexseq_prepare_annotation2.py	exon	.	-	.	CERS5	25	3.09626793306354e-16	3.39223113265425e-15
ENSG00000130958.19	ENSG00000130958	chr9	dexseq_prepare_annotation2.py	exon	.	-	.	SLC35D2	4	3.11615437987766e-16	3.41133026326292e-15
ENSG00000156218.45	ENSG00000156218	chr15	dexseq_prepare_annotation2.py	exon	.	+	.	ADAMTSL3	27	3.13485757248682e-16	3.42910502205227e-15
ENSG00000213047.33	ENSG00000213047	chr1	dexseq_prepare_annotation2.py	exon	.	-	.	DENND1B	18	3.19703785130926e-16	3.49437242505917e-15
ENSG00000119638.40	ENSG00000119638	chr14	dexseq_prepare_annotation2.py	exon	.	-	.	NEK9	37	3.23124643025097e-16	3.52898814766529e-15
ENSG00000018236.42	ENSG00000018236	chr12	dexseq_prepare_annotation2.py	exon	.	+	.	CNTN1	11	3.25709843675953e-16	3.55443010724237e-15
ENSG00000182718.68	ENSG00000182718	chr15	dexseq_prepare_annotation2.py	exon	.	-	.	ANXA2	12	3.37250289500074e-16	3.6774829607212e-15
ENSG00000165912.32	ENSG00000165912	chr11	dexseq_prepare_annotation2.py	exon	.	-	.	PACSIN3	12	3.42751626887463e-16	3.73454221678401e-15
ENSG00000165309.41	ENSG00000165309	chr10	dexseq_prepare_annotation2.py	exon	.	+	.	ARMC3	15	3.43550149906607e-16	3.74031145978978e-15
ENSG00000170236.11	ENSG00000170236	chr15	dexseq_prepare_annotation2.py	exon	.	-	.	USP50	7	3.45501246797966e-16	3.75861019892967e-15
ENSG00000175193.26	ENSG00000175193	chr3	dexseq_prepare_annotation2.py	exon	.	-	.	PARL	23	3.54232265393407e-16	3.85057950411613e-15
ENSG00000221926.ENSG00000251537.ENSG00000241322.ENSG00000181464.92	ENSG00000221926+ENSG00000251537+ENSG00000241322+ENSG00000181464	chr17	dexseq_prepare_annotation2.py	exon	.	-	.		56	3.59748466993559e-16	3.90748666922769e-15
ENSG00000107331.91	ENSG00000107331	chr9	dexseq_prepare_annotation2.py	exon	.	-	.	ABCA2	29	3.61600365088035e-16	3.92453542218497e-15
ENSG00000172053.65	ENSG00000172053	chr3	dexseq_prepare_annotation2.py	exon	.	-	.	QARS	14	3.66382523709537e-16	3.9733355905879e-15
ENSG00000075043.32	ENSG00000075043	chr20	dexseq_prepare_annotation2.py	exon	.	-	.	KCNQ2	13	3.69640583996965e-16	4.00554406805128e-15
ENSG00000178982.27	ENSG00000178982	chr19	dexseq_prepare_annotation2.py	exon	.	+	.	EIF3K	10	3.70446857370928e-16	4.01115471809035e-15
ENSG00000140332.80	ENSG00000140332	chr15	dexseq_prepare_annotation2.py	exon	.	-	.	TLE3	45	3.71474077097052e-16	4.01705583334476e-15
ENSG00000163389.25	ENSG00000163389	chr3	dexseq_prepare_annotation2.py	exon	.	+	.	POGLUT1	22	3.71569718886669e-16	4.01705583334476e-15
ENSG00000114204.ENSG00000174776.61	ENSG00000114204+ENSG00000174776	chr3	dexseq_prepare_annotation2.py	exon	.	-	.		31	3.90091002768422e-16	4.21401337334061e-15
ENSG00000118520.15	ENSG00000118520	chr6	dexseq_prepare_annotation2.py	exon	.	+	.	ARG1	6	4.03903725963122e-16	4.35983967551652e-15
ENSG00000158201.24	ENSG00000158201	chr18	dexseq_prepare_annotation2.py	exon	.	-	.	ABHD3	12	4.04824668765633e-16	4.36639051190736e-15
ENSG00000006704.40	ENSG00000006704	chr7	dexseq_prepare_annotation2.py	exon	.	+	.	GTF2IRD1	26	4.07279418949613e-16	4.38946183074145e-15
ENSG00000138081.40	ENSG00000138081	chr2	dexseq_prepare_annotation2.py	exon	.	-	.	FBXO11	12	4.12497349733802e-16	4.44225457269485e-15
ENSG00000236581.67	ENSG00000236581	chr13	dexseq_prepare_annotation2.py	exon	.	+	.	STARD13-AS	38	4.15811930380081e-16	4.47448395361786e-15
ENSG00000174672.47	ENSG00000174672	chr11	dexseq_prepare_annotation2.py	exon	.	+	.	BRSK2	10	4.27501699026654e-16	4.59671780476998e-15
ENSG00000099899.ENSG00000243762.56	ENSG00000099899+ENSG00000243762	chr22	dexseq_prepare_annotation2.py	exon	.	-	.		24	4.34890489025599e-16	4.66952657052259e-15
ENSG00000167325.15	ENSG00000167325	chr11	dexseq_prepare_annotation2.py	exon	.	+	.	RRM1	3	4.34944753565904e-16	4.66952657052259e-15
ENSG00000160191.37	ENSG00000160191	chr21	dexseq_prepare_annotation2.py	exon	.	+	.	PDE9A	8	4.50337937926352e-16	4.83105582638123e-15
ENSG00000089094.63	ENSG00000089094	chr12	dexseq_prepare_annotation2.py	exon	.	-	.	KDM2B	2	4.51980152255196e-16	4.84493450794448e-15
ENSG00000133884.19	ENSG00000133884	chr11	dexseq_prepare_annotation2.py	exon	.	+	.	DPF2	7	4.64663637869765e-16	4.9770558993092e-15
ENSG00000138050.33	ENSG00000138050	chr2	dexseq_prepare_annotation2.py	exon	.	-	.	THUMPD2	16	4.86420457282705e-16	5.2060843861443e-15
ENSG00000253117.ENSG00000132297.ENSG00000258417.36	ENSG00000253117+ENSG00000132297+ENSG00000258417	chr8	dexseq_prepare_annotation2.py	exon	.	-	.		9	4.92041525370696e-16	5.26219486709906e-15
ENSG00000135723.48	ENSG00000135723	chr16	dexseq_prepare_annotation2.py	exon	.	-	.	FHOD1	27	4.95879428735926e-16	5.29916348786747e-15
ENSG00000196850.7	ENSG00000196850	chr12	dexseq_prepare_annotation2.py	exon	.	-	.	PPTC7	6	5.04735393898012e-16	5.38965912547163e-15
ENSG00000181143.67	ENSG00000181143	chr19	dexseq_prepare_annotation2.py	exon	.	-	.	MUC16	27	5.15410362752528e-16	5.4994246150026e-15
ENSG00000196712.73	ENSG00000196712	chr17	dexseq_prepare_annotation2.py	exon	.	+	.	NF1	7	5.41637098262572e-16	5.77483173093906e-15
ENSG00000175054.46	ENSG00000175054	chr3	dexseq_prepare_annotation2.py	exon	.	-	.	ATR	10	5.57221904982768e-16	5.93644149040263e-15
ENSG00000141349.23	ENSG00000141349	chr17	dexseq_prepare_annotation2.py	exon	.	+	.	G6PC3	13	5.5889440791456e-16	5.94970057675049e-15
ENSG00000137869.51	ENSG00000137869	chr15	dexseq_prepare_annotation2.py	exon	.	-	.	CYP19A1	26	6.35444678824534e-16	6.75943945653978e-15
ENSG00000224699.42	ENSG00000224699	chr1	dexseq_prepare_annotation2.py	exon	.	+	.	LAMTOR5-AS1	19	6.41952949893857e-16	6.82344943606597e-15
ENSG00000224406.17	ENSG00000224406	chr3	dexseq_prepare_annotation2.py	exon	.	-	.	RP11-48F14.1	11	6.52253744908732e-16	6.9276423341987e-15
ENSG00000141458.43	ENSG00000141458	chr18	dexseq_prepare_annotation2.py	exon	.	-	.	NPC1	31	7.12286801118082e-16	7.55948350835473e-15
ENSG00000175643.16	ENSG00000175643	chr16	dexseq_prepare_annotation2.py	exon	.	+	.	RMI2	13	7.19992797551394e-16	7.63543849302596e-15
ENSG00000069345.16	ENSG00000069345	chr16	dexseq_prepare_annotation2.py	exon	.	-	.	DNAJA2	8	7.49235482064549e-16	7.93949764263981e-15
ENSG00000168256.30	ENSG00000168256	chr17	dexseq_prepare_annotation2.py	exon	.	+	.	NKIRAS2	17	7.73969924903327e-16	8.19535709514924e-15
ENSG00000120899.66	ENSG00000120899	chr8	dexseq_prepare_annotation2.py	exon	.	+	.	PTK2B	35	7.85721380632654e-16	8.31345841319314e-15
ENSG00000170310.27	ENSG00000170310	chr17	dexseq_prepare_annotation2.py	exon	.	-	.	STX8	4	7.93153827948252e-16	8.38571685928863e-15
ENSG00000173120.27	ENSG00000173120	chr11	dexseq_prepare_annotation2.py	exon	.	+	.	KDM2A	10	8.01693829829522e-16	8.46956634963514e-15
ENSG00000161016.38	ENSG00000161016	chr8	dexseq_prepare_annotation2.py	exon	.	-	.	RPL8	21	8.07882993930699e-16	8.52847172712112e-15
ENSG00000267448.4	ENSG00000267448	chr19	dexseq_prepare_annotation2.py	exon	.	-	.	AC010649.1	5	8.08991052195237e-16	8.52980971991333e-15
ENSG00000166436.36	ENSG00000166436	chr11	dexseq_prepare_annotation2.py	exon	.	-	.	TRIM66	5	8.09236784907264e-16	8.52980971991333e-15
ENSG00000172748.35	ENSG00000172748	chr8	dexseq_prepare_annotation2.py	exon	.	+	.	ZNF596	9	8.14158391000145e-16	8.57059191403906e-15
ENSG00000181450.12	ENSG00000181450	chr1	dexseq_prepare_annotation2.py	exon	.	+	.	ZNF678	6	8.14338769937826e-16	8.57059191403906e-15
ENSG00000229657.ENSG00000163531.82	ENSG00000229657+ENSG00000163531	chr1	dexseq_prepare_annotation2.py	exon	.	+	.		35	8.3324603227121e-16	8.76294976298535e-15
ENSG00000178999.36	ENSG00000178999	chr17	dexseq_prepare_annotation2.py	exon	.	-	.	AURKB	11	8.69840559682836e-16	9.14088684903285e-15
ENSG00000166105.16	ENSG00000166105	chr11	dexseq_prepare_annotation2.py	exon	.	+	.	GLB1L3	5	8.74848618520215e-16	9.18657125625872e-15
ENSG00000145808.27	ENSG00000145808	chr5	dexseq_prepare_annotation2.py	exon	.	+	.	ADAMTS19	20	8.82011246914693e-16	9.25479423838112e-15
ENSG00000180776.25	ENSG00000180776	chr13	dexseq_prepare_annotation2.py	exon	.	-	.	ZDHHC20	4	9.05329187805585e-16	9.49230143141858e-15
ENSG00000125347.35	ENSG00000125347	chr5	dexseq_prepare_annotation2.py	exon	.	-	.	IRF1	19	9.0791023834357e-16	9.51177117656396e-15
ENSG00000172943.58	ENSG00000172943	chrX	dexseq_prepare_annotation2.py	exon	.	-	.	PHF8	5	9.08554421526069e-16	9.51177117656396e-15
ENSG00000037042.16	ENSG00000037042	chr17	dexseq_prepare_annotation2.py	exon	.	+	.	TUBG2	13	9.17100484334702e-16	9.59401657916129e-15
ENSG00000091732.29	ENSG00000091732	chr7	dexseq_prepare_annotation2.py	exon	.	-	.	ZC3HC1	2	9.55564330490304e-16	9.98621365891555e-15
ENSG00000130985.42	ENSG00000130985	chrX	dexseq_prepare_annotation2.py	exon	.	+	.	UBA1	20	9.56027503417723e-16	9.98621365891555e-15
ENSG00000068976.26	ENSG00000068976	chr11	dexseq_prepare_annotation2.py	exon	.	-	.	PYGM	14	9.63907370248895e-16	1.00609640905183e-14
ENSG00000140521.31	ENSG00000140521	chr15	dexseq_prepare_annotation2.py	exon	.	-	.	POLG	12	9.77424501338036e-16	1.0191819733429e-14
ENSG00000184254.ENSG00000232386.ENSG00000259604.ENSG00000272808.ENSG00000272639.38	ENSG00000184254+ENSG00000232386+ENSG00000259604+ENSG00000272808+ENSG00000272639	chr15	dexseq_prepare_annotation2.py	exon	.	+	.		10	9.77910344846023e-16	1.0191819733429e-14
ENSG00000149633.18	ENSG00000149633	chr20	dexseq_prepare_annotation2.py	exon	.	-	.	KIAA1755	11	1.0044318396094e-15	1.04603864165465e-14
ENSG00000123560.55	ENSG00000123560	chrX	dexseq_prepare_annotation2.py	exon	.	+	.	PLP1	39	1.01137649559479e-15	1.0524825911867e-14
ENSG00000141510.31	ENSG00000141510	chr17	dexseq_prepare_annotation2.py	exon	.	-	.	TP53	10	1.01828044826058e-15	1.05887457533036e-14
ENSG00000166532.31	ENSG00000166532	chr12	dexseq_prepare_annotation2.py	exon	.	+	.	RIMKLB	17	1.02034112237614e-15	1.05956077363585e-14
ENSG00000143228.37	ENSG00000143228	chr1	dexseq_prepare_annotation2.py	exon	.	+	.	NUF2	9	1.02046455865526e-15	1.05956077363585e-14
ENSG00000126970.25	ENSG00000126970	chrX	dexseq_prepare_annotation2.py	exon	.	-	.	ZC4H2	8	1.05481189796568e-15	1.0944067027923e-14
ENSG00000141748.19	ENSG00000141748	chr17	dexseq_prepare_annotation2.py	exon	.	-	.	ARL5C	18	1.05892223864505e-15	1.09785204204938e-14
ENSG00000066933.82	ENSG00000066933	chr15	dexseq_prepare_annotation2.py	exon	.	-	.	MYO9A	26	1.06701765398388e-15	1.10542074838583e-14
ENSG00000110046.46	ENSG00000110046	chr11	dexseq_prepare_annotation2.py	exon	.	-	.	ATG2A	26	1.08270541352737e-15	1.12083792734706e-14
ENSG00000175582.25	ENSG00000175582	chr11	dexseq_prepare_annotation2.py	exon	.	-	.	RAB6A	24	1.09163505583521e-15	1.12853044903244e-14
ENSG00000166863.ENSG00000166866.64	ENSG00000166863+ENSG00000166866	chr12	dexseq_prepare_annotation2.py	exon	.	-	.		22	1.09175965902944e-15	1.12853044903244e-14
ENSG00000115286.23	ENSG00000115286	chr19	dexseq_prepare_annotation2.py	exon	.	+	.	NDUFS7	12	1.12336885672917e-15	1.16034154644173e-14
ENSG00000213886.ENSG00000204681.49	ENSG00000213886+ENSG00000204681	chr6	dexseq_prepare_annotation2.py	exon	.	-	.		8	1.1878223934074e-15	1.2260055482957e-14
ENSG00000162618.16	ENSG00000162618	chr1	dexseq_prepare_annotation2.py	exon	.	-	.	ELTD1	9	1.26634324201991e-15	1.30608086749279e-14
ENSG00000166793.28	ENSG00000166793	chr11	dexseq_prepare_annotation2.py	exon	.	-	.	YPEL4	11	1.32759796526913e-15	1.36824273618508e-14
ENSG00000231728.6	ENSG00000231728	chrX	dexseq_prepare_annotation2.py	exon	.	-	.	LL0XNC01-116E7.2	4	1.35679852691704e-15	1.39730147553538e-14
ENSG00000142327.32	ENSG00000142327	chr2	dexseq_prepare_annotation2.py	exon	.	+	.	RNPEPL1	22	1.37806471491074e-15	1.41815201564797e-14
ENSG00000107521.39	ENSG00000107521	chr10	dexseq_prepare_annotation2.py	exon	.	-	.	HPS1	18	1.43522809000358e-15	1.4757125037631e-14
ENSG00000173812.20	ENSG00000173812	chr17	dexseq_prepare_annotation2.py	exon	.	+	.	EIF1	15	1.43612099373622e-15	1.4757125037631e-14
ENSG00000145868.56	ENSG00000145868	chr5	dexseq_prepare_annotation2.py	exon	.	+	.	FBXO38	17	1.43771511571547e-15	1.47625947221508e-14
ENSG00000072736.ENSG00000263276.ENSG00000261864.ENSG00000167264.45	ENSG00000072736+ENSG00000263276+ENSG00000261864+ENSG00000167264	chr16	dexseq_prepare_annotation2.py	exon	.	+	.		17	1.44195217939283e-15	1.47951742805155e-14
ENSG00000118307.39	ENSG00000118307	chr12	dexseq_prepare_annotation2.py	exon	.	-	.	CASC1	25	1.48281332043102e-15	1.52032106150092e-14
ENSG00000163029.42	ENSG00000163029	chr2	dexseq_prepare_annotation2.py	exon	.	-	.	SMC6	24	1.57550031824704e-15	1.61416219046342e-14
ENSG00000112983.76	ENSG00000112983	chr5	dexseq_prepare_annotation2.py	exon	.	-	.	BRD8	40	1.6039581748486e-15	1.64210828460384e-14
ENSG00000123297.ENSG00000257921.ENSG00000123427.45	ENSG00000123297+ENSG00000257921+ENSG00000123427	chr12	dexseq_prepare_annotation2.py	exon	.	+	.		40	1.72532947362942e-15	1.7650666425217e-14
ENSG00000081479.75	ENSG00000081479	chr2	dexseq_prepare_annotation2.py	exon	.	-	.	LRP2	22	1.73311887109705e-15	1.77173174006341e-14
ENSG00000123094.31	ENSG00000123094	chr12	dexseq_prepare_annotation2.py	exon	.	+	.	RASSF8	15	1.74565107752198e-15	1.78323195670743e-14
ENSG00000167323.ENSG00000229368.ENSG00000263421.53	ENSG00000167323+ENSG00000229368+ENSG00000263421	chr11	dexseq_prepare_annotation2.py	exon	.	+	.		4	1.76213358570971e-15	1.7987476682909e-14
ENSG00000070886.21	ENSG00000070886	chr1	dexseq_prepare_annotation2.py	exon	.	+	.	EPHA8	4	1.78649368502158e-15	1.82227598700331e-14
ENSG00000228473.1	ENSG00000228473	chr13	dexseq_prepare_annotation2.py	exon	.	-	.	LIN28AP2	2	1.79224643044369e-15	1.82680367466706e-14
ENSG00000227775.7	ENSG00000227775	chr1	dexseq_prepare_annotation2.py	exon	.	+	.	RP1-283E3.4	2	1.80284191662663e-15	1.83625722834139e-14
ENSG00000243509.ENSG00000026036.ENSG00000258366.53	ENSG00000243509+ENSG00000026036+ENSG00000258366	chr20	dexseq_prepare_annotation2.py	exon	.	+	.		9	1.83772115161841e-15	1.8704126772292e-14
ENSG00000214711.25	ENSG00000214711	chr2	dexseq_prepare_annotation2.py	exon	.	-	.	CAPN14	11	1.84307654418884e-15	1.8744910895287e-14
ENSG00000139531.24	ENSG00000139531	chr12	dexseq_prepare_annotation2.py	exon	.	+	.	SUOX	14	1.86339018702925e-15	1.89376562648155e-14
ENSG00000151876.16	ENSG00000151876	chr5	dexseq_prepare_annotation2.py	exon	.	+	.	FBXO4	8	1.88330005705952e-15	1.91260194983919e-14
ENSG00000160953.40	ENSG00000160953	chr19	dexseq_prepare_annotation2.py	exon	.	+	.	MUM1	20	1.91170012661527e-15	1.94002677812643e-14
ENSG00000139220.74	ENSG00000139220	chr12	dexseq_prepare_annotation2.py	exon	.	-	.	PPFIA2	15	1.93263628802207e-15	1.95984261942895e-14
ENSG00000187778.53	ENSG00000187778	chr12	dexseq_prepare_annotation2.py	exon	.	-	.	MCRS1	11	1.93665899325153e-15	1.96249052355511e-14
ENSG00000230773.15	ENSG00000230773	chr2	dexseq_prepare_annotation2.py	exon	.	-	.	AC079807.4	3	1.98624302029569e-15	2.0101657313772e-14
ENSG00000253320.31	ENSG00000253320	chr8	dexseq_prepare_annotation2.py	exon	.	+	.	KB-1507C5.2	29	1.98659837079211e-15	2.0101657313772e-14
ENSG00000081803.44	ENSG00000081803	chr7	dexseq_prepare_annotation2.py	exon	.	-	.	CADPS2	15	2.00973298917058e-15	2.03209583625008e-14
ENSG00000134882.26	ENSG00000134882	chr13	dexseq_prepare_annotation2.py	exon	.	+	.	UBAC2	14	2.01939787128444e-15	2.04038434625491e-14
ENSG00000059588.46	ENSG00000059588	chr1	dexseq_prepare_annotation2.py	exon	.	-	.	TARBP1	25	2.0488264737759e-15	2.06861542955021e-14
ENSG00000196391.14	ENSG00000196391	chr15	dexseq_prepare_annotation2.py	exon	.	+	.	ZNF774	8	2.08537948620564e-15	2.10399354112605e-14
ENSG00000160867.34	ENSG00000160867	chr5	dexseq_prepare_annotation2.py	exon	.	+	.	FGFR4	18	2.13615666100261e-15	2.15366106293831e-14
ENSG00000102786.62	ENSG00000102786	chr13	dexseq_prepare_annotation2.py	exon	.	-	.	INTS6	22	2.14268849040228e-15	2.15868102043934e-14
ENSG00000158486.75	ENSG00000158486	chr16	dexseq_prepare_annotation2.py	exon	.	-	.	DNAH3	19	2.16129612404526e-15	2.17585083364238e-14
ENSG00000184465.51	ENSG00000184465	chr6	dexseq_prepare_annotation2.py	exon	.	-	.	WDR27	15	2.16486518171199e-15	2.17786690458335e-14
ENSG00000140943.53	ENSG00000140943	chr16	dexseq_prepare_annotation2.py	exon	.	-	.	MBTPS1	40	2.26689811294596e-15	2.27886366336136e-14
ENSG00000123374.33	ENSG00000123374	chr12	dexseq_prepare_annotation2.py	exon	.	+	.	CDK2	17	2.31114120155459e-15	2.32166156974086e-14
ENSG00000150625.47	ENSG00000150625	chr4	dexseq_prepare_annotation2.py	exon	.	-	.	GPM6A	18	2.31552180802313e-15	2.32354751481674e-14
ENSG00000113522.44	ENSG00000113522	chr5	dexseq_prepare_annotation2.py	exon	.	+	.	RAD50	28	2.31636111309502e-15	2.32354751481674e-14
ENSG00000125875.17	ENSG00000125875	chr20	dexseq_prepare_annotation2.py	exon	.	-	.	TBC1D20	7	2.38611868765641e-15	2.3917958265672e-14
ENSG00000170921.43	ENSG00000170921	chr17	dexseq_prepare_annotation2.py	exon	.	+	.	TANC2	17	2.48863003899737e-15	2.49275384958072e-14
ENSG00000154710.ENSG00000243335.41	ENSG00000154710+ENSG00000243335	chr7	dexseq_prepare_annotation2.py	exon	.	+	.		9	2.49319845551726e-15	2.49553190259586e-14
ENSG00000166676.22	ENSG00000166676	chr16	dexseq_prepare_annotation2.py	exon	.	-	.	TVP23A	11	2.53888346738224e-15	2.53943142784282e-14
ENSG00000250021.ENSG00000157823.ENSG00000242498.46	ENSG00000250021+ENSG00000157823+ENSG00000242498	chr15	dexseq_prepare_annotation2.py	exon	.	-	.		9	2.68401551688908e-15	2.68266482611854e-14
ENSG00000216819.2	ENSG00000216819	chr6	dexseq_prepare_annotation2.py	exon	.	-	.	TUBB2BP1	3	2.70106082598718e-15	2.6977621166451e-14
ENSG00000129270.21	ENSG00000129270	chr17	dexseq_prepare_annotation2.py	exon	.	-	.	MMP28	14	2.71186660163743e-15	2.70661029164144e-14
ENSG00000139737.40	ENSG00000139737	chr13	dexseq_prepare_annotation2.py	exon	.	+	.	SLAIN1	23	2.7915621926801e-15	2.78415273779279e-14
ENSG00000114982.67	ENSG00000114982	chr2	dexseq_prepare_annotation2.py	exon	.	-	.	KANSL3	42	2.79976035716998e-15	2.79032747281248e-14
ENSG00000136021.39	ENSG00000136021	chr12	dexseq_prepare_annotation2.py	exon	.	+	.	SCYL2	12	2.89453508570823e-15	2.88271642525799e-14
ENSG00000260765.10	ENSG00000260765	chr16	dexseq_prepare_annotation2.py	exon	.	+	.	CES1P2	7	3.05750616446994e-15	3.04284239116862e-14
ENSG00000101280.10	ENSG00000101280	chr20	dexseq_prepare_annotation2.py	exon	.	-	.	ANGPT4	4	3.07116706589336e-15	3.05425148191097e-14
ENSG00000104824.ENSG00000104823.ENSG00000268083.79	ENSG00000104824+ENSG00000104823+ENSG00000268083	chr19	dexseq_prepare_annotation2.py	exon	.	-	.		28	3.11834361987762e-15	3.09895149014715e-14
ENSG00000240210.4	ENSG00000240210	chr14	dexseq_prepare_annotation2.py	exon	.	-	.	RP11-204K16.1	4	3.12536793481372e-15	3.10371359983679e-14
ENSG00000215421.21	ENSG00000215421	chr18	dexseq_prepare_annotation2.py	exon	.	+	.	ZNF407	19	3.2284105722703e-15	3.2037539033743e-14
ENSG00000069943.26	ENSG00000069943	chr15	dexseq_prepare_annotation2.py	exon	.	+	.	PIGB	24	3.27255916319614e-15	3.24524893337489e-14
ENSG00000164619.26	ENSG00000164619	chr7	dexseq_prepare_annotation2.py	exon	.	+	.	BMPER	9	3.39063393332713e-15	3.35994180862773e-14
ENSG00000116668.23	ENSG00000116668	chr1	dexseq_prepare_annotation2.py	exon	.	+	.	SWT1	21	3.39415773728925e-15	3.36103810694676e-14
ENSG00000129235.29	ENSG00000129235	chr17	dexseq_prepare_annotation2.py	exon	.	+	.	TXNDC17	6	3.46243128218073e-15	3.42423640071714e-14
ENSG00000130827.29	ENSG00000130827	chrX	dexseq_prepare_annotation2.py	exon	.	+	.	PLXNA3	12	3.46290468201704e-15	3.42423640071714e-14
ENSG00000088205.25	ENSG00000088205	chr2	dexseq_prepare_annotation2.py	exon	.	+	.	DDX18	9	3.50494990118935e-15	3.4633488611397e-14
ENSG00000170242.30	ENSG00000170242	chr11	dexseq_prepare_annotation2.py	exon	.	+	.	USP47	22	3.60655325369067e-15	3.5612151907714e-14
ENSG00000154227.26	ENSG00000154227	chr15	dexseq_prepare_annotation2.py	exon	.	-	.	CERS3	21	3.61458597573824e-15	3.56661382687642e-14
ENSG00000078070.38	ENSG00000078070	chr3	dexseq_prepare_annotation2.py	exon	.	-	.	MCCC1	9	3.64065123767505e-15	3.58978540123378e-14
ENSG00000182230.62	ENSG00000182230	chr5	dexseq_prepare_annotation2.py	exon	.	+	.	FAM153B	25	3.67883851887745e-15	3.6248683152341e-14
ENSG00000168393.19	ENSG00000168393	chr2	dexseq_prepare_annotation2.py	exon	.	-	.	DTYMK	15	3.77776837017206e-15	3.71971059847749e-14
ENSG00000215417.19	ENSG00000215417	chr13	dexseq_prepare_annotation2.py	exon	.	+	.	MIR17HG	15	3.78296118462252e-15	3.72218749821705e-14
ENSG00000009307.51	ENSG00000009307	chr1	dexseq_prepare_annotation2.py	exon	.	-	.	CSDE1	23	3.84812300886971e-15	3.78362476607607e-14
ENSG00000255033.ENSG00000253434.13	ENSG00000255033+ENSG00000253434	chr8	dexseq_prepare_annotation2.py	exon	.	+	.		10	4.00887688304571e-15	3.93670733815395e-14
ENSG00000138834.62	ENSG00000138834	chr16	dexseq_prepare_annotation2.py	exon	.	+	.	MAPK8IP3	21	4.00947823550744e-15	3.93670733815395e-14
ENSG00000261987.4	ENSG00000261987	chr17	dexseq_prepare_annotation2.py	exon	.	-	.	KYNUP1	5	4.02492761828035e-15	3.94908741545178e-14
ENSG00000226321.43	ENSG00000226321	chr2	dexseq_prepare_annotation2.py	exon	.	+	.	AC104809.3	22	4.11431561948357e-15	4.03394429179691e-14
ENSG00000135250.49	ENSG00000135250	chr7	dexseq_prepare_annotation2.py	exon	.	-	.	SRPK2	23	4.39616828820295e-15	4.30725353846974e-14
ENSG00000174365.30	ENSG00000174365	chr20	dexseq_prepare_annotation2.py	exon	.	+	.	SNHG11	8	4.40282852173826e-15	4.31074119279768e-14
ENSG00000128886.ENSG00000262560.ENSG00000184716.55	ENSG00000128886+ENSG00000262560+ENSG00000184716	chr15	dexseq_prepare_annotation2.py	exon	.	-	.		8	4.43207540275557e-15	4.33632261256233e-14
ENSG00000134686.ENSG00000266239.40	ENSG00000134686+ENSG00000266239	chr1	dexseq_prepare_annotation2.py	exon	.	-	.		13	4.61222210846077e-15	4.509403936282e-14
ENSG00000140093.8	ENSG00000140093	chr14	dexseq_prepare_annotation2.py	exon	.	-	.	SERPINA10	7	4.65081550940746e-15	4.54394153389262e-14
ENSG00000100311.11	ENSG00000100311	chr22	dexseq_prepare_annotation2.py	exon	.	-	.	PDGFB	9	4.75404356426405e-15	4.64153565126145e-14
ENSG00000143322.29	ENSG00000143322	chr1	dexseq_prepare_annotation2.py	exon	.	-	.	ABL2	17	4.77442599078155e-15	4.65816452981305e-14
ENSG00000129422.53	ENSG00000129422	chr8	dexseq_prepare_annotation2.py	exon	.	-	.	MTUS1	47	4.78117063111157e-15	4.66147372260478e-14
ENSG00000226251.5	ENSG00000226251	chr1	dexseq_prepare_annotation2.py	exon	.	-	.	RP11-15I11.3	5	4.81863516682235e-15	4.69470810962376e-14
ENSG00000182378.29	ENSG00000182378	chrX	dexseq_prepare_annotation2.py	exon	.	+	.	PLCXD1	10	4.88278471074722e-15	4.75387645892987e-14
ENSG00000129055.14	ENSG00000129055	chr3	dexseq_prepare_annotation2.py	exon	.	-	.	ANAPC13	7	5.09722111419616e-15	4.95917880690477e-14
ENSG00000132142.102	ENSG00000132142	chr17	dexseq_prepare_annotation2.py	exon	.	-	.	ACACA	73	5.18762754776685e-15	5.04360739836382e-14
ENSG00000162366.9	ENSG00000162366	chr1	dexseq_prepare_annotation2.py	exon	.	-	.	PDZK1IP1	9	5.33613701053403e-15	5.18436847361667e-14
ENSG00000138835.84	ENSG00000138835	chr9	dexseq_prepare_annotation2.py	exon	.	+	.	RGS3	15	5.4736559815499e-15	5.3142625077855e-14
ENSG00000100911.48	ENSG00000100911	chr14	dexseq_prepare_annotation2.py	exon	.	-	.	PSME2	10	5.52757512663762e-15	5.3628665028362e-14
ENSG00000176986.34	ENSG00000176986	chr10	dexseq_prepare_annotation2.py	exon	.	+	.	SEC24C	9	5.58378509215259e-15	5.4136237194001e-14
ENSG00000122970.36	ENSG00000122970	chr12	dexseq_prepare_annotation2.py	exon	.	+	.	IFT81	22	5.62603423245483e-15	5.4507842462592e-14
ENSG00000104979.ENSG00000037757.32	ENSG00000104979+ENSG00000037757	chr19	dexseq_prepare_annotation2.py	exon	.	+	.		12	5.6336162211256e-15	5.45432913108002e-14
ENSG00000186148.ENSG00000240069.23	ENSG00000186148+ENSG00000240069	chr2	dexseq_prepare_annotation2.py	exon	.	+	.		5	5.69066619511948e-15	5.50572944403244e-14
ENSG00000139514.16	ENSG00000139514	chr13	dexseq_prepare_annotation2.py	exon	.	-	.	SLC7A1	6	5.73354226714001e-15	5.54335452990595e-14
ENSG00000099804.18	ENSG00000099804	chr19	dexseq_prepare_annotation2.py	exon	.	+	.	CDC34	16	5.75220379108323e-15	5.55753226597846e-14
ENSG00000257083.7	ENSG00000257083	chr12	dexseq_prepare_annotation2.py	exon	.	-	.	RP11-123O10.3	7	5.87630415085524e-15	5.67349004231531e-14
ENSG00000233766.29	ENSG00000233766	chr2	dexseq_prepare_annotation2.py	exon	.	+	.	AC098617.1	13	5.99072298937043e-15	5.77994599036899e-14
ENSG00000188603.ENSG00000261832.ENSG00000233232.89	ENSG00000188603+ENSG00000261832+ENSG00000233232	chr16	dexseq_prepare_annotation2.py	exon	.	-	.		59	6.03616063627395e-15	5.81974627781669e-14
ENSG00000255243.ENSG00000134343.38	ENSG00000255243+ENSG00000134343	chr11	dexseq_prepare_annotation2.py	exon	.	+	.		37	6.15629026789056e-15	5.93145555055318e-14
ENSG00000121578.37	ENSG00000121578	chr3	dexseq_prepare_annotation2.py	exon	.	-	.	B4GALT4	12	6.20418192574442e-15	5.9734585397247e-14
ENSG00000167378.ENSG00000268361.ENSG00000073050.48	ENSG00000167378+ENSG00000268361+ENSG00000073050	chr19	dexseq_prepare_annotation2.py	exon	.	-	.		4	6.23846978812936e-15	6.00231456500779e-14
ENSG00000255693.6	ENSG00000255693	chr12	dexseq_prepare_annotation2.py	exon	.	+	.	RP11-766N7.3	7	6.3513037192253e-15	6.10665114857465e-14
ENSG00000133794.57	ENSG00000133794	chr11	dexseq_prepare_annotation2.py	exon	.	+	.	ARNTL	42	6.42128104671531e-15	6.16966623306724e-14
ENSG00000127324.25	ENSG00000127324	chr12	dexseq_prepare_annotation2.py	exon	.	-	.	TSPAN8	21	6.45111038922406e-15	6.19404611473633e-14
ENSG00000147316.22	ENSG00000147316	chr8	dexseq_prepare_annotation2.py	exon	.	+	.	MCPH1	4	6.61029964973267e-15	6.34251180332873e-14
ENSG00000129071.29	ENSG00000129071	chr3	dexseq_prepare_annotation2.py	exon	.	-	.	MBD4	25	6.91685338031203e-15	6.6320698307916e-14
ENSG00000236144.15	ENSG00000236144	chr19	dexseq_prepare_annotation2.py	exon	.	-	.	AD000090.2	8	7.14195912968749e-15	6.84318799311132e-14
ENSG00000135336.32	ENSG00000135336	chr6	dexseq_prepare_annotation2.py	exon	.	+	.	ORC3	18	7.22465445397103e-15	6.91765639625064e-14
ENSG00000106263.44	ENSG00000106263	chr7	dexseq_prepare_annotation2.py	exon	.	+	.	EIF3B	28	7.25239530298224e-15	6.93943922211714e-14
ENSG00000105499.66	ENSG00000105499	chr19	dexseq_prepare_annotation2.py	exon	.	-	.	PLA2G4C	18	7.43804693562501e-15	7.11218476932562e-14
ENSG00000007350.30	ENSG00000007350	chrX	dexseq_prepare_annotation2.py	exon	.	+	.	TKTL1	19	7.50526410497425e-15	7.17152486951594e-14
ENSG00000156575.5	ENSG00000156575	chr11	dexseq_prepare_annotation2.py	exon	.	-	.	PRG3	6	7.63951079689437e-15	7.29478836601802e-14
ENSG00000185122.38	ENSG00000185122	chr8	dexseq_prepare_annotation2.py	exon	.	+	.	HSF1	24	7.70413552428298e-15	7.35144791997984e-14
ENSG00000022267.34	ENSG00000022267	chrX	dexseq_prepare_annotation2.py	exon	.	+	.	FHL1	20	7.82217298824091e-15	7.45896234948652e-14
ENSG00000239779.ENSG00000115274.61	ENSG00000239779+ENSG00000115274	chr2	dexseq_prepare_annotation2.py	exon	.	+	.		50	8.18846494057527e-15	7.80289431588883e-14
ENSG00000100376.36	ENSG00000100376	chr22	dexseq_prepare_annotation2.py	exon	.	+	.	FAM118A	28	8.31991907198463e-15	7.92272841491796e-14
ENSG00000142396.ENSG00000269545.ENSG00000198131.ENSG00000267216.ENSG00000273439.ENSG00000083842.67	ENSG00000142396+ENSG00000269545+ENSG00000198131+ENSG00000267216+ENSG00000273439+ENSG00000083842	chr19	dexseq_prepare_annotation2.py	exon	.	+	.		50	8.33120392521097e-15	7.92804436496975e-14
ENSG00000156970.ENSG00000259288.ENSG00000137843.104	ENSG00000156970+ENSG00000259288+ENSG00000137843	chr15	dexseq_prepare_annotation2.py	exon	.	+	.		53	8.43655655157635e-15	8.02280750592107e-14
ENSG00000170653.ENSG00000267281.ENSG00000139574.46	ENSG00000170653+ENSG00000267281+ENSG00000139574	chr12	dexseq_prepare_annotation2.py	exon	.	-	.		31	8.5888574620111e-15	8.1620564110964e-14
ENSG00000204790.57	ENSG00000204790	chr9	dexseq_prepare_annotation2.py	exon	.	-	.	CBWD6	28	8.72151561404631e-15	8.28246117363974e-14
ENSG00000103187.15	ENSG00000103187	chr16	dexseq_prepare_annotation2.py	exon	.	-	.	COTL1	9	9.27480523165116e-15	8.80188512871304e-14
ENSG00000132740.36	ENSG00000132740	chr11	dexseq_prepare_annotation2.py	exon	.	+	.	IGHMBP2	5	9.31386928719979e-15	8.83292801500264e-14
ENSG00000033122.57	ENSG00000033122	chr1	dexseq_prepare_annotation2.py	exon	.	+	.	LRRC7	34	9.51979029881526e-15	9.01955046704585e-14
ENSG00000049618.37	ENSG00000049618	chr6	dexseq_prepare_annotation2.py	exon	.	+	.	ARID1B	24	9.52362805554435e-15	9.01955046704585e-14
ENSG00000104413.34	ENSG00000104413	chr8	dexseq_prepare_annotation2.py	exon	.	+	.	ESRP1	22	9.91328468543127e-15	9.38219176184826e-14
ENSG00000140577.35	ENSG00000140577	chr15	dexseq_prepare_annotation2.py	exon	.	+	.	CRTC3	5	9.98362638247463e-15	9.4423372513976e-14
ENSG00000074071.6	ENSG00000074071	chr16	dexseq_prepare_annotation2.py	exon	.	-	.	MRPS34	7	1.01270322762543e-14	9.57145681419198e-14
ENSG00000175029.37	ENSG00000175029	chr10	dexseq_prepare_annotation2.py	exon	.	-	.	CTBP2	26	1.02582916247843e-14	9.6889285638163e-14
ENSG00000163157.ENSG00000163159.32	ENSG00000163157+ENSG00000163159	chr1	dexseq_prepare_annotation2.py	exon	.	-	.		19	1.0391350971468e-14	9.80793975263545e-14
ENSG00000069869.47	ENSG00000069869	chr15	dexseq_prepare_annotation2.py	exon	.	-	.	NEDD4	19	1.04508544463041e-14	9.85741040481448e-14
ENSG00000163482.56	ENSG00000163482	chr2	dexseq_prepare_annotation2.py	exon	.	+	.	STK36	29	1.06144816514776e-14	1.00049585356267e-13
ENSG00000204822.ENSG00000135637.39	ENSG00000204822+ENSG00000135637	chr2	dexseq_prepare_annotation2.py	exon	.	-	.		16	1.07497160804018e-14	1.01255625112349e-13
ENSG00000065548.28	ENSG00000065548	chr2	dexseq_prepare_annotation2.py	exon	.	+	.	ZC3H15	10	1.09207387131752e-14	1.02796906113253e-13
ENSG00000132953.26	ENSG00000132953	chr13	dexseq_prepare_annotation2.py	exon	.	-	.	XPO4	17	1.11278695665749e-14	1.04675758175975e-13
ENSG00000196923.45	ENSG00000196923	chr5	dexseq_prepare_annotation2.py	exon	.	-	.	PDLIM7	25	1.15330541761979e-14	1.08413828405463e-13
ENSG00000122008.44	ENSG00000122008	chr5	dexseq_prepare_annotation2.py	exon	.	+	.	POLK	11	1.1683740063891e-14	1.09756106829917e-13
ENSG00000145388.17	ENSG00000145388	chr4	dexseq_prepare_annotation2.py	exon	.	+	.	METTL14	14	1.20036605671881e-14	1.12685275398796e-13
ENSG00000159625.39	ENSG00000159625	chr16	dexseq_prepare_annotation2.py	exon	.	+	.	CCDC135	17	1.22740688667706e-14	1.1514600503017e-13
ENSG00000147650.18	ENSG00000147650	chr8	dexseq_prepare_annotation2.py	exon	.	-	.	LRP12	12	1.24197065618746e-14	1.16433702177844e-13
ENSG00000162365.16	ENSG00000162365	chr1	dexseq_prepare_annotation2.py	exon	.	+	.	CYP4A22	9	1.28919176204762e-14	1.20713454243475e-13
ENSG00000075413.68	ENSG00000075413	chr14	dexseq_prepare_annotation2.py	exon	.	+	.	MARK3	14	1.28935826477423e-14	1.20713454243475e-13
ENSG00000132681.22	ENSG00000132681	chr1	dexseq_prepare_annotation2.py	exon	.	+	.	ATP1A4	9	1.34112011691847e-14	1.25475053738341e-13
ENSG00000145214.31	ENSG00000145214	chr4	dexseq_prepare_annotation2.py	exon	.	-	.	DGKQ	22	1.35614686539193e-14	1.26795627905474e-13
ENSG00000259052.ENSG00000197119.33	ENSG00000259052+ENSG00000197119	chr14	dexseq_prepare_annotation2.py	exon	.	-	.		12	1.36150703763307e-14	1.27211238872397e-13
ENSG00000167613.18	ENSG00000167613	chr19	dexseq_prepare_annotation2.py	exon	.	-	.	LAIR1	16	1.48365628839938e-14	1.3853105021905e-13
ENSG00000188916.7	ENSG00000188916	chr10	dexseq_prepare_annotation2.py	exon	.	-	.	FAM196A	7	1.5465098564787e-14	1.44302862648479e-13
ENSG00000196605.33	ENSG00000196605	chr19	dexseq_prepare_annotation2.py	exon	.	-	.	ZNF846	12	1.56261277903315e-14	1.45707615472152e-13
ENSG00000054356.63	ENSG00000054356	chr2	dexseq_prepare_annotation2.py	exon	.	-	.	PTPRN	14	1.57102231099011e-14	1.46393587062302e-13
ENSG00000143870.27	ENSG00000143870	chr2	dexseq_prepare_annotation2.py	exon	.	-	.	PDIA6	10	1.67794540855698e-14	1.56252344374868e-13
ENSG00000114988.20	ENSG00000114988	chr2	dexseq_prepare_annotation2.py	exon	.	-	.	LMAN2L	13	1.6817321345141e-14	1.56500146359769e-13
ENSG00000244045.ENSG00000258924.ENSG00000264302.ENSG00000004139.57	ENSG00000244045+ENSG00000258924+ENSG00000264302+ENSG00000004139	chr17	dexseq_prepare_annotation2.py	exon	.	+	.		35	1.70683717277259e-14	1.58730148582324e-13
ENSG00000166889.21	ENSG00000166889	chr11	dexseq_prepare_annotation2.py	exon	.	-	.	PATL1	9	1.75464741900336e-14	1.63067266486655e-13
ENSG00000174243.55	ENSG00000174243	chr12	dexseq_prepare_annotation2.py	exon	.	-	.	DDX23	19	1.76156636374627e-14	1.63600916200163e-13
ENSG00000138095.53	ENSG00000138095	chr2	dexseq_prepare_annotation2.py	exon	.	-	.	LRPPRC	33	1.79222264997779e-14	1.66336925918833e-13
ENSG00000244510.ENSG00000230189.ENSG00000251451.ENSG00000244657.19	ENSG00000244510+ENSG00000230189+ENSG00000251451+ENSG00000244657	chr7	dexseq_prepare_annotation2.py	exon	.	-	.		16	1.82936533611216e-14	1.69670889045813e-13
ENSG00000099940.6	ENSG00000099940	chr22	dexseq_prepare_annotation2.py	exon	.	+	.	SNAP29	3	1.83259258631286e-14	1.69856898183385e-13
ENSG00000115252.35	ENSG00000115252	chr2	dexseq_prepare_annotation2.py	exon	.	-	.	PDE1A	31	1.849725619604e-14	1.71330681474712e-13
ENSG00000172361.6	ENSG00000172361	chr18	dexseq_prepare_annotation2.py	exon	.	-	.	CCDC11	4	1.90545628104334e-14	1.76375224203366e-13
ENSG00000176927.42	ENSG00000176927	chr17	dexseq_prepare_annotation2.py	exon	.	+	.	EFCAB5	7	1.94682225184114e-14	1.80084296522604e-13
ENSG00000137441.ENSG00000007062.73	ENSG00000137441+ENSG00000007062	chr4	dexseq_prepare_annotation2.py	exon	.	-	.		15	1.97191887070489e-14	1.82284495075865e-13
ENSG00000137857.59	ENSG00000137857	chr15	dexseq_prepare_annotation2.py	exon	.	+	.	DUOX1	28	1.98175036951467e-14	1.83071597258222e-13
ENSG00000142002.78	ENSG00000142002	chr19	dexseq_prepare_annotation2.py	exon	.	-	.	DPP9	4	1.99756515169539e-14	1.84410015298945e-13
ENSG00000111799.84	ENSG00000111799	chr6	dexseq_prepare_annotation2.py	exon	.	-	.	COL12A1	23	2.04080736967399e-14	1.88277006374104e-13
ENSG00000105290.37	ENSG00000105290	chr19	dexseq_prepare_annotation2.py	exon	.	+	.	APLP1	25	2.04558840696905e-14	1.88592941791053e-13
ENSG00000242294.ENSG00000121716.ENSG00000085514.ENSG00000235333.ENSG00000272752.86	ENSG00000242294+ENSG00000121716+ENSG00000085514+ENSG00000235333+ENSG00000272752	chr7	dexseq_prepare_annotation2.py	exon	.	+	.		33	2.05516441254213e-14	1.89350237425933e-13
ENSG00000196862.24	ENSG00000196862	chr2	dexseq_prepare_annotation2.py	exon	.	+	.	RGPD4	18	2.09252378586799e-14	1.92664623807435e-13
ENSG00000104472.11	ENSG00000104472	chr8	dexseq_prepare_annotation2.py	exon	.	+	.	CHRAC1	8	2.12686069477276e-14	1.95696520446232e-13
ENSG00000172794.35	ENSG00000172794	chr17	dexseq_prepare_annotation2.py	exon	.	+	.	RAB37	27	2.19486756189653e-14	2.01820394927562e-13
ENSG00000122678.50	ENSG00000122678	chr7	dexseq_prepare_annotation2.py	exon	.	-	.	POLM	27	2.24286804927009e-14	2.06097782478533e-13
ENSG00000134398.36	ENSG00000134398	chr16	dexseq_prepare_annotation2.py	exon	.	-	.	ERN2	15	2.25867940106752e-14	2.07413604445454e-13
ENSG00000106927.19	ENSG00000106927	chr9	dexseq_prepare_annotation2.py	exon	.	-	.	AMBP	3	2.55746712110011e-14	2.34696141152838e-13
ENSG00000101224.29	ENSG00000101224	chr20	dexseq_prepare_annotation2.py	exon	.	+	.	CDC25B	20	2.5708755094123e-14	2.35770990813715e-13
ENSG00000126934.36	ENSG00000126934	chr19	dexseq_prepare_annotation2.py	exon	.	-	.	MAP2K2	19	2.64575627947568e-14	2.42478243596245e-13
ENSG00000160801.25	ENSG00000160801	chr3	dexseq_prepare_annotation2.py	exon	.	+	.	PTH1R	3	2.72357974611939e-14	2.49446173980882e-13
ENSG00000182986.27	ENSG00000182986	chr19	dexseq_prepare_annotation2.py	exon	.	-	.	ZNF320	16	2.75518934645186e-14	2.52175098642003e-13
ENSG00000166946.ENSG00000137842.50	ENSG00000166946+ENSG00000137842	chr15	dexseq_prepare_annotation2.py	exon	.	+	.		24	2.8261036496065e-14	2.58495520003153e-13
ENSG00000130255.ENSG00000167733.67	ENSG00000130255+ENSG00000167733	chr19	dexseq_prepare_annotation2.py	exon	.	+	.		39	2.86037062464219e-14	2.61457809299147e-13
ENSG00000232517.8	ENSG00000232517	chr5	dexseq_prepare_annotation2.py	exon	.	-	.	AC112198.1	4	2.8913492883032e-14	2.64115828878314e-13
ENSG00000147606.ENSG00000214954.59	ENSG00000147606+ENSG00000214954	chr8	dexseq_prepare_annotation2.py	exon	.	+	.		15	2.89557871865173e-14	2.6432850246497e-13
ENSG00000188883.6	ENSG00000188883	chr7	dexseq_prepare_annotation2.py	exon	.	-	.	KLRG2	7	2.98218621057673e-14	2.7189073903282e-13
ENSG00000174371.24	ENSG00000174371	chr1	dexseq_prepare_annotation2.py	exon	.	+	.	EXO1	9	2.98233026702906e-14	2.7189073903282e-13
ENSG00000242185.8	ENSG00000242185	chrX	dexseq_prepare_annotation2.py	exon	.	+	.	CT45A2	6	3.02731535669818e-14	2.75811044588301e-13
ENSG00000225957.2	ENSG00000225957	chrX	dexseq_prepare_annotation2.py	exon	.	+	.	CTD-2267G17.2	3	3.03385090559309e-14	2.76225469158223e-13
ENSG00000160796.74	ENSG00000160796	chr3	dexseq_prepare_annotation2.py	exon	.	+	.	NBEAL2	9	3.16153873576903e-14	2.87662781697623e-13
ENSG00000178038.54	ENSG00000178038	chr3	dexseq_prepare_annotation2.py	exon	.	-	.	ALS2CL	6	3.2477846267806e-14	2.95316871590129e-13
ENSG00000125676.80	ENSG00000125676	chrX	dexseq_prepare_annotation2.py	exon	.	-	.	THOC2	3	3.29577124514481e-14	2.99484363537571e-13
ENSG00000164307.37	ENSG00000164307	chr5	dexseq_prepare_annotation2.py	exon	.	-	.	ERAP1	27	3.29999936072294e-14	2.99672704847361e-13
ENSG00000176387.ENSG00000203401.16	ENSG00000176387+ENSG00000203401	chr16	dexseq_prepare_annotation2.py	exon	.	+	.		11	3.33562744005281e-14	3.02710367487299e-13
ENSG00000006432.24	ENSG00000006432	chr14	dexseq_prepare_annotation2.py	exon	.	-	.	MAP3K9	18	3.35601166570326e-14	3.04361579832175e-13
ENSG00000134138.45	ENSG00000134138	chr15	dexseq_prepare_annotation2.py	exon	.	-	.	MEIS2	39	3.47124151337967e-14	3.1460671942971e-13
ENSG00000119487.42	ENSG00000119487	chr9	dexseq_prepare_annotation2.py	exon	.	-	.	MAPKAP1	15	3.51111876470213e-14	3.18013577756702e-13
ENSG00000232756.7	ENSG00000232756	chr7	dexseq_prepare_annotation2.py	exon	.	+	.	RP5-1185I7.1	3	3.52986210132127e-14	3.19503078090297e-13
ENSG00000151422.36	ENSG00000151422	chr5	dexseq_prepare_annotation2.py	exon	.	+	.	FER	15	3.61579874276206e-14	3.27068639691743e-13
ENSG00000148985.ENSG00000250404.89	ENSG00000148985+ENSG00000250404	chr11	dexseq_prepare_annotation2.py	exon	.	+	.		72	3.63193925127926e-14	3.28315028677085e-13
ENSG00000137076.71	ENSG00000137076	chr9	dexseq_prepare_annotation2.py	exon	.	-	.	TLN1	13	3.66983638355394e-14	3.31525245227748e-13
ENSG00000181355.55	ENSG00000181355	chr6	dexseq_prepare_annotation2.py	exon	.	-	.	OFCC1	11	3.98602008429537e-14	3.5985478722051e-13
ENSG00000255275.ENSG00000159423.ENSG00000179002.ENSG00000169991.32	ENSG00000255275+ENSG00000159423+ENSG00000179002+ENSG00000169991	chr1	dexseq_prepare_annotation2.py	exon	.	-	.		10	4.03273717879403e-14	3.63836112892754e-13
ENSG00000127947.47	ENSG00000127947	chr7	dexseq_prepare_annotation2.py	exon	.	+	.	PTPN12	12	4.06205011973186e-14	3.66243079212919e-13
ENSG00000133687.36	ENSG00000133687	chr12	dexseq_prepare_annotation2.py	exon	.	-	.	TMTC1	25	4.1139411817289e-14	3.70681297793759e-13
ENSG00000142102.38	ENSG00000142102	chr11	dexseq_prepare_annotation2.py	exon	.	+	.	ATHL1	34	4.12630373754464e-14	3.71554409734995e-13
ENSG00000162438.9	ENSG00000162438	chr1	dexseq_prepare_annotation2.py	exon	.	+	.	CTRC	7	4.12944947785919e-14	3.71596997350656e-13
ENSG00000174996.30	ENSG00000174996	chr11	dexseq_prepare_annotation2.py	exon	.	+	.	KLC2	24	4.29136695023204e-14	3.85917688933222e-13
ENSG00000180229.63	ENSG00000180229	chr15	dexseq_prepare_annotation2.py	exon	.	-	.	HERC2P3	22	4.37021733826451e-14	3.92224662651033e-13
ENSG00000204764.67	ENSG00000204764	chr5	dexseq_prepare_annotation2.py	exon	.	+	.	RANBP17	32	4.37108987267493e-14	3.92224662651033e-13
ENSG00000123338.31	ENSG00000123338	chr12	dexseq_prepare_annotation2.py	exon	.	+	.	NCKAP1L	13	4.3722520921127e-14	3.92224662651033e-13
ENSG00000223509.16	ENSG00000223509	chr15	dexseq_prepare_annotation2.py	exon	.	-	.	RP11-632K20.7	14	4.37278448614761e-14	3.92224662651033e-13
ENSG00000122705.23	ENSG00000122705	chr9	dexseq_prepare_annotation2.py	exon	.	+	.	CLTA	8	4.41726944564559e-14	3.95959362364994e-13
ENSG00000156931.97	ENSG00000156931	chr3	dexseq_prepare_annotation2.py	exon	.	+	.	VPS8	50	4.44764466022218e-14	3.98425281643485e-13
ENSG00000152242.6	ENSG00000152242	chr18	dexseq_prepare_annotation2.py	exon	.	+	.	C18orf25	6	4.61091621227903e-14	4.12785370890633e-13
ENSG00000171759.44	ENSG00000171759	chr12	dexseq_prepare_annotation2.py	exon	.	-	.	PAH	8	4.64472452624765e-14	4.15544434288424e-13
ENSG00000020577.32	ENSG00000020577	chr14	dexseq_prepare_annotation2.py	exon	.	+	.	SAMD4A	7	4.8648235137669e-14	4.34955892681037e-13
ENSG00000172167.34	ENSG00000172167	chr8	dexseq_prepare_annotation2.py	exon	.	+	.	MTBP	27	5.01554822467065e-14	4.48143746578381e-13
ENSG00000004487.33	ENSG00000004487	chr1	dexseq_prepare_annotation2.py	exon	.	+	.	KDM1A	9	5.09110073057982e-14	4.54602270117221e-13
ENSG00000026103.33	ENSG00000026103	chr10	dexseq_prepare_annotation2.py	exon	.	+	.	FAS	13	5.10168244317147e-14	4.55254756145141e-13
ENSG00000103335.81	ENSG00000103335	chr16	dexseq_prepare_annotation2.py	exon	.	-	.	PIEZO1	27	5.16720201793511e-14	4.60805706576984e-13
ENSG00000204463.82	ENSG00000204463	chr6	dexseq_prepare_annotation2.py	exon	.	-	.	BAG6	19	5.21677878014015e-14	4.64928688335183e-13
ENSG00000172037.58	ENSG00000172037	chr3	dexseq_prepare_annotation2.py	exon	.	-	.	LAMB2	27	5.32512872740674e-14	4.74281003825342e-13
ENSG00000152092.24	ENSG00000152092	chr1	dexseq_prepare_annotation2.py	exon	.	-	.	ASTN1	14	5.54973624165178e-14	4.93969161124742e-13
ENSG00000266365.8	ENSG00000266365	chr17	dexseq_prepare_annotation2.py	exon	.	-	.	RP11-51L5.3	6	5.61424145849668e-14	4.9939090849315e-13
ENSG00000161800.67	ENSG00000161800	chr12	dexseq_prepare_annotation2.py	exon	.	-	.	RACGAP1	38	5.64091658040744e-14	5.01442859446322e-13
ENSG00000113966.20	ENSG00000113966	chr3	dexseq_prepare_annotation2.py	exon	.	+	.	ARL6	9	5.72004011081167e-14	5.08151550547058e-13
ENSG00000160219.16	ENSG00000160219	chrX	dexseq_prepare_annotation2.py	exon	.	-	.	GAB3	13	5.80843748787829e-14	5.1567500890148e-13
ENSG00000156642.35	ENSG00000156642	chr15	dexseq_prepare_annotation2.py	exon	.	-	.	NPTN	7	5.8375959424417e-14	5.17932969928315e-13
ENSG00000170949.23	ENSG00000170949	chr19	dexseq_prepare_annotation2.py	exon	.	-	.	ZNF160	7	5.99241441170757e-14	5.31329958966648e-13
ENSG00000061936.37	ENSG00000061936	chr12	dexseq_prepare_annotation2.py	exon	.	+	.	SFSWAP	12	6.26981624859358e-14	5.5557205420138e-13
ENSG00000174844.75	ENSG00000174844	chr3	dexseq_prepare_annotation2.py	exon	.	-	.	DNAH12	37	6.44882697548376e-14	5.71070327644272e-13
ENSG00000112038.34	ENSG00000112038	chr6	dexseq_prepare_annotation2.py	exon	.	+	.	OPRM1	20	6.62708027689216e-14	5.86481840163156e-13
ENSG00000129292.52	ENSG00000129292	chr8	dexseq_prepare_annotation2.py	exon	.	+	.	PHF20L1	12	6.76223637116176e-14	5.98062164556374e-13
ENSG00000255311.11	ENSG00000255311	chr11	dexseq_prepare_annotation2.py	exon	.	+	.	RP11-160H12.2	7	6.91978268387984e-14	6.11606730158814e-13
ENSG00000128585.42	ENSG00000128585	chr7	dexseq_prepare_annotation2.py	exon	.	+	.	MKLN1	23	6.988517676324e-14	6.17289461587882e-13
ENSG00000162367.13	ENSG00000162367	chr1	dexseq_prepare_annotation2.py	exon	.	-	.	TAL1	13	7.1138237412297e-14	6.27958676027406e-13
ENSG00000163581.17	ENSG00000163581	chr3	dexseq_prepare_annotation2.py	exon	.	-	.	SLC2A2	7	7.1316219093661e-14	6.29130326179676e-13
ENSG00000233917.15	ENSG00000233917	chr15	dexseq_prepare_annotation2.py	exon	.	-	.	POTEB	10	7.17140702062262e-14	6.3223888273758e-13
ENSG00000260411.ENSG00000078328.51	ENSG00000260411+ENSG00000078328	chr16	dexseq_prepare_annotation2.py	exon	.	+	.		11	7.75468947478212e-14	6.83228439593763e-13
ENSG00000158089.50	ENSG00000158089	chr2	dexseq_prepare_annotation2.py	exon	.	-	.	GALNT14	29	7.82865095895187e-14	6.89308006854387e-13
ENSG00000177337.10	ENSG00000177337	chr18	dexseq_prepare_annotation2.py	exon	.	+	.	DLGAP1-AS1	6	7.84012914289411e-14	6.89881743504157e-13
ENSG00000189229.15	ENSG00000189229	chr3	dexseq_prepare_annotation2.py	exon	.	+	.	AC069277.2	3	7.92704514021799e-14	6.97088605847253e-13
ENSG00000147206.37	ENSG00000147206	chrX	dexseq_prepare_annotation2.py	exon	.	-	.	NXF3	19	8.12391296776139e-14	7.13949190839359e-13
ENSG00000073584.ENSG00000213424.ENSG00000264058.19	ENSG00000073584+ENSG00000213424+ENSG00000264058	chr17	dexseq_prepare_annotation2.py	exon	.	-	.		11	8.1602436922492e-14	7.16688995914976e-13
ENSG00000166311.32	ENSG00000166311	chr11	dexseq_prepare_annotation2.py	exon	.	+	.	SMPD1	10	8.26778584380419e-14	7.25675672894001e-13
ENSG00000223773.15	ENSG00000223773	chrX	dexseq_prepare_annotation2.py	exon	.	+	.	CD99P1	8	8.30794471408884e-14	7.28740412365787e-13
ENSG00000228315.ENSG00000189269.ENSG00000244723.ENSG00000272578.ENSG00000234353.ENSG00000211683.ENSG00000273000.73	ENSG00000228315+ENSG00000189269+ENSG00000244723+ENSG00000272578+ENSG00000234353+ENSG00000211683+ENSG00000273000	chr22	dexseq_prepare_annotation2.py	exon	.	-	.		24	8.32576219020611e-14	7.29842823016617e-13
ENSG00000100883.35	ENSG00000100883	chr14	dexseq_prepare_annotation2.py	exon	.	+	.	SRP54	12	8.4572576905274e-14	7.40902669637066e-13
ENSG00000115020.54	ENSG00000115020	chr2	dexseq_prepare_annotation2.py	exon	.	+	.	PIKFYVE	21	8.58509795268149e-14	7.51563492389695e-13
ENSG00000141030.31	ENSG00000141030	chr17	dexseq_prepare_annotation2.py	exon	.	-	.	COPS3	21	8.58976040715835e-14	7.51563492389695e-13
ENSG00000067082.19	ENSG00000067082	chr10	dexseq_prepare_annotation2.py	exon	.	-	.	KLF6	4	8.74271063806517e-14	7.64464817616478e-13
ENSG00000125629.16	ENSG00000125629	chr2	dexseq_prepare_annotation2.py	exon	.	+	.	INSIG2	8	8.87977866579221e-14	7.759620539944e-13
ENSG00000177455.16	ENSG00000177455	chr16	dexseq_prepare_annotation2.py	exon	.	+	.	CD19	14	8.89837221432109e-14	7.77098422711722e-13
ENSG00000115241.22	ENSG00000115241	chr2	dexseq_prepare_annotation2.py	exon	.	-	.	PPM1G	15	8.92557761887352e-14	7.78984969461385e-13
ENSG00000198130.41	ENSG00000198130	chr2	dexseq_prepare_annotation2.py	exon	.	-	.	HIBCH	25	9.08290837048442e-14	7.92218789679077e-13
ENSG00000206561.ENSG00000206562.ENSG00000249786.89	ENSG00000206561+ENSG00000206562+ENSG00000249786	chr3	dexseq_prepare_annotation2.py	exon	.	-	.		21	9.17095417541829e-14	7.99061157650109e-13
ENSG00000135736.8	ENSG00000135736	chr16	dexseq_prepare_annotation2.py	exon	.	-	.	CCDC102A	8	9.17285195720041e-14	7.99061157650109e-13
ENSG00000166455.ENSG00000140905.ENSG00000260643.29	ENSG00000166455+ENSG00000140905+ENSG00000260643	chr16	dexseq_prepare_annotation2.py	exon	.	-	.		25	9.18339858833398e-14	7.99478964142814e-13
ENSG00000114439.75	ENSG00000114439	chr3	dexseq_prepare_annotation2.py	exon	.	+	.	BBX	50	9.24887030493251e-14	8.04674867643784e-13
ENSG00000132746.16	ENSG00000132746	chr11	dexseq_prepare_annotation2.py	exon	.	-	.	ALDH3B2	4	9.25717176502186e-14	8.04893427449024e-13
ENSG00000100266.ENSG00000242247.52	ENSG00000100266+ENSG00000242247	chr22	dexseq_prepare_annotation2.py	exon	.	-	.		9	9.39230016782196e-14	8.15958846097945e-13
ENSG00000164951.23	ENSG00000164951	chr8	dexseq_prepare_annotation2.py	exon	.	+	.	PDP1	8	9.39617429765381e-14	8.15958846097945e-13
ENSG00000052344.11	ENSG00000052344	chr16	dexseq_prepare_annotation2.py	exon	.	-	.	PRSS8	8	9.49109870787774e-14	8.23687548911512e-13
ENSG00000083845.26	ENSG00000083845	chr19	dexseq_prepare_annotation2.py	exon	.	+	.	RPS5	22	9.67754519206157e-14	8.39344421741934e-13
ENSG00000166226.36	ENSG00000166226	chr12	dexseq_prepare_annotation2.py	exon	.	+	.	CCT2	9	9.79421431668683e-14	8.4893367609038e-13
ENSG00000266994.ENSG00000168096.ENSG00000103199.101	ENSG00000266994+ENSG00000168096+ENSG00000103199	chr16	dexseq_prepare_annotation2.py	exon	.	-	.		77	9.81292312271315e-14	8.49860922213891e-13
ENSG00000163520.31	ENSG00000163520	chr3	dexseq_prepare_annotation2.py	exon	.	+	.	FBLN2	18	9.81713760393806e-14	8.49860922213891e-13
ENSG00000164038.ENSG00000164039.66	ENSG00000164038+ENSG00000164039	chr4	dexseq_prepare_annotation2.py	exon	.	-	.		4	9.99228852524459e-14	8.64485297862325e-13
ENSG00000113597.ENSG00000253251.40	ENSG00000113597+ENSG00000253251	chr5	dexseq_prepare_annotation2.py	exon	.	+	.		5	1.02396391924829e-13	8.85333978190858e-13
ENSG00000263142.ENSG00000262633.ENSG00000108433.23	ENSG00000263142+ENSG00000262633+ENSG00000108433	chr17	dexseq_prepare_annotation2.py	exon	.	+	.		16	1.03071014027801e-13	8.9061299442419e-13
ENSG00000167996.23	ENSG00000167996	chr11	dexseq_prepare_annotation2.py	exon	.	-	.	FTH1	9	1.0345079644518e-13	8.93339393153626e-13
ENSG00000198015.25	ENSG00000198015	chr12	dexseq_prepare_annotation2.py	exon	.	+	.	MRPL42	5	1.0506409430456e-13	9.06707699016946e-13
ENSG00000185420.41	ENSG00000185420	chr1	dexseq_prepare_annotation2.py	exon	.	-	.	SMYD3	14	1.06257282638395e-13	9.16436104541938e-13
ENSG00000143977.21	ENSG00000143977	chr2	dexseq_prepare_annotation2.py	exon	.	-	.	SNRPG	17	1.09322887752882e-13	9.41941140436181e-13
ENSG00000184867.31	ENSG00000184867	chrX	dexseq_prepare_annotation2.py	exon	.	-	.	ARMCX2	7	1.09349996451413e-13	9.41941140436181e-13
ENSG00000170515.ENSG00000257411.ENSG00000065361.112	ENSG00000170515+ENSG00000257411+ENSG00000065361	chr12	dexseq_prepare_annotation2.py	exon	.	+	.		27	1.12199207720751e-13	9.65885811109348e-13
ENSG00000120519.30	ENSG00000120519	chr4	dexseq_prepare_annotation2.py	exon	.	-	.	SLC10A7	4	1.15354880393295e-13	9.92437439423256e-13
ENSG00000151617.15	ENSG00000151617	chr4	dexseq_prepare_annotation2.py	exon	.	+	.	EDNRA	10	1.16991709131617e-13	1.00589717505063e-12
ENSG00000196352.36	ENSG00000196352	chr1	dexseq_prepare_annotation2.py	exon	.	+	.	CD55	29	1.20684580773923e-13	1.03700724752772e-12
ENSG00000267796.ENSG00000188223.ENSG00000205155.40	ENSG00000267796+ENSG00000188223+ENSG00000205155	chr19	dexseq_prepare_annotation2.py	exon	.	+	.		5	1.22015181527069e-13	1.04779312462683e-12
ENSG00000141665.38	ENSG00000141665	chr18	dexseq_prepare_annotation2.py	exon	.	-	.	FBXO15	25	1.2250466180168e-13	1.05094290549421e-12
ENSG00000105982.24	ENSG00000105982	chr7	dexseq_prepare_annotation2.py	exon	.	+	.	RNF32	6	1.22533154700865e-13	1.05094290549421e-12
ENSG00000263711.20	ENSG00000263711	chr18	dexseq_prepare_annotation2.py	exon	.	-	.	RP11-169F17.1	15	1.22830269190514e-13	1.05284169701339e-12
ENSG00000260037.8	ENSG00000260037	chr15	dexseq_prepare_annotation2.py	exon	.	+	.	CTD-2524L6.3	6	1.27642122006678e-13	1.09341245980212e-12
ENSG00000214940.ENSG00000205746.ENSG00000233024.ENSG00000254681.130	ENSG00000214940+ENSG00000205746+ENSG00000233024+ENSG00000254681	chr16	dexseq_prepare_annotation2.py	exon	.	-	.		16	1.33615667700413e-13	1.14283102686227e-12
ENSG00000136718.36	ENSG00000136718	chr2	dexseq_prepare_annotation2.py	exon	.	+	.	IMP4	4	1.33646082676827e-13	1.14283102686227e-12
ENSG00000188037.26	ENSG00000188037	chr7	dexseq_prepare_annotation2.py	exon	.	+	.	CLCN1	14	1.33657717735601e-13	1.14283102686227e-12
ENSG00000164512.22	ENSG00000164512	chr5	dexseq_prepare_annotation2.py	exon	.	-	.	ANKRD55	7	1.34929745221281e-13	1.15299830842745e-12
ENSG00000138385.32	ENSG00000138385	chr2	dexseq_prepare_annotation2.py	exon	.	+	.	SSB	18	1.36647841308598e-13	1.16696249245297e-12
ENSG00000197360.10	ENSG00000197360	chr19	dexseq_prepare_annotation2.py	exon	.	-	.	ZNF98	4	1.38012315049504e-13	1.17789147706154e-12
ENSG00000108799.17	ENSG00000108799	chr17	dexseq_prepare_annotation2.py	exon	.	-	.	EZH1	4	1.45941122343776e-13	1.24479719260461e-12
ENSG00000166960.46	ENSG00000166960	chr18	dexseq_prepare_annotation2.py	exon	.	-	.	CCDC178	30	1.52665439024558e-13	1.30135352468328e-12
ENSG00000005882.39	ENSG00000005882	chr17	dexseq_prepare_annotation2.py	exon	.	+	.	PDK2	9	1.53218951390658e-13	1.30527149582372e-12
ENSG00000096006.17	ENSG00000096006	chr6	dexseq_prepare_annotation2.py	exon	.	-	.	CRISP3	11	1.54497817261066e-13	1.31536016741004e-12
ENSG00000189430.22	ENSG00000189430	chr19	dexseq_prepare_annotation2.py	exon	.	+	.	NCR1	12	1.54758913871026e-13	1.31677673167006e-12
ENSG00000164458.16	ENSG00000164458	chr6	dexseq_prepare_annotation2.py	exon	.	-	.	T	3	1.57090395667894e-13	1.33579680181696e-12
ENSG00000155893.39	ENSG00000155893	chr3	dexseq_prepare_annotation2.py	exon	.	+	.	ACPL2	18	1.57569823919604e-13	1.33905456109673e-12
ENSG00000163539.95	ENSG00000163539	chr3	dexseq_prepare_annotation2.py	exon	.	-	.	CLASP2	46	1.58165335432358e-13	1.3432942324472e-12
ENSG00000137486.35	ENSG00000137486	chr11	dexseq_prepare_annotation2.py	exon	.	-	.	ARRB1	21	1.63371401955949e-13	1.38666214981292e-12
ENSG00000216829.4	ENSG00000216829	chr9	dexseq_prepare_annotation2.py	exon	.	+	.	BX005214.1	5	1.64344342859715e-13	1.39406918778439e-12
ENSG00000063601.40	ENSG00000063601	chrX	dexseq_prepare_annotation2.py	exon	.	+	.	MTMR1	25	1.65913163846708e-13	1.40651872985413e-12
ENSG00000133256.42	ENSG00000133256	chr4	dexseq_prepare_annotation2.py	exon	.	+	.	PDE6B	22	1.70436414664734e-13	1.44398383490786e-12
ENSG00000006062.23	ENSG00000006062	chr17	dexseq_prepare_annotation2.py	exon	.	-	.	MAP3K14	16	1.73933374628379e-13	1.47271358554102e-12
ENSG00000196865.ENSG00000234631.14	ENSG00000196865+ENSG00000234631	chr10	dexseq_prepare_annotation2.py	exon	.	+	.		10	1.75937914100599e-13	1.48877956161937e-12
ENSG00000129993.33	ENSG00000129993	chr16	dexseq_prepare_annotation2.py	exon	.	-	.	CBFA2T3	17	1.77045183194662e-13	1.49723794522834e-12
ENSG00000181378.48	ENSG00000181378	chr2	dexseq_prepare_annotation2.py	exon	.	-	.	CCDC108	16	1.78141441324367e-13	1.50559298403202e-12
ENSG00000159685.24	ENSG00000159685	chr3	dexseq_prepare_annotation2.py	exon	.	+	.	CHCHD6	15	1.79637159136678e-13	1.51731192191813e-12
ENSG00000174744.17	ENSG00000174744	chr11	dexseq_prepare_annotation2.py	exon	.	-	.	BRMS1	8	1.80209024719912e-13	1.52121801498539e-12
ENSG00000163728.20	ENSG00000163728	chr3	dexseq_prepare_annotation2.py	exon	.	+	.	TTC14	16	1.83772298124945e-13	1.55035574079558e-12
ENSG00000100297.37	ENSG00000100297	chr22	dexseq_prepare_annotation2.py	exon	.	+	.	MCM5	10	1.87068066225394e-13	1.57720274392459e-12
ENSG00000265371.ENSG00000094916.15	ENSG00000265371+ENSG00000094916	chr12	dexseq_prepare_annotation2.py	exon	.	-	.		3	1.88914185620205e-13	1.59180237738043e-12
ENSG00000095981.13	ENSG00000095981	chr6	dexseq_prepare_annotation2.py	exon	.	-	.	KCNK16	6	1.9489593313604e-13	1.64121027158714e-12
ENSG00000175215.17	ENSG00000175215	chr12	dexseq_prepare_annotation2.py	exon	.	-	.	CTDSP2	10	1.98793273309761e-13	1.67301627047555e-12
ENSG00000128683.42	ENSG00000128683	chr2	dexseq_prepare_annotation2.py	exon	.	+	.	GAD1	16	1.99253836782159e-13	1.67587785407281e-12
ENSG00000263136.ENSG00000185928.ENSG00000013364.67	ENSG00000263136+ENSG00000185928+ENSG00000013364	chr16	dexseq_prepare_annotation2.py	exon	.	+	.		31	2.1440247971425e-13	1.80219932011319e-12
ENSG00000104375.54	ENSG00000104375	chr8	dexseq_prepare_annotation2.py	exon	.	-	.	STK3	28	2.20775816721215e-13	1.85465025974324e-12
ENSG00000177595.23	ENSG00000177595	chr11	dexseq_prepare_annotation2.py	exon	.	-	.	PIDD	6	2.23554114757142e-13	1.87685559025879e-12
ENSG00000140470.40	ENSG00000140470	chr15	dexseq_prepare_annotation2.py	exon	.	-	.	ADAMTS17	10	2.25936091825055e-13	1.8957088018369e-12
ENSG00000156265.33	ENSG00000156265	chr21	dexseq_prepare_annotation2.py	exon	.	+	.	MAP3K7CL	10	2.27681287679615e-13	1.90919960350403e-12
ENSG00000175426.14	ENSG00000175426	chr5	dexseq_prepare_annotation2.py	exon	.	-	.	PCSK1	6	2.48868991049031e-13	2.08560915163031e-12
ENSG00000233382.7	ENSG00000233382	chrX	dexseq_prepare_annotation2.py	exon	.	-	.	NKAPP1	5	2.55652022560832e-13	2.14116269256822e-12
ENSG00000204745.27	ENSG00000204745	chr2	dexseq_prepare_annotation2.py	exon	.	+	.	AC083899.3	21	2.55920920293655e-13	2.14212435571504e-12
ENSG00000011114.24	ENSG00000011114	chr14	dexseq_prepare_annotation2.py	exon	.	-	.	BTBD7	6	2.56291010886867e-13	2.14393136243087e-12
ENSG00000134516.82	ENSG00000134516	chr5	dexseq_prepare_annotation2.py	exon	.	+	.	DOCK2	21	2.59296973038264e-13	2.16777258938725e-12
ENSG00000115806.26	ENSG00000115806	chr2	dexseq_prepare_annotation2.py	exon	.	+	.	GORASP2	12	2.68407191445954e-13	2.24258724920258e-12
ENSG00000140400.118	ENSG00000140400	chr15	dexseq_prepare_annotation2.py	exon	.	-	.	MAN2C1	30	2.69565137591239e-13	2.25090937413273e-12
ENSG00000151725.24	ENSG00000151725	chr4	dexseq_prepare_annotation2.py	exon	.	-	.	CENPU	16	2.72869045961812e-13	2.27712985954806e-12
ENSG00000084774.66	ENSG00000084774	chr2	dexseq_prepare_annotation2.py	exon	.	+	.	CAD	46	2.75641365066974e-13	2.29888536204327e-12
ENSG00000117448.34	ENSG00000117448	chr1	dexseq_prepare_annotation2.py	exon	.	+	.	AKR1A1	4	2.78831142864944e-13	2.32409435206914e-12
ENSG00000172348.8	ENSG00000172348	chr6	dexseq_prepare_annotation2.py	exon	.	-	.	RCAN2	6	2.85616295968053e-13	2.3792231053588e-12
ENSG00000257067.5	ENSG00000257067	chr11	dexseq_prepare_annotation2.py	exon	.	+	.	AP000797.4	4	2.90533431249954e-13	2.4187343081845e-12
ENSG00000197283.ENSG00000264085.34	ENSG00000197283+ENSG00000264085	chr6	dexseq_prepare_annotation2.py	exon	.	+	.		12	2.91303500379696e-13	2.42369393523574e-12
ENSG00000075142.26	ENSG00000075142	chr7	dexseq_prepare_annotation2.py	exon	.	-	.	SRI	17	2.91535989593536e-13	2.4241775498319e-12
ENSG00000120699.33	ENSG00000120699	chr13	dexseq_prepare_annotation2.py	exon	.	+	.	EXOSC8	20	2.9871538124846e-13	2.48239088194701e-12
ENSG00000132906.30	ENSG00000132906	chr1	dexseq_prepare_annotation2.py	exon	.	-	.	CASP9	22	3.02279683642662e-13	2.51051041916603e-12
ENSG00000133243.29	ENSG00000133243	chr19	dexseq_prepare_annotation2.py	exon	.	-	.	BTBD2	26	3.04297318225684e-13	2.52575857629354e-12
ENSG00000086504.27	ENSG00000086504	chr16	dexseq_prepare_annotation2.py	exon	.	-	.	MRPL28	4	3.07218512283214e-13	2.54848387605819e-12
ENSG00000114859.12	ENSG00000114859	chr3	dexseq_prepare_annotation2.py	exon	.	-	.	CLCN2	11	3.0765578784323e-13	2.55058939677068e-12
ENSG00000140983.87	ENSG00000140983	chr16	dexseq_prepare_annotation2.py	exon	.	+	.	RHOT2	65	3.0803921409846e-13	2.55224624172282e-12
ENSG00000118160.24	ENSG00000118160	chr19	dexseq_prepare_annotation2.py	exon	.	-	.	SLC8A2	18	3.1003017189977e-13	2.56721231680911e-12
ENSG00000117245.29	ENSG00000117245	chr1	dexseq_prepare_annotation2.py	exon	.	-	.	KIF17	17	3.11005329184899e-13	2.57375422122479e-12
ENSG00000152818.91	ENSG00000152818	chr6	dexseq_prepare_annotation2.py	exon	.	+	.	UTRN	34	3.14400687130596e-13	2.60028938660798e-12
ENSG00000127824.19	ENSG00000127824	chr2	dexseq_prepare_annotation2.py	exon	.	-	.	TUBA4A	8	3.1458582667587e-13	2.60028938660798e-12
ENSG00000156858.38	ENSG00000156858	chr16	dexseq_prepare_annotation2.py	exon	.	+	.	PRR14	8	3.19600899637075e-13	2.64017308832695e-12
ENSG00000187243.ENSG00000221705.45	ENSG00000187243+ENSG00000221705	chrX	dexseq_prepare_annotation2.py	exon	.	-	.		11	3.31359751167973e-13	2.73568564162015e-12
ENSG00000165138.32	ENSG00000165138	chr9	dexseq_prepare_annotation2.py	exon	.	-	.	ANKS6	7	3.42447547165396e-13	2.82554792180445e-12
ENSG00000105048.40	ENSG00000105048	chr19	dexseq_prepare_annotation2.py	exon	.	-	.	TNNT1	24	3.46860505479587e-13	2.86026192626494e-12
ENSG00000175600.30	ENSG00000175600	chr7	dexseq_prepare_annotation2.py	exon	.	+	.	SUGCT	24	3.47172656113577e-13	2.86113896736637e-12
ENSG00000213221.ENSG00000187796.35	ENSG00000213221+ENSG00000187796	chr9	dexseq_prepare_annotation2.py	exon	.	-	.		11	3.60725346801565e-13	2.97106901456289e-12
ENSG00000174106.18	ENSG00000174106	chr12	dexseq_prepare_annotation2.py	exon	.	+	.	LEMD3	16	3.65525458152802e-13	3.00882205133121e-12
ENSG00000141867.43	ENSG00000141867	chr19	dexseq_prepare_annotation2.py	exon	.	-	.	BRD4	8	3.6937689697001e-13	3.0387260346592e-12
ENSG00000149806.ENSG00000162298.74	ENSG00000149806+ENSG00000162298	chr11	dexseq_prepare_annotation2.py	exon	.	-	.		54	3.70954485388905e-13	3.04989959217147e-12
ENSG00000213123.ENSG00000145107.ENSG00000273331.ENSG00000161217.ENSG00000272741.26	ENSG00000213123+ENSG00000145107+ENSG00000273331+ENSG00000161217+ENSG00000272741	chr3	dexseq_prepare_annotation2.py	exon	.	-	.		5	3.79112157394805e-13	3.11512785121748e-12
ENSG00000135365.60	ENSG00000135365	chr11	dexseq_prepare_annotation2.py	exon	.	-	.	PHF21A	22	3.80683303544486e-13	3.12619017671529e-12
ENSG00000197969.92	ENSG00000197969	chr9	dexseq_prepare_annotation2.py	exon	.	+	.	VPS13A	7	3.83029099623947e-13	3.14359714998331e-12
ENSG00000188656.ENSG00000229549.18	ENSG00000188656+ENSG00000229549	chrY	dexseq_prepare_annotation2.py	exon	.	+	.		16	3.85115522196623e-13	3.15885610920333e-12
ENSG00000259784.ENSG00000162066.ENSG00000162065.ENSG00000185883.ENSG00000260272.86	ENSG00000259784+ENSG00000162066+ENSG00000162065+ENSG00000185883+ENSG00000260272	chr16	dexseq_prepare_annotation2.py	exon	.	+	.		34	3.90139099223957e-13	3.19817446728224e-12
ENSG00000125734.51	ENSG00000125734	chr19	dexseq_prepare_annotation2.py	exon	.	-	.	GPR108	14	4.00129051842375e-13	3.27813447717415e-12
ENSG00000134255.17	ENSG00000134255	chr1	dexseq_prepare_annotation2.py	exon	.	+	.	CEPT1	8	4.03323130956862e-13	3.30235658992536e-12
ENSG00000106013.19	ENSG00000106013	chr7	dexseq_prepare_annotation2.py	exon	.	+	.	ANKRD7	8	4.04261287797674e-13	3.30808986712835e-12
ENSG00000142208.56	ENSG00000142208	chr14	dexseq_prepare_annotation2.py	exon	.	-	.	AKT1	5	4.07970542517231e-13	3.33647908977474e-12
ENSG00000134215.56	ENSG00000134215	chr1	dexseq_prepare_annotation2.py	exon	.	-	.	VAV3	15	4.11540044141506e-13	3.36369267119304e-12
ENSG00000155542.24	ENSG00000155542	chr5	dexseq_prepare_annotation2.py	exon	.	+	.	SETD9	15	4.12870267532068e-13	3.372582449764e-12
ENSG00000255507.15	ENSG00000255507	chr11	dexseq_prepare_annotation2.py	exon	.	-	.	RP11-535A19.2	7	4.17261163870233e-13	3.40644859735047e-12
ENSG00000095321.31	ENSG00000095321	chr9	dexseq_prepare_annotation2.py	exon	.	-	.	CRAT	25	4.18968032635766e-13	3.41837591416377e-12
ENSG00000120903.33	ENSG00000120903	chr8	dexseq_prepare_annotation2.py	exon	.	-	.	CHRNA2	9	4.20439581234313e-13	3.42837038000039e-12
ENSG00000082153.36	ENSG00000082153	chr2	dexseq_prepare_annotation2.py	exon	.	+	.	BZW1	2	4.22773176464743e-13	3.44537835427276e-12
ENSG00000140105.66	ENSG00000140105	chr14	dexseq_prepare_annotation2.py	exon	.	-	.	WARS	40	4.25347535713697e-13	3.46432735150998e-12
ENSG00000236951.9	ENSG00000236951	chrY	dexseq_prepare_annotation2.py	exon	.	-	.	AC007359.6	2	4.33394868423043e-13	3.52780377967539e-12
ENSG00000185359.61	ENSG00000185359	chr17	dexseq_prepare_annotation2.py	exon	.	+	.	HGS	3	4.44096547513526e-13	3.61279947342338e-12
ENSG00000073464.15	ENSG00000073464	chrX	dexseq_prepare_annotation2.py	exon	.	+	.	CLCN4	7	4.5479595324596e-13	3.69767727367168e-12
ENSG00000240240.ENSG00000223839.ENSG00000183148.53	ENSG00000240240+ENSG00000223839+ENSG00000183148	chr9	dexseq_prepare_annotation2.py	exon	.	+	.		40	4.70153270788994e-13	3.82030445574482e-12
ENSG00000179583.36	ENSG00000179583	chr16	dexseq_prepare_annotation2.py	exon	.	+	.	CIITA	2	4.84518697648058e-13	3.93247690937717e-12
ENSG00000215127.6	ENSG00000215127	chr4	dexseq_prepare_annotation2.py	exon	.	-	.	SYT14L	6	4.84669052622743e-13	3.93247690937717e-12
ENSG00000266374.ENSG00000138604.5	ENSG00000266374+ENSG00000138604	chr15	dexseq_prepare_annotation2.py	exon	.	+	.		6	4.84806546980685e-13	3.93247690937717e-12
ENSG00000132153.38	ENSG00000132153	chr3	dexseq_prepare_annotation2.py	exon	.	+	.	DHX30	26	4.86847266228856e-13	3.94672742995906e-12
ENSG00000010361.52	ENSG00000010361	chr19	dexseq_prepare_annotation2.py	exon	.	-	.	FUZ	3	4.89336080812542e-13	3.96459180159486e-12
ENSG00000258941.ENSG00000150527.ENSG00000150526.45	ENSG00000258941+ENSG00000150527+ENSG00000150526	chr14	dexseq_prepare_annotation2.py	exon	.	+	.		6	5.06390531348838e-13	4.10037714463768e-12
ENSG00000169432.37	ENSG00000169432	chr2	dexseq_prepare_annotation2.py	exon	.	-	.	SCN9A	20	5.07407942113578e-13	4.106223876138e-12
ENSG00000148219.38	ENSG00000148219	chr9	dexseq_prepare_annotation2.py	exon	.	-	.	ASTN2	32	5.1843149886279e-13	4.192991930593e-12
ENSG00000255157.4	ENSG00000255157	chr11	dexseq_prepare_annotation2.py	exon	.	+	.	CTD-2313N18.8	3	5.25453411682611e-13	4.24731324571125e-12
ENSG00000166451.25	ENSG00000166451	chr16	dexseq_prepare_annotation2.py	exon	.	+	.	CENPN	18	5.29034996302095e-13	4.27377893874958e-12
ENSG00000053747.89	ENSG00000053747	chr18	dexseq_prepare_annotation2.py	exon	.	+	.	LAMA3	37	5.29462185318632e-13	4.27474608738963e-12
ENSG00000130956.7	ENSG00000130956	chr9	dexseq_prepare_annotation2.py	exon	.	+	.	HABP4	4	5.38760963670779e-13	4.34729754957333e-12
ENSG00000140090.34	ENSG00000140090	chr14	dexseq_prepare_annotation2.py	exon	.	+	.	SLC24A4	19	5.4101155508821e-13	4.3629255512711e-12
ENSG00000163071.19	ENSG00000163071	chr4	dexseq_prepare_annotation2.py	exon	.	+	.	SPATA18	4	5.43944942257922e-13	4.3840385693982e-12
ENSG00000114127.71	ENSG00000114127	chr3	dexseq_prepare_annotation2.py	exon	.	-	.	XRN1	31	5.51991398869899e-13	4.44631310457022e-12
ENSG00000156467.28	ENSG00000156467	chr8	dexseq_prepare_annotation2.py	exon	.	-	.	UQCRB	24	5.5237191265184e-13	4.44680179594588e-12
ENSG00000158125.36	ENSG00000158125	chr2	dexseq_prepare_annotation2.py	exon	.	-	.	XDH	23	5.56538317559067e-13	4.47775013253687e-12
ENSG00000055208.ENSG00000228408.17	ENSG00000055208+ENSG00000228408	chr6	dexseq_prepare_annotation2.py	exon	.	+	.		11	5.70081783215264e-13	4.58406421749093e-12
ENSG00000105607.45	ENSG00000105607	chr19	dexseq_prepare_annotation2.py	exon	.	+	.	GCDH	29	5.70781116149827e-13	4.58703459990233e-12
ENSG00000183911.1	ENSG00000183911	chrX	dexseq_prepare_annotation2.py	exon	.	+	.	RPL21P132	2	5.78799433201014e-13	4.64878597330658e-12
ENSG00000150991.36	ENSG00000150991	chr12	dexseq_prepare_annotation2.py	exon	.	-	.	UBC	16	5.81842693417767e-13	4.67053058117045e-12
ENSG00000239520.ENSG00000006125.52	ENSG00000239520+ENSG00000006125	chr17	dexseq_prepare_annotation2.py	exon	.	+	.		30	5.82382544542166e-13	4.6721664839987e-12
ENSG00000148516.58	ENSG00000148516	chr10	dexseq_prepare_annotation2.py	exon	.	+	.	ZEB1	12	5.97449137113407e-13	4.79027413684412e-12
ENSG00000233901.11	ENSG00000233901	chr9	dexseq_prepare_annotation2.py	exon	.	+	.	RP11-65J3.1	9	6.00319636165276e-13	4.81051521706388e-12
ENSG00000158062.43	ENSG00000158062	chr1	dexseq_prepare_annotation2.py	exon	.	-	.	UBXN11	24	6.16848926307745e-13	4.94012132629988e-12
ENSG00000144504.55	ENSG00000144504	chr2	dexseq_prepare_annotation2.py	exon	.	-	.	ANKMY1	8	6.33626233330816e-13	5.07156334024084e-12
ENSG00000119408.27	ENSG00000119408	chr9	dexseq_prepare_annotation2.py	exon	.	+	.	NEK6	21	6.46134231254834e-13	5.16808788176337e-12
ENSG00000167723.ENSG00000141255.76	ENSG00000167723+ENSG00000141255	chr17	dexseq_prepare_annotation2.py	exon	.	-	.		7	6.46429175457563e-13	5.16808788176337e-12
ENSG00000178222.ENSG00000251639.42	ENSG00000178222+ENSG00000251639	chr4	dexseq_prepare_annotation2.py	exon	.	-	.		18	6.73078351323404e-13	5.37805075772947e-12
ENSG00000118518.20	ENSG00000118518	chr6	dexseq_prepare_annotation2.py	exon	.	+	.	RNF146	14	6.81666634512253e-13	5.44354464079486e-12
ENSG00000137822.47	ENSG00000137822	chr15	dexseq_prepare_annotation2.py	exon	.	+	.	TUBGCP4	16	6.83869405739034e-13	5.45793332550223e-12
ENSG00000176463.35	ENSG00000176463	chr15	dexseq_prepare_annotation2.py	exon	.	+	.	SLCO3A1	11	6.84253598960684e-13	5.45793332550223e-12
ENSG00000185324.24	ENSG00000185324	chr16	dexseq_prepare_annotation2.py	exon	.	+	.	CDK10	7	6.84906790984151e-13	5.46001096046597e-12
ENSG00000268006.3	ENSG00000268006	chr19	dexseq_prepare_annotation2.py	exon	.	-	.	PTOV1-AS1	2	6.89729169166427e-13	5.49530351800621e-12
ENSG00000063176.35	ENSG00000063176	chr19	dexseq_prepare_annotation2.py	exon	.	+	.	SPHK2	16	7.11829499289321e-13	5.66813604159189e-12
ENSG00000151834.36	ENSG00000151834	chr4	dexseq_prepare_annotation2.py	exon	.	-	.	GABRA2	12	7.33651806848383e-13	5.83855814001893e-12
ENSG00000153802.24	ENSG00000153802	chr4	dexseq_prepare_annotation2.py	exon	.	-	.	TMPRSS11D	15	7.46531398624697e-13	5.93765791480501e-12
ENSG00000137504.23	ENSG00000137504	chr11	dexseq_prepare_annotation2.py	exon	.	-	.	CREBZF	12	7.75547830622736e-13	6.16491794691132e-12
ENSG00000187555.54	ENSG00000187555	chr16	dexseq_prepare_annotation2.py	exon	.	-	.	USP7	26	7.77541959376034e-13	6.17723763497429e-12
ENSG00000146221.8	ENSG00000146221	chr6	dexseq_prepare_annotation2.py	exon	.	-	.	TCTE1	9	7.90167150080619e-13	6.27395424761328e-12
ENSG00000151240.39	ENSG00000151240	chr10	dexseq_prepare_annotation2.py	exon	.	-	.	DIP2C	10	8.12155494859331e-13	6.44486178369251e-12
ENSG00000250318.ENSG00000167065.7	ENSG00000250318+ENSG00000167065	chr22	dexseq_prepare_annotation2.py	exon	.	-	.		2	8.28336400094382e-13	6.56951567057171e-12
ENSG00000125864.18	ENSG00000125864	chr20	dexseq_prepare_annotation2.py	exon	.	-	.	BFSP1	6	8.33423547203261e-13	6.6060932592742e-12
ENSG00000261556.23	ENSG00000261556	chr16	dexseq_prepare_annotation2.py	exon	.	-	.	RP11-296I10.6	17	8.66737433601589e-13	6.8662396235686e-12
ENSG00000140678.46	ENSG00000140678	chr16	dexseq_prepare_annotation2.py	exon	.	+	.	ITGAX	20	8.85877985109743e-13	7.01387336388426e-12
ENSG00000163510.14	ENSG00000163510	chr2	dexseq_prepare_annotation2.py	exon	.	-	.	CWC22	2	8.96267102696202e-13	7.09208965781747e-12
ENSG00000196663.ENSG00000212330.36	ENSG00000196663+ENSG00000212330	chr14	dexseq_prepare_annotation2.py	exon	.	+	.		27	9.21516029741929e-13	7.28773456285668e-12
ENSG00000103540.32	ENSG00000103540	chr16	dexseq_prepare_annotation2.py	exon	.	+	.	CCP110	21	9.3051643167253e-13	7.35472993151972e-12
ENSG00000077380.52	ENSG00000077380	chr2	dexseq_prepare_annotation2.py	exon	.	+	.	DYNC1I2	27	9.53641262918967e-13	7.53322413543318e-12
ENSG00000185187.53	ENSG00000185187	chr11	dexseq_prepare_annotation2.py	exon	.	-	.	SIGIRR	28	9.68652343312549e-13	7.6474579949315e-12
ENSG00000166147.82	ENSG00000166147	chr15	dexseq_prepare_annotation2.py	exon	.	-	.	FBN1	33	9.69567489712811e-13	7.65033871139456e-12
ENSG00000198384.ENSG00000244471.49	ENSG00000198384+ENSG00000244471	chr13	dexseq_prepare_annotation2.py	exon	.	+	.		23	1.0038496744423e-12	7.91634828347776e-12
ENSG00000127124.24	ENSG00000127124	chr1	dexseq_prepare_annotation2.py	exon	.	-	.	HIVEP3	7	1.00759906359968e-12	7.94141144060452e-12
ENSG00000140553.49	ENSG00000140553	chr15	dexseq_prepare_annotation2.py	exon	.	+	.	UNC45A	9	1.03930270302204e-12	8.18664333151014e-12
ENSG00000113448.72	ENSG00000113448	chr5	dexseq_prepare_annotation2.py	exon	.	-	.	PDE4D	21	1.05206957861783e-12	8.28251605409041e-12
ENSG00000164898.ENSG00000269955.ENSG00000146963.43	ENSG00000164898+ENSG00000269955+ENSG00000146963	chr7	dexseq_prepare_annotation2.py	exon	.	+	.		25	1.05667665795423e-12	8.31407785825558e-12
ENSG00000149196.21	ENSG00000149196	chr11	dexseq_prepare_annotation2.py	exon	.	+	.	C11orf73	16	1.07703685416974e-12	8.46948155176581e-12
ENSG00000135100.33	ENSG00000135100	chr12	dexseq_prepare_annotation2.py	exon	.	+	.	HNF1A	3	1.10089537255547e-12	8.65220371093202e-12
ENSG00000133026.57	ENSG00000133026	chr17	dexseq_prepare_annotation2.py	exon	.	-	.	MYH10	31	1.13172065710942e-12	8.88944197502389e-12
ENSG00000197410.33	ENSG00000197410	chr4	dexseq_prepare_annotation2.py	exon	.	-	.	DCHS2	4	1.14791355643076e-12	9.01154273012809e-12
ENSG00000225241.40	ENSG00000225241	chr1	dexseq_prepare_annotation2.py	exon	.	+	.	RP11-640M9.2	6	1.15057214278603e-12	9.02731630990643e-12
ENSG00000110888.47	ENSG00000110888	chr12	dexseq_prepare_annotation2.py	exon	.	-	.	CAPRIN2	7	1.1706714368242e-12	9.17983360753912e-12
ENSG00000005187.44	ENSG00000005187	chr16	dexseq_prepare_annotation2.py	exon	.	+	.	ACSM3	7	1.18361050817328e-12	9.27606363874469e-12
ENSG00000169604.20	ENSG00000169604	chr2	dexseq_prepare_annotation2.py	exon	.	+	.	ANTXR1	9	1.2012901806411e-12	9.40931683462149e-12
ENSG00000078304.80	ENSG00000078304	chr14	dexseq_prepare_annotation2.py	exon	.	+	.	PPP2R5C	4	1.23547389077838e-12	9.66786627905697e-12
ENSG00000175115.55	ENSG00000175115	chr11	dexseq_prepare_annotation2.py	exon	.	+	.	PACS1	27	1.23569002214517e-12	9.66786627905697e-12
ENSG00000125450.72	ENSG00000125450	chr17	dexseq_prepare_annotation2.py	exon	.	+	.	NUP85	11	1.25520518958167e-12	9.81502685644201e-12
ENSG00000143466.25	ENSG00000143466	chr1	dexseq_prepare_annotation2.py	exon	.	+	.	IKBKE	10	1.30334138794435e-12	1.01856971987579e-11
ENSG00000092199.77	ENSG00000092199	chr14	dexseq_prepare_annotation2.py	exon	.	-	.	HNRNPC	34	1.3379115626596e-12	1.04499912672227e-11
ENSG00000119943.ENSG00000221419.13	ENSG00000119943+ENSG00000221419	chr10	dexseq_prepare_annotation2.py	exon	.	-	.		11	1.33900962672756e-12	1.04526955869698e-11
ENSG00000059758.39	ENSG00000059758	chr12	dexseq_prepare_annotation2.py	exon	.	-	.	CDK17	30	1.34940894154253e-12	1.05279643738865e-11
ENSG00000100354.37	ENSG00000100354	chr22	dexseq_prepare_annotation2.py	exon	.	+	.	TNRC6B	4	1.36893613164911e-12	1.06743236333806e-11
ENSG00000105321.20	ENSG00000105321	chr19	dexseq_prepare_annotation2.py	exon	.	+	.	CCDC9	17	1.41851838735e-12	1.10547427911026e-11
ENSG00000133226.69	ENSG00000133226	chr1	dexseq_prepare_annotation2.py	exon	.	+	.	SRRM1	33	1.43858629728852e-12	1.12048545048752e-11
ENSG00000223518.8	ENSG00000223518	chr15	dexseq_prepare_annotation2.py	exon	.	-	.	CSNK1A1P1	5	1.44666925055996e-12	1.1261502010378e-11
ENSG00000170074.75	ENSG00000170074	chr5	dexseq_prepare_annotation2.py	exon	.	-	.	FAM153A	14	1.45112617773835e-12	1.12898753492425e-11
ENSG00000270179.ENSG00000149292.64	ENSG00000270179+ENSG00000149292	chr11	dexseq_prepare_annotation2.py	exon	.	+	.		24	1.49959600115468e-12	1.16604492192693e-11
ENSG00000158352.18	ENSG00000158352	chrX	dexseq_prepare_annotation2.py	exon	.	-	.	SHROOM4	6	1.50063906213876e-12	1.1662037384525e-11
ENSG00000037749.ENSG00000164574.54	ENSG00000037749+ENSG00000164574	chr5	dexseq_prepare_annotation2.py	exon	.	+	.		29	1.61831165396946e-12	1.25694899023114e-11
ENSG00000129946.25	ENSG00000129946	chr19	dexseq_prepare_annotation2.py	exon	.	-	.	SHC2	17	1.6481027233636e-12	1.27937309675735e-11
ENSG00000158796.34	ENSG00000158796	chr1	dexseq_prepare_annotation2.py	exon	.	-	.	DEDD	19	1.66235992523e-12	1.28972042636567e-11
ENSG00000143845.32	ENSG00000143845	chr1	dexseq_prepare_annotation2.py	exon	.	-	.	ETNK2	5	1.68078075728194e-12	1.30328471101455e-11
ENSG00000237654.3	ENSG00000237654	chr11	dexseq_prepare_annotation2.py	exon	.	-	.	AP003025.2	3	1.68784171935563e-12	1.30803029120408e-11
ENSG00000159708.33	ENSG00000159708	chr16	dexseq_prepare_annotation2.py	exon	.	+	.	LRRC36	10	1.71243909617114e-12	1.32635324535194e-11
ENSG00000091664.13	ENSG00000091664	chr11	dexseq_prepare_annotation2.py	exon	.	+	.	SLC17A6	6	1.72965764351018e-12	1.33894377604243e-11
ENSG00000010292.62	ENSG00000010292	chr12	dexseq_prepare_annotation2.py	exon	.	+	.	NCAPD2	16	1.73821965599579e-12	1.3448229202732e-11
ENSG00000129515.33	ENSG00000129515	chr14	dexseq_prepare_annotation2.py	exon	.	-	.	SNX6	13	1.7460950614837e-12	1.3501646073308e-11
ENSG00000107957.28	ENSG00000107957	chr10	dexseq_prepare_annotation2.py	exon	.	-	.	SH3PXD2A	4	1.75541739447423e-12	1.35661856783631e-11
ENSG00000174358.14	ENSG00000174358	chr5	dexseq_prepare_annotation2.py	exon	.	+	.	SLC6A19	12	1.78173638773973e-12	1.3761933888192e-11
ENSG00000163710.28	ENSG00000163710	chr3	dexseq_prepare_annotation2.py	exon	.	-	.	PCOLCE2	18	1.79510395592707e-12	1.38574848968651e-11
ENSG00000048052.73	ENSG00000048052	chr7	dexseq_prepare_annotation2.py	exon	.	+	.	HDAC9	31	1.79630165443219e-12	1.3859035461471e-11
ENSG00000112514.37	ENSG00000112514	chr6	dexseq_prepare_annotation2.py	exon	.	-	.	CUTA	8	1.79807394084052e-12	1.38650149747675e-11
ENSG00000159387.8	ENSG00000159387	chr16	dexseq_prepare_annotation2.py	exon	.	+	.	IRX6	5	1.79933638421031e-12	1.38670586195543e-11
ENSG00000076043.ENSG00000076053.ENSG00000255663.40	ENSG00000076043+ENSG00000076053+ENSG00000255663	chr11	dexseq_prepare_annotation2.py	exon	.	+	.		35	1.82044037303633e-12	1.40219293663845e-11
ENSG00000165669.4	ENSG00000165669	chr10	dexseq_prepare_annotation2.py	exon	.	-	.	FAM204A	4	1.90871964701238e-12	1.46902112355773e-11
ENSG00000033170.31	ENSG00000033170	chr14	dexseq_prepare_annotation2.py	exon	.	+	.	FUT8	18	1.90931537816933e-12	1.46902112355773e-11
ENSG00000255036.ENSG00000254633.ENSG00000254483.ENSG00000197816.ENSG00000254876.120	ENSG00000255036+ENSG00000254633+ENSG00000254483+ENSG00000197816+ENSG00000254876	chr9	dexseq_prepare_annotation2.py	exon	.	+	.		72	1.94959585341342e-12	1.49918313882781e-11
ENSG00000074317.16	ENSG00000074317	chr5	dexseq_prepare_annotation2.py	exon	.	-	.	SNCB	11	1.95775867817341e-12	1.50462791059397e-11
ENSG00000133392.48	ENSG00000133392	chr16	dexseq_prepare_annotation2.py	exon	.	-	.	MYH11	31	1.99058681199898e-12	1.52901262139347e-11
ENSG00000189079.37	ENSG00000189079	chr12	dexseq_prepare_annotation2.py	exon	.	+	.	ARID2	29	1.99204200837457e-12	1.52928547997966e-11
ENSG00000110077.50	ENSG00000110077	chr11	dexseq_prepare_annotation2.py	exon	.	-	.	MS4A6A	34	2.007722516272e-12	1.54047274523894e-11
ENSG00000240086.5	ENSG00000240086	chr3	dexseq_prepare_annotation2.py	exon	.	-	.	RP11-657O9.1	5	2.23064465987399e-12	1.71057102626741e-11
ENSG00000168065.9	ENSG00000168065	chr11	dexseq_prepare_annotation2.py	exon	.	+	.	SLC22A11	3	2.29881770772732e-12	1.76187776133037e-11
ENSG00000121104.33	ENSG00000121104	chr17	dexseq_prepare_annotation2.py	exon	.	-	.	FAM117A	8	2.36602587394094e-12	1.81238885539399e-11
ENSG00000165684.21	ENSG00000165684	chr9	dexseq_prepare_annotation2.py	exon	.	-	.	SNAPC4	7	2.42186845049152e-12	1.85414301030747e-11
ENSG00000188282.40	ENSG00000188282	chr2	dexseq_prepare_annotation2.py	exon	.	+	.	RUFY4	35	2.4319202420287e-12	1.86081382085443e-11
ENSG00000251165.ENSG00000168412.ENSG00000272297.11	ENSG00000251165+ENSG00000168412+ENSG00000272297	chr4	dexseq_prepare_annotation2.py	exon	.	-	.		9	2.49911503926881e-12	1.9111769191944e-11
ENSG00000255717.74	ENSG00000255717	chr11	dexseq_prepare_annotation2.py	exon	.	-	.	SNHG1	39	2.52105287533353e-12	1.9268937947093e-11
ENSG00000091704.20	ENSG00000091704	chr7	dexseq_prepare_annotation2.py	exon	.	+	.	CPA1	16	2.54677725976992e-12	1.94548594739457e-11
ENSG00000256453.ENSG00000170445.31	ENSG00000256453+ENSG00000170445	chr5	dexseq_prepare_annotation2.py	exon	.	-	.		2	2.63492832665988e-12	2.0117193039842e-11
ENSG00000128609.22	ENSG00000128609	chr7	dexseq_prepare_annotation2.py	exon	.	-	.	NDUFA5	22	2.66447974047308e-12	2.03316475476384e-11
ENSG00000264674.ENSG00000080854.31	ENSG00000264674+ENSG00000080854	chr11	dexseq_prepare_annotation2.py	exon	.	-	.		8	2.74703891379167e-12	2.09501272728719e-11
ENSG00000081377.40	ENSG00000081377	chr9	dexseq_prepare_annotation2.py	exon	.	-	.	CDC14B	4	2.79092923595947e-12	2.12731848506275e-11
ENSG00000132254.24	ENSG00000132254	chr11	dexseq_prepare_annotation2.py	exon	.	-	.	ARFIP2	15	2.86813490413531e-12	2.18496874368182e-11
ENSG00000186529.31	ENSG00000186529	chr19	dexseq_prepare_annotation2.py	exon	.	+	.	CYP4F3	19	2.87735467138116e-12	2.19079200417373e-11
ENSG00000182272.21	ENSG00000182272	chr11	dexseq_prepare_annotation2.py	exon	.	+	.	B4GALNT4	14	2.88179518900731e-12	2.19297200398295e-11
ENSG00000213923.ENSG00000244627.31	ENSG00000213923+ENSG00000244627	chr22	dexseq_prepare_annotation2.py	exon	.	-	.		14	2.96126034950252e-12	2.25221021001825e-11
ENSG00000167210.66	ENSG00000167210	chr18	dexseq_prepare_annotation2.py	exon	.	-	.	LOXHD1	29	2.97502740585677e-12	2.26144374104028e-11
ENSG00000092108.64	ENSG00000092108	chr14	dexseq_prepare_annotation2.py	exon	.	+	.	SCFD1	23	2.98485446794413e-12	2.2676738616299e-11
ENSG00000070081.60	ENSG00000070081	chr11	dexseq_prepare_annotation2.py	exon	.	+	.	NUCB2	24	3.06585531517693e-12	2.32794027563653e-11
ENSG00000198026.37	ENSG00000198026	chr20	dexseq_prepare_annotation2.py	exon	.	-	.	ZNF335	7	3.15491322744132e-12	2.39425538215703e-11
ENSG00000136193.25	ENSG00000136193	chr7	dexseq_prepare_annotation2.py	exon	.	-	.	SCRN1	4	3.1640570924823e-12	2.39988465667111e-11
ENSG00000100401.28	ENSG00000100401	chr22	dexseq_prepare_annotation2.py	exon	.	-	.	RANGAP1	4	3.17687608004308e-12	2.40829379175785e-11
ENSG00000116580.51	ENSG00000116580	chr1	dexseq_prepare_annotation2.py	exon	.	-	.	GON4L	5	3.20518949374229e-12	2.42843321697543e-11
ENSG00000067066.ENSG00000250011.68	ENSG00000067066+ENSG00000250011	chr2	dexseq_prepare_annotation2.py	exon	.	+	.		46	3.2484036616835e-12	2.45983421069639e-11
ENSG00000126698.ENSG00000215902.22	ENSG00000126698+ENSG00000215902	chr1	dexseq_prepare_annotation2.py	exon	.	-	.		3	3.28229301503222e-12	2.48414370103391e-11
ENSG00000143493.5	ENSG00000143493	chr1	dexseq_prepare_annotation2.py	exon	.	-	.	INTS7	6	3.2933594439256e-12	2.49116302224688e-11
ENSG00000036448.64	ENSG00000036448	chr8	dexseq_prepare_annotation2.py	exon	.	+	.	MYOM2	42	3.34524089376847e-12	2.52903122055808e-11
ENSG00000149256.54	ENSG00000149256	chr11	dexseq_prepare_annotation2.py	exon	.	-	.	TENM4	11	3.47498597143162e-12	2.62569184569641e-11
ENSG00000175166.68	ENSG00000175166	chr3	dexseq_prepare_annotation2.py	exon	.	+	.	PSMD2	48	3.53130013867995e-12	2.66679336382767e-11
ENSG00000115423.84	ENSG00000115423	chr2	dexseq_prepare_annotation2.py	exon	.	+	.	DNAH6	48	3.53649910959391e-12	2.66926965910337e-11
ENSG00000253658.6	ENSG00000253658	chr8	dexseq_prepare_annotation2.py	exon	.	-	.	RP11-600K15.1	5	3.53894389050043e-12	2.66966559466237e-11
ENSG00000151491.53	ENSG00000151491	chr12	dexseq_prepare_annotation2.py	exon	.	-	.	EPS8	35	3.55746671008353e-12	2.68218327929996e-11
ENSG00000106565.18	ENSG00000106565	chr7	dexseq_prepare_annotation2.py	exon	.	-	.	TMEM176B	7	3.56291665228427e-12	2.68483632610885e-11
ENSG00000237187.34	ENSG00000237187	chr5	dexseq_prepare_annotation2.py	exon	.	-	.	NR2F1-AS1	20	3.68329785485826e-12	2.77404604962591e-11
ENSG00000169427.12	ENSG00000169427	chr8	dexseq_prepare_annotation2.py	exon	.	-	.	KCNK9	11	3.70617236985378e-12	2.7897625586398e-11
ENSG00000166949.24	ENSG00000166949	chr15	dexseq_prepare_annotation2.py	exon	.	+	.	SMAD3	10	3.75771248829601e-12	2.82702796129759e-11
ENSG00000112658.7	ENSG00000112658	chr6	dexseq_prepare_annotation2.py	exon	.	+	.	SRF	3	3.84887506992668e-12	2.89404597605142e-11
ENSG00000125637.38	ENSG00000125637	chr2	dexseq_prepare_annotation2.py	exon	.	+	.	PSD4	17	3.90780479548384e-12	2.93676811197902e-11
ENSG00000108511.ENSG00000257178.ENSG00000182742.ENSG00000120093.56	ENSG00000108511+ENSG00000257178+ENSG00000182742+ENSG00000120093	chr17	dexseq_prepare_annotation2.py	exon	.	-	.		27	3.92265165592452e-12	2.94633311573845e-11
ENSG00000099904.22	ENSG00000099904	chr22	dexseq_prepare_annotation2.py	exon	.	+	.	ZDHHC8	8	3.9580002263193e-12	2.97127846363484e-11
ENSG00000163596.56	ENSG00000163596	chr2	dexseq_prepare_annotation2.py	exon	.	-	.	ICA1L	18	3.970749504242e-12	2.97924071006349e-11
ENSG00000197971.105	ENSG00000197971	chr18	dexseq_prepare_annotation2.py	exon	.	-	.	MBP	14	3.97439943725324e-12	2.98037084013656e-11
ENSG00000113360.77	ENSG00000113360	chr5	dexseq_prepare_annotation2.py	exon	.	-	.	DROSHA	47	3.98726260010126e-12	2.98840495575244e-11
ENSG00000175711.20	ENSG00000175711	chr17	dexseq_prepare_annotation2.py	exon	.	-	.	B3GNTL1	16	4.1988573438046e-12	3.14415072566965e-11
ENSG00000095585.27	ENSG00000095585	chr10	dexseq_prepare_annotation2.py	exon	.	-	.	BLNK	22	4.19958850432896e-12	3.14415072566965e-11
ENSG00000255439.ENSG00000167397.ENSG00000151006.38	ENSG00000255439+ENSG00000167397+ENSG00000151006	chr16	dexseq_prepare_annotation2.py	exon	.	-	.		16	4.2119636354363e-12	3.15171853732351e-11
ENSG00000127418.20	ENSG00000127418	chr4	dexseq_prepare_annotation2.py	exon	.	+	.	FGFRL1	6	4.2927016485096e-12	3.21040511130871e-11
ENSG00000182685.12	ENSG00000182685	chr16	dexseq_prepare_annotation2.py	exon	.	-	.	BRICD5	10	4.34052585496961e-12	3.24442639578723e-11
ENSG00000065809.61	ENSG00000065809	chr10	dexseq_prepare_annotation2.py	exon	.	-	.	FAM107B	31	4.35631031889232e-12	3.25445351603312e-11
ENSG00000113520.5	ENSG00000113520	chr5	dexseq_prepare_annotation2.py	exon	.	+	.	IL4	6	4.35862220157784e-12	3.25445351603312e-11
ENSG00000147804.23	ENSG00000147804	chr8	dexseq_prepare_annotation2.py	exon	.	-	.	SLC39A4	10	4.36859987621375e-12	3.26015266124529e-11
ENSG00000085231.28	ENSG00000085231	chr5	dexseq_prepare_annotation2.py	exon	.	-	.	TAF9	24	4.44153197263413e-12	3.31280144933113e-11
ENSG00000196517.20	ENSG00000196517	chr1	dexseq_prepare_annotation2.py	exon	.	-	.	SLC6A9	14	4.44789557281834e-12	3.31576901602645e-11
ENSG00000178105.30	ENSG00000178105	chr11	dexseq_prepare_annotation2.py	exon	.	+	.	DDX10	14	4.54219095546089e-12	3.38424870598996e-11
ENSG00000102103.35	ENSG00000102103	chrX	dexseq_prepare_annotation2.py	exon	.	+	.	PQBP1	13	4.58419723042687e-12	3.41371687705542e-11
ENSG00000118058.66	ENSG00000118058	chr11	dexseq_prepare_annotation2.py	exon	.	+	.	KMT2A	36	4.63086243144522e-12	3.44662100558795e-11
ENSG00000226994.23	ENSG00000226994	chr2	dexseq_prepare_annotation2.py	exon	.	+	.	AC012593.1	17	4.6551904523794e-12	3.46287388225954e-11
ENSG00000116885.32	ENSG00000116885	chr1	dexseq_prepare_annotation2.py	exon	.	-	.	OSCP1	21	4.69578197342446e-12	3.49120089714012e-11
ENSG00000159720.42	ENSG00000159720	chr16	dexseq_prepare_annotation2.py	exon	.	-	.	ATP6V0D1	31	4.79395262245979e-12	3.56228344789195e-11
ENSG00000134602.11	ENSG00000134602	chrX	dexseq_prepare_annotation2.py	exon	.	+	.	MST4	5	4.84065905033407e-12	3.59506852440142e-11
ENSG00000170476.21	ENSG00000170476	chr5	dexseq_prepare_annotation2.py	exon	.	-	.	MZB1	9	4.8524164929705e-12	3.60187648167479e-11
ENSG00000100445.47	ENSG00000100445	chr14	dexseq_prepare_annotation2.py	exon	.	-	.	SDR39U1	15	4.87835176958080e-12	3.619195552427e-11
ENSG00000118004.20	ENSG00000118004	chr2	dexseq_prepare_annotation2.py	exon	.	+	.	COLEC11	12	4.93209054728304e-12	3.65711226020672e-11
ENSG00000270249.ENSG00000267645.ENSG00000267368.ENSG00000105808.ENSG00000168255.ENSG00000170667.ENSG00000205236.ENSG00000228049.ENSG00000272949.153	ENSG00000270249+ENSG00000267645+ENSG00000267368+ENSG00000105808+ENSG00000168255+ENSG00000170667+ENSG00000205236+ENSG00000228049+ENSG00000272949	chr7	dexseq_prepare_annotation2.py	exon	.	-	.		33	4.96959475065539e-12	3.68295713317494e-11
ENSG00000205060.13	ENSG00000205060	chr7	dexseq_prepare_annotation2.py	exon	.	-	.	SLC35B4	11	5.1722556437607e-12	3.83110656447549e-11
ENSG00000175161.20	ENSG00000175161	chr3	dexseq_prepare_annotation2.py	exon	.	+	.	CADM2	12	5.21734803107388e-12	3.86244886453781e-11
ENSG00000162374.28	ENSG00000162374	chr1	dexseq_prepare_annotation2.py	exon	.	+	.	ELAVL4	13	5.27063086069271e-12	3.89981803385901e-11
ENSG00000132600.73	ENSG00000132600	chr16	dexseq_prepare_annotation2.py	exon	.	+	.	PRMT7	30	5.37994595010785e-12	3.97858449703987e-11
ENSG00000134571.34	ENSG00000134571	chr11	dexseq_prepare_annotation2.py	exon	.	-	.	MYBPC3	23	5.44768798785603e-12	4.02653939899854e-11
ENSG00000143398.48	ENSG00000143398	chr1	dexseq_prepare_annotation2.py	exon	.	+	.	PIP5K1A	15	5.45394427303636e-12	4.02902163804594e-11
ENSG00000226798.2	ENSG00000226798	chr9	dexseq_prepare_annotation2.py	exon	.	-	.	RP11-289F5.1	3	5.50009861257697e-12	4.05991610880661e-11
ENSG00000224177.9	ENSG00000224177	chr2	dexseq_prepare_annotation2.py	exon	.	+	.	LINC00570	2	5.50160537221582e-12	4.05991610880661e-11
ENSG00000013503.33	ENSG00000013503	chr12	dexseq_prepare_annotation2.py	exon	.	+	.	POLR3B	13	5.56098851969665e-12	4.10156092251154e-11
ENSG00000162909.28	ENSG00000162909	chr1	dexseq_prepare_annotation2.py	exon	.	+	.	CAPN2	4	5.63594677748496e-12	4.15464305659456e-11
ENSG00000141519.37	ENSG00000141519	chr17	dexseq_prepare_annotation2.py	exon	.	+	.	CCDC40	21	5.66370293980245e-12	4.17289146645858e-11
ENSG00000162670.10	ENSG00000162670	chr1	dexseq_prepare_annotation2.py	exon	.	-	.	BRINP3	7	5.81735645077647e-12	4.28382980588693e-11
ENSG00000154721.16	ENSG00000154721	chr21	dexseq_prepare_annotation2.py	exon	.	+	.	JAM2	12	5.84848888418364e-12	4.30447543445236e-11
ENSG00000256589.ENSG00000226091.26	ENSG00000256589+ENSG00000226091	chr12	dexseq_prepare_annotation2.py	exon	.	-	.		8	5.90743511810025e-12	4.34555928290729e-11
ENSG00000076928.68	ENSG00000076928	chr19	dexseq_prepare_annotation2.py	exon	.	+	.	ARHGEF1	2	5.93680368628983e-12	4.36485360393905e-11
ENSG00000149782.38	ENSG00000149782	chr11	dexseq_prepare_annotation2.py	exon	.	+	.	PLCB3	31	5.96522376341236e-12	4.38343054876966e-11
ENSG00000253738.1	ENSG00000253738	chr8	dexseq_prepare_annotation2.py	exon	.	-	.	GS1-251I9.4	2	6.05315235203791e-12	4.44569345749514e-11
ENSG00000117724.13	ENSG00000117724	chr1	dexseq_prepare_annotation2.py	exon	.	+	.	CENPF	12	6.2997269639666e-12	4.6243455110891e-11
ENSG00000266504.ENSG00000214425.ENSG00000267246.28	ENSG00000266504+ENSG00000214425+ENSG00000267246	chr17	dexseq_prepare_annotation2.py	exon	.	-	.		18	6.39798653961322e-12	4.69399508497322e-11
ENSG00000108352.41	ENSG00000108352	chr17	dexseq_prepare_annotation2.py	exon	.	+	.	RAPGEFL1	23	6.40354818692112e-12	4.69559759719221e-11
ENSG00000049759.95	ENSG00000049759	chr18	dexseq_prepare_annotation2.py	exon	.	+	.	NEDD4L	31	6.45823811788518e-12	4.73320424633409e-11
ENSG00000115297.8	ENSG00000115297	chr2	dexseq_prepare_annotation2.py	exon	.	+	.	TLX2	7	6.58454550049191e-12	4.82323161714115e-11
ENSG00000261963.3	ENSG00000261963	chr17	dexseq_prepare_annotation2.py	exon	.	-	.	RP11-74E22.4	4	7.0111203964833e-12	5.13299667574025e-11
ENSG00000101751.32	ENSG00000101751	chr18	dexseq_prepare_annotation2.py	exon	.	+	.	POLI	6	7.08427519220008e-12	5.18382515774514e-11
ENSG00000124721.87	ENSG00000124721	chr6	dexseq_prepare_annotation2.py	exon	.	+	.	DNAH8	30	7.11065364471171e-12	5.20039019581415e-11
ENSG00000249961.30	ENSG00000249961	chr16	dexseq_prepare_annotation2.py	exon	.	-	.	CCDC79	17	7.11477655999403e-12	5.20066974309133e-11
ENSG00000131584.6	ENSG00000131584	chr1	dexseq_prepare_annotation2.py	exon	.	-	.	ACAP3	4	7.17551705446211e-12	5.24231285381959e-11
ENSG00000006459.25	ENSG00000006459	chr7	dexseq_prepare_annotation2.py	exon	.	-	.	KDM7A	13	7.19163864088705e-12	5.25133151387881e-11
ENSG00000140945.39	ENSG00000140945	chr16	dexseq_prepare_annotation2.py	exon	.	+	.	CDH13	6	7.21079762511812e-12	5.26255744787492e-11
ENSG00000123411.38	ENSG00000123411	chr12	dexseq_prepare_annotation2.py	exon	.	+	.	IKZF4	10	7.2570866280924e-12	5.29356114325124e-11
ENSG00000204217.15	ENSG00000204217	chr2	dexseq_prepare_annotation2.py	exon	.	+	.	BMPR2	14	7.40436184927155e-12	5.39815641271224e-11
ENSG00000242078.2	ENSG00000242078	chr7	dexseq_prepare_annotation2.py	exon	.	-	.	RP11-738B7.1	2	7.53744059805624e-12	5.48992642362119e-11
ENSG00000140995.63	ENSG00000140995	chr16	dexseq_prepare_annotation2.py	exon	.	+	.	DEF8	7	7.53813532524841e-12	5.48992642362119e-11
ENSG00000146839.57	ENSG00000146839	chr7	dexseq_prepare_annotation2.py	exon	.	+	.	ZAN	10	7.56155258137092e-12	5.50409767218848e-11
ENSG00000156475.52	ENSG00000156475	chr5	dexseq_prepare_annotation2.py	exon	.	-	.	PPP2R2B	20	7.59573835030079e-12	5.52608845024761e-11
ENSG00000053770.16	ENSG00000053770	chr14	dexseq_prepare_annotation2.py	exon	.	+	.	AP5M1	6	7.63268785620888e-12	5.55006586113347e-11
ENSG00000166478.38	ENSG00000166478	chr11	dexseq_prepare_annotation2.py	exon	.	+	.	ZNF143	15	7.70248771526799e-12	5.59789266625043e-11
ENSG00000183431.32	ENSG00000183431	chr1	dexseq_prepare_annotation2.py	exon	.	-	.	SF3A3	14	7.74854775922928e-12	5.62842526105354e-11
ENSG00000077147.12	ENSG00000077147	chr10	dexseq_prepare_annotation2.py	exon	.	-	.	TM9SF3	13	7.79002717255487e-12	5.65560040626791e-11
ENSG00000214300.14	ENSG00000214300	chr7	dexseq_prepare_annotation2.py	exon	.	+	.	SPDYE3	14	7.8226994878091e-12	5.67635652291283e-11
ENSG00000172575.33	ENSG00000172575	chr15	dexseq_prepare_annotation2.py	exon	.	-	.	RASGRP1	8	7.83138955232291e-12	5.67969791058662e-11
ENSG00000079337.70	ENSG00000079337	chr12	dexseq_prepare_annotation2.py	exon	.	-	.	RAPGEF3	17	7.99965781998722e-12	5.79870921122431e-11
ENSG00000129990.30	ENSG00000129990	chr19	dexseq_prepare_annotation2.py	exon	.	-	.	SYT5	23	8.02806204339472e-12	5.81626610679087e-11
ENSG00000143387.10	ENSG00000143387	chr1	dexseq_prepare_annotation2.py	exon	.	-	.	CTSK	6	8.16105048836973e-12	5.90953567394814e-11
ENSG00000158850.24	ENSG00000158850	chr1	dexseq_prepare_annotation2.py	exon	.	-	.	B4GALT3	19	8.35527587232905e-12	6.04702761337797e-11
ENSG00000124688.7	ENSG00000124688	chr6	dexseq_prepare_annotation2.py	exon	.	+	.	MAD2L1BP	2	8.37872518339145e-12	6.060843716165e-11
ENSG00000104177.44	ENSG00000104177	chr15	dexseq_prepare_annotation2.py	exon	.	-	.	MYEF2	3	8.49764336000154e-12	6.14366799969326e-11
ENSG00000169689.26	ENSG00000169689	chr17	dexseq_prepare_annotation2.py	exon	.	-	.	STRA13	13	8.85150851749582e-12	6.39618102488276e-11
ENSG00000099785.22	ENSG00000099785	chr19	dexseq_prepare_annotation2.py	exon	.	+	.	MARCH2	11	8.90188265676608e-12	6.42924023776721e-11
ENSG00000100395.36	ENSG00000100395	chr22	dexseq_prepare_annotation2.py	exon	.	+	.	L3MBTL2	26	9.17762073014476e-12	6.62414562253362e-11
ENSG00000129351.60	ENSG00000129351	chr19	dexseq_prepare_annotation2.py	exon	.	+	.	ILF3	18	9.18127642567955e-12	6.62414562253362e-11
ENSG00000163762.14	ENSG00000163762	chr3	dexseq_prepare_annotation2.py	exon	.	-	.	TM4SF18	13	9.29405973987752e-12	6.70203903337745e-11
ENSG00000244791.2	ENSG00000244791	chr8	dexseq_prepare_annotation2.py	exon	.	+	.	RP11-65D17.1	3	9.36366963147674e-12	6.74873503817631e-11
ENSG00000183828.ENSG00000257622.ENSG00000184916.47	ENSG00000183828+ENSG00000257622+ENSG00000184916	chr14	dexseq_prepare_annotation2.py	exon	.	-	.		33	9.39212132940603e-12	6.76573382604829e-11
ENSG00000139915.ENSG00000272781.45	ENSG00000139915+ENSG00000272781	chr14	dexseq_prepare_annotation2.py	exon	.	-	.		18	9.43363620981294e-12	6.78869015378733e-11
ENSG00000100473.22	ENSG00000100473	chr14	dexseq_prepare_annotation2.py	exon	.	+	.	COCH	13	9.43375485659003e-12	6.78869015378733e-11
ENSG00000165409.26	ENSG00000165409	chr14	dexseq_prepare_annotation2.py	exon	.	+	.	TSHR	16	9.73227919676816e-12	6.99989020551825e-11
ENSG00000169554.ENSG00000176824.66	ENSG00000169554+ENSG00000176824	chr2	dexseq_prepare_annotation2.py	exon	.	-	.		3	9.81304129864791e-12	7.05432849922968e-11
ENSG00000203285.3	ENSG00000203285	chr6	dexseq_prepare_annotation2.py	exon	.	+	.	AL591516.2	4	1.00211831390917e-11	7.20023303270242e-11
ENSG00000112339.51	ENSG00000112339	chr6	dexseq_prepare_annotation2.py	exon	.	-	.	HBS1L	23	1.01267861522339e-11	7.27235061335271e-11
ENSG00000151611.10	ENSG00000151611	chr4	dexseq_prepare_annotation2.py	exon	.	+	.	MMAA	7	1.0133732762588e-11	7.27358216821172e-11
ENSG00000233178.9	ENSG00000233178	chr9	dexseq_prepare_annotation2.py	exon	.	-	.	RP11-88I18.2	9	1.01419581764456e-11	7.27572985176074e-11
ENSG00000140367.20	ENSG00000140367	chr15	dexseq_prepare_annotation2.py	exon	.	+	.	UBE2Q2	4	1.0262912064751e-11	7.35870378732508e-11
ENSG00000141404.30	ENSG00000141404	chr18	dexseq_prepare_annotation2.py	exon	.	+	.	GNAL	27	1.0272293289835e-11	7.36161353576039e-11
ENSG00000118492.54	ENSG00000118492	chr6	dexseq_prepare_annotation2.py	exon	.	+	.	ADGB	30	1.02775601473861e-11	7.36161353576039e-11
ENSG00000149506.18	ENSG00000149506	chr11	dexseq_prepare_annotation2.py	exon	.	+	.	ZP1	10	1.0325555820382e-11	7.39218344854641e-11
ENSG00000118242.ENSG00000115425.33	ENSG00000118242+ENSG00000115425	chr2	dexseq_prepare_annotation2.py	exon	.	-	.		12	1.04367690299757e-11	7.46795675881378e-11
ENSG00000151779.65	ENSG00000151779	chr2	dexseq_prepare_annotation2.py	exon	.	-	.	NBAS	6	1.0540405608277e-11	7.53586287732908e-11
ENSG00000181045.35	ENSG00000181045	chr17	dexseq_prepare_annotation2.py	exon	.	+	.	SLC26A11	3	1.05425111820507e-11	7.53586287732908e-11
ENSG00000127663.18	ENSG00000127663	chr19	dexseq_prepare_annotation2.py	exon	.	+	.	KDM4B	15	1.05578579798706e-11	7.54295475303908e-11
ENSG00000118894.27	ENSG00000118894	chr16	dexseq_prepare_annotation2.py	exon	.	-	.	FAM86A	24	1.08131168495076e-11	7.72135406053952e-11
ENSG00000167995.33	ENSG00000167995	chr11	dexseq_prepare_annotation2.py	exon	.	+	.	BEST1	7	1.08390069630203e-11	7.73586826523977e-11
ENSG00000040531.35	ENSG00000040531	chr17	dexseq_prepare_annotation2.py	exon	.	+	.	CTNS	13	1.08534303113377e-11	7.7421878716536e-11
ENSG00000143761.ENSG00000264944.31	ENSG00000143761+ENSG00000264944	chr1	dexseq_prepare_annotation2.py	exon	.	+	.		18	1.08870634942561e-11	7.76219711593037e-11
ENSG00000137770.38	ENSG00000137770	chr15	dexseq_prepare_annotation2.py	exon	.	+	.	CTDSPL2	25	1.09406349920015e-11	7.79639406938989e-11
ENSG00000185485.42	ENSG00000185485	chr3	dexseq_prepare_annotation2.py	exon	.	-	.	SDHAP1	17	1.09812846903032e-11	7.82135251277076e-11
ENSG00000100359.50	ENSG00000100359	chr22	dexseq_prepare_annotation2.py	exon	.	+	.	SGSM3	25	1.11556790140031e-11	7.94149540868846e-11
ENSG00000161013.62	ENSG00000161013	chr5	dexseq_prepare_annotation2.py	exon	.	-	.	MGAT4B	29	1.11761972245559e-11	7.95203019513821e-11
ENSG00000082397.92	ENSG00000082397	chr18	dexseq_prepare_annotation2.py	exon	.	-	.	EPB41L3	27	1.1244146479862e-11	7.99628483424663e-11
ENSG00000185842.81	ENSG00000185842	chr1	dexseq_prepare_annotation2.py	exon	.	+	.	DNAH14	56	1.1402264641146e-11	8.10458513833604e-11
ENSG00000151623.17	ENSG00000151623	chr4	dexseq_prepare_annotation2.py	exon	.	-	.	NR3C2	8	1.14823642427358e-11	8.15734849600186e-11
ENSG00000086696.14	ENSG00000086696	chr16	dexseq_prepare_annotation2.py	exon	.	+	.	HSD17B2	9	1.15764763717836e-11	8.22000771179306e-11
ENSG00000137502.36	ENSG00000137502	chr11	dexseq_prepare_annotation2.py	exon	.	-	.	RAB30	18	1.170766006421e-11	8.30634379691299e-11
ENSG00000114120.35	ENSG00000114120	chr3	dexseq_prepare_annotation2.py	exon	.	+	.	SLC25A36	27	1.17100149909728e-11	8.30634379691299e-11
ENSG00000166589.35	ENSG00000166589	chr16	dexseq_prepare_annotation2.py	exon	.	-	.	CDH16	19	1.17745163830408e-11	8.34783790277489e-11
ENSG00000234911.ENSG00000258809.5	ENSG00000234911+ENSG00000258809	chr14	dexseq_prepare_annotation2.py	exon	.	-	.		3	1.19362015115131e-11	8.45815543397386e-11
ENSG00000123561.8	ENSG00000123561	chrX	dexseq_prepare_annotation2.py	exon	.	-	.	SERPINA7	9	1.21516205687993e-11	8.60641776709203e-11
ENSG00000183087.14	ENSG00000183087	chr13	dexseq_prepare_annotation2.py	exon	.	-	.	GAS6	11	1.22479550997741e-11	8.67023012994704e-11
ENSG00000105664.24	ENSG00000105664	chr19	dexseq_prepare_annotation2.py	exon	.	-	.	COMP	13	1.22775022632716e-11	8.68672335706183e-11
ENSG00000136560.54	ENSG00000136560	chr2	dexseq_prepare_annotation2.py	exon	.	+	.	TANK	18	1.2511933274299e-11	8.84808791010069e-11
ENSG00000126804.19	ENSG00000126804	chr14	dexseq_prepare_annotation2.py	exon	.	+	.	ZBTB1	7	1.26112977404889e-11	8.91382168205476e-11
ENSG00000136237.43	ENSG00000136237	chr7	dexseq_prepare_annotation2.py	exon	.	-	.	RAPGEF5	13	1.26249961602443e-11	8.91896959430264e-11
ENSG00000110169.36	ENSG00000110169	chr11	dexseq_prepare_annotation2.py	exon	.	-	.	HPX	23	1.28284694894935e-11	9.05723574558174e-11
ENSG00000164659.48	ENSG00000164659	chr7	dexseq_prepare_annotation2.py	exon	.	-	.	KIAA1324L	9	1.28337440975301e-11	9.05723574558174e-11
ENSG00000067221.32	ENSG00000067221	chr15	dexseq_prepare_annotation2.py	exon	.	-	.	STOML1	19	1.29412291912877e-11	9.12845811499099e-11
ENSG00000100346.49	ENSG00000100346	chr22	dexseq_prepare_annotation2.py	exon	.	+	.	CACNA1I	17	1.31101384106006e-11	9.24291350520184e-11
ENSG00000255545.13	ENSG00000255545	chr11	dexseq_prepare_annotation2.py	exon	.	+	.	RP11-627G23.1	13	1.31872783411554e-11	9.29258645601035e-11
ENSG00000112246.17	ENSG00000112246	chr6	dexseq_prepare_annotation2.py	exon	.	-	.	SIM1	5	1.35366878954362e-11	9.5339702031535e-11
ENSG00000249086.ENSG00000130592.37	ENSG00000249086+ENSG00000130592	chr11	dexseq_prepare_annotation2.py	exon	.	+	.		17	1.38066100594116e-11	9.71915441296198e-11
ENSG00000267057.12	ENSG00000267057	chr18	dexseq_prepare_annotation2.py	exon	.	+	.	RP11-456O19.2	2	1.4381545589582e-11	1.01187564945323e-10
ENSG00000042980.46	ENSG00000042980	chr8	dexseq_prepare_annotation2.py	exon	.	+	.	ADAM28	26	1.4711406094466e-11	1.03456084436702e-10
ENSG00000214597.ENSG00000271698.ENSG00000182325.37	ENSG00000214597+ENSG00000271698+ENSG00000182325	chr8	dexseq_prepare_annotation2.py	exon	.	-	.		25	1.47771115909974e-11	1.03865612967461e-10
ENSG00000223643.5	ENSG00000223643	chr1	dexseq_prepare_annotation2.py	exon	.	-	.	RP11-108M9.1	6	1.48799911555749e-11	1.04535885313774e-10
ENSG00000233395.4	ENSG00000233395	chr10	dexseq_prepare_annotation2.py	exon	.	+	.	LINC00841	5	1.51158978153697e-11	1.06139559256104e-10
ENSG00000132716.ENSG00000258465.ENSG00000162735.96	ENSG00000132716+ENSG00000258465+ENSG00000162735	chr1	dexseq_prepare_annotation2.py	exon	.	-	.		45	1.52848141325804e-11	1.07271464353996e-10
ENSG00000174348.21	ENSG00000174348	chr1	dexseq_prepare_annotation2.py	exon	.	+	.	PODN	20	1.55971853213802e-11	1.09408510354768e-10
ENSG00000160460.61	ENSG00000160460	chr19	dexseq_prepare_annotation2.py	exon	.	+	.	SPTBN4	23	1.56231699100008e-11	1.09535517528361e-10
ENSG00000248257.ENSG00000124467.31	ENSG00000248257+ENSG00000124467	chr19	dexseq_prepare_annotation2.py	exon	.	-	.		22	1.56375625147704e-11	1.09581165142567e-10
ENSG00000171914.73	ENSG00000171914	chr15	dexseq_prepare_annotation2.py	exon	.	+	.	TLN2	61	1.5701055565604e-11	1.09970667772591e-10
ENSG00000052126.64	ENSG00000052126	chr12	dexseq_prepare_annotation2.py	exon	.	+	.	PLEKHA5	11	1.59309287962108e-11	1.11524523189184e-10
ENSG00000141564.51	ENSG00000141564	chr17	dexseq_prepare_annotation2.py	exon	.	+	.	RPTOR	14	1.63761874443774e-11	1.14583862123392e-10
ENSG00000165948.29	ENSG00000165948	chr14	dexseq_prepare_annotation2.py	exon	.	+	.	IFI27L1	7	1.64671133225444e-11	1.15162110927231e-10
ENSG00000119471.21	ENSG00000119471	chr9	dexseq_prepare_annotation2.py	exon	.	+	.	HSDL2	11	1.64969739323026e-11	1.15312935435296e-10
ENSG00000266714.135	ENSG00000266714	chr17	dexseq_prepare_annotation2.py	exon	.	+	.	MYO15B	28	1.65148086795478e-11	1.15379590488318e-10
ENSG00000146215.ENSG00000171467.40	ENSG00000146215+ENSG00000171467	chr6	dexseq_prepare_annotation2.py	exon	.	-	.		23	1.69121022987015e-11	1.18095910727698e-10
ENSG00000060237.64	ENSG00000060237	chr12	dexseq_prepare_annotation2.py	exon	.	+	.	WNK1	17	1.70154285545943e-11	1.18757782728175e-10
ENSG00000124635.8	ENSG00000124635	chr6	dexseq_prepare_annotation2.py	exon	.	-	.	HIST1H2BJ	4	1.75425550092463e-11	1.22375384994256e-10
ENSG00000085982.51	ENSG00000085982	chr2	dexseq_prepare_annotation2.py	exon	.	-	.	USP40	6	1.77731346479045e-11	1.23921710636819e-10
ENSG00000223756.24	ENSG00000223756	chr11	dexseq_prepare_annotation2.py	exon	.	+	.	TSSC2	13	1.77959523408083e-11	1.2401860922018e-10
ENSG00000188895.3	ENSG00000188895	chr17	dexseq_prepare_annotation2.py	exon	.	+	.	MSL1	4	1.83176678925215e-11	1.2759044925337e-10
ENSG00000112877.24	ENSG00000112877	chr5	dexseq_prepare_annotation2.py	exon	.	+	.	CEP72	21	1.86342521899117e-11	1.29730599998169e-10
ENSG00000145826.12	ENSG00000145826	chr5	dexseq_prepare_annotation2.py	exon	.	-	.	LECT2	9	1.8803142677963e-11	1.30840887213073e-10
ENSG00000072135.52	ENSG00000072135	chr2	dexseq_prepare_annotation2.py	exon	.	+	.	PTPN18	23	1.88708866194366e-11	1.31246591630829e-10
[truncated: 3,523 more rows]
