# Supplementary material for: The transcriptomic response of cells to a drug combination is more than the sum of the responses to the monotherapies
Source: eLife. 2020 Sep 18;9:e52707. doi: 10.7554/eLife.52707 (PMC7546737; doi:10.7554/eLife.52707)
Supplement: Source data 8. [file elife-52707-data8.zip › Supplementary Item 13 Differential Splicing/TMX_MFL_DMSO_singlet_6_dynsyn_exon_O_fcounts_O_flatten_exon_name.mtrx_exons_intragene_t_test_FDR_10]

V1	V2	V3	V4	V5	V6	V7	V8	V9	V10	V11	V12	id	logFC	t	P.Value	FDR
ENSG00000091536.72	ENSG00000091536	ENSG00000091536_073	chr17	dexseq_prepare_annotation2.py	exon	18062239	18062311	.	+	.	ENST00000578472+ENST00000556535+ENST00000418233+ENST00000557655+ENST00000205890+ENST00000433411__exon_number_073__gene_id_ENSG00000091536	MYO15A	ENSG00000091536.72	-2.59156860201128	-59.1767267714726	1.68913309860473e-159	2.36267492167337e-154
ENSG00000215029.ENSG00000185945.4	ENSG00000215029+ENSG00000185945	ENSG00000215029+ENSG00000185945_005	chrX	dexseq_prepare_annotation2.py	exon	101618901	101618973	.	-	.	ENST00000457521+ENST00000372750+ENST00000372749+ENST00000412230__exon_number_005__gene_id_ENSG00000215029+ENSG00000185945		ENSG00000215029.ENSG00000185945.4	-4.6448562367727	-96.5978737555044	1.16811342610871e-147	8.16949327384776e-143
ENSG00000091536.73	ENSG00000091536	ENSG00000091536_074	chr17	dexseq_prepare_annotation2.py	exon	18062589	18062661	.	+	.	ENST00000578472+ENST00000556535+ENST00000557190+ENST00000418233+ENST00000557655+ENST00000205890+ENST00000433411__exon_number_074__gene_id_ENSG00000091536	MYO15A	ENSG00000091536.73	-2.55271596573253	-52.9982381643303	2.82105303255421e-147	1.3153159764284e-142
ENSG00000227195.41	ENSG00000227195	ENSG00000227195_042	chr20	dexseq_prepare_annotation2.py	exon	26188939	26189080	.	-	.	ENST00000608521__exon_number_042__gene_id_ENSG00000227195	MIR663A	ENSG00000227195.41	-3.91099191226573	-61.6632507460369	2.0985131707132e-136	7.33823824383773e-132
ENSG00000138744.ENSG00000198301.7	ENSG00000138744+ENSG00000198301	ENSG00000138744+ENSG00000198301_008	chr4	dexseq_prepare_annotation2.py	exon	76839914	76839942	.	-	.	ENST00000602782+ENST00000286733__exon_number_008__gene_id_ENSG00000138744+ENSG00000198301		ENSG00000138744.ENSG00000198301.7	-4.72295868393399	-58.5117419111552	4.0918606063501e-125	1.14469800462644e-120
ENSG00000138744.ENSG00000198301.3	ENSG00000138744+ENSG00000198301	ENSG00000138744+ENSG00000198301_004	chr4	dexseq_prepare_annotation2.py	exon	76835458	76835491	.	-	.	ENST00000513045+ENST00000511606+ENST00000286733__exon_number_004__gene_id_ENSG00000138744+ENSG00000198301		ENSG00000138744.ENSG00000198301.3	-4.693158272275	-56.1163959375065	8.6029493887992e-122	2.00556257626381e-117
ENSG00000180448.9	ENSG00000180448	ENSG00000180448_010	chr19	dexseq_prepare_annotation2.py	exon	1071220	1071357	.	+	.	ENST00000543365__exon_number_010__gene_id_ENSG00000180448	HMHA1	ENSG00000180448.9	-4.97935581898482	-62.9940168042068	1.3253647187238e-121	2.6483627147356e-117
ENSG00000161010.ENSG00000197226.23	ENSG00000161010+ENSG00000197226	ENSG00000161010+ENSG00000197226_024	chr5	dexseq_prepare_annotation2.py	exon	179268907	179268907	.	-	.	ENST00000520995+ENST00000523084+ENST00000376931+ENST00000522663+ENST00000520150+ENST00000518235+ENST00000292586+ENST00000521675+ENST00000519208+ENST00000521299+ENST00000523737+ENST00000520698+ENST00000403396+ENST00000518219+ENST00000520900__exon_number_024__gene_id_ENSG00000161010+ENSG00000197226		ENSG00000161010.ENSG00000197226.23	-2.00280721520266	-46.6218792684413	4.06929926212498e-119	7.11491542862164e-115
ENSG00000175216.30	ENSG00000175216	ENSG00000175216_031	chr11	dexseq_prepare_annotation2.py	exon	46786681	46786806	.	-	.	ENST00000312055+ENST00000533413+ENST00000529230+ENST00000415402+ENST00000354558+ENST00000526943__exon_number_031__gene_id_ENSG00000175216	CKAP5	ENSG00000175216.30	-3.4600279174564	-76.9983412372985	3.94062994242838e-115	6.12439570219078e-111
ENSG00000091536.69	ENSG00000091536	ENSG00000091536_070	chr17	dexseq_prepare_annotation2.py	exon	18061652	18061659	.	+	.	ENST00000557655+ENST00000578472+ENST00000556535+ENST00000557190__exon_number_070__gene_id_ENSG00000091536	MYO15A	ENSG00000091536.69	-2.52417899905168	-38.2268515018226	1.18617733158619e-112	1.65916554255619e-108
ENSG00000091536.71	ENSG00000091536	ENSG00000091536_072	chr17	dexseq_prepare_annotation2.py	exon	18061837	18061952	.	+	.	ENST00000578472+ENST00000205890+ENST00000418233__exon_number_072__gene_id_ENSG00000091536	MYO15A	ENSG00000091536.71	-2.50221512658835	-37.6181662380017	4.99081698398702e-111	6.34627750577441e-107
ENSG00000148337.72	ENSG00000148337	ENSG00000148337_073	chr9	dexseq_prepare_annotation2.py	exon	130954134	130954376	.	-	.	ENST00000538431__exon_number_073__gene_id_ENSG00000148337	CIZ1	ENSG00000148337.72	-1.86986850613577	-38.4845717868585	5.49835081325858e-107	6.40901516670453e-103
ENSG00000091536.74	ENSG00000091536	ENSG00000091536_075	chr17	dexseq_prepare_annotation2.py	exon	18062662	18062919	.	+	.	ENST00000433411__exon_number_075__gene_id_ENSG00000091536	MYO15A	ENSG00000091536.74	-2.39532442783447	-35.7516243805522	6.1689723680893e-106	6.63757699989608e-102
ENSG00000148337.59	ENSG00000148337	ENSG00000148337_060	chr9	dexseq_prepare_annotation2.py	exon	130953104	130953113	.	-	.	ENST00000467178+ENST00000325721+ENST00000420484+ENST00000372948+ENST00000491954+ENST00000393608+ENST00000541172+ENST00000476727+ENST00000357558+ENST00000372938+ENST00000372954+ENST00000488559+ENST00000324544+ENST00000538431+ENST00000277465+ENST00000498156__exon_number_060__gene_id_ENSG00000148337	CIZ1	ENSG00000148337.59	-2.01131964215492	-37.2071774469643	7.24858106895233e-104	7.24210912156934e-100
ENSG00000138744.ENSG00000198301.1	ENSG00000138744+ENSG00000198301	ENSG00000138744+ENSG00000198301_002	chr4	dexseq_prepare_annotation2.py	exon	76834813	76835121	.	-	.	ENST00000286733__exon_number_002__gene_id_ENSG00000138744+ENSG00000198301		ENSG00000138744.ENSG00000198301.1	-4.44875701852757	-43.1830657504115	2.20702088476361e-101	2.05804697504207e-97
ENSG00000143341.45	ENSG00000143341	ENSG00000143341_046	chr1	dexseq_prepare_annotation2.py	exon	186014820	186014995	.	+	.	ENST00000271588+ENST00000367492__exon_number_046__gene_id_ENSG00000143341	HMCN1	ENSG00000143341.45	-2.67806140873512	-41.7022811217257	2.92909571787972e-96	2.56067039711517e-92
ENSG00000172890.37	ENSG00000172890	ENSG00000172890_038	chr11	dexseq_prepare_annotation2.py	exon	71191195	71191197	.	+	.	ENST00000526039+ENST00000530055__exon_number_038__gene_id_ENSG00000172890	NADSYN1	ENSG00000172890.37	-1.75363941771819	-37.007338579776	6.75161903733052e-96	5.55519242850945e-92
ENSG00000115421.2	ENSG00000115421	ENSG00000115421_003	chr2	dexseq_prepare_annotation2.py	exon	60983401	60983484	.	+	.	ENST00000496283+ENST00000238714+ENST00000414060__exon_number_003__gene_id_ENSG00000115421	PAPOLG	ENSG00000115421.2	-2.45066782465747	-53.5739443088113	3.89073458576506e-94	3.0234250010216e-90
ENSG00000066855.1	ENSG00000066855	ENSG00000066855_002	chr8	dexseq_prepare_annotation2.py	exon	66556974	66557019	.	+	.	ENST00000523222+ENST00000523170+ENST00000262146+ENST00000522239+ENST00000424808__exon_number_002__gene_id_ENSG00000066855	MTFR1	ENSG00000066855.1	-1.62298248341603	-45.4881589480957	1.31739141174703e-92	9.69842756411137e-89
ENSG00000079102.31	ENSG00000079102	ENSG00000079102_032	chr8	dexseq_prepare_annotation2.py	exon	93023281	93023315	.	-	.	ENST00000396218+ENST00000360348+ENST00000523629+ENST00000520724+ENST00000436581+ENST00000518844+ENST00000523290+ENST00000265814+ENST00000521553+ENST00000519847+ENST00000518992+ENST00000521054+ENST00000422361__exon_number_032__gene_id_ENSG00000079102	RUNX1T1	ENSG00000079102.31	-4.72943670832443	-60.3330879019569	1.40395362182166e-92	9.81890064261525e-89
ENSG00000272084.ENSG00000127481.136	ENSG00000272084+ENSG00000127481	ENSG00000272084+ENSG00000127481_137	chr1	dexseq_prepare_annotation2.py	exon	19510305	19510390	.	-	.	ENST00000375226+ENST00000375217+ENST00000375267+ENST00000375254__exon_number_137__gene_id_ENSG00000272084+ENSG00000127481		ENSG00000272084.ENSG00000127481.136	-0.624353999333417	-25.1663773790904	5.35761971647295e-91	3.56855741829359e-87
ENSG00000124721.3	ENSG00000124721	ENSG00000124721_004	chr6	dexseq_prepare_annotation2.py	exon	38690622	38690897	.	+	.	ENST00000449981+ENST00000327475+ENST00000373278__exon_number_004__gene_id_ENSG00000124721	DNAH8	ENSG00000124721.3	1.88675309735314	32.7855749007993	8.19977723037037e-88	5.2133810913548e-84
ENSG00000005884.22	ENSG00000005884	ENSG00000005884_023	chr17	dexseq_prepare_annotation2.py	exon	48151576	48151644	.	+	.	ENST00000007722+ENST00000505306+ENST00000512553+ENST00000506401+ENST00000320031+ENST00000544892+ENST00000510809__exon_number_023__gene_id_ENSG00000005884	ITGA3	ENSG00000005884.22	-3.26954453946425	-59.647629609268	1.10175082933915e-87	6.62663761414752e-84
ENSG00000180448.3	ENSG00000180448	ENSG00000180448_004	chr19	dexseq_prepare_annotation2.py	exon	1067316	1067317	.	+	.	ENST00000587602+ENST00000536472+ENST00000313093__exon_number_004__gene_id_ENSG00000180448	HMHA1	ENSG00000180448.3	-4.85456466655763	-38.8869781651205	1.13701020725319e-87	6.62663761414752e-84
ENSG00000272084.ENSG00000127481.128	ENSG00000272084+ENSG00000127481	ENSG00000272084+ENSG00000127481_129	chr1	dexseq_prepare_annotation2.py	exon	19499675	19499800	.	-	.	ENST00000375217+ENST00000375226+ENST00000419533+ENST00000375267+ENST00000375254__exon_number_129__gene_id_ENSG00000272084+ENSG00000127481		ENSG00000272084.ENSG00000127481.128	-0.596490244594831	-24.1817293042083	3.18947584076851e-86	1.78451173290998e-82
ENSG00000114735.22	ENSG00000114735	ENSG00000114735_023	chr3	dexseq_prepare_annotation2.py	exon	50617371	50617546	.	+	.	ENST00000448997+ENST00000482974__exon_number_023__gene_id_ENSG00000114735	HEMK1	ENSG00000114735.22	-2.99359794642281	-44.9031936508318	1.0331528215966e-85	5.55816349695479e-82
ENSG00000115421.3	ENSG00000115421	ENSG00000115421_004	chr2	dexseq_prepare_annotation2.py	exon	60983485	60983630	.	+	.	ENST00000238714__exon_number_004__gene_id_ENSG00000115421	PAPOLG	ENSG00000115421.3	-2.92315131853791	-45.6214466881956	4.94255704148417e-85	2.5605191339911e-81
ENSG00000215029.ENSG00000185945.3	ENSG00000215029+ENSG00000185945	ENSG00000215029+ENSG00000185945_004	chrX	dexseq_prepare_annotation2.py	exon	101618184	101618366	.	-	.	ENST00000457521+ENST00000372750+ENST00000372749+ENST00000412230__exon_number_004__gene_id_ENSG00000215029+ENSG00000185945		ENSG00000215029.ENSG00000185945.3	-4.43386255181704	-38.7002725343168	6.29942308965878e-85	3.14689930237865e-81
ENSG00000118900.18	ENSG00000118900	ENSG00000118900_019	chr16	dexseq_prepare_annotation2.py	exon	4920213	4920342	.	+	.	ENST00000396658+ENST00000545171+ENST00000585857+ENST00000262376+ENST00000590769__exon_number_019__gene_id_ENSG00000118900	UBN1	ENSG00000118900.18	1.82737930627213	43.3149339525833	1.207729663991e-83	5.82521333623245e-80
ENSG00000112159.69	ENSG00000112159	ENSG00000112159_070	chr6	dexseq_prepare_annotation2.py	exon	90428486	90428749	.	-	.	ENST00000428876+ENST00000369393__exon_number_070__gene_id_ENSG00000112159	MDN1	ENSG00000112159.69	0.697665785692002	26.5876529184576	1.29281193594022e-83	6.02773565132129e-80
ENSG00000142512.32	ENSG00000142512	ENSG00000142512_033	chr19	dexseq_prepare_annotation2.py	exon	51920966	51920991	.	-	.	ENST00000353836+ENST00000432469+ENST00000439889__exon_number_033__gene_id_ENSG00000142512	SIGLEC10	ENSG00000142512.32	2.61629428664249	45.5948447188929	2.19937396293514e-83	9.92378816340491e-80
ENSG00000182774.ENSG00000214575.ENSG00000260836.28	ENSG00000182774+ENSG00000214575+ENSG00000260836	ENSG00000182774+ENSG00000214575+ENSG00000260836_029	chr15	dexseq_prepare_annotation2.py	exon	83209208	83209208	.	-	.	ENST00000560229+ENST00000330244+ENST00000561157__exon_number_029__gene_id_ENSG00000182774+ENSG00000214575+ENSG00000260836		ENSG00000182774.ENSG00000214575.ENSG00000260836.28	-1.75457876688455	-38.3560745270784	6.90558009758606e-82	3.01849380046828e-78
ENSG00000091536.61	ENSG00000091536	ENSG00000091536_062	chr17	dexseq_prepare_annotation2.py	exon	18059509	18059583	.	+	.	ENST00000205890+ENST00000418233+ENST00000536811+ENST00000585180__exon_number_062__gene_id_ENSG00000091536	MYO15A	ENSG00000091536.61	1.47632546243497	27.5036376088978	2.83096614239506e-81	1.19994360353791e-77
ENSG00000013441.27	ENSG00000013441	ENSG00000013441_028	chr2	dexseq_prepare_annotation2.py	exon	201725688	201725706	.	-	.	ENST00000492793+ENST00000473565+ENST00000461981__exon_number_028__gene_id_ENSG00000013441	CLK1	ENSG00000013441.27	-2.45615951965199	-43.6809907693476	4.76527814954152e-81	1.96042141519741e-77
ENSG00000180448.2	ENSG00000180448	ENSG00000180448_003	chr19	dexseq_prepare_annotation2.py	exon	1067174	1067315	.	+	.	ENST00000313093__exon_number_003__gene_id_ENSG00000180448	HMHA1	ENSG00000180448.2	-4.76083311743529	-34.9250768260651	1.77720036844169e-80	7.10245432959377e-77
ENSG00000091536.67	ENSG00000091536	ENSG00000091536_068	chr17	dexseq_prepare_annotation2.py	exon	18061622	18061625	.	+	.	ENST00000556535+ENST00000557190__exon_number_068__gene_id_ENSG00000091536	MYO15A	ENSG00000091536.67	-2.5423969526282	-27.2449751437473	1.92611799863746e-80	7.37843149030972e-77
ENSG00000143341.47	ENSG00000143341	ENSG00000143341_048	chr1	dexseq_prepare_annotation2.py	exon	186022084	186022206	.	+	.	ENST00000271588+ENST00000367492__exon_number_048__gene_id_ENSG00000143341	HMCN1	ENSG00000143341.47	-2.5906721165262	-33.3903491830119	1.95175667661455e-80	7.37843149030972e-77
ENSG00000188897.73	ENSG00000188897	ENSG00000188897_074	chr16	dexseq_prepare_annotation2.py	exon	11588431	11588616	.	-	.	ENST00000598234__exon_number_074__gene_id_ENSG00000188897	CTD-3088G3.8	ENSG00000188897.73	-2.67447925152512	-43.0969888471252	2.56225949262644e-80	9.43147490871379e-77
ENSG00000250571.ENSG00000181638.ENSG00000264668.12	ENSG00000250571+ENSG00000181638+ENSG00000264668	ENSG00000250571+ENSG00000181638+ENSG00000264668_013	chr8	dexseq_prepare_annotation2.py	exon	144349604	144349606	.	+	.	ENST00000522479+ENST00000519876__exon_number_013__gene_id_ENSG00000250571+ENSG00000181638+ENSG00000264668		ENSG00000250571.ENSG00000181638.ENSG00000264668.12	-2.75826281889905	-44.1397161374377	5.00332266986704e-80	1.79446091909654e-76
ENSG00000166747.73	ENSG00000166747	ENSG00000166747_074	chr16	dexseq_prepare_annotation2.py	exon	71842942	71842965	.	-	.	ENST00000566161+ENST00000433195+ENST00000569748+ENST00000565161+ENST00000299980+ENST00000393512+ENST00000570017__exon_number_074__gene_id_ENSG00000166747	AP1G1	ENSG00000166747.73	2.27983931466355	32.8453130559973	2.67291934518263e-79	9.3468648351855e-76
ENSG00000180448.7	ENSG00000180448	ENSG00000180448_008	chr19	dexseq_prepare_annotation2.py	exon	1068332	1068412	.	+	.	ENST00000590214__exon_number_008__gene_id_ENSG00000180448	HMHA1	ENSG00000180448.7	-4.80458696718081	-34.210424453504	4.10304762433459e-79	1.39978972305805e-75
ENSG00000124721.1	ENSG00000124721	ENSG00000124721_002	chr6	dexseq_prepare_annotation2.py	exon	38684337	38684606	.	+	.	ENST00000373278__exon_number_002__gene_id_ENSG00000124721	DNAH8	ENSG00000124721.1	1.85773589071271	29.3304398162449	5.81065903706775e-79	1.9351569828806e-75
ENSG00000188897.65	ENSG00000188897	ENSG00000188897_066	chr16	dexseq_prepare_annotation2.py	exon	11571677	11571861	.	-	.	ENST00000344649+ENST00000598234+ENST00000595170__exon_number_066__gene_id_ENSG00000188897	CTD-3088G3.8	ENSG00000188897.65	-2.71297089848723	-41.2463199046148	6.04723744713021e-78	1.96711008817986e-74
ENSG00000114735.21	ENSG00000114735	ENSG00000114735_022	chr3	dexseq_prepare_annotation2.py	exon	50617275	50617370	.	+	.	ENST00000434410+ENST00000443894+ENST00000448997+ENST00000232854+ENST00000482974+ENST00000455834__exon_number_022__gene_id_ENSG00000114735	HEMK1	ENSG00000114735.21	-2.95183059631164	-38.618662287667	3.97466021654006e-77	1.26353544951941e-73
ENSG00000223745.58	ENSG00000223745	ENSG00000223745_059	chr1	dexseq_prepare_annotation2.py	exon	93806015	93806029	.	-	.	ENST00000452347+ENST00000411670+ENST00000451302+ENST00000413606+ENST00000421202+ENST00000457387+ENST00000449305+ENST00000438777+ENST00000447577__exon_number_059__gene_id_ENSG00000223745	RP4-717I23.3	ENSG00000223745.58	2.34554780979151	27.2151432733294	1.1128000074256e-76	3.45895335641457e-73
ENSG00000114735.15	ENSG00000114735	ENSG00000114735_016	chr3	dexseq_prepare_annotation2.py	exon	50614483	50614554	.	+	.	ENST00000424388+ENST00000434410+ENST00000448997+ENST00000232854+ENST00000482974+ENST00000455834__exon_number_016__gene_id_ENSG00000114735	HEMK1	ENSG00000114735.15	-2.86383338984675	-38.0644781033276	2.57975336848805e-76	7.84441309602753e-73
ENSG00000172890.36	ENSG00000172890	ENSG00000172890_037	chr11	dexseq_prepare_annotation2.py	exon	71190340	71191194	.	+	.	ENST00000530055__exon_number_037__gene_id_ENSG00000172890	NADSYN1	ENSG00000172890.36	-1.74866490951571	-28.6757422235546	6.92858355493046e-76	2.06199069094872e-72
ENSG00000114735.23	ENSG00000114735	ENSG00000114735_024	chr3	dexseq_prepare_annotation2.py	exon	50617547	50617660	.	+	.	ENST00000434410+ENST00000443894+ENST00000448997+ENST00000232854+ENST00000482974+ENST00000455834__exon_number_024__gene_id_ENSG00000114735	HEMK1	ENSG00000114735.23	-2.93622882766857	-37.516110092769	1.67868694855988e-75	4.89179868603776e-72
ENSG00000257062.ENSG00000111700.ENSG00000134538.ENSG00000205754.ENSG00000257046.45	ENSG00000257062+ENSG00000111700+ENSG00000134538+ENSG00000205754+ENSG00000257046	ENSG00000257062+ENSG00000111700+ENSG00000134538+ENSG00000205754+ENSG00000257046_046	chr12	dexseq_prepare_annotation2.py	exon	21242842	21242863	.	+	.	ENST00000545916+ENST00000540229+ENST00000593147+ENST00000381541+ENST00000554957+ENST00000421593+ENST00000553473__exon_number_046__gene_id_ENSG00000257062+ENSG00000111700+ENSG00000134538+ENSG00000205754+ENSG00000257046		ENSG00000257062.ENSG00000111700.ENSG00000134538.ENSG00000205754.ENSG00000257046.45	-1.20972684383674	-33.2762993109629	2.72573875180777e-75	7.78087158998188e-72
ENSG00000141458.35	ENSG00000141458	ENSG00000141458_036	chr18	dexseq_prepare_annotation2.py	exon	21127970	21128072	.	-	.	ENST00000269228+ENST00000540608__exon_number_036__gene_id_ENSG00000141458	NPC1	ENSG00000141458.35	-2.17039677578264	-31.3613090831704	2.9390105962267e-75	8.2218821429442e-72
ENSG00000077782.75	ENSG00000077782	ENSG00000077782_076	chr8	dexseq_prepare_annotation2.py	exon	38314960	38314964	.	-	.	ENST00000532791+ENST00000530701+ENST00000397103+ENST00000341462+ENST00000326324+ENST00000434187+ENST00000484370+ENST00000413133+ENST00000529552+ENST00000440174+ENST00000447712+ENST00000397113+ENST00000356207+ENST00000487647+ENST00000425967+ENST00000530568+ENST00000496296+ENST00000397091+ENST00000397090+ENST00000397108+ENST00000527203+ENST00000526742+ENST00000470826+ENST00000525001+ENST00000335922…	FGFR1	ENSG00000077782.75	2.19823112566571	28.0883422062331	5.44664089441494e-75	1.49382136295351e-71
ENSG00000272084.ENSG00000127481.126	ENSG00000272084+ENSG00000127481	ENSG00000272084+ENSG00000127481_127	chr1	dexseq_prepare_annotation2.py	exon	19497256	19497377	.	-	.	ENST00000375217+ENST00000375226+ENST00000419533+ENST00000375267+ENST00000375254__exon_number_127__gene_id_ENSG00000272084+ENSG00000127481		ENSG00000272084.ENSG00000127481.126	-0.627101647632403	-21.8299085672922	9.03784098674991e-75	2.43109232311855e-71
ENSG00000180448.6	ENSG00000180448	ENSG00000180448_007	chr19	dexseq_prepare_annotation2.py	exon	1067497	1067673	.	+	.	ENST00000586866__exon_number_007__gene_id_ENSG00000180448	HMHA1	ENSG00000180448.6	-4.82635827123279	-31.9503626819955	1.16824062323115e-74	3.08316334291429e-71
ENSG00000047188.15	ENSG00000047188	ENSG00000047188_016	chr5	dexseq_prepare_annotation2.py	exon	112884652	112884717	.	+	.	ENST00000161863+ENST00000503857+ENST00000515883__exon_number_016__gene_id_ENSG00000047188	YTHDC2	ENSG00000047188.15	3.26882794768926	48.9347990371152	1.76124479901244e-74	4.56211326410861e-71
ENSG00000264594.ENSG00000204580.141	ENSG00000264594+ENSG00000204580	ENSG00000264594+ENSG00000204580_142	chr6	dexseq_prepare_annotation2.py	exon	30867618	30867824	.	+	.	ENST00000454612+ENST00000376575+ENST00000376567+ENST00000376570+ENST00000452441+ENST00000446312+ENST00000376568+ENST00000376569+ENST00000324771__exon_number_142__gene_id_ENSG00000264594+ENSG00000204580		ENSG00000264594.ENSG00000204580.141	-2.83368379876326	-40.7282422654692	2.63540679491195e-74	6.7023186443329e-71
ENSG00000180448.4	ENSG00000180448	ENSG00000180448_005	chr19	dexseq_prepare_annotation2.py	exon	1067318	1067325	.	+	.	ENST00000591293+ENST00000587602+ENST00000536472+ENST00000313093__exon_number_005__gene_id_ENSG00000180448	HMHA1	ENSG00000180448.4	-4.70996533948928	-31.3212045234797	2.22700340658908e-73	5.56253752672585e-70
ENSG00000236172.63	ENSG00000236172	ENSG00000236172_064	chr2	dexseq_prepare_annotation2.py	exon	6775966	6776075	.	-	.	ENST00000588330__exon_number_064__gene_id_ENSG00000236172	hsa-mir-7515	ENSG00000236172.63	1.96879556821183	33.7364284025755	5.77262174848761e-73	1.41657099485913e-69
ENSG00000147099.34	ENSG00000147099	ENSG00000147099_035	chrX	dexseq_prepare_annotation2.py	exon	71791796	71791906	.	-	.	ENST00000486704__exon_number_035__gene_id_ENSG00000147099	HDAC8	ENSG00000147099.34	1.96833471498886	33.1246660189807	6.8656803087266e-72	1.65575350548816e-68
ENSG00000172890.34	ENSG00000172890	ENSG00000172890_035	chr11	dexseq_prepare_annotation2.py	exon	71189441	71189515	.	+	.	ENST00000319023+ENST00000527852+ENST00000539574+ENST00000529840+ENST00000525200+ENST00000530534__exon_number_035__gene_id_ENSG00000172890	NADSYN1	ENSG00000172890.34	-1.74932427172827	-26.7788694280686	7.75406877507305e-71	1.83830571171753e-67
ENSG00000142512.30	ENSG00000142512	ENSG00000142512_031	chr19	dexseq_prepare_annotation2.py	exon	51920897	51920952	.	-	.	ENST00000357375+ENST00000439889+ENST00000353836+ENST00000529627+ENST00000356298+ENST00000432469+ENST00000339313__exon_number_031__gene_id_ENSG00000142512	SIGLEC10	ENSG00000142512.30	2.41292388865929	36.0372599047674	9.57947527572206e-71	2.23321517365271e-67
ENSG00000149179.7	ENSG00000149179	ENSG00000149179_008	chr11	dexseq_prepare_annotation2.py	exon	46958311	46958318	.	+	.	ENST00000527234+ENST00000528488+ENST00000536126+ENST00000278460+ENST00000378618+ENST00000525279+ENST00000533124+ENST00000531648+ENST00000522712+ENST00000532840__exon_number_008__gene_id_ENSG00000149179	C11orf49	ENSG00000149179.7	1.4251964950406	27.9101034993837	8.21078763816345e-70	1.88276052604609e-66
ENSG00000079215.7	ENSG00000079215	ENSG00000079215_008	chr5	dexseq_prepare_annotation2.py	exon	36608431	36608591	.	+	.	ENST00000265113+ENST00000513646+ENST00000512374+ENST00000416645+ENST00000513903+ENST00000505202+ENST00000506725+ENST00000504121+ENST00000381918__exon_number_008__gene_id_ENSG00000079215	SLC1A3	ENSG00000079215.7	4.23189804472719	37.1251960682025	1.24386725076887e-69	2.80622470485962e-66
ENSG00000104490.15	ENSG00000104490	ENSG00000104490_016	chr8	dexseq_prepare_annotation2.py	exon	102731508	102731520	.	-	.	ENST00000311028+ENST00000522448+ENST00000220931+ENST00000518166+ENST00000522951+ENST00000520690+ENST00000520425+ENST00000521599+ENST00000518727+ENST00000395923+ENST00000519508__exon_number_016__gene_id_ENSG00000104490	NCALD	ENSG00000104490.15	1.32620347271312	25.0998107610549	2.78585877469093e-69	6.18526977952212e-66
ENSG00000166747.72	ENSG00000166747	ENSG00000166747_073	chr16	dexseq_prepare_annotation2.py	exon	71842886	71842941	.	-	.	ENST00000566161+ENST00000569748+ENST00000423132+ENST00000565161+ENST00000393512+ENST00000433195+ENST00000299980+ENST00000570017__exon_number_073__gene_id_ENSG00000166747	AP1G1	ENSG00000166747.72	2.11255592357018	28.2154598331336	4.42122655199035e-69	9.66279787436954e-66
ENSG00000133619.11	ENSG00000133619	ENSG00000133619_012	chr7	dexseq_prepare_annotation2.py	exon	149417192	149417215	.	+	.	ENST00000479560+ENST00000486744+ENST00000255992+ENST00000497895+ENST00000485033+ENST00000466546+ENST00000496259+ENST00000319551__exon_number_012__gene_id_ENSG00000133619	KRBA1	ENSG00000133619.11	3.95081203971577	39.7392767695805	1.50494402149973e-68	3.23852376934268e-65
ENSG00000214753.ENSG00000168000.ENSG00000234857.12	ENSG00000214753+ENSG00000168000+ENSG00000234857	ENSG00000214753+ENSG00000168000+ENSG00000234857_013	chr11	dexseq_prepare_annotation2.py	exon	62458340	62458345	.	-	.	ENST00000405837+ENST00000463679__exon_number_013__gene_id_ENSG00000214753+ENSG00000168000+ENSG00000234857		ENSG00000214753.ENSG00000168000.ENSG00000234857.12	1.66607096457365	23.3263209923675	1.78301747125378e-68	3.77878134532761e-65
ENSG00000172890.1	ENSG00000172890	ENSG00000172890_002	chr11	dexseq_prepare_annotation2.py	exon	71164255	71164256	.	+	.	ENST00000533612+ENST00000534634+ENST00000319023__exon_number_002__gene_id_ENSG00000172890	NADSYN1	ENSG00000172890.1	1.45688056957622	25.8632194199749	2.4916010932129e-68	5.20168213303215e-65
ENSG00000085872.ENSG00000105085.ENSG00000269578.ENSG00000214046.ENSG00000127526.ENSG00000269058.ENSG00000141979.ENSG00000268790.128	ENSG00000085872+ENSG00000105085+ENSG00000269578+ENSG00000214046+ENSG00000127526+ENSG00000269058+ENSG00000141979+ENSG00000268790	ENSG00000085872+ENSG00000105085+ENSG00000269578+ENSG00000214046+ENSG00000127526+ENSG00000269058+ENSG00000141979+ENSG00000268790_129	chr19	dexseq_prepare_annotation2.py	exon	16763509	16763772	.	-	.	ENST00000487803+ENST00000594507+ENST00000358726__exon_number_129__gene_id_ENSG00000085872+ENSG00000105085+ENSG00000269578+ENSG00000214046+ENSG00000127526+ENSG00000269058+ENSG00000141979+ENSG00000268790		ENSG00000085872.ENSG00000105085.ENSG00000269578.ENSG00000214046.ENSG00000127526.ENSG00000269058.ENSG00000141979.ENSG00000268790.128	-1.05392843970127	-23.4549644451901	3.33509924303599e-68	6.86025009734793e-65
ENSG00000252974.ENSG00000139116.36	ENSG00000252974+ENSG00000139116	ENSG00000252974+ENSG00000139116_037	chr12	dexseq_prepare_annotation2.py	exon	39726393	39726546	.	-	.	ENST00000544797+ENST00000361961+ENST00000541463+ENST00000395670+ENST00000547108+ENST00000552961+ENST00000361418__exon_number_037__gene_id_ENSG00000252974+ENSG00000139116		ENSG00000252974.ENSG00000139116.36	-0.983587229358481	-25.9608937901409	5.04066488256072e-68	1.02183043543215e-64
ENSG00000124721.4	ENSG00000124721	ENSG00000124721_005	chr6	dexseq_prepare_annotation2.py	exon	38690898	38690975	.	+	.	ENST00000449981+ENST00000327475+ENST00000373278+ENST00000359357__exon_number_005__gene_id_ENSG00000124721	DNAH8	ENSG00000124721.4	1.79367206852095	25.3467564648608	5.66727187637561e-68	1.13244236244005e-64
ENSG00000272084.ENSG00000127481.130	ENSG00000272084+ENSG00000127481	ENSG00000272084+ENSG00000127481_131	chr1	dexseq_prepare_annotation2.py	exon	19500813	19500941	.	-	.	ENST00000375217+ENST00000375226+ENST00000419533+ENST00000375267+ENST00000375254__exon_number_131__gene_id_ENSG00000272084+ENSG00000127481		ENSG00000272084.ENSG00000127481.130	-0.582753042216455	-20.3953604533075	8.62784947788415e-68	1.69974710664654e-64
ENSG00000158286.41	ENSG00000158286	ENSG00000158286_042	chr1	dexseq_prepare_annotation2.py	exon	6281352	6281359	.	+	.	ENST00000377939__exon_number_042__gene_id_ENSG00000158286	RNF207	ENSG00000158286.41	1.7440931461504	31.3778731585464	9.82621650657471e-68	1.90894726924602e-64
ENSG00000091536.66	ENSG00000091536	ENSG00000091536_067	chr17	dexseq_prepare_annotation2.py	exon	18061036	18061214	.	+	.	ENST00000205890+ENST00000418233+ENST00000445289__exon_number_067__gene_id_ENSG00000091536	MYO15A	ENSG00000091536.66	-2.55373734457606	-23.4214935775236	1.01964989443626e-67	1.95374697238728e-64
ENSG00000115421.6	ENSG00000115421	ENSG00000115421_007	chr2	dexseq_prepare_annotation2.py	exon	60988876	60988942	.	+	.	ENST00000496283+ENST00000238714+ENST00000453839+ENST00000414060__exon_number_007__gene_id_ENSG00000115421	PAPOLG	ENSG00000115421.6	-2.84196368047055	-33.2257687343198	1.19235552257241e-67	2.25379363134887e-64
ENSG00000175224.68	ENSG00000175224	ENSG00000175224_069	chr11	dexseq_prepare_annotation2.py	exon	46689422	46689437	.	+	.	ENST00000529395+ENST00000312040+ENST00000526508+ENST00000533316+ENST00000528494+ENST00000524625+ENST00000434074+ENST00000451945+ENST00000530500+ENST00000525009+ENST00000532067+ENST00000529655+ENST00000359513__exon_number_069__gene_id_ENSG00000175224	ATG13	ENSG00000175224.68	-2.01904908516248	-27.2357558779897	1.75731077738151e-67	3.27738459981651e-64
ENSG00000169727.45	ENSG00000169727	ENSG00000169727_046	chr17	dexseq_prepare_annotation2.py	exon	80012618	80012633	.	+	.	ENST00000392358+ENST00000578552+ENST00000584460+ENST00000306823+ENST00000583641+ENST00000355130+ENST00000580141+ENST00000320548+ENST00000392357+ENST00000585084__exon_number_046__gene_id_ENSG00000169727	GPS1	ENSG00000169727.45	-1.30461648221523	-26.8339917622772	3.52089126986044e-67	6.48006139962801e-64
ENSG00000170421.48	ENSG00000170421	ENSG00000170421_049	chr12	dexseq_prepare_annotation2.py	exon	53343705	53343738	.	-	.	ENST00000546921__exon_number_049__gene_id_ENSG00000170421	KRT8	ENSG00000170421.48	0.963081855241502	28.7065304331222	4.76759077354119e-67	8.66060726557238e-64
ENSG00000180448.5	ENSG00000180448	ENSG00000180448_006	chr19	dexseq_prepare_annotation2.py	exon	1067326	1067494	.	+	.	ENST00000590214+ENST00000587602+ENST00000536472+ENST00000591293+ENST00000313093__exon_number_006__gene_id_ENSG00000180448	HMHA1	ENSG00000180448.5	-4.93294429852804	-28.2245230889119	8.31842287278503e-67	1.49171717862924e-63
ENSG00000272084.ENSG00000127481.131	ENSG00000272084+ENSG00000127481	ENSG00000272084+ENSG00000127481_132	chr1	dexseq_prepare_annotation2.py	exon	19501448	19501527	.	-	.	ENST00000375217+ENST00000375226+ENST00000419533+ENST00000375267+ENST00000375254__exon_number_132__gene_id_ENSG00000272084+ENSG00000127481		ENSG00000272084.ENSG00000127481.131	-0.613557139933571	-20.1729017433094	1.0357883196284e-66	1.83393533174712e-63
ENSG00000221968.1	ENSG00000221968	ENSG00000221968_002	chr11	dexseq_prepare_annotation2.py	exon	61640996	61640997	.	-	.	ENST00000527697+ENST00000533676__exon_number_002__gene_id_ENSG00000221968	FADS3	ENSG00000221968.1	-2.70420233310901	-36.1178160962871	1.47425820156149e-65	2.57764832429266e-62
ENSG00000147642.62	ENSG00000147642	ENSG00000147642_063	chr8	dexseq_prepare_annotation2.py	exon	110693144	110693144	.	-	.	ENST00000532189+ENST00000533171+ENST00000534184+ENST00000408889__exon_number_063__gene_id_ENSG00000147642	SYBU	ENSG00000147642.62	1.10391103303435	25.6516751747865	1.96840137729019e-65	3.3991375635613e-62
ENSG00000151150.40	ENSG00000151150	ENSG00000151150_041	chr10	dexseq_prepare_annotation2.py	exon	61844474	61844588	.	-	.	ENST00000503366+ENST00000355288+ENST00000280772+ENST00000373827__exon_number_041__gene_id_ENSG00000151150	ANK3	ENSG00000151150.40	-1.37712724098501	-29.5694027019645	2.48788649057034e-65	4.24381857156739e-62
ENSG00000104490.18	ENSG00000104490	ENSG00000104490_019	chr8	dexseq_prepare_annotation2.py	exon	102731542	102731542	.	-	.	ENST00000311028+ENST00000522448+ENST00000220931+ENST00000518166+ENST00000522252+ENST00000520690+ENST00000517822+ENST00000520425+ENST00000521599+ENST00000518727+ENST00000395923+ENST00000524209+ENST00000522951+ENST00000519508__exon_number_019__gene_id_ENSG00000104490	NCALD	ENSG00000104490.18	1.32565809366965	23.7816974351462	3.03989876475082e-65	5.12296192433157e-62
ENSG00000166535.23	ENSG00000166535	ENSG00000166535_024	chr12	dexseq_prepare_annotation2.py	exon	8998673	8998720	.	+	.	ENST00000539547+ENST00000541459+ENST00000536789+ENST00000545692+ENST00000540049+ENST00000299698__exon_number_024__gene_id_ENSG00000166535	A2ML1	ENSG00000166535.23	-1.66792251578006	-30.5363031372209	3.20977412271638e-65	5.34484708827326e-62
ENSG00000005884.23	ENSG00000005884	ENSG00000005884_024	chr17	dexseq_prepare_annotation2.py	exon	48151645	48151656	.	+	.	ENST00000510809__exon_number_024__gene_id_ENSG00000005884	ITGA3	ENSG00000005884.23	-3.14886994064348	-36.8367212735879	4.5423464838215e-65	7.47483193440626e-62
ENSG00000168397.52	ENSG00000168397	ENSG00000168397_053	chr2	dexseq_prepare_annotation2.py	exon	242610857	242610984	.	+	.	ENST00000494132+ENST00000460211+ENST00000482507+ENST00000494465__exon_number_053__gene_id_ENSG00000168397	ATG4B	ENSG00000168397.52	1.29509739840422	25.6985285229551	5.97101774488951e-65	9.71158264030721e-62
ENSG00000114735.20	ENSG00000114735	ENSG00000114735_021	chr3	dexseq_prepare_annotation2.py	exon	50616252	50616357	.	+	.	ENST00000455834+ENST00000448997+ENST00000232854+ENST00000434410__exon_number_021__gene_id_ENSG00000114735	HEMK1	ENSG00000114735.20	-2.21276456375586	-30.8875197352278	7.84822600702389e-65	1.26180530199134e-61
ENSG00000005884.24	ENSG00000005884	ENSG00000005884_025	chr17	dexseq_prepare_annotation2.py	exon	48151812	48151878	.	+	.	ENST00000007722+ENST00000505306+ENST00000512553+ENST00000506401+ENST00000320031+ENST00000544892+ENST00000510809__exon_number_025__gene_id_ENSG00000005884	ITGA3	ENSG00000005884.24	-3.13396980033209	-36.5133897105922	1.14617824372122e-64	1.82183729364211e-61
ENSG00000223745.2	ENSG00000223745	ENSG00000223745_003	chr1	dexseq_prepare_annotation2.py	exon	93730197	93730201	.	-	.	ENST00000602488+ENST00000457025__exon_number_003__gene_id_ENSG00000223745	RP4-717I23.3	ENSG00000223745.2	2.67075731933768	23.3147329992202	1.25874090711115e-64	1.97827398182216e-61
ENSG00000114735	ENSG00000114735	ENSG00000114735_001	chr3	dexseq_prepare_annotation2.py	exon	50606583	50606627	.	+	.	ENST00000434410__exon_number_001__gene_id_ENSG00000114735	HEMK1	ENSG00000114735	1.6828149772303	30.2879581392489	8.79079588595195e-64	1.3662361939417e-60
ENSG00000088247.ENSG00000266722.46	ENSG00000088247+ENSG00000266722	ENSG00000088247+ENSG00000266722_047	chr19	dexseq_prepare_annotation2.py	exon	6424464	6424540	.	-	.	ENST00000599395+ENST00000398148__exon_number_047__gene_id_ENSG00000088247+ENSG00000266722		ENSG00000088247.ENSG00000266722.46	1.16260850173056	27.4470714141693	1.50073662053405e-63	2.30676411865055e-60
ENSG00000114735.9	ENSG00000114735	ENSG00000114735_010	chr3	dexseq_prepare_annotation2.py	exon	50607243	50608361	.	+	.	ENST00000482974__exon_number_010__gene_id_ENSG00000114735	HEMK1	ENSG00000114735.9	1.74459998979857	30.1233390948854	1.71708711108412e-63	2.61062564850968e-60
ENSG00000005884.25	ENSG00000005884	ENSG00000005884_026	chr17	dexseq_prepare_annotation2.py	exon	48151879	48151898	.	+	.	ENST00000007722+ENST00000505306+ENST00000506401+ENST00000320031+ENST00000544892+ENST00000510809__exon_number_026__gene_id_ENSG00000005884	ITGA3	ENSG00000005884.25	-3.2315922521984	-35.4391324364054	2.61020066617434e-63	3.91418826738644e-60
ENSG00000212091.ENSG00000144061.29	ENSG00000212091+ENSG00000144061	ENSG00000212091+ENSG00000144061_030	chr2	dexseq_prepare_annotation2.py	exon	110922265	110922307	.	-	.	ENST00000355301+ENST00000496524+ENST00000393272+ENST00000417665+ENST00000445609+ENST00000461707+ENST00000316534__exon_number_030__gene_id_ENSG00000212091+ENSG00000144061		ENSG00000212091.ENSG00000144061.29	-1.76993269169162	-31.9192993264651	2.63044644957516e-63	3.91418826738644e-60
ENSG00000169727.44	ENSG00000169727	ENSG00000169727_045	chr17	dexseq_prepare_annotation2.py	exon	80012615	80012617	.	+	.	ENST00000392358+ENST00000578552+ENST00000584460+ENST00000306823+ENST00000583641+ENST00000355130+ENST00000580141+ENST00000320548+ENST00000392357+ENST00000580716+ENST00000585084__exon_number_045__gene_id_ENSG00000169727	GPS1	ENSG00000169727.44	-1.31207948234398	-25.237307394645	3.68463494245701e-63	5.40284045020339e-60
ENSG00000143341.44	ENSG00000143341	ENSG00000143341_045	chr1	dexseq_prepare_annotation2.py	exon	186010145	186010268	.	+	.	ENST00000271588+ENST00000367492__exon_number_045__gene_id_ENSG00000143341	HMCN1	ENSG00000143341.44	-2.52563538944071	-25.7330896258514	3.70811569772672e-63	5.40284045020339e-60
ENSG00000082397.56	ENSG00000082397	ENSG00000082397_057	chr18	dexseq_prepare_annotation2.py	exon	5431211	5431384	.	-	.	ENST00000581757__exon_number_057__gene_id_ENSG00000082397	EPB41L3	ENSG00000082397.56	1.21756398696689	29.8471777002408	5.31120083980549e-63	7.65880636564735e-60
ENSG00000172890.35	ENSG00000172890	ENSG00000172890_036	chr11	dexseq_prepare_annotation2.py	exon	71189516	71190128	.	+	.	ENST00000530534__exon_number_036__gene_id_ENSG00000172890	NADSYN1	ENSG00000172890.35	-1.62935986112322	-23.9402609806565	6.46296932433014e-63	9.22456973714978e-60
ENSG00000130827.29	ENSG00000130827	ENSG00000130827_030	chrX	dexseq_prepare_annotation2.py	exon	153696425	153696567	.	+	.	ENST00000369682__exon_number_030__gene_id_ENSG00000130827	PLXNA3	ENSG00000130827.29	-3.36190223618482	-42.2327049763652	7.92513360055976e-63	1.11972531553363e-59
ENSG00000059769.ENSG00000244115.ENSG00000242616.12	ENSG00000059769+ENSG00000244115+ENSG00000242616	ENSG00000059769+ENSG00000244115+ENSG00000242616_013	chr9	dexseq_prepare_annotation2.py	exon	114431549	114431551	.	+	.	ENST00000374293__exon_number_013__gene_id_ENSG00000059769+ENSG00000244115+ENSG00000242616		ENSG00000059769.ENSG00000244115.ENSG00000242616.12	2.52860218582311	49.584432269513	8.52224896536001e-63	1.19204957402973e-59
ENSG00000126883.76	ENSG00000126883	ENSG00000126883_077	chr9	dexseq_prepare_annotation2.py	exon	134103547	134103561	.	+	.	ENST00000411637+ENST00000451030+ENST00000530491+ENST00000453861+ENST00000483497+ENST00000359428__exon_number_077__gene_id_ENSG00000126883	NUP214	ENSG00000126883.76	1.26990073292399	28.5842119032883	1.5673042199745e-62	2.17056116602904e-59
ENSG00000074054.71	ENSG00000074054	ENSG00000074054_072	chr2	dexseq_prepare_annotation2.py	exon	122407053	122407163	.	-	.	ENST00000409078__exon_number_072__gene_id_ENSG00000074054	CLASP1	ENSG00000074054.71	-1.08924586622475	-23.0190834499817	1.89884189941112e-62	2.60392657529539e-59
ENSG00000188897.71	ENSG00000188897	ENSG00000188897_072	chr16	dexseq_prepare_annotation2.py	exon	11585612	11585701	.	-	.	ENST00000598234__exon_number_072__gene_id_ENSG00000188897	CTD-3088G3.8	ENSG00000188897.71	-2.66481444249874	-30.6790451139864	2.13304614327325e-62	2.89669737175093e-59
ENSG00000114735.28	ENSG00000114735	ENSG00000114735_029	chr3	dexseq_prepare_annotation2.py	exon	50618108	50622179	.	+	.	ENST00000448997+ENST00000232854__exon_number_029__gene_id_ENSG00000114735	HEMK1	ENSG00000114735.28	-3.19359044020894	-29.5034784280681	2.18854622272048e-62	2.94348945099065e-59
ENSG00000067369.62	ENSG00000067369	ENSG00000067369_063	chr15	dexseq_prepare_annotation2.py	exon	43802813	43802926	.	-	.	ENST00000477089__exon_number_063__gene_id_ENSG00000067369	TP53BP1	ENSG00000067369.62	-1.0972690956382	-26.2216458220225	2.65742997409946e-62	3.54007635835392e-59
ENSG00000149179.3	ENSG00000149179	ENSG00000149179_004	chr11	dexseq_prepare_annotation2.py	exon	46958296	46958297	.	+	.	ENST00000536126+ENST00000528488+ENST00000525279+ENST00000522712+ENST00000533124__exon_number_004__gene_id_ENSG00000149179	C11orf49	ENSG00000149179.3	1.3506080880085	24.8723372568128	3.19616814017662e-62	4.21758508120005e-59
ENSG00000272084.ENSG00000127481.125	ENSG00000272084+ENSG00000127481	ENSG00000272084+ENSG00000127481_126	chr1	dexseq_prepare_annotation2.py	exon	19495929	19496026	.	-	.	ENST00000375217+ENST00000375226+ENST00000419533+ENST00000375267+ENST00000375254__exon_number_126__gene_id_ENSG00000272084+ENSG00000127481		ENSG00000272084.ENSG00000127481.125	-0.624647471569624	-19.2210537686762	4.15408776210784e-62	5.38934471768057e-59
ENSG00000079215.33	ENSG00000079215	ENSG00000079215_034	chr5	dexseq_prepare_annotation2.py	exon	36686167	36686335	.	+	.	ENST00000265113+ENST00000506178+ENST00000381918__exon_number_034__gene_id_ENSG00000079215	SLC1A3	ENSG00000079215.33	-3.92762980926212	-31.8805956201351	4.16120986244505e-62	5.38934471768057e-59
ENSG00000085276.49	ENSG00000085276	ENSG00000085276_050	chr3	dexseq_prepare_annotation2.py	exon	169098975	169099046	.	-	.	ENST00000494292+ENST00000485957__exon_number_050__gene_id_ENSG00000085276	MECOM	ENSG00000085276.49	-2.42402650643772	-41.4239298500151	4.43521819400862e-62	5.69152426501795e-59
ENSG00000167380.40	ENSG00000167380	ENSG00000167380_041	chr19	dexseq_prepare_annotation2.py	exon	44679797	44679832	.	+	.	ENST00000454662+ENST00000590524+ENST00000585678+ENST00000588883+ENST00000590089+ENST00000337433+ENST00000588127__exon_number_041__gene_id_ENSG00000167380	ZNF226	ENSG00000167380.40	2.03179790839258	26.6732737590646	7.20046483304253e-62	9.15604562292568e-59
ENSG00000081479.31	ENSG00000081479	ENSG00000081479_032	chr2	dexseq_prepare_annotation2.py	exon	170038677	170038829	.	-	.	ENST00000263816+ENST00000461418__exon_number_032__gene_id_ENSG00000081479	LRP2	ENSG00000081479.31	-1.71243006366144	-28.2038000206491	8.53155886554281e-62	1.07509170839441e-58
ENSG00000215440.ENSG00000124222.ENSG00000254995.87	ENSG00000215440+ENSG00000124222+ENSG00000254995	ENSG00000215440+ENSG00000124222+ENSG00000254995_088	chr20	dexseq_prepare_annotation2.py	exon	57292916	57293051	.	+	.	ENST00000532531+ENST00000527587__exon_number_088__gene_id_ENSG00000215440+ENSG00000124222+ENSG00000254995		ENSG00000215440.ENSG00000124222.ENSG00000254995.87	-1.09463314805526	-28.6627665521414	8.84210023886113e-62	1.10427568831313e-58
ENSG00000147642.66	ENSG00000147642	ENSG00000147642_067	chr8	dexseq_prepare_annotation2.py	exon	110703834	110703834	.	-	.	ENST00000534578+ENST00000529190+ENST00000422135+ENST00000419099__exon_number_067__gene_id_ENSG00000147642	SYBU	ENSG00000147642.66	1.05730653726423	24.2464916918589	1.0652216809042e-61	1.31069014261757e-58
ENSG00000124721	ENSG00000124721	ENSG00000124721_001	chr6	dexseq_prepare_annotation2.py	exon	38683117	38683191	.	+	.	ENST00000449981__exon_number_001__gene_id_ENSG00000124721	DNAH8	ENSG00000124721	1.74660496670111	23.2015357125813	1.06823003580628e-61	1.31069014261757e-58
ENSG00000163138.10	ENSG00000163138	ENSG00000163138_011	chr4	dexseq_prepare_annotation2.py	exon	20702089	20702094	.	+	.	ENST00000502938+ENST00000508753+ENST00000509469+ENST00000444671+ENST00000514292+ENST00000510700+ENST00000538990+ENST00000510051+ENST00000508952+ENST00000514485+ENST00000295290+ENST00000513861+ENST00000509625+ENST00000514663+ENST00000503585+ENST00000506745+ENST00000506702+ENST00000515339+ENST00000505160+ENST00000506951+ENST00000360916+ENST00000511160+ENST00000502374+ENST00000513590+ENST00000504630…	PACRGL	ENSG00000163138.10	1.80599586406755	28.1094891968711	1.30172419771967e-61	1.58329280135686e-58
ENSG00000264594.ENSG00000204580.142	ENSG00000264594+ENSG00000204580	ENSG00000264594+ENSG00000204580_143	chr6	dexseq_prepare_annotation2.py	exon	30867825	30867929	.	+	.	ENST00000454612+ENST00000361741+ENST00000376575+ENST00000376567+ENST00000376570+ENST00000452441+ENST00000446312+ENST00000376568+ENST00000376569+ENST00000324771__exon_number_143__gene_id_ENSG00000264594+ENSG00000204580		ENSG00000264594.ENSG00000204580.142	-2.82954719440604	-31.3919472001271	2.34167470746491e-61	2.82363577333323e-58
ENSG00000069329	ENSG00000069329	ENSG00000069329_001	chr16	dexseq_prepare_annotation2.py	exon	46690054	46693588	.	-	.	ENST00000299138__exon_number_001__gene_id_ENSG00000069329	VPS35	ENSG00000069329	-2.96585075379418	-31.8664608043631	6.32058605555235e-61	7.5563416625674e-58
ENSG00000104490.16	ENSG00000104490	ENSG00000104490_017	chr8	dexseq_prepare_annotation2.py	exon	102731521	102731522	.	-	.	ENST00000311028+ENST00000522448+ENST00000220931+ENST00000518166+ENST00000522252+ENST00000520690+ENST00000520425+ENST00000521599+ENST00000518727+ENST00000395923+ENST00000522951+ENST00000519508__exon_number_017__gene_id_ENSG00000104490	NCALD	ENSG00000104490.16	1.34197922888626	22.3323620141087	1.06685367777523e-60	1.26462845914246e-57
ENSG00000232732.7	ENSG00000232732	ENSG00000232732_008	chr2	dexseq_prepare_annotation2.py	exon	200743839	200743848	.	-	.	ENST00000600956+ENST00000597899__exon_number_008__gene_id_ENSG00000232732	AC073043.1	ENSG00000232732.7	-1.44822913124647	-24.1275819225036	2.76538882513883e-60	3.25049379761592e-57
ENSG00000214198.1	ENSG00000214198	ENSG00000214198_002	chr12	dexseq_prepare_annotation2.py	exon	104237534	104238197	.	-	.	ENST00000548527+ENST00000551270__exon_number_002__gene_id_ENSG00000214198	RP11-642P15.1	ENSG00000214198.1	1.213325891032	27.3369073842902	4.30161577256593e-60	5.01407088489717e-57
ENSG00000141447.ENSG00000265750	ENSG00000141447+ENSG00000265750	ENSG00000141447+ENSG00000265750_001	chr18	dexseq_prepare_annotation2.py	exon	21739473	21739792	.	-	.	ENST00000583267__exon_number_001__gene_id_ENSG00000141447+ENSG00000265750		ENSG00000141447.ENSG00000265750	1.7374375308143	26.1619558092982	5.21090492705323e-60	6.02376303034355e-57
ENSG00000141646.ENSG00000267699.ENSG00000141642.47	ENSG00000141646+ENSG00000267699+ENSG00000141642	ENSG00000141646+ENSG00000267699+ENSG00000141642_048	chr18	dexseq_prepare_annotation2.py	exon	48593389	48593482	.	+	.	ENST00000591126+ENST00000588745+ENST00000398417+ENST00000342988+ENST00000590499__exon_number_048__gene_id_ENSG00000141646+ENSG00000267699+ENSG00000141642		ENSG00000141646.ENSG00000267699.ENSG00000141642.47	-2.19426034156219	-27.2890013733536	5.35519541483116e-60	6.13981933319269e-57
ENSG00000158828.1	ENSG00000158828	ENSG00000158828_002	chr1	dexseq_prepare_annotation2.py	exon	20964335	20964621	.	+	.	ENST00000321556__exon_number_002__gene_id_ENSG00000158828	PINK1	ENSG00000158828.1	-2.64559421349286	-61.1701949039002	1.05081045502708e-59	1.19497652355213e-56
ENSG00000272084.ENSG00000127481.122	ENSG00000272084+ENSG00000127481	ENSG00000272084+ENSG00000127481_123	chr1	dexseq_prepare_annotation2.py	exon	19493516	19493725	.	-	.	ENST00000375226+ENST00000375254+ENST00000375217+ENST00000419533+ENST00000375267+ENST00000417040__exon_number_123__gene_id_ENSG00000272084+ENSG00000127481		ENSG00000272084.ENSG00000127481.122	-0.65146275782388	-18.5321601141861	8.50921763470724e-59	9.59860336011835e-56
ENSG00000175203.15	ENSG00000175203	ENSG00000175203_016	chr12	dexseq_prepare_annotation2.py	exon	57926578	57926593	.	-	.	ENST00000551872+ENST00000537439+ENST00000550086+ENST00000550988+ENST00000550201+ENST00000548249+ENST00000552390+ENST00000550954+ENST00000434715+ENST00000543672+ENST00000546758+ENST00000549394__exon_number_016__gene_id_ENSG00000175203	DCTN2	ENSG00000175203.15	1.13241016198312	24.9844499379483	9.25461082005579e-59	1.03559095076424e-55
ENSG00000223501.44	ENSG00000223501	ENSG00000223501_045	chr6	dexseq_prepare_annotation2.py	exon	33239682	33239717	.	-	.	ENST00000478934+ENST00000436044__exon_number_045__gene_id_ENSG00000223501	VPS52	ENSG00000223501.44	0.983284269118632	24.4778544239286	3.29261387901842e-58	3.65519338355318e-55
ENSG00000114735.7	ENSG00000114735	ENSG00000114735_008	chr3	dexseq_prepare_annotation2.py	exon	50607001	50607005	.	+	.	ENST00000482974+ENST00000448997+ENST00000424388+ENST00000232854__exon_number_008__gene_id_ENSG00000114735	HEMK1	ENSG00000114735.7	1.59241608438342	27.2056883067469	3.87318534938475e-58	4.26584095074954e-55
ENSG00000196337.ENSG00000225950.4	ENSG00000196337+ENSG00000225950	ENSG00000196337+ENSG00000225950_005	chr19	dexseq_prepare_annotation2.py	exon	49558998	49559049	.	-	.	ENST00000597853+ENST00000596965+ENST00000356213__exon_number_005__gene_id_ENSG00000196337+ENSG00000225950		ENSG00000196337.ENSG00000225950.4	-2.67667719735706	-31.5582086174521	4.19287340285422e-58	4.58186068143933e-55
ENSG00000091536.59	ENSG00000091536	ENSG00000091536_060	chr17	dexseq_prepare_annotation2.py	exon	18058628	18058632	.	+	.	ENST00000205890+ENST00000418233+ENST00000536811__exon_number_060__gene_id_ENSG00000091536	MYO15A	ENSG00000091536.59	1.53452466407809	20.6182898825431	6.14720922732938e-58	6.66543326102866e-55
ENSG00000223501.41	ENSG00000223501	ENSG00000223501_042	chr6	dexseq_prepare_annotation2.py	exon	33239555	33239653	.	-	.	ENST00000464425+ENST00000482399+ENST00000445902__exon_number_042__gene_id_ENSG00000223501	VPS52	ENSG00000223501.41	0.922941140132204	24.3302955610988	7.43690235042604e-58	8.00182089435263e-55
ENSG00000163491.29	ENSG00000163491	ENSG00000163491_030	chr3	dexseq_prepare_annotation2.py	exon	27326093	27326195	.	-	.	ENST00000424275+ENST00000341435+ENST00000357467+ENST00000474938+ENST00000574215+ENST00000435584+ENST00000429845__exon_number_030__gene_id_ENSG00000163491	NEK10	ENSG00000163491.29	-2.64854757969625	-23.3713301126563	9.35019624280572e-58	9.98365419436985e-55
ENSG00000114735.2	ENSG00000114735	ENSG00000114735_003	chr3	dexseq_prepare_annotation2.py	exon	50606705	50606908	.	+	.	ENST00000232854__exon_number_003__gene_id_ENSG00000114735	HEMK1	ENSG00000114735.2	1.64797400261348	26.9989013437851	9.60284664364527e-58	1.01757437445446e-54
ENSG00000140983.43	ENSG00000140983	ENSG00000140983_044	chr16	dexseq_prepare_annotation2.py	exon	720776	720888	.	+	.	ENST00000569943+ENST00000563776+ENST00000561983__exon_number_044__gene_id_ENSG00000140983	RHOT2	ENSG00000140983.43	-1.06315289770891	-20.4007411365213	3.64070010960816e-57	3.82889419422137e-54
ENSG00000131018.92	ENSG00000131018	ENSG00000131018_093	chr6	dexseq_prepare_annotation2.py	exon	152630966	152630969	.	-	.	ENST00000448038+ENST00000356820+ENST00000265368+ENST00000423061__exon_number_093__gene_id_ENSG00000131018	SYNE1	ENSG00000131018.92	1.11476796799798	18.1115996557284	4.6013273155762e-57	4.80306461392702e-54
ENSG00000013441.12	ENSG00000013441	ENSG00000013441_013	chr2	dexseq_prepare_annotation2.py	exon	201718719	201718736	.	-	.	ENST00000461326+ENST00000464454__exon_number_013__gene_id_ENSG00000013441	CLK1	ENSG00000013441.12	1.6001903616206	27.5706844286646	4.93641159523724e-57	5.11467090284303e-54
ENSG00000014641.6	ENSG00000014641	ENSG00000014641_007	chr2	dexseq_prepare_annotation2.py	exon	63816119	63816130	.	+	.	ENST00000485781+ENST00000436321+ENST00000233114+ENST00000485155+ENST00000442225+ENST00000409908+ENST00000462944+ENST00000409476__exon_number_007__gene_id_ENSG00000014641	MDH1	ENSG00000014641.6	2.0610119038767	29.9903085384212	5.62052554284421e-57	5.7731787064871e-54
ENSG00000149179.6	ENSG00000149179	ENSG00000149179_007	chr11	dexseq_prepare_annotation2.py	exon	46958305	46958310	.	+	.	ENST00000527234+ENST00000528488+ENST00000378618+ENST00000278460+ENST00000536126+ENST00000525279+ENST00000533124+ENST00000531648+ENST00000522712__exon_number_007__gene_id_ENSG00000149179	C11orf49	ENSG00000149179.6	1.36063119270586	22.8808738826959	5.65451640957092e-57	5.7731787064871e-54
ENSG00000147206.35	ENSG00000147206	ENSG00000147206_036	chrX	dexseq_prepare_annotation2.py	exon	102347924	102348022	.	-	.	ENST00000425644+ENST00000425463+ENST00000395065__exon_number_036__gene_id_ENSG00000147206	NXF3	ENSG00000147206.35	-3.09345667723809	-30.7389367099757	6.12402172037045e-57	6.2072285372233e-54
ENSG00000013441.10	ENSG00000013441	ENSG00000013441_011	chr2	dexseq_prepare_annotation2.py	exon	201718626	201718716	.	-	.	ENST00000409769+ENST00000321356+ENST00000473565+ENST00000496205+ENST00000409403+ENST00000461326+ENST00000461981+ENST00000434813+ENST00000472679+ENST00000432425+ENST00000464454__exon_number_011__gene_id_ENSG00000013441	CLK1	ENSG00000013441.10	1.86701715572802	27.462289071923	7.72992042380286e-57	7.77857999481601e-54
ENSG00000143322.27	ENSG00000143322	ENSG00000143322_028	chr1	dexseq_prepare_annotation2.py	exon	179198376	179198532	.	-	.	ENST00000507173+ENST00000511413+ENST00000367623+ENST00000392043+ENST00000502732__exon_number_028__gene_id_ENSG00000143322	ABL2	ENSG00000143322.27	-2.02578238241479	-33.3067479712251	1.51622780328677e-56	1.51487402846241e-53
ENSG00000114735.10	ENSG00000114735	ENSG00000114735_011	chr3	dexseq_prepare_annotation2.py	exon	50608362	50608725	.	+	.	ENST00000424388+ENST00000434410+ENST00000448997+ENST00000232854+ENST00000482974+ENST00000455834__exon_number_011__gene_id_ENSG00000114735	HEMK1	ENSG00000114735.10	1.72375868853538	26.1990057037766	3.36654458396735e-56	3.33968385590379e-53
ENSG00000227028.13	ENSG00000227028	ENSG00000227028_014	chr2	dexseq_prepare_annotation2.py	exon	40332301	40332461	.	+	.	ENST00000418854+ENST00000439606__exon_number_014__gene_id_ENSG00000227028	SLC8A1-AS1	ENSG00000227028.13	-1.14065591199161	-24.1538168449341	3.52070023515494e-56	3.46801369994576e-53
ENSG00000126883.79	ENSG00000126883	ENSG00000126883_080	chr9	dexseq_prepare_annotation2.py	exon	134103616	134103680	.	+	.	ENST00000498010+ENST00000476004+ENST00000411637+ENST00000451030+ENST00000453861+ENST00000359428+ENST00000483497__exon_number_080__gene_id_ENSG00000126883	NUP214	ENSG00000126883.79	-1.13747088854785	-25.3303680400917	5.2011646395477e-56	5.08750282487227e-53
ENSG00000132286.ENSG00000265264.ENSG00000179532.61	ENSG00000132286+ENSG00000265264+ENSG00000179532	ENSG00000132286+ENSG00000265264+ENSG00000179532_062	chr11	dexseq_prepare_annotation2.py	exon	6569440	6569632	.	+	.	ENST00000532027+ENST00000254579+ENST00000527990+ENST00000533649__exon_number_062__gene_id_ENSG00000132286+ENSG00000265264+ENSG00000179532		ENSG00000132286.ENSG00000265264.ENSG00000179532.61	1.03114700321947	18.6147786141685	1.20203219840376e-55	1.16759898438699e-52
ENSG00000216937.ENSG00000150076.48	ENSG00000216937+ENSG00000150076	ENSG00000216937+ENSG00000150076_049	chr10	dexseq_prepare_annotation2.py	exon	33017815	33017925	.	+	.	ENST00000375025+ENST00000375028+ENST00000302316+ENST00000375030__exon_number_049__gene_id_ENSG00000216937+ENSG00000150076		ENSG00000216937.ENSG00000150076.48	1.69012292869087	31.5593217179977	1.21145149135158e-55	1.16863294726071e-52
ENSG00000229807.29	ENSG00000229807	ENSG00000229807_030	chrX	dexseq_prepare_annotation2.py	exon	73061506	73072588	.	-	.	ENST00000429829__exon_number_030__gene_id_ENSG00000229807	XIST	ENSG00000229807.29	-3.1407691954287	-30.5984936698729	1.45924903624136e-55	1.39803054071411e-52
ENSG00000175356.40	ENSG00000175356	ENSG00000175356_041	chr11	dexseq_prepare_annotation2.py	exon	9090917	9091042	.	-	.	ENST00000450649+ENST00000520467+ENST00000309263+ENST00000457346__exon_number_041__gene_id_ENSG00000175356	SCUBE2	ENSG00000175356.40	1.41432582086251	25.0947393714669	1.61760391684733e-55	1.53919964536748e-52
ENSG00000188897.69	ENSG00000188897	ENSG00000188897_070	chr16	dexseq_prepare_annotation2.py	exon	11582565	11582723	.	-	.	ENST00000344649+ENST00000598234+ENST00000595170__exon_number_070__gene_id_ENSG00000188897	CTD-3088G3.8	ENSG00000188897.69	-2.64354977142915	-26.7219405005005	1.70989447572576e-55	1.61602357967663e-52
ENSG00000267534.ENSG00000130816.77	ENSG00000267534+ENSG00000130816	ENSG00000267534+ENSG00000130816_078	chr19	dexseq_prepare_annotation2.py	exon	10286239	10286294	.	-	.	ENST00000359526+ENST00000586988+ENST00000588952+ENST00000540357+ENST00000340748+ENST00000592054+ENST00000592705+ENST00000588118+ENST00000592342__exon_number_078__gene_id_ENSG00000267534+ENSG00000130816		ENSG00000267534.ENSG00000130816.77	0.966354028068635	20.5174919491135	3.48625075286491e-55	3.272747141322e-52
ENSG00000115421.5	ENSG00000115421	ENSG00000115421_006	chr2	dexseq_prepare_annotation2.py	exon	60987270	60987430	.	+	.	ENST00000496283+ENST00000238714+ENST00000453839+ENST00000414060__exon_number_006__gene_id_ENSG00000115421	PAPOLG	ENSG00000115421.5	-2.80998216538892	-26.0790357614294	3.82674667853423e-55	3.56844127773317e-52
ENSG00000079215.6	ENSG00000079215	ENSG00000079215_007	chr5	dexseq_prepare_annotation2.py	exon	36608280	36608430	.	+	.	ENST00000513646__exon_number_007__gene_id_ENSG00000079215	SLC1A3	ENSG00000079215.6	3.66896404901026	27.5162311501887	4.55522358341216e-55	4.219615223376e-52
ENSG00000148219.34	ENSG00000148219	ENSG00000148219_035	chr9	dexseq_prepare_annotation2.py	exon	119976833	119977021	.	-	.	ENST00000373996+ENST00000361477+ENST00000361209+ENST00000313400__exon_number_035__gene_id_ENSG00000148219	ASTN2	ENSG00000148219.34	0.91298002390878	23.1500163156025	5.55126239095817e-55	5.10843965088996e-52
ENSG00000114735.24	ENSG00000114735	ENSG00000114735_025	chr3	dexseq_prepare_annotation2.py	exon	50617661	50617811	.	+	.	ENST00000482974__exon_number_025__gene_id_ENSG00000114735	HEMK1	ENSG00000114735.24	-3.0691423064729	-25.5784142626985	5.58887980925958e-55	5.109441590328e-52
ENSG00000143341.46	ENSG00000143341	ENSG00000143341_047	chr1	dexseq_prepare_annotation2.py	exon	186017875	186017971	.	+	.	ENST00000271588+ENST00000367492__exon_number_047__gene_id_ENSG00000143341	HMCN1	ENSG00000143341.46	-2.54493956569321	-22.5065489676102	5.81062044816674e-55	5.2776658129047e-52
ENSG00000166689.59	ENSG00000166689	ENSG00000166689_060	chr11	dexseq_prepare_annotation2.py	exon	17035672	17035689	.	-	.	ENST00000355661+ENST00000448080+ENST00000531066__exon_number_060__gene_id_ENSG00000166689	PLEKHA7	ENSG00000166689.59	-1.13154081899619	-22.4606052304688	7.67401500100808e-55	6.9251796662323e-52
ENSG00000222750.ENSG00000103534.21	ENSG00000222750+ENSG00000103534	ENSG00000222750+ENSG00000103534_022	chr16	dexseq_prepare_annotation2.py	exon	19477404	19477555	.	+	.	ENST00000219821+ENST00000564959+ENST00000381414+ENST00000542583+ENST00000396229+ENST00000567478+ENST00000541464+ENST00000561503__exon_number_022__gene_id_ENSG00000222750+ENSG00000103534		ENSG00000222750.ENSG00000103534.21	1.2509979611049	26.3454995870846	8.44539126696552e-55	7.57243015042822e-52
ENSG00000133619.12	ENSG00000133619	ENSG00000133619_013	chr7	dexseq_prepare_annotation2.py	exon	149417216	149417218	.	+	.	ENST00000479560+ENST00000255992+ENST00000497895+ENST00000485033+ENST00000466546+ENST00000496259+ENST00000319551__exon_number_013__gene_id_ENSG00000133619	KRBA1	ENSG00000133619.12	3.96604261510297	29.2445754617013	9.44811655879066e-55	8.41754970484613e-52
ENSG00000114735.6	ENSG00000114735	ENSG00000114735_007	chr3	dexseq_prepare_annotation2.py	exon	50606998	50607000	.	+	.	ENST00000448997+ENST00000482974+ENST00000232854__exon_number_007__gene_id_ENSG00000114735	HEMK1	ENSG00000114735.6	1.60667204306007	25.3976934689144	1.27717611328258e-54	1.13066461294557e-51
ENSG00000231890.41	ENSG00000231890	ENSG00000231890_042	chr2	dexseq_prepare_annotation2.py	exon	136773837	136773916	.	+	.	ENST00000593405__exon_number_042__gene_id_ENSG00000231890	AC093391.2	ENSG00000231890.41	-1.51503177484795	-24.5817142411254	1.95757871948585e-54	1.72211524143448e-51
ENSG00000092148.27	ENSG00000092148	ENSG00000092148_028	chr14	dexseq_prepare_annotation2.py	exon	31588916	31588975	.	-	.	ENST00000399332+ENST00000553700+ENST00000554027+ENST00000555843+ENST00000553957+ENST00000554882__exon_number_028__gene_id_ENSG00000092148	HECTD1	ENSG00000092148.27	-4.30599980538245	-20.8082712053758	2.0676795952467e-54	1.80760427115707e-51
ENSG00000172890.32	ENSG00000172890	ENSG00000172890_033	chr11	dexseq_prepare_annotation2.py	exon	71188272	71188392	.	+	.	ENST00000539574+ENST00000525200__exon_number_033__gene_id_ENSG00000172890	NADSYN1	ENSG00000172890.32	-1.64465083638354	-21.0386285694891	2.26796456265729e-54	1.97038225591111e-51
ENSG00000182774.ENSG00000214575.ENSG00000260836.27	ENSG00000182774+ENSG00000214575+ENSG00000260836	ENSG00000182774+ENSG00000214575+ENSG00000260836_028	chr15	dexseq_prepare_annotation2.py	exon	83209204	83209207	.	-	.	ENST00000560229+ENST00000330244+ENST00000561157+ENST00000559273__exon_number_028__gene_id_ENSG00000182774+ENSG00000214575+ENSG00000260836		ENSG00000182774.ENSG00000214575.ENSG00000260836.27	-1.56280052898017	-23.8953954647452	2.68097917127054e-54	2.31482692334239e-51
ENSG00000175224.67	ENSG00000175224	ENSG00000175224_068	chr11	dexseq_prepare_annotation2.py	exon	46689416	46689421	.	+	.	ENST00000529395+ENST00000312040+ENST00000533316+ENST00000528494+ENST00000524625+ENST00000451945+ENST00000434074+ENST00000526508+ENST00000530500+ENST00000529655+ENST00000525009+ENST00000359513__exon_number_068__gene_id_ENSG00000175224	ATG13	ENSG00000175224.67	-1.98507251591076	-22.0487397091674	3.06473105007991e-54	2.62993408361919e-51
ENSG00000140575.9	ENSG00000140575	ENSG00000140575_010	chr15	dexseq_prepare_annotation2.py	exon	90972821	90972898	.	+	.	ENST00000268182+ENST00000560418+ENST00000559682__exon_number_010__gene_id_ENSG00000140575	IQGAP1	ENSG00000140575.9	-2.0817740537658	-19.8810250867258	3.09777748330225e-54	2.64208308217623e-51
ENSG00000010379.7	ENSG00000010379	ENSG00000010379_008	chr12	dexseq_prepare_annotation2.py	exon	332912	333011	.	-	.	ENST00000539668__exon_number_008__gene_id_ENSG00000010379	SLC6A13	ENSG00000010379.7	-1.63119432074244	-32.506910416767	3.20834587092333e-54	2.71980229512364e-51
ENSG00000177565.14	ENSG00000177565	ENSG00000177565_015	chr3	dexseq_prepare_annotation2.py	exon	176768338	176768345	.	-	.	ENST00000430069+ENST00000457928+ENST00000428970__exon_number_015__gene_id_ENSG00000177565	TBL1XR1	ENSG00000177565.14	1.83505507880974	23.30858578467	3.39847868844508e-54	2.86362775027865e-51
ENSG00000180448	ENSG00000180448	ENSG00000180448_001	chr19	dexseq_prepare_annotation2.py	exon	1065922	1066162	.	+	.	ENST00000539243__exon_number_001__gene_id_ENSG00000180448	HMHA1	ENSG00000180448	-4.71650977873445	-22.7884182008228	4.36335287680432e-54	3.65463463259284e-51
ENSG00000079102.80	ENSG00000079102	ENSG00000079102_081	chr8	dexseq_prepare_annotation2.py	exon	93107490	93107490	.	-	.	ENST00000523290__exon_number_081__gene_id_ENSG00000079102	RUNX1T1	ENSG00000079102.80	2.4202335769803	27.4483294780672	5.43548247586587e-54	4.52552447209368e-51
ENSG00000010379.11	ENSG00000010379	ENSG00000010379_012	chr12	dexseq_prepare_annotation2.py	exon	333567	333597	.	-	.	ENST00000539668+ENST00000543722+ENST00000343164+ENST00000445055__exon_number_012__gene_id_ENSG00000010379	SLC6A13	ENSG00000010379.11	-1.64869229460935	-32.2216847487642	7.06169269202729e-54	5.84469979465868e-51
ENSG00000048052.73	ENSG00000048052	ENSG00000048052_074	chr7	dexseq_prepare_annotation2.py	exon	18875532	18875620	.	+	.	ENST00000483142+ENST00000432645+ENST00000401921+ENST00000406451+ENST00000490851+ENST00000441542__exon_number_074__gene_id_ENSG00000048052	HDAC9	ENSG00000048052.73	1.33184850975839	23.6201097124919	1.1218059694611e-53	9.23015352813953e-51
ENSG00000159640.ENSG00000224353.ENSG00000264813.23	ENSG00000159640+ENSG00000224353+ENSG00000264813	ENSG00000159640+ENSG00000224353+ENSG00000264813_024	chr17	dexseq_prepare_annotation2.py	exon	61561691	61561698	.	+	.	ENST00000582678+ENST00000428043+ENST00000290866__exon_number_024__gene_id_ENSG00000159640+ENSG00000224353+ENSG00000264813		ENSG00000159640.ENSG00000224353.ENSG00000264813.23	-2.30713108376738	-20.6777639016078	1.20609122385144e-53	9.86561461615322e-51
ENSG00000166747.70	ENSG00000166747	ENSG00000166747_071	chr16	dexseq_prepare_annotation2.py	exon	71842738	71842824	.	-	.	ENST00000433195+ENST00000569748+ENST00000566161+ENST00000423132+ENST00000393512+ENST00000565009+ENST00000299980+ENST00000570017__exon_number_071__gene_id_ENSG00000166747	AP1G1	ENSG00000166747.70	2.40533220061665	21.9117472324253	2.1728158254095e-53	1.76699193941369e-50
ENSG00000088247.ENSG00000266722.44	ENSG00000088247+ENSG00000266722	ENSG00000088247+ENSG00000266722_045	chr19	dexseq_prepare_annotation2.py	exon	6424228	6424288	.	-	.	ENST00000595258+ENST00000595548__exon_number_045__gene_id_ENSG00000088247+ENSG00000266722		ENSG00000088247.ENSG00000266722.44	1.14760069748485	22.9288371191471	2.72658129356594e-53	2.20451189848287e-50
ENSG00000179603.45	ENSG00000179603	ENSG00000179603_046	chr7	dexseq_prepare_annotation2.py	exon	126891219	126891273	.	-	.	ENST00000457830__exon_number_046__gene_id_ENSG00000179603	GRM8	ENSG00000179603.45	1.95669415296165	24.0264760622121	3.01438025589175e-53	2.42319792122333e-50
ENSG00000113163.30	ENSG00000113163	ENSG00000113163_031	chr5	dexseq_prepare_annotation2.py	exon	74807331	74807454	.	-	.	ENST00000261415+ENST00000405807__exon_number_031__gene_id_ENSG00000113163	COL4A3BP	ENSG00000113163.30	3.31775256079656	30.3951333101766	7.21489460301353e-53	5.76676218626581e-50
ENSG00000141646.ENSG00000267699.ENSG00000141642.46	ENSG00000141646+ENSG00000267699+ENSG00000141642	ENSG00000141646+ENSG00000267699+ENSG00000141642_047	chr18	dexseq_prepare_annotation2.py	exon	48593192	48593388	.	+	.	ENST00000590499__exon_number_047__gene_id_ENSG00000141646+ENSG00000267699+ENSG00000141642		ENSG00000141646.ENSG00000267699.ENSG00000141642.46	-2.29190470820377	-23.6777480028875	1.711426618396e-52	1.36014658095535e-49
ENSG00000148337.55	ENSG00000148337	ENSG00000148337_056	chr9	dexseq_prepare_annotation2.py	exon	130952724	130952746	.	-	.	ENST00000474442__exon_number_056__gene_id_ENSG00000148337	CIZ1	ENSG00000148337.55	-1.53602877103707	-19.5475497722964	2.94892792545581e-52	2.33040278854876e-49
ENSG00000188897.31	ENSG00000188897	ENSG00000188897_032	chr16	dexseq_prepare_annotation2.py	exon	11501056	11501193	.	-	.	ENST00000598234__exon_number_032__gene_id_ENSG00000188897	CTD-3088G3.8	ENSG00000188897.31	0.899632851354895	24.9731609335916	3.26074789495072e-52	2.56234332475411e-49
ENSG00000148341.27	ENSG00000148341	ENSG00000148341_028	chr9	dexseq_prepare_annotation2.py	exon	131777050	131777183	.	-	.	ENST00000417224+ENST00000372559+ENST00000372554+ENST00000455407+ENST00000416230+ENST00000425236+ENST00000372564+ENST00000416629+ENST00000483980__exon_number_028__gene_id_ENSG00000148341	SH3GLB2	ENSG00000148341.27	-2.2849247557523	-23.5288152944854	3.60923988019926e-52	2.82034876113336e-49
ENSG00000147642.63	ENSG00000147642	ENSG00000147642_064	chr8	dexseq_prepare_annotation2.py	exon	110693145	110693153	.	-	.	ENST00000533171+ENST00000534184+ENST00000408889__exon_number_064__gene_id_ENSG00000147642	SYBU	ENSG00000147642.63	1.07864981228364	20.8003226707473	4.33582603285891e-52	3.36929814636745e-49
ENSG00000003756.ENSG00000004534.55	ENSG00000003756+ENSG00000004534	ENSG00000003756+ENSG00000004534_056	chr3	dexseq_prepare_annotation2.py	exon	50107888	50107985	.	+	.	ENST00000539992+ENST00000419610+ENST00000266022+ENST00000421682+ENST00000434592+ENST00000443081+ENST00000442092+ENST00000422955+ENST00000454079__exon_number_056__gene_id_ENSG00000003756+ENSG00000004534		ENSG00000003756.ENSG00000004534.55	1.53635126822519	19.494826003045	4.43715187531821e-52	3.42898684287367e-49
ENSG00000104490.17	ENSG00000104490	ENSG00000104490_018	chr8	dexseq_prepare_annotation2.py	exon	102731523	102731541	.	-	.	ENST00000311028+ENST00000522448+ENST00000220931+ENST00000518166+ENST00000522951+ENST00000520690+ENST00000517822+ENST00000520425+ENST00000521599+ENST00000518727+ENST00000395923+ENST00000522252+ENST00000519508__exon_number_018__gene_id_ENSG00000104490	NCALD	ENSG00000104490.17	1.27410060693076	19.5741012875124	9.09047378245996e-52	6.98642868308564e-49
ENSG00000198561.ENSG00000213593.ENSG00000211450.ENSG00000254732.ENSG00000254462.52	ENSG00000198561+ENSG00000213593+ENSG00000211450+ENSG00000254732+ENSG00000254462	ENSG00000198561+ENSG00000213593+ENSG00000211450+ENSG00000254732+ENSG00000254462_053	chr11	dexseq_prepare_annotation2.py	exon	57549075	57549118	.	+	.	ENST00000530068__exon_number_053__gene_id_ENSG00000198561+ENSG00000213593+ENSG00000211450+ENSG00000254732+ENSG00000254462		ENSG00000198561.ENSG00000213593.ENSG00000211450.ENSG00000254732.ENSG00000254462.52	-1.60566762077479	-22.0673721023151	9.4595780159661e-52	7.23037418023638e-49
ENSG00000165949.11	ENSG00000165949	ENSG00000165949_012	chr14	dexseq_prepare_annotation2.py	exon	94577161	94577271	.	+	.	ENST00000555744__exon_number_012__gene_id_ENSG00000165949	IFI27	ENSG00000165949.11	-2.07849199782143	-27.9475636999851	9.93498399526604e-52	7.55247764314042e-49
ENSG00000133958.47	ENSG00000133958	ENSG00000133958_048	chr14	dexseq_prepare_annotation2.py	exon	94148963	94149040	.	+	.	ENST00000256339+ENST00000553484+ENST00000393151+ENST00000555664__exon_number_048__gene_id_ENSG00000133958	UNC79	ENSG00000133958.47	-1.24686495871215	-26.0139934724332	1.45714467449689e-51	1.10171952078515e-48
ENSG00000116883.ENSG00000214193.18	ENSG00000116883+ENSG00000214193	ENSG00000116883+ENSG00000214193_019	chr1	dexseq_prepare_annotation2.py	exon	36784857	36784860	.	+	.	ENST00000508854__exon_number_019__gene_id_ENSG00000116883+ENSG00000214193		ENSG00000116883.ENSG00000214193.18	1.33260893136937	23.2417255111987	1.53262740309608e-51	1.15256052692507e-48
ENSG00000013441.9	ENSG00000013441	ENSG00000013441_010	chr2	dexseq_prepare_annotation2.py	exon	201718055	201718172	.	-	.	ENST00000409769+ENST00000321356+ENST00000473565+ENST00000496205+ENST00000409403+ENST00000461326+ENST00000461981+ENST00000434813+ENST00000472679+ENST00000432425+ENST00000464454__exon_number_010__gene_id_ENSG00000013441	CLK1	ENSG00000013441.9	1.45294800139782	24.6115597159977	1.62323480664806e-51	1.21417095497271e-48
ENSG00000181090.24	ENSG00000181090	ENSG00000181090_025	chr9	dexseq_prepare_annotation2.py	exon	140671070	140671233	.	+	.	ENST00000460843+ENST00000462484+ENST00000371394+ENST00000465566+ENST00000462942+ENST00000334856__exon_number_025__gene_id_ENSG00000181090	EHMT1	ENSG00000181090.24	-4.5585479653274	-29.3065462023493	2.0261522155047e-51	1.5074895805517e-48
ENSG00000124721.21	ENSG00000124721	ENSG00000124721_022	chr6	dexseq_prepare_annotation2.py	exon	38754541	38754728	.	+	.	ENST00000449981+ENST00000441566+ENST00000327475+ENST00000359357__exon_number_022__gene_id_ENSG00000124721	DNAH8	ENSG00000124721.21	-1.23181272187331	-19.8411578629294	2.18497961094806e-51	1.61705832318179e-48
ENSG00000198632.ENSG00000174368.26	ENSG00000198632+ENSG00000174368	ENSG00000198632+ENSG00000174368_027	chr7	dexseq_prepare_annotation2.py	exon	74984930	74984931	.	-	.	ENST00000513070+ENST00000414100__exon_number_027__gene_id_ENSG00000198632+ENSG00000174368		ENSG00000198632.ENSG00000174368.26	1.61993783915181	24.0680062082973	3.35830982472936e-51	2.47233466702115e-48
ENSG00000170448	ENSG00000170448	ENSG00000170448_001	chr4	dexseq_prepare_annotation2.py	exon	47849257	47849259	.	-	.	ENST00000381538+ENST00000502448+ENST00000464756__exon_number_001__gene_id_ENSG00000170448	NFXL1	ENSG00000170448	1.16188131892477	24.7853535973005	4.68451897226015e-51	3.43061304316696e-48
ENSG00000198632.ENSG00000174368.25	ENSG00000198632+ENSG00000174368	ENSG00000198632+ENSG00000174368_026	chr7	dexseq_prepare_annotation2.py	exon	74984790	74984929	.	-	.	ENST00000513070+ENST00000310939+ENST00000414100+ENST00000442338__exon_number_026__gene_id_ENSG00000198632+ENSG00000174368		ENSG00000198632.ENSG00000174368.25	1.65213291025928	23.9941398368187	4.73014760730141e-51	3.44598644047544e-48
ENSG00000164116.22	ENSG00000164116	ENSG00000164116_023	chr4	dexseq_prepare_annotation2.py	exon	156629388	156629446	.	+	.	ENST00000506455+ENST00000443668+ENST00000511108+ENST00000511507+ENST00000512983+ENST00000513574+ENST00000393832+ENST00000296518+ENST00000455639+ENST00000515602+ENST00000515201__exon_number_023__gene_id_ENSG00000164116	GUCY1A3	ENSG00000164116.22	-2.51249599650126	-28.198161905942	5.14660310184096e-51	3.72995393196893e-48
ENSG00000088538.49	ENSG00000088538	ENSG00000088538_050	chr3	dexseq_prepare_annotation2.py	exon	51411900	51412018	.	+	.	ENST00000266037__exon_number_050__gene_id_ENSG00000088538	DOCK3	ENSG00000088538.49	-1.42781029411155	-21.1171920362954	8.42954495727026e-51	6.07774536545453e-48
ENSG00000080822.ENSG00000080819.40	ENSG00000080822+ENSG00000080819	ENSG00000080822+ENSG00000080819_041	chr3	dexseq_prepare_annotation2.py	exon	98240282	98240286	.	-	.	ENST00000341181+ENST00000514537+ENST00000506575+ENST00000437922+ENST00000508503+ENST00000394185+ENST00000394180+ENST00000394181+ENST00000503799+ENST00000512147+ENST00000508071+ENST00000503004+ENST00000513287+ENST00000512905+ENST00000507874+ENST00000513988+ENST00000502980+ENST00000507944+ENST00000510541+ENST00000507411__exon_number_041__gene_id_ENSG00000080822+ENSG00000080819		ENSG00000080822.ENSG00000080819.40	0.73172930990044	19.8846306415109	3.7116031456495e-50	2.66236148716781e-47
ENSG00000153048.8	ENSG00000153048	ENSG00000153048_009	chr16	dexseq_prepare_annotation2.py	exon	8949147	8949183	.	-	.	ENST00000570125+ENST00000568968+ENST00000565287+ENST00000396593+ENST00000567554+ENST00000567908+ENST00000568117+ENST00000561530+ENST00000311052__exon_number_009__gene_id_ENSG00000153048	CARHSP1	ENSG00000153048.8	-1.30325367641326	-25.1582040783016	4.543083675908e-50	3.24216239371241e-47
ENSG00000163491.30	ENSG00000163491	ENSG00000163491_031	chr3	dexseq_prepare_annotation2.py	exon	27326331	27326392	.	-	.	ENST00000424275+ENST00000341435+ENST00000357467+ENST00000474938+ENST00000574215+ENST00000435584+ENST00000429845__exon_number_031__gene_id_ENSG00000163491	NEK10	ENSG00000163491.30	-2.72616047863608	-20.4932046545906	5.51771927442162e-50	3.91772072847575e-47
ENSG00000133226.55	ENSG00000133226	ENSG00000133226_056	chr1	dexseq_prepare_annotation2.py	exon	24993046	24993305	.	+	.	ENST00000489130__exon_number_056__gene_id_ENSG00000133226	SRRM1	ENSG00000133226.55	-1.59273356912497	-21.301618215348	7.81587144718016e-50	5.52143948825416e-47
ENSG00000172890.33	ENSG00000172890	ENSG00000172890_034	chr11	dexseq_prepare_annotation2.py	exon	71188393	71188484	.	+	.	ENST00000539574+ENST00000527852+ENST00000525200__exon_number_034__gene_id_ENSG00000172890	NADSYN1	ENSG00000172890.33	-1.65527304069505	-19.5514039438015	7.93965878430188e-50	5.58070237414184e-47
ENSG00000165949.10	ENSG00000165949	ENSG00000165949_011	chr14	dexseq_prepare_annotation2.py	exon	94577108	94577143	.	+	.	ENST00000444961+ENST00000557634+ENST00000555819+ENST00000557700+ENST00000557098+ENST00000298902+ENST00000448882+ENST00000554448+ENST00000556544+ENST00000555081__exon_number_011__gene_id_ENSG00000165949	IFI27	ENSG00000165949.10	-1.92254709546708	-26.4557021986282	1.89449935335556e-49	1.32496548525305e-46
ENSG00000114735.29	ENSG00000114735	ENSG00000114735_030	chr3	dexseq_prepare_annotation2.py	exon	50622180	50622366	.	+	.	ENST00000232854__exon_number_030__gene_id_ENSG00000114735	HEMK1	ENSG00000114735.29	-3.16978348389959	-22.8139834553033	2.63937216312431e-49	1.83672727023389e-46
ENSG00000147642.57	ENSG00000147642	ENSG00000147642_058	chr8	dexseq_prepare_annotation2.py	exon	110692419	110692448	.	-	.	ENST00000533821__exon_number_058__gene_id_ENSG00000147642	SYBU	ENSG00000147642.57	1.02833675141254	19.8374653874439	2.71038822139594e-49	1.87680966568196e-46
ENSG00000179603.38	ENSG00000179603	ENSG00000179603_039	chr7	dexseq_prepare_annotation2.py	exon	126752341	126752374	.	-	.	ENST00000480995__exon_number_039__gene_id_ENSG00000179603	GRM8	ENSG00000179603.38	1.11883709846229	22.2148052488562	2.93961816449244e-49	2.02551276235655e-46
ENSG00000091536.60	ENSG00000091536	ENSG00000091536_061	chr17	dexseq_prepare_annotation2.py	exon	18058633	18058746	.	+	.	ENST00000205890+ENST00000418233+ENST00000536811+ENST00000585180__exon_number_061__gene_id_ENSG00000091536	MYO15A	ENSG00000091536.60	1.45588632757821	18.183560307808	3.29621607134046e-49	2.26008932832719e-46
ENSG00000236107.20	ENSG00000236107	ENSG00000236107_021	chr2	dexseq_prepare_annotation2.py	exon	167056149	167056328	.	+	.	ENST00000447809__exon_number_021__gene_id_ENSG00000236107	AC010127.3	ENSG00000236107.20	1.20285826819975	24.5895017291791	4.67026836099549e-49	3.18660383899631e-46
ENSG00000151150.22	ENSG00000151150	ENSG00000151150_023	chr10	dexseq_prepare_annotation2.py	exon	61819458	61819574	.	-	.	ENST00000503366+ENST00000514197+ENST00000373827+ENST00000511043+ENST00000355288+ENST00000373820+ENST00000469721__exon_number_023__gene_id_ENSG00000151150	ANK3	ENSG00000151150.22	0.968541820171225	21.76580782612	8.08885692874017e-49	5.49237312091035e-46
ENSG00000100129.30	ENSG00000100129	ENSG00000100129_031	chr22	dexseq_prepare_annotation2.py	exon	38282711	38282771	.	+	.	ENST00000460638__exon_number_031__gene_id_ENSG00000100129	EIF3L	ENSG00000100129.30	2.01823055268536	28.2161281767995	8.77286255218146e-49	5.92803936949943e-46
ENSG00000185989.24	ENSG00000185989	ENSG00000185989_025	chr13	dexseq_prepare_annotation2.py	exon	114839195	114839312	.	-	.	ENST00000389544+ENST00000542651+ENST00000334062__exon_number_025__gene_id_ENSG00000185989	RASA3	ENSG00000185989.24	-1.26383979642539	-24.3909955086824	1.06236052844327e-48	7.14411917865397e-46
ENSG00000108387.7	ENSG00000108387	ENSG00000108387_008	chr17	dexseq_prepare_annotation2.py	exon	56598104	56598150	.	-	.	ENST00000426861+ENST00000457347+ENST00000393086+ENST00000317268+ENST00000583114+ENST00000584488+ENST00000582270+ENST00000317256+ENST00000412945+ENST00000580796+ENST00000579371+ENST00000580844+ENST00000583273+ENST00000577440__exon_number_008__gene_id_ENSG00000108387	SEPT4	ENSG00000108387.7	1.27761162465973	23.5462301083337	1.0949519168474e-48	7.32805738607802e-46
ENSG00000140943.1	ENSG00000140943	ENSG00000140943_002	chr16	dexseq_prepare_annotation2.py	exon	84087371	84087378	.	-	.	ENST00000343411+ENST00000570064+ENST00000562906__exon_number_002__gene_id_ENSG00000140943	MBTPS1	ENSG00000140943.1	1.28759491198449	20.0076943989713	1.24708646917235e-48	8.30648666073725e-46
ENSG00000082397.5	ENSG00000082397	ENSG00000082397_006	chr18	dexseq_prepare_annotation2.py	exon	5393166	5393178	.	-	.	ENST00000544123+ENST00000578618+ENST00000427684+ENST00000540638+ENST00000542652+ENST00000545076+ENST00000341928__exon_number_006__gene_id_ENSG00000082397	EPB41L3	ENSG00000082397.5	-1.34580950869483	-22.466434521396	1.45667260759596e-48	9.65649672926471e-46
ENSG00000148341.26	ENSG00000148341	ENSG00000148341_027	chr9	dexseq_prepare_annotation2.py	exon	131776738	131776782	.	-	.	ENST00000417224+ENST00000372559+ENST00000372554+ENST00000455407+ENST00000416230+ENST00000425236+ENST00000372564+ENST00000416629+ENST00000483980__exon_number_027__gene_id_ENSG00000148341	SH3GLB2	ENSG00000148341.26	-2.44400605491319	-21.9051366315096	1.47211530654902e-48	9.7128362501672e-46
ENSG00000159363.1	ENSG00000159363	ENSG00000159363_002	chr1	dexseq_prepare_annotation2.py	exon	17312454	17312475	.	-	.	ENST00000452699+ENST00000326735+ENST00000341676+ENST00000466561__exon_number_002__gene_id_ENSG00000159363	ATP13A2	ENSG00000159363.1	2.94956848661822	22.7252327336026	1.88293912285552e-48	1.23650755779068e-45
ENSG00000157965	ENSG00000157965	ENSG00000157965_001	chrX	dexseq_prepare_annotation2.py	exon	52651985	52652247	.	+	.	ENST00000414360+ENST00000454586__exon_number_001__gene_id_ENSG00000157965	SSX8	ENSG00000157965	4.95449143885093	35.6951676658018	2.70009424937274e-48	1.76483964079912e-45
ENSG00000082397.1	ENSG00000082397	ENSG00000082397_002	chr18	dexseq_prepare_annotation2.py	exon	5392385	5393067	.	-	.	ENST00000542652+ENST00000341928+ENST00000578618__exon_number_002__gene_id_ENSG00000082397	EPB41L3	ENSG00000082397.1	-1.33235770989445	-22.3262102798109	2.91420759473169e-48	1.89592924331672e-45
ENSG00000188897.67	ENSG00000188897	ENSG00000188897_068	chr16	dexseq_prepare_annotation2.py	exon	11578735	11578929	.	-	.	ENST00000344649+ENST00000598234+ENST00000595170__exon_number_068__gene_id_ENSG00000188897	CTD-3088G3.8	ENSG00000188897.67	-2.47615586308305	-22.8328244505616	5.4531238611182e-48	3.53127638923106e-45
ENSG00000196549.22	ENSG00000196549	ENSG00000196549_023	chr3	dexseq_prepare_annotation2.py	exon	154834268	154834348	.	+	.	ENST00000493237+ENST00000360490+ENST00000481828+ENST00000462745+ENST00000462837+ENST00000492661+ENST00000460393__exon_number_023__gene_id_ENSG00000196549	MME	ENSG00000196549.22	1.11206793437304	20.7399976657796	6.3388275850569e-48	4.06842218973338e-45
ENSG00000152556.54	ENSG00000152556	ENSG00000152556_055	chr12	dexseq_prepare_annotation2.py	exon	48527154	48527263	.	+	.	ENST00000551804+ENST00000340802+ENST00000547587+ENST00000395233+ENST00000547581+ENST00000312352+ENST00000546964+ENST00000359794__exon_number_055__gene_id_ENSG00000152556	PFKM	ENSG00000152556.54	-1.44888350981883	-22.1695932751755	6.34077595969171e-48	4.06842218973338e-45
ENSG00000121940.ENSG00000162641.28	ENSG00000121940+ENSG00000162641	ENSG00000121940+ENSG00000162641_029	chr1	dexseq_prepare_annotation2.py	exon	109392159	109392198	.	-	.	ENST00000474186+ENST00000461774+ENST00000370001+ENST00000357393+ENST00000472781+ENST00000369995+ENST00000369994__exon_number_029__gene_id_ENSG00000121940+ENSG00000162641		ENSG00000121940.ENSG00000162641.28	1.67264556997688	26.1091136720171	6.41673145342163e-48	4.09835758925731e-45
ENSG00000100239.9	ENSG00000100239	ENSG00000100239_010	chr22	dexseq_prepare_annotation2.py	exon	50852981	50853118	.	+	.	ENST00000359139+ENST00000395744+ENST00000216061+ENST00000395741__exon_number_010__gene_id_ENSG00000100239	PPP6R2	ENSG00000100239.9	0.930622312193667	27.4753764337695	8.86407844159302e-48	5.6357407818992e-45
ENSG00000074181.5	ENSG00000074181	ENSG00000074181_006	chr19	dexseq_prepare_annotation2.py	exon	15276598	15276778	.	-	.	ENST00000263388+ENST00000597756__exon_number_006__gene_id_ENSG00000074181	NOTCH3	ENSG00000074181.5	1.78273556854093	19.1517197236842	1.29740425239787e-47	8.21151220833269e-45
ENSG00000172890.23	ENSG00000172890	ENSG00000172890_024	chr11	dexseq_prepare_annotation2.py	exon	71184324	71184340	.	+	.	ENST00000319023+ENST00000529120+ENST00000528509+ENST00000525200__exon_number_024__gene_id_ENSG00000172890	NADSYN1	ENSG00000172890.23	1.81622219974742	18.8350167985754	1.33139159507829e-47	8.36868194429117e-45
ENSG00000123213.21	ENSG00000123213	ENSG00000123213_022	chr5	dexseq_prepare_annotation2.py	exon	65104953	65105236	.	+	.	ENST00000507201__exon_number_022__gene_id_ENSG00000123213	NLN	ENSG00000123213.21	-2.17708536374513	-22.6417729379403	1.33420273356706e-47	8.36868194429117e-45
ENSG00000136235.1	ENSG00000136235	ENSG00000136235_002	chr7	dexseq_prepare_annotation2.py	exon	23275627	23275742	.	+	.	ENST00000492858+ENST00000465673__exon_number_002__gene_id_ENSG00000136235	GPNMB	ENSG00000136235.1	-2.1322191538008	-27.3113732089247	1.48889862991242e-47	9.29730785084817e-45
ENSG00000159640.ENSG00000224353.ENSG00000264813.22	ENSG00000159640+ENSG00000224353+ENSG00000264813	ENSG00000159640+ENSG00000224353+ENSG00000264813_023	chr17	dexseq_prepare_annotation2.py	exon	61561213	61561332	.	+	.	ENST00000582678+ENST00000428043+ENST00000290866__exon_number_023__gene_id_ENSG00000159640+ENSG00000224353+ENSG00000264813		ENSG00000159640.ENSG00000224353.ENSG00000264813.22	-2.42002059874938	-18.6635432247569	2.31836573863108e-47	1.44125070084899e-44
ENSG00000133226.49	ENSG00000133226	ENSG00000133226_050	chr1	dexseq_prepare_annotation2.py	exon	24987291	24987466	.	+	.	ENST00000488317__exon_number_050__gene_id_ENSG00000133226	SRRM1	ENSG00000133226.49	-1.44018571717828	-20.2763275858643	3.234284620471e-47	2.00175027118753e-44
ENSG00000151150.65	ENSG00000151150	ENSG00000151150_066	chr10	dexseq_prepare_annotation2.py	exon	61926582	61926633	.	-	.	ENST00000474360+ENST00000503366+ENST00000460468+ENST00000280772+ENST00000373827__exon_number_066__gene_id_ENSG00000151150	ANK3	ENSG00000151150.65	1.99247714416107	21.0694382682085	3.44889077223672e-47	2.12517002980886e-44
ENSG00000259522.ENSG00000260669.ENSG00000213920.ENSG00000254505.ENSG00000129559.ENSG00000254692.ENSG00000100926.ENSG00000255526.ENSG00000196497.103	ENSG00000259522+ENSG00000260669+ENSG00000213920+ENSG00000254505+ENSG00000129559+ENSG00000254692+ENSG00000100926+ENSG00000255526+ENSG00000196497	ENSG00000259522+ENSG00000260669+ENSG00000213920+ENSG00000254505+ENSG00000129559+ENSG00000254692+ENSG00000100926+ENSG00000255526+ENSG00000196497_104	chr14	dexseq_prepare_annotation2.py	exon	24664557	24664614	.	-	.	ENST00000529332+ENST00000524835+ENST00000396854+ENST00000530468+ENST00000528669+ENST00000532632+ENST00000528010+ENST00000261789__exon_number_104__gene_id_ENSG00000259522+ENSG00000260669+ENSG00000213920+ENSG00000254505+ENSG00000129559+ENSG00000254692+ENSG00000100926+ENSG00000255526+ENSG00000196497		ENSG00000259522.ENSG00000260669.ENSG00000213920.ENSG00000254505.ENSG00000129559.ENSG00000254692.ENSG00000100926.ENSG00000255526.ENSG00000196497.103	-4.41413936177349	-17.7631322539605	4.49877659476e-47	2.75994024645638e-44
ENSG00000221968.4	ENSG00000221968	ENSG00000221968_005	chr11	dexseq_prepare_annotation2.py	exon	61641207	61641231	.	-	.	ENST00000527379+ENST00000278829+ENST00000527697+ENST00000529404+ENST00000533676__exon_number_005__gene_id_ENSG00000221968	FADS3	ENSG00000221968.4	-2.58372462321522	-23.8953461030587	5.4431976454296e-47	3.32474790678806e-44
ENSG00000123213.22	ENSG00000123213	ENSG00000123213_023	chr5	dexseq_prepare_annotation2.py	exon	65105342	65105528	.	+	.	ENST00000502464+ENST00000509935+ENST00000511299+ENST00000506799+ENST00000507201+ENST00000380985__exon_number_023__gene_id_ENSG00000123213	NLN	ENSG00000123213.22	-2.06860646071394	-22.341697460907	5.4885504157664e-47	3.33787386697967e-44
ENSG00000119912.28	ENSG00000119912	ENSG00000119912_029	chr10	dexseq_prepare_annotation2.py	exon	94267332	94267423	.	-	.	ENST00000478361+ENST00000265986__exon_number_029__gene_id_ENSG00000119912	IDE	ENSG00000119912.28	1.02149333522456	24.3316911692767	6.56370512985243e-47	3.97445132051129e-44
ENSG00000168314.32	ENSG00000168314	ENSG00000168314_033	chr3	dexseq_prepare_annotation2.py	exon	39566374	39567101	.	+	.	ENST00000452959+ENST00000396228__exon_number_033__gene_id_ENSG00000168314	MOBP	ENSG00000168314.32	-1.09362768216735	-23.8209985534942	7.38170595676056e-47	4.45050052026674e-44
ENSG00000267534.ENSG00000130816.79	ENSG00000267534+ENSG00000130816	ENSG00000267534+ENSG00000130816_080	chr19	dexseq_prepare_annotation2.py	exon	10287995	10288043	.	-	.	ENST00000359526+ENST00000586988+ENST00000588952+ENST00000590619+ENST00000540357+ENST00000340748+ENST00000592054+ENST00000592705+ENST00000588118+ENST00000592342__exon_number_080__gene_id_ENSG00000267534+ENSG00000130816		ENSG00000267534.ENSG00000130816.79	0.993324219825678	18.0064782912136	8.52544424778059e-47	5.11801079037901e-44
ENSG00000074054.70	ENSG00000074054	ENSG00000074054_071	chr2	dexseq_prepare_annotation2.py	exon	122406948	122407052	.	-	.	ENST00000455322+ENST00000397587+ENST00000263710+ENST00000541377+ENST00000409078__exon_number_071__gene_id_ENSG00000074054	CLASP1	ENSG00000074054.70	-1.0694888055833	-18.1466179859663	8.96554256378947e-47	5.35921053893185e-44
ENSG00000127419	ENSG00000127419	ENSG00000127419_001	chr4	dexseq_prepare_annotation2.py	exon	926175	926191	.	+	.	ENST00000507319+ENST00000264771__exon_number_001__gene_id_ENSG00000127419	TMEM175	ENSG00000127419	1.27515938197429	25.3377065935328	9.92955742391767e-47	5.91019933902334e-44
ENSG00000166157.ENSG00000187172.3	ENSG00000166157+ENSG00000187172	ENSG00000166157+ENSG00000187172_004	chr21	dexseq_prepare_annotation2.py	exon	10910307	10910399	.	-	.	ENST00000361285+ENST00000447568+ENST00000342420+ENST00000415664+ENST00000298232__exon_number_004__gene_id_ENSG00000166157+ENSG00000187172		ENSG00000166157.ENSG00000187172.3	-1.94667151290714	-25.9698136082583	1.05844790446071e-46	6.27332206086616e-44
ENSG00000236107.5	ENSG00000236107	ENSG00000236107_006	chr2	dexseq_prepare_annotation2.py	exon	166892575	166892575	.	+	.	ENST00000599041__exon_number_006__gene_id_ENSG00000236107	AC010127.3	ENSG00000236107.5	-1.22298865451589	-23.2402325279429	1.36116079007003e-46	8.03343314392596e-44
ENSG00000066855.2	ENSG00000066855	ENSG00000066855_003	chr8	dexseq_prepare_annotation2.py	exon	66582106	66582107	.	+	.	ENST00000517944__exon_number_003__gene_id_ENSG00000066855	MTFR1	ENSG00000066855.2	-1.49405399397256	-20.5891858663119	1.46858086247232e-46	8.63099782093767e-44
ENSG00000167178	ENSG00000167178	ENSG00000167178_001	chr15	dexseq_prepare_annotation2.py	exon	74392652	74392810	.	+	.	ENST00000561975__exon_number_001__gene_id_ENSG00000167178	ISLR2	ENSG00000167178	1.64013971180885	27.4074017926318	1.4848606555552e-46	8.69016251865202e-44
ENSG00000145362.95	ENSG00000145362	ENSG00000145362_096	chr4	dexseq_prepare_annotation2.py	exon	114304892	114304896	.	+	.	ENST00000357077+ENST00000505342__exon_number_096__gene_id_ENSG00000145362	ANK2	ENSG00000145362.95	0.979261531981636	18.3192729671774	1.51030468493234e-46	8.80224449187129e-44
ENSG00000075035.2	ENSG00000075035	ENSG00000075035_003	chr12	dexseq_prepare_annotation2.py	exon	108523380	108523445	.	+	.	ENST00000547525+ENST00000552195+ENST00000550529__exon_number_003__gene_id_ENSG00000075035	WSCD2	ENSG00000075035.2	-1.45397925045713	-23.077558562492	2.73671456891482e-46	1.5883732378712e-43
ENSG00000188897.68	ENSG00000188897	ENSG00000188897_069	chr16	dexseq_prepare_annotation2.py	exon	11581118	11581242	.	-	.	ENST00000598234__exon_number_069__gene_id_ENSG00000188897	CTD-3088G3.8	ENSG00000188897.68	-2.60454241026729	-21.9533658485572	3.47934211519717e-46	2.01104536513721e-43
ENSG00000070182.44	ENSG00000070182	ENSG00000070182_045	chr14	dexseq_prepare_annotation2.py	exon	65270325	65270498	.	-	.	ENST00000542895+ENST00000389721+ENST00000389722+ENST00000389720+ENST00000556626__exon_number_045__gene_id_ENSG00000070182	SPTB	ENSG00000070182.44	-2.39353451233477	-21.3462210583011	3.97214914628854e-46	2.28643770303337e-43
ENSG00000125618.19	ENSG00000125618	ENSG00000125618_020	chr2	dexseq_prepare_annotation2.py	exon	113999261	113999303	.	-	.	ENST00000429538+ENST00000554830+ENST00000497038+ENST00000263334+ENST00000263335+ENST00000348715+ENST00000397647+ENST00000467778__exon_number_020__gene_id_ENSG00000125618	PAX8	ENSG00000125618.19	-2.15906241006786	-27.9817607593788	4.04876609633355e-46	2.32098835133055e-43
ENSG00000127419.5	ENSG00000127419	ENSG00000127419_006	chr4	dexseq_prepare_annotation2.py	exon	926234	926247	.	+	.	ENST00000264771+ENST00000505734+ENST00000504744+ENST00000513952+ENST00000514453+ENST00000515492+ENST00000507319__exon_number_006__gene_id_ENSG00000127419	TMEM175	ENSG00000127419.5	1.20492444502692	24.9353956458646	4.24381800283263e-46	2.42287364549475e-43
ENSG00000272084.ENSG00000127481.138	ENSG00000272084+ENSG00000127481	ENSG00000272084+ENSG00000127481_139	chr1	dexseq_prepare_annotation2.py	exon	19511593	19511780	.	-	.	ENST00000375226+ENST00000375217+ENST00000375267+ENST00000375254__exon_number_139__gene_id_ENSG00000272084+ENSG00000127481		ENSG00000272084.ENSG00000127481.138	-0.557611827898709	-15.8166537918886	5.17499681364257e-46	2.94249056629372e-43
ENSG00000112159.108	ENSG00000112159	ENSG00000112159_109	chr6	dexseq_prepare_annotation2.py	exon	90504296	90504520	.	-	.	ENST00000369393+ENST00000428876+ENST00000439638__exon_number_109__gene_id_ENSG00000112159	MDN1	ENSG00000112159.108	-0.53939761591943	-16.6797815710677	1.37881071052326e-45	7.80814364916766e-43
ENSG00000201965.ENSG00000060971.8	ENSG00000201965+ENSG00000060971	ENSG00000201965+ENSG00000060971_009	chr3	dexseq_prepare_annotation2.py	exon	38164575	38164613	.	-	.	ENST00000452171+ENST00000480865+ENST00000469600+ENST00000411549+ENST00000450296+ENST00000333167+ENST00000301810+ENST00000469559__exon_number_009__gene_id_ENSG00000201965+ENSG00000060971		ENSG00000201965.ENSG00000060971.8	2.36429870992388	20.3814470870675	1.49270522000897e-45	8.41903801003041e-43
ENSG00000259522.ENSG00000260669.ENSG00000213920.ENSG00000254505.ENSG00000129559.ENSG00000254692.ENSG00000100926.ENSG00000255526.ENSG00000196497.104	ENSG00000259522+ENSG00000260669+ENSG00000213920+ENSG00000254505+ENSG00000129559+ENSG00000254692+ENSG00000100926+ENSG00000255526+ENSG00000196497	ENSG00000259522+ENSG00000260669+ENSG00000213920+ENSG00000254505+ENSG00000129559+ENSG00000254692+ENSG00000100926+ENSG00000255526+ENSG00000196497_105	chr14	dexseq_prepare_annotation2.py	exon	24664615	24664623	.	-	.	ENST00000529332+ENST00000524835+ENST00000396854+ENST00000530468+ENST00000532632+ENST00000528010+ENST00000261789__exon_number_105__gene_id_ENSG00000259522+ENSG00000260669+ENSG00000213920+ENSG00000254505+ENSG00000129559+ENSG00000254692+ENSG00000100926+ENSG00000255526+ENSG00000196497		ENSG00000259522.ENSG00000260669.ENSG00000213920.ENSG00000254505.ENSG00000129559.ENSG00000254692.ENSG00000100926.ENSG00000255526.ENSG00000196497.104	-4.22254245906995	-17.2901298509941	2.13070897493976e-45	1.19691934887429e-42
ENSG00000221978.53	ENSG00000221978	ENSG00000221978_054	chr1	dexseq_prepare_annotation2.py	exon	1334690	1334691	.	-	.	ENST00000425598+ENST00000408918+ENST00000488340+ENST00000400809+ENST00000481223__exon_number_054__gene_id_ENSG00000221978	CCNL2	ENSG00000221978.53	-4.33082292715409	-24.9271822982872	3.91028962305607e-45	2.18780704409987e-42
ENSG00000138448.14	ENSG00000138448	ENSG00000138448_015	chr2	dexseq_prepare_annotation2.py	exon	187511413	187511604	.	+	.	ENST00000261023+ENST00000433736+ENST00000374907__exon_number_015__gene_id_ENSG00000138448	ITGAV	ENSG00000138448.14	1.35875395753228	21.7598108967306	3.92777765765252e-45	2.18883625443883e-42
ENSG00000266967.ENSG00000267060.ENSG00000108825.29	ENSG00000266967+ENSG00000267060+ENSG00000108825	ENSG00000266967+ENSG00000267060+ENSG00000108825_030	chr17	dexseq_prepare_annotation2.py	exon	41107990	41108044	.	-	.	ENST00000441280__exon_number_030__gene_id_ENSG00000266967+ENSG00000267060+ENSG00000108825		ENSG00000266967.ENSG00000267060.ENSG00000108825.29	-1.4915056861879	-18.5261671553351	4.3071927835586e-45	2.39074837539785e-42
ENSG00000078018.38	ENSG00000078018	ENSG00000078018_039	chr2	dexseq_prepare_annotation2.py	exon	210574989	210575303	.	+	.	ENST00000478233__exon_number_039__gene_id_ENSG00000078018	MAP2	ENSG00000078018.38	-2.64218646189542	-28.1391665663262	4.36005115774758e-45	2.4105223545057e-42
ENSG00000079102.32	ENSG00000079102	ENSG00000079102_033	chr8	dexseq_prepare_annotation2.py	exon	93023316	93023319	.	-	.	ENST00000396218+ENST00000360348+ENST00000523629+ENST00000520724+ENST00000523290+ENST00000436581+ENST00000518844+ENST00000517792+ENST00000265814+ENST00000521553+ENST00000519847+ENST00000518992+ENST00000521054+ENST00000422361__exon_number_033__gene_id_ENSG00000079102	RUNX1T1	ENSG00000079102.32	-3.5220419203572	-22.4024588982665	5.13504343561447e-45	2.82781181321486e-42
ENSG00000013441.18	ENSG00000013441	ENSG00000013441_019	chr2	dexseq_prepare_annotation2.py	exon	201721614	201721708	.	-	.	ENST00000409769+ENST00000321356+ENST00000473565+ENST00000409403+ENST00000461981+ENST00000434813+ENST00000432425__exon_number_019__gene_id_ENSG00000013441	CLK1	ENSG00000013441.18	-2.16984885361327	-21.3889899322173	5.26767597764683e-45	2.88947520538568e-42
ENSG00000127419.4	ENSG00000127419	ENSG00000127419_005	chr4	dexseq_prepare_annotation2.py	exon	926232	926233	.	+	.	ENST00000264771+ENST00000505734+ENST00000513952+ENST00000514453+ENST00000515492+ENST00000507319__exon_number_005__gene_id_ENSG00000127419	TMEM175	ENSG00000127419.4	1.1927866059246	24.2025283844862	6.24774598295604e-45	3.41368542721084e-42
ENSG00000265759.ENSG00000132026.ENSG00000095066.59	ENSG00000265759+ENSG00000132026+ENSG00000095066	ENSG00000265759+ENSG00000132026+ENSG00000095066_060	chr19	dexseq_prepare_annotation2.py	exon	12885449	12885482	.	-	.	ENST00000591641+ENST00000592512+ENST00000589965+ENST00000590839+ENST00000592808+ENST00000587178+ENST00000593143+ENST00000586719+ENST00000591251+ENST00000589134__exon_number_060__gene_id_ENSG00000265759+ENSG00000132026+ENSG00000095066		ENSG00000265759.ENSG00000132026.ENSG00000095066.59	0.583807409647018	16.2881460356716	6.64373970642986e-45	3.61592642582442e-42
ENSG00000005884.29	ENSG00000005884	ENSG00000005884_030	chr17	dexseq_prepare_annotation2.py	exon	48152963	48153064	.	+	.	ENST00000007722+ENST00000505306+ENST00000505612+ENST00000506401+ENST00000320031+ENST00000544892+ENST00000510809__exon_number_030__gene_id_ENSG00000005884	ITGA3	ENSG00000005884.29	-2.93938850530467	-23.1230353003941	8.22090144532012e-45	4.45697127776803e-42
ENSG00000139908.1	ENSG00000139908	ENSG00000139908_002	chr14	dexseq_prepare_annotation2.py	exon	24674926	24674933	.	+	.	ENST00000339917+ENST00000554420__exon_number_002__gene_id_ENSG00000139908	TSSK4	ENSG00000139908.1	-1.54429964414788	-29.0094456377354	8.26402290049965e-45	4.46305097763471e-42
ENSG00000124721.25	ENSG00000124721	ENSG00000124721_026	chr6	dexseq_prepare_annotation2.py	exon	38770955	38771087	.	+	.	ENST00000449981+ENST00000441566+ENST00000327475+ENST00000359357__exon_number_026__gene_id_ENSG00000124721	DNAH8	ENSG00000124721.25	-1.27881703058994	-17.7517288302361	1.01373038597906e-44	5.4536745284162e-42
ENSG00000013441.22	ENSG00000013441	ENSG00000013441_023	chr2	dexseq_prepare_annotation2.py	exon	201722813	201722889	.	-	.	ENST00000409769__exon_number_023__gene_id_ENSG00000013441	CLK1	ENSG00000013441.22	-2.27153019014575	-21.2252566193168	1.16740357700211e-44	6.25634388249696e-42
ENSG00000240207.ENSG00000118855.26	ENSG00000240207+ENSG00000118855	ENSG00000240207+ENSG00000118855_027	chr3	dexseq_prepare_annotation2.py	exon	158519926	158519944	.	+	.	ENST00000392813+ENST00000471266+ENST00000264266+ENST00000484166+ENST00000480292+ENST00000415822__exon_number_027__gene_id_ENSG00000240207+ENSG00000118855		ENSG00000240207.ENSG00000118855.26	-1.66082814770683	-18.8394053920398	1.3315678893043e-44	7.10889536322284e-42
ENSG00000169727.62	ENSG00000169727	ENSG00000169727_063	chr17	dexseq_prepare_annotation2.py	exon	80014505	80014642	.	+	.	ENST00000392358+ENST00000578552+ENST00000584460+ENST00000306823+ENST00000578168+ENST00000578279+ENST00000583486+ENST00000355130+ENST00000320548+ENST00000392357__exon_number_063__gene_id_ENSG00000169727	GPS1	ENSG00000169727.62	-1.29845966589421	-18.4533083575681	1.49907428290085e-44	7.97273822512379e-42
ENSG00000137776.42	ENSG00000137776	ENSG00000137776_043	chr15	dexseq_prepare_annotation2.py	exon	59191668	59191809	.	-	.	ENST00000380516+ENST00000249736+ENST00000480144__exon_number_043__gene_id_ENSG00000137776	SLTM	ENSG00000137776.42	0.875866223006046	17.8560980403167	1.57461916931956e-44	8.34279758744598e-42
ENSG00000170448.2	ENSG00000170448	ENSG00000170448_003	chr4	dexseq_prepare_annotation2.py	exon	47850321	47850353	.	-	.	ENST00000507489+ENST00000507131+ENST00000381538+ENST00000502448+ENST00000464756__exon_number_003__gene_id_ENSG00000170448	NFXL1	ENSG00000170448.2	1.08844198925922	21.416817393475	1.97733643817903e-44	1.04369786524638e-41
ENSG00000103671.20	ENSG00000103671	ENSG00000103671_021	chr15	dexseq_prepare_annotation2.py	exon	64701812	64701883	.	+	.	ENST00000561265+ENST00000559565+ENST00000560567+ENST00000261884+ENST00000558820__exon_number_021__gene_id_ENSG00000103671	TRIP4	ENSG00000103671.20	1.97545435738375	25.0620707809827	2.34837487428384e-44	1.23488321631749e-41
ENSG00000067369.46	ENSG00000067369	ENSG00000067369_047	chr15	dexseq_prepare_annotation2.py	exon	43766871	43766965	.	-	.	ENST00000263801+ENST00000382039+ENST00000382044+ENST00000572085+ENST00000450115+ENST00000413546__exon_number_047__gene_id_ENSG00000067369	TP53BP1	ENSG00000067369.46	-1.3893272999444	-18.9878257415652	3.02142325346881e-44	1.58285235048296e-41
ENSG00000089053.17	ENSG00000089053	ENSG00000089053_018	chr12	dexseq_prepare_annotation2.py	exon	121758188	121758262	.	-	.	ENST00000534976+ENST00000261819+ENST00000535641+ENST00000541887+ENST00000535482+ENST00000544314+ENST00000344395+ENST00000545218+ENST00000539079+ENST00000366333+ENST00000441917__exon_number_018__gene_id_ENSG00000089053	ANAPC5	ENSG00000089053.17	1.39300021595359	19.6337941229647	3.26812652438193e-44	1.70375722008045e-41
ENSG00000010379.9	ENSG00000010379	ENSG00000010379_010	chr12	dexseq_prepare_annotation2.py	exon	333192	333282	.	-	.	ENST00000539668+ENST00000543722+ENST00000343164+ENST00000445055__exon_number_010__gene_id_ENSG00000010379	SLC6A13	ENSG00000010379.9	-1.59590790492855	-24.9637090863835	3.27657331332719e-44	1.70375722008045e-41
ENSG00000128973.ENSG00000260007.ENSG00000129007.13	ENSG00000128973+ENSG00000260007+ENSG00000129007	ENSG00000128973+ENSG00000260007+ENSG00000129007_014	chr15	dexseq_prepare_annotation2.py	exon	68497827	68497899	.	-	.	ENST00000467889+ENST00000395465+ENST00000540479+ENST00000395463__exon_number_014__gene_id_ENSG00000128973+ENSG00000260007+ENSG00000129007		ENSG00000128973.ENSG00000260007.ENSG00000129007.13	1.21938138108563	21.3089050033908	3.29788743552575e-44	1.70848890757098e-41
ENSG00000104490.20	ENSG00000104490	ENSG00000104490_021	chr8	dexseq_prepare_annotation2.py	exon	102731597	102731600	.	-	.	ENST00000311028+ENST00000522448+ENST00000220931+ENST00000518166+ENST00000517531+ENST00000522252+ENST00000520690+ENST00000517822+ENST00000520425+ENST00000521599+ENST00000518727+ENST00000395923+ENST00000524209+ENST00000521964+ENST00000522951+ENST00000519508__exon_number_021__gene_id_ENSG00000104490	NCALD	ENSG00000104490.20	1.45428241591327	17.280269328662	4.09103518006782e-44	2.11156289967522e-41
ENSG00000103671.19	ENSG00000103671	ENSG00000103671_020	chr15	dexseq_prepare_annotation2.py	exon	64698529	64698658	.	+	.	ENST00000560567+ENST00000261884+ENST00000558820__exon_number_020__gene_id_ENSG00000103671	TRIP4	ENSG00000103671.19	1.94645239372038	24.6807018993696	8.58917908119582e-44	4.41695376464068e-41
ENSG00000214940.ENSG00000205746.ENSG00000233024.ENSG00000254681.45	ENSG00000214940+ENSG00000205746+ENSG00000233024+ENSG00000254681	ENSG00000214940+ENSG00000205746+ENSG00000233024+ENSG00000254681_046	chr16	dexseq_prepare_annotation2.py	exon	18440176	18440218	.	-	.	ENST00000540339+ENST00000339303+ENST00000525846__exon_number_046__gene_id_ENSG00000214940+ENSG00000205746+ENSG00000233024+ENSG00000254681		ENSG00000214940.ENSG00000205746.ENSG00000233024.ENSG00000254681.45	0.944548153494778	24.0116296412623	1.01912432124509e-43	5.22161225033543e-41
ENSG00000163138.8	ENSG00000163138	ENSG00000163138_009	chr4	dexseq_prepare_annotation2.py	exon	20702082	20702082	.	+	.	ENST00000502938+ENST00000508753+ENST00000509469+ENST00000444671+ENST00000514292+ENST00000510700+ENST00000538990+ENST00000510051+ENST00000508952+ENST00000514485+ENST00000295290+ENST00000513861+ENST00000514663+ENST00000503585+ENST00000506745+ENST00000506702+ENST00000515339+ENST00000360916+ENST00000511160+ENST00000502374+ENST00000513590+ENST00000504630__exon_number_009__gene_id_ENSG00000163138	PACRGL	ENSG00000163138.8	1.63381239296674	19.8081874201406	1.10647549685862e-43	5.64847664682843e-41
ENSG00000205517.ENSG00000187266.35	ENSG00000205517+ENSG00000187266	ENSG00000205517+ENSG00000187266_036	chr19	dexseq_prepare_annotation2.py	exon	11508274	11508445	.	-	.	ENST00000566919__exon_number_036__gene_id_ENSG00000205517+ENSG00000187266		ENSG00000205517.ENSG00000187266.35	2.04602121226208	18.637423509882	1.12670591905938e-43	5.73083601557929e-41
ENSG00000140575.13	ENSG00000140575	ENSG00000140575_014	chr15	dexseq_prepare_annotation2.py	exon	90982564	90982631	.	+	.	ENST00000268182+ENST00000560418__exon_number_014__gene_id_ENSG00000140575	IQGAP1	ENSG00000140575.13	-1.78791373248815	-16.8280334443535	1.42444454154755e-43	7.21899203800594e-41
ENSG00000134376.11	ENSG00000134376	ENSG00000134376_012	chr1	dexseq_prepare_annotation2.py	exon	197325961	197326143	.	+	.	ENST00000535699+ENST00000484075+ENST00000538660+ENST00000367399+ENST00000367400+ENST00000543483+ENST00000475659__exon_number_012__gene_id_ENSG00000134376	CRB1	ENSG00000134376.11	-1.24106956577203	-19.9679710128705	1.48060628848333e-43	7.47652724193524e-41
ENSG00000141527.3	ENSG00000141527	ENSG00000141527_004	chr17	dexseq_prepare_annotation2.py	exon	78143833	78143855	.	+	.	ENST00000573882+ENST00000575500+ENST00000575465+ENST00000576785+ENST00000573489__exon_number_004__gene_id_ENSG00000141527	CARD14	ENSG00000141527.3	1.72318152464747	18.8512124346293	1.7372300857693e-43	8.74082943334465e-41
ENSG00000069248.35	ENSG00000069248	ENSG00000069248_036	chr1	dexseq_prepare_annotation2.py	exon	229644089	229644103	.	-	.	ENST00000537506__exon_number_036__gene_id_ENSG00000069248	NUP133	ENSG00000069248.35	-3.80469937492123	-33.8697633583376	2.34798326979939e-43	1.17714752639136e-40
ENSG00000205352.ENSG00000257379.ENSG00000197111.23	ENSG00000205352+ENSG00000257379+ENSG00000197111	ENSG00000205352+ENSG00000257379+ENSG00000197111_024	chr12	dexseq_prepare_annotation2.py	exon	53837321	53837324	.	+	.	ENST00000549924+ENST00000429243+ENST00000549740+ENST00000541275+ENST00000549135+ENST00000547717+ENST00000547368+ENST00000551003__exon_number_024__gene_id_ENSG00000205352+ENSG00000257379+ENSG00000197111		ENSG00000205352.ENSG00000257379.ENSG00000197111.23	1.39195456156557	19.0982945255471	2.62564525778104e-43	1.31165046582901e-40
ENSG00000124920	ENSG00000124920	ENSG00000124920_001	chr11	dexseq_prepare_annotation2.py	exon	61520114	61520120	.	+	.	ENST00000537766__exon_number_001__gene_id_ENSG00000124920	MYRF	ENSG00000124920	2.22977093305609	22.2707193180137	2.74032351533392e-43	1.36406673205456e-40
ENSG00000267534.ENSG00000130816.75	ENSG00000267534+ENSG00000130816	ENSG00000267534+ENSG00000130816_076	chr19	dexseq_prepare_annotation2.py	exon	10286216	10286217	.	-	.	ENST00000359526+ENST00000586988+ENST00000588952+ENST00000540357+ENST00000340748+ENST00000592705+ENST00000588118__exon_number_076__gene_id_ENSG00000267534+ENSG00000130816		ENSG00000267534.ENSG00000130816.75	0.923158698629724	16.9465737205109	3.37989309992625e-43	1.67646293387299e-40
ENSG00000119689.11	ENSG00000119689	ENSG00000119689_012	chr14	dexseq_prepare_annotation2.py	exon	75352289	75352337	.	+	.	ENST00000555492+ENST00000555459+ENST00000556190+ENST00000555071+ENST00000334220+ENST00000334212+ENST00000555988+ENST00000556582+ENST00000556460+ENST00000557012+ENST00000238671+ENST00000554612__exon_number_012__gene_id_ENSG00000119689	DLST	ENSG00000119689.11	2.03225207848379	28.6850296442299	4.04223642861928e-43	1.99790749276721e-40
ENSG00000162878.26	ENSG00000162878	ENSG00000162878_027	chr2	dexseq_prepare_annotation2.py	exon	42285054	42285326	.	+	.	ENST00000490302+ENST00000480099+ENST00000294964__exon_number_027__gene_id_ENSG00000162878	PKDCC	ENSG00000162878.26	-1.14118872525901	-21.3885114208706	4.65280639853801e-43	2.29158906688558e-40
ENSG00000207945.ENSG00000100124.22	ENSG00000207945+ENSG00000100124	ENSG00000207945+ENSG00000100124_023	chr22	dexseq_prepare_annotation2.py	exon	38236194	38236241	.	-	.	ENST00000424350+ENST00000434930+ENST00000215941+ENST00000407117+ENST00000458278+ENST00000609454+ENST00000413497+ENST00000464849+ENST00000406423__exon_number_023__gene_id_ENSG00000207945+ENSG00000100124		ENSG00000207945.ENSG00000100124.22	-2.13368799244802	-27.465426461179	4.7981040439673e-43	2.35485895842079e-40
ENSG00000177565.13	ENSG00000177565	ENSG00000177565_014	chr3	dexseq_prepare_annotation2.py	exon	176768266	176768337	.	-	.	ENST00000430069+ENST00000457928__exon_number_014__gene_id_ENSG00000177565	TBL1XR1	ENSG00000177565.13	1.05939611056562	18.8059024517338	5.74769707356707e-43	2.8110459026755e-40
ENSG00000260170.ENSG00000137767.ENSG00000104164.18	ENSG00000260170+ENSG00000137767+ENSG00000104164	ENSG00000260170+ENSG00000137767+ENSG00000104164_019	chr15	dexseq_prepare_annotation2.py	exon	45880023	45880074	.	+	.	ENST00000565727+ENST00000565409+ENST00000564765__exon_number_019__gene_id_ENSG00000260170+ENSG00000137767+ENSG00000104164		ENSG00000260170.ENSG00000137767.ENSG00000104164.18	0.930444915812916	17.7028838721324	6.10233430585504e-43	2.97409063077169e-40
ENSG00000169727.41	ENSG00000169727	ENSG00000169727_042	chr17	dexseq_prepare_annotation2.py	exon	80012528	80012544	.	+	.	ENST00000392358+ENST00000578552+ENST00000584460+ENST00000306823+ENST00000581418+ENST00000583641+ENST00000355130+ENST00000580723+ENST00000580141+ENST00000320548+ENST00000585084+ENST00000392357+ENST00000580716+ENST00000580627__exon_number_042__gene_id_ENSG00000169727	GPS1	ENSG00000169727.41	0.779155269953634	17.8976264280435	6.34353335641521e-43	3.08090877857145e-40
ENSG00000207945.ENSG00000100124.24	ENSG00000207945+ENSG00000100124	ENSG00000207945+ENSG00000100124_025	chr22	dexseq_prepare_annotation2.py	exon	38239918	38240013	.	-	.	ENST00000434930+ENST00000215941+ENST00000407117+ENST00000458278+ENST00000413497+ENST00000411961__exon_number_025__gene_id_ENSG00000207945+ENSG00000100124		ENSG00000207945.ENSG00000100124.24	-2.12558705567134	-27.3567992840791	6.42944165213469e-43	3.11182751243024e-40
ENSG00000048740.25	ENSG00000048740	ENSG00000048740_026	chr10	dexseq_prepare_annotation2.py	exon	11371061	11371242	.	+	.	ENST00000354440+ENST00000379261+ENST00000609870+ENST00000354897__exon_number_026__gene_id_ENSG00000048740	CELF2	ENSG00000048740.25	-2.08759931639284	-27.3504874030729	6.53990179050584e-43	3.15437504464484e-40
ENSG00000005884.13	ENSG00000005884	ENSG00000005884_014	chr17	dexseq_prepare_annotation2.py	exon	48145420	48145669	.	+	.	ENST00000320031+ENST00000007722+ENST00000505306__exon_number_014__gene_id_ENSG00000005884	ITGA3	ENSG00000005884.13	1.23633426976045	22.0394346238139	7.20158095485999e-43	3.46158466000358e-40
ENSG00000082397	ENSG00000082397	ENSG00000082397_001	chr18	dexseq_prepare_annotation2.py	exon	5392383	5392384	.	-	.	ENST00000341928__exon_number_001__gene_id_ENSG00000082397	EPB41L3	ENSG00000082397	-1.01256364777113	-19.8735968338457	8.04160157422382e-43	3.85211993217314e-40
ENSG00000221968.2	ENSG00000221968	ENSG00000221968_003	chr11	dexseq_prepare_annotation2.py	exon	61640998	61640998	.	-	.	ENST00000278829+ENST00000527697+ENST00000533676__exon_number_003__gene_id_ENSG00000221968	FADS3	ENSG00000221968.2	-2.39650653805488	-21.56773488771	1.02399997454574e-42	4.88846404230668e-40
ENSG00000214753.ENSG00000168000.ENSG00000234857.13	ENSG00000214753+ENSG00000168000+ENSG00000234857	ENSG00000214753+ENSG00000168000+ENSG00000234857_014	chr11	dexseq_prepare_annotation2.py	exon	62458346	62458441	.	-	.	ENST00000463679__exon_number_014__gene_id_ENSG00000214753+ENSG00000168000+ENSG00000234857		ENSG00000214753.ENSG00000168000.ENSG00000234857.13	0.942863430047899	16.2628768921915	1.0512680110617e-42	5.00156847099508e-40
ENSG00000166888.70	ENSG00000166888	ENSG00000166888_071	chr12	dexseq_prepare_annotation2.py	exon	57505158	57505196	.	-	.	ENST00000300134+ENST00000553275__exon_number_071__gene_id_ENSG00000166888	STAT6	ENSG00000166888.70	0.701641808734358	19.0053836647962	1.21632041713241e-42	5.76721418123378e-40
ENSG00000049759.91	ENSG00000049759	ENSG00000049759_092	chr18	dexseq_prepare_annotation2.py	exon	56063813	56063936	.	+	.	ENST00000456986+ENST00000456173+ENST00000590506+ENST00000256832+ENST00000357895+ENST00000589054+ENST00000400345+ENST00000382850__exon_number_092__gene_id_ENSG00000049759	NEDD4L	ENSG00000049759.91	-2.01872299008307	-18.3930124801819	1.22650469871985e-42	5.79214662149257e-40
ENSG00000123384.12	ENSG00000123384	ENSG00000123384_013	chr12	dexseq_prepare_annotation2.py	exon	57548262	57548484	.	+	.	ENST00000554174+ENST00000243077__exon_number_013__gene_id_ENSG00000123384	LRP1	ENSG00000123384.12	-1.19915007390396	-18.5319316693895	1.22986062311585e-42	5.79214662149257e-40
ENSG00000215462.ENSG00000102547	ENSG00000215462+ENSG00000102547	ENSG00000215462+ENSG00000102547_001	chr13	dexseq_prepare_annotation2.py	exon	49882786	49882788	.	-	.	ENST00000355854__exon_number_001__gene_id_ENSG00000215462+ENSG00000102547		ENSG00000215462.ENSG00000102547	1.23066184415096	20.2360208181309	1.53605030211636e-42	7.20990053719887e-40
ENSG00000166535.24	ENSG00000166535	ENSG00000166535_025	chr12	dexseq_prepare_annotation2.py	exon	8998721	8998818	.	+	.	ENST00000541459+ENST00000539547+ENST00000545692+ENST00000540049+ENST00000299698__exon_number_025__gene_id_ENSG00000166535	A2ML1	ENSG00000166535.24	-1.74347185896887	-19.5051875173405	1.79239536440149e-42	8.38499336440328e-40
ENSG00000164924.41	ENSG00000164924	ENSG00000164924_042	chr8	dexseq_prepare_annotation2.py	exon	101964184	101964197	.	-	.	ENST00000418997+ENST00000492736+ENST00000437293+ENST00000395958+ENST00000480304+ENST00000395957+ENST00000521309+ENST00000523131+ENST00000523938__exon_number_042__gene_id_ENSG00000164924	YWHAZ	ENSG00000164924.41	-0.895441436780424	-18.4554468343791	1.96892912466119e-42	9.18013204373282e-40
ENSG00000013441.8	ENSG00000013441	ENSG00000013441_009	chr2	dexseq_prepare_annotation2.py	exon	201717970	201718054	.	-	.	ENST00000409769+ENST00000321356+ENST00000473565+ENST00000409403+ENST00000461326+ENST00000461981+ENST00000434813+ENST00000472679+ENST00000432425+ENST00000464454__exon_number_009__gene_id_ENSG00000013441	CLK1	ENSG00000013441.8	1.33285227863138	20.1606984842336	2.23852337695929e-42	1.0402440443594e-39
ENSG00000169727.46	ENSG00000169727	ENSG00000169727_047	chr17	dexseq_prepare_annotation2.py	exon	80012634	80012686	.	+	.	ENST00000392358+ENST00000578552+ENST00000584460+ENST00000306823+ENST00000355130+ENST00000580141+ENST00000320548+ENST00000392357+ENST00000585084__exon_number_047__gene_id_ENSG00000169727	GPS1	ENSG00000169727.46	-1.22474183770439	-17.7108164482049	2.24931886457803e-42	1.04179959000944e-39
ENSG00000137968.4	ENSG00000137968	ENSG00000137968_005	chr1	dexseq_prepare_annotation2.py	exon	75679390	75679478	.	-	.	ENST00000535611+ENST00000370855+ENST00000370859__exon_number_005__gene_id_ENSG00000137968	SLC44A5	ENSG00000137968.4	1.1516984258594	22.1746612425753	2.37125113882246e-42	1.09464934997621e-39
ENSG00000221983.6	ENSG00000221983	ENSG00000221983_007	chr19	dexseq_prepare_annotation2.py	exon	18682685	18682688	.	+	.	ENST00000430157+ENST00000442744+ENST00000595683+ENST00000598814+ENST00000596273__exon_number_007__gene_id_ENSG00000221983	UBA52	ENSG00000221983.6	-2.54624965302007	-25.8432626271884	3.01544491640538e-42	1.38745183448093e-39
ENSG00000147642.56	ENSG00000147642	ENSG00000147642_057	chr8	dexseq_prepare_annotation2.py	exon	110661133	110661195	.	-	.	ENST00000524720__exon_number_057__gene_id_ENSG00000147642	SYBU	ENSG00000147642.56	0.983450996393902	17.4712024823369	3.06454168876076e-42	1.40541891382102e-39
ENSG00000215440.ENSG00000124222.ENSG00000254995.61	ENSG00000215440+ENSG00000124222+ENSG00000254995	ENSG00000215440+ENSG00000124222+ENSG00000254995_062	chr20	dexseq_prepare_annotation2.py	exon	57268793	57268978	.	+	.	ENST00000527587+ENST00000356091+ENST00000525817+ENST00000525967+ENST00000530122+ENST00000529976__exon_number_062__gene_id_ENSG00000215440+ENSG00000124222+ENSG00000254995		ENSG00000215440.ENSG00000124222.ENSG00000254995.61	2.20460571593335	19.3784332100265	3.56530767842362e-42	1.62973010300491e-39
ENSG00000161013.7	ENSG00000161013	ENSG00000161013_008	chr5	dexseq_prepare_annotation2.py	exon	179225347	179225406	.	-	.	ENST00000520969+ENST00000292591+ENST00000337755+ENST00000522451+ENST00000520875+ENST00000518778+ENST00000518980+ENST00000519836+ENST00000523382__exon_number_008__gene_id_ENSG00000161013	MGAT4B	ENSG00000161013.7	-2.0997480843	-18.9894812295451	3.65857241113353e-42	1.66691471012151e-39
ENSG00000266967.ENSG00000267060.ENSG00000108825.35	ENSG00000266967+ENSG00000267060+ENSG00000108825	ENSG00000266967+ENSG00000267060+ENSG00000108825_036	chr17	dexseq_prepare_annotation2.py	exon	41108421	41108421	.	-	.	ENST00000491665+ENST00000421990+ENST00000427569+ENST00000486664+ENST00000450475+ENST00000423601+ENST00000591910+ENST00000430739+ENST00000483774+ENST00000409399+ENST00000409103+ENST00000478040+ENST00000441280+ENST00000360221__exon_number_036__gene_id_ENSG00000266967+ENSG00000267060+ENSG00000108825		ENSG00000266967.ENSG00000267060.ENSG00000108825.35	-1.20616771666894	-17.5277430534385	3.98429279382744e-42	1.80942517706692e-39
ENSG00000198130.1	ENSG00000198130	ENSG00000198130_002	chr2	dexseq_prepare_annotation2.py	exon	191068647	191069359	.	-	.	ENST00000392332__exon_number_002__gene_id_ENSG00000198130	HIBCH	ENSG00000198130.1	-1.18590893413367	-20.2785722998821	4.69066257175662e-42	2.12332177095294e-39
ENSG00000074181.2	ENSG00000074181	ENSG00000074181_003	chr19	dexseq_prepare_annotation2.py	exon	15273144	15273275	.	-	.	ENST00000597756__exon_number_003__gene_id_ENSG00000074181	NOTCH3	ENSG00000074181.2	1.44523396985196	17.2922918229101	5.73456882946174e-42	2.58749295168052e-39
ENSG00000148337.56	ENSG00000148337	ENSG00000148337_057	chr9	dexseq_prepare_annotation2.py	exon	130952967	130952989	.	-	.	ENST00000467178+ENST00000325721+ENST00000420484+ENST00000372948+ENST00000415526+ENST00000491954+ENST00000393608+ENST00000541172+ENST00000372938+ENST00000372954+ENST00000357558+ENST00000324544+ENST00000538431+ENST00000277465+ENST00000498156__exon_number_057__gene_id_ENSG00000148337	CIZ1	ENSG00000148337.56	-1.47917719930514	-16.5157937121013	6.39668624050756e-42	2.87696619900641e-39
ENSG00000140199.58	ENSG00000140199	ENSG00000140199_059	chr15	dexseq_prepare_annotation2.py	exon	34629988	34630161	.	-	.	ENST00000561080__exon_number_059__gene_id_ENSG00000140199	SLC12A6	ENSG00000140199.58	-1.63605368362848	-21.1366064790164	6.8055798016815e-42	3.051059213975e-39
ENSG00000158286.21	ENSG00000158286	ENSG00000158286_022	chr1	dexseq_prepare_annotation2.py	exon	6270962	6270997	.	+	.	ENST00000377939+ENST00000463453__exon_number_022__gene_id_ENSG00000158286	RNF207	ENSG00000158286.21	1.82366084116179	19.0617475094208	6.87941828642632e-42	3.07430873103477e-39
ENSG00000149972.5	ENSG00000149972	ENSG00000149972_006	chr11	dexseq_prepare_annotation2.py	exon	99196077	99196215	.	+	.	ENST00000528727+ENST00000524871+ENST00000527185__exon_number_006__gene_id_ENSG00000149972	CNTN5	ENSG00000149972.5	1.1478360309667	19.2341162444295	7.81994825013341e-42	3.48348809390895e-39
ENSG00000119650.ENSG00000119685.ENSG00000119686.142	ENSG00000119650+ENSG00000119685+ENSG00000119686	ENSG00000119650+ENSG00000119685+ENSG00000119686_143	chr14	dexseq_prepare_annotation2.py	exon	76550106	76550416	.	+	.	ENST00000542766+ENST00000555305__exon_number_143__gene_id_ENSG00000119650+ENSG00000119685+ENSG00000119686		ENSG00000119650.ENSG00000119685.ENSG00000119686.142	2.01409887508529	16.9838457042871	9.18478932442341e-42	4.0784838309642e-39
ENSG00000129292.44	ENSG00000129292	ENSG00000129292_045	chr8	dexseq_prepare_annotation2.py	exon	133836303	133836305	.	+	.	ENST00000460236+ENST00000315808+ENST00000395386+ENST00000395390+ENST00000395383+ENST00000469979+ENST00000220847+ENST00000486199__exon_number_045__gene_id_ENSG00000129292	PHF20L1	ENSG00000129292.44	-1.36768907723921	-21.3590091411223	1.28235283884729e-41	5.67623744727101e-39
ENSG00000103197.46	ENSG00000103197	ENSG00000103197_047	chr16	dexseq_prepare_annotation2.py	exon	2121899	2121935	.	+	.	ENST00000353929+ENST00000439673+ENST00000219476+ENST00000401874+ENST00000563346+ENST00000382538+ENST00000568454+ENST00000350773+ENST00000439117__exon_number_047__gene_id_ENSG00000103197	TSC2	ENSG00000103197.46	0.842711190719255	16.57321116963	1.58459916751011e-41	6.99198134244405e-39
ENSG00000204316.ENSG00000188878.ENSG00000267426.68	ENSG00000204316+ENSG00000188878+ENSG00000267426	ENSG00000204316+ENSG00000188878+ENSG00000267426_069	chr17	dexseq_prepare_annotation2.py	exon	73909811	73909861	.	-	.	ENST00000590264+ENST00000586112+ENST00000593156+ENST00000585990+ENST00000389570+ENST00000588283+ENST00000319129+ENST00000586717+ENST00000592193__exon_number_069__gene_id_ENSG00000204316+ENSG00000188878+ENSG00000267426		ENSG00000204316.ENSG00000188878.ENSG00000267426.68	1.65958421883219	17.9344452200876	2.18980717708953e-41	9.63205279545277e-39
ENSG00000223501.2	ENSG00000223501	ENSG00000223501_003	chr6	dexseq_prepare_annotation2.py	exon	33218383	33218587	.	-	.	ENST00000478934+ENST00000436044+ENST00000482399+ENST00000495981+ENST00000445902__exon_number_003__gene_id_ENSG00000223501	VPS52	ENSG00000223501.2	-0.887016496822039	-17.9251963992502	2.32142193435015e-41	1.01789621651169e-38
ENSG00000148634.46	ENSG00000148634	ENSG00000148634_047	chr10	dexseq_prepare_annotation2.py	exon	69833444	69833550	.	-	.	ENST00000515753__exon_number_047__gene_id_ENSG00000148634	HERC4	ENSG00000148634.46	0.634296644170703	19.0194007588755	2.52807783271624e-41	1.10504652140995e-38
ENSG00000172890.22	ENSG00000172890	ENSG00000172890_023	chr11	dexseq_prepare_annotation2.py	exon	71183538	71183546	.	+	.	ENST00000319023+ENST00000529120+ENST00000528509+ENST00000525200__exon_number_023__gene_id_ENSG00000172890	NADSYN1	ENSG00000172890.22	1.8085175455577	16.8066723585761	3.36986732645293e-41	1.46841181398007e-38
ENSG00000091536.63	ENSG00000091536	ENSG00000091536_064	chr17	dexseq_prepare_annotation2.py	exon	18060268	18060379	.	+	.	ENST00000205890+ENST00000418233+ENST00000536811__exon_number_064__gene_id_ENSG00000091536	MYO15A	ENSG00000091536.63	1.52369680938692	15.9674237958139	3.61369134956644e-41	1.56976732149256e-38
ENSG00000124721.24	ENSG00000124721	ENSG00000124721_025	chr6	dexseq_prepare_annotation2.py	exon	38759331	38759450	.	+	.	ENST00000449981+ENST00000441566+ENST00000327475+ENST00000359357__exon_number_025__gene_id_ENSG00000124721	DNAH8	ENSG00000124721.24	-1.25442503948498	-16.6059551561698	5.28435276527089e-41	2.28838651096677e-38
ENSG00000214597.ENSG00000271698.ENSG00000182325.37	ENSG00000214597+ENSG00000271698+ENSG00000182325	ENSG00000214597+ENSG00000271698+ENSG00000182325_038	chr8	dexseq_prepare_annotation2.py	exon	145581587	145581633	.	-	.	ENST00000530142+ENST00000524492__exon_number_038__gene_id_ENSG00000214597+ENSG00000271698+ENSG00000182325		ENSG00000214597.ENSG00000271698.ENSG00000182325.37	1.02810345194819	19.2927627273358	5.5311139427684e-41	2.3878535887183e-38
ENSG00000257062.ENSG00000111700.ENSG00000134538.ENSG00000205754.ENSG00000257046.27	ENSG00000257062+ENSG00000111700+ENSG00000134538+ENSG00000205754+ENSG00000257046	ENSG00000257062+ENSG00000111700+ENSG00000134538+ENSG00000205754+ENSG00000257046_028	chr12	dexseq_prepare_annotation2.py	exon	21174395	21174516	.	+	.	ENST00000554957+ENST00000381541+ENST00000421593__exon_number_028__gene_id_ENSG00000257062+ENSG00000111700+ENSG00000134538+ENSG00000205754+ENSG00000257046		ENSG00000257062.ENSG00000111700.ENSG00000134538.ENSG00000205754.ENSG00000257046.27	1.11922581342692	18.040504149154	5.9551637999062e-41	2.56301088157501e-38
ENSG00000100296.ENSG00000184117.75	ENSG00000100296+ENSG00000184117	ENSG00000100296+ENSG00000184117_076	chr22	dexseq_prepare_annotation2.py	exon	29977090	29977176	.	-	.	ENST00000216121__exon_number_076__gene_id_ENSG00000100296+ENSG00000184117		ENSG00000100296.ENSG00000184117.75	0.765865656033682	17.4183666230083	6.47809680599e-41	2.77952083048421e-38
ENSG00000228775	ENSG00000228775	ENSG00000228775_001	chr7	dexseq_prepare_annotation2.py	exon	141404138	141404431	.	-	.	ENST00000488785__exon_number_001__gene_id_ENSG00000228775	WEE2-AS1	ENSG00000228775	2.00592313550031	25.6708102736221	6.83200607913556e-41	2.92240627008895e-38
ENSG00000079215.5	ENSG00000079215	ENSG00000079215_006	chr5	dexseq_prepare_annotation2.py	exon	36607326	36607413	.	+	.	ENST00000513903+ENST00000504121__exon_number_006__gene_id_ENSG00000079215	SLC1A3	ENSG00000079215.5	3.46085165340845	19.9962680788998	7.07798072234648e-41	3.01839193151895e-38
ENSG00000149182.ENSG00000270060.28	ENSG00000149182+ENSG00000270060	ENSG00000149182+ENSG00000270060_029	chr11	dexseq_prepare_annotation2.py	exon	47193738	47193831	.	-	.	ENST00000527097__exon_number_029__gene_id_ENSG00000149182+ENSG00000270060		ENSG00000149182.ENSG00000270060.28	0.954532557316227	17.189729245288	7.8117867637776e-41	3.32119657624131e-38
ENSG00000272084.ENSG00000127481.8	ENSG00000272084+ENSG00000127481	ENSG00000272084+ENSG00000127481_009	chr1	dexseq_prepare_annotation2.py	exon	19403234	19403396	.	-	.	ENST00000375226+ENST00000375224+ENST00000375225+ENST00000543981+ENST00000459947+ENST00000375217+ENST00000375254+ENST00000486515+ENST00000429347+ENST00000375267__exon_number_009__gene_id_ENSG00000272084+ENSG00000127481		ENSG00000272084.ENSG00000127481.8	-1.07741458962482	-14.6499573450818	1.0298686341979e-40	4.36523864267974e-38
ENSG00000215440.ENSG00000124222.ENSG00000254995.46	ENSG00000215440+ENSG00000124222+ENSG00000254995	ENSG00000215440+ENSG00000124222+ENSG00000254995_047	chr20	dexseq_prepare_annotation2.py	exon	57251385	57251404	.	+	.	ENST00000361770+ENST00000371141+ENST00000359617+ENST00000355957+ENST00000438253+ENST00000483434+ENST00000371132+ENST00000361830+ENST00000358029+ENST00000490700__exon_number_047__gene_id_ENSG00000215440+ENSG00000124222+ENSG00000254995		ENSG00000215440.ENSG00000124222.ENSG00000254995.46	1.68563762625011	18.760399442048	1.04902575153718e-40	4.43300534731911e-38
ENSG00000133619.2	ENSG00000133619	ENSG00000133619_003	chr7	dexseq_prepare_annotation2.py	exon	149412148	149412157	.	+	.	ENST00000479560+ENST00000486744+ENST00000255992+ENST00000466546+ENST00000319551__exon_number_003__gene_id_ENSG00000133619	KRBA1	ENSG00000133619.2	3.86570966733327	20.8539340491318	1.12723569458339e-40	4.74915942107988e-38
ENSG00000066855.6	ENSG00000066855	ENSG00000066855_007	chr8	dexseq_prepare_annotation2.py	exon	66594279	66594315	.	+	.	ENST00000523170+ENST00000517944__exon_number_007__gene_id_ENSG00000066855	MTFR1	ENSG00000066855.6	0.705773982274145	18.1990899287819	1.35132657816525e-40	5.67618033395991e-38
ENSG00000225210.ENSG00000257227.12	ENSG00000225210+ENSG00000257227	ENSG00000225210+ENSG00000257227_013	chr14	dexseq_prepare_annotation2.py	exon	19653908	19653939	.	+	.	ENST00000418499+ENST00000547220+ENST00000441500+ENST00000551881+ENST00000549484+ENST00000548271__exon_number_013__gene_id_ENSG00000225210+ENSG00000257227		ENSG00000225210.ENSG00000257227.12	-1.88351096551656	-22.5843023810685	1.40019778208472e-40	5.8638522385958e-38
ENSG00000082397.4	ENSG00000082397	ENSG00000082397_005	chr18	dexseq_prepare_annotation2.py	exon	5393102	5393165	.	-	.	ENST00000544123+ENST00000578618+ENST00000540638+ENST00000542652+ENST00000545076+ENST00000341928__exon_number_005__gene_id_ENSG00000082397	EPB41L3	ENSG00000082397.4	-1.41555729896565	-18.903734639517	1.40524977500851e-40	5.86744215759152e-38
ENSG00000133226.61	ENSG00000133226	ENSG00000133226_062	chr1	dexseq_prepare_annotation2.py	exon	24996000	24996073	.	+	.	ENST00000323848+ENST00000447431+ENST00000374389+ENST00000479034__exon_number_062__gene_id_ENSG00000133226	SRRM1	ENSG00000133226.61	-2.04257456338521	-17.7398819435741	1.65975909100994e-40	6.90948818020879e-38
ENSG00000241015.ENSG00000160336.5	ENSG00000241015+ENSG00000160336	ENSG00000241015+ENSG00000160336_006	chr19	dexseq_prepare_annotation2.py	exon	53945861	53947923	.	+	.	ENST00000424846__exon_number_006__gene_id_ENSG00000241015+ENSG00000160336		ENSG00000241015.ENSG00000160336.5	-1.57392031724333	-20.7139706565976	2.07018038965025e-40	8.59247721075158e-38
ENSG00000067369.49	ENSG00000067369	ENSG00000067369_050	chr15	dexseq_prepare_annotation2.py	exon	43771595	43771724	.	-	.	ENST00000263801+ENST00000382039+ENST00000382044+ENST00000572085+ENST00000450115+ENST00000413546__exon_number_050__gene_id_ENSG00000067369	TP53BP1	ENSG00000067369.49	-1.38998077530156	-17.5778505789414	2.09204881343596e-40	8.65755407631227e-38
ENSG00000140943.2	ENSG00000140943	ENSG00000140943_003	chr16	dexseq_prepare_annotation2.py	exon	84087379	84088250	.	-	.	ENST00000343411+ENST00000570064+ENST00000562886+ENST00000562906__exon_number_003__gene_id_ENSG00000140943	MBTPS1	ENSG00000140943.2	1.25514411477296	17.1355150457569	2.17549000741117e-40	8.97630279606599e-38
ENSG00000074054.69	ENSG00000074054	ENSG00000074054_070	chr2	dexseq_prepare_annotation2.py	exon	122363277	122363756	.	-	.	ENST00000455322+ENST00000397587+ENST00000263710+ENST00000541377+ENST00000409078__exon_number_070__gene_id_ENSG00000074054	CLASP1	ENSG00000074054.69	-1.10706030066715	-16.2246120805239	2.3400821294686e-40	9.62702905468884e-38
ENSG00000005884.4	ENSG00000005884	ENSG00000005884_005	chr17	dexseq_prepare_annotation2.py	exon	48133802	48133803	.	+	.	ENST00000320031+ENST00000544892+ENST00000505306+ENST00000506401__exon_number_005__gene_id_ENSG00000005884	ITGA3	ENSG00000005884.4	1.23163189934651	20.6762605290176	2.43957580350227e-40	1.00069110121666e-37
ENSG00000074181.12	ENSG00000074181	ENSG00000074181_013	chr19	dexseq_prepare_annotation2.py	exon	15284879	15285211	.	-	.	ENST00000263388__exon_number_013__gene_id_ENSG00000074181	NOTCH3	ENSG00000074181.12	1.69660733853937	16.7516873195908	2.65293200718724e-40	1.08337531390928e-37
ENSG00000170421.46	ENSG00000170421	ENSG00000170421_047	chr12	dexseq_prepare_annotation2.py	exon	53343659	53343666	.	-	.	ENST00000546921+ENST00000546826+ENST00000551318__exon_number_047__gene_id_ENSG00000170421	KRT8	ENSG00000170421.46	-1.02209047932544	-17.6645015986325	2.65664152043526e-40	1.08337531390928e-37
ENSG00000090372.20	ENSG00000090372	ENSG00000090372_021	chr19	dexseq_prepare_annotation2.py	exon	47228064	47228084	.	-	.	ENST00000263280+ENST00000595357+ENST00000601631+ENST00000594581+ENST00000391910+ENST00000598074+ENST00000539396+ENST00000594287+ENST00000594357__exon_number_021__gene_id_ENSG00000090372	STRN4	ENSG00000090372.20	1.4687528172179	24.2280823045742	3.95528025694701e-40	1.60826984285018e-37
ENSG00000123213.20	ENSG00000123213	ENSG00000123213_021	chr5	dexseq_prepare_annotation2.py	exon	65088483	65089476	.	+	.	ENST00000506539__exon_number_021__gene_id_ENSG00000123213	NLN	ENSG00000123213.20	-2.18657603558683	-19.1010400740071	4.83010894949134e-40	1.95829417191333e-37
ENSG00000223745.42	ENSG00000223745	ENSG00000223745_043	chr1	dexseq_prepare_annotation2.py	exon	93803123	93803786	.	-	.	ENST00000421202__exon_number_043__gene_id_ENSG00000223745	RP4-717I23.3	ENSG00000223745.42	-0.807685842070251	-15.9657455692197	5.01113262179584e-40	2.02581553605114e-37
ENSG00000005884.11	ENSG00000005884	ENSG00000005884_012	chr17	dexseq_prepare_annotation2.py	exon	48141972	48142153	.	+	.	ENST00000570989+ENST00000508100__exon_number_012__gene_id_ENSG00000005884	ITGA3	ENSG00000005884.11	1.2139832596546	20.5094963612325	5.05313647412816e-40	2.03510799756829e-37
ENSG00000174695.2	ENSG00000174695	ENSG00000174695_003	chr5	dexseq_prepare_annotation2.py	exon	82352354	82352545	.	-	.	ENST00000511118+ENST00000511450+ENST00000502346__exon_number_003__gene_id_ENSG00000174695	TMEM167A	ENSG00000174695.2	2.11568652041598	27.035864089344	5.0632177526632e-40	2.03510799756829e-37
ENSG00000231890.36	ENSG00000231890	ENSG00000231890_037	chr2	dexseq_prepare_annotation2.py	exon	136766641	136766643	.	+	.	ENST00000593462+ENST00000599279+ENST00000601586+ENST00000596410+ENST00000419808+ENST00000601196__exon_number_037__gene_id_ENSG00000231890	AC093391.2	ENSG00000231890.36	-1.50160342316396	-18.2621382378723	6.19439178058218e-40	2.48263767996829e-37
ENSG00000123104.8	ENSG00000123104	ENSG00000123104_009	chr12	dexseq_prepare_annotation2.py	exon	26568236	26568431	.	-	.	ENST00000381340+ENST00000538984+ENST00000451599__exon_number_009__gene_id_ENSG00000123104	ITPR2	ENSG00000123104.8	-1.21936877945904	-17.3932081665261	6.76632109633458e-40	2.70411189528514e-37
ENSG00000005884.27	ENSG00000005884	ENSG00000005884_028	chr17	dexseq_prepare_annotation2.py	exon	48152824	48152890	.	+	.	ENST00000007722+ENST00000505306+ENST00000505612+ENST00000506401+ENST00000320031+ENST00000544892+ENST00000510809__exon_number_028__gene_id_ENSG00000005884	ITGA3	ENSG00000005884.27	-3.22382405719073	-20.4385803129536	6.89439139236265e-40	2.74744443306759e-37
ENSG00000151150.71	ENSG00000151150	ENSG00000151150_072	chr10	dexseq_prepare_annotation2.py	exon	61946473	61946670	.	-	.	ENST00000503366+ENST00000280772+ENST00000373827__exon_number_072__gene_id_ENSG00000151150	ANK3	ENSG00000151150.71	1.15848737610505	18.0514958256464	8.04200374827562e-40	3.19566839286947e-37
ENSG00000265759.ENSG00000132026.ENSG00000095066.12	ENSG00000265759+ENSG00000132026+ENSG00000095066	ENSG00000265759+ENSG00000132026+ENSG00000095066_013	chr19	dexseq_prepare_annotation2.py	exon	12875896	12875980	.	-	.	ENST00000586710+ENST00000592259__exon_number_013__gene_id_ENSG00000265759+ENSG00000132026+ENSG00000095066		ENSG00000265759.ENSG00000132026.ENSG00000095066.12	-0.917926137219446	-15.0211424016468	8.51679822707191e-40	3.3747511388433e-37
ENSG00000123213.18	ENSG00000123213	ENSG00000123213_019	chr5	dexseq_prepare_annotation2.py	exon	65088281	65088428	.	+	.	ENST00000502464+ENST00000506539+ENST00000509935+ENST00000511299+ENST00000506799+ENST00000380985__exon_number_019__gene_id_ENSG00000123213	NLN	ENSG00000123213.18	-2.14678454341696	-18.9750402984904	9.23807317345736e-40	3.65021323485127e-37
ENSG00000082126.14	ENSG00000082126	ENSG00000082126_015	chr2	dexseq_prepare_annotation2.py	exon	202526278	202526294	.	-	.	ENST00000359962__exon_number_015__gene_id_ENSG00000082126	MPP4	ENSG00000082126.14	-1.05174586302244	-18.7363558026785	1.03299338870269e-39	4.07013944351519e-37
ENSG00000059769.ENSG00000244115.ENSG00000242616.13	ENSG00000059769+ENSG00000244115+ENSG00000242616	ENSG00000059769+ENSG00000244115+ENSG00000242616_014	chr9	dexseq_prepare_annotation2.py	exon	114431552	114432508	.	+	.	ENST00000374293+ENST00000374294+ENST00000556107__exon_number_014__gene_id_ENSG00000059769+ENSG00000244115+ENSG00000242616		ENSG00000059769.ENSG00000244115.ENSG00000242616.13	2.23408839918311	24.7100954138613	1.08745866837693e-39	4.27270452919165e-37
ENSG00000131018.65	ENSG00000131018	ENSG00000131018_066	chr6	dexseq_prepare_annotation2.py	exon	152570296	152570397	.	-	.	ENST00000409694+ENST00000448038+ENST00000356820+ENST00000341594+ENST00000265368+ENST00000367255+ENST00000367256+ENST00000423061__exon_number_066__gene_id_ENSG00000131018	SYNE1	ENSG00000131018.65	1.08571964054838	14.3844031653494	1.14705873817572e-39	4.49425324936496e-37
ENSG00000163138.67	ENSG00000163138	ENSG00000163138_068	chr4	dexseq_prepare_annotation2.py	exon	20729943	20729944	.	+	.	ENST00000444671+ENST00000360916__exon_number_068__gene_id_ENSG00000163138	PACRGL	ENSG00000163138.67	-1.92072351768259	-18.1500699076239	1.17113743640989e-39	4.57577790273279e-37
ENSG00000013441.21	ENSG00000013441	ENSG00000013441_022	chr2	dexseq_prepare_annotation2.py	exon	201722696	201722812	.	-	.	ENST00000409769+ENST00000321356+ENST00000473565+ENST00000409403+ENST00000461981+ENST00000434813+ENST00000432425__exon_number_022__gene_id_ENSG00000013441	CLK1	ENSG00000013441.21	-2.0528344188282	-18.9273586446936	1.18135951652032e-39	4.60285967613593e-37
ENSG00000127419.38	ENSG00000127419	ENSG00000127419_039	chr4	dexseq_prepare_annotation2.py	exon	946978	947091	.	+	.	ENST00000264771+ENST00000452360+ENST00000506669+ENST00000514453+ENST00000504180+ENST00000508204+ENST00000515740+ENST00000515492+ENST00000513952+ENST00000509508+ENST00000438836+ENST00000510493+ENST00000515876__exon_number_039__gene_id_ENSG00000127419	TMEM175	ENSG00000127419.38	-1.7211113101334	-21.0324823569305	1.39317777757346e-39	5.41307615661353e-37
ENSG00000148408.55	ENSG00000148408	ENSG00000148408_056	chr9	dexseq_prepare_annotation2.py	exon	140997163	140997259	.	+	.	ENST00000371363+ENST00000371372+ENST00000277551+ENST00000277549+ENST00000371357+ENST00000371355__exon_number_056__gene_id_ENSG00000148408	CACNA1B	ENSG00000148408.55	-1.23206366610346	-18.0957323062106	1.59573054037176e-39	6.18290330566482e-37
ENSG00000151491.4	ENSG00000151491	ENSG00000151491_005	chr12	dexseq_prepare_annotation2.py	exon	15774208	15774364	.	-	.	ENST00000540613+ENST00000543468+ENST00000542903+ENST00000281172+ENST00000543523+ENST00000543612__exon_number_005__gene_id_ENSG00000151491	EPS8	ENSG00000151491.4	-1.51219297038611	-16.9259415849094	1.72019264432721e-39	6.63787407995284e-37
ENSG00000136235.11	ENSG00000136235	ENSG00000136235_012	chr7	dexseq_prepare_annotation2.py	exon	23286628	23286986	.	+	.	ENST00000474157__exon_number_012__gene_id_ENSG00000136235	GPNMB	ENSG00000136235.11	1.66582035501654	21.9019145344629	1.72264399715666e-39	6.63787407995284e-37
ENSG00000266967.ENSG00000267060.ENSG00000108825.31	ENSG00000266967+ENSG00000267060+ENSG00000108825	ENSG00000266967+ENSG00000267060+ENSG00000108825_032	chr17	dexseq_prepare_annotation2.py	exon	41108221	41108332	.	-	.	ENST00000491665+ENST00000421990+ENST00000427569+ENST00000486664+ENST00000450475+ENST00000423601+ENST00000591910+ENST00000430739+ENST00000483774+ENST00000409399+ENST00000409103+ENST00000478040+ENST00000441280+ENST00000360221__exon_number_032__gene_id_ENSG00000266967+ENSG00000267060+ENSG00000108825		ENSG00000266967.ENSG00000267060.ENSG00000108825.31	-1.24132745205135	-16.6484042633579	1.75489375406838e-39	6.74356494094272e-37
ENSG00000241015.ENSG00000160336.2	ENSG00000241015+ENSG00000160336	ENSG00000241015+ENSG00000160336_003	chr19	dexseq_prepare_annotation2.py	exon	53935246	53935281	.	+	.	ENST00000447129+ENST00000424846+ENST00000454407__exon_number_003__gene_id_ENSG00000241015+ENSG00000160336		ENSG00000241015.ENSG00000160336.2	-1.58006906375548	-20.2145638748643	1.84721695062039e-39	7.07888961556239e-37
ENSG00000168872.ENSG00000260537.ENSG00000157349.73	ENSG00000168872+ENSG00000260537+ENSG00000157349	ENSG00000168872+ENSG00000260537+ENSG00000157349_074	chr16	dexseq_prepare_annotation2.py	exon	70399836	70399987	.	+	.	ENST00000569319+ENST00000566574__exon_number_074__gene_id_ENSG00000168872+ENSG00000260537+ENSG00000157349		ENSG00000168872.ENSG00000260537.ENSG00000157349.73	1.50844763376381	20.2121469169874	1.86702728527813e-39	7.13525796525353e-37
ENSG00000198099.3	ENSG00000198099	ENSG00000198099_004	chr4	dexseq_prepare_annotation2.py	exon	100045515	100045529	.	-	.	ENST00000508393+ENST00000265512+ENST00000423445+ENST00000509471__exon_number_004__gene_id_ENSG00000198099	ADH4	ENSG00000198099.3	0.666126315471007	18.2304025557631	1.97951629967186e-39	7.54454611489377e-37
ENSG00000140853.105	ENSG00000140853	ENSG00000140853_106	chr16	dexseq_prepare_annotation2.py	exon	57117432	57117432	.	+	.	ENST00000262510+ENST00000543103+ENST00000540182+ENST00000308149+ENST00000538453+ENST00000436936+ENST00000537056__exon_number_106__gene_id_ENSG00000140853	NLRC5	ENSG00000140853.105	-0.951474399754954	-19.8664753254603	2.06119612674803e-39	7.8345056583935e-37
ENSG00000147130.1	ENSG00000147130	ENSG00000147130_002	chrX	dexseq_prepare_annotation2.py	exon	70459476	70460958	.	-	.	ENST00000489332+ENST00000373984+ENST00000314425+ENST00000373988+ENST00000353904+ENST00000373998__exon_number_002__gene_id_ENSG00000147130	ZMYM3	ENSG00000147130.1	-1.02715510417534	-20.181927139466	2.13354466277386e-39	8.08752194323832e-37
ENSG00000132953.2	ENSG00000132953	ENSG00000132953_003	chr13	dexseq_prepare_annotation2.py	exon	21361104	21361196	.	-	.	ENST00000255305+ENST00000400602__exon_number_003__gene_id_ENSG00000132953	XPO4	ENSG00000132953.2	-0.97858048137336	-20.8478566988103	2.95846431657984e-39	1.11841944940974e-36
ENSG00000116688.7	ENSG00000116688	ENSG00000116688_008	chr1	dexseq_prepare_annotation2.py	exon	12042049	12042171	.	+	.	ENST00000412236+ENST00000490079+ENST00000497302+ENST00000235329__exon_number_008__gene_id_ENSG00000116688	MFN2	ENSG00000116688.7	-1.56025171019783	-19.7591861934135	3.37069844796503e-39	1.2708259984073e-36
ENSG00000133619.3	ENSG00000133619	ENSG00000133619_004	chr7	dexseq_prepare_annotation2.py	exon	149412158	149412329	.	+	.	ENST00000479560+ENST00000255992+ENST00000319551__exon_number_004__gene_id_ENSG00000133619	KRBA1	ENSG00000133619.3	3.82990735714061	20.0620241257381	3.62677392126162e-39	1.36369624257115e-36
ENSG00000171777.6	ENSG00000171777	ENSG00000171777_007	chr19	dexseq_prepare_annotation2.py	exon	38900595	38900736	.	-	.	ENST00000589474+ENST00000588708+ENST00000592322+ENST00000589358+ENST00000588404+ENST00000587287+ENST00000293062+ENST00000587753+ENST00000587738+ENST00000426920+ENST00000454404+ENST00000586305+ENST00000433821__exon_number_007__gene_id_ENSG00000171777	RASGRP4	ENSG00000171777.6	-3.23419157256918	-32.8883808030591	4.15152004104857e-39	1.55682001539321e-36
ENSG00000131018.91	ENSG00000131018	ENSG00000131018_092	chr6	dexseq_prepare_annotation2.py	exon	152629764	152629767	.	-	.	ENST00000409694+ENST00000341594+ENST00000367255+ENST00000367256__exon_number_092__gene_id_ENSG00000131018	SYNE1	ENSG00000131018.91	1.11549085304307	14.2497735898792	4.57973328837851e-39	1.71280800457739e-36
ENSG00000215029.ENSG00000185945.7	ENSG00000215029+ENSG00000185945	ENSG00000215029+ENSG00000185945_008	chrX	dexseq_prepare_annotation2.py	exon	101619617	101619711	.	-	.	ENST00000489531__exon_number_008__gene_id_ENSG00000215029+ENSG00000185945		ENSG00000215029.ENSG00000185945.7	0.658719577577337	17.3130117454856	5.21072033858256e-39	1.9435986862913e-36
ENSG00000048740.24	ENSG00000048740	ENSG00000048740_025	chr10	dexseq_prepare_annotation2.py	exon	11371056	11371060	.	+	.	ENST00000542579+ENST00000609870+ENST00000354897+ENST00000399850+ENST00000608830+ENST00000379261+ENST00000417956+ENST00000315874+ENST00000450189+ENST00000427450+ENST00000609692+ENST00000416382+ENST00000354440__exon_number_025__gene_id_ENSG00000048740	CELF2	ENSG00000048740.24	-1.98380902634675	-24.1607315187769	5.4942486287786e-39	2.04390432699576e-36
ENSG00000175137	ENSG00000175137	ENSG00000175137_001	chr1	dexseq_prepare_annotation2.py	exon	249104648	249104649	.	-	.	ENST00000484202__exon_number_001__gene_id_ENSG00000175137	SH3BP5L	ENSG00000175137	-0.945246644012146	-23.375651497998	5.72818228707998e-39	2.12527718144645e-36
ENSG00000257225.ENSG00000134283.16	ENSG00000257225+ENSG00000134283	ENSG00000257225+ENSG00000134283_017	chr12	dexseq_prepare_annotation2.py	exon	42725600	42725650	.	+	.	ENST00000546750+ENST00000547847__exon_number_017__gene_id_ENSG00000257225+ENSG00000134283		ENSG00000257225.ENSG00000134283.16	1.92719080447859	25.0161235271747	6.05727424369274e-39	2.24143183819186e-36
ENSG00000252974.ENSG00000139116.39	ENSG00000252974+ENSG00000139116	ENSG00000252974+ENSG00000139116_040	chr12	dexseq_prepare_annotation2.py	exon	39727014	39727082	.	-	.	ENST00000547108+ENST00000544797+ENST00000546817+ENST00000361961+ENST00000395670+ENST00000361418+ENST00000552961__exon_number_040__gene_id_ENSG00000252974+ENSG00000139116		ENSG00000252974.ENSG00000139116.39	0.728370014471566	16.1659827885248	6.18225111570184e-39	2.28060857213934e-36
ENSG00000114166.4	ENSG00000114166	ENSG00000114166_005	chr3	dexseq_prepare_annotation2.py	exon	20141354	20141446	.	+	.	ENST00000263754+ENST00000426228__exon_number_005__gene_id_ENSG00000114166	KAT2B	ENSG00000114166.4	0.998292078863641	19.0751601779995	6.19575519151348e-39	2.28060857213934e-36
ENSG00000108387.8	ENSG00000108387	ENSG00000108387_009	chr17	dexseq_prepare_annotation2.py	exon	56598151	56598203	.	-	.	ENST00000426861+ENST00000457347+ENST00000393086+ENST00000317268+ENST00000583114+ENST00000584488+ENST00000582270+ENST00000317256+ENST00000412945+ENST00000580796+ENST00000580844+ENST00000583273+ENST00000577440__exon_number_009__gene_id_ENSG00000108387	SEPT4	ENSG00000108387.8	0.721139901495542	18.8239127508543	6.45605043615348e-39	2.3701838707532e-36
ENSG00000142512.29	ENSG00000142512	ENSG00000142512_030	chr19	dexseq_prepare_annotation2.py	exon	51920891	51920896	.	-	.	ENST00000439889+ENST00000529627+ENST00000339313+ENST00000356298+ENST00000432469+ENST00000357375+ENST00000353836+ENST00000436984+ENST00000525998__exon_number_030__gene_id_ENSG00000142512	SIGLEC10	ENSG00000142512.29	2.1764902730758	18.5973550939074	6.5305391129484e-39	2.39125434142319e-36
ENSG00000215440.ENSG00000124222.ENSG00000254995.49	ENSG00000215440+ENSG00000124222+ENSG00000254995	ENSG00000215440+ENSG00000124222+ENSG00000254995_050	chr20	dexseq_prepare_annotation2.py	exon	57251543	57254556	.	+	.	ENST00000361770+ENST00000371141+ENST00000359617+ENST00000355957+ENST00000371132+ENST00000361830+ENST00000358029__exon_number_050__gene_id_ENSG00000215440+ENSG00000124222+ENSG00000254995		ENSG00000215440.ENSG00000124222.ENSG00000254995.49	2.11509979901287	18.0137554589935	6.64243601768682e-39	2.42587660045416e-36
ENSG00000074706.21	ENSG00000074706	ENSG00000074706_022	chr6	dexseq_prepare_annotation2.py	exon	154542391	154542462	.	-	.	ENST00000367220+ENST00000422970+ENST00000519405+ENST00000519344+ENST00000265198+ENST00000517438+ENST00000519190__exon_number_022__gene_id_ENSG00000074706	IPCEF1	ENSG00000074706.21	-1.27936362735255	-21.516405182768	7.27846501675276e-39	2.65123774536014e-36
ENSG00000077063.1	ENSG00000077063	ENSG00000077063_002	chr7	dexseq_prepare_annotation2.py	exon	117350795	117350916	.	-	.	ENST00000446636+ENST00000160373__exon_number_002__gene_id_ENSG00000077063	CTTNBP2	ENSG00000077063.1	1.41038382275168	16.9035848534501	7.68448486007328e-39	2.79186316831883e-36
ENSG00000013441.25	ENSG00000013441	ENSG00000013441_026	chr2	dexseq_prepare_annotation2.py	exon	201724848	201724938	.	-	.	ENST00000434813+ENST00000321356+ENST00000409403+ENST00000473565+ENST00000461981__exon_number_026__gene_id_ENSG00000013441	CLK1	ENSG00000013441.25	-2.22516020239428	-18.5640051481714	7.76823700446865e-39	2.81497966580324e-36
ENSG00000266967.ENSG00000267060.ENSG00000108825.30	ENSG00000266967+ENSG00000267060+ENSG00000108825	ENSG00000266967+ENSG00000267060+ENSG00000108825_031	chr17	dexseq_prepare_annotation2.py	exon	41108045	41108220	.	-	.	ENST00000441280+ENST00000483774__exon_number_031__gene_id_ENSG00000266967+ENSG00000267060+ENSG00000108825		ENSG00000266967.ENSG00000267060.ENSG00000108825.30	-1.37981762574671	-16.4320792524504	7.9181130603565e-39	2.86187613518699e-36
ENSG00000032219.38	ENSG00000032219	ENSG00000032219_039	chr14	dexseq_prepare_annotation2.py	exon	58832787	58832948	.	+	.	ENST00000355431__exon_number_039__gene_id_ENSG00000032219	ARID4A	ENSG00000032219.38	-1.56751942522507	-16.8948608299128	8.13327220691009e-39	2.93206559263286e-36
ENSG00000124721.31	ENSG00000124721	ENSG00000124721_032	chr6	dexseq_prepare_annotation2.py	exon	38791338	38791464	.	+	.	ENST00000449981+ENST00000441566+ENST00000327475+ENST00000359357__exon_number_032__gene_id_ENSG00000124721	DNAH8	ENSG00000124721.31	-1.27116187839533	-15.9349399439294	8.1940608174028e-39	2.94638626435531e-36
ENSG00000081479.35	ENSG00000081479	ENSG00000081479_036	chr2	dexseq_prepare_annotation2.py	exon	170048342	170048543	.	-	.	ENST00000263816__exon_number_036__gene_id_ENSG00000081479	LRP2	ENSG00000081479.35	-1.43375816294152	-17.7921011846429	9.04684270758493e-39	3.24468493262421e-36
ENSG00000140983.42	ENSG00000140983	ENSG00000140983_043	chr16	dexseq_prepare_annotation2.py	exon	720774	720775	.	+	.	ENST00000569943+ENST00000561983__exon_number_043__gene_id_ENSG00000140983	RHOT2	ENSG00000140983.42	-1.15082717934908	-15.2954199178025	9.87733494735789e-39	3.53348395335469e-36
ENSG00000080823.85	ENSG00000080823	ENSG00000080823_086	chr14	dexseq_prepare_annotation2.py	exon	102771477	102771479	.	-	.	ENST00000519877+ENST00000518399+ENST00000520238+ENST00000522874+ENST00000193029+ENST00000519569+ENST00000562292+ENST00000521493+ENST00000361847+ENST00000524019+ENST00000521766+ENST00000524214+ENST00000521966+ENST00000523169+ENST00000518482+ENST00000522093+ENST00000518686__exon_number_086__gene_id_ENSG00000080823	MOK	ENSG00000080823.85	1.30651021924106	17.458645199163	1.09249448341046e-38	3.89828229252648e-36
ENSG00000080823.84	ENSG00000080823	ENSG00000080823_085	chr14	dexseq_prepare_annotation2.py	exon	102771475	102771476	.	-	.	ENST00000518399+ENST00000519877+ENST00000523169+ENST00000520238+ENST00000522874+ENST00000193029+ENST00000519569+ENST00000562292+ENST00000521493+ENST00000361847+ENST00000524019+ENST00000521766+ENST00000524214+ENST00000521966+ENST00000518045+ENST00000518482+ENST00000522093+ENST00000518686__exon_number_085__gene_id_ENSG00000080823	MOK	ENSG00000080823.84	1.30091363318205	17.4509922200942	1.14360646657693e-38	4.07027874077477e-36
ENSG00000198561.ENSG00000213593.ENSG00000211450.ENSG00000254732.ENSG00000254462.50	ENSG00000198561+ENSG00000213593+ENSG00000211450+ENSG00000254732+ENSG00000254462	ENSG00000198561+ENSG00000213593+ENSG00000211450+ENSG00000254732+ENSG00000254462_051	chr11	dexseq_prepare_annotation2.py	exon	57529541	57529591	.	+	.	ENST00000529526+ENST00000361391+ENST00000426142+ENST00000360682+ENST00000361796+ENST00000361332+ENST00000399050__exon_number_051__gene_id_ENSG00000198561+ENSG00000213593+ENSG00000211450+ENSG00000254732+ENSG00000254462		ENSG00000198561.ENSG00000213593.ENSG00000211450.ENSG00000254732.ENSG00000254462.50	-1.87986128533242	-17.0564801812168	1.20662546590498e-38	4.28367352902181e-36
ENSG00000078142.35	ENSG00000078142	ENSG00000078142_036	chr18	dexseq_prepare_annotation2.py	exon	39613806	39613921	.	+	.	ENST00000262039+ENST00000593098+ENST00000398870+ENST00000597477+ENST00000590013__exon_number_036__gene_id_ENSG00000078142	PIK3C3	ENSG00000078142.35	1.06508475735916	18.6953256937274	1.2388233153257e-38	4.38684585395399e-36
ENSG00000158286.23	ENSG00000158286	ENSG00000158286_024	chr1	dexseq_prepare_annotation2.py	exon	6270999	6271080	.	+	.	ENST00000496329__exon_number_024__gene_id_ENSG00000158286	RNF207	ENSG00000158286.23	1.79840256960089	17.7336081254483	1.26533005089179e-38	4.46939497142649e-36
ENSG00000091536.62	ENSG00000091536	ENSG00000091536_063	chr17	dexseq_prepare_annotation2.py	exon	18059584	18059650	.	+	.	ENST00000205890+ENST00000418233+ENST00000536811__exon_number_063__gene_id_ENSG00000091536	MYO15A	ENSG00000091536.62	1.44962559630211	15.2458607430151	1.4930441861366e-38	5.26044220493343e-36
ENSG00000077063.2	ENSG00000077063	ENSG00000077063_003	chr7	dexseq_prepare_annotation2.py	exon	117350917	117351681	.	-	.	ENST00000446636+ENST00000441556+ENST00000160373__exon_number_003__gene_id_ENSG00000077063	CTTNBP2	ENSG00000077063.2	1.44605529240305	16.799856866033	1.50974700195563e-38	5.30592617835537e-36
ENSG00000132716.ENSG00000258465.ENSG00000162735.78	ENSG00000132716+ENSG00000258465+ENSG00000162735	ENSG00000132716+ENSG00000258465+ENSG00000162735_079	chr1	dexseq_prepare_annotation2.py	exon	160251896	160251934	.	-	.	ENST00000532516+ENST00000532643+ENST00000368072+ENST00000462644+ENST00000532508+ENST00000608310+ENST00000556710+ENST00000485079+ENST00000533104+ENST00000472750+ENST00000392220+ENST00000495624+ENST00000533699+ENST00000440949__exon_number_079__gene_id_ENSG00000132716+ENSG00000258465+ENSG00000162735		ENSG00000132716.ENSG00000258465.ENSG00000162735.78	-0.687144034765911	-15.9469163027926	1.89524898372439e-38	6.6440589373045e-36
ENSG00000013441.20	ENSG00000013441	ENSG00000013441_021	chr2	dexseq_prepare_annotation2.py	exon	201722441	201722607	.	-	.	ENST00000409769+ENST00000321356+ENST00000473565+ENST00000409403+ENST00000461981+ENST00000434813+ENST00000432425__exon_number_021__gene_id_ENSG00000013441	CLK1	ENSG00000013441.20	-2.2878744009419	-18.3868368954813	1.95771361277469e-38	6.83813102745647e-36
ENSG00000036257.37	ENSG00000036257	ENSG00000036257_038	chr2	dexseq_prepare_annotation2.py	exon	225421107	225421137	.	-	.	ENST00000432260__exon_number_038__gene_id_ENSG00000036257	CUL3	ENSG00000036257.37	-1.83141767568585	-18.3865759383831	1.96038644647724e-38	6.83813102745647e-36
ENSG00000065427.3	ENSG00000065427	ENSG00000065427_004	chr16	dexseq_prepare_annotation2.py	exon	75661744	75661887	.	-	.	ENST00000568378+ENST00000569298+ENST00000302445+ENST00000564578+ENST00000319410__exon_number_004__gene_id_ENSG00000065427	KARS	ENSG00000065427.3	1.0780854365317	23.7225668008078	2.04057213190623e-38	7.10012504851701e-36
ENSG00000058600.9	ENSG00000058600	ENSG00000058600_010	chr16	dexseq_prepare_annotation2.py	exon	22313791	22314126	.	+	.	ENST00000563766__exon_number_010__gene_id_ENSG00000058600	POLR3E	ENSG00000058600.9	1.48212513451432	25.5409122944316	2.25667031782931e-38	7.83254989345843e-36
ENSG00000131018.83	ENSG00000131018	ENSG00000131018_084	chr6	dexseq_prepare_annotation2.py	exon	152614815	152614884	.	-	.	ENST00000489156+ENST00000409694+ENST00000448038+ENST00000356820+ENST00000537033+ENST00000341594+ENST00000265368+ENST00000540663+ENST00000367255+ENST00000367256+ENST00000423061__exon_number_084__gene_id_ENSG00000131018	SYNE1	ENSG00000131018.83	1.25076422887061	14.0578417640666	3.26465441358598e-38	1.13030578242658e-35
ENSG00000205352.ENSG00000257379.ENSG00000197111.89	ENSG00000205352+ENSG00000257379+ENSG00000197111	ENSG00000205352+ENSG00000257379+ENSG00000197111_090	chr12	dexseq_prepare_annotation2.py	exon	53865422	53865591	.	+	.	ENST00000562264+ENST00000552296+ENST00000547048+ENST00000553064+ENST00000550585+ENST00000549863+ENST00000547859+ENST00000550733+ENST00000552819+ENST00000437231+ENST00000455667+ENST00000439930+ENST00000359282+ENST00000548933+ENST00000359462+ENST00000603815+ENST00000447282+ENST00000546463__exon_number_090__gene_id_ENSG00000205352+ENSG00000257379+ENSG00000197111		ENSG00000205352.ENSG00000257379.ENSG00000197111.89	-1.08410349241681	-17.1374649026077	3.3664504623842e-38	1.16267224302714e-35
ENSG00000236107.6	ENSG00000236107	ENSG00000236107_007	chr2	dexseq_prepare_annotation2.py	exon	166892576	166892640	.	+	.	ENST00000595268+ENST00000597623+ENST00000599041__exon_number_007__gene_id_ENSG00000236107	AC010127.3	ENSG00000236107.6	-1.19243400184889	-18.9785348270807	3.48044348036513e-38	1.19908135915289e-35
ENSG00000022840.41	ENSG00000022840	ENSG00000022840_042	chr12	dexseq_prepare_annotation2.py	exon	121001244	121001257	.	+	.	ENST00000325954+ENST00000544124+ENST00000537740+ENST00000546262+ENST00000413266+ENST00000543675__exon_number_042__gene_id_ENSG00000022840	RNF10	ENSG00000022840.41	-0.910754826318985	-17.55604069229	3.51226059527595e-38	1.2070699035976e-35
ENSG00000123104.6	ENSG00000123104	ENSG00000123104_007	chr12	dexseq_prepare_annotation2.py	exon	26564146	26564252	.	-	.	ENST00000538984__exon_number_007__gene_id_ENSG00000123104	ITPR2	ENSG00000123104.6	-1.17301642710886	-16.7672305841962	3.71174112234871e-38	1.2724994840405e-35
ENSG00000012061.23	ENSG00000012061	ENSG00000012061_024	chr19	dexseq_prepare_annotation2.py	exon	45924436	45924651	.	-	.	ENST00000592083+ENST00000592023+ENST00000588300+ENST00000591636+ENST00000300853+ENST00000589214+ENST00000013807+ENST00000589165+ENST00000340192+ENST00000592905__exon_number_024__gene_id_ENSG00000012061	ERCC1	ENSG00000012061.23	-1.31046922185982	-18.467265685398	3.95579185402201e-38	1.35285179848736e-35
ENSG00000198561.ENSG00000213593.ENSG00000211450.ENSG00000254732.ENSG00000254462.44	ENSG00000198561+ENSG00000213593+ENSG00000211450+ENSG00000254732+ENSG00000254462	ENSG00000198561+ENSG00000213593+ENSG00000211450+ENSG00000254732+ENSG00000254462_045	chr11	dexseq_prepare_annotation2.py	exon	57520880	57521014	.	+	.	ENST00000524630__exon_number_045__gene_id_ENSG00000198561+ENSG00000213593+ENSG00000211450+ENSG00000254732+ENSG00000254462		ENSG00000198561.ENSG00000213593.ENSG00000211450.ENSG00000254732.ENSG00000254462.44	-1.90864012911944	-16.8670005298257	3.99345473213459e-38	1.36240117233494e-35
ENSG00000005884.2	ENSG00000005884	ENSG00000005884_003	chr17	dexseq_prepare_annotation2.py	exon	48133432	48133473	.	+	.	ENST00000505306__exon_number_003__gene_id_ENSG00000005884	ITGA3	ENSG00000005884.2	1.21318148019952	19.5168167415541	4.1408221221369e-38	1.40923964558126e-35
ENSG00000161010.ENSG00000197226.110	ENSG00000161010+ENSG00000197226	ENSG00000161010+ENSG00000197226_111	chr5	dexseq_prepare_annotation2.py	exon	179320234	179320237	.	-	.	ENST00000356834+ENST00000355235+ENST00000522029__exon_number_111__gene_id_ENSG00000161010+ENSG00000197226		ENSG00000161010.ENSG00000197226.110	1.12005638537443	15.6564754230546	4.34777380164217e-38	1.47607975850655e-35
ENSG00000088247.ENSG00000266722.43	ENSG00000088247+ENSG00000266722	ENSG00000088247+ENSG00000266722_044	chr19	dexseq_prepare_annotation2.py	exon	6424149	6424227	.	-	.	ENST00000595258__exon_number_044__gene_id_ENSG00000088247+ENSG00000266722		ENSG00000088247.ENSG00000266722.43	1.02122145029765	16.9563001686044	4.76488197627584e-38	1.61377207368422e-35
ENSG00000013441.23	ENSG00000013441	ENSG00000013441_024	chr2	dexseq_prepare_annotation2.py	exon	201724403	201724469	.	-	.	ENST00000321356+ENST00000473565+ENST00000409403+ENST00000461981+ENST00000434813+ENST00000432425__exon_number_024__gene_id_ENSG00000013441	CLK1	ENSG00000013441.23	-2.24766504609407	-18.203528842788	5.11537051648501e-38	1.72829094442836e-35
ENSG00000182774.ENSG00000214575.ENSG00000260836.20	ENSG00000182774+ENSG00000214575+ENSG00000260836	ENSG00000182774+ENSG00000214575+ENSG00000260836_021	chr15	dexseq_prepare_annotation2.py	exon	83208883	83208883	.	-	.	ENST00000330244+ENST00000559776+ENST00000559273+ENST00000560639+ENST00000558397+ENST00000561157+ENST00000561440+ENST00000562833+ENST00000560229+ENST00000560612__exon_number_021__gene_id_ENSG00000182774+ENSG00000214575+ENSG00000260836		ENSG00000182774.ENSG00000214575.ENSG00000260836.20	-1.48238251618295	-17.1743180702549	5.99858348777956e-38	2.02181172374257e-35
ENSG00000164924.19	ENSG00000164924	ENSG00000164924_020	chr8	dexseq_prepare_annotation2.py	exon	101936363	101936526	.	-	.	ENST00000353245+ENST00000419477+ENST00000395958+ENST00000395948+ENST00000457309+ENST00000395956+ENST00000517727+ENST00000521309+ENST00000518736+ENST00000522819+ENST00000523848+ENST00000480304+ENST00000395957+ENST00000521607+ENST00000522542+ENST00000395953+ENST00000395951__exon_number_020__gene_id_ENSG00000164924	YWHAZ	ENSG00000164924.19	1.27607546930817	16.7997068595568	6.11384138572164e-38	2.0557056822784e-35
ENSG00000123104.49	ENSG00000123104	ENSG00000123104_050	chr12	dexseq_prepare_annotation2.py	exon	26809230	26809481	.	-	.	ENST00000381340__exon_number_050__gene_id_ENSG00000123104	ITPR2	ENSG00000123104.49	0.754385492493062	16.6781525324422	6.58256553343093e-38	2.20410515868074e-35
ENSG00000137776.57	ENSG00000137776	ENSG00000137776_058	chr15	dexseq_prepare_annotation2.py	exon	59208773	59209133	.	-	.	ENST00000484498__exon_number_058__gene_id_ENSG00000137776	SLTM	ENSG00000137776.57	0.887581152908339	15.778311257535	6.58670924989133e-38	2.20410515868074e-35
ENSG00000005884.7	ENSG00000005884	ENSG00000005884_008	chr17	dexseq_prepare_annotation2.py	exon	48140902	48141440	.	+	.	ENST00000570989__exon_number_008__gene_id_ENSG00000005884	ITGA3	ENSG00000005884.7	1.14963418433293	19.4119888698961	6.6417467450332e-38	2.217217961722e-35
ENSG00000179818.ENSG00000244617.114	ENSG00000179818+ENSG00000244617	ENSG00000179818+ENSG00000244617_115	chr2	dexseq_prepare_annotation2.py	exon	70313563	70313617	.	-	.	ENST00000439670+ENST00000413069__exon_number_115__gene_id_ENSG00000179818+ENSG00000244617		ENSG00000179818.ENSG00000244617.114	0.778040921969195	15.13199218767	7.14006843209848e-38	2.3778977903328e-35
ENSG00000141646.ENSG00000267699.ENSG00000141642.34	ENSG00000141646+ENSG00000267699+ENSG00000141642	ENSG00000141646+ENSG00000267699+ENSG00000141642_035	chr18	dexseq_prepare_annotation2.py	exon	48577724	48577785	.	+	.	ENST00000590722+ENST00000585448+ENST00000452201__exon_number_035__gene_id_ENSG00000141646+ENSG00000267699+ENSG00000141642		ENSG00000141646.ENSG00000267699.ENSG00000141642.34	-2.77794806135584	-17.4284272548396	7.33185010468788e-38	2.43596801281049e-35
ENSG00000075035.1	ENSG00000075035	ENSG00000075035_002	chr12	dexseq_prepare_annotation2.py	exon	108523367	108523379	.	+	.	ENST00000547525+ENST00000552195__exon_number_002__gene_id_ENSG00000075035	WSCD2	ENSG00000075035.1	-1.36457737387691	-18.8036807156902	8.0840270486776e-38	2.67951015031701e-35
ENSG00000169727.53	ENSG00000169727	ENSG00000169727_054	chr17	dexseq_prepare_annotation2.py	exon	80013616	80013701	.	+	.	ENST00000392358+ENST00000578552+ENST00000584460+ENST00000306823+ENST00000578279+ENST00000355130+ENST00000580141+ENST00000320548+ENST00000392357__exon_number_054__gene_id_ENSG00000169727	GPS1	ENSG00000169727.53	-1.22880128491	-16.1766425918236	8.24016800342567e-38	2.72480732737391e-35
ENSG00000182541.30	ENSG00000182541	ENSG00000182541_031	chr22	dexseq_prepare_annotation2.py	exon	31674283	31674572	.	+	.	ENST00000467301+ENST00000333611+ENST00000444929+ENST00000331728__exon_number_031__gene_id_ENSG00000182541	LIMK2	ENSG00000182541.30	-4.03505517003318	-26.1599205892188	8.5389296276423e-38	2.81694052279827e-35
ENSG00000151150.42	ENSG00000151150	ENSG00000151150_043	chr10	dexseq_prepare_annotation2.py	exon	61846301	61846434	.	-	.	ENST00000465749__exon_number_043__gene_id_ENSG00000151150	ANK3	ENSG00000151150.42	-1.21395570766534	-17.2530005523403	8.59952534108462e-38	2.8302555460805e-35
ENSG00000103671.22	ENSG00000103671	ENSG00000103671_023	chr15	dexseq_prepare_annotation2.py	exon	64701917	64702001	.	+	.	ENST00000561265+ENST00000559565+ENST00000560567+ENST00000261884+ENST00000560475__exon_number_023__gene_id_ENSG00000103671	TRIP4	ENSG00000103671.22	1.90387717377284	20.8562271459862	8.93332938987785e-38	2.93321466762715e-35
ENSG00000005884.6	ENSG00000005884	ENSG00000005884_007	chr17	dexseq_prepare_annotation2.py	exon	48133851	48134009	.	+	.	ENST00000007722+ENST00000505306+ENST00000508100+ENST00000506401+ENST00000320031+ENST00000544892__exon_number_007__gene_id_ENSG00000005884	ITGA3	ENSG00000005884.6	1.17161728496792	19.318362240123	1.01405134113222e-37	3.32178996114449e-35
ENSG00000263053.ENSG00000171282.27	ENSG00000263053+ENSG00000171282	ENSG00000263053+ENSG00000171282_028	chr17	dexseq_prepare_annotation2.py	exon	79423323	79423611	.	+	.	ENST00000571813+ENST00000307745+ENST00000576071__exon_number_028__gene_id_ENSG00000263053+ENSG00000171282		ENSG00000263053.ENSG00000171282.27	-0.914956162331117	-17.8717803525841	1.05368228292891e-37	3.44354694683834e-35
ENSG00000137776.53	ENSG00000137776	ENSG00000137776_054	chr15	dexseq_prepare_annotation2.py	exon	59204810	59205000	.	-	.	ENST00000560532__exon_number_054__gene_id_ENSG00000137776	SLTM	ENSG00000137776.53	0.832597469649853	15.7116216018857	1.07839384786619e-37	3.51609182914415e-35
ENSG00000163491.61	ENSG00000163491	ENSG00000163491_062	chr3	dexseq_prepare_annotation2.py	exon	27410716	27410883	.	-	.	ENST00000429845+ENST00000341435+ENST00000435750__exon_number_062__gene_id_ENSG00000163491	NEK10	ENSG00000163491.61	-1.35026428683402	-16.2191834546757	1.09319402080866e-37	3.55605845722352e-35
ENSG00000169727.61	ENSG00000169727	ENSG00000169727_062	chr17	dexseq_prepare_annotation2.py	exon	80014400	80014426	.	+	.	ENST00000392358+ENST00000578552+ENST00000584460+ENST00000578168+ENST00000578279+ENST00000583486+ENST00000355130+ENST00000320548+ENST00000306823__exon_number_062__gene_id_ENSG00000169727	GPS1	ENSG00000169727.61	-1.24614942280019	-16.1309574225216	1.12988516177888e-37	3.66688368918379e-35
ENSG00000170448.4	ENSG00000170448	ENSG00000170448_005	chr4	dexseq_prepare_annotation2.py	exon	47853100	47853111	.	-	.	ENST00000511452+ENST00000508115__exon_number_005__gene_id_ENSG00000170448	NFXL1	ENSG00000170448.4	1.05727954270574	18.2588126296506	1.14971447518727e-37	3.72259981983377e-35
ENSG00000026559	ENSG00000026559	ENSG00000026559_001	chr20	dexseq_prepare_annotation2.py	exon	49620193	49620193	.	-	.	ENST00000371571__exon_number_001__gene_id_ENSG00000026559	KCNG1	ENSG00000026559	1.99703687133994	24.8878984003543	1.25377961431596e-37	4.05017144462922e-35
ENSG00000207945.ENSG00000100124	ENSG00000207945+ENSG00000100124	ENSG00000207945+ENSG00000100124_001	chr22	dexseq_prepare_annotation2.py	exon	38226862	38226862	.	-	.	ENST00000215941__exon_number_001__gene_id_ENSG00000207945+ENSG00000100124		ENSG00000207945.ENSG00000100124	1.17665727192972	23.1203472349575	1.27629831364819e-37	4.11341535994334e-35
ENSG00000223745.59	ENSG00000223745	ENSG00000223745_060	chr1	dexseq_prepare_annotation2.py	exon	93806030	93806067	.	-	.	ENST00000452347+ENST00000411670+ENST00000451302+ENST00000413606+ENST00000421202+ENST00000457387+ENST00000449305+ENST00000438777__exon_number_060__gene_id_ENSG00000223745	RP4-717I23.3	ENSG00000223745.59	2.32815022908833	15.2527335478954	1.4335698553691e-37	4.60966858666097e-35
ENSG00000140682.24	ENSG00000140682	ENSG00000140682_025	chr16	dexseq_prepare_annotation2.py	exon	31485261	31485293	.	+	.	ENST00000569703+ENST00000361773+ENST00000569254+ENST00000567607+ENST00000562165+ENST00000564176+ENST00000564804+ENST00000565360+ENST00000394858+ENST00000567066+ENST00000568142+ENST00000394863+ENST00000561785+ENST00000562566+ENST00000565454__exon_number_025__gene_id_ENSG00000140682	TGFB1I1	ENSG00000140682.24	1.38230712212333	21.7188261520142	1.6613892193599e-37	5.32997286830196e-35
ENSG00000113916.12	ENSG00000113916	ENSG00000113916_013	chr3	dexseq_prepare_annotation2.py	exon	187449515	187449552	.	-	.	ENST00000430339+ENST00000406870+ENST00000232014+ENST00000450123+ENST00000419510__exon_number_013__gene_id_ENSG00000113916	BCL6	ENSG00000113916.12	1.5249685596752	20.6788959959691	1.76719252115269e-37	5.65643143927304e-35
ENSG00000141664.25	ENSG00000141664	ENSG00000141664_026	chr18	dexseq_prepare_annotation2.py	exon	60242546	60242732	.	+	.	ENST00000586834+ENST00000591145+ENST00000585873+ENST00000585949+ENST00000587612+ENST00000269499__exon_number_026__gene_id_ENSG00000141664	ZCCHC2	ENSG00000141664.25	-2.68717978398304	-27.1507859878038	1.86072463246002e-37	5.94221136907182e-35
ENSG00000143322.13	ENSG00000143322	ENSG00000143322_014	chr1	dexseq_prepare_annotation2.py	exon	179086467	179086651	.	-	.	ENST00000504405+ENST00000511413+ENST00000512653+ENST00000507173+ENST00000344730+ENST00000504324+ENST00000502732+ENST00000509520+ENST00000408940+ENST00000392043+ENST00000367623__exon_number_014__gene_id_ENSG00000143322	ABL2	ENSG00000143322.13	1.57046591502775	20.2278381977884	1.92405171649638e-37	6.13044951810777e-35
ENSG00000175356.39	ENSG00000175356	ENSG00000175356_040	chr11	dexseq_prepare_annotation2.py	exon	9088298	9088360	.	-	.	ENST00000450649+ENST00000520467+ENST00000309263+ENST00000457346__exon_number_040__gene_id_ENSG00000175356	SCUBE2	ENSG00000175356.39	1.61053058523137	17.2450726710846	2.11772423162618e-37	6.73219720224344e-35
ENSG00000260170.ENSG00000137767.ENSG00000104164.29	ENSG00000260170+ENSG00000137767+ENSG00000104164	ENSG00000260170+ENSG00000137767+ENSG00000104164_030	chr15	dexseq_prepare_annotation2.py	exon	45897669	45897712	.	+	.	ENST00000568816+ENST00000567523+ENST00000563160+ENST00000564310+ENST00000565216+ENST00000565323+ENST00000567461+ENST00000566184+ENST00000569076+ENST00000220531+ENST00000565727+ENST00000568597+ENST00000567740+ENST00000562384+ENST00000563000+ENST00000565409+ENST00000568963__exon_number_030__gene_id_ENSG00000260170+ENSG00000137767+ENSG00000104164		ENSG00000260170.ENSG00000137767.ENSG00000104164.29	0.78561356800767	15.8857211878542	2.13926122329962e-37	6.78524180519351e-35
ENSG00000164941.14	ENSG00000164941	ENSG00000164941_015	chr8	dexseq_prepare_annotation2.py	exon	95841203	95841219	.	+	.	ENST00000343161+ENST00000519457+ENST00000521860+ENST00000524333+ENST00000523206+ENST00000519053+ENST00000447247+ENST00000523731+ENST00000522171+ENST00000523321__exon_number_015__gene_id_ENSG00000164941	INTS8	ENSG00000164941.14	-1.39392700722373	-18.1006268996343	2.59291016549919e-37	8.20550473753846e-35
ENSG00000159640.ENSG00000224353.ENSG00000264813.24	ENSG00000159640+ENSG00000224353+ENSG00000264813	ENSG00000159640+ENSG00000224353+ENSG00000264813_025	chr17	dexseq_prepare_annotation2.py	exon	61561699	61561902	.	+	.	ENST00000582678+ENST00000428043+ENST00000290866+ENST00000579726__exon_number_025__gene_id_ENSG00000159640+ENSG00000224353+ENSG00000264813		ENSG00000159640.ENSG00000224353.ENSG00000264813.24	-2.29682025763692	-15.5299408165428	2.6633575988412e-37	8.40941634622827e-35
ENSG00000205352.ENSG00000257379.ENSG00000197111.91	ENSG00000205352+ENSG00000257379+ENSG00000197111	ENSG00000205352+ENSG00000257379+ENSG00000197111_092	chr12	dexseq_prepare_annotation2.py	exon	53873190	53873398	.	+	.	ENST00000562264+ENST00000547859+ENST00000359282+ENST00000547048+ENST00000550585+ENST00000549863+ENST00000548933+ENST00000550733+ENST00000552819+ENST00000437231+ENST00000455667+ENST00000439930+ENST00000552296+ENST00000546463+ENST00000359462+ENST00000603815+ENST00000447282__exon_number_092__gene_id_ENSG00000205352+ENSG00000257379+ENSG00000197111		ENSG00000205352.ENSG00000257379.ENSG00000197111.91	-1.06856420184378	-16.7917216122017	2.7986689807542e-37	8.81675278565302e-35
ENSG00000240207.ENSG00000118855.25	ENSG00000240207+ENSG00000118855	ENSG00000240207+ENSG00000118855_026	chr3	dexseq_prepare_annotation2.py	exon	158519880	158519925	.	+	.	ENST00000480292+ENST00000264266+ENST00000484166+ENST00000392813+ENST00000415822__exon_number_026__gene_id_ENSG00000240207+ENSG00000118855		ENSG00000240207.ENSG00000118855.25	-1.55065478318827	-16.2551307658765	2.84853650952876e-37	8.95368638809741e-35
ENSG00000173852.19	ENSG00000173852	ENSG00000173852_020	chr7	dexseq_prepare_annotation2.py	exon	35013125	35013125	.	-	.	ENST00000463538__exon_number_020__gene_id_ENSG00000173852	DPY19L1	ENSG00000173852.19	1.57964514127567	22.1363088009848	3.17778435491492e-37	9.96620149425392e-35
ENSG00000177239.30	ENSG00000177239	ENSG00000177239_031	chr9	dexseq_prepare_annotation2.py	exon	139999055	140000576	.	+	.	ENST00000540391+ENST00000535028+ENST00000536349+ENST00000480100__exon_number_031__gene_id_ENSG00000177239	MAN1B1	ENSG00000177239.30	0.473492089062598	18.5171999970246	3.24269076430246e-37	1.01470105292351e-34
ENSG00000205352.ENSG00000257379.ENSG00000197111.95	ENSG00000205352+ENSG00000257379+ENSG00000197111	ENSG00000205352+ENSG00000257379+ENSG00000197111_096	chr12	dexseq_prepare_annotation2.py	exon	53873409	53873467	.	+	.	ENST00000562264+ENST00000359282+ENST00000547048+ENST00000550585+ENST00000549863+ENST00000547859+ENST00000552819+ENST00000437231+ENST00000455667+ENST00000546463+ENST00000359462+ENST00000603815+ENST00000447282__exon_number_096__gene_id_ENSG00000205352+ENSG00000257379+ENSG00000197111		ENSG00000205352.ENSG00000257379.ENSG00000197111.95	-0.9464042331689	-16.7400595777282	3.84455374014724e-37	1.20035034464976e-34
ENSG00000124721.5	ENSG00000124721	ENSG00000124721_006	chr6	dexseq_prepare_annotation2.py	exon	38691113	38691247	.	+	.	ENST00000449981+ENST00000327475+ENST00000373278+ENST00000359357__exon_number_006__gene_id_ENSG00000124721	DNAH8	ENSG00000124721.5	1.79421755452716	15.4225599146416	3.89437608027782e-37	1.21319789360548e-34
ENSG00000224743.3	ENSG00000224743	ENSG00000224743_004	chr13	dexseq_prepare_annotation2.py	exon	31457391	31457472	.	-	.	ENST00000592950+ENST00000588726+ENST00000585870__exon_number_004__gene_id_ENSG00000224743	TEX26-AS1	ENSG00000224743.3	0.863007039570927	16.9844376574187	4.20673387703306e-37	1.30759311344444e-34
ENSG00000152894.12	ENSG00000152894	ENSG00000152894_013	chr6	dexseq_prepare_annotation2.py	exon	128304387	128304522	.	-	.	ENST00000368207+ENST00000368210+ENST00000368226+ENST00000368227+ENST00000368215+ENST00000532331+ENST00000368213__exon_number_013__gene_id_ENSG00000152894	PTPRK	ENSG00000152894.12	1.17230937804261	15.1509135270346	4.57673334525262e-37	1.41944695491621e-34
ENSG00000133226.58	ENSG00000133226	ENSG00000133226_059	chr1	dexseq_prepare_annotation2.py	exon	24993389	24993416	.	+	.	ENST00000489130+ENST00000596378+ENST00000479034+ENST00000323848+ENST00000374389+ENST00000447431__exon_number_059__gene_id_ENSG00000133226	SRRM1	ENSG00000133226.58	-1.54103605387072	-16.479393685377	4.66984909709675e-37	1.44512199658497e-34
ENSG00000165949.32	ENSG00000165949	ENSG00000165949_033	chr14	dexseq_prepare_annotation2.py	exon	94583032	94583032	.	+	.	ENST00000444961+ENST00000298902+ENST00000555744+ENST00000448882__exon_number_033__gene_id_ENSG00000165949	IFI27	ENSG00000165949.32	1.86005851990006	19.2803055624941	4.91084434437775e-37	1.51634514938154e-34
ENSG00000169727.47	ENSG00000169727	ENSG00000169727_048	chr17	dexseq_prepare_annotation2.py	exon	80012774	80012827	.	+	.	ENST00000392358+ENST00000578552+ENST00000584460+ENST00000306823+ENST00000355130+ENST00000580141+ENST00000320548+ENST00000392357+ENST00000585084__exon_number_048__gene_id_ENSG00000169727	GPS1	ENSG00000169727.47	-1.24219440406395	-15.8888747840196	6.03231929632078e-37	1.85852568628385e-34
ENSG00000152556.53	ENSG00000152556	ENSG00000152556_054	chr12	dexseq_prepare_annotation2.py	exon	48527144	48527153	.	+	.	ENST00000551804+ENST00000340802+ENST00000549022+ENST00000547587+ENST00000395233+ENST00000547581+ENST00000312352+ENST00000546964+ENST00000359794__exon_number_054__gene_id_ENSG00000152556	PFKM	ENSG00000152556.53	-1.39923705256533	-17.374497813445	6.11203473613676e-37	1.87894694223545e-34
ENSG00000182774.ENSG00000214575.ENSG00000260836.58	ENSG00000182774+ENSG00000214575+ENSG00000260836	ENSG00000182774+ENSG00000214575+ENSG00000260836_059	chr15	dexseq_prepare_annotation2.py	exon	83240535	83240559	.	-	.	ENST00000398591+ENST00000423133__exon_number_059__gene_id_ENSG00000182774+ENSG00000214575+ENSG00000260836		ENSG00000182774.ENSG00000214575.ENSG00000260836.58	0.83227384425583	16.7861996138654	6.21995042608662e-37	1.90792887247558e-34
ENSG00000142621.1	ENSG00000142621	ENSG00000142621_002	chr1	dexseq_prepare_annotation2.py	exon	15573776	15573891	.	+	.	ENST00000358897+ENST00000417793+ENST00000375999+ENST00000433640__exon_number_002__gene_id_ENSG00000142621	FHAD1	ENSG00000142621.1	-1.24241389553228	-15.953639034545	6.70789722815612e-37	2.05310092951496e-34
ENSG00000245937.15	ENSG00000245937	ENSG00000245937_016	chr5	dexseq_prepare_annotation2.py	exon	127396836	127396936	.	-	.	ENST00000501652+ENST00000606251+ENST00000514409+ENST00000508878+ENST00000499346+ENST00000501702+ENST00000514573+ENST00000501173__exon_number_016__gene_id_ENSG00000245937	CTC-228N24.3	ENSG00000245937.15	-2.02825508938008	-19.52597625341	7.33301111805412e-37	2.23953041514808e-34
ENSG00000133226.53	ENSG00000133226	ENSG00000133226_054	chr1	dexseq_prepare_annotation2.py	exon	24989296	24989559	.	+	.	ENST00000485541__exon_number_054__gene_id_ENSG00000133226	SRRM1	ENSG00000133226.53	-1.54926649775044	-16.3856762151248	8.48068785274506e-37	2.58439262179241e-34
ENSG00000182389.32	ENSG00000182389	ENSG00000182389_033	chr2	dexseq_prepare_annotation2.py	exon	152955463	152955537	.	-	.	ENST00000201943+ENST00000539935__exon_number_033__gene_id_ENSG00000182389	CACNB4	ENSG00000182389.32	-2.26304669015543	-19.826550649416	9.82636194328498e-37	2.98796168873258e-34
ENSG00000127419.37	ENSG00000127419	ENSG00000127419_038	chr4	dexseq_prepare_annotation2.py	exon	946225	946238	.	+	.	ENST00000264771+ENST00000452360+ENST00000506669+ENST00000514453+ENST00000504180+ENST00000508204+ENST00000515740+ENST00000515492+ENST00000513952+ENST00000509508+ENST00000438836+ENST00000510493+ENST00000515876__exon_number_038__gene_id_ENSG00000127419	TMEM175	ENSG00000127419.37	-1.59387311242908	-19.4451580574965	1.03440937783567e-36	3.13856858405128e-34
ENSG00000173068.11	ENSG00000173068	ENSG00000173068_012	chr9	dexseq_prepare_annotation2.py	exon	16435553	16436370	.	-	.	ENST00000418777+ENST00000484726+ENST00000545497+ENST00000411752+ENST00000380666+ENST00000380667+ENST00000380672__exon_number_012__gene_id_ENSG00000173068	BNC2	ENSG00000173068.11	0.733989561231117	20.6772527972519	1.05392816024847e-36	3.19087016049253e-34
ENSG00000013441.26	ENSG00000013441	ENSG00000013441_027	chr2	dexseq_prepare_annotation2.py	exon	201724939	201725687	.	-	.	ENST00000473565+ENST00000461981__exon_number_027__gene_id_ENSG00000013441	CLK1	ENSG00000013441.26	-2.27494490774876	-17.6211545542873	1.11195465475291e-36	3.35927985601649e-34
ENSG00000099804.18	ENSG00000099804	ENSG00000099804_019	chr19	dexseq_prepare_annotation2.py	exon	541361	541426	.	+	.	ENST00000606400+ENST00000606136+ENST00000215574+ENST00000593036+ENST00000606065+ENST00000586283+ENST00000607527__exon_number_019__gene_id_ENSG00000099804	CDC34	ENSG00000099804.18	-1.31445935413861	-20.1809940418146	1.22399345755028e-36	3.68978631195788e-34
ENSG00000133624	ENSG00000133624	ENSG00000133624_001	chr7	dexseq_prepare_annotation2.py	exon	149244245	149244249	.	-	.	ENST00000463567__exon_number_001__gene_id_ENSG00000133624	ZNF767	ENSG00000133624	-5.41507845312243	-26.3109119558889	1.23826909776717e-36	3.71881854213073e-34
ENSG00000227195.21	ENSG00000227195	ENSG00000227195_022	chr20	dexseq_prepare_annotation2.py	exon	26172533	26172536	.	-	.	ENST00000609914+ENST00000594150+ENST00000601901+ENST00000596537+ENST00000608521+ENST00000598150+ENST00000598451+ENST00000432499+ENST00000609012+ENST00000600263+ENST00000596767+ENST00000596058+ENST00000597361+ENST00000597267+ENST00000596111+ENST00000601079+ENST00000609202+ENST00000608487+ENST00000427348+ENST00000593517+ENST00000601119+ENST00000597979+ENST00000596717+ENST00000609687__exon_number_02…	MIR663A	ENSG00000227195.21	0.772587135963342	15.5041639932347	1.23894151251683e-36	3.71881854213073e-34
ENSG00000139998.12	ENSG00000139998	ENSG00000139998_013	chr14	dexseq_prepare_annotation2.py	exon	65417792	65417869	.	-	.	ENST00000554593+ENST00000436278+ENST00000267512+ENST00000585059+ENST00000533601+ENST00000426039__exon_number_013__gene_id_ENSG00000139998	RAB15	ENSG00000139998.12	1.45679934295174	26.2676690803217	1.36705151848397e-36	4.0945681187997e-34
ENSG00000110906.27	ENSG00000110906	ENSG00000110906_028	chr12	dexseq_prepare_annotation2.py	exon	109896788	109896790	.	-	.	ENST00000540089+ENST00000545759__exon_number_028__gene_id_ENSG00000110906	KCTD10	ENSG00000110906.27	1.20166446563405	19.3611523790934	1.48036755729429e-36	4.42449598454143e-34
ENSG00000085872.ENSG00000105085.ENSG00000269578.ENSG00000214046.ENSG00000127526.ENSG00000269058.ENSG00000141979.ENSG00000268790.127	ENSG00000085872+ENSG00000105085+ENSG00000269578+ENSG00000214046+ENSG00000127526+ENSG00000269058+ENSG00000141979+ENSG00000268790	ENSG00000085872+ENSG00000105085+ENSG00000269578+ENSG00000214046+ENSG00000127526+ENSG00000269058+ENSG00000141979+ENSG00000268790_128	chr19	dexseq_prepare_annotation2.py	exon	16763416	16763508	.	-	.	ENST00000487803+ENST00000358726__exon_number_128__gene_id_ENSG00000085872+ENSG00000105085+ENSG00000269578+ENSG00000214046+ENSG00000127526+ENSG00000269058+ENSG00000141979+ENSG00000268790		ENSG00000085872.ENSG00000105085.ENSG00000269578.ENSG00000214046.ENSG00000127526.ENSG00000269058.ENSG00000141979.ENSG00000268790.127	-1.11052791596737	-14.6508239187831	1.60460806033508e-36	4.7855981330356e-34
ENSG00000148803.13	ENSG00000148803	ENSG00000148803_014	chr10	dexseq_prepare_annotation2.py	exon	135171161	135171241	.	-	.	ENST00000368551__exon_number_014__gene_id_ENSG00000148803	FUOM	ENSG00000148803.13	0.999884780183489	22.2604416292469	1.86100827843806e-36	5.53847942439413e-34
ENSG00000131018.135	ENSG00000131018	ENSG00000131018_136	chr6	dexseq_prepare_annotation2.py	exon	152688132	152688352	.	-	.	ENST00000454018+ENST00000469439__exon_number_136__gene_id_ENSG00000131018	SYNE1	ENSG00000131018.135	-3.80397301468685	-13.6547437173651	1.94396743479217e-36	5.7730880030054e-34
ENSG00000231887.ENSG00000256682.ENSG00000212127.ENSG00000111215.4	ENSG00000231887+ENSG00000256682+ENSG00000212127+ENSG00000111215	ENSG00000231887+ENSG00000256682+ENSG00000212127+ENSG00000111215_005	chr12	dexseq_prepare_annotation2.py	exon	10999591	10999643	.	-	.	ENST00000539179__exon_number_005__gene_id_ENSG00000231887+ENSG00000256682+ENSG00000212127+ENSG00000111215		ENSG00000231887.ENSG00000256682.ENSG00000212127.ENSG00000111215.4	-1.3655860725544	-26.1106122045681	1.96039958285547e-36	5.80955278923535e-34
ENSG00000141480.47	ENSG00000141480	ENSG00000141480_048	chr17	dexseq_prepare_annotation2.py	exon	4623703	4623767	.	+	.	ENST00000575877+ENST00000269260+ENST00000412477+ENST00000346341+ENST00000571206+ENST00000572457+ENST00000381488+ENST00000574954__exon_number_048__gene_id_ENSG00000141480	ARRB2	ENSG00000141480.47	1.09873518327812	16.2285221378711	2.31063859978527e-36	6.83299311088721e-34
ENSG00000127419.41	ENSG00000127419	ENSG00000127419_042	chr4	dexseq_prepare_annotation2.py	exon	949272	949279	.	+	.	ENST00000506669__exon_number_042__gene_id_ENSG00000127419	TMEM175	ENSG00000127419.41	-1.64722339397628	-19.2338662724224	2.55259026999014e-36	7.53256464166393e-34
ENSG00000228107.ENSG00000159259.ENSG00000159256.51	ENSG00000228107+ENSG00000159259+ENSG00000159256	ENSG00000228107+ENSG00000159259+ENSG00000159256_052	chr21	dexseq_prepare_annotation2.py	exon	37785060	37785181	.	+	.	ENST00000481458__exon_number_052__gene_id_ENSG00000228107+ENSG00000159259+ENSG00000159256		ENSG00000228107.ENSG00000159259.ENSG00000159256.51	0.889131881331022	15.6802913646996	2.56161213849487e-36	7.54327363940988e-34
ENSG00000177697.35	ENSG00000177697	ENSG00000177697_036	chr11	dexseq_prepare_annotation2.py	exon	837460	837513	.	+	.	ENST00000397420+ENST00000397421+ENST00000527341+ENST00000524748+ENST00000322008+ENST00000528011+ENST00000529810+ENST00000532045+ENST00000530726+ENST00000526693+ENST00000530320+ENST00000532075__exon_number_036__gene_id_ENSG00000177697	CD151	ENSG00000177697.35	2.22010374259387	18.3385091432254	2.60410201554817e-36	7.65228507194957e-34
ENSG00000152894.13	ENSG00000152894	ENSG00000152894_014	chr6	dexseq_prepare_annotation2.py	exon	128306866	128306965	.	-	.	ENST00000368207+ENST00000368210+ENST00000368226+ENST00000368227+ENST00000368215+ENST00000532331+ENST00000368213__exon_number_014__gene_id_ENSG00000152894	PTPRK	ENSG00000152894.13	1.24128579171741	14.9257563415811	2.68982769954577e-36	7.88762367869946e-34
ENSG00000165124.23	ENSG00000165124	ENSG00000165124_024	chr9	dexseq_prepare_annotation2.py	exon	113198660	113198784	.	-	.	ENST00000401783+ENST00000374469__exon_number_024__gene_id_ENSG00000165124	SVEP1	ENSG00000165124.23	1.45342831988689	16.1962326625725	2.83980326015635e-36	8.30998914256004e-34
ENSG00000260391.ENSG00000160145.3	ENSG00000260391+ENSG00000160145	ENSG00000260391+ENSG00000160145_004	chr3	dexseq_prepare_annotation2.py	exon	123812950	123812996	.	+	.	ENST00000477496__exon_number_004__gene_id_ENSG00000260391+ENSG00000160145		ENSG00000260391.ENSG00000160145.3	0.76206133720192	14.4326126044067	2.87712960223941e-36	8.40163889589223e-34
ENSG00000272084.ENSG00000127481.102	ENSG00000272084+ENSG00000127481	ENSG00000272084+ENSG00000127481_103	chr1	dexseq_prepare_annotation2.py	exon	19480262	19480332	.	-	.	ENST00000375226+ENST00000375254+ENST00000375217+ENST00000419533+ENST00000375267+ENST00000417040__exon_number_103__gene_id_ENSG00000272084+ENSG00000127481		ENSG00000272084.ENSG00000127481.102	-0.864946430285755	-13.6390842506825	2.97339867979879e-36	8.66466959035115e-34
ENSG00000036257.36	ENSG00000036257	ENSG00000036257_037	chr2	dexseq_prepare_annotation2.py	exon	225421012	225421106	.	-	.	ENST00000432260+ENST00000546102__exon_number_037__gene_id_ENSG00000036257	CUL3	ENSG00000036257.36	-1.80507833900754	-17.428794284938	3.10269138066831e-36	9.0226394359871e-34
ENSG00000272333.ENSG00000105663.6	ENSG00000272333+ENSG00000105663	ENSG00000272333+ENSG00000105663_007	chr19	dexseq_prepare_annotation2.py	exon	36213261	36213374	.	+	.	ENST00000420124+ENST00000607650+ENST00000222270__exon_number_007__gene_id_ENSG00000272333+ENSG00000105663		ENSG00000272333.ENSG00000105663.6	-2.56223797871349	-29.1273900556332	3.12593532613715e-36	9.07137352164799e-34
ENSG00000148337	ENSG00000148337	ENSG00000148337_001	chr9	dexseq_prepare_annotation2.py	exon	130928343	130928343	.	-	.	ENST00000471773__exon_number_001__gene_id_ENSG00000148337	CIZ1	ENSG00000148337	0.525595927809352	14.8558081678192	3.33341987101054e-36	9.65345971961903e-34
ENSG00000075275.41	ENSG00000075275	ENSG00000075275_042	chr22	dexseq_prepare_annotation2.py	exon	46929524	46930097	.	-	.	ENST00000395964+ENST00000454637+ENST00000262738+ENST00000497509__exon_number_042__gene_id_ENSG00000075275	CELSR1	ENSG00000075275.41	-2.71663852555966	-22.7959895640533	3.54241658120054e-36	1.02375107292443e-33
ENSG00000169727.51	ENSG00000169727	ENSG00000169727_052	chr17	dexseq_prepare_annotation2.py	exon	80013038	80013098	.	+	.	ENST00000392358+ENST00000578552+ENST00000584460+ENST00000306823+ENST00000578279+ENST00000355130+ENST00000580141+ENST00000320548+ENST00000392357__exon_number_052__gene_id_ENSG00000169727	GPS1	ENSG00000169727.51	-1.27050114925962	-15.6324929809353	3.56929811591348e-36	1.02939293600701e-33
ENSG00000165949.9	ENSG00000165949	ENSG00000165949_010	chr14	dexseq_prepare_annotation2.py	exon	94577101	94577107	.	+	.	ENST00000444961+ENST00000555081+ENST00000555819+ENST00000554800+ENST00000557700+ENST00000557098+ENST00000298902+ENST00000448882+ENST00000554448+ENST00000556544__exon_number_010__gene_id_ENSG00000165949	IFI27	ENSG00000165949.9	-2.45645797052293	-18.8203971419975	3.77794554999658e-36	1.08732537820118e-33
ENSG00000214198	ENSG00000214198	ENSG00000214198_001	chr12	dexseq_prepare_annotation2.py	exon	104237527	104237533	.	-	.	ENST00000548527__exon_number_001__gene_id_ENSG00000214198	RP11-642P15.1	ENSG00000214198	1.10477290017028	16.7445396873874	3.90603243180466e-36	1.12188149157839e-33
ENSG00000124721.28	ENSG00000124721	ENSG00000124721_029	chr6	dexseq_prepare_annotation2.py	exon	38781830	38781905	.	+	.	ENST00000449981+ENST00000441566+ENST00000327475+ENST00000359357__exon_number_029__gene_id_ENSG00000124721	DNAH8	ENSG00000124721.28	-1.21301702531823	-15.1039725183379	4.30716190495376e-36	1.23455793331026e-33
ENSG00000048740.21	ENSG00000048740	ENSG00000048740_022	chr10	dexseq_prepare_annotation2.py	exon	11363170	11363349	.	+	.	ENST00000542579+ENST00000609870+ENST00000417956+ENST00000399850+ENST00000608830+ENST00000379261+ENST00000537122+ENST00000315874+ENST00000450189+ENST00000354897+ENST00000427450+ENST00000609692+ENST00000416382+ENST00000354440__exon_number_022__gene_id_ENSG00000048740	CELF2	ENSG00000048740.21	-2.13761372347575	-21.9843840792382	4.46956519061573e-36	1.27848758903349e-33
ENSG00000080503.5	ENSG00000080503	ENSG00000080503_006	chr9	dexseq_prepare_annotation2.py	exon	2028987	2029018	.	+	.	ENST00000357248+ENST00000450198+ENST00000349721+ENST00000382203+ENST00000457226+ENST00000439732__exon_number_006__gene_id_ENSG00000080503	SMARCA2	ENSG00000080503.5	1.36387841380758	15.7545307172736	4.55479538879356e-36	1.30020817348469e-33
ENSG00000100372.44	ENSG00000100372	ENSG00000100372_045	chr22	dexseq_prepare_annotation2.py	exon	41215372	41215379	.	-	.	ENST00000434185+ENST00000412879+ENST00000458600+ENST00000443810+ENST00000435456__exon_number_045__gene_id_ENSG00000100372	SLC25A17	ENSG00000100372.44	-1.00631945965737	-17.7355756513718	5.00909540453884e-36	1.4269800808755e-33
ENSG00000147606.ENSG00000214954.58	ENSG00000147606+ENSG00000214954	ENSG00000147606+ENSG00000214954_059	chr8	dexseq_prepare_annotation2.py	exon	92407985	92410366	.	+	.	ENST00000520249+ENST00000276609__exon_number_059__gene_id_ENSG00000147606+ENSG00000214954		ENSG00000147606.ENSG00000214954.58	-1.4139548503432	-20.2561016257026	5.11928207877559e-36	1.45540565196898e-33
ENSG00000266009.ENSG00000264660.ENSG00000233098.ENSG00000244456.49	ENSG00000266009+ENSG00000264660+ENSG00000233098+ENSG00000244456	ENSG00000266009+ENSG00000264660+ENSG00000233098+ENSG00000244456_050	chr17	dexseq_prepare_annotation2.py	exon	20897403	20897455	.	+	.	ENST00000580056+ENST00000439794__exon_number_050__gene_id_ENSG00000266009+ENSG00000264660+ENSG00000233098+ENSG00000244456		ENSG00000266009.ENSG00000264660.ENSG00000233098.ENSG00000244456.49	-1.37598812296346	-15.5673222526228	5.61179455826641e-36	1.59219019033978e-33
ENSG00000144028.68	ENSG00000144028	ENSG00000144028_069	chr2	dexseq_prepare_annotation2.py	exon	96971131	96971253	.	-	.	ENST00000349783+ENST00000323853__exon_number_069__gene_id_ENSG00000144028	SNRNP200	ENSG00000144028.68	1.2683577820406	18.1475481975668	6.490893698806e-36	1.8378820974099e-33
ENSG00000169727.50	ENSG00000169727	ENSG00000169727_051	chr17	dexseq_prepare_annotation2.py	exon	80012852	80013037	.	+	.	ENST00000392357__exon_number_051__gene_id_ENSG00000169727	GPS1	ENSG00000169727.50	-1.24497806829416	-15.5352640703847	7.01144869706264e-36	1.98126542727603e-33
ENSG00000133624.1	ENSG00000133624	ENSG00000133624_002	chr7	dexseq_prepare_annotation2.py	exon	149244250	149244867	.	-	.	ENST00000472212+ENST00000463567__exon_number_002__gene_id_ENSG00000133624	ZNF767	ENSG00000133624.1	-5.43829080887326	-25.5270466275095	7.60248766603261e-36	2.1439475046095e-33
ENSG00000133958.57	ENSG00000133958	ENSG00000133958_058	chr14	dexseq_prepare_annotation2.py	exon	94173251	94173618	.	+	.	ENST00000256339+ENST00000553484+ENST00000554549__exon_number_058__gene_id_ENSG00000133958	UNC79	ENSG00000133958.57	-1.3315051991359	-17.8585286878751	8.22318521724978e-36	2.31432199650465e-33
ENSG00000263053.ENSG00000171282.13	ENSG00000263053+ENSG00000171282	ENSG00000263053+ENSG00000171282_014	chr17	dexseq_prepare_annotation2.py	exon	79410491	79410590	.	+	.	ENST00000571813+ENST00000307745+ENST00000570375__exon_number_014__gene_id_ENSG00000263053+ENSG00000171282		ENSG00000263053.ENSG00000171282.13	1.27258812344253	17.0616459422792	8.72453254683131e-36	2.450489939735e-33
ENSG00000169727.58	ENSG00000169727	ENSG00000169727_059	chr17	dexseq_prepare_annotation2.py	exon	80014162	80014267	.	+	.	ENST00000392357+ENST00000392358+ENST00000578552+ENST00000584460+ENST00000578279+ENST00000355130+ENST00000320548+ENST00000306823__exon_number_059__gene_id_ENSG00000169727	GPS1	ENSG00000169727.58	-1.09660416627336	-15.496880321568	9.15432016285789e-36	2.5660531719033e-33
ENSG00000227195.18	ENSG00000227195	ENSG00000227195_019	chr20	dexseq_prepare_annotation2.py	exon	26172429	26172449	.	-	.	ENST00000609914+ENST00000594150+ENST00000596223+ENST00000601901+ENST00000596537+ENST00000598448+ENST00000608521+ENST00000598150+ENST00000608084+ENST00000600225+ENST00000427348+ENST00000432499+ENST00000609012+ENST00000600263+ENST00000596767+ENST00000594130+ENST00000596058+ENST00000597361+ENST00000597267+ENST00000596111+ENST00000601079+ENST00000609202+ENST00000608487+ENST00000598451+ENST00000601119…	MIR663A	ENSG00000227195.18	0.745213959733314	15.2270576288469	9.26150180334034e-36	2.59090512948446e-33
ENSG00000242086.ENSG00000215837.ENSG00000176945.21	ENSG00000242086+ENSG00000215837+ENSG00000176945	ENSG00000242086+ENSG00000215837+ENSG00000176945_022	chr3	dexseq_prepare_annotation2.py	exon	195399478	195399519	.	+	.	ENST00000455183+ENST00000445430+ENST00000539717+ENST00000429897+ENST00000414625+ENST00000446521+ENST00000539252__exon_number_022__gene_id_ENSG00000242086+ENSG00000215837+ENSG00000176945		ENSG00000242086.ENSG00000215837.ENSG00000176945.21	-0.845327296986038	-15.1584111412469	9.88372562750811e-36	2.75945333762015e-33
ENSG00000138074.31	ENSG00000138074	ENSG00000138074_032	chr2	dexseq_prepare_annotation2.py	exon	27428894	27428961	.	-	.	ENST00000310574+ENST00000412471+ENST00000464538+ENST00000445802+ENST00000408041+ENST00000488743__exon_number_032__gene_id_ENSG00000138074	SLC5A6	ENSG00000138074.31	-1.15435466457432	-17.0325864213615	1.02369863750739e-35	2.85238738887144e-33
ENSG00000005884.3	ENSG00000005884	ENSG00000005884_004	chr17	dexseq_prepare_annotation2.py	exon	48133474	48133801	.	+	.	ENST00000320031+ENST00000505306__exon_number_004__gene_id_ENSG00000005884	ITGA3	ENSG00000005884.3	1.25356708737868	18.291900504152	1.12830594084096e-35	3.13761020825307e-33
ENSG00000074054.64	ENSG00000074054	ENSG00000074054_065	chr2	dexseq_prepare_annotation2.py	exon	122283497	122283543	.	-	.	ENST00000474065__exon_number_065__gene_id_ENSG00000074054	CLASP1	ENSG00000074054.64	-1.09755064010827	-14.8237576391286	1.1951918008038e-35	3.31701295907602e-33
ENSG00000142512.7	ENSG00000142512	ENSG00000142512_008	chr19	dexseq_prepare_annotation2.py	exon	51916966	51917077	.	-	.	ENST00000353836+ENST00000357375+ENST00000439889+ENST00000339313+ENST00000356298+ENST00000432469+ENST00000441969+ENST00000436984+ENST00000442846+ENST00000525998__exon_number_008__gene_id_ENSG00000142512	SIGLEC10	ENSG00000142512.7	-0.946464307522407	-17.1704031762056	1.24001673704016e-35	3.43460081373253e-33
ENSG00000155363.46	ENSG00000155363	ENSG00000155363_047	chr1	dexseq_prepare_annotation2.py	exon	113241598	113241814	.	+	.	ENST00000488160+ENST00000468624__exon_number_047__gene_id_ENSG00000155363	MOV10	ENSG00000155363.46	-0.980887522604917	-18.5412681049364	1.32039071480544e-35	3.64999310737966e-33
ENSG00000066855.12	ENSG00000066855	ENSG00000066855_013	chr8	dexseq_prepare_annotation2.py	exon	66616983	66617058	.	+	.	ENST00000458689+ENST00000262146+ENST00000424808+ENST00000518636+ENST00000518800+ENST00000523222+ENST00000517944+ENST00000522239__exon_number_013__gene_id_ENSG00000066855	MTFR1	ENSG00000066855.12	-0.787325569542435	-16.2811777517745	1.33541272363339e-35	3.68423776564536e-33
ENSG00000047188.22	ENSG00000047188	ENSG00000047188_023	chr5	dexseq_prepare_annotation2.py	exon	112896777	112896882	.	+	.	ENST00000161863+ENST00000503857__exon_number_023__gene_id_ENSG00000047188	YTHDC2	ENSG00000047188.22	-1.30558077726238	-18.8468332158623	1.35470480352757e-35	3.73010500774446e-33
ENSG00000018408.37	ENSG00000018408	ENSG00000018408_038	chr3	dexseq_prepare_annotation2.py	exon	149454339	149454501	.	-	.	ENST00000474080__exon_number_038__gene_id_ENSG00000018408	WWTR1	ENSG00000018408.37	-1.00651954668857	-18.5307383691714	1.3844809450544e-35	3.80460259704292e-33
ENSG00000166747.67	ENSG00000166747	ENSG00000166747_068	chr16	dexseq_prepare_annotation2.py	exon	71842717	71842717	.	-	.	ENST00000567583+ENST00000299980+ENST00000433195+ENST00000566161+ENST00000423132+ENST00000565412+ENST00000565009+ENST00000569748+ENST00000450149+ENST00000568327+ENST00000393512+ENST00000570017__exon_number_068__gene_id_ENSG00000166747	AP1G1	ENSG00000166747.67	2.36975288354725	15.5786290756112	1.50021106813915e-35	4.11454947364634e-33
ENSG00000075035	ENSG00000075035	ENSG00000075035_001	chr12	dexseq_prepare_annotation2.py	exon	108523248	108523366	.	+	.	ENST00000547525__exon_number_001__gene_id_ENSG00000075035	WSCD2	ENSG00000075035	-1.25519052617938	-17.734563781343	1.52040177966805e-35	4.16176514542207e-33
ENSG00000175198.1	ENSG00000175198	ENSG00000175198_002	chr13	dexseq_prepare_annotation2.py	exon	100741337	100741479	.	+	.	ENST00000376285+ENST00000376286+ENST00000376279__exon_number_002__gene_id_ENSG00000175198	PCCA	ENSG00000175198.1	1.21850615080375	17.9663691663266	1.5505503971456e-35	4.23600071876447e-33
ENSG00000167380.38	ENSG00000167380	ENSG00000167380_039	chr19	dexseq_prepare_annotation2.py	exon	44679651	44679683	.	+	.	ENST00000590089+ENST00000590524+ENST00000454662+ENST00000588127+ENST00000588883+ENST00000590578+ENST00000337433+ENST00000586914+ENST00000585678__exon_number_039__gene_id_ENSG00000167380	ZNF226	ENSG00000167380.38	1.73148213085383	16.0278457610076	1.60426091384245e-35	4.3741909419827e-33
ENSG00000158882.ENSG00000263548.26	ENSG00000158882+ENSG00000263548	ENSG00000158882+ENSG00000263548_027	chr1	dexseq_prepare_annotation2.py	exon	161199084	161200397	.	+	.	ENST00000367987+ENST00000367988+ENST00000474486__exon_number_027__gene_id_ENSG00000158882+ENSG00000263548		ENSG00000158882.ENSG00000263548.26	0.921064777427534	17.1149052856153	1.67152985427977e-35	4.54874004605802e-33
ENSG00000167380.39	ENSG00000167380	ENSG00000167380_040	chr19	dexseq_prepare_annotation2.py	exon	44679684	44679796	.	+	.	ENST00000590089+ENST00000590524+ENST00000454662+ENST00000585678+ENST00000588883+ENST00000590578+ENST00000337433+ENST00000588127__exon_number_040__gene_id_ENSG00000167380	ZNF226	ENSG00000167380.39	1.82444478051537	16.0165598422241	1.72269322115071e-35	4.67886823899913e-33
ENSG00000021300.47	ENSG00000021300	ENSG00000021300_048	chr11	dexseq_prepare_annotation2.py	exon	73373468	73373555	.	+	.	ENST00000398494+ENST00000426191+ENST00000354190+ENST00000398492+ENST00000227214__exon_number_048__gene_id_ENSG00000021300	PLEKHB1	ENSG00000021300.47	0.868033327792433	18.4717967524867	1.8056110496004e-35	4.89457065044295e-33
ENSG00000178149.7	ENSG00000178149	ENSG00000178149_008	chr3	dexseq_prepare_annotation2.py	exon	49053237	49053251	.	-	.	ENST00000498794+ENST00000467457+ENST00000313778+ENST00000472331+ENST00000498498+ENST00000460505+ENST00000395462+ENST00000441576+ENST00000484831+ENST00000341949__exon_number_008__gene_id_ENSG00000178149	DALRD3	ENSG00000178149.7	-1.39635761086234	-17.0998599898226	1.81258876063577e-35	4.90398168073363e-33
ENSG00000086205.2	ENSG00000086205	ENSG00000086205_003	chr11	dexseq_prepare_annotation2.py	exon	49168303	49168497	.	-	.	ENST00000256999+ENST00000533034+ENST00000356696+ENST00000458311+ENST00000340334+ENST00000525826+ENST00000343844__exon_number_003__gene_id_ENSG00000086205	FOLH1	ENSG00000086205.2	-2.21795193741561	-16.46366283742	2.02902537786272e-35	5.4789560758407e-33
ENSG00000168389.17	ENSG00000168389	ENSG00000168389_018	chr1	dexseq_prepare_annotation2.py	exon	40432758	40432841	.	+	.	ENST00000483824+ENST00000420632+ENST00000372809+ENST00000469745+ENST00000372811+ENST00000491515__exon_number_018__gene_id_ENSG00000168389	MFSD2A	ENSG00000168389.17	-1.67387404848161	-17.2339825329622	2.35912711894228e-35	6.35805213414358e-33
ENSG00000102893.53	ENSG00000102893	ENSG00000102893_054	chr16	dexseq_prepare_annotation2.py	exon	47697646	47698301	.	+	.	ENST00000568171__exon_number_054__gene_id_ENSG00000102893	PHKB	ENSG00000102893.53	-0.940949169899605	-14.4794383111488	2.6666718604423e-35	7.17309089383399e-33
ENSG00000074181.3	ENSG00000074181	ENSG00000074181_004	chr19	dexseq_prepare_annotation2.py	exon	15273276	15273373	.	-	.	ENST00000263388+ENST00000597756+ENST00000595514__exon_number_004__gene_id_ENSG00000074181	NOTCH3	ENSG00000074181.3	1.45562636820788	15.1244550456964	3.03564331023419e-35	8.14991570094065e-33
ENSG00000166747.69	ENSG00000166747	ENSG00000166747_070	chr16	dexseq_prepare_annotation2.py	exon	71842736	71842737	.	-	.	ENST00000433195+ENST00000566161+ENST00000423132+ENST00000568327+ENST00000569748+ENST00000299980+ENST00000565009+ENST00000393512+ENST00000570017__exon_number_070__gene_id_ENSG00000166747	AP1G1	ENSG00000166747.69	2.25149392416981	15.455483334695	3.45992783065992e-35	9.27121466117923e-33
ENSG00000225210.ENSG00000257227.13	ENSG00000225210+ENSG00000257227	ENSG00000225210+ENSG00000257227_014	chr14	dexseq_prepare_annotation2.py	exon	19653940	19654004	.	+	.	ENST00000418499+ENST00000547220+ENST00000441500+ENST00000551881+ENST00000549484+ENST00000548271+ENST00000427798__exon_number_014__gene_id_ENSG00000225210+ENSG00000257227		ENSG00000225210.ENSG00000257227.13	1.02130465508979	19.3223575110308	3.69521130204818e-35	9.88274724424453e-33
ENSG00000166535.26	ENSG00000166535	ENSG00000166535_027	chr12	dexseq_prepare_annotation2.py	exon	9001316	9001391	.	+	.	ENST00000541459+ENST00000539547+ENST00000545692+ENST00000540049+ENST00000299698__exon_number_027__gene_id_ENSG00000166535	A2ML1	ENSG00000166535.26	-1.57554927484388	-16.4973015970284	3.71034668035266e-35	9.90428896783069e-33
ENSG00000198632.ENSG00000174368	ENSG00000198632+ENSG00000174368	ENSG00000198632+ENSG00000174368_001	chr7	dexseq_prepare_annotation2.py	exon	74880905	74881026	.	-	.	ENST00000442338__exon_number_001__gene_id_ENSG00000198632+ENSG00000174368		ENSG00000198632.ENSG00000174368	-1.45582997849368	-16.7966865787514	3.76162460697296e-35	1.00220427028637e-32
ENSG00000196155.27	ENSG00000196155	ENSG00000196155_028	chr16	dexseq_prepare_annotation2.py	exon	67314300	67314446	.	+	.	ENST00000379344+ENST00000427155+ENST00000360461+ENST00000563969+ENST00000393966__exon_number_028__gene_id_ENSG00000196155	PLEKHG4	ENSG00000196155.27	1.7600526082305	20.1909301950945	3.85889317746018e-35	1.02616479695293e-32
ENSG00000171777.28	ENSG00000171777	ENSG00000171777_029	chr19	dexseq_prepare_annotation2.py	exon	38910771	38910902	.	-	.	ENST00000589474+ENST00000587738+ENST00000592322+ENST00000589358+ENST00000588404+ENST00000293062+ENST00000587753+ENST00000426920+ENST00000433821+ENST00000454404+ENST00000586305+ENST00000589100__exon_number_029__gene_id_ENSG00000171777	RASGRP4	ENSG00000171777.28	3.11547347504222	27.79847475804	3.89135609298861e-35	1.03283383967131e-32
ENSG00000132953	ENSG00000132953	ENSG00000132953_001	chr13	dexseq_prepare_annotation2.py	exon	21351469	21353013	.	-	.	ENST00000400602__exon_number_001__gene_id_ENSG00000132953	XPO4	ENSG00000132953	-0.992383088930538	-18.5902157977801	4.13964866520264e-35	1.09665408531291e-32
ENSG00000124721.22	ENSG00000124721	ENSG00000124721_023	chr6	dexseq_prepare_annotation2.py	exon	38757579	38757659	.	+	.	ENST00000449981+ENST00000441566+ENST00000327475+ENST00000359357__exon_number_023__gene_id_ENSG00000124721	DNAH8	ENSG00000124721.22	-1.14306803507205	-14.7958713023434	4.4043184421212e-35	1.16456340660057e-32
ENSG00000175575.41	ENSG00000175575	ENSG00000175575_042	chr11	dexseq_prepare_annotation2.py	exon	73638771	73638773	.	+	.	ENST00000544552+ENST00000310571+ENST00000536003__exon_number_042__gene_id_ENSG00000175575	PAAF1	ENSG00000175575.41	1.57121075208201	15.3346275451317	4.68535623199221e-35	1.23653623198096e-32
ENSG00000150712.14	ENSG00000150712	ENSG00000150712_015	chr5	dexseq_prepare_annotation2.py	exon	32255875	32256043	.	-	.	ENST00000504049__exon_number_015__gene_id_ENSG00000150712	MTMR12	ENSG00000150712.14	0.857205617274844	18.2590293529121	4.72670904725846e-35	1.24510061767472e-32
ENSG00000141086.ENSG00000205220.ENSG00000261884.39	ENSG00000141086+ENSG00000205220+ENSG00000261884	ENSG00000141086+ENSG00000205220+ENSG00000261884_040	chr16	dexseq_prepare_annotation2.py	exon	67969231	67969322	.	-	.	ENST00000573493+ENST00000570304+ENST00000575231__exon_number_040__gene_id_ENSG00000141086+ENSG00000205220+ENSG00000261884		ENSG00000141086.ENSG00000205220.ENSG00000261884.39	-2.01405526940204	-14.7659702005152	5.51909606673638e-35	1.45109692168186e-32
ENSG00000148218.5	ENSG00000148218	ENSG00000148218_006	chr9	dexseq_prepare_annotation2.py	exon	116151879	116151966	.	-	.	ENST00000482847+ENST00000409155+ENST00000277315__exon_number_006__gene_id_ENSG00000148218	ALAD	ENSG00000148218.5	-0.988215172306808	-16.5699542568416	5.60886206770802e-35	1.47193167302188e-32
ENSG00000152556.58	ENSG00000152556	ENSG00000152556_059	chr12	dexseq_prepare_annotation2.py	exon	48528572	48528612	.	+	.	ENST00000551804+ENST00000340802+ENST00000547587+ENST00000395233+ENST00000547581+ENST00000548345+ENST00000312352+ENST00000546964+ENST00000359794+ENST00000552989__exon_number_059__gene_id_ENSG00000152556	PFKM	ENSG00000152556.58	-1.21164074280607	-16.5554611842105	6.08868752909647e-35	1.59485986541642e-32
ENSG00000139908.2	ENSG00000139908	ENSG00000139908_003	chr14	dexseq_prepare_annotation2.py	exon	24674934	24674961	.	+	.	ENST00000556621+ENST00000339917+ENST00000554420__exon_number_003__gene_id_ENSG00000139908	TSSK4	ENSG00000139908.2	-1.44015653322948	-21.1458998470399	6.7180465062547e-35	1.75642384123809e-32
ENSG00000100296.ENSG00000184117	ENSG00000100296+ENSG00000184117	ENSG00000100296+ENSG00000184117_001	chr22	dexseq_prepare_annotation2.py	exon	29901868	29904156	.	-	.	ENST00000490103__exon_number_001__gene_id_ENSG00000100296+ENSG00000184117		ENSG00000100296.ENSG00000184117	-0.795663420570798	-15.340333793969	7.56424244890676e-35	1.97397091891947e-32
ENSG00000169727.55	ENSG00000169727	ENSG00000169727_056	chr17	dexseq_prepare_annotation2.py	exon	80013877	80013895	.	+	.	ENST00000392358+ENST00000578552+ENST00000584460+ENST00000306823+ENST00000578279+ENST00000355130+ENST00000580141+ENST00000320548+ENST00000392357__exon_number_056__gene_id_ENSG00000169727	GPS1	ENSG00000169727.55	-1.15673093575183	-15.1899597883553	7.74206059436394e-35	2.01661215202357e-32
ENSG00000131018.142	ENSG00000131018	ENSG00000131018_143	chr6	dexseq_prepare_annotation2.py	exon	152694272	152694354	.	-	.	ENST00000448038+ENST00000471834+ENST00000341594+ENST00000265368+ENST00000454018+ENST00000367255+ENST00000423061__exon_number_143__gene_id_ENSG00000131018	SYNE1	ENSG00000131018.142	-1.07469991987637	-13.2837782970667	7.96292667336517e-35	2.07028693018021e-32
ENSG00000138041.3	ENSG00000138041	ENSG00000138041_004	chr2	dexseq_prepare_annotation2.py	exon	55785911	55786104	.	-	.	ENST00000407823+ENST00000272313+ENST00000345102__exon_number_004__gene_id_ENSG00000138041	SMEK2	ENSG00000138041.3	-1.5286058984645	-18.4364533832284	8.11651594170121e-35	2.10630364999157e-32
ENSG00000225210.ENSG00000257227.15	ENSG00000225210+ENSG00000257227	ENSG00000225210+ENSG00000257227_016	chr14	dexseq_prepare_annotation2.py	exon	19655758	19655781	.	+	.	ENST00000418499+ENST00000547220+ENST00000441500+ENST00000551881+ENST00000549484+ENST00000553119__exon_number_016__gene_id_ENSG00000225210+ENSG00000257227		ENSG00000225210.ENSG00000257227.15	1.02325318499301	19.111983733664	8.63336645120307e-35	2.23628172659635e-32
ENSG00000164924.16	ENSG00000164924	ENSG00000164924_017	chr8	dexseq_prepare_annotation2.py	exon	101936213	101936214	.	-	.	ENST00000523848+ENST00000395958+ENST00000419477+ENST00000395948+ENST00000480304+ENST00000522542+ENST00000457309+ENST00000395956+ENST00000353245+ENST00000518736+ENST00000522819+ENST00000521607+ENST00000395957+ENST00000521309+ENST00000395953+ENST00000395951__exon_number_017__gene_id_ENSG00000164924	YWHAZ	ENSG00000164924.16	1.33392479746767	15.6576054627939	8.97092275978953e-35	2.31942295938181e-32
ENSG00000141141.11	ENSG00000141141	ENSG00000141141_012	chr17	dexseq_prepare_annotation2.py	exon	35980994	35981171	.	-	.	ENST00000460080+ENST00000592520__exon_number_012__gene_id_ENSG00000141141	DDX52	ENSG00000141141.11	-1.25665195680564	-20.4674670463465	9.17149822427284e-35	2.36690648361654e-32
ENSG00000196705.2	ENSG00000196705	ENSG00000196705_003	chr19	dexseq_prepare_annotation2.py	exon	21324840	21324842	.	+	.	ENST00000594425+ENST00000599296+ENST00000600692__exon_number_003__gene_id_ENSG00000196705	ZNF431	ENSG00000196705.2	-1.64142829105487	-23.3872011839357	9.63047441395597e-35	2.48077828481048e-32
ENSG00000131018.136	ENSG00000131018	ENSG00000131018_137	chr6	dexseq_prepare_annotation2.py	exon	152688353	152688517	.	-	.	ENST00000469439+ENST00000471834+ENST00000341594+ENST00000448038+ENST00000265368+ENST00000454018+ENST00000367255+ENST00000423061__exon_number_137__gene_id_ENSG00000131018	SYNE1	ENSG00000131018.136	-3.97641120644516	-13.2621682416904	9.87081412891103e-35	2.53265404214071e-32
ENSG00000232732.6	ENSG00000232732	ENSG00000232732_007	chr2	dexseq_prepare_annotation2.py	exon	200743804	200743838	.	-	.	ENST00000600956__exon_number_007__gene_id_ENSG00000232732	AC073043.1	ENSG00000232732.6	-1.51143548536666	-15.1550341537856	9.87390828970186e-35	2.53265404214071e-32
ENSG00000095564.35	ENSG00000095564	ENSG00000095564_036	chr10	dexseq_prepare_annotation2.py	exon	93768798	93768965	.	+	.	ENST00000265990+ENST00000544642__exon_number_036__gene_id_ENSG00000095564	BTAF1	ENSG00000095564.35	-1.71016344875382	-15.6425035316271	9.88617770873157e-35	2.53265404214071e-32
ENSG00000264594.ENSG00000204580.140	ENSG00000264594+ENSG00000204580	ENSG00000264594+ENSG00000204580_141	chr6	dexseq_prepare_annotation2.py	exon	30867210	30867617	.	+	.	ENST00000454612+ENST00000418800+ENST00000376575+ENST00000376567+ENST00000376570+ENST00000452441+ENST00000446312+ENST00000376568+ENST00000376569+ENST00000324771__exon_number_141__gene_id_ENSG00000264594+ENSG00000204580		ENSG00000264594.ENSG00000204580.140	-2.60520474005898	-17.1499957261194	1.00328277555892e-34	2.56552428210794e-32
ENSG00000258941.ENSG00000150527.ENSG00000150526.13	ENSG00000258941+ENSG00000150527+ENSG00000150526	ENSG00000258941+ENSG00000150527+ENSG00000150526_014	chr14	dexseq_prepare_annotation2.py	exon	39716115	39717345	.	+	.	ENST00000556784+ENST00000553728+ENST00000280082__exon_number_014__gene_id_ENSG00000258941+ENSG00000150527+ENSG00000150526		ENSG00000258941.ENSG00000150527.ENSG00000150526.13	2.16719293084389	18.0841939167699	1.04676760888166e-34	2.67183611847302e-32
ENSG00000149179.10	ENSG00000149179	ENSG00000149179_011	chr11	dexseq_prepare_annotation2.py	exon	46958330	46958330	.	+	.	ENST00000527234+ENST00000278460+ENST00000528488+ENST00000378615+ENST00000378618+ENST00000531648+ENST00000525895+ENST00000532633+ENST00000536126+ENST00000526424+ENST00000525279+ENST00000533124+ENST00000395460+ENST00000522712+ENST00000532840__exon_number_011__gene_id_ENSG00000149179	C11orf49	ENSG00000149179.10	1.32177512430561	15.1099078536267	1.35209446474379e-34	3.44488548735951e-32
ENSG00000005884.14	ENSG00000005884	ENSG00000005884_015	chr17	dexseq_prepare_annotation2.py	exon	48148208	48148236	.	+	.	ENST00000007722+ENST00000320031+ENST00000544892+ENST00000505306+ENST00000506401__exon_number_015__gene_id_ENSG00000005884	ITGA3	ENSG00000005884.14	1.20608659289806	17.7452762100458	1.46501597708048e-34	3.72580199625694e-32
ENSG00000137776.56	ENSG00000137776	ENSG00000137776_057	chr15	dexseq_prepare_annotation2.py	exon	59205896	59205975	.	-	.	ENST00000560012__exon_number_057__gene_id_ENSG00000137776	SLTM	ENSG00000137776.56	0.820144899909664	14.7154899399872	1.72371642267378e-34	4.3757683234391e-32
ENSG00000104450.27	ENSG00000104450	ENSG00000104450_028	chr8	dexseq_prepare_annotation2.py	exon	101252787	101252999	.	+	.	ENST00000251809+ENST00000388798+ENST00000519409__exon_number_028__gene_id_ENSG00000104450	SPAG1	ENSG00000104450.27	-1.16376811936245	-16.6824848552834	1.73388933835871e-34	4.39361904353124e-32
ENSG00000074054.62	ENSG00000074054	ENSG00000074054_063	chr2	dexseq_prepare_annotation2.py	exon	122273241	122273338	.	-	.	ENST00000455322+ENST00000474065+ENST00000397587+ENST00000263710+ENST00000485112+ENST00000409078+ENST00000541377__exon_number_063__gene_id_ENSG00000074054	CLASP1	ENSG00000074054.62	0.850692474000444	14.4750684930108	1.77333147933057e-34	4.48123660810304e-32
ENSG00000253729.13	ENSG00000253729	ENSG00000253729_014	chr8	dexseq_prepare_annotation2.py	exon	48694723	48694815	.	-	.	ENST00000314191+ENST00000523565+ENST00000521331__exon_number_014__gene_id_ENSG00000253729	PRKDC	ENSG00000253729.13	-1.49374348338938	-13.8337831407984	1.77487405246762e-34	4.48123660810304e-32
ENSG00000165125.35	ENSG00000165125	ENSG00000165125_036	chr7	dexseq_prepare_annotation2.py	exon	142583135	142583391	.	-	.	ENST00000359396__exon_number_036__gene_id_ENSG00000165125	TRPV6	ENSG00000165125.35	-0.702023397269679	-17.6865646070629	1.93378944646034e-34	4.8736720508764e-32
ENSG00000079215.30	ENSG00000079215	ENSG00000079215_031	chr5	dexseq_prepare_annotation2.py	exon	36680449	36680496	.	+	.	ENST00000506178__exon_number_031__gene_id_ENSG00000079215	SLC1A3	ENSG00000079215.30	-3.54669112699895	-17.0202121034251	1.96063102630302e-34	4.93243282021824e-32
ENSG00000179818.ENSG00000244617.112	ENSG00000179818+ENSG00000244617	ENSG00000179818+ENSG00000244617_113	chr2	dexseq_prepare_annotation2.py	exon	70313475	70313525	.	-	.	ENST00000439670+ENST00000432604__exon_number_113__gene_id_ENSG00000179818+ENSG00000244617		ENSG00000179818.ENSG00000244617.112	0.769925908552023	14.1645451252739	1.980728054182e-34	4.97404554001271e-32
ENSG00000133226.63	ENSG00000133226	ENSG00000133226_064	chr1	dexseq_prepare_annotation2.py	exon	24996079	24996610	.	+	.	ENST00000474843__exon_number_064__gene_id_ENSG00000133226	SRRM1	ENSG00000133226.63	-1.54785369826015	-15.5286451346398	2.05763213616416e-34	5.15790851336848e-32
ENSG00000141480.43	ENSG00000141480	ENSG00000141480_044	chr17	dexseq_prepare_annotation2.py	exon	4622714	4622715	.	+	.	ENST00000269260+ENST00000346341+ENST00000571206+ENST00000572457+ENST00000412477+ENST00000381488+ENST00000574954+ENST00000576235__exon_number_044__gene_id_ENSG00000141480	ARRB2	ENSG00000141480.43	0.897594320308559	15.5183964124008	2.19807940789109e-34	5.5001137241282e-32
ENSG00000074181.6	ENSG00000074181	ENSG00000074181_007	chr19	dexseq_prepare_annotation2.py	exon	15276779	15276902	.	-	.	ENST00000263388__exon_number_007__gene_id_ENSG00000074181	NOTCH3	ENSG00000074181.6	1.8276625445031	14.8472243663696	2.23237241404405e-34	5.57594806097162e-32
ENSG00000198561.ENSG00000213593.ENSG00000211450.ENSG00000254732.ENSG00000254462.48	ENSG00000198561+ENSG00000213593+ENSG00000211450+ENSG00000254732+ENSG00000254462	ENSG00000198561+ENSG00000213593+ENSG00000211450+ENSG00000254732+ENSG00000254462_049	chr11	dexseq_prepare_annotation2.py	exon	57529290	57529518	.	+	.	ENST00000530094+ENST00000530748+ENST00000361391+ENST00000426142+ENST00000532844+ENST00000361796+ENST00000428599+ENST00000361332+ENST00000529986+ENST00000526772+ENST00000527467+ENST00000532787+ENST00000399050+ENST00000415361+ENST00000532245+ENST00000531014+ENST00000526938+ENST00000534579+ENST00000358694+ENST00000533667+ENST00000532649+ENST00000528621+ENST00000532463+ENST00000529526+ENST00000528232…		ENSG00000198561.ENSG00000213593.ENSG00000211450.ENSG00000254732.ENSG00000254462.48	-1.6502267956691	-15.5154282096931	2.24052073873942e-34	5.58632510394253e-32
ENSG00000126522.ENSG00000249319.ENSG00000241258.47	ENSG00000126522+ENSG00000249319+ENSG00000241258	ENSG00000126522+ENSG00000249319+ENSG00000241258_048	chr7	dexseq_prepare_annotation2.py	exon	65591623	65591630	.	+	.	ENST00000415001__exon_number_048__gene_id_ENSG00000126522+ENSG00000249319+ENSG00000241258		ENSG00000126522.ENSG00000249319.ENSG00000241258.47	-0.90539384670439	-15.1597479513629	2.58312605792534e-34	6.42908820911578e-32
ENSG00000257062.ENSG00000111700.ENSG00000134538.ENSG00000205754.ENSG00000257046.26	ENSG00000257062+ENSG00000111700+ENSG00000134538+ENSG00000205754+ENSG00000257046	ENSG00000257062+ENSG00000111700+ENSG00000134538+ENSG00000205754+ENSG00000257046_027	chr12	dexseq_prepare_annotation2.py	exon	21172182	21172314	.	+	.	ENST00000421593__exon_number_027__gene_id_ENSG00000257062+ENSG00000111700+ENSG00000134538+ENSG00000205754+ENSG00000257046		ENSG00000257062.ENSG00000111700.ENSG00000134538.ENSG00000205754.ENSG00000257046.26	0.592791276514203	15.5453693505671	3.40303168009469e-34	8.45469016435604e-32
ENSG00000168259.35	ENSG00000168259	ENSG00000168259_036	chr17	dexseq_prepare_annotation2.py	exon	40148344	40148442	.	-	.	ENST00000426588+ENST00000590886+ENST00000589586+ENST00000585866+ENST00000589576+ENST00000591787+ENST00000590774+ENST00000589810+ENST00000589773+ENST00000588814+ENST00000316603+ENST00000590348+ENST00000457167__exon_number_036__gene_id_ENSG00000168259	DNAJC7	ENSG00000168259.35	1.38200662971363	19.1541453064814	3.5359773501042e-34	8.76941191216001e-32
ENSG00000032219.36	ENSG00000032219	ENSG00000032219_037	chr14	dexseq_prepare_annotation2.py	exon	58832236	58832340	.	+	.	ENST00000355431+ENST00000348476+ENST00000466065+ENST00000431317+ENST00000395168__exon_number_037__gene_id_ENSG00000032219	ARID4A	ENSG00000032219.36	-1.55480769857162	-15.2680847442316	3.58915322681201e-34	8.88553641770496e-32
ENSG00000223745.20	ENSG00000223745	ENSG00000223745_021	chr1	dexseq_prepare_annotation2.py	exon	93775328	93775347	.	-	.	ENST00000424517+ENST00000451302+ENST00000440778__exon_number_021__gene_id_ENSG00000223745	RP4-717I23.3	ENSG00000223745.20	-1.79199379377952	-14.262735013822	3.63658971905924e-34	8.98706690730409e-32
ENSG00000133226.50	ENSG00000133226	ENSG00000133226_051	chr1	dexseq_prepare_annotation2.py	exon	24987801	24987803	.	+	.	ENST00000496882+ENST00000596378+ENST00000479034+ENST00000485541+ENST00000323848+ENST00000374389+ENST00000537199+ENST00000447431__exon_number_051__gene_id_ENSG00000133226	SRRM1	ENSG00000133226.50	-1.38226820016732	-15.4377013011052	3.69781455059807e-34	9.12225414929285e-32
ENSG00000147130	ENSG00000147130	ENSG00000147130_001	chrX	dexseq_prepare_annotation2.py	exon	70459474	70459475	.	-	.	ENST00000314425+ENST00000353904+ENST00000373998__exon_number_001__gene_id_ENSG00000147130	ZMYM3	ENSG00000147130	-0.930470253233985	-17.5409210311178	3.85755235733874e-34	9.49956225321754e-32
ENSG00000032219.33	ENSG00000032219	ENSG00000032219_034	chr14	dexseq_prepare_annotation2.py	exon	58827710	58827760	.	+	.	ENST00000355431+ENST00000348476+ENST00000417477+ENST00000431317+ENST00000395168__exon_number_034__gene_id_ENSG00000032219	ARID4A	ENSG00000032219.33	-1.64090031482216	-15.2568084481275	3.86795405088728e-34	9.50843713300279e-32
ENSG00000141380.20	ENSG00000141380	ENSG00000141380_021	chr18	dexseq_prepare_annotation2.py	exon	23632707	23632734	.	-	.	ENST00000539849+ENST00000579640+ENST00000578954+ENST00000415083+ENST00000269138+ENST00000585121+ENST00000269137+ENST00000585241+ENST00000539244+ENST00000545952+ENST00000542743+ENST00000577636+ENST00000542420+ENST00000579061__exon_number_021__gene_id_ENSG00000141380	SS18	ENSG00000141380.20	0.687706538493067	15.6245516139262	3.88599071831842e-34	9.53601669692612e-32
ENSG00000183292	ENSG00000183292	ENSG00000183292_001	chr2	dexseq_prepare_annotation2.py	exon	131328402	131328412	.	+	.	ENST00000409793__exon_number_001__gene_id_ENSG00000183292	AC140481.2	ENSG00000183292	1.31106044451226	23.8566358679238	4.25227519441636e-34	1.0416584812942e-31
ENSG00000177697.33	ENSG00000177697	ENSG00000177697_034	chr11	dexseq_prepare_annotation2.py	exon	837024	837249	.	+	.	ENST00000532075__exon_number_034__gene_id_ENSG00000177697	CD151	ENSG00000177697.33	2.00515702281405	17.2696478502141	4.58698701167919e-34	1.12088548900548e-31
ENSG00000239953.ENSG00000112130.28	ENSG00000239953+ENSG00000112130	ENSG00000239953+ENSG00000112130_029	chr6	dexseq_prepare_annotation2.py	exon	37358945	37359007	.	+	.	ENST00000373479+ENST00000469731__exon_number_029__gene_id_ENSG00000239953+ENSG00000112130		ENSG00000239953.ENSG00000112130.28	-0.897641771940399	-17.2694374379106	4.59172393351308e-34	1.12088548900548e-31
ENSG00000124721.39	ENSG00000124721	ENSG00000124721_040	chr6	dexseq_prepare_annotation2.py	exon	38813350	38813549	.	+	.	ENST00000449981+ENST00000441566+ENST00000327475+ENST00000359357__exon_number_040__gene_id_ENSG00000124721	DNAH8	ENSG00000124721.39	-1.31442316503412	-14.4825487934366	4.68306696687131e-34	1.14119162367792e-31
ENSG00000124721.30	ENSG00000124721	ENSG00000124721_031	chr6	dexseq_prepare_annotation2.py	exon	38790614	38790810	.	+	.	ENST00000449981+ENST00000441566+ENST00000327475+ENST00000359357__exon_number_031__gene_id_ENSG00000124721	DNAH8	ENSG00000124721.30	-1.25259361877968	-14.4659698773803	5.30690094103527e-34	1.29096133761271e-31
ENSG00000013573.12	ENSG00000013573	ENSG00000013573_013	chr12	dexseq_prepare_annotation2.py	exon	31226904	31227025	.	+	.	ENST00000407793+ENST00000251758+ENST00000350437+ENST00000543756+ENST00000539049+ENST00000435753+ENST00000415475+ENST00000536265+ENST00000535158+ENST00000542838+ENST00000542129+ENST00000438391__exon_number_013__gene_id_ENSG00000013573	DDX11	ENSG00000013573.12	-1.25902175201796	-15.2007818843228	5.6099065143829e-34	1.36230151683908e-31
ENSG00000269897.ENSG00000168283.ENSG00000148444.51	ENSG00000269897+ENSG00000168283+ENSG00000148444	ENSG00000269897+ENSG00000168283+ENSG00000148444_052	chr10	dexseq_prepare_annotation2.py	exon	22615488	22615490	.	+	.	ENST00000442508+ENST00000417470+ENST00000602358+ENST00000456675+ENST00000602523+ENST00000602524+ENST00000602390+ENST00000376663+ENST00000416820+ENST00000443519__exon_number_052__gene_id_ENSG00000269897+ENSG00000168283+ENSG00000148444		ENSG00000269897.ENSG00000168283.ENSG00000148444.51	1.13063474495624	16.6283372279951	5.82559368220895e-34	1.41153407720516e-31
ENSG00000074706.22	ENSG00000074706	ENSG00000074706_023	chr6	dexseq_prepare_annotation2.py	exon	154544095	154544303	.	-	.	ENST00000518162__exon_number_023__gene_id_ENSG00000074706	IPCEF1	ENSG00000074706.22	-1.31795212867307	-18.6432475262907	5.83282714298182e-34	1.41153407720516e-31
ENSG00000010810.2	ENSG00000010810	ENSG00000010810_003	chr6	dexseq_prepare_annotation2.py	exon	111982489	111982496	.	-	.	ENST00000368682+ENST00000229471+ENST00000368667+ENST00000354650+ENST00000368678__exon_number_003__gene_id_ENSG00000010810	FYN	ENSG00000010810.2	3.87683702827425	21.1144258519831	6.05409805434898e-34	1.46255089007265e-31
ENSG00000114166.5	ENSG00000114166	ENSG00000114166_006	chr3	dexseq_prepare_annotation2.py	exon	20142484	20142605	.	+	.	ENST00000426228__exon_number_006__gene_id_ENSG00000114166	KAT2B	ENSG00000114166.5	0.983302456923295	16.8020470775332	6.07469178649212e-34	1.4649957131648e-31
ENSG00000148803.16	ENSG00000148803	ENSG00000148803_017	chr10	dexseq_prepare_annotation2.py	exon	135171506	135171529	.	-	.	ENST00000368552+ENST00000278025__exon_number_017__gene_id_ENSG00000148803	FUOM	ENSG00000148803.16	1.00383411630724	20.4665821768318	6.38051750768512e-34	1.53610135350681e-31
ENSG00000147481.10	ENSG00000147481	ENSG00000147481_011	chr8	dexseq_prepare_annotation2.py	exon	50924336	50924417	.	+	.	ENST00000523085__exon_number_011__gene_id_ENSG00000147481	SNTG1	ENSG00000147481.10	1.69527045716846	18.2680685415392	6.67765987815286e-34	1.60487573102514e-31
ENSG00000167261.15	ENSG00000167261	ENSG00000167261_016	chr16	dexseq_prepare_annotation2.py	exon	68025967	68026075	.	-	.	ENST00000412757+ENST00000575203+ENST00000393847+ENST00000268795+ENST00000573808+ENST00000572888__exon_number_016__gene_id_ENSG00000167261	DPEP2	ENSG00000167261.15	-1.89359206988577	-17.1924235341274	6.70202906060065e-34	1.60796966526847e-31
ENSG00000133226.54	ENSG00000133226	ENSG00000133226_055	chr1	dexseq_prepare_annotation2.py	exon	24989674	24989715	.	+	.	ENST00000461768+ENST00000596378+ENST00000479034+ENST00000537199+ENST00000374389+ENST00000447431__exon_number_055__gene_id_ENSG00000133226	SRRM1	ENSG00000133226.54	-1.63317243085277	-15.3400261873964	6.94479324909586e-34	1.66336122554329e-31
ENSG00000013441.24	ENSG00000013441	ENSG00000013441_025	chr2	dexseq_prepare_annotation2.py	exon	201724470	201724847	.	-	.	ENST00000473565+ENST00000461981__exon_number_025__gene_id_ENSG00000013441	CLK1	ENSG00000013441.24	-2.14006042002577	-16.4255749442723	7.03216245387733e-34	1.68140807390785e-31
ENSG00000049759.93	ENSG00000049759	ENSG00000049759_094	chr18	dexseq_prepare_annotation2.py	exon	56063938	56065389	.	+	.	ENST00000590506+ENST00000456173+ENST00000256832+ENST00000456986+ENST00000382850__exon_number_094__gene_id_ENSG00000049759	NEDD4L	ENSG00000049759.93	-1.91615648780105	-15.2362513712053	7.69907598971527e-34	1.83772739600925e-31
ENSG00000133226.65	ENSG00000133226	ENSG00000133226_066	chr1	dexseq_prepare_annotation2.py	exon	24997877	24997960	.	+	.	ENST00000323848+ENST00000447431+ENST00000474843+ENST00000374389+ENST00000479034__exon_number_066__gene_id_ENSG00000133226	SRRM1	ENSG00000133226.65	-1.60036566191207	-15.3235178577505	7.72591624679111e-34	1.84099239356032e-31
ENSG00000088538.48	ENSG00000088538	ENSG00000088538_049	chr3	dexseq_prepare_annotation2.py	exon	51399958	51400105	.	+	.	ENST00000266037__exon_number_049__gene_id_ENSG00000088538	DOCK3	ENSG00000088538.48	-1.3605690262799	-15.0678877108193	8.03586831818776e-34	1.91159367518115e-31
ENSG00000147206.32	ENSG00000147206	ENSG00000147206_033	chrX	dexseq_prepare_annotation2.py	exon	102338601	102338620	.	-	.	ENST00000425644+ENST00000425463+ENST00000395065__exon_number_033__gene_id_ENSG00000147206	NXF3	ENSG00000147206.32	-2.56619180377751	-17.3585757726673	9.1923992173721e-34	2.18299972925284e-31
ENSG00000264594.ENSG00000204580.31	ENSG00000264594+ENSG00000204580	ENSG00000264594+ENSG00000204580_032	chr6	dexseq_prepare_annotation2.py	exon	30851856	30851860	.	+	.	ENST00000454612+ENST00000511510+ENST00000376569__exon_number_032__gene_id_ENSG00000264594+ENSG00000204580		ENSG00000264594.ENSG00000204580.31	0.55543250196534	16.7173057248274	9.43988041889526e-34	2.23797165015758e-31
ENSG00000116688.6	ENSG00000116688	ENSG00000116688_007	chr1	dexseq_prepare_annotation2.py	exon	12042027	12042048	.	+	.	ENST00000490079+ENST00000497302+ENST00000235329__exon_number_007__gene_id_ENSG00000116688	MFN2	ENSG00000116688.6	-1.51983798415965	-17.1183921183486	9.64672447919307e-34	2.28313974031663e-31
ENSG00000231870.6	ENSG00000231870	ENSG00000231870_007	chr17	dexseq_prepare_annotation2.py	exon	28898337	28898766	.	-	.	ENST00000420566__exon_number_007__gene_id_ENSG00000231870	KRT17P3	ENSG00000231870.6	-1.9786295768103	-27.9424065787153	1.05976545613846e-33	2.50396441177985e-31
ENSG00000271793.ENSG00000135317.ENSG00000135316.11	ENSG00000271793+ENSG00000135317+ENSG00000135316	ENSG00000271793+ENSG00000135317+ENSG00000135316_012	chr6	dexseq_prepare_annotation2.py	exon	86217778	86218175	.	-	.	ENST00000474645__exon_number_012__gene_id_ENSG00000271793+ENSG00000135317+ENSG00000135316		ENSG00000271793.ENSG00000135317.ENSG00000135316.11	-2.39275533839229	-14.3230913799655	1.10866544128355e-33	2.61508564248796e-31
ENSG00000159363	ENSG00000159363	ENSG00000159363_001	chr1	dexseq_prepare_annotation2.py	exon	17312453	17312453	.	-	.	ENST00000452699+ENST00000326735+ENST00000341676__exon_number_001__gene_id_ENSG00000159363	ATP13A2	ENSG00000159363	2.71146331745283	16.1866525554574	1.1215101796163e-33	2.64092990528333e-31
ENSG00000147606.ENSG00000214954.26	ENSG00000147606+ENSG00000214954	ENSG00000147606+ENSG00000214954_027	chr8	dexseq_prepare_annotation2.py	exon	92231229	92231233	.	+	.	ENST00000522862+ENST00000520099+ENST00000523719+ENST00000522181+ENST00000343709__exon_number_027__gene_id_ENSG00000147606+ENSG00000214954		ENSG00000147606.ENSG00000214954.26	1.19980858593649	18.8531239896074	1.15361102673899e-33	2.71195533386749e-31
ENSG00000075035.27	ENSG00000075035	ENSG00000075035_028	chr12	dexseq_prepare_annotation2.py	exon	108603898	108604082	.	+	.	ENST00000549903+ENST00000547525+ENST00000261400+ENST00000551638+ENST00000332082__exon_number_028__gene_id_ENSG00000075035	WSCD2	ENSG00000075035.27	1.1749678412665	16.8656931536761	1.19165814997508e-33	2.7966977135531e-31
ENSG00000141646.ENSG00000267699.ENSG00000141642.23	ENSG00000141646+ENSG00000267699+ENSG00000141642	ENSG00000141646+ENSG00000267699+ENSG00000141642_024	chr18	dexseq_prepare_annotation2.py	exon	48573417	48573481	.	+	.	ENST00000590722+ENST00000342988+ENST00000590061+ENST00000588745+ENST00000398417+ENST00000591914+ENST00000588860+ENST00000452201+ENST00000588256+ENST00000589076+ENST00000589941+ENST00000592186__exon_number_024__gene_id_ENSG00000141646+ENSG00000267699+ENSG00000141642		ENSG00000141646.ENSG00000267699.ENSG00000141642.23	1.17313766678197	15.7493080392383	1.39047728206962e-33	3.25783936062795e-31
ENSG00000264594.ENSG00000204580.32	ENSG00000264594+ENSG00000204580	ENSG00000264594+ENSG00000204580_033	chr6	dexseq_prepare_annotation2.py	exon	30851861	30851880	.	+	.	ENST00000454612+ENST00000511510+ENST00000376575+ENST00000376570+ENST00000376569+ENST00000446312__exon_number_033__gene_id_ENSG00000264594+ENSG00000204580		ENSG00000264594.ENSG00000204580.32	0.538671145371057	16.6202145629328	1.56592020406063e-33	3.66276067797627e-31
ENSG00000068400.7	ENSG00000068400	ENSG00000068400_008	chrX	dexseq_prepare_annotation2.py	exon	48837171	48837221	.	-	.	ENST00000488361__exon_number_008__gene_id_ENSG00000068400	GRIPAP1	ENSG00000068400.7	-0.973588120367346	-16.6149774119051	1.60931063692338e-33	3.75796870350012e-31
ENSG00000104490.41	ENSG00000104490	ENSG00000104490_042	chr8	dexseq_prepare_annotation2.py	exon	102801227	102801257	.	-	.	ENST00000524101+ENST00000521371__exon_number_042__gene_id_ENSG00000104490	NCALD	ENSG00000104490.41	-1.67800127497844	-14.1424521919192	1.70315716995546e-33	3.97048515245867e-31
ENSG00000255103.ENSG00000127603.34	ENSG00000255103+ENSG00000127603	ENSG00000255103+ENSG00000127603_035	chr1	dexseq_prepare_annotation2.py	exon	39749858	39749892	.	+	.	ENST00000472385+ENST00000485063__exon_number_035__gene_id_ENSG00000255103+ENSG00000127603		ENSG00000255103.ENSG00000127603.34	-2.41647759260276	-17.2175395540626	1.80451633510602e-33	4.1997790744252e-31
ENSG00000264594.ENSG00000204580.139	ENSG00000264594+ENSG00000204580	ENSG00000264594+ENSG00000204580_140	chr6	dexseq_prepare_annotation2.py	exon	30867196	30867209	.	+	.	ENST00000454612+ENST00000418800+ENST00000376575+ENST00000376567+ENST00000376570+ENST00000452441+ENST00000446312+ENST00000376568+ENST00000376569+ENST00000508312+ENST00000324771__exon_number_140__gene_id_ENSG00000264594+ENSG00000204580		ENSG00000264594.ENSG00000204580.139	-2.48000738861964	-16.5891984691161	1.84115293303861e-33	4.27792801509594e-31
ENSG00000151090.32	ENSG00000151090	ENSG00000151090_033	chr3	dexseq_prepare_annotation2.py	exon	24536289	24536294	.	-	.	ENST00000413780+ENST00000356447+ENST00000418247+ENST00000416420+ENST00000453729__exon_number_033__gene_id_ENSG00000151090	THRB	ENSG00000151090.32	2.49632747278069	18.7296496484812	1.87978553501428e-33	4.36044778955428e-31
ENSG00000169727.24	ENSG00000169727	ENSG00000169727_025	chr17	dexseq_prepare_annotation2.py	exon	80010254	80010318	.	+	.	ENST00000583009+ENST00000392358+ENST00000581578+ENST00000581418+ENST00000578392+ENST00000583641+ENST00000355130+ENST00000584229+ENST00000320548+ENST00000583885+ENST00000583961__exon_number_025__gene_id_ENSG00000169727	GPS1	ENSG00000169727.24	0.728346609893416	14.7267093061999	1.95726054766336e-33	4.53264601166245e-31
ENSG00000117472.2	ENSG00000117472	ENSG00000117472_003	chr1	dexseq_prepare_annotation2.py	exon	46640776	46640788	.	+	.	ENST00000372003+ENST00000482928+ENST00000498443__exon_number_003__gene_id_ENSG00000117472	TSPAN1	ENSG00000117472.2	-2.60116187358781	-21.4313475543531	2.05897182777306e-33	4.76030883321913e-31
ENSG00000182774.ENSG00000214575.ENSG00000260836.25	ENSG00000182774+ENSG00000214575+ENSG00000260836	ENSG00000182774+ENSG00000214575+ENSG00000260836_026	chr15	dexseq_prepare_annotation2.py	exon	83209177	83209188	.	-	.	ENST00000330244+ENST00000559273+ENST00000560639+ENST00000558397+ENST00000561157+ENST00000560229__exon_number_026__gene_id_ENSG00000182774+ENSG00000214575+ENSG00000260836		ENSG00000182774.ENSG00000214575.ENSG00000260836.25	-1.34524378225271	-15.4566777829054	2.10300923843499e-33	4.85409929415997e-31
ENSG00000188897.78	ENSG00000188897	ENSG00000188897_079	chr16	dexseq_prepare_annotation2.py	exon	11609785	11609919	.	-	.	ENST00000598234__exon_number_079__gene_id_ENSG00000188897	CTD-3088G3.8	ENSG00000188897.78	-1.48943080359039	-16.2226694380315	2.13628239107968e-33	4.92277593825817e-31
ENSG00000257062.ENSG00000111700.ENSG00000134538.ENSG00000205754.ENSG00000257046.51	ENSG00000257062+ENSG00000111700+ENSG00000134538+ENSG00000205754+ENSG00000257046	ENSG00000257062+ENSG00000111700+ENSG00000134538+ENSG00000205754+ENSG00000257046_052	chr12	dexseq_prepare_annotation2.py	exon	21279052	21279191	.	+	.	ENST00000590779+ENST00000592513+ENST00000593147+ENST00000585342__exon_number_052__gene_id_ENSG00000257062+ENSG00000111700+ENSG00000134538+ENSG00000205754+ENSG00000257046		ENSG00000257062.ENSG00000111700.ENSG00000134538.ENSG00000205754.ENSG00000257046.51	-1.13212160115711	-15.2512335048717	2.21104173191669e-33	5.08666878703695e-31
ENSG00000104368.17	ENSG00000104368	ENSG00000104368_018	chr8	dexseq_prepare_annotation2.py	exon	42040284	42040408	.	-	.	ENST00000270189+ENST00000524009+ENST00000352041+ENST00000429710+ENST00000220809+ENST00000519510+ENST00000524261+ENST00000429089__exon_number_018__gene_id_ENSG00000104368	PLAT	ENSG00000104368.17	1.13420481106726	17.1618068118555	2.3573124060749e-33	5.41427048932228e-31
ENSG00000117859.75	ENSG00000117859	ENSG00000117859_076	chr1	dexseq_prepare_annotation2.py	exon	52254142	52254889	.	+	.	ENST00000337809+ENST00000371710__exon_number_076__gene_id_ENSG00000117859	OSBPL9	ENSG00000117859.75	0.681583866224767	14.9007549266284	2.47606633636477e-33	5.67770129178726e-31
ENSG00000111641.12	ENSG00000111641	ENSG00000111641_013	chr12	dexseq_prepare_annotation2.py	exon	6669910	6669953	.	-	.	ENST00000399466+ENST00000382421+ENST00000544630+ENST00000541778+ENST00000536506+ENST00000322166+ENST00000537442+ENST00000545200+ENST00000537708__exon_number_013__gene_id_ENSG00000111641	NOP2	ENSG00000111641.12	-1.22952322283832	-14.5640659823046	2.59022308691643e-33	5.92974556927062e-31
ENSG00000125107.49	ENSG00000125107	ENSG00000125107_050	chr16	dexseq_prepare_annotation2.py	exon	58585671	58585693	.	-	.	ENST00000569732+ENST00000569240+ENST00000317147+ENST00000441024+ENST00000567188__exon_number_050__gene_id_ENSG00000125107	CNOT1	ENSG00000125107.49	0.878273017206522	14.1242400765953	2.66556266632586e-33	6.09224800575703e-31
ENSG00000170906.5	ENSG00000170906	ENSG00000170906_006	chr19	dexseq_prepare_annotation2.py	exon	54606177	54606184	.	+	.	ENST00000471292+ENST00000417903+ENST00000419113+ENST00000485876+ENST00000391764+ENST00000391763+ENST00000391762+ENST00000451517__exon_number_006__gene_id_ENSG00000170906	NDUFA3	ENSG00000170906.5	-2.36198889524636	-18.2701654502301	2.72120944117593e-33	6.20928500137819e-31
ENSG00000085276.17	ENSG00000085276	ENSG00000085276_018	chr3	dexseq_prepare_annotation2.py	exon	168833171	168833555	.	-	.	ENST00000494292+ENST00000472280+ENST00000464456+ENST00000460814+ENST00000433243+ENST00000468789+ENST00000264674+ENST00000392736+ENST00000492586__exon_number_018__gene_id_ENSG00000085276	MECOM	ENSG00000085276.17	1.30545553872715	18.6141963934695	2.97249828034965e-33	6.77163187237634e-31
ENSG00000138744.ENSG00000198301.6	ENSG00000138744+ENSG00000198301	ENSG00000138744+ENSG00000198301_007	chr4	dexseq_prepare_annotation2.py	exon	76838620	76838926	.	-	.	ENST00000507956__exon_number_007__gene_id_ENSG00000138744+ENSG00000198301		ENSG00000138744.ENSG00000198301.6	-6.81262481786167	-14.6639974922198	3.03247984057278e-33	6.89704256422957e-31
ENSG00000231091.ENSG00000232561.43	ENSG00000231091+ENSG00000232561	ENSG00000231091+ENSG00000232561_044	chr7	dexseq_prepare_annotation2.py	exon	74618327	74618329	.	-	.	ENST00000545332__exon_number_044__gene_id_ENSG00000231091+ENSG00000232561		ENSG00000231091.ENSG00000232561.43	1.07598299320779	15.2885211759598	3.19143397519143e-33	7.246782910388e-31
ENSG00000131018.143	ENSG00000131018	ENSG00000131018_144	chr6	dexseq_prepare_annotation2.py	exon	152697200	152697515	.	-	.	ENST00000461872__exon_number_144__gene_id_ENSG00000131018	SYNE1	ENSG00000131018.143	-1.0644087216974	-12.9085220381728	3.23859184001861e-33	7.34194543958837e-31
ENSG00000130810.ENSG00000243207.ENSG00000244165.26	ENSG00000130810+ENSG00000243207+ENSG00000244165	ENSG00000130810+ENSG00000243207+ENSG00000244165_027	chr19	dexseq_prepare_annotation2.py	exon	10221468	10221505	.	+	.	ENST00000486482+ENST00000428358+ENST00000468881+ENST00000393793+ENST00000253107+ENST00000393796+ENST00000556468__exon_number_027__gene_id_ENSG00000130810+ENSG00000243207+ENSG00000244165		ENSG00000130810.ENSG00000243207.ENSG00000244165.26	-1.72004613731953	-18.5909688689711	3.26021875161495e-33	7.37901452883724e-31
ENSG00000163491.32	ENSG00000163491	ENSG00000163491_033	chr3	dexseq_prepare_annotation2.py	exon	27329189	27329234	.	-	.	ENST00000424275+ENST00000341435+ENST00000357467+ENST00000574215+ENST00000435584+ENST00000429845__exon_number_033__gene_id_ENSG00000163491	NEK10	ENSG00000163491.32	-2.62680094428104	-14.7128074737299	3.40307608520985e-33	7.6899073896402e-31
ENSG00000125107.46	ENSG00000125107	ENSG00000125107_047	chr16	dexseq_prepare_annotation2.py	exon	58585493	58585506	.	-	.	ENST00000569240+ENST00000317147+ENST00000567285+ENST00000245138+ENST00000567188+ENST00000441024__exon_number_047__gene_id_ENSG00000125107	CNOT1	ENSG00000125107.46	0.876298042411232	14.092224140683	3.41269602998659e-33	7.69920737410281e-31
ENSG00000267534.ENSG00000130816.80	ENSG00000267534+ENSG00000130816	ENSG00000267534+ENSG00000130816_081	chr19	dexseq_prepare_annotation2.py	exon	10290557	10290658	.	-	.	ENST00000590619__exon_number_081__gene_id_ENSG00000267534+ENSG00000130816		ENSG00000267534.ENSG00000130816.80	1.10957895852663	14.012472679448	3.49042627483257e-33	7.86189009971345e-31
ENSG00000223501.1	ENSG00000223501	ENSG00000223501_002	chr6	dexseq_prepare_annotation2.py	exon	33218381	33218382	.	-	.	ENST00000478934+ENST00000436044+ENST00000482399+ENST00000445902__exon_number_002__gene_id_ENSG00000223501	VPS52	ENSG00000223501.1	-0.841161575306199	-14.9897991037741	3.87604976227243e-33	8.7164382716697e-31
ENSG00000140983.33	ENSG00000140983	ENSG00000140983_034	chr16	dexseq_prepare_annotation2.py	exon	720266	720357	.	+	.	ENST00000563776+ENST00000569943+ENST00000566214+ENST00000315082+ENST00000562333+ENST00000566965+ENST00000569675+ENST00000568950+ENST00000568636+ENST00000602564+ENST00000570280+ENST00000570092+ENST00000567017+ENST00000563637+ENST00000561929+ENST00000562598+ENST00000561983+ENST00000562708+ENST00000563134__exon_number_034__gene_id_ENSG00000140983	RHOT2	ENSG00000140983.33	-1.0121959392386	-13.7410543384803	3.89153117883278e-33	8.73720583690585e-31
ENSG00000148541.43	ENSG00000148541	ENSG00000148541_044	chr10	dexseq_prepare_annotation2.py	exon	61122269	61122280	.	-	.	ENST00000419214+ENST00000504410+ENST00000513059+ENST00000373867+ENST00000442566+ENST00000277705+ENST00000373868__exon_number_044__gene_id_ENSG00000148541	FAM13C	ENSG00000148541.43	1.53128256234981	15.5633321804573	4.21411604201218e-33	9.44630579128931e-31
ENSG00000123384.14	ENSG00000123384	ENSG00000123384_015	chr12	dexseq_prepare_annotation2.py	exon	57549877	57550066	.	+	.	ENST00000243077__exon_number_015__gene_id_ENSG00000123384	LRP1	ENSG00000123384.14	-1.18957495712135	-15.0583338792101	4.29213493724738e-33	9.60579798955963e-31
ENSG00000160214.1	ENSG00000160214	ENSG00000160214_002	chr21	dexseq_prepare_annotation2.py	exon	45209440	45209457	.	+	.	ENST00000483896+ENST00000497547+ENST00000475534__exon_number_002__gene_id_ENSG00000160214	RRP1	ENSG00000160214.1	1.85431668444176	25.419395379727	4.6589446377551e-33	1.04100620000958e-30
ENSG00000124721.23	ENSG00000124721	ENSG00000124721_024	chr6	dexseq_prepare_annotation2.py	exon	38758065	38758181	.	+	.	ENST00000449981+ENST00000441566+ENST00000327475+ENST00000359357__exon_number_024__gene_id_ENSG00000124721	DNAH8	ENSG00000124721.23	-1.16470525226196	-14.1589905365876	5.37118218076692e-33	1.19823621616391e-30
ENSG00000265408.ENSG00000172828.ENSG00000172831.64	ENSG00000265408+ENSG00000172828+ENSG00000172831	ENSG00000265408+ENSG00000172828+ENSG00000172831_065	chr16	dexseq_prepare_annotation2.py	exon	67000628	67000667	.	+	.	ENST00000394037+ENST00000570236+ENST00000564715+ENST00000303334__exon_number_065__gene_id_ENSG00000265408+ENSG00000172828+ENSG00000172831		ENSG00000265408.ENSG00000172828.ENSG00000172831.64	-1.00234693379924	-15.757497598428	5.78871592476357e-33	1.28932585983488e-30
ENSG00000266967.ENSG00000267060.ENSG00000108825.32	ENSG00000266967+ENSG00000267060+ENSG00000108825	ENSG00000266967+ENSG00000267060+ENSG00000108825_033	chr17	dexseq_prepare_annotation2.py	exon	41108333	41108337	.	-	.	ENST00000491665+ENST00000421990+ENST00000427569+ENST00000486664+ENST00000423601+ENST00000591910+ENST00000430739+ENST00000483774+ENST00000409399+ENST00000409103+ENST00000478040+ENST00000441280+ENST00000360221__exon_number_033__gene_id_ENSG00000266967+ENSG00000267060+ENSG00000108825		ENSG00000266967.ENSG00000267060.ENSG00000108825.32	-1.12345999807529	-14.480622105614	7.12218924193369e-33	1.58380957108979e-30
ENSG00000079215.2	ENSG00000079215	ENSG00000079215_003	chr5	dexseq_prepare_annotation2.py	exon	36606713	36606718	.	+	.	ENST00000265113+ENST00000513903+ENST00000512374+ENST00000504121__exon_number_003__gene_id_ENSG00000079215	SLC1A3	ENSG00000079215.2	3.37033459576298	16.3021311146661	8.28500965352894e-33	1.83946940521803e-30
ENSG00000148634.18	ENSG00000148634	ENSG00000148634_019	chr10	dexseq_prepare_annotation2.py	exon	69748420	69748592	.	-	.	ENST00000395187+ENST00000373700+ENST00000427635+ENST00000395198+ENST00000412272+ENST00000460168+ENST00000277817+ENST00000473533__exon_number_019__gene_id_ENSG00000148634	HERC4	ENSG00000148634.18	-0.598442047934702	-15.5635986528312	8.53296344901094e-33	1.89151864093567e-30
ENSG00000268614.ENSG00000090674.ENSG00000032444.57	ENSG00000268614+ENSG00000090674+ENSG00000032444	ENSG00000268614+ENSG00000090674+ENSG00000032444_058	chr19	dexseq_prepare_annotation2.py	exon	7600675	7600818	.	+	.	ENST00000600737+ENST00000414982__exon_number_058__gene_id_ENSG00000268614+ENSG00000090674+ENSG00000032444		ENSG00000268614.ENSG00000090674.ENSG00000032444.57	-1.50789155065521	-16.8694106322402	9.63977336659287e-33	2.13348623362686e-30
ENSG00000005884.30	ENSG00000005884	ENSG00000005884_031	chr17	dexseq_prepare_annotation2.py	exon	48153065	48153099	.	+	.	ENST00000007722+ENST00000505306+ENST00000505612+ENST00000506401+ENST00000320031+ENST00000544892__exon_number_031__gene_id_ENSG00000005884	ITGA3	ENSG00000005884.30	-2.75547852003997	-16.8619317860076	9.99476043364564e-33	2.20855784463852e-30
ENSG00000151789.26	ENSG00000151789	ENSG00000151789_027	chr3	dexseq_prepare_annotation2.py	exon	22175811	22175883	.	-	.	ENST00000497570__exon_number_027__gene_id_ENSG00000151789	ZNF385D	ENSG00000151789.26	-1.53294835172691	-15.2998531499606	1.05280188022685e-32	2.32272339111563e-30
ENSG00000196549.18	ENSG00000196549	ENSG00000196549_019	chr3	dexseq_prepare_annotation2.py	exon	154830083	154830564	.	+	.	ENST00000477669__exon_number_019__gene_id_ENSG00000196549	MME	ENSG00000196549.18	-0.824274499366609	-14.9954678549548	1.13125448725756e-32	2.49187750244332e-30
ENSG00000091536.76	ENSG00000091536	ENSG00000091536_077	chr17	dexseq_prepare_annotation2.py	exon	18062976	18062993	.	+	.	ENST00000578472+ENST00000556535+ENST00000579848+ENST00000418233+ENST00000205890+ENST00000433411+ENST00000451725__exon_number_077__gene_id_ENSG00000091536	MYO15A	ENSG00000091536.76	1.04401665965597	13.6061298301773	1.17905870253064e-32	2.59309490591939e-30
ENSG00000140853.30	ENSG00000140853	ENSG00000140853_031	chr16	dexseq_prepare_annotation2.py	exon	57067516	57067581	.	+	.	ENST00000538110+ENST00000539144+ENST00000538805+ENST00000262510+ENST00000539881+ENST00000308149+ENST00000543030+ENST00000436936+ENST00000545081__exon_number_031__gene_id_ENSG00000140853	NLRC5	ENSG00000140853.30	0.910223600571148	16.6114529111416	1.18968092036434e-32	2.61234880276236e-30
ENSG00000123213.19	ENSG00000123213	ENSG00000123213_020	chr5	dexseq_prepare_annotation2.py	exon	65088429	65088482	.	+	.	ENST00000502464+ENST00000509935+ENST00000506799+ENST00000380985+ENST00000506539__exon_number_020__gene_id_ENSG00000123213	NLN	ENSG00000123213.19	-2.12234094333863	-15.8997305120132	1.26429078328128e-32	2.77182873528948e-30
ENSG00000141002.ENSG00000267048.ENSG00000198211.ENSG00000258839.ENSG00000256390.ENSG00000258947.29	ENSG00000141002+ENSG00000267048+ENSG00000198211+ENSG00000258839+ENSG00000256390+ENSG00000258947	ENSG00000141002+ENSG00000267048+ENSG00000198211+ENSG00000258839+ENSG00000256390+ENSG00000258947_030	chr16	dexseq_prepare_annotation2.py	exon	89961446	89961490	.	+	.	ENST00000263347+ENST00000263346+ENST00000566751+ENST00000562184+ENST00000562256__exon_number_030__gene_id_ENSG00000141002+ENSG00000267048+ENSG00000198211+ENSG00000258839+ENSG00000256390+ENSG00000258947		ENSG00000141002.ENSG00000267048.ENSG00000198211.ENSG00000258839.ENSG00000256390.ENSG00000258947.29	-0.816706843525436	-13.5178055724688	1.28215613508083e-32	2.80659764310533e-30
ENSG00000204790.40	ENSG00000204790	ENSG00000204790_041	chr9	dexseq_prepare_annotation2.py	exon	69255604	69255695	.	-	.	ENST00000382399+ENST00000466320+ENST00000377449+ENST00000476973+ENST00000377457+ENST00000377445+ENST00000495626__exon_number_041__gene_id_ENSG00000204790	CBWD6	ENSG00000204790.40	-1.53993231228741	-15.3612555971529	1.41100703885875e-32	3.08382202438075e-30
ENSG00000223745.51	ENSG00000223745	ENSG00000223745_052	chr1	dexseq_prepare_annotation2.py	exon	93804495	93804495	.	-	.	ENST00000452347+ENST00000438777+ENST00000421202+ENST00000457387+ENST00000449305__exon_number_052__gene_id_ENSG00000223745	RP4-717I23.3	ENSG00000223745.51	-0.904062169535257	-13.7959897317039	1.44239358509324e-32	3.1475008223856e-30
ENSG00000173464.ENSG00000258436.ENSG00000259060.14	ENSG00000173464+ENSG00000258436+ENSG00000259060	ENSG00000173464+ENSG00000258436+ENSG00000259060_015	chr14	dexseq_prepare_annotation2.py	exon	21055902	21055927	.	-	.	ENST00000432835__exon_number_015__gene_id_ENSG00000173464+ENSG00000258436+ENSG00000259060		ENSG00000173464.ENSG00000258436.ENSG00000259060.14	0.945761166673051	16.7853603527514	1.44792676620979e-32	3.15465352684727e-30
ENSG00000136546.16	ENSG00000136546	ENSG00000136546_017	chr2	dexseq_prepare_annotation2.py	exon	167301272	167301510	.	-	.	ENST00000419992+ENST00000424326+ENST00000409855__exon_number_017__gene_id_ENSG00000136546	SCN7A	ENSG00000136546.16	-2.2797074271647	-19.0462308111332	1.4632096377869e-32	3.18299297177983e-30
ENSG00000084774.5	ENSG00000084774	ENSG00000084774_006	chr2	dexseq_prepare_annotation2.py	exon	27445387	27445528	.	+	.	ENST00000403525+ENST00000264705__exon_number_006__gene_id_ENSG00000084774	CAD	ENSG00000084774.5	-1.63763778098557	-14.0190233050119	1.54195993309303e-32	3.34909387641907e-30
ENSG00000088538.52	ENSG00000088538	ENSG00000088538_053	chr3	dexseq_prepare_annotation2.py	exon	51418481	51421629	.	+	.	ENST00000266037__exon_number_053__gene_id_ENSG00000088538	DOCK3	ENSG00000088538.52	-1.31156937305493	-14.6257778854902	1.58167827716968e-32	3.43003486851331e-30
ENSG00000141646.ENSG00000267699.ENSG00000141642.29	ENSG00000141646+ENSG00000267699+ENSG00000141642	ENSG00000141646+ENSG00000267699+ENSG00000141642_030	chr18	dexseq_prepare_annotation2.py	exon	48575187	48575227	.	+	.	ENST00000590722+ENST00000342988+ENST00000590061+ENST00000592911+ENST00000588745+ENST00000398417+ENST00000591914+ENST00000589706+ENST00000452201+ENST00000592186__exon_number_030__gene_id_ENSG00000141646+ENSG00000267699+ENSG00000141642		ENSG00000141646.ENSG00000267699.ENSG00000141642.29	1.23626436555623	15.3389735317867	1.61249388829986e-32	3.49144864746043e-30
ENSG00000100296.ENSG00000184117.1	ENSG00000100296+ENSG00000184117	ENSG00000100296+ENSG00000184117_002	chr22	dexseq_prepare_annotation2.py	exon	29904157	29904315	.	-	.	ENST00000397872+ENST00000397871+ENST00000490103__exon_number_002__gene_id_ENSG00000100296+ENSG00000184117		ENSG00000100296.ENSG00000184117.1	-0.803019621454692	-14.5511673529032	1.63916412728313e-32	3.54371070021217e-30
ENSG00000026559.15	ENSG00000026559	ENSG00000026559_016	chr20	dexseq_prepare_annotation2.py	exon	49639619	49639631	.	-	.	ENST00000424171+ENST00000371571+ENST00000439216__exon_number_016__gene_id_ENSG00000026559	KCNG1	ENSG00000026559.15	-1.31480136942153	-20.6272534133903	2.32310839701882e-32	5.01458004680566e-30
ENSG00000257062.ENSG00000111700.ENSG00000134538.ENSG00000205754.ENSG00000257046.46	ENSG00000257062+ENSG00000111700+ENSG00000134538+ENSG00000205754+ENSG00000257046	ENSG00000257062+ENSG00000111700+ENSG00000134538+ENSG00000205754+ENSG00000257046_047	chr12	dexseq_prepare_annotation2.py	exon	21242864	21243040	.	+	.	ENST00000540229+ENST00000553473+ENST00000554957+ENST00000381541+ENST00000421593__exon_number_047__gene_id_ENSG00000257062+ENSG00000111700+ENSG00000134538+ENSG00000205754+ENSG00000257046		ENSG00000257062.ENSG00000111700.ENSG00000134538.ENSG00000205754.ENSG00000257046.46	-1.0032644495862	-14.87989584888	2.36898104419395e-32	5.10571993153512e-30
ENSG00000141646.ENSG00000267699.ENSG00000141642.20	ENSG00000141646+ENSG00000267699+ENSG00000141642	ENSG00000141646+ENSG00000267699+ENSG00000141642_021	chr18	dexseq_prepare_annotation2.py	exon	48571329	48571421	.	+	.	ENST00000589941__exon_number_021__gene_id_ENSG00000141646+ENSG00000267699+ENSG00000141642		ENSG00000141646.ENSG00000267699.ENSG00000141642.20	1.26485341815052	15.2668756469632	2.48427698419169e-32	5.34597297175097e-30
ENSG00000198561.ENSG00000213593.ENSG00000211450.ENSG00000254732.ENSG00000254462.43	ENSG00000198561+ENSG00000213593+ENSG00000211450+ENSG00000254732+ENSG00000254462	ENSG00000198561+ENSG00000213593+ENSG00000211450+ENSG00000254732+ENSG00000254462_044	chr11	dexseq_prepare_annotation2.py	exon	57520774	57520879	.	+	.	ENST00000524630+ENST00000529919+ENST00000399039+ENST00000533189__exon_number_044__gene_id_ENSG00000198561+ENSG00000213593+ENSG00000211450+ENSG00000254732+ENSG00000254462		ENSG00000198561.ENSG00000213593.ENSG00000211450.ENSG00000254732.ENSG00000254462.43	-1.84302164935166	-14.7832312109068	2.55482105348954e-32	5.48933325432949e-30
ENSG00000142945.25	ENSG00000142945	ENSG00000142945_026	chr1	dexseq_prepare_annotation2.py	exon	45223721	45223812	.	+	.	ENST00000372217+ENST00000372224+ENST00000372222+ENST00000372218__exon_number_026__gene_id_ENSG00000142945	KIF2C	ENSG00000142945.25	-2.47223384646926	-18.445535681106	2.71659225457459e-32	5.82336022867379e-30
ENSG00000077063.22	ENSG00000077063	ENSG00000077063_023	chr7	dexseq_prepare_annotation2.py	exon	117400489	117400647	.	-	.	ENST00000467088+ENST00000435233+ENST00000441556+ENST00000446636+ENST00000416239+ENST00000160373__exon_number_023__gene_id_ENSG00000077063	CTTNBP2	ENSG00000077063.22	-1.58686672080009	-14.6175856877172	2.71860892176871e-32	5.82336022867379e-30
ENSG00000028310.ENSG00000188818.ENSG00000206077.93	ENSG00000028310+ENSG00000188818+ENSG00000206077	ENSG00000028310+ENSG00000188818+ENSG00000206077_094	chr5	dexseq_prepare_annotation2.py	exon	883071	883446	.	-	.	ENST00000495794__exon_number_094__gene_id_ENSG00000028310+ENSG00000188818+ENSG00000206077		ENSG00000028310.ENSG00000188818.ENSG00000206077.93	1.66534000988389	15.613156680102	2.83230021817167e-32	6.05761457212175e-30
ENSG00000089053.27	ENSG00000089053	ENSG00000089053_028	chr12	dexseq_prepare_annotation2.py	exon	121766576	121766638	.	-	.	ENST00000535463__exon_number_028__gene_id_ENSG00000089053	ANAPC5	ENSG00000089053.27	-0.911735405628067	-15.0283657767446	2.9812470624509e-32	6.36644172305831e-30
ENSG00000238542.ENSG00000163492.ENSG00000155657.230	ENSG00000238542+ENSG00000163492+ENSG00000155657	ENSG00000238542+ENSG00000163492+ENSG00000155657_231	chr2	dexseq_prepare_annotation2.py	exon	179544326	179544409	.	-	.	ENST00000342992+ENST00000589042+ENST00000591111__exon_number_231__gene_id_ENSG00000238542+ENSG00000163492+ENSG00000155657		ENSG00000238542.ENSG00000163492.ENSG00000155657.230	-1.274459522644	-12.6516304695005	3.04237468543878e-32	6.4870755964291e-30
ENSG00000132142.44	ENSG00000132142	ENSG00000132142_045	chr17	dexseq_prepare_annotation2.py	exon	35564644	35564714	.	-	.	ENST00000587720+ENST00000353139+ENST00000394406+ENST00000587598+ENST00000360679+ENST00000335166__exon_number_045__gene_id_ENSG00000132142	ACACA	ENSG00000132142.44	-2.83935681000349	-13.1846050466905	3.04703408376949e-32	6.4871216509476e-30
ENSG00000169727.49	ENSG00000169727	ENSG00000169727_050	chr17	dexseq_prepare_annotation2.py	exon	80012845	80012851	.	+	.	ENST00000392358+ENST00000578552+ENST00000584460+ENST00000306823+ENST00000578279+ENST00000355130+ENST00000580141+ENST00000320548+ENST00000392357__exon_number_050__gene_id_ENSG00000169727	GPS1	ENSG00000169727.49	-1.23836774031116	-14.3309811840288	3.10665940860345e-32	6.60401192672353e-30
ENSG00000215298.ENSG00000147454.20	ENSG00000215298+ENSG00000147454	ENSG00000215298+ENSG00000147454_021	chr8	dexseq_prepare_annotation2.py	exon	23424479	23425771	.	+	.	ENST00000523883+ENST00000520654+ENST00000518881__exon_number_021__gene_id_ENSG00000215298+ENSG00000147454		ENSG00000215298.ENSG00000147454.20	-2.90342953273496	-17.1026178531098	3.16579535629894e-32	6.71950873235682e-30
ENSG00000123560.31	ENSG00000123560	ENSG00000123560_032	chrX	dexseq_prepare_annotation2.py	exon	103041538	103041550	.	+	.	ENST00000303958+ENST00000418604+ENST00000485688+ENST00000361621+ENST00000455268+ENST00000461231+ENST00000479569+ENST00000422393+ENST00000485931+ENST00000478642+ENST00000429977+ENST00000434483+ENST00000494475+ENST00000476160__exon_number_032__gene_id_ENSG00000123560	PLP1	ENSG00000123560.31	-0.888381324142437	-14.2665286570415	3.23123833574642e-32	6.84802215473531e-30
ENSG00000141646.ENSG00000267699.ENSG00000141642.48	ENSG00000141646+ENSG00000267699+ENSG00000141642	ENSG00000141646+ENSG00000267699+ENSG00000141642_049	chr18	dexseq_prepare_annotation2.py	exon	48593483	48593557	.	+	.	ENST00000593223+ENST00000342988+ENST00000588745+ENST00000398417+ENST00000590499+ENST00000591126__exon_number_049__gene_id_ENSG00000141646+ENSG00000267699+ENSG00000141642		ENSG00000141646.ENSG00000267699.ENSG00000141642.48	-2.03517218342203	-15.2210820766923	3.26982605912545e-32	6.91931800333091e-30
ENSG00000161010.ENSG00000197226.21	ENSG00000161010+ENSG00000197226	ENSG00000161010+ENSG00000197226_022	chr5	dexseq_prepare_annotation2.py	exon	179268269	179268370	.	-	.	ENST00000521675__exon_number_022__gene_id_ENSG00000161010+ENSG00000197226		ENSG00000161010.ENSG00000197226.21	-1.66281078298778	-13.8649669074765	3.59885989938783e-32	7.60408653212799e-30
ENSG00000137776.49	ENSG00000137776	ENSG00000137776_050	chr15	dexseq_prepare_annotation2.py	exon	59192616	59192957	.	-	.	ENST00000557950__exon_number_050__gene_id_ENSG00000137776	SLTM	ENSG00000137776.49	0.812981377676708	13.9920862233846	3.66907599108772e-32	7.74075421196673e-30
ENSG00000258818.ENSG00000259171.ENSG00000214274.1	ENSG00000258818+ENSG00000259171+ENSG00000214274	ENSG00000258818+ENSG00000259171+ENSG00000214274_002	chr14	dexseq_prepare_annotation2.py	exon	21152336	21152741	.	+	.	ENST00000336811+ENST00000555835__exon_number_002__gene_id_ENSG00000258818+ENSG00000259171+ENSG00000214274		ENSG00000258818.ENSG00000259171.ENSG00000214274.1	1.55875759316806	19.2771361797777	3.72014236134243e-32	7.83667037338512e-30
ENSG00000088538.50	ENSG00000088538	ENSG00000088538_051	chr3	dexseq_prepare_annotation2.py	exon	51413179	51413266	.	+	.	ENST00000266037__exon_number_051__gene_id_ENSG00000088538	DOCK3	ENSG00000088538.50	-1.36207155550092	-14.4961942908038	3.79431215069736e-32	7.98089341471868e-30
ENSG00000048740.3	ENSG00000048740	ENSG00000048740_004	chr10	dexseq_prepare_annotation2.py	exon	11060053	11060105	.	+	.	ENST00000450189+ENST00000542579__exon_number_004__gene_id_ENSG00000048740	CELF2	ENSG00000048740.3	0.821912612100098	19.1964422248371	4.93064666225157e-32	1.03554684967333e-29
ENSG00000103671.25	ENSG00000103671	ENSG00000103671_026	chr15	dexseq_prepare_annotation2.py	exon	64706284	64706410	.	+	.	ENST00000261884__exon_number_026__gene_id_ENSG00000103671	TRIP4	ENSG00000103671.25	2.03826628072775	17.5427597654463	5.76449502494618e-32	1.20885868307998e-29
ENSG00000133226.51	ENSG00000133226	ENSG00000133226_052	chr1	dexseq_prepare_annotation2.py	exon	24987804	24987887	.	+	.	ENST00000496882+ENST00000461768+ENST00000596378+ENST00000479034+ENST00000485541+ENST00000323848+ENST00000374389+ENST00000537199+ENST00000447431__exon_number_052__gene_id_ENSG00000133226	SRRM1	ENSG00000133226.51	-1.4691918036882	-14.6517425776332	6.00246894800831e-32	1.25687925763872e-29
ENSG00000116883.ENSG00000214193.20	ENSG00000116883+ENSG00000214193	ENSG00000116883+ENSG00000214193_021	chr1	dexseq_prepare_annotation2.py	exon	36785043	36785137	.	+	.	ENST00000312808+ENST00000453908+ENST00000505871+ENST00000373139+ENST00000426732__exon_number_021__gene_id_ENSG00000116883+ENSG00000214193		ENSG00000116883.ENSG00000214193.20	1.41490830949623	15.1195513536154	6.0168417492273e-32	1.25800558994495e-29
ENSG00000131018.70	ENSG00000131018	ENSG00000131018_071	chr6	dexseq_prepare_annotation2.py	exon	152583167	152583323	.	-	.	ENST00000409694+ENST00000448038+ENST00000341594+ENST00000356820+ENST00000265368+ENST00000545694+ENST00000367255+ENST00000367256+ENST00000423061__exon_number_071__gene_id_ENSG00000131018	SYNE1	ENSG00000131018.70	1.12202502637931	12.6051444366322	6.23041664065769e-32	1.30071571285372e-29
ENSG00000100296.ENSG00000184117.3	ENSG00000100296+ENSG00000184117	ENSG00000100296+ENSG00000184117_004	chr22	dexseq_prepare_annotation2.py	exon	29904318	29904319	.	-	.	ENST00000397872+ENST00000397871+ENST00000442555+ENST00000490103+ENST00000472164__exon_number_004__gene_id_ENSG00000100296+ENSG00000184117		ENSG00000100296.ENSG00000184117.3	-0.829594889528338	-14.3528510216694	6.35823244271858e-32	1.32542140525374e-29
ENSG00000169727.25	ENSG00000169727	ENSG00000169727_026	chr17	dexseq_prepare_annotation2.py	exon	80010319	80010335	.	+	.	ENST00000583009+ENST00000392358+ENST00000581578+ENST00000581418+ENST00000583641+ENST00000355130+ENST00000584229+ENST00000320548+ENST00000583885+ENST00000583961__exon_number_026__gene_id_ENSG00000169727	GPS1	ENSG00000169727.25	0.69057615932764	14.2270392612128	6.42541007008169e-32	1.33743189516767e-29
ENSG00000156873.ENSG00000260899.ENSG00000080603.67	ENSG00000156873+ENSG00000260899+ENSG00000080603	ENSG00000156873+ENSG00000260899+ENSG00000080603_068	chr16	dexseq_prepare_annotation2.py	exon	30764715	30764874	.	+	.	ENST00000328273+ENST00000569684+ENST00000563607+ENST00000563913+ENST00000561712+ENST00000424889+ENST00000565924+ENST00000563588+ENST00000565897+ENST00000564838__exon_number_068__gene_id_ENSG00000156873+ENSG00000260899+ENSG00000080603		ENSG00000156873.ENSG00000260899.ENSG00000080603.67	-1.49167375550605	-16.9042107717642	7.83936741970054e-32	1.6293187486339e-29
ENSG00000086205	ENSG00000086205	ENSG00000086205_001	chr11	dexseq_prepare_annotation2.py	exon	49168187	49168187	.	-	.	ENST00000256999+ENST00000458311__exon_number_001__gene_id_ENSG00000086205	FOLH1	ENSG00000086205	-2.15032646490376	-15.0612663683514	8.54240936075663e-32	1.77280342631429e-29
ENSG00000133226.69	ENSG00000133226	ENSG00000133226_070	chr1	dexseq_prepare_annotation2.py	exon	24999159	24999758	.	+	.	ENST00000323848__exon_number_070__gene_id_ENSG00000133226	SRRM1	ENSG00000133226.69	-1.71497907933475	-14.5782364718389	9.68048529610281e-32	2.00469671355517e-29
ENSG00000166889.21	ENSG00000166889	ENSG00000166889_022	chr11	dexseq_prepare_annotation2.py	exon	59436354	59436453	.	-	.	ENST00000300146__exon_number_022__gene_id_ENSG00000166889	PATL1	ENSG00000166889.21	-1.09777948314351	-20.8877907808931	9.68847169517995e-32	2.00469671355517e-29
ENSG00000233673.ENSG00000187627.6	ENSG00000233673+ENSG00000187627	ENSG00000233673+ENSG00000187627_007	chr2	dexseq_prepare_annotation2.py	exon	87113707	87113852	.	+	.	ENST00000426186__exon_number_007__gene_id_ENSG00000233673+ENSG00000187627		ENSG00000233673.ENSG00000187627.6	0.779435224827626	15.0381588714764	9.81659055157138e-32	2.02820620886418e-29
ENSG00000198626.121	ENSG00000198626	ENSG00000198626_122	chr1	dexseq_prepare_annotation2.py	exon	237996059	237997288	.	+	.	ENST00000542537+ENST00000366574__exon_number_122__gene_id_ENSG00000198626	RYR2	ENSG00000198626.121	-1.84621865791294	-14.4971850728228	9.9088780363716e-32	2.04425415241516e-29
ENSG00000137776.54	ENSG00000137776	ENSG00000137776_055	chr15	dexseq_prepare_annotation2.py	exon	59205698	59205755	.	-	.	ENST00000558756+ENST00000536328+ENST00000249736+ENST00000559261+ENST00000559880+ENST00000380516+ENST00000557924+ENST00000557950__exon_number_055__gene_id_ENSG00000137776	SLTM	ENSG00000137776.54	0.819415292812499	13.8564168291545	1.00179320645667e-31	2.06370875925076e-29
ENSG00000215440.ENSG00000124222.ENSG00000254995.88	ENSG00000215440+ENSG00000124222+ENSG00000254995	ENSG00000215440+ENSG00000124222+ENSG00000254995_089	chr20	dexseq_prepare_annotation2.py	exon	57293136	57294287	.	+	.	ENST00000532531+ENST00000527587__exon_number_089__gene_id_ENSG00000215440+ENSG00000124222+ENSG00000254995		ENSG00000215440.ENSG00000124222.ENSG00000254995.88	-0.837689811885669	-15.1392749529303	1.03934561056519e-31	2.13791863643832e-29
ENSG00000142546.47	ENSG00000142546	ENSG00000142546_048	chr19	dexseq_prepare_annotation2.py	exon	50083816	50083829	.	-	.	ENST00000596358__exon_number_048__gene_id_ENSG00000142546	NOSIP	ENSG00000142546.47	1.38054807402428	17.730067611544	1.04962789934976e-31	2.15589871397279e-29
ENSG00000088538.51	ENSG00000088538	ENSG00000088538_052	chr3	dexseq_prepare_annotation2.py	exon	51417556	51417638	.	+	.	ENST00000266037__exon_number_052__gene_id_ENSG00000088538	DOCK3	ENSG00000088538.51	-1.34122715487549	-14.3449721850414	1.05427314509177e-31	2.16226475322158e-29
ENSG00000148950	ENSG00000148950	ENSG00000148950_001	chr11	dexseq_prepare_annotation2.py	exon	31453948	31453948	.	-	.	ENST00000526776+ENST00000534812+ENST00000532287+ENST00000531331__exon_number_001__gene_id_ENSG00000148950	IMMP1L	ENSG00000148950	-3.21870041874675	-16.3774174964682	1.05604936634078e-31	2.16273653172644e-29
ENSG00000013563.22	ENSG00000013563	ENSG00000013563_023	chrX	dexseq_prepare_annotation2.py	exon	153637754	153638011	.	-	.	ENST00000432135+ENST00000014935+ENST00000369809+ENST00000424626__exon_number_023__gene_id_ENSG00000013563	DNASE1L1	ENSG00000013563.22	2.19840225430307	18.0910548414322	1.07643006135906e-31	2.20125226363449e-29
ENSG00000137776.51	ENSG00000137776	ENSG00000137776_052	chr15	dexseq_prepare_annotation2.py	exon	59193459	59193486	.	-	.	ENST00000492526+ENST00000557924+ENST00000536328+ENST00000560682+ENST00000480144+ENST00000249736+ENST00000560532+ENST00000558756+ENST00000559880+ENST00000559305+ENST00000380516+ENST00000558486+ENST00000557950__exon_number_052__gene_id_ENSG00000137776	SLTM	ENSG00000137776.51	0.761970924936736	13.8424592298918	1.11082140132928e-31	2.26826486877274e-29
ENSG00000257062.ENSG00000111700.ENSG00000134538.ENSG00000205754.ENSG00000257046.49	ENSG00000257062+ENSG00000111700+ENSG00000134538+ENSG00000205754+ENSG00000257046	ENSG00000257062+ENSG00000111700+ENSG00000134538+ENSG00000205754+ENSG00000257046_050	chr12	dexseq_prepare_annotation2.py	exon	21272538	21272561	.	+	.	ENST00000592513__exon_number_050__gene_id_ENSG00000257062+ENSG00000111700+ENSG00000134538+ENSG00000205754+ENSG00000257046		ENSG00000257062.ENSG00000111700.ENSG00000134538.ENSG00000205754.ENSG00000257046.49	-1.02568123900972	-14.6375661640817	1.11904660448929e-31	2.28172950150057e-29
ENSG00000143322.11	ENSG00000143322	ENSG00000143322_012	chr1	dexseq_prepare_annotation2.py	exon	179085958	179085986	.	-	.	ENST00000509520__exon_number_012__gene_id_ENSG00000143322	ABL2	ENSG00000143322.11	1.44067801894282	17.0810860817417	1.17690225337029e-31	2.39320252502679e-29
ENSG00000177479.61	ENSG00000177479	ENSG00000177479_062	chr3	dexseq_prepare_annotation2.py	exon	49017786	49017929	.	+	.	ENST00000356401+ENST00000449376+ENST00000452385__exon_number_062__gene_id_ENSG00000177479	ARIH2	ENSG00000177479.61	-0.918086001755833	-13.7087151392327	1.1771391150802e-31	2.39320252502679e-29
ENSG00000148950.5	ENSG00000148950	ENSG00000148950_006	chr11	dexseq_prepare_annotation2.py	exon	31458623	31458701	.	-	.	ENST00000531331__exon_number_006__gene_id_ENSG00000148950	IMMP1L	ENSG00000148950.5	-2.92580321415107	-16.3499888798402	1.20788442022778e-31	2.45214562089057e-29
ENSG00000118058.5	ENSG00000118058	ENSG00000118058_006	chr11	dexseq_prepare_annotation2.py	exon	118309739	118309837	.	+	.	ENST00000527869+ENST00000531904__exon_number_006__gene_id_ENSG00000118058	KMT2A	ENSG00000118058.5	-1.17506647176381	-14.1677271269064	1.47308396453771e-31	2.9861973846335e-29
ENSG00000085276.51	ENSG00000085276	ENSG00000085276_052	chr3	dexseq_prepare_annotation2.py	exon	169283757	169283828	.	-	.	ENST00000486748__exon_number_052__gene_id_ENSG00000085276	MECOM	ENSG00000085276.51	-2.02688759956786	-17.6467380117053	1.47612147523535e-31	2.98802447682409e-29
ENSG00000131018.130	ENSG00000131018	ENSG00000131018_131	chr6	dexseq_prepare_annotation2.py	exon	152683305	152683349	.	-	.	ENST00000448038+ENST00000471834+ENST00000341594+ENST00000265368+ENST00000367255+ENST00000423061__exon_number_131__gene_id_ENSG00000131018	SYNE1	ENSG00000131018.130	-3.74252508687298	-12.5114468395297	1.54155856630891e-31	3.11597549801242e-29
ENSG00000022840.69	ENSG00000022840	ENSG00000022840_070	chr12	dexseq_prepare_annotation2.py	exon	121014393	121014681	.	+	.	ENST00000325954+ENST00000545419+ENST00000544805+ENST00000542701+ENST00000535470+ENST00000413266+ENST00000538254__exon_number_070__gene_id_ENSG00000022840	RNF10	ENSG00000022840.69	1.25194687853491	14.9527430202529	1.64181240830638e-31	3.31383132196038e-29
ENSG00000140983.40	ENSG00000140983	ENSG00000140983_041	chr16	dexseq_prepare_annotation2.py	exon	720675	720695	.	+	.	ENST00000567017+ENST00000566214+ENST00000561929+ENST00000562333+ENST00000566965+ENST00000569675+ENST00000568950+ENST00000568636+ENST00000602564+ENST00000570280+ENST00000567589+ENST00000563637+ENST00000315082__exon_number_041__gene_id_ENSG00000140983	RHOT2	ENSG00000140983.40	-1.01827541758348	-13.2819046787639	1.67718521173281e-31	3.38034987739376e-29
ENSG00000106638.26	ENSG00000106638	ENSG00000106638_027	chr7	dexseq_prepare_annotation2.py	exon	72988713	72988774	.	-	.	ENST00000469518+ENST00000465279+ENST00000433464+ENST00000305632+ENST00000452125+ENST00000459913+ENST00000479892+ENST00000426966+ENST00000452475+ENST00000437521+ENST00000450285+ENST00000424598+ENST00000476136+ENST00000496056+ENST00000432538+ENST00000435792__exon_number_027__gene_id_ENSG00000106638	TBL2	ENSG00000106638.26	1.42337424086708	21.525227447717	1.72791117903297e-31	3.47757663549981e-29
ENSG00000216937.ENSG00000150076.51	ENSG00000216937+ENSG00000150076	ENSG00000216937+ENSG00000150076_052	chr10	dexseq_prepare_annotation2.py	exon	33093943	33094026	.	+	.	ENST00000375025+ENST00000375028+ENST00000302316__exon_number_052__gene_id_ENSG00000216937+ENSG00000150076		ENSG00000216937.ENSG00000150076.51	-1.61483194898484	-16.6867859820161	2.12964674900184e-31	4.27994739966427e-29
ENSG00000123104.17	ENSG00000123104	ENSG00000123104_018	chr12	dexseq_prepare_annotation2.py	exon	26634064	26634174	.	-	.	ENST00000381340+ENST00000451599__exon_number_018__gene_id_ENSG00000123104	ITPR2	ENSG00000123104.17	-1.41150601010548	-14.3808333816299	2.13439495992516e-31	4.28333565307793e-29
ENSG00000166747.62	ENSG00000166747	ENSG00000166747_063	chr16	dexseq_prepare_annotation2.py	exon	71842260	71842396	.	-	.	ENST00000569185__exon_number_063__gene_id_ENSG00000166747	AP1G1	ENSG00000166747.62	2.16983096503987	14.1723595889164	2.18559604270262e-31	4.37980295806633e-29
ENSG00000113649.33	ENSG00000113649	ENSG00000113649_034	chr5	dexseq_prepare_annotation2.py	exon	145878099	145878249	.	+	.	ENST00000505285+ENST00000549332+ENST00000394421+ENST00000506524+ENST00000296702__exon_number_034__gene_id_ENSG00000113649	TCERG1	ENSG00000113649.33	-1.19145599376588	-14.4503542176631	2.2249036003735e-31	4.45219443636973e-29
ENSG00000104980.3	ENSG00000104980	ENSG00000104980_004	chr19	dexseq_prepare_annotation2.py	exon	7991625	7991798	.	-	.	ENST00000599939+ENST00000595565+ENST00000270538+ENST00000595831__exon_number_004__gene_id_ENSG00000104980	TIMM44	ENSG00000104980.3	-1.85566249720531	-16.0234493216169	2.28074317679144e-31	4.55741359791004e-29
ENSG00000123213.24	ENSG00000123213	ENSG00000123213_025	chr5	dexseq_prepare_annotation2.py	exon	65108082	65108098	.	+	.	ENST00000502464+ENST00000509935+ENST00000511299+ENST00000506799+ENST00000507201+ENST00000380985__exon_number_025__gene_id_ENSG00000123213	NLN	ENSG00000123213.24	-1.14549131243918	-15.3757250399919	2.31899712975296e-31	4.62724284627954e-29
ENSG00000148950.1	ENSG00000148950	ENSG00000148950_002	chr11	dexseq_prepare_annotation2.py	exon	31453949	31454039	.	-	.	ENST00000278200+ENST00000526776+ENST00000533512+ENST00000532287+ENST00000531331+ENST00000534812__exon_number_002__gene_id_ENSG00000148950	IMMP1L	ENSG00000148950.1	-2.96660995840086	-16.2145046087419	2.3485025855195e-31	4.67944158332678e-29
ENSG00000254485.ENSG00000196220.ENSG00000206573.106	ENSG00000254485+ENSG00000196220+ENSG00000206573	ENSG00000254485+ENSG00000196220+ENSG00000206573_107	chr3	dexseq_prepare_annotation2.py	exon	9439178	9439179	.	-	.	ENST00000520447+ENST00000518437+ENST00000469846__exon_number_107__gene_id_ENSG00000254485+ENSG00000196220+ENSG00000206573		ENSG00000254485.ENSG00000196220.ENSG00000206573.106	-2.34719844608536	-13.1448860298797	2.35273058975676e-31	4.68119759946269e-29
ENSG00000070182.48	ENSG00000070182	ENSG00000070182_049	chr14	dexseq_prepare_annotation2.py	exon	65289846	65289863	.	-	.	ENST00000542895+ENST00000389722+ENST00000556626__exon_number_049__gene_id_ENSG00000070182	SPTB	ENSG00000070182.48	-2.53671655437725	-15.1155464049387	2.36900907999572e-31	4.70689126511933e-29
ENSG00000087460.93	ENSG00000087460	ENSG00000087460_094	chr20	dexseq_prepare_annotation2.py	exon	57485041	57485062	.	+	.	ENST00000496934+ENST00000371075+ENST00000494081+ENST00000477931+ENST00000487862+ENST00000306090+ENST00000371095+ENST00000371085+ENST00000265620+ENST00000464624+ENST00000313949+ENST00000480975+ENST00000488546+ENST00000371102+ENST00000476196+ENST00000371100+ENST00000354359__exon_number_094__gene_id_ENSG00000087460	GNAS	ENSG00000087460.93	0.952285885030456	14.9967350122986	2.4158275928873e-31	4.79310474546257e-29
ENSG00000080823.67	ENSG00000080823	ENSG00000080823_068	chr14	dexseq_prepare_annotation2.py	exon	102718093	102718141	.	-	.	ENST00000519877+ENST00000518399+ENST00000518482+ENST00000521766+ENST00000193029+ENST00000522874+ENST00000517537+ENST00000519569+ENST00000562292+ENST00000361847+ENST00000524019+ENST00000523485+ENST00000524214+ENST00000559838+ENST00000522093+ENST00000518686__exon_number_068__gene_id_ENSG00000080823	MOK	ENSG00000080823.67	-0.834291169126324	-14.687725206406	2.48108053157837e-31	4.91559687470998e-29
ENSG00000060237.30	ENSG00000060237	ENSG00000060237_031	chr12	dexseq_prepare_annotation2.py	exon	988739	989197	.	+	.	ENST00000315939+ENST00000340908+ENST00000530271+ENST00000535698__exon_number_031__gene_id_ENSG00000060237	WNK1	ENSG00000060237.30	1.13543761596115	16.2011217549478	2.5082318848884e-31	4.96236117254265e-29
ENSG00000123104.19	ENSG00000123104	ENSG00000123104_020	chr12	dexseq_prepare_annotation2.py	exon	26639037	26639293	.	-	.	ENST00000381340+ENST00000451599__exon_number_020__gene_id_ENSG00000123104	ITPR2	ENSG00000123104.19	-1.28454644862155	-14.3523651293857	2.5754476184787e-31	5.08814598354107e-29
ENSG00000085276.50	ENSG00000085276	ENSG00000085276_051	chr3	dexseq_prepare_annotation2.py	exon	169099047	169099312	.	-	.	ENST00000494292+ENST00000485957+ENST00000486748__exon_number_051__gene_id_ENSG00000085276	MECOM	ENSG00000085276.50	-1.93161982911858	-17.4728174714122	3.01596184312839e-31	5.95003755722967e-29
ENSG00000236963.12	ENSG00000236963	ENSG00000236963_013	chr1	dexseq_prepare_annotation2.py	exon	20732068	20732187	.	-	.	ENST00000423486+ENST00000426428+ENST00000418743__exon_number_013__gene_id_ENSG00000236963	LINC01141	ENSG00000236963.12	1.27344616194935	18.2175858405685	3.14541976305576e-31	6.19669844165386e-29
ENSG00000121892.41	ENSG00000121892	ENSG00000121892_042	chr4	dexseq_prepare_annotation2.py	exon	39924242	39924368	.	-	.	ENST00000503396+ENST00000303538__exon_number_042__gene_id_ENSG00000121892	PDS5A	ENSG00000121892.41	1.4656830817546	18.2141978108566	3.18566874460347e-31	6.26716477709439e-29
ENSG00000182774.ENSG00000214575.ENSG00000260836.24	ENSG00000182774+ENSG00000214575+ENSG00000260836	ENSG00000182774+ENSG00000214575+ENSG00000260836_025	chr15	dexseq_prepare_annotation2.py	exon	83209171	83209176	.	-	.	ENST00000560229__exon_number_025__gene_id_ENSG00000182774+ENSG00000214575+ENSG00000260836		ENSG00000182774.ENSG00000214575.ENSG00000260836.24	-1.36051370130397	-14.6355551576915	3.43477051517123e-31	6.74773210406708e-29
ENSG00000204673.14	ENSG00000204673	ENSG00000204673_015	chr19	dexseq_prepare_annotation2.py	exon	50379915	50380055	.	-	.	ENST00000391835+ENST00000391834+ENST00000482622__exon_number_015__gene_id_ENSG00000204673	AKT1S1	ENSG00000204673.14	1.62426633832755	19.1584072270864	3.48816339502802e-31	6.84301339241998e-29
ENSG00000028310.ENSG00000188818.ENSG00000206077.58	ENSG00000028310+ENSG00000188818+ENSG00000206077	ENSG00000028310+ENSG00000188818+ENSG00000206077_059	chr5	dexseq_prepare_annotation2.py	exon	850556	850620	.	-	.	ENST00000512775+ENST00000283441+ENST00000424784+ENST00000493082+ENST00000508951__exon_number_059__gene_id_ENSG00000028310+ENSG00000188818+ENSG00000206077		ENSG00000028310.ENSG00000188818.ENSG00000206077.58	-0.758852155697252	-15.1446284531082	4.06275654450576e-31	7.95907663393197e-29
ENSG00000177542.48	ENSG00000177542	ENSG00000177542_049	chr11	dexseq_prepare_annotation2.py	exon	796201	796203	.	-	.	ENST00000530360+ENST00000320230__exon_number_049__gene_id_ENSG00000177542	SLC25A22	ENSG00000177542.48	0.713123463473886	14.6982874879417	4.17102915794323e-31	8.15975809045188e-29
ENSG00000147316.22	ENSG00000147316	ENSG00000147316_023	chr8	dexseq_prepare_annotation2.py	exon	6479143	6479192	.	+	.	ENST00000519221+ENST00000521175+ENST00000344683__exon_number_023__gene_id_ENSG00000147316	MCPH1	ENSG00000147316.22	-3.41570100336394	-23.3336208559336	4.25753394448747e-31	8.31735419672045e-29
ENSG00000213983.ENSG00000092051.37	ENSG00000213983+ENSG00000092051	ENSG00000213983+ENSG00000092051_038	chr14	dexseq_prepare_annotation2.py	exon	24032819	24032827	.	-	.	ENST00000556741+ENST00000460049+ENST00000554982+ENST00000397120+ENST00000554554+ENST00000535852+ENST00000465445+ENST00000555974+ENST00000557132+ENST00000308724__exon_number_038__gene_id_ENSG00000213983+ENSG00000092051		ENSG00000213983.ENSG00000092051.37	-2.01024753277926	-13.8258873431333	5.02517917439821e-31	9.80330456093375e-29
ENSG00000120533.35	ENSG00000120533	ENSG00000120533_036	chr8	dexseq_prepare_annotation2.py	exon	110356829	110358181	.	+	.	ENST00000521688+ENST00000517311+ENST00000518118__exon_number_036__gene_id_ENSG00000120533	ENY2	ENSG00000120533.35	-1.15657961030059	-20.3116473556202	5.19835941890071e-31	1.01270267927401e-28
ENSG00000022840.70	ENSG00000022840	ENSG00000022840_071	chr12	dexseq_prepare_annotation2.py	exon	121014682	121014685	.	+	.	ENST00000325954+ENST00000545419+ENST00000542701+ENST00000535470+ENST00000413266+ENST00000538254__exon_number_071__gene_id_ENSG00000022840	RNF10	ENSG00000022840.70	1.16025341442536	14.7565661251984	5.36186293124285e-31	1.04310233311209e-28
ENSG00000032219.37	ENSG00000032219	ENSG00000032219_038	chr14	dexseq_prepare_annotation2.py	exon	58832742	58832786	.	+	.	ENST00000355431+ENST00000395168__exon_number_038__gene_id_ENSG00000032219	ARID4A	ENSG00000032219.37	-1.50431288212362	-14.1686375618368	5.45131958384344e-31	1.05903239831958e-28
ENSG00000176853.39	ENSG00000176853	ENSG00000176853_040	chr8	dexseq_prepare_annotation2.py	exon	124827014	124827692	.	+	.	ENST00000334705__exon_number_040__gene_id_ENSG00000176853	FAM91A1	ENSG00000176853.39	-1.00104374085072	-16.239822607769	5.81681075306587e-31	1.12846935379347e-28
ENSG00000068724.1	ENSG00000068724	ENSG00000068724_002	chr2	dexseq_prepare_annotation2.py	exon	47144323	47144416	.	+	.	ENST00000409245__exon_number_002__gene_id_ENSG00000068724	TTC7A	ENSG00000068724.1	-1.75522339738499	-17.3094939943738	5.92017779465295e-31	1.14693195156106e-28
ENSG00000067369.51	ENSG00000067369	ENSG00000067369_052	chr15	dexseq_prepare_annotation2.py	exon	43773093	43773220	.	-	.	ENST00000263801+ENST00000382039+ENST00000382044+ENST00000572085+ENST00000450115+ENST00000413546__exon_number_052__gene_id_ENSG00000067369	TP53BP1	ENSG00000067369.51	-1.01660576278509	-14.2253549174575	5.95650936999474e-31	1.15237447873861e-28
ENSG00000114812.19	ENSG00000114812	ENSG00000114812_020	chr3	dexseq_prepare_annotation2.py	exon	42568888	42568988	.	+	.	ENST00000436487+ENST00000450274+ENST00000543411+ENST00000439731+ENST00000473575+ENST00000446673+ENST00000443646+ENST00000433647+ENST00000325123__exon_number_020__gene_id_ENSG00000114812	VIPR1	ENSG00000114812.19	-1.94550818494126	-14.7363925088333	6.05686311866281e-31	1.17017089602619e-28
ENSG00000032219.41	ENSG00000032219	ENSG00000032219_042	chr14	dexseq_prepare_annotation2.py	exon	58838679	58838944	.	+	.	ENST00000355431+ENST00000348476+ENST00000431317+ENST00000395168__exon_number_042__gene_id_ENSG00000032219	ARID4A	ENSG00000032219.41	-1.60440099622848	-14.1506221746376	6.14925898471848e-31	1.18638289722413e-28
ENSG00000227028.18	ENSG00000227028	ENSG00000227028_019	chr2	dexseq_prepare_annotation2.py	exon	40342169	40342293	.	+	.	ENST00000593848+ENST00000598247+ENST00000435515__exon_number_019__gene_id_ENSG00000227028	SLC8A1-AS1	ENSG00000227028.18	0.772579993292916	14.3636149619675	6.50056720933601e-31	1.25243366171608e-28
ENSG00000137776.43	ENSG00000137776	ENSG00000137776_044	chr15	dexseq_prepare_annotation2.py	exon	59191810	59191903	.	-	.	ENST00000380516+ENST00000480144+ENST00000249736+ENST00000559880__exon_number_044__gene_id_ENSG00000137776	SLTM	ENSG00000137776.43	0.793416982944701	13.5898677494425	7.19651281121143e-31	1.38461104466052e-28
ENSG00000223501.4	ENSG00000223501	ENSG00000223501_005	chr6	dexseq_prepare_annotation2.py	exon	33219295	33219413	.	-	.	ENST00000493674+ENST00000495981+ENST00000478934+ENST00000436044+ENST00000482399+ENST00000445902__exon_number_005__gene_id_ENSG00000223501	VPS52	ENSG00000223501.4	-0.466438044022986	-14.19190028636	7.42940087720176e-31	1.42745528530027e-28
ENSG00000103343.ENSG00000103351.ENSG00000263212.ENSG00000262621.ENSG00000122390.66	ENSG00000103343+ENSG00000103351+ENSG00000263212+ENSG00000262621+ENSG00000122390	ENSG00000103343+ENSG00000103351+ENSG00000263212+ENSG00000262621+ENSG00000122390_067	chr16	dexseq_prepare_annotation2.py	exon	3533386	3533388	.	+	.	ENST00000573345+ENST00000407558+ENST00000571798+ENST00000573580+ENST00000575936+ENST00000575754+ENST00000610180+ENST00000570551+ENST00000575785+ENST00000573593+ENST00000360862+ENST00000608993+ENST00000574380+ENST00000424546+ENST00000608722+ENST00000414063+ENST00000572131+ENST00000572584+ENST00000572739+ENST00000575076+ENST00000572757__exon_number_067__gene_id_ENSG00000103343+ENSG00000103351+ENSG0…		ENSG00000103343.ENSG00000103351.ENSG00000263212.ENSG00000262621.ENSG00000122390.66	-0.937747353837851	-12.8423999893987	7.96977715456192e-31	1.52918049313354e-28
ENSG00000123213.26	ENSG00000123213	ENSG00000123213_027	chr5	dexseq_prepare_annotation2.py	exon	65114549	65114811	.	+	.	ENST00000515595__exon_number_027__gene_id_ENSG00000123213	NLN	ENSG00000123213.26	-1.2079454575543	-15.1518222041057	8.10908418377018e-31	1.55377828795186e-28
ENSG00000168393.15	ENSG00000168393	ENSG00000168393_016	chr2	dexseq_prepare_annotation2.py	exon	242626128	242626140	.	-	.	ENST00000464603+ENST00000400770+ENST00000305784+ENST00000493095+ENST00000432348__exon_number_016__gene_id_ENSG00000168393	DTYMK	ENSG00000168393.15	-0.851634342887247	-17.2312428445401	8.18827405948301e-31	1.56680551856387e-28
ENSG00000138744.ENSG00000198301.65	ENSG00000138744+ENSG00000198301	ENSG00000138744+ENSG00000198301_066	chr4	dexseq_prepare_annotation2.py	exon	76903086	76903190	.	-	.	ENST00000395710+ENST00000395711+ENST00000356260+ENST00000503411+ENST00000514710+ENST00000504975__exon_number_066__gene_id_ENSG00000138744+ENSG00000198301		ENSG00000138744.ENSG00000198301.65	2.22644434988454	13.852436121151	8.82713775177708e-31	1.68674302326478e-28
ENSG00000231870.2	ENSG00000231870	ENSG00000231870_003	chr17	dexseq_prepare_annotation2.py	exon	28895211	28895336	.	-	.	ENST00000420566__exon_number_003__gene_id_ENSG00000231870	KRT17P3	ENSG00000231870.2	1.63930418422425	24.386939225587	9.44626404823718e-31	1.80258688096477e-28
ENSG00000228203.8	ENSG00000228203	ENSG00000228203_009	chr2	dexseq_prepare_annotation2.py	exon	7057163	7057355	.	-	.	ENST00000424351+ENST00000437589+ENST00000418970+ENST00000439208__exon_number_009__gene_id_ENSG00000228203	RNF144A-AS1	ENSG00000228203.8	-2.20779705704198	-18.346643177348	1.00367751683316e-30	1.91266202543649e-28
ENSG00000068724	ENSG00000068724	ENSG00000068724_001	chr2	dexseq_prepare_annotation2.py	exon	47143296	47143716	.	+	.	ENST00000409245__exon_number_001__gene_id_ENSG00000068724	TTC7A	ENSG00000068724	-1.93552720720907	-17.1752541240384	1.03319649807775e-30	1.9662361927704e-28
ENSG00000091536.94	ENSG00000091536	ENSG00000091536_095	chr17	dexseq_prepare_annotation2.py	exon	18075471	18075520	.	+	.	ENST00000418233+ENST00000579848+ENST00000578575+ENST00000205890+ENST00000451725+ENST00000445289__exon_number_095__gene_id_ENSG00000091536	MYO15A	ENSG00000091536.94	1.15580906772081	13.0559631088149	1.05832678191141e-30	2.0113241660307e-28
ENSG00000212091.ENSG00000144061.25	ENSG00000212091+ENSG00000144061	ENSG00000212091+ENSG00000144061_026	chr2	dexseq_prepare_annotation2.py	exon	110920625	110920709	.	-	.	ENST00000355301+ENST00000496524+ENST00000393272+ENST00000417665+ENST00000445609+ENST00000461707+ENST00000316534__exon_number_026__gene_id_ENSG00000212091+ENSG00000144061		ENSG00000212091.ENSG00000144061.25	0.960696614826763	15.2406731650288	1.060756873102e-30	2.01320715909285e-28
ENSG00000159166.ENSG00000118194.3	ENSG00000159166+ENSG00000118194	ENSG00000159166+ENSG00000118194_004	chr1	dexseq_prepare_annotation2.py	exon	201328162	201328299	.	-	.	ENST00000360372+ENST00000421663+ENST00000367315+ENST00000476888+ENST00000367317+ENST00000367318+ENST00000458432+ENST00000460780+ENST00000367322+ENST00000236918+ENST00000491504+ENST00000367320+ENST00000509001__exon_number_004__gene_id_ENSG00000159166+ENSG00000118194		ENSG00000159166.ENSG00000118194.3	-2.64299814261297	-14.8533111878384	1.09133547369115e-30	2.06843562848982e-28
ENSG00000158321.18	ENSG00000158321	ENSG00000158321_019	chr7	dexseq_prepare_annotation2.py	exon	70229741	70229780	.	+	.	ENST00000406775+ENST00000416482+ENST00000342771__exon_number_019__gene_id_ENSG00000158321	AUTS2	ENSG00000158321.18	0.901591845184004	14.9604205842611	1.1645472753404e-30	2.20420906817643e-28
ENSG00000254706.ENSG00000198929.ENSG00000239887.7	ENSG00000254706+ENSG00000198929+ENSG00000239887	ENSG00000254706+ENSG00000198929+ENSG00000239887_008	chr1	dexseq_prepare_annotation2.py	exon	162302807	162302915	.	+	.	ENST00000361897+ENST00000530878+ENST00000430120__exon_number_008__gene_id_ENSG00000254706+ENSG00000198929+ENSG00000239887		ENSG00000254706.ENSG00000198929.ENSG00000239887.7	-2.76492427535603	-15.0831048137264	1.19198500840837e-30	2.2530932844746e-28
ENSG00000158286.25	ENSG00000158286	ENSG00000158286_026	chr1	dexseq_prepare_annotation2.py	exon	6271095	6271178	.	+	.	ENST00000377939+ENST00000496329+ENST00000463453+ENST00000492476__exon_number_026__gene_id_ENSG00000158286	RNF207	ENSG00000158286.25	1.92077814352503	14.6112954603095	1.290592979194e-30	2.43619018845831e-28
ENSG00000115421.9	ENSG00000115421	ENSG00000115421_010	chr2	dexseq_prepare_annotation2.py	exon	60997593	60997646	.	+	.	ENST00000496283+ENST00000238714+ENST00000453839+ENST00000414060__exon_number_010__gene_id_ENSG00000115421	PAPOLG	ENSG00000115421.9	0.93180097870458	14.9317682007219	1.37220488038113e-30	2.58675414613626e-28
ENSG00000012061.22	ENSG00000012061	ENSG00000012061_023	chr19	dexseq_prepare_annotation2.py	exon	45923641	45923685	.	-	.	ENST00000592083+ENST00000423698+ENST00000592023+ENST00000588300+ENST00000591636+ENST00000300853+ENST00000589381+ENST00000589214+ENST00000013807+ENST00000589165+ENST00000340192+ENST00000592905__exon_number_023__gene_id_ENSG00000012061	ERCC1	ENSG00000012061.22	-1.38121298901607	-15.1935117708962	1.37414596677116e-30	2.58692687889792e-28
ENSG00000174093.ENSG00000197681.55	ENSG00000174093+ENSG00000197681	ENSG00000174093+ENSG00000197681_056	chr17	dexseq_prepare_annotation2.py	exon	36421735	36421841	.	-	.	ENST00000518004+ENST00000400815__exon_number_056__gene_id_ENSG00000174093+ENSG00000197681		ENSG00000174093.ENSG00000197681.55	1.10497977703703	14.0956066708987	1.40367909747841e-30	2.63897330322302e-28
ENSG00000227028.6	ENSG00000227028	ENSG00000227028_007	chr2	dexseq_prepare_annotation2.py	exon	40292493	40292612	.	+	.	ENST00000597385+ENST00000599268__exon_number_007__gene_id_ENSG00000227028	SLC8A1-AS1	ENSG00000227028.6	-1.00868213613011	-14.2431268309738	1.41115889070279e-30	2.64947449445708e-28
ENSG00000112159.107	ENSG00000112159	ENSG00000112159_108	chr6	dexseq_prepare_annotation2.py	exon	90503819	90503926	.	-	.	ENST00000369393+ENST00000428876+ENST00000439638__exon_number_108__gene_id_ENSG00000112159	MDN1	ENSG00000112159.107	-0.475289958595741	-12.7695711794237	1.4875817542053e-30	2.78921578913495e-28
ENSG00000140943.3	ENSG00000140943	ENSG00000140943_004	chr16	dexseq_prepare_annotation2.py	exon	84089610	84089740	.	-	.	ENST00000343411+ENST00000570064+ENST00000562886+ENST00000562906__exon_number_004__gene_id_ENSG00000140943	MBTPS1	ENSG00000140943.3	1.164790916911	13.833376631491	1.49029909794884e-30	2.79057009806686e-28
ENSG00000112365.ENSG00000135596.20	ENSG00000112365+ENSG00000135596	ENSG00000112365+ENSG00000135596_021	chr6	dexseq_prepare_annotation2.py	exon	109769597	109769934	.	-	.	ENST00000465904__exon_number_021__gene_id_ENSG00000112365+ENSG00000135596		ENSG00000112365.ENSG00000135596.20	1.38325908663229	17.074155873669	1.57390309288197e-30	2.94317774220408e-28
ENSG00000005884.15	ENSG00000005884	ENSG00000005884_016	chr17	dexseq_prepare_annotation2.py	exon	48148237	48148294	.	+	.	ENST00000007722+ENST00000505306+ENST00000512553+ENST00000506401+ENST00000320031+ENST00000544892__exon_number_016__gene_id_ENSG00000005884	ITGA3	ENSG00000005884.15	1.24393993062297	15.8273340241836	1.58980162974288e-30	2.96893862430288e-28
ENSG00000133026.57	ENSG00000133026	ENSG00000133026_058	chr17	dexseq_prepare_annotation2.py	exon	8508212	8508300	.	-	.	ENST00000411957+ENST00000379980+ENST00000396239+ENST00000360416+ENST00000269243__exon_number_058__gene_id_ENSG00000133026	MYH10	ENSG00000133026.57	-0.599189102732075	-14.0752997270827	1.60530422684545e-30	2.99389238306676e-28
ENSG00000232732.5	ENSG00000232732	ENSG00000232732_006	chr2	dexseq_prepare_annotation2.py	exon	200743265	200743423	.	-	.	ENST00000600604+ENST00000599089+ENST00000593806+ENST00000593735__exon_number_006__gene_id_ENSG00000232732	AC073043.1	ENSG00000232732.5	-1.0664659956994	-13.7653102657849	1.62379411367082e-30	3.02434356391086e-28
ENSG00000079785.24	ENSG00000079785	ENSG00000079785_025	chr2	dexseq_prepare_annotation2.py	exon	15761241	15761511	.	+	.	ENST00000459706__exon_number_025__gene_id_ENSG00000079785	DDX1	ENSG00000079785.24	-0.939767448706786	-15.3078439023797	1.63205668705096e-30	3.03569054655922e-28
ENSG00000164924.21	ENSG00000164924	ENSG00000164924_022	chr8	dexseq_prepare_annotation2.py	exon	101937144	101937149	.	-	.	ENST00000353245+ENST00000419477+ENST00000395958+ENST00000395948+ENST00000457309+ENST00000395956+ENST00000517727+ENST00000521309+ENST00000518736+ENST00000522819+ENST00000523848+ENST00000480304+ENST00000395957+ENST00000521607+ENST00000522542+ENST00000395953+ENST00000395951__exon_number_022__gene_id_ENSG00000164924	YWHAZ	ENSG00000164924.21	1.36648850781886	14.1409853501066	1.67136696855276e-30	3.10468067365627e-28
ENSG00000260565.4	ENSG00000260565	ENSG00000260565_005	chr16	dexseq_prepare_annotation2.py	exon	2713083	2713084	.	-	.	ENST00000568395+ENST00000569465+ENST00000562807__exon_number_005__gene_id_ENSG00000260565	ERVK13-1	ENSG00000260565.4	1.8255406739413	18.2011154797468	1.6961605692839e-30	3.14655782000777e-28
ENSG00000013441.4	ENSG00000013441	ENSG00000013441_005	chr2	dexseq_prepare_annotation2.py	exon	201717805	201717820	.	-	.	ENST00000321356+ENST00000473565+ENST00000461981+ENST00000472679+ENST00000432425+ENST00000464454__exon_number_005__gene_id_ENSG00000013441	CLK1	ENSG00000013441.4	1.00695333687892	15.0130673899196	1.76601233634666e-30	3.27180100061575e-28
ENSG00000185298.19	ENSG00000185298	ENSG00000185298_020	chr17	dexseq_prepare_annotation2.py	exon	79639996	79640929	.	+	.	ENST00000329214+ENST00000575223__exon_number_020__gene_id_ENSG00000185298	CCDC137	ENSG00000185298.19	-1.76025627863377	-20.6663956564151	1.79102208981124e-30	3.31374622767656e-28
ENSG00000140983.35	ENSG00000140983	ENSG00000140983_036	chr16	dexseq_prepare_annotation2.py	exon	720456	720507	.	+	.	ENST00000563776+ENST00000567017+ENST00000566214+ENST00000315082+ENST00000562333+ENST00000566965+ENST00000569675+ENST00000568950+ENST00000568636+ENST00000602564+ENST00000570280+ENST00000570092+ENST00000569943+ENST00000569358+ENST00000563637+ENST00000561929+ENST00000562598+ENST00000561983+ENST00000562708+ENST00000563134__exon_number_036__gene_id_ENSG00000140983	RHOT2	ENSG00000140983.35	-1.09901623660915	-12.9898028917892	1.81260055479751e-30	3.3479420428757e-28
ENSG00000141646.ENSG00000267699.ENSG00000141642.31	ENSG00000141646+ENSG00000267699+ENSG00000141642	ENSG00000141646+ENSG00000267699+ENSG00000141642_032	chr18	dexseq_prepare_annotation2.py	exon	48575665	48575694	.	+	.	ENST00000590722+ENST00000342988+ENST00000592186+ENST00000588745+ENST00000398417+ENST00000591914+ENST00000589706+ENST00000452201+ENST00000592911__exon_number_032__gene_id_ENSG00000141646+ENSG00000267699+ENSG00000141642		ENSG00000141646.ENSG00000267699.ENSG00000141642.31	1.20778218378275	14.5550384241599	1.81429138051816e-30	3.3479420428757e-28
ENSG00000183305.15	ENSG00000183305	ENSG00000183305_016	chrX	dexseq_prepare_annotation2.py	exon	151884446	151884551	.	+	.	ENST00000497578+ENST00000458057+ENST00000409560+ENST00000423993+ENST00000447530+ENST00000331220+ENST00000467743+ENST00000492402+ENST00000422085__exon_number_016__gene_id_ENSG00000183305	MAGEA2B	ENSG00000183305.15	1.04990895310711	17.7481058851845	1.8565776132161e-30	3.42145973186565e-28
ENSG00000131018.137	ENSG00000131018	ENSG00000131018_138	chr6	dexseq_prepare_annotation2.py	exon	152688518	152690106	.	-	.	ENST00000471834__exon_number_138__gene_id_ENSG00000131018	SYNE1	ENSG00000131018.137	-4.05193637920951	-12.2462322628073	1.96447435553292e-30	3.61553750631799e-28
ENSG00000066739.48	ENSG00000066739	ENSG00000066739_049	chr14	dexseq_prepare_annotation2.py	exon	96800742	96800838	.	-	.	ENST00000359933__exon_number_049__gene_id_ENSG00000066739	ATG2B	ENSG00000066739.48	-2.1121216188002	-15.4194942319296	2.07533435586041e-30	3.81455181374473e-28
ENSG00000175224.73	ENSG00000175224	ENSG00000175224_074	chr11	dexseq_prepare_annotation2.py	exon	46690433	46690440	.	+	.	ENST00000529395+ENST00000312040+ENST00000533316+ENST00000528494+ENST00000524625+ENST00000451945+ENST00000434074+ENST00000526508+ENST00000530500+ENST00000529655+ENST00000525009+ENST00000359513__exon_number_074__gene_id_ENSG00000175224	ATG13	ENSG00000175224.73	-1.91360204776913	-13.7839429164265	2.09851566704527e-30	3.85209814866085e-28
ENSG00000263072.23	ENSG00000263072	ENSG00000263072_024	chr16	dexseq_prepare_annotation2.py	exon	3182947	3183195	.	-	.	ENST00000571449__exon_number_024__gene_id_ENSG00000263072	RP11-473M20.14	ENSG00000263072.23	0.862805620722571	14.7401647278881	2.11358283156092e-30	3.87081722019273e-28
ENSG00000228107.ENSG00000159259.ENSG00000159256.13	ENSG00000228107+ENSG00000159259+ENSG00000159256	ENSG00000228107+ENSG00000159259+ENSG00000159256_014	chr21	dexseq_prepare_annotation2.py	exon	37721609	37721706	.	+	.	ENST00000487909+ENST00000485299+ENST00000400485__exon_number_014__gene_id_ENSG00000228107+ENSG00000159259+ENSG00000159256		ENSG00000228107.ENSG00000159259.ENSG00000159256.13	0.999434609630295	13.727583123616	2.11424797585505e-30	3.87081722019273e-28
ENSG00000079215.25	ENSG00000079215	ENSG00000079215_026	chr5	dexseq_prepare_annotation2.py	exon	36671336	36671336	.	+	.	ENST00000509272__exon_number_026__gene_id_ENSG00000079215	SLC1A3	ENSG00000079215.25	-3.32221625958859	-15.2494381316453	2.23360235043664e-30	4.08398861133757e-28
ENSG00000143226.ENSG00000244682.ENSG00000273112.ENSG00000072694.55	ENSG00000143226+ENSG00000244682+ENSG00000273112+ENSG00000072694	ENSG00000143226+ENSG00000244682+ENSG00000273112+ENSG00000072694_056	chr1	dexseq_prepare_annotation2.py	exon	161559871	161560008	.	+	.	ENST00000465075__exon_number_056__gene_id_ENSG00000143226+ENSG00000244682+ENSG00000273112+ENSG00000072694		ENSG00000143226.ENSG00000244682.ENSG00000273112.ENSG00000072694.55	1.61794101193076	13.6161182015004	2.24479177301154e-30	4.0990894157962e-28
ENSG00000141646.ENSG00000267699.ENSG00000141642.25	ENSG00000141646+ENSG00000267699+ENSG00000141642	ENSG00000141646+ENSG00000267699+ENSG00000141642_026	chr18	dexseq_prepare_annotation2.py	exon	48573549	48573665	.	+	.	ENST00000590722+ENST00000342988+ENST00000590061+ENST00000588745+ENST00000398417+ENST00000591914+ENST00000588860+ENST00000589706+ENST00000452201+ENST00000589076+ENST00000589941+ENST00000592186__exon_number_026__gene_id_ENSG00000141646+ENSG00000267699+ENSG00000141642		ENSG00000141646.ENSG00000267699.ENSG00000141642.25	1.13314277993173	14.5170278782217	2.28406011905283e-30	4.16535735531309e-28
ENSG00000159023	ENSG00000159023	ENSG00000159023_001	chr1	dexseq_prepare_annotation2.py	exon	29213603	29213632	.	+	.	ENST00000356093+ENST00000343067+ENST00000398863__exon_number_001__gene_id_ENSG00000159023	EPB41	ENSG00000159023	2.10076189880103	16.1751937236042	2.28952893802546e-30	4.16989401310301e-28
ENSG00000111011.33	ENSG00000111011	ENSG00000111011_034	chr12	dexseq_prepare_annotation2.py	exon	123003599	123003989	.	-	.	ENST00000527796__exon_number_034__gene_id_ENSG00000111011	RSRC2	ENSG00000111011.33	1.64901129397689	14.0828293593819	2.44290182771474e-30	4.4383275489392e-28
ENSG00000175575.42	ENSG00000175575	ENSG00000175575_043	chr11	dexseq_prepare_annotation2.py	exon	73638774	73638779	.	+	.	ENST00000544552+ENST00000310571__exon_number_043__gene_id_ENSG00000175575	PAAF1	ENSG00000175575.42	1.57870119344928	13.7619743261596	2.4432616355197e-30	4.4383275489392e-28
ENSG00000265759.ENSG00000132026.ENSG00000095066.26	ENSG00000265759+ENSG00000132026+ENSG00000095066	ENSG00000265759+ENSG00000132026+ENSG00000095066_027	chr19	dexseq_prepare_annotation2.py	exon	12877055	12877337	.	-	.	ENST00000591839+ENST00000592259__exon_number_027__gene_id_ENSG00000265759+ENSG00000132026+ENSG00000095066		ENSG00000265759.ENSG00000132026.ENSG00000095066.26	-0.845943691750698	-12.5976280935857	2.56874227570672e-30	4.66021823365082e-28
ENSG00000111077.42	ENSG00000111077	ENSG00000111077_043	chr12	dexseq_prepare_annotation2.py	exon	53453503	53453532	.	+	.	ENST00000379902+ENST00000546602+ENST00000314276+ENST00000314250+ENST00000549311+ENST00000549700+ENST00000552570__exon_number_043__gene_id_ENSG00000111077	TENC1	ENSG00000111077.42	1.15845342534456	15.9289099333654	2.59522266134635e-30	4.70216022999769e-28
ENSG00000140983.32	ENSG00000140983	ENSG00000140983_033	chr16	dexseq_prepare_annotation2.py	exon	720249	720265	.	+	.	ENST00000567017+ENST00000566214+ENST00000315082+ENST00000566965+ENST00000561929+ENST00000568950+ENST00000602564+ENST00000570280+ENST00000570092+ENST00000569943+ENST00000563637+ENST00000562598+ENST00000562708+ENST00000563134__exon_number_033__gene_id_ENSG00000140983	RHOT2	ENSG00000140983.32	-1.05334991190974	-12.9437078296511	2.63602599995215e-30	4.76991121272067e-28
ENSG00000123384.15	ENSG00000123384	ENSG00000123384_016	chr12	dexseq_prepare_annotation2.py	exon	57550560	57550703	.	+	.	ENST00000243077__exon_number_016__gene_id_ENSG00000123384	LRP1	ENSG00000123384.15	-1.19194972743923	-14.0695316032651	2.66443353395661e-30	4.81508579537701e-28
ENSG00000113594.7	ENSG00000113594	ENSG00000113594_008	chr5	dexseq_prepare_annotation2.py	exon	38489180	38489347	.	-	.	ENST00000506003+ENST00000453190+ENST00000508477+ENST00000263409__exon_number_008__gene_id_ENSG00000113594	LIFR	ENSG00000113594.7	-1.09302219090672	-16.3764113978953	2.76003819414208e-30	4.98142377297579e-28
ENSG00000091536.96	ENSG00000091536	ENSG00000091536_097	chr17	dexseq_prepare_annotation2.py	exon	18075605	18075730	.	+	.	ENST00000433411+ENST00000445289__exon_number_097__gene_id_ENSG00000091536	MYO15A	ENSG00000091536.96	1.47757562084894	12.934751157175	2.83490001084323e-30	5.10994380176156e-28
ENSG00000131018.71	ENSG00000131018	ENSG00000131018_072	chr6	dexseq_prepare_annotation2.py	exon	152589191	152589300	.	-	.	ENST00000409694+ENST00000448038+ENST00000341594+ENST00000356820+ENST00000265368+ENST00000545694+ENST00000367255+ENST00000367256+ENST00000423061__exon_number_072__gene_id_ENSG00000131018	SYNE1	ENSG00000131018.71	1.11501272251898	12.1949276430149	3.20334290783401e-30	5.76663564006798e-28
ENSG00000013573.9	ENSG00000013573	ENSG00000013573_010	chr12	dexseq_prepare_annotation2.py	exon	31226832	31226835	.	+	.	ENST00000407793+ENST00000542838+ENST00000350437+ENST00000545668+ENST00000539049+ENST00000536265+ENST00000228264+ENST00000415475+ENST00000435753+ENST00000540935+ENST00000251758+ENST00000542129+ENST00000438391__exon_number_010__gene_id_ENSG00000013573	DDX11	ENSG00000013573.9	-1.14054543953704	-13.9013310851293	3.26034663975381e-30	5.86170933464735e-28
ENSG00000225210.ENSG00000257227.10	ENSG00000225210+ENSG00000257227	ENSG00000225210+ENSG00000257227_011	chr14	dexseq_prepare_annotation2.py	exon	19653625	19653772	.	+	.	ENST00000549484+ENST00000418499+ENST00000441500+ENST00000551881__exon_number_011__gene_id_ENSG00000225210+ENSG00000257227		ENSG00000225210.ENSG00000257227.10	-2.14247131241959	-16.590866715677	3.46715690902324e-30	6.22552724839057e-28
ENSG00000131018.67	ENSG00000131018	ENSG00000131018_068	chr6	dexseq_prepare_annotation2.py	exon	152576726	152576760	.	-	.	ENST00000409694+ENST00000448038+ENST00000356820+ENST00000341594+ENST00000265368+ENST00000367255+ENST00000367256+ENST00000423061__exon_number_068__gene_id_ENSG00000131018	SYNE1	ENSG00000131018.67	1.2246276371107	12.177341729884	3.78689862297461e-30	6.79092878062273e-28
ENSG00000271793.ENSG00000135317.ENSG00000135316.12	ENSG00000271793+ENSG00000135317+ENSG00000135316	ENSG00000271793+ENSG00000135317+ENSG00000135316_013	chr6	dexseq_prepare_annotation2.py	exon	86223518	86223574	.	-	.	ENST00000513865+ENST00000346348+ENST00000508658+ENST00000418862+ENST00000503491+ENST00000505648+ENST00000369627+ENST00000515216+ENST00000314673+ENST00000508980__exon_number_013__gene_id_ENSG00000271793+ENSG00000135317+ENSG00000135316		ENSG00000271793.ENSG00000135317.ENSG00000135316.12	-2.51099079106944	-13.2472832068335	3.86672845832613e-30	6.92520669793045e-28
ENSG00000204248.72	ENSG00000204248	ENSG00000204248_073	chr6	dexseq_prepare_annotation2.py	exon	33160245	33160245	.	-	.	ENST00000395197+ENST00000374713+ENST00000374712+ENST00000374714+ENST00000374708+ENST00000341947+ENST00000357486+ENST00000361917__exon_number_073__gene_id_ENSG00000204248	COL11A2	ENSG00000204248.72	1.13963219549096	17.5460613637565	4.01959281484311e-30	7.18977678997672e-28
ENSG00000186469.32	ENSG00000186469	ENSG00000186469_033	chr14	dexseq_prepare_annotation2.py	exon	52433622	52433758	.	+	.	ENST00000556752+ENST00000555472+ENST00000554840+ENST00000553299+ENST00000335281+ENST00000556766__exon_number_033__gene_id_ENSG00000186469	GNG2	ENSG00000186469.32	-2.78290162326396	-16.8475355936024	4.06234087375399e-30	7.25695951106436e-28
ENSG00000136235	ENSG00000136235	ENSG00000136235_001	chr7	dexseq_prepare_annotation2.py	exon	23275586	23275626	.	+	.	ENST00000465673__exon_number_001__gene_id_ENSG00000136235	GPNMB	ENSG00000136235	-1.840480439902	-16.5417422529502	4.29684979403751e-30	7.66609521608415e-28
ENSG00000166747.64	ENSG00000166747	ENSG00000166747_065	chr16	dexseq_prepare_annotation2.py	exon	71842575	71842580	.	-	.	ENST00000567583+ENST00000569748+ENST00000433195+ENST00000565412+ENST00000569975+ENST00000563104+ENST00000568327+ENST00000570017__exon_number_065__gene_id_ENSG00000166747	AP1G1	ENSG00000166747.64	2.43453414121041	13.7324345511913	4.44420959855088e-30	7.91890213499751e-28
ENSG00000159023.9	ENSG00000159023	ENSG00000159023_010	chr1	dexseq_prepare_annotation2.py	exon	29319842	29319968	.	+	.	ENST00000398863+ENST00000347529+ENST00000373800+ENST00000356093+ENST00000482464+ENST00000373798+ENST00000349460+ENST00000343067+ENST00000373797__exon_number_010__gene_id_ENSG00000159023	EPB41	ENSG00000159023.9	1.90126934975428	16.0308827507272	4.50056570348425e-30	8.00911740171577e-28
ENSG00000172890.21	ENSG00000172890	ENSG00000172890_022	chr11	dexseq_prepare_annotation2.py	exon	71183495	71183537	.	+	.	ENST00000319023+ENST00000529120+ENST00000533769+ENST00000528509+ENST00000525200__exon_number_022__gene_id_ENSG00000172890	NADSYN1	ENSG00000172890.21	1.75182011192202	13.3378176890665	4.63213359217835e-30	8.23277873196883e-28
ENSG00000188897.47	ENSG00000188897	ENSG00000188897_048	chr16	dexseq_prepare_annotation2.py	exon	11540406	11540492	.	-	.	ENST00000344649+ENST00000598234+ENST00000595170__exon_number_048__gene_id_ENSG00000188897	CTD-3088G3.8	ENSG00000188897.47	0.75244814986353	14.8400578567047	4.67322662317565e-30	8.29527378066871e-28
ENSG00000164733.60	ENSG00000164733	ENSG00000164733_061	chr8	dexseq_prepare_annotation2.py	exon	11722973	11723093	.	-	.	ENST00000532392__exon_number_061__gene_id_ENSG00000164733	CTSB	ENSG00000164733.60	-1.40245401515653	-17.1392719200323	4.69019523038733e-30	8.31484230482165e-28
ENSG00000021300.39	ENSG00000021300	ENSG00000021300_040	chr11	dexseq_prepare_annotation2.py	exon	73372511	73372541	.	+	.	ENST00000545106+ENST00000398494+ENST00000426191+ENST00000354190+ENST00000227214+ENST00000540431+ENST00000535129+ENST00000543085+ENST00000541597+ENST00000398492+ENST00000543524__exon_number_040__gene_id_ENSG00000021300	PLEKHB1	ENSG00000021300.39	-1.7827795012524	-15.8049869537701	4.72587326039988e-30	8.36748762403081e-28
ENSG00000213398.ENSG00000124067.ENSG00000267660.56	ENSG00000213398+ENSG00000124067+ENSG00000267660	ENSG00000213398+ENSG00000124067+ENSG00000267660_057	chr16	dexseq_prepare_annotation2.py	exon	67983703	67983809	.	-	.	ENST00000576616+ENST00000537830+ENST00000338335+ENST00000422611+ENST00000576513+ENST00000574665+ENST00000572037+ENST00000570802+ENST00000573023+ENST00000541864+ENST00000316341__exon_number_057__gene_id_ENSG00000213398+ENSG00000124067+ENSG00000267660		ENSG00000213398.ENSG00000124067.ENSG00000267660.56	-1.8205335895006	-15.4137733817325	5.09238738398998e-30	9.00502762750441e-28
ENSG00000141646.ENSG00000267699.ENSG00000141642.51	ENSG00000141646+ENSG00000267699+ENSG00000141642	ENSG00000141646+ENSG00000267699+ENSG00000141642_052	chr18	dexseq_prepare_annotation2.py	exon	48603621	48603621	.	+	.	ENST00000586253__exon_number_052__gene_id_ENSG00000141646+ENSG00000267699+ENSG00000141642		ENSG00000141646.ENSG00000267699.ENSG00000141642.51	-1.77617313278423	-14.3646718796267	5.75437891157265e-30	1.01627998769725e-27
ENSG00000133318.10	ENSG00000133318	ENSG00000133318_011	chr11	dexseq_prepare_annotation2.py	exon	63481443	63481638	.	+	.	ENST00000338850+ENST00000538995__exon_number_011__gene_id_ENSG00000133318	RTN3	ENSG00000133318.10	-2.41222015116434	-15.0728667562431	5.78023365885048e-30	1.01955886889245e-27
ENSG00000067369.48	ENSG00000067369	ENSG00000067369_049	chr15	dexseq_prepare_annotation2.py	exon	43769791	43769957	.	-	.	ENST00000263801+ENST00000382039+ENST00000382044+ENST00000572085+ENST00000450115+ENST00000413546__exon_number_049__gene_id_ENSG00000067369	TP53BP1	ENSG00000067369.48	-1.34247014606823	-13.8788047850414	5.88695893913726e-30	1.03707604737006e-27
ENSG00000197614.2	ENSG00000197614	ENSG00000197614_003	chr12	dexseq_prepare_annotation2.py	exon	8798552	8799085	.	-	.	ENST00000359478__exon_number_003__gene_id_ENSG00000197614	MFAP5	ENSG00000197614.2	-3.28902491069847	-15.5428914631828	6.55410951135748e-30	1.15315228666809e-27
ENSG00000141480.55	ENSG00000141480	ENSG00000141480_056	chr17	dexseq_prepare_annotation2.py	exon	4624778	4624791	.	+	.	ENST00000575877+ENST00000412477+ENST00000346341__exon_number_056__gene_id_ENSG00000141480	ARRB2	ENSG00000141480.55	0.674222620143577	13.9312351212454	6.57429996150147e-30	1.15525151647615e-27
ENSG00000141646.ENSG00000267699.ENSG00000141642.21	ENSG00000141646+ENSG00000267699+ENSG00000141642	ENSG00000141646+ENSG00000267699+ENSG00000141642_022	chr18	dexseq_prepare_annotation2.py	exon	48573290	48573357	.	+	.	ENST00000590722+ENST00000342988+ENST00000398417+ENST00000591914+ENST00000588860+ENST00000452201+ENST00000588256+ENST00000589076+ENST00000589941__exon_number_022__gene_id_ENSG00000141646+ENSG00000267699+ENSG00000141642		ENSG00000141646.ENSG00000267699.ENSG00000141642.21	1.1863399713222	14.3378004722615	6.77408157261942e-30	1.18788656530948e-27
ENSG00000067601.1	ENSG00000067601	ENSG00000067601_002	chr7	dexseq_prepare_annotation2.py	exon	66757450	66757536	.	-	.	ENST00000275546__exon_number_002__gene_id_ENSG00000067601	PMS2P4	ENSG00000067601.1	-1.08918788299286	-18.8269266675112	6.77700431897738e-30	1.18788656530948e-27
ENSG00000169045.41	ENSG00000169045	ENSG00000169045_042	chr5	dexseq_prepare_annotation2.py	exon	179045145	179045145	.	-	.	ENST00000520415__exon_number_042__gene_id_ENSG00000169045	HNRNPH1	ENSG00000169045.41	-1.87500239112913	-12.9532607706192	6.8171195882416e-30	1.19342253117058e-27
ENSG00000128973.ENSG00000260007.ENSG00000129007.29	ENSG00000128973+ENSG00000260007+ENSG00000129007	ENSG00000128973+ENSG00000260007+ENSG00000129007_030	chr15	dexseq_prepare_annotation2.py	exon	68505595	68506627	.	-	.	ENST00000564846__exon_number_030__gene_id_ENSG00000128973+ENSG00000260007+ENSG00000129007		ENSG00000128973.ENSG00000260007.ENSG00000129007.29	1.28690470019901	14.9009758818512	6.87968098725903e-30	1.20286922261607e-27
ENSG00000169344	ENSG00000169344	ENSG00000169344_001	chr16	dexseq_prepare_annotation2.py	exon	20344374	20344390	.	-	.	ENST00000396134+ENST00000302509+ENST00000424589+ENST00000396142+ENST00000396138__exon_number_001__gene_id_ENSG00000169344	UMOD	ENSG00000169344	-2.18418885711408	-17.4013128170834	7.01256702462288e-30	1.22457279971177e-27
ENSG00000145362.94	ENSG00000145362	ENSG00000145362_095	chr4	dexseq_prepare_annotation2.py	exon	114304889	114304891	.	+	.	ENST00000357077+ENST00000506722+ENST00000505342__exon_number_095__gene_id_ENSG00000145362	ANK2	ENSG00000145362.94	0.974822998586705	13.2015019220139	7.18083685773783e-30	1.25239346069337e-27
ENSG00000048740.17	ENSG00000048740	ENSG00000048740_018	chr10	dexseq_prepare_annotation2.py	exon	11356102	11356221	.	+	.	ENST00000542579+ENST00000609870+ENST00000417956+ENST00000399850+ENST00000608830+ENST00000379261+ENST00000537122+ENST00000315874+ENST00000450189+ENST00000354897+ENST00000427450+ENST00000609692+ENST00000416382+ENST00000354440__exon_number_018__gene_id_ENSG00000048740	CELF2	ENSG00000048740.17	-2.15624499741588	-17.7857287319594	7.6920008943788e-30	1.33987375479606e-27
ENSG00000123384.11	ENSG00000123384	ENSG00000123384_012	chr12	dexseq_prepare_annotation2.py	exon	57547991	57548153	.	+	.	ENST00000554174+ENST00000243077__exon_number_012__gene_id_ENSG00000123384	LRP1	ENSG00000123384.11	-1.15037816956493	-13.90610280076	7.74754968690353e-30	1.34787128414879e-27
ENSG00000119760.2	ENSG00000119760	ENSG00000119760_003	chr2	dexseq_prepare_annotation2.py	exon	27875930	27875936	.	-	.	ENST00000406540+ENST00000337768+ENST00000405491__exon_number_003__gene_id_ENSG00000119760	SUPT7L	ENSG00000119760.2	-1.26319910689131	-20.1240018952769	8.14103072448908e-30	1.41456729514026e-27
ENSG00000118515.4	ENSG00000118515	ENSG00000118515_005	chr6	dexseq_prepare_annotation2.py	exon	134490422	134490490	.	-	.	ENST00000367855+ENST00000474427+ENST00000237305+ENST00000367858+ENST00000477460+ENST00000413996__exon_number_005__gene_id_ENSG00000118515	SGK1	ENSG00000118515.4	-0.971359200775065	-13.1665945769061	9.32702913025722e-30	1.61863300197857e-27
ENSG00000165124.25	ENSG00000165124	ENSG00000165124_026	chr9	dexseq_prepare_annotation2.py	exon	113205825	113206000	.	-	.	ENST00000401783+ENST00000302728+ENST00000467821+ENST00000374469__exon_number_026__gene_id_ENSG00000165124	SVEP1	ENSG00000165124.25	1.46480798699787	13.877501157882	9.33975382192538e-30	1.61883279534301e-27
ENSG00000138744.ENSG00000198301.67	ENSG00000138744+ENSG00000198301	ENSG00000138744+ENSG00000198301_068	chr4	dexseq_prepare_annotation2.py	exon	76911905	76912084	.	-	.	ENST00000395710+ENST00000395711+ENST00000356260+ENST00000503411+ENST00000514710+ENST00000504975__exon_number_068__gene_id_ENSG00000138744+ENSG00000198301		ENSG00000138744.ENSG00000198301.67	1.96878208641372	13.5075929727709	9.85128185466502e-30	1.70538124928375e-27
ENSG00000182986.20	ENSG00000182986	ENSG00000182986_021	chr19	dexseq_prepare_annotation2.py	exon	53393562	53393581	.	-	.	ENST00000593618+ENST00000597111+ENST00000597909+ENST00000597091+ENST00000595635+ENST00000597265+ENST00000594741+ENST00000601334+ENST00000597856+ENST00000391781__exon_number_021__gene_id_ENSG00000182986	ZNF320	ENSG00000182986.20	-3.75032220373566	-16.6353868468156	9.92766784437138e-30	1.71648027160871e-27
ENSG00000060237.6	ENSG00000060237	ENSG00000060237_007	chr12	dexseq_prepare_annotation2.py	exon	936429	936667	.	+	.	ENST00000447667__exon_number_007__gene_id_ENSG00000060237	WNK1	ENSG00000060237.6	-1.50509224200731	-15.4542515306038	1.02110242227762e-29	1.76329260884052e-27
ENSG00000185386.1	ENSG00000185386	ENSG00000185386_002	chr22	dexseq_prepare_annotation2.py	exon	50702144	50702167	.	-	.	ENST00000330651+ENST00000395764__exon_number_002__gene_id_ENSG00000185386	MAPK11	ENSG00000185386.1	0.821466225643893	15.2760381451651	1.03334009620892e-29	1.78172922483145e-27
ENSG00000003987.8	ENSG00000003987	ENSG00000003987_009	chr8	dexseq_prepare_annotation2.py	exon	17166786	17166835	.	-	.	ENST00000180173+ENST00000519763+ENST00000521857__exon_number_009__gene_id_ENSG00000003987	MTMR7	ENSG00000003987.8	1.69500583028101	20.9023778788844	1.03432645616667e-29	1.78172922483145e-27
ENSG00000123384.2	ENSG00000123384	ENSG00000123384_003	chr12	dexseq_prepare_annotation2.py	exon	57522499	57522691	.	+	.	ENST00000553277+ENST00000243077+ENST00000338962__exon_number_003__gene_id_ENSG00000123384	LRP1	ENSG00000123384.2	-1.3230005717714	-13.8609785834972	1.04047546237827e-29	1.79011691636114e-27
ENSG00000123104.52	ENSG00000123104	ENSG00000123104_053	chr12	dexseq_prepare_annotation2.py	exon	26812046	26812218	.	-	.	ENST00000381340__exon_number_053__gene_id_ENSG00000123104	ITPR2	ENSG00000123104.52	0.780826525063828	13.7892718343522	1.06462992321726e-29	1.82942396203949e-27
ENSG00000136044	ENSG00000136044	ENSG00000136044_001	chr12	dexseq_prepare_annotation2.py	exon	105567074	105567074	.	-	.	ENST00000258530__exon_number_001__gene_id_ENSG00000136044	APPL2	ENSG00000136044	1.38007179379461	13.7170747670026	1.11984135124813e-29	1.92193630682003e-27
ENSG00000110075.51	ENSG00000110075	ENSG00000110075_052	chr11	dexseq_prepare_annotation2.py	exon	68355413	68355445	.	+	.	ENST00000529710+ENST00000524845+ENST00000524904+ENST00000393800+ENST00000393801+ENST00000534534+ENST00000527403+ENST00000265636+ENST00000526307+ENST00000393799+ENST00000525421+ENST00000534190__exon_number_052__gene_id_ENSG00000110075	PPP6R3	ENSG00000110075.51	-2.0094614881841	-13.7158777930768	1.12885665004585e-29	1.93503460692602e-27
ENSG00000166387.28	ENSG00000166387	ENSG00000166387_029	chr11	dexseq_prepare_annotation2.py	exon	7631548	7631653	.	+	.	ENST00000528883+ENST00000532926+ENST00000530189+ENST00000529575+ENST00000533792+ENST00000299492+ENST00000525597+ENST00000530181__exon_number_029__gene_id_ENSG00000166387	PPFIBP2	ENSG00000166387.28	-1.36566793163322	-12.6746949405545	1.15713062116176e-29	1.98107277399023e-27
ENSG00000104490.49	ENSG00000104490	ENSG00000104490_050	chr8	dexseq_prepare_annotation2.py	exon	102899369	102899455	.	-	.	ENST00000518661+ENST00000311028+ENST00000521964+ENST00000522078__exon_number_050__gene_id_ENSG00000104490	NCALD	ENSG00000104490.49	-1.65612953709954	-13.0002183630343	1.17962898594747e-29	2.01712230329342e-27
ENSG00000167380.32	ENSG00000167380	ENSG00000167380_033	chr19	dexseq_prepare_annotation2.py	exon	44677345	44677387	.	+	.	ENST00000588795+ENST00000588883__exon_number_033__gene_id_ENSG00000167380	ZNF226	ENSG00000167380.32	1.79567853902422	13.9034686429011	1.25935109305375e-29	2.15081482467513e-27
ENSG00000114735.18	ENSG00000114735	ENSG00000114735_019	chr3	dexseq_prepare_annotation2.py	exon	50614940	50615004	.	+	.	ENST00000434410+ENST00000443894+ENST00000448997+ENST00000232854+ENST00000482974+ENST00000455834__exon_number_019__gene_id_ENSG00000114735	HEMK1	ENSG00000114735.18	1.63892807651329	14.4274548063298	1.32088556733288e-29	2.25315693574009e-27
ENSG00000163138.68	ENSG00000163138	ENSG00000163138_069	chr4	dexseq_prepare_annotation2.py	exon	20729945	20729980	.	+	.	ENST00000360916__exon_number_069__gene_id_ENSG00000163138	PACRGL	ENSG00000163138.68	-1.73727571145793	-14.2194454624824	1.39052253226775e-29	2.36905407065714e-27
ENSG00000005884.26	ENSG00000005884	ENSG00000005884_027	chr17	dexseq_prepare_annotation2.py	exon	48152823	48152823	.	+	.	ENST00000007722+ENST00000505306+ENST00000506401+ENST00000320031+ENST00000544892+ENST00000510809__exon_number_027__gene_id_ENSG00000005884	ITGA3	ENSG00000005884.26	-3.26792101371223	-15.3891045841462	1.41529206634124e-29	2.4083208975606e-27
ENSG00000131018.87	ENSG00000131018	ENSG00000131018_088	chr6	dexseq_prepare_annotation2.py	exon	152623199	152623258	.	-	.	ENST00000489156+ENST00000537033+ENST00000540663__exon_number_088__gene_id_ENSG00000131018	SYNE1	ENSG00000131018.87	1.27807062438854	12.033928097416	1.47526336340834e-29	2.50732032754242e-27
ENSG00000257207.ENSG00000184115.ENSG00000256671.ENSG00000230596.ENSG00000273471.40	ENSG00000257207+ENSG00000184115+ENSG00000256671+ENSG00000230596+ENSG00000273471	ENSG00000257207+ENSG00000184115+ENSG00000256671+ENSG00000230596+ENSG00000273471_041	chr2	dexseq_prepare_annotation2.py	exon	111230174	111230393	.	-	.	ENST00000413601+ENST00000447537+ENST00000603767+ENST00000480598__exon_number_041__gene_id_ENSG00000257207+ENSG00000184115+ENSG00000256671+ENSG00000230596+ENSG00000273471		ENSG00000257207.ENSG00000184115.ENSG00000256671.ENSG00000230596.ENSG00000273471.40	-0.946741483375149	-15.7737927538412	1.50992122591802e-29	2.56310960528257e-27
ENSG00000099622.50	ENSG00000099622	ENSG00000099622_051	chr19	dexseq_prepare_annotation2.py	exon	1271328	1271360	.	+	.	ENST00000589266+ENST00000586548+ENST00000588230+ENST00000593128+ENST00000585914+ENST00000591376+ENST00000585913+ENST00000593283+ENST00000586773+ENST00000591097+ENST00000588411+ENST00000589660+ENST00000592412+ENST00000587812+ENST00000588090+ENST00000589235+ENST00000590704+ENST00000591935+ENST00000585630+ENST00000588030+ENST00000591659+ENST00000587169+ENST00000591055+ENST00000589686+ENST00000593048…	CIRBP	ENSG00000099622.50	0.858076493951091	13.6022484861228	1.60963587961553e-29	2.72906446862087e-27
ENSG00000124570.1	ENSG00000124570	ENSG00000124570_002	chr6	dexseq_prepare_annotation2.py	exon	2949148	2949303	.	-	.	ENST00000335686+ENST00000380529+ENST00000380546+ENST00000380520+ENST00000380524+ENST00000380539__exon_number_002__gene_id_ENSG00000124570	SERPINB6	ENSG00000124570.1	-2.8932285850858	-19.1682793186657	1.61624305094675e-29	2.73694911321038e-27
ENSG00000174844.73	ENSG00000174844	ENSG00000174844_074	chr3	dexseq_prepare_annotation2.py	exon	57528428	57528630	.	-	.	ENST00000351747+ENST00000311202+ENST00000389536+ENST00000495027__exon_number_074__gene_id_ENSG00000174844	DNAH12	ENSG00000174844.73	-1.58467133182527	-13.5425552815246	1.63210997958237e-29	2.76047622000101e-27
ENSG00000141086.ENSG00000205220.ENSG00000261884.37	ENSG00000141086+ENSG00000205220+ENSG00000261884	ENSG00000141086+ENSG00000205220+ENSG00000261884_038	chr16	dexseq_prepare_annotation2.py	exon	67968852	67969198	.	-	.	ENST00000575231__exon_number_038__gene_id_ENSG00000141086+ENSG00000205220+ENSG00000261884		ENSG00000141086.ENSG00000205220.ENSG00000261884.37	-2.01983063377659	-13.0909552935279	1.64325292201425e-29	2.77596621336647e-27
ENSG00000140859.92	ENSG00000140859	ENSG00000140859_093	chr16	dexseq_prepare_annotation2.py	exon	57837211	57837334	.	-	.	ENST00000566648__exon_number_093__gene_id_ENSG00000140859	KIFC3	ENSG00000140859.92	-0.283005744318958	-13.3350459391417	1.66579741328163e-29	2.81065637132411e-27
ENSG00000145868.15	ENSG00000145868	ENSG00000145868_016	chr5	dexseq_prepare_annotation2.py	exon	147781545	147781700	.	+	.	ENST00000340253+ENST00000394370+ENST00000521160+ENST00000509699+ENST00000503613+ENST00000296701+ENST00000502629+ENST00000513826+ENST00000508326__exon_number_016__gene_id_ENSG00000145868	FBXO38	ENSG00000145868.15	1.37234713280619	15.9771014710398	1.69600118351822e-29	2.85817066921219e-27
ENSG00000221995.ENSG00000196535.82	ENSG00000221995+ENSG00000196535	ENSG00000221995+ENSG00000196535_083	chr17	dexseq_prepare_annotation2.py	exon	27464034	27464102	.	-	.	ENST00000530254+ENST00000590565__exon_number_083__gene_id_ENSG00000221995+ENSG00000196535		ENSG00000221995.ENSG00000196535.82	-1.32320047815909	-18.5394212922879	1.73474057573757e-29	2.91946553592022e-27
ENSG00000086205.1	ENSG00000086205	ENSG00000086205_002	chr11	dexseq_prepare_annotation2.py	exon	49168188	49168302	.	-	.	ENST00000256999+ENST00000356696+ENST00000458311+ENST00000340334+ENST00000525826+ENST00000343844__exon_number_002__gene_id_ENSG00000086205	FOLH1	ENSG00000086205.1	-2.1747854394111	-14.1829058677319	1.73654714987354e-29	2.91946553592022e-27
ENSG00000059769.ENSG00000244115.ENSG00000242616.14	ENSG00000059769+ENSG00000244115+ENSG00000242616	ENSG00000059769+ENSG00000244115+ENSG00000242616_015	chr9	dexseq_prepare_annotation2.py	exon	114432509	114432509	.	+	.	ENST00000374293+ENST00000374294__exon_number_015__gene_id_ENSG00000059769+ENSG00000244115+ENSG00000242616		ENSG00000059769.ENSG00000244115.ENSG00000242616.14	2.15183265760936	17.5550682330894	1.79717109676288e-29	3.01775878943227e-27
ENSG00000111011.29	ENSG00000111011	ENSG00000111011_030	chr12	dexseq_prepare_annotation2.py	exon	123003387	123003476	.	-	.	ENST00000532695+ENST00000527461+ENST00000344591+ENST00000527796+ENST00000525335+ENST00000526560+ENST00000331738+ENST00000528263+ENST00000433877+ENST00000354654+ENST00000527173+ENST00000527399__exon_number_030__gene_id_ENSG00000111011	RSRC2	ENSG00000111011.29	1.68640455061429	13.7747957332751	1.82772282810885e-29	3.06499813230342e-27
ENSG00000271793.ENSG00000135317.ENSG00000135316.9	ENSG00000271793+ENSG00000135317+ENSG00000135316	ENSG00000271793+ENSG00000135317+ENSG00000135316_010	chr6	dexseq_prepare_annotation2.py	exon	86217686	86217724	.	-	.	ENST00000503491+ENST00000513865+ENST00000346348+ENST00000508658+ENST00000474645+ENST00000505648+ENST00000369627+ENST00000515216+ENST00000314673+ENST00000508980__exon_number_010__gene_id_ENSG00000271793+ENSG00000135317+ENSG00000135316		ENSG00000271793.ENSG00000135317.ENSG00000135316.9	-2.01116788150295	-13.041287919131	1.82968610578971e-29	3.06499813230342e-27
ENSG00000161618.ENSG00000202503.ENSG00000200259.ENSG00000201675.ENSG00000273189.ENSG00000142541.ENSG00000090554.ENSG00000199631.ENSG00000269469.34	ENSG00000161618+ENSG00000202503+ENSG00000200259+ENSG00000201675+ENSG00000273189+ENSG00000142541+ENSG00000090554+ENSG00000199631+ENSG00000269469	ENSG00000161618+ENSG00000202503+ENSG00000200259+ENSG00000201675+ENSG00000273189+ENSG00000142541+ENSG00000090554+ENSG00000199631+ENSG00000269469_035	chr19	dexseq_prepare_annotation2.py	exon	49973846	49973846	.	+	.	ENST00000293350+ENST00000594549__exon_number_035__gene_id_ENSG00000161618+ENSG00000202503+ENSG00000200259+ENSG00000201675+ENSG00000273189+ENSG00000142541+ENSG00000090554+ENSG00000199631+ENSG00000269469		ENSG00000161618.ENSG00000202503.ENSG00000200259.ENSG00000201675.ENSG00000273189.ENSG00000142541.ENSG00000090554.ENSG00000199631.ENSG00000269469.34	1.11032299448196	14.1658483298024	1.92642603150345e-29	3.22319187986298e-27
ENSG00000132716.ENSG00000258465.ENSG00000162735.11	ENSG00000132716+ENSG00000258465+ENSG00000162735	ENSG00000132716+ENSG00000258465+ENSG00000162735_012	chr1	dexseq_prepare_annotation2.py	exon	160187641	160188113	.	-	.	ENST00000481831__exon_number_012__gene_id_ENSG00000132716+ENSG00000258465+ENSG00000162735		ENSG00000132716.ENSG00000258465.ENSG00000162735.11	0.629626116935155	13.1406952966884	1.98276646316164e-29	3.31349413422622e-27
ENSG00000205352.ENSG00000257379.ENSG00000197111.101	ENSG00000205352+ENSG00000257379+ENSG00000197111	ENSG00000205352+ENSG00000257379+ENSG00000197111_102	chr12	dexseq_prepare_annotation2.py	exon	53873617	53873634	.	+	.	ENST00000550585+ENST00000603815+ENST00000547859+ENST00000437231+ENST00000455667+ENST00000447282__exon_number_102__gene_id_ENSG00000205352+ENSG00000257379+ENSG00000197111		ENSG00000205352.ENSG00000257379.ENSG00000197111.101	-1.03668031577928	-13.9054995793529	2.0147075289532e-29	3.3628546015791e-27
ENSG00000163138.7	ENSG00000163138	ENSG00000163138_008	chr4	dexseq_prepare_annotation2.py	exon	20702081	20702081	.	+	.	ENST00000515339+ENST00000510700+ENST00000295290+ENST00000510051+ENST00000509469+ENST00000444671+ENST00000508753+ENST00000508952+ENST00000514663+ENST00000514485+ENST00000538990+ENST00000506745+ENST00000513861+ENST00000502374+ENST00000360916+ENST00000503585__exon_number_008__gene_id_ENSG00000163138	PACRGL	ENSG00000163138.7	1.55893768555256	14.1417166268977	2.23111662546344e-29	3.71963573285695e-27
ENSG00000048740.19	ENSG00000048740	ENSG00000048740_020	chr10	dexseq_prepare_annotation2.py	exon	11362820	11362861	.	+	.	ENST00000354897__exon_number_020__gene_id_ENSG00000048740	CELF2	ENSG00000048740.19	-2.35399827454277	-17.4961954580229	2.23415220768355e-29	3.72026238154449e-27
ENSG00000079805.45	ENSG00000079805	ENSG00000079805_046	chr19	dexseq_prepare_annotation2.py	exon	10919245	10919256	.	+	.	ENST00000585892+ENST00000389253+ENST00000590806+ENST00000355667__exon_number_046__gene_id_ENSG00000079805	DNM2	ENSG00000079805.45	1.09188070785493	14.2344450406078	2.26251418332796e-29	3.76301036139117e-27
ENSG00000205352.ENSG00000257379.ENSG00000197111.22	ENSG00000205352+ENSG00000257379+ENSG00000197111	ENSG00000205352+ENSG00000257379+ENSG00000197111_023	chr12	dexseq_prepare_annotation2.py	exon	53837271	53837320	.	+	.	ENST00000549924+ENST00000551945+ENST00000429243+ENST00000549740+ENST00000541275+ENST00000549135+ENST00000547717+ENST00000547368+ENST00000551003__exon_number_023__gene_id_ENSG00000205352+ENSG00000257379+ENSG00000197111		ENSG00000205352.ENSG00000257379.ENSG00000197111.22	1.17375632183712	13.8760234377482	2.43064278392502e-29	4.03581564666008e-27
ENSG00000166747.61	ENSG00000166747	ENSG00000166747_062	chr16	dexseq_prepare_annotation2.py	exon	71842054	71842197	.	-	.	ENST00000563259__exon_number_062__gene_id_ENSG00000166747	AP1G1	ENSG00000166747.61	1.90343531621066	13.4843239088383	2.43230926908629e-29	4.03581564666008e-27
ENSG00000140983.36	ENSG00000140983	ENSG00000140983_037	chr16	dexseq_prepare_annotation2.py	exon	720508	720525	.	+	.	ENST00000563776+ENST00000569943+ENST00000566214+ENST00000315082+ENST00000562333+ENST00000566965+ENST00000569675+ENST00000568950+ENST00000568636+ENST00000602564+ENST00000570280+ENST00000567017+ENST00000569358+ENST00000563637+ENST00000561929+ENST00000562598+ENST00000561983+ENST00000562708+ENST00000563134__exon_number_037__gene_id_ENSG00000140983	RHOT2	ENSG00000140983.36	-1.12279886167725	-12.6668000990827	2.48352714272379e-29	4.11591657687784e-27
ENSG00000174744.17	ENSG00000174744	ENSG00000174744_018	chr11	dexseq_prepare_annotation2.py	exon	66109567	66109592	.	-	.	ENST00000529544+ENST00000527375+ENST00000534617+ENST00000524699+ENST00000525127+ENST00000359957+ENST00000530756+ENST00000530238+ENST00000425825__exon_number_018__gene_id_ENSG00000174744	BRMS1	ENSG00000174744.17	0.824997831444702	19.7250022012703	2.52741856921225e-29	4.18370026471672e-27
ENSG00000169727.37	ENSG00000169727	ENSG00000169727_038	chr17	dexseq_prepare_annotation2.py	exon	80012419	80012435	.	+	.	ENST00000583009+ENST00000583961+ENST00000392358+ENST00000578552+ENST00000584460+ENST00000582327+ENST00000306823+ENST00000581418+ENST00000583641+ENST00000355130+ENST00000580723+ENST00000580141+ENST00000320548+ENST00000580627+ENST00000583885+ENST00000392357+ENST00000580716+ENST00000585084__exon_number_038__gene_id_ENSG00000169727	GPS1	ENSG00000169727.37	0.663157800929652	13.3698347153656	2.58172044896819e-29	4.26853602599794e-27
ENSG00000133226.52	ENSG00000133226	ENSG00000133226_053	chr1	dexseq_prepare_annotation2.py	exon	24989151	24989295	.	+	.	ENST00000496882+ENST00000461768+ENST00000596378+ENST00000479034+ENST00000485541+ENST00000323848+ENST00000374389+ENST00000537199+ENST00000447431__exon_number_053__gene_id_ENSG00000133226	SRRM1	ENSG00000133226.52	-1.45616431682584	-13.7178705621201	2.65204039104052e-29	4.37962396336237e-27
ENSG00000086205.4	ENSG00000086205	ENSG00000086205_005	chr11	dexseq_prepare_annotation2.py	exon	49175398	49175479	.	-	.	ENST00000256999+ENST00000533034+ENST00000356696+ENST00000458311+ENST00000340334+ENST00000525826+ENST00000343844__exon_number_005__gene_id_ENSG00000086205	FOLH1	ENSG00000086205.4	-2.2314897175478	-14.105446890378	2.78226972757463e-29	4.5892686101946e-27
ENSG00000198561.ENSG00000213593.ENSG00000211450.ENSG00000254732.ENSG00000254462.51	ENSG00000198561+ENSG00000213593+ENSG00000211450+ENSG00000254732+ENSG00000254462	ENSG00000198561+ENSG00000213593+ENSG00000211450+ENSG00000254732+ENSG00000254462_052	chr11	dexseq_prepare_annotation2.py	exon	57531325	57531604	.	+	.	ENST00000524579__exon_number_052__gene_id_ENSG00000198561+ENSG00000213593+ENSG00000211450+ENSG00000254732+ENSG00000254462		ENSG00000198561.ENSG00000213593.ENSG00000211450.ENSG00000254732.ENSG00000254462.51	-1.83983663752031	-13.7031047642125	2.92093879108911e-29	4.8114480143863e-27
ENSG00000085998.21	ENSG00000085998	ENSG00000085998_022	chr1	dexseq_prepare_annotation2.py	exon	46658190	46658262	.	-	.	ENST00000396420+ENST00000485714+ENST00000535522+ENST00000371992+ENST00000371986+ENST00000371984__exon_number_022__gene_id_ENSG00000085998	POMGNT1	ENSG00000085998.21	-1.37918439753506	-14.6395152743785	2.92384687201312e-29	4.8114480143863e-27
ENSG00000263053.ENSG00000171282.4	ENSG00000263053+ENSG00000171282	ENSG00000263053+ENSG00000171282_005	chr17	dexseq_prepare_annotation2.py	exon	79375212	79375658	.	+	.	ENST00000572324__exon_number_005__gene_id_ENSG00000263053+ENSG00000171282		ENSG00000263053.ENSG00000171282.4	1.34964522385452	14.3990435080833	2.93956138830286e-29	4.83162337472224e-27
ENSG00000205336.137	ENSG00000205336	ENSG00000205336_138	chr16	dexseq_prepare_annotation2.py	exon	57685518	57685525	.	+	.	ENST00000562631+ENST00000568531+ENST00000538815+ENST00000564912+ENST00000566271+ENST00000565539+ENST00000563862+ENST00000388813+ENST00000388812+ENST00000568909+ENST00000568908+ENST00000568645+ENST00000561782+ENST00000561833+ENST00000544297+ENST00000562558+ENST00000564103+ENST00000567835+ENST00000540164+ENST00000564907+ENST00000569494+ENST00000561969+ENST00000563007+ENST00000456916+ENST00000379696…	GPR56	ENSG00000205336.137	0.858191660460886	12.684527977045	3.12790817708754e-29	5.13516615340516e-27
ENSG00000267138.ENSG00000011132.20	ENSG00000267138+ENSG00000011132	ENSG00000267138+ENSG00000011132_021	chr19	dexseq_prepare_annotation2.py	exon	3754193	3754338	.	-	.	ENST00000588984+ENST00000316757+ENST00000590064+ENST00000590238__exon_number_021__gene_id_ENSG00000267138+ENSG00000011132		ENSG00000267138.ENSG00000011132.20	-1.68218427724162	-19.6488009622702	3.1437682983961e-29	5.15463099521526e-27
ENSG00000204677.33	ENSG00000204677	ENSG00000204677_034	chr5	dexseq_prepare_annotation2.py	exon	177479420	177479533	.	+	.	ENST00000511819__exon_number_034__gene_id_ENSG00000204677	FAM153C	ENSG00000204677.33	0.868898473627049	13.5033160446229	3.1471348489107e-29	5.15463099521526e-27
ENSG00000090659.24	ENSG00000090659	ENSG00000090659_025	chr19	dexseq_prepare_annotation2.py	exon	7812421	7812450	.	-	.	ENST00000394173+ENST00000301357__exon_number_025__gene_id_ENSG00000090659	CD209	ENSG00000090659.24	2.13216362942254	18.3521397781613	3.21634834686475e-29	5.26183304114278e-27
ENSG00000146648.36	ENSG00000146648	ENSG00000146648_037	chr7	dexseq_prepare_annotation2.py	exon	55259412	55259567	.	+	.	ENST00000455089+ENST00000275493+ENST00000454757__exon_number_037__gene_id_ENSG00000146648	EGFR	ENSG00000146648.36	1.21521527437374	15.2138084376579	3.41510811485955e-29	5.58047018184555e-27
ENSG00000143341.95	ENSG00000143341	ENSG00000143341_096	chr1	dexseq_prepare_annotation2.py	exon	186113665	186113835	.	+	.	ENST00000271588+ENST00000367492__exon_number_096__gene_id_ENSG00000143341	HMCN1	ENSG00000143341.95	0.839751648086897	13.4338489347573	3.43723132205576e-29	5.61006687482554e-27
ENSG00000260565.2	ENSG00000260565	ENSG00000260565_003	chr16	dexseq_prepare_annotation2.py	exon	2711197	2711382	.	-	.	ENST00000564340+ENST00000568395+ENST00000569465__exon_number_003__gene_id_ENSG00000260565	ERVK13-1	ENSG00000260565.2	1.8577578545146	17.3752894034306	3.49798312591987e-29	5.70256864496552e-27
ENSG00000124721.26	ENSG00000124721	ENSG00000124721_027	chr6	dexseq_prepare_annotation2.py	exon	38773257	38773372	.	+	.	ENST00000449981+ENST00000441566+ENST00000327475+ENST00000359357__exon_number_027__gene_id_ENSG00000124721	DNAH8	ENSG00000124721.26	-1.22947379473895	-12.9866795005119	3.58500620702157e-29	5.83763379752202e-27
ENSG00000166669.17	ENSG00000166669	ENSG00000166669_018	chr16	dexseq_prepare_annotation2.py	exon	10513478	10513480	.	+	.	ENST00000396559+ENST00000562102+ENST00000562527+ENST00000561932__exon_number_018__gene_id_ENSG00000166669	ATF7IP2	ENSG00000166669.17	1.665128210739	15.0225871832821	3.82115363697084e-29	6.21492866245693e-27
ENSG00000085276.5	ENSG00000085276	ENSG00000085276_006	chr3	dexseq_prepare_annotation2.py	exon	168802618	168802661	.	-	.	ENST00000494292+ENST00000472280+ENST00000264674+ENST00000460814+ENST00000468789+ENST00000464456+ENST00000392736__exon_number_006__gene_id_ENSG00000085276	MECOM	ENSG00000085276.5	1.53139229649473	16.3072843407362	3.99871574757152e-29	6.49617148886836e-27
ENSG00000196705.18	ENSG00000196705	ENSG00000196705_019	chr19	dexseq_prepare_annotation2.py	exon	21368806	21369090	.	+	.	ENST00000594821__exon_number_019__gene_id_ENSG00000196705	ZNF431	ENSG00000196705.18	1.59407964214047	18.8539118233643	4.26270556436324e-29	6.91700627395949e-27
ENSG00000215029.ENSG00000185945.49	ENSG00000215029+ENSG00000185945	ENSG00000215029+ENSG00000185945_050	chrX	dexseq_prepare_annotation2.py	exon	101724056	101724078	.	-	.	ENST00000457521+ENST00000453326+ENST00000412230__exon_number_050__gene_id_ENSG00000215029+ENSG00000185945		ENSG00000215029.ENSG00000185945.49	-1.12023777078139	-13.7043632840223	4.55336190412358e-29	7.38008686372289e-27
ENSG00000128973.ENSG00000260007.ENSG00000129007.9	ENSG00000128973+ENSG00000260007+ENSG00000129007	ENSG00000128973+ENSG00000260007+ENSG00000129007_010	chr15	dexseq_prepare_annotation2.py	exon	68492020	68492300	.	-	.	ENST00000354678__exon_number_010__gene_id_ENSG00000128973+ENSG00000260007+ENSG00000129007		ENSG00000128973.ENSG00000260007.ENSG00000129007.9	-0.774213535415418	-14.554352603963	4.69089947431027e-29	7.5942079163096e-27
ENSG00000104490.14	ENSG00000104490	ENSG00000104490_015	chr8	dexseq_prepare_annotation2.py	exon	102731498	102731507	.	-	.	ENST00000311028+ENST00000522448+ENST00000220931+ENST00000522951+ENST00000520690+ENST00000520425+ENST00000521599+ENST00000518727+ENST00000395923+ENST00000519508__exon_number_015__gene_id_ENSG00000104490	NCALD	ENSG00000104490.14	1.27171428870751	12.8195296795982	4.7310647448818e-29	7.65037781722939e-27
ENSG00000224743.34	ENSG00000224743	ENSG00000224743_035	chr13	dexseq_prepare_annotation2.py	exon	31506413	31506593	.	-	.	ENST00000411835+ENST00000588425+ENST00000591300+ENST00000429200+ENST00000591131+ENST00000585870__exon_number_035__gene_id_ENSG00000224743	TEX26-AS1	ENSG00000224743.34	1.07799400012778	13.9299444205591	4.76141651374609e-29	7.69056737713896e-27
ENSG00000077616.5	ENSG00000077616	ENSG00000077616_006	chr11	dexseq_prepare_annotation2.py	exon	89867863	89867874	.	+	.	ENST00000534061+ENST00000529090+ENST00000524501+ENST00000527493__exon_number_006__gene_id_ENSG00000077616	NAALAD2	ENSG00000077616.5	-0.793385395122112	-15.9951874096969	4.77296453527127e-29	7.70032773207691e-27
ENSG00000148634.20	ENSG00000148634	ENSG00000148634_021	chr10	dexseq_prepare_annotation2.py	exon	69749999	69750157	.	-	.	ENST00000395187+ENST00000373700+ENST00000395198+ENST00000412272+ENST00000473533+ENST00000277817+ENST00000427635__exon_number_021__gene_id_ENSG00000148634	HERC4	ENSG00000148634.20	-0.470028080589614	-14.107476417259	4.84017665974145e-29	7.79976624748082e-27
ENSG00000066739.42	ENSG00000066739	ENSG00000066739_043	chr14	dexseq_prepare_annotation2.py	exon	96795011	96795103	.	-	.	ENST00000359933__exon_number_043__gene_id_ENSG00000066739	ATG2B	ENSG00000066739.42	0.625483852101238	14.8219285678257	4.86011524842463e-29	7.82288400889983e-27
ENSG00000147606.ENSG00000214954.24	ENSG00000147606+ENSG00000214954	ENSG00000147606+ENSG00000214954_025	chr8	dexseq_prepare_annotation2.py	exon	92221728	92221770	.	+	.	ENST00000522862+ENST00000523719+ENST00000522181__exon_number_025__gene_id_ENSG00000147606+ENSG00000214954		ENSG00000147606.ENSG00000214954.24	1.12309404157809	16.2508782425646	5.0879309592686e-29	8.18016486123788e-27
ENSG00000149179.2	ENSG00000149179	ENSG00000149179_003	chr11	dexseq_prepare_annotation2.py	exon	46958281	46958295	.	+	.	ENST00000536126+ENST00000528488+ENST00000525279+ENST00000533124__exon_number_003__gene_id_ENSG00000149179	C11orf49	ENSG00000149179.2	1.0703177170335	13.2651836344424	5.36643171024202e-29	8.61802107313551e-27
ENSG00000113575.ENSG00000272772.ENSG00000113558.ENSG00000273345.ENSG00000006837.22	ENSG00000113575+ENSG00000272772+ENSG00000113558+ENSG00000273345+ENSG00000006837	ENSG00000113575+ENSG00000272772+ENSG00000113558+ENSG00000273345+ENSG00000006837_023	chr5	dexseq_prepare_annotation2.py	exon	133509458	133509616	.	-	.	ENST00000524288__exon_number_023__gene_id_ENSG00000113575+ENSG00000272772+ENSG00000113558+ENSG00000273345+ENSG00000006837		ENSG00000113575.ENSG00000272772.ENSG00000113558.ENSG00000273345.ENSG00000006837.22	-1.38460695827605	-12.5678393613345	5.51958604415855e-29	8.85380846246189e-27
ENSG00000147099.35	ENSG00000147099	ENSG00000147099_036	chrX	dexseq_prepare_annotation2.py	exon	71791907	71791959	.	-	.	ENST00000478743+ENST00000429103+ENST00000373589+ENST00000373571+ENST00000373561+ENST00000373573+ENST00000436675+ENST00000421523+ENST00000373560+ENST00000373583+ENST00000373568+ENST00000415409+ENST00000412342+ENST00000486704+ENST00000444609+ENST00000373559+ENST00000373556+ENST00000373554+ENST00000439122__exon_number_036__gene_id_ENSG00000147099	HDAC8	ENSG00000147099.35	1.7872550621554	13.9047915684971	5.56365405781612e-29	8.91427389847686e-27
ENSG00000175137.16	ENSG00000175137	ENSG00000175137_017	chr1	dexseq_prepare_annotation2.py	exon	249119566	249119834	.	-	.	ENST00000475978__exon_number_017__gene_id_ENSG00000175137	SH3BP5L	ENSG00000175137.16	-1.27159921194198	-16.8584770629753	5.78690332683594e-29	9.26136273273658e-27
ENSG00000163138.66	ENSG00000163138	ENSG00000163138_067	chr4	dexseq_prepare_annotation2.py	exon	20729940	20729942	.	+	.	ENST00000444671+ENST00000513459+ENST00000360916__exon_number_067__gene_id_ENSG00000163138	PACRGL	ENSG00000163138.66	-1.99488748173938	-13.9782308195115	6.03918033648333e-29	9.65406113789264e-27
ENSG00000074181.7	ENSG00000074181	ENSG00000074181_008	chr19	dexseq_prepare_annotation2.py	exon	15278060	15278222	.	-	.	ENST00000263388+ENST00000595514__exon_number_008__gene_id_ENSG00000074181	NOTCH3	ENSG00000074181.7	1.78053407006817	13.1091658452494	6.09124030930128e-29	9.7261671034648e-27
ENSG00000131018.69	ENSG00000131018	ENSG00000131018_070	chr6	dexseq_prepare_annotation2.py	exon	152577769	152577900	.	-	.	ENST00000409694+ENST00000448038+ENST00000341594+ENST00000356820+ENST00000265368+ENST00000545694+ENST00000367255+ENST00000367256+ENST00000423061__exon_number_070__gene_id_ENSG00000131018	SYNE1	ENSG00000131018.69	1.20324616214191	11.8772122410921	6.45423432003771e-29	1.02940253764569e-26
ENSG00000151834.5	ENSG00000151834	ENSG00000151834_006	chr4	dexseq_prepare_annotation2.py	exon	46258212	46258391	.	-	.	ENST00000540012+ENST00000507069__exon_number_006__gene_id_ENSG00000151834	GABRA2	ENSG00000151834.5	-2.29391441996422	-17.1870872638672	7.05444537850778e-29	1.12385028168425e-26
ENSG00000138744.ENSG00000198301.4	ENSG00000138744+ENSG00000198301	ENSG00000138744+ENSG00000198301_005	chr4	dexseq_prepare_annotation2.py	exon	76836021	76836138	.	-	.	ENST00000513045+ENST00000286733__exon_number_005__gene_id_ENSG00000138744+ENSG00000198301		ENSG00000138744.ENSG00000198301.4	-5.80410843430999	-13.2142262470951	7.66278773802767e-29	1.21937705899502e-26
ENSG00000172890.74	ENSG00000172890	ENSG00000172890_075	chr11	dexseq_prepare_annotation2.py	exon	71232136	71232250	.	+	.	ENST00000527963__exon_number_075__gene_id_ENSG00000172890	NADSYN1	ENSG00000172890.74	0.993310899203556	12.95575715731	7.74165034928869e-29	1.23052652568949e-26
ENSG00000013441.11	ENSG00000013441	ENSG00000013441_012	chr2	dexseq_prepare_annotation2.py	exon	201718717	201718718	.	-	.	ENST00000472679+ENST00000461326+ENST00000464454__exon_number_012__gene_id_ENSG00000013441	CLK1	ENSG00000013441.11	1.68578296814301	14.33980205147	7.9162603856804e-29	1.25685235124523e-26
ENSG00000139908	ENSG00000139908	ENSG00000139908_001	chr14	dexseq_prepare_annotation2.py	exon	24674903	24674925	.	+	.	ENST00000554420__exon_number_001__gene_id_ENSG00000139908	TSSK4	ENSG00000139908	-1.52493818294962	-17.1339445942384	8.60661292283759e-29	1.36490927730375e-26
ENSG00000101901.40	ENSG00000101901	ENSG00000101901_041	chrX	dexseq_prepare_annotation2.py	exon	110967026	110967087	.	+	.	ENST00000394780+ENST00000495283+ENST00000490774+ENST00000436609+ENST00000251943__exon_number_041__gene_id_ENSG00000101901	ALG13	ENSG00000101901.40	-1.83446158953764	-15.6217957423539	8.67622430640197e-29	1.37439057175309e-26
ENSG00000187775.87	ENSG00000187775	ENSG00000187775_088	chr17	dexseq_prepare_annotation2.py	exon	76522962	76523078	.	-	.	ENST00000389840+ENST00000585328__exon_number_088__gene_id_ENSG00000187775	DNAH17	ENSG00000187775.87	0.724092248018425	12.3916736088995	8.710829251036e-29	1.37831135915007e-26
ENSG00000159208.9	ENSG00000159208	ENSG00000159208_010	chr1	dexseq_prepare_annotation2.py	exon	150256215	150256290	.	+	.	ENST00000369094+ENST00000447007+ENST00000417398+ENST00000290363+ENST00000369095__exon_number_010__gene_id_ENSG00000159208	C1orf51	ENSG00000159208.9	-2.59161381744091	-16.4136959903558	8.99851719812205e-29	1.42222326902522e-26
ENSG00000266365.8	ENSG00000266365	ENSG00000266365_009	chr17	dexseq_prepare_annotation2.py	exon	60324367	60324514	.	-	.	ENST00000577881__exon_number_009__gene_id_ENSG00000266365	RP11-51L5.3	ENSG00000266365.8	1.15285539203673	18.6099139944417	9.11754867037636e-29	1.43940984228995e-26
ENSG00000196705.21	ENSG00000196705	ENSG00000196705_022	chr19	dexseq_prepare_annotation2.py	exon	21373030	21373034	.	+	.	ENST00000594425__exon_number_022__gene_id_ENSG00000196705	ZNF431	ENSG00000196705.21	1.61306859984221	18.6045432744694	9.27211333901454e-29	1.4621610521924e-26
ENSG00000075420.14	ENSG00000075420	ENSG00000075420_015	chr3	dexseq_prepare_annotation2.py	exon	171904625	171905008	.	+	.	ENST00000421757+ENST00000476794__exon_number_015__gene_id_ENSG00000075420	FNDC3B	ENSG00000075420.14	-3.03064292570839	-16.4061086882935	9.28411403619703e-29	1.46240478695164e-26
ENSG00000187775.91	ENSG00000187775	ENSG00000187775_092	chr17	dexseq_prepare_annotation2.py	exon	76533381	76533563	.	-	.	ENST00000389840+ENST00000585328__exon_number_092__gene_id_ENSG00000187775	DNAH17	ENSG00000187775.91	-0.386851251385261	-12.3798875682722	9.60196426003577e-29	1.51077024845051e-26
ENSG00000174695.3	ENSG00000174695	ENSG00000174695_004	chr5	dexseq_prepare_annotation2.py	exon	82352546	82352585	.	-	.	ENST00000511118+ENST00000511450+ENST00000504622+ENST00000502346__exon_number_004__gene_id_ENSG00000174695	TMEM167A	ENSG00000174695.3	1.99203615408589	18.0229130117067	9.61660942922339e-29	1.5113744313625e-26
ENSG00000164924.20	ENSG00000164924	ENSG00000164924_021	chr8	dexseq_prepare_annotation2.py	exon	101936527	101936550	.	-	.	ENST00000521607__exon_number_021__gene_id_ENSG00000164924	YWHAZ	ENSG00000164924.20	1.34263245874984	13.5168629257052	9.88014750819666e-29	1.55105009282717e-26
ENSG00000198130	ENSG00000198130	ENSG00000198130_001	chr2	dexseq_prepare_annotation2.py	exon	191054461	191054723	.	-	.	ENST00000399855__exon_number_001__gene_id_ENSG00000198130	HIBCH	ENSG00000198130	-1.23175977625308	-14.4160721472496	1.01215009530297e-28	1.58715801099219e-26
ENSG00000182986.17	ENSG00000182986	ENSG00000182986_018	chr19	dexseq_prepare_annotation2.py	exon	53391445	53391506	.	-	.	ENST00000593618+ENST00000597111+ENST00000597909+ENST00000597091+ENST00000595635+ENST00000597265+ENST00000594741+ENST00000391781__exon_number_018__gene_id_ENSG00000182986	ZNF320	ENSG00000182986.17	-2.94092665259152	-16.0859452177743	1.03148333621343e-28	1.61566328838582e-26
ENSG00000236107.28	ENSG00000236107	ENSG00000236107_029	chr2	dexseq_prepare_annotation2.py	exon	167157441	167158294	.	+	.	ENST00000447809__exon_number_029__gene_id_ENSG00000236107	AC010127.3	ENSG00000236107.28	-0.622535140189491	-14.679073280057	1.03879067871339e-28	1.62528910721516e-26
ENSG00000152061.2	ENSG00000152061	ENSG00000152061_003	chr1	dexseq_prepare_annotation2.py	exon	174128728	174128795	.	+	.	ENST00000457696+ENST00000251507+ENST00000367689+ENST00000357444__exon_number_003__gene_id_ENSG00000152061	RABGAP1L	ENSG00000152061.2	0.939010392113485	13.9764295251968	1.06230939030337e-28	1.66022934043222e-26
ENSG00000113648.30	ENSG00000113648	ENSG00000113648_031	chr5	dexseq_prepare_annotation2.py	exon	134696295	134696297	.	-	.	ENST00000312469+ENST00000511689+ENST00000510038+ENST00000512507+ENST00000506671+ENST00000513210+ENST00000360597__exon_number_031__gene_id_ENSG00000113648	H2AFY	ENSG00000113648.30	0.725621976547884	15.3581461306808	1.08720214988378e-28	1.6972366151227e-26
ENSG00000213221.ENSG00000187796.30	ENSG00000213221+ENSG00000187796	ENSG00000213221+ENSG00000187796_031	chr9	dexseq_prepare_annotation2.py	exon	139265154	139265292	.	-	.	ENST00000556340__exon_number_031__gene_id_ENSG00000213221+ENSG00000187796		ENSG00000213221.ENSG00000187796.30	1.68494835235054	17.4909333882785	1.11173017103061e-28	1.7335926161974e-26
ENSG00000010379.35	ENSG00000010379	ENSG00000010379_036	chr12	dexseq_prepare_annotation2.py	exon	371955	371982	.	-	.	ENST00000536842+ENST00000343164+ENST00000436453+ENST00000445055+ENST00000542272+ENST00000539260+ENST00000546319__exon_number_036__gene_id_ENSG00000010379	SLC6A13	ENSG00000010379.35	0.46252901820601	15.8044788879624	1.11557534083924e-28	1.73765145656892e-26
ENSG00000125107.53	ENSG00000125107	ENSG00000125107_054	chr16	dexseq_prepare_annotation2.py	exon	58589334	58589441	.	-	.	ENST00000569732+ENST00000569240+ENST00000317147+ENST00000441024+ENST00000567188__exon_number_054__gene_id_ENSG00000125107	CNOT1	ENSG00000125107.53	0.882398854246182	12.7368640442548	1.122578702213e-28	1.74661508311505e-26
ENSG00000265759.ENSG00000132026.ENSG00000095066.20	ENSG00000265759+ENSG00000132026+ENSG00000095066	ENSG00000265759+ENSG00000132026+ENSG00000095066_021	chr19	dexseq_prepare_annotation2.py	exon	12876643	12876648	.	-	.	ENST00000591839+ENST00000592259+ENST00000397668+ENST00000589398__exon_number_021__gene_id_ENSG00000265759+ENSG00000132026+ENSG00000095066		ENSG00000265759.ENSG00000132026.ENSG00000095066.20	-1.15516893558709	-12.160672887162	1.14626475350797e-28	1.78148647107696e-26
ENSG00000113163.29	ENSG00000113163	ENSG00000113163_030	chr5	dexseq_prepare_annotation2.py	exon	74806937	74807330	.	-	.	ENST00000261415+ENST00000380494+ENST00000405807__exon_number_030__gene_id_ENSG00000113163	COL4A3BP	ENSG00000113163.29	2.67892260884128	15.560213838478	1.15316508292294e-28	1.79022159793392e-26
ENSG00000223745.68	ENSG00000223745	ENSG00000223745_069	chr1	dexseq_prepare_annotation2.py	exon	93811389	93811403	.	-	.	ENST00000452347+ENST00000457387+ENST00000451302__exon_number_069__gene_id_ENSG00000223745	RP4-717I23.3	ENSG00000223745.68	2.23824039691406	12.6452035573992	1.16643866264076e-28	1.80882048710505e-26
ENSG00000148803.14	ENSG00000148803	ENSG00000148803_015	chr10	dexseq_prepare_annotation2.py	exon	135171427	135171495	.	-	.	ENST00000368552+ENST00000447176+ENST00000278025+ENST00000465384__exon_number_015__gene_id_ENSG00000148803	FUOM	ENSG00000148803.14	0.937783013368009	17.0320883643254	1.26124840048331e-28	1.95367796254267e-26
ENSG00000105726.11	ENSG00000105726	ENSG00000105726_012	chr19	dexseq_prepare_annotation2.py	exon	19758135	19758222	.	-	.	ENST00000467160__exon_number_012__gene_id_ENSG00000105726	ATP13A1	ENSG00000105726.11	1.55575714215471	16.6539232676333	1.29424964958212e-28	2.00257931123118e-26
ENSG00000166689.25	ENSG00000166689	ENSG00000166689_026	chr11	dexseq_prepare_annotation2.py	exon	16812750	16812892	.	-	.	ENST00000531776__exon_number_026__gene_id_ENSG00000166689	PLEKHA7	ENSG00000166689.25	0.872306740386365	13.234472307318	1.34715981865836e-28	2.08214342137943e-26
ENSG00000173715.ENSG00000173653.41	ENSG00000173715+ENSG00000173653	ENSG00000173715+ENSG00000173653_042	chr11	dexseq_prepare_annotation2.py	exon	66605838	66605840	.	+	.	ENST00000525449+ENST00000527634+ENST00000532565+ENST00000346672+ENST00000532727+ENST00000360962__exon_number_042__gene_id_ENSG00000173715+ENSG00000173653		ENSG00000173715.ENSG00000173653.41	-0.76893663343553	-15.1130657098434	1.38893509656959e-28	2.14434102243567e-26
ENSG00000100296.ENSG00000184117.74	ENSG00000100296+ENSG00000184117	ENSG00000100296+ENSG00000184117_075	chr22	dexseq_prepare_annotation2.py	exon	29977083	29977089	.	-	.	ENST00000496944+ENST00000216121__exon_number_075__gene_id_ENSG00000100296+ENSG00000184117		ENSG00000100296.ENSG00000184117.74	0.71289574173194	13.2218966709233	1.46835676638979e-28	2.2644586846612e-26
ENSG00000263053.ENSG00000171282.11	ENSG00000263053+ENSG00000171282	ENSG00000263053+ENSG00000171282_012	chr17	dexseq_prepare_annotation2.py	exon	79405396	79405518	.	+	.	ENST00000571813+ENST00000307745__exon_number_012__gene_id_ENSG00000263053+ENSG00000171282		ENSG00000263053.ENSG00000171282.11	1.49310659215855	14.1208384950313	1.47067487030151e-28	2.26553576523594e-26
ENSG00000005884.31	ENSG00000005884	ENSG00000005884_032	chr17	dexseq_prepare_annotation2.py	exon	48153690	48153839	.	+	.	ENST00000007722+ENST00000505306+ENST00000505612+ENST00000506401+ENST00000320031+ENST00000544892__exon_number_032__gene_id_ENSG00000005884	ITGA3	ENSG00000005884.31	-2.84431416418135	-14.9218234778993	1.49290578173548e-28	2.29725188361111e-26
ENSG00000103671.8	ENSG00000103671	ENSG00000103671_009	chr15	dexseq_prepare_annotation2.py	exon	64685540	64685633	.	+	.	ENST00000558442+ENST00000559833__exon_number_009__gene_id_ENSG00000103671	TRIP4	ENSG00000103671.8	-0.904829114701313	-15.7378232093492	1.50258064225353e-28	2.30959854214519e-26
ENSG00000048740.1	ENSG00000048740	ENSG00000048740_002	chr10	dexseq_prepare_annotation2.py	exon	11047351	11047403	.	+	.	ENST00000416382+ENST00000379261__exon_number_002__gene_id_ENSG00000048740	CELF2	ENSG00000048740.1	0.766718668263786	16.9680291003604	1.60498046102187e-28	2.46345813741244e-26
ENSG00000169689.2	ENSG00000169689	ENSG00000169689_003	chr17	dexseq_prepare_annotation2.py	exon	79976592	79976676	.	-	.	ENST00000392359+ENST00000584514+ENST00000579520+ENST00000584600+ENST00000306704+ENST00000580435__exon_number_003__gene_id_ENSG00000169689	STRA13	ENSG00000169689.2	-2.4484283479769	-16.5992742079188	1.60620112337454e-28	2.46345813741244e-26
ENSG00000012061.20	ENSG00000012061	ENSG00000012061_021	chr19	dexseq_prepare_annotation2.py	exon	45922669	45922747	.	-	.	ENST00000587888__exon_number_021__gene_id_ENSG00000012061	ERCC1	ENSG00000012061.20	-1.33745123653548	-14.3319394551157	1.61744352847712e-28	2.47798371901137e-26
ENSG00000231091.ENSG00000232561.33	ENSG00000231091+ENSG00000232561	ENSG00000231091+ENSG00000232561_034	chr7	dexseq_prepare_annotation2.py	exon	74615375	74615445	.	-	.	ENST00000441487+ENST00000545332__exon_number_034__gene_id_ENSG00000231091+ENSG00000232561		ENSG00000231091.ENSG00000232561.33	-1.18515114249908	-13.5661433934219	1.75215094724232e-28	2.68142356395536e-26
ENSG00000204677.29	ENSG00000204677	ENSG00000204677_030	chr5	dexseq_prepare_annotation2.py	exon	177475666	177475776	.	+	.	ENST00000507848+ENST00000511189__exon_number_030__gene_id_ENSG00000204677	FAM153C	ENSG00000204677.29	0.988559198818687	13.2475476589734	1.78155797212819e-28	2.72344722788449e-26
ENSG00000141646.ENSG00000267699.ENSG00000141642.33	ENSG00000141646+ENSG00000267699+ENSG00000141642	ENSG00000141646+ENSG00000267699+ENSG00000141642_034	chr18	dexseq_prepare_annotation2.py	exon	48577463	48577723	.	+	.	ENST00000585448__exon_number_034__gene_id_ENSG00000141646+ENSG00000267699+ENSG00000141642		ENSG00000141646.ENSG00000267699.ENSG00000141642.33	1.17145317445905	13.7993153541851	1.79916215463352e-28	2.74735596484021e-26
ENSG00000164929	ENSG00000164929	ENSG00000164929_001	chr8	dexseq_prepare_annotation2.py	exon	104152938	104152940	.	+	.	ENST00000309982__exon_number_001__gene_id_ENSG00000164929	BAALC	ENSG00000164929	-1.94153945879264	-17.3520690428798	1.82397755168711e-28	2.78221221420103e-26
ENSG00000103671.9	ENSG00000103671	ENSG00000103671_010	chr15	dexseq_prepare_annotation2.py	exon	64685634	64685675	.	+	.	ENST00000559833__exon_number_010__gene_id_ENSG00000103671	TRIP4	ENSG00000103671.9	-0.771366189469377	-15.6879319747337	1.87847482721448e-28	2.86221858885213e-26
ENSG00000181625.ENSG00000260280.ENSG00000213648.2	ENSG00000181625+ENSG00000260280+ENSG00000213648	ENSG00000181625+ENSG00000260280+ENSG00000213648_003	chr16	dexseq_prepare_annotation2.py	exon	29465883	29466251	.	+	.	ENST00000351581+ENST00000330181+ENST00000565219__exon_number_003__gene_id_ENSG00000181625+ENSG00000260280+ENSG00000213648		ENSG00000181625.ENSG00000260280.ENSG00000213648.2	0.93021921332488	14.0781535587729	1.88382153391538e-28	2.86724197014597e-26
ENSG00000166747.71	ENSG00000166747	ENSG00000166747_072	chr16	dexseq_prepare_annotation2.py	exon	71842825	71842885	.	-	.	ENST00000433195+ENST00000566161+ENST00000423132+ENST00000565161+ENST00000569748+ENST00000299980+ENST00000565009+ENST00000393512+ENST00000570017__exon_number_072__gene_id_ENSG00000166747	AP1G1	ENSG00000166747.71	2.17967955610242	13.1844263056647	1.89802335429818e-28	2.88571757263542e-26
ENSG00000060138.1	ENSG00000060138	ENSG00000060138_002	chr12	dexseq_prepare_annotation2.py	exon	10851812	10851825	.	-	.	ENST00000279550+ENST00000228251__exon_number_002__gene_id_ENSG00000060138	YBX3	ENSG00000060138.1	0.56904321827656	13.1768453033711	1.99918656109008e-28	3.03622388960342e-26
ENSG00000010379.12	ENSG00000010379	ENSG00000010379_013	chr12	dexseq_prepare_annotation2.py	exon	333598	333633	.	-	.	ENST00000543722+ENST00000343164+ENST00000445055__exon_number_013__gene_id_ENSG00000010379	SLC6A13	ENSG00000010379.12	-1.58911963349797	-15.6663347164596	2.06929976800395e-28	3.13929831940946e-26
ENSG00000165124.22	ENSG00000165124	ENSG00000165124_023	chr9	dexseq_prepare_annotation2.py	exon	113197521	113197644	.	-	.	ENST00000401783+ENST00000374469__exon_number_023__gene_id_ENSG00000165124	SVEP1	ENSG00000165124.22	1.72087071791606	13.4033290500516	2.07761890823228e-28	3.14850427723717e-26
ENSG00000212238.ENSG00000106459.1	ENSG00000212238+ENSG00000106459	ENSG00000212238+ENSG00000106459_002	chr7	dexseq_prepare_annotation2.py	exon	129251580	129251587	.	+	.	ENST00000353868+ENST00000477428+ENST00000539636+ENST00000393232__exon_number_002__gene_id_ENSG00000212238+ENSG00000106459		ENSG00000212238.ENSG00000106459.1	-1.34868697356557	-15.9211710807624	2.0969350674055e-28	3.17433758174614e-26
ENSG00000257062.ENSG00000111700.ENSG00000134538.ENSG00000205754.ENSG00000257046.52	ENSG00000257062+ENSG00000111700+ENSG00000134538+ENSG00000205754+ENSG00000257046	ENSG00000257062+ENSG00000111700+ENSG00000134538+ENSG00000205754+ENSG00000257046_053	chr12	dexseq_prepare_annotation2.py	exon	21284057	21284135	.	+	.	ENST00000590779+ENST00000592513+ENST00000593147+ENST00000585342__exon_number_053__gene_id_ENSG00000257062+ENSG00000111700+ENSG00000134538+ENSG00000205754+ENSG00000257046		ENSG00000257062.ENSG00000111700.ENSG00000134538.ENSG00000205754.ENSG00000257046.52	-1.01629547229486	-13.4555190255982	2.27391019490162e-28	3.43852095688502e-26
ENSG00000196705	ENSG00000196705	ENSG00000196705_001	chr19	dexseq_prepare_annotation2.py	exon	21324827	21324837	.	+	.	ENST00000600692__exon_number_001__gene_id_ENSG00000196705	ZNF431	ENSG00000196705	-1.41983445683509	-18.3128832371305	2.32152885281853e-28	3.5067370225485e-26
ENSG00000131018.161	ENSG00000131018	ENSG00000131018_162	chr6	dexseq_prepare_annotation2.py	exon	152722438	152722476	.	-	.	ENST00000461872+ENST00000448038+ENST00000341594+ENST00000265368+ENST00000535081+ENST00000367255+ENST00000423061__exon_number_162__gene_id_ENSG00000131018	SYNE1	ENSG00000131018.161	-1.34151143416744	-11.7384791123339	2.36247156677141e-28	3.56473258254747e-26
ENSG00000075035.37	ENSG00000075035	ENSG00000075035_038	chr12	dexseq_prepare_annotation2.py	exon	108644312	108644314	.	+	.	ENST00000332082__exon_number_038__gene_id_ENSG00000075035	WSCD2	ENSG00000075035.37	-1.07857140890283	-14.5234962934463	2.38141131566621e-28	3.5894386614096e-26
ENSG00000074181.11	ENSG00000074181	ENSG00000074181_012	chr19	dexseq_prepare_annotation2.py	exon	15281482	15281636	.	-	.	ENST00000263388__exon_number_012__gene_id_ENSG00000074181	NOTCH3	ENSG00000074181.11	1.62719637285263	12.9180518277116	2.40234878272819e-28	3.61709941855873e-26
ENSG00000138448.28	ENSG00000138448	ENSG00000138448_029	chr2	dexseq_prepare_annotation2.py	exon	187533251	187533488	.	+	.	ENST00000496854__exon_number_029__gene_id_ENSG00000138448	ITGAV	ENSG00000138448.28	-1.33355151425304	-14.2570259998002	2.45663860897362e-28	3.69486371430307e-26
ENSG00000170852	ENSG00000170852	ENSG00000170852_001	chr7	dexseq_prepare_annotation2.py	exon	32907784	32910419	.	-	.	ENST00000304056__exon_number_001__gene_id_ENSG00000170852	KBTBD2	ENSG00000170852	1.22511593963331	17.7394022202604	2.49505878872288e-28	3.74861813182184e-26
ENSG00000108387.6	ENSG00000108387	ENSG00000108387_007	chr17	dexseq_prepare_annotation2.py	exon	56597787	56597846	.	-	.	ENST00000426861+ENST00000457347+ENST00000393086+ENST00000317268+ENST00000583114+ENST00000584488+ENST00000582270+ENST00000317256+ENST00000412945+ENST00000580796+ENST00000579371+ENST00000580844+ENST00000583273+ENST00000577440__exon_number_007__gene_id_ENSG00000108387	SEPT4	ENSG00000108387.6	0.609860521857093	14.2515096201	2.53347106317953e-28	3.80224533221284e-26
ENSG00000124721.34	ENSG00000124721	ENSG00000124721_035	chr6	dexseq_prepare_annotation2.py	exon	38800098	38800211	.	+	.	ENST00000449981+ENST00000441566+ENST00000327475+ENST00000359357__exon_number_035__gene_id_ENSG00000124721	DNAH8	ENSG00000124721.34	-1.19922881855478	-12.7243388167079	2.54191502211933e-28	3.80913608102036e-26
ENSG00000164924.22	ENSG00000164924	ENSG00000164924_023	chr8	dexseq_prepare_annotation2.py	exon	101937150	101937216	.	-	.	ENST00000353245+ENST00000523848+ENST00000522819+ENST00000419477+ENST00000395948+ENST00000480304+ENST00000457309+ENST00000521328+ENST00000395956+ENST00000517727+ENST00000521309+ENST00000518736+ENST00000395958+ENST00000521607+ENST00000395957+ENST00000395951+ENST00000395953+ENST00000522542__exon_number_023__gene_id_ENSG00000164924	YWHAZ	ENSG00000164924.22	1.27648495556952	13.3724317403064	2.54350891844362e-28	3.80913608102036e-26
ENSG00000257062.ENSG00000111700.ENSG00000134538.ENSG00000205754.ENSG00000257046.48	ENSG00000257062+ENSG00000111700+ENSG00000134538+ENSG00000205754+ENSG00000257046	ENSG00000257062+ENSG00000111700+ENSG00000134538+ENSG00000205754+ENSG00000257046_049	chr12	dexseq_prepare_annotation2.py	exon	21245447	21245679	.	+	.	ENST00000545916__exon_number_049__gene_id_ENSG00000257062+ENSG00000111700+ENSG00000134538+ENSG00000205754+ENSG00000257046		ENSG00000257062.ENSG00000111700.ENSG00000134538.ENSG00000205754.ENSG00000257046.48	-1.04180610672933	-13.4378910752383	2.54847110807289e-28	3.81248552130155e-26
ENSG00000140983.38	ENSG00000140983	ENSG00000140983_039	chr16	dexseq_prepare_annotation2.py	exon	720528	720538	.	+	.	ENST00000563776+ENST00000569943+ENST00000566214+ENST00000315082+ENST00000562333+ENST00000566965+ENST00000569675+ENST00000568950+ENST00000568636+ENST00000602564+ENST00000570280+ENST00000567589+ENST00000567017+ENST00000569358+ENST00000563637+ENST00000561929+ENST00000562598+ENST00000561983+ENST00000563134__exon_number_039__gene_id_ENSG00000140983	RHOT2	ENSG00000140983.38	-1.01571826078085	-12.3767627587608	2.56768723069031e-28	3.83712875419665e-26
ENSG00000151789.12	ENSG00000151789	ENSG00000151789_013	chr3	dexseq_prepare_annotation2.py	exon	21552479	21552515	.	-	.	ENST00000494118+ENST00000281523+ENST00000446749__exon_number_013__gene_id_ENSG00000151789	ZNF385D	ENSG00000151789.12	-1.58402883275269	-13.6493630806947	2.70963736157298e-28	4.04493624279637e-26
ENSG00000147050.11	ENSG00000147050	ENSG00000147050_012	chrX	dexseq_prepare_annotation2.py	exon	44910954	44911047	.	+	.	ENST00000536777+ENST00000377967+ENST00000543216+ENST00000382899__exon_number_012__gene_id_ENSG00000147050	KDM6A	ENSG00000147050.11	-1.13620337303391	-14.9708214888397	2.80261810872965e-28	4.17927727034712e-26
ENSG00000151789.11	ENSG00000151789	ENSG00000151789_012	chr3	dexseq_prepare_annotation2.py	exon	21552353	21552478	.	-	.	ENST00000494118+ENST00000495739+ENST00000446749+ENST00000281523__exon_number_012__gene_id_ENSG00000151789	ZNF385D	ENSG00000151789.11	-1.60115117087625	-13.642026452204	2.83583338926612e-28	4.22430452953778e-26
ENSG00000204677.32	ENSG00000204677	ENSG00000204677_033	chr5	dexseq_prepare_annotation2.py	exon	177476089	177476322	.	+	.	ENST00000511511__exon_number_033__gene_id_ENSG00000204677	FAM153C	ENSG00000204677.32	0.929246037489154	13.1728099947361	2.95660347710157e-28	4.39952033361258e-26
ENSG00000059758.29	ENSG00000059758	ENSG00000059758_030	chr12	dexseq_prepare_annotation2.py	exon	96707188	96707232	.	-	.	ENST00000548734+ENST00000261211+ENST00000552496+ENST00000543119+ENST00000551816+ENST00000542666__exon_number_030__gene_id_ENSG00000059758	CDK17	ENSG00000059758.29	1.74419849824567	13.7036535174633	3.22765614315681e-28	4.79775136051072e-26
ENSG00000169727.56	ENSG00000169727	ENSG00000169727_057	chr17	dexseq_prepare_annotation2.py	exon	80013896	80013971	.	+	.	ENST00000392357+ENST00000392358+ENST00000578552+ENST00000584460+ENST00000578279+ENST00000355130+ENST00000320548+ENST00000306823__exon_number_057__gene_id_ENSG00000169727	GPS1	ENSG00000169727.56	-1.10529624841452	-13.0076012016503	3.24640783189425e-28	4.82050207522514e-26
ENSG00000104450.3	ENSG00000104450	ENSG00000104450_004	chr8	dexseq_prepare_annotation2.py	exon	101170656	101170844	.	+	.	ENST00000388798+ENST00000520508__exon_number_004__gene_id_ENSG00000104450	SPAG1	ENSG00000104450.3	-0.878921224218278	-14.0894510728094	3.28965606637829e-28	4.87954021510778e-26
ENSG00000018408.36	ENSG00000018408	ENSG00000018408_037	chr3	dexseq_prepare_annotation2.py	exon	149443259	149443331	.	-	.	ENST00000474080__exon_number_037__gene_id_ENSG00000018408	WWTR1	ENSG00000018408.36	-0.879992052286577	-14.9343564915833	3.35649759696287e-28	4.97341209083879e-26
ENSG00000119650.ENSG00000119685.ENSG00000119686	ENSG00000119650+ENSG00000119685+ENSG00000119686	ENSG00000119650+ENSG00000119685+ENSG00000119686_001	chr14	dexseq_prepare_annotation2.py	exon	76044960	76045798	.	+	.	ENST00000238667__exon_number_001__gene_id_ENSG00000119650+ENSG00000119685+ENSG00000119686		ENSG00000119650.ENSG00000119685.ENSG00000119686	-1.3334056779943	-12.7558251919781	3.36691353358009e-28	4.98356646041816e-26
ENSG00000080503.7	ENSG00000080503	ENSG00000080503_008	chr9	dexseq_prepare_annotation2.py	exon	2029222	2029247	.	+	.	ENST00000382194+ENST00000357248+ENST00000450198+ENST00000349721+ENST00000382203+ENST00000439732__exon_number_008__gene_id_ENSG00000080503	SMARCA2	ENSG00000080503.7	1.3334694989706	13.0979811135745	3.43113348110722e-28	5.07325365401556e-26
ENSG00000026559.3	ENSG00000026559	ENSG00000026559_004	chr20	dexseq_prepare_annotation2.py	exon	49624473	49624577	.	-	.	ENST00000506387__exon_number_004__gene_id_ENSG00000026559	KCNG1	ENSG00000026559.3	1.65210141405183	17.6415743269176	3.47471869777045e-28	5.13227326135841e-26
ENSG00000266994.ENSG00000168096.ENSG00000103199.11	ENSG00000266994+ENSG00000168096+ENSG00000103199	ENSG00000266994+ENSG00000168096+ENSG00000103199_012	chr16	dexseq_prepare_annotation2.py	exon	4749178	4749196	.	-	.	ENST00000589035+ENST00000588398+ENST00000591185__exon_number_012__gene_id_ENSG00000266994+ENSG00000168096+ENSG00000103199		ENSG00000266994.ENSG00000168096.ENSG00000103199.11	0.737210856553908	12.0495774959372	3.71593260225528e-28	5.48276448038457e-26
ENSG00000104299.49	ENSG00000104299	ENSG00000104299_050	chr8	dexseq_prepare_annotation2.py	exon	28747445	28747451	.	-	.	ENST00000522363+ENST00000520184+ENST00000521022+ENST00000520831+ENST00000416984__exon_number_050__gene_id_ENSG00000104299	INTS9	ENSG00000104299.49	-1.4072157404602	-14.1804863334066	3.76721507015624e-28	5.55257331863124e-26
ENSG00000081479.29	ENSG00000081479	ENSG00000081479_030	chr2	dexseq_prepare_annotation2.py	exon	170034350	170034536	.	-	.	ENST00000263816+ENST00000461418__exon_number_030__gene_id_ENSG00000081479	LRP2	ENSG00000081479.29	-1.97571601174937	-13.6733799392747	3.88380273321604e-28	5.71838849798519e-26
ENSG00000164924.27	ENSG00000164924	ENSG00000164924_028	chr8	dexseq_prepare_annotation2.py	exon	101960824	101960841	.	-	.	ENST00000419477+ENST00000457309+ENST00000395948+ENST00000418997+ENST00000521328+ENST00000480304+ENST00000517727+ENST00000518736+ENST00000395958+ENST00000395956+ENST00000395957+ENST00000521607+ENST00000353245+ENST00000395953+ENST00000395951__exon_number_028__gene_id_ENSG00000164924	YWHAZ	ENSG00000164924.27	1.17057775592312	13.2981162901301	4.13813885236989e-28	6.08645817008663e-26
ENSG00000104450.16	ENSG00000104450	ENSG00000104450_017	chr8	dexseq_prepare_annotation2.py	exon	101225318	101225656	.	+	.	ENST00000251809+ENST00000388798+ENST00000523302__exon_number_017__gene_id_ENSG00000104450	SPAG1	ENSG00000104450.16	2.0488736509123	14.0337653795397	4.51922144801835e-28	6.63998004245344e-26
ENSG00000060237.31	ENSG00000060237	ENSG00000060237_032	chr12	dexseq_prepare_annotation2.py	exon	989887	989980	.	+	.	ENST00000545285+ENST00000535698+ENST00000340908+ENST00000537687+ENST00000315939+ENST00000530271__exon_number_032__gene_id_ENSG00000060237	WNK1	ENSG00000060237.31	1.20466582383657	14.7035604106057	4.52528322656948e-28	6.64190966753836e-26
ENSG00000158286.22	ENSG00000158286	ENSG00000158286_023	chr1	dexseq_prepare_annotation2.py	exon	6270998	6270998	.	+	.	ENST00000377939+ENST00000496329+ENST00000463453__exon_number_023__gene_id_ENSG00000158286	RNF207	ENSG00000158286.22	1.75509219555584	13.6432044669724	4.67076470551956e-28	6.84423783868843e-26
ENSG00000073331.22	ENSG00000073331	ENSG00000073331_023	chr4	dexseq_prepare_annotation2.py	exon	113303660	113303708	.	+	.	ENST00000458497+ENST00000177648+ENST00000515330+ENST00000504745+ENST00000509688+ENST00000505127__exon_number_023__gene_id_ENSG00000073331	ALPK1	ENSG00000073331.22	1.22447607546617	17.5543493866828	4.67292020443071e-28	6.84423783868843e-26
ENSG00000213614.ENSG00000140488.ENSG00000273025.ENSG00000137817.ENSG00000260729.114	ENSG00000213614+ENSG00000140488+ENSG00000273025+ENSG00000137817+ENSG00000260729	ENSG00000213614+ENSG00000140488+ENSG00000273025+ENSG00000137817+ENSG00000260729_115	chr15	dexseq_prepare_annotation2.py	exon	72640027	72640099	.	-	.	ENST00000567411+ENST00000566304+ENST00000568777+ENST00000566672+ENST00000268097+ENST00000429918+ENST00000567159__exon_number_115__gene_id_ENSG00000213614+ENSG00000140488+ENSG00000273025+ENSG00000137817+ENSG00000260729		ENSG00000213614.ENSG00000140488.ENSG00000273025.ENSG00000137817.ENSG00000260729.114	-1.70949772573216	-12.4133175896703	4.74191849452857e-28	6.93803189772159e-26
ENSG00000036257.43	ENSG00000036257	ENSG00000036257_044	chr2	dexseq_prepare_annotation2.py	exon	225428017	225428037	.	-	.	ENST00000436172__exon_number_044__gene_id_ENSG00000036257	CUL3	ENSG00000036257.43	-1.73232658113065	-14.0142046299462	5.05282919041827e-28	7.38144289982642e-26
ENSG00000266365.7	ENSG00000266365	ENSG00000266365_008	chr17	dexseq_prepare_annotation2.py	exon	60320430	60320487	.	-	.	ENST00000577881__exon_number_008__gene_id_ENSG00000266365	RP11-51L5.3	ENSG00000266365.7	1.13538743709885	18.0679510079782	5.05552979305359e-28	7.38144289982642e-26
ENSG00000126883.11	ENSG00000126883	ENSG00000126883_012	chr9	dexseq_prepare_annotation2.py	exon	134007983	134008032	.	+	.	ENST00000451030+ENST00000411637+ENST00000359428__exon_number_012__gene_id_ENSG00000126883	NUP214	ENSG00000126883.11	0.848750479042054	13.6113849226173	5.67423604583963e-28	8.27616023891364e-26
ENSG00000123104.43	ENSG00000123104	ENSG00000123104_044	chr12	dexseq_prepare_annotation2.py	exon	26777232	26777289	.	-	.	ENST00000381340+ENST00000545902__exon_number_044__gene_id_ENSG00000123104	ITPR2	ENSG00000123104.43	0.834801245047574	13.186716674086	5.76440791236263e-28	8.39892246605962e-26
ENSG00000132716.ENSG00000258465.ENSG00000162735.73	ENSG00000132716+ENSG00000258465+ENSG00000162735	ENSG00000132716+ENSG00000258465+ENSG00000162735_074	chr1	dexseq_prepare_annotation2.py	exon	160249873	160249965	.	-	.	ENST00000532643+ENST00000368072+ENST00000462644+ENST00000532508+ENST00000608310+ENST00000556710+ENST00000485079+ENST00000472750+ENST00000392220+ENST00000495624+ENST00000440949__exon_number_074__gene_id_ENSG00000132716+ENSG00000258465+ENSG00000162735		ENSG00000132716.ENSG00000258465.ENSG00000162735.73	-0.697258644432201	-12.6801148106068	5.87007016005822e-28	8.54397568822209e-26
ENSG00000228107.ENSG00000159259.ENSG00000159256.20	ENSG00000228107+ENSG00000159259+ENSG00000159256	ENSG00000228107+ENSG00000159259+ENSG00000159256_021	chr21	dexseq_prepare_annotation2.py	exon	37734134	37734338	.	+	.	ENST00000397184+ENST00000484028__exon_number_021__gene_id_ENSG00000228107+ENSG00000159259+ENSG00000159256		ENSG00000228107.ENSG00000159259.ENSG00000159256.20	-0.847202540900719	-12.9189112684776	6.03080528660165e-28	8.76880342477553e-26
ENSG00000091262.32	ENSG00000091262	ENSG00000091262_033	chr16	dexseq_prepare_annotation2.py	exon	16302585	16302716	.	-	.	ENST00000574094+ENST00000577103+ENST00000205557+ENST00000456970__exon_number_033__gene_id_ENSG00000091262	ABCC6	ENSG00000091262.32	1.77341904398625	15.2006981345949	6.12757521092775e-28	8.90025527132418e-26
ENSG00000175575.43	ENSG00000175575	ENSG00000175575_044	chr11	dexseq_prepare_annotation2.py	exon	73638780	73638790	.	+	.	ENST00000544552__exon_number_044__gene_id_ENSG00000175575	PAAF1	ENSG00000175575.43	1.44583858538733	12.962159151404	6.19775478537279e-28	8.992852184689e-26
ENSG00000170421.43	ENSG00000170421	ENSG00000170421_044	chr12	dexseq_prepare_annotation2.py	exon	53343609	53343615	.	-	.	ENST00000546921+ENST00000546826+ENST00000552551+ENST00000549198+ENST00000551318+ENST00000552877__exon_number_044__gene_id_ENSG00000170421	KRT8	ENSG00000170421.43	-0.814134369361036	-13.2336900947656	6.31072724605277e-28	9.14728469991328e-26
ENSG00000147274.ENSG00000206979.2	ENSG00000147274+ENSG00000206979	ENSG00000147274+ENSG00000206979_003	chrX	dexseq_prepare_annotation2.py	exon	135951351	135951352	.	-	.	ENST00000431446+ENST00000496459__exon_number_003__gene_id_ENSG00000147274+ENSG00000206979		ENSG00000147274.ENSG00000206979.2	0.755578125426993	14.3342682371485	6.55413745705059e-28	9.49026891102434e-26
ENSG00000272084.ENSG00000127481.95	ENSG00000272084+ENSG00000127481	ENSG00000272084+ENSG00000127481_096	chr1	dexseq_prepare_annotation2.py	exon	19476257	19476289	.	-	.	ENST00000375226+ENST00000417040__exon_number_096__gene_id_ENSG00000272084+ENSG00000127481		ENSG00000272084.ENSG00000127481.95	-0.84774552589671	-11.6444783324878	6.63288392483123e-28	9.58648056262239e-26
ENSG00000147642.55	ENSG00000147642	ENSG00000147642_056	chr8	dexseq_prepare_annotation2.py	exon	110661092	110661132	.	-	.	ENST00000524720+ENST00000408908+ENST00000433638__exon_number_056__gene_id_ENSG00000147642	SYBU	ENSG00000147642.55	1.00083466243319	12.8174329224099	6.63429003368613e-28	9.58648056262239e-26
ENSG00000164929.2	ENSG00000164929	ENSG00000164929_003	chr8	dexseq_prepare_annotation2.py	exon	104152987	104153125	.	+	.	ENST00000438105+ENST00000297574+ENST00000309982__exon_number_003__gene_id_ENSG00000164929	BAALC	ENSG00000164929.2	-1.71255847004121	-16.9913344346532	6.67421272319187e-28	9.63421573432882e-26
ENSG00000055483.75	ENSG00000055483	ENSG00000055483_076	chr17	dexseq_prepare_annotation2.py	exon	76837093	76837307	.	-	.	ENST00000588365__exon_number_076__gene_id_ENSG00000055483	USP36	ENSG00000055483.75	1.73300357535344	13.9624496969186	6.78964100569908e-28	9.7907323265171e-26
ENSG00000150712.20	ENSG00000150712	ENSG00000150712_021	chr5	dexseq_prepare_annotation2.py	exon	32276788	32276848	.	-	.	ENST00000280285+ENST00000264934+ENST00000513622+ENST00000382142__exon_number_021__gene_id_ENSG00000150712	MTMR12	ENSG00000150712.20	-1.10903052478505	-14.7918862902937	6.80038149127403e-28	9.79612112350109e-26
ENSG00000126522.ENSG00000249319.ENSG00000241258.45	ENSG00000126522+ENSG00000249319+ENSG00000241258	ENSG00000126522+ENSG00000249319+ENSG00000241258_046	chr7	dexseq_prepare_annotation2.py	exon	65579846	65579901	.	+	.	ENST00000486848+ENST00000398684+ENST00000395326+ENST00000338592+ENST00000431089+ENST00000360415__exon_number_046__gene_id_ENSG00000126522+ENSG00000249319+ENSG00000241258		ENSG00000126522.ENSG00000249319.ENSG00000241258.45	-0.799651463257623	-12.994676322854	6.96079533257884e-28	1.00168852586879e-25
ENSG00000103671.28	ENSG00000103671	ENSG00000103671_029	chr15	dexseq_prepare_annotation2.py	exon	64716314	64716354	.	+	.	ENST00000261884+ENST00000560567+ENST00000558162__exon_number_029__gene_id_ENSG00000103671	TRIP4	ENSG00000103671.28	2.00042884580142	15.3876625197264	7.24867816889506e-28	1.04204404817492e-25
ENSG00000125414.27	ENSG00000125414	ENSG00000125414_028	chr17	dexseq_prepare_annotation2.py	exon	10440982	10441152	.	-	.	ENST00000245503+ENST00000532183+ENST00000397183__exon_number_028__gene_id_ENSG00000125414	MYH2	ENSG00000125414.27	1.34660155566961	14.0623601573191	7.295024990037e-28	1.04763000049428e-25
ENSG00000169727.23	ENSG00000169727	ENSG00000169727_024	chr17	dexseq_prepare_annotation2.py	exon	80010251	80010253	.	+	.	ENST00000583009+ENST00000392358+ENST00000578392+ENST00000583641+ENST00000355130+ENST00000584229+ENST00000320548+ENST00000583885+ENST00000583961__exon_number_024__gene_id_ENSG00000169727	GPS1	ENSG00000169727.23	0.72605841418711	12.8806024498087	7.87989126890717e-28	1.13046132434707e-25
ENSG00000265759.ENSG00000132026.ENSG00000095066.14	ENSG00000265759+ENSG00000132026+ENSG00000095066	ENSG00000265759+ENSG00000132026+ENSG00000095066_015	chr19	dexseq_prepare_annotation2.py	exon	12876179	12876301	.	-	.	ENST00000592259+ENST00000589965__exon_number_015__gene_id_ENSG00000265759+ENSG00000132026+ENSG00000095066		ENSG00000265759.ENSG00000132026.ENSG00000095066.14	-1.03211941612303	-11.9355438150693	7.94663504718935e-28	1.13886841928854e-25
ENSG00000012061.15	ENSG00000012061	ENSG00000012061_016	chr19	dexseq_prepare_annotation2.py	exon	45919749	45920078	.	-	.	ENST00000588300__exon_number_016__gene_id_ENSG00000012061	ERCC1	ENSG00000012061.15	-1.53365756465523	-14.0457919518654	8.00431382208956e-28	1.14596048706733e-25
ENSG00000111961	ENSG00000111961	ENSG00000111961_001	chr6	dexseq_prepare_annotation2.py	exon	148593440	148593513	.	+	.	ENST00000367469__exon_number_001__gene_id_ENSG00000111961	SASH1	ENSG00000111961	1.07561397550846	15.365026477507	8.02910069420865e-28	1.14833380327447e-25
ENSG00000104419.66	ENSG00000104419	ENSG00000104419_067	chr8	dexseq_prepare_annotation2.py	exon	134309481	134309482	.	-	.	ENST00000537882+ENST00000518010+ENST00000517599+ENST00000354944+ENST00000522377+ENST00000523892+ENST00000522476+ENST00000518066+ENST00000518480+ENST00000414097+ENST00000521544__exon_number_067__gene_id_ENSG00000104419	NDRG1	ENSG00000104419.66	-0.952771763911761	-12.6013617601444	8.12644386780591e-28	1.1610687803977e-25
ENSG00000036257.44	ENSG00000036257	ENSG00000036257_045	chr2	dexseq_prepare_annotation2.py	exon	225434406	225434542	.	-	.	ENST00000409096__exon_number_045__gene_id_ENSG00000036257	CUL3	ENSG00000036257.44	-1.72539257255631	-13.9300091896362	8.17187624750632e-28	1.16636856134688e-25
ENSG00000173406.ENSG00000162600.49	ENSG00000173406+ENSG00000162600	ENSG00000173406+ENSG00000162600_050	chr1	dexseq_prepare_annotation2.py	exon	58996335	58996401	.	-	.	ENST00000421528+ENST00000358603+ENST00000371226__exon_number_050__gene_id_ENSG00000173406+ENSG00000162600		ENSG00000173406.ENSG00000162600.49	1.08612516733798	12.3631010571632	8.50502540686704e-28	1.21268137490879e-25
ENSG00000103932.25	ENSG00000103932	ENSG00000103932_026	chr15	dexseq_prepare_annotation2.py	exon	41819621	41819803	.	-	.	ENST00000562303+ENST00000561603+ENST00000304330__exon_number_026__gene_id_ENSG00000103932	RPAP1	ENSG00000103932.25	0.85524330627662	13.4648639706238	8.51918033676433e-28	1.21346267780541e-25
ENSG00000114735.19	ENSG00000114735	ENSG00000114735_020	chr3	dexseq_prepare_annotation2.py	exon	50615257	50615306	.	+	.	ENST00000455834+ENST00000448997+ENST00000232854+ENST00000434410__exon_number_020__gene_id_ENSG00000114735	HEMK1	ENSG00000114735.19	1.568658067942	13.7192976607871	8.61766946576489e-28	1.22624264142814e-25
ENSG00000223501.3	ENSG00000223501	ENSG00000223501_004	chr6	dexseq_prepare_annotation2.py	exon	33218588	33218764	.	-	.	ENST00000493674+ENST00000495981+ENST00000478934+ENST00000436044+ENST00000482399+ENST00000445902__exon_number_004__gene_id_ENSG00000223501	VPS52	ENSG00000223501.3	-0.8073434785277	-13.1258239606747	8.63077997149898e-28	1.22686011027787e-25
ENSG00000149972.1	ENSG00000149972	ENSG00000149972_002	chr11	dexseq_prepare_annotation2.py	exon	98891706	98891870	.	+	.	ENST00000528727+ENST00000525047__exon_number_002__gene_id_ENSG00000149972	CNTN5	ENSG00000149972.1	0.994928214404735	13.6165740696672	9.25108495649976e-28	1.31370102364508e-25
ENSG00000140575.68	ENSG00000140575	ENSG00000140575_069	chr15	dexseq_prepare_annotation2.py	exon	91038001	91038067	.	+	.	ENST00000558957+ENST00000268182+ENST00000560738__exon_number_069__gene_id_ENSG00000140575	IQGAP1	ENSG00000140575.68	0.888055093170822	12.3037850533553	9.27346811965534e-28	1.31543182242675e-25
ENSG00000159023.3	ENSG00000159023	ENSG00000159023_004	chr1	dexseq_prepare_annotation2.py	exon	29213684	29213722	.	+	.	ENST00000398863+ENST00000347529+ENST00000373800+ENST00000356093+ENST00000482464+ENST00000349460+ENST00000343067__exon_number_004__gene_id_ENSG00000159023	EPB41	ENSG00000159023.3	1.89743437208492	14.9115314080155	9.28208192125257e-28	1.31543182242675e-25
ENSG00000188897.70	ENSG00000188897	ENSG00000188897_071	chr16	dexseq_prepare_annotation2.py	exon	11585557	11585611	.	-	.	ENST00000344649+ENST00000598234+ENST00000595170__exon_number_071__gene_id_ENSG00000188897	CTD-3088G3.8	ENSG00000188897.70	-2.49572792454322	-13.9052790271571	9.41226519780813e-28	1.33253096613706e-25
ENSG00000152767.51	ENSG00000152767	ENSG00000152767_052	chr13	dexseq_prepare_annotation2.py	exon	99037086	99037086	.	+	.	ENST00000593548+ENST00000319562+ENST00000602263+ENST00000598389+ENST00000490389+ENST00000599040+ENST00000595437+ENST00000596467+ENST00000601009+ENST00000376586+ENST00000600032+ENST00000595380__exon_number_052__gene_id_ENSG00000152767	FARP1	ENSG00000152767.51	0.711752534048383	12.9013370156098	9.43801555159802e-28	1.33482550584406e-25
ENSG00000100949.4	ENSG00000100949	ENSG00000100949_005	chr14	dexseq_prepare_annotation2.py	exon	24734763	24734773	.	-	.	ENST00000560243+ENST00000561055+ENST00000216840+ENST00000560521+ENST00000559551+ENST00000559974+ENST00000558376+ENST00000399409__exon_number_005__gene_id_ENSG00000100949	RABGGTA	ENSG00000100949.4	1.18695391268674	13.0551833565008	9.45854281591185e-28	1.33637745088451e-25
ENSG00000059769.ENSG00000244115.ENSG00000242616.9	ENSG00000059769+ENSG00000244115+ENSG00000242616	ENSG00000059769+ENSG00000244115+ENSG00000242616_010	chr9	dexseq_prepare_annotation2.py	exon	114416626	114416631	.	+	.	ENST00000313525+ENST00000447096__exon_number_010__gene_id_ENSG00000059769+ENSG00000244115+ENSG00000242616		ENSG00000059769.ENSG00000244115.ENSG00000242616.9	-0.810970339066174	-16.4968838432776	9.59776787074164e-28	1.35467990002017e-25
ENSG00000158286.30	ENSG00000158286	ENSG00000158286_031	chr1	dexseq_prepare_annotation2.py	exon	6272291	6272476	.	+	.	ENST00000377948+ENST00000377939+ENST00000496676+ENST00000492476__exon_number_031__gene_id_ENSG00000158286	RNF207	ENSG00000158286.30	1.84173575950059	13.520156174519	9.91644954654437e-28	1.3982493753255e-25
ENSG00000159023.4	ENSG00000159023	ENSG00000159023_005	chr1	dexseq_prepare_annotation2.py	exon	29220253	29220349	.	+	.	ENST00000373798__exon_number_005__gene_id_ENSG00000159023	EPB41	ENSG00000159023.4	1.82642872207544	14.8972141272763	9.94653665679281e-28	1.40107937046213e-25
ENSG00000254706.ENSG00000198929.ENSG00000239887.10	ENSG00000254706+ENSG00000198929+ENSG00000239887	ENSG00000254706+ENSG00000198929+ENSG00000239887_011	chr1	dexseq_prepare_annotation2.py	exon	162326750	162326926	.	+	.	ENST00000361897+ENST00000530878+ENST00000430120__exon_number_011__gene_id_ENSG00000254706+ENSG00000198929+ENSG00000239887		ENSG00000254706.ENSG00000198929.ENSG00000239887.10	-3.19627145927291	-13.8891839283565	1.03192545888827e-27	1.45211844629775e-25
ENSG00000196504.25	ENSG00000196504	ENSG00000196504_026	chr2	dexseq_prepare_annotation2.py	exon	153532913	153532918	.	-	.	ENST00000493468__exon_number_026__gene_id_ENSG00000196504	PRPF40A	ENSG00000196504.25	-1.85644457226264	-13.9977498324828	1.0476844413562e-27	1.47281267572562e-25
ENSG00000080823.68	ENSG00000080823	ENSG00000080823_069	chr14	dexseq_prepare_annotation2.py	exon	102718142	102718253	.	-	.	ENST00000519877+ENST00000519569__exon_number_069__gene_id_ENSG00000080823	MOK	ENSG00000080823.68	-1.07780477278242	-13.3564013339803	1.04943535531889e-27	1.4737928747513e-25
ENSG00000138744.ENSG00000198301.5	ENSG00000138744+ENSG00000198301	ENSG00000138744+ENSG00000198301_006	chr4	dexseq_prepare_annotation2.py	exon	76837591	76837702	.	-	.	ENST00000602782__exon_number_006__gene_id_ENSG00000138744+ENSG00000198301		ENSG00000138744.ENSG00000198301.5	-5.97572905555845	-12.8335806610623	1.09408220195833e-27	1.53495233700021e-25
ENSG00000131018.66	ENSG00000131018	ENSG00000131018_067	chr6	dexseq_prepare_annotation2.py	exon	152576015	152576224	.	-	.	ENST00000409694+ENST00000448038+ENST00000356820+ENST00000341594+ENST00000265368+ENST00000367255+ENST00000367256+ENST00000423061__exon_number_067__gene_id_ENSG00000131018	SYNE1	ENSG00000131018.66	1.1697832200571	11.5666351915052	1.16463931869139e-27	1.63230385472903e-25
ENSG00000164929.3	ENSG00000164929	ENSG00000164929_004	chr8	dexseq_prepare_annotation2.py	exon	104153126	104153285	.	+	.	ENST00000438105+ENST00000330955+ENST00000297574+ENST00000309982+ENST00000306391__exon_number_004__gene_id_ENSG00000164929	BAALC	ENSG00000164929.3	-1.83299610991505	-16.8344580829101	1.17919315350843e-27	1.65075536666244e-25
ENSG00000244045.ENSG00000258924.ENSG00000264302.ENSG00000004139.41	ENSG00000244045+ENSG00000258924+ENSG00000264302+ENSG00000004139	ENSG00000244045+ENSG00000258924+ENSG00000264302+ENSG00000004139_042	chr17	dexseq_prepare_annotation2.py	exon	26715017	26715141	.	+	.	ENST00000580711__exon_number_042__gene_id_ENSG00000244045+ENSG00000258924+ENSG00000264302+ENSG00000004139		ENSG00000244045.ENSG00000258924.ENSG00000264302.ENSG00000004139.41	-2.06179330605369	-13.0220725932911	1.18091540959878e-27	1.65075536666244e-25
ENSG00000131018.183	ENSG00000131018	ENSG00000131018_184	chr6	dexseq_prepare_annotation2.py	exon	152755081	152756525	.	-	.	ENST00000367248__exon_number_184__gene_id_ENSG00000131018	SYNE1	ENSG00000131018.183	-1.3567436487123	-11.5650945083002	1.1813448593595e-27	1.65075536666244e-25
ENSG00000253871	ENSG00000253871	ENSG00000253871_001	chr8	dexseq_prepare_annotation2.py	exon	58256346	58256365	.	+	.	ENST00000519714__exon_number_001__gene_id_ENSG00000253871	RP11-756K15.2	ENSG00000253871	-2.67650885957605	-19.9928468069177	1.21758951655601e-27	1.69970392842586e-25
ENSG00000196924.1	ENSG00000196924	ENSG00000196924_002	chrX	dexseq_prepare_annotation2.py	exon	153576894	153576897	.	-	.	ENST00000420627+ENST00000360319__exon_number_002__gene_id_ENSG00000196924	FLNA	ENSG00000196924.1	0.565824113543124	12.962808057672	1.22698004748233e-27	1.7111050263369e-25
ENSG00000085276	ENSG00000085276	ENSG00000085276_001	chr3	dexseq_prepare_annotation2.py	exon	168801287	168801294	.	-	.	ENST00000264674+ENST00000392736__exon_number_001__gene_id_ENSG00000085276	MECOM	ENSG00000085276	1.58032420757795	15.4955656855366	1.33155854889662e-27	1.85509713174217e-25
ENSG00000186635.ENSG00000214530.74	ENSG00000186635+ENSG00000214530	ENSG00000186635+ENSG00000214530_075	chr11	dexseq_prepare_annotation2.py	exon	72465774	72465774	.	-	.	ENST00000543304+ENST00000537351__exon_number_075__gene_id_ENSG00000186635+ENSG00000214530		ENSG00000186635.ENSG00000214530.74	-1.00873179861215	-13.0565331995553	1.3662427761307e-27	1.90152446080877e-25
ENSG00000082196.ENSG00000250767.ENSG00000273294.ENSG00000242110.8	ENSG00000082196+ENSG00000250767+ENSG00000273294+ENSG00000242110	ENSG00000082196+ENSG00000250767+ENSG00000273294+ENSG00000242110_009	chr5	dexseq_prepare_annotation2.py	exon	33994114	33994182	.	-	.	ENST00000506639+ENST00000441713__exon_number_009__gene_id_ENSG00000082196+ENSG00000250767+ENSG00000273294+ENSG00000242110		ENSG00000082196.ENSG00000250767.ENSG00000273294.ENSG00000242110.8	-0.839364904166834	-14.6454235753004	1.40871648174822e-27	1.95869003861364e-25
ENSG00000036257.46	ENSG00000036257	ENSG00000036257_047	chr2	dexseq_prepare_annotation2.py	exon	225450066	225450110	.	-	.	ENST00000344951__exon_number_047__gene_id_ENSG00000036257	CUL3	ENSG00000036257.46	-1.71636385679218	-13.8344141764921	1.4114767760771e-27	1.96057908692933e-25
ENSG00000036257.35	ENSG00000036257	ENSG00000036257_036	chr2	dexseq_prepare_annotation2.py	exon	225400324	225400358	.	-	.	ENST00000409777+ENST00000546102+ENST00000409096+ENST00000432260+ENST00000264414+ENST00000436172+ENST00000344951__exon_number_036__gene_id_ENSG00000036257	CUL3	ENSG00000036257.35	-1.59632671444522	-13.833268747721	1.42075629866835e-27	1.97043511844375e-25
ENSG00000103187.14	ENSG00000103187	ENSG00000103187_015	chr16	dexseq_prepare_annotation2.py	exon	84651666	84651681	.	-	.	ENST00000564662+ENST00000262428__exon_number_015__gene_id_ENSG00000103187	COTL1	ENSG00000103187.14	-1.63531965904783	-18.3510349801822	1.42138983700428e-27	1.97043511844375e-25
ENSG00000242086.ENSG00000215837.ENSG00000176945.38	ENSG00000242086+ENSG00000215837+ENSG00000176945	ENSG00000242086+ENSG00000215837+ENSG00000176945_039	chr3	dexseq_prepare_annotation2.py	exon	195410737	195412688	.	+	.	ENST00000414625+ENST00000445430__exon_number_039__gene_id_ENSG00000242086+ENSG00000215837+ENSG00000176945		ENSG00000242086.ENSG00000215837.ENSG00000176945.38	0.728954018539048	12.5921575347652	1.44928579195515e-27	2.00711732821511e-25
ENSG00000160410.59	ENSG00000160410	ENSG00000160410_060	chr19	dexseq_prepare_annotation2.py	exon	41096115	41096149	.	+	.	ENST00000602239__exon_number_060__gene_id_ENSG00000160410	SHKBP1	ENSG00000160410.59	0.616025992938467	13.102243925971	1.49305388040657e-27	2.0656865630254e-25
ENSG00000021300.37	ENSG00000021300	ENSG00000021300_038	chr11	dexseq_prepare_annotation2.py	exon	73371898	73371918	.	+	.	ENST00000538227+ENST00000540157__exon_number_038__gene_id_ENSG00000021300	PLEKHB1	ENSG00000021300.37	-1.53882610765789	-14.6319141071932	1.50678344193093e-27	2.08262187687834e-25
ENSG00000130948.21	ENSG00000130948	ENSG00000130948_022	chr9	dexseq_prepare_annotation2.py	exon	99060698	99060744	.	-	.	ENST00000375262+ENST00000375263__exon_number_022__gene_id_ENSG00000130948	HSD17B3	ENSG00000130948.21	1.89316310197795	16.7597262580486	1.54812120317329e-27	2.13764514604011e-25
ENSG00000141141.24	ENSG00000141141	ENSG00000141141_025	chr17	dexseq_prepare_annotation2.py	exon	35990839	35992142	.	-	.	ENST00000491963__exon_number_025__gene_id_ENSG00000141141	DDX52	ENSG00000141141.24	0.979823545055646	16.0257779593501	1.58451712268969e-27	2.18574292442032e-25
ENSG00000138744.ENSG00000198301.59	ENSG00000138744+ENSG00000198301	ENSG00000138744+ENSG00000198301_060	chr4	dexseq_prepare_annotation2.py	exon	76898822	76898838	.	-	.	ENST00000395710+ENST00000515836+ENST00000503411+ENST00000356260+ENST00000504975__exon_number_060__gene_id_ENSG00000138744+ENSG00000198301		ENSG00000138744.ENSG00000198301.59	1.90920883700448	12.7797696860358	1.59262692693671e-27	2.19476543256425e-25
ENSG00000164924.29	ENSG00000164924	ENSG00000164924_030	chr8	dexseq_prepare_annotation2.py	exon	101960891	101960960	.	-	.	ENST00000419477+ENST00000457309+ENST00000395948+ENST00000418997+ENST00000480304+ENST00000437293+ENST00000521328+ENST00000395956+ENST00000517727+ENST00000518736+ENST00000395958+ENST00000521607+ENST00000395957+ENST00000353245+ENST00000395953+ENST00000523131+ENST00000395951__exon_number_030__gene_id_ENSG00000164924	YWHAZ	ENSG00000164924.29	1.31076775758126	13.0890380333532	1.62799660614058e-27	2.24129946145585e-25
ENSG00000135090.62	ENSG00000135090	ENSG00000135090_063	chr12	dexseq_prepare_annotation2.py	exon	118810453	118810694	.	-	.	ENST00000542532+ENST00000542692+ENST00000392533__exon_number_063__gene_id_ENSG00000135090	TAOK3	ENSG00000135090.62	0.540988848295901	12.8694240587452	1.64070111034836e-27	2.25656900501452e-25
ENSG00000180448.8	ENSG00000180448	ENSG00000180448_009	chr19	dexseq_prepare_annotation2.py	exon	1068413	1068743	.	+	.	ENST00000590214+ENST00000539243+ENST00000586866+ENST00000587186+ENST00000313093__exon_number_009__gene_id_ENSG00000180448	HMHA1	ENSG00000180448.8	-5.4741704688433	-13.0266066581934	1.66603000963011e-27	2.2891546915227e-25
ENSG00000196705.20	ENSG00000196705	ENSG00000196705_021	chr19	dexseq_prepare_annotation2.py	exon	21372802	21373029	.	+	.	ENST00000593426+ENST00000594425__exon_number_021__gene_id_ENSG00000196705	ZNF431	ENSG00000196705.20	1.58685431104286	17.6896880471908	1.70478432978758e-27	2.34010508468142e-25
ENSG00000174469.2	ENSG00000174469	ENSG00000174469_003	chr7	dexseq_prepare_annotation2.py	exon	146536803	146536996	.	+	.	ENST00000361727__exon_number_003__gene_id_ENSG00000174469	CNTNAP2	ENSG00000174469.2	2.4025570429382	17.6648206283629	1.84768736431115e-27	2.53377715767668e-25
ENSG00000090686	ENSG00000090686	ENSG00000090686_001	chr1	dexseq_prepare_annotation2.py	exon	22004791	22005071	.	-	.	ENST00000400301__exon_number_001__gene_id_ENSG00000090686	USP48	ENSG00000090686	-3.44911314902827	-13.0689490504343	1.85702953998128e-27	2.54409409309385e-25
ENSG00000103343.ENSG00000103351.ENSG00000263212.ENSG00000262621.ENSG00000122390.100	ENSG00000103343+ENSG00000103351+ENSG00000263212+ENSG00000262621+ENSG00000122390	ENSG00000103343+ENSG00000103351+ENSG00000263212+ENSG00000262621+ENSG00000122390_101	chr16	dexseq_prepare_annotation2.py	exon	3550981	3550981	.	+	.	ENST00000573370+ENST00000576634+ENST00000574369__exon_number_101__gene_id_ENSG00000103343+ENSG00000103351+ENSG00000263212+ENSG00000262621+ENSG00000122390		ENSG00000103343.ENSG00000103351.ENSG00000263212.ENSG00000262621.ENSG00000122390.100	-0.971623471349101	-11.9221349113959	1.93751734285098e-27	2.6517635844548e-25
ENSG00000171914.4	ENSG00000171914	ENSG00000171914_005	chr15	dexseq_prepare_annotation2.py	exon	62881886	62881961	.	+	.	ENST00000561197+ENST00000561311__exon_number_005__gene_id_ENSG00000171914	TLN2	ENSG00000171914.4	0.710594184519302	12.1005546038907	2.00125869105894e-27	2.73632511644056e-25
ENSG00000013563.23	ENSG00000013563	ENSG00000013563_024	chrX	dexseq_prepare_annotation2.py	exon	153638012	153638149	.	-	.	ENST00000432135+ENST00000014935__exon_number_024__gene_id_ENSG00000013563	DNASE1L1	ENSG00000013563.23	2.04928319106081	15.6654183076446	2.03115800159714e-27	2.77449438938868e-25
ENSG00000228107.ENSG00000159259.ENSG00000159256.14	ENSG00000228107+ENSG00000159259+ENSG00000159256	ENSG00000228107+ENSG00000159259+ENSG00000159256_015	chr21	dexseq_prepare_annotation2.py	exon	37728918	37729022	.	+	.	ENST00000487909+ENST00000485299+ENST00000400485__exon_number_015__gene_id_ENSG00000228107+ENSG00000159259+ENSG00000159256		ENSG00000228107.ENSG00000159259.ENSG00000159256.14	1.13754674822974	12.7438894655295	2.04557067662951e-27	2.79145559408343e-25
ENSG00000157954.43	ENSG00000157954	ENSG00000157954_044	chr7	dexseq_prepare_annotation2.py	exon	5271156	5271354	.	+	.	ENST00000288828+ENST00000471851__exon_number_044__gene_id_ENSG00000157954	WIPI2	ENSG00000157954.43	-5.13839460081571	-13.9920213067741	2.08779503360758e-27	2.84629951584659e-25
ENSG00000122966.ENSG00000221323.26	ENSG00000122966+ENSG00000221323	ENSG00000122966+ENSG00000221323_027	chr12	dexseq_prepare_annotation2.py	exon	120148854	120148899	.	-	.	ENST00000543324__exon_number_027__gene_id_ENSG00000122966+ENSG00000221323		ENSG00000122966.ENSG00000221323.26	1.65127113250093	13.1117097620533	2.10314748818531e-27	2.86313275155516e-25
ENSG00000111011.31	ENSG00000111011	ENSG00000111011_032	chr12	dexseq_prepare_annotation2.py	exon	123003576	123003576	.	-	.	ENST00000532695+ENST00000527461+ENST00000344591+ENST00000527796+ENST00000525335+ENST00000526560+ENST00000331738+ENST00000531639+ENST00000433877+ENST00000354654+ENST00000527173+ENST00000527399__exon_number_032__gene_id_ENSG00000111011	RSRC2	ENSG00000111011.31	1.6802160640741	13.0498759456789	2.10423625994545e-27	2.86313275155516e-25
ENSG00000128973.ENSG00000260007.ENSG00000129007.5	ENSG00000128973+ENSG00000260007+ENSG00000129007	ENSG00000128973+ENSG00000260007+ENSG00000129007_006	chr15	dexseq_prepare_annotation2.py	exon	68486142	68486450	.	-	.	ENST00000467188+ENST00000562767+ENST00000467889+ENST00000395465+ENST00000540479+ENST00000395463+ENST00000448060+ENST00000478113__exon_number_006__gene_id_ENSG00000128973+ENSG00000260007+ENSG00000129007		ENSG00000128973.ENSG00000260007.ENSG00000129007.5	-0.886548161248928	-13.871821597617	2.12358291254283e-27	2.88664878417811e-25
ENSG00000085760.21	ENSG00000085760	ENSG00000085760_022	chr2	dexseq_prepare_annotation2.py	exon	55490916	55490963	.	-	.	ENST00000420637+ENST00000403721+ENST00000417741+ENST00000263629+ENST00000404297+ENST00000446660+ENST00000394600+ENST00000441307+ENST00000366137__exon_number_022__gene_id_ENSG00000085760	MTIF2	ENSG00000085760.21	1.28336946123176	13.5664489637679	2.13316103766772e-27	2.89685339945411e-25
ENSG00000104419.67	ENSG00000104419	ENSG00000104419_068	chr8	dexseq_prepare_annotation2.py	exon	134309483	134309495	.	-	.	ENST00000537882+ENST00000518010+ENST00000517599+ENST00000354944+ENST00000523892+ENST00000522476+ENST00000518066+ENST00000518480+ENST00000414097+ENST00000521544__exon_number_068__gene_id_ENSG00000104419	NDRG1	ENSG00000104419.67	-0.987750641952504	-12.4687219046199	2.16360708539526e-27	2.93534957390555e-25
ENSG00000232732.4	ENSG00000232732	ENSG00000232732_005	chr2	dexseq_prepare_annotation2.py	exon	200743223	200743264	.	-	.	ENST00000600604+ENST00000599089+ENST00000593735__exon_number_005__gene_id_ENSG00000232732	AC073043.1	ENSG00000232732.4	-1.51638364547032	-12.7349720522116	2.1768401160763e-27	2.95044100035051e-25
ENSG00000104450.13	ENSG00000104450	ENSG00000104450_014	chr8	dexseq_prepare_annotation2.py	exon	101206497	101206908	.	+	.	ENST00000520508+ENST00000520643__exon_number_014__gene_id_ENSG00000104450	SPAG1	ENSG00000104450.13	-0.927857079421079	-13.7571460256963	2.1965798388254e-27	2.97431369753827e-25
ENSG00000123213.25	ENSG00000123213	ENSG00000123213_026	chr5	dexseq_prepare_annotation2.py	exon	65108099	65108218	.	+	.	ENST00000502464+ENST00000511299+ENST00000506799+ENST00000509935+ENST00000380985__exon_number_026__gene_id_ENSG00000123213	NLN	ENSG00000123213.25	-1.44024660428192	-13.7476258592649	2.31966840407456e-27	3.13794601566662e-25
ENSG00000136010.19	ENSG00000136010	ENSG00000136010_020	chr12	dexseq_prepare_annotation2.py	exon	105451851	105451998	.	-	.	ENST00000549335+ENST00000258494+ENST00000552270+ENST00000424857__exon_number_020__gene_id_ENSG00000136010	ALDH1L2	ENSG00000136010.19	0.721946924170623	14.7192845883165	2.35342502369442e-27	3.18053454289137e-25
ENSG00000221968.3	ENSG00000221968	ENSG00000221968_004	chr11	dexseq_prepare_annotation2.py	exon	61640999	61641206	.	-	.	ENST00000529404+ENST00000278829+ENST00000527697+ENST00000533676__exon_number_004__gene_id_ENSG00000221968	FADS3	ENSG00000221968.3	-2.91640402087112	-14.2277535429375	2.41570128186746e-27	3.26154649422018e-25
ENSG00000110075.50	ENSG00000110075	ENSG00000110075_051	chr11	dexseq_prepare_annotation2.py	exon	68355395	68355412	.	+	.	ENST00000529710+ENST00000524845+ENST00000393800+ENST00000393801+ENST00000534534+ENST00000526307+ENST00000265636+ENST00000393799+ENST00000525421+ENST00000534190__exon_number_051__gene_id_ENSG00000110075	PPP6R3	ENSG00000110075.50	-1.69707708681775	-12.9149054620755	2.42207733384708e-27	3.26700161110763e-25
ENSG00000066468.52	ENSG00000066468	ENSG00000066468_053	chr10	dexseq_prepare_annotation2.py	exon	123357599	123357748	.	-	.	ENST00000336553+ENST00000457416+ENST00000369058+ENST00000369059+ENST00000359354+ENST00000604236+ENST00000360144+ENST00000369060+ENST00000351936+ENST00000356226__exon_number_053__gene_id_ENSG00000066468	FGFR2	ENSG00000066468.52	-0.687650099980638	-13.9581098145274	2.51604827332277e-27	3.39048412553972e-25
ENSG00000003756.ENSG00000004534.78	ENSG00000003756+ENSG00000004534	ENSG00000003756+ENSG00000004534_079	chr3	dexseq_prepare_annotation2.py	exon	50131309	50131763	.	+	.	ENST00000492472__exon_number_079__gene_id_ENSG00000003756+ENSG00000004534		ENSG00000003756.ENSG00000004534.78	-1.19240307389473	-12.2399021561387	2.67581901398345e-27	3.60231168990313e-25
ENSG00000169727.54	ENSG00000169727	ENSG00000169727_055	chr17	dexseq_prepare_annotation2.py	exon	80013702	80013876	.	+	.	ENST00000392357__exon_number_055__gene_id_ENSG00000169727	GPS1	ENSG00000169727.54	-1.17888849563161	-12.7052007052941	2.67915182295975e-27	3.60333039650476e-25
ENSG00000007952.13	ENSG00000007952	ENSG00000007952_014	chrX	dexseq_prepare_annotation2.py	exon	100106222	100106314	.	-	.	ENST00000217885+ENST00000372966+ENST00000372960__exon_number_014__gene_id_ENSG00000007952	NOX1	ENSG00000007952.13	1.01876903083231	15.3340683958599	2.7012889708751e-27	3.62961378291215e-25
ENSG00000175166	ENSG00000175166	ENSG00000175166_001	chr3	dexseq_prepare_annotation2.py	exon	184016497	184016985	.	+	.	ENST00000310118__exon_number_001__gene_id_ENSG00000175166	PSMD2	ENSG00000175166	1.21222067566082	12.4056332627744	2.72245301519853e-27	3.65454045586271e-25
ENSG00000003756.ENSG00000004534.17	ENSG00000003756+ENSG00000004534	ENSG00000003756+ENSG00000004534_018	chr3	dexseq_prepare_annotation2.py	exon	50004792	50004798	.	+	.	ENST00000488807+ENST00000454079+ENST00000443081__exon_number_018__gene_id_ENSG00000003756+ENSG00000004534		ENSG00000003756.ENSG00000004534.17	1.72335361244463	12.2371299808838	2.73355651880503e-27	3.66592730649907e-25
ENSG00000163138.63	ENSG00000163138	ENSG00000163138_064	chr4	dexseq_prepare_annotation2.py	exon	20729213	20729408	.	+	.	ENST00000295290+ENST00000503585+ENST00000444671+ENST00000360916+ENST00000538990+ENST00000513459__exon_number_064__gene_id_ENSG00000163138	PACRGL	ENSG00000163138.63	-1.81986009864888	-13.3544564717551	2.73634780816913e-27	3.66605960547304e-25
ENSG00000169592.37	ENSG00000169592	ENSG00000169592_038	chr16	dexseq_prepare_annotation2.py	exon	30016899	30017038	.	+	.	ENST00000569957+ENST00000540562+ENST00000567987+ENST00000563197+ENST00000304516+ENST00000562441__exon_number_038__gene_id_ENSG00000169592	INO80E	ENSG00000169592.37	-1.81384463135606	-15.5945312450357	2.73889707790479e-27	3.66605960547304e-25
ENSG00000032219.42	ENSG00000032219	ENSG00000032219_043	chr14	dexseq_prepare_annotation2.py	exon	58838945	58840448	.	+	.	ENST00000355431+ENST00000431317+ENST00000348476__exon_number_043__gene_id_ENSG00000032219	ARID4A	ENSG00000032219.42	-1.46946992740437	-12.886417659016	2.93163244701875e-27	3.92028765321938e-25
ENSG00000189091.7	ENSG00000189091	ENSG00000189091_008	chr16	dexseq_prepare_annotation2.py	exon	70560490	70560572	.	+	.	ENST00000564899+ENST00000566095+ENST00000577085+ENST00000302516__exon_number_008__gene_id_ENSG00000189091	SF3B3	ENSG00000189091.7	-4.89166139279965	-13.7035357318411	2.98625671526993e-27	3.98951917906763e-25
ENSG00000074054.61	ENSG00000074054	ENSG00000074054_062	chr2	dexseq_prepare_annotation2.py	exon	122270559	122270649	.	-	.	ENST00000480007__exon_number_062__gene_id_ENSG00000074054	CLASP1	ENSG00000074054.61	0.729450682342883	12.3005460675564	3.08242524939702e-27	4.11406709694092e-25
ENSG00000104447.24	ENSG00000104447	ENSG00000104447_025	chr8	dexseq_prepare_annotation2.py	exon	116680209	116680234	.	-	.	ENST00000520276+ENST00000451156__exon_number_025__gene_id_ENSG00000104447	TRPS1	ENSG00000104447.24	2.29759969734142	13.805151905483	3.08851329968533e-27	4.11826308668718e-25
ENSG00000059769.ENSG00000244115.ENSG00000242616.15	ENSG00000059769+ENSG00000244115+ENSG00000242616	ENSG00000059769+ENSG00000244115+ENSG00000242616_016	chr9	dexseq_prepare_annotation2.py	exon	114432510	114432526	.	+	.	ENST00000374293__exon_number_016__gene_id_ENSG00000059769+ENSG00000244115+ENSG00000242616		ENSG00000059769.ENSG00000244115.ENSG00000242616.15	2.10497927033156	16.1809134606691	3.23501682501534e-27	4.30950455618114e-25
ENSG00000205352.ENSG00000257379.ENSG00000197111.100	ENSG00000205352+ENSG00000257379+ENSG00000197111	ENSG00000205352+ENSG00000257379+ENSG00000197111_101	chr12	dexseq_prepare_annotation2.py	exon	53873611	53873616	.	+	.	ENST00000550585+ENST00000603815+ENST00000547859+ENST00000437231+ENST00000455667+ENST00000359462+ENST00000447282__exon_number_101__gene_id_ENSG00000205352+ENSG00000257379+ENSG00000197111		ENSG00000205352.ENSG00000257379.ENSG00000197111.100	-0.992928233080546	-13.1030518198775	3.37415756680775e-27	4.49058315563495e-25
ENSG00000151150.41	ENSG00000151150	ENSG00000151150_042	chr10	dexseq_prepare_annotation2.py	exon	61844915	61845011	.	-	.	ENST00000503366+ENST00000355288+ENST00000280772+ENST00000373827__exon_number_042__gene_id_ENSG00000151150	ANK3	ENSG00000151150.41	-1.18378317746314	-13.2409452350234	3.42781649328776e-27	4.55765999998693e-25
ENSG00000123213.17	ENSG00000123213	ENSG00000123213_018	chr5	dexseq_prepare_annotation2.py	exon	65084190	65084311	.	+	.	ENST00000502464+ENST00000506539+ENST00000509935+ENST00000511299+ENST00000506799+ENST00000380985__exon_number_018__gene_id_ENSG00000123213	NLN	ENSG00000123213.17	-2.05353143891669	-13.6785208604011	3.44663263226535e-27	4.57832611052342e-25
ENSG00000079215.24	ENSG00000079215	ENSG00000079215_025	chr5	dexseq_prepare_annotation2.py	exon	36671287	36671335	.	+	.	ENST00000265113+ENST00000381918+ENST00000509272+ENST00000505376__exon_number_025__gene_id_ENSG00000079215	SLC1A3	ENSG00000079215.24	-3.24943436019178	-13.9002493357849	3.4600160598068e-27	4.58947376619386e-25
ENSG00000215462.ENSG00000102547.1	ENSG00000215462+ENSG00000102547	ENSG00000215462+ENSG00000102547_002	chr13	dexseq_prepare_annotation2.py	exon	49882789	49883933	.	-	.	ENST00000347776+ENST00000355854__exon_number_002__gene_id_ENSG00000215462+ENSG00000102547		ENSG00000215462.ENSG00000102547.1	1.26677165584697	13.6777656307171	3.4615870050649e-27	4.58947376619386e-25
ENSG00000158286.14	ENSG00000158286	ENSG00000158286_015	chr1	dexseq_prepare_annotation2.py	exon	6269474	6269599	.	+	.	ENST00000377948+ENST00000485539+ENST00000496676+ENST00000377939__exon_number_015__gene_id_ENSG00000158286	RNF207	ENSG00000158286.14	-0.721339656543474	-13.3148829489676	3.48763559824978e-27	4.61963095932943e-25
ENSG00000148803.6	ENSG00000148803	ENSG00000148803_007	chr10	dexseq_prepare_annotation2.py	exon	135169024	135169241	.	-	.	ENST00000478895__exon_number_007__gene_id_ENSG00000148803	FUOM	ENSG00000148803.6	-0.696188887586695	-16.1291308911403	3.9526062075795e-27	5.23056568860153e-25
ENSG00000149043.43	ENSG00000149043	ENSG00000149043_044	chr11	dexseq_prepare_annotation2.py	exon	1858741	1858751	.	+	.	ENST00000381968+ENST00000381978+ENST00000479089+ENST00000424556+ENST00000479276+ENST00000464897+ENST00000490707+ENST00000341958__exon_number_044__gene_id_ENSG00000149043	SYT8	ENSG00000149043.43	-1.66879241933843	-13.9843264951696	4.30178745418877e-27	5.68726389560164e-25
ENSG00000066855.10	ENSG00000066855	ENSG00000066855_011	chr8	dexseq_prepare_annotation2.py	exon	66605879	66605994	.	+	.	ENST00000458689+ENST00000262146+ENST00000424808+ENST00000518636+ENST00000518800+ENST00000523222+ENST00000523170+ENST00000517944+ENST00000522239__exon_number_011__gene_id_ENSG00000066855	MTFR1	ENSG00000066855.10	0.602381497668273	13.1318868824605	4.32405491718282e-27	5.71130483041499e-25
ENSG00000147642.54	ENSG00000147642	ENSG00000147642_055	chr8	dexseq_prepare_annotation2.py	exon	110661066	110661091	.	-	.	ENST00000526302+ENST00000524720+ENST00000408908+ENST00000433638__exon_number_055__gene_id_ENSG00000147642	SYBU	ENSG00000147642.54	1.07662836131688	12.5509249740501	4.40121210459553e-27	5.80773153896509e-25
ENSG00000265759.ENSG00000132026.ENSG00000095066.25	ENSG00000265759+ENSG00000132026+ENSG00000095066	ENSG00000265759+ENSG00000132026+ENSG00000095066_026	chr19	dexseq_prepare_annotation2.py	exon	12876917	12877054	.	-	.	ENST00000591839+ENST00000592259+ENST00000264827+ENST00000397668+ENST00000589398__exon_number_026__gene_id_ENSG00000265759+ENSG00000132026+ENSG00000095066		ENSG00000265759.ENSG00000132026.ENSG00000095066.25	-0.979748568146852	-11.7292677986276	4.62327013008187e-27	6.09500385904997e-25
ENSG00000169727.26	ENSG00000169727	ENSG00000169727_027	chr17	dexseq_prepare_annotation2.py	exon	80010446	80010691	.	+	.	ENST00000392357__exon_number_027__gene_id_ENSG00000169727	GPS1	ENSG00000169727.26	0.69079642864497	12.6259860392351	4.65412509155853e-27	6.12573088962337e-25
ENSG00000032219.43	ENSG00000032219	ENSG00000032219_044	chr14	dexseq_prepare_annotation2.py	exon	58840449	58840451	.	+	.	ENST00000355431+ENST00000431317__exon_number_044__gene_id_ENSG00000032219	ARID4A	ENSG00000032219.43	-1.57653249009419	-12.8174121044496	4.65533650450019e-27	6.12573088962337e-25
ENSG00000170448.22	ENSG00000170448	ENSG00000170448_023	chr4	dexseq_prepare_annotation2.py	exon	47898540	47898664	.	-	.	ENST00000507489+ENST00000507131+ENST00000329043+ENST00000381538+ENST00000464756__exon_number_023__gene_id_ENSG00000170448	NFXL1	ENSG00000170448.22	-1.01998337514031	-13.7305811907665	4.69780459759548e-27	6.17580280158523e-25
ENSG00000131018.64	ENSG00000131018	ENSG00000131018_065	chr6	dexseq_prepare_annotation2.py	exon	152565672	152565791	.	-	.	ENST00000409694+ENST00000448038+ENST00000356820+ENST00000341594+ENST00000265368+ENST00000367255+ENST00000367256+ENST00000423061__exon_number_065__gene_id_ENSG00000131018	SYNE1	ENSG00000131018.64	1.17458088271805	11.4136353211698	4.76550574089613e-27	6.25408826834348e-25
[truncated: 31,883 more rows]
