# Supplementary material for: The transcriptomic response of cells to a drug combination is more than the sum of the responses to the monotherapies
Source: eLife. 2020 Sep 18;9:e52707. doi: 10.7554/eLife.52707 (PMC7546737; doi:10.7554/eLife.52707)
Supplement: Source data 8. [file elife-52707-data8.zip › Supplementary Item 13 Differential Splicing/TMX_singlet_DMSO_singlet_12_dynsyn_exon_O_fcounts_O_flatten_exon_name.mtrx_genes_simes_test_rare_splicing_FDR_10]

V1	V3	V4	V5	V8	V9	V10	V12	NExons	P.Value	FDR
ENSG00000091536.101	ENSG00000091536	chr17	dexseq_prepare_annotation2.py	exon	.	+	.	MYO15A	60	4.08815613688858e-88	5.58319483614873e-84
ENSG00000163629.59	ENSG00000163629	chr4	dexseq_prepare_annotation2.py	exon	.	+	.	PTPN13	35	2.51634391231909e-44	1.71828544052709e-40
ENSG00000175216.67	ENSG00000175216	chr11	dexseq_prepare_annotation2.py	exon	.	-	.	CKAP5	26	1.66675472304732e-40	7.58762308421906e-37
ENSG00000215029.ENSG00000185945.51	ENSG00000215029+ENSG00000185945	chrX	dexseq_prepare_annotation2.py	exon	.	-	.		32	7.81063383180349e-37	2.66674565602351e-33
ENSG00000158286.41	ENSG00000158286	chr1	dexseq_prepare_annotation2.py	exon	.	+	.	RNF207	29	1.45830112657035e-36	3.98320369711425e-33
ENSG00000082397.92	ENSG00000082397	chr18	dexseq_prepare_annotation2.py	exon	.	-	.	EPB41L3	27	1.86898235962002e-36	4.2541153475551e-33
ENSG00000198561.ENSG00000213593.ENSG00000211450.ENSG00000254732.ENSG00000254462.80	ENSG00000198561+ENSG00000213593+ENSG00000211450+ENSG00000254732+ENSG00000254462	chr11	dexseq_prepare_annotation2.py	exon	.	+	.		34	3.45784680313391e-33	6.74625911291426e-30
ENSG00000143341.116	ENSG00000143341	chr1	dexseq_prepare_annotation2.py	exon	.	+	.	HMCN1	39	4.53865844010632e-33	7.7480572895665e-30
ENSG00000138744.ENSG00000198301.72	ENSG00000138744+ENSG00000198301	chr4	dexseq_prepare_annotation2.py	exon	.	-	.		37	7.09898847832795e-33	1.07723206276139e-29
ENSG00000138101.70	ENSG00000138101	chr2	dexseq_prepare_annotation2.py	exon	.	-	.	DTNB	24	1.94530150688678e-32	2.65669826795528e-29
ENSG00000140943.53	ENSG00000140943	chr16	dexseq_prepare_annotation2.py	exon	.	-	.	MBTPS1	38	1.22584796096748e-30	1.52194596390299e-27
ENSG00000143702.73	ENSG00000143702	chr1	dexseq_prepare_annotation2.py	exon	.	-	.	CEP170	33	1.00861675139371e-29	1.14788991448199e-26
ENSG00000104915.30	ENSG00000104915	chr19	dexseq_prepare_annotation2.py	exon	.	-	.	STX10	20	1.39777663287294e-29	1.46841811347275e-26
ENSG00000196337.ENSG00000225950.30	ENSG00000196337+ENSG00000225950	chr19	dexseq_prepare_annotation2.py	exon	.	-	.		15	3.51446430316561e-29	3.42835992773805e-26
ENSG00000104490.71	ENSG00000104490	chr8	dexseq_prepare_annotation2.py	exon	.	-	.	NCALD	35	5.29842586571515e-29	4.82404013653812e-26
ENSG00000113360.77	ENSG00000113360	chr5	dexseq_prepare_annotation2.py	exon	.	-	.	DROSHA	44	5.00614255287013e-28	4.27305555278421e-25
ENSG00000087460.93	ENSG00000087460	chr20	dexseq_prepare_annotation2.py	exon	.	+	.	GNAS	31	1.42930550525744e-26	1.14823678148828e-23
ENSG00000164941.70	ENSG00000164941	chr8	dexseq_prepare_annotation2.py	exon	.	+	.	INTS8	22	5.14849996798266e-26	3.90628133681884e-23
ENSG00000270249.ENSG00000267645.ENSG00000267368.ENSG00000105808.ENSG00000168255.ENSG00000170667.ENSG00000205236.ENSG00000228049.ENSG00000272949.153	ENSG00000270249+ENSG00000267645+ENSG00000267368+ENSG00000105808+ENSG00000168255+ENSG00000170667+ENSG00000205236+ENSG00000228049+ENSG00000272949	chr7	dexseq_prepare_annotation2.py	exon	.	-	.		36	5.63871300363863e-26	4.05304755214172e-23
ENSG00000135655.60	ENSG00000135655	chr12	dexseq_prepare_annotation2.py	exon	.	+	.	USP15	20	1.43826165476493e-25	9.82116970956233e-23
ENSG00000222750.ENSG00000103534.38	ENSG00000222750+ENSG00000103534	chr16	dexseq_prepare_annotation2.py	exon	.	+	.		25	1.77906104069975e-25	1.15698269680174e-22
ENSG00000149269.49	ENSG00000149269	chr11	dexseq_prepare_annotation2.py	exon	.	-	.	PAK1	27	2.76224137354976e-25	1.71472411084405e-22
ENSG00000182541.30	ENSG00000182541	chr22	dexseq_prepare_annotation2.py	exon	.	+	.	LIMK2	12	3.87305287718636e-25	2.29975144103192e-22
ENSG00000130827.29	ENSG00000130827	chrX	dexseq_prepare_annotation2.py	exon	.	+	.	PLXNA3	10	5.45422727366493e-25	3.10368257818508e-22
ENSG00000114735.29	ENSG00000114735	chr3	dexseq_prepare_annotation2.py	exon	.	+	.	HEMK1	21	7.63918520827791e-25	4.17313409557805e-22
ENSG00000177830.74	ENSG00000177830	chr11	dexseq_prepare_annotation2.py	exon	.	-	.	CHID1	46	9.09804961020665e-25	4.77892552025354e-22
ENSG00000181381.73	ENSG00000181381	chr4	dexseq_prepare_annotation2.py	exon	.	-	.	DDX60L	18	1.28887867238901e-24	6.51933926993211e-22
ENSG00000261538.ENSG00000121270.47	ENSG00000261538+ENSG00000121270	chr16	dexseq_prepare_annotation2.py	exon	.	-	.		27	1.56825463060694e-24	7.64916196078534e-22
ENSG00000180448.47	ENSG00000180448	chr19	dexseq_prepare_annotation2.py	exon	.	+	.	HMHA1	31	2.04630029420147e-24	9.63666314410671e-22
ENSG00000116809.22	ENSG00000116809	chr1	dexseq_prepare_annotation2.py	exon	.	-	.	ZBTB17	12	5.7342926054275e-24	2.61044113707744e-21
ENSG00000005884.30	ENSG00000005884	chr17	dexseq_prepare_annotation2.py	exon	.	+	.	ITGA3	18	8.8635280514722e-24	3.90481298706309e-21
ENSG00000163491.62	ENSG00000163491	chr3	dexseq_prepare_annotation2.py	exon	.	-	.	NEK10	34	1.02827226783464e-23	4.38847323806801e-21
ENSG00000086205.42	ENSG00000086205	chr11	dexseq_prepare_annotation2.py	exon	.	-	.	FOLH1	26	1.47299699484613e-23	6.09597574503441e-21
ENSG00000221983.24	ENSG00000221983	chr19	dexseq_prepare_annotation2.py	exon	.	+	.	UBA52	9	2.72551429418066e-23	1.09477496222427e-20
ENSG00000173715.ENSG00000173653.69	ENSG00000173715+ENSG00000173653	chr11	dexseq_prepare_annotation2.py	exon	.	+	.		28	2.89682713298118e-23	1.13034194728926e-20
ENSG00000223501.45	ENSG00000223501	chr6	dexseq_prepare_annotation2.py	exon	.	-	.	VPS52	37	3.2281993791287e-23	1.22465330335446e-20
ENSG00000126005.ENSG00000088298.ENSG00000261582.ENSG00000242372.60	ENSG00000126005+ENSG00000088298+ENSG00000261582+ENSG00000242372	chr20	dexseq_prepare_annotation2.py	exon	.	-	.		40	3.43771739373839e-23	1.26888936341311e-20
ENSG00000115421.36	ENSG00000115421	chr2	dexseq_prepare_annotation2.py	exon	.	+	.	PAPOLG	25	2.45077656233419e-22	8.72831729999187e-20
ENSG00000117523.55	ENSG00000117523	chr1	dexseq_prepare_annotation2.py	exon	.	+	.	PRRC2C	29	2.49252672402199e-22	8.72831729999187e-20
ENSG00000231887.ENSG00000256682.ENSG00000212127.ENSG00000111215.61	ENSG00000231887+ENSG00000256682+ENSG00000212127+ENSG00000111215	chr12	dexseq_prepare_annotation2.py	exon	.	-	.		8	5.06809763243502e-22	1.73037523415413e-19
ENSG00000164985.33	ENSG00000164985	chr9	dexseq_prepare_annotation2.py	exon	.	-	.	PSIP1	5	6.63813056808518e-22	2.21114510166681e-19
ENSG00000172890.75	ENSG00000172890	chr11	dexseq_prepare_annotation2.py	exon	.	+	.	NADSYN1	47	4.6706338124111e-21	1.51873442800234e-18
ENSG00000085872.ENSG00000105085.ENSG00000269578.ENSG00000214046.ENSG00000127526.ENSG00000269058.ENSG00000141979.ENSG00000268790.128	ENSG00000085872+ENSG00000105085+ENSG00000269578+ENSG00000214046+ENSG00000127526+ENSG00000269058+ENSG00000141979+ENSG00000268790	chr19	dexseq_prepare_annotation2.py	exon	.	-	.		61	7.31739279748936e-21	2.32403798686772e-18
ENSG00000170421.48	ENSG00000170421	chr12	dexseq_prepare_annotation2.py	exon	.	-	.	KRT8	31	1.10494836260679e-20	3.42960904275477e-18
ENSG00000182774.ENSG00000214575.ENSG00000260836.80	ENSG00000182774+ENSG00000214575+ENSG00000260836	chr15	dexseq_prepare_annotation2.py	exon	.	-	.		31	3.02549707577343e-20	9.18204745863061e-18
ENSG00000175224.87	ENSG00000175224	chr11	dexseq_prepare_annotation2.py	exon	.	+	.	ATG13	32	4.6099029834834e-20	1.36864010968332e-17
ENSG00000177479.68	ENSG00000177479	chr3	dexseq_prepare_annotation2.py	exon	.	+	.	ARIH2	44	5.55069399634565e-20	1.5552065062872e-17
ENSG00000070756.68	ENSG00000070756	chr8	dexseq_prepare_annotation2.py	exon	.	-	.	PABPC1	22	5.55420901853573e-20	1.5552065062872e-17
ENSG00000008710.140	ENSG00000008710	chr16	dexseq_prepare_annotation2.py	exon	.	-	.	PKD1	72	5.57993108355223e-20	1.5552065062872e-17
ENSG00000186635.ENSG00000214530.106	ENSG00000186635+ENSG00000214530	chr11	dexseq_prepare_annotation2.py	exon	.	-	.		35	8.24341725991466e-20	2.25160699037309e-17
ENSG00000119689.17	ENSG00000119689	chr14	dexseq_prepare_annotation2.py	exon	.	+	.	DLST	10	1.74242568014011e-19	4.66594264973989e-17
ENSG00000058600.57	ENSG00000058600	chr16	dexseq_prepare_annotation2.py	exon	.	+	.	POLR3E	8	1.94501725392741e-19	5.10828858401665e-17
ENSG00000140859.94	ENSG00000140859	chr16	dexseq_prepare_annotation2.py	exon	.	-	.	KIFC3	41	2.46442724100859e-19	6.26191805096523e-17
ENSG00000258818.ENSG00000259171.ENSG00000214274.11	ENSG00000258818+ENSG00000259171+ENSG00000214274	chr14	dexseq_prepare_annotation2.py	exon	.	+	.		12	2.47597257635002e-19	6.26191805096523e-17
ENSG00000166183.34	ENSG00000166183	chr14	dexseq_prepare_annotation2.py	exon	.	+	.	ASPG	17	2.59783610946095e-19	6.45066322671059e-17
ENSG00000167380.40	ENSG00000167380	chr19	dexseq_prepare_annotation2.py	exon	.	+	.	ZNF226	31	3.34394291660416e-19	8.1550407878684e-17
ENSG00000166535.41	ENSG00000166535	chr12	dexseq_prepare_annotation2.py	exon	.	+	.	A2ML1	24	4.64420080638835e-19	1.11273421776922e-16
ENSG00000207945.ENSG00000100124.34	ENSG00000207945+ENSG00000100124	chr22	dexseq_prepare_annotation2.py	exon	.	-	.		11	7.46064843159492e-19	1.75672544190158e-16
ENSG00000149806.ENSG00000162298.74	ENSG00000149806+ENSG00000162298	chr11	dexseq_prepare_annotation2.py	exon	.	-	.		55	1.29354983976976e-18	2.99423901046366e-16
ENSG00000148120.64	ENSG00000148120	chr9	dexseq_prepare_annotation2.py	exon	.	+	.	C9orf3	37	1.41475619324019e-18	3.22022088851354e-16
ENSG00000112983.76	ENSG00000112983	chr5	dexseq_prepare_annotation2.py	exon	.	-	.	BRD8	44	1.48103370880813e-18	3.31581596085126e-16
ENSG00000148337.72	ENSG00000148337	chr9	dexseq_prepare_annotation2.py	exon	.	-	.	CIZ1	54	1.55213110236635e-18	3.41894426855116e-16
ENSG00000103671.28	ENSG00000103671	chr15	dexseq_prepare_annotation2.py	exon	.	+	.	TRIP4	13	2.02191473878203e-18	4.38306183929305e-16
ENSG00000142675.50	ENSG00000142675	chr1	dexseq_prepare_annotation2.py	exon	.	+	.	CNKSR1	20	2.54705418059915e-18	5.41651683101285e-16
ENSG00000150093.60	ENSG00000150093	chr10	dexseq_prepare_annotation2.py	exon	.	-	.	ITGB1	15	2.57797169228846e-18	5.41651683101285e-16
ENSG00000198099.32	ENSG00000198099	chr4	dexseq_prepare_annotation2.py	exon	.	-	.	ADH4	27	3.53714483591255e-18	7.31921015516025e-16
ENSG00000272084.ENSG00000127481.153	ENSG00000272084+ENSG00000127481	chr1	dexseq_prepare_annotation2.py	exon	.	-	.		119	4.45456459048938e-18	9.07999830034529e-16
ENSG00000183431.32	ENSG00000183431	chr1	dexseq_prepare_annotation2.py	exon	.	-	.	SF3A3	13	4.70159150627746e-18	9.31482944286396e-16
ENSG00000139998.19	ENSG00000139998	chr14	dexseq_prepare_annotation2.py	exon	.	-	.	RAB15	6	4.70618167648542e-18	9.31482944286396e-16
ENSG00000124920.53	ENSG00000124920	chr11	dexseq_prepare_annotation2.py	exon	.	+	.	MYRF	18	9.33396034068758e-18	1.82105566246815e-15
ENSG00000221995.ENSG00000196535.93	ENSG00000221995+ENSG00000196535	chr17	dexseq_prepare_annotation2.py	exon	.	-	.		9	1.03018569549196e-17	1.98158394976532e-15
ENSG00000250571.ENSG00000181638.ENSG00000264668.37	ENSG00000250571+ENSG00000181638+ENSG00000264668	chr8	dexseq_prepare_annotation2.py	exon	.	+	.		23	1.47968148053216e-17	2.80666805272608e-15
ENSG00000257062.ENSG00000111700.ENSG00000134538.ENSG00000205754.ENSG00000257046.53	ENSG00000257062+ENSG00000111700+ENSG00000134538+ENSG00000205754+ENSG00000257046	chr12	dexseq_prepare_annotation2.py	exon	.	+	.		33	1.92176060129586e-17	3.5952718536846e-15
ENSG00000214198.34	ENSG00000214198	chr12	dexseq_prepare_annotation2.py	exon	.	-	.	RP11-642P15.1	30	2.37419869558934e-17	4.3816799440086e-15
ENSG00000006025.45	ENSG00000006025	chr17	dexseq_prepare_annotation2.py	exon	.	-	.	OSBPL7	15	2.85896007219825e-17	5.20597569413486e-15
ENSG00000261487.ENSG00000175938.ENSG00000099364.16	ENSG00000261487+ENSG00000175938+ENSG00000099364	chr16	dexseq_prepare_annotation2.py	exon	.	+	.		8	3.24068622338565e-17	5.76065760382951e-15
ENSG00000131018.244	ENSG00000131018	chr6	dexseq_prepare_annotation2.py	exon	.	-	.	SYNE1	104	3.24793611697205e-17	5.76065760382951e-15
ENSG00000181827.21	ENSG00000181827	chr15	dexseq_prepare_annotation2.py	exon	.	-	.	RFX7	7	8.94208226100813e-17	1.56566689023831e-14
ENSG00000092820.20	ENSG00000092820	chr6	dexseq_prepare_annotation2.py	exon	.	-	.	EZR	14	1.24948294020661e-16	2.13801560373264e-14
ENSG00000127586.72	ENSG00000127586	chr16	dexseq_prepare_annotation2.py	exon	.	+	.	CHTF18	30	1.25289115653048e-16	2.13801560373264e-14
ENSG00000172575.33	ENSG00000172575	chr15	dexseq_prepare_annotation2.py	exon	.	-	.	RASGRP1	8	1.26806226771871e-16	2.13801560373264e-14
ENSG00000139132.60	ENSG00000139132	chr12	dexseq_prepare_annotation2.py	exon	.	+	.	FGD4	8	1.31221962371987e-16	2.1854857806271e-14
ENSG00000119688.ENSG00000258559.80	ENSG00000119688+ENSG00000258559	chr14	dexseq_prepare_annotation2.py	exon	.	-	.		23	1.39259094691498e-16	2.29139934482143e-14
ENSG00000147642.66	ENSG00000147642	chr8	dexseq_prepare_annotation2.py	exon	.	-	.	SYBU	39	2.0167836486311e-16	3.27895408206606e-14
ENSG00000226994.23	ENSG00000226994	chr2	dexseq_prepare_annotation2.py	exon	.	+	.	AC012593.1	17	4.09317591071628e-16	6.5765298132532e-14
ENSG00000239953.ENSG00000112130.29	ENSG00000239953+ENSG00000112130	chr6	dexseq_prepare_annotation2.py	exon	.	+	.		21	4.24322064630655e-16	6.73833306588471e-14
ENSG00000013441.39	ENSG00000013441	chr2	dexseq_prepare_annotation2.py	exon	.	-	.	CLK1	22	4.65995249713606e-16	7.315054167056e-14
ENSG00000174628.38	ENSG00000174628	chr16	dexseq_prepare_annotation2.py	exon	.	+	.	IQCK	30	4.77025460204676e-16	7.40310989774461e-14
ENSG00000229807.29	ENSG00000229807	chrX	dexseq_prepare_annotation2.py	exon	.	-	.	XIST	18	5.33451208517388e-16	8.1857788255303e-14
ENSG00000085276.54	ENSG00000085276	chr3	dexseq_prepare_annotation2.py	exon	.	-	.	MECOM	15	5.84555030195257e-16	8.87029783041847e-14
ENSG00000035681.43	ENSG00000035681	chr8	dexseq_prepare_annotation2.py	exon	.	-	.	NSMAF	17	6.13909896885047e-16	9.2133708370979e-14
ENSG00000135336.32	ENSG00000135336	chr6	dexseq_prepare_annotation2.py	exon	.	+	.	ORC3	19	7.16648691848368e-16	1.06383382441013e-13
ENSG00000010438.20	ENSG00000010438	chr9	dexseq_prepare_annotation2.py	exon	.	+	.	PRSS3	15	8.44982033967662e-16	1.24085157396735e-13
ENSG00000255429.ENSG00000086991.45	ENSG00000255429+ENSG00000086991	chr11	dexseq_prepare_annotation2.py	exon	.	-	.		26	9.85922369302591e-16	1.43241934016654e-13
ENSG00000187775.94	ENSG00000187775	chr17	dexseq_prepare_annotation2.py	exon	.	-	.	DNAH17	66	1.1435754018499e-15	1.6439799224278e-13
ENSG00000105397.69	ENSG00000105397	chr19	dexseq_prepare_annotation2.py	exon	.	-	.	TYK2	19	1.38179966200526e-15	1.96575395666727e-13
ENSG00000140199.59	ENSG00000140199	chr15	dexseq_prepare_annotation2.py	exon	.	-	.	SLC12A6	21	1.62092044058786e-15	2.27408430785181e-13
ENSG00000212091.ENSG00000144061.43	ENSG00000212091+ENSG00000144061	chr2	dexseq_prepare_annotation2.py	exon	.	-	.		20	1.63183907277936e-15	2.27408430785181e-13
ENSG00000165138.32	ENSG00000165138	chr9	dexseq_prepare_annotation2.py	exon	.	-	.	ANKS6	12	1.94672576427601e-15	2.68549835987045e-13
ENSG00000171777.29	ENSG00000171777	chr19	dexseq_prepare_annotation2.py	exon	.	-	.	RASGRP4	3	2.06369944029643e-15	2.81839432561283e-13
ENSG00000133943.39	ENSG00000133943	chr14	dexseq_prepare_annotation2.py	exon	.	+	.	C14orf159	11	2.14978037701728e-15	2.886537828196e-13
ENSG00000198130.41	ENSG00000198130	chr2	dexseq_prepare_annotation2.py	exon	.	-	.	HIBCH	24	2.15586774896384e-15	2.886537828196e-13
ENSG00000223509.16	ENSG00000223509	chr15	dexseq_prepare_annotation2.py	exon	.	-	.	RP11-632K20.7	14	2.3572819586582e-15	3.12557278731991e-13
ENSG00000079215.33	ENSG00000079215	chr5	dexseq_prepare_annotation2.py	exon	.	+	.	SLC1A3	8	2.45996424834455e-15	3.21158475757898e-13
ENSG00000018408.37	ENSG00000018408	chr3	dexseq_prepare_annotation2.py	exon	.	-	.	WWTR1	19	2.46918356553997e-15	3.21158475757898e-13
ENSG00000166889.21	ENSG00000166889	chr11	dexseq_prepare_annotation2.py	exon	.	-	.	PATL1	9	2.89117431282357e-15	3.72497807455015e-13
ENSG00000064652.32	ENSG00000064652	chr5	dexseq_prepare_annotation2.py	exon	.	+	.	SNX24	14	3.08320728260925e-15	3.93526746342004e-13
ENSG00000116128.13	ENSG00000116128	chr1	dexseq_prepare_annotation2.py	exon	.	+	.	BCL9	13	3.69150972295288e-15	4.66805076725625e-13
ENSG00000138399.28	ENSG00000138399	chr2	dexseq_prepare_annotation2.py	exon	.	-	.	FASTKD1	13	3.99405848085449e-15	5.00429877734219e-13
ENSG00000140479.61	ENSG00000140479	chr15	dexseq_prepare_annotation2.py	exon	.	-	.	PCSK6	18	5.15656257047452e-15	6.40210682045187e-13
ENSG00000143322.29	ENSG00000143322	chr1	dexseq_prepare_annotation2.py	exon	.	-	.	ABL2	16	5.3576340713366e-15	6.59182058668865e-13
ENSG00000168619.33	ENSG00000168619	chr8	dexseq_prepare_annotation2.py	exon	.	+	.	ADAM18	11	5.57810157335148e-15	6.80179760600546e-13
ENSG00000103653.43	ENSG00000103653	chr15	dexseq_prepare_annotation2.py	exon	.	+	.	CSK	10	6.33113703269775e-15	7.65171136774807e-13
ENSG00000198632.ENSG00000174368.32	ENSG00000198632+ENSG00000174368	chr7	dexseq_prepare_annotation2.py	exon	.	-	.		24	6.92134033737597e-15	8.29164429715294e-13
ENSG00000226803.35	ENSG00000226803	chr6	dexseq_prepare_annotation2.py	exon	.	-	.	RP11-203B9.4	19	8.08562464014818e-15	9.60220658352206e-13
ENSG00000161013.62	ENSG00000161013	chr5	dexseq_prepare_annotation2.py	exon	.	-	.	MGAT4B	29	9.09626995118198e-15	1.07092895451114e-12
ENSG00000183426.ENSG00000183458.63	ENSG00000183426+ENSG00000183458	chr16	dexseq_prepare_annotation2.py	exon	.	+	.		46	1.6146262068834e-14	1.88469659037664e-12
ENSG00000142945.25	ENSG00000142945	chr1	dexseq_prepare_annotation2.py	exon	.	+	.	KIF2C	12	1.63736885569192e-14	1.89504631035463e-12
ENSG00000187240.105	ENSG00000187240	chr11	dexseq_prepare_annotation2.py	exon	.	+	.	DYNC2H1	35	1.87927211301354e-14	2.15674111322907e-12
ENSG00000178252.ENSG00000178467.86	ENSG00000178252+ENSG00000178467	chr3	dexseq_prepare_annotation2.py	exon	.	+	.		16	2.18233619015965e-14	2.48368044575086e-12
ENSG00000152078.ENSG00000122481.ENSG00000271092.38	ENSG00000152078+ENSG00000122481+ENSG00000271092	chr1	dexseq_prepare_annotation2.py	exon	.	+	.		15	2.32298093023942e-14	2.62189674084956e-12
ENSG00000166233.ENSG00000207690.34	ENSG00000166233+ENSG00000207690	chr15	dexseq_prepare_annotation2.py	exon	.	+	.		25	3.82609643581458e-14	4.28303270687867e-12
ENSG00000272333.ENSG00000105663.6	ENSG00000272333+ENSG00000105663	chr19	dexseq_prepare_annotation2.py	exon	.	+	.		5	4.05501951779805e-14	4.50239037029008e-12
ENSG00000145388.17	ENSG00000145388	chr4	dexseq_prepare_annotation2.py	exon	.	+	.	METTL14	14	5.58087275863807e-14	6.14661123102581e-12
ENSG00000197614.36	ENSG00000197614	chr12	dexseq_prepare_annotation2.py	exon	.	-	.	MFAP5	19	6.05656338250969e-14	6.56995974293078e-12
ENSG00000218305.5	ENSG00000218305	chr7	dexseq_prepare_annotation2.py	exon	.	+	.	AC006024.4	4	6.0614697782037e-14	6.56995974293078e-12
ENSG00000035928.56	ENSG00000035928	chr4	dexseq_prepare_annotation2.py	exon	.	-	.	RFC1	9	7.41980706711661e-14	7.97892166264658e-12
ENSG00000175166.68	ENSG00000175166	chr3	dexseq_prepare_annotation2.py	exon	.	+	.	PSMD2	48	7.48602573483673e-14	7.98723855161447e-12
ENSG00000100201.37	ENSG00000100201	chr22	dexseq_prepare_annotation2.py	exon	.	-	.	DDX17	25	9.21076306708719e-14	9.75127063621781e-12
ENSG00000187954.29	ENSG00000187954	chr8	dexseq_prepare_annotation2.py	exon	.	-	.	CYHR1	24	1.01184096943765e-13	1.06297785535461e-11
ENSG00000160214.17	ENSG00000160214	chr21	dexseq_prepare_annotation2.py	exon	.	+	.	RRP1	6	1.16288284414574e-13	1.21232755744262e-11
ENSG00000221978.53	ENSG00000221978	chr1	dexseq_prepare_annotation2.py	exon	.	-	.	CCNL2	13	1.50244173571159e-13	1.55445808974342e-11
ENSG00000104218.45	ENSG00000104218	chr8	dexseq_prepare_annotation2.py	exon	.	+	.	CSPP1	22	1.51524894377056e-13	1.55592141541914e-11
ENSG00000161010.ENSG00000197226.119	ENSG00000161010+ENSG00000197226	chr5	dexseq_prepare_annotation2.py	exon	.	-	.		49	1.54015916406592e-13	1.56969803758569e-11
ENSG00000173068.31	ENSG00000173068	chr9	dexseq_prepare_annotation2.py	exon	.	-	.	BNC2	15	1.82791353875333e-13	1.84917149620401e-11
ENSG00000229847.8	ENSG00000229847	chr10	dexseq_prepare_annotation2.py	exon	.	-	.	EMX2OS	7	3.02573686673267e-13	3.03841826389471e-11
ENSG00000256028.ENSG00000182196.ENSG00000111325.35	ENSG00000256028+ENSG00000182196+ENSG00000111325	chr12	dexseq_prepare_annotation2.py	exon	.	+	.		10	3.43531221616946e-13	3.42204518752591e-11
ENSG00000127324.25	ENSG00000127324	chr12	dexseq_prepare_annotation2.py	exon	.	-	.	TSPAN8	20	3.45787680953779e-13	3.42204518752591e-11
ENSG00000119912.32	ENSG00000119912	chr10	dexseq_prepare_annotation2.py	exon	.	-	.	IDE	20	4.63727375994077e-13	4.55620487334613e-11
ENSG00000164951.23	ENSG00000164951	chr8	dexseq_prepare_annotation2.py	exon	.	+	.	PDP1	8	4.75044929781457e-13	4.63406329001811e-11
ENSG00000261190.18	ENSG00000261190	chr16	dexseq_prepare_annotation2.py	exon	.	-	.	C16orf97	10	4.89835477417526e-13	4.74445610999372e-11
ENSG00000214717.ENSG00000169084.29	ENSG00000214717+ENSG00000169084	chrX	dexseq_prepare_annotation2.py	exon	.	-	.		8	5.20987434182319e-13	5.01065168213234e-11
ENSG00000174136.17	ENSG00000174136	chr5	dexseq_prepare_annotation2.py	exon	.	+	.	RGMB	12	6.76194608069008e-13	6.45789493874017e-11
ENSG00000104419.71	ENSG00000104419	chr8	dexseq_prepare_annotation2.py	exon	.	-	.	NDRG1	45	7.42059022561545e-13	7.03770838272432e-11
ENSG00000183091.94	ENSG00000183091	chr2	dexseq_prepare_annotation2.py	exon	.	-	.	NEB	32	7.81437128531301e-13	7.36005990644964e-11
ENSG00000065534.66	ENSG00000065534	chr3	dexseq_prepare_annotation2.py	exon	.	-	.	MYLK	24	8.8502100693706e-13	8.27858348749276e-11
ENSG00000105197.47	ENSG00000105197	chr19	dexseq_prepare_annotation2.py	exon	.	+	.	TIMM50	14	1.26970810575006e-12	1.17961929253256e-10
ENSG00000239961.ENSG00000250507.ENSG00000248166.ENSG00000187116.ENSG00000249654.29	ENSG00000239961+ENSG00000250507+ENSG00000248166+ENSG00000187116+ENSG00000249654	chr19	dexseq_prepare_annotation2.py	exon	.	-	.		26	1.46703365528324e-12	1.3537350425813e-10
ENSG00000008294.72	ENSG00000008294	chr17	dexseq_prepare_annotation2.py	exon	.	-	.	SPAG9	23	1.60796670831104e-12	1.47382559298013e-10
ENSG00000123411.38	ENSG00000123411	chr12	dexseq_prepare_annotation2.py	exon	.	+	.	IKZF4	10	1.83786819761926e-12	1.6644858812826e-10
ENSG00000010671.34	ENSG00000010671	chrX	dexseq_prepare_annotation2.py	exon	.	-	.	BTK	11	1.84035562769036e-12	1.6644858812826e-10
ENSG00000133619.37	ENSG00000133619	chr7	dexseq_prepare_annotation2.py	exon	.	+	.	KRBA1	17	1.99199250323186e-12	1.78977905372615e-10
ENSG00000265500.ENSG00000238917.ENSG00000161956.ENSG00000161960.ENSG00000129226.ENSG00000209582.ENSG00000264772.95	ENSG00000265500+ENSG00000238917+ENSG00000161956+ENSG00000161960+ENSG00000129226+ENSG00000209582+ENSG00000264772	chr17	dexseq_prepare_annotation2.py	exon	.	+	.		7	2.08481226023078e-12	1.86093340117463e-10
ENSG00000100029.44	ENSG00000100029	chr22	dexseq_prepare_annotation2.py	exon	.	-	.	PES1	28	2.66664933636195e-12	2.34990984349073e-10
ENSG00000075292.88	ENSG00000075292	chr2	dexseq_prepare_annotation2.py	exon	.	+	.	ZNF638	49	2.66702808626392e-12	2.34990984349073e-10
ENSG00000173137.35	ENSG00000173137	chr8	dexseq_prepare_annotation2.py	exon	.	+	.	ADCK5	7	2.71362315067025e-12	2.36097139025472e-10
ENSG00000268614.ENSG00000090674.ENSG00000032444.122	ENSG00000268614+ENSG00000090674+ENSG00000032444	chr19	dexseq_prepare_annotation2.py	exon	.	+	.		20	2.72635419696333e-12	2.36097139025472e-10
ENSG00000036448.64	ENSG00000036448	chr8	dexseq_prepare_annotation2.py	exon	.	+	.	MYOM2	41	2.7314452636761e-12	2.36097139025472e-10
ENSG00000187527.37	ENSG00000187527	chr3	dexseq_prepare_annotation2.py	exon	.	-	.	ATP13A5	25	2.92186622866966e-12	2.50968094873847e-10
ENSG00000227195.65	ENSG00000227195	chr20	dexseq_prepare_annotation2.py	exon	.	-	.	MIR663A	44	2.94593736466986e-12	2.51454166183101e-10
ENSG00000173818.62	ENSG00000173818	chr17	dexseq_prepare_annotation2.py	exon	.	+	.	ENDOV	21	3.04053191633997e-12	2.57916424729534e-10
ENSG00000178057.17	ENSG00000178057	chr3	dexseq_prepare_annotation2.py	exon	.	+	.	NDUFAF3	9	3.1086861656734e-12	2.62069919534578e-10
ENSG00000104365.82	ENSG00000104365	chr8	dexseq_prepare_annotation2.py	exon	.	+	.	IKBKB	46	3.31619082730599e-12	2.77847963978637e-10
ENSG00000141646.ENSG00000267699.ENSG00000141642.58	ENSG00000141646+ENSG00000267699+ENSG00000141642	chr18	dexseq_prepare_annotation2.py	exon	.	+	.		19	4.8349992144832e-12	4.02631611415835e-10
ENSG00000079785.37	ENSG00000079785	chr2	dexseq_prepare_annotation2.py	exon	.	+	.	DDX1	22	5.11964029960477e-12	4.23751076192135e-10
ENSG00000138002.36	ENSG00000138002	chr2	dexseq_prepare_annotation2.py	exon	.	-	.	IFT172	16	5.65551864590989e-12	4.65285651489104e-10
ENSG00000236581.67	ENSG00000236581	chr13	dexseq_prepare_annotation2.py	exon	.	+	.	STARD13-AS	38	6.19865861944302e-12	5.06916651291817e-10
ENSG00000211460.25	ENSG00000211460	chr2	dexseq_prepare_annotation2.py	exon	.	+	.	TSN	12	6.60168916403278e-12	5.36662314959499e-10
ENSG00000142512.33	ENSG00000142512	chr19	dexseq_prepare_annotation2.py	exon	.	-	.	SIGLEC10	24	7.20931494016671e-12	5.82589432768383e-10
ENSG00000164307.37	ENSG00000164307	chr5	dexseq_prepare_annotation2.py	exon	.	-	.	ERAP1	26	7.60759041808821e-12	6.1115801376371e-10
ENSG00000227001.14	ENSG00000227001	chr1	dexseq_prepare_annotation2.py	exon	.	-	.	NBPF2P	10	8.34377250650898e-12	6.66379538721598e-10
ENSG00000103657.110	ENSG00000103657	chr15	dexseq_prepare_annotation2.py	exon	.	-	.	HERC1	42	9.00501760857855e-12	7.15008869071845e-10
ENSG00000163520.31	ENSG00000163520	chr3	dexseq_prepare_annotation2.py	exon	.	+	.	FBLN2	16	9.45622542371671e-12	7.46495205847972e-10
ENSG00000253729.106	ENSG00000253729	chr8	dexseq_prepare_annotation2.py	exon	.	-	.	PRKDC	72	1.06328640711117e-11	8.34557612753864e-10
ENSG00000115159.37	ENSG00000115159	chr2	dexseq_prepare_annotation2.py	exon	.	+	.	GPD2	19	1.08720898475457e-11	8.48457891702467e-10
ENSG00000059758.39	ENSG00000059758	chr12	dexseq_prepare_annotation2.py	exon	.	-	.	CDK17	26	1.10543216672779e-11	8.57777676193261e-10
ENSG00000143811.ENSG00000243709.ENSG00000255835.28	ENSG00000143811+ENSG00000243709+ENSG00000255835	chr1	dexseq_prepare_annotation2.py	exon	.	-	.		25	1.14262665886385e-11	8.81630072322238e-10
ENSG00000145687.52	ENSG00000145687	chr5	dexseq_prepare_annotation2.py	exon	.	-	.	SSBP2	36	1.17826018461672e-11	9.04016816927557e-10
ENSG00000110911.72	ENSG00000110911	chr12	dexseq_prepare_annotation2.py	exon	.	-	.	SLC11A2	30	1.23956181701563e-11	9.45737191898463e-10
ENSG00000128886.ENSG00000262560.ENSG00000184716.55	ENSG00000128886+ENSG00000262560+ENSG00000184716	chr15	dexseq_prepare_annotation2.py	exon	.	-	.		9	1.26327506424643e-11	9.58474864022973e-10
ENSG00000084774.66	ENSG00000084774	chr2	dexseq_prepare_annotation2.py	exon	.	+	.	CAD	46	1.36087455929984e-11	1.02682120753358e-09
ENSG00000100031.ENSG00000100028.91	ENSG00000100031+ENSG00000100028	chr22	dexseq_prepare_annotation2.py	exon	.	+	.		63	1.38790879088966e-11	1.04146540424067e-09
ENSG00000135250.48	ENSG00000135250	chr7	dexseq_prepare_annotation2.py	exon	.	-	.	SRPK2	24	1.42582783385372e-11	1.06257469135318e-09
ENSG00000104691.27	ENSG00000104691	chr8	dexseq_prepare_annotation2.py	exon	.	+	.	UBXN8	11	1.4316009607453e-11	1.06257469135318e-09
ENSG00000074071.6	ENSG00000074071	chr16	dexseq_prepare_annotation2.py	exon	.	-	.	MRPS34	7	1.46190769061331e-11	1.07920396382194e-09
ENSG00000140443.55	ENSG00000140443	chr15	dexseq_prepare_annotation2.py	exon	.	+	.	IGF1R	39	1.48236543589951e-11	1.08842283645589e-09
ENSG00000142621.76	ENSG00000142621	chr1	dexseq_prepare_annotation2.py	exon	.	+	.	FHAD1	29	1.61591458134971e-11	1.18013611965203e-09
ENSG00000077157.ENSG00000232626.59	ENSG00000077157+ENSG00000232626	chr1	dexseq_prepare_annotation2.py	exon	.	+	.		34	1.70461756394628e-11	1.23829585483055e-09
ENSG00000204316.ENSG00000188878.ENSG00000267426.117	ENSG00000204316+ENSG00000188878+ENSG00000267426	chr17	dexseq_prepare_annotation2.py	exon	.	-	.		29	1.95717756491801e-11	1.41424201079816e-09
ENSG00000205336.173	ENSG00000205336	chr16	dexseq_prepare_annotation2.py	exon	.	+	.	GPR56	57	2.01220751984541e-11	1.44635358413309e-09
ENSG00000186081.34	ENSG00000186081	chr12	dexseq_prepare_annotation2.py	exon	.	-	.	KRT5	13	2.28049644122211e-11	1.63061465433353e-09
ENSG00000065427.23	ENSG00000065427	chr16	dexseq_prepare_annotation2.py	exon	.	-	.	KARS	12	2.71057196498775e-11	1.92803548572071e-09
ENSG00000213599.ENSG00000261052.ENSG00000132207.45	ENSG00000213599+ENSG00000261052+ENSG00000132207	chr16	dexseq_prepare_annotation2.py	exon	.	+	.		13	2.89355813258887e-11	2.04752971071328e-09
ENSG00000010361.52	ENSG00000010361	chr19	dexseq_prepare_annotation2.py	exon	.	-	.	FUZ	4	2.98045362608195e-11	2.09814717378357e-09
ENSG00000135454.49	ENSG00000135454	chr12	dexseq_prepare_annotation2.py	exon	.	-	.	B4GALNT1	18	3.15777081922221e-11	2.21157313221117e-09
ENSG00000089053.70	ENSG00000089053	chr12	dexseq_prepare_annotation2.py	exon	.	-	.	ANAPC5	27	3.2226338096683e-11	2.24548520095102e-09
ENSG00000253542.9	ENSG00000253542	chr8	dexseq_prepare_annotation2.py	exon	.	-	.	SDR16C6P	8	4.71148047048789e-11	3.2662278571296e-09
ENSG00000164116.27	ENSG00000164116	chr4	dexseq_prepare_annotation2.py	exon	.	+	.	GUCY1A3	17	5.00309748917611e-11	3.45087385907465e-09
ENSG00000151651.44	ENSG00000151651	chr10	dexseq_prepare_annotation2.py	exon	.	-	.	ADAM8	18	5.15441437062849e-11	3.53737874671725e-09
ENSG00000116478.14	ENSG00000116478	chr1	dexseq_prepare_annotation2.py	exon	.	+	.	HDAC1	6	5.49423696060028e-11	3.7517397085459e-09
ENSG00000086102.29	ENSG00000086102	chr9	dexseq_prepare_annotation2.py	exon	.	+	.	NFX1	8	5.97534719217978e-11	4.05996600017907e-09
ENSG00000259344.ENSG00000170113.30	ENSG00000259344+ENSG00000170113	chr15	dexseq_prepare_annotation2.py	exon	.	-	.		16	6.42004002589213e-11	4.34051914027767e-09
ENSG00000122674.29	ENSG00000122674	chr7	dexseq_prepare_annotation2.py	exon	.	+	.	CCZ1	25	7.04266627993197e-11	4.73801445246458e-09
ENSG00000149260.28	ENSG00000149260	chr11	dexseq_prepare_annotation2.py	exon	.	+	.	CAPN5	3	7.33627129745972e-11	4.91134593673565e-09
ENSG00000268093.ENSG00000063177.49	ENSG00000268093+ENSG00000063177	chr19	dexseq_prepare_annotation2.py	exon	.	-	.		8	7.44004740153134e-11	4.92159863144419e-09
ENSG00000257225.ENSG00000134283.50	ENSG00000257225+ENSG00000134283	chr12	dexseq_prepare_annotation2.py	exon	.	+	.		9	7.44450326426408e-11	4.92159863144419e-09
ENSG00000150712.26	ENSG00000150712	chr5	dexseq_prepare_annotation2.py	exon	.	-	.	MTMR12	19	7.45969771332611e-11	4.92159863144419e-09
ENSG00000182230.62	ENSG00000182230	chr5	dexseq_prepare_annotation2.py	exon	.	+	.	FAM153B	25	8.52142342122364e-11	5.59505190690631e-09
ENSG00000262664.ENSG00000108963.44	ENSG00000262664+ENSG00000108963	chr17	dexseq_prepare_annotation2.py	exon	.	+	.		11	8.6208778307937e-11	5.63326930790189e-09
ENSG00000068878.66	ENSG00000068878	chr2	dexseq_prepare_annotation2.py	exon	.	-	.	PSME4	14	8.8224778559691e-11	5.7375514323319e-09
ENSG00000170852.15	ENSG00000170852	chr7	dexseq_prepare_annotation2.py	exon	.	-	.	KBTBD2	10	9.38786421454001e-11	6.07630623592289e-09
ENSG00000147099.36	ENSG00000147099	chrX	dexseq_prepare_annotation2.py	exon	.	-	.	HDAC8	26	1.00513292950698e-10	6.47504736711169e-09
ENSG00000168872.ENSG00000260537.ENSG00000157349.89	ENSG00000168872+ENSG00000260537+ENSG00000157349	chr16	dexseq_prepare_annotation2.py	exon	.	+	.		20	1.02439170711095e-10	6.5681303023541e-09
ENSG00000102103.35	ENSG00000102103	chrX	dexseq_prepare_annotation2.py	exon	.	+	.	PQBP1	13	1.07348076860631e-10	6.85071348451232e-09
ENSG00000204248.73	ENSG00000204248	chr6	dexseq_prepare_annotation2.py	exon	.	-	.	COL11A2	11	1.23513596056533e-10	7.84569851787942e-09
ENSG00000100297.37	ENSG00000100297	chr22	dexseq_prepare_annotation2.py	exon	.	+	.	MCM5	10	1.31028582007962e-10	8.28452474297565e-09
ENSG00000134516.82	ENSG00000134516	chr5	dexseq_prepare_annotation2.py	exon	.	+	.	DOCK2	22	1.44995797247151e-10	9.1206003668577e-09
ENSG00000188037.26	ENSG00000188037	chr7	dexseq_prepare_annotation2.py	exon	.	+	.	CLCN1	14	1.45587675183055e-10	9.1206003668577e-09
ENSG00000185344.33	ENSG00000185344	chr12	dexseq_prepare_annotation2.py	exon	.	+	.	ATP6V0A2	3	1.54925904119402e-10	9.66129256876106e-09
ENSG00000181135.70	ENSG00000181135	chr8	dexseq_prepare_annotation2.py	exon	.	+	.	ZNF707	22	1.65975976391046e-10	1.03033359526024e-08
ENSG00000145362.95	ENSG00000145362	chr4	dexseq_prepare_annotation2.py	exon	.	+	.	ANK2	42	1.96985874774356e-10	1.21730139900153e-08
ENSG00000185813.27	ENSG00000185813	chr17	dexseq_prepare_annotation2.py	exon	.	-	.	PCYT2	9	2.00169024670028e-10	1.23140016662999e-08
ENSG00000185811.28	ENSG00000185811	chr7	dexseq_prepare_annotation2.py	exon	.	+	.	IKZF1	10	2.06862337075533e-10	1.2668694786729e-08
ENSG00000228107.ENSG00000159259.ENSG00000159256.51	ENSG00000228107+ENSG00000159259+ENSG00000159256	chr21	dexseq_prepare_annotation2.py	exon	.	+	.		38	2.09344430065272e-10	1.27634682205421e-08
ENSG00000174744.17	ENSG00000174744	chr11	dexseq_prepare_annotation2.py	exon	.	-	.	BRMS1	8	2.22855509659348e-10	1.35268342018565e-08
ENSG00000177398.41	ENSG00000177398	chr21	dexseq_prepare_annotation2.py	exon	.	+	.	UMODL1	6	2.40444461266198e-10	1.45298672898782e-08
ENSG00000270119.ENSG00000215020.ENSG00000165390.ENSG00000197910.33	ENSG00000270119+ENSG00000215020+ENSG00000165390+ENSG00000197910	chr10	dexseq_prepare_annotation2.py	exon	.	+	.		22	2.43567616191607e-10	1.46537574199506e-08
ENSG00000137807.45	ENSG00000137807	chr15	dexseq_prepare_annotation2.py	exon	.	+	.	KIF23	29	2.56105792187334e-10	1.53405122978177e-08
ENSG00000114353.32	ENSG00000114353	chr3	dexseq_prepare_annotation2.py	exon	.	+	.	GNAI2	15	2.7126599562341e-10	1.6177640621087e-08
ENSG00000163482.56	ENSG00000163482	chr2	dexseq_prepare_annotation2.py	exon	.	+	.	STK36	29	2.8550858226355e-10	1.69530030781448e-08
ENSG00000127463.53	ENSG00000127463	chr1	dexseq_prepare_annotation2.py	exon	.	-	.	EMC1	27	2.96674327297552e-10	1.75397458350765e-08
ENSG00000113594.37	ENSG00000113594	chr5	dexseq_prepare_annotation2.py	exon	.	-	.	LIFR	16	3.12137117272432e-10	1.83743819421966e-08
ENSG00000147130.41	ENSG00000147130	chrX	dexseq_prepare_annotation2.py	exon	.	-	.	ZMYM3	19	3.13944835166329e-10	1.84014790294702e-08
ENSG00000140470.40	ENSG00000140470	chr15	dexseq_prepare_annotation2.py	exon	.	-	.	ADAMTS17	10	3.23323368800819e-10	1.88702019133025e-08
ENSG00000141519.34	ENSG00000141519	chr17	dexseq_prepare_annotation2.py	exon	.	+	.	CCDC40	20	3.28365880214421e-10	1.90829481961206e-08
ENSG00000174839.23	ENSG00000174839	chr3	dexseq_prepare_annotation2.py	exon	.	-	.	DENND6A	19	3.53279771102874e-10	2.04438213303049e-08
ENSG00000138698.48	ENSG00000138698	chr4	dexseq_prepare_annotation2.py	exon	.	+	.	RAP1GDS1	29	3.55840905505765e-10	2.04770687037685e-08
ENSG00000074181.41	ENSG00000074181	chr19	dexseq_prepare_annotation2.py	exon	.	-	.	NOTCH3	41	3.56853068133331e-10	2.04770687037685e-08
ENSG00000021776.44	ENSG00000021776	chr15	dexseq_prepare_annotation2.py	exon	.	-	.	AQR	6	3.76506725743204e-10	2.1514444993619e-08
ENSG00000173692.22	ENSG00000173692	chr2	dexseq_prepare_annotation2.py	exon	.	+	.	PSMD1	13	3.8254813902164e-10	2.17685830609106e-08
ENSG00000262660.ENSG00000262814.ENSG00000183048.37	ENSG00000262660+ENSG00000262814+ENSG00000183048	chr17	dexseq_prepare_annotation2.py	exon	.	+	.		12	4.03973752096673e-10	2.28924046986899e-08
ENSG00000125462.62	ENSG00000125462	chr1	dexseq_prepare_annotation2.py	exon	.	-	.	C1orf61	33	4.06683613351009e-10	2.29507359815485e-08
ENSG00000238542.ENSG00000163492.ENSG00000155657.407	ENSG00000238542+ENSG00000163492+ENSG00000155657	chr2	dexseq_prepare_annotation2.py	exon	.	-	.		121	4.27793194504679e-10	2.40426817174914e-08
ENSG00000160949.32	ENSG00000160949	chr8	dexseq_prepare_annotation2.py	exon	.	-	.	TONSL	25	4.31730574261061e-10	2.41645264454234e-08
ENSG00000151914.172	ENSG00000151914	chr6	dexseq_prepare_annotation2.py	exon	.	-	.	DST	67	4.45755779193016e-10	2.48477007201592e-08
ENSG00000170921.43	ENSG00000170921	chr17	dexseq_prepare_annotation2.py	exon	.	+	.	TANC2	16	5.04168745365963e-10	2.79895632335892e-08
ENSG00000160285.ENSG00000235878.47	ENSG00000160285+ENSG00000235878	chr21	dexseq_prepare_annotation2.py	exon	.	-	.		26	5.14650136577793e-10	2.84557769847891e-08
ENSG00000104522.48	ENSG00000104522	chr8	dexseq_prepare_annotation2.py	exon	.	-	.	TSTA3	13	5.17591367090356e-10	2.85030052433588e-08
ENSG00000184779.29	ENSG00000184779	chr15	dexseq_prepare_annotation2.py	exon	.	-	.	RPS17	13	5.26141021599001e-10	2.88574615742071e-08
ENSG00000082126.46	ENSG00000082126	chr2	dexseq_prepare_annotation2.py	exon	.	-	.	MPP4	26	5.37478318075424e-10	2.93613655598243e-08
ENSG00000123104.53	ENSG00000123104	chr12	dexseq_prepare_annotation2.py	exon	.	-	.	ITPR2	33	5.59544396630059e-10	3.04450112540905e-08
ENSG00000161813.58	ENSG00000161813	chr12	dexseq_prepare_annotation2.py	exon	.	+	.	LARP4	8	6.33758165191837e-10	3.43461716747021e-08
ENSG00000141738.46	ENSG00000141738	chr17	dexseq_prepare_annotation2.py	exon	.	+	.	GRB7	27	6.54413662658331e-10	3.53254047072127e-08
ENSG00000134668.45	ENSG00000134668	chr1	dexseq_prepare_annotation2.py	exon	.	-	.	SPOCD1	16	6.64276039748576e-10	3.57166058064815e-08
ENSG00000100296.ENSG00000184117.77	ENSG00000100296+ENSG00000184117	chr22	dexseq_prepare_annotation2.py	exon	.	-	.		39	6.75765240447036e-10	3.61453248334341e-08
ENSG00000140853.105	ENSG00000140853	chr16	dexseq_prepare_annotation2.py	exon	.	+	.	NLRC5	20	6.77542883309595e-10	3.61453248334341e-08
ENSG00000141456.60	ENSG00000141456	chr17	dexseq_prepare_annotation2.py	exon	.	-	.	PELP1	41	7.23560965901694e-10	3.83794461479905e-08
ENSG00000255243.ENSG00000134343.38	ENSG00000255243+ENSG00000134343	chr11	dexseq_prepare_annotation2.py	exon	.	+	.		37	7.2504189105818e-10	3.83794461479905e-08
ENSG00000161692.34	ENSG00000161692	chr17	dexseq_prepare_annotation2.py	exon	.	+	.	DBF4B	7	7.51548295849031e-10	3.96289385189584e-08
ENSG00000183773.ENSG00000099949.127	ENSG00000183773+ENSG00000099949	chr22	dexseq_prepare_annotation2.py	exon	.	+	.		52	7.68008135992795e-10	4.03411042817446e-08
ENSG00000132912.42	ENSG00000132912	chr5	dexseq_prepare_annotation2.py	exon	.	-	.	DCTN4	22	7.96885766199296e-10	4.16975820267578e-08
ENSG00000166349.12	ENSG00000166349	chr11	dexseq_prepare_annotation2.py	exon	.	+	.	RAG1	10	8.22800423350321e-10	4.28892571820433e-08
ENSG00000231817.22	ENSG00000231817	chr13	dexseq_prepare_annotation2.py	exon	.	-	.	RP11-189B4.6	13	9.00556952905392e-10	4.67639023035321e-08
ENSG00000082805.63	ENSG00000082805	chr12	dexseq_prepare_annotation2.py	exon	.	+	.	ERC1	56	1.00924092895795e-09	5.22091036620407e-08
ENSG00000132635.13	ENSG00000132635	chr20	dexseq_prepare_annotation2.py	exon	.	-	.	PCED1A	3	1.02349804548612e-09	5.27468407819015e-08
ENSG00000068971.22	ENSG00000068971	chr11	dexseq_prepare_annotation2.py	exon	.	+	.	PPP2R5B	11	1.09004126902319e-09	5.59650135753751e-08
ENSG00000173706.28	ENSG00000173706	chr3	dexseq_prepare_annotation2.py	exon	.	-	.	HEG1	18	1.10206182612965e-09	5.63702560279125e-08
ENSG00000128438.ENSG00000240505.38	ENSG00000128438+ENSG00000240505	chr17	dexseq_prepare_annotation2.py	exon	.	-	.		8	1.14499479976725e-09	5.83192124866318e-08
ENSG00000142178.15	ENSG00000142178	chr21	dexseq_prepare_annotation2.py	exon	.	-	.	SIK1	13	1.14870529097927e-09	5.83192124866318e-08
ENSG00000133816.91	ENSG00000133816	chr11	dexseq_prepare_annotation2.py	exon	.	+	.	MICAL2	20	1.16308839108455e-09	5.88307339149691e-08
ENSG00000123843.22	ENSG00000123843	chr1	dexseq_prepare_annotation2.py	exon	.	+	.	C4BPB	6	1.22919490444072e-09	6.19450730994352e-08
ENSG00000075420.50	ENSG00000075420	chr3	dexseq_prepare_annotation2.py	exon	.	+	.	FNDC3B	10	1.37107855126306e-09	6.88412491713219e-08
ENSG00000204673.21	ENSG00000204673	chr19	dexseq_prepare_annotation2.py	exon	.	-	.	AKT1S1	6	1.41016859577537e-09	7.0544587957891e-08
ENSG00000159720.42	ENSG00000159720	chr16	dexseq_prepare_annotation2.py	exon	.	-	.	ATP6V0D1	30	1.42161394719801e-09	7.08575973608876e-08
ENSG00000145934.25	ENSG00000145934	chr5	dexseq_prepare_annotation2.py	exon	.	+	.	TENM2	14	1.4817041002045e-09	7.35841196236104e-08
ENSG00000240038.ENSG00000236085.ENSG00000185946.57	ENSG00000240038+ENSG00000236085+ENSG00000185946	chr1	dexseq_prepare_annotation2.py	exon	.	+	.		43	1.51592982484646e-09	7.50110638330726e-08
ENSG00000204843.ENSG00000188687.ENSG00000264324.144	ENSG00000204843+ENSG00000188687+ENSG00000264324	chr2	dexseq_prepare_annotation2.py	exon	.	-	.		43	1.56883740901381e-09	7.73487815700419e-08
ENSG00000236107.28	ENSG00000236107	chr2	dexseq_prepare_annotation2.py	exon	.	+	.	AC010127.3	22	1.58321751115963e-09	7.77769839924715e-08
ENSG00000126822.31	ENSG00000126822	chr14	dexseq_prepare_annotation2.py	exon	.	+	.	PLEKHG3	24	1.71979839857537e-09	8.4183823402666e-08
ENSG00000196562.8	ENSG00000196562	chr20	dexseq_prepare_annotation2.py	exon	.	-	.	SULF2	4	1.79653046225672e-09	8.76257732965717e-08
ENSG00000264594.ENSG00000204580.145	ENSG00000264594+ENSG00000204580	chr6	dexseq_prepare_annotation2.py	exon	.	+	.		20	1.90196405755853e-09	9.22823789222379e-08
ENSG00000078098.41	ENSG00000078098	chr2	dexseq_prepare_annotation2.py	exon	.	-	.	FAP	23	1.90551591535997e-09	9.22823789222379e-08
ENSG00000110046.46	ENSG00000110046	chr11	dexseq_prepare_annotation2.py	exon	.	-	.	ATG2A	25	1.91739095603431e-09	9.25293579030408e-08
ENSG00000197818.24	ENSG00000197818	chr20	dexseq_prepare_annotation2.py	exon	.	+	.	SLC9A8	12	1.92942513616362e-09	9.278225029784e-08
ENSG00000108883.74	ENSG00000108883	chr17	dexseq_prepare_annotation2.py	exon	.	-	.	EFTUD2	20	2.15500175125263e-09	1.03266171638096e-07
ENSG00000143669.78	ENSG00000143669	chr1	dexseq_prepare_annotation2.py	exon	.	-	.	LYST	26	2.32757522206268e-09	1.11145786040944e-07
ENSG00000099251.19	ENSG00000099251	chr10	dexseq_prepare_annotation2.py	exon	.	+	.	HSD17B7P2	14	2.38169334531117e-09	1.13333749187856e-07
ENSG00000117724.13	ENSG00000117724	chr1	dexseq_prepare_annotation2.py	exon	.	+	.	CENPF	12	2.44469909727365e-09	1.15927970734258e-07
ENSG00000229688.14	ENSG00000229688	chr7	dexseq_prepare_annotation2.py	exon	.	+	.	ISPD-AS1	5	2.50762970406732e-09	1.18500688126115e-07
ENSG00000226995.17	ENSG00000226995	chr20	dexseq_prepare_annotation2.py	exon	.	-	.	LINC00658	13	2.67078964441246e-09	1.257757730129e-07
ENSG00000261360.9	ENSG00000261360	chr5	dexseq_prepare_annotation2.py	exon	.	-	.	CTD-2165H16.4	5	2.71204054727627e-09	1.26859681660431e-07
ENSG00000204822.ENSG00000135637.39	ENSG00000204822+ENSG00000135637	chr2	dexseq_prepare_annotation2.py	exon	.	-	.		17	2.71238390897313e-09	1.26859681660431e-07
ENSG00000214753.ENSG00000168000.ENSG00000234857.92	ENSG00000214753+ENSG00000168000+ENSG00000234857	chr11	dexseq_prepare_annotation2.py	exon	.	-	.		65	2.72575990930262e-09	1.27050181165003e-07
ENSG00000175287.ENSG00000095319.ENSG00000251184.106	ENSG00000175287+ENSG00000095319+ENSG00000251184	chr9	dexseq_prepare_annotation2.py	exon	.	+	.		33	2.85371794421158e-09	1.32296733090787e-07
ENSG00000224743.40	ENSG00000224743	chr13	dexseq_prepare_annotation2.py	exon	.	-	.	TEX26-AS1	31	2.86250929363425e-09	1.32296733090787e-07
ENSG00000143995.43	ENSG00000143995	chr2	dexseq_prepare_annotation2.py	exon	.	+	.	MEIS1	11	2.86738178186081e-09	1.32296733090787e-07
ENSG00000166887.52	ENSG00000166887	chr15	dexseq_prepare_annotation2.py	exon	.	-	.	VPS39	23	2.98069453906601e-09	1.37061768754291e-07
ENSG00000186522.40	ENSG00000186522	chr2	dexseq_prepare_annotation2.py	exon	.	-	.	SEPT10	13	3.09575830567082e-09	1.41875071075659e-07
ENSG00000159842.95	ENSG00000159842	chr17	dexseq_prepare_annotation2.py	exon	.	-	.	ABR	28	3.13542906839966e-09	1.43212557816502e-07
ENSG00000149761.ENSG00000110011.64	ENSG00000149761+ENSG00000110011	chr11	dexseq_prepare_annotation2.py	exon	.	+	.		31	3.30692164164021e-09	1.50542096199601e-07
ENSG00000055163.92	ENSG00000055163	chr5	dexseq_prepare_annotation2.py	exon	.	+	.	CYFIP2	32	3.35149550558251e-09	1.52064365846314e-07
ENSG00000261218.ENSG00000197943.70	ENSG00000261218+ENSG00000197943	chr16	dexseq_prepare_annotation2.py	exon	.	+	.		43	3.38147607602774e-09	1.52916618444738e-07
ENSG00000010327.56	ENSG00000010327	chr3	dexseq_prepare_annotation2.py	exon	.	+	.	STAB1	23	3.44711328404024e-09	1.55370383234777e-07
ENSG00000077782.100	ENSG00000077782	chr8	dexseq_prepare_annotation2.py	exon	.	-	.	FGFR1	54	3.49985418643803e-09	1.5722864679008e-07
ENSG00000168389.28	ENSG00000168389	chr1	dexseq_prepare_annotation2.py	exon	.	+	.	MFSD2A	24	3.69242863855191e-09	1.6533605874329e-07
ENSG00000126226.43	ENSG00000126226	chr13	dexseq_prepare_annotation2.py	exon	.	-	.	PCID2	27	3.91508791642229e-09	1.74733188479017e-07
ENSG00000067798.66	ENSG00000067798	chr12	dexseq_prepare_annotation2.py	exon	.	+	.	NAV3	10	4.14434920409494e-09	1.84362791792588e-07
ENSG00000187736.ENSG00000213901.77	ENSG00000187736+ENSG00000213901	chr2	dexseq_prepare_annotation2.py	exon	.	-	.		45	4.17489970759012e-09	1.85118848397916e-07
ENSG00000185261.28	ENSG00000185261	chr5	dexseq_prepare_annotation2.py	exon	.	-	.	KIAA0825	16	4.54230665589830e-09	2.00758194173473e-07
ENSG00000248222.23	ENSG00000248222	chr5	dexseq_prepare_annotation2.py	exon	.	+	.	CTB-174D11.1	9	4.72508774899962e-09	2.08162978671251e-07
ENSG00000172765.28	ENSG00000172765	chr3	dexseq_prepare_annotation2.py	exon	.	-	.	TMCC1	9	5.13026539164296e-09	2.25286284416939e-07
ENSG00000163539.95	ENSG00000163539	chr3	dexseq_prepare_annotation2.py	exon	.	-	.	CLASP2	46	5.1573631376037e-09	2.25750347340557e-07
ENSG00000260565.14	ENSG00000260565	chr16	dexseq_prepare_annotation2.py	exon	.	-	.	ERVK13-1	12	5.25630961325414e-09	2.29346391016651e-07
ENSG00000094914.52	ENSG00000094914	chr12	dexseq_prepare_annotation2.py	exon	.	-	.	AAAS	32	5.34829789503711e-09	2.32616892842426e-07
ENSG00000166311.32	ENSG00000166311	chr11	dexseq_prepare_annotation2.py	exon	.	+	.	SMPD1	10	5.38783320908437e-09	2.33592502020524e-07
ENSG00000105726.60	ENSG00000105726	chr19	dexseq_prepare_annotation2.py	exon	.	-	.	ATP13A1	18	5.77663012497658e-09	2.49656448154447e-07
ENSG00000141480.55	ENSG00000141480	chr17	dexseq_prepare_annotation2.py	exon	.	+	.	ARRB2	32	5.81102783834709e-09	2.50350811319578e-07
ENSG00000256453.ENSG00000170445.31	ENSG00000256453+ENSG00000170445	chr5	dexseq_prepare_annotation2.py	exon	.	-	.		2	6.10544331668245e-09	2.62207670993498e-07
ENSG00000163157.ENSG00000163159.19	ENSG00000163157+ENSG00000163159	chr1	dexseq_prepare_annotation2.py	exon	.	-	.		17	6.15382266740937e-09	2.63106769333331e-07
ENSG00000163633.23	ENSG00000163633	chr4	dexseq_prepare_annotation2.py	exon	.	-	.	C4orf36	21	6.16490929096184e-09	2.63106769333331e-07
ENSG00000085552.23	ENSG00000085552	chr1	dexseq_prepare_annotation2.py	exon	.	-	.	IGSF9	19	6.25110110064222e-09	2.6595416738776e-07
ENSG00000173120.27	ENSG00000173120	chr11	dexseq_prepare_annotation2.py	exon	.	+	.	KDM2A	6	6.3323890497744e-09	2.68575892089345e-07
ENSG00000168137.84	ENSG00000168137	chr3	dexseq_prepare_annotation2.py	exon	.	+	.	SETD5	26	6.55637436271047e-09	2.77214875144077e-07
ENSG00000004700.30	ENSG00000004700	chr12	dexseq_prepare_annotation2.py	exon	.	-	.	RECQL	10	6.72084566055983e-09	2.83291941932918e-07
ENSG00000224086.3	ENSG00000224086	chr22	dexseq_prepare_annotation2.py	exon	.	+	.	LL22NC03-86G7.1	3	6.91933424043968e-09	2.90761069912876e-07
ENSG00000068305.41	ENSG00000068305	chr15	dexseq_prepare_annotation2.py	exon	.	+	.	MEF2A	10	7.35861335139995e-09	3.08271725583034e-07
ENSG00000142449.74	ENSG00000142449	chr19	dexseq_prepare_annotation2.py	exon	.	-	.	FBN3	30	7.96657484794684e-09	3.32720222319297e-07
ENSG00000081479.75	ENSG00000081479	chr2	dexseq_prepare_annotation2.py	exon	.	-	.	LRP2	24	8.06455310499779e-09	3.35785371204131e-07
ENSG00000118046.28	ENSG00000118046	chr19	dexseq_prepare_annotation2.py	exon	.	+	.	STK11	15	8.18689594057047e-09	3.3984327617134e-07
ENSG00000117472.25	ENSG00000117472	chr1	dexseq_prepare_annotation2.py	exon	.	+	.	TSPAN1	6	8.46660890689463e-09	3.50389326792303e-07
ENSG00000091664.13	ENSG00000091664	chr11	dexseq_prepare_annotation2.py	exon	.	+	.	SLC17A6	6	8.54474462934675e-09	3.5255461451054e-07
ENSG00000148700.55	ENSG00000148700	chr10	dexseq_prepare_annotation2.py	exon	.	+	.	ADD3	35	8.63577262299786e-09	3.55237188892415e-07
ENSG00000222326.ENSG00000149485.60	ENSG00000222326+ENSG00000149485	chr11	dexseq_prepare_annotation2.py	exon	.	-	.		7	8.7893807405432e-09	3.60470188509305e-07
ENSG00000154175.90	ENSG00000154175	chr3	dexseq_prepare_annotation2.py	exon	.	-	.	ABI3BP	42	9.11889154567552e-09	3.72864376764343e-07
ENSG00000200469.ENSG00000163644.30	ENSG00000200469+ENSG00000163644	chr4	dexseq_prepare_annotation2.py	exon	.	-	.		16	9.18350887175386e-09	3.74385613915052e-07
ENSG00000255730.ENSG00000142046.ENSG00000248098.30	ENSG00000255730+ENSG00000142046+ENSG00000248098	chr19	dexseq_prepare_annotation2.py	exon	.	+	.		19	9.22311037705048e-09	3.74881007200531e-07
ENSG00000129351.61	ENSG00000129351	chr19	dexseq_prepare_annotation2.py	exon	.	+	.	ILF3	18	9.532855712981e-09	3.86321099323981e-07
ENSG00000108387.71	ENSG00000108387	chr17	dexseq_prepare_annotation2.py	exon	.	-	.	SEPT4	25	9.76616659012004e-09	3.9460513941204e-07
ENSG00000215018.43	ENSG00000215018	chr7	dexseq_prepare_annotation2.py	exon	.	-	.	COL28A1	24	1.02851394963114e-08	4.14348525372048e-07
ENSG00000095794.41	ENSG00000095794	chr10	dexseq_prepare_annotation2.py	exon	.	+	.	CREM	10	1.03479523368231e-08	4.15652897247038e-07
ENSG00000185989.27	ENSG00000185989	chr13	dexseq_prepare_annotation2.py	exon	.	-	.	RASA3	19	1.04418356294306e-08	4.18193985897755e-07
ENSG00000148840.19	ENSG00000148840	chr10	dexseq_prepare_annotation2.py	exon	.	+	.	PPRC1	13	1.0486410364534e-08	4.18751188153336e-07
ENSG00000215296.21	ENSG00000215296	chr15	dexseq_prepare_annotation2.py	exon	.	-	.	TMCO5B	7	1.18430733871389e-08	4.71547677108326e-07
ENSG00000070731.28	ENSG00000070731	chr17	dexseq_prepare_annotation2.py	exon	.	-	.	ST6GALNAC2	2	1.20153914352475e-08	4.77018025672019e-07
ENSG00000204791.5	ENSG00000204791	chr8	dexseq_prepare_annotation2.py	exon	.	+	.	CTD-3065J16.6	6	1.2162887288295e-08	4.81474062887668e-07
ENSG00000003987.9	ENSG00000003987	chr8	dexseq_prepare_annotation2.py	exon	.	-	.	MTMR7	7	1.24110826399753e-08	4.89879062468622e-07
ENSG00000100949.67	ENSG00000100949	chr14	dexseq_prepare_annotation2.py	exon	.	-	.	RABGGTA	31	1.28886177051892e-08	5.07261821324981e-07
ENSG00000159210.43	ENSG00000159210	chr17	dexseq_prepare_annotation2.py	exon	.	-	.	SNF8	18	1.36144485870615e-08	5.34288863084766e-07
ENSG00000151500.22	ENSG00000151500	chr11	dexseq_prepare_annotation2.py	exon	.	-	.	THYN1	15	1.38510374980835e-08	5.42016100605519e-07
ENSG00000227733.33	ENSG00000227733	chr1	dexseq_prepare_annotation2.py	exon	.	-	.	RP4-565E6.1	8	1.39794518484111e-08	5.45478211124999e-07
ENSG00000074319.ENSG00000256464.37	ENSG00000074319+ENSG00000256464	chr11	dexseq_prepare_annotation2.py	exon	.	-	.		10	1.41939411317633e-08	5.52269669619632e-07
ENSG00000133226.69	ENSG00000133226	chr1	dexseq_prepare_annotation2.py	exon	.	+	.	SRRM1	32	1.47782657764878e-08	5.7337152190197e-07
ENSG00000197372.21	ENSG00000197372	chr19	dexseq_prepare_annotation2.py	exon	.	-	.	ZNF675	10	1.84914763380589e-08	7.15405360761673e-07
ENSG00000175356.40	ENSG00000175356	chr11	dexseq_prepare_annotation2.py	exon	.	-	.	SCUBE2	21	1.89926230791838e-08	7.3271822992207e-07
ENSG00000254615.ENSG00000164830.49	ENSG00000254615+ENSG00000164830	chr8	dexseq_prepare_annotation2.py	exon	.	+	.		34	1.91396045484451e-08	7.36308674135533e-07
ENSG00000164946.50	ENSG00000164946	chr9	dexseq_prepare_annotation2.py	exon	.	-	.	FREM1	22	1.95262691541224e-08	7.49073757971488e-07
ENSG00000213413.ENSG00000066923.83	ENSG00000213413+ENSG00000066923	chr7	dexseq_prepare_annotation2.py	exon	.	+	.		57	2.07903270500152e-08	7.95331923030972e-07
ENSG00000132603.21	ENSG00000132603	chr16	dexseq_prepare_annotation2.py	exon	.	+	.	NIP7	8	2.08539476936251e-08	7.95537328636419e-07
ENSG00000137337.35	ENSG00000137337	chr6	dexseq_prepare_annotation2.py	exon	.	-	.	MDC1	14	2.09636201119994e-08	7.97493481530853e-07
ENSG00000092094.42	ENSG00000092094	chr14	dexseq_prepare_annotation2.py	exon	.	-	.	OSGEP	26	2.10357546412915e-08	7.97546967215265e-07
ENSG00000177694.38	ENSG00000177694	chr3	dexseq_prepare_annotation2.py	exon	.	+	.	NAALADL2	18	2.10818228867768e-08	7.97546967215265e-07
ENSG00000147889.39	ENSG00000147889	chr9	dexseq_prepare_annotation2.py	exon	.	-	.	CDKN2A	18	2.17046785852262e-08	8.18841976349265e-07
ENSG00000137502.36	ENSG00000137502	chr11	dexseq_prepare_annotation2.py	exon	.	-	.	RAB30	12	2.24781572983029e-08	8.45686485462597e-07
ENSG00000105705.26	ENSG00000105705	chr19	dexseq_prepare_annotation2.py	exon	.	-	.	SUGP1	9	2.27059727987134e-08	8.51910633274803e-07
ENSG00000134900.46	ENSG00000134900	chr13	dexseq_prepare_annotation2.py	exon	.	+	.	TPP2	37	2.33671648678428e-08	8.74316083835969e-07
ENSG00000119403.40	ENSG00000119403	chr9	dexseq_prepare_annotation2.py	exon	.	-	.	PHF19	30	2.37982941142105e-08	8.86917750648405e-07
ENSG00000129003.99	ENSG00000129003	chr15	dexseq_prepare_annotation2.py	exon	.	-	.	VPS13C	13	2.38338445110906e-08	8.86917750648405e-07
ENSG00000151338.44	ENSG00000151338	chr14	dexseq_prepare_annotation2.py	exon	.	+	.	MIPOL1	11	2.47867124021381e-08	9.19869921945652e-07
ENSG00000125257.39	ENSG00000125257	chr13	dexseq_prepare_annotation2.py	exon	.	-	.	ABCC4	23	2.63979859167156e-08	9.77011635947386e-07
ENSG00000254339.12	ENSG00000254339	chr8	dexseq_prepare_annotation2.py	exon	.	+	.	RP11-267L5.1	8	2.70562885142485e-08	9.98669546592142e-07
ENSG00000088854.41	ENSG00000088854	chr20	dexseq_prepare_annotation2.py	exon	.	-	.	C20orf194	15	2.93070288306173e-08	1.07883043865159e-06
ENSG00000117143.20	ENSG00000117143	chr1	dexseq_prepare_annotation2.py	exon	.	+	.	UAP1	15	3.18634067099196e-08	1.16978103612197e-06
ENSG00000140400.118	ENSG00000140400	chr15	dexseq_prepare_annotation2.py	exon	.	-	.	MAN2C1	33	3.21087817430327e-08	1.17562904092385e-06
ENSG00000114757.27	ENSG00000114757	chr3	dexseq_prepare_annotation2.py	exon	.	-	.	PEX5L	8	3.2447656117808e-08	1.1848599989329e-06
ENSG00000036257.46	ENSG00000036257	chr2	dexseq_prepare_annotation2.py	exon	.	-	.	CUL3	29	3.42031303249659e-08	1.24563240226149e-06
ENSG00000170037.55	ENSG00000170037	chr17	dexseq_prepare_annotation2.py	exon	.	+	.	CNTROB	22	3.51673242655482e-08	1.27734081780477e-06
ENSG00000106638.26	ENSG00000106638	chr7	dexseq_prepare_annotation2.py	exon	.	-	.	TBL2	8	3.55835426060544e-08	1.28903034846389e-06
ENSG00000164944.42	ENSG00000164944	chr8	dexseq_prepare_annotation2.py	exon	.	-	.	KIAA1429	24	3.59260179415071e-08	1.29799372229408e-06
ENSG00000140795.14	ENSG00000140795	chr16	dexseq_prepare_annotation2.py	exon	.	-	.	MYLK3	8	3.62503975228516e-08	1.30625772815194e-06
ENSG00000015676.29	ENSG00000015676	chr7	dexseq_prepare_annotation2.py	exon	.	-	.	NUDCD3	20	3.82414930809865e-08	1.37437913422903e-06
ENSG00000008382.27	ENSG00000008382	chr19	dexseq_prepare_annotation2.py	exon	.	+	.	MPND	4	4.1384679737614e-08	1.48343981936114e-06
ENSG00000141367.59	ENSG00000141367	chr17	dexseq_prepare_annotation2.py	exon	.	+	.	CLTC	25	4.18076933081308e-08	1.49297198356342e-06
ENSG00000111199.18	ENSG00000111199	chr12	dexseq_prepare_annotation2.py	exon	.	-	.	TRPV4	9	4.1869244321944e-08	1.49297198356342e-06
ENSG00000174844.75	ENSG00000174844	chr3	dexseq_prepare_annotation2.py	exon	.	-	.	DNAH12	35	4.20752702256859e-08	1.49641136841717e-06
ENSG00000175449.17	ENSG00000175449	chr5	dexseq_prepare_annotation2.py	exon	.	+	.	RFESD	10	4.2205738464797e-08	1.4971526499058e-06
ENSG00000231889.28	ENSG00000231889	chr6	dexseq_prepare_annotation2.py	exon	.	+	.	TRAF3IP2-AS1	19	4.34566513953329e-08	1.53753235260638e-06
ENSG00000129925.28	ENSG00000129925	chr16	dexseq_prepare_annotation2.py	exon	.	-	.	TMEM8A	19	4.63935230458543e-08	1.63719985591016e-06
ENSG00000095981.7	ENSG00000095981	chr6	dexseq_prepare_annotation2.py	exon	.	-	.	KCNK16	3	5.50033022936552e-08	1.93123728484723e-06
ENSG00000263142.ENSG00000262633.ENSG00000108433.23	ENSG00000263142+ENSG00000262633+ENSG00000108433	chr17	dexseq_prepare_annotation2.py	exon	.	+	.		13	5.50085160581073e-08	1.93123728484723e-06
ENSG00000091128.48	ENSG00000091128	chr7	dexseq_prepare_annotation2.py	exon	.	-	.	LAMB4	29	5.67683383693555e-08	1.98791076182125e-06
ENSG00000269404.ENSG00000142539.ENSG00000062822.80	ENSG00000269404+ENSG00000142539+ENSG00000062822	chr19	dexseq_prepare_annotation2.py	exon	.	+	.		13	5.88987967409601e-08	2.05724006928719e-06
ENSG00000180357.15	ENSG00000180357	chr15	dexseq_prepare_annotation2.py	exon	.	+	.	ZNF609	5	6.02227447253837e-08	2.09811740998614e-06
ENSG00000263798.ENSG00000108439.ENSG00000108465.115	ENSG00000263798+ENSG00000108439+ENSG00000108465	chr17	dexseq_prepare_annotation2.py	exon	.	+	.		57	6.68315914692654e-08	2.32244031729201e-06
ENSG00000140009.ENSG00000214770.43	ENSG00000140009+ENSG00000214770	chr14	dexseq_prepare_annotation2.py	exon	.	-	.		25	6.82354247416069e-08	2.36520608044702e-06
ENSG00000151491.53	ENSG00000151491	chr12	dexseq_prepare_annotation2.py	exon	.	-	.	EPS8	34	6.91029328314083e-08	2.38921203462922e-06
ENSG00000099840.31	ENSG00000099840	chr19	dexseq_prepare_annotation2.py	exon	.	+	.	IZUMO4	10	7.06365474200565e-08	2.43606901039321e-06
ENSG00000164114.28	ENSG00000164114	chr4	dexseq_prepare_annotation2.py	exon	.	-	.	MAP9	15	7.11842395721878e-08	2.44877370236113e-06
ENSG00000170579.48	ENSG00000170579	chr18	dexseq_prepare_annotation2.py	exon	.	-	.	DLGAP1	16	7.16474269713631e-08	2.45851484961785e-06
ENSG00000156931.97	ENSG00000156931	chr3	dexseq_prepare_annotation2.py	exon	.	+	.	VPS8	49	7.38396980320283e-08	2.52739036597346e-06
ENSG00000175183.20	ENSG00000175183	chr12	dexseq_prepare_annotation2.py	exon	.	-	.	CSRP2	20	7.79351307475339e-08	2.66090020154768e-06
ENSG00000175137.17	ENSG00000175137	chr1	dexseq_prepare_annotation2.py	exon	.	-	.	SH3BP5L	13	8.08025102220068e-08	2.75191990549114e-06
ENSG00000204815.9	ENSG00000204815	chr17	dexseq_prepare_annotation2.py	exon	.	+	.	TTC25	7	8.22414420437498e-08	2.79395864176988e-06
ENSG00000070501.42	ENSG00000070501	chr8	dexseq_prepare_annotation2.py	exon	.	+	.	POLB	16	8.42179959776302e-08	2.85104830954767e-06
ENSG00000123415.56	ENSG00000123415	chr12	dexseq_prepare_annotation2.py	exon	.	-	.	SMUG1	38	8.43394242554924e-08	2.85104830954767e-06
ENSG00000181450.12	ENSG00000181450	chr1	dexseq_prepare_annotation2.py	exon	.	+	.	ZNF678	6	8.55047124765185e-08	2.88330335380695e-06
ENSG00000174059.13	ENSG00000174059	chr1	dexseq_prepare_annotation2.py	exon	.	-	.	CD34	10	8.87487076253396e-08	2.98532290650065e-06
ENSG00000177156.26	ENSG00000177156	chr11	dexseq_prepare_annotation2.py	exon	.	+	.	TALDO1	20	8.99515330600586e-08	3.01834910811111e-06
ENSG00000003400.33	ENSG00000003400	chr2	dexseq_prepare_annotation2.py	exon	.	+	.	CASP10	20	9.2654907249902e-08	3.10144134390175e-06
ENSG00000163463.ENSG00000185499.ENSG00000273088.42	ENSG00000163463+ENSG00000185499+ENSG00000273088	chr1	dexseq_prepare_annotation2.py	exon	.	-	.		26	9.59016075947195e-08	3.20226957193419e-06
ENSG00000213071.27	ENSG00000213071	chr6	dexseq_prepare_annotation2.py	exon	.	-	.	LPAL2	2	9.87092586953141e-08	3.28704779475996e-06
ENSG00000126247.44	ENSG00000126247	chr19	dexseq_prepare_annotation2.py	exon	.	+	.	CAPNS1	4	9.89219186971036e-08	3.28704779475996e-06
ENSG00000248257.ENSG00000124467.31	ENSG00000248257+ENSG00000124467	chr19	dexseq_prepare_annotation2.py	exon	.	-	.		18	9.99942291684857e-08	3.31461453338352e-06
ENSG00000252974.ENSG00000139116.68	ENSG00000252974+ENSG00000139116	chr12	dexseq_prepare_annotation2.py	exon	.	-	.		41	1.06161430838529e-07	3.51052460281306e-06
ENSG00000213221.ENSG00000187796.35	ENSG00000213221+ENSG00000187796	chr9	dexseq_prepare_annotation2.py	exon	.	-	.		9	1.14464524801939e-07	3.77594689666687e-06
ENSG00000269410.ENSG00000090924.53	ENSG00000269410+ENSG00000090924	chr19	dexseq_prepare_annotation2.py	exon	.	+	.		33	1.28906338177855e-07	4.24210568793968e-06
ENSG00000147647.25	ENSG00000147647	chr8	dexseq_prepare_annotation2.py	exon	.	-	.	DPYS	18	1.30640561862272e-07	4.28884171479099e-06
ENSG00000088247.ENSG00000266722.47	ENSG00000088247+ENSG00000266722	chr19	dexseq_prepare_annotation2.py	exon	.	-	.		29	1.31802369477998e-07	4.31660661861154e-06
ENSG00000185038.34	ENSG00000185038	chr2	dexseq_prepare_annotation2.py	exon	.	+	.	MROH2A	19	1.33257540456713e-07	4.35382351678788e-06
ENSG00000101280.9	ENSG00000101280	chr20	dexseq_prepare_annotation2.py	exon	.	-	.	ANGPT4	3	1.36813738987488e-07	4.45934423234398e-06
ENSG00000225697.70	ENSG00000225697	chr3	dexseq_prepare_annotation2.py	exon	.	-	.	SLC26A6	39	1.37855040454731e-07	4.48258639878635e-06
ENSG00000114857.52	ENSG00000114857	chr3	dexseq_prepare_annotation2.py	exon	.	+	.	NKTR	18	1.39866336280611e-07	4.53718421516463e-06
ENSG00000114098.67	ENSG00000114098	chr3	dexseq_prepare_annotation2.py	exon	.	+	.	ARMC8	17	1.50574049657146e-07	4.872961602293e-06
ENSG00000014914.38	ENSG00000014914	chr1	dexseq_prepare_annotation2.py	exon	.	-	.	MTMR11	15	1.51809246611094e-07	4.90132123160216e-06
ENSG00000107521.39	ENSG00000107521	chr10	dexseq_prepare_annotation2.py	exon	.	-	.	HPS1	15	1.53878099316999e-07	4.95639906219871e-06
ENSG00000215262.29	ENSG00000215262	chr8	dexseq_prepare_annotation2.py	exon	.	+	.	KCNU1	19	1.57828004377762e-07	5.07166366067554e-06
ENSG00000077616.26	ENSG00000077616	chr11	dexseq_prepare_annotation2.py	exon	.	+	.	NAALAD2	16	1.58306506361235e-07	5.07509849149153e-06
ENSG00000104312.19	ENSG00000104312	chr8	dexseq_prepare_annotation2.py	exon	.	+	.	RIPK2	10	1.60458088272235e-07	5.13202836424804e-06
ENSG00000206120.55	ENSG00000206120	chr3	dexseq_prepare_annotation2.py	exon	.	+	.	EGFEM1P	18	1.60957426993442e-07	5.1359709823585e-06
ENSG00000171720.47	ENSG00000171720	chr5	dexseq_prepare_annotation2.py	exon	.	-	.	HDAC3	30	1.61723653808857e-07	5.14839146868894e-06
ENSG00000133624.16	ENSG00000133624	chr7	dexseq_prepare_annotation2.py	exon	.	-	.	ZNF767	7	1.73598870561903e-07	5.51358087270675e-06
ENSG00000158882.ENSG00000263548.27	ENSG00000158882+ENSG00000263548	chr1	dexseq_prepare_annotation2.py	exon	.	+	.		24	1.75652857068682e-07	5.55830297944576e-06
ENSG00000173020.52	ENSG00000173020	chr11	dexseq_prepare_annotation2.py	exon	.	+	.	ADRBK1	18	1.75985954650173e-07	5.55830297944576e-06
ENSG00000174177.32	ENSG00000174177	chr16	dexseq_prepare_annotation2.py	exon	.	+	.	CTU2	17	1.76227955634474e-07	5.55830297944576e-06
ENSG00000095485.32	ENSG00000095485	chr10	dexseq_prepare_annotation2.py	exon	.	-	.	CWF19L1	8	1.77589224628784e-07	5.58833189114125e-06
ENSG00000198626.121	ENSG00000198626	chr1	dexseq_prepare_annotation2.py	exon	.	+	.	RYR2	32	1.80066271161672e-07	5.64872076987311e-06
ENSG00000138041.27	ENSG00000138041	chr2	dexseq_prepare_annotation2.py	exon	.	-	.	SMEK2	18	1.80335524321936e-07	5.64872076987311e-06
ENSG00000105771.31	ENSG00000105771	chr19	dexseq_prepare_annotation2.py	exon	.	-	.	SMG9	14	1.8336424425423e-07	5.73044733130438e-06
ENSG00000115705.39	ENSG00000115705	chr2	dexseq_prepare_annotation2.py	exon	.	+	.	TPO	9	1.84404454764555e-07	5.74979826191672e-06
ENSG00000236943.53	ENSG00000236943	chr1	dexseq_prepare_annotation2.py	exon	.	-	.	RP11-640M9.1	14	1.876743674284e-07	5.8384255944639e-06
ENSG00000099622.103	ENSG00000099622	chr19	dexseq_prepare_annotation2.py	exon	.	+	.	CIRBP	31	1.88326373189239e-07	5.84539381510328e-06
ENSG00000177542.58	ENSG00000177542	chr11	dexseq_prepare_annotation2.py	exon	.	-	.	SLC25A22	28	1.96416450805883e-07	6.08267453209965e-06
ENSG00000160953.40	ENSG00000160953	chr19	dexseq_prepare_annotation2.py	exon	.	+	.	MUM1	21	1.9698187720839e-07	6.08638347745471e-06
ENSG00000100116.19	ENSG00000100116	chr22	dexseq_prepare_annotation2.py	exon	.	+	.	GCAT	13	2.04714219039309e-07	6.29868856917881e-06
ENSG00000166579.48	ENSG00000166579	chr17	dexseq_prepare_annotation2.py	exon	.	+	.	NDEL1	10	2.04775406364164e-07	6.29868856917881e-06
ENSG00000145740.27	ENSG00000145740	chr5	dexseq_prepare_annotation2.py	exon	.	+	.	SLC30A5	14	2.15046064420308e-07	6.59973955458009e-06
ENSG00000263053.ENSG00000171282.43	ENSG00000263053+ENSG00000171282	chr17	dexseq_prepare_annotation2.py	exon	.	+	.		27	2.15729723294659e-07	6.60587630276941e-06
ENSG00000181690.11	ENSG00000181690	chr8	dexseq_prepare_annotation2.py	exon	.	-	.	PLAG1	8	2.2703375972812e-07	6.93646545102223e-06
ENSG00000153406.21	ENSG00000153406	chr16	dexseq_prepare_annotation2.py	exon	.	-	.	NMRAL1	10	2.37014169362417e-07	7.22522881915744e-06
ENSG00000142623.25	ENSG00000142623	chr1	dexseq_prepare_annotation2.py	exon	.	+	.	PADI1	8	2.41933651639776e-07	7.35877033506551e-06
ENSG00000189143.12	ENSG00000189143	chr7	dexseq_prepare_annotation2.py	exon	.	+	.	CLDN4	9	2.58894793827225e-07	7.85716933177426e-06
ENSG00000181240.11	ENSG00000181240	chr19	dexseq_prepare_annotation2.py	exon	.	-	.	SLC25A41	5	2.72222575577155e-07	8.24333417884081e-06
ENSG00000122359.29	ENSG00000122359	chr10	dexseq_prepare_annotation2.py	exon	.	-	.	ANXA11	15	2.74786198511079e-07	8.30255555988009e-06
ENSG00000196074.50	ENSG00000196074	chr20	dexseq_prepare_annotation2.py	exon	.	-	.	SYCP2	8	2.91625643856236e-07	8.79190158530819e-06
ENSG00000117245.29	ENSG00000117245	chr1	dexseq_prepare_annotation2.py	exon	.	-	.	KIF17	17	2.94343301427442e-07	8.85428737355633e-06
ENSG00000103932.49	ENSG00000103932	chr15	dexseq_prepare_annotation2.py	exon	.	-	.	RPAP1	29	3.00828478767885e-07	9.02948249347914e-06
ENSG00000113916.29	ENSG00000113916	chr3	dexseq_prepare_annotation2.py	exon	.	-	.	BCL6	15	3.15042677132682e-07	9.43539000351105e-06
ENSG00000068078.29	ENSG00000068078	chr4	dexseq_prepare_annotation2.py	exon	.	+	.	FGFR3	12	3.22630833598938e-07	9.64150830297744e-06
ENSG00000115091.28	ENSG00000115091	chr2	dexseq_prepare_annotation2.py	exon	.	+	.	ACTR3	19	3.29881730566555e-07	9.81777802600062e-06
ENSG00000196549.49	ENSG00000196549	chr3	dexseq_prepare_annotation2.py	exon	.	+	.	MME	32	3.29967058207094e-07	9.81777802600062e-06
ENSG00000254485.ENSG00000196220.ENSG00000206573.106	ENSG00000254485+ENSG00000196220+ENSG00000206573	chr3	dexseq_prepare_annotation2.py	exon	.	-	.		63	3.48080238850972e-07	1.03341996130168e-05
ENSG00000135924.51	ENSG00000135924	chr2	dexseq_prepare_annotation2.py	exon	.	+	.	DNAJB2	22	3.73637987464012e-07	1.10689240668026e-05
ENSG00000196547.99	ENSG00000196547	chr15	dexseq_prepare_annotation2.py	exon	.	+	.	MAN2A2	29	3.75254343849084e-07	1.1092745831054e-05
ENSG00000257086.ENSG00000173457.11	ENSG00000257086+ENSG00000173457	chr11	dexseq_prepare_annotation2.py	exon	.	-	.		10	3.80552143188939e-07	1.1225055333761e-05
ENSG00000070778.33	ENSG00000070778	chr14	dexseq_prepare_annotation2.py	exon	.	-	.	PTPN21	15	3.85134437317584e-07	1.13357349363066e-05
ENSG00000166984.21	ENSG00000166984	chr6	dexseq_prepare_annotation2.py	exon	.	+	.	TCP10L2	9	4.04017305672715e-07	1.18659448248866e-05
ENSG00000148408.68	ENSG00000148408	chr9	dexseq_prepare_annotation2.py	exon	.	+	.	CACNA1B	36	4.08196754735811e-07	1.19629679816029e-05
ENSG00000139725.ENSG00000212694.47	ENSG00000139725+ENSG00000212694	chr12	dexseq_prepare_annotation2.py	exon	.	-	.		33	4.3170681559627e-07	1.26200088815161e-05
ENSG00000148803.16	ENSG00000148803	chr10	dexseq_prepare_annotation2.py	exon	.	-	.	FUOM	12	4.32673532188788e-07	1.26200088815161e-05
ENSG00000266737.ENSG00000110717.37	ENSG00000266737+ENSG00000110717	chr11	dexseq_prepare_annotation2.py	exon	.	+	.		3	4.33388311154063e-07	1.26200088815161e-05
ENSG00000151576.42	ENSG00000151576	chr3	dexseq_prepare_annotation2.py	exon	.	+	.	QTRTD1	29	4.38168150274517e-07	1.27242342612542e-05
ENSG00000132768.40	ENSG00000132768	chr1	dexseq_prepare_annotation2.py	exon	.	+	.	DPH2	20	4.38830953873526e-07	1.27242342612542e-05
ENSG00000132600.73	ENSG00000132600	chr16	dexseq_prepare_annotation2.py	exon	.	+	.	PRMT7	28	4.43140066083341e-07	1.28219573781784e-05
ENSG00000108187.20	ENSG00000108187	chr10	dexseq_prepare_annotation2.py	exon	.	-	.	PBLD	9	4.51230699437785e-07	1.30284517171709e-05
ENSG00000105419.41	ENSG00000105419	chr19	dexseq_prepare_annotation2.py	exon	.	-	.	MEIS3	14	4.59947658059864e-07	1.32521206036362e-05
ENSG00000213780.ENSG00000137411.48	ENSG00000213780+ENSG00000137411	chr6	dexseq_prepare_annotation2.py	exon	.	+	.		6	4.71549439797395e-07	1.35577909459222e-05
ENSG00000169169.51	ENSG00000169169	chr19	dexseq_prepare_annotation2.py	exon	.	+	.	CPT1C	22	4.78109426226653e-07	1.37175219201206e-05
ENSG00000211535.ENSG00000114270.89	ENSG00000211535+ENSG00000114270	chr3	dexseq_prepare_annotation2.py	exon	.	-	.		63	4.80873088776417e-07	1.37678905103135e-05
ENSG00000152556.88	ENSG00000152556	chr12	dexseq_prepare_annotation2.py	exon	.	+	.	PFKM	18	4.84063887745117e-07	1.38302521232951e-05
ENSG00000172893.35	ENSG00000172893	chr11	dexseq_prepare_annotation2.py	exon	.	-	.	DHCR7	22	4.98826317453882e-07	1.42222776982623e-05
ENSG00000249700.39	ENSG00000249700	chr4	dexseq_prepare_annotation2.py	exon	.	-	.	SRD5A3-AS1	23	5.04538410624844e-07	1.43551689039656e-05
ENSG00000215860.10	ENSG00000215860	chr1	dexseq_prepare_annotation2.py	exon	.	-	.	PDZK1P1	6	5.06144788568995e-07	1.43709342567292e-05
ENSG00000144744.32	ENSG00000144744	chr3	dexseq_prepare_annotation2.py	exon	.	-	.	UBA3	20	5.36505216612762e-07	1.52013521644823e-05
ENSG00000255339.ENSG00000075826.ENSG00000166136.84	ENSG00000255339+ENSG00000075826+ENSG00000166136	chr10	dexseq_prepare_annotation2.py	exon	.	-	.		43	5.55975895731613e-07	1.57204198923533e-05
ENSG00000115234.38	ENSG00000115234	chr2	dexseq_prepare_annotation2.py	exon	.	+	.	SNX17	25	5.6434198686785e-07	1.59240051955666e-05
ENSG00000003509.37	ENSG00000003509	chr2	dexseq_prepare_annotation2.py	exon	.	+	.	NDUFAF7	13	5.89695293656937e-07	1.66050899494284e-05
ENSG00000141040.18	ENSG00000141040	chr17	dexseq_prepare_annotation2.py	exon	.	-	.	ZNF287	9	5.91567140321179e-07	1.66235235295604e-05
ENSG00000106686.16	ENSG00000106686	chr9	dexseq_prepare_annotation2.py	exon	.	-	.	SPATA6L	11	5.95609719171388e-07	1.67027555127796e-05
ENSG00000105520.27	ENSG00000105520	chr19	dexseq_prepare_annotation2.py	exon	.	+	.	DKFZP761J1410	16	6.38336457654382e-07	1.78642643487416e-05
ENSG00000053747.89	ENSG00000053747	chr18	dexseq_prepare_annotation2.py	exon	.	+	.	LAMA3	37	6.42114887112851e-07	1.79332576959104e-05
ENSG00000257108.ENSG00000007541.52	ENSG00000257108+ENSG00000007541	chr16	dexseq_prepare_annotation2.py	exon	.	+	.		27	6.51028219833416e-07	1.81359876633024e-05
ENSG00000099998.21	ENSG00000099998	chr22	dexseq_prepare_annotation2.py	exon	.	-	.	GGT5	2	6.52029724147432e-07	1.81359876633024e-05
ENSG00000137776.58	ENSG00000137776	chr15	dexseq_prepare_annotation2.py	exon	.	-	.	SLTM	46	6.61677506450979e-07	1.8366930295937e-05
ENSG00000127445.28	ENSG00000127445	chr19	dexseq_prepare_annotation2.py	exon	.	+	.	PIN1	12	6.63139678092993e-07	1.83701796829939e-05
ENSG00000121904.30	ENSG00000121904	chr1	dexseq_prepare_annotation2.py	exon	.	-	.	CSMD2	13	7.24388198771817e-07	2.00262543130095e-05
ENSG00000080823.99	ENSG00000080823	chr14	dexseq_prepare_annotation2.py	exon	.	-	.	MOK	40	7.48521889681214e-07	2.0651643328033e-05
ENSG00000173193.26	ENSG00000173193	chr3	dexseq_prepare_annotation2.py	exon	.	+	.	PARP14	17	7.72232526103311e-07	2.12506413358494e-05
ENSG00000172508.12	ENSG00000172508	chr11	dexseq_prepare_annotation2.py	exon	.	+	.	CARNS1	3	7.7334471288842e-07	2.12506413358494e-05
ENSG00000136197.ENSG00000106588.ENSG00000256646.37	ENSG00000136197+ENSG00000106588+ENSG00000256646	chr7	dexseq_prepare_annotation2.py	exon	.	-	.		4	7.89613098954505e-07	2.16541086193206e-05
ENSG00000224226.23	ENSG00000224226	chr17	dexseq_prepare_annotation2.py	exon	.	-	.	TBC1D3B	4	8.06609440819274e-07	2.20758820305988e-05
ENSG00000116641.64	ENSG00000116641	chr1	dexseq_prepare_annotation2.py	exon	.	-	.	DOCK7	25	8.1982623788614e-07	2.2392733861622e-05
ENSG00000226985.9	ENSG00000226985	chrX	dexseq_prepare_annotation2.py	exon	.	+	.	RP11-142G7.2	5	8.26300167052918e-07	2.25245137354126e-05
ENSG00000006062.23	ENSG00000006062	chr17	dexseq_prepare_annotation2.py	exon	.	-	.	MAP3K14	16	8.29575375765121e-07	2.25687468263432e-05
ENSG00000168014.74	ENSG00000168014	chr11	dexseq_prepare_annotation2.py	exon	.	-	.	C2CD3	21	8.31818128662752e-07	2.25847717358791e-05
ENSG00000175575.43	ENSG00000175575	chr11	dexseq_prepare_annotation2.py	exon	.	+	.	PAAF1	38	8.37778858151204e-07	2.27014798924028e-05
ENSG00000116874.17	ENSG00000116874	chr1	dexseq_prepare_annotation2.py	exon	.	-	.	WARS2	5	8.50483055174438e-07	2.30000932366679e-05
ENSG00000228486.79	ENSG00000228486	chr2	dexseq_prepare_annotation2.py	exon	.	+	.	LINC01125	11	8.62691109182899e-07	2.32841353322349e-05
ENSG00000136235.34	ENSG00000136235	chr7	dexseq_prepare_annotation2.py	exon	.	+	.	GPNMB	17	8.87137610918822e-07	2.38967225883991e-05
ENSG00000118058.66	ENSG00000118058	chr11	dexseq_prepare_annotation2.py	exon	.	+	.	KMT2A	38	8.95647245724999e-07	2.40784536119416e-05
ENSG00000126603.8	ENSG00000126603	chr16	dexseq_prepare_annotation2.py	exon	.	+	.	GLIS2	7	9.5719567397807e-07	2.56825566198792e-05
ENSG00000258561.10	ENSG00000258561	chr14	dexseq_prepare_annotation2.py	exon	.	-	.	RP11-72M17.1	3	9.62424025724587e-07	2.57722057241582e-05
ENSG00000129055.14	ENSG00000129055	chr3	dexseq_prepare_annotation2.py	exon	.	-	.	ANAPC13	6	9.72407852235469e-07	2.59885989001562e-05
ENSG00000136250.42	ENSG00000136250	chr7	dexseq_prepare_annotation2.py	exon	.	-	.	AOAH	4	1.01648400964305e-06	2.71135197650294e-05
ENSG00000183292.12	ENSG00000183292	chr2	dexseq_prepare_annotation2.py	exon	.	+	.	AC140481.2	8	1.01979572314026e-06	2.71488307815331e-05
ENSG00000016082.10	ENSG00000016082	chr5	dexseq_prepare_annotation2.py	exon	.	+	.	ISL1	5	1.02258431039073e-06	2.71701049163544e-05
ENSG00000090060.61	ENSG00000090060	chr14	dexseq_prepare_annotation2.py	exon	.	+	.	PAPOLA	4	1.0917310400078e-06	2.89510112881292e-05
ENSG00000163293.18	ENSG00000163293	chr4	dexseq_prepare_annotation2.py	exon	.	+	.	NIPAL1	13	1.10774940665927e-06	2.93188636564838e-05
ENSG00000116741.12	ENSG00000116741	chr1	dexseq_prepare_annotation2.py	exon	.	+	.	RGS2	8	1.12513280363089e-06	2.97213514491045e-05
ENSG00000077150.40	ENSG00000077150	chr10	dexseq_prepare_annotation2.py	exon	.	+	.	NFKB2	19	1.15399800056297e-06	3.04250013391669e-05
ENSG00000185122.38	ENSG00000185122	chr8	dexseq_prepare_annotation2.py	exon	.	+	.	HSF1	20	1.19536474489649e-06	3.14318513651168e-05
ENSG00000257341.ENSG00000213145.ENSG00000185347.80	ENSG00000257341+ENSG00000213145+ENSG00000185347	chr14	dexseq_prepare_annotation2.py	exon	.	+	.		51	1.19679012300364e-06	3.14318513651168e-05
ENSG00000012504.24	ENSG00000012504	chr12	dexseq_prepare_annotation2.py	exon	.	+	.	NR1H4	16	1.21298728495544e-06	3.17960985616822e-05
ENSG00000225718.7	ENSG00000225718	chr7	dexseq_prepare_annotation2.py	exon	.	-	.	RP11-3P22.2	4	1.25263175800687e-06	3.27723983124517e-05
ENSG00000141510.33	ENSG00000141510	chr17	dexseq_prepare_annotation2.py	exon	.	-	.	TP53	11	1.27105120094697e-06	3.3190719409814e-05
ENSG00000148516.58	ENSG00000148516	chr10	dexseq_prepare_annotation2.py	exon	.	+	.	ZEB1	14	1.28452214619951e-06	3.34784712798602e-05
ENSG00000042832.86	ENSG00000042832	chr8	dexseq_prepare_annotation2.py	exon	.	+	.	TG	12	1.29214281609702e-06	3.36129417894038e-05
ENSG00000100298.11	ENSG00000100298	chr22	dexseq_prepare_annotation2.py	exon	.	+	.	APOBEC3H	8	1.31379682312657e-06	3.41112608620523e-05
ENSG00000267618.ENSG00000185379.ENSG00000092871.40	ENSG00000267618+ENSG00000185379+ENSG00000092871	chr17	dexseq_prepare_annotation2.py	exon	.	-	.		16	1.32393415711798e-06	3.42666583496734e-05
ENSG00000198758.21	ENSG00000198758	chr1	dexseq_prepare_annotation2.py	exon	.	-	.	EPS8L3	14	1.32480014707678e-06	3.42666583496734e-05
ENSG00000034152.30	ENSG00000034152	chr17	dexseq_prepare_annotation2.py	exon	.	+	.	MAP2K3	19	1.33212056100308e-06	3.43908705134577e-05
ENSG00000214097.5	ENSG00000214097	chr3	dexseq_prepare_annotation2.py	exon	.	-	.	SMCO1	6	1.35564754686831e-06	3.49322236746802e-05
ENSG00000205352.ENSG00000257379.ENSG00000197111.104	ENSG00000205352+ENSG00000257379+ENSG00000197111	chr12	dexseq_prepare_annotation2.py	exon	.	+	.		31	1.36349021678916e-06	3.50681466867977e-05
ENSG00000124177.56	ENSG00000124177	chr20	dexseq_prepare_annotation2.py	exon	.	-	.	CHD6	32	1.42971875729146e-06	3.67023854667848e-05
ENSG00000042429.ENSG00000265292.37	ENSG00000042429+ENSG00000265292	chr11	dexseq_prepare_annotation2.py	exon	.	+	.		32	1.45261086256331e-06	3.72200873358858e-05
ENSG00000164808.73	ENSG00000164808	chr8	dexseq_prepare_annotation2.py	exon	.	+	.	SPIDR	42	1.45987669359253e-06	3.73362097460546e-05
ENSG00000125618.30	ENSG00000125618	chr2	dexseq_prepare_annotation2.py	exon	.	-	.	PAX8	8	1.48233421770379e-06	3.78396979648235e-05
ENSG00000163781.47	ENSG00000163781	chr3	dexseq_prepare_annotation2.py	exon	.	-	.	TOPBP1	25	1.51620748173033e-06	3.86321745858043e-05
ENSG00000104408.49	ENSG00000104408	chr8	dexseq_prepare_annotation2.py	exon	.	-	.	EIF3E	24	1.5407865076747e-06	3.91853283711608e-05
ENSG00000234680.6	ENSG00000234680	chr9	dexseq_prepare_annotation2.py	exon	.	+	.	VN2R3P	5	1.56029012117638e-06	3.96075877042858e-05
ENSG00000203722.8	ENSG00000203722	chr6	dexseq_prepare_annotation2.py	exon	.	-	.	RAET1G	8	1.56724139091564e-06	3.97102331646288e-05
ENSG00000240571.4	ENSG00000240571	chr7	dexseq_prepare_annotation2.py	exon	.	+	.	RP11-775D22.3	3	1.5806681015163e-06	3.99762671526077e-05
ENSG00000142396.ENSG00000269545.ENSG00000198131.ENSG00000267216.ENSG00000273439.ENSG00000083842.67	ENSG00000142396+ENSG00000269545+ENSG00000198131+ENSG00000267216+ENSG00000273439+ENSG00000083842	chr19	dexseq_prepare_annotation2.py	exon	.	+	.		46	1.58672124373772e-06	4.00551793451497e-05
ENSG00000108312.44	ENSG00000108312	chr17	dexseq_prepare_annotation2.py	exon	.	-	.	UBTF	26	1.62802487135259e-06	4.10220215277903e-05
ENSG00000164669.20	ENSG00000164669	chr7	dexseq_prepare_annotation2.py	exon	.	+	.	INTS4L1	7	1.63833290736654e-06	4.12047000108176e-05
ENSG00000223678.2	ENSG00000223678	chr9	dexseq_prepare_annotation2.py	exon	.	+	.	RP11-311H10.4	3	1.6413089848345e-06	4.12047000108176e-05
ENSG00000231870.6	ENSG00000231870	chr17	dexseq_prepare_annotation2.py	exon	.	-	.	KRT17P3	4	1.65177291655281e-06	4.13913077456179e-05
ENSG00000113575.ENSG00000272772.ENSG00000113558.ENSG00000273345.ENSG00000006837.71	ENSG00000113575+ENSG00000272772+ENSG00000113558+ENSG00000273345+ENSG00000006837	chr5	dexseq_prepare_annotation2.py	exon	.	-	.		60	1.66191976500432e-06	4.15693007887619e-05
ENSG00000170759.27	ENSG00000170759	chr10	dexseq_prepare_annotation2.py	exon	.	-	.	KIF5B	17	1.68303249088896e-06	4.20204291189589e-05
ENSG00000099864.27	ENSG00000099864	chr19	dexseq_prepare_annotation2.py	exon	.	+	.	PALM	18	1.69680404374763e-06	4.2286957710696e-05
ENSG00000150676.16	ENSG00000150676	chr11	dexseq_prepare_annotation2.py	exon	.	+	.	CCDC83	11	1.70505467901383e-06	4.24151762318614e-05
ENSG00000104375.54	ENSG00000104375	chr8	dexseq_prepare_annotation2.py	exon	.	-	.	STK3	27	1.83235121424554e-06	4.5498946423548e-05
ENSG00000068793.51	ENSG00000068793	chr15	dexseq_prepare_annotation2.py	exon	.	+	.	CYFIP1	26	1.83658093558931e-06	4.55212084162308e-05
ENSG00000261377.ENSG00000256951.ENSG00000232431.33	ENSG00000261377+ENSG00000256951+ENSG00000232431	chr15	dexseq_prepare_annotation2.py	exon	.	+	.		10	1.84563605237353e-06	4.56627745783792e-05
ENSG00000183117.79	ENSG00000183117	chr8	dexseq_prepare_annotation2.py	exon	.	-	.	CSMD1	25	1.9111723028929e-06	4.71339946098978e-05
ENSG00000124942.21	ENSG00000124942	chr11	dexseq_prepare_annotation2.py	exon	.	-	.	AHNAK	7	1.91200358892022e-06	4.71339946098978e-05
ENSG00000181513.41	ENSG00000181513	chr17	dexseq_prepare_annotation2.py	exon	.	+	.	ACBD4	10	2.00348881023169e-06	4.93002642906922e-05
ENSG00000142515.37	ENSG00000142515	chr19	dexseq_prepare_annotation2.py	exon	.	+	.	KLK3	21	2.0089150763245e-06	4.93193774700494e-05
ENSG00000108774.ENSG00000108773.ENSG00000267261.54	ENSG00000108774+ENSG00000108773+ENSG00000267261	chr17	dexseq_prepare_annotation2.py	exon	.	-	.		30	2.01148811970546e-06	4.93193774700494e-05
ENSG00000114126.ENSG00000269905.64	ENSG00000114126+ENSG00000269905	chr3	dexseq_prepare_annotation2.py	exon	.	-	.		47	2.02762468107626e-06	4.96259323825421e-05
ENSG00000135249.29	ENSG00000135249	chr7	dexseq_prepare_annotation2.py	exon	.	+	.	RINT1	13	2.04415280713461e-06	4.99409568641097e-05
ENSG00000146555.51	ENSG00000146555	chr7	dexseq_prepare_annotation2.py	exon	.	+	.	SDK1	4	2.09547870704092e-06	5.11034869679604e-05
ENSG00000140983.87	ENSG00000140983	chr16	dexseq_prepare_annotation2.py	exon	.	+	.	RHOT2	62	2.11638598294735e-06	5.15213607292548e-05
ENSG00000129473.ENSG00000258643.ENSG00000100836.41	ENSG00000129473+ENSG00000258643+ENSG00000100836	chr14	dexseq_prepare_annotation2.py	exon	.	+	.		10	2.1625405211172e-06	5.2551273837896e-05
ENSG00000173406.ENSG00000162600.75	ENSG00000173406+ENSG00000162600	chr1	dexseq_prepare_annotation2.py	exon	.	-	.		51	2.16658840644818e-06	5.25561240974473e-05
ENSG00000092108.64	ENSG00000092108	chr14	dexseq_prepare_annotation2.py	exon	.	+	.	SCFD1	29	2.18433962816276e-06	5.28927771308845e-05
ENSG00000117713.38	ENSG00000117713	chr1	dexseq_prepare_annotation2.py	exon	.	+	.	ARID1A	15	2.19091434872913e-06	5.29006573053972e-05
ENSG00000168393.19	ENSG00000168393	chr2	dexseq_prepare_annotation2.py	exon	.	-	.	DTYMK	15	2.192412098913e-06	5.29006573053972e-05
ENSG00000135912.67	ENSG00000135912	chr2	dexseq_prepare_annotation2.py	exon	.	+	.	TTLL4	12	2.21112216571474e-06	5.32580166087588e-05
ENSG00000048740.27	ENSG00000048740	chr10	dexseq_prepare_annotation2.py	exon	.	+	.	CELF2	12	2.23808248334705e-06	5.3812486751885e-05
ENSG00000142185.ENSG00000266692.ENSG00000264452.41	ENSG00000142185+ENSG00000266692+ENSG00000264452	chr21	dexseq_prepare_annotation2.py	exon	.	+	.		16	2.30016416915302e-06	5.52079825274566e-05
ENSG00000100023.ENSG00000207751.43	ENSG00000100023+ENSG00000207751	chr22	dexseq_prepare_annotation2.py	exon	.	+	.		6	2.35499796019955e-06	5.64002651370238e-05
ENSG00000140386.77	ENSG00000140386	chr15	dexseq_prepare_annotation2.py	exon	.	-	.	SCAPER	42	2.35809851308784e-06	5.64002651370238e-05
ENSG00000133818.15	ENSG00000133818	chr11	dexseq_prepare_annotation2.py	exon	.	-	.	RRAS2	11	2.4318162041058e-06	5.80617375864912e-05
ENSG00000135837.57	ENSG00000135837	chr1	dexseq_prepare_annotation2.py	exon	.	+	.	CEP350	25	2.4409754674482e-06	5.81787119702269e-05
ENSG00000100311.11	ENSG00000100311	chr22	dexseq_prepare_annotation2.py	exon	.	-	.	PDGFB	9	2.51043967725765e-06	5.97300952479229e-05
ENSG00000104886.35	ENSG00000104886	chr19	dexseq_prepare_annotation2.py	exon	.	-	.	PLEKHJ1	14	2.53914026153344e-06	6.03078931334995e-05
ENSG00000059122.49	ENSG00000059122	chr16	dexseq_prepare_annotation2.py	exon	.	+	.	FLYWCH1	19	2.60390841133215e-06	6.17388492596582e-05
ENSG00000068079.18	ENSG00000068079	chr17	dexseq_prepare_annotation2.py	exon	.	+	.	IFI35	8	2.67166385788639e-06	6.31846696665249e-05
ENSG00000025293.33	ENSG00000025293	chr20	dexseq_prepare_annotation2.py	exon	.	+	.	PHF20	13	2.67661065600431e-06	6.31846696665249e-05
ENSG00000009307.51	ENSG00000009307	chr1	dexseq_prepare_annotation2.py	exon	.	-	.	CSDE1	25	2.67876720633506e-06	6.31846696665249e-05
ENSG00000169432.37	ENSG00000169432	chr2	dexseq_prepare_annotation2.py	exon	.	-	.	SCN9A	22	2.69068218292067e-06	6.33562871933579e-05
ENSG00000141497.10	ENSG00000141497	chr17	dexseq_prepare_annotation2.py	exon	.	+	.	ZMYND15	10	2.69570370159878e-06	6.33652761664967e-05
ENSG00000023191.61	ENSG00000023191	chr11	dexseq_prepare_annotation2.py	exon	.	-	.	RNH1	3	2.72941038490992e-06	6.40473498740804e-05
ENSG00000144452.52	ENSG00000144452	chr2	dexseq_prepare_annotation2.py	exon	.	-	.	ABCA12	34	2.74984047843018e-06	6.44160744664167e-05
ENSG00000151689.37	ENSG00000151689	chr2	dexseq_prepare_annotation2.py	exon	.	+	.	INPP1	19	2.82317402159367e-06	6.60206979673026e-05
ENSG00000104368.37	ENSG00000104368	chr8	dexseq_prepare_annotation2.py	exon	.	-	.	PLAT	20	2.83262682092177e-06	6.61285205014164e-05
ENSG00000103024.31	ENSG00000103024	chr16	dexseq_prepare_annotation2.py	exon	.	-	.	NME3	15	2.84099971806283e-06	6.62108074224984e-05
ENSG00000119681.50	ENSG00000119681	chr14	dexseq_prepare_annotation2.py	exon	.	-	.	LTBP2	13	3.04252327961109e-06	7.07866106126892e-05
ENSG00000158488.28	ENSG00000158488	chr1	dexseq_prepare_annotation2.py	exon	.	+	.	CD1E	3	3.06689979435579e-06	7.12323987950971e-05
ENSG00000151150.92	ENSG00000151150	chr10	dexseq_prepare_annotation2.py	exon	.	-	.	ANK3	34	3.1249652943909e-06	7.24578115882793e-05
ENSG00000160211.28	ENSG00000160211	chrX	dexseq_prepare_annotation2.py	exon	.	-	.	G6PD	8	3.16349590039733e-06	7.32268873080107e-05
ENSG00000175093.9	ENSG00000175093	chr3	dexseq_prepare_annotation2.py	exon	.	+	.	SPSB4	4	3.20207562203714e-06	7.39944953809835e-05
ENSG00000182389.32	ENSG00000182389	chr2	dexseq_prepare_annotation2.py	exon	.	-	.	CACNB4	16	3.21947854631535e-06	7.42336094318723e-05
ENSG00000125337.19	ENSG00000125337	chr6	dexseq_prepare_annotation2.py	exon	.	+	.	KIF25	8	3.22329431010473e-06	7.42336094318723e-05
ENSG00000180176.22	ENSG00000180176	chr11	dexseq_prepare_annotation2.py	exon	.	-	.	TH	2	3.24676685170295e-06	7.46483079018639e-05
ENSG00000255439.ENSG00000167397.ENSG00000151006.39	ENSG00000255439+ENSG00000167397+ENSG00000151006	chr16	dexseq_prepare_annotation2.py	exon	.	-	.		17	3.27142982198348e-06	7.50889362669385e-05
ENSG00000110090.32	ENSG00000110090	chr11	dexseq_prepare_annotation2.py	exon	.	-	.	CPT1A	17	3.47338940713489e-06	7.95907368007403e-05
ENSG00000204839.38	ENSG00000204839	chr8	dexseq_prepare_annotation2.py	exon	.	-	.	MROH6	9	3.49504894409333e-06	7.99529035669725e-05
ENSG00000155980.30	ENSG00000155980	chr12	dexseq_prepare_annotation2.py	exon	.	+	.	KIF5A	15	3.52357231254927e-06	8.04706138335877e-05
ENSG00000158186.20	ENSG00000158186	chr3	dexseq_prepare_annotation2.py	exon	.	+	.	MRAS	17	3.63340897521956e-06	8.28405114767504e-05
ENSG00000013523.22	ENSG00000013523	chr14	dexseq_prepare_annotation2.py	exon	.	-	.	ANGEL1	16	3.69428269838417e-06	8.40880313530543e-05
ENSG00000140553.49	ENSG00000140553	chr15	dexseq_prepare_annotation2.py	exon	.	+	.	UNC45A	8	3.79754297265832e-06	8.62945829910061e-05
ENSG00000116337.74	ENSG00000116337	chr1	dexseq_prepare_annotation2.py	exon	.	+	.	AMPD2	40	3.83109300022783e-06	8.69123539935407e-05
ENSG00000021355.15	ENSG00000021355	chr6	dexseq_prepare_annotation2.py	exon	.	-	.	SERPINB1	10	3.83964677681405e-06	8.6961950300082e-05
ENSG00000167851.15	ENSG00000167851	chr17	dexseq_prepare_annotation2.py	exon	.	+	.	CD300A	7	3.90135264306394e-06	8.82132004078216e-05
ENSG00000111077.47	ENSG00000111077	chr12	dexseq_prepare_annotation2.py	exon	.	+	.	TENC1	19	3.93802907656442e-06	8.88953109068435e-05
ENSG00000158201.24	ENSG00000158201	chr18	dexseq_prepare_annotation2.py	exon	.	-	.	ABHD3	10	3.97751748020638e-06	8.96385416290075e-05
ENSG00000184708.46	ENSG00000184708	chr22	dexseq_prepare_annotation2.py	exon	.	-	.	EIF4ENIF1	16	4.01689644147748e-06	9.0376861122336e-05
ENSG00000255769.ENSG00000221095.7	ENSG00000255769+ENSG00000221095	chr15	dexseq_prepare_annotation2.py	exon	.	-	.		7	4.02503783155794e-06	9.04110882657677e-05
ENSG00000103888.37	ENSG00000103888	chr15	dexseq_prepare_annotation2.py	exon	.	+	.	KIAA1199	12	4.04323522157043e-06	9.06707116929186e-05
ENSG00000178127.ENSG00000101745.ENSG00000265257.64	ENSG00000178127+ENSG00000101745+ENSG00000265257	chr18	dexseq_prepare_annotation2.py	exon	.	+	.		33	4.06194210976943e-06	9.09408908083953e-05
ENSG00000227790.8	ENSG00000227790	chr17	dexseq_prepare_annotation2.py	exon	.	+	.	AC015922.5	8	4.20026304976717e-06	9.38837847310479e-05
ENSG00000138696.23	ENSG00000138696	chr4	dexseq_prepare_annotation2.py	exon	.	+	.	BMPR1B	15	4.26231527134123e-06	9.51150974848156e-05
ENSG00000259529.ENSG00000092098.ENSG00000213928.121	ENSG00000259529+ENSG00000092098+ENSG00000213928	chr14	dexseq_prepare_annotation2.py	exon	.	+	.		14	4.27970334382218e-06	9.53473222945832e-05
ENSG00000099953.33	ENSG00000099953	chr22	dexseq_prepare_annotation2.py	exon	.	+	.	MMP11	28	4.29945232138428e-06	9.56313035067511e-05
ENSG00000074054.71	ENSG00000074054	chr2	dexseq_prepare_annotation2.py	exon	.	-	.	CLASP1	47	4.37853197292098e-06	9.72318880555802e-05
ENSG00000059691.38	ENSG00000059691	chr4	dexseq_prepare_annotation2.py	exon	.	-	.	PET112	4	4.41256395729995e-06	9.78285486442295e-05
ENSG00000134255.17	ENSG00000134255	chr1	dexseq_prepare_annotation2.py	exon	.	+	.	CEPT1	8	4.48276013978073e-06	9.9223752397059e-05
ENSG00000157538.41	ENSG00000157538	chr21	dexseq_prepare_annotation2.py	exon	.	-	.	DSCR3	15	4.65353750557691e-06	0.000102837154876479
ENSG00000064393.20	ENSG00000064393	chr7	dexseq_prepare_annotation2.py	exon	.	-	.	HIPK2	7	4.74548842811393e-06	0.000104699734188614
ENSG00000255831.ENSG00000213995.22	ENSG00000255831+ENSG00000213995	chr13	dexseq_prepare_annotation2.py	exon	.	+	.		6	4.77144678601074e-06	0.000105102659284756
ENSG00000073060.7	ENSG00000073060	chr12	dexseq_prepare_annotation2.py	exon	.	-	.	SCARB1	5	4.85144601019712e-06	0.000106692750662258
ENSG00000114416.58	ENSG00000114416	chr3	dexseq_prepare_annotation2.py	exon	.	+	.	FXR1	45	4.94266781493185e-06	0.000108524138823994
ENSG00000155755.ENSG00000241790.38	ENSG00000155755+ENSG00000241790	chr2	dexseq_prepare_annotation2.py	exon	.	-	.		21	4.9584024630467e-06	0.000108694867476451
ENSG00000267138.ENSG00000011132.21	ENSG00000267138+ENSG00000011132	chr19	dexseq_prepare_annotation2.py	exon	.	-	.		13	5.08815598246441e-06	0.000111360490789289
ENSG00000165124.57	ENSG00000165124	chr9	dexseq_prepare_annotation2.py	exon	.	-	.	SVEP1	33	5.11616688843252e-06	0.000111794385912517
ENSG00000005238.29	ENSG00000005238	chr9	dexseq_prepare_annotation2.py	exon	.	-	.	FAM214B	12	5.1539278215799e-06	0.00011243960424811
ENSG00000166073.ENSG00000259580.ENSG00000150667.30	ENSG00000166073+ENSG00000259580+ENSG00000150667	chr15	dexseq_prepare_annotation2.py	exon	.	-	.		25	5.31238877220108e-06	0.000115527621626708
ENSG00000001630.ENSG00000240720.34	ENSG00000001630+ENSG00000240720	chr7	dexseq_prepare_annotation2.py	exon	.	-	.		13	5.31239264710938e-06	0.000115527621626708
ENSG00000140398.35	ENSG00000140398	chr15	dexseq_prepare_annotation2.py	exon	.	+	.	NEIL1	18	5.48519232142804e-06	0.000118907182593103
ENSG00000127329.56	ENSG00000127329	chr12	dexseq_prepare_annotation2.py	exon	.	-	.	PTPRB	15	5.48521088333124e-06	0.000118907182593103
ENSG00000174791.31	ENSG00000174791	chr11	dexseq_prepare_annotation2.py	exon	.	-	.	RIN1	20	5.76388107031647e-06	0.000124750116921255
ENSG00000100225.23	ENSG00000100225	chr22	dexseq_prepare_annotation2.py	exon	.	+	.	FBXO7	18	5.79274672154849e-06	0.000125176490468652
ENSG00000259912.1	ENSG00000259912	chr16	dexseq_prepare_annotation2.py	exon	.	+	.	CTC-527H23.2	2	5.89516035864337e-06	0.000127074721382266
ENSG00000131626.76	ENSG00000131626	chr11	dexseq_prepare_annotation2.py	exon	.	+	.	PPFIA1	41	5.89919992358181e-06	0.000127074721382266
ENSG00000147419.28	ENSG00000147419	chr8	dexseq_prepare_annotation2.py	exon	.	-	.	CCDC25	12	6.14783951081432e-06	0.000132061699952479
ENSG00000237854.2	ENSG00000237854	chr17	dexseq_prepare_annotation2.py	exon	.	+	.	LINC00674	3	6.15005060919505e-06	0.000132061699952479
ENSG00000198689.20	ENSG00000198689	chrX	dexseq_prepare_annotation2.py	exon	.	+	.	SLC9A6	10	6.16717040268631e-06	0.00013219290888442
ENSG00000263565.ENSG00000132475.24	ENSG00000263565+ENSG00000132475	chr17	dexseq_prepare_annotation2.py	exon	.	-	.		16	6.17551994349123e-06	0.00013219290888442
ENSG00000086232.35	ENSG00000086232	chr7	dexseq_prepare_annotation2.py	exon	.	-	.	EIF2AK1	9	6.34396018624551e-06	0.000135406111217803
ENSG00000118257.50	ENSG00000118257	chr2	dexseq_prepare_annotation2.py	exon	.	+	.	NRP2	4	6.34545736101588e-06	0.000135406111217803
ENSG00000151692.19	ENSG00000151692	chr2	dexseq_prepare_annotation2.py	exon	.	+	.	RNF144A	13	6.40821415947286e-06	0.000136531951288488
ENSG00000257365.ENSG00000258289.ENSG00000125954.53	ENSG00000257365+ENSG00000258289+ENSG00000125954	chr14	dexseq_prepare_annotation2.py	exon	.	+	.		11	6.4385304715726e-06	0.00013696419104403
ENSG00000181191.19	ENSG00000181191	chrX	dexseq_prepare_annotation2.py	exon	.	-	.	PJA1	10	6.54093826007197e-06	0.000138926273433597
ENSG00000144908.60	ENSG00000144908	chr3	dexseq_prepare_annotation2.py	exon	.	-	.	ALDH1L1	9	6.64277154141042e-06	0.000140870079100997
ENSG00000213918.45	ENSG00000213918	chr16	dexseq_prepare_annotation2.py	exon	.	+	.	DNASE1	17	6.75662859579751e-06	0.000142958521683011
ENSG00000040633.24	ENSG00000040633	chr17	dexseq_prepare_annotation2.py	exon	.	-	.	PHF23	13	6.76454541696427e-06	0.000142958521683011
ENSG00000163743.38	ENSG00000163743	chr4	dexseq_prepare_annotation2.py	exon	.	-	.	RCHY1	17	6.77265603931374e-06	0.000142958521683011
ENSG00000171759.44	ENSG00000171759	chr12	dexseq_prepare_annotation2.py	exon	.	-	.	PAH	11	6.84352919304241e-06	0.000144231602144105
ENSG00000124574.38	ENSG00000124574	chr6	dexseq_prepare_annotation2.py	exon	.	+	.	ABCC10	21	6.91903614308557e-06	0.000145598269038705
ENSG00000158062.43	ENSG00000158062	chr1	dexseq_prepare_annotation2.py	exon	.	-	.	UBXN11	26	6.95287511280483e-06	0.000146085254485501
ENSG00000104953.39	ENSG00000104953	chr19	dexseq_prepare_annotation2.py	exon	.	+	.	TLE6	14	7.04001123379178e-06	0.000147583549164235
ENSG00000158805.36	ENSG00000158805	chr16	dexseq_prepare_annotation2.py	exon	.	+	.	ZNF276	14	7.04579878853929e-06	0.000147583549164235
ENSG00000081377.40	ENSG00000081377	chr9	dexseq_prepare_annotation2.py	exon	.	-	.	CDC14B	4	7.08509971898704e-06	0.000148179489834925
ENSG00000183801.14	ENSG00000183801	chr11	dexseq_prepare_annotation2.py	exon	.	+	.	OLFML1	7	7.1316093058688e-06	0.00014881443536135
ENSG00000022840.73	ENSG00000022840	chr12	dexseq_prepare_annotation2.py	exon	.	+	.	RNF10	25	7.13725233665405e-06	0.00014881443536135
ENSG00000140950.30	ENSG00000140950	chr16	dexseq_prepare_annotation2.py	exon	.	-	.	TLDC1	19	7.36642550511592e-06	0.000153358648053915
ENSG00000017797.4	ENSG00000017797	chr18	dexseq_prepare_annotation2.py	exon	.	+	.	RALBP1	5	7.42454261937067e-06	0.00015433330068911
ENSG00000119787.45	ENSG00000119787	chr2	dexseq_prepare_annotation2.py	exon	.	-	.	ATL2	34	7.44794645230731e-06	0.000154584505621825
ENSG00000148450.8	ENSG00000148450	chr10	dexseq_prepare_annotation2.py	exon	.	+	.	MSRB2	7	7.50347204750662e-06	0.000155500633919268
ENSG00000113163.30	ENSG00000113163	chr5	dexseq_prepare_annotation2.py	exon	.	-	.	COL4A3BP	6	7.51780493096341e-06	0.000155561609003284
ENSG00000112640.34	ENSG00000112640	chr6	dexseq_prepare_annotation2.py	exon	.	+	.	PPP2R5D	15	7.81609959263117e-06	0.000161489367831413
ENSG00000099904.22	ENSG00000099904	chr22	dexseq_prepare_annotation2.py	exon	.	+	.	ZDHHC8	8	7.87218858640028e-06	0.000162402537046025
ENSG00000233673.ENSG00000187627.42	ENSG00000233673+ENSG00000187627	chr2	dexseq_prepare_annotation2.py	exon	.	+	.		29	7.91388533850786e-06	0.00016301648879035
ENSG00000224851.2	ENSG00000224851	chr10	dexseq_prepare_annotation2.py	exon	.	+	.	LINC00502	3	7.98423362016938e-06	0.000164217889383514
ENSG00000163810.21	ENSG00000163810	chr3	dexseq_prepare_annotation2.py	exon	.	+	.	TGM4	16	8.04783680118949e-06	0.000165277153674955
ENSG00000141380.59	ENSG00000141380	chr18	dexseq_prepare_annotation2.py	exon	.	-	.	SS18	32	8.07737084532812e-06	0.000165634615067036
ENSG00000159674.28	ENSG00000159674	chr4	dexseq_prepare_annotation2.py	exon	.	-	.	SPON2	18	8.27902499595306e-06	0.000169515208950121
ENSG00000131446.27	ENSG00000131446	chr5	dexseq_prepare_annotation2.py	exon	.	-	.	MGAT1	5	8.31064446108917e-06	0.000169907891324992
ENSG00000227914.4	ENSG00000227914	chr9	dexseq_prepare_annotation2.py	exon	.	-	.	RP11-130C19.3	3	8.33239944640468e-06	0.000170098025769131
ENSG00000180957.27	ENSG00000180957	chr22	dexseq_prepare_annotation2.py	exon	.	-	.	PITPNB	8	8.39189967978727e-06	0.000171056976010231
ENSG00000153113.109	ENSG00000153113	chr5	dexseq_prepare_annotation2.py	exon	.	+	.	CAST	64	8.51518258705855e-06	0.000173311249763724
ENSG00000236172.63	ENSG00000236172	chr2	dexseq_prepare_annotation2.py	exon	.	-	.	hsa-mir-7515	21	8.55225616202602e-06	0.000173806789292841
ENSG00000037042.16	ENSG00000037042	chr17	dexseq_prepare_annotation2.py	exon	.	+	.	TUBG2	13	8.64674111119909e-06	0.000175465889087141
ENSG00000258913.6	ENSG00000258913	chr14	dexseq_prepare_annotation2.py	exon	.	+	.	RP11-260M19.2	7	8.6740138625059e-06	0.000175758171098284
ENSG00000127616.74	ENSG00000127616	chr19	dexseq_prepare_annotation2.py	exon	.	+	.	SMARCA4	33	8.71605319403882e-06	0.000176348353290353
ENSG00000144426.ENSG00000204196.77	ENSG00000144426+ENSG00000204196	chr2	dexseq_prepare_annotation2.py	exon	.	+	.		35	8.9400223597633e-06	0.000180612256460484
ENSG00000140678.46	ENSG00000140678	chr16	dexseq_prepare_annotation2.py	exon	.	+	.	ITGAX	21	9.09499112674721e-06	0.000183471630454929
ENSG00000233327.ENSG00000154874.ENSG00000213077.ENSG00000273018.95	ENSG00000233327+ENSG00000154874+ENSG00000213077+ENSG00000273018	chr17	dexseq_prepare_annotation2.py	exon	.	-	.		46	9.11100013205344e-06	0.000183523493810404
ENSG00000242125.ENSG00000180198.46	ENSG00000242125+ENSG00000180198	chr1	dexseq_prepare_annotation2.py	exon	.	+	.		14	9.22596534487758e-06	0.00018556555039027
ENSG00000147206.37	ENSG00000147206	chrX	dexseq_prepare_annotation2.py	exon	.	-	.	NXF3	19	9.45105643081493e-06	0.000189813349522999
ENSG00000180264.19	ENSG00000180264	chr9	dexseq_prepare_annotation2.py	exon	.	+	.	GPR144	3	9.53034437773194e-06	0.000191124688937864
ENSG00000134882.26	ENSG00000134882	chr13	dexseq_prepare_annotation2.py	exon	.	+	.	UBAC2	13	9.73490950312201e-06	0.000194940849096975
ENSG00000140575.74	ENSG00000140575	chr15	dexseq_prepare_annotation2.py	exon	.	+	.	IQGAP1	56	9.79569312928011e-06	0.000195870836115049
ENSG00000118307.39	ENSG00000118307	chr12	dexseq_prepare_annotation2.py	exon	.	-	.	CASC1	20	9.82509149012058e-06	0.000196171453918972
ENSG00000120896.67	ENSG00000120896	chr8	dexseq_prepare_annotation2.py	exon	.	+	.	SORBS3	10	9.98672508917293e-06	0.000199107597872751
ENSG00000135636.45	ENSG00000135636	chr2	dexseq_prepare_annotation2.py	exon	.	+	.	DYSF	30	1.02082632393923e-05	0.000203227771225045
ENSG00000104833.28	ENSG00000104833	chr19	dexseq_prepare_annotation2.py	exon	.	-	.	TUBB4A	20	1.02667008625198e-05	0.000204093644365987
ENSG00000268758.28	ENSG00000268758	chr19	dexseq_prepare_annotation2.py	exon	.	-	.	EMR4P	9	1.03154006259903e-05	0.000204763701088879
ENSG00000048052.73	ENSG00000048052	chr7	dexseq_prepare_annotation2.py	exon	.	+	.	HDAC9	31	1.03820626591856e-05	0.000205787851576921
ENSG00000007264.42	ENSG00000007264	chr19	dexseq_prepare_annotation2.py	exon	.	-	.	MATK	7	1.05837787409235e-05	0.000209482125021437
ENSG00000132746.16	ENSG00000132746	chr11	dexseq_prepare_annotation2.py	exon	.	-	.	ALDH3B2	4	1.07028209297709e-05	0.000211531730011405
ENSG00000197102.99	ENSG00000197102	chr14	dexseq_prepare_annotation2.py	exon	.	+	.	DYNC1H1	38	1.07767159269505e-05	0.000212684406668155
ENSG00000167751.52	ENSG00000167751	chr19	dexseq_prepare_annotation2.py	exon	.	+	.	KLK2	12	1.08337677392099e-05	0.000213501826860592
ENSG00000213822.8	ENSG00000213822	chr19	dexseq_prepare_annotation2.py	exon	.	+	.	CEACAM18	6	1.09869607832531e-05	0.000216208823367272
ENSG00000151779.65	ENSG00000151779	chr2	dexseq_prepare_annotation2.py	exon	.	-	.	NBAS	7	1.10743550762838e-05	0.00021761506082994
ENSG00000133704.44	ENSG00000133704	chr12	dexseq_prepare_annotation2.py	exon	.	-	.	IPO8	21	1.13257429961441e-05	0.000222235161060833
ENSG00000124103.ENSG00000022277.31	ENSG00000124103+ENSG00000022277	chr20	dexseq_prepare_annotation2.py	exon	.	+	.		17	1.15485480205835e-05	0.000226281951674476
ENSG00000226249.1	ENSG00000226249	chr6	dexseq_prepare_annotation2.py	exon	.	-	.	RP11-307P5.2	2	1.15652806366717e-05	0.000226285154233561
ENSG00000268465.ENSG00000269751.ENSG00000182324.ENSG00000105447.ENSG00000105443.42	ENSG00000268465+ENSG00000269751+ENSG00000182324+ENSG00000105447+ENSG00000105443	chr19	dexseq_prepare_annotation2.py	exon	.	+	.		24	1.16865967885272e-05	0.000228331691474843
ENSG00000111275.ENSG00000111271.ENSG00000257767.53	ENSG00000111275+ENSG00000111271+ENSG00000257767	chr12	dexseq_prepare_annotation2.py	exon	.	+	.		5	1.17722019441053e-05	0.000229675659929495
ENSG00000224539.23	ENSG00000224539	chrX	dexseq_prepare_annotation2.py	exon	.	+	.	RP11-432N13.3	8	1.19501383644726e-05	0.000232814607194867
ENSG00000186792.ENSG00000243477.ENSG00000214706.37	ENSG00000186792+ENSG00000243477+ENSG00000214706	chr3	dexseq_prepare_annotation2.py	exon	.	-	.		9	1.2018080000247e-05	0.000233804727298252
ENSG00000140873.10	ENSG00000140873	chr16	dexseq_prepare_annotation2.py	exon	.	-	.	ADAMTS18	10	1.21564678013325e-05	0.000236160570075104
ENSG00000105193.19	ENSG00000105193	chr19	dexseq_prepare_annotation2.py	exon	.	-	.	RPS16	12	1.23705647104998e-05	0.000239978412288772
ENSG00000263218.5	ENSG00000263218	chr17	dexseq_prepare_annotation2.py	exon	.	-	.	CTD-2561B21.7	2	1.25587583197455e-05	0.000243283634571297
ENSG00000141664.27	ENSG00000141664	chr18	dexseq_prepare_annotation2.py	exon	.	+	.	ZCCHC2	8	1.29720178934176e-05	0.00025093321298924
ENSG00000129245.32	ENSG00000129245	chr17	dexseq_prepare_annotation2.py	exon	.	-	.	FXR2	17	1.30405786924256e-05	0.000251902663652697
ENSG00000135749.ENSG00000251508.86	ENSG00000135749+ENSG00000251508	chr1	dexseq_prepare_annotation2.py	exon	.	-	.		35	1.30895650119913e-05	0.000252491792893735
ENSG00000143862.11	ENSG00000143862	chr1	dexseq_prepare_annotation2.py	exon	.	-	.	ARL8A	5	1.35184894925737e-05	0.000260397758815344
ENSG00000169689.26	ENSG00000169689	chr17	dexseq_prepare_annotation2.py	exon	.	-	.	STRA13	12	1.35785485651162e-05	0.000261186250357453
ENSG00000119321.32	ENSG00000119321	chr9	dexseq_prepare_annotation2.py	exon	.	-	.	FKBP15	12	1.41535794825521e-05	0.000271864184237995
ENSG00000166946.ENSG00000137842.74	ENSG00000166946+ENSG00000137842	chr15	dexseq_prepare_annotation2.py	exon	.	+	.		24	1.42784073221638e-05	0.000273876697751111
ENSG00000251022.ENSG00000138674.114	ENSG00000251022+ENSG00000138674	chr4	dexseq_prepare_annotation2.py	exon	.	-	.		45	1.45625118190658e-05	0.000278934395389877
ENSG00000149256.54	ENSG00000149256	chr11	dexseq_prepare_annotation2.py	exon	.	-	.	TENM4	11	1.47929797359533e-05	0.000282951994753382
ENSG00000118242.ENSG00000115425.33	ENSG00000118242+ENSG00000115425	chr2	dexseq_prepare_annotation2.py	exon	.	-	.		11	1.50459022881442e-05	0.000287387255313546
ENSG00000125170.40	ENSG00000125170	chr16	dexseq_prepare_annotation2.py	exon	.	-	.	DOK4	16	1.52597034228372e-05	0.000291063924086156
ENSG00000141298.22	ENSG00000141298	chr17	dexseq_prepare_annotation2.py	exon	.	-	.	SSH2	12	1.56939187487653e-05	0.000298928658789243
ENSG00000079102.90	ENSG00000079102	chr8	dexseq_prepare_annotation2.py	exon	.	-	.	RUNX1T1	28	1.57790726417657e-05	0.00030013202655793
ENSG00000130643.17	ENSG00000130643	chr10	dexseq_prepare_annotation2.py	exon	.	-	.	CALY	2	1.62074290290438e-05	0.000307850985048193
ENSG00000114209.28	ENSG00000114209	chr3	dexseq_prepare_annotation2.py	exon	.	-	.	PDCD10	14	1.63224144161644e-05	0.000309604463446608
ENSG00000117748.20	ENSG00000117748	chr1	dexseq_prepare_annotation2.py	exon	.	-	.	RPA2	16	1.63783468554389e-05	0.00031023451179574
ENSG00000241015.ENSG00000160336.26	ENSG00000241015+ENSG00000160336	chr19	dexseq_prepare_annotation2.py	exon	.	+	.		19	1.67672657841881e-05	0.000317161424951049
ENSG00000166387.82	ENSG00000166387	chr11	dexseq_prepare_annotation2.py	exon	.	+	.	PPFIBP2	62	1.69426198846022e-05	0.000320035075745521
ENSG00000177674.35	ENSG00000177674	chr1	dexseq_prepare_annotation2.py	exon	.	+	.	AGTRAP	17	1.70916628278234e-05	0.000322404474087824
ENSG00000256873.ENSG00000198792.48	ENSG00000256873+ENSG00000198792	chr22	dexseq_prepare_annotation2.py	exon	.	-	.		20	1.71641513495141e-05	0.000323325262041812
ENSG00000138075.19	ENSG00000138075	chr2	dexseq_prepare_annotation2.py	exon	.	-	.	ABCG5	6	1.78709638225472e-05	0.000336175968215602
ENSG00000147274.ENSG00000206979.32	ENSG00000147274+ENSG00000206979	chrX	dexseq_prepare_annotation2.py	exon	.	-	.		22	1.79783650061848e-05	0.000337731129146445
ENSG00000119326.27	ENSG00000119326	chr9	dexseq_prepare_annotation2.py	exon	.	-	.	CTNNAL1	17	1.81399500676968e-05	0.00034029848636612
ENSG00000164253.52	ENSG00000164253	chr5	dexseq_prepare_annotation2.py	exon	.	-	.	WDR41	38	1.8622178521573e-05	0.000348712104894956
ENSG00000223685.7	ENSG00000223685	chr13	dexseq_prepare_annotation2.py	exon	.	-	.	LINC00571	8	1.86395135515353e-05	0.000348712104894956
ENSG00000149554.ENSG00000134910.77	ENSG00000149554+ENSG00000134910	chr11	dexseq_prepare_annotation2.py	exon	.	+	.		36	1.89246398955005e-05	0.000353561979552463
ENSG00000160796.74	ENSG00000160796	chr3	dexseq_prepare_annotation2.py	exon	.	+	.	NBEAL2	9	1.90795914371173e-05	0.000355969918383485
ENSG00000123560.55	ENSG00000123560	chrX	dexseq_prepare_annotation2.py	exon	.	+	.	PLP1	39	1.91834779537135e-05	0.000357419861410456
ENSG00000164929.17	ENSG00000164929	chr8	dexseq_prepare_annotation2.py	exon	.	+	.	BAALC	11	1.92390101549551e-05	0.000357847935680268
ENSG00000005955.32	ENSG00000005955	chr17	dexseq_prepare_annotation2.py	exon	.	+	.	GGNBP2	9	1.92588586603937e-05	0.000357847935680268
ENSG00000110075.78	ENSG00000110075	chr11	dexseq_prepare_annotation2.py	exon	.	+	.	PPP6R3	36	1.97139444809492e-05	0.000365806168174353
ENSG00000120669.ENSG00000242715.ENSG00000250709.37	ENSG00000120669+ENSG00000242715+ENSG00000250709	chr13	dexseq_prepare_annotation2.py	exon	.	-	.		2	1.98374081419092e-05	0.000367597670276871
ENSG00000232732.49	ENSG00000232732	chr2	dexseq_prepare_annotation2.py	exon	.	-	.	AC073043.1	40	2.01141794541074e-05	0.000372221339843827
ENSG00000164972.16	ENSG00000164972	chr9	dexseq_prepare_annotation2.py	exon	.	-	.	C9orf24	6	2.02915520385023e-05	0.000374995569945636
ENSG00000122786.36	ENSG00000122786	chr7	dexseq_prepare_annotation2.py	exon	.	+	.	CALD1	15	2.04053682536276e-05	0.000376589343567287
ENSG00000118922.11	ENSG00000118922	chr13	dexseq_prepare_annotation2.py	exon	.	-	.	KLF12	8	2.14833520192692e-05	0.000395948904894952
ENSG00000172977.48	ENSG00000172977	chr11	dexseq_prepare_annotation2.py	exon	.	+	.	KAT5	39	2.16805337821541e-05	0.000399044541594176
ENSG00000006459.25	ENSG00000006459	chr7	dexseq_prepare_annotation2.py	exon	.	-	.	KDM7A	13	2.1955335264809e-05	0.000403558564887613
ENSG00000223662.4	ENSG00000223662	chr21	dexseq_prepare_annotation2.py	exon	.	+	.	SAMSN1-AS1	5	2.21189324348001e-05	0.000406019167018904
ENSG00000126214.ENSG00000256500.ENSG00000256053.98	ENSG00000126214+ENSG00000256500+ENSG00000256053	chr14	dexseq_prepare_annotation2.py	exon	.	+	.		33	2.24599023251726e-05	0.000411724679268298
ENSG00000008277.52	ENSG00000008277	chr7	dexseq_prepare_annotation2.py	exon	.	+	.	ADAM22	30	2.27387257551897e-05	0.000416277181821214
ENSG00000142252.ENSG00000007047.ENSG00000104866.84	ENSG00000142252+ENSG00000007047+ENSG00000104866	chr19	dexseq_prepare_annotation2.py	exon	.	+	.		11	2.29202661685357e-05	0.000419038922441355
ENSG00000062485.ENSG00000257727.ENSG00000135473.ENSG00000144785.168	ENSG00000062485+ENSG00000257727+ENSG00000135473+ENSG00000144785	chr12	dexseq_prepare_annotation2.py	exon	.	-	.		28	2.37240550198264e-05	0.000433154304018409
ENSG00000188690.31	ENSG00000188690	chr10	dexseq_prepare_annotation2.py	exon	.	-	.	UROS	22	2.37847193539948e-05	0.000433682125791064
ENSG00000185485.42	ENSG00000185485	chr3	dexseq_prepare_annotation2.py	exon	.	-	.	SDHAP1	18	2.4149640616335e-05	0.000439748855863049
ENSG00000105738.20	ENSG00000105738	chr19	dexseq_prepare_annotation2.py	exon	.	+	.	SIPA1L3	13	2.44816081026324e-05	0.00044520016226052
ENSG00000166949.26	ENSG00000166949	chr15	dexseq_prepare_annotation2.py	exon	.	+	.	SMAD3	12	2.50080603293752e-05	0.000454168989253028
ENSG00000197128.ENSG00000178201.ENSG00000268163.26	ENSG00000197128+ENSG00000178201+ENSG00000268163	chr19	dexseq_prepare_annotation2.py	exon	.	-	.		14	2.54303395903169e-05	0.000461224631852533
ENSG00000149582.ENSG00000172425.73	ENSG00000149582+ENSG00000172425	chr11	dexseq_prepare_annotation2.py	exon	.	+	.		34	2.54763533954173e-05	0.000461446363821239
ENSG00000240821.ENSG00000075131.19	ENSG00000240821+ENSG00000075131	chr15	dexseq_prepare_annotation2.py	exon	.	-	.		7	2.61459764162362e-05	0.000472451714538615
ENSG00000126561.43	ENSG00000126561	chr17	dexseq_prepare_annotation2.py	exon	.	+	.	STAT5A	11	2.6176195675943e-05	0.000472451714538615
ENSG00000215148.11	ENSG00000215148	chr16	dexseq_prepare_annotation2.py	exon	.	+	.	PRSS41	12	2.61877387351345e-05	0.000472451714538615
ENSG00000050426.80	ENSG00000050426	chr12	dexseq_prepare_annotation2.py	exon	.	+	.	LETMD1	25	2.64452569330506e-05	0.000476468171417773
ENSG00000116883.ENSG00000214193.35	ENSG00000116883+ENSG00000214193	chr1	dexseq_prepare_annotation2.py	exon	.	+	.		24	2.65517291293033e-05	0.00047775621175085
ENSG00000028203.83	ENSG00000028203	chr12	dexseq_prepare_annotation2.py	exon	.	+	.	VEZT	35	2.67572681841244e-05	0.000480821067882351
ENSG00000100399.12	ENSG00000100399	chr22	dexseq_prepare_annotation2.py	exon	.	-	.	CHADL	12	2.68870846241795e-05	0.000482518941803442
ENSG00000233723.24	ENSG00000233723	chr2	dexseq_prepare_annotation2.py	exon	.	+	.	LINC01122	8	2.70878604804418e-05	0.000485484134621252
ENSG00000106290.56	ENSG00000106290	chr7	dexseq_prepare_annotation2.py	exon	.	-	.	TAF6	25	2.76541598496429e-05	0.000494984090519755
ENSG00000122705.23	ENSG00000122705	chr9	dexseq_prepare_annotation2.py	exon	.	+	.	CLTA	7	2.77268525885651e-05	0.000495635635866535
ENSG00000127824.19	ENSG00000127824	chr2	dexseq_prepare_annotation2.py	exon	.	-	.	TUBA4A	7	2.81244945827331e-05	0.000502086565380897
ENSG00000030582.56	ENSG00000030582	chr17	dexseq_prepare_annotation2.py	exon	.	+	.	GRN	38	2.81735775871434e-05	0.000502306199879396
ENSG00000064309.34	ENSG00000064309	chr11	dexseq_prepare_annotation2.py	exon	.	-	.	CDON	26	2.95213891955867e-05	0.000525650081152709
ENSG00000196924.66	ENSG00000196924	chrX	dexseq_prepare_annotation2.py	exon	.	-	.	FLNA	21	2.9793736646492e-05	0.00052980867367336
ENSG00000260773.1	ENSG00000260773	chr15	dexseq_prepare_annotation2.py	exon	.	-	.	RP11-352G18.2	2	2.98580213222448e-05	0.000530261374769697
ENSG00000004487.33	ENSG00000004487	chr1	dexseq_prepare_annotation2.py	exon	.	+	.	KDM1A	7	3.00692857919319e-05	0.000533319787091447
ENSG00000214822.19	ENSG00000214822	chr17	dexseq_prepare_annotation2.py	exon	.	-	.	KRT16P3	14	3.03476827516067e-05	0.000537460528637945
ENSG00000139865.53	ENSG00000139865	chr14	dexseq_prepare_annotation2.py	exon	.	+	.	TTC6	31	3.03814547930361e-05	0.000537460528637945
ENSG00000216937.ENSG00000150076.66	ENSG00000216937+ENSG00000150076	chr10	dexseq_prepare_annotation2.py	exon	.	+	.		16	3.05779597236323e-05	0.00054023699346138
ENSG00000233766.29	ENSG00000233766	chr2	dexseq_prepare_annotation2.py	exon	.	+	.	AC098617.1	13	3.08552586104613e-05	0.000544431869306292
ENSG00000153048.35	ENSG00000153048	chr16	dexseq_prepare_annotation2.py	exon	.	-	.	CARHSP1	20	3.10732985114247e-05	0.00054757166163939
ENSG00000267546.ENSG00000161544.21	ENSG00000267546+ENSG00000161544	chr17	dexseq_prepare_annotation2.py	exon	.	-	.		20	3.12136219768947e-05	0.000548738046362978
ENSG00000141295.36	ENSG00000141295	chr17	dexseq_prepare_annotation2.py	exon	.	-	.	SCRN2	14	3.12198478453565e-05	0.000548738046362978
ENSG00000137714.3	ENSG00000137714	chr11	dexseq_prepare_annotation2.py	exon	.	+	.	FDX1	2	3.1260149542237e-05	0.000548740182902739
ENSG00000265381.ENSG00000162734.13	ENSG00000265381+ENSG00000162734	chr1	dexseq_prepare_annotation2.py	exon	.	+	.		6	3.14088782098754e-05	0.000550643196036287
ENSG00000166313.50	ENSG00000166313	chr11	dexseq_prepare_annotation2.py	exon	.	-	.	APBB1	41	3.17635530400228e-05	0.000556147235727681
ENSG00000129680.32	ENSG00000129680	chrX	dexseq_prepare_annotation2.py	exon	.	-	.	MAP7D3	14	3.20104900020602e-05	0.000559753216335642
ENSG00000141458.51	ENSG00000141458	chr18	dexseq_prepare_annotation2.py	exon	.	-	.	NPC1	33	3.23405123285901e-05	0.000564800993441887
ENSG00000124006.52	ENSG00000124006	chr2	dexseq_prepare_annotation2.py	exon	.	-	.	OBSL1	23	3.33042504004666e-05	0.000580889077546836
ENSG00000054356.63	ENSG00000054356	chr2	dexseq_prepare_annotation2.py	exon	.	-	.	PTPRN	14	3.3655644427996e-05	0.00058626930606268
ENSG00000256498.ENSG00000179364.35	ENSG00000256498+ENSG00000179364	chr14	dexseq_prepare_annotation2.py	exon	.	+	.		25	3.39259794579829e-05	0.000590225606952449
ENSG00000159086.34	ENSG00000159086	chr21	dexseq_prepare_annotation2.py	exon	.	-	.	PAXBP1	5	3.45422043570686e-05	0.000600181787410287
ENSG00000060138.53	ENSG00000060138	chr12	dexseq_prepare_annotation2.py	exon	.	-	.	YBX3	37	3.48861652870886e-05	0.000605388004225881
ENSG00000136997.15	ENSG00000136997	chr8	dexseq_prepare_annotation2.py	exon	.	+	.	MYC	14	3.49467405939576e-05	0.000605669589202638
ENSG00000174951.8	ENSG00000174951	chr19	dexseq_prepare_annotation2.py	exon	.	-	.	FUT1	7	3.56280125799294e-05	0.000616072943374441
ENSG00000172889.20	ENSG00000172889	chr9	dexseq_prepare_annotation2.py	exon	.	+	.	EGFL7	4	3.56372281808456e-05	0.000616072943374441
ENSG00000116560.15	ENSG00000116560	chr1	dexseq_prepare_annotation2.py	exon	.	-	.	SFPQ	12	3.66284288343357e-05	0.000632407651821142
ENSG00000134376.34	ENSG00000134376	chr1	dexseq_prepare_annotation2.py	exon	.	+	.	CRB1	27	3.69427169555964e-05	0.000637028643260834
ENSG00000120820.24	ENSG00000120820	chr12	dexseq_prepare_annotation2.py	exon	.	-	.	GLT8D2	14	3.81120360821997e-05	0.000656363274621187
ENSG00000182871.50	ENSG00000182871	chr21	dexseq_prepare_annotation2.py	exon	.	+	.	COL18A1	10	3.82513532676448e-05	0.000657932911305069
ENSG00000181929.ENSG00000167548.124	ENSG00000181929+ENSG00000167548	chr12	dexseq_prepare_annotation2.py	exon	.	-	.		14	3.84760480778443e-05	0.000660965268678138
ENSG00000090372.50	ENSG00000090372	chr19	dexseq_prepare_annotation2.py	exon	.	-	.	STRN4	12	3.88062797710123e-05	0.000665800707076275
ENSG00000223745.70	ENSG00000223745	chr1	dexseq_prepare_annotation2.py	exon	.	-	.	RP4-717I23.3	54	3.89629077758285e-05	0.000667649223957954
ENSG00000103043.42	ENSG00000103043	chr16	dexseq_prepare_annotation2.py	exon	.	-	.	VAC14	8	3.90374610605513e-05	0.000668088478325751
ENSG00000105492.20	ENSG00000105492	chr19	dexseq_prepare_annotation2.py	exon	.	-	.	SIGLEC6	13	3.91397702280357e-05	0.000669001053822633
ENSG00000138100.14	ENSG00000138100	chr2	dexseq_prepare_annotation2.py	exon	.	+	.	TRIM54	11	3.93102768640822e-05	0.000671075563915962
ENSG00000141316.10	ENSG00000141316	chr17	dexseq_prepare_annotation2.py	exon	.	+	.	SPACA3	6	4.1875195114663e-05	0.000713969462772725
ENSG00000006744.72	ENSG00000006744	chr17	dexseq_prepare_annotation2.py	exon	.	-	.	ELAC2	21	4.20273878695436e-05	0.000715670867997952
ENSG00000044115.104	ENSG00000044115	chr5	dexseq_prepare_annotation2.py	exon	.	+	.	CTNNA1	29	4.28793729905162e-05	0.000729269734659378
ENSG00000132780.54	ENSG00000132780	chr1	dexseq_prepare_annotation2.py	exon	.	+	.	NASP	27	4.30647471563128e-05	0.000731511507355427
ENSG00000164294.13	ENSG00000164294	chr5	dexseq_prepare_annotation2.py	exon	.	+	.	GPX8	9	4.42920776120588e-05	0.000751424725401102
ENSG00000253522.3	ENSG00000253522	chr5	dexseq_prepare_annotation2.py	exon	.	+	.	MIR146A	4	4.57135538913809e-05	0.00077457817058882
ENSG00000160209.45	ENSG00000160209	chr21	dexseq_prepare_annotation2.py	exon	.	+	.	PDXK	7	4.62523506281407e-05	0.000782218430441018
ENSG00000163359.64	ENSG00000163359	chr2	dexseq_prepare_annotation2.py	exon	.	-	.	COL6A3	26	4.6290433275306e-05	0.000782218430441018
ENSG00000132613.18	ENSG00000132613	chr16	dexseq_prepare_annotation2.py	exon	.	-	.	MTSS1L	14	4.63362898313527e-05	0.000782218430441018
ENSG00000267448.3	ENSG00000267448	chr19	dexseq_prepare_annotation2.py	exon	.	-	.	AC010649.1	3	4.6409820436912e-05	0.000782492490996181
ENSG00000118515.72	ENSG00000118515	chr6	dexseq_prepare_annotation2.py	exon	.	-	.	SGK1	49	4.72216698813999e-05	0.000795198946449173
ENSG00000107614.28	ENSG00000107614	chr10	dexseq_prepare_annotation2.py	exon	.	-	.	TRDMT1	7	4.74732447974453e-05	0.000798450867239792
ENSG00000092929.71	ENSG00000092929	chr17	dexseq_prepare_annotation2.py	exon	.	-	.	UNC13D	14	4.76741028996124e-05	0.000800842833087339
ENSG00000171219.22	ENSG00000171219	chr11	dexseq_prepare_annotation2.py	exon	.	-	.	CDC42BPG	16	4.78289493220682e-05	0.000802456954412144
ENSG00000135218.33	ENSG00000135218	chr7	dexseq_prepare_annotation2.py	exon	.	+	.	CD36	4	4.81343586879033e-05	0.000806590106258522
ENSG00000175699.20	ENSG00000175699	chr14	dexseq_prepare_annotation2.py	exon	.	+	.	LINC00521	10	4.92075307401986e-05	0.000823562803086878
ENSG00000205020.18	ENSG00000205020	chr17	dexseq_prepare_annotation2.py	exon	.	+	.	CCL4L1	9	4.95768311539834e-05	0.000828728008653551
ENSG00000067369.62	ENSG00000067369	chr15	dexseq_prepare_annotation2.py	exon	.	-	.	TP53BP1	36	4.97153946113375e-05	0.000830028293651634
ENSG00000141084.26	ENSG00000141084	chr16	dexseq_prepare_annotation2.py	exon	.	-	.	RANBP10	18	5.02761303521148e-05	0.00083836521638441
ENSG00000134982.ENSG00000272869.ENSG00000258864.ENSG00000212643.ENSG00000153037.70	ENSG00000134982+ENSG00000272869+ENSG00000258864+ENSG00000212643+ENSG00000153037	chr5	dexseq_prepare_annotation2.py	exon	.	+	.		16	5.03742280449045e-05	0.000838976624889342
ENSG00000118900.37	ENSG00000118900	chr16	dexseq_prepare_annotation2.py	exon	.	+	.	UBN1	27	5.07750085612995e-05	0.000844621549234674
ENSG00000151640.23	ENSG00000151640	chr10	dexseq_prepare_annotation2.py	exon	.	+	.	DPYSL4	6	5.17630435903437e-05	0.000860009594055139
ENSG00000080822.ENSG00000080819.85	ENSG00000080822+ENSG00000080819	chr3	dexseq_prepare_annotation2.py	exon	.	-	.		49	5.20031333602483e-05	0.000862948714824923
ENSG00000052126.64	ENSG00000052126	chr12	dexseq_prepare_annotation2.py	exon	.	+	.	PLEKHA5	12	5.33644899749747e-05	0.000884464611150764
ENSG00000179818.ENSG00000244617.128	ENSG00000179818+ENSG00000244617	chr2	dexseq_prepare_annotation2.py	exon	.	-	.		63	5.34927915534695e-05	0.000885516429388767
ENSG00000116698.56	ENSG00000116698	chr1	dexseq_prepare_annotation2.py	exon	.	+	.	SMG7	19	5.42350289447646e-05	0.000896716453146066
ENSG00000116731.35	ENSG00000116731	chr1	dexseq_prepare_annotation2.py	exon	.	+	.	PRDM2	5	5.4505266772124e-05	0.000900094834712089
ENSG00000147604.24	ENSG00000147604	chr8	dexseq_prepare_annotation2.py	exon	.	-	.	RPL7	21	5.51966305163446e-05	0.000910411090533475
ENSG00000196352.37	ENSG00000196352	chr1	dexseq_prepare_annotation2.py	exon	.	+	.	CD55	32	5.53147669427541e-05	0.000911259073748121
ENSG00000090857.21	ENSG00000090857	chr16	dexseq_prepare_annotation2.py	exon	.	+	.	PDPR	9	5.71933617796073e-05	0.000941071978101322
ENSG00000139926.48	ENSG00000139926	chr14	dexseq_prepare_annotation2.py	exon	.	+	.	FRMD6	9	5.74414770330478e-05	0.000944017150229041
ENSG00000117625.47	ENSG00000117625	chr1	dexseq_prepare_annotation2.py	exon	.	+	.	RCOR3	34	5.8480903779909e-05	0.000959944354473818
ENSG00000113649.35	ENSG00000113649	chr5	dexseq_prepare_annotation2.py	exon	.	+	.	TCERG1	32	5.88947636795941e-05	0.000965577175957042
ENSG00000106571.24	ENSG00000106571	chr7	dexseq_prepare_annotation2.py	exon	.	-	.	GLI3	18	5.93228495891064e-05	0.000971429444650391
ENSG00000102001.58	ENSG00000102001	chrX	dexseq_prepare_annotation2.py	exon	.	-	.	CACNA1F	31	5.94465937390969e-05	0.000972289976880055
ENSG00000178031.36	ENSG00000178031	chr9	dexseq_prepare_annotation2.py	exon	.	+	.	ADAMTSL1	12	5.95507257859069e-05	0.000972828064662835
ENSG00000112159.110	ENSG00000112159	chr6	dexseq_prepare_annotation2.py	exon	.	-	.	MDN1	72	5.99480013687938e-05	0.000978147974544345
ENSG00000072195.91	ENSG00000072195	chr2	dexseq_prepare_annotation2.py	exon	.	+	.	SPEG	15	6.03321322157276e-05	0.000983240966193546
ENSG00000104814.35	ENSG00000104814	chr19	dexseq_prepare_annotation2.py	exon	.	-	.	MAP4K1	27	6.1438643210474e-05	0.00100008051290279
ENSG00000066468.58	ENSG00000066468	chr10	dexseq_prepare_annotation2.py	exon	.	-	.	FGFR2	18	6.16340589647265e-05	0.00100206707533485
ENSG00000164692.53	ENSG00000164692	chr7	dexseq_prepare_annotation2.py	exon	.	+	.	COL1A2	29	6.27258833948455e-05	0.00101860569503378
ENSG00000138032.23	ENSG00000138032	chr2	dexseq_prepare_annotation2.py	exon	.	+	.	PPM1B	14	6.32298341093691e-05	0.0010255698864984
ENSG00000109819.47	ENSG00000109819	chr4	dexseq_prepare_annotation2.py	exon	.	-	.	PPARGC1A	34	6.45476006805757e-05	0.00104570175859386
ENSG00000007174.72	ENSG00000007174	chr17	dexseq_prepare_annotation2.py	exon	.	+	.	DNAH9	8	6.63537026671986e-05	0.00107277599898602
ENSG00000178202.8	ENSG00000178202	chr11	dexseq_prepare_annotation2.py	exon	.	-	.	KDELC2	3	6.63759038693117e-05	0.00107277599898602
ENSG00000141002.ENSG00000267048.ENSG00000198211.ENSG00000258839.ENSG00000256390.ENSG00000258947.118	ENSG00000141002+ENSG00000267048+ENSG00000198211+ENSG00000258839+ENSG00000256390+ENSG00000258947	chr16	dexseq_prepare_annotation2.py	exon	.	+	.		56	6.65977993122195e-05	0.00107509000615483
ENSG00000183474.46	ENSG00000183474	chr5	dexseq_prepare_annotation2.py	exon	.	+	.	GTF2H2C	26	6.72440645158678e-05	0.00108424107330957
ENSG00000167612.26	ENSG00000167612	chr12	dexseq_prepare_annotation2.py	exon	.	+	.	ANKRD33	14	6.97304885967971e-05	0.00112300622967743
ENSG00000174442.42	ENSG00000174442	chr15	dexseq_prepare_annotation2.py	exon	.	+	.	ZWILCH	26	7.01034135195161e-05	0.00112745442997985
ENSG00000183397.3	ENSG00000183397	chr19	dexseq_prepare_annotation2.py	exon	.	+	.	C19orf71	4	7.01717994788657e-05	0.00112745442997985
ENSG00000105072.25	ENSG00000105072	chr19	dexseq_prepare_annotation2.py	exon	.	+	.	C19orf44	6	7.02595560927215e-05	0.00112753790547391
ENSG00000156469.12	ENSG00000156469	chr8	dexseq_prepare_annotation2.py	exon	.	-	.	MTERFD1	6	7.09178144256087e-05	0.00113676595259453
ENSG00000165905.26	ENSG00000165905	chr11	dexseq_prepare_annotation2.py	exon	.	+	.	GYLTL1B	20	7.12822132403905e-05	0.00114126751022745
ENSG00000123213.32	ENSG00000123213	chr5	dexseq_prepare_annotation2.py	exon	.	+	.	NLN	23	7.14375604294249e-05	0.00114241541309679
ENSG00000147996.78	ENSG00000147996	chr9	dexseq_prepare_annotation2.py	exon	.	-	.	CBWD5	37	7.20130253552521e-05	0.00114895714649406
ENSG00000140694.51	ENSG00000140694	chr16	dexseq_prepare_annotation2.py	exon	.	-	.	PARN	22	7.20311578766728e-05	0.00114895714649406
ENSG00000079385.37	ENSG00000079385	chr19	dexseq_prepare_annotation2.py	exon	.	-	.	CEACAM1	33	7.20990169543394e-05	0.00114895714649406
ENSG00000040608.3	ENSG00000040608	chr22	dexseq_prepare_annotation2.py	exon	.	-	.	RTN4R	3	7.26726423238595e-05	0.00115674857367943
ENSG00000173153.19	ENSG00000173153	chr11	dexseq_prepare_annotation2.py	exon	.	+	.	ESRRA	8	7.28927146327668e-05	0.00115890081925459
ENSG00000078018.38	ENSG00000078018	chr2	dexseq_prepare_annotation2.py	exon	.	+	.	MAP2	11	7.33400292168533e-05	0.00116465671978438
ENSG00000166825.37	ENSG00000166825	chr15	dexseq_prepare_annotation2.py	exon	.	-	.	ANPEP	6	7.38966405592238e-05	0.00117213289212232
ENSG00000126107.24	ENSG00000126107	chr1	dexseq_prepare_annotation2.py	exon	.	-	.	HECTD3	11	7.46688384078383e-05	0.00118273494873696
ENSG00000219200.ENSG00000258315.ENSG00000161939.35	ENSG00000219200+ENSG00000258315+ENSG00000161939	chr17	dexseq_prepare_annotation2.py	exon	.	+	.		6	7.47382485728929e-05	0.00118273494873696
ENSG00000100883.35	ENSG00000100883	chr14	dexseq_prepare_annotation2.py	exon	.	+	.	SRP54	10	7.92129471637296e-05	0.00125209631876742
ENSG00000105568.40	ENSG00000105568	chr19	dexseq_prepare_annotation2.py	exon	.	+	.	PPP2R1A	29	7.99437999810725e-05	0.00126218783392082
ENSG00000055483.76	ENSG00000055483	chr17	dexseq_prepare_annotation2.py	exon	.	-	.	USP36	10	8.02473597340382e-05	0.00126551754259557
ENSG00000135931.49	ENSG00000135931	chr2	dexseq_prepare_annotation2.py	exon	.	+	.	ARMC9	28	8.04419808342324e-05	0.00126712356661259
ENSG00000131037.57	ENSG00000131037	chr19	dexseq_prepare_annotation2.py	exon	.	+	.	EPS8L1	40	8.13384009126047e-05	0.00127976790468139
ENSG00000170476.21	ENSG00000170476	chr5	dexseq_prepare_annotation2.py	exon	.	-	.	MZB1	9	8.15900610647272e-05	0.00128225024621517
ENSG00000141293.14	ENSG00000141293	chr17	dexseq_prepare_annotation2.py	exon	.	-	.	SKAP1	10	8.20770156510021e-05	0.00128842046292613
ENSG00000266981.ENSG00000141161.ENSG00000267744.30	ENSG00000266981+ENSG00000141161+ENSG00000267744	chr17	dexseq_prepare_annotation2.py	exon	.	+	.		9	8.25727315080058e-05	0.00129471388542461
ENSG00000141527.49	ENSG00000141527	chr17	dexseq_prepare_annotation2.py	exon	.	+	.	CARD14	34	8.28932935681577e-05	0.00129824966772974
ENSG00000185722.50	ENSG00000185722	chr17	dexseq_prepare_annotation2.py	exon	.	-	.	ANKFY1	21	8.33583419789836e-05	0.00130403765911452
ENSG00000156395.31	ENSG00000156395	chr10	dexseq_prepare_annotation2.py	exon	.	+	.	SORCS3	17	8.41353570091122e-05	0.00131468715180028
ENSG00000090054.20	ENSG00000090054	chr9	dexseq_prepare_annotation2.py	exon	.	-	.	SPTLC1	16	8.55965856906712e-05	0.00133599150946
ENSG00000078814.32	ENSG00000078814	chr20	dexseq_prepare_annotation2.py	exon	.	+	.	MYH7B	8	8.59867189193662e-05	0.00134054865328971
ENSG00000213397.ENSG00000183479.42	ENSG00000213397+ENSG00000183479	chrX	dexseq_prepare_annotation2.py	exon	.	-	.		16	8.83704772196968e-05	0.00137380952749895
ENSG00000272213.ENSG00000072864.40	ENSG00000272213+ENSG00000072864	chr16	dexseq_prepare_annotation2.py	exon	.	+	.		18	8.84135663133767e-05	0.00137380952749895
ENSG00000092841.ENSG00000196465.71	ENSG00000092841+ENSG00000196465	chr12	dexseq_prepare_annotation2.py	exon	.	+	.		3	8.84219502578585e-05	0.00137380952749895
ENSG00000094880.30	ENSG00000094880	chr5	dexseq_prepare_annotation2.py	exon	.	-	.	CDC23	13	8.86194092145287e-05	0.00137531280868502
ENSG00000174799.18	ENSG00000174799	chr4	dexseq_prepare_annotation2.py	exon	.	+	.	CEP135	5	8.99285455671304e-05	0.00139404556959171
ENSG00000099338.70	ENSG00000099338	chr19	dexseq_prepare_annotation2.py	exon	.	+	.	CATSPERG	17	9.04935376363064e-05	0.00140121342800344
ENSG00000078246.ENSG00000171792.47	ENSG00000078246+ENSG00000171792	chr12	dexseq_prepare_annotation2.py	exon	.	+	.		23	9.15164414490324e-05	0.0014154473849031
ENSG00000175548.5	ENSG00000175548	chr12	dexseq_prepare_annotation2.py	exon	.	+	.	ALG10B	5	9.32741736792668e-05	0.00144100157232777
ENSG00000265759.ENSG00000132026.ENSG00000095066.117	ENSG00000265759+ENSG00000132026+ENSG00000095066	chr19	dexseq_prepare_annotation2.py	exon	.	-	.		81	9.55704070639541e-05	0.00147480796527957
ENSG00000129480.ENSG00000129493.ENSG00000203546.77	ENSG00000129480+ENSG00000129493+ENSG00000203546	chr14	dexseq_prepare_annotation2.py	exon	.	-	.		55	9.69359217893145e-05	0.00149419174252446
ENSG00000126012.31	ENSG00000126012	chrX	dexseq_prepare_annotation2.py	exon	.	-	.	KDM5C	9	9.70630919170078e-05	0.00149446521568272
ENSG00000205517.ENSG00000187266.62	ENSG00000205517+ENSG00000187266	chr19	dexseq_prepare_annotation2.py	exon	.	-	.		26	9.77814400439216e-05	0.00150383009761243
ENSG00000166507.ENSG00000272589.ENSG00000272916.33	ENSG00000166507+ENSG00000272589+ENSG00000272916	chr10	dexseq_prepare_annotation2.py	exon	.	-	.		18	9.99279085176834e-05	0.00153511298833071
ENSG00000100314.3	ENSG00000100314	chr22	dexseq_prepare_annotation2.py	exon	.	+	.	CABP7	4	0.000101052964914743	0.00155065206948387
ENSG00000077380.52	ENSG00000077380	chr2	dexseq_prepare_annotation2.py	exon	.	+	.	DYNC1I2	26	0.000101287664560742	0.00155250913008536
ENSG00000175467.33	ENSG00000175467	chr11	dexseq_prepare_annotation2.py	exon	.	+	.	SART1	16	0.000101833408288576	0.00155806908371988
ENSG00000233178.9	ENSG00000233178	chr9	dexseq_prepare_annotation2.py	exon	.	-	.	RP11-88I18.2	9	0.00010187857448648	0.00155806908371988
ENSG00000140374.45	ENSG00000140374	chr15	dexseq_prepare_annotation2.py	exon	.	-	.	ETFA	3	0.000102450372702317	0.00156506123042007
ENSG00000169057.23	ENSG00000169057	chrX	dexseq_prepare_annotation2.py	exon	.	-	.	MECP2	5	0.000105733755246687	0.00161341440827263
ENSG00000149212.21	ENSG00000149212	chr11	dexseq_prepare_annotation2.py	exon	.	-	.	SESN3	15	0.000106011313119849	0.0016148303059742
ENSG00000145214.31	ENSG00000145214	chr4	dexseq_prepare_annotation2.py	exon	.	-	.	DGKQ	23	0.00010606302881005	0.0016148303059742
ENSG00000132170.25	ENSG00000132170	chr3	dexseq_prepare_annotation2.py	exon	.	+	.	PPARG	4	0.000106932619106345	0.00162625699235563
ENSG00000174015.6	ENSG00000174015	chr13	dexseq_prepare_annotation2.py	exon	.	+	.	SPERT	6	0.000107250816010744	0.00162881186956644
ENSG00000237356.11	ENSG00000237356	chr14	dexseq_prepare_annotation2.py	exon	.	+	.	AL163953.3	9	0.000107339143487574	0.00162881186956644
ENSG00000242145.1	ENSG00000242145	chr3	dexseq_prepare_annotation2.py	exon	.	-	.	RP11-520D19.1	2	0.00010745972635018	0.00162883183436671
ENSG00000092607.11	ENSG00000092607	chr1	dexseq_prepare_annotation2.py	exon	.	-	.	TBX15	10	0.000108336160309527	0.00164029594384391
ENSG00000123607.45	ENSG00000123607	chr2	dexseq_prepare_annotation2.py	exon	.	-	.	TTC21B	29	0.000109138626194141	0.00165061596670363
ENSG00000256121.ENSG00000092421.56	ENSG00000256121+ENSG00000092421	chr5	dexseq_prepare_annotation2.py	exon	.	-	.		11	0.000109920418350051	0.00166060083341442
ENSG00000229151.1	ENSG00000229151	chrX	dexseq_prepare_annotation2.py	exon	.	-	.	RP11-348F1.3	2	0.000110936867170317	0.0016741047457956
ENSG00000260411.ENSG00000078328.51	ENSG00000260411+ENSG00000078328	chr16	dexseq_prepare_annotation2.py	exon	.	+	.		10	0.00011132640977322	0.00167812889434092
ENSG00000005448.8	ENSG00000005448	chr2	dexseq_prepare_annotation2.py	exon	.	+	.	WDR54	6	0.000113036790665442	0.0017020324698103
ENSG00000148200.17	ENSG00000148200	chr9	dexseq_prepare_annotation2.py	exon	.	-	.	NR6A1	17	0.000114007226669945	0.00171475406897736
ENSG00000143612.5	ENSG00000143612	chr1	dexseq_prepare_annotation2.py	exon	.	-	.	C1orf43	4	0.000114652223592358	0.00172255821518243
ENSG00000159166.ENSG00000118194.90	ENSG00000159166+ENSG00000118194	chr1	dexseq_prepare_annotation2.py	exon	.	-	.		24	0.000117833831663558	0.0017684138890431
ENSG00000177042.14	ENSG00000177042	chr11	dexseq_prepare_annotation2.py	exon	.	+	.	TMEM80	4	0.000119294864780812	0.00178837537685132
ENSG00000266050.ENSG00000212719.ENSG00000272780.23	ENSG00000266050+ENSG00000212719+ENSG00000272780	chr17	dexseq_prepare_annotation2.py	exon	.	-	.		14	0.00012005744783771	0.00179783395298202
ENSG00000109466.33	ENSG00000109466	chr4	dexseq_prepare_annotation2.py	exon	.	+	.	KLHL2	17	0.000121807501560773	0.00182204276978694
ENSG00000142156.43	ENSG00000142156	chr21	dexseq_prepare_annotation2.py	exon	.	+	.	COL6A1	26	0.000124005627349168	0.00185289371193391
ENSG00000135838.37	ENSG00000135838	chr1	dexseq_prepare_annotation2.py	exon	.	+	.	NPL	20	0.000126886236841758	0.00189386375579004
ENSG00000128604.31	ENSG00000128604	chr7	dexseq_prepare_annotation2.py	exon	.	+	.	IRF5	17	0.000129270672676981	0.00192734669950821
ENSG00000095585.27	ENSG00000095585	chr10	dexseq_prepare_annotation2.py	exon	.	-	.	BLNK	21	0.000131031608134682	0.00195147074405164
ENSG00000168944.40	ENSG00000168944	chr5	dexseq_prepare_annotation2.py	exon	.	-	.	CEP120	19	0.000131387388739105	0.00195463787364919
ENSG00000105176.36	ENSG00000105176	chr19	dexseq_prepare_annotation2.py	exon	.	+	.	URI1	14	0.000131945579089439	0.00196080606487973
ENSG00000179698.42	ENSG00000179698	chr8	dexseq_prepare_annotation2.py	exon	.	+	.	KIAA1875	22	0.000132396033342067	0.00196536155147023
ENSG00000141562.72	ENSG00000141562	chr17	dexseq_prepare_annotation2.py	exon	.	+	.	NARF	36	0.000134315280465743	0.00199047105257364
ENSG00000074201.26	ENSG00000074201	chr11	dexseq_prepare_annotation2.py	exon	.	-	.	CLNS1A	6	0.000134379022513941	0.00199047105257364
ENSG00000181355.55	ENSG00000181355	chr6	dexseq_prepare_annotation2.py	exon	.	-	.	OFCC1	11	0.000136551374169916	0.00202045733156938
ENSG00000118804.ENSG00000189157.ENSG00000272414.39	ENSG00000118804+ENSG00000189157+ENSG00000272414	chr4	dexseq_prepare_annotation2.py	exon	.	+	.		25	0.000137124108778878	0.00202673588051205
ENSG00000145194.41	ENSG00000145194	chr3	dexseq_prepare_annotation2.py	exon	.	+	.	ECE2	4	0.000138097867810004	0.00203892170884457
ENSG00000230337.3	ENSG00000230337	chr1	dexseq_prepare_annotation2.py	exon	.	+	.	RP4-635E18.6	4	0.000141074372518413	0.00207858012157449
ENSG00000090487.33	ENSG00000090487	chr15	dexseq_prepare_annotation2.py	exon	.	-	.	SPG21	10	0.000141088362942048	0.00207858012157449
ENSG00000151474.46	ENSG00000151474	chr10	dexseq_prepare_annotation2.py	exon	.	-	.	FRMD4A	41	0.000142258106794652	0.00209355491863639
ENSG00000100938.70	ENSG00000100938	chr14	dexseq_prepare_annotation2.py	exon	.	+	.	GMPR2	21	0.00014455332067957	0.00212291006826126
ENSG00000173402.44	ENSG00000173402	chr3	dexseq_prepare_annotation2.py	exon	.	+	.	DAG1	21	0.000144563693599105	0.00212291006826126
ENSG00000147316.5	ENSG00000147316	chr8	dexseq_prepare_annotation2.py	exon	.	+	.	MCPH1	2	0.000146110323734326	0.00214331760605767
ENSG00000109046.42	ENSG00000109046	chr17	dexseq_prepare_annotation2.py	exon	.	+	.	WSB1	13	0.000146326361087463	0.00214418359803807
ENSG00000167759.14	ENSG00000167759	chr19	dexseq_prepare_annotation2.py	exon	.	-	.	KLK13	8	0.000147335130669558	0.00215665153221239
ENSG00000165795.162	ENSG00000165795	chr14	dexseq_prepare_annotation2.py	exon	.	-	.	NDRG2	62	0.000148240213561952	0.00216757665590533
ENSG00000105402.31	ENSG00000105402	chr19	dexseq_prepare_annotation2.py	exon	.	-	.	NAPA	5	0.000148772459449088	0.00217303259753604
ENSG00000158411.28	ENSG00000158411	chr2	dexseq_prepare_annotation2.py	exon	.	-	.	MITD1	13	0.000149217672360576	0.0021772069993893
ENSG00000132932.42	ENSG00000132932	chr13	dexseq_prepare_annotation2.py	exon	.	+	.	ATP8A2	5	0.000150615717109161	0.00219526024392723
ENSG00000176387.ENSG00000203401.16	ENSG00000176387+ENSG00000203401	chr16	dexseq_prepare_annotation2.py	exon	.	+	.		7	0.000150967273824988	0.00219803844203397
ENSG00000156970.ENSG00000259288.ENSG00000137843.103	ENSG00000156970+ENSG00000259288+ENSG00000137843	chr15	dexseq_prepare_annotation2.py	exon	.	+	.		49	0.000152492309900282	0.0022178780365369
ENSG00000228192.11	ENSG00000228192	chr1	dexseq_prepare_annotation2.py	exon	.	-	.	RP11-342M1.3	8	0.000153021568953524	0.00222320805021094
ENSG00000267097.9	ENSG00000267097	chr18	dexseq_prepare_annotation2.py	exon	.	-	.	RP11-309E23.2	2	0.000154587136623156	0.00224356697647443
ENSG00000196517.20	ENSG00000196517	chr1	dexseq_prepare_annotation2.py	exon	.	-	.	SLC6A9	14	0.000155452984073286	0.00225237767346664
ENSG00000123870.18	ENSG00000123870	chr19	dexseq_prepare_annotation2.py	exon	.	+	.	ZNF137P	12	0.000155524064295163	0.00225237767346664
ENSG00000116191.33	ENSG00000116191	chr1	dexseq_prepare_annotation2.py	exon	.	+	.	RALGPS2	9	0.000155908379869842	0.00225555163546868
ENSG00000101940.41	ENSG00000101940	chrX	dexseq_prepare_annotation2.py	exon	.	+	.	WDR13	21	0.000157198420339748	0.00227180828209518
ENSG00000115084.41	ENSG00000115084	chr2	dexseq_prepare_annotation2.py	exon	.	-	.	SLC35F5	33	0.000158002019138081	0.0022810080077894
ENSG00000153404.19	ENSG00000153404	chr5	dexseq_prepare_annotation2.py	exon	.	+	.	PLEKHG4B	3	0.000158317559777507	0.00228314985626337
ENSG00000089091.30	ENSG00000089091	chr20	dexseq_prepare_annotation2.py	exon	.	-	.	DZANK1	11	0.000158857107447528	0.00228851425781739
ENSG00000224184.10	ENSG00000224184	chr2	dexseq_prepare_annotation2.py	exon	.	+	.	AC096559.1	10	0.000159962268914778	0.00230200706698538
ENSG00000100897.ENSG00000259371.ENSG00000139914.90	ENSG00000100897+ENSG00000259371+ENSG00000139914	chr14	dexseq_prepare_annotation2.py	exon	.	+	.		2	0.000160572420322021	0.00230835530982931
ENSG00000136021.39	ENSG00000136021	chr12	dexseq_prepare_annotation2.py	exon	.	+	.	SCYL2	10	0.000161754601398547	0.00232209967012939
ENSG00000136237.43	ENSG00000136237	chr7	dexseq_prepare_annotation2.py	exon	.	-	.	RAPGEF5	10	0.000161868557220706	0.00232209967012939
ENSG00000196482.50	ENSG00000196482	chr1	dexseq_prepare_annotation2.py	exon	.	-	.	ESRRG	11	0.000162699695391061	0.00233157370404588
ENSG00000133958.58	ENSG00000133958	chr14	dexseq_prepare_annotation2.py	exon	.	+	.	UNC79	21	0.000165598117287872	0.00237062210461265
ENSG00000183632.18	ENSG00000183632	chr16	dexseq_prepare_annotation2.py	exon	.	-	.	TP53TG3	6	0.000166856623218976	0.00238613707151995
ENSG00000143845.32	ENSG00000143845	chr1	dexseq_prepare_annotation2.py	exon	.	-	.	ETNK2	4	0.00016796670902962	0.00239800820295327
ENSG00000142166.20	ENSG00000142166	chr21	dexseq_prepare_annotation2.py	exon	.	+	.	IFNAR1	14	0.000168037918300233	0.00239800820295327
ENSG00000106565.18	ENSG00000106565	chr7	dexseq_prepare_annotation2.py	exon	.	-	.	TMEM176B	6	0.000168641909203313	0.00240308702165696
ENSG00000008838.82	ENSG00000008838	chr17	dexseq_prepare_annotation2.py	exon	.	-	.	MED24	16	0.000168745731402872	0.00240308702165696
ENSG00000233355.15	ENSG00000233355	chr1	dexseq_prepare_annotation2.py	exon	.	-	.	CHRM3-AS2	10	0.00016912547048864	0.0024057534974648
ENSG00000240527.ENSG00000138185.ENSG00000173088.ENSG00000270099.44	ENSG00000240527+ENSG00000138185+ENSG00000173088+ENSG00000270099	chr10	dexseq_prepare_annotation2.py	exon	.	+	.		8	0.000169285283082937	0.0024057534974648
ENSG00000151461.25	ENSG00000151461	chr10	dexseq_prepare_annotation2.py	exon	.	-	.	UPF2	24	0.000169867416035387	0.00241151694469364
ENSG00000143226.ENSG00000244682.ENSG00000273112.ENSG00000072694.80	ENSG00000143226+ENSG00000244682+ENSG00000273112+ENSG00000072694	chr1	dexseq_prepare_annotation2.py	exon	.	+	.		41	0.000170794327364413	0.00242215797384818
ENSG00000135476.49	ENSG00000135476	chr12	dexseq_prepare_annotation2.py	exon	.	+	.	ESPL1	26	0.00017344125316082	0.00245714439254909
ENSG00000135333.18	ENSG00000135333	chr6	dexseq_prepare_annotation2.py	exon	.	-	.	EPHA7	3	0.00017377035388287	0.00245925567148016
ENSG00000265352.10	ENSG00000265352	chr18	dexseq_prepare_annotation2.py	exon	.	-	.	RP11-723G8.2	5	0.000174632403350676	0.00246889723867514
ENSG00000100239.29	ENSG00000100239	chr22	dexseq_prepare_annotation2.py	exon	.	+	.	PPP6R2	18	0.000174874892642689	0.0024697687785121
ENSG00000166747.73	ENSG00000166747	chr16	dexseq_prepare_annotation2.py	exon	.	-	.	AP1G1	38	0.000175090881651272	0.00247026463916469
ENSG00000147606.ENSG00000214954.59	ENSG00000147606+ENSG00000214954	chr8	dexseq_prepare_annotation2.py	exon	.	+	.		14	0.000175491244993098	0.00247335803185834
ENSG00000196693.ENSG00000272373.15	ENSG00000196693+ENSG00000272373	chr10	dexseq_prepare_annotation2.py	exon	.	-	.		11	0.000176173916003539	0.00248041976377353
ENSG00000174292.30	ENSG00000174292	chr17	dexseq_prepare_annotation2.py	exon	.	+	.	TNK1	25	0.000176750881205616	0.00248598021073645
ENSG00000196504.32	ENSG00000196504	chr2	dexseq_prepare_annotation2.py	exon	.	-	.	PRPF40A	19	0.000176950754600499	0.00248623092137758
ENSG00000258891.ENSG00000156050.18	ENSG00000258891+ENSG00000156050	chr14	dexseq_prepare_annotation2.py	exon	.	-	.		17	0.00017742865341348	0.00249038347345108
ENSG00000068781.ENSG00000243244.ENSG00000242441.46	ENSG00000068781+ENSG00000243244+ENSG00000242441	chr2	dexseq_prepare_annotation2.py	exon	.	+	.		20	0.000177843659691632	0.00249364564723677
ENSG00000158773.37	ENSG00000158773	chr1	dexseq_prepare_annotation2.py	exon	.	-	.	USF1	20	0.000179386563838686	0.00251269979727686
ENSG00000178999.35	ENSG00000178999	chr17	dexseq_prepare_annotation2.py	exon	.	-	.	AURKB	8	0.000183618181727824	0.00256933761050911
ENSG00000177138.21	ENSG00000177138	chrX	dexseq_prepare_annotation2.py	exon	.	-	.	FAM9B	9	0.00018658652129762	0.0026082007383435
ENSG00000188897.78	ENSG00000188897	chr16	dexseq_prepare_annotation2.py	exon	.	-	.	CTD-3088G3.8	19	0.000189533203549678	0.00264528628026174
ENSG00000148343.45	ENSG00000148343	chr9	dexseq_prepare_annotation2.py	exon	.	+	.	FAM73B	28	0.000189626950895237	0.00264528628026174
ENSG00000152767.79	ENSG00000152767	chr13	dexseq_prepare_annotation2.py	exon	.	+	.	FARP1	41	0.000190972029334119	0.00265786972924964
ENSG00000263719.ENSG00000160551.31	ENSG00000263719+ENSG00000160551	chr17	dexseq_prepare_annotation2.py	exon	.	+	.		22	0.000191048617319592	0.00265786972924964
ENSG00000078668.32	ENSG00000078668	chr8	dexseq_prepare_annotation2.py	exon	.	+	.	VDAC3	3	0.000191112841335809	0.00265786972924964
ENSG00000163625.89	ENSG00000163625	chr4	dexseq_prepare_annotation2.py	exon	.	-	.	WDFY3	41	0.000191612707950715	0.00266211063324813
ENSG00000121940.ENSG00000162641.28	ENSG00000121940+ENSG00000162641	chr1	dexseq_prepare_annotation2.py	exon	.	-	.		11	0.000192273628047878	0.00266857818927832
ENSG00000168026.69	ENSG00000168026	chr3	dexseq_prepare_annotation2.py	exon	.	+	.	TTC21A	31	0.000194305177173438	0.00269403634990624
ENSG00000258653.ENSG00000140043.ENSG00000119725.41	ENSG00000258653+ENSG00000140043+ENSG00000119725	chr14	dexseq_prepare_annotation2.py	exon	.	+	.		22	0.000194778899970589	0.00269786555466362
ENSG00000081803.44	ENSG00000081803	chr7	dexseq_prepare_annotation2.py	exon	.	-	.	CADPS2	12	0.000195656701994876	0.00270721470500398
ENSG00000221957.9	ENSG00000221957	chr19	dexseq_prepare_annotation2.py	exon	.	+	.	KIR2DS4	6	0.000195850342574792	0.00270721470500398
ENSG00000005249.9	ENSG00000005249	chr7	dexseq_prepare_annotation2.py	exon	.	+	.	PRKAR2B	7	0.000199834238606268	0.00275949059317068
ENSG00000146966.34	ENSG00000146966	chr7	dexseq_prepare_annotation2.py	exon	.	-	.	DENND2A	11	0.000201195881756927	0.00277548702742864
ENSG00000133835.ENSG00000164334.87	ENSG00000133835+ENSG00000164334	chr5	dexseq_prepare_annotation2.py	exon	.	+	.		23	0.00020438503900003	0.0028166362034545
ENSG00000261987.4	ENSG00000261987	chr17	dexseq_prepare_annotation2.py	exon	.	-	.	KYNUP1	5	0.000208014269844867	0.00286376097103967
ENSG00000125482.12	ENSG00000125482	chr9	dexseq_prepare_annotation2.py	exon	.	-	.	TTF1	7	0.000212349099639693	0.00291990095676727
ENSG00000156795.26	ENSG00000156795	chr8	dexseq_prepare_annotation2.py	exon	.	+	.	WDYHV1	14	0.000212723392647122	0.00291990095676727
ENSG00000103197.85	ENSG00000103197	chr16	dexseq_prepare_annotation2.py	exon	.	+	.	TSC2	49	0.000212733503110744	0.00291990095676727
ENSG00000198756.18	ENSG00000198756	chr1	dexseq_prepare_annotation2.py	exon	.	-	.	COLGALT2	10	0.00021323854608609	0.00292389440150375
ENSG00000124126.43	ENSG00000124126	chr20	dexseq_prepare_annotation2.py	exon	.	-	.	PREX1	24	0.000219415778368652	0.00300557801923839
ENSG00000013503.33	ENSG00000013503	chr12	dexseq_prepare_annotation2.py	exon	.	+	.	POLR3B	15	0.00022029211242827	0.00301455849642573
ENSG00000134640.5	ENSG00000134640	chr11	dexseq_prepare_annotation2.py	exon	.	+	.	MTNR1B	4	0.000222438810332587	0.00304088772043257
ENSG00000137770.38	ENSG00000137770	chr15	dexseq_prepare_annotation2.py	exon	.	+	.	CTDSPL2	26	0.000223151302262218	0.00304757733499511
ENSG00000120549.37	ENSG00000120549	chr10	dexseq_prepare_annotation2.py	exon	.	+	.	KIAA1217	13	0.00022391883350268	0.00305500450464146
ENSG00000125844.29	ENSG00000125844	chr20	dexseq_prepare_annotation2.py	exon	.	-	.	RRBP1	14	0.000227823736750601	0.00310517841597101
ENSG00000099330.37	ENSG00000099330	chr19	dexseq_prepare_annotation2.py	exon	.	+	.	OCEL1	14	0.000230194511669455	0.00313436335580233
ENSG00000156113.68	ENSG00000156113	chr10	dexseq_prepare_annotation2.py	exon	.	-	.	KCNMA1	31	0.000232068512420726	0.00315673274315722
ENSG00000167508.45	ENSG00000167508	chr16	dexseq_prepare_annotation2.py	exon	.	-	.	MVD	23	0.000232783155353131	0.00316330303747036
ENSG00000213402.ENSG00000172725.34	ENSG00000213402+ENSG00000172725	chr11	dexseq_prepare_annotation2.py	exon	.	-	.		4	0.000234387729594549	0.00318194157363096
ENSG00000196177.15	ENSG00000196177	chr10	dexseq_prepare_annotation2.py	exon	.	+	.	ACADSB	14	0.000240291387780566	0.00325884755006871
ENSG00000143994.13	ENSG00000143994	chr2	dexseq_prepare_annotation2.py	exon	.	+	.	ABHD1	6	0.000241778926271032	0.00327576864690822
ENSG00000177239.30	ENSG00000177239	chr9	dexseq_prepare_annotation2.py	exon	.	+	.	MAN1B1	22	0.00024653329947601	0.00333687341025161
ENSG00000265690.ENSG00000135722.ENSG00000102878.94	ENSG00000265690+ENSG00000135722+ENSG00000102878	chr16	dexseq_prepare_annotation2.py	exon	.	+	.		14	0.000248684583614894	0.00336265877072139
ENSG00000163739.5	ENSG00000163739	chr4	dexseq_prepare_annotation2.py	exon	.	+	.	CXCL1	3	0.000248972731301877	0.0033630384752628
ENSG00000172766.41	ENSG00000172766	chr13	dexseq_prepare_annotation2.py	exon	.	+	.	NAA16	11	0.00024920516489463	0.0033630384752628
ENSG00000196961.49	ENSG00000196961	chr19	dexseq_prepare_annotation2.py	exon	.	+	.	AP2A1	6	0.000250938099285765	0.00338308156164432
ENSG00000150990.38	ENSG00000150990	chr12	dexseq_prepare_annotation2.py	exon	.	-	.	DHX37	21	0.000253216896883477	0.00340837083081863
ENSG00000068137.34	ENSG00000068137	chr17	dexseq_prepare_annotation2.py	exon	.	-	.	PLEKHH3	25	0.000253313055083906	0.00340837083081863
ENSG00000140519.26	ENSG00000140519	chr15	dexseq_prepare_annotation2.py	exon	.	-	.	RHCG	16	0.000254417611321611	0.0034198635017906
ENSG00000072818.52	ENSG00000072818	chr17	dexseq_prepare_annotation2.py	exon	.	+	.	ACAP1	7	0.000254782157680137	0.00342139619217073
ENSG00000253374.ENSG00000253859.9	ENSG00000253374+ENSG00000253859	chr8	dexseq_prepare_annotation2.py	exon	.	+	.		7	0.000260015871235416	0.00348824828434388
ENSG00000004766.23	ENSG00000004766	chr7	dexseq_prepare_annotation2.py	exon	.	+	.	CCDC132	15	0.000261751555023741	0.00350808732773232
ENSG00000077254.20	ENSG00000077254	chr1	dexseq_prepare_annotation2.py	exon	.	-	.	USP33	9	0.000268911674718978	0.00360051641336969
ENSG00000173418.16	ENSG00000173418	chr20	dexseq_prepare_annotation2.py	exon	.	+	.	NAA20	8	0.000271610850750709	0.0036330944061728
ENSG00000244045.ENSG00000258924.ENSG00000264302.ENSG00000004139.57	ENSG00000244045+ENSG00000258924+ENSG00000264302+ENSG00000004139	chr17	dexseq_prepare_annotation2.py	exon	.	+	.		35	0.000277834320809588	0.00371270383492812
ENSG00000223715.2	ENSG00000223715	chr3	dexseq_prepare_annotation2.py	exon	.	-	.	RP11-71G7.1	3	0.000278126269018563	0.00371297209773853
ENSG00000162819.28	ENSG00000162819	chr1	dexseq_prepare_annotation2.py	exon	.	+	.	BROX	11	0.000280477553566139	0.00374070502837184
ENSG00000104980.35	ENSG00000104980	chr19	dexseq_prepare_annotation2.py	exon	.	-	.	TIMM44	22	0.000283214587685679	0.00377352353563251
ENSG00000185619.38	ENSG00000185619	chr4	dexseq_prepare_annotation2.py	exon	.	+	.	PCGF3	21	0.000285213803104388	0.0037964570263125
ENSG00000161016.38	ENSG00000161016	chr8	dexseq_prepare_annotation2.py	exon	.	-	.	RPL8	21	0.000287539627599172	0.00382368908872628
ENSG00000255591.ENSG00000147140.49	ENSG00000255591+ENSG00000147140	chrX	dexseq_prepare_annotation2.py	exon	.	+	.		35	0.000288099813499878	0.00382741162740062
ENSG00000198589.82	ENSG00000198589	chr4	dexseq_prepare_annotation2.py	exon	.	-	.	LRBA	19	0.000293478888150318	0.00389508374681136
ENSG00000163481.23	ENSG00000163481	chr2	dexseq_prepare_annotation2.py	exon	.	-	.	RNF25	4	0.000293915798992589	0.00389709521052601
ENSG00000204279.7	ENSG00000204279	chrX	dexseq_prepare_annotation2.py	exon	.	-	.	PAGE3	4	0.000298087288029213	0.00394857234977202
ENSG00000213672.32	ENSG00000213672	chr3	dexseq_prepare_annotation2.py	exon	.	-	.	NCKIPSD	11	0.000301047066711109	0.00398391452526513
ENSG00000205744.57	ENSG00000205744	chr19	dexseq_prepare_annotation2.py	exon	.	-	.	DENND1C	28	0.000303454036835314	0.00401187974933193
ENSG00000175455.60	ENSG00000175455	chr3	dexseq_prepare_annotation2.py	exon	.	-	.	CCDC14	45	0.000304600581790835	0.00402314327419482
ENSG00000182326.ENSG00000257084.ENSG00000126749.86	ENSG00000182326+ENSG00000257084+ENSG00000126749	chr12	dexseq_prepare_annotation2.py	exon	.	+	.		51	0.000306919353590619	0.00404985276520491
ENSG00000080345.65	ENSG00000080345	chr2	dexseq_prepare_annotation2.py	exon	.	+	.	RIF1	34	0.000307816515304777	0.00405777041459203
ENSG00000141469.38	ENSG00000141469	chr18	dexseq_prepare_annotation2.py	exon	.	+	.	SLC14A1	17	0.000309888797661998	0.0040811488039247
ENSG00000137076.71	ENSG00000137076	chr9	dexseq_prepare_annotation2.py	exon	.	-	.	TLN1	23	0.000313074516697728	0.0041191316710413
ENSG00000117543.38	ENSG00000117543	chr1	dexseq_prepare_annotation2.py	exon	.	-	.	DPH5	13	0.00031477565466006	0.00413752754157117
ENSG00000237441.5	ENSG00000237441	chr6	dexseq_prepare_annotation2.py	exon	.	-	.	RGL2	4	0.000315467846604661	0.0041426388279614
ENSG00000141012.44	ENSG00000141012	chr16	dexseq_prepare_annotation2.py	exon	.	-	.	GALNS	31	0.000315846651547663	0.00414362893389667
ENSG00000204531.14	ENSG00000204531	chr6	dexseq_prepare_annotation2.py	exon	.	-	.	POU5F1	6	0.000320687765387882	0.00420310250662409
ENSG00000143061.16	ENSG00000143061	chr1	dexseq_prepare_annotation2.py	exon	.	-	.	IGSF3	6	0.000322518166185922	0.00422303988072976
ENSG00000174353.22	ENSG00000174353	chr7	dexseq_prepare_annotation2.py	exon	.	-	.	STAG3L3	11	0.000323349173943334	0.00422986558289666
ENSG00000104325.48	ENSG00000104325	chr8	dexseq_prepare_annotation2.py	exon	.	+	.	DECR1	28	0.000325230170637584	0.004250400421433
ENSG00000239827.ENSG00000168852.24	ENSG00000239827+ENSG00000168852	chr13	dexseq_prepare_annotation2.py	exon	.	-	.		17	0.000332758902497615	0.00434217115090299
ENSG00000137868.62	ENSG00000137868	chr15	dexseq_prepare_annotation2.py	exon	.	-	.	STRA6	46	0.000333022749826468	0.00434217115090299
ENSG00000143228.37	ENSG00000143228	chr1	dexseq_prepare_annotation2.py	exon	.	+	.	NUF2	7	0.000333206074990579	0.00434217115090299
ENSG00000174871.18	ENSG00000174871	chr11	dexseq_prepare_annotation2.py	exon	.	+	.	CNIH2	12	0.000334522298641222	0.00435516780986002
ENSG00000233522.4	ENSG00000233522	chrY	dexseq_prepare_annotation2.py	exon	.	+	.	FAM224A	4	0.000339434747567208	0.00441491461669082
ENSG00000105248.8	ENSG00000105248	chr19	dexseq_prepare_annotation2.py	exon	.	+	.	CCDC94	6	0.000341141713760305	0.00443289475244955
ENSG00000185627.37	ENSG00000185627	chr11	dexseq_prepare_annotation2.py	exon	.	+	.	PSMD13	20	0.000342814261050476	0.00445039388133683
ENSG00000159640.ENSG00000224353.ENSG00000264813.67	ENSG00000159640+ENSG00000224353+ENSG00000264813	chr17	dexseq_prepare_annotation2.py	exon	.	+	.		46	0.000346568622092443	0.00449486008729012
ENSG00000120071.48	ENSG00000120071	chr17	dexseq_prepare_annotation2.py	exon	.	-	.	KANSL1	28	0.000352836620586989	0.00457181188553748
ENSG00000084090.21	ENSG00000084090	chr2	dexseq_prepare_annotation2.py	exon	.	-	.	STARD7	6	0.0003554536498079	0.00460135591983554
ENSG00000245534.13	ENSG00000245534	chr15	dexseq_prepare_annotation2.py	exon	.	+	.	RP11-219B17.1	3	0.000356801376241428	0.00461442840466779
ENSG00000141027.103	ENSG00000141027	chr17	dexseq_prepare_annotation2.py	exon	.	-	.	NCOR1	39	0.000358648731556523	0.00463393162428329
ENSG00000147394.33	ENSG00000147394	chrX	dexseq_prepare_annotation2.py	exon	.	+	.	ZNF185	5	0.000362669634548822	0.00468145481950214
ENSG00000186001.36	ENSG00000186001	chr3	dexseq_prepare_annotation2.py	exon	.	+	.	LRCH3	24	0.000364313687695347	0.0046982361027907
ENSG00000087274.73	ENSG00000087274	chr4	dexseq_prepare_annotation2.py	exon	.	+	.	ADD1	31	0.000369575744616762	0.00476159994738784
ENSG00000167754.9	ENSG00000167754	chr19	dexseq_prepare_annotation2.py	exon	.	-	.	KLK5	4	0.000375312095718252	0.00483094937909912
ENSG00000070761.19	ENSG00000070761	chr16	dexseq_prepare_annotation2.py	exon	.	-	.	C16orf80	12	0.000377028723038201	0.00484847577262967
ENSG00000240216.21	ENSG00000240216	chr3	dexseq_prepare_annotation2.py	exon	.	-	.	CPHL1P	9	0.000378489495072363	0.00486268206416111
ENSG00000155827.31	ENSG00000155827	chr9	dexseq_prepare_annotation2.py	exon	.	+	.	RNF20	22	0.000379028899043523	0.00486503540811785
ENSG00000066739.54	ENSG00000066739	chr14	dexseq_prepare_annotation2.py	exon	.	-	.	ATG2B	19	0.000388742163920783	0.00498502510109497
ENSG00000100299.27	ENSG00000100299	chr22	dexseq_prepare_annotation2.py	exon	.	-	.	ARSA	17	0.000400369608565475	0.00512931308084305
ENSG00000003756.ENSG00000004534.144	ENSG00000003756+ENSG00000004534	chr3	dexseq_prepare_annotation2.py	exon	.	+	.		47	0.000401568615401695	0.00513985246536172
ENSG00000259900.ENSG00000260371.ENSG00000213380.ENSG00000157315.ENSG00000272617.ENSG00000258429.ENSG00000132604.22	ENSG00000259900+ENSG00000260371+ENSG00000213380+ENSG00000157315+ENSG00000272617+ENSG00000258429+ENSG00000132604	chr16	dexseq_prepare_annotation2.py	exon	.	-	.		6	0.000402617040899027	0.00514844656138391
ENSG00000175352.7	ENSG00000175352	chr11	dexseq_prepare_annotation2.py	exon	.	-	.	NRIP3	5	0.000406065252664143	0.00518288611948478
ENSG00000162366.8	ENSG00000162366	chr1	dexseq_prepare_annotation2.py	exon	.	-	.	PDZK1IP1	9	0.000406069279332849	0.00518288611948478
ENSG00000126733.24	ENSG00000126733	chrX	dexseq_prepare_annotation2.py	exon	.	+	.	DACH2	9	0.000411798654690251	0.00525110572091947
ENSG00000204764.67	ENSG00000204764	chr5	dexseq_prepare_annotation2.py	exon	.	+	.	RANBP17	31	0.000413773500004315	0.00527136631488707
ENSG00000140986.15	ENSG00000140986	chr16	dexseq_prepare_annotation2.py	exon	.	-	.	RPL3L	5	0.000422106268934909	0.00537251194300471
ENSG00000250421.6	ENSG00000250421	chr5	dexseq_prepare_annotation2.py	exon	.	-	.	RP11-83M16.6	6	0.000429220892110333	0.0054579792584272
ENSG00000165322.35	ENSG00000165322	chr10	dexseq_prepare_annotation2.py	exon	.	-	.	ARHGAP12	9	0.000429834659194014	0.00546069947963968
ENSG00000174963.34	ENSG00000174963	chr3	dexseq_prepare_annotation2.py	exon	.	-	.	ZIC4	11	0.00043091504119606	0.00546933709815482
ENSG00000011143.47	ENSG00000011143	chr17	dexseq_prepare_annotation2.py	exon	.	-	.	MKS1	38	0.000433775738769435	0.00550053413590917
ENSG00000090612.ENSG00000256223.ENSG00000256825.64	ENSG00000090612+ENSG00000256223+ENSG00000256825	chr12	dexseq_prepare_annotation2.py	exon	.	+	.		17	0.000434784873253644	0.00550821615401208
ENSG00000198947.90	ENSG00000198947	chrX	dexseq_prepare_annotation2.py	exon	.	-	.	DMD	30	0.000436879643260043	0.00552962491937201
ENSG00000100599.30	ENSG00000100599	chr14	dexseq_prepare_annotation2.py	exon	.	+	.	RIN3	23	0.000437736040480846	0.00553533435633973
ENSG00000039560.75	ENSG00000039560	chr5	dexseq_prepare_annotation2.py	exon	.	+	.	RAI14	25	0.000438576201634495	0.0055408281089013
ENSG00000132517.14	ENSG00000132517	chr17	dexseq_prepare_annotation2.py	exon	.	-	.	SLC52A1	5	0.000439008053473335	0.00554115802799015
ENSG00000132874.26	ENSG00000132874	chr18	dexseq_prepare_annotation2.py	exon	.	+	.	SLC14A2	17	0.000439620507743635	0.00554376479617251
ENSG00000126522.ENSG00000249319.ENSG00000241258.60	ENSG00000126522+ENSG00000249319+ENSG00000241258	chr7	dexseq_prepare_annotation2.py	exon	.	+	.		35	0.000452539018011114	0.00570140716695368
ENSG00000154144.32	ENSG00000154144	chr11	dexseq_prepare_annotation2.py	exon	.	+	.	TBRG1	4	0.000453434866208238	0.0057074285417566
ENSG00000113552.25	ENSG00000113552	chr5	dexseq_prepare_annotation2.py	exon	.	-	.	GNPDA1	10	0.000454585635073767	0.00571664458398014
ENSG00000253614.2	ENSG00000253614	chr8	dexseq_prepare_annotation2.py	exon	.	+	.	RP11-513O17.3	3	0.000460811510838941	0.00578960699496543
ENSG00000021645.54	ENSG00000021645	chr14	dexseq_prepare_annotation2.py	exon	.	+	.	NRXN3	25	0.000465179348283051	0.00583911246277723
ENSG00000084734.30	ENSG00000084734	chr2	dexseq_prepare_annotation2.py	exon	.	+	.	GCKR	14	0.000466053749694992	0.00584471630815841
ENSG00000129103.42	ENSG00000129103	chr7	dexseq_prepare_annotation2.py	exon	.	+	.	SUMF2	17	0.000468768067440965	0.00587336284132225
ENSG00000104613.51	ENSG00000104613	chr8	dexseq_prepare_annotation2.py	exon	.	+	.	INTS10	27	0.000470623269201126	0.00588922004423295
ENSG00000137831.38	ENSG00000137831	chr15	dexseq_prepare_annotation2.py	exon	.	-	.	UACA	28	0.000470896118349739	0.00588922004423295
ENSG00000255157.4	ENSG00000255157	chr11	dexseq_prepare_annotation2.py	exon	.	+	.	CTD-2313N18.8	3	0.000471777789030165	0.00589484836668341
ENSG00000253495.ENSG00000136960.24	ENSG00000253495+ENSG00000136960	chr8	dexseq_prepare_annotation2.py	exon	.	-	.		20	0.00047255627575831	0.00589917829801759
ENSG00000246090.33	ENSG00000246090	chr4	dexseq_prepare_annotation2.py	exon	.	+	.	RP11-696N14.1	26	0.000478160996278186	0.00596369381385497
ENSG00000214022.ENSG00000196456.60	ENSG00000214022+ENSG00000196456	chr7	dexseq_prepare_annotation2.py	exon	.	+	.		19	0.000478871796815851	0.00596710960685591
ENSG00000205707.16	ENSG00000205707	chr12	dexseq_prepare_annotation2.py	exon	.	+	.	LYRM5	13	0.000479649097643276	0.00597134706154441
ENSG00000269881.ENSG00000242173.ENSG00000167930.49	ENSG00000269881+ENSG00000242173+ENSG00000167930	chr16	dexseq_prepare_annotation2.py	exon	.	+	.		18	0.000481725671429628	0.00598871721655058
ENSG00000080845.44	ENSG00000080845	chr20	dexseq_prepare_annotation2.py	exon	.	+	.	DLGAP4	19	0.00048192137519141	0.00598871721655058
ENSG00000119285.ENSG00000230325.54	ENSG00000119285+ENSG00000230325	chr1	dexseq_prepare_annotation2.py	exon	.	-	.		42	0.000487270814702362	0.00604968865126378
ENSG00000221968.44	ENSG00000221968	chr11	dexseq_prepare_annotation2.py	exon	.	-	.	FADS3	20	0.000488437726740856	0.00605866851416883
ENSG00000026652.21	ENSG00000026652	chr6	dexseq_prepare_annotation2.py	exon	.	-	.	AGPAT4	13	0.000494579230069166	0.00612928180131996
ENSG00000228473.1	ENSG00000228473	chr13	dexseq_prepare_annotation2.py	exon	.	-	.	LIN28AP2	2	0.000501399809793521	0.00620817516078886
ENSG00000115504.61	ENSG00000115504	chr2	dexseq_prepare_annotation2.py	exon	.	+	.	EHBP1	31	0.000505306629938109	0.0062508810190804
ENSG00000173702.23	ENSG00000173702	chr3	dexseq_prepare_annotation2.py	exon	.	-	.	MUC13	20	0.00051056157532922	0.00631017143372956
ENSG00000162654.14	ENSG00000162654	chr1	dexseq_prepare_annotation2.py	exon	.	-	.	GBP4	7	0.000516220721135476	0.00637004053124084
ENSG00000180776.20	ENSG00000180776	chr13	dexseq_prepare_annotation2.py	exon	.	-	.	ZDHHC20	2	0.000516338498065725	0.00637004053124084
ENSG00000243323.36	ENSG00000243323	chr1	dexseq_prepare_annotation2.py	exon	.	+	.	PTPRVP	6	0.000518003285084381	0.00638481124945613
ENSG00000223659.2	ENSG00000223659	chr1	dexseq_prepare_annotation2.py	exon	.	-	.	RP5-857K21.5	3	0.00051959326540623	0.00639863410789259
ENSG00000138074.58	ENSG00000138074	chr2	dexseq_prepare_annotation2.py	exon	.	-	.	SLC5A6	28	0.000524420225962398	0.00645225858195357
ENSG00000164675.23	ENSG00000164675	chr7	dexseq_prepare_annotation2.py	exon	.	-	.	IQUB	18	0.000527440937643459	0.00648003038532029
ENSG00000147050.47	ENSG00000147050	chrX	dexseq_prepare_annotation2.py	exon	.	+	.	KDM6A	20	0.000527626403198079	0.00648003038532029
ENSG00000113532.4	ENSG00000113532	chr5	dexseq_prepare_annotation2.py	exon	.	-	.	ST8SIA4	3	0.000538552361584214	0.00660827457516228
ENSG00000110171.30	ENSG00000110171	chr11	dexseq_prepare_annotation2.py	exon	.	-	.	TRIM3	16	0.000546363475145164	0.00669810231603007
ENSG00000041357.32	ENSG00000041357	chr15	dexseq_prepare_annotation2.py	exon	.	+	.	PSMA4	25	0.000548562362860996	0.00671902797272881
ENSG00000176148.20	ENSG00000176148	chr11	dexseq_prepare_annotation2.py	exon	.	+	.	TCP11L1	6	0.000550327763281107	0.00672997052584375
ENSG00000115902.15	ENSG00000115902	chr2	dexseq_prepare_annotation2.py	exon	.	+	.	SLC1A4	9	0.000550441317812658	0.00672997052584375
ENSG00000125166.22	ENSG00000125166	chr16	dexseq_prepare_annotation2.py	exon	.	-	.	GOT2	12	0.000554133109556518	0.00676904819070963
ENSG00000188647.19	ENSG00000188647	chr9	dexseq_prepare_annotation2.py	exon	.	-	.	PTAR1	6	0.000556777856473688	0.006795277199161
ENSG00000178125.ENSG00000121022.30	ENSG00000178125+ENSG00000121022	chr8	dexseq_prepare_annotation2.py	exon	.	-	.		15	0.00055885305007117	0.00681451437930533
ENSG00000160293.ENSG00000256225.32	ENSG00000160293+ENSG00000256225	chr9	dexseq_prepare_annotation2.py	exon	.	-	.		19	0.000562732762963987	0.00685570146636858
ENSG00000252561.ENSG00000008517.70	ENSG00000252561+ENSG00000008517	chr16	dexseq_prepare_annotation2.py	exon	.	+	.		28	0.000564789197193343	0.00687462216227227
ENSG00000203666.40	ENSG00000203666	chr1	dexseq_prepare_annotation2.py	exon	.	+	.	EFCAB2	12	0.000566311363881904	0.0068870118401916
ENSG00000219492.3	ENSG00000219492	chr4	dexseq_prepare_annotation2.py	exon	.	-	.	RP11-1396O13.13	2	0.000567582309628247	0.00689632704857026
ENSG00000233917.15	ENSG00000233917	chr15	dexseq_prepare_annotation2.py	exon	.	-	.	POTEB	10	0.000579321508478899	0.00703270563670784
ENSG00000145604.20	ENSG00000145604	chr5	dexseq_prepare_annotation2.py	exon	.	+	.	SKP2	15	0.000581458129129348	0.00705237448447559
ENSG00000079459.24	ENSG00000079459	chr8	dexseq_prepare_annotation2.py	exon	.	+	.	FDFT1	7	0.000583065358672809	0.00706559325944504
ENSG00000183401.42	ENSG00000183401	chr19	dexseq_prepare_annotation2.py	exon	.	+	.	CCDC159	26	0.00059054281176052	0.00714762913332575
ENSG00000117868.29	ENSG00000117868	chr7	dexseq_prepare_annotation2.py	exon	.	-	.	ESYT2	10	0.000590901115767029	0.00714762913332575
ENSG00000214597.ENSG00000271698.ENSG00000182325.37	ENSG00000214597+ENSG00000271698+ENSG00000182325	chr8	dexseq_prepare_annotation2.py	exon	.	-	.		25	0.000591405207634041	0.00714762913332575
ENSG00000126883.95	ENSG00000126883	chr9	dexseq_prepare_annotation2.py	exon	.	+	.	NUP214	27	0.000597142623428571	0.00721058957397347
ENSG00000100764.12	ENSG00000100764	chr14	dexseq_prepare_annotation2.py	exon	.	+	.	PSMC1	8	0.000599718867470302	0.00723530085957767
ENSG00000137968.30	ENSG00000137968	chr1	dexseq_prepare_annotation2.py	exon	.	-	.	SLC44A5	18	0.000607627313007337	0.00732397724896657
ENSG00000125898.4	ENSG00000125898	chr20	dexseq_prepare_annotation2.py	exon	.	+	.	FAM110A	5	0.00060814162702849	0.00732397724896657
ENSG00000158486.75	ENSG00000158486	chr16	dexseq_prepare_annotation2.py	exon	.	-	.	DNAH3	19	0.000614379960408789	0.00739258777031087
ENSG00000263764.ENSG00000209480.ENSG00000100316.49	ENSG00000263764+ENSG00000209480+ENSG00000100316	chr22	dexseq_prepare_annotation2.py	exon	.	-	.		18	0.000617533389366999	0.00742399075579674
ENSG00000083845.26	ENSG00000083845	chr19	dexseq_prepare_annotation2.py	exon	.	+	.	RPS5	21	0.000618275682288258	0.00742637730256002
ENSG00000240731.ENSG00000127054.120	ENSG00000240731+ENSG00000127054	chr1	dexseq_prepare_annotation2.py	exon	.	-	.		25	0.00061914096148843	0.00743023559846001
ENSG00000214883.7	ENSG00000214883	chr11	dexseq_prepare_annotation2.py	exon	.	+	.	RP11-574M7.2	3	0.000624191746035035	0.00748427276172122
ENSG00000227028.38	ENSG00000227028	chr2	dexseq_prepare_annotation2.py	exon	.	+	.	SLC8A1-AS1	29	0.000624911103524912	0.00748632538670151
ENSG00000196935.20	ENSG00000196935	chr12	dexseq_prepare_annotation2.py	exon	.	+	.	SRGAP1	11	0.000626300056084575	0.00749031701711885
ENSG00000218422.ENSG00000013810.43	ENSG00000218422+ENSG00000013810	chr4	dexseq_prepare_annotation2.py	exon	.	+	.		22	0.000626341219414932	0.00749031701711885
ENSG00000259052.ENSG00000197119.52	ENSG00000259052+ENSG00000197119	chr14	dexseq_prepare_annotation2.py	exon	.	-	.		12	0.000634931086424224	0.00758639881653161
ENSG00000129990.30	ENSG00000129990	chr19	dexseq_prepare_annotation2.py	exon	.	-	.	SYT5	24	0.000636327026768529	0.00759393695781809
ENSG00000215126.44	ENSG00000215126	chr9	dexseq_prepare_annotation2.py	exon	.	+	.	CBWD7	8	0.00063667407312746	0.00759393695781809
ENSG00000156299.34	ENSG00000156299	chr21	dexseq_prepare_annotation2.py	exon	.	-	.	TIAM1	8	0.000641361050999808	0.00764316568368619
ENSG00000021300.50	ENSG00000021300	chr11	dexseq_prepare_annotation2.py	exon	.	+	.	PLEKHB1	19	0.000644451755568752	0.00767330220209455
ENSG00000127720.30	ENSG00000127720	chr12	dexseq_prepare_annotation2.py	exon	.	+	.	METTL25	21	0.000646925950435348	0.00769088733661584
ENSG00000148341.40	ENSG00000148341	chr9	dexseq_prepare_annotation2.py	exon	.	-	.	SH3GLB2	30	0.0006470549571481	0.00769088733661584
ENSG00000146147.ENSG00000236740.35	ENSG00000146147+ENSG00000236740	chr6	dexseq_prepare_annotation2.py	exon	.	+	.		9	0.000647952690577598	0.00769486077845066
ENSG00000172748.35	ENSG00000172748	chr8	dexseq_prepare_annotation2.py	exon	.	+	.	ZNF596	7	0.000663284251218528	0.00787008950381533
ENSG00000166979.27	ENSG00000166979	chr21	dexseq_prepare_annotation2.py	exon	.	+	.	EVA1C	16	0.000668451833068729	0.00792110122996752
ENSG00000134779.42	ENSG00000134779	chr18	dexseq_prepare_annotation2.py	exon	.	-	.	TPGS2	19	0.00066874348086348	0.00792110122996752
ENSG00000215440.ENSG00000124222.ENSG00000254995.89	ENSG00000215440+ENSG00000124222+ENSG00000254995	chr20	dexseq_prepare_annotation2.py	exon	.	+	.		31	0.000672255841367401	0.00795580418158977
ENSG00000161011.43	ENSG00000161011	chr5	dexseq_prepare_annotation2.py	exon	.	+	.	SQSTM1	16	0.000676192727356011	0.00799546673376714
ENSG00000188130.ENSG00000100429.107	ENSG00000188130+ENSG00000100429	chr22	dexseq_prepare_annotation2.py	exon	.	-	.		24	0.000679929406932427	0.00803269542428733
ENSG00000069943.26	ENSG00000069943	chr15	dexseq_prepare_annotation2.py	exon	.	+	.	PIGB	23	0.000693021392086229	0.00818028794444393
ENSG00000105854.42	ENSG00000105854	chr7	dexseq_prepare_annotation2.py	exon	.	-	.	PON2	11	0.000697371473376901	0.00822452695328872
ENSG00000164111.29	ENSG00000164111	chr4	dexseq_prepare_annotation2.py	exon	.	-	.	ANXA5	19	0.000702632857201872	0.00827942789543224
ENSG00000082293.48	ENSG00000082293	chr6	dexseq_prepare_annotation2.py	exon	.	+	.	COL19A1	28	0.000704931472962375	0.00829307247329931
ENSG00000245719.2	ENSG00000245719	chr15	dexseq_prepare_annotation2.py	exon	.	-	.	RP11-34F13.2	2	0.000705005282382698	0.00829307247329931
ENSG00000175318.35	ENSG00000175318	chr15	dexseq_prepare_annotation2.py	exon	.	-	.	GRAMD2	18	0.000714857432857109	0.00840172802110976
ENSG00000085998.49	ENSG00000085998	chr1	dexseq_prepare_annotation2.py	exon	.	-	.	POMGNT1	21	0.000737784769795395	0.00866373740420955
ENSG00000204849.5	ENSG00000204849	chr9	dexseq_prepare_annotation2.py	exon	.	+	.	SPATA31A1	6	0.000740009334999293	0.00868239474921421
ENSG00000166589.35	ENSG00000166589	chr16	dexseq_prepare_annotation2.py	exon	.	-	.	CDH16	20	0.000742290490627934	0.00870168345966154
ENSG00000221444.ENSG00000249931.ENSG00000261279.ENSG00000233812.ENSG00000215304.41	ENSG00000221444+ENSG00000249931+ENSG00000261279+ENSG00000233812+ENSG00000215304	chr15	dexseq_prepare_annotation2.py	exon	.	-	.		23	0.000743185476141204	0.0087047032998803
ENSG00000128596.47	ENSG00000128596	chr7	dexseq_prepare_annotation2.py	exon	.	+	.	CCDC136	30	0.000753163003464174	0.00881400783060002
ENSG00000196739.69	ENSG00000196739	chr9	dexseq_prepare_annotation2.py	exon	.	+	.	COL27A1	19	0.000754411690422499	0.00882106203433225
ENSG00000182472.37	ENSG00000182472	chr19	dexseq_prepare_annotation2.py	exon	.	-	.	CAPN12	19	0.000758515444841187	0.00885795046471244
ENSG00000224699.42	ENSG00000224699	chr1	dexseq_prepare_annotation2.py	exon	.	+	.	LAMTOR5-AS1	20	0.000758863736085052	0.00885795046471244
ENSG00000135632.19	ENSG00000135632	chr2	dexseq_prepare_annotation2.py	exon	.	+	.	SMYD5	10	0.000773991599133717	0.00902681748024695
ENSG00000198074.15	ENSG00000198074	chr7	dexseq_prepare_annotation2.py	exon	.	+	.	AKR1B10	6	0.000775776671566157	0.00903397016015049
ENSG00000251287.17	ENSG00000251287	chr3	dexseq_prepare_annotation2.py	exon	.	+	.	ALG1L2	7	0.00077592787565765	0.00903397016015049
ENSG00000130720.19	ENSG00000130720	chr9	dexseq_prepare_annotation2.py	exon	.	-	.	FIBCD1	9	0.000786221196240978	0.00914601607927005
ENSG00000013563.26	ENSG00000013563	chrX	dexseq_prepare_annotation2.py	exon	.	-	.	DNASE1L1	11	0.000799401433513282	0.00929142585318374
ENSG00000100292.11	ENSG00000100292	chr22	dexseq_prepare_annotation2.py	exon	.	+	.	HMOX1	12	0.000806117311058272	0.00936151710639696
ENSG00000127419.41	ENSG00000127419	chr4	dexseq_prepare_annotation2.py	exon	.	+	.	TMEM175	10	0.000815008463525604	0.00945672947015223
ENSG00000168314.33	ENSG00000168314	chr3	dexseq_prepare_annotation2.py	exon	.	+	.	MOBP	21	0.000823033183530113	0.00954173530345565
ENSG00000120694.26	ENSG00000120694	chr13	dexseq_prepare_annotation2.py	exon	.	-	.	HSPH1	10	0.000832030295541641	0.00963786068381017
ENSG00000049192.44	ENSG00000049192	chr5	dexseq_prepare_annotation2.py	exon	.	-	.	ADAMTS6	18	0.000838607556970993	0.00970581644538378
ENSG00000196365.52	ENSG00000196365	chr19	dexseq_prepare_annotation2.py	exon	.	-	.	LONP1	30	0.000841836038240975	0.0097349320696503
ENSG00000156471.24	ENSG00000156471	chr8	dexseq_prepare_annotation2.py	exon	.	+	.	PTDSS1	11	0.00084686566883028	0.00978480917023277
ENSG00000177575.ENSG00000177675.63	ENSG00000177575+ENSG00000177675	chr12	dexseq_prepare_annotation2.py	exon	.	-	.		42	0.000855258155441789	0.00987342403116527
ENSG00000077327.27	ENSG00000077327	chr10	dexseq_prepare_annotation2.py	exon	.	+	.	SPAG6	20	0.000856377872049133	0.00987800050555322
ENSG00000184867.31	ENSG00000184867	chrX	dexseq_prepare_annotation2.py	exon	.	-	.	ARMCX2	7	0.000858636745090653	0.00989569791367346
ENSG00000115266.29	ENSG00000115266	chr19	dexseq_prepare_annotation2.py	exon	.	+	.	APC2	12	0.000861860601757721	0.00992447743524891
ENSG00000134644.58	ENSG00000134644	chr1	dexseq_prepare_annotation2.py	exon	.	-	.	PUM1	16	0.000866849505601476	0.00997351617354622
ENSG00000259080.ENSG00000198522.ENSG00000243943.62	ENSG00000259080+ENSG00000198522+ENSG00000243943	chr2	dexseq_prepare_annotation2.py	exon	.	+	.		6	0.000870393705198928	0.0100058643366176
ENSG00000101605.40	ENSG00000101605	chr18	dexseq_prepare_annotation2.py	exon	.	-	.	MYOM1	14	0.000873474183221777	0.0100328317243564
ENSG00000171132.51	ENSG00000171132	chr2	dexseq_prepare_annotation2.py	exon	.	+	.	PRKCE	11	0.000879079689404205	0.0100887322001624
ENSG00000197852.12	ENSG00000197852	chr1	dexseq_prepare_annotation2.py	exon	.	-	.	FAM212B	12	0.000889550029214285	0.0102003230470021
ENSG00000234770.5	ENSG00000234770	chr8	dexseq_prepare_annotation2.py	exon	.	+	.	GULOP	6	0.000890357186746427	0.0102010135062047
ENSG00000087303.36	ENSG00000087303	chr14	dexseq_prepare_annotation2.py	exon	.	-	.	NID2	2	0.000894944085249907	0.0102449718124543
ENSG00000181894.13	ENSG00000181894	chr19	dexseq_prepare_annotation2.py	exon	.	-	.	ZNF329	8	0.000896547857443507	0.0102547354180117
ENSG00000160216.44	ENSG00000160216	chr21	dexseq_prepare_annotation2.py	exon	.	+	.	AGPAT3	27	0.000928879339096658	0.0106156528318352
ENSG00000167178.31	ENSG00000167178	chr15	dexseq_prepare_annotation2.py	exon	.	+	.	ISLR2	16	0.000943657394950819	0.0107755259555546
ENSG00000048707.98	ENSG00000048707	chr1	dexseq_prepare_annotation2.py	exon	.	+	.	VPS13D	14	0.000944504211919254	0.0107761854821899
ENSG00000119283.22	ENSG00000119283	chr1	dexseq_prepare_annotation2.py	exon	.	+	.	TRIM67	12	0.000947444652684813	0.0108007108695463
ENSG00000104450.29	ENSG00000104450	chr8	dexseq_prepare_annotation2.py	exon	.	+	.	SPAG1	23	0.000948955045362326	0.0108089066342897
ENSG00000029363.60	ENSG00000029363	chr6	dexseq_prepare_annotation2.py	exon	.	-	.	BCLAF1	12	0.000950164632128981	0.0108095580946907
ENSG00000226057.18	ENSG00000226057	chr13	dexseq_prepare_annotation2.py	exon	.	-	.	PHF2P2	7	0.000951336771614911	0.0108095580946907
ENSG00000150175.8	ENSG00000150175	chr10	dexseq_prepare_annotation2.py	exon	.	-	.	FRMPD2P2	3	0.000951386748906654	0.0108095580946907
ENSG00000120533.36	ENSG00000120533	chr8	dexseq_prepare_annotation2.py	exon	.	+	.	ENY2	9	0.000952521856124099	0.0108134588437962
ENSG00000172995.97	ENSG00000172995	chr3	dexseq_prepare_annotation2.py	exon	.	+	.	ARPP21	43	0.000963182894267906	0.010925405969283
ENSG00000125246.22	ENSG00000125246	chr13	dexseq_prepare_annotation2.py	exon	.	+	.	CLYBL	11	0.000976070075877505	0.0110623975321652
ENSG00000184343.ENSG00000198753.67	ENSG00000184343+ENSG00000198753	chrX	dexseq_prepare_annotation2.py	exon	.	+	.		10	0.000985636648723535	0.0111615586331819
ENSG00000255308.3	ENSG00000255308	chr11	dexseq_prepare_annotation2.py	exon	.	+	.	RP11-428C19.4	4	0.000987361938330115	0.0111718326361014
ENSG00000108622.30	ENSG00000108622	chr17	dexseq_prepare_annotation2.py	exon	.	-	.	ICAM2	12	0.000990642824200837	0.0111996763659858
ENSG00000139263.31	ENSG00000139263	chr12	dexseq_prepare_annotation2.py	exon	.	-	.	LRIG3	13	0.000993597750247015	0.0112237919562643
ENSG00000167173.15	ENSG00000167173	chr15	dexseq_prepare_annotation2.py	exon	.	+	.	C15orf39	11	0.00099518995388455	0.0112324869423151
ENSG00000171241.26	ENSG00000171241	chr16	dexseq_prepare_annotation2.py	exon	.	-	.	SHCBP1	10	0.000997198830591197	0.011245866580829
ENSG00000106636.22	ENSG00000106636	chr7	dexseq_prepare_annotation2.py	exon	.	+	.	YKT6	8	0.00100240551358776	0.0112952575074819
ENSG00000103942.26	ENSG00000103942	chr15	dexseq_prepare_annotation2.py	exon	.	-	.	HOMER2	21	0.00101302117297376	0.0114054659186337
ENSG00000106554.25	ENSG00000106554	chr7	dexseq_prepare_annotation2.py	exon	.	-	.	CHCHD3	9	0.00102568120207647	0.0115205347367209
ENSG00000181744.17	ENSG00000181744	chr3	dexseq_prepare_annotation2.py	exon	.	+	.	C3orf58	5	0.00102568450120105	0.0115205347367209
ENSG00000197358.5	ENSG00000197358	chr14	dexseq_prepare_annotation2.py	exon	.	+	.	BNIP3P1	4	0.00102577214907027	0.0115205347367209
ENSG00000184247.ENSG00000167291.34	ENSG00000184247+ENSG00000167291	chr17	dexseq_prepare_annotation2.py	exon	.	-	.		11	0.00102662472522645	0.0115206358853062
ENSG00000123472.ENSG00000159658.53	ENSG00000123472+ENSG00000159658	chr1	dexseq_prepare_annotation2.py	exon	.	-	.		24	0.00103279507301667	0.0115803631462961
ENSG00000178803.12	ENSG00000178803	chr22	dexseq_prepare_annotation2.py	exon	.	-	.	ADORA2A-AS1	7	0.00103627558019604	0.0116098569308756
ENSG00000128513.31	ENSG00000128513	chr7	dexseq_prepare_annotation2.py	exon	.	-	.	POT1	30	0.00103866003612547	0.0116270328798078
ENSG00000102452.18	ENSG00000102452	chr13	dexseq_prepare_annotation2.py	exon	.	-	.	NALCN	5	0.00104341181993871	0.0116706594798551
ENSG00000079462.18	ENSG00000079462	chr19	dexseq_prepare_annotation2.py	exon	.	-	.	PAFAH1B3	7	0.00104661822206213	0.0116969435832263
ENSG00000077063.46	ENSG00000077063	chr7	dexseq_prepare_annotation2.py	exon	.	-	.	CTTNBP2	31	0.00105868195125144	0.0118220927295511
ENSG00000132122.35	ENSG00000132122	chr1	dexseq_prepare_annotation2.py	exon	.	-	.	SPATA6	20	0.00106362984667788	0.0118676411896077
ENSG00000156787.47	ENSG00000156787	chr8	dexseq_prepare_annotation2.py	exon	.	+	.	TBC1D31	26	0.00106865848930614	0.0119043953780929
ENSG00000105479.31	ENSG00000105479	chr19	dexseq_prepare_annotation2.py	exon	.	-	.	CCDC114	15	0.00106866725734362	0.0119043953780929
ENSG00000166147.82	ENSG00000166147	chr15	dexseq_prepare_annotation2.py	exon	.	-	.	FBN1	32	0.00107211042184189	0.0119330171402565
ENSG00000156453.20	ENSG00000156453	chr5	dexseq_prepare_annotation2.py	exon	.	-	.	PCDH1	6	0.00108164868147062	0.0120293778850524
ENSG00000149972.36	ENSG00000149972	chr11	dexseq_prepare_annotation2.py	exon	.	+	.	CNTN5	24	0.00108374901169346	0.0120429294163528
ENSG00000038382.79	ENSG00000038382	chr5	dexseq_prepare_annotation2.py	exon	.	+	.	TRIO	41	0.00109414957679442	0.0121486185124239
ENSG00000183305.27	ENSG00000183305	chrX	dexseq_prepare_annotation2.py	exon	.	+	.	MAGEA2B	13	0.00110151290166427	0.0122204400471396
ENSG00000204410.ENSG00000228727.ENSG00000255152.84	ENSG00000204410+ENSG00000228727+ENSG00000255152	chr6	dexseq_prepare_annotation2.py	exon	.	+	.		22	0.00110272831832532	0.0122239940287085
ENSG00000148411.4	ENSG00000148411	chr9	dexseq_prepare_annotation2.py	exon	.	-	.	NACC2	5	0.0011125341560567	0.012322691783671
ENSG00000115109.30	ENSG00000115109	chr2	dexseq_prepare_annotation2.py	exon	.	+	.	EPB41L5	18	0.00112221742284715	0.0124198730501001
ENSG00000263718.7	ENSG00000263718	chr17	dexseq_prepare_annotation2.py	exon	.	-	.	RP11-285E9.6	5	0.00112593860117064	0.0124509663774797
ENSG00000231734.ENSG00000240007.23	ENSG00000231734+ENSG00000240007	chr1	dexseq_prepare_annotation2.py	exon	.	+	.		15	0.00113852340283817	0.0125799466930104
ENSG00000155542.24	ENSG00000155542	chr5	dexseq_prepare_annotation2.py	exon	.	+	.	SETD9	15	0.001151007485071	0.0127076064863498
ENSG00000105281.18	ENSG00000105281	chr19	dexseq_prepare_annotation2.py	exon	.	-	.	SLC1A5	9	0.00115207848844826	0.0127091566371065
ENSG00000115840.37	ENSG00000115840	chr2	dexseq_prepare_annotation2.py	exon	.	-	.	SLC25A12	19	0.00115712084036815	0.0127544788675607
ENSG00000135409.29	ENSG00000135409	chr12	dexseq_prepare_annotation2.py	exon	.	+	.	AMHR2	17	0.00118389316804938	0.0130390556419761
ENSG00000141076.49	ENSG00000141076	chr16	dexseq_prepare_annotation2.py	exon	.	+	.	CIRH1A	21	0.00119785322323482	0.0131821768490877
ENSG00000196189.41	ENSG00000196189	chr1	dexseq_prepare_annotation2.py	exon	.	+	.	SEMA4A	28	0.00120727881144748	0.0132752067052643
ENSG00000155666.42	ENSG00000155666	chr16	dexseq_prepare_annotation2.py	exon	.	+	.	KDM8	26	0.00122326218428235	0.0134401380939212
ENSG00000270179.ENSG00000149292.64	ENSG00000270179+ENSG00000149292	chr11	dexseq_prepare_annotation2.py	exon	.	+	.		24	0.00122701435176147	0.013470526528944
ENSG00000162889.18	ENSG00000162889	chr1	dexseq_prepare_annotation2.py	exon	.	+	.	MAPKAPK2	14	0.00124272589559377	0.0136320542619471
ENSG00000173093.13	ENSG00000173093	chr12	dexseq_prepare_annotation2.py	exon	.	+	.	CCDC63	9	0.00126545434205344	0.0138702327041925
ENSG00000151726.41	ENSG00000151726	chr4	dexseq_prepare_annotation2.py	exon	.	-	.	ACSL1	28	0.00126822336823437	0.0138894358780888
ENSG00000165458.54	ENSG00000165458	chr11	dexseq_prepare_annotation2.py	exon	.	+	.	INPPL1	22	0.00127146514498182	0.0139137816386352
ENSG00000259669.10	ENSG00000259669	chr15	dexseq_prepare_annotation2.py	exon	.	-	.	RP11-643A5.2	9	0.00127290279839765	0.0139176313698587
ENSG00000138448.32	ENSG00000138448	chr2	dexseq_prepare_annotation2.py	exon	.	+	.	ITGAV	19	0.00127385510817335	0.0139176313698587
ENSG00000105486.62	ENSG00000105486	chr19	dexseq_prepare_annotation2.py	exon	.	-	.	LIG1	28	0.00128420917632078	0.0140195401446946
ENSG00000143761.ENSG00000264944.27	ENSG00000143761+ENSG00000264944	chr1	dexseq_prepare_annotation2.py	exon	.	+	.		24	0.00130100386476859	0.0141915413587417
ENSG00000136383.12	ENSG00000136383	chr15	dexseq_prepare_annotation2.py	exon	.	+	.	ALPK3	6	0.00130719170262437	0.0142476592839114
ENSG00000224660.8	ENSG00000224660	chr3	dexseq_prepare_annotation2.py	exon	.	+	.	SH3BP5-AS1	7	0.0013219123437824	0.0143966163309699
ENSG00000172382.14	ENSG00000172382	chr16	dexseq_prepare_annotation2.py	exon	.	-	.	PRSS27	12	0.00132375710741498	0.0144052197736784
ENSG00000172803.35	ENSG00000172803	chr11	dexseq_prepare_annotation2.py	exon	.	+	.	SNX32	13	0.00133440365670234	0.0145095149200509
ENSG00000225957.2	ENSG00000225957	chrX	dexseq_prepare_annotation2.py	exon	.	+	.	CTD-2267G17.2	3	0.00133884649864733	0.0145425082313391
ENSG00000144278.30	ENSG00000144278	chr2	dexseq_prepare_annotation2.py	exon	.	+	.	GALNT13	6	0.00133956764699601	0.0145425082313391
ENSG00000157890.58	ENSG00000157890	chr15	dexseq_prepare_annotation2.py	exon	.	-	.	MEGF11	44	0.00134631159726202	0.0146041123779248
ENSG00000221267.ENSG00000204356.41	ENSG00000221267+ENSG00000204356	chr6	dexseq_prepare_annotation2.py	exon	.	-	.		19	0.00135529477892432	0.014689889520452
ENSG00000181751.6	ENSG00000181751	chr5	dexseq_prepare_annotation2.py	exon	.	+	.	C5orf30	4	0.00136286972135178	0.0147602789726417
ENSG00000115204.46	ENSG00000115204	chr2	dexseq_prepare_annotation2.py	exon	.	-	.	MPV17	25	0.00136936654752422	0.0148188898094598
ENSG00000142173.41	ENSG00000142173	chr21	dexseq_prepare_annotation2.py	exon	.	+	.	COL6A2	24	0.00137227305977482	0.0148385852552215
ENSG00000175354.38	ENSG00000175354	chr18	dexseq_prepare_annotation2.py	exon	.	-	.	PTPN2	3	0.00138441556333661	0.0149580406238039
ENSG00000166788.45	ENSG00000166788	chr11	dexseq_prepare_annotation2.py	exon	.	-	.	SAAL1	18	0.00139758730956255	0.0150884188827635
ENSG00000079974.40	ENSG00000079974	chr22	dexseq_prepare_annotation2.py	exon	.	-	.	RABL2B	21	0.00140057878126647	0.0151087712604709
ENSG00000149480.34	ENSG00000149480	chr11	dexseq_prepare_annotation2.py	exon	.	-	.	MTA2	27	0.00140586539803905	0.0151538308926751
ENSG00000091127.27	ENSG00000091127	chr7	dexseq_prepare_annotation2.py	exon	.	-	.	PUS7	26	0.00141006224172925	0.0151870820467637
ENSG00000129071.29	ENSG00000129071	chr3	dexseq_prepare_annotation2.py	exon	.	-	.	MBD4	25	0.00141128623775538	0.0151882869574667
ENSG00000104888.18	ENSG00000104888	chr19	dexseq_prepare_annotation2.py	exon	.	-	.	SLC17A7	3	0.00141902925650425	0.0152595925638414
ENSG00000124678.50	ENSG00000124678	chr6	dexseq_prepare_annotation2.py	exon	.	-	.	TCP11	19	0.00142495157063945	0.015311222344786
ENSG00000136715.23	ENSG00000136715	chr2	dexseq_prepare_annotation2.py	exon	.	-	.	SAP130	18	0.00144106570503873	0.0154721968032342
ENSG00000100342.30	ENSG00000100342	chr22	dexseq_prepare_annotation2.py	exon	.	+	.	APOL1	10	0.00144506136405638	0.0155029089150966
ENSG00000130702.ENSG00000265329.94	ENSG00000130702+ENSG00000265329	chr20	dexseq_prepare_annotation2.py	exon	.	-	.		22	0.00145145724547829	0.0155593026699349
ENSG00000125347.35	ENSG00000125347	chr5	dexseq_prepare_annotation2.py	exon	.	-	.	IRF1	17	0.00145437869209147	0.0155783919983476
ENSG00000180098.30	ENSG00000180098	chr1	dexseq_prepare_annotation2.py	exon	.	+	.	TRNAU1AP	17	0.00147198957908365	0.0157546721642205
ENSG00000125875.17	ENSG00000125875	chr20	dexseq_prepare_annotation2.py	exon	.	-	.	TBC1D20	8	0.00147441110765168	0.0157682321826147
ENSG00000016391.11	ENSG00000016391	chr3	dexseq_prepare_annotation2.py	exon	.	-	.	CHDH	11	0.00147685595067101	0.0157820201238763
ENSG00000212290.ENSG00000129636.42	ENSG00000212290+ENSG00000129636	chr16	dexseq_prepare_annotation2.py	exon	.	-	.		12	0.0014846660149283	0.0158530756574478
ENSG00000067248.35	ENSG00000067248	chr5	dexseq_prepare_annotation2.py	exon	.	-	.	DHX29	27	0.00148837144949224	0.0158802256919652
ENSG00000164683.21	ENSG00000164683	chr8	dexseq_prepare_annotation2.py	exon	.	-	.	HEY1	15	0.00149759794551448	0.0159661944901571
ENSG00000124721.96	ENSG00000124721	chr6	dexseq_prepare_annotation2.py	exon	.	+	.	DNAH8	36	0.00150178339877571	0.015998327517223
ENSG00000158636.50	ENSG00000158636	chr11	dexseq_prepare_annotation2.py	exon	.	+	.	C11orf30	5	0.0015107817494545	0.0160816417399066
ENSG00000156535.37	ENSG00000156535	chr6	dexseq_prepare_annotation2.py	exon	.	+	.	CD109	19	0.00151571402351018	0.0161215782080051
ENSG00000117448.23	ENSG00000117448	chr1	dexseq_prepare_annotation2.py	exon	.	+	.	AKR1A1	4	0.00152310494412508	0.0161875830520749
ENSG00000204661.20	ENSG00000204661	chr5	dexseq_prepare_annotation2.py	exon	.	-	.	C5orf60	16	0.00152990006068409	0.0162386487165209
ENSG00000106477.27	ENSG00000106477	chr7	dexseq_prepare_annotation2.py	exon	.	-	.	CEP41	15	0.00153028783028208	0.0162386487165209
ENSG00000197858.57	ENSG00000197858	chr8	dexseq_prepare_annotation2.py	exon	.	+	.	GPAA1	26	0.00153545784934943	0.0162756295504642
ENSG00000125247.37	ENSG00000125247	chr13	dexseq_prepare_annotation2.py	exon	.	-	.	TMTC4	20	0.0015361562927838	0.0162756295504642
ENSG00000227155.37	ENSG00000227155	chr9	dexseq_prepare_annotation2.py	exon	.	-	.	RP11-165F24.3	20	0.0015471415196439	0.0163793114215324
ENSG00000113569.48	ENSG00000113569	chr5	dexseq_prepare_annotation2.py	exon	.	-	.	NUP155	16	0.0015493100484866	0.016389564161256
ENSG00000118369.23	ENSG00000118369	chr11	dexseq_prepare_annotation2.py	exon	.	+	.	USP35	14	0.00155156042655637	0.0164006662116721
ENSG00000175203.70	ENSG00000175203	chr12	dexseq_prepare_annotation2.py	exon	.	-	.	DCTN2	23	0.00155496860940489	0.0164239801226935
ENSG00000166828.12	ENSG00000166828	chr16	dexseq_prepare_annotation2.py	exon	.	+	.	SCNN1G	2	0.00156450747464732	0.0165119618093187
ENSG00000119899.11	ENSG00000119899	chr6	dexseq_prepare_annotation2.py	exon	.	-	.	SLC17A5	8	0.00157079103317315	0.0165654773282206
ENSG00000120498.16	ENSG00000120498	chrX	dexseq_prepare_annotation2.py	exon	.	-	.	TEX11	8	0.00158222933568757	0.0166732299671953
ENSG00000005302.28	ENSG00000005302	chrX	dexseq_prepare_annotation2.py	exon	.	+	.	MSL3	5	0.00158953834250107	0.0167373362710387
ENSG00000011260.28	ENSG00000011260	chr17	dexseq_prepare_annotation2.py	exon	.	+	.	UTP18	10	0.00159494481677814	0.0167813261654384
ENSG00000158089.50	ENSG00000158089	chr2	dexseq_prepare_annotation2.py	exon	.	-	.	GALNT14	29	0.00161574842500764	0.0169871256661504
ENSG00000263033.2	ENSG00000263033	chr16	dexseq_prepare_annotation2.py	exon	.	+	.	RP11-396B14.2	2	0.00162972880527643	0.0171209279182002
ENSG00000007314.29	ENSG00000007314	chr17	dexseq_prepare_annotation2.py	exon	.	-	.	SCN4A	19	0.00163666180619935	0.0171805459548536
ENSG00000005471.46	ENSG00000005471	chr7	dexseq_prepare_annotation2.py	exon	.	-	.	ABCB4	18	0.00163793774924843	0.0171807341332456
ENSG00000100504.30	ENSG00000100504	chr14	dexseq_prepare_annotation2.py	exon	.	-	.	PYGL	18	0.00166062821852675	0.0174053718959477
ENSG00000240891.ENSG00000144824.38	ENSG00000240891+ENSG00000144824	chr3	dexseq_prepare_annotation2.py	exon	.	+	.		23	0.00166364369003633	0.0174236057322286
ENSG00000152894.77	ENSG00000152894	chr6	dexseq_prepare_annotation2.py	exon	.	-	.	PTPRK	35	0.00166568799569089	0.0174316482430272
ENSG00000205944.22	ENSG00000205944	chrY	dexseq_prepare_annotation2.py	exon	.	+	.	DAZ2	14	0.00168003188616223	0.0175682966840104
ENSG00000091129.31	ENSG00000091129	chr7	dexseq_prepare_annotation2.py	exon	.	-	.	NRCAM	21	0.00168468025021132	0.0176034263023228
ENSG00000166748.30	ENSG00000166748	chr15	dexseq_prepare_annotation2.py	exon	.	+	.	AGBL1	13	0.00168833698121398	0.0176281484345866
ENSG00000166888.73	ENSG00000166888	chr12	dexseq_prepare_annotation2.py	exon	.	-	.	STAT6	32	0.00169717102958116	0.0177068485492666
ENSG00000230031.10	ENSG00000230031	chr15	dexseq_prepare_annotation2.py	exon	.	-	.	POTEB2	10	0.00169951874391556	0.0177178072409579
ENSG00000211456.48	ENSG00000211456	chr3	dexseq_prepare_annotation2.py	exon	.	+	.	SACM1L	18	0.0017190399361752	0.0179076494342828
ENSG00000255624.15	ENSG00000255624	chr10	dexseq_prepare_annotation2.py	exon	.	+	.	RP11-564D11.3	8	0.00173418434690991	0.0180439269043299
ENSG00000224652.2	ENSG00000224652	chr3	dexseq_prepare_annotation2.py	exon	.	+	.	LINC00885	3	0.00173476429855643	0.0180439269043299
ENSG00000263506.ENSG00000182179.49	ENSG00000263506+ENSG00000182179	chr3	dexseq_prepare_annotation2.py	exon	.	-	.		28	0.00173960092767659	0.0180804641318715
ENSG00000149927.55	ENSG00000149927	chr16	dexseq_prepare_annotation2.py	exon	.	-	.	DOC2A	23	0.00174885769568606	0.0181628513688095
ENSG00000233404.ENSG00000071054.63	ENSG00000233404+ENSG00000071054	chr2	dexseq_prepare_annotation2.py	exon	.	+	.		41	0.00176215689119704	0.0182870643336459
ENSG00000196344.11	ENSG00000196344	chr4	dexseq_prepare_annotation2.py	exon	.	-	.	ADH7	8	0.001764724631497	0.0182998058408159
ENSG00000151445.35	ENSG00000151445	chr14	dexseq_prepare_annotation2.py	exon	.	-	.	VIPAS39	10	0.00177019638121275	0.0183426191033555
ENSG00000119383.39	ENSG00000119383	chr9	dexseq_prepare_annotation2.py	exon	.	+	.	PPP2R4	26	0.00178123988478145	0.0184430577001215
ENSG00000132470.67	ENSG00000132470	chr17	dexseq_prepare_annotation2.py	exon	.	+	.	ITGB4	16	0.00179439831592241	0.0185652256064791
ENSG00000239344.ENSG00000176406.56	ENSG00000239344+ENSG00000176406	chr8	dexseq_prepare_annotation2.py	exon	.	+	.		24	0.00183211153197982	0.0189241448404179
ENSG00000185624.65	ENSG00000185624	chr17	dexseq_prepare_annotation2.py	exon	.	-	.	P4HB	16	0.00183306643246413	0.0189241448404179
ENSG00000149182.ENSG00000270060.71	ENSG00000149182+ENSG00000270060	chr11	dexseq_prepare_annotation2.py	exon	.	-	.		40	0.00183324621980471	0.0189241448404179
ENSG00000163626.13	ENSG00000163626	chr4	dexseq_prepare_annotation2.py	exon	.	-	.	COX18	5	0.00183750529572908	0.0189537838548128
ENSG00000157103.26	ENSG00000157103	chr3	dexseq_prepare_annotation2.py	exon	.	+	.	SLC6A1	16	0.00184796868273414	0.0190473270189435
ENSG00000124608.22	ENSG00000124608	chr6	dexseq_prepare_annotation2.py	exon	.	-	.	AARS2	13	0.0018510846910083	0.0190612431684001
ENSG00000144959.9	ENSG00000144959	chr3	dexseq_prepare_annotation2.py	exon	.	-	.	NCEH1	6	0.00185211025001588	0.0190612431684001
ENSG00000103091.71	ENSG00000103091	chr16	dexseq_prepare_annotation2.py	exon	.	-	.	WDR59	20	0.00186870818792894	0.0192175811163746
ENSG00000165637.38	ENSG00000165637	chr10	dexseq_prepare_annotation2.py	exon	.	+	.	VDAC2	23	0.00188807332349034	0.0194021199239334
ENSG00000105245.30	ENSG00000105245	chr19	dexseq_prepare_annotation2.py	exon	.	-	.	NUMBL	20	0.00189902717699911	0.0195000106438172
ENSG00000099899.ENSG00000243762.56	ENSG00000099899+ENSG00000243762	chr22	dexseq_prepare_annotation2.py	exon	.	-	.		25	0.0019023809602793	0.0195197721822197
ENSG00000147481.37	ENSG00000147481	chr8	dexseq_prepare_annotation2.py	exon	.	+	.	SNTG1	19	0.00192316491362843	0.0197182156347023
ENSG00000065371.22	ENSG00000065371	chr3	dexseq_prepare_annotation2.py	exon	.	-	.	ROPN1	15	0.00192602443318836	0.0197327199430258
ENSG00000148985.ENSG00000250404.89	ENSG00000148985+ENSG00000250404	chr11	dexseq_prepare_annotation2.py	exon	.	+	.		68	0.00194011515741678	0.0198545083466655
ENSG00000139719.ENSG00000184047.ENSG00000256861.76	ENSG00000139719+ENSG00000184047+ENSG00000256861	chr12	dexseq_prepare_annotation2.py	exon	.	-	.		18	0.00194104435821246	0.0198545083466655
ENSG00000150672.ENSG00000256466.95	ENSG00000150672+ENSG00000256466	chr11	dexseq_prepare_annotation2.py	exon	.	-	.		17	0.00194227305785642	0.0198545083466655
ENSG00000134853.ENSG00000145216.53	ENSG00000134853+ENSG00000145216	chr4	dexseq_prepare_annotation2.py	exon	.	+	.		33	0.00194839219976702	0.0199021632552118
ENSG00000198858.25	ENSG00000198858	chr19	dexseq_prepare_annotation2.py	exon	.	-	.	R3HDM4	22	0.00197929990840515	0.0202027644612027
ENSG00000163596.55	ENSG00000163596	chr2	dexseq_prepare_annotation2.py	exon	.	-	.	ICA1L	16	0.00198209723253959	0.0202162075465222
ENSG00000013573.86	ENSG00000013573	chr12	dexseq_prepare_annotation2.py	exon	.	+	.	DDX11	28	0.00198620663467769	0.020243002992383
ENSG00000154222.55	ENSG00000154222	chr1	dexseq_prepare_annotation2.py	exon	.	-	.	CC2D1B	27	0.00199227592090081	0.0202897183085327
ENSG00000164304.ENSG00000124783.59	ENSG00000164304+ENSG00000124783	chr6	dexseq_prepare_annotation2.py	exon	.	-	.		8	0.00201927547712902	0.0205493630336446
ENSG00000104889.15	ENSG00000104889	chr19	dexseq_prepare_annotation2.py	exon	.	+	.	RNASEH2A	9	0.00202198742313908	0.0205616397898812
ENSG00000263072.27	ENSG00000263072	chr16	dexseq_prepare_annotation2.py	exon	.	-	.	RP11-473M20.14	26	0.00202483587528929	0.0205752853785906
ENSG00000160191.36	ENSG00000160191	chr21	dexseq_prepare_annotation2.py	exon	.	+	.	PDE9A	5	0.00204438181169369	0.0207584553176958
ENSG00000130635.54	ENSG00000130635	chr9	dexseq_prepare_annotation2.py	exon	.	+	.	COL5A1	9	0.0020482669905526	0.0207824534100868
ENSG00000059769.ENSG00000244115.ENSG00000242616.15	ENSG00000059769+ENSG00000244115+ENSG00000242616	chr9	dexseq_prepare_annotation2.py	exon	.	+	.		10	0.00205781436596902	0.0208638239020333
ENSG00000100012.17	ENSG00000100012	chr22	dexseq_prepare_annotation2.py	exon	.	-	.	SEC14L3	16	0.0020655444708007	0.0209266623425261
ENSG00000150687.23	ENSG00000150687	chr11	dexseq_prepare_annotation2.py	exon	.	+	.	PRSS23	17	0.00207928164723676	0.0210502219839232
ENSG00000091656.39	ENSG00000091656	chr8	dexseq_prepare_annotation2.py	exon	.	+	.	ZFHX4	20	0.0020818120405489	0.0210602274353898
ENSG00000174695.14	ENSG00000174695	chr5	dexseq_prepare_annotation2.py	exon	.	-	.	TMEM167A	10	0.00209084420943479	0.0211359432777579
ENSG00000172262.46	ENSG00000172262	chr5	dexseq_prepare_annotation2.py	exon	.	+	.	ZNF131	10	0.00210032717718299	0.0212161007831273
ENSG00000155368.22	ENSG00000155368	chr2	dexseq_prepare_annotation2.py	exon	.	+	.	DBI	13	0.0021121268238268	0.0213195240450869
ENSG00000214688.3	ENSG00000214688	chr10	dexseq_prepare_annotation2.py	exon	.	-	.	C10orf105	3	0.00213226267758234	0.0215021713736458
ENSG00000258941.ENSG00000150527.ENSG00000150526.45	ENSG00000258941+ENSG00000150527+ENSG00000150526	chr14	dexseq_prepare_annotation2.py	exon	.	+	.		3	0.00213337059466135	0.0215021713736458
ENSG00000137841.30	ENSG00000137841	chr15	dexseq_prepare_annotation2.py	exon	.	-	.	PLCB2	18	0.00214133814918461	0.0215665598107775
ENSG00000175198.32	ENSG00000175198	chr13	dexseq_prepare_annotation2.py	exon	.	+	.	PCCA	22	0.00214772689348841	0.0216149640268027
ENSG00000177030.35	ENSG00000177030	chr11	dexseq_prepare_annotation2.py	exon	.	-	.	DEAF1	5	0.00215828944578992	0.0217052716945162
ENSG00000259933.6	ENSG00000259933	chr16	dexseq_prepare_annotation2.py	exon	.	+	.	RP11-304L19.1	7	0.0021740175900473	0.0218473570472965
ENSG00000198040.21	ENSG00000198040	chr12	dexseq_prepare_annotation2.py	exon	.	+	.	ZNF84	2	0.00217722863203388	0.0218635378144755
ENSG00000249007.ENSG00000163435.31	ENSG00000249007+ENSG00000163435	chr1	dexseq_prepare_annotation2.py	exon	.	+	.		7	0.00218122332711428	0.0218771351102336
ENSG00000137145.33	ENSG00000137145	chr9	dexseq_prepare_annotation2.py	exon	.	+	.	DENND4C	2	0.00218178648459677	0.0218771351102336
ENSG00000078618.ENSG00000212076.59	ENSG00000078618+ENSG00000212076	chr1	dexseq_prepare_annotation2.py	exon	.	-	.		21	0.0021865629046406	0.0219037277417967
ENSG00000106052.39	ENSG00000106052	chr7	dexseq_prepare_annotation2.py	exon	.	+	.	TAX1BP1	14	0.00218764623561622	0.0219037277417967
ENSG00000248456.5	ENSG00000248456	chr4	dexseq_prepare_annotation2.py	exon	.	-	.	RP11-553P9.3	2	0.00219203081578866	0.0219315493415574
ENSG00000255819.ENSG00000183542.ENSG00000213809.26	ENSG00000255819+ENSG00000183542+ENSG00000213809	chr12	dexseq_prepare_annotation2.py	exon	.	-	.		2	0.00219487892117204	0.0219439688334162
ENSG00000155966.14	ENSG00000155966	chrX	dexseq_prepare_annotation2.py	exon	.	+	.	AFF2	6	0.00220020212883192	0.0219712052734819
ENSG00000254634.ENSG00000183336.ENSG00000261740.32	ENSG00000254634+ENSG00000183336+ENSG00000261740	chr16	dexseq_prepare_annotation2.py	exon	.	-	.		14	0.00220082073765272	0.0219712052734819
ENSG00000149187.53	ENSG00000149187	chr11	dexseq_prepare_annotation2.py	exon	.	-	.	CELF1	35	0.00221977651783491	0.0221442570519148
ENSG00000169727.63	ENSG00000169727	chr17	dexseq_prepare_annotation2.py	exon	.	+	.	GPS1	39	0.00222410351642424	0.0221712275356247
ENSG00000177189.35	ENSG00000177189	chrX	dexseq_prepare_annotation2.py	exon	.	-	.	RPS6KA3	35	0.00222725273348722	0.0221864263903975
ENSG00000070729.49	ENSG00000070729	chr16	dexseq_prepare_annotation2.py	exon	.	-	.	CNGB1	25	0.00223672900583133	0.022264583114168
ENSG00000139625.43	ENSG00000139625	chr12	dexseq_prepare_annotation2.py	exon	.	-	.	MAP3K12	28	0.00223992814304634	0.0222663472338807
ENSG00000255527.1	ENSG00000255527	chr11	dexseq_prepare_annotation2.py	exon	.	+	.	RP11-56P9.4	2	0.00224016702785034	0.0222663472338807
ENSG00000135365.59	ENSG00000135365	chr11	dexseq_prepare_annotation2.py	exon	.	-	.	PHF21A	21	0.00227711394724308	0.0226009699218728
ENSG00000197912.22	ENSG00000197912	chr16	dexseq_prepare_annotation2.py	exon	.	+	.	SPG7	3	0.00227714246265629	0.0226009699218728
ENSG00000253665.1	ENSG00000253665	chr8	dexseq_prepare_annotation2.py	exon	.	+	.	RP11-359E19.2	2	0.0022817356851681	0.0226301120205815
ENSG00000130810.ENSG00000243207.ENSG00000244165.26	ENSG00000130810+ENSG00000243207+ENSG00000244165	chr19	dexseq_prepare_annotation2.py	exon	.	+	.		14	0.00229221263171481	0.0227175238834028
ENSG00000175215.17	ENSG00000175215	chr12	dexseq_prepare_annotation2.py	exon	.	-	.	CTDSP2	9	0.00230521427039133	0.0228168341684253
ENSG00000091106.14	ENSG00000091106	chr2	dexseq_prepare_annotation2.py	exon	.	-	.	NLRC4	3	0.00230608683561767	0.0228168341684253
ENSG00000114030.32	ENSG00000114030	chr3	dexseq_prepare_annotation2.py	exon	.	-	.	KPNA1	19	0.00230724522124883	0.0228168341684253
ENSG00000136531.8	ENSG00000136531	chr2	dexseq_prepare_annotation2.py	exon	.	+	.	SCN2A	7	0.00231313716248952	0.0228585486455277
ENSG00000078070.38	ENSG00000078070	chr3	dexseq_prepare_annotation2.py	exon	.	-	.	MCCC1	10	0.00232941851014695	0.0230027972473441
ENSG00000184489.11	ENSG00000184489	chr8	dexseq_prepare_annotation2.py	exon	.	+	.	PTP4A3	4	0.0023320699273086	0.0230123403159346
ENSG00000164535.ENSG00000136240.39	ENSG00000164535+ENSG00000136240	chr7	dexseq_prepare_annotation2.py	exon	.	-	.		12	0.00237279760695433	0.0233973262947114
ENSG00000138411.39	ENSG00000138411	chr2	dexseq_prepare_annotation2.py	exon	.	-	.	HECW2	25	0.00238020359381208	0.0234435809840363
ENSG00000041353.15	ENSG00000041353	chr18	dexseq_prepare_annotation2.py	exon	.	+	.	RAB27B	4	0.00238261683686623	0.0234435809840363
ENSG00000132716.ENSG00000258465.ENSG00000162735.96	ENSG00000132716+ENSG00000258465+ENSG00000162735	chr1	dexseq_prepare_annotation2.py	exon	.	-	.		45	0.00238263823722944	0.0234435809840363
ENSG00000105221.88	ENSG00000105221	chr19	dexseq_prepare_annotation2.py	exon	.	-	.	AKT2	7	0.0023909166553946	0.0235080984612844
ENSG00000123908.28	ENSG00000123908	chr8	dexseq_prepare_annotation2.py	exon	.	-	.	AGO2	17	0.00240042623477215	0.0235846194879735
ENSG00000175550.27	ENSG00000175550	chr11	dexseq_prepare_annotation2.py	exon	.	+	.	DRAP1	23	0.00240735946350444	0.0236357355809347
ENSG00000161618.ENSG00000202503.ENSG00000200259.ENSG00000201675.ENSG00000273189.ENSG00000142541.ENSG00000090554.ENSG00000199631.ENSG00000269469.71	ENSG00000161618+ENSG00000202503+ENSG00000200259+ENSG00000201675+ENSG00000273189+ENSG00000142541+ENSG00000090554+ENSG00000199631+ENSG00000269469	chr19	dexseq_prepare_annotation2.py	exon	.	+	.		16	0.00240965227834698	0.0236406303004649
ENSG00000092200.57	ENSG00000092200	chr14	dexseq_prepare_annotation2.py	exon	.	+	.	RPGRIP1	5	0.002411320056275	0.0236406303004649
ENSG00000269332.ENSG00000269025.ENSG00000240713.ENSG00000221790.ENSG00000268823.21	ENSG00000269332+ENSG00000269025+ENSG00000240713+ENSG00000221790+ENSG00000268823	chr19	dexseq_prepare_annotation2.py	exon	.	+	.		16	0.00241682393758156	0.0236775929092908
ENSG00000100109.46	ENSG00000100109	chr22	dexseq_prepare_annotation2.py	exon	.	-	.	TFIP11	19	0.00244779750382207	0.0239625391904291
ENSG00000228434.2	ENSG00000228434	chr7	dexseq_prepare_annotation2.py	exon	.	-	.	AC004951.6	3	0.00244941822580648	0.0239625391904291
ENSG00000250951.1	ENSG00000250951	chrY	dexseq_prepare_annotation2.py	exon	.	+	.	USP9YP1	2	0.00245993120311289	0.0240481606592074
ENSG00000115977.ENSG00000188971.10	ENSG00000115977+ENSG00000188971	chr2	dexseq_prepare_annotation2.py	exon	.	-	.		7	0.0024737039817483	0.0241655044912279
ENSG00000270033.ENSG00000263887.ENSG00000188755.28	ENSG00000270033+ENSG00000263887+ENSG00000188755	chr17	dexseq_prepare_annotation2.py	exon	.	-	.		2	0.00250128293656219	0.0244174560862258
ENSG00000255054.ENSG00000162430.ENSG00000117640.78	ENSG00000255054+ENSG00000162430+ENSG00000117640	chr1	dexseq_prepare_annotation2.py	exon	.	+	.		2	0.00251392636501939	0.0245233516907642
ENSG00000236052.6	ENSG00000236052	chr22	dexseq_prepare_annotation2.py	exon	.	+	.	LL22NC03-86D4.1	6	0.00253997913898492	0.0247476448514035
ENSG00000140798.52	ENSG00000140798	chr16	dexseq_prepare_annotation2.py	exon	.	-	.	ABCC12	28	0.00254054317065737	0.0247476448514035
ENSG00000102898.3	ENSG00000102898	chr16	dexseq_prepare_annotation2.py	exon	.	+	.	NUTF2	2	0.00254537948526049	0.0247727253214413
ENSG00000106665.17	ENSG00000106665	chr7	dexseq_prepare_annotation2.py	exon	.	+	.	CLIP2	2	0.00254674572390009	0.0247727253214413
ENSG00000114026.37	ENSG00000114026	chr3	dexseq_prepare_annotation2.py	exon	.	+	.	OGG1	2	0.00256574312358883	0.0249397536219592
ENSG00000090621.29	ENSG00000090621	chr1	dexseq_prepare_annotation2.py	exon	.	-	.	PABPC4	12	0.00257349950107377	0.0249973561068026
ENSG00000204344.ENSG00000244731.104	ENSG00000204344+ENSG00000244731	chr6	dexseq_prepare_annotation2.py	exon	.	+	.		32	0.00258419471362975	0.0250834024193614
ENSG00000255275.ENSG00000159423.ENSG00000179002.ENSG00000169991.32	ENSG00000255275+ENSG00000159423+ENSG00000179002+ENSG00000169991	chr1	dexseq_prepare_annotation2.py	exon	.	-	.		10	0.00259554041689743	0.0251756359897502
ENSG00000123444.26	ENSG00000123444	chr11	dexseq_prepare_annotation2.py	exon	.	-	.	KBTBD4	8	0.00261378892544398	0.0253346453901976
ENSG00000127564.56	ENSG00000127564	chr16	dexseq_prepare_annotation2.py	exon	.	-	.	PKMYT1	7	0.00261654565115728	0.0253433786935141
ENSG00000166435.55	ENSG00000166435	chr11	dexseq_prepare_annotation2.py	exon	.	-	.	XRRA1	12	0.00264294133329542	0.0255808999212017
ENSG00000173846.28	ENSG00000173846	chr1	dexseq_prepare_annotation2.py	exon	.	+	.	PLK3	21	0.00267437482624183	0.0258668109079212
ENSG00000076043.ENSG00000076053.ENSG00000255663.40	ENSG00000076043+ENSG00000076053+ENSG00000255663	chr11	dexseq_prepare_annotation2.py	exon	.	+	.		32	0.00268025841074061	0.0258902132453533
ENSG00000138834.62	ENSG00000138834	chr16	dexseq_prepare_annotation2.py	exon	.	+	.	MAPK8IP3	22	0.00268058589213807	0.0258902132453533
ENSG00000005882.39	ENSG00000005882	chr17	dexseq_prepare_annotation2.py	exon	.	+	.	PDK2	7	0.00269247902497005	0.0259867039180324
ENSG00000167105.9	ENSG00000167105	chr17	dexseq_prepare_annotation2.py	exon	.	+	.	TMEM92	3	0.00271356130920514	0.0261716855930894
ENSG00000163803.63	ENSG00000163803	chr2	dexseq_prepare_annotation2.py	exon	.	+	.	PLB1	19	0.00271852844300179	0.0262010888821986
ENSG00000220205.ENSG00000179094.ENSG00000263620.79	ENSG00000220205+ENSG00000179094+ENSG00000263620	chr17	dexseq_prepare_annotation2.py	exon	.	-	.		46	0.00272175162539939	0.026213654406262
ENSG00000080815.63	ENSG00000080815	chr14	dexseq_prepare_annotation2.py	exon	.	+	.	PSEN1	22	0.00274243920531915	0.0263942862769863
ENSG00000180182.43	ENSG00000180182	chrX	dexseq_prepare_annotation2.py	exon	.	-	.	MED14	14	0.00275123014498426	0.0264602465422888
ENSG00000198960.17	ENSG00000198960	chrX	dexseq_prepare_annotation2.py	exon	.	-	.	ARMCX6	11	0.002761132864697	0.0265367991084919
ENSG00000131558.68	ENSG00000131558	chr7	dexseq_prepare_annotation2.py	exon	.	+	.	EXOC4	39	0.00277868565614961	0.0266867158973524
ENSG00000087008.26	ENSG00000087008	chr4	dexseq_prepare_annotation2.py	exon	.	-	.	ACOX3	10	0.00279311274258487	0.02680642355972
ENSG00000114331.50	ENSG00000114331	chr3	dexseq_prepare_annotation2.py	exon	.	-	.	ACAP2	25	0.0027986531850339	0.0268407349353989
ENSG00000070669.45	ENSG00000070669	chr7	dexseq_prepare_annotation2.py	exon	.	-	.	ASNS	25	0.00280195790459707	0.0268535713004085
ENSG00000050438.30	ENSG00000050438	chr12	dexseq_prepare_annotation2.py	exon	.	+	.	SLC4A8	10	0.00281202166492526	0.0269311219340002
ENSG00000259841.8	ENSG00000259841	chr16	dexseq_prepare_annotation2.py	exon	.	+	.	RP11-488I20.3	3	0.00282048277309551	0.0269932258109078
ENSG00000106069.70	ENSG00000106069	chr7	dexseq_prepare_annotation2.py	exon	.	+	.	CHN2	7	0.00282525194474428	0.0270199340401769
ENSG00000189011.7	ENSG00000189011	chr7	dexseq_prepare_annotation2.py	exon	.	-	.	AC138783.12	6	0.00283632038560643	0.0271068072121953
ENSG00000091592.ENSG00000253071.44	ENSG00000091592+ENSG00000253071	chr17	dexseq_prepare_annotation2.py	exon	.	-	.		14	0.00283869183445335	0.027110499568622
ENSG00000063978.ENSG00000206113.ENSG00000125386.ENSG00000249428.116	ENSG00000063978+ENSG00000206113+ENSG00000125386+ENSG00000249428	chr4	dexseq_prepare_annotation2.py	exon	.	+	.		62	0.00285178701785646	0.0272165306099691
ENSG00000103335.81	ENSG00000103335	chr16	dexseq_prepare_annotation2.py	exon	.	-	.	PIEZO1	28	0.00285635615606964	0.0272411005750301
ENSG00000074706.24	ENSG00000074706	chr6	dexseq_prepare_annotation2.py	exon	.	-	.	IPCEF1	16	0.00286195181073405	0.0272754193155582
ENSG00000006128.8	ENSG00000006128	chr7	dexseq_prepare_annotation2.py	exon	.	+	.	TAC1	6	0.00287048681355933	0.0273376836909204
ENSG00000182272.21	ENSG00000182272	chr11	dexseq_prepare_annotation2.py	exon	.	+	.	B4GALNT4	17	0.0028918482952313	0.027521931824372
ENSG00000223773.15	ENSG00000223773	chrX	dexseq_prepare_annotation2.py	exon	.	+	.	CD99P1	8	0.00292029371433988	0.0277459406522551
ENSG00000179152.26	ENSG00000179152	chr3	dexseq_prepare_annotation2.py	exon	.	+	.	TCAIM	17	0.00292139342516839	0.0277459406522551
ENSG00000132326.16	ENSG00000132326	chr2	dexseq_prepare_annotation2.py	exon	.	-	.	PER2	8	0.00292148075404136	0.0277459406522551
ENSG00000102804.28	ENSG00000102804	chr13	dexseq_prepare_annotation2.py	exon	.	-	.	TSC22D1	18	0.00292709654735065	0.0277799565998387
ENSG00000132704.21	ENSG00000132704	chr1	dexseq_prepare_annotation2.py	exon	.	-	.	FCRL2	11	0.00296390961246521	0.0281098010954426
ENSG00000164024.30	ENSG00000164024	chr4	dexseq_prepare_annotation2.py	exon	.	+	.	METAP1	17	0.00296642067490146	0.0281140924060578
ENSG00000165102.25	ENSG00000165102	chr8	dexseq_prepare_annotation2.py	exon	.	+	.	HGSNAT	9	0.00300701087788665	0.0284790204988197
ENSG00000128908.56	ENSG00000128908	chr15	dexseq_prepare_annotation2.py	exon	.	-	.	INO80	19	0.00302932506623708	0.0286704729241856
ENSG00000260774.ENSG00000164366.4	ENSG00000260774+ENSG00000164366	chr5	dexseq_prepare_annotation2.py	exon	.	-	.		5	0.00305659121717283	0.0289084946349927
ENSG00000125485.30	ENSG00000125485	chr9	dexseq_prepare_annotation2.py	exon	.	-	.	DDX31	20	0.00306505729712129	0.0289685034649034
ENSG00000175899.64	ENSG00000175899	chr12	dexseq_prepare_annotation2.py	exon	.	-	.	A2M	43	0.00307938393537391	0.0290837803633482
ENSG00000272162.ENSG00000153157.ENSG00000137210.83	ENSG00000272162+ENSG00000153157+ENSG00000137210	chr6	dexseq_prepare_annotation2.py	exon	.	+	.		49	0.00308292173668562	0.0290970712908884
ENSG00000092148.79	ENSG00000092148	chr14	dexseq_prepare_annotation2.py	exon	.	-	.	HECTD1	34	0.00314485121924113	0.0296610725836852
ENSG00000225960.2	ENSG00000225960	chr9	dexseq_prepare_annotation2.py	exon	.	+	.	RP11-360A18.1	3	0.00315039520178172	0.0296898724365413
ENSG00000100714.46	ENSG00000100714	chr14	dexseq_prepare_annotation2.py	exon	.	+	.	MTHFD1	10	0.00315225269334297	0.0296898724365413
ENSG00000110844.3	ENSG00000110844	chr12	dexseq_prepare_annotation2.py	exon	.	+	.	PRPF40B	3	0.00315941035106294	0.0297367795757867
ENSG00000105669.ENSG00000051128.ENSG00000268193.65	ENSG00000105669+ENSG00000051128+ENSG00000268193	chr19	dexseq_prepare_annotation2.py	exon	.	-	.		29	0.00317711325474366	0.0298828069697205
ENSG00000100359.50	ENSG00000100359	chr22	dexseq_prepare_annotation2.py	exon	.	+	.	SGSM3	21	0.00318543698352841	0.0299404768644511
ENSG00000114861.45	ENSG00000114861	chr3	dexseq_prepare_annotation2.py	exon	.	-	.	FOXP1	19	0.00319938619274325	0.0300509059383043
ENSG00000155329.15	ENSG00000155329	chr5	dexseq_prepare_annotation2.py	exon	.	-	.	ZCCHC10	9	0.00324827071162667	0.0304890949200587
ENSG00000197568.17	ENSG00000197568	chr1	dexseq_prepare_annotation2.py	exon	.	+	.	HHLA3	14	0.00330288261636535	0.0309804037717731
ENSG00000245937.30	ENSG00000245937	chr5	dexseq_prepare_annotation2.py	exon	.	-	.	CTC-228N24.3	18	0.00331650032698637	0.0310867844651015
ENSG00000087266.67	ENSG00000087266	chr4	dexseq_prepare_annotation2.py	exon	.	+	.	SH3BP2	30	0.00340383339737386	0.0318835066583915
ENSG00000159023.32	ENSG00000159023	chr1	dexseq_prepare_annotation2.py	exon	.	+	.	EPB41	19	0.00343162154963515	0.0321188326124883
ENSG00000135976.77	ENSG00000135976	chr2	dexseq_prepare_annotation2.py	exon	.	+	.	ANKRD36	18	0.00343366007280025	0.0321188326124883
ENSG00000167703.41	ENSG00000167703	chr17	dexseq_prepare_annotation2.py	exon	.	-	.	SLC43A2	7	0.00348551494655689	0.032569054152676
ENSG00000177409.4	ENSG00000177409	chr7	dexseq_prepare_annotation2.py	exon	.	-	.	SAMD9L	4	0.00348656053095207	0.032569054152676
ENSG00000106266.27	ENSG00000106266	chr7	dexseq_prepare_annotation2.py	exon	.	-	.	SNX8	20	0.00350474248361517	0.0327165195480057
ENSG00000151834.36	ENSG00000151834	chr4	dexseq_prepare_annotation2.py	exon	.	-	.	GABRA2	16	0.00354504933280692	0.033070176733705
ENSG00000133026.57	ENSG00000133026	chr17	dexseq_prepare_annotation2.py	exon	.	-	.	MYH10	31	0.00354975598266036	0.033091479491599
ENSG00000189144.6	ENSG00000189144	chr19	dexseq_prepare_annotation2.py	exon	.	-	.	ZNF573	7	0.00355906088733536	0.0331555897260157
ENSG00000106327.40	ENSG00000106327	chr7	dexseq_prepare_annotation2.py	exon	.	-	.	TFR2	19	0.00356178111662466	0.0331583126855781
ENSG00000227072.1	ENSG00000227072	chr6	dexseq_prepare_annotation2.py	exon	.	+	.	RP3-466I7.1	2	0.00356449522385852	0.033160974981087
ENSG00000006704.40	ENSG00000006704	chr7	dexseq_prepare_annotation2.py	exon	.	+	.	GTF2IRD1	27	0.00357338227917994	0.0332210223191017
ENSG00000197565.63	ENSG00000197565	chrX	dexseq_prepare_annotation2.py	exon	.	-	.	COL4A6	26	0.00358788519489417	0.0333331619773264
ENSG00000168003.67	ENSG00000168003	chr11	dexseq_prepare_annotation2.py	exon	.	+	.	SLC3A2	9	0.00361385704488653	0.0335516285941641
ENSG00000102893.69	ENSG00000102893	chr16	dexseq_prepare_annotation2.py	exon	.	+	.	PHKB	56	0.0036323832700381	0.033700718966651
ENSG00000251018.6	ENSG00000251018	chr5	dexseq_prepare_annotation2.py	exon	.	-	.	RP11-80G7.1	3	0.00366218605211448	0.0339374839718914
ENSG00000205078.ENSG00000103111.42	ENSG00000205078+ENSG00000103111	chr16	dexseq_prepare_annotation2.py	exon	.	+	.		8	0.00366287262023635	0.0339374839718914
ENSG00000175221.32	ENSG00000175221	chr19	dexseq_prepare_annotation2.py	exon	.	-	.	MED16	12	0.00370683325331929	0.0343167620036435
ENSG00000120699.33	ENSG00000120699	chr13	dexseq_prepare_annotation2.py	exon	.	+	.	EXOSC8	20	0.00370883361773287	0.0343167620036435
ENSG00000172375.45	ENSG00000172375	chr11	dexseq_prepare_annotation2.py	exon	.	+	.	C2CD2L	15	0.00375077744636327	0.034681359231539
ENSG00000174332.9	ENSG00000174332	chr1	dexseq_prepare_annotation2.py	exon	.	-	.	GLIS1	5	0.00377303664326788	0.0348635733674624
ENSG00000004399.60	ENSG00000004399	chr3	dexseq_prepare_annotation2.py	exon	.	-	.	PLXND1	14	0.00379093582678439	0.035005280991477
ENSG00000148400.37	ENSG00000148400	chr9	dexseq_prepare_annotation2.py	exon	.	-	.	NOTCH1	10	0.00382986014050919	0.03534081076955
ENSG00000124191.17	ENSG00000124191	chr20	dexseq_prepare_annotation2.py	exon	.	+	.	TOX2	11	0.00386457156959527	0.0356370384375169
ENSG00000260441.1	ENSG00000260441	chr16	dexseq_prepare_annotation2.py	exon	.	-	.	RP11-96D1.7	2	0.00386930534854301	0.0356566148077273
ENSG00000120519.30	ENSG00000120519	chr4	dexseq_prepare_annotation2.py	exon	.	-	.	SLC10A7	3	0.00393029621835876	0.0361942383372391
ENSG00000176809.35	ENSG00000176809	chr17	dexseq_prepare_annotation2.py	exon	.	-	.	LRRC37A3	25	0.00394482176835228	0.0363035248587514
ENSG00000131620.49	ENSG00000131620	chr11	dexseq_prepare_annotation2.py	exon	.	+	.	ANO1	20	0.00395350135595056	0.0363356071003248
ENSG00000182568.ENSG00000131374.89	ENSG00000182568+ENSG00000131374	chr3	dexseq_prepare_annotation2.py	exon	.	-	.		4	0.00395362906575988	0.0363356071003248
ENSG00000177627.ENSG00000240443.16	ENSG00000177627+ENSG00000240443	chr12	dexseq_prepare_annotation2.py	exon	.	+	.		15	0.00396681734899343	0.0364322962577023
ENSG00000164620.19	ENSG00000164620	chr5	dexseq_prepare_annotation2.py	exon	.	+	.	RELL2	10	0.00401005976911081	0.0367932810102522
ENSG00000159140.45	ENSG00000159140	chr21	dexseq_prepare_annotation2.py	exon	.	+	.	SON	22	0.00401151024560779	0.0367932810102522
ENSG00000168259.35	ENSG00000168259	chr17	dexseq_prepare_annotation2.py	exon	.	-	.	DNAJC7	16	0.00403678365926435	0.0370002378755525
ENSG00000154734.19	ENSG00000154734	chr21	dexseq_prepare_annotation2.py	exon	.	-	.	ADAMTS1	10	0.00404609867114947	0.0370607441662564
ENSG00000101868.44	ENSG00000101868	chrX	dexseq_prepare_annotation2.py	exon	.	+	.	POLA1	12	0.00405143664339618	0.0370847655756445
ENSG00000167549.37	ENSG00000167549	chr17	dexseq_prepare_annotation2.py	exon	.	-	.	CORO6	25	0.00406676265759547	0.0372001189650243
ENSG00000183604.ENSG00000198064.55	ENSG00000183604+ENSG00000198064	chr16	dexseq_prepare_annotation2.py	exon	.	-	.		30	0.0040734648333618	0.0372364854278595
ENSG00000140395.39	ENSG00000140395	chr15	dexseq_prepare_annotation2.py	exon	.	-	.	WDR61	19	0.00410162520320807	0.0374688263546573
ENSG00000135063.18	ENSG00000135063	chr9	dexseq_prepare_annotation2.py	exon	.	+	.	FAM189A2	7	0.00412217314098123	0.0376313626914309
ENSG00000073969.9	ENSG00000073969	chr17	dexseq_prepare_annotation2.py	exon	.	+	.	NSF	7	0.00414230862765161	0.0377899191234723
ENSG00000163521.22	ENSG00000163521	chr2	dexseq_prepare_annotation2.py	exon	.	-	.	GLB1L	13	0.00414860053535713	0.0378220544134662
ENSG00000003393.29	ENSG00000003393	chr2	dexseq_prepare_annotation2.py	exon	.	-	.	ALS2	22	0.00415572602422487	0.037847558342587
ENSG00000125851.16	ENSG00000125851	chr20	dexseq_prepare_annotation2.py	exon	.	+	.	PCSK2	6	0.00415694058093874	0.037847558342587
ENSG00000154198.14	ENSG00000154198	chr1	dexseq_prepare_annotation2.py	exon	.	-	.	CYP4Z2P	8	0.0041620156555484	0.0378685195255327
ENSG00000165125.35	ENSG00000165125	chr7	dexseq_prepare_annotation2.py	exon	.	-	.	TRPV6	20	0.00416645495481101	0.0378836719825925
ENSG00000104884.44	ENSG00000104884	chr19	dexseq_prepare_annotation2.py	exon	.	-	.	ERCC2	28	0.00418046239806593	0.037985745156611
ENSG00000149243.14	ENSG00000149243	chr11	dexseq_prepare_annotation2.py	exon	.	-	.	KLHL35	7	0.00419173160635823	0.038039217815091
ENSG00000142102.38	ENSG00000142102	chr11	dexseq_prepare_annotation2.py	exon	.	+	.	ATHL1	33	0.00419191790376451	0.038039217815091
ENSG00000088538.52	ENSG00000088538	chr3	dexseq_prepare_annotation2.py	exon	.	+	.	DOCK3	36	0.00420025000969428	0.038089518182201
ENSG00000134419.ENSG00000170540.ENSG00000260342.53	ENSG00000134419+ENSG00000170540+ENSG00000260342	chr16	dexseq_prepare_annotation2.py	exon	.	-	.		17	0.0042273722116856	0.038310034701387
ENSG00000223711.5	ENSG00000223711	chr3	dexseq_prepare_annotation2.py	exon	.	+	.	AC091633.3	4	0.00423259757739938	0.038331952993729
ENSG00000147872.29	ENSG00000147872	chr9	dexseq_prepare_annotation2.py	exon	.	-	.	PLIN2	20	0.00424523126989939	0.0383908197182262
ENSG00000167261.30	ENSG00000167261	chr16	dexseq_prepare_annotation2.py	exon	.	-	.	DPEP2	19	0.00424645702756264	0.0383908197182262
ENSG00000012779.16	ENSG00000012779	chr10	dexseq_prepare_annotation2.py	exon	.	+	.	ALOX5	11	0.00424753083358276	0.0383908197182262
ENSG00000187908.56	ENSG00000187908	chr10	dexseq_prepare_annotation2.py	exon	.	+	.	DMBT1	17	0.00433332038762361	0.039140315167841
ENSG00000196705.21	ENSG00000196705	chr19	dexseq_prepare_annotation2.py	exon	.	+	.	ZNF431	9	0.00435784225896028	0.0393306991526522
ENSG00000152042.ENSG00000232637.25	ENSG00000152042+ENSG00000232637	chr1	dexseq_prepare_annotation2.py	exon	.	-	.		9	0.00436015805206966	0.0393306991526522
ENSG00000125089.77	ENSG00000125089	chr4	dexseq_prepare_annotation2.py	exon	.	+	.	SH3TC1	15	0.00436668711792542	0.0393635946993448
ENSG00000136828.45	ENSG00000136828	chr9	dexseq_prepare_annotation2.py	exon	.	+	.	RALGPS1	30	0.00438150522293324	0.0394711192807383
ENSG00000166347.18	ENSG00000166347	chr18	dexseq_prepare_annotation2.py	exon	.	-	.	CYB5A	8	0.00439102282556732	0.0395307836049921
ENSG00000090238.25	ENSG00000090238	chr16	dexseq_prepare_annotation2.py	exon	.	-	.	YPEL3	10	0.00440570641914453	0.0396368462228306
ENSG00000157470.42	ENSG00000157470	chr15	dexseq_prepare_annotation2.py	exon	.	+	.	FAM81A	13	0.00441179046471759	0.0396433622509886
ENSG00000164008.24	ENSG00000164008	chr1	dexseq_prepare_annotation2.py	exon	.	+	.	C1orf50	3	0.00441223626136799	0.0396433622509886
ENSG00000100364.41	ENSG00000100364	chr22	dexseq_prepare_annotation2.py	exon	.	-	.	KIAA0930	24	0.00441655642161586	0.0396560887902747
ENSG00000167378.ENSG00000268361.ENSG00000073050.48	ENSG00000167378+ENSG00000268361+ENSG00000073050	chr19	dexseq_prepare_annotation2.py	exon	.	-	.		4	0.00443295401206231	0.039777170133203
ENSG00000166676.22	ENSG00000166676	chr16	dexseq_prepare_annotation2.py	exon	.	-	.	TVP23A	11	0.00444945377020938	0.0398751847730527
ENSG00000143374.44	ENSG00000143374	chr1	dexseq_prepare_annotation2.py	exon	.	+	.	TARS2	8	0.00444971674556142	0.0398751847730527
ENSG00000136695.6	ENSG00000136695	chr2	dexseq_prepare_annotation2.py	exon	.	+	.	IL36RN	4	0.0044676971359824	0.0400100588761388
ENSG00000151612.28	ENSG00000151612	chr4	dexseq_prepare_annotation2.py	exon	.	-	.	ZNF827	19	0.00449539312419025	0.040231706354565
ENSG00000115970.84	ENSG00000115970	chr2	dexseq_prepare_annotation2.py	exon	.	-	.	THADA	44	0.00450636525339521	0.0403034906782045
ENSG00000118007.45	ENSG00000118007	chr3	dexseq_prepare_annotation2.py	exon	.	-	.	STAG1	23	0.00453362764804149	0.0405207806212714
ENSG00000175600.30	ENSG00000175600	chr7	dexseq_prepare_annotation2.py	exon	.	+	.	SUGCT	25	0.00454402030804751	0.0405871061785512
ENSG00000131844.36	ENSG00000131844	chr5	dexseq_prepare_annotation2.py	exon	.	+	.	MCCC2	24	0.00455473835534173	0.0406562494894784
ENSG00000177707.24	ENSG00000177707	chr3	dexseq_prepare_annotation2.py	exon	.	+	.	PVRL3	22	0.00458223062004252	0.0408749337543571
ENSG00000117593.16	ENSG00000117593	chr1	dexseq_prepare_annotation2.py	exon	.	+	.	DARS2	6	0.00459342480091032	0.0409450087522917
ENSG00000094631.113	ENSG00000094631	chrX	dexseq_prepare_annotation2.py	exon	.	+	.	HDAC6	26	0.00459608247911425	0.0409450087522917
ENSG00000089048.6	ENSG00000089048	chr20	dexseq_prepare_annotation2.py	exon	.	-	.	ESF1	7	0.00460710860408037	0.0410164812294169
ENSG00000066427.ENSG00000259634.44	ENSG00000066427+ENSG00000259634	chr14	dexseq_prepare_annotation2.py	exon	.	-	.		5	0.00461598516582202	0.0410625988408915
ENSG00000197045.26	ENSG00000197045	chr14	dexseq_prepare_annotation2.py	exon	.	-	.	GMFB	3	0.00461830210292226	0.0410625988408915
ENSG00000075239.34	ENSG00000075239	chr11	dexseq_prepare_annotation2.py	exon	.	+	.	ACAT1	7	0.00462957807347919	0.0411360753087218
ENSG00000163378.34	ENSG00000163378	chr3	dexseq_prepare_annotation2.py	exon	.	-	.	EOGT	16	0.0046331690278924	0.0411412154836973
ENSG00000205755.11	ENSG00000205755	chrX	dexseq_prepare_annotation2.py	exon	.	-	.	CRLF2	6	0.0046449506195286	0.0412062835293795
ENSG00000164306.31	ENSG00000164306	chr4	dexseq_prepare_annotation2.py	exon	.	+	.	PRIMPOL	13	0.00464653120269784	0.0412062835293795
ENSG00000105576.69	ENSG00000105576	chr19	dexseq_prepare_annotation2.py	exon	.	-	.	TNPO2	44	0.00468737386510764	0.0415415086799319
ENSG00000164896.47	ENSG00000164896	chr7	dexseq_prepare_annotation2.py	exon	.	-	.	FASTK	14	0.00470232776443489	0.0416470105569956
ENSG00000166220.9	ENSG00000166220	chr10	dexseq_prepare_annotation2.py	exon	.	-	.	TBATA	7	0.00472382146229486	0.0418102590476739
ENSG00000233919.3	ENSG00000233919	chr3	dexseq_prepare_annotation2.py	exon	.	-	.	RP11-372H2.1	3	0.00475083769016671	0.0420221439990977
ENSG00000135698.13	ENSG00000135698	chr16	dexseq_prepare_annotation2.py	exon	.	-	.	MPHOSPH6	9	0.00476090575332259	0.0420839416654541
ENSG00000082641.50	ENSG00000082641	chr17	dexseq_prepare_annotation2.py	exon	.	+	.	NFE2L1	11	0.00477501884624689	0.0421490005798294
ENSG00000092201.40	ENSG00000092201	chr14	dexseq_prepare_annotation2.py	exon	.	-	.	SUPT16H	19	0.00477719697348033	0.0421490005798294
ENSG00000136504.49	ENSG00000136504	chr17	dexseq_prepare_annotation2.py	exon	.	+	.	KAT7	23	0.0047775245586568	0.0421490005798294
ENSG00000181555.37	ENSG00000181555	chr3	dexseq_prepare_annotation2.py	exon	.	-	.	SETD2	13	0.00478337523095582	0.0421733734855801
ENSG00000148459.10	ENSG00000148459	chr10	dexseq_prepare_annotation2.py	exon	.	+	.	PDSS1	10	0.00479712847872931	0.042267344280004
ENSG00000153823.10	ENSG00000153823	chr2	dexseq_prepare_annotation2.py	exon	.	-	.	PID1	3	0.0048196967534238	0.0424388127411404
ENSG00000118520.15	ENSG00000118520	chr6	dexseq_prepare_annotation2.py	exon	.	+	.	ARG1	8	0.00484029405706885	0.0425466750821344
ENSG00000184014.57	ENSG00000184014	chr11	dexseq_prepare_annotation2.py	exon	.	-	.	DENND5A	26	0.00484067465679683	0.0425466750821344
ENSG00000130559.34	ENSG00000130559	chr9	dexseq_prepare_annotation2.py	exon	.	-	.	CAMSAP1	20	0.00484129260288766	0.0425466750821344
ENSG00000136040.43	ENSG00000136040	chr12	dexseq_prepare_annotation2.py	exon	.	+	.	PLXNC1	11	0.00484959690889591	0.042592247578644
ENSG00000114127.71	ENSG00000114127	chr3	dexseq_prepare_annotation2.py	exon	.	-	.	XRN1	31	0.00488229404812275	0.0428518572077201
ENSG00000171824.44	ENSG00000171824	chr1	dexseq_prepare_annotation2.py	exon	.	-	.	EXOSC10	4	0.00488581603224732	0.0428552277150942
ENSG00000263711.20	ENSG00000263711	chr18	dexseq_prepare_annotation2.py	exon	.	-	.	RP11-169F17.1	13	0.00491518135765129	0.0430851295259587
ENSG00000222961.ENSG00000056097.31	ENSG00000222961+ENSG00000056097	chr5	dexseq_prepare_annotation2.py	exon	.	-	.		10	0.00492560393518249	0.0431487959863934
ENSG00000107263.32	ENSG00000107263	chr9	dexseq_prepare_annotation2.py	exon	.	-	.	RAPGEF1	4	0.00496349295726741	0.0434528354598724
ENSG00000133250.26	ENSG00000133250	chr19	dexseq_prepare_annotation2.py	exon	.	-	.	ZNF414	4	0.00497022820484658	0.0434839247876936
ENSG00000135457.28	ENSG00000135457	chr12	dexseq_prepare_annotation2.py	exon	.	-	.	TFCP2	23	0.0049743394483631	0.0434920319118405
ENSG00000146263.52	ENSG00000146263	chr6	dexseq_prepare_annotation2.py	exon	.	-	.	MMS22L	27	0.00498646228628751	0.0435701314419889
ENSG00000214021.ENSG00000241553.ENSG00000250151.105	ENSG00000214021+ENSG00000241553+ENSG00000250151	chr3	dexseq_prepare_annotation2.py	exon	.	+	.		43	0.00499065916755759	0.043578920876812
ENSG00000101596.75	ENSG00000101596	chr18	dexseq_prepare_annotation2.py	exon	.	+	.	SMCHD1	14	0.00500645634438454	0.0436889292621468
ENSG00000140854.46	ENSG00000140854	chr16	dexseq_prepare_annotation2.py	exon	.	+	.	KATNB1	16	0.00506743583027284	0.0441928295875072
ENSG00000224186.14	ENSG00000224186	chr5	dexseq_prepare_annotation2.py	exon	.	+	.	C5orf66	10	0.00507376980562196	0.0442138285351492
ENSG00000134508.28	ENSG00000134508	chr18	dexseq_prepare_annotation2.py	exon	.	+	.	CABLES1	19	0.00507787787676644	0.0442138285351492
ENSG00000168918.38	ENSG00000168918	chr2	dexseq_prepare_annotation2.py	exon	.	+	.	INPP5D	10	0.00507955604976562	0.0442138285351492
ENSG00000116791.19	ENSG00000116791	chr1	dexseq_prepare_annotation2.py	exon	.	-	.	CRYZ	11	0.00508932616325077	0.0442706544022393
ENSG00000033122.57	ENSG00000033122	chr1	dexseq_prepare_annotation2.py	exon	.	+	.	LRRC7	34	0.00521339156910463	0.045320998510033
ENSG00000164659.48	ENSG00000164659	chr7	dexseq_prepare_annotation2.py	exon	.	-	.	KIAA1324L	8	0.00525384930058406	0.0456436513346542
ENSG00000083838.22	ENSG00000083838	chr19	dexseq_prepare_annotation2.py	exon	.	+	.	ZNF446	8	0.00527844363677454	0.0458281657644182
ENSG00000085760.40	ENSG00000085760	chr2	dexseq_prepare_annotation2.py	exon	.	-	.	MTIF2	23	0.00529053665151191	0.0459039765245859
ENSG00000125755.64	ENSG00000125755	chr19	dexseq_prepare_annotation2.py	exon	.	-	.	SYMPK	28	0.00530350587969002	0.0459590072720653
ENSG00000103489.16	ENSG00000103489	chr16	dexseq_prepare_annotation2.py	exon	.	-	.	XYLT1	8	0.00530360953802262	0.0459590072720653
ENSG00000140451.22	ENSG00000140451	chr15	dexseq_prepare_annotation2.py	exon	.	-	.	PIF1	14	0.00531444130613531	0.0460236683055739
ENSG00000187778.53	ENSG00000187778	chr12	dexseq_prepare_annotation2.py	exon	.	-	.	MCRS1	7	0.00532296574581586	0.0460682783210438
ENSG00000168060.56	ENSG00000168060	chr11	dexseq_prepare_annotation2.py	exon	.	-	.	NAALADL1	8	0.00532979746162032	0.0460981912180802
ENSG00000152795.14	ENSG00000152795	chr4	dexseq_prepare_annotation2.py	exon	.	-	.	HNRNPDL	3	0.00534078173923117	0.0461639596282785
ENSG00000081791.18	ENSG00000081791	chr5	dexseq_prepare_annotation2.py	exon	.	+	.	KIAA0141	11	0.00534797042631447	0.0461968577559625
ENSG00000134107.7	ENSG00000134107	chr3	dexseq_prepare_annotation2.py	exon	.	+	.	BHLHE40	5	0.0053667871529504	0.046302601230414
ENSG00000133106.31	ENSG00000133106	chr13	dexseq_prepare_annotation2.py	exon	.	-	.	EPSTI1	18	0.00536699258605443	0.046302601230414
ENSG00000122490.38	ENSG00000122490	chr18	dexseq_prepare_annotation2.py	exon	.	-	.	PQLC1	5	0.00537685297611383	0.046358384529537
ENSG00000177728.ENSG00000265636.28	ENSG00000177728+ENSG00000265636	chr17	dexseq_prepare_annotation2.py	exon	.	+	.		23	0.00540769282897916	0.0465948649623776
ENSG00000165935.11	ENSG00000165935	chr12	dexseq_prepare_annotation2.py	exon	.	+	.	SMCO2	9	0.00541541189679491	0.0466319547758689
ENSG00000168615.34	ENSG00000168615	chr8	dexseq_prepare_annotation2.py	exon	.	+	.	ADAM9	23	0.00542089274464512	0.046649736744561
ENSG00000141665.38	ENSG00000141665	chr18	dexseq_prepare_annotation2.py	exon	.	-	.	FBXO15	20	0.00542894932373184	0.04668964793086
ENSG00000240758.ENSG00000272601.ENSG00000135245.ENSG00000273184.ENSG00000165055.39	ENSG00000240758+ENSG00000272601+ENSG00000135245+ENSG00000273184+ENSG00000165055	chr7	dexseq_prepare_annotation2.py	exon	.	+	.		34	0.00551365702871284	0.0473790234794503
ENSG00000125743.14	ENSG00000125743	chr19	dexseq_prepare_annotation2.py	exon	.	-	.	SNRPD2	11	0.00551604652063602	0.0473790234794503
ENSG00000204706.15	ENSG00000204706	chr9	dexseq_prepare_annotation2.py	exon	.	-	.	MAMDC2-AS1	5	0.00552206344520626	0.047400892816582
ENSG00000021762.60	ENSG00000021762	chr11	dexseq_prepare_annotation2.py	exon	.	-	.	OSBPL5	33	0.00552727287680195	0.0474158075869875
ENSG00000085063.ENSG00000205177.43	ENSG00000085063+ENSG00000205177	chr11	dexseq_prepare_annotation2.py	exon	.	-	.		15	0.00554658231036149	0.0475515848164512
ENSG00000101928.18	ENSG00000101928	chrX	dexseq_prepare_annotation2.py	exon	.	-	.	MOSPD1	7	0.00556722452942207	0.0476748041732435
ENSG00000264831.ENSG00000196878.24	ENSG00000264831+ENSG00000196878	chr1	dexseq_prepare_annotation2.py	exon	.	-	.		7	0.00556793678379757	0.0476748041732435
ENSG00000110367.21	ENSG00000110367	chr11	dexseq_prepare_annotation2.py	exon	.	-	.	DDX6	3	0.0056108469470005	0.0479868539993685
ENSG00000136631.20	ENSG00000136631	chr1	dexseq_prepare_annotation2.py	exon	.	+	.	VPS45	4	0.0056114084965213	0.0479868539993685
ENSG00000248485.2	ENSG00000248485	chr1	dexseq_prepare_annotation2.py	exon	.	+	.	PCP4L1	3	0.00562269435771039	0.048053277123436
ENSG00000254087.19	ENSG00000254087	chr8	dexseq_prepare_annotation2.py	exon	.	+	.	LYN	3	0.00563713091690301	0.0481465271620665
ENSG00000100065.36	ENSG00000100065	chr22	dexseq_prepare_annotation2.py	exon	.	-	.	CARD10	16	0.00567509072781345	0.0484404462935927
ENSG00000162753.36	ENSG00000162753	chr1	dexseq_prepare_annotation2.py	exon	.	-	.	SLC9C2	7	0.00570858284234335	0.0486709233422876
ENSG00000181789.19	ENSG00000181789	chr3	dexseq_prepare_annotation2.py	exon	.	+	.	COPG1	5	0.00570922012113529	0.0486709233422876
ENSG00000233175.4	ENSG00000233175	chr17	dexseq_prepare_annotation2.py	exon	.	-	.	CTD-2020K17.3	5	0.00578403108627734	0.0492779242328694
ENSG00000138835.84	ENSG00000138835	chr9	dexseq_prepare_annotation2.py	exon	.	+	.	RGS3	17	0.00579987070289323	0.0493820662028758
ENSG00000163032.12	ENSG00000163032	chr2	dexseq_prepare_annotation2.py	exon	.	+	.	VSNL1	4	0.00582394514304175	0.0495561487965864
ENSG00000241975.ENSG00000065243.37	ENSG00000241975+ENSG00000065243	chr1	dexseq_prepare_annotation2.py	exon	.	+	.		10	0.00583652258161679	0.0496322471339605
ENSG00000159082.52	ENSG00000159082	chr21	dexseq_prepare_annotation2.py	exon	.	-	.	SYNJ1	26	0.00585250012594096	0.0497371463721068
ENSG00000104714.31	ENSG00000104714	chr8	dexseq_prepare_annotation2.py	exon	.	-	.	ERICH1	26	0.00589518321550955	0.0500482595786344
ENSG00000034063.7	ENSG00000034063	chr19	dexseq_prepare_annotation2.py	exon	.	+	.	UHRF1	5	0.00589643769949643	0.0500482595786344
ENSG00000205810.ENSG00000255641.ENSG00000134545.ENSG00000205809.42	ENSG00000205810+ENSG00000255641+ENSG00000134545+ENSG00000205809	chr12	dexseq_prepare_annotation2.py	exon	.	-	.		19	0.00592579436041723	0.0502661947703218
ENSG00000041982.46	ENSG00000041982	chr9	dexseq_prepare_annotation2.py	exon	.	-	.	TNC	8	0.00594070468396508	0.0503613928422788
ENSG00000144028.69	ENSG00000144028	chr2	dexseq_prepare_annotation2.py	exon	.	-	.	SNRNP200	20	0.00595261987787723	0.0504310978115195
ENSG00000166452.21	ENSG00000166452	chr11	dexseq_prepare_annotation2.py	exon	.	+	.	AKIP1	10	0.0059613899989827	0.0504740875487332
ENSG00000133808.14	ENSG00000133808	chr11	dexseq_prepare_annotation2.py	exon	.	+	.	MICALCL	12	0.00597487047233266	0.0505568810660763
ENSG00000255545.13	ENSG00000255545	chr11	dexseq_prepare_annotation2.py	exon	.	+	.	RP11-627G23.1	13	0.00601053829468657	0.0508271959693712
ENSG00000230694.1	ENSG00000230694	chr9	dexseq_prepare_annotation2.py	exon	.	+	.	RP11-62F24.1	2	0.00610631785873602	0.0516051874979937
ENSG00000159398.23	ENSG00000159398	chr16	dexseq_prepare_annotation2.py	exon	.	-	.	CES5A	17	0.00615504685789235	0.051984832985922
ENSG00000099219.30	ENSG00000099219	chr9	dexseq_prepare_annotation2.py	exon	.	-	.	ERMP1	5	0.00617836107222799	0.0521494914483422
ENSG00000158828.10	ENSG00000158828	chr1	dexseq_prepare_annotation2.py	exon	.	+	.	PINK1	7	0.00619789058418673	0.0522820208204065
ENSG00000256664.ENSG00000135679.59	ENSG00000256664+ENSG00000135679	chr12	dexseq_prepare_annotation2.py	exon	.	+	.		3	0.00623523282912818	0.0525645523132121
ENSG00000160229.11	ENSG00000160229	chr19	dexseq_prepare_annotation2.py	exon	.	+	.	ZNF66	9	0.00625045939762396	0.0526571916111557
ENSG00000254413.ENSG00000205560.ENSG00000100288.48	ENSG00000254413+ENSG00000205560+ENSG00000100288	chr22	dexseq_prepare_annotation2.py	exon	.	-	.		12	0.00625393313270077	0.0526571916111557
ENSG00000007376.13	ENSG00000007376	chr16	dexseq_prepare_annotation2.py	exon	.	-	.	RPUSD1	4	0.00626339347831957	0.0527043528856503
ENSG00000179709.12	ENSG00000179709	chr19	dexseq_prepare_annotation2.py	exon	.	+	.	NLRP8	13	0.00627114813307962	0.0527371121018894
ENSG00000158710.12	ENSG00000158710	chr1	dexseq_prepare_annotation2.py	exon	.	-	.	TAGLN2	7	0.00634093741957774	0.0532911891317989
ENSG00000259882.3	ENSG00000259882	chr16	dexseq_prepare_annotation2.py	exon	.	+	.	RP11-293B20.2	4	0.00635546989447292	0.0533804749992723
ENSG00000134121.52	ENSG00000134121	chr3	dexseq_prepare_annotation2.py	exon	.	+	.	CHL1	25	0.00638272351810204	0.0535764321368897
ENSG00000143842.27	ENSG00000143842	chr1	dexseq_prepare_annotation2.py	exon	.	+	.	SOX13	5	0.006450644479096	0.0541132995399349
ENSG00000106123.43	ENSG00000106123	chr7	dexseq_prepare_annotation2.py	exon	.	+	.	EPHB6	24	0.00646630013449816	0.0542113326806884
ENSG00000204979.9	ENSG00000204979	chr11	dexseq_prepare_annotation2.py	exon	.	+	.	MS4A13	10	0.00647273853490139	0.0542320185099069
ENSG00000149636.26	ENSG00000149636	chr20	dexseq_prepare_annotation2.py	exon	.	-	.	DSN1	12	0.00648411903008891	0.054294061063105
ENSG00000100453.10	ENSG00000100453	chr14	dexseq_prepare_annotation2.py	exon	.	-	.	GZMB	10	0.00651898582456649	0.0545525670380542
ENSG00000197343.ENSG00000272647.ENSG00000244219.72	ENSG00000197343+ENSG00000272647+ENSG00000244219	chr7	dexseq_prepare_annotation2.py	exon	.	+	.		30	0.00652709987996294	0.0545827240671993
ENSG00000163013.23	ENSG00000163013	chr2	dexseq_prepare_annotation2.py	exon	.	-	.	FBXO41	7	0.00653160243784447	0.0545827240671993
ENSG00000105141.10	ENSG00000105141	chr19	dexseq_prepare_annotation2.py	exon	.	+	.	CASP14	7	0.0065345796185012	0.0545827240671993
ENSG00000233382.7	ENSG00000233382	chrX	dexseq_prepare_annotation2.py	exon	.	-	.	NKAPP1	4	0.00656733822954927	0.054822822861219
ENSG00000187720.12	ENSG00000187720	chr15	dexseq_prepare_annotation2.py	exon	.	+	.	THSD4	12	0.00660030089656739	0.0550643306929877
ENSG00000142661.49	ENSG00000142661	chr1	dexseq_prepare_annotation2.py	exon	.	-	.	MYOM3	11	0.00662974141926684	0.055235252201011
ENSG00000113597.ENSG00000253251.40	ENSG00000113597+ENSG00000253251	chr5	dexseq_prepare_annotation2.py	exon	.	+	.		4	0.00663162903747171	0.055235252201011
ENSG00000166225.32	ENSG00000166225	chr12	dexseq_prepare_annotation2.py	exon	.	+	.	FRS2	25	0.00663292184298587	0.055235252201011
ENSG00000139291.ENSG00000258064.ENSG00000173451.19	ENSG00000139291+ENSG00000258064+ENSG00000173451	chr12	dexseq_prepare_annotation2.py	exon	.	+	.		11	0.00667862947127204	0.0555819882322743
ENSG00000104695.28	ENSG00000104695	chr8	dexseq_prepare_annotation2.py	exon	.	-	.	PPP2CB	13	0.00669068449411296	0.055593843413925
ENSG00000118298.21	ENSG00000118298	chr1	dexseq_prepare_annotation2.py	exon	.	+	.	CA14	10	0.00669212299567758	0.055593843413925
ENSG00000158019.ENSG00000243147.41	ENSG00000158019+ENSG00000243147	chr2	dexseq_prepare_annotation2.py	exon	.	+	.		28	0.00669281637641002	0.055593843413925
ENSG00000156599.22	ENSG00000156599	chr11	dexseq_prepare_annotation2.py	exon	.	+	.	ZDHHC5	17	0.00669633685406067	0.055593843413925
ENSG00000140025.ENSG00000259053.ENSG00000053254.35	ENSG00000140025+ENSG00000259053+ENSG00000053254	chr14	dexseq_prepare_annotation2.py	exon	.	-	.		17	0.0067736413282026	0.0561995887570204
ENSG00000246448.6	ENSG00000246448	chr4	dexseq_prepare_annotation2.py	exon	.	+	.	RP13-578N3.3	3	0.00677752966850791	0.0561995887570204
ENSG00000159692.43	ENSG00000159692	chr4	dexseq_prepare_annotation2.py	exon	.	-	.	CTBP1	12	0.00678707628047656	0.0562445999772259
ENSG00000069248.35	ENSG00000069248	chr1	dexseq_prepare_annotation2.py	exon	.	-	.	NUP133	8	0.00680600723153287	0.0563672775991779
ENSG00000142192.47	ENSG00000142192	chr21	dexseq_prepare_annotation2.py	exon	.	-	.	APP	20	0.00684893814456423	0.056688453478978
ENSG00000114698.26	ENSG00000114698	chr3	dexseq_prepare_annotation2.py	exon	.	-	.	PLSCR4	22	0.00695856516557004	0.0575609475870321
ENSG00000166793.28	ENSG00000166793	chr11	dexseq_prepare_annotation2.py	exon	.	-	.	YPEL4	11	0.00698519895701956	0.0577462845980727
ENSG00000204368.4	ENSG00000204368	chrX	dexseq_prepare_annotation2.py	exon	.	+	.	RP11-552E4.3	5	0.00699904358377501	0.0578257339525803
ENSG00000169902.14	ENSG00000169902	chr7	dexseq_prepare_annotation2.py	exon	.	+	.	TPST1	2	0.00701841744186877	0.0579189713867505
ENSG00000141098.17	ENSG00000141098	chr16	dexseq_prepare_annotation2.py	exon	.	-	.	GFOD2	6	0.00701881069378869	0.0579189713867505
ENSG00000131969.25	ENSG00000131969	chr14	dexseq_prepare_annotation2.py	exon	.	+	.	ABHD12B	12	0.0070232440315172	0.0579205578130619
ENSG00000011566.36	ENSG00000011566	chr2	dexseq_prepare_annotation2.py	exon	.	-	.	MAP4K3	19	0.00703339383425039	0.0579616699456683
ENSG00000242086.ENSG00000215837.ENSG00000176945.136	ENSG00000242086+ENSG00000215837+ENSG00000176945	chr3	dexseq_prepare_annotation2.py	exon	.	+	.		41	0.00703671734421308	0.0579616699456683
ENSG00000271793.ENSG00000135317.ENSG00000135316.86	ENSG00000271793+ENSG00000135317+ENSG00000135316	chr6	dexseq_prepare_annotation2.py	exon	.	-	.		41	0.00704947365019123	0.0580059242231325
ENSG00000068615.24	ENSG00000068615	chr2	dexseq_prepare_annotation2.py	exon	.	-	.	REEP1	17	0.00705058462403163	0.0580059242231325
ENSG00000108349.36	ENSG00000108349	chr17	dexseq_prepare_annotation2.py	exon	.	+	.	CASC3	27	0.00706544468879156	0.0580931836934535
ENSG00000007545.ENSG00000261732.ENSG00000206053.81	ENSG00000007545+ENSG00000261732+ENSG00000206053	chr16	dexseq_prepare_annotation2.py	exon	.	+	.		23	0.00707735397365761	0.0581560909857052
ENSG00000159173.22	ENSG00000159173	chr1	dexseq_prepare_annotation2.py	exon	.	-	.	TNNI1	14	0.00708341373435562	0.0581708847685476
ENSG00000213923.ENSG00000244627.31	ENSG00000213923+ENSG00000244627	chr22	dexseq_prepare_annotation2.py	exon	.	-	.		12	0.00710429550287654	0.0583073099055197
ENSG00000188234.17	ENSG00000188234	chr10	dexseq_prepare_annotation2.py	exon	.	-	.	AGAP4	11	0.00715953440781047	0.0587253822267073
ENSG00000234771.6	ENSG00000234771	chr9	dexseq_prepare_annotation2.py	exon	.	-	.	RP11-395P17.3	6	0.00721336368140518	0.0590977652612315
ENSG00000197122.19	ENSG00000197122	chr20	dexseq_prepare_annotation2.py	exon	.	+	.	SRC	6	0.00721358824708742	0.0590977652612315
ENSG00000083844.16	ENSG00000083844	chr19	dexseq_prepare_annotation2.py	exon	.	+	.	ZNF264	12	0.00724396398580666	0.0593110408598091
ENSG00000203512.1	ENSG00000203512	chr9	dexseq_prepare_annotation2.py	exon	.	+	.	AL353662.2	2	0.00725799374278532	0.059390305898873
ENSG00000063438.ENSG00000249915.42	ENSG00000063438+ENSG00000249915	chr5	dexseq_prepare_annotation2.py	exon	.	+	.		27	0.00727386455113717	0.0594845318412457
ENSG00000033170.31	ENSG00000033170	chr14	dexseq_prepare_annotation2.py	exon	.	+	.	FUT8	18	0.00730773581599187	0.0597257618426098
ENSG00000254286.7	ENSG00000254286	chr8	dexseq_prepare_annotation2.py	exon	.	+	.	RP11-89K10.1	4	0.00735836510505917	0.0601035838754744
ENSG00000204946.ENSG00000244560.40	ENSG00000204946+ENSG00000244560	chr7	dexseq_prepare_annotation2.py	exon	.	+	.		15	0.00736500034929922	0.0601218229350744
ENSG00000259785.25	ENSG00000259785	chr15	dexseq_prepare_annotation2.py	exon	.	+	.	ADAMTS7P1	22	0.00738129073245152	0.0602188097569238
ENSG00000009694.34	ENSG00000009694	chrX	dexseq_prepare_annotation2.py	exon	.	-	.	TENM1	23	0.00739472306466657	0.0602923778472545
ENSG00000134438.9	ENSG00000134438	chr18	dexseq_prepare_annotation2.py	exon	.	-	.	RAX	6	0.00741327372475148	0.0604075651902929
ENSG00000095777.43	ENSG00000095777	chr10	dexseq_prepare_annotation2.py	exon	.	+	.	MYO3A	39	0.00741876529999909	0.0604162657734571
ENSG00000224657.9	ENSG00000224657	chrY	dexseq_prepare_annotation2.py	exon	.	+	.	RBMY2BP	9	0.00744037487329309	0.0605561380480118
ENSG00000059145.59	ENSG00000059145	chr16	dexseq_prepare_annotation2.py	exon	.	-	.	UNKL	27	0.00746147106048623	0.0606916678219538
ENSG00000147224.18	ENSG00000147224	chrX	dexseq_prepare_annotation2.py	exon	.	+	.	PRPS1	13	0.00756477552409233	0.0614953210312672
ENSG00000035664.39	ENSG00000035664	chr15	dexseq_prepare_annotation2.py	exon	.	-	.	DAPK2	15	0.00761850358240406	0.0618952429654327
ENSG00000090971.15	ENSG00000090971	chr19	dexseq_prepare_annotation2.py	exon	.	+	.	NAT14	12	0.00763408884233098	0.0619849888940037
ENSG00000144840.19	ENSG00000144840	chr3	dexseq_prepare_annotation2.py	exon	.	-	.	RABL3	5	0.00768832156051423	0.0623882397813089
ENSG00000196233.24	ENSG00000196233	chr10	dexseq_prepare_annotation2.py	exon	.	+	.	LCOR	20	0.00773019593845632	0.0626907873702482
ENSG00000167705.13	ENSG00000167705	chr17	dexseq_prepare_annotation2.py	exon	.	-	.	RILP	3	0.00779099273174274	0.0631463428708668
ENSG00000264674.ENSG00000080854.29	ENSG00000264674+ENSG00000080854	chr11	dexseq_prepare_annotation2.py	exon	.	-	.		2	0.00786104829048623	0.0636763561703265
ENSG00000170004.75	ENSG00000170004	chr17	dexseq_prepare_annotation2.py	exon	.	+	.	CHD3	50	0.00787178328732453	0.0637255153260173
ENSG00000176463.35	ENSG00000176463	chr15	dexseq_prepare_annotation2.py	exon	.	+	.	SLCO3A1	10	0.00790081216260538	0.0639226254174773
ENSG00000062598.61	ENSG00000062598	chr20	dexseq_prepare_annotation2.py	exon	.	-	.	ELMO2	20	0.00790587363222516	0.0639257052666069
ENSG00000232636.ENSG00000228824.17	ENSG00000232636+ENSG00000228824	chr13	dexseq_prepare_annotation2.py	exon	.	-	.		3	0.00791735824355359	0.0639806872971665
ENSG00000160318.ENSG00000105379.ENSG00000269403.16	ENSG00000160318+ENSG00000105379+ENSG00000269403	chr19	dexseq_prepare_annotation2.py	exon	.	-	.		9	0.00794545709799767	0.0641697856814632
ENSG00000117859.75	ENSG00000117859	chr1	dexseq_prepare_annotation2.py	exon	.	+	.	OSBPL9	37	0.00795041905498162	0.0641719107765272
ENSG00000055208.ENSG00000228408.17	ENSG00000055208+ENSG00000228408	chr6	dexseq_prepare_annotation2.py	exon	.	+	.		9	0.0080154146418974	0.0646583093705805
ENSG00000176658.48	ENSG00000176658	chr17	dexseq_prepare_annotation2.py	exon	.	-	.	MYO1D	13	0.00813538764941463	0.0655776727044581
ENSG00000002726.18	ENSG00000002726	chr7	dexseq_prepare_annotation2.py	exon	.	+	.	AOC1	13	0.00814005836174798	0.0655776727044581
ENSG00000114125.5	ENSG00000114125	chr3	dexseq_prepare_annotation2.py	exon	.	+	.	RNF7	6	0.00814378947841846	0.0655776727044581
ENSG00000244509.ENSG00000243811.15	ENSG00000244509+ENSG00000243811	chr22	dexseq_prepare_annotation2.py	exon	.	+	.		6	0.00819853978073218	0.0659796451299113
ENSG00000163755.27	ENSG00000163755	chr3	dexseq_prepare_annotation2.py	exon	.	+	.	HPS3	14	0.00825462418752091	0.0663918742809029
ENSG00000108953.33	ENSG00000108953	chr17	dexseq_prepare_annotation2.py	exon	.	-	.	YWHAE	26	0.00828296794271699	0.0665806316619693
ENSG00000153208.29	ENSG00000153208	chr2	dexseq_prepare_annotation2.py	exon	.	+	.	MERTK	4	0.0083238031999408	0.0668695178244656
ENSG00000090975.27	ENSG00000090975	chr12	dexseq_prepare_annotation2.py	exon	.	-	.	PITPNM2	22	0.00834510656236673	0.0670012465151337
ENSG00000174197.41	ENSG00000174197	chr15	dexseq_prepare_annotation2.py	exon	.	+	.	MGA	11	0.00835048959203218	0.0670050742411183
ENSG00000226250.3	ENSG00000226250	chr13	dexseq_prepare_annotation2.py	exon	.	+	.	LINC00408	4	0.00835758171797794	0.0670226033602024
ENSG00000251360.ENSG00000135314.ENSG00000256980.ENSG00000243501.27	ENSG00000251360+ENSG00000135314+ENSG00000256980+ENSG00000243501	chr6	dexseq_prepare_annotation2.py	exon	.	-	.		16	0.00838963496991839	0.0672401671268636
ENSG00000122643.18	ENSG00000122643	chr7	dexseq_prepare_annotation2.py	exon	.	-	.	NT5C3A	13	0.00840343972926028	0.0673113057961922
ENSG00000186642.79	ENSG00000186642	chr11	dexseq_prepare_annotation2.py	exon	.	-	.	PDE2A	24	0.00844843659667511	0.0676320624858101
ENSG00000116857.5	ENSG00000116857	chr1	dexseq_prepare_annotation2.py	exon	.	-	.	TMEM9	2	0.00848193749360876	0.0678604688636291
ENSG00000234911.ENSG00000258809.5	ENSG00000234911+ENSG00000258809	chr14	dexseq_prepare_annotation2.py	exon	.	-	.		3	0.00849363812215803	0.0678845080647808
ENSG00000231367.12	ENSG00000231367	chr2	dexseq_prepare_annotation2.py	exon	.	-	.	AC016995.3	2	0.00849488352366628	0.0678845080647808
ENSG00000019102.ENSG00000149564.26	ENSG00000019102+ENSG00000149564	chr11	dexseq_prepare_annotation2.py	exon	.	-	.		15	0.00850441978857729	0.0679209713757895
ENSG00000177685.31	ENSG00000177685	chr11	dexseq_prepare_annotation2.py	exon	.	+	.	EFCAB4A	9	0.0085364168103635	0.0681366711742456
ENSG00000226611.9	ENSG00000226611	chrY	dexseq_prepare_annotation2.py	exon	.	-	.	OFD1P2Y	6	0.00860161335129699	0.068616958842677
ENSG00000112280.38	ENSG00000112280	chr6	dexseq_prepare_annotation2.py	exon	.	-	.	COL9A1	6	0.00864421462891489	0.0689165436001697
ENSG00000134802.ENSG00000186652.ENSG00000254979.78	ENSG00000134802+ENSG00000186652+ENSG00000254979	chr11	dexseq_prepare_annotation2.py	exon	.	-	.		33	0.00872705090343166	0.0695363676710421
ENSG00000253394.8	ENSG00000253394	chr8	dexseq_prepare_annotation2.py	exon	.	+	.	LINC00534	3	0.00878440834374619	0.0699525741985666
ENSG00000063601.40	ENSG00000063601	chrX	dexseq_prepare_annotation2.py	exon	.	+	.	MTMR1	25	0.00881104883850544	0.0701238309950284
ENSG00000129933.56	ENSG00000129933	chr19	dexseq_prepare_annotation2.py	exon	.	+	.	MAU2	32	0.00885052570732539	0.0703969886924536
ENSG00000198026.37	ENSG00000198026	chr20	dexseq_prepare_annotation2.py	exon	.	-	.	ZNF335	6	0.00886602249614366	0.0704792021128253
ENSG00000104412.23	ENSG00000104412	chr8	dexseq_prepare_annotation2.py	exon	.	+	.	EMC2	8	0.00898806131173839	0.071385837771951
ENSG00000166963.9	ENSG00000166963	chr15	dexseq_prepare_annotation2.py	exon	.	+	.	MAP1A	2	0.00899052800525414	0.071385837771951
ENSG00000013725.38	ENSG00000013725	chr11	dexseq_prepare_annotation2.py	exon	.	+	.	CD6	20	0.00912481851178813	0.0724100211594948
ENSG00000175193.26	ENSG00000175193	chr3	dexseq_prepare_annotation2.py	exon	.	-	.	PARL	23	0.00914896671136523	0.0725594880238763
ENSG00000225190.46	ENSG00000225190	chr17	dexseq_prepare_annotation2.py	exon	.	-	.	PLEKHM1	9	0.00917691740265601	0.072738921049375
ENSG00000007516.63	ENSG00000007516	chr16	dexseq_prepare_annotation2.py	exon	.	+	.	BAIAP3	22	0.00923551329313189	0.0731609077983191
ENSG00000183807.2	ENSG00000183807	chr6	dexseq_prepare_annotation2.py	exon	.	-	.	FAM162B	3	0.0092416055854214	0.0731667289739711
ENSG00000163479.12	ENSG00000163479	chr1	dexseq_prepare_annotation2.py	exon	.	-	.	SSR2	3	0.00925198316183038	0.073206450777009
ENSG00000151532.24	ENSG00000151532	chr10	dexseq_prepare_annotation2.py	exon	.	+	.	VTI1A	17	0.00926597535595611	0.0732747107332325
ENSG00000145819.55	ENSG00000145819	chr5	dexseq_prepare_annotation2.py	exon	.	+	.	ARHGAP26	20	0.00934031954510516	0.0737937380438445
ENSG00000213297.ENSG00000132010.ENSG00000242615.ENSG00000257591.16	ENSG00000213297+ENSG00000132010+ENSG00000242615+ENSG00000257591	chr19	dexseq_prepare_annotation2.py	exon	.	-	.		3	0.00934241583640677	0.0737937380438445
ENSG00000049759.95	ENSG00000049759	chr18	dexseq_prepare_annotation2.py	exon	.	+	.	NEDD4L	30	0.00939159917414413	0.07413934677531
ENSG00000139641.ENSG00000135482.63	ENSG00000139641+ENSG00000135482	chr12	dexseq_prepare_annotation2.py	exon	.	+	.		27	0.00941604607936429	0.074254195356176
ENSG00000147687.41	ENSG00000147687	chr8	dexseq_prepare_annotation2.py	exon	.	-	.	TATDN1	27	0.0094170217732223	0.074254195356176
ENSG00000255399.16	ENSG00000255399	chr12	dexseq_prepare_annotation2.py	exon	.	+	.	TBX5-AS1	9	0.00944092229539047	0.0743996975119144
ENSG00000188676.16	ENSG00000188676	chr8	dexseq_prepare_annotation2.py	exon	.	+	.	IDO2	11	0.00950421445502493	0.0748324013049997
ENSG00000140326.11	ENSG00000140326	chr15	dexseq_prepare_annotation2.py	exon	.	-	.	CDAN1	7	0.009506788918809	0.0748324013049997
ENSG00000105063.ENSG00000180089.44	ENSG00000105063+ENSG00000180089	chr19	dexseq_prepare_annotation2.py	exon	.	-	.		20	0.0095127821907143	0.0748364437664661
ENSG00000185507.39	ENSG00000185507	chr11	dexseq_prepare_annotation2.py	exon	.	-	.	IRF7	23	0.00953406547465386	0.0749606978626067
ENSG00000266365.8	ENSG00000266365	chr17	dexseq_prepare_annotation2.py	exon	.	-	.	RP11-51L5.3	9	0.0095396200770922	0.074961214840534
ENSG00000197283.ENSG00000264085.18	ENSG00000197283+ENSG00000264085	chr6	dexseq_prepare_annotation2.py	exon	.	+	.		12	0.00956307608937163	0.0751023175115287
ENSG00000269966.ENSG00000232295.ENSG00000233237.61	ENSG00000269966+ENSG00000232295+ENSG00000233237	chr6	dexseq_prepare_annotation2.py	exon	.	-	.		24	0.00963260701643452	0.0756048931169231
ENSG00000012211.26	ENSG00000012211	chrX	dexseq_prepare_annotation2.py	exon	.	-	.	PRICKLE3	17	0.00964000773382256	0.0756195207471652
ENSG00000163873.22	ENSG00000163873	chr1	dexseq_prepare_annotation2.py	exon	.	-	.	GRIK3	19	0.00969801802908016	0.0760309025391204
ENSG00000142188.30	ENSG00000142188	chr21	dexseq_prepare_annotation2.py	exon	.	-	.	TMEM50B	20	0.00970502263864556	0.0760421653333233
ENSG00000198682.5	ENSG00000198682	chr10	dexseq_prepare_annotation2.py	exon	.	+	.	PAPSS2	5	0.00972198232504374	0.0761313719111941
ENSG00000234906.ENSG00000224916.ENSG00000267467.25	ENSG00000234906+ENSG00000224916+ENSG00000267467	chr19	dexseq_prepare_annotation2.py	exon	.	+	.		8	0.00974068813120696	0.0762341420102541
ENSG00000256139.2	ENSG00000256139	chr12	dexseq_prepare_annotation2.py	exon	.	+	.	RP11-968O1.5	3	0.00975567321547787	0.0763076913538266
ENSG00000266967.ENSG00000267060.ENSG00000108825.91	ENSG00000266967+ENSG00000267060+ENSG00000108825	chr17	dexseq_prepare_annotation2.py	exon	.	-	.		36	0.00980146797332192	0.0766220080776517
ENSG00000261041.2	ENSG00000261041	chr15	dexseq_prepare_annotation2.py	exon	.	+	.	RP11-536P16.4	3	0.00988615936266252	0.0772398617939828
ENSG00000183765.33	ENSG00000183765	chr22	dexseq_prepare_annotation2.py	exon	.	-	.	CHEK2	11	0.010013727169683	0.0781918078652723
ENSG00000105675.27	ENSG00000105675	chr19	dexseq_prepare_annotation2.py	exon	.	-	.	ATP4A	5	0.0100431558669145	0.0783767883854004
ENSG00000129084.ENSG00000256206.ENSG00000129083.99	ENSG00000129084+ENSG00000256206+ENSG00000129083	chr11	dexseq_prepare_annotation2.py	exon	.	-	.		49	0.0101001642407588	0.0787595415637299
ENSG00000178585.13	ENSG00000178585	chr1	dexseq_prepare_annotation2.py	exon	.	-	.	CTNNBIP1	10	0.0101037355802632	0.0787595415637299
ENSG00000038295.29	ENSG00000038295	chr4	dexseq_prepare_annotation2.py	exon	.	+	.	TLL1	4	0.0101271496825137	0.078897024081055
ENSG00000124571.57	ENSG00000124571	chr6	dexseq_prepare_annotation2.py	exon	.	-	.	XPO5	12	0.0101527894314833	0.079051679170905
ENSG00000159208.16	ENSG00000159208	chr1	dexseq_prepare_annotation2.py	exon	.	+	.	C1orf51	11	0.0102215439239671	0.0795288402702676
ENSG00000132781.83	ENSG00000132781	chr1	dexseq_prepare_annotation2.py	exon	.	-	.	MUTYH	9	0.0102257189364128	0.0795288402702676
ENSG00000133265.36	ENSG00000133265	chr19	dexseq_prepare_annotation2.py	exon	.	-	.	HSPBP1	19	0.0102571163945652	0.0797276258398276
ENSG00000171320.26	ENSG00000171320	chr8	dexseq_prepare_annotation2.py	exon	.	+	.	ESCO2	12	0.010345173166081	0.0803663423942938
ENSG00000228940.2	ENSG00000228940	chr1	dexseq_prepare_annotation2.py	exon	.	-	.	RP11-348A7.1	2	0.0103589754708077	0.0804278158071752
ENSG00000023909.10	ENSG00000023909	chr1	dexseq_prepare_annotation2.py	exon	.	-	.	GCLM	4	0.0103720523883308	0.0804835906064961
ENSG00000237675.6	ENSG00000237675	chr10	dexseq_prepare_annotation2.py	exon	.	+	.	TEX36-AS1	5	0.010388991068091	0.080569251003361
ENSG00000114166.27	ENSG00000114166	chr3	dexseq_prepare_annotation2.py	exon	.	+	.	KAT2B	23	0.0104213908101046	0.0807746505639041
ENSG00000090565.29	ENSG00000090565	chr16	dexseq_prepare_annotation2.py	exon	.	+	.	RAB11FIP3	16	0.010470091255362	0.0811060897756548
ENSG00000152936.ENSG00000241846.33	ENSG00000152936+ENSG00000241846	chr12	dexseq_prepare_annotation2.py	exon	.	-	.		11	0.0104843374417261	0.0811704061460621
ENSG00000162878.28	ENSG00000162878	chr2	dexseq_prepare_annotation2.py	exon	.	+	.	PKDCC	21	0.0105009176470797	0.0812527095219079
ENSG00000115286.23	ENSG00000115286	chr19	dexseq_prepare_annotation2.py	exon	.	+	.	NDUFS7	12	0.0105346367192789	0.0814674596122266
ENSG00000133597.ENSG00000090266.33	ENSG00000133597+ENSG00000090266	chr7	dexseq_prepare_annotation2.py	exon	.	+	.		9	0.0105540548676075	0.0815714359518479
ENSG00000236951.9	ENSG00000236951	chrY	dexseq_prepare_annotation2.py	exon	.	-	.	AC007359.6	2	0.0105875735361434	0.0817842148094514
ENSG00000143409.25	ENSG00000143409	chr1	dexseq_prepare_annotation2.py	exon	.	-	.	FAM63A	4	0.0106267098113807	0.0820401220429768
ENSG00000196367.ENSG00000242687.94	ENSG00000196367+ENSG00000242687	chr7	dexseq_prepare_annotation2.py	exon	.	+	.		54	0.0106525409718796	0.0821930802559094
ENSG00000105609.35	ENSG00000105609	chr19	dexseq_prepare_annotation2.py	exon	.	-	.	LILRB5	17	0.010703755340621	0.0825029094239428
ENSG00000108264.41	ENSG00000108264	chr17	dexseq_prepare_annotation2.py	exon	.	+	.	TADA2A	24	0.0107047781723092	0.0825029094239428
ENSG00000239246.1	ENSG00000239246	chr17	dexseq_prepare_annotation2.py	exon	.	-	.	RP11-464D20.2	2	0.0107440110306525	0.0827585779163117
ENSG00000073605.29	ENSG00000073605	chr17	dexseq_prepare_annotation2.py	exon	.	-	.	GSDMB	8	0.010796067500444	0.0831126797370706
ENSG00000120068.10	ENSG00000120068	chr17	dexseq_prepare_annotation2.py	exon	.	-	.	HOXB8	10	0.0108155836616834	0.0831954941974829
ENSG00000151240.39	ENSG00000151240	chr10	dexseq_prepare_annotation2.py	exon	.	-	.	DIP2C	9	0.0108190083982375	0.0831954941974829
ENSG00000079819.57	ENSG00000079819	chr6	dexseq_prepare_annotation2.py	exon	.	-	.	EPB41L2	6	0.0108367552776792	0.0832850685578302
ENSG00000160323.41	ENSG00000160323	chr9	dexseq_prepare_annotation2.py	exon	.	+	.	ADAMTS13	25	0.0108631800354554	0.0834411978313918
ENSG00000267401.2	ENSG00000267401	chr18	dexseq_prepare_annotation2.py	exon	.	+	.	RP11-396N11.1	3	0.0108761813917494	0.0834941030169318
ENSG00000052344.10	ENSG00000052344	chr16	dexseq_prepare_annotation2.py	exon	.	-	.	PRSS8	7	0.0110241971619781	0.0845003030485476
ENSG00000165912.32	ENSG00000165912	chr11	dexseq_prepare_annotation2.py	exon	.	-	.	PACSIN3	11	0.0110266100363243	0.0845003030485476
ENSG00000105409.37	ENSG00000105409	chr19	dexseq_prepare_annotation2.py	exon	.	-	.	ATP1A3	7	0.0110286285174468	0.0845003030485476
ENSG00000178053.33	ENSG00000178053	chr3	dexseq_prepare_annotation2.py	exon	.	+	.	MLF1	13	0.0110320011961309	0.0845003030485476
ENSG00000012822.64	ENSG00000012822	chr12	dexseq_prepare_annotation2.py	exon	.	-	.	CALCOCO1	36	0.0110390330089537	0.0845067678269514
ENSG00000221723.ENSG00000186399.21	ENSG00000221723+ENSG00000186399	chr15	dexseq_prepare_annotation2.py	exon	.	-	.		12	0.011098573058341	0.0849149648502874
ENSG00000198900.20	ENSG00000198900	chr20	dexseq_prepare_annotation2.py	exon	.	+	.	TOP1	15	0.0111346148101595	0.0851430204156483
ENSG00000095564.35	ENSG00000095564	chr10	dexseq_prepare_annotation2.py	exon	.	+	.	BTAF1	31	0.0111455928085331	0.0851792730756217
ENSG00000089154.72	ENSG00000089154	chr12	dexseq_prepare_annotation2.py	exon	.	-	.	GCN1L1	3	0.011274623920607	0.0861171917694237
ENSG00000102901.95	ENSG00000102901	chr16	dexseq_prepare_annotation2.py	exon	.	-	.	CENPT	41	0.0113114119702295	0.0863498900376879
ENSG00000231074.ENSG00000270604.39	ENSG00000231074+ENSG00000270604	chr6	dexseq_prepare_annotation2.py	exon	.	-	.		22	0.0113413108269894	0.086529766460444
ENSG00000127418.20	ENSG00000127418	chr4	dexseq_prepare_annotation2.py	exon	.	+	.	FGFRL1	6	0.011408721934119	0.0869829596746321
ENSG00000079134.47	ENSG00000079134	chr18	dexseq_prepare_annotation2.py	exon	.	-	.	THOC1	16	0.0114147439800498	0.0869829596746321
ENSG00000214595.62	ENSG00000214595	chr2	dexseq_prepare_annotation2.py	exon	.	+	.	EML6	33	0.011419817434035	0.0869829596746321
ENSG00000160867.34	ENSG00000160867	chr5	dexseq_prepare_annotation2.py	exon	.	+	.	FGFR4	18	0.0114262550930397	0.0869834814970142
ENSG00000126768.23	ENSG00000126768	chrX	dexseq_prepare_annotation2.py	exon	.	-	.	TIMM17B	11	0.0114682555763392	0.0872218940196186
ENSG00000150401.28	ENSG00000150401	chr13	dexseq_prepare_annotation2.py	exon	.	-	.	DCUN1D2	12	0.0114703464640283	0.0872218940196186
ENSG00000181019.9	ENSG00000181019	chr16	dexseq_prepare_annotation2.py	exon	.	-	.	NQO1	3	0.0115014024228158	0.0874093783463523
ENSG00000165716.5	ENSG00000165716	chr9	dexseq_prepare_annotation2.py	exon	.	+	.	FAM69B	6	0.0115087382258551	0.0874164838434392
ENSG00000224420.ENSG00000126457.41	ENSG00000224420+ENSG00000126457	chr19	dexseq_prepare_annotation2.py	exon	.	+	.		18	0.0115414840602587	0.0875753842693791
ENSG00000117528.32	ENSG00000117528	chr1	dexseq_prepare_annotation2.py	exon	.	+	.	ABCD3	19	0.0115461091521518	0.0875753842693791
ENSG00000180353.22	ENSG00000180353	chr3	dexseq_prepare_annotation2.py	exon	.	-	.	HCLS1	17	0.0115488955897453	0.0875753842693791
ENSG00000091039.58	ENSG00000091039	chr12	dexseq_prepare_annotation2.py	exon	.	-	.	OSBPL8	12	0.0116389031987527	0.0882089350640207
ENSG00000075303.4	ENSG00000075303	chr7	dexseq_prepare_annotation2.py	exon	.	-	.	SLC25A40	4	0.0116919780376718	0.0885620322021538
ENSG00000243509.ENSG00000026036.ENSG00000258366.53	ENSG00000243509+ENSG00000026036+ENSG00000258366	chr20	dexseq_prepare_annotation2.py	exon	.	+	.		5	0.0117158046717667	0.0886933172961851
ENSG00000198814.37	ENSG00000198814	chrX	dexseq_prepare_annotation2.py	exon	.	+	.	GK	16	0.0117452617487244	0.0888664288736165
ENSG00000223907.6	ENSG00000223907	chr1	dexseq_prepare_annotation2.py	exon	.	+	.	RP11-439L8.4	5	0.0117516856224465	0.0888664288736165
ENSG00000164300.23	ENSG00000164300	chr5	dexseq_prepare_annotation2.py	exon	.	-	.	SERINC5	9	0.0117696982098515	0.0889533859722977
ENSG00000141447.ENSG00000265750.61	ENSG00000141447+ENSG00000265750	chr18	dexseq_prepare_annotation2.py	exon	.	-	.		30	0.0118279995158428	0.0892272603838394
ENSG00000167766.10	ENSG00000167766	chr19	dexseq_prepare_annotation2.py	exon	.	-	.	ZNF83	5	0.0118284087175219	0.0892272603838394
ENSG00000137936.20	ENSG00000137936	chr1	dexseq_prepare_annotation2.py	exon	.	-	.	BCAR3	10	0.0118288759910618	0.0892272603838394
ENSG00000131401.14	ENSG00000131401	chr19	dexseq_prepare_annotation2.py	exon	.	-	.	NAPSB	5	0.0118320691627102	0.0892272603838394
ENSG00000144524.31	ENSG00000144524	chr2	dexseq_prepare_annotation2.py	exon	.	+	.	COPS7B	11	0.0118552834635216	0.0893529835879221
ENSG00000113621.26	ENSG00000113621	chr5	dexseq_prepare_annotation2.py	exon	.	+	.	TXNDC15	2	0.0118954821260457	0.0896065082158884
ENSG00000103316.33	ENSG00000103316	chr16	dexseq_prepare_annotation2.py	exon	.	-	.	CRYM	21	0.0119044432981345	0.0896245766938382
ENSG00000175701.12	ENSG00000175701	chr2	dexseq_prepare_annotation2.py	exon	.	-	.	LINC00116	10	0.0119418239214225	0.0898564679310564
ENSG00000224655.12	ENSG00000224655	chr2	dexseq_prepare_annotation2.py	exon	.	+	.	AC018737.3	12	0.0119540321074689	0.0898987976275897
ENSG00000143870.27	ENSG00000143870	chr2	dexseq_prepare_annotation2.py	exon	.	-	.	PDIA6	10	0.0120680371399588	0.0907062098076044
ENSG00000113648.55	ENSG00000113648	chr5	dexseq_prepare_annotation2.py	exon	.	-	.	H2AFY	19	0.012112879533	0.0909931769978991
ENSG00000257207.ENSG00000184115.ENSG00000256671.ENSG00000230596.ENSG00000273471.42	ENSG00000257207+ENSG00000184115+ENSG00000256671+ENSG00000230596+ENSG00000273471	chr2	dexseq_prepare_annotation2.py	exon	.	-	.		18	0.0121409420698911	0.091153845985983
ENSG00000242114.ENSG00000249590.ENSG00000100003.60	ENSG00000242114+ENSG00000249590+ENSG00000100003	chr22	dexseq_prepare_annotation2.py	exon	.	+	.		26	0.0121831949005943	0.0914208201963828
ENSG00000177853.29	ENSG00000177853	chr10	dexseq_prepare_annotation2.py	exon	.	+	.	ZNF518A	11	0.0122522232921391	0.0918756099035877
ENSG00000135486.43	ENSG00000135486	chr12	dexseq_prepare_annotation2.py	exon	.	+	.	HNRNPA1	17	0.0122572571753926	0.0918756099035877
ENSG00000105483.78	ENSG00000105483	chr19	dexseq_prepare_annotation2.py	exon	.	-	.	CARD8	52	0.0122887719787314	0.0920613049443416
ENSG00000255561.ENSG00000086848.ENSG00000258529.63	ENSG00000255561+ENSG00000086848+ENSG00000258529	chr11	dexseq_prepare_annotation2.py	exon	.	-	.		31	0.0123549267464506	0.0925061593071686
ENSG00000265148.25	ENSG00000265148	chr17	dexseq_prepare_annotation2.py	exon	.	+	.	BZRAP1-AS1	11	0.0124043778175984	0.0928182568762143
ENSG00000180422.8	ENSG00000180422	chr16	dexseq_prepare_annotation2.py	exon	.	+	.	LINC00304	3	0.0124102026108199	0.0928182568762143
ENSG00000141034.16	ENSG00000141034	chr17	dexseq_prepare_annotation2.py	exon	.	+	.	GID4	8	0.0124401624737121	0.0929914060774417
ENSG00000149782.38	ENSG00000149782	chr11	dexseq_prepare_annotation2.py	exon	.	+	.	PLCB3	31	0.012531689225011	0.0936243324649754
ENSG00000169507.28	ENSG00000169507	chr2	dexseq_prepare_annotation2.py	exon	.	-	.	SLC38A11	4	0.0125661065004532	0.0938301347603552
ENSG00000253117.ENSG00000132297.ENSG00000258417.36	ENSG00000253117+ENSG00000132297+ENSG00000258417	chr8	dexseq_prepare_annotation2.py	exon	.	-	.		12	0.0126280795091891	0.0942413562060085
ENSG00000254119.20	ENSG00000254119	chr8	dexseq_prepare_annotation2.py	exon	.	+	.	RP11-705O24.1	10	0.0126705499457791	0.09450666335855
ENSG00000197038.8	ENSG00000197038	chrY	dexseq_prepare_annotation2.py	exon	.	-	.	RBMY1A3P	3	0.0126900786674678	0.0945444185549092
ENSG00000162367.13	ENSG00000162367	chr1	dexseq_prepare_annotation2.py	exon	.	-	.	TAL1	13	0.0126989729863987	0.0945444185549092
ENSG00000255650.7	ENSG00000255650	chr12	dexseq_prepare_annotation2.py	exon	.	-	.	FAM222A-AS1	7	0.0127028321413769	0.0945444185549092
ENSG00000165949.32	ENSG00000165949	chr14	dexseq_prepare_annotation2.py	exon	.	+	.	IFI27	19	0.0127033029251123	0.0945444185549092
ENSG00000178814.20	ENSG00000178814	chr8	dexseq_prepare_annotation2.py	exon	.	-	.	OPLAH	15	0.0127127105731038	0.0945629021224826
ENSG00000133710.32	ENSG00000133710	chr5	dexseq_prepare_annotation2.py	exon	.	+	.	SPINK5	12	0.0127361317498432	0.0946855477994603
ENSG00000112473.12	ENSG00000112473	chr6	dexseq_prepare_annotation2.py	exon	.	+	.	SLC39A7	6	0.0127644766637329	0.0948446451559303
ENSG00000197084.6	ENSG00000197084	chr1	dexseq_prepare_annotation2.py	exon	.	-	.	LCE1C	6	0.0127808749216811	0.0949148498126149
ENSG00000182199.79	ENSG00000182199	chr12	dexseq_prepare_annotation2.py	exon	.	+	.	SHMT2	7	0.0127887786729386	0.0949219295306099
ENSG00000110888.47	ENSG00000110888	chr12	dexseq_prepare_annotation2.py	exon	.	-	.	CAPRIN2	9	0.0128033300883074	0.0949783155980522
ENSG00000118197.26	ENSG00000118197	chr1	dexseq_prepare_annotation2.py	exon	.	-	.	DDX59	8	0.0128162029619959	0.0950221953593802
ENSG00000230768.18	ENSG00000230768	chr1	dexseq_prepare_annotation2.py	exon	.	-	.	RP11-251P6.1	6	0.0128363966458093	0.0951040664322998
ENSG00000119125.30	ENSG00000119125	chr9	dexseq_prepare_annotation2.py	exon	.	+	.	GDA	27	0.0128411729150736	0.0951040664322998
ENSG00000171790.13	ENSG00000171790	chr1	dexseq_prepare_annotation2.py	exon	.	-	.	SLFNL1	4	0.0129490009882264	0.0958506810277553
ENSG00000118997.34	ENSG00000118997	chr2	dexseq_prepare_annotation2.py	exon	.	-	.	DNAH7	11	0.0130302232159644	0.0963996524704362
ENSG00000231104.5	ENSG00000231104	chr10	dexseq_prepare_annotation2.py	exon	.	+	.	RP11-354M20.3	4	0.0130411474039878	0.096428235027754
ENSG00000162687.43	ENSG00000162687	chr1	dexseq_prepare_annotation2.py	exon	.	-	.	KCNT2	16	0.0130609009991184	0.0965220373078786
ENSG00000106603.44	ENSG00000106603	chr7	dexseq_prepare_annotation2.py	exon	.	-	.	COA1	4	0.01316651838716	0.097234340352922
ENSG00000077809.43	ENSG00000077809	chr7	dexseq_prepare_annotation2.py	exon	.	+	.	GTF2I	17	0.0131715259319694	0.097234340352922
ENSG00000260439.2	ENSG00000260439	chr16	dexseq_prepare_annotation2.py	exon	.	+	.	LA16c-366D3.1	3	0.0131937465943883	0.0973457575578395
ENSG00000126698.ENSG00000215902.22	ENSG00000126698+ENSG00000215902	chr1	dexseq_prepare_annotation2.py	exon	.	-	.		2	0.0132314041845988	0.0975633866628683
ENSG00000249859.41	ENSG00000249859	chr8	dexseq_prepare_annotation2.py	exon	.	+	.	PVT1	15	0.0132375306060112	0.0975633866628683
ENSG00000185774.28	ENSG00000185774	chr4	dexseq_prepare_annotation2.py	exon	.	-	.	KCNIP4	11	0.0133012803498917	0.0979803590822386
ENSG00000185985.13	ENSG00000185985	chrX	dexseq_prepare_annotation2.py	exon	.	+	.	SLITRK2	9	0.0133157922936181	0.0979912026917637
ENSG00000182718.68	ENSG00000182718	chr15	dexseq_prepare_annotation2.py	exon	.	-	.	ANXA2	13	0.0133171027455454	0.0979912026917637
ENSG00000233521.4	ENSG00000233521	chr22	dexseq_prepare_annotation2.py	exon	.	-	.	RP5-1172A22.1	2	0.0133782711468481	0.0983349812773036
ENSG00000104635.18	ENSG00000104635	chr8	dexseq_prepare_annotation2.py	exon	.	+	.	SLC39A14	18	0.0133851380871628	0.0983349812773036
ENSG00000023228.ENSG00000237580.32	ENSG00000023228+ENSG00000237580	chr2	dexseq_prepare_annotation2.py	exon	.	-	.		19	0.0133854236065393	0.0983349812773036
ENSG00000173988.ENSG00000251106.12	ENSG00000173988+ENSG00000251106	chr13	dexseq_prepare_annotation2.py	exon	.	+	.		3	0.0134172953260282	0.0985161302513802
ENSG00000091436.31	ENSG00000091436	chr2	dexseq_prepare_annotation2.py	exon	.	+	.	MLTK	6	0.0135082427027302	0.0991306128915563
ENSG00000198844.26	ENSG00000198844	chr17	dexseq_prepare_annotation2.py	exon	.	+	.	ARHGEF15	19	0.0135616218239044	0.0994688878888628
ENSG00000235431.2	ENSG00000235431	chr7	dexseq_prepare_annotation2.py	exon	.	+	.	AC006373.1	3	0.0135743577794441	0.099508858933907
ENSG00000166689.59	ENSG00000166689	chr11	dexseq_prepare_annotation2.py	exon	.	-	.	PLEKHA7	33	0.0136117694157339	0.0997295788147416
ENSG00000131355.10	ENSG00000131355	chr19	dexseq_prepare_annotation2.py	exon	.	-	.	EMR3	3	0.0136336850954685	0.0998102741642307
ENSG00000155363.60	ENSG00000155363	chr1	dexseq_prepare_annotation2.py	exon	.	+	.	MOV10	15	0.0136373999846565	0.0998102741642307
ENSG00000096006.17	ENSG00000096006	chr6	dexseq_prepare_annotation2.py	exon	.	-	.	CRISP3	7	0.013675424357213	0.0999787944424155
ENSG00000101489.56	ENSG00000101489	chr18	dexseq_prepare_annotation2.py	exon	.	-	.	CELF4	5	0.0136810717875412	0.0999787944424155
ENSG00000119638.40	ENSG00000119638	chr14	dexseq_prepare_annotation2.py	exon	.	-	.	NEK9	36	0.0136823875531138	0.0999787944424155
