# Supplementary material for: The transcriptomic response of cells to a drug combination is more than the sum of the responses to the monotherapies
Source: eLife. 2020 Sep 18;9:e52707. doi: 10.7554/eLife.52707 (PMC7546737; doi:10.7554/eLife.52707)
Supplement: Source data 8. [file elife-52707-data8.zip › Supplementary Item 13 Differential Splicing/MFL_singlet_DMSO_singlet_3_dynsyn_exon_O_fcounts_O_flatten_exon_name.mtrx_exons_intragene_t_test_FDR_10]

V1	V2	V3	V4	V5	V6	V7	V8	V9	V10	V11	V12	id	logFC	t	P.Value	FDR
ENSG00000091536.72	ENSG00000091536	ENSG00000091536_073	chr17	dexseq_prepare_annotation2.py	exon	18062239	18062311	.	+	.	ENST00000578472+ENST00000556535+ENST00000418233+ENST00000557655+ENST00000205890+ENST00000433411__exon_number_073__gene_id_ENSG00000091536	MYO15A	ENSG00000091536.72	-2.16038056878757	-33.941626374474	4.45960623001969e-97	5.63212590001647e-92
ENSG00000091536.73	ENSG00000091536	ENSG00000091536_074	chr17	dexseq_prepare_annotation2.py	exon	18062589	18062661	.	+	.	ENST00000578472+ENST00000556535+ENST00000557190+ENST00000418233+ENST00000557655+ENST00000205890+ENST00000433411__exon_number_074__gene_id_ENSG00000091536	MYO15A	ENSG00000091536.73	-2.17357930019747	-31.8959374587409	1.8757296155049e-91	1.18444822300672e-86
ENSG00000091536.69	ENSG00000091536	ENSG00000091536_070	chr17	dexseq_prepare_annotation2.py	exon	18061652	18061659	.	+	.	ENST00000557655+ENST00000578472+ENST00000556535+ENST00000557190__exon_number_070__gene_id_ENSG00000091536	MYO15A	ENSG00000091536.69	-2.15233743785722	-25.0613918864837	4.80792139013439e-71	1.97406388565978e-66
ENSG00000091536.71	ENSG00000091536	ENSG00000091536_072	chr17	dexseq_prepare_annotation2.py	exon	18061837	18061952	.	+	.	ENST00000578472+ENST00000205890+ENST00000418233__exon_number_072__gene_id_ENSG00000091536	MYO15A	ENSG00000091536.71	-2.12887618670097	-25.0254277655954	6.25237983612511e-71	1.97406388565978e-66
ENSG00000091536.74	ENSG00000091536	ENSG00000091536_075	chr17	dexseq_prepare_annotation2.py	exon	18062662	18062919	.	+	.	ENST00000433411__exon_number_075__gene_id_ENSG00000091536	MYO15A	ENSG00000091536.74	-2.04591993608863	-23.4513794795029	7.17749393230167e-66	1.81292012739649e-61
ENSG00000091536.67	ENSG00000091536	ENSG00000091536_068	chr17	dexseq_prepare_annotation2.py	exon	18061622	18061625	.	+	.	ENST00000556535+ENST00000557190__exon_number_068__gene_id_ENSG00000091536	MYO15A	ENSG00000091536.67	-2.28701770335072	-19.6128874476174	4.97776995880639e-53	1.04775420606263e-48
ENSG00000138744.ENSG00000198301.7	ENSG00000138744+ENSG00000198301	ENSG00000138744+ENSG00000198301_008	chr4	dexseq_prepare_annotation2.py	exon	76839914	76839942	.	-	.	ENST00000602782+ENST00000286733__exon_number_008__gene_id_ENSG00000138744+ENSG00000198301		ENSG00000138744.ENSG00000198301.7	-1.83059733052762	-22.3401347636753	5.94313457220204e-53	1.0722433591322e-48
ENSG00000138744.ENSG00000198301.3	ENSG00000138744+ENSG00000198301	ENSG00000138744+ENSG00000198301_004	chr4	dexseq_prepare_annotation2.py	exon	76835458	76835491	.	-	.	ENST00000513045+ENST00000511606+ENST00000286733__exon_number_004__gene_id_ENSG00000138744+ENSG00000198301		ENSG00000138744.ENSG00000198301.3	-1.78033607537064	-21.3453153942184	1.98479214871787e-50	3.13329212557346e-46
ENSG00000091536.66	ENSG00000091536	ENSG00000091536_067	chr17	dexseq_prepare_annotation2.py	exon	18061036	18061214	.	+	.	ENST00000205890+ENST00000418233+ENST00000445289__exon_number_067__gene_id_ENSG00000091536	MYO15A	ENSG00000091536.66	-2.34446779458354	-17.1753174978163	1.36491155778466e-44	1.91530456061934e-40
ENSG00000079102.31	ENSG00000079102	ENSG00000079102_032	chr8	dexseq_prepare_annotation2.py	exon	93023281	93023315	.	-	.	ENST00000396218+ENST00000360348+ENST00000523629+ENST00000520724+ENST00000436581+ENST00000518844+ENST00000523290+ENST00000265814+ENST00000521553+ENST00000519847+ENST00000518992+ENST00000521054+ENST00000422361__exon_number_032__gene_id_ENSG00000079102	RUNX1T1	ENSG00000079102.31	-1.32537125531158	-23.2363077959678	2.49074093862041e-43	3.14560654620249e-39
ENSG00000138744.ENSG00000198301.1	ENSG00000138744+ENSG00000198301	ENSG00000138744+ENSG00000198301_002	chr4	dexseq_prepare_annotation2.py	exon	76834813	76835121	.	-	.	ENST00000286733__exon_number_002__gene_id_ENSG00000138744+ENSG00000198301		ENSG00000138744.ENSG00000198301.1	-1.66901461865709	-17.3638339123556	8.32179601335702e-40	9.55432965562623e-36
ENSG00000131018.136	ENSG00000131018	ENSG00000131018_137	chr6	dexseq_prepare_annotation2.py	exon	152688353	152688517	.	-	.	ENST00000469439+ENST00000471834+ENST00000341594+ENST00000448038+ENST00000265368+ENST00000454018+ENST00000367255+ENST00000423061__exon_number_137__gene_id_ENSG00000131018	SYNE1	ENSG00000131018.136	-3.46888434141773	-13.8245758606421	1.78343920251865e-36	1.87695086470405e-32
ENSG00000131018.135	ENSG00000131018	ENSG00000131018_136	chr6	dexseq_prepare_annotation2.py	exon	152688132	152688352	.	-	.	ENST00000454018+ENST00000469439__exon_number_136__gene_id_ENSG00000131018	SYNE1	ENSG00000131018.135	-3.25106538702784	-13.0746055222557	2.46496944398864e-33	2.39466093092472e-29
ENSG00000158286.41	ENSG00000158286	ENSG00000158286_042	chr1	dexseq_prepare_annotation2.py	exon	6281352	6281359	.	+	.	ENST00000377939__exon_number_042__gene_id_ENSG00000158286	RNF207	ENSG00000158286.41	1.19992556517876	16.1358904041974	3.51905052476497e-33	3.17448520624012e-29
ENSG00000114735.22	ENSG00000114735	ENSG00000114735_023	chr3	dexseq_prepare_annotation2.py	exon	50617371	50617546	.	+	.	ENST00000448997+ENST00000482974__exon_number_023__gene_id_ENSG00000114735	HEMK1	ENSG00000114735.22	-1.84739807953621	-16.7893518073552	1.46136634854307e-32	1.23039252593467e-28
ENSG00000131018.134	ENSG00000131018	ENSG00000131018_135	chr6	dexseq_prepare_annotation2.py	exon	152688127	152688131	.	-	.	ENST00000454018__exon_number_135__gene_id_ENSG00000131018	SYNE1	ENSG00000131018.134	-3.25005467320024	-12.7254217406274	6.73095265778449e-32	5.31290920660575e-28
ENSG00000131018.130	ENSG00000131018	ENSG00000131018_131	chr6	dexseq_prepare_annotation2.py	exon	152683305	152683349	.	-	.	ENST00000448038+ENST00000471834+ENST00000341594+ENST00000265368+ENST00000367255+ENST00000423061__exon_number_131__gene_id_ENSG00000131018	SYNE1	ENSG00000131018.130	-3.19992263163541	-12.6431141804795	1.45897758928328e-31	1.08386586885743e-27
ENSG00000215029.ENSG00000185945.4	ENSG00000215029+ENSG00000185945	ENSG00000215029+ENSG00000185945_005	chrX	dexseq_prepare_annotation2.py	exon	101618901	101618973	.	-	.	ENST00000457521+ENST00000372750+ENST00000372749+ENST00000412230__exon_number_005__gene_id_ENSG00000215029+ENSG00000185945		ENSG00000215029.ENSG00000185945.4	-1.46796115461772	-15.0624731544259	1.66611335494127e-31	1.16898215456802e-27
ENSG00000131018.137	ENSG00000131018	ENSG00000131018_138	chr6	dexseq_prepare_annotation2.py	exon	152688518	152690106	.	-	.	ENST00000471834__exon_number_138__gene_id_ENSG00000131018	SYNE1	ENSG00000131018.137	-3.1840307822543	-12.5511604047635	3.45301213201436e-31	2.29519899040188e-27
ENSG00000180448.9	ENSG00000180448	ENSG00000180448_010	chr19	dexseq_prepare_annotation2.py	exon	1071220	1071357	.	+	.	ENST00000543365__exon_number_010__gene_id_ENSG00000180448	HMHA1	ENSG00000180448.9	-1.8654359549412	-14.553177971725	1.03317557367953e-30	6.52409047755676e-27
ENSG00000114735.15	ENSG00000114735	ENSG00000114735_016	chr3	dexseq_prepare_annotation2.py	exon	50614483	50614554	.	+	.	ENST00000424388+ENST00000434410+ENST00000448997+ENST00000232854+ENST00000482974+ENST00000455834__exon_number_016__gene_id_ENSG00000114735	HEMK1	ENSG00000114735.15	-1.96259918393818	-15.6302745494041	4.34399148284528e-30	2.6124351064357e-26
ENSG00000114735.23	ENSG00000114735	ENSG00000114735_024	chr3	dexseq_prepare_annotation2.py	exon	50617547	50617660	.	+	.	ENST00000434410+ENST00000443894+ENST00000448997+ENST00000232854+ENST00000482974+ENST00000455834__exon_number_024__gene_id_ENSG00000114735	HEMK1	ENSG00000114735.23	-2.01202915944737	-15.2139642127256	3.49381394806069e-29	2.00563977785673e-25
ENSG00000131018.133	ENSG00000131018	ENSG00000131018_134	chr6	dexseq_prepare_annotation2.py	exon	152685982	152686154	.	-	.	ENST00000448038+ENST00000471834+ENST00000341594+ENST00000265368+ENST00000367255+ENST00000423061__exon_number_134__gene_id_ENSG00000131018	SYNE1	ENSG00000131018.133	-3.17700694477625	-11.9072399420882	1.32177742943231e-28	7.25782239642894e-25
ENSG00000114735.21	ENSG00000114735	ENSG00000114735_022	chr3	dexseq_prepare_annotation2.py	exon	50617275	50617370	.	+	.	ENST00000434410+ENST00000443894+ENST00000448997+ENST00000232854+ENST00000482974+ENST00000455834__exon_number_022__gene_id_ENSG00000114735	HEMK1	ENSG00000114735.21	-1.82788342993118	-14.8790364521729	1.89689558795372e-28	9.98178073307716e-25
ENSG00000085276.49	ENSG00000085276	ENSG00000085276_050	chr3	dexseq_prepare_annotation2.py	exon	169098975	169099046	.	-	.	ENST00000494292+ENST00000485957__exon_number_050__gene_id_ENSG00000085276	MECOM	ENSG00000085276.49	-1.08546463414715	-17.178100373385	3.54741185528064e-28	1.79203895210841e-24
ENSG00000163491.29	ENSG00000163491	ENSG00000163491_030	chr3	dexseq_prepare_annotation2.py	exon	27326093	27326195	.	-	.	ENST00000424275+ENST00000341435+ENST00000357467+ENST00000474938+ENST00000574215+ENST00000435584+ENST00000429845__exon_number_030__gene_id_ENSG00000163491	NEK10	ENSG00000163491.29	-1.41876448060417	-13.1901557773997	3.02925863977584e-27	1.47142743128681e-23
ENSG00000161010.ENSG00000197226.23	ENSG00000161010+ENSG00000197226	ENSG00000161010+ENSG00000197226_024	chr5	dexseq_prepare_annotation2.py	exon	179268907	179268907	.	-	.	ENST00000520995+ENST00000523084+ENST00000376931+ENST00000522663+ENST00000520150+ENST00000518235+ENST00000292586+ENST00000521675+ENST00000519208+ENST00000521299+ENST00000523737+ENST00000520698+ENST00000403396+ENST00000518219+ENST00000520900__exon_number_024__gene_id_ENSG00000161010+ENSG00000197226		ENSG00000161010.ENSG00000197226.23	-0.768512123098856	-12.1578415406146	3.40784560568385e-26	1.59401347123343e-22
ENSG00000227195.41	ENSG00000227195	ENSG00000227195_042	chr20	dexseq_prepare_annotation2.py	exon	26188939	26189080	.	-	.	ENST00000608521__exon_number_042__gene_id_ENSG00000227195	MIR663A	ENSG00000227195.41	-1.01989499985917	-12.2834704878047	5.08748754941783e-26	2.29467491996813e-22
ENSG00000175216.30	ENSG00000175216	ENSG00000175216_031	chr11	dexseq_prepare_annotation2.py	exon	46786681	46786806	.	-	.	ENST00000312055+ENST00000533413+ENST00000529230+ENST00000415402+ENST00000354558+ENST00000526943__exon_number_031__gene_id_ENSG00000175216	CKAP5	ENSG00000175216.30	-1.13118822750697	-13.7216293730579	7.2124672645061e-26	3.14095488196208e-22
ENSG00000131018.132	ENSG00000131018	ENSG00000131018_133	chr6	dexseq_prepare_annotation2.py	exon	152684861	152684909	.	-	.	ENST00000341594__exon_number_133__gene_id_ENSG00000131018	SYNE1	ENSG00000131018.132	-3.03932090311221	-11.1928165017464	8.03172011700714e-26	3.38113999005689e-22
ENSG00000091536.61	ENSG00000091536	ENSG00000091536_062	chr17	dexseq_prepare_annotation2.py	exon	18059509	18059583	.	+	.	ENST00000205890+ENST00000418233+ENST00000536811+ENST00000585180__exon_number_062__gene_id_ENSG00000091536	MYO15A	ENSG00000091536.61	0.757848741250139	11.1590287968368	7.53109101134767e-24	3.0681178903391e-20
ENSG00000182774.ENSG00000214575.ENSG00000260836.28	ENSG00000182774+ENSG00000214575+ENSG00000260836	ENSG00000182774+ENSG00000214575+ENSG00000260836_029	chr15	dexseq_prepare_annotation2.py	exon	83209208	83209208	.	-	.	ENST00000560229+ENST00000330244+ENST00000561157__exon_number_029__gene_id_ENSG00000182774+ENSG00000214575+ENSG00000260836		ENSG00000182774.ENSG00000214575.ENSG00000260836.28	-0.860878730168673	-11.6467412411773	6.73062743318402e-22	2.65632624934899e-18
ENSG00000130827.29	ENSG00000130827	ENSG00000130827_030	chrX	dexseq_prepare_annotation2.py	exon	153696425	153696567	.	+	.	ENST00000369682__exon_number_030__gene_id_ENSG00000130827	PLXNA3	ENSG00000130827.29	-1.03585501497052	-13.2600443105379	1.20539898420804e-21	4.61309843980611e-18
ENSG00000114735.28	ENSG00000114735	ENSG00000114735_029	chr3	dexseq_prepare_annotation2.py	exon	50618108	50622179	.	+	.	ENST00000448997+ENST00000232854__exon_number_029__gene_id_ENSG00000114735	HEMK1	ENSG00000114735.28	-1.92010533483043	-11.2804951449818	2.93077442712358e-20	1.08862754103027e-16
ENSG00000163491.30	ENSG00000163491	ENSG00000163491_031	chr3	dexseq_prepare_annotation2.py	exon	27326331	27326392	.	-	.	ENST00000424275+ENST00000341435+ENST00000357467+ENST00000474938+ENST00000574215+ENST00000435584+ENST00000429845__exon_number_031__gene_id_ENSG00000163491	NEK10	ENSG00000163491.30	-1.28162453033918	-10.34468871683	1.81500149601039e-19	6.54914768383268e-16
ENSG00000148337.59	ENSG00000148337	ENSG00000148337_060	chr9	dexseq_prepare_annotation2.py	exon	130953104	130953113	.	-	.	ENST00000467178+ENST00000325721+ENST00000420484+ENST00000372948+ENST00000491954+ENST00000393608+ENST00000541172+ENST00000476727+ENST00000357558+ENST00000372938+ENST00000372954+ENST00000488559+ENST00000324544+ENST00000538431+ENST00000277465+ENST00000498156__exon_number_060__gene_id_ENSG00000148337	CIZ1	ENSG00000148337.59	-0.658664121844169	-9.90241929086673	2.53300585968768e-19	8.88606600087991e-16
ENSG00000114735.7	ENSG00000114735	ENSG00000114735_008	chr3	dexseq_prepare_annotation2.py	exon	50607001	50607005	.	+	.	ENST00000482974+ENST00000448997+ENST00000424388+ENST00000232854__exon_number_008__gene_id_ENSG00000114735	HEMK1	ENSG00000114735.7	0.940842034683667	10.5576234638405	1.42367883837068e-18	4.85943913122998e-15
ENSG00000091536.60	ENSG00000091536	ENSG00000091536_061	chr17	dexseq_prepare_annotation2.py	exon	18058633	18058746	.	+	.	ENST00000205890+ENST00000418233+ENST00000536811+ENST00000585180__exon_number_061__gene_id_ENSG00000091536	MYO15A	ENSG00000091536.60	0.836993869287161	9.49172694221327	1.613367041127e-18	5.36198290415817e-15
ENSG00000079102.80	ENSG00000079102	ENSG00000079102_081	chr8	dexseq_prepare_annotation2.py	exon	93107490	93107490	.	-	.	ENST00000523290__exon_number_081__gene_id_ENSG00000079102	RUNX1T1	ENSG00000079102.80	0.678759030230153	10.6054809488405	2.49126434532268e-18	8.06735273588439e-15
ENSG00000158286.23	ENSG00000158286	ENSG00000158286_024	chr1	dexseq_prepare_annotation2.py	exon	6270999	6271080	.	+	.	ENST00000496329__exon_number_024__gene_id_ENSG00000158286	RNF207	ENSG00000158286.23	1.06715933736075	10.1393595467335	2.8576562352513e-18	9.02247803155894e-15
ENSG00000141458.35	ENSG00000141458	ENSG00000141458_036	chr18	dexseq_prepare_annotation2.py	exon	21127970	21128072	.	-	.	ENST00000269228+ENST00000540608__exon_number_036__gene_id_ENSG00000141458	NPC1	ENSG00000141458.35	-0.671410009576679	-9.73981190549481	4.38475618086121e-18	1.3506332380325e-14
ENSG00000114735.2	ENSG00000114735	ENSG00000114735_003	chr3	dexseq_prepare_annotation2.py	exon	50606705	50606908	.	+	.	ENST00000232854__exon_number_003__gene_id_ENSG00000114735	HEMK1	ENSG00000114735.2	0.952304415873262	10.3387427601863	4.61893570045052e-18	1.38889197019356e-14
ENSG00000114735.24	ENSG00000114735	ENSG00000114735_025	chr3	dexseq_prepare_annotation2.py	exon	50617661	50617811	.	+	.	ENST00000482974__exon_number_025__gene_id_ENSG00000114735	HEMK1	ENSG00000114735.24	-2.03413189752732	-10.2793061848607	6.35803267354006e-18	1.86736898234121e-14
ENSG00000180448.3	ENSG00000180448	ENSG00000180448_004	chr19	dexseq_prepare_annotation2.py	exon	1067316	1067317	.	+	.	ENST00000587602+ENST00000536472+ENST00000313093__exon_number_004__gene_id_ENSG00000180448	HMHA1	ENSG00000180448.3	-1.82173699590686	-9.760025550278	8.24470373531961e-18	2.36645482759315e-14
ENSG00000079215.33	ENSG00000079215	ENSG00000079215_034	chr5	dexseq_prepare_annotation2.py	exon	36686167	36686335	.	+	.	ENST00000265113+ENST00000506178+ENST00000381918__exon_number_034__gene_id_ENSG00000079215	SLC1A3	ENSG00000079215.33	-1.67232367834503	-13.0179173190264	1.24334603594739e-17	3.4894368349304e-14
ENSG00000133619.11	ENSG00000133619	ENSG00000133619_012	chr7	dexseq_prepare_annotation2.py	exon	149417192	149417215	.	+	.	ENST00000479560+ENST00000486744+ENST00000255992+ENST00000497895+ENST00000485033+ENST00000466546+ENST00000496259+ENST00000319551__exon_number_012__gene_id_ENSG00000133619	KRBA1	ENSG00000133619.11	1.56408141246679	10.656572664899	1.30220426905528e-17	3.5751735119028e-14
ENSG00000013441.27	ENSG00000013441	ENSG00000013441_028	chr2	dexseq_prepare_annotation2.py	exon	201725688	201725706	.	-	.	ENST00000492793+ENST00000473565+ENST00000461981__exon_number_028__gene_id_ENSG00000013441	CLK1	ENSG00000013441.27	-0.889731844487442	-10.2744580368269	2.07831151625439e-17	5.58455570235744e-14
ENSG00000116688.7	ENSG00000116688	ENSG00000116688_008	chr1	dexseq_prepare_annotation2.py	exon	12042049	12042171	.	+	.	ENST00000412236+ENST00000490079+ENST00000497302+ENST00000235329__exon_number_008__gene_id_ENSG00000116688	MFN2	ENSG00000116688.7	-1.14242840858224	-10.3936102616162	2.78974667543677e-17	7.34005598196377e-14
ENSG00000188897.65	ENSG00000188897	ENSG00000188897_066	chr16	dexseq_prepare_annotation2.py	exon	11571677	11571861	.	-	.	ENST00000344649+ENST00000598234+ENST00000595170__exon_number_066__gene_id_ENSG00000188897	CTD-3088G3.8	ENSG00000188897.65	-1.14117833460154	-10.0248489253342	3.52335325349499e-17	9.08104753245692e-14
ENSG00000188897.73	ENSG00000188897	ENSG00000188897_074	chr16	dexseq_prepare_annotation2.py	exon	11588431	11588616	.	-	.	ENST00000598234__exon_number_074__gene_id_ENSG00000188897	CTD-3088G3.8	ENSG00000188897.73	-1.09219265257838	-9.98476135407329	4.35414143952856e-17	1.09978646136188e-13
ENSG00000114735	ENSG00000114735	ENSG00000114735_001	chr3	dexseq_prepare_annotation2.py	exon	50606583	50606627	.	+	.	ENST00000434410__exon_number_001__gene_id_ENSG00000114735	HEMK1	ENSG00000114735	0.849351901051574	9.86499962878859	5.88879781408186e-17	1.45825108536476e-13
ENSG00000091536.59	ENSG00000091536	ENSG00000091536_060	chr17	dexseq_prepare_annotation2.py	exon	18058628	18058632	.	+	.	ENST00000205890+ENST00000418233+ENST00000536811__exon_number_060__gene_id_ENSG00000091536	MYO15A	ENSG00000091536.59	0.743353265518988	8.95500973661366	6.95428346875188e-17	1.67494725922247e-13
ENSG00000114735.9	ENSG00000114735	ENSG00000114735_010	chr3	dexseq_prepare_annotation2.py	exon	50607243	50608361	.	+	.	ENST00000482974__exon_number_010__gene_id_ENSG00000114735	HEMK1	ENSG00000114735.9	0.876544153849531	9.83201896592602	7.02912336005374e-17	1.67494725922247e-13
ENSG00000069943.19	ENSG00000069943	ENSG00000069943_020	chr15	dexseq_prepare_annotation2.py	exon	55642897	55642938	.	+	.	ENST00000539642+ENST00000565367+ENST00000565502+ENST00000164305+ENST00000565402+ENST00000563742__exon_number_020__gene_id_ENSG00000069943	PIGB	ENSG00000069943.19	-0.965176252019182	-9.62328631510513	2.15293612832899e-16	5.03515943553565e-13
ENSG00000114735.6	ENSG00000114735	ENSG00000114735_007	chr3	dexseq_prepare_annotation2.py	exon	50606998	50607000	.	+	.	ENST00000448997+ENST00000482974+ENST00000232854__exon_number_007__gene_id_ENSG00000114735	HEMK1	ENSG00000114735.6	0.909654429378428	9.61661161260117	2.23132713485628e-16	5.12361393664127e-13
ENSG00000069869.32	ENSG00000069869	ENSG00000069869_033	chr15	dexseq_prepare_annotation2.py	exon	56208668	56209306	.	-	.	ENST00000506154+ENST00000508342+ENST00000338963__exon_number_033__gene_id_ENSG00000069869	NEDD4	ENSG00000069869.32	-1.51585220010199	-9.84747734739214	2.67682424693366e-16	6.03681228203117e-13
ENSG00000172890.37	ENSG00000172890	ENSG00000172890_038	chr11	dexseq_prepare_annotation2.py	exon	71191195	71191197	.	+	.	ENST00000526039+ENST00000530055__exon_number_038__gene_id_ENSG00000172890	NADSYN1	ENSG00000172890.37	-0.586956300776442	-8.8930469786342	4.17580820834763e-16	9.25212579383576e-13
ENSG00000079102.32	ENSG00000079102	ENSG00000079102_033	chr8	dexseq_prepare_annotation2.py	exon	93023316	93023319	.	-	.	ENST00000396218+ENST00000360348+ENST00000523629+ENST00000520724+ENST00000523290+ENST00000436581+ENST00000518844+ENST00000517792+ENST00000265814+ENST00000521553+ENST00000519847+ENST00000518992+ENST00000521054+ENST00000422361__exon_number_033__gene_id_ENSG00000079102	RUNX1T1	ENSG00000079102.32	-0.824691202185406	-9.57849221667414	5.12011308857159e-16	1.1148781416929e-12
ENSG00000148337.72	ENSG00000148337	ENSG00000148337_073	chr9	dexseq_prepare_annotation2.py	exon	130954134	130954376	.	-	.	ENST00000538431__exon_number_073__gene_id_ENSG00000148337	CIZ1	ENSG00000148337.72	-0.516524284865102	-8.70929333040266	7.75302114833961e-16	1.65956702858662e-12
ENSG00000112159.108	ENSG00000112159	ENSG00000112159_109	chr6	dexseq_prepare_annotation2.py	exon	90504296	90504520	.	-	.	ENST00000369393+ENST00000428876+ENST00000439638__exon_number_109__gene_id_ENSG00000112159	MDN1	ENSG00000112159.108	-0.4659842703328	-8.46005978495515	1.07531845167894e-15	2.26340196499061e-12
ENSG00000168397.52	ENSG00000168397	ENSG00000168397_053	chr2	dexseq_prepare_annotation2.py	exon	242610857	242610984	.	+	.	ENST00000494132+ENST00000460211+ENST00000482507+ENST00000494465__exon_number_053__gene_id_ENSG00000168397	ATG4B	ENSG00000168397.52	0.476539465394581	8.72192998083809	1.71030442901886e-15	3.5409469991746e-12
ENSG00000133624	ENSG00000133624	ENSG00000133624_001	chr7	dexseq_prepare_annotation2.py	exon	149244245	149244249	.	-	.	ENST00000463567__exon_number_001__gene_id_ENSG00000133624	ZNF767	ENSG00000133624	-1.66848790617011	-11.3682011816405	1.9798622815061e-15	4.03291560090272e-12
ENSG00000131018.95	ENSG00000131018	ENSG00000131018_096	chr6	dexseq_prepare_annotation2.py	exon	152631823	152632008	.	-	.	ENST00000409694+ENST00000448038+ENST00000356820+ENST00000341594+ENST00000265368+ENST00000367255+ENST00000367256+ENST00000423061__exon_number_096__gene_id_ENSG00000131018	SYNE1	ENSG00000131018.95	0.737388747211036	8.1596287268965	3.39877399150397e-15	6.81330103071459e-12
ENSG00000133624.1	ENSG00000133624	ENSG00000133624_002	chr7	dexseq_prepare_annotation2.py	exon	149244250	149244867	.	-	.	ENST00000472212+ENST00000463567__exon_number_002__gene_id_ENSG00000133624	ZNF767	ENSG00000133624.1	-1.6742189260642	-11.1216575816924	4.35299800804893e-15	8.58982538175805e-12
ENSG00000180448.2	ENSG00000180448	ENSG00000180448_003	chr19	dexseq_prepare_annotation2.py	exon	1067174	1067315	.	+	.	ENST00000313093__exon_number_003__gene_id_ENSG00000180448	HMHA1	ENSG00000180448.2	-1.66627711854278	-8.65327830415091	6.29400495876047e-15	1.20562317212651e-11
ENSG00000268465.ENSG00000269751.ENSG00000182324.ENSG00000105447.ENSG00000105443.28	ENSG00000268465+ENSG00000269751+ENSG00000182324+ENSG00000105447+ENSG00000105443	ENSG00000268465+ENSG00000269751+ENSG00000182324+ENSG00000105447+ENSG00000105443_029	chr19	dexseq_prepare_annotation2.py	exon	48972891	48973300	.	+	.	ENST00000325139__exon_number_029__gene_id_ENSG00000268465+ENSG00000269751+ENSG00000182324+ENSG00000105447+ENSG00000105443		ENSG00000268465.ENSG00000269751.ENSG00000182324.ENSG00000105447.ENSG00000105443.28	-0.618217008769082	-8.99097332182742	6.30056768127431e-15	1.20562317212651e-11
ENSG00000112159.107	ENSG00000112159	ENSG00000112159_108	chr6	dexseq_prepare_annotation2.py	exon	90503819	90503926	.	-	.	ENST00000369393+ENST00000428876+ENST00000439638__exon_number_108__gene_id_ENSG00000112159	MDN1	ENSG00000112159.107	-0.49410830829792	-8.17847535551937	7.49297676902664e-15	1.41239257031927e-11
ENSG00000085276.50	ENSG00000085276	ENSG00000085276_051	chr3	dexseq_prepare_annotation2.py	exon	169099047	169099312	.	-	.	ENST00000494292+ENST00000485957+ENST00000486748__exon_number_051__gene_id_ENSG00000085276	MECOM	ENSG00000085276.50	-1.05068729014629	-9.40518336699565	1.83783600029351e-14	3.41329388454512e-11
ENSG00000158286.21	ENSG00000158286	ENSG00000158286_022	chr1	dexseq_prepare_annotation2.py	exon	6270962	6270997	.	+	.	ENST00000377939+ENST00000463453__exon_number_022__gene_id_ENSG00000158286	RNF207	ENSG00000158286.21	0.876080376342294	8.44911558733743	4.3706034182412e-14	7.99959778110895e-11
ENSG00000114735.20	ENSG00000114735	ENSG00000114735_021	chr3	dexseq_prepare_annotation2.py	exon	50616252	50616357	.	+	.	ENST00000455834+ENST00000448997+ENST00000232854+ENST00000434410__exon_number_021__gene_id_ENSG00000114735	HEMK1	ENSG00000114735.20	-0.97084882571542	-8.6123203799836	4.68562808452207e-14	8.45367631500659e-11
ENSG00000035681.43	ENSG00000035681	ENSG00000035681_044	chr8	dexseq_prepare_annotation2.py	exon	59515769	59515945	.	-	.	ENST00000427130+ENST00000519858+ENST00000038176__exon_number_044__gene_id_ENSG00000035681	NSMAF	ENSG00000035681.43	0.719037320492667	9.18367901009217	4.92382304258056e-14	8.75830224920541e-11
ENSG00000221983.6	ENSG00000221983	ENSG00000221983_007	chr19	dexseq_prepare_annotation2.py	exon	18682685	18682688	.	+	.	ENST00000430157+ENST00000442744+ENST00000595683+ENST00000598814+ENST00000596273__exon_number_007__gene_id_ENSG00000221983	UBA52	ENSG00000221983.6	-1.24828366178302	-9.96485550375714	8.27089467211056e-14	1.45076087490304e-10
ENSG00000091536.76	ENSG00000091536	ENSG00000091536_077	chr17	dexseq_prepare_annotation2.py	exon	18062976	18062993	.	+	.	ENST00000578472+ENST00000556535+ENST00000579848+ENST00000418233+ENST00000205890+ENST00000433411+ENST00000451725__exon_number_077__gene_id_ENSG00000091536	MYO15A	ENSG00000091536.76	0.712480164607486	7.84622033321516	1.14618387482657e-13	1.9829295057479e-10
ENSG00000114735.10	ENSG00000114735	ENSG00000114735_011	chr3	dexseq_prepare_annotation2.py	exon	50608362	50608725	.	+	.	ENST00000424388+ENST00000434410+ENST00000448997+ENST00000232854+ENST00000482974+ENST00000455834__exon_number_011__gene_id_ENSG00000114735	HEMK1	ENSG00000114735.10	0.834118695470454	8.43014222752321	1.22347956996862e-13	2.08804975473618e-10
ENSG00000114735.29	ENSG00000114735	ENSG00000114735_030	chr3	dexseq_prepare_annotation2.py	exon	50622180	50622366	.	+	.	ENST00000232854__exon_number_030__gene_id_ENSG00000114735	HEMK1	ENSG00000114735.29	-1.7498083920213	-8.36505664582038	1.72218141111367e-13	2.8999697969649e-10
ENSG00000104915.17	ENSG00000104915	ENSG00000104915_018	chr19	dexseq_prepare_annotation2.py	exon	13259843	13259905	.	-	.	ENST00000588848+ENST00000587318+ENST00000440593+ENST00000587230+ENST00000242770+ENST00000591197+ENST00000593126+ENST00000589083__exon_number_018__gene_id_ENSG00000104915	STX10	ENSG00000104915.17	-0.729071496002259	-8.52940267768567	1.89872649969642e-13	3.15518377762711e-10
ENSG00000180448.7	ENSG00000180448	ENSG00000180448_008	chr19	dexseq_prepare_annotation2.py	exon	1068332	1068412	.	+	.	ENST00000590214__exon_number_008__gene_id_ENSG00000180448	HMHA1	ENSG00000180448.7	-1.60755796357166	-8.04564791785712	2.1638697659718e-13	3.54908364265078e-10
ENSG00000104915.18	ENSG00000104915	ENSG00000104915_019	chr19	dexseq_prepare_annotation2.py	exon	13260313	13260386	.	-	.	ENST00000588848+ENST00000587318+ENST00000440593+ENST00000587230+ENST00000242770+ENST00000591197+ENST00000593126+ENST00000589083__exon_number_019__gene_id_ENSG00000104915	STX10	ENSG00000104915.18	-0.603644724302679	-8.46614922560667	2.59689293552196e-13	4.20470259760179e-10
ENSG00000133619.12	ENSG00000133619	ENSG00000133619_013	chr7	dexseq_prepare_annotation2.py	exon	149417216	149417218	.	+	.	ENST00000479560+ENST00000255992+ENST00000497895+ENST00000485033+ENST00000466546+ENST00000496259+ENST00000319551__exon_number_013__gene_id_ENSG00000133619	KRBA1	ENSG00000133619.12	1.71540520786883	8.54801348840917	3.06993089591994e-13	4.90769256591799e-10
ENSG00000182774.ENSG00000214575.ENSG00000260836.27	ENSG00000182774+ENSG00000214575+ENSG00000260836	ENSG00000182774+ENSG00000214575+ENSG00000260836_028	chr15	dexseq_prepare_annotation2.py	exon	83209204	83209207	.	-	.	ENST00000560229+ENST00000330244+ENST00000561157+ENST00000559273__exon_number_028__gene_id_ENSG00000182774+ENSG00000214575+ENSG00000260836		ENSG00000182774.ENSG00000214575.ENSG00000260836.27	-0.793877412487031	-8.09853159409828	3.54587428948921e-13	5.59769444710214e-10
ENSG00000085276.51	ENSG00000085276	ENSG00000085276_052	chr3	dexseq_prepare_annotation2.py	exon	169283757	169283828	.	-	.	ENST00000486748__exon_number_052__gene_id_ENSG00000085276	MECOM	ENSG00000085276.51	-1.01332833083118	-8.70720582703896	4.11960698203995e-13	6.42312845649123e-10
ENSG00000091536.63	ENSG00000091536	ENSG00000091536_064	chr17	dexseq_prepare_annotation2.py	exon	18060268	18060379	.	+	.	ENST00000205890+ENST00000418233+ENST00000536811__exon_number_064__gene_id_ENSG00000091536	MYO15A	ENSG00000091536.63	0.755685458290013	7.60097251130422	5.47014552209452e-13	8.38000187799263e-10
ENSG00000116688.6	ENSG00000116688	ENSG00000116688_007	chr1	dexseq_prepare_annotation2.py	exon	12042027	12042048	.	+	.	ENST00000490079+ENST00000497302+ENST00000235329__exon_number_007__gene_id_ENSG00000116688	MFN2	ENSG00000116688.6	-0.993458446770807	-8.36707704696935	5.50739679372714e-13	8.38000187799263e-10
ENSG00000188897.71	ENSG00000188897	ENSG00000188897_072	chr16	dexseq_prepare_annotation2.py	exon	11585612	11585701	.	-	.	ENST00000598234__exon_number_072__gene_id_ENSG00000188897	CTD-3088G3.8	ENSG00000188897.71	-1.14286810447014	-8.15286983642142	6.35077966318663e-13	9.54824601456149e-10
ENSG00000138744.ENSG00000198301.4	ENSG00000138744+ENSG00000198301	ENSG00000138744+ENSG00000198301_005	chr4	dexseq_prepare_annotation2.py	exon	76836021	76836138	.	-	.	ENST00000513045+ENST00000286733__exon_number_005__gene_id_ENSG00000138744+ENSG00000198301		ENSG00000138744.ENSG00000198301.4	-2.10026106929274	-7.73304291783408	8.15449417257081e-13	1.21158515063802e-09
ENSG00000181381.68	ENSG00000181381	ENSG00000181381_069	chr4	dexseq_prepare_annotation2.py	exon	169413817	169414036	.	-	.	ENST00000505150+ENST00000512958__exon_number_069__gene_id_ENSG00000181381	DDX60L	ENSG00000181381.68	-0.475912320804387	-8.32240322464087	8.99785379857688e-13	1.32134529294171e-09
ENSG00000158286.22	ENSG00000158286	ENSG00000158286_023	chr1	dexseq_prepare_annotation2.py	exon	6270998	6270998	.	+	.	ENST00000377939+ENST00000496329+ENST00000463453__exon_number_023__gene_id_ENSG00000158286	RNF207	ENSG00000158286.22	1.00910551576038	7.8870194115805	9.76074908388141e-13	1.41690175092132e-09
ENSG00000182541.30	ENSG00000182541	ENSG00000182541_031	chr22	dexseq_prepare_annotation2.py	exon	31674283	31674572	.	+	.	ENST00000467301+ENST00000333611+ENST00000444929+ENST00000331728__exon_number_031__gene_id_ENSG00000182541	LIMK2	ENSG00000182541.30	-2.16714985883326	-10.4306297265785	1.15564585189447e-12	1.65850938553928e-09
ENSG00000198561.ENSG00000213593.ENSG00000211450.ENSG00000254732.ENSG00000254462.52	ENSG00000198561+ENSG00000213593+ENSG00000211450+ENSG00000254732+ENSG00000254462	ENSG00000198561+ENSG00000213593+ENSG00000211450+ENSG00000254732+ENSG00000254462_053	chr11	dexseq_prepare_annotation2.py	exon	57549075	57549118	.	+	.	ENST00000530068__exon_number_053__gene_id_ENSG00000198561+ENSG00000213593+ENSG00000211450+ENSG00000254732+ENSG00000254462		ENSG00000198561.ENSG00000213593.ENSG00000211450.ENSG00000254732.ENSG00000254462.52	-0.903022825659287	-7.72666398276189	1.33325567883162e-12	1.89190478866295e-09
ENSG00000091536.62	ENSG00000091536	ENSG00000091536_063	chr17	dexseq_prepare_annotation2.py	exon	18059584	18059650	.	+	.	ENST00000205890+ENST00000418233+ENST00000536811__exon_number_063__gene_id_ENSG00000091536	MYO15A	ENSG00000091536.62	0.752050104974047	7.42599971474357	1.63795358011859e-12	2.2984492615593e-09
ENSG00000158286.32	ENSG00000158286	ENSG00000158286_033	chr1	dexseq_prepare_annotation2.py	exon	6272794	6272797	.	+	.	ENST00000496676+ENST00000492476__exon_number_033__gene_id_ENSG00000158286	RNF207	ENSG00000158286.32	1.20438577341884	7.7370475255182	2.20945341702024e-12	3.06633286749803e-09
ENSG00000180448.4	ENSG00000180448	ENSG00000180448_005	chr19	dexseq_prepare_annotation2.py	exon	1067318	1067325	.	+	.	ENST00000591293+ENST00000587602+ENST00000536472+ENST00000313093__exon_number_005__gene_id_ENSG00000180448	HMHA1	ENSG00000180448.4	-1.67158387770697	-7.50408527727532	4.65759420816569e-12	6.39366182323545e-09
ENSG00000266967.ENSG00000267060.ENSG00000108825.31	ENSG00000266967+ENSG00000267060+ENSG00000108825	ENSG00000266967+ENSG00000267060+ENSG00000108825_032	chr17	dexseq_prepare_annotation2.py	exon	41108221	41108332	.	-	.	ENST00000491665+ENST00000421990+ENST00000427569+ENST00000486664+ENST00000450475+ENST00000423601+ENST00000591910+ENST00000430739+ENST00000483774+ENST00000409399+ENST00000409103+ENST00000478040+ENST00000441280+ENST00000360221__exon_number_032__gene_id_ENSG00000266967+ENSG00000267060+ENSG00000108825		ENSG00000266967.ENSG00000267060.ENSG00000108825.31	-0.796323902373997	-7.44182457792887	4.74551318569092e-12	6.44430485212126e-09
ENSG00000104915.16	ENSG00000104915	ENSG00000104915_017	chr19	dexseq_prepare_annotation2.py	exon	13256210	13256228	.	-	.	ENST00000591415__exon_number_017__gene_id_ENSG00000104915	STX10	ENSG00000104915.16	-0.669733501502597	-7.82872394300366	5.97378444288497e-12	8.02597005171095e-09
ENSG00000188897.69	ENSG00000188897	ENSG00000188897_070	chr16	dexseq_prepare_annotation2.py	exon	11582565	11582723	.	-	.	ENST00000344649+ENST00000598234+ENST00000595170__exon_number_070__gene_id_ENSG00000188897	CTD-3088G3.8	ENSG00000188897.69	-1.19548767142604	-7.65985071186678	7.89589067720274e-12	1.04967139516346e-08
ENSG00000164733.60	ENSG00000164733	ENSG00000164733_061	chr8	dexseq_prepare_annotation2.py	exon	11722973	11723093	.	-	.	ENST00000532392__exon_number_061__gene_id_ENSG00000164733	CTSB	ENSG00000164733.60	-0.717666202829437	-8.10524052173602	8.42067138280059e-12	1.10777440653818e-08
ENSG00000069329	ENSG00000069329	ENSG00000069329_001	chr16	dexseq_prepare_annotation2.py	exon	46690054	46693588	.	-	.	ENST00000299138__exon_number_001__gene_id_ENSG00000069329	VPS35	ENSG00000069329	-0.80014613139766	-7.74073494194333	9.1772262597029e-12	1.19485593689732e-08
ENSG00000139998.12	ENSG00000139998	ENSG00000139998_013	chr14	dexseq_prepare_annotation2.py	exon	65417792	65417869	.	-	.	ENST00000554593+ENST00000436278+ENST00000267512+ENST00000585059+ENST00000533601+ENST00000426039__exon_number_013__gene_id_ENSG00000139998	RAB15	ENSG00000139998.12	0.672750924708807	9.05079311798444	9.37270117405163e-12	1.19956997215546e-08
ENSG00000143322.27	ENSG00000143322	ENSG00000143322_028	chr1	dexseq_prepare_annotation2.py	exon	179198376	179198532	.	-	.	ENST00000507173+ENST00000511413+ENST00000367623+ENST00000392043+ENST00000502732__exon_number_028__gene_id_ENSG00000143322	ABL2	ENSG00000143322.27	-0.663289456127594	-7.88079185605824	9.40340063055381e-12	1.19956997215546e-08
ENSG00000173818.27	ENSG00000173818	ENSG00000173818_028	chr17	dexseq_prepare_annotation2.py	exon	78393386	78393520	.	+	.	ENST00000523999+ENST00000523228__exon_number_028__gene_id_ENSG00000173818	ENDOV	ENSG00000173818.27	0.699693406762127	7.56335450689336	1.51733741909546e-11	1.91627577332404e-08
ENSG00000112159.109	ENSG00000112159	ENSG00000112159_110	chr6	dexseq_prepare_annotation2.py	exon	90513047	90513273	.	-	.	ENST00000369393+ENST00000428876+ENST00000439638__exon_number_110__gene_id_ENSG00000112159	MDN1	ENSG00000112159.109	-0.539232492142734	-6.89191582275507	3.08897785692514e-11	3.86250684660188e-08
ENSG00000099330.35	ENSG00000099330	ENSG00000099330_036	chr19	dexseq_prepare_annotation2.py	exon	17340012	17340022	.	+	.	ENST00000600232+ENST00000595573+ENST00000599286+ENST00000599588+ENST00000215061+ENST00000600826+ENST00000601529+ENST00000598068__exon_number_036__gene_id_ENSG00000099330	OCEL1	ENSG00000099330.35	0.711980155589485	7.72088820579425	4.46789809083515e-11	5.53195868321326e-08
ENSG00000268465.ENSG00000269751.ENSG00000182324.ENSG00000105447.ENSG00000105443.29	ENSG00000268465+ENSG00000269751+ENSG00000182324+ENSG00000105447+ENSG00000105443	ENSG00000268465+ENSG00000269751+ENSG00000182324+ENSG00000105447+ENSG00000105443_030	chr19	dexseq_prepare_annotation2.py	exon	48973610	48973757	.	+	.	ENST00000474049+ENST00000460595+ENST00000462117+ENST00000427476+ENST00000452733+ENST00000325139+ENST00000493260+ENST00000391881+ENST00000595676__exon_number_030__gene_id_ENSG00000268465+ENSG00000269751+ENSG00000182324+ENSG00000105447+ENSG00000105443		ENSG00000268465.ENSG00000269751.ENSG00000182324.ENSG00000105447.ENSG00000105443.29	-0.559671357338571	-7.22022732101777	6.29127306192245e-11	7.71395589841077e-08
ENSG00000268465.ENSG00000269751.ENSG00000182324.ENSG00000105447.ENSG00000105443.42	ENSG00000268465+ENSG00000269751+ENSG00000182324+ENSG00000105447+ENSG00000105443	ENSG00000268465+ENSG00000269751+ENSG00000182324+ENSG00000105447+ENSG00000105443_043	chr19	dexseq_prepare_annotation2.py	exon	48977439	48977532	.	+	.	ENST00000325139+ENST00000460595+ENST00000467412+ENST00000427476+ENST00000452733+ENST00000595765+ENST00000493260+ENST00000391881__exon_number_043__gene_id_ENSG00000268465+ENSG00000269751+ENSG00000182324+ENSG00000105447+ENSG00000105443		ENSG00000268465.ENSG00000269751.ENSG00000182324.ENSG00000105447.ENSG00000105443.42	-0.788276725762379	-7.18166900796461	7.63951107655544e-11	9.27701089308019e-08
ENSG00000266967.ENSG00000267060.ENSG00000108825.32	ENSG00000266967+ENSG00000267060+ENSG00000108825	ENSG00000266967+ENSG00000267060+ENSG00000108825_033	chr17	dexseq_prepare_annotation2.py	exon	41108333	41108337	.	-	.	ENST00000491665+ENST00000421990+ENST00000427569+ENST00000486664+ENST00000423601+ENST00000591910+ENST00000430739+ENST00000483774+ENST00000409399+ENST00000409103+ENST00000478040+ENST00000441280+ENST00000360221__exon_number_033__gene_id_ENSG00000266967+ENSG00000267060+ENSG00000108825		ENSG00000266967.ENSG00000267060.ENSG00000108825.32	-0.779241273188683	-6.94104028733109	7.88633600605641e-11	9.48553473216073e-08
ENSG00000172890.35	ENSG00000172890	ENSG00000172890_036	chr11	dexseq_prepare_annotation2.py	exon	71189516	71190128	.	+	.	ENST00000530534__exon_number_036__gene_id_ENSG00000172890	NADSYN1	ENSG00000172890.35	-0.586230999212682	-6.87969597382175	8.08377719207114e-11	9.63128669000989e-08
ENSG00000143341.45	ENSG00000143341	ENSG00000143341_046	chr1	dexseq_prepare_annotation2.py	exon	186014820	186014995	.	+	.	ENST00000271588+ENST00000367492__exon_number_046__gene_id_ENSG00000143341	HMCN1	ENSG00000143341.45	-0.742751838300464	-6.92007134778821	8.35003349265278e-11	9.85553672760846e-08
ENSG00000221988.ENSG00000258388.ENSG00000241404	ENSG00000221988+ENSG00000258388+ENSG00000241404	ENSG00000221988+ENSG00000258388+ENSG00000241404_001	chr6	dexseq_prepare_annotation2.py	exon	32121218	32121299	.	+	.	ENST00000414204__exon_number_001__gene_id_ENSG00000221988+ENSG00000258388+ENSG00000241404		ENSG00000221988.ENSG00000258388.ENSG00000241404	-1.18651564860668	-7.7076023971382	9.08900914260643e-11	1.06284179873894e-07
ENSG00000177483.ENSG00000124831	ENSG00000177483+ENSG00000124831	ENSG00000177483+ENSG00000124831_001	chr2	dexseq_prepare_annotation2.py	exon	238536219	238536249	.	+	.	ENST00000308482__exon_number_001__gene_id_ENSG00000177483+ENSG00000124831		ENSG00000177483.ENSG00000124831	-0.636726630613585	-7.33659958500357	1.15808440146586e-10	1.34180546082502e-07
ENSG00000158286.30	ENSG00000158286	ENSG00000158286_031	chr1	dexseq_prepare_annotation2.py	exon	6272291	6272476	.	+	.	ENST00000377948+ENST00000377939+ENST00000496676+ENST00000492476__exon_number_031__gene_id_ENSG00000158286	RNF207	ENSG00000158286.30	0.957119161144671	6.98325545442219	1.22553244646079e-10	1.39564362833514e-07
ENSG00000091536.94	ENSG00000091536	ENSG00000091536_095	chr17	dexseq_prepare_annotation2.py	exon	18075471	18075520	.	+	.	ENST00000418233+ENST00000579848+ENST00000578575+ENST00000205890+ENST00000451725+ENST00000445289__exon_number_095__gene_id_ENSG00000091536	MYO15A	ENSG00000091536.94	0.680167187319972	6.71046981416116	1.2266528580211e-10	1.39564362833514e-07
ENSG00000198561.ENSG00000213593.ENSG00000211450.ENSG00000254732.ENSG00000254462.44	ENSG00000198561+ENSG00000213593+ENSG00000211450+ENSG00000254732+ENSG00000254462	ENSG00000198561+ENSG00000213593+ENSG00000211450+ENSG00000254732+ENSG00000254462_045	chr11	dexseq_prepare_annotation2.py	exon	57520880	57521014	.	+	.	ENST00000524630__exon_number_045__gene_id_ENSG00000198561+ENSG00000213593+ENSG00000211450+ENSG00000254732+ENSG00000254462		ENSG00000198561.ENSG00000213593.ENSG00000211450.ENSG00000254732.ENSG00000254462.44	-1.18220033001716	-6.90227477362821	1.26206777946108e-10	1.42311664289016e-07
ENSG00000172890.36	ENSG00000172890	ENSG00000172890_037	chr11	dexseq_prepare_annotation2.py	exon	71190340	71191194	.	+	.	ENST00000530055__exon_number_037__gene_id_ENSG00000172890	NADSYN1	ENSG00000172890.36	-0.530548300560537	-6.7782345502271	1.42916360209356e-10	1.59727371358938e-07
ENSG00000005884.22	ENSG00000005884	ENSG00000005884_023	chr17	dexseq_prepare_annotation2.py	exon	48151576	48151644	.	+	.	ENST00000007722+ENST00000505306+ENST00000512553+ENST00000506401+ENST00000320031+ENST00000544892+ENST00000510809__exon_number_023__gene_id_ENSG00000005884	ITGA3	ENSG00000005884.22	-0.567898767237386	-7.31564237608502	1.58533822378134e-10	1.75627662243678e-07
ENSG00000013441.18	ENSG00000013441	ENSG00000013441_019	chr2	dexseq_prepare_annotation2.py	exon	201721614	201721708	.	-	.	ENST00000409769+ENST00000321356+ENST00000473565+ENST00000409403+ENST00000461981+ENST00000434813+ENST00000432425__exon_number_019__gene_id_ENSG00000013441	CLK1	ENSG00000013441.18	-1.03686093509039	-7.10849061574055	1.66345180918685e-10	1.82678831205066e-07
ENSG00000163491.32	ENSG00000163491	ENSG00000163491_033	chr3	dexseq_prepare_annotation2.py	exon	27329189	27329234	.	-	.	ENST00000424275+ENST00000341435+ENST00000357467+ENST00000574215+ENST00000435584+ENST00000429845__exon_number_033__gene_id_ENSG00000163491	NEK10	ENSG00000163491.32	-1.28690372398434	-6.82370962904978	1.8003449141609e-10	1.94468513462404e-07
ENSG00000221978.53	ENSG00000221978	ENSG00000221978_054	chr1	dexseq_prepare_annotation2.py	exon	1334690	1334691	.	-	.	ENST00000425598+ENST00000408918+ENST00000488340+ENST00000400809+ENST00000481223__exon_number_054__gene_id_ENSG00000221978	CCNL2	ENSG00000221978.53	-1.29504829228581	-7.46528001213928	1.80160390801486e-10	1.94468513462404e-07
ENSG00000180448.6	ENSG00000180448	ENSG00000180448_007	chr19	dexseq_prepare_annotation2.py	exon	1067497	1067673	.	+	.	ENST00000586866__exon_number_007__gene_id_ENSG00000180448	HMHA1	ENSG00000180448.6	-1.38181571546023	-6.83304397469105	1.82920347878795e-10	1.95774377748379e-07
ENSG00000133624.16	ENSG00000133624	ENSG00000133624_017	chr7	dexseq_prepare_annotation2.py	exon	149318242	149318263	.	-	.	ENST00000472212+ENST00000486492+ENST00000513792+ENST00000493198__exon_number_017__gene_id_ENSG00000133624	ZNF767	ENSG00000133624.16	1.20398739700395	7.96131804886801	1.99417851546593e-10	2.11637641239683e-07
ENSG00000264594.ENSG00000204580.141	ENSG00000264594+ENSG00000204580	ENSG00000264594+ENSG00000204580_142	chr6	dexseq_prepare_annotation2.py	exon	30867618	30867824	.	+	.	ENST00000454612+ENST00000376575+ENST00000376567+ENST00000376570+ENST00000452441+ENST00000446312+ENST00000376568+ENST00000376569+ENST00000324771__exon_number_142__gene_id_ENSG00000264594+ENSG00000204580		ENSG00000264594.ENSG00000204580.141	-0.652115116592148	-7.08449884378143	2.17580020517627e-10	2.28686881770469e-07
ENSG00000105982.24	ENSG00000105982	ENSG00000105982_025	chr7	dexseq_prepare_annotation2.py	exon	156450237	156450267	.	+	.	ENST00000311822+ENST00000463028+ENST00000317955+ENST00000432459+ENST00000405335+ENST00000493999+ENST00000480011+ENST00000392747+ENST00000404282+ENST00000392743+ENST00000392741__exon_number_025__gene_id_ENSG00000105982	RNF32	ENSG00000105982.24	0.782051466266403	8.31135287365845	2.19104240127853e-10	2.28686881770469e-07
ENSG00000159640.ENSG00000224353.ENSG00000264813.22	ENSG00000159640+ENSG00000224353+ENSG00000264813	ENSG00000159640+ENSG00000224353+ENSG00000264813_023	chr17	dexseq_prepare_annotation2.py	exon	61561213	61561332	.	+	.	ENST00000582678+ENST00000428043+ENST00000290866__exon_number_023__gene_id_ENSG00000159640+ENSG00000224353+ENSG00000264813		ENSG00000159640.ENSG00000224353.ENSG00000264813.22	-1.15282665579974	-6.65244728245913	2.46438586871788e-10	2.55108377157474e-07
ENSG00000158286.25	ENSG00000158286	ENSG00000158286_026	chr1	dexseq_prepare_annotation2.py	exon	6271095	6271178	.	+	.	ENST00000377939+ENST00000496329+ENST00000463453+ENST00000492476__exon_number_026__gene_id_ENSG00000158286	RNF207	ENSG00000158286.25	0.893656937017651	6.8423383044524	2.54777316289654e-10	2.61596234380919e-07
ENSG00000159640.ENSG00000224353.ENSG00000264813.23	ENSG00000159640+ENSG00000224353+ENSG00000264813	ENSG00000159640+ENSG00000224353+ENSG00000264813_024	chr17	dexseq_prepare_annotation2.py	exon	61561691	61561698	.	+	.	ENST00000582678+ENST00000428043+ENST00000290866__exon_number_024__gene_id_ENSG00000159640+ENSG00000224353+ENSG00000264813		ENSG00000159640.ENSG00000224353.ENSG00000264813.23	-0.876711194453015	-6.60269795884249	3.25584526654711e-10	3.3160258903449e-07
ENSG00000173852.19	ENSG00000173852	ENSG00000173852_020	chr7	dexseq_prepare_annotation2.py	exon	35013125	35013125	.	-	.	ENST00000463538__exon_number_020__gene_id_ENSG00000173852	DPY19L1	ENSG00000173852.19	0.579648797884887	7.29313108083032	3.72124177071842e-10	3.75970452566057e-07
ENSG00000241287.ENSG00000179344.1	ENSG00000241287+ENSG00000179344	ENSG00000241287+ENSG00000179344_002	chr6	dexseq_prepare_annotation2.py	exon	32627663	32627874	.	-	.	ENST00000443574+ENST00000434651+ENST00000399079+ENST00000374943+ENST00000399082+ENST00000487676+ENST00000399084+ENST00000460185__exon_number_002__gene_id_ENSG00000241287+ENSG00000179344		ENSG00000241287.ENSG00000179344.1	1.860624183255	8.37942290612369	3.89870442764394e-10	3.90773952044451e-07
ENSG00000268465.ENSG00000269751.ENSG00000182324.ENSG00000105447.ENSG00000105443.26	ENSG00000268465+ENSG00000269751+ENSG00000182324+ENSG00000105447+ENSG00000105443	ENSG00000268465+ENSG00000269751+ENSG00000182324+ENSG00000105447+ENSG00000105443_027	chr19	dexseq_prepare_annotation2.py	exon	48972608	48972621	.	+	.	ENST00000460595+ENST00000462117+ENST00000427476+ENST00000452733+ENST00000493260+ENST00000391881__exon_number_027__gene_id_ENSG00000268465+ENSG00000269751+ENSG00000182324+ENSG00000105447+ENSG00000105443		ENSG00000268465.ENSG00000269751.ENSG00000182324.ENSG00000105447.ENSG00000105443.26	0.520578375341332	6.84781635726519	4.04098403266265e-10	4.01845634214985e-07
ENSG00000105193	ENSG00000105193	ENSG00000105193_001	chr19	dexseq_prepare_annotation2.py	exon	39923847	39923856	.	-	.	ENST00000251453+ENST00000339471+ENST00000599539__exon_number_001__gene_id_ENSG00000105193	RPS16	ENSG00000105193	0.929358460070902	7.30154285868443	4.817413696246e-10	4.75313133223671e-07
ENSG00000091536.8	ENSG00000091536	ENSG00000091536_009	chr17	dexseq_prepare_annotation2.py	exon	18029661	18029770	.	+	.	ENST00000205890__exon_number_009__gene_id_ENSG00000091536	MYO15A	ENSG00000091536.8	0.865912096065889	6.46188426237899	5.1361832954869e-10	5.02836326165606e-07
ENSG00000088854.41	ENSG00000088854	ENSG00000088854_042	chr20	dexseq_prepare_annotation2.py	exon	3388122	3388272	.	-	.	ENST00000252032__exon_number_042__gene_id_ENSG00000088854	C20orf194	ENSG00000088854.41	0.721496200762758	7.09241386129133	5.34627420577207e-10	5.19378201534897e-07
ENSG00000265690.ENSG00000135722.ENSG00000102878.34	ENSG00000265690+ENSG00000135722+ENSG00000102878	ENSG00000265690+ENSG00000135722+ENSG00000102878_035	chr16	dexseq_prepare_annotation2.py	exon	67198647	67198647	.	+	.	ENST00000522295+ENST00000434833+ENST00000522870+ENST00000580114+ENST00000523360+ENST00000264009+ENST00000518227+ENST00000421453__exon_number_035__gene_id_ENSG00000265690+ENSG00000135722+ENSG00000102878		ENSG00000265690.ENSG00000135722.ENSG00000102878.34	-0.586415488386979	-7.07350033114757	5.80849991413235e-10	5.59974863477559e-07
ENSG00000104915.14	ENSG00000104915	ENSG00000104915_015	chr19	dexseq_prepare_annotation2.py	exon	13256117	13256199	.	-	.	ENST00000588848+ENST00000587318+ENST00000440593+ENST00000591415+ENST00000587230+ENST00000242770+ENST00000591843+ENST00000591197+ENST00000593126+ENST00000589083+ENST00000343587__exon_number_015__gene_id_ENSG00000104915	STX10	ENSG00000104915.14	-0.679579805488125	-6.85531830396152	6.45526870353868e-10	6.17612723566142e-07
ENSG00000198561.ENSG00000213593.ENSG00000211450.ENSG00000254732.ENSG00000254462.50	ENSG00000198561+ENSG00000213593+ENSG00000211450+ENSG00000254732+ENSG00000254462	ENSG00000198561+ENSG00000213593+ENSG00000211450+ENSG00000254732+ENSG00000254462_051	chr11	dexseq_prepare_annotation2.py	exon	57529541	57529591	.	+	.	ENST00000529526+ENST00000361391+ENST00000426142+ENST00000360682+ENST00000361796+ENST00000361332+ENST00000399050__exon_number_051__gene_id_ENSG00000198561+ENSG00000213593+ENSG00000211450+ENSG00000254732+ENSG00000254462		ENSG00000198561.ENSG00000213593.ENSG00000211450.ENSG00000254732.ENSG00000254462.50	-1.05311258583871	-6.58985199967071	6.63669609093632e-10	6.30196708809421e-07
ENSG00000159640.ENSG00000224353.ENSG00000264813.24	ENSG00000159640+ENSG00000224353+ENSG00000264813	ENSG00000159640+ENSG00000224353+ENSG00000264813_025	chr17	dexseq_prepare_annotation2.py	exon	61561699	61561902	.	+	.	ENST00000582678+ENST00000428043+ENST00000290866+ENST00000579726__exon_number_025__gene_id_ENSG00000159640+ENSG00000224353+ENSG00000264813		ENSG00000159640.ENSG00000224353.ENSG00000264813.24	-1.0911036237609	-6.46172151051921	7.11812678229786e-10	6.70867513126837e-07
ENSG00000140859.92	ENSG00000140859	ENSG00000140859_093	chr16	dexseq_prepare_annotation2.py	exon	57837211	57837334	.	-	.	ENST00000566648__exon_number_093__gene_id_ENSG00000140859	KIFC3	ENSG00000140859.92	-0.223856020311191	-6.46786379910328	7.91911632015047e-10	7.40830398744032e-07
ENSG00000112159.110	ENSG00000112159	ENSG00000112159_111	chr6	dexseq_prepare_annotation2.py	exon	90529225	90529437	.	-	.	ENST00000369393+ENST00000428876+ENST00000439638__exon_number_111__gene_id_ENSG00000112159	MDN1	ENSG00000112159.110	-0.534532422429974	-6.31211818887211	9.52152054209736e-10	8.8418520022247e-07
ENSG00000180448.5	ENSG00000180448	ENSG00000180448_006	chr19	dexseq_prepare_annotation2.py	exon	1067326	1067494	.	+	.	ENST00000590214+ENST00000587602+ENST00000536472+ENST00000591293+ENST00000313093__exon_number_006__gene_id_ENSG00000180448	HMHA1	ENSG00000180448.5	-1.49259473269951	-6.46291601950363	1.2879969530917e-09	1.18732635912305e-06
ENSG00000116809.22	ENSG00000116809	ENSG00000116809_023	chr1	dexseq_prepare_annotation2.py	exon	16270422	16270794	.	-	.	ENST00000448462+ENST00000474511__exon_number_023__gene_id_ENSG00000116809	ZBTB17	ENSG00000116809.22	0.697320709694679	6.9250976827162	1.37992240582411e-09	1.26284898895897e-06
ENSG00000133624.15	ENSG00000133624	ENSG00000133624_016	chr7	dexseq_prepare_annotation2.py	exon	149318137	149318241	.	-	.	ENST00000472212+ENST00000481762+ENST00000486492+ENST00000513792+ENST00000493198__exon_number_016__gene_id_ENSG00000133624	ZNF767	ENSG00000133624.15	1.15771482218003	7.41487589154099	1.39951416343651e-09	1.27156433617787e-06
ENSG00000105186.45	ENSG00000105186	ENSG00000105186_046	chr19	dexseq_prepare_annotation2.py	exon	33166692	33167503	.	-	.	ENST00000590519__exon_number_046__gene_id_ENSG00000105186	ANKRD27	ENSG00000105186.45	0.689122390091653	6.82347613677784	1.73136824257525e-09	1.5618425577951e-06
ENSG00000187775.92	ENSG00000187775	ENSG00000187775_093	chr17	dexseq_prepare_annotation2.py	exon	76535819	76535827	.	-	.	ENST00000389840__exon_number_093__gene_id_ENSG00000187775	DNAH17	ENSG00000187775.92	0.638532674617407	6.21082666920952	1.79718179061982e-09	1.60971406170893e-06
ENSG00000188897.67	ENSG00000188897	ENSG00000188897_068	chr16	dexseq_prepare_annotation2.py	exon	11578735	11578929	.	-	.	ENST00000344649+ENST00000598234+ENST00000595170__exon_number_068__gene_id_ENSG00000188897	CTD-3088G3.8	ENSG00000188897.67	-1.11786871319554	-6.55369505909211	1.88991658211675e-09	1.68085454217386e-06
ENSG00000091536.42	ENSG00000091536	ENSG00000091536_043	chr17	dexseq_prepare_annotation2.py	exon	18052691	18052799	.	+	.	ENST00000578999__exon_number_043__gene_id_ENSG00000091536	MYO15A	ENSG00000091536.42	0.788150644341292	6.22032463448968	1.99359400550535e-09	1.76066415484812e-06
ENSG00000198561.ENSG00000213593.ENSG00000211450.ENSG00000254732.ENSG00000254462.43	ENSG00000198561+ENSG00000213593+ENSG00000211450+ENSG00000254732+ENSG00000254462	ENSG00000198561+ENSG00000213593+ENSG00000211450+ENSG00000254732+ENSG00000254462_044	chr11	dexseq_prepare_annotation2.py	exon	57520774	57520879	.	+	.	ENST00000524630+ENST00000529919+ENST00000399039+ENST00000533189__exon_number_044__gene_id_ENSG00000198561+ENSG00000213593+ENSG00000211450+ENSG00000254732+ENSG00000254462		ENSG00000198561.ENSG00000213593.ENSG00000211450.ENSG00000254732.ENSG00000254462.43	-1.15722989106192	-6.36970593328961	2.08676915000671e-09	1.8301545103656e-06
ENSG00000099330.37	ENSG00000099330	ENSG00000099330_038	chr19	dexseq_prepare_annotation2.py	exon	17340025	17340027	.	+	.	ENST00000215061+ENST00000600232+ENST00000599286__exon_number_038__gene_id_ENSG00000099330	OCEL1	ENSG00000099330.37	0.773502925494807	6.82455021661572	2.12016862801206e-09	1.84662300944069e-06
ENSG00000213221.ENSG00000187796.9	ENSG00000213221+ENSG00000187796	ENSG00000213221+ENSG00000187796_010	chr9	dexseq_prepare_annotation2.py	exon	139258409	139258614	.	-	.	ENST00000481053+ENST00000460290+ENST00000371732+ENST00000371734+ENST00000485975__exon_number_010__gene_id_ENSG00000213221+ENSG00000187796		ENSG00000213221.ENSG00000187796.9	0.578349566651442	7.05035683298453	2.47763699421127e-09	2.14318994022554e-06
ENSG00000133612.56	ENSG00000133612	ENSG00000133612_057	chr7	dexseq_prepare_annotation2.py	exon	150831622	150831655	.	+	.	ENST00000397238+ENST00000478320+ENST00000467250+ENST00000485904+ENST00000463381+ENST00000461065__exon_number_057__gene_id_ENSG00000133612	AGAP3	ENSG00000133612.56	-0.670097067219606	-6.21747816699662	2.61669699349417e-09	2.24808092994807e-06
ENSG00000167380.40	ENSG00000167380	ENSG00000167380_041	chr19	dexseq_prepare_annotation2.py	exon	44679797	44679832	.	+	.	ENST00000454662+ENST00000590524+ENST00000585678+ENST00000588883+ENST00000590089+ENST00000337433+ENST00000588127__exon_number_041__gene_id_ENSG00000167380	ZNF226	ENSG00000167380.40	0.645793222578368	6.33014281749686	3.02800406090284e-09	2.58386951932123e-06
ENSG00000091536.56	ENSG00000091536	ENSG00000091536_057	chr17	dexseq_prepare_annotation2.py	exon	18057445	18057504	.	+	.	ENST00000205890+ENST00000418233+ENST00000536811+ENST00000585180+ENST00000445289__exon_number_057__gene_id_ENSG00000091536	MYO15A	ENSG00000091536.56	0.887804901485891	6.13463974440973	3.19764370474087e-09	2.71031421985996e-06
ENSG00000069869.40	ENSG00000069869	ENSG00000069869_041	chr15	dexseq_prepare_annotation2.py	exon	56244852	56244943	.	-	.	ENST00000514893__exon_number_041__gene_id_ENSG00000069869	NEDD4	ENSG00000069869.40	-0.918527534834127	-6.5093409396188	3.26159628458997e-09	2.74609011982291e-06
ENSG00000104299.52	ENSG00000104299	ENSG00000104299_053	chr8	dexseq_prepare_annotation2.py	exon	28747482	28747495	.	-	.	ENST00000416984+ENST00000520831__exon_number_053__gene_id_ENSG00000104299	INTS9	ENSG00000104299.52	-1.48702154324891	-6.55615556404939	3.42361521274819e-09	2.8634120029695e-06
ENSG00000133612.47	ENSG00000133612	ENSG00000133612_048	chr7	dexseq_prepare_annotation2.py	exon	150820964	150820973	.	+	.	ENST00000397238+ENST00000485904+ENST00000463381__exon_number_048__gene_id_ENSG00000133612	AGAP3	ENSG00000133612.47	-0.413494264776175	-6.16510164415374	3.46824681823828e-09	2.88165675769045e-06
ENSG00000204673	ENSG00000204673	ENSG00000204673_001	chr19	dexseq_prepare_annotation2.py	exon	50372295	50372295	.	-	.	ENST00000391833__exon_number_001__gene_id_ENSG00000204673	AKT1S1	ENSG00000204673	-1.95201614964753	-7.43805295095034	3.62013978026545e-09	2.98820060868813e-06
ENSG00000143341.44	ENSG00000143341	ENSG00000143341_045	chr1	dexseq_prepare_annotation2.py	exon	186010145	186010268	.	+	.	ENST00000271588+ENST00000367492__exon_number_045__gene_id_ENSG00000143341	HMCN1	ENSG00000143341.44	-1.01388823663506	-6.21694305683183	3.65622470146476e-09	2.99838915582719e-06
ENSG00000181381.67	ENSG00000181381	ENSG00000181381_068	chr4	dexseq_prepare_annotation2.py	exon	169411509	169411601	.	-	.	ENST00000505150+ENST00000512958__exon_number_068__gene_id_ENSG00000181381	DDX60L	ENSG00000181381.67	-0.428106804504546	-6.5081483135581	4.25400472597547e-09	3.46610816034125e-06
ENSG00000104915.25	ENSG00000104915	ENSG00000104915_026	chr19	dexseq_prepare_annotation2.py	exon	13260700	13260711	.	-	.	ENST00000588848+ENST00000440593+ENST00000587230+ENST00000242770+ENST00000591843+ENST00000591197+ENST00000589083+ENST00000343587__exon_number_026__gene_id_ENSG00000104915	STX10	ENSG00000104915.25	0.432538044402069	6.43281922683025	4.64869263352799e-09	3.76341467995845e-06
ENSG00000013441.21	ENSG00000013441	ENSG00000013441_022	chr2	dexseq_prepare_annotation2.py	exon	201722696	201722812	.	-	.	ENST00000409769+ENST00000321356+ENST00000473565+ENST00000409403+ENST00000461981+ENST00000434813+ENST00000432425__exon_number_022__gene_id_ENSG00000013441	CLK1	ENSG00000013441.21	-1.09761978770748	-6.39517168025882	4.94733582555859e-09	3.97967475211112e-06
ENSG00000085276.17	ENSG00000085276	ENSG00000085276_018	chr3	dexseq_prepare_annotation2.py	exon	168833171	168833555	.	-	.	ENST00000494292+ENST00000472280+ENST00000464456+ENST00000460814+ENST00000433243+ENST00000468789+ENST00000264674+ENST00000392736+ENST00000492586__exon_number_018__gene_id_ENSG00000085276	MECOM	ENSG00000085276.17	0.409611384850893	6.55626124898032	5.51115124835078e-09	4.40515388263745e-06
ENSG00000085276.52	ENSG00000085276	ENSG00000085276_053	chr3	dexseq_prepare_annotation2.py	exon	169381124	169381178	.	-	.	ENST00000494292+ENST00000485957+ENST00000486748__exon_number_053__gene_id_ENSG00000085276	MECOM	ENSG00000085276.52	-1.15506831727404	-6.55166345280361	5.62151029454315e-09	4.46510552275751e-06
ENSG00000013441.10	ENSG00000013441	ENSG00000013441_011	chr2	dexseq_prepare_annotation2.py	exon	201718626	201718716	.	-	.	ENST00000409769+ENST00000321356+ENST00000473565+ENST00000496205+ENST00000409403+ENST00000461326+ENST00000461981+ENST00000434813+ENST00000472679+ENST00000432425+ENST00000464454__exon_number_011__gene_id_ENSG00000013441	CLK1	ENSG00000013441.10	0.520280377129435	6.34011711072242	6.39347986606523e-09	5.0240274340124e-06
ENSG00000112983.74	ENSG00000112983	ENSG00000112983_075	chr5	dexseq_prepare_annotation2.py	exon	137514359	137514367	.	-	.	ENST00000432618+ENST00000254900+ENST00000430331__exon_number_075__gene_id_ENSG00000112983	BRD8	ENSG00000112983.74	0.41161116925819	6.08839013751014	6.40474786111549e-09	5.0240274340124e-06
ENSG00000177483.ENSG00000124831.3	ENSG00000177483+ENSG00000124831	ENSG00000177483+ENSG00000124831_004	chr2	dexseq_prepare_annotation2.py	exon	238592845	238593116	.	+	.	ENST00000489295__exon_number_004__gene_id_ENSG00000177483+ENSG00000124831		ENSG00000177483.ENSG00000124831.3	-0.666715993040177	-6.41556725370418	7.41319336188457e-09	5.77917911147609e-06
ENSG00000229807.29	ENSG00000229807	ENSG00000229807_030	chrX	dexseq_prepare_annotation2.py	exon	73061506	73072588	.	-	.	ENST00000429829__exon_number_030__gene_id_ENSG00000229807	XIST	ENSG00000229807.29	-0.968567594245362	-6.68723176828315	7.61551789204709e-09	5.90048457437062e-06
ENSG00000181355.30	ENSG00000181355	ENSG00000181355_031	chr6	dexseq_prepare_annotation2.py	exon	9900646	9900722	.	-	.	ENST00000492094+ENST00000466385+ENST00000472329+ENST00000316020+ENST00000469426+ENST00000491508+ENST00000469656+ENST00000486246__exon_number_031__gene_id_ENSG00000181355	OFCC1	ENSG00000181355.30	0.618091410825169	6.62027982233597	7.76948529674422e-09	5.9830721774172e-06
ENSG00000099622.32	ENSG00000099622	ENSG00000099622_033	chr19	dexseq_prepare_annotation2.py	exon	1269351	1269354	.	+	.	ENST00000588230+ENST00000586636+ENST00000591659+ENST00000585914+ENST00000591376+ENST00000593283+ENST00000591097+ENST00000592412+ENST00000589235+ENST00000590704+ENST00000591055+ENST00000413636+ENST00000587169+ENST00000587896+ENST00000589686+ENST00000593048+ENST00000593128+ENST00000444172+ENST00000586472+ENST00000320936+ENST00000589710+ENST00000587323+ENST00000590347+ENST00000593093__exon_number_03…	CIRBP	ENSG00000099622.32	-0.615560589142462	-6.07728198907017	8.13382666311114e-09	6.22568022386444e-06
ENSG00000085872.ENSG00000105085.ENSG00000269578.ENSG00000214046.ENSG00000127526.ENSG00000269058.ENSG00000141979.ENSG00000268790.128	ENSG00000085872+ENSG00000105085+ENSG00000269578+ENSG00000214046+ENSG00000127526+ENSG00000269058+ENSG00000141979+ENSG00000268790	ENSG00000085872+ENSG00000105085+ENSG00000269578+ENSG00000214046+ENSG00000127526+ENSG00000269058+ENSG00000141979+ENSG00000268790_129	chr19	dexseq_prepare_annotation2.py	exon	16763509	16763772	.	-	.	ENST00000487803+ENST00000594507+ENST00000358726__exon_number_129__gene_id_ENSG00000085872+ENSG00000105085+ENSG00000269578+ENSG00000214046+ENSG00000127526+ENSG00000269058+ENSG00000141979+ENSG00000268790		ENSG00000085872.ENSG00000105085.ENSG00000269578.ENSG00000214046.ENSG00000127526.ENSG00000269058.ENSG00000141979.ENSG00000268790.128	-0.492567741799049	-5.95542811019262	9.85549276824516e-09	7.49801140173023e-06
ENSG00000069248.35	ENSG00000069248	ENSG00000069248_036	chr1	dexseq_prepare_annotation2.py	exon	229644089	229644103	.	-	.	ENST00000537506__exon_number_036__gene_id_ENSG00000069248	NUP133	ENSG00000069248.35	-1.22092311551878	-6.84989421324234	1.0622568948498e-08	8.03320645295634e-06
ENSG00000099622.99	ENSG00000099622	ENSG00000099622_100	chr19	dexseq_prepare_annotation2.py	exon	1274651	1274772	.	+	.	ENST00000593093+ENST00000587169+ENST00000591376+ENST00000589235+ENST00000585914+ENST00000590347+ENST00000585913+ENST00000586636+ENST00000592234+ENST00000444172+ENST00000588917__exon_number_100__gene_id_ENSG00000099622	CIRBP	ENSG00000099622.99	-0.439249225683824	-6.01070688231774	1.14068535008316e-08	8.57496632337517e-06
ENSG00000160214.1	ENSG00000160214	ENSG00000160214_002	chr21	dexseq_prepare_annotation2.py	exon	45209440	45209457	.	+	.	ENST00000483896+ENST00000497547+ENST00000475534__exon_number_002__gene_id_ENSG00000160214	RRP1	ENSG00000160214.1	0.664776433485196	7.08412042619502	1.14839273799086e-08	8.58182341220958e-06
ENSG00000196912.60	ENSG00000196912	ENSG00000196912_061	chr2	dexseq_prepare_annotation2.py	exon	98206279	98206327	.	-	.	ENST00000443455+ENST00000258459+ENST00000438709+ENST00000377003__exon_number_061__gene_id_ENSG00000196912	ANKRD36B	ENSG00000196912.60	0.621522339830077	6.42054205059708	1.17540899725337e-08	8.73204429888959e-06
ENSG00000142512.32	ENSG00000142512	ENSG00000142512_033	chr19	dexseq_prepare_annotation2.py	exon	51920966	51920991	.	-	.	ENST00000353836+ENST00000432469+ENST00000439889__exon_number_033__gene_id_ENSG00000142512	SIGLEC10	ENSG00000142512.32	0.44075410796225	6.1641427567114	1.31419275870703e-08	9.70596677676192e-06
ENSG00000255339.ENSG00000075826.ENSG00000166136.42	ENSG00000255339+ENSG00000075826+ENSG00000166136	ENSG00000255339+ENSG00000075826+ENSG00000166136_043	chr10	dexseq_prepare_annotation2.py	exon	102265562	102265692	.	-	.	ENST00000535773+ENST00000479697+ENST00000462434+ENST00000484848+ENST00000527595+ENST00000469546+ENST00000529568__exon_number_043__gene_id_ENSG00000255339+ENSG00000075826+ENSG00000166136		ENSG00000255339.ENSG00000075826.ENSG00000166136.42	0.395983666052286	5.92474111145795	1.33309290635248e-08	9.78831217029464e-06
ENSG00000197102.30	ENSG00000197102	ENSG00000197102_031	chr14	dexseq_prepare_annotation2.py	exon	102476613	102476796	.	+	.	ENST00000360184__exon_number_031__gene_id_ENSG00000197102	DYNC1H1	ENSG00000197102.30	0.351063241592209	5.94786128809668	1.45847090598295e-08	1.06470062230288e-05
ENSG00000158286.8	ENSG00000158286	ENSG00000158286_009	chr1	dexseq_prepare_annotation2.py	exon	6268678	6268919	.	+	.	ENST00000485539__exon_number_009__gene_id_ENSG00000158286	RNF207	ENSG00000158286.8	-0.535607109391706	-6.02673825910887	1.53098518236892e-08	1.11121368190653e-05
ENSG00000171777.6	ENSG00000171777	ENSG00000171777_007	chr19	dexseq_prepare_annotation2.py	exon	38900595	38900736	.	-	.	ENST00000589474+ENST00000588708+ENST00000592322+ENST00000589358+ENST00000588404+ENST00000587287+ENST00000293062+ENST00000587753+ENST00000587738+ENST00000426920+ENST00000454404+ENST00000586305+ENST00000433821__exon_number_007__gene_id_ENSG00000171777	RASGRP4	ENSG00000171777.6	-0.902081164104821	-7.07635042788682	2.03109657571676e-08	1.46577856423097e-05
ENSG00000085276.53	ENSG00000085276	ENSG00000085276_054	chr3	dexseq_prepare_annotation2.py	exon	169381179	169381258	.	-	.	ENST00000494292+ENST00000485957__exon_number_054__gene_id_ENSG00000085276	MECOM	ENSG00000085276.53	-0.825469598995873	-6.2504318045551	2.04424929060038e-08	1.46688824663923e-05
ENSG00000114735.18	ENSG00000114735	ENSG00000114735_019	chr3	dexseq_prepare_annotation2.py	exon	50614940	50615004	.	+	.	ENST00000434410+ENST00000443894+ENST00000448997+ENST00000232854+ENST00000482974+ENST00000455834__exon_number_019__gene_id_ENSG00000114735	HEMK1	ENSG00000114735.18	0.963929764628894	6.01397790921343	2.24807071873799e-08	1.60403021023084e-05
ENSG00000091536.95	ENSG00000091536	ENSG00000091536_096	chr17	dexseq_prepare_annotation2.py	exon	18075521	18075604	.	+	.	ENST00000418233+ENST00000579848+ENST00000578575+ENST00000205890+ENST00000433411+ENST00000451725+ENST00000445289__exon_number_096__gene_id_ENSG00000091536	MYO15A	ENSG00000091536.95	0.726027741876686	5.76117130200066	2.37486791771882e-08	1.6849821295761e-05
ENSG00000180448	ENSG00000180448	ENSG00000180448_001	chr19	dexseq_prepare_annotation2.py	exon	1065922	1066162	.	+	.	ENST00000539243__exon_number_001__gene_id_ENSG00000180448	HMHA1	ENSG00000180448	-1.62817657727147	-5.88182964308894	2.44703696370163e-08	1.72648710737322e-05
ENSG00000224699.14	ENSG00000224699	ENSG00000224699_015	chr1	dexseq_prepare_annotation2.py	exon	110951592	110951706	.	+	.	ENST00000590826+ENST00000609512+ENST00000608499+ENST00000608602+ENST00000608253__exon_number_015__gene_id_ENSG00000224699	LAMTOR5-AS1	ENSG00000224699.14	1.05026187129403	6.11417171539986	2.47738732041409e-08	1.73818999705409e-05
ENSG00000091536.7	ENSG00000091536	ENSG00000091536_008	chr17	dexseq_prepare_annotation2.py	exon	18028546	18028880	.	+	.	ENST00000583079__exon_number_008__gene_id_ENSG00000091536	MYO15A	ENSG00000091536.7	0.651066937946734	5.7359977655692	2.70974757481903e-08	1.89071514209417e-05
ENSG00000172890.34	ENSG00000172890	ENSG00000172890_035	chr11	dexseq_prepare_annotation2.py	exon	71189441	71189515	.	+	.	ENST00000319023+ENST00000527852+ENST00000539574+ENST00000529840+ENST00000525200+ENST00000530534__exon_number_035__gene_id_ENSG00000172890	NADSYN1	ENSG00000172890.34	-0.466141183632346	-5.78775549158119	2.83312269504143e-08	1.96593808462732e-05
ENSG00000104368.11	ENSG00000104368	ENSG00000104368_012	chr8	dexseq_prepare_annotation2.py	exon	42037824	42037896	.	-	.	ENST00000429710+ENST00000524009+ENST00000352041+ENST00000220809+ENST00000519510+ENST00000429089+ENST00000522812+ENST00000521042__exon_number_012__gene_id_ENSG00000104368	PLAT	ENSG00000104368.11	-0.746530572647378	-6.0061185953424	2.97165996076918e-08	2.05080262166919e-05
ENSG00000091536.96	ENSG00000091536	ENSG00000091536_097	chr17	dexseq_prepare_annotation2.py	exon	18075605	18075730	.	+	.	ENST00000433411+ENST00000445289__exon_number_097__gene_id_ENSG00000091536	MYO15A	ENSG00000091536.96	0.712441551512559	5.65938756009496	4.03795289474961e-08	2.7715279727376e-05
ENSG00000008382.3	ENSG00000008382	ENSG00000008382_004	chr19	dexseq_prepare_annotation2.py	exon	4343563	4343597	.	+	.	ENST00000262966+ENST00000359935+ENST00000599840+ENST00000594716__exon_number_004__gene_id_ENSG00000008382	MPND	ENSG00000008382.3	0.670211103267955	7.04812445284059	4.09235064255662e-08	2.78354785869623e-05
ENSG00000085563.48	ENSG00000085563	ENSG00000085563_049	chr7	dexseq_prepare_annotation2.py	exon	87342611	87342611	.	-	.	ENST00000476862__exon_number_049__gene_id_ENSG00000085563	ABCB1	ENSG00000085563.48	-0.816508032531825	-6.20779286465009	4.09954630315062e-08	2.78354785869623e-05
ENSG00000100949.52	ENSG00000100949	ENSG00000100949_053	chr14	dexseq_prepare_annotation2.py	exon	24740154	24740204	.	-	.	ENST00000559586+ENST00000560163+ENST00000559551+ENST00000560207__exon_number_053__gene_id_ENSG00000100949	RABGGTA	ENSG00000100949.52	-1.39695094200951	-5.80971625705849	4.14552807589621e-08	2.79971674738548e-05
ENSG00000198561.ENSG00000213593.ENSG00000211450.ENSG00000254732.ENSG00000254462.48	ENSG00000198561+ENSG00000213593+ENSG00000211450+ENSG00000254732+ENSG00000254462	ENSG00000198561+ENSG00000213593+ENSG00000211450+ENSG00000254732+ENSG00000254462_049	chr11	dexseq_prepare_annotation2.py	exon	57529290	57529518	.	+	.	ENST00000530094+ENST00000530748+ENST00000361391+ENST00000426142+ENST00000532844+ENST00000361796+ENST00000428599+ENST00000361332+ENST00000529986+ENST00000526772+ENST00000527467+ENST00000532787+ENST00000399050+ENST00000415361+ENST00000532245+ENST00000531014+ENST00000526938+ENST00000534579+ENST00000358694+ENST00000533667+ENST00000532649+ENST00000528621+ENST00000532463+ENST00000529526+ENST00000528232…		ENSG00000198561.ENSG00000213593.ENSG00000211450.ENSG00000254732.ENSG00000254462.48	-0.895029119499489	-5.76671906973522	4.30275295879838e-08	2.88191336702988e-05
ENSG00000172890.32	ENSG00000172890	ENSG00000172890_033	chr11	dexseq_prepare_annotation2.py	exon	71188272	71188392	.	+	.	ENST00000539574+ENST00000525200__exon_number_033__gene_id_ENSG00000172890	NADSYN1	ENSG00000172890.32	-0.553066775643556	-5.70452150248172	4.31287513356862e-08	2.88191336702988e-05
ENSG00000085276.2	ENSG00000085276	ENSG00000085276_003	chr3	dexseq_prepare_annotation2.py	exon	168802532	168802548	.	-	.	ENST00000472280+ENST00000464456+ENST00000264674+ENST00000392736__exon_number_003__gene_id_ENSG00000085276	MECOM	ENSG00000085276.2	0.468586501349184	6.04764306044501	4.82766040298616e-08	3.20892046112594e-05
ENSG00000268465.ENSG00000269751.ENSG00000182324.ENSG00000105447.ENSG00000105443.30	ENSG00000268465+ENSG00000269751+ENSG00000182324+ENSG00000105447+ENSG00000105443	ENSG00000268465+ENSG00000269751+ENSG00000182324+ENSG00000105447+ENSG00000105443_031	chr19	dexseq_prepare_annotation2.py	exon	48973860	48973926	.	+	.	ENST00000474049+ENST00000460595+ENST00000427476+ENST00000452733+ENST00000325139+ENST00000493260+ENST00000391881+ENST00000595676__exon_number_031__gene_id_ENSG00000268465+ENSG00000269751+ENSG00000182324+ENSG00000105447+ENSG00000105443		ENSG00000268465.ENSG00000269751.ENSG00000182324.ENSG00000105447.ENSG00000105443.30	-0.54872213076779	-5.84491480675974	4.9335892377449e-08	3.26216152886534e-05
ENSG00000079215.30	ENSG00000079215	ENSG00000079215_031	chr5	dexseq_prepare_annotation2.py	exon	36680449	36680496	.	+	.	ENST00000506178__exon_number_031__gene_id_ENSG00000079215	SLC1A3	ENSG00000079215.30	-1.39485448740238	-6.41308090721438	5.09873528210332e-08	3.35379935545517e-05
ENSG00000114735.19	ENSG00000114735	ENSG00000114735_020	chr3	dexseq_prepare_annotation2.py	exon	50615257	50615306	.	+	.	ENST00000455834+ENST00000448997+ENST00000232854+ENST00000434410__exon_number_020__gene_id_ENSG00000114735	HEMK1	ENSG00000114735.19	0.94582720445069	5.83619630793691	5.13616532240409e-08	3.36091497874123e-05
ENSG00000112159.106	ENSG00000112159	ENSG00000112159_107	chr6	dexseq_prepare_annotation2.py	exon	90503481	90503673	.	-	.	ENST00000369393+ENST00000428876+ENST00000439638__exon_number_107__gene_id_ENSG00000112159	MDN1	ENSG00000112159.106	-0.457469866422027	-5.57564103642932	5.37359303394893e-08	3.49815366723443e-05
ENSG00000164975.16	ENSG00000164975	ENSG00000164975_017	chr9	dexseq_prepare_annotation2.py	exon	15459717	15460311	.	+	.	ENST00000380821+ENST00000467062+ENST00000490969__exon_number_017__gene_id_ENSG00000164975	SNAPC3	ENSG00000164975.16	0.474862006395328	5.84951127882979	5.57606969930731e-08	3.61134868956369e-05
ENSG00000266967.ENSG00000267060.ENSG00000108825.29	ENSG00000266967+ENSG00000267060+ENSG00000108825	ENSG00000266967+ENSG00000267060+ENSG00000108825_030	chr17	dexseq_prepare_annotation2.py	exon	41107990	41108044	.	-	.	ENST00000441280__exon_number_030__gene_id_ENSG00000266967+ENSG00000267060+ENSG00000108825		ENSG00000266967.ENSG00000267060.ENSG00000108825.29	-0.622977152308256	-5.6830751810204	5.65111990740689e-08	3.64128181299097e-05
ENSG00000124920	ENSG00000124920	ENSG00000124920_001	chr11	dexseq_prepare_annotation2.py	exon	61520114	61520120	.	+	.	ENST00000537766__exon_number_001__gene_id_ENSG00000124920	MYRF	ENSG00000124920	0.632520547345591	6.03164048956795	5.96587984349247e-08	3.82458323448909e-05
ENSG00000268465.ENSG00000269751.ENSG00000182324.ENSG00000105447.ENSG00000105443.20	ENSG00000268465+ENSG00000269751+ENSG00000182324+ENSG00000105447+ENSG00000105443	ENSG00000268465+ENSG00000269751+ENSG00000182324+ENSG00000105447+ENSG00000105443_021	chr19	dexseq_prepare_annotation2.py	exon	48969279	48969367	.	+	.	ENST00000391884__exon_number_021__gene_id_ENSG00000268465+ENSG00000269751+ENSG00000182324+ENSG00000105447+ENSG00000105443		ENSG00000268465.ENSG00000269751.ENSG00000182324.ENSG00000105447.ENSG00000105443.20	0.535967181395344	5.80164676901109	6.02236524389001e-08	3.84129571404726e-05
ENSG00000069943	ENSG00000069943	ENSG00000069943_001	chr15	dexseq_prepare_annotation2.py	exon	55611158	55611429	.	+	.	ENST00000164305+ENST00000565367+ENST00000539642__exon_number_001__gene_id_ENSG00000069943	PIGB	ENSG00000069943	-0.805646776120106	-5.79793665964738	6.1260205046324e-08	3.88777578678912e-05
ENSG00000074181.11	ENSG00000074181	ENSG00000074181_012	chr19	dexseq_prepare_annotation2.py	exon	15281482	15281636	.	-	.	ENST00000263388__exon_number_012__gene_id_ENSG00000074181	NOTCH3	ENSG00000074181.11	0.626616265379126	5.63157668080957	6.52087747822681e-08	4.1176732924011e-05
ENSG00000099330.36	ENSG00000099330	ENSG00000099330_037	chr19	dexseq_prepare_annotation2.py	exon	17340023	17340024	.	+	.	ENST00000600232+ENST00000595573+ENST00000599286+ENST00000215061+ENST00000600826+ENST00000601529+ENST00000598068__exon_number_037__gene_id_ENSG00000099330	OCEL1	ENSG00000099330.36	0.686044621058612	5.9867475759457	7.18325217827557e-08	4.51336957263074e-05
ENSG00000148337.55	ENSG00000148337	ENSG00000148337_056	chr9	dexseq_prepare_annotation2.py	exon	130952724	130952746	.	-	.	ENST00000474442__exon_number_056__gene_id_ENSG00000148337	CIZ1	ENSG00000148337.55	-0.478374031866456	-5.57169316071199	7.40965811845773e-08	4.63257694602111e-05
ENSG00000114735.11	ENSG00000114735	ENSG00000114735_012	chr3	dexseq_prepare_annotation2.py	exon	50608726	50608763	.	+	.	ENST00000455834+ENST00000232854+ENST00000482974+ENST00000434410__exon_number_012__gene_id_ENSG00000114735	HEMK1	ENSG00000114735.11	0.703877403767369	5.74255401933252	7.89828116218226e-08	4.91374248539075e-05
ENSG00000143198	ENSG00000143198	ENSG00000143198_001	chr1	dexseq_prepare_annotation2.py	exon	165600098	165600449	.	+	.	ENST00000367889__exon_number_001__gene_id_ENSG00000143198	MGST3	ENSG00000143198	0.40495553763937	5.86697205019858	8.14250592567495e-08	5.04084979590854e-05
ENSG00000138744.ENSG00000198301.56	ENSG00000138744+ENSG00000198301	ENSG00000138744+ENSG00000198301_057	chr4	dexseq_prepare_annotation2.py	exon	76896897	76896997	.	-	.	ENST00000395710+ENST00000395711+ENST00000356260+ENST00000507396+ENST00000503411+ENST00000515836__exon_number_057__gene_id_ENSG00000138744+ENSG00000198301		ENSG00000138744.ENSG00000198301.56	0.682358966729629	5.59113489590026	8.61039324996328e-08	5.30450626499689e-05
ENSG00000224699.9	ENSG00000224699	ENSG00000224699_010	chr1	dexseq_prepare_annotation2.py	exon	110950497	110950576	.	+	.	ENST00000587691+ENST00000457535+ENST00000609244+ENST00000610148+ENST00000609709+ENST00000608499+ENST00000608486+ENST00000608067+ENST00000598454__exon_number_010__gene_id_ENSG00000224699	LAMTOR5-AS1	ENSG00000224699.9	0.694209803897133	5.828261471463	8.6760935117209e-08	5.31903496010804e-05
ENSG00000085276	ENSG00000085276	ENSG00000085276_001	chr3	dexseq_prepare_annotation2.py	exon	168801287	168801294	.	-	.	ENST00000264674+ENST00000392736__exon_number_001__gene_id_ENSG00000085276	MECOM	ENSG00000085276	0.467176450112817	5.89853174285088	9.03017263294984e-08	5.50936503459179e-05
ENSG00000158286.27	ENSG00000158286	ENSG00000158286_028	chr1	dexseq_prepare_annotation2.py	exon	6271977	6271982	.	+	.	ENST00000377948+ENST00000377939+ENST00000496676+ENST00000492476__exon_number_028__gene_id_ENSG00000158286	RNF207	ENSG00000158286.27	0.949782620902824	5.65034575897822	9.25163820382584e-08	5.61103318462095e-05
ENSG00000268465.ENSG00000269751.ENSG00000182324.ENSG00000105447.ENSG00000105443.32	ENSG00000268465+ENSG00000269751+ENSG00000182324+ENSG00000105447+ENSG00000105443	ENSG00000268465+ENSG00000269751+ENSG00000182324+ENSG00000105447+ENSG00000105443_033	chr19	dexseq_prepare_annotation2.py	exon	48975609	48975688	.	+	.	ENST00000474049+ENST00000595765+ENST00000460595+ENST00000462117+ENST00000427476+ENST00000452733+ENST00000325139+ENST00000493260+ENST00000391881+ENST00000595676__exon_number_033__gene_id_ENSG00000268465+ENSG00000269751+ENSG00000182324+ENSG00000105447+ENSG00000105443		ENSG00000268465.ENSG00000269751.ENSG00000182324.ENSG00000105447.ENSG00000105443.32	-0.663735140318359	-5.70714398331811	9.28567079138645e-08	5.61103318462095e-05
ENSG00000143862	ENSG00000143862	ENSG00000143862_001	chr1	dexseq_prepare_annotation2.py	exon	202102532	202103510	.	-	.	ENST00000272217__exon_number_001__gene_id_ENSG00000143862	ARL8A	ENSG00000143862	0.719092140755273	6.57114929120148	9.78198697387952e-08	5.88279380431044e-05
ENSG00000103671.22	ENSG00000103671	ENSG00000103671_023	chr15	dexseq_prepare_annotation2.py	exon	64701917	64702001	.	+	.	ENST00000561265+ENST00000559565+ENST00000560567+ENST00000261884+ENST00000560475__exon_number_023__gene_id_ENSG00000103671	TRIP4	ENSG00000103671.22	0.545010058414854	5.94276731987142	1.00083793491831e-07	5.99041822164472e-05
ENSG00000079215.25	ENSG00000079215	ENSG00000079215_026	chr5	dexseq_prepare_annotation2.py	exon	36671336	36671336	.	+	.	ENST00000509272__exon_number_026__gene_id_ENSG00000079215	SLC1A3	ENSG00000079215.25	-1.53692040016131	-6.21170141528897	1.04926889133442e-07	6.25067296341542e-05
ENSG00000091536.57	ENSG00000091536	ENSG00000091536_058	chr17	dexseq_prepare_annotation2.py	exon	18057994	18058069	.	+	.	ENST00000205890+ENST00000418233+ENST00000585180__exon_number_058__gene_id_ENSG00000091536	MYO15A	ENSG00000091536.57	0.688461791635118	5.46477368469181	1.09290979034628e-07	6.48008278133394e-05
ENSG00000079215.7	ENSG00000079215	ENSG00000079215_008	chr5	dexseq_prepare_annotation2.py	exon	36608431	36608591	.	+	.	ENST00000265113+ENST00000513646+ENST00000512374+ENST00000416645+ENST00000513903+ENST00000505202+ENST00000506725+ENST00000504121+ENST00000381918__exon_number_008__gene_id_ENSG00000079215	SLC1A3	ENSG00000079215.7	0.639328034114715	6.19398861410849	1.11794398601729e-07	6.58727129708556e-05
ENSG00000013441.20	ENSG00000013441	ENSG00000013441_021	chr2	dexseq_prepare_annotation2.py	exon	201722441	201722607	.	-	.	ENST00000409769+ENST00000321356+ENST00000473565+ENST00000409403+ENST00000461981+ENST00000434813+ENST00000432425__exon_number_021__gene_id_ENSG00000013441	CLK1	ENSG00000013441.20	-1.08454399551487	-5.71090108653279	1.12141966939584e-07	6.58727129708556e-05
ENSG00000223960.3	ENSG00000223960	ENSG00000223960_004	chr2	dexseq_prepare_annotation2.py	exon	179278714	179278720	.	+	.	ENST00000454488+ENST00000420672+ENST00000450044+ENST00000442036__exon_number_004__gene_id_ENSG00000223960	AC009948.5	ENSG00000223960.3	-1.10536195368747	-5.8070642147648	1.32253656778495e-07	7.6984668191441e-05
ENSG00000268465.ENSG00000269751.ENSG00000182324.ENSG00000105447.ENSG00000105443.31	ENSG00000268465+ENSG00000269751+ENSG00000182324+ENSG00000105447+ENSG00000105443	ENSG00000268465+ENSG00000269751+ENSG00000182324+ENSG00000105447+ENSG00000105443_032	chr19	dexseq_prepare_annotation2.py	exon	48975582	48975608	.	+	.	ENST00000474049+ENST00000460595+ENST00000462117+ENST00000427476+ENST00000452733+ENST00000325139+ENST00000493260+ENST00000391881+ENST00000595676__exon_number_032__gene_id_ENSG00000268465+ENSG00000269751+ENSG00000182324+ENSG00000105447+ENSG00000105443		ENSG00000268465.ENSG00000269751.ENSG00000182324.ENSG00000105447.ENSG00000105443.31	-0.497636315158706	-5.62932862191858	1.32278156950105e-07	7.6984668191441e-05
ENSG00000148408.55	ENSG00000148408	ENSG00000148408_056	chr9	dexseq_prepare_annotation2.py	exon	140997163	140997259	.	+	.	ENST00000371363+ENST00000371372+ENST00000277551+ENST00000277549+ENST00000371357+ENST00000371355__exon_number_056__gene_id_ENSG00000148408	CACNA1B	ENSG00000148408.55	-0.446555036471006	-5.63958517740496	1.43441623400206e-07	8.30987591855911e-05
ENSG00000104915.10	ENSG00000104915	ENSG00000104915_011	chr19	dexseq_prepare_annotation2.py	exon	13255429	13255485	.	-	.	ENST00000588848+ENST00000587318+ENST00000440593+ENST00000591415+ENST00000587230+ENST00000242770+ENST00000591843+ENST00000593126+ENST00000589083+ENST00000343587__exon_number_011__gene_id_ENSG00000104915	STX10	ENSG00000104915.10	0.591123243486656	5.65587644524945	1.5439234729867e-07	8.90343302513406e-05
ENSG00000103671.20	ENSG00000103671	ENSG00000103671_021	chr15	dexseq_prepare_annotation2.py	exon	64701812	64701883	.	+	.	ENST00000561265+ENST00000559565+ENST00000560567+ENST00000261884+ENST00000558820__exon_number_021__gene_id_ENSG00000103671	TRIP4	ENSG00000103671.20	0.466252728154979	5.82765120545595	1.59274660680709e-07	9.14323429394912e-05
ENSG00000207112.ENSG00000210825.ENSG00000239195.ENSG00000207145.ENSG00000166012.ENSG00000207304.ENSG00000206834.ENSG00000221170.ENSG00000206799.38	ENSG00000207112+ENSG00000210825+ENSG00000239195+ENSG00000207145+ENSG00000166012+ENSG00000207304+ENSG00000206834+ENSG00000221170+ENSG00000206799	ENSG00000207112+ENSG00000210825+ENSG00000239195+ENSG00000207145+ENSG00000166012+ENSG00000207304+ENSG00000206834+ENSG00000221170+ENSG00000206799_039	chr11	dexseq_prepare_annotation2.py	exon	93466516	93466563	.	-	.	ENST00000540232+ENST00000393259+ENST00000525928+ENST00000529435+ENST00000527068+ENST00000533794+ENST00000527169+ENST00000530089+ENST00000546088+ENST00000530769+ENST00000529794+ENST00000526015+ENST00000323981__exon_number_039__gene_id_ENSG00000207112+ENSG00000210825+ENSG00000239195+ENSG00000207145+ENSG00000166012+ENSG00000207304+ENSG00000206834+ENSG00000221170+ENSG00000206799		ENSG00000207112.ENSG00000210825.ENSG00000239195.ENSG00000207145.ENSG00000166012.ENSG00000207304.ENSG00000206834.ENSG00000221170.ENSG00000206799.38	0.574609490415926	5.41559023183636	1.69638862925047e-07	9.69413179933485e-05
ENSG00000091536.87	ENSG00000091536	ENSG00000091536_088	chr17	dexseq_prepare_annotation2.py	exon	18066599	18066635	.	+	.	ENST00000418233+ENST00000579848+ENST00000473013+ENST00000578575+ENST00000205890+ENST00000433411+ENST00000451725+ENST00000445289__exon_number_088__gene_id_ENSG00000091536	MYO15A	ENSG00000091536.87	0.60074505776071	5.37473990127714	1.71740107465798e-07	9.77000074417595e-05
ENSG00000163138.10	ENSG00000163138	ENSG00000163138_011	chr4	dexseq_prepare_annotation2.py	exon	20702089	20702094	.	+	.	ENST00000502938+ENST00000508753+ENST00000509469+ENST00000444671+ENST00000514292+ENST00000510700+ENST00000538990+ENST00000510051+ENST00000508952+ENST00000514485+ENST00000295290+ENST00000513861+ENST00000509625+ENST00000514663+ENST00000503585+ENST00000506745+ENST00000506702+ENST00000515339+ENST00000505160+ENST00000506951+ENST00000360916+ENST00000511160+ENST00000502374+ENST00000513590+ENST00000504630…	PACRGL	ENSG00000163138.10	0.405215357866808	5.55542952547258	1.74737714819719e-07	9.89595313005018e-05
ENSG00000140575.9	ENSG00000140575	ENSG00000140575_010	chr15	dexseq_prepare_annotation2.py	exon	90972821	90972898	.	+	.	ENST00000268182+ENST00000560418+ENST00000559682__exon_number_010__gene_id_ENSG00000140575	IQGAP1	ENSG00000140575.9	-0.549571361778944	-5.37906483007403	1.81511251886092e-07	0.00010233669206785
ENSG00000172890.28	ENSG00000172890	ENSG00000172890_029	chr11	dexseq_prepare_annotation2.py	exon	71185573	71186668	.	+	.	ENST00000528509__exon_number_029__gene_id_ENSG00000172890	NADSYN1	ENSG00000172890.28	-0.502779365869307	-5.40363920722726	1.90435652052161e-07	0.000106490692895984
ENSG00000125170.21	ENSG00000125170	ENSG00000125170_022	chr16	dexseq_prepare_annotation2.py	exon	57509762	57509774	.	-	.	ENST00000569250+ENST00000566588+ENST00000567276+ENST00000569538+ENST00000563483+ENST00000566936+ENST00000566705+ENST00000562008+ENST00000561918+ENST00000568617+ENST00000562737+ENST00000569548+ENST00000561659+ENST00000567214+ENST00000564378+ENST00000569010+ENST00000340099__exon_number_022__gene_id_ENSG00000125170	DOK4	ENSG00000125170.21	-0.372424442126417	-5.60777100677986	1.90565487873281e-07	0.000106490692895984
ENSG00000091536.9	ENSG00000091536	ENSG00000091536_010	chr17	dexseq_prepare_annotation2.py	exon	18030105	18030179	.	+	.	ENST00000205890__exon_number_010__gene_id_ENSG00000091536	MYO15A	ENSG00000091536.9	0.61829217360543	5.35155518452392	1.9276485939108e-07	0.000107245196573649
ENSG00000103671.19	ENSG00000103671	ENSG00000103671_020	chr15	dexseq_prepare_annotation2.py	exon	64698529	64698658	.	+	.	ENST00000560567+ENST00000261884+ENST00000558820__exon_number_020__gene_id_ENSG00000103671	TRIP4	ENSG00000103671.19	0.464391533124856	5.76861035826443	2.01924387735881e-07	0.000111848398140087
ENSG00000140682.24	ENSG00000140682	ENSG00000140682_025	chr16	dexseq_prepare_annotation2.py	exon	31485261	31485293	.	+	.	ENST00000569703+ENST00000361773+ENST00000569254+ENST00000567607+ENST00000562165+ENST00000564176+ENST00000564804+ENST00000565360+ENST00000394858+ENST00000567066+ENST00000568142+ENST00000394863+ENST00000561785+ENST00000562566+ENST00000565454__exon_number_025__gene_id_ENSG00000140682	TGFB1I1	ENSG00000140682.24	0.425766864336226	5.80292655350364	2.04993182653795e-07	0.000113052397483463
ENSG00000158286.24	ENSG00000158286	ENSG00000158286_025	chr1	dexseq_prepare_annotation2.py	exon	6271081	6271094	.	+	.	ENST00000377939+ENST00000496329+ENST00000463453__exon_number_025__gene_id_ENSG00000158286	RNF207	ENSG00000158286.24	0.974865689169377	5.47206251520632	2.12045479474029e-07	0.000116433250842322
ENSG00000266967.ENSG00000267060.ENSG00000108825.30	ENSG00000266967+ENSG00000267060+ENSG00000108825	ENSG00000266967+ENSG00000267060+ENSG00000108825_031	chr17	dexseq_prepare_annotation2.py	exon	41108045	41108220	.	-	.	ENST00000441280+ENST00000483774__exon_number_031__gene_id_ENSG00000266967+ENSG00000267060+ENSG00000108825		ENSG00000266967.ENSG00000267060.ENSG00000108825.30	-0.625367580448982	-5.40815285816393	2.13625782827021e-07	0.000116793192055368
ENSG00000182774.ENSG00000214575.ENSG00000260836.21	ENSG00000182774+ENSG00000214575+ENSG00000260836	ENSG00000182774+ENSG00000214575+ENSG00000260836_022	chr15	dexseq_prepare_annotation2.py	exon	83208884	83208884	.	-	.	ENST00000560229+ENST00000560612+ENST00000559776+ENST00000561440__exon_number_022__gene_id_ENSG00000182774+ENSG00000214575+ENSG00000260836		ENSG00000182774.ENSG00000214575.ENSG00000260836.21	-0.947835042475688	-5.47662298995495	2.16572316404425e-07	0.000117893754238567
ENSG00000014641.6	ENSG00000014641	ENSG00000014641_007	chr2	dexseq_prepare_annotation2.py	exon	63816119	63816130	.	+	.	ENST00000485781+ENST00000436321+ENST00000233114+ENST00000485155+ENST00000442225+ENST00000409908+ENST00000462944+ENST00000409476__exon_number_007__gene_id_ENSG00000014641	MDH1	ENSG00000014641.6	0.450274736551978	5.59426818996606	2.18559221311007e-07	0.00011846472608502
ENSG00000079102.8	ENSG00000079102	ENSG00000079102_009	chr8	dexseq_prepare_annotation2.py	exon	92982886	92982998	.	-	.	ENST00000396218+ENST00000265814+ENST00000523629+ENST00000521078+ENST00000521751+ENST00000436581+ENST00000360348+ENST00000520724+ENST00000518844+ENST00000422361__exon_number_009__gene_id_ENSG00000079102	RUNX1T1	ENSG00000079102.8	0.649949686578952	5.52634967612232	2.37143682926259e-07	0.000127988675231295
ENSG00000104490.49	ENSG00000104490	ENSG00000104490_050	chr8	dexseq_prepare_annotation2.py	exon	102899369	102899455	.	-	.	ENST00000518661+ENST00000311028+ENST00000521964+ENST00000522078__exon_number_050__gene_id_ENSG00000104490	NCALD	ENSG00000104490.49	-0.86647657047548	-5.35992602499994	2.5034811667621e-07	0.000134466142307711
ENSG00000187240.78	ENSG00000187240	ENSG00000187240_079	chr11	dexseq_prepare_annotation2.py	exon	103153737	103153745	.	+	.	ENST00000525306+ENST00000375735+ENST00000398093__exon_number_079__gene_id_ENSG00000187240	DYNC2H1	ENSG00000187240.78	-0.539141964118284	-5.37941844749144	2.51274899317611e-07	0.000134466142307711
ENSG00000173818.29	ENSG00000173818	ENSG00000173818_030	chr17	dexseq_prepare_annotation2.py	exon	78395628	78395762	.	+	.	ENST00000518644+ENST00000517295+ENST00000522200+ENST00000521565+ENST00000523228+ENST00000518137__exon_number_030__gene_id_ENSG00000173818	ENDOV	ENSG00000173818.29	0.532981086295449	5.5027297351207	2.63195887103056e-07	0.000140251202422022
ENSG00000224699.15	ENSG00000224699	ENSG00000224699_016	chr1	dexseq_prepare_annotation2.py	exon	110951707	110951780	.	+	.	ENST00000590826+ENST00000609512+ENST00000608499+ENST00000608602+ENST00000598454+ENST00000608253__exon_number_016__gene_id_ENSG00000224699	LAMTOR5-AS1	ENSG00000224699.15	0.670691166263225	5.56526098557778	2.68983887812166e-07	0.000142733248569639
ENSG00000091536.43	ENSG00000091536	ENSG00000091536_044	chr17	dexseq_prepare_annotation2.py	exon	18052800	18052894	.	+	.	ENST00000205890+ENST00000578999__exon_number_044__gene_id_ENSG00000091536	MYO15A	ENSG00000091536.43	0.664040752650489	5.28218333102227	2.71732186404169e-07	0.000143373551646603
ENSG00000133612.33	ENSG00000133612	ENSG00000133612_034	chr7	dexseq_prepare_annotation2.py	exon	150817231	150817232	.	+	.	ENST00000397238+ENST00000475145+ENST00000467724+ENST00000486946+ENST00000468796+ENST00000335367+ENST00000463381+ENST00000463179+ENST00000473312+ENST00000498559__exon_number_034__gene_id_ENSG00000133612	AGAP3	ENSG00000133612.33	0.874318462864655	5.31129882391319	2.72461061628486e-07	0.000143373551646603
ENSG00000091536.24	ENSG00000091536	ENSG00000091536_025	chr17	dexseq_prepare_annotation2.py	exon	18043783	18043830	.	+	.	ENST00000412324__exon_number_025__gene_id_ENSG00000091536	MYO15A	ENSG00000091536.24	0.756737397922896	5.27746582201094	2.78117788874491e-07	0.000145742953496005
ENSG00000224539.21	ENSG00000224539	ENSG00000224539_022	chrX	dexseq_prepare_annotation2.py	exon	134748044	134748412	.	+	.	ENST00000442271__exon_number_022__gene_id_ENSG00000224539	RP11-432N13.3	ENSG00000224539.21	-0.490968534263176	-5.93387212310945	2.83058375546397e-07	0.000147719042828535
ENSG00000104490.52	ENSG00000104490	ENSG00000104490_053	chr8	dexseq_prepare_annotation2.py	exon	102962486	102962588	.	-	.	ENST00000518727__exon_number_053__gene_id_ENSG00000104490	NCALD	ENSG00000104490.52	-1.20181712930943	-5.32854515095332	2.90760511360538e-07	0.000151114100826111
ENSG00000196865.ENSG00000234631.14	ENSG00000196865+ENSG00000234631	ENSG00000196865+ENSG00000234631_015	chr10	dexseq_prepare_annotation2.py	exon	115676950	115676953	.	+	.	ENST00000369301__exon_number_015__gene_id_ENSG00000196865+ENSG00000234631		ENSG00000196865.ENSG00000234631.14	0.53188996929298	5.91910908107698	2.98343745265829e-07	0.000154419788020951
ENSG00000151789.26	ENSG00000151789	ENSG00000151789_027	chr3	dexseq_prepare_annotation2.py	exon	22175811	22175883	.	-	.	ENST00000497570__exon_number_027__gene_id_ENSG00000151789	ZNF385D	ENSG00000151789.26	-0.662762699018604	-5.39384156975812	3.03647043697883e-07	0.000156523234459972
ENSG00000216937.ENSG00000150076.48	ENSG00000216937+ENSG00000150076	ENSG00000216937+ENSG00000150076_049	chr10	dexseq_prepare_annotation2.py	exon	33017815	33017925	.	+	.	ENST00000375025+ENST00000375028+ENST00000302316+ENST00000375030__exon_number_049__gene_id_ENSG00000216937+ENSG00000150076		ENSG00000216937.ENSG00000150076.48	0.361539793746642	5.52929023537493	3.13463059796207e-07	0.000160926328243019
ENSG00000224539.9	ENSG00000224539	ENSG00000224539_010	chrX	dexseq_prepare_annotation2.py	exon	134743471	134743610	.	+	.	ENST00000442271__exon_number_010__gene_id_ENSG00000224539	RP11-432N13.3	ENSG00000224539.9	0.482531123441743	5.90100879121497	3.18208293351974e-07	0.000162701059854282
ENSG00000077782.75	ENSG00000077782	ENSG00000077782_076	chr8	dexseq_prepare_annotation2.py	exon	38314960	38314964	.	-	.	ENST00000532791+ENST00000530701+ENST00000397103+ENST00000341462+ENST00000326324+ENST00000434187+ENST00000484370+ENST00000413133+ENST00000529552+ENST00000440174+ENST00000447712+ENST00000397113+ENST00000356207+ENST00000487647+ENST00000425967+ENST00000530568+ENST00000496296+ENST00000397091+ENST00000397090+ENST00000397108+ENST00000527203+ENST00000526742+ENST00000470826+ENST00000525001+ENST00000335922…	FGFR1	ENSG00000077782.75	0.396932034715873	5.34512834420502	3.30697293409607e-07	0.000168404929755186
ENSG00000125170.23	ENSG00000125170	ENSG00000125170_024	chr16	dexseq_prepare_annotation2.py	exon	57509870	57510222	.	-	.	ENST00000563483__exon_number_024__gene_id_ENSG00000125170	DOK4	ENSG00000125170.23	-0.370911953937711	-5.47844203252255	3.34212240736175e-07	0.000169511374727121
ENSG00000158286.28	ENSG00000158286	ENSG00000158286_029	chr1	dexseq_prepare_annotation2.py	exon	6271983	6272113	.	+	.	ENST00000377948+ENST00000377939+ENST00000463453+ENST00000496676+ENST00000492476__exon_number_029__gene_id_ENSG00000158286	RNF207	ENSG00000158286.28	1.03537743132852	5.3702867555333	3.38120128007348e-07	0.000170807468825216
ENSG00000091536.82	ENSG00000091536	ENSG00000091536_083	chr17	dexseq_prepare_annotation2.py	exon	18064752	18064761	.	+	.	ENST00000418233+ENST00000579848+ENST00000557190+ENST00000473013+ENST00000556535+ENST00000578575+ENST00000557655+ENST00000205890+ENST00000433411+ENST00000451725+ENST00000445289__exon_number_083__gene_id_ENSG00000091536	MYO15A	ENSG00000091536.82	0.643322342693902	5.23418002450407	3.43934318530572e-07	0.000172463562970595
ENSG00000188897.68	ENSG00000188897	ENSG00000188897_069	chr16	dexseq_prepare_annotation2.py	exon	11581118	11581242	.	-	.	ENST00000598234__exon_number_069__gene_id_ENSG00000188897	CTD-3088G3.8	ENSG00000188897.68	-0.956819477783803	-5.42849612518046	3.4412961920462e-07	0.000172463562970595
ENSG00000158286.17	ENSG00000158286	ENSG00000158286_018	chr1	dexseq_prepare_annotation2.py	exon	6270430	6270498	.	+	.	ENST00000377948+ENST00000485539+ENST00000496676+ENST00000377939__exon_number_018__gene_id_ENSG00000158286	RNF207	ENSG00000158286.17	-0.502640117665261	-5.35182660185283	3.67779971033869e-07	0.000183587620955769
ENSG00000166889.21	ENSG00000166889	ENSG00000166889_022	chr11	dexseq_prepare_annotation2.py	exon	59436354	59436453	.	-	.	ENST00000300146__exon_number_022__gene_id_ENSG00000166889	PATL1	ENSG00000166889.21	-0.481375395712398	-5.78604540726239	3.81376092948574e-07	0.00018962499815221
ENSG00000173068.11	ENSG00000173068	ENSG00000173068_012	chr9	dexseq_prepare_annotation2.py	exon	16435553	16436370	.	-	.	ENST00000418777+ENST00000484726+ENST00000545497+ENST00000411752+ENST00000380666+ENST00000380667+ENST00000380672__exon_number_012__gene_id_ENSG00000173068	BNC2	ENSG00000173068.11	0.294859080899874	5.54553360050547	3.89178480265484e-07	0.000192745602469367
ENSG00000091536.83	ENSG00000091536	ENSG00000091536_084	chr17	dexseq_prepare_annotation2.py	exon	18065899	18065979	.	+	.	ENST00000418233+ENST00000579848+ENST00000557190+ENST00000473013+ENST00000556535+ENST00000578575+ENST00000557655+ENST00000205890+ENST00000433411+ENST00000451725+ENST00000445289__exon_number_084__gene_id_ENSG00000091536	MYO15A	ENSG00000091536.83	0.580208607551257	5.2077115320094	3.91384373722653e-07	0.000193080919242896
ENSG00000182986.17	ENSG00000182986	ENSG00000182986_018	chr19	dexseq_prepare_annotation2.py	exon	53391445	53391506	.	-	.	ENST00000593618+ENST00000597111+ENST00000597909+ENST00000597091+ENST00000595635+ENST00000597265+ENST00000594741+ENST00000391781__exon_number_018__gene_id_ENSG00000182986	ZNF320	ENSG00000182986.17	-0.923760140440957	-5.56020638787184	4.10161803887855e-07	0.00020155702154321
ENSG00000132716.ENSG00000258465.ENSG00000162735.78	ENSG00000132716+ENSG00000258465+ENSG00000162735	ENSG00000132716+ENSG00000258465+ENSG00000162735_079	chr1	dexseq_prepare_annotation2.py	exon	160251896	160251934	.	-	.	ENST00000532516+ENST00000532643+ENST00000368072+ENST00000462644+ENST00000532508+ENST00000608310+ENST00000556710+ENST00000485079+ENST00000533104+ENST00000472750+ENST00000392220+ENST00000495624+ENST00000533699+ENST00000440949__exon_number_079__gene_id_ENSG00000132716+ENSG00000258465+ENSG00000162735		ENSG00000132716.ENSG00000258465.ENSG00000162735.78	-0.442264443027242	-5.22550652896979	4.3191147087053e-07	0.000211422339066593
ENSG00000215029.ENSG00000185945.3	ENSG00000215029+ENSG00000185945	ENSG00000215029+ENSG00000185945_004	chrX	dexseq_prepare_annotation2.py	exon	101618184	101618366	.	-	.	ENST00000457521+ENST00000372750+ENST00000372749+ENST00000412230__exon_number_004__gene_id_ENSG00000215029+ENSG00000185945		ENSG00000215029.ENSG00000185945.3	-1.24832347347717	-5.29242449269392	4.34988531512205e-07	0.00021210645413799
ENSG00000112159.69	ENSG00000112159	ENSG00000112159_070	chr6	dexseq_prepare_annotation2.py	exon	90428486	90428749	.	-	.	ENST00000428876+ENST00000369393__exon_number_070__gene_id_ENSG00000112159	MDN1	ENSG00000112159.69	0.231782514351891	5.15125478476787	4.61399443156546e-07	0.000224119455673563
ENSG00000224699.42	ENSG00000224699	ENSG00000224699_043	chr1	dexseq_prepare_annotation2.py	exon	110960930	110960933	.	+	.	ENST00000444238+ENST00000599202+ENST00000596890+ENST00000598158+ENST00000609512+ENST00000608635+ENST00000590413+ENST00000585433+ENST00000609709+ENST00000608499+ENST00000608602+ENST00000608719+ENST00000608486+ENST00000608067+ENST00000598350+ENST00000598454+ENST00000608253__exon_number_043__gene_id_ENSG00000224699	LAMTOR5-AS1	ENSG00000224699.42	-0.357887055455578	-5.43212810212171	4.72886567392688e-07	0.000228819120188342
ENSG00000140853.105	ENSG00000140853	ENSG00000140853_106	chr16	dexseq_prepare_annotation2.py	exon	57117432	57117432	.	+	.	ENST00000262510+ENST00000543103+ENST00000540182+ENST00000308149+ENST00000538453+ENST00000436936+ENST00000537056__exon_number_106__gene_id_ENSG00000140853	NLRC5	ENSG00000140853.105	-0.377619461225661	-5.41193892606848	4.77445374457337e-07	0.000230143248973153
ENSG00000088247.ENSG00000266722.46	ENSG00000088247+ENSG00000266722	ENSG00000088247+ENSG00000266722_047	chr19	dexseq_prepare_annotation2.py	exon	6424464	6424540	.	-	.	ENST00000599395+ENST00000398148__exon_number_047__gene_id_ENSG00000088247+ENSG00000266722		ENSG00000088247.ENSG00000266722.46	-0.376918903706738	-5.2983745909772	4.86712244150579e-07	0.000233718109270969
ENSG00000042317.16	ENSG00000042317	ENSG00000042317_017	chr14	dexseq_prepare_annotation2.py	exon	88852182	88852375	.	+	.	ENST00000554168+ENST00000555356+ENST00000557724__exon_number_017__gene_id_ENSG00000042317	SPATA7	ENSG00000042317.16	0.390626284689614	5.35701824015376	4.98160903542832e-07	0.000238309609205422
ENSG00000148341.26	ENSG00000148341	ENSG00000148341_027	chr9	dexseq_prepare_annotation2.py	exon	131776738	131776782	.	-	.	ENST00000417224+ENST00000372559+ENST00000372554+ENST00000455407+ENST00000416230+ENST00000425236+ENST00000372564+ENST00000416629+ENST00000483980__exon_number_027__gene_id_ENSG00000148341	SH3GLB2	ENSG00000148341.26	-0.811655912924863	-5.30045486593293	5.23371298275573e-07	0.00024942493585592
ENSG00000160201.21	ENSG00000160201	ENSG00000160201_022	chr21	dexseq_prepare_annotation2.py	exon	44524425	44524512	.	-	.	ENST00000496462+ENST00000464750+ENST00000486519+ENST00000459639+ENST00000398137+ENST00000380276+ENST00000291552+ENST00000475639+ENST00000463599__exon_number_022__gene_id_ENSG00000160201	U2AF1	ENSG00000160201.21	0.915426529157171	5.4680690129975	5.33880716787956e-07	0.000253476930393175
ENSG00000013441.25	ENSG00000013441	ENSG00000013441_026	chr2	dexseq_prepare_annotation2.py	exon	201724848	201724938	.	-	.	ENST00000434813+ENST00000321356+ENST00000409403+ENST00000473565+ENST00000461981__exon_number_026__gene_id_ENSG00000013441	CLK1	ENSG00000013441.25	-0.93185966708258	-5.34302344097674	5.61430495464223e-07	0.000265558727090516
ENSG00000158286.29	ENSG00000158286	ENSG00000158286_030	chr1	dexseq_prepare_annotation2.py	exon	6272278	6272290	.	+	.	ENST00000496676__exon_number_030__gene_id_ENSG00000158286	RNF207	ENSG00000158286.29	0.766921625319847	5.25340064293226	5.74161343567271e-07	0.000270567105976857
ENSG00000091536.23	ENSG00000091536	ENSG00000091536_024	chr17	dexseq_prepare_annotation2.py	exon	18042848	18042925	.	+	.	ENST00000205890+ENST00000412324__exon_number_024__gene_id_ENSG00000091536	MYO15A	ENSG00000091536.23	0.857460529969502	5.12631043331572	5.80608924563289e-07	0.000272588335691252
ENSG00000181381.62	ENSG00000181381	ENSG00000181381_063	chr4	dexseq_prepare_annotation2.py	exon	169401591	169401628	.	-	.	ENST00000512371+ENST00000514748+ENST00000513901+ENST00000505890+ENST00000511577+ENST00000260184__exon_number_063__gene_id_ENSG00000181381	DDX60L	ENSG00000181381.62	0.582377048850771	5.3819680027473	5.83970023624932e-07	0.000273150897124592
ENSG00000268465.ENSG00000269751.ENSG00000182324.ENSG00000105447.ENSG00000105443.25	ENSG00000268465+ENSG00000269751+ENSG00000182324+ENSG00000105447+ENSG00000105443	ENSG00000268465+ENSG00000269751+ENSG00000182324+ENSG00000105447+ENSG00000105443_026	chr19	dexseq_prepare_annotation2.py	exon	48972604	48972607	.	+	.	ENST00000391881+ENST00000460595+ENST00000493260+ENST00000452733+ENST00000427476__exon_number_026__gene_id_ENSG00000268465+ENSG00000269751+ENSG00000182324+ENSG00000105447+ENSG00000105443		ENSG00000268465.ENSG00000269751.ENSG00000182324.ENSG00000105447.ENSG00000105443.25	0.632500584202265	5.27832837863253	6.32261192549134e-07	0.000294647714130684
ENSG00000254615.ENSG00000164830.33	ENSG00000254615+ENSG00000164830	ENSG00000254615+ENSG00000164830_034	chr8	dexseq_prepare_annotation2.py	exon	107738413	107738485	.	+	.	ENST00000297447+ENST00000521592+ENST00000449762__exon_number_034__gene_id_ENSG00000254615+ENSG00000164830		ENSG00000254615.ENSG00000164830.33	0.47633553000417	5.17526186071718	6.67253051685561e-07	0.000309811479424533
ENSG00000103671.9	ENSG00000103671	ENSG00000103671_010	chr15	dexseq_prepare_annotation2.py	exon	64685634	64685675	.	+	.	ENST00000559833__exon_number_010__gene_id_ENSG00000103671	TRIP4	ENSG00000103671.9	-0.369760143029409	-5.45947944344385	6.90655159922595e-07	0.00031950264269943
ENSG00000140943.40	ENSG00000140943	ENSG00000140943_041	chr16	dexseq_prepare_annotation2.py	exon	84126892	84126902	.	-	.	ENST00000343411+ENST00000570012__exon_number_041__gene_id_ENSG00000140943	MBTPS1	ENSG00000140943.40	-1.10706635062103	-5.14165949818977	7.00229444341796e-07	0.000322311298272317
ENSG00000133612.57	ENSG00000133612	ENSG00000133612_058	chr7	dexseq_prepare_annotation2.py	exon	150833313	150833647	.	+	.	ENST00000467250__exon_number_058__gene_id_ENSG00000133612	AGAP3	ENSG00000133612.57	-0.584793112017034	-5.11345262101709	7.01830733735211e-07	0.000322311298272317
ENSG00000074181.5	ENSG00000074181	ENSG00000074181_006	chr19	dexseq_prepare_annotation2.py	exon	15276598	15276778	.	-	.	ENST00000263388+ENST00000597756__exon_number_006__gene_id_ENSG00000074181	NOTCH3	ENSG00000074181.5	0.440654171714502	5.13218745379533	7.18280603065669e-07	0.000328670630153513
ENSG00000182774.ENSG00000214575.ENSG00000260836.20	ENSG00000182774+ENSG00000214575+ENSG00000260836	ENSG00000182774+ENSG00000214575+ENSG00000260836_021	chr15	dexseq_prepare_annotation2.py	exon	83208883	83208883	.	-	.	ENST00000330244+ENST00000559776+ENST00000559273+ENST00000560639+ENST00000558397+ENST00000561157+ENST00000561440+ENST00000562833+ENST00000560229+ENST00000560612__exon_number_021__gene_id_ENSG00000182774+ENSG00000214575+ENSG00000260836		ENSG00000182774.ENSG00000214575.ENSG00000260836.20	-0.637700332727786	-5.20733759236577	7.31577136835264e-07	0.000333546352942957
ENSG00000268465.ENSG00000269751.ENSG00000182324.ENSG00000105447.ENSG00000105443.35	ENSG00000268465+ENSG00000269751+ENSG00000182324+ENSG00000105447+ENSG00000105443	ENSG00000268465+ENSG00000269751+ENSG00000182324+ENSG00000105447+ENSG00000105443_036	chr19	dexseq_prepare_annotation2.py	exon	48975781	48975797	.	+	.	ENST00000462117__exon_number_036__gene_id_ENSG00000268465+ENSG00000269751+ENSG00000182324+ENSG00000105447+ENSG00000105443		ENSG00000268465.ENSG00000269751.ENSG00000182324.ENSG00000105447.ENSG00000105443.35	-0.806691391735531	-5.23534567769203	7.62915201554725e-07	0.000346583045448738
ENSG00000182774.ENSG00000214575.ENSG00000260836.25	ENSG00000182774+ENSG00000214575+ENSG00000260836	ENSG00000182774+ENSG00000214575+ENSG00000260836_026	chr15	dexseq_prepare_annotation2.py	exon	83209177	83209188	.	-	.	ENST00000330244+ENST00000559273+ENST00000560639+ENST00000558397+ENST00000561157+ENST00000560229__exon_number_026__gene_id_ENSG00000182774+ENSG00000214575+ENSG00000260836		ENSG00000182774.ENSG00000214575.ENSG00000260836.25	-0.645303538081336	-5.19562716999682	7.70717573191279e-07	0.000348872629940764
ENSG00000104450.27	ENSG00000104450	ENSG00000104450_028	chr8	dexseq_prepare_annotation2.py	exon	101252787	101252999	.	+	.	ENST00000251809+ENST00000388798+ENST00000519409__exon_number_028__gene_id_ENSG00000104450	SPAG1	ENSG00000104450.27	-0.464634299141315	-5.17376097398258	8.2032533372785e-07	0.000370001882311277
ENSG00000103671.5	ENSG00000103671	ENSG00000103671_006	chr15	dexseq_prepare_annotation2.py	exon	64680058	64680060	.	+	.	ENST00000557834+ENST00000560567+ENST00000261884+ENST00000558820__exon_number_006__gene_id_ENSG00000103671	TRIP4	ENSG00000103671.5	-0.73720472641424	-5.40749424012238	8.47432923038694e-07	0.000380868322834174
ENSG00000185507.5	ENSG00000185507	ENSG00000185507_006	chr11	dexseq_prepare_annotation2.py	exon	612583	612587	.	-	.	ENST00000397574+ENST00000397570+ENST00000525445+ENST00000397562+ENST00000533182+ENST00000397566+ENST00000469048+ENST00000528413+ENST00000348655__exon_number_006__gene_id_ENSG00000185507	IRF7	ENSG00000185507.5	0.966408838647007	5.22989368944037	8.62936899372658e-07	0.000386461088282169
ENSG00000268465.ENSG00000269751.ENSG00000182324.ENSG00000105447.ENSG00000105443.36	ENSG00000268465+ENSG00000269751+ENSG00000182324+ENSG00000105447+ENSG00000105443	ENSG00000268465+ENSG00000269751+ENSG00000182324+ENSG00000105447+ENSG00000105443_037	chr19	dexseq_prepare_annotation2.py	exon	48975978	48976554	.	+	.	ENST00000467412+ENST00000474209__exon_number_037__gene_id_ENSG00000268465+ENSG00000269751+ENSG00000182324+ENSG00000105447+ENSG00000105443		ENSG00000268465.ENSG00000269751.ENSG00000182324.ENSG00000105447.ENSG00000105443.36	-0.759495247249722	-5.20344748121562	8.76558032837774e-07	0.000389739503281646
ENSG00000227195.46	ENSG00000227195	ENSG00000227195_047	chr20	dexseq_prepare_annotation2.py	exon	26189799	26189805	.	-	.	ENST00000609914+ENST00000609248+ENST00000594150+ENST00000594135+ENST00000600263+ENST00000608487+ENST00000427348+ENST00000609044__exon_number_047__gene_id_ENSG00000227195	MIR663A	ENSG00000227195.46	0.259073734988933	5.08127062579953	8.79388319862692e-07	0.000389739503281646
ENSG00000229547	ENSG00000229547	ENSG00000229547_001	chrX	dexseq_prepare_annotation2.py	exon	84189157	84189247	.	+	.	ENST00000602536__exon_number_001__gene_id_ENSG00000229547	UBE2DNL	ENSG00000229547	-1.14376649374934	-5.50790682961872	8.80285596411336e-07	0.000389739503281646
ENSG00000079215.5	ENSG00000079215	ENSG00000079215_006	chr5	dexseq_prepare_annotation2.py	exon	36607326	36607413	.	+	.	ENST00000513903+ENST00000504121__exon_number_006__gene_id_ENSG00000079215	SLC1A3	ENSG00000079215.5	0.787876341265328	5.61348737656428	8.82601415280071e-07	0.000389739503281646
ENSG00000105429.52	ENSG00000105429	ENSG00000105429_053	chr19	dexseq_prepare_annotation2.py	exon	42882916	42882921	.	+	.	ENST00000334370__exon_number_053__gene_id_ENSG00000105429	MEGF8	ENSG00000105429.52	-0.483546469820143	-5.18715222113027	9.00279018693042e-07	0.000396160410553246
ENSG00000196337.ENSG00000225950.4	ENSG00000196337+ENSG00000225950	ENSG00000196337+ENSG00000225950_005	chr19	dexseq_prepare_annotation2.py	exon	49558998	49559049	.	-	.	ENST00000597853+ENST00000596965+ENST00000356213__exon_number_005__gene_id_ENSG00000196337+ENSG00000225950		ENSG00000196337.ENSG00000225950.4	-0.692254951179176	-5.54693651996967	9.12037177043018e-07	0.000399940969316378
ENSG00000013441.24	ENSG00000013441	ENSG00000013441_025	chr2	dexseq_prepare_annotation2.py	exon	201724470	201724847	.	-	.	ENST00000473565+ENST00000461981__exon_number_025__gene_id_ENSG00000013441	CLK1	ENSG00000013441.24	-0.976648808719886	-5.20757727252166	1.00230483977544e-06	0.000437879478357561
ENSG00000065427.3	ENSG00000065427	ENSG00000065427_004	chr16	dexseq_prepare_annotation2.py	exon	75661744	75661887	.	-	.	ENST00000568378+ENST00000569298+ENST00000302445+ENST00000564578+ENST00000319410__exon_number_004__gene_id_ENSG00000065427	KARS	ENSG00000065427.3	0.296765832365386	5.43094428969171	1.00548766924028e-06	0.000437879478357561
ENSG00000013441.11	ENSG00000013441	ENSG00000013441_012	chr2	dexseq_prepare_annotation2.py	exon	201718717	201718718	.	-	.	ENST00000472679+ENST00000461326+ENST00000464454__exon_number_012__gene_id_ENSG00000013441	CLK1	ENSG00000013441.11	0.639421678122784	5.20013302414713	1.03451669291597e-06	0.000448973134645169
ENSG00000268465.ENSG00000269751.ENSG00000182324.ENSG00000105447.ENSG00000105443.38	ENSG00000268465+ENSG00000269751+ENSG00000182324+ENSG00000105447+ENSG00000105443	ENSG00000268465+ENSG00000269751+ENSG00000182324+ENSG00000105447+ENSG00000105443_039	chr19	dexseq_prepare_annotation2.py	exon	48976636	48976978	.	+	.	ENST00000467412__exon_number_039__gene_id_ENSG00000268465+ENSG00000269751+ENSG00000182324+ENSG00000105447+ENSG00000105443		ENSG00000268465.ENSG00000269751.ENSG00000182324.ENSG00000105447.ENSG00000105443.38	-0.684708006494658	-5.15782495706924	1.06825796839817e-06	0.000462028888167609
ENSG00000182866.25	ENSG00000182866	ENSG00000182866_026	chr1	dexseq_prepare_annotation2.py	exon	32741220	32741220	.	+	.	ENST00000495610+ENST00000373564+ENST00000336890+ENST00000333070+ENST00000469765+ENST00000373557__exon_number_026__gene_id_ENSG00000182866	LCK	ENSG00000182866.25	0.858951195296063	5.34540071724358	1.08101519225418e-06	0.000465696757337334
ENSG00000133624.14	ENSG00000133624	ENSG00000133624_015	chr7	dexseq_prepare_annotation2.py	exon	149317015	149317128	.	-	.	ENST00000493198+ENST00000486492+ENST00000472212+ENST00000513792+ENST00000463567+ENST00000481762__exon_number_015__gene_id_ENSG00000133624	ZNF767	ENSG00000133624.14	1.07522050440174	5.55524881279834	1.08411337738872e-06	0.000465696757337334
ENSG00000158286.10	ENSG00000158286	ENSG00000158286_011	chr1	dexseq_prepare_annotation2.py	exon	6268941	6269085	.	+	.	ENST00000377948+ENST00000485539+ENST00000496676+ENST00000377939__exon_number_011__gene_id_ENSG00000158286	RNF207	ENSG00000158286.10	-0.576850301109608	-5.09129705100131	1.18283293272933e-06	0.000506380802509332
ENSG00000158286.12	ENSG00000158286	ENSG00000158286_013	chr1	dexseq_prepare_annotation2.py	exon	6269328	6269403	.	+	.	ENST00000377948+ENST00000377939+ENST00000485539__exon_number_013__gene_id_ENSG00000158286	RNF207	ENSG00000158286.12	-0.415138717339213	-5.09030131448668	1.18804542625469e-06	0.000506894030312693
ENSG00000227195.40	ENSG00000227195	ENSG00000227195_041	chr20	dexseq_prepare_annotation2.py	exon	26188899	26188914	.	-	.	ENST00000385250__exon_number_041__gene_id_ENSG00000227195	MIR663A	ENSG00000227195.40	0.313815314422499	5.00752730723381	1.23641921825021e-06	0.00052575709061029
ENSG00000121152.11	ENSG00000121152	ENSG00000121152_012	chr2	dexseq_prepare_annotation2.py	exon	97008904	97009042	.	+	.	ENST00000240423+ENST00000435975+ENST00000455200+ENST00000477409+ENST00000427946__exon_number_012__gene_id_ENSG00000121152	NCAPH	ENSG00000121152.11	0.699400466310058	5.44864771408371	1.30221926912336e-06	0.000551878778309152
ENSG00000074181.12	ENSG00000074181	ENSG00000074181_013	chr19	dexseq_prepare_annotation2.py	exon	15284879	15285211	.	-	.	ENST00000263388__exon_number_013__gene_id_ENSG00000074181	NOTCH3	ENSG00000074181.12	0.441998822032239	5.00118298731491	1.31423521531552e-06	0.000555108340510462
ENSG00000085276.5	ENSG00000085276	ENSG00000085276_006	chr3	dexseq_prepare_annotation2.py	exon	168802618	168802661	.	-	.	ENST00000494292+ENST00000472280+ENST00000264674+ENST00000460814+ENST00000468789+ENST00000464456+ENST00000392736__exon_number_006__gene_id_ENSG00000085276	MECOM	ENSG00000085276.5	0.401288504922855	5.24220221511266	1.32854841825919e-06	0.000559283456129299
ENSG00000266967.ENSG00000267060.ENSG00000108825.20	ENSG00000266967+ENSG00000267060+ENSG00000108825	ENSG00000266967+ENSG00000267060+ENSG00000108825_021	chr17	dexseq_prepare_annotation2.py	exon	41107385	41107455	.	-	.	ENST00000483535__exon_number_021__gene_id_ENSG00000266967+ENSG00000267060+ENSG00000108825		ENSG00000266967.ENSG00000267060.ENSG00000108825.20	-0.880208890158047	-5.00758614890462	1.37207066600897e-06	0.000575686207812639
ENSG00000010379.7	ENSG00000010379	ENSG00000010379_008	chr12	dexseq_prepare_annotation2.py	exon	332912	333011	.	-	.	ENST00000539668__exon_number_008__gene_id_ENSG00000010379	SLC6A13	ENSG00000010379.7	0.417046701151452	5.23092610414986	1.38983993462153e-06	0.000581210811335172
ENSG00000104447.24	ENSG00000104447	ENSG00000104447_025	chr8	dexseq_prepare_annotation2.py	exon	116680209	116680234	.	-	.	ENST00000520276+ENST00000451156__exon_number_025__gene_id_ENSG00000104447	TRPS1	ENSG00000104447.24	0.581920207815069	5.09483413793039	1.40144512262977e-06	0.000584129727482371
ENSG00000099804.18	ENSG00000099804	ENSG00000099804_019	chr19	dexseq_prepare_annotation2.py	exon	541361	541426	.	+	.	ENST00000606400+ENST00000606136+ENST00000215574+ENST00000593036+ENST00000606065+ENST00000586283+ENST00000607527__exon_number_019__gene_id_ENSG00000099804	CDC34	ENSG00000099804.18	-0.527067336745174	-5.19647613116797	1.46667569170445e-06	0.000607830670124752
ENSG00000136235.1	ENSG00000136235	ENSG00000136235_002	chr7	dexseq_prepare_annotation2.py	exon	23275627	23275742	.	+	.	ENST00000492858+ENST00000465673__exon_number_002__gene_id_ENSG00000136235	GPNMB	ENSG00000136235.1	-0.448599737757127	-5.16024978771079	1.46793426652559e-06	0.000607830670124752
ENSG00000182774.ENSG00000214575.ENSG00000260836.24	ENSG00000182774+ENSG00000214575+ENSG00000260836	ENSG00000182774+ENSG00000214575+ENSG00000260836_025	chr15	dexseq_prepare_annotation2.py	exon	83209171	83209176	.	-	.	ENST00000560229__exon_number_025__gene_id_ENSG00000182774+ENSG00000214575+ENSG00000260836		ENSG00000182774.ENSG00000214575.ENSG00000260836.24	-0.67349744146415	-5.04828543157245	1.47598953980081e-06	0.000609168859348116
ENSG00000158286.9	ENSG00000158286	ENSG00000158286_010	chr1	dexseq_prepare_annotation2.py	exon	6268920	6268940	.	+	.	ENST00000485539+ENST00000496676__exon_number_010__gene_id_ENSG00000158286	RNF207	ENSG00000158286.9	-0.57795293415204	-5.03505455138583	1.51505155760557e-06	0.000623253717632323
ENSG00000187741.10	ENSG00000187741	ENSG00000187741_011	chr16	dexseq_prepare_annotation2.py	exon	89805537	89805540	.	-	.	ENST00000561722+ENST00000564475+ENST00000568369__exon_number_011__gene_id_ENSG00000187741	FANCA	ENSG00000187741.10	0.666747158578201	4.98890848591922	1.52275320495179e-06	0.000624388142077181
ENSG00000091536.92	ENSG00000091536	ENSG00000091536_093	chr17	dexseq_prepare_annotation2.py	exon	18072796	18072935	.	+	.	ENST00000578575__exon_number_093__gene_id_ENSG00000091536	MYO15A	ENSG00000091536.92	0.653175459666775	4.92182881789499	1.53162654258645e-06	0.000625994107819831
ENSG00000141086.ENSG00000205220.ENSG00000261884.37	ENSG00000141086+ENSG00000205220+ENSG00000261884	ENSG00000141086+ENSG00000205220+ENSG00000261884_038	chr16	dexseq_prepare_annotation2.py	exon	67968852	67969198	.	-	.	ENST00000575231__exon_number_038__gene_id_ENSG00000141086+ENSG00000205220+ENSG00000261884		ENSG00000141086.ENSG00000205220.ENSG00000261884.37	-0.626990517321931	-4.95555615512459	1.56871284903846e-06	0.000639083493970209
ENSG00000068878.14	ENSG00000068878	ENSG00000068878_015	chr2	dexseq_prepare_annotation2.py	exon	54114396	54114453	.	-	.	ENST00000421748+ENST00000389993+ENST00000404125+ENST00000476586__exon_number_015__gene_id_ENSG00000068878	PSME4	ENSG00000068878.14	-0.720629027383536	-5.21490636566767	1.62481379679099e-06	0.000659810238020348
ENSG00000268465.ENSG00000269751.ENSG00000182324.ENSG00000105447.ENSG00000105443.37	ENSG00000268465+ENSG00000269751+ENSG00000182324+ENSG00000105447+ENSG00000105443	ENSG00000268465+ENSG00000269751+ENSG00000182324+ENSG00000105447+ENSG00000105443_038	chr19	dexseq_prepare_annotation2.py	exon	48976555	48976635	.	+	.	ENST00000595765+ENST00000460595+ENST00000467412+ENST00000427476+ENST00000452733+ENST00000325139+ENST00000493260+ENST00000391881+ENST00000474209__exon_number_038__gene_id_ENSG00000268465+ENSG00000269751+ENSG00000182324+ENSG00000105447+ENSG00000105443		ENSG00000268465.ENSG00000269751.ENSG00000182324.ENSG00000105447.ENSG00000105443.37	-0.721846535031132	-5.053187476911	1.67524122429898e-06	0.000676394630060648
ENSG00000067596.11	ENSG00000067596	ENSG00000067596_012	chr17	dexseq_prepare_annotation2.py	exon	41570813	41570957	.	+	.	ENST00000262415+ENST00000587044+ENST00000540306__exon_number_012__gene_id_ENSG00000067596	DHX8	ENSG00000067596.11	0.428795133478692	5.07403249098921	1.67636524252512e-06	0.000676394630060648
ENSG00000079215.24	ENSG00000079215	ENSG00000079215_025	chr5	dexseq_prepare_annotation2.py	exon	36671287	36671335	.	+	.	ENST00000265113+ENST00000381918+ENST00000509272+ENST00000505376__exon_number_025__gene_id_ENSG00000079215	SLC1A3	ENSG00000079215.24	-1.33685767872673	-5.42996011810871	1.68510504171354e-06	0.000677755687669066
ENSG00000013441.23	ENSG00000013441	ENSG00000013441_024	chr2	dexseq_prepare_annotation2.py	exon	201724403	201724469	.	-	.	ENST00000321356+ENST00000473565+ENST00000409403+ENST00000461981+ENST00000434813+ENST00000432425__exon_number_024__gene_id_ENSG00000013441	CLK1	ENSG00000013441.23	-0.879551279844327	-5.08166832320605	1.70595871238672e-06	0.000682738986608821
ENSG00000198561.ENSG00000213593.ENSG00000211450.ENSG00000254732.ENSG00000254462.46	ENSG00000198561+ENSG00000213593+ENSG00000211450+ENSG00000254732+ENSG00000254462	ENSG00000198561+ENSG00000213593+ENSG00000211450+ENSG00000254732+ENSG00000254462_047	chr11	dexseq_prepare_annotation2.py	exon	57529269	57529272	.	+	.	ENST00000530094+ENST00000530748+ENST00000361391+ENST00000426142+ENST00000532844+ENST00000361796+ENST00000428599+ENST00000361332+ENST00000529986+ENST00000526772+ENST00000527467+ENST00000532787+ENST00000399050+ENST00000415361+ENST00000532245+ENST00000531014+ENST00000358694+ENST00000533667+ENST00000532649+ENST00000528621+ENST00000532463+ENST00000529526+ENST00000528232+ENST00000525902+ENST00000360682…		ENSG00000198561.ENSG00000213593.ENSG00000211450.ENSG00000254732.ENSG00000254462.46	-1.07069923848222	-4.97720458189159	1.71200022201709e-06	0.000682738986608821
ENSG00000135218.1	ENSG00000135218	ENSG00000135218_002	chr7	dexseq_prepare_annotation2.py	exon	80115783	80115903	.	+	.	ENST00000435819__exon_number_002__gene_id_ENSG00000135218	CD36	ENSG00000135218.1	-0.533017650424872	-5.17841998354892	1.71371313111675e-06	0.000682738986608821
ENSG00000163810.21	ENSG00000163810	ENSG00000163810_022	chr3	dexseq_prepare_annotation2.py	exon	44952450	44952619	.	+	.	ENST00000296125__exon_number_022__gene_id_ENSG00000163810	TGM4	ENSG00000163810.21	0.472279898606867	5.15159424473713	1.75748821545312e-06	0.000697977049389953
ENSG00000133619.26	ENSG00000133619	ENSG00000133619_027	chr7	dexseq_prepare_annotation2.py	exon	149425614	149425766	.	+	.	ENST00000479560+ENST00000255992+ENST00000485033+ENST00000466546+ENST00000496259+ENST00000319551__exon_number_027__gene_id_ENSG00000133619	KRBA1	ENSG00000133619.26	0.572241623536599	5.11309743902122	1.78159752672142e-06	0.000705333902334487
ENSG00000151651.40	ENSG00000151651	ENSG00000151651_041	chr10	dexseq_prepare_annotation2.py	exon	135088300	135088494	.	-	.	ENST00000486609__exon_number_041__gene_id_ENSG00000151651	ADAM8	ENSG00000151651.40	-0.477998418785663	-5.0948820435413	1.80407871430256e-06	0.000711655594396377
ENSG00000150995.47	ENSG00000150995	ENSG00000150995_048	chr3	dexseq_prepare_annotation2.py	exon	4747851	4748035	.	+	.	ENST00000456211+ENST00000443694+ENST00000357086+ENST00000354582+ENST00000423119+ENST00000302640__exon_number_048__gene_id_ENSG00000150995	ITPR1	ENSG00000150995.47	0.476289598868596	5.10939419706393	1.80883544326828e-06	0.000711655594396377
ENSG00000082196.ENSG00000250767.ENSG00000273294.ENSG00000242110.8	ENSG00000082196+ENSG00000250767+ENSG00000273294+ENSG00000242110	ENSG00000082196+ENSG00000250767+ENSG00000273294+ENSG00000242110_009	chr5	dexseq_prepare_annotation2.py	exon	33994114	33994182	.	-	.	ENST00000506639+ENST00000441713__exon_number_009__gene_id_ENSG00000082196+ENSG00000250767+ENSG00000273294+ENSG00000242110		ENSG00000082196.ENSG00000250767.ENSG00000273294.ENSG00000242110.8	-0.380288918798367	-5.12128375910295	1.84413561478342e-06	0.000723290605783315
ENSG00000091536.21	ENSG00000091536	ENSG00000091536_022	chr17	dexseq_prepare_annotation2.py	exon	18042125	18042250	.	+	.	ENST00000205890__exon_number_022__gene_id_ENSG00000091536	MYO15A	ENSG00000091536.21	0.732239120967174	4.87943689663994	1.8657770700032e-06	0.000729513057971654
ENSG00000133624.2	ENSG00000133624	ENSG00000133624_003	chr7	dexseq_prepare_annotation2.py	exon	149244868	149246173	.	-	.	ENST00000463567__exon_number_003__gene_id_ENSG00000133624	ZNF767	ENSG00000133624.2	-1.78009622301027	-5.39750640798515	1.88845435798047e-06	0.000733982078958214
ENSG00000158286.15	ENSG00000158286	ENSG00000158286_016	chr1	dexseq_prepare_annotation2.py	exon	6269984	6270030	.	+	.	ENST00000377948+ENST00000485539+ENST00000496676+ENST00000377939__exon_number_016__gene_id_ENSG00000158286	RNF207	ENSG00000158286.15	-0.390984917935517	-4.98462584124839	1.88883045372169e-06	0.000733982078958214
ENSG00000114735.25	ENSG00000114735	ENSG00000114735_026	chr3	dexseq_prepare_annotation2.py	exon	50617812	50618103	.	+	.	ENST00000434410+ENST00000443894+ENST00000448997+ENST00000232854+ENST00000482974+ENST00000455834__exon_number_026__gene_id_ENSG00000114735	HEMK1	ENSG00000114735.25	-1.31523810745375	-5.02411375951807	1.89656230828781e-06	0.000734725911160381
ENSG00000266967.ENSG00000267060.ENSG00000108825.35	ENSG00000266967+ENSG00000267060+ENSG00000108825	ENSG00000266967+ENSG00000267060+ENSG00000108825_036	chr17	dexseq_prepare_annotation2.py	exon	41108421	41108421	.	-	.	ENST00000491665+ENST00000421990+ENST00000427569+ENST00000486664+ENST00000450475+ENST00000423601+ENST00000591910+ENST00000430739+ENST00000483774+ENST00000409399+ENST00000409103+ENST00000478040+ENST00000441280+ENST00000360221__exon_number_036__gene_id_ENSG00000266967+ENSG00000267060+ENSG00000108825		ENSG00000266967.ENSG00000267060.ENSG00000108825.35	-0.482010074822838	-4.92533285717508	1.98638852308678e-06	0.000767171190696255
ENSG00000047188.15	ENSG00000047188	ENSG00000047188_016	chr5	dexseq_prepare_annotation2.py	exon	112884652	112884717	.	+	.	ENST00000161863+ENST00000503857+ENST00000515883__exon_number_016__gene_id_ENSG00000047188	YTHDC2	ENSG00000047188.15	0.446780941577883	5.7290119831954	2.00051398062227e-06	0.00077027107207545
ENSG00000259132.ENSG00000129474.ENSG00000092036.ENSG00000265037.62	ENSG00000259132+ENSG00000129474+ENSG00000092036+ENSG00000265037	ENSG00000259132+ENSG00000129474+ENSG00000092036+ENSG00000265037_063	chr14	dexseq_prepare_annotation2.py	exon	23445665	23445727	.	-	.	ENST00000397388+ENST00000556731+ENST00000361265+ENST00000553911+ENST00000553592+ENST00000262713__exon_number_063__gene_id_ENSG00000259132+ENSG00000129474+ENSG00000092036+ENSG00000265037		ENSG00000259132.ENSG00000129474.ENSG00000092036.ENSG00000265037.62	-0.992341364522177	-4.95967159417502	2.04635291450118e-06	0.00078552584279083
ENSG00000066926	ENSG00000066926	ENSG00000066926_001	chr18	dexseq_prepare_annotation2.py	exon	55215515	55216741	.	-	.	ENST00000262093__exon_number_001__gene_id_ENSG00000066926	FECH	ENSG00000066926	1.08939012465736	5.31796903123689	2.08602870814466e-06	0.000794802091152486
ENSG00000079215.6	ENSG00000079215	ENSG00000079215_007	chr5	dexseq_prepare_annotation2.py	exon	36608280	36608430	.	+	.	ENST00000513646__exon_number_007__gene_id_ENSG00000079215	SLC1A3	ENSG00000079215.6	0.618635587949392	5.36895427067985	2.08731351009094e-06	0.000794802091152486
ENSG00000198561.ENSG00000213593.ENSG00000211450.ENSG00000254732.ENSG00000254462.42	ENSG00000198561+ENSG00000213593+ENSG00000211450+ENSG00000254732+ENSG00000254462	ENSG00000198561+ENSG00000213593+ENSG00000211450+ENSG00000254732+ENSG00000254462_043	chr11	dexseq_prepare_annotation2.py	exon	57520762	57520773	.	+	.	ENST00000524630+ENST00000529919+ENST00000399039__exon_number_043__gene_id_ENSG00000198561+ENSG00000213593+ENSG00000211450+ENSG00000254732+ENSG00000254462		ENSG00000198561.ENSG00000213593.ENSG00000211450.ENSG00000254732.ENSG00000254462.42	-0.984777592266181	-4.93226144622662	2.08939833293182e-06	0.000794802091152486
ENSG00000123104.22	ENSG00000123104	ENSG00000123104_023	chr12	dexseq_prepare_annotation2.py	exon	26646968	26647085	.	-	.	ENST00000540429__exon_number_023__gene_id_ENSG00000123104	ITPR2	ENSG00000123104.22	-0.50220951354837	-4.9193250991833	2.12073118208201e-06	0.000802432844888025
ENSG00000077157.ENSG00000232626.1	ENSG00000077157+ENSG00000232626	ENSG00000077157+ENSG00000232626_002	chr1	dexseq_prepare_annotation2.py	exon	202317830	202317847	.	+	.	ENST00000608999+ENST00000336894__exon_number_002__gene_id_ENSG00000077157+ENSG00000232626		ENSG00000077157.ENSG00000232626.1	0.408264038221961	4.93939420557881	2.12216585526083e-06	0.000802432844888025
ENSG00000213983.ENSG00000092051.37	ENSG00000213983+ENSG00000092051	ENSG00000213983+ENSG00000092051_038	chr14	dexseq_prepare_annotation2.py	exon	24032819	24032827	.	-	.	ENST00000556741+ENST00000460049+ENST00000554982+ENST00000397120+ENST00000554554+ENST00000535852+ENST00000465445+ENST00000555974+ENST00000557132+ENST00000308724__exon_number_038__gene_id_ENSG00000213983+ENSG00000092051		ENSG00000213983.ENSG00000092051.37	-0.847731605876703	-4.89153318152854	2.12872065326985e-06	0.000802508623112704
ENSG00000181355.31	ENSG00000181355	ENSG00000181355_032	chr6	dexseq_prepare_annotation2.py	exon	9903606	9903639	.	-	.	ENST00000469656+ENST00000472329+ENST00000466385+ENST00000469426+ENST00000486246__exon_number_032__gene_id_ENSG00000181355	OFCC1	ENSG00000181355.31	0.67196037166731	5.1908961263953	2.19953568374719e-06	0.000824494978531099
ENSG00000266967.ENSG00000267060.ENSG00000108825.23	ENSG00000266967+ENSG00000267060+ENSG00000108825	ENSG00000266967+ENSG00000267060+ENSG00000108825_024	chr17	dexseq_prepare_annotation2.py	exon	41107859	41107871	.	-	.	ENST00000491665+ENST00000591096+ENST00000421990+ENST00000427569+ENST00000486664+ENST00000423601+ENST00000409399+ENST00000409103+ENST00000478040+ENST00000360221__exon_number_024__gene_id_ENSG00000266967+ENSG00000267060+ENSG00000108825		ENSG00000266967.ENSG00000267060.ENSG00000108825.23	-0.815898682922713	-4.90245169896796	2.20009824664254e-06	0.000824494978531099
ENSG00000142330.ENSG00000178623.49	ENSG00000142330+ENSG00000178623	ENSG00000142330+ENSG00000178623_050	chr2	dexseq_prepare_annotation2.py	exon	241564662	241564985	.	+	.	ENST00000407714__exon_number_050__gene_id_ENSG00000142330+ENSG00000178623		ENSG00000142330.ENSG00000178623.49	0.380186598714049	4.87564721232728	2.3208920603794e-06	0.000867189645235017
ENSG00000167380.39	ENSG00000167380	ENSG00000167380_040	chr19	dexseq_prepare_annotation2.py	exon	44679684	44679796	.	+	.	ENST00000590089+ENST00000590524+ENST00000454662+ENST00000585678+ENST00000588883+ENST00000590578+ENST00000337433+ENST00000588127__exon_number_040__gene_id_ENSG00000167380	ZNF226	ENSG00000167380.39	0.700060014394376	4.9218332098575	2.35017013434845e-06	0.000875538898546121
ENSG00000124721.1	ENSG00000124721	ENSG00000124721_002	chr6	dexseq_prepare_annotation2.py	exon	38684337	38684606	.	+	.	ENST00000373278__exon_number_002__gene_id_ENSG00000124721	DNAH8	ENSG00000124721.1	0.3708640223453	4.9551918900834	2.36136499276319e-06	0.000877122081370731
ENSG00000142156	ENSG00000142156	ENSG00000142156_001	chr21	dexseq_prepare_annotation2.py	exon	47401651	47401861	.	+	.	ENST00000361866__exon_number_001__gene_id_ENSG00000142156	COL6A1	ENSG00000142156	0.356011578319832	4.95411541632069	2.4580655790532e-06	0.000910363689471516
ENSG00000158286.19	ENSG00000158286	ENSG00000158286_020	chr1	dexseq_prepare_annotation2.py	exon	6270930	6270960	.	+	.	ENST00000485539+ENST00000377939__exon_number_020__gene_id_ENSG00000158286	RNF207	ENSG00000158286.19	0.78432196837775	4.91076310638691	2.6024285831457e-06	0.000961011434569114
ENSG00000213614.ENSG00000140488.ENSG00000273025.ENSG00000137817.ENSG00000260729.115	ENSG00000213614+ENSG00000140488+ENSG00000273025+ENSG00000137817+ENSG00000260729	ENSG00000213614+ENSG00000140488+ENSG00000273025+ENSG00000137817+ENSG00000260729_116	chr15	dexseq_prepare_annotation2.py	exon	72640389	72640475	.	-	.	ENST00000567411+ENST00000566304+ENST00000567027+ENST00000457859+ENST00000568777+ENST00000429918+ENST00000566672+ENST00000268097+ENST00000563762+ENST00000569410+ENST00000567159__exon_number_116__gene_id_ENSG00000213614+ENSG00000140488+ENSG00000273025+ENSG00000137817+ENSG00000260729		ENSG00000213614.ENSG00000140488.ENSG00000273025.ENSG00000137817.ENSG00000260729.115	-0.966255571611403	-4.83353361578849	2.65392909771455e-06	0.000977172051336927
ENSG00000013441.9	ENSG00000013441	ENSG00000013441_010	chr2	dexseq_prepare_annotation2.py	exon	201718055	201718172	.	-	.	ENST00000409769+ENST00000321356+ENST00000473565+ENST00000496205+ENST00000409403+ENST00000461326+ENST00000461981+ENST00000434813+ENST00000472679+ENST00000432425+ENST00000464454__exon_number_010__gene_id_ENSG00000013441	CLK1	ENSG00000013441.9	0.388463537161424	4.97259660893953	2.68916727666853e-06	0.000987268353793667
ENSG00000091536.90	ENSG00000091536	ENSG00000091536_091	chr17	dexseq_prepare_annotation2.py	exon	18069675	18069835	.	+	.	ENST00000205890+ENST00000418233+ENST00000433411__exon_number_091__gene_id_ENSG00000091536	MYO15A	ENSG00000091536.90	0.563293325653827	4.79529453681241	2.74980219166762e-06	0.00100660295185533
ENSG00000178814.18	ENSG00000178814	ENSG00000178814_019	chr8	dexseq_prepare_annotation2.py	exon	145109783	145109816	.	-	.	ENST00000426825+ENST00000534424__exon_number_019__gene_id_ENSG00000178814	OPLAH	ENSG00000178814.18	0.488408837125359	5.1257420153357	2.81687575876265e-06	0.0010281759344672
ENSG00000197134.2	ENSG00000197134	ENSG00000197134_003	chr19	dexseq_prepare_annotation2.py	exon	22235291	22235310	.	+	.	ENST00000594947+ENST00000597927+ENST00000435820+ENST00000594363__exon_number_003__gene_id_ENSG00000197134	ZNF257	ENSG00000197134.2	-0.70480483353371	-5.34068721730035	2.82815349594051e-06	0.0010293174677502
ENSG00000123104.8	ENSG00000123104	ENSG00000123104_009	chr12	dexseq_prepare_annotation2.py	exon	26568236	26568431	.	-	.	ENST00000381340+ENST00000538984+ENST00000451599__exon_number_009__gene_id_ENSG00000123104	ITPR2	ENSG00000123104.8	-0.40833524677671	-4.85322832173236	2.84060002229883e-06	0.00103087660349472
ENSG00000148356.10	ENSG00000148356	ENSG00000148356_011	chr9	dexseq_prepare_annotation2.py	exon	130217277	130217333	.	+	.	ENST00000323301+ENST00000373324+ENST00000485704+ENST00000300417+ENST00000373322__exon_number_011__gene_id_ENSG00000148356	LRSAM1	ENSG00000148356.10	0.655303971252225	4.85685629609209	2.85128638995317e-06	0.00103178985891108
ENSG00000005884.23	ENSG00000005884	ENSG00000005884_024	chr17	dexseq_prepare_annotation2.py	exon	48151645	48151656	.	+	.	ENST00000510809__exon_number_024__gene_id_ENSG00000005884	ITGA3	ENSG00000005884.23	-0.565564197892468	-5.02437280740997	2.92346150119598e-06	0.00105488514259726
ENSG00000158286.14	ENSG00000158286	ENSG00000158286_015	chr1	dexseq_prepare_annotation2.py	exon	6269474	6269599	.	+	.	ENST00000377948+ENST00000485539+ENST00000496676+ENST00000377939__exon_number_015__gene_id_ENSG00000158286	RNF207	ENSG00000158286.14	-0.339743965674263	-4.88034962332509	2.96696111562012e-06	0.00106753120573759
ENSG00000239995.ENSG00000138039.7	ENSG00000239995+ENSG00000138039	ENSG00000239995+ENSG00000138039_008	chr2	dexseq_prepare_annotation2.py	exon	48913921	48914781	.	-	.	ENST00000344775+ENST00000294954__exon_number_008__gene_id_ENSG00000239995+ENSG00000138039		ENSG00000239995.ENSG00000138039.7	0.72663873119592	4.98212102227554	3.03695569223349e-06	0.00108961138716918
ENSG00000140575.64	ENSG00000140575	ENSG00000140575_065	chr15	dexseq_prepare_annotation2.py	exon	91035777	91035848	.	+	.	ENST00000268182+ENST00000560738+ENST00000561461+ENST00000559674__exon_number_065__gene_id_ENSG00000140575	IQGAP1	ENSG00000140575.64	0.491840846322443	4.76639375732761	3.2979571150276e-06	0.0011799025494931
ENSG00000169727.45	ENSG00000169727	ENSG00000169727_046	chr17	dexseq_prepare_annotation2.py	exon	80012618	80012633	.	+	.	ENST00000392358+ENST00000578552+ENST00000584460+ENST00000306823+ENST00000583641+ENST00000355130+ENST00000580141+ENST00000320548+ENST00000392357+ENST00000585084__exon_number_046__gene_id_ENSG00000169727	GPS1	ENSG00000169727.45	-0.397714337718816	-4.80502377367388	3.33115028017381e-06	0.00118841138752461
ENSG00000138744.ENSG00000198301.65	ENSG00000138744+ENSG00000198301	ENSG00000138744+ENSG00000198301_066	chr4	dexseq_prepare_annotation2.py	exon	76903086	76903190	.	-	.	ENST00000395710+ENST00000395711+ENST00000356260+ENST00000503411+ENST00000514710+ENST00000504975__exon_number_066__gene_id_ENSG00000138744+ENSG00000198301		ENSG00000138744.ENSG00000198301.65	0.658070518085726	4.80169216840342	3.38044218305119e-06	0.00120259944839972
ENSG00000079215.2	ENSG00000079215	ENSG00000079215_003	chr5	dexseq_prepare_annotation2.py	exon	36606713	36606718	.	+	.	ENST00000265113+ENST00000513903+ENST00000512374+ENST00000504121__exon_number_003__gene_id_ENSG00000079215	SLC1A3	ENSG00000079215.2	0.870534283604605	5.22674949174284	3.4308991268527e-06	0.00121712110260809
ENSG00000104915.15	ENSG00000104915	ENSG00000104915_016	chr19	dexseq_prepare_annotation2.py	exon	13256200	13256209	.	-	.	ENST00000588848+ENST00000587318+ENST00000440593+ENST00000591415+ENST00000587230+ENST00000242770+ENST00000591843+ENST00000591197+ENST00000593126+ENST00000589083__exon_number_016__gene_id_ENSG00000104915	STX10	ENSG00000104915.15	-0.506483362048563	-4.92398812462096	3.44986592349279e-06	0.00122042147677802
ENSG00000129467.ENSG00000129465.ENSG00000258973.18	ENSG00000129467+ENSG00000129465+ENSG00000258973	ENSG00000129467+ENSG00000129465+ENSG00000258973_019	chr14	dexseq_prepare_annotation2.py	exon	24791431	24791569	.	-	.	ENST00000557056+ENST00000560635+ENST00000554577__exon_number_019__gene_id_ENSG00000129467+ENSG00000129465+ENSG00000258973		ENSG00000129467.ENSG00000129465.ENSG00000258973.18	0.521749595927122	4.73502706604631	3.47453570266163e-06	0.00122571525966632
ENSG00000070756.28	ENSG00000070756	ENSG00000070756_029	chr8	dexseq_prepare_annotation2.py	exon	101724590	101724632	.	-	.	ENST00000522387+ENST00000523636+ENST00000519004+ENST00000318607+ENST00000519100+ENST00000519622+ENST00000519596__exon_number_029__gene_id_ENSG00000070756	PABPC1	ENSG00000070756.28	-0.726800347212499	-4.89667620504588	3.52137762550483e-06	0.00123877945147704
ENSG00000068305.40	ENSG00000068305	ENSG00000068305_041	chr15	dexseq_prepare_annotation2.py	exon	100256628	100256629	.	+	.	ENST00000354410+ENST00000557942__exon_number_041__gene_id_ENSG00000068305	MEF2A	ENSG00000068305.40	-0.724729568532908	-5.12861309761775	3.55839855704046e-06	0.00124832575157154
ENSG00000138744.ENSG00000198301.28	ENSG00000138744+ENSG00000198301	ENSG00000138744+ENSG00000198301_029	chr4	dexseq_prepare_annotation2.py	exon	76862137	76862164	.	-	.	ENST00000399497+ENST00000503636+ENST00000502543+ENST00000286733__exon_number_029__gene_id_ENSG00000138744+ENSG00000198301		ENSG00000138744.ENSG00000198301.28	0.665100211861654	4.78887135971466	3.57679347948795e-06	0.00125130305294042
ENSG00000205810.ENSG00000255641.ENSG00000134545.ENSG00000205809.36	ENSG00000205810+ENSG00000255641+ENSG00000134545+ENSG00000205809	ENSG00000205810+ENSG00000255641+ENSG00000134545+ENSG00000205809_037	chr12	dexseq_prepare_annotation2.py	exon	10600131	10600231	.	-	.	ENST00000408006+ENST00000347831+ENST00000536188+ENST00000544822+ENST00000359151+ENST00000543893__exon_number_037__gene_id_ENSG00000205810+ENSG00000255641+ENSG00000134545+ENSG00000205809		ENSG00000205810.ENSG00000255641.ENSG00000134545.ENSG00000205809.36	-1.19438671577953	-4.91373435723675	3.59767323642609e-06	0.00125513079661526
ENSG00000091536.35	ENSG00000091536	ENSG00000091536_036	chr17	dexseq_prepare_annotation2.py	exon	18047811	18047906	.	+	.	ENST00000205890__exon_number_036__gene_id_ENSG00000091536	MYO15A	ENSG00000091536.35	0.642435460165043	4.73151281971756	3.67697023636339e-06	0.00127772320912546
ENSG00000182774.ENSG00000214575.ENSG00000260836.58	ENSG00000182774+ENSG00000214575+ENSG00000260836	ENSG00000182774+ENSG00000214575+ENSG00000260836_059	chr15	dexseq_prepare_annotation2.py	exon	83240535	83240559	.	-	.	ENST00000398591+ENST00000423133__exon_number_059__gene_id_ENSG00000182774+ENSG00000214575+ENSG00000260836		ENSG00000182774.ENSG00000214575.ENSG00000260836.58	0.358137387105575	4.83640549951975	3.68266594971705e-06	0.00127772320912546
ENSG00000133612.53	ENSG00000133612	ENSG00000133612_054	chr7	dexseq_prepare_annotation2.py	exon	150831487	150831511	.	+	.	ENST00000397238+ENST00000494808+ENST00000485904+ENST00000463381+ENST00000478320__exon_number_054__gene_id_ENSG00000133612	AGAP3	ENSG00000133612.53	-0.440430322375909	-4.7521663766953	3.6930796967924e-06	0.0012778258111433
ENSG00000264594.ENSG00000204580.139	ENSG00000264594+ENSG00000204580	ENSG00000264594+ENSG00000204580_140	chr6	dexseq_prepare_annotation2.py	exon	30867196	30867209	.	+	.	ENST00000454612+ENST00000418800+ENST00000376575+ENST00000376567+ENST00000376570+ENST00000452441+ENST00000446312+ENST00000376568+ENST00000376569+ENST00000508312+ENST00000324771__exon_number_140__gene_id_ENSG00000264594+ENSG00000204580		ENSG00000264594.ENSG00000204580.139	-0.957312678811812	-4.89742961896731	3.84548428058726e-06	0.00132692322613095
ENSG00000159208.9	ENSG00000159208	ENSG00000159208_010	chr1	dexseq_prepare_annotation2.py	exon	150256215	150256290	.	+	.	ENST00000369094+ENST00000447007+ENST00000417398+ENST00000290363+ENST00000369095__exon_number_010__gene_id_ENSG00000159208	C1orf51	ENSG00000159208.9	-1.00099031496469	-5.01489566016247	3.88002795282362e-06	0.00133519479623434
ENSG00000133624.13	ENSG00000133624	ENSG00000133624_014	chr7	dexseq_prepare_annotation2.py	exon	149316840	149317014	.	-	.	ENST00000493198__exon_number_014__gene_id_ENSG00000133624	ZNF767	ENSG00000133624.13	1.03597448765977	5.18962861018554	3.90418431617824e-06	0.00133985664581191
ENSG00000181381.58	ENSG00000181381	ENSG00000181381_059	chr4	dexseq_prepare_annotation2.py	exon	169397218	169397271	.	-	.	ENST00000505150+ENST00000514748+ENST00000515088__exon_number_059__gene_id_ENSG00000181381	DDX60L	ENSG00000181381.58	0.488654516749576	4.90222505851466	4.19041095600314e-06	0.00143418802291477
ENSG00000099622.100	ENSG00000099622	ENSG00000099622_101	chr19	dexseq_prepare_annotation2.py	exon	1274773	1274804	.	+	.	ENST00000587169+ENST00000591376+ENST00000589235+ENST00000593093+ENST00000590347+ENST00000585913+ENST00000586636+ENST00000592234+ENST00000444172+ENST00000588917__exon_number_101__gene_id_ENSG00000099622	CIRBP	ENSG00000099622.100	-0.439719425357511	-4.75926626793476	4.20936044943779e-06	0.00143677986454161
ENSG00000100427	ENSG00000100427	ENSG00000100427_001	chr22	dexseq_prepare_annotation2.py	exon	50497820	50499483	.	-	.	ENST00000395876+ENST00000311597__exon_number_001__gene_id_ENSG00000100427	MLC1	ENSG00000100427	0.555384982918002	4.85092901743559	4.43950631451526e-06	0.0015087645020326
ENSG00000103671.28	ENSG00000103671	ENSG00000103671_029	chr15	dexseq_prepare_annotation2.py	exon	64716314	64716354	.	+	.	ENST00000261884+ENST00000560567+ENST00000558162__exon_number_029__gene_id_ENSG00000103671	TRIP4	ENSG00000103671.28	0.602898830018932	4.97929298590246	4.4441484397755e-06	0.0015087645020326
ENSG00000196549.22	ENSG00000196549	ENSG00000196549_023	chr3	dexseq_prepare_annotation2.py	exon	154834268	154834348	.	+	.	ENST00000493237+ENST00000360490+ENST00000481828+ENST00000462745+ENST00000462837+ENST00000492661+ENST00000460393__exon_number_023__gene_id_ENSG00000196549	MME	ENSG00000196549.22	0.334626600020386	4.75655469405102	4.50049602759436e-06	0.00152379797404007
ENSG00000140859.94	ENSG00000140859	ENSG00000140859_095	chr16	dexseq_prepare_annotation2.py	exon	57896633	57896957	.	-	.	ENST00000563028__exon_number_095__gene_id_ENSG00000140859	KIFC3	ENSG00000140859.94	-0.242714582346235	-4.71433773868408	4.62673963980773e-06	0.00155504399817862
ENSG00000032219.36	ENSG00000032219	ENSG00000032219_037	chr14	dexseq_prepare_annotation2.py	exon	58832236	58832340	.	+	.	ENST00000355431+ENST00000348476+ENST00000466065+ENST00000431317+ENST00000395168__exon_number_037__gene_id_ENSG00000032219	ARID4A	ENSG00000032219.36	-0.58247073718075	-4.75010620978123	4.62739658869144e-06	0.00155504399817862
ENSG00000138448.14	ENSG00000138448	ENSG00000138448_015	chr2	dexseq_prepare_annotation2.py	exon	187511413	187511604	.	+	.	ENST00000261023+ENST00000433736+ENST00000374907__exon_number_015__gene_id_ENSG00000138448	ITGAV	ENSG00000138448.14	0.337955346846209	4.83022996118681	4.63259531472066e-06	0.00155504399817862
ENSG00000116337.4	ENSG00000116337	ENSG00000116337_005	chr1	dexseq_prepare_annotation2.py	exon	110162469	110162506	.	+	.	ENST00000469039+ENST00000474459+ENST00000342115__exon_number_005__gene_id_ENSG00000116337	AMPD2	ENSG00000116337.4	-0.923708926532577	-4.71947979106811	4.64203264904619e-06	0.00155504399817862
ENSG00000124721.3	ENSG00000124721	ENSG00000124721_004	chr6	dexseq_prepare_annotation2.py	exon	38690622	38690897	.	+	.	ENST00000449981+ENST00000327475+ENST00000373278__exon_number_004__gene_id_ENSG00000124721	DNAH8	ENSG00000124721.3	0.337016557460151	4.79373796739695	4.67884691806562e-06	0.0015632299867099
ENSG00000151834.5	ENSG00000151834	ENSG00000151834_006	chr4	dexseq_prepare_annotation2.py	exon	46258212	46258391	.	-	.	ENST00000540012+ENST00000507069__exon_number_006__gene_id_ENSG00000151834	GABRA2	ENSG00000151834.5	-0.704492395432468	-4.89854011315167	4.80796589459436e-06	0.0016021309465966
ENSG00000133612.54	ENSG00000133612	ENSG00000133612_055	chr7	dexseq_prepare_annotation2.py	exon	150831512	150831568	.	+	.	ENST00000397238+ENST00000478320+ENST00000494808+ENST00000485904+ENST00000463381+ENST00000461065__exon_number_055__gene_id_ENSG00000133612	AGAP3	ENSG00000133612.54	-0.532548341431021	-4.69056311122609	4.85829127557838e-06	0.00161464032046143
ENSG00000268465.ENSG00000269751.ENSG00000182324.ENSG00000105447.ENSG00000105443.24	ENSG00000268465+ENSG00000269751+ENSG00000182324+ENSG00000105447+ENSG00000105443	ENSG00000268465+ENSG00000269751+ENSG00000182324+ENSG00000105447+ENSG00000105443_025	chr19	dexseq_prepare_annotation2.py	exon	48972578	48972603	.	+	.	ENST00000391881+ENST00000460595+ENST00000452733+ENST00000427476__exon_number_025__gene_id_ENSG00000268465+ENSG00000269751+ENSG00000182324+ENSG00000105447+ENSG00000105443		ENSG00000268465.ENSG00000269751.ENSG00000182324.ENSG00000105447.ENSG00000105443.24	0.596039657983132	4.7972828786169	4.92277759098132e-06	0.00163177802498744
ENSG00000129990.13	ENSG00000129990	ENSG00000129990_014	chr19	dexseq_prepare_annotation2.py	exon	55686250	55686364	.	-	.	ENST00000354308+ENST00000588305+ENST00000590851+ENST00000587067+ENST00000592956+ENST00000537500__exon_number_014__gene_id_ENSG00000129990	SYT5	ENSG00000129990.13	0.918451193309479	4.7878241353428	4.95041952269431e-06	0.00163664498000029
ENSG00000091536.97	ENSG00000091536	ENSG00000091536_098	chr17	dexseq_prepare_annotation2.py	exon	18075731	18075830	.	+	.	ENST00000445289__exon_number_098__gene_id_ENSG00000091536	MYO15A	ENSG00000091536.97	0.698235282283916	4.66398304405982	4.98517409380171e-06	0.00164383187116033
ENSG00000069869.48	ENSG00000069869	ENSG00000069869_049	chr15	dexseq_prepare_annotation2.py	exon	56285812	56285944	.	-	.	ENST00000435532__exon_number_049__gene_id_ENSG00000069869	NEDD4	ENSG00000069869.48	-0.923904716556751	-4.83106146018967	5.03699723071588e-06	0.00165348893623432
ENSG00000159640.ENSG00000224353.ENSG00000264813.21	ENSG00000159640+ENSG00000224353+ENSG00000264813	ENSG00000159640+ENSG00000224353+ENSG00000264813_022	chr17	dexseq_prepare_annotation2.py	exon	61561210	61561212	.	+	.	ENST00000582678+ENST00000584529+ENST00000290866+ENST00000428043__exon_number_022__gene_id_ENSG00000159640+ENSG00000224353+ENSG00000264813		ENSG00000159640.ENSG00000224353.ENSG00000264813.21	-1.07581883220487	-4.68456548489643	5.0406458085248e-06	0.00165348893623432
ENSG00000141524.ENSG00000204282.55	ENSG00000141524+ENSG00000204282	ENSG00000141524+ENSG00000204282_056	chr17	dexseq_prepare_annotation2.py	exon	76122358	76122447	.	-	.	ENST00000590602+ENST00000586126+ENST00000322914+ENST00000589271+ENST00000586697+ENST00000588792+ENST00000590162+ENST00000592063+ENST00000588087+ENST00000392467+ENST00000592594+ENST00000306591+ENST00000593044+ENST00000322933+ENST00000591594+ENST00000589553__exon_number_056__gene_id_ENSG00000141524+ENSG00000204282		ENSG00000141524.ENSG00000204282.55	0.560652167678725	4.77797567016617	5.15767524797521e-06	0.00168749513579608
ENSG00000198561.ENSG00000213593.ENSG00000211450.ENSG00000254732.ENSG00000254462.51	ENSG00000198561+ENSG00000213593+ENSG00000211450+ENSG00000254732+ENSG00000254462	ENSG00000198561+ENSG00000213593+ENSG00000211450+ENSG00000254732+ENSG00000254462_052	chr11	dexseq_prepare_annotation2.py	exon	57531325	57531604	.	+	.	ENST00000524579__exon_number_052__gene_id_ENSG00000198561+ENSG00000213593+ENSG00000211450+ENSG00000254732+ENSG00000254462		ENSG00000198561.ENSG00000213593.ENSG00000211450.ENSG00000254732.ENSG00000254462.51	-0.903690041951475	-4.72336957250663	5.19146669272975e-06	0.00169416204537009
ENSG00000158286.11	ENSG00000158286	ENSG00000158286_012	chr1	dexseq_prepare_annotation2.py	exon	6269175	6269256	.	+	.	ENST00000377948+ENST00000377939+ENST00000485539__exon_number_012__gene_id_ENSG00000158286	RNF207	ENSG00000158286.11	-0.44476268094429	-4.74212924678943	5.34851904666486e-06	0.00174091538000361
ENSG00000158113	ENSG00000158113	ENSG00000158113_001	chr12	dexseq_prepare_annotation2.py	exon	122652285	122652329	.	+	.	ENST00000537729__exon_number_001__gene_id_ENSG00000158113	LRRC43	ENSG00000158113	0.394619421952656	4.80425688445751	5.37105656658347e-06	0.0017437570074729
ENSG00000143702.37	ENSG00000143702	ENSG00000143702_038	chr1	dexseq_prepare_annotation2.py	exon	243327797	243328220	.	-	.	ENST00000366543+ENST00000336415+ENST00000366544+ENST00000366542__exon_number_038__gene_id_ENSG00000143702	CEP170	ENSG00000143702.37	-0.596576012459603	-4.71716107870422	5.43703042848991e-06	0.00176064986378166
ENSG00000075415.ENSG00000212443.12	ENSG00000075415+ENSG00000212443	ENSG00000075415+ENSG00000212443_013	chr12	dexseq_prepare_annotation2.py	exon	98987757	98987913	.	+	.	ENST00000551123+ENST00000549338+ENST00000188376+ENST00000552981+ENST00000551917+ENST00000546766+ENST00000550695+ENST00000548847+ENST00000547534+ENST00000228318+ENST00000401722+ENST00000548046+ENST00000551265__exon_number_013__gene_id_ENSG00000075415+ENSG00000212443		ENSG00000075415.ENSG00000212443.12	0.468142560915102	4.90020792003291	5.52238893108208e-06	0.00178371750098266
ENSG00000104368.12	ENSG00000104368	ENSG00000104368_013	chr8	dexseq_prepare_annotation2.py	exon	42038008	42038203	.	-	.	ENST00000429710+ENST00000524009+ENST00000352041+ENST00000220809+ENST00000519510+ENST00000429089+ENST00000522812+ENST00000521042__exon_number_013__gene_id_ENSG00000104368	PLAT	ENSG00000104368.12	-0.666693262007452	-4.78610644393382	5.78242810196174e-06	0.00186294492309427
ENSG00000082397	ENSG00000082397	ENSG00000082397_001	chr18	dexseq_prepare_annotation2.py	exon	5392383	5392384	.	-	.	ENST00000341928__exon_number_001__gene_id_ENSG00000082397	EPB41L3	ENSG00000082397	-0.368666220676534	-4.74962862697808	5.80228348741553e-06	0.00186458520659715
ENSG00000185507.3	ENSG00000185507	ENSG00000185507_004	chr11	dexseq_prepare_annotation2.py	exon	612561	612575	.	-	.	ENST00000397574+ENST00000397570+ENST00000525445+ENST00000533182+ENST00000397566+ENST00000348655__exon_number_004__gene_id_ENSG00000185507	IRF7	ENSG00000185507.3	0.866716554245869	4.77276953799738	5.86248327161892e-06	0.00187914907954136
ENSG00000163138.67	ENSG00000163138	ENSG00000163138_068	chr4	dexseq_prepare_annotation2.py	exon	20729943	20729944	.	+	.	ENST00000444671+ENST00000360916__exon_number_068__gene_id_ENSG00000163138	PACRGL	ENSG00000163138.67	-0.563671878203364	-4.74366185365198	5.94758951677166e-06	0.00190047975677168
ENSG00000224539.22	ENSG00000224539	ENSG00000224539_023	chrX	dexseq_prepare_annotation2.py	exon	134748782	134748875	.	+	.	ENST00000442271__exon_number_023__gene_id_ENSG00000224539	RP11-432N13.3	ENSG00000224539.22	-0.439313628700423	-5.06770638735522	5.95912633960649e-06	0.00190047975677168
ENSG00000268465.ENSG00000269751.ENSG00000182324.ENSG00000105447.ENSG00000105443.23	ENSG00000268465+ENSG00000269751+ENSG00000182324+ENSG00000105447+ENSG00000105443	ENSG00000268465+ENSG00000269751+ENSG00000182324+ENSG00000105447+ENSG00000105443_024	chr19	dexseq_prepare_annotation2.py	exon	48972563	48972577	.	+	.	ENST00000460595+ENST00000452733+ENST00000427476__exon_number_024__gene_id_ENSG00000268465+ENSG00000269751+ENSG00000182324+ENSG00000105447+ENSG00000105443		ENSG00000268465.ENSG00000269751.ENSG00000182324.ENSG00000105447.ENSG00000105443.23	0.446173245577373	4.7475678859051	6.04637095277922e-06	0.00191983757329644
ENSG00000091536.77	ENSG00000091536	ENSG00000091536_078	chr17	dexseq_prepare_annotation2.py	exon	18062994	18063248	.	+	.	ENST00000433411__exon_number_078__gene_id_ENSG00000091536	MYO15A	ENSG00000091536.77	0.547439125818619	4.62063100465019	6.0502276800746e-06	0.00191983757329644
ENSG00000109756.18	ENSG00000109756	ENSG00000109756_019	chr4	dexseq_prepare_annotation2.py	exon	160243602	160243635	.	+	.	ENST00000511336+ENST00000264431+ENST00000514565__exon_number_019__gene_id_ENSG00000109756	RAPGEF2	ENSG00000109756.18	0.490465529712832	4.73498013937941	6.16532740710737e-06	0.00195145746591079
ENSG00000264594.ENSG00000204580.142	ENSG00000264594+ENSG00000204580	ENSG00000264594+ENSG00000204580_143	chr6	dexseq_prepare_annotation2.py	exon	30867825	30867929	.	+	.	ENST00000454612+ENST00000361741+ENST00000376575+ENST00000376567+ENST00000376570+ENST00000452441+ENST00000446312+ENST00000376568+ENST00000376569+ENST00000324771__exon_number_143__gene_id_ENSG00000264594+ENSG00000204580		ENSG00000264594.ENSG00000204580.142	-0.540847814809043	-4.77868386035352	6.22396141255754e-06	0.00196048508171233
ENSG00000104450.13	ENSG00000104450	ENSG00000104450_014	chr8	dexseq_prepare_annotation2.py	exon	101206497	101206908	.	+	.	ENST00000520508+ENST00000520643__exon_number_014__gene_id_ENSG00000104450	SPAG1	ENSG00000104450.13	-0.408655887818616	-4.7061222736817	6.22489562099456e-06	0.00196048508171233
ENSG00000102910.4	ENSG00000102910	ENSG00000102910_005	chr16	dexseq_prepare_annotation2.py	exon	48286042	48286276	.	+	.	ENST00000566755+ENST00000285737+ENST00000535754+ENST00000416006__exon_number_005__gene_id_ENSG00000102910	LONP2	ENSG00000102910.4	0.849046889698884	4.93136655345934	6.48472138236694e-06	0.00203723490751713
ENSG00000224699.38	ENSG00000224699	ENSG00000224699_039	chr1	dexseq_prepare_annotation2.py	exon	110960869	110960896	.	+	.	ENST00000609512+ENST00000608635+ENST00000610148+ENST00000609709+ENST00000598158+ENST00000608719+ENST00000596890+ENST00000598350+ENST00000608111+ENST00000608077+ENST00000609244+ENST00000585433+ENST00000609245+ENST00000444238+ENST00000608602+ENST00000608486+ENST00000598454+ENST00000608253+ENST00000599202+ENST00000590413+ENST00000608499+ENST00000608067__exon_number_039__gene_id_ENSG00000224699	LAMTOR5-AS1	ENSG00000224699.38	-0.468192665280077	-4.7903309851818	6.54824142241117e-06	0.00205208562213189
ENSG00000074181.2	ENSG00000074181	ENSG00000074181_003	chr19	dexseq_prepare_annotation2.py	exon	15273144	15273275	.	-	.	ENST00000597756__exon_number_003__gene_id_ENSG00000074181	NOTCH3	ENSG00000074181.2	0.373255929402802	4.63543112071028	6.69640765941918e-06	0.00209332355476081
ENSG00000141469	ENSG00000141469	ENSG00000141469_001	chr18	dexseq_prepare_annotation2.py	exon	43304092	43304114	.	+	.	ENST00000321925__exon_number_001__gene_id_ENSG00000141469	SLC14A1	ENSG00000141469	-0.868402131493335	-4.79654937258026	6.74976259565732e-06	0.0021027722376219
ENSG00000091536.36	ENSG00000091536	ENSG00000091536_037	chr17	dexseq_prepare_annotation2.py	exon	18049186	18049327	.	+	.	ENST00000205890__exon_number_037__gene_id_ENSG00000091536	MYO15A	ENSG00000091536.36	0.69497199979636	4.59565567947595	6.75993355457582e-06	0.0021027722376219
ENSG00000112365.ENSG00000135596.20	ENSG00000112365+ENSG00000135596	ENSG00000112365+ENSG00000135596_021	chr6	dexseq_prepare_annotation2.py	exon	109769597	109769934	.	-	.	ENST00000465904__exon_number_021__gene_id_ENSG00000112365+ENSG00000135596		ENSG00000112365.ENSG00000135596.20	0.501803170723403	4.88757489225002	6.88870855821137e-06	0.00213573841588549
ENSG00000173809.33	ENSG00000173809	ENSG00000173809_034	chr19	dexseq_prepare_annotation2.py	exon	33317004	33317263	.	+	.	ENST00000564769__exon_number_034__gene_id_ENSG00000173809	TDRD12	ENSG00000173809.33	-0.713445411222903	-4.8626557473979	6.91363987082976e-06	0.00213573841588549
ENSG00000272333.ENSG00000105663.6	ENSG00000272333+ENSG00000105663	ENSG00000272333+ENSG00000105663_007	chr19	dexseq_prepare_annotation2.py	exon	36213261	36213374	.	+	.	ENST00000420124+ENST00000607650+ENST00000222270__exon_number_007__gene_id_ENSG00000272333+ENSG00000105663		ENSG00000272333.ENSG00000105663.6	-0.767280723091074	-5.21507092645483	6.91664564736616e-06	0.00213573841588549
ENSG00000174744.12	ENSG00000174744	ENSG00000174744_013	chr11	dexseq_prepare_annotation2.py	exon	66108518	66108676	.	-	.	ENST00000534617__exon_number_013__gene_id_ENSG00000174744	BRMS1	ENSG00000174744.12	-0.561034842449351	-5.01642948535173	7.11365092066135e-06	0.00219121268798089
ENSG00000135249.21	ENSG00000135249	ENSG00000135249_022	chr7	dexseq_prepare_annotation2.py	exon	105189001	105189157	.	+	.	ENST00000497979+ENST00000257700__exon_number_022__gene_id_ENSG00000135249	RINT1	ENSG00000135249.21	-0.647633231327952	-4.8511593589362	7.21970882120966e-06	0.00221847072128518
ENSG00000242086.ENSG00000215837.ENSG00000176945.21	ENSG00000242086+ENSG00000215837+ENSG00000176945	ENSG00000242086+ENSG00000215837+ENSG00000176945_022	chr3	dexseq_prepare_annotation2.py	exon	195399478	195399519	.	+	.	ENST00000455183+ENST00000445430+ENST00000539717+ENST00000429897+ENST00000414625+ENST00000446521+ENST00000539252__exon_number_022__gene_id_ENSG00000242086+ENSG00000215837+ENSG00000176945		ENSG00000242086.ENSG00000215837.ENSG00000176945.21	-0.315098675029031	-4.61025257659371	7.29030006353891e-06	0.00223472469811761
ENSG00000213221.ENSG00000187796.33	ENSG00000213221+ENSG00000187796	ENSG00000213221+ENSG00000187796_034	chr9	dexseq_prepare_annotation2.py	exon	139265776	139265913	.	-	.	ENST00000315908+ENST00000481053+ENST00000371732+ENST00000556340+ENST00000371734+ENST00000489932__exon_number_034__gene_id_ENSG00000213221+ENSG00000187796		ENSG00000213221.ENSG00000187796.33	-0.418761755399169	-4.9276505773724	7.3667300383982e-06	0.00225268539953846
ENSG00000266967.ENSG00000267060.ENSG00000108825.16	ENSG00000266967+ENSG00000267060+ENSG00000108825	ENSG00000266967+ENSG00000267060+ENSG00000108825_017	chr17	dexseq_prepare_annotation2.py	exon	41107242	41107278	.	-	.	ENST00000474578+ENST00000483535+ENST00000486493+ENST00000486664__exon_number_017__gene_id_ENSG00000266967+ENSG00000267060+ENSG00000108825		ENSG00000266967.ENSG00000267060.ENSG00000108825.16	-0.708403882940749	-4.61675671107101	7.66470670200812e-06	0.00233814284736717
ENSG00000185507.6	ENSG00000185507	ENSG00000185507_007	chr11	dexseq_prepare_annotation2.py	exon	612588	612590	.	-	.	ENST00000531912+ENST00000397574+ENST00000397570+ENST00000525445+ENST00000397562+ENST00000533182+ENST00000397566+ENST00000469048+ENST00000528413+ENST00000348655__exon_number_007__gene_id_ENSG00000185507	IRF7	ENSG00000185507.6	1.00080155866357	4.69496457892534	8.0430604502801e-06	0.00244547939122346
ENSG00000133612.36	ENSG00000133612	ENSG00000133612_037	chr7	dexseq_prepare_annotation2.py	exon	150817821	150817832	.	+	.	ENST00000475145+ENST00000467724+ENST00000463179__exon_number_037__gene_id_ENSG00000133612	AGAP3	ENSG00000133612.36	0.58235857830517	4.57484769184435	8.07377205924402e-06	0.00244547939122346
ENSG00000091536.86	ENSG00000091536	ENSG00000091536_087	chr17	dexseq_prepare_annotation2.py	exon	18066566	18066598	.	+	.	ENST00000418233+ENST00000579848+ENST00000557190+ENST00000473013+ENST00000578575+ENST00000205890+ENST00000433411+ENST00000451725+ENST00000445289__exon_number_087__gene_id_ENSG00000091536	MYO15A	ENSG00000091536.86	0.618220047454485	4.55541904665289	8.07465956782838e-06	0.00244547939122346
ENSG00000156261.3	ENSG00000156261	ENSG00000156261_004	chr21	dexseq_prepare_annotation2.py	exon	30428777	30428873	.	-	.	ENST00000432178+ENST00000470450+ENST00000286788+ENST00000542732+ENST00000540844+ENST00000496121__exon_number_004__gene_id_ENSG00000156261	CCT8	ENSG00000156261.3	0.562896911533492	4.86340525881557	8.31561202280591e-06	0.00251242888417274
ENSG00000115266.7	ENSG00000115266	ENSG00000115266_008	chr19	dexseq_prepare_annotation2.py	exon	1452318	1452982	.	+	.	ENST00000535453__exon_number_008__gene_id_ENSG00000115266	APC2	ENSG00000115266.7	0.372426847294779	4.83110077127176	8.49501711287289e-06	0.00256050764014068
ENSG00000196549.21	ENSG00000196549	ENSG00000196549_022	chr3	dexseq_prepare_annotation2.py	exon	154832937	154832944	.	+	.	ENST00000491026+ENST00000493237+ENST00000360490+ENST00000481828+ENST00000462745+ENST00000462837+ENST00000492661+ENST00000460393__exon_number_022__gene_id_ENSG00000196549	MME	ENSG00000196549.21	0.473799810003617	4.60577603409797	8.565053107767e-06	0.00257058889620371
ENSG00000059758.40	ENSG00000059758	ENSG00000059758_041	chr12	dexseq_prepare_annotation2.py	exon	96794259	96794338	.	-	.	ENST00000261211__exon_number_041__gene_id_ENSG00000059758	CDK17	ENSG00000059758.40	-1.15973530597755	-4.63541927961	8.56917243611442e-06	0.00257058889620371
ENSG00000117472.2	ENSG00000117472	ENSG00000117472_003	chr1	dexseq_prepare_annotation2.py	exon	46640776	46640788	.	+	.	ENST00000372003+ENST00000482928+ENST00000498443__exon_number_003__gene_id_ENSG00000117472	TSPAN1	ENSG00000117472.2	-0.789154770961935	-5.14436845237917	8.62765433303803e-06	0.002581999338929
ENSG00000091536.29	ENSG00000091536	ENSG00000091536_030	chr17	dexseq_prepare_annotation2.py	exon	18045393	18045451	.	+	.	ENST00000205890+ENST00000412324__exon_number_030__gene_id_ENSG00000091536	MYO15A	ENSG00000091536.29	0.659745165323124	4.53979468311198	8.64875278715578e-06	0.0025821945319042
ENSG00000172752.48	ENSG00000172752	ENSG00000172752_049	chr3	dexseq_prepare_annotation2.py	exon	130202879	130203000	.	+	.	ENST00000312481+ENST00000432398+ENST00000265379+ENST00000512836+ENST00000373157__exon_number_049__gene_id_ENSG00000172752	COL6A5	ENSG00000172752.48	-0.834932977200656	-4.60173735297153	8.71227926838761e-06	0.00259502635227172
ENSG00000013441.12	ENSG00000013441	ENSG00000013441_013	chr2	dexseq_prepare_annotation2.py	exon	201718719	201718736	.	-	.	ENST00000461326+ENST00000464454__exon_number_013__gene_id_ENSG00000013441	CLK1	ENSG00000013441.12	0.363055765726586	4.68358769523411	8.74687343035809e-06	0.00259528125650855
ENSG00000109339.20	ENSG00000109339	ENSG00000109339_021	chr4	dexseq_prepare_annotation2.py	exon	87020431	87020438	.	-	.	ENST00000479377__exon_number_021__gene_id_ENSG00000109339	MAPK10	ENSG00000109339.20	0.499773607765826	4.77942638089818	8.75423475178668e-06	0.00259528125650855
ENSG00000147606.ENSG00000214954.58	ENSG00000147606+ENSG00000214954	ENSG00000147606+ENSG00000214954_059	chr8	dexseq_prepare_annotation2.py	exon	92407985	92410366	.	+	.	ENST00000520249+ENST00000276609__exon_number_059__gene_id_ENSG00000147606+ENSG00000214954		ENSG00000147606.ENSG00000214954.58	-0.430947172223702	-4.79751064785437	8.83200691516514e-06	0.00261220566119446
ENSG00000163138.9	ENSG00000163138	ENSG00000163138_010	chr4	dexseq_prepare_annotation2.py	exon	20702083	20702088	.	+	.	ENST00000502938+ENST00000508753+ENST00000509469+ENST00000444671+ENST00000514292+ENST00000510700+ENST00000538990+ENST00000510051+ENST00000508952+ENST00000514485+ENST00000295290+ENST00000513861+ENST00000509625+ENST00000514663+ENST00000503585+ENST00000506745+ENST00000506702+ENST00000515339+ENST00000360916+ENST00000511160+ENST00000502374+ENST00000513590+ENST00000504630__exon_number_010__gene_id_ENSG0…	PACRGL	ENSG00000163138.9	0.544208091867252	4.64688622207893	8.85964401217518e-06	0.00261245779663354
ENSG00000091536.22	ENSG00000091536	ENSG00000091536_023	chr17	dexseq_prepare_annotation2.py	exon	18042588	18042683	.	+	.	ENST00000412324__exon_number_023__gene_id_ENSG00000091536	MYO15A	ENSG00000091536.22	0.689235563136875	4.53392940354191	8.87423110534151e-06	0.00261245779663354
ENSG00000151090.32	ENSG00000151090	ENSG00000151090_033	chr3	dexseq_prepare_annotation2.py	exon	24536289	24536294	.	-	.	ENST00000413780+ENST00000356447+ENST00000418247+ENST00000416420+ENST00000453729__exon_number_033__gene_id_ENSG00000151090	THRB	ENSG00000151090.32	0.449160268891265	4.7713228881652	9.02738588658163e-06	0.00265136422880969
ENSG00000147883.6	ENSG00000147883	ENSG00000147883_007	chr9	dexseq_prepare_annotation2.py	exon	22008797	22008952	.	-	.	ENST00000539462+ENST00000380142+ENST00000276925__exon_number_007__gene_id_ENSG00000147883	CDKN2B	ENSG00000147883.6	-1.08541569577012	-5.05371631385599	9.09438023719572e-06	0.00266484331535017
ENSG00000063601.40	ENSG00000063601	ENSG00000063601_041	chrX	dexseq_prepare_annotation2.py	exon	149919202	149919315	.	+	.	ENST00000370390+ENST00000445323+ENST00000544228+ENST00000485376+ENST00000451863+ENST00000488357+ENST00000541925+ENST00000370387+ENST00000538506__exon_number_041__gene_id_ENSG00000063601	MTMR1	ENSG00000063601.40	0.585773592705963	4.62730906319847	9.33114069344436e-06	0.00272472229294775
ENSG00000116641.23	ENSG00000116641	ENSG00000116641_024	chr1	dexseq_prepare_annotation2.py	exon	62971353	62971487	.	-	.	ENST00000454575+ENST00000340370+ENST00000251157__exon_number_024__gene_id_ENSG00000116641	DOCK7	ENSG00000116641.23	-0.46702832900588	-4.7002879546803	9.34188034749925e-06	0.00272472229294775
ENSG00000104915.28	ENSG00000104915	ENSG00000104915_029	chr19	dexseq_prepare_annotation2.py	exon	13260993	13261040	.	-	.	ENST00000588848+ENST00000440593+ENST00000587230+ENST00000591843+ENST00000591197+ENST00000589083+ENST00000343587__exon_number_029__gene_id_ENSG00000104915	STX10	ENSG00000104915.28	0.387203213274095	4.67476759794555	9.43506612581761e-06	0.00274556076304552
ENSG00000164951.23	ENSG00000164951	ENSG00000164951_024	chr8	dexseq_prepare_annotation2.py	exon	94938291	94938294	.	+	.	ENST00000396200__exon_number_024__gene_id_ENSG00000164951	PDP1	ENSG00000164951.23	0.657026370816092	4.97907050371106	9.56513279494581e-06	0.00277701092169953
ENSG00000090273.1	ENSG00000090273	ENSG00000090273_002	chr1	dexseq_prepare_annotation2.py	exon	27228773	27228857	.	+	.	ENST00000435827__exon_number_002__gene_id_ENSG00000090273	NUDC	ENSG00000090273.1	-0.905730441019384	-5.32337323633364	9.64662563805042e-06	0.0027895075324767
ENSG00000099622.103	ENSG00000099622	ENSG00000099622_104	chr19	dexseq_prepare_annotation2.py	exon	1274810	1274832	.	+	.	ENST00000585913+ENST00000591376+ENST00000586636__exon_number_104__gene_id_ENSG00000099622	CIRBP	ENSG00000099622.103	-0.602703382894811	-4.56604733057331	9.65235162712062e-06	0.0027895075324767
ENSG00000151729	ENSG00000151729	ENSG00000151729_001	chr4	dexseq_prepare_annotation2.py	exon	186064395	186064431	.	+	.	ENST00000281456__exon_number_001__gene_id_ENSG00000151729	SLC25A4	ENSG00000151729	-0.737571135386665	-4.97408504300469	9.72593362231203e-06	0.00280435527175578
ENSG00000143341.47	ENSG00000143341	ENSG00000143341_048	chr1	dexseq_prepare_annotation2.py	exon	186022084	186022206	.	+	.	ENST00000271588+ENST00000367492__exon_number_048__gene_id_ENSG00000143341	HMCN1	ENSG00000143341.47	-0.567904645238285	-4.54781715071005	1.01377674643544e-05	0.00291644402872038
ENSG00000185298.19	ENSG00000185298	ENSG00000185298_020	chr17	dexseq_prepare_annotation2.py	exon	79639996	79640929	.	+	.	ENST00000329214+ENST00000575223__exon_number_020__gene_id_ENSG00000185298	CCDC137	ENSG00000185298.19	-0.541521446209125	-4.91273862983098	1.01620282114685e-05	0.00291677924291542
ENSG00000147010.38	ENSG00000147010	ENSG00000147010_039	chrX	dexseq_prepare_annotation2.py	exon	19905578	19905719	.	-	.	ENST00000397821__exon_number_039__gene_id_ENSG00000147010	SH3KBP1	ENSG00000147010.38	-0.660168770019095	-4.7190526463504	1.02861579268991e-05	0.00294571305420395
ENSG00000181381.65	ENSG00000181381	ENSG00000181381_066	chr4	dexseq_prepare_annotation2.py	exon	169401643	169401665	.	-	.	ENST00000511577__exon_number_066__gene_id_ENSG00000181381	DDX60L	ENSG00000181381.65	-0.342497737364688	-4.67500002623633	1.03155414278514e-05	0.00294744424888283
ENSG00000171681.59	ENSG00000171681	ENSG00000171681_060	chr12	dexseq_prepare_annotation2.py	exon	14631270	14631406	.	+	.	ENST00000535738+ENST00000536444+ENST00000544627+ENST00000543189+ENST00000261168+ENST00000540793__exon_number_060__gene_id_ENSG00000171681	ATF7IP	ENSG00000171681.59	-0.887664243910389	-4.73529096108693	1.03459240660082e-05	0.00294945246533702
ENSG00000104490.18	ENSG00000104490	ENSG00000104490_019	chr8	dexseq_prepare_annotation2.py	exon	102731542	102731542	.	-	.	ENST00000311028+ENST00000522448+ENST00000220931+ENST00000518166+ENST00000522252+ENST00000520690+ENST00000517822+ENST00000520425+ENST00000521599+ENST00000518727+ENST00000395923+ENST00000524209+ENST00000522951+ENST00000519508__exon_number_019__gene_id_ENSG00000104490	NCALD	ENSG00000104490.18	0.363969703314437	4.53538045248579	1.04180332394278e-05	0.0029633203916077
ENSG00000175198.1	ENSG00000175198	ENSG00000175198_002	chr13	dexseq_prepare_annotation2.py	exon	100741337	100741479	.	+	.	ENST00000376285+ENST00000376286+ENST00000376279__exon_number_002__gene_id_ENSG00000175198	PCCA	ENSG00000175198.1	0.28835071132336	4.64464871657622	1.06340195689388e-05	0.00301786106761265
ENSG00000163138.8	ENSG00000163138	ENSG00000163138_009	chr4	dexseq_prepare_annotation2.py	exon	20702082	20702082	.	+	.	ENST00000502938+ENST00000508753+ENST00000509469+ENST00000444671+ENST00000514292+ENST00000510700+ENST00000538990+ENST00000510051+ENST00000508952+ENST00000514485+ENST00000295290+ENST00000513861+ENST00000514663+ENST00000503585+ENST00000506745+ENST00000506702+ENST00000515339+ENST00000360916+ENST00000511160+ENST00000502374+ENST00000513590+ENST00000504630__exon_number_009__gene_id_ENSG00000163138	PACRGL	ENSG00000163138.8	0.406817165760913	4.6011422873349	1.06773260812713e-05	0.00301786106761265
ENSG00000085276.6	ENSG00000085276	ENSG00000085276_007	chr3	dexseq_prepare_annotation2.py	exon	168802662	168802831	.	-	.	ENST00000494292+ENST00000472280+ENST00000464456+ENST00000460814+ENST00000433243+ENST00000468789+ENST00000264674+ENST00000392736__exon_number_007__gene_id_ENSG00000085276	MECOM	ENSG00000085276.6	0.381029169837344	4.70902075620815	1.06874393950366e-05	0.00301786106761265
ENSG00000142512.7	ENSG00000142512	ENSG00000142512_008	chr19	dexseq_prepare_annotation2.py	exon	51916966	51917077	.	-	.	ENST00000353836+ENST00000357375+ENST00000439889+ENST00000339313+ENST00000356298+ENST00000432469+ENST00000441969+ENST00000436984+ENST00000442846+ENST00000525998__exon_number_008__gene_id_ENSG00000142512	SIGLEC10	ENSG00000142512.7	-0.379734198009439	-4.62396481941905	1.07053634299122e-05	0.00301786106761265
ENSG00000063438.ENSG00000249915.42	ENSG00000063438+ENSG00000249915	ENSG00000063438+ENSG00000249915_043	chr5	dexseq_prepare_annotation2.py	exon	422876	422889	.	+	.	ENST00000506456+ENST00000316418+ENST00000510910+ENST00000505113+ENST00000512529+ENST00000514523__exon_number_043__gene_id_ENSG00000063438+ENSG00000249915		ENSG00000063438.ENSG00000249915.42	0.26534919434308	4.58012112314551	1.07673272456934e-05	0.00302856858020737
ENSG00000118600.18	ENSG00000118600	ENSG00000118600_019	chr12	dexseq_prepare_annotation2.py	exon	64203301	64203338	.	+	.	ENST00000537373__exon_number_019__gene_id_ENSG00000118600	TMEM5	ENSG00000118600.18	0.394720805777238	4.72254517497652	1.08558432668357e-05	0.00304668035078937
ENSG00000215440.ENSG00000124222.ENSG00000254995.87	ENSG00000215440+ENSG00000124222+ENSG00000254995	ENSG00000215440+ENSG00000124222+ENSG00000254995_088	chr20	dexseq_prepare_annotation2.py	exon	57292916	57293051	.	+	.	ENST00000532531+ENST00000527587__exon_number_088__gene_id_ENSG00000215440+ENSG00000124222+ENSG00000254995		ENSG00000215440.ENSG00000124222.ENSG00000254995.87	-0.267754836528729	-4.58327862696511	1.08891185444894e-05	0.00304924292510123
ENSG00000187097.22	ENSG00000187097	ENSG00000187097_023	chr14	dexseq_prepare_annotation2.py	exon	74474399	74474515	.	-	.	ENST00000557325__exon_number_023__gene_id_ENSG00000187097	ENTPD5	ENSG00000187097.22	0.978451110533891	4.89157162751123	1.09267026481241e-05	0.00305299807707275
ENSG00000169727.44	ENSG00000169727	ENSG00000169727_045	chr17	dexseq_prepare_annotation2.py	exon	80012615	80012617	.	+	.	ENST00000392358+ENST00000578552+ENST00000584460+ENST00000306823+ENST00000583641+ENST00000355130+ENST00000580141+ENST00000320548+ENST00000392357+ENST00000580716+ENST00000585084__exon_number_045__gene_id_ENSG00000169727	GPS1	ENSG00000169727.44	-0.394289650426297	-4.52682755186453	1.1080453601453e-05	0.0030891228393702
ENSG00000172890.33	ENSG00000172890	ENSG00000172890_034	chr11	dexseq_prepare_annotation2.py	exon	71188393	71188484	.	+	.	ENST00000539574+ENST00000527852+ENST00000525200__exon_number_034__gene_id_ENSG00000172890	NADSYN1	ENSG00000172890.33	-0.445127643944926	-4.50896208744862	1.12676769184372e-05	0.00313439967705567
ENSG00000268465.ENSG00000269751.ENSG00000182324.ENSG00000105447.ENSG00000105443.21	ENSG00000268465+ENSG00000269751+ENSG00000182324+ENSG00000105447+ENSG00000105443	ENSG00000268465+ENSG00000269751+ENSG00000182324+ENSG00000105447+ENSG00000105443_022	chr19	dexseq_prepare_annotation2.py	exon	48972289	48972464	.	+	.	ENST00000452733__exon_number_022__gene_id_ENSG00000268465+ENSG00000269751+ENSG00000182324+ENSG00000105447+ENSG00000105443		ENSG00000268465.ENSG00000269751.ENSG00000182324.ENSG00000105447.ENSG00000105443.21	0.479510461183509	4.59358007890786	1.13367914822307e-05	0.00314669465906348
ENSG00000074181.3	ENSG00000074181	ENSG00000074181_004	chr19	dexseq_prepare_annotation2.py	exon	15273276	15273373	.	-	.	ENST00000263388+ENST00000597756+ENST00000595514__exon_number_004__gene_id_ENSG00000074181	NOTCH3	ENSG00000074181.3	0.39952633435232	4.50993267762835	1.14716140278046e-05	0.00317713394473574
ENSG00000130827.38	ENSG00000130827	ENSG00000130827_039	chrX	dexseq_prepare_annotation2.py	exon	153697425	153697558	.	+	.	ENST00000493546+ENST00000369682+ENST00000491066__exon_number_039__gene_id_ENSG00000130827	PLXNA3	ENSG00000130827.38	-1.13999605102437	-4.68359534632525	1.17739167396228e-05	0.00325372317916947
ENSG00000177479.2	ENSG00000177479	ENSG00000177479_003	chr3	dexseq_prepare_annotation2.py	exon	48956262	48956264	.	+	.	ENST00000430423+ENST00000356401+ENST00000478224+ENST00000474618+ENST00000452882+ENST00000498314__exon_number_003__gene_id_ENSG00000177479	ARIH2	ENSG00000177479.2	-0.549344611330832	-4.49382821731597	1.189487468617e-05	0.0032799727376982
ENSG00000185507.2	ENSG00000185507	ENSG00000185507_003	chr11	dexseq_prepare_annotation2.py	exon	612559	612560	.	-	.	ENST00000525445+ENST00000348655+ENST00000397574+ENST00000397570+ENST00000397566__exon_number_003__gene_id_ENSG00000185507	IRF7	ENSG00000185507.2	0.897394734762457	4.59240220156707	1.21464185323707e-05	0.00334203810302866
ENSG00000206775.ENSG00000167658.6	ENSG00000206775+ENSG00000167658	ENSG00000206775+ENSG00000167658_007	chr19	dexseq_prepare_annotation2.py	exon	3978084	3978132	.	-	.	ENST00000309311+ENST00000600794+ENST00000596417__exon_number_007__gene_id_ENSG00000206775+ENSG00000167658		ENSG00000206775.ENSG00000167658.6	0.417273187699305	4.75791423439962	1.22013832680012e-05	0.00334986325148348
ENSG00000085872.ENSG00000105085.ENSG00000269578.ENSG00000214046.ENSG00000127526.ENSG00000269058.ENSG00000141979.ENSG00000268790.127	ENSG00000085872+ENSG00000105085+ENSG00000269578+ENSG00000214046+ENSG00000127526+ENSG00000269058+ENSG00000141979+ENSG00000268790	ENSG00000085872+ENSG00000105085+ENSG00000269578+ENSG00000214046+ENSG00000127526+ENSG00000269058+ENSG00000141979+ENSG00000268790_128	chr19	dexseq_prepare_annotation2.py	exon	16763416	16763508	.	-	.	ENST00000487803+ENST00000358726__exon_number_128__gene_id_ENSG00000085872+ENSG00000105085+ENSG00000269578+ENSG00000214046+ENSG00000127526+ENSG00000269058+ENSG00000141979+ENSG00000268790		ENSG00000085872.ENSG00000105085.ENSG00000269578.ENSG00000214046.ENSG00000127526.ENSG00000269058.ENSG00000141979.ENSG00000268790.127	-0.549257973311196	-4.4590227433352	1.29802949325664e-05	0.00355598136143963
ENSG00000108883.74	ENSG00000108883	ENSG00000108883_075	chr17	dexseq_prepare_annotation2.py	exon	42976343	42976409	.	-	.	ENST00000591382+ENST00000593072+ENST00000592701__exon_number_075__gene_id_ENSG00000108883	EFTUD2	ENSG00000108883.74	-0.499098390289547	-4.61069693666267	1.32562168274106e-05	0.00362371025014575
ENSG00000213614.ENSG00000140488.ENSG00000273025.ENSG00000137817.ENSG00000260729.114	ENSG00000213614+ENSG00000140488+ENSG00000273025+ENSG00000137817+ENSG00000260729	ENSG00000213614+ENSG00000140488+ENSG00000273025+ENSG00000137817+ENSG00000260729_115	chr15	dexseq_prepare_annotation2.py	exon	72640027	72640099	.	-	.	ENST00000567411+ENST00000566304+ENST00000568777+ENST00000566672+ENST00000268097+ENST00000429918+ENST00000567159__exon_number_115__gene_id_ENSG00000213614+ENSG00000140488+ENSG00000273025+ENSG00000137817+ENSG00000260729		ENSG00000213614.ENSG00000140488.ENSG00000273025.ENSG00000137817.ENSG00000260729.114	-0.670642300994885	-4.46487830377038	1.33232938775661e-05	0.00363418019521723
ENSG00000079102.45	ENSG00000079102	ENSG00000079102_046	chr8	dexseq_prepare_annotation2.py	exon	93027020	93027025	.	-	.	ENST00000522467+ENST00000518317+ENST00000520974+ENST00000520583+ENST00000519422+ENST00000523168+ENST00000520724+ENST00000436581+ENST00000518823+ENST00000521897+ENST00000523290+ENST00000524215+ENST00000521553+ENST00000521319+ENST00000518844+ENST00000396218+ENST00000521375+ENST00000360348+ENST00000519577+ENST00000523629+ENST00000517792+ENST00000519847+ENST00000521733+ENST00000422361+ENST00000265814…	RUNX1T1	ENSG00000079102.45	0.633875807353955	4.56849254946832	1.33612979076264e-05	0.00363669188653008
ENSG00000148516.45	ENSG00000148516	ENSG00000148516_046	chr10	dexseq_prepare_annotation2.py	exon	31803580	31803585	.	+	.	ENST00000558863+ENST00000561061+ENST00000558440+ENST00000542815+ENST00000446923+ENST00000560721+ENST00000558655+ENST00000561304+ENST00000437844+ENST00000559476+ENST00000424869+ENST00000320985+ENST00000542879+ENST00000361642+ENST00000488625+ENST00000559496+ENST00000561212+ENST00000559858__exon_number_046__gene_id_ENSG00000148516	ZEB1	ENSG00000148516.45	0.471662635816379	4.70681418832856	1.34264248045036e-05	0.00364655922883949
ENSG00000028203.33	ENSG00000028203	ENSG00000028203_034	chr12	dexseq_prepare_annotation2.py	exon	95645743	95645847	.	+	.	ENST00000551746+ENST00000397792+ENST00000356859+ENST00000549002+ENST00000547611+ENST00000548455+ENST00000548371+ENST00000547894+ENST00000551311+ENST00000551356+ENST00000552821+ENST00000547484+ENST00000546365+ENST00000436874+ENST00000549624+ENST00000553063+ENST00000546557+ENST00000551039+ENST00000552660+ENST00000550106+ENST00000552626+ENST00000549589+ENST00000548822+ENST00000552031+ENST00000548245…	VEZT	ENSG00000028203.33	0.666972801787842	4.48905080866708	1.37420320397679e-05	0.00372426761881194
ENSG00000198626.117	ENSG00000198626	ENSG00000198626_118	chr1	dexseq_prepare_annotation2.py	exon	237993830	237993930	.	+	.	ENST00000542537+ENST00000366574+ENST00000360064+ENST00000462585__exon_number_118__gene_id_ENSG00000198626	RYR2	ENSG00000198626.117	0.500238049848545	4.48675091468604	1.38741173882013e-05	0.00374711341260581
ENSG00000188897.70	ENSG00000188897	ENSG00000188897_071	chr16	dexseq_prepare_annotation2.py	exon	11585557	11585611	.	-	.	ENST00000344649+ENST00000598234+ENST00000595170__exon_number_071__gene_id_ENSG00000188897	CTD-3088G3.8	ENSG00000188897.70	-1.33631861681928	-4.5504936581007	1.38985930087982e-05	0.00374711341260581
ENSG00000164796.54	ENSG00000164796	ENSG00000164796_055	chr8	dexseq_prepare_annotation2.py	exon	113649046	113649234	.	-	.	ENST00000339701+ENST00000352409+ENST00000343508+ENST00000297405+ENST00000455883__exon_number_055__gene_id_ENSG00000164796	CSMD3	ENSG00000164796.54	-0.969392082014325	-4.62434538046228	1.39153405640272e-05	0.00374711341260581
ENSG00000138744.ENSG00000198301.58	ENSG00000138744+ENSG00000198301	ENSG00000138744+ENSG00000198301_059	chr4	dexseq_prepare_annotation2.py	exon	76898799	76898821	.	-	.	ENST00000395710+ENST00000515836+ENST00000503411+ENST00000356260__exon_number_059__gene_id_ENSG00000138744+ENSG00000198301		ENSG00000138744.ENSG00000198301.58	0.677759306891898	4.47194661771439	1.39612142298854e-05	0.0037514673777036
ENSG00000077157.ENSG00000232626.47	ENSG00000077157+ENSG00000232626	ENSG00000077157+ENSG00000232626_048	chr1	dexseq_prepare_annotation2.py	exon	202536552	202536645	.	+	.	ENST00000465284__exon_number_048__gene_id_ENSG00000077157+ENSG00000232626		ENSG00000077157.ENSG00000232626.47	0.333257717623546	4.49555885900329	1.40558093368355e-05	0.00376614560704195
ENSG00000225663.ENSG00000215621.28	ENSG00000225663+ENSG00000215621	ENSG00000225663+ENSG00000215621_029	chr17	dexseq_prepare_annotation2.py	exon	79791168	79791178	.	-	.	ENST00000573478__exon_number_029__gene_id_ENSG00000225663+ENSG00000215621		ENSG00000225663.ENSG00000215621.28	0.379083798864211	4.59525102279879	1.40754816340212e-05	0.00376614560704195
ENSG00000242111	ENSG00000242111	ENSG00000242111_001	chr9	dexseq_prepare_annotation2.py	exon	107032509	107032530	.	+	.	ENST00000493279__exon_number_001__gene_id_ENSG00000242111	RP11-86L19.2	ENSG00000242111	0.358291977558676	4.90701398738856	1.46173797443619e-05	0.00389519970948947
ENSG00000188897.40	ENSG00000188897	ENSG00000188897_041	chr16	dexseq_prepare_annotation2.py	exon	11524892	11525085	.	-	.	ENST00000598234__exon_number_041__gene_id_ENSG00000188897	CTD-3088G3.8	ENSG00000188897.40	0.472724568129456	4.537826766489	1.46194902471891e-05	0.00389519970948947
ENSG00000167380.32	ENSG00000167380	ENSG00000167380_033	chr19	dexseq_prepare_annotation2.py	exon	44677345	44677387	.	+	.	ENST00000588795+ENST00000588883__exon_number_033__gene_id_ENSG00000167380	ZNF226	ENSG00000167380.32	0.71162118374398	4.48207951099188	1.51298071303117e-05	0.00402268126758174
ENSG00000198561.ENSG00000213593.ENSG00000211450.ENSG00000254732.ENSG00000254462.45	ENSG00000198561+ENSG00000213593+ENSG00000211450+ENSG00000254732+ENSG00000254462	ENSG00000198561+ENSG00000213593+ENSG00000211450+ENSG00000254732+ENSG00000254462_046	chr11	dexseq_prepare_annotation2.py	exon	57529234	57529268	.	+	.	ENST00000360682+ENST00000361796__exon_number_046__gene_id_ENSG00000198561+ENSG00000213593+ENSG00000211450+ENSG00000254732+ENSG00000254462		ENSG00000198561.ENSG00000213593.ENSG00000211450.ENSG00000254732.ENSG00000254462.45	-1.07102960899872	-4.46560229733032	1.53823517369579e-05	0.00407978268478542
ENSG00000104450.21	ENSG00000104450	ENSG00000104450_022	chr8	dexseq_prepare_annotation2.py	exon	101243513	101243516	.	+	.	ENST00000251809+ENST00000388798__exon_number_022__gene_id_ENSG00000104450	SPAG1	ENSG00000104450.21	-0.406812251154518	-4.48679248181119	1.54342781968392e-05	0.00407978268478542
ENSG00000082397.5	ENSG00000082397	ENSG00000082397_006	chr18	dexseq_prepare_annotation2.py	exon	5393166	5393178	.	-	.	ENST00000544123+ENST00000578618+ENST00000427684+ENST00000540638+ENST00000542652+ENST00000545076+ENST00000341928__exon_number_006__gene_id_ENSG00000082397	EPB41L3	ENSG00000082397.5	-0.391430952391989	-4.50986703308587	1.54414857894992e-05	0.00407978268478542
ENSG00000116883.ENSG00000214193.18	ENSG00000116883+ENSG00000214193	ENSG00000116883+ENSG00000214193_019	chr1	dexseq_prepare_annotation2.py	exon	36784857	36784860	.	+	.	ENST00000508854__exon_number_019__gene_id_ENSG00000116883+ENSG00000214193		ENSG00000116883.ENSG00000214193.18	0.306676554735447	4.48109198528329	1.579688672648e-05	0.00416496955837288
ENSG00000268465.ENSG00000269751.ENSG00000182324.ENSG00000105447.ENSG00000105443.18	ENSG00000268465+ENSG00000269751+ENSG00000182324+ENSG00000105447+ENSG00000105443	ENSG00000268465+ENSG00000269751+ENSG00000182324+ENSG00000105447+ENSG00000105443_019	chr19	dexseq_prepare_annotation2.py	exon	48969094	48969214	.	+	.	ENST00000342291+ENST00000391884+ENST00000595676__exon_number_019__gene_id_ENSG00000268465+ENSG00000269751+ENSG00000182324+ENSG00000105447+ENSG00000105443		ENSG00000268465.ENSG00000269751.ENSG00000182324.ENSG00000105447.ENSG00000105443.18	0.419374440894158	4.50766876112766	1.60106091732928e-05	0.00421252469523646
ENSG00000223960.1	ENSG00000223960	ENSG00000223960_002	chr2	dexseq_prepare_annotation2.py	exon	179278672	179278694	.	+	.	ENST00000454488+ENST00000420672__exon_number_002__gene_id_ENSG00000223960	AC009948.5	ENSG00000223960.1	-0.980362096705199	-4.59930302672134	1.62002682745775e-05	0.00425356399362359
ENSG00000103653.43	ENSG00000103653	ENSG00000103653_044	chr15	dexseq_prepare_annotation2.py	exon	75094338	75094371	.	+	.	ENST00000309470+ENST00000564216+ENST00000220003+ENST00000569321+ENST00000567571+ENST00000439220+ENST00000568329+ENST00000563010__exon_number_044__gene_id_ENSG00000103653	CSK	ENSG00000103653.43	-0.346156385224044	-4.77477691208732	1.6279509179466e-05	0.00426550160434257
ENSG00000149179.7	ENSG00000149179	ENSG00000149179_008	chr11	dexseq_prepare_annotation2.py	exon	46958311	46958318	.	+	.	ENST00000527234+ENST00000528488+ENST00000536126+ENST00000278460+ENST00000378618+ENST00000525279+ENST00000533124+ENST00000531648+ENST00000522712+ENST00000532840__exon_number_008__gene_id_ENSG00000149179	C11orf49	ENSG00000149179.7	0.253683752958221	4.43995291034708	1.63756530375458e-05	0.00427584349159516
ENSG00000259905.6	ENSG00000259905	ENSG00000259905_007	chr15	dexseq_prepare_annotation2.py	exon	24758292	24758320	.	+	.	ENST00000565512__exon_number_007__gene_id_ENSG00000259905	PWRN1	ENSG00000259905.6	0.439204124192021	4.54493087456474	1.638669313917e-05	0.00427584349159516
ENSG00000141101.3	ENSG00000141101	ENSG00000141101_004	chr16	dexseq_prepare_annotation2.py	exon	69778806	69778920	.	-	.	ENST00000268802+ENST00000564620+ENST00000569871__exon_number_004__gene_id_ENSG00000141101	NOB1	ENSG00000141101.3	-0.892419428475829	-4.70222831310989	1.64646870742011e-05	0.00428733661850516
ENSG00000143341.115	ENSG00000143341	ENSG00000143341_116	chr1	dexseq_prepare_annotation2.py	exon	186158798	186160081	.	+	.	ENST00000271588+ENST00000367492__exon_number_116__gene_id_ENSG00000143341	HMCN1	ENSG00000143341.115	-0.698894688764715	-4.42825710591973	1.67570498376e-05	0.0043544883499798
ENSG00000123104.7	ENSG00000123104	ENSG00000123104_008	chr12	dexseq_prepare_annotation2.py	exon	26564253	26564345	.	-	.	ENST00000381340+ENST00000538984+ENST00000451599__exon_number_008__gene_id_ENSG00000123104	ITPR2	ENSG00000123104.7	-0.53902111236699	-4.43389641839389	1.70235987521049e-05	0.00441467008952943
ENSG00000266365.8	ENSG00000266365	ENSG00000266365_009	chr17	dexseq_prepare_annotation2.py	exon	60324367	60324514	.	-	.	ENST00000577881__exon_number_009__gene_id_ENSG00000266365	RP11-51L5.3	ENSG00000266365.8	0.369615603912763	4.72314183329191	1.71002419335298e-05	0.00442545851284702
ENSG00000172824.26	ENSG00000172824	ENSG00000172824_027	chr16	dexseq_prepare_annotation2.py	exon	67039297	67039461	.	+	.	ENST00000543561__exon_number_027__gene_id_ENSG00000172824	CES4A	ENSG00000172824.26	0.748978326354825	4.49614557484134	1.72558044425839e-05	0.00445658497886055
ENSG00000104490.17	ENSG00000104490	ENSG00000104490_018	chr8	dexseq_prepare_annotation2.py	exon	102731523	102731541	.	-	.	ENST00000311028+ENST00000522448+ENST00000220931+ENST00000518166+ENST00000522951+ENST00000520690+ENST00000517822+ENST00000520425+ENST00000521599+ENST00000518727+ENST00000395923+ENST00000522252+ENST00000519508__exon_number_018__gene_id_ENSG00000104490	NCALD	ENSG00000104490.17	0.396203078737762	4.41257782290913	1.74777866366799e-05	0.00450470332636648
ENSG00000196074.42	ENSG00000196074	ENSG00000196074_043	chr20	dexseq_prepare_annotation2.py	exon	58487428	58487473	.	-	.	ENST00000446834+ENST00000357552+ENST00000371001+ENST00000471331__exon_number_043__gene_id_ENSG00000196074	SYCP2	ENSG00000196074.42	-0.56726666419083	-4.74568518143357	1.79712258360443e-05	0.00462244817369797
ENSG00000173402.39	ENSG00000173402	ENSG00000173402_040	chr3	dexseq_prepare_annotation2.py	exon	49568230	49568264	.	+	.	ENST00000541308+ENST00000431960+ENST00000479935+ENST00000461492+ENST00000538711+ENST00000515359+ENST00000545947+ENST00000308775+ENST00000539901+ENST00000421560__exon_number_040__gene_id_ENSG00000173402	DAG1	ENSG00000173402.39	-1.12760938722517	-4.49221239234186	1.80746485730625e-05	0.00463960064550653
ENSG00000266967.ENSG00000267060.ENSG00000108825.68	ENSG00000266967+ENSG00000267060+ENSG00000108825	ENSG00000266967+ENSG00000267060+ENSG00000108825_069	chr17	dexseq_prepare_annotation2.py	exon	41123624	41123713	.	-	.	ENST00000451885+ENST00000453594+ENST00000421990+ENST00000452752+ENST00000454303+ENST00000591916+ENST00000409446+ENST00000360221+ENST00000424284+ENST00000462157+ENST00000464183+ENST00000409399__exon_number_069__gene_id_ENSG00000266967+ENSG00000267060+ENSG00000108825		ENSG00000266967.ENSG00000267060.ENSG00000108825.68	0.386735548656	4.40679214421936	1.85464189126336e-05	0.00474463037816211
ENSG00000214753.ENSG00000168000.ENSG00000234857.12	ENSG00000214753+ENSG00000168000+ENSG00000234857	ENSG00000214753+ENSG00000168000+ENSG00000234857_013	chr11	dexseq_prepare_annotation2.py	exon	62458340	62458345	.	-	.	ENST00000405837+ENST00000463679__exon_number_013__gene_id_ENSG00000214753+ENSG00000168000+ENSG00000234857		ENSG00000214753.ENSG00000168000.ENSG00000234857.12	0.352817155298269	4.361936880274	1.85589539069148e-05	0.00474463037816211
ENSG00000100106.ENSG00000100101.26	ENSG00000100106+ENSG00000100101	ENSG00000100106+ENSG00000100101_027	chr22	dexseq_prepare_annotation2.py	exon	38122511	38122577	.	+	.	ENST00000492485__exon_number_027__gene_id_ENSG00000100106+ENSG00000100101		ENSG00000100106.ENSG00000100101.26	0.680866907693441	4.41389941558872	1.87514042881235e-05	0.00478414616233473
ENSG00000127445.17	ENSG00000127445	ENSG00000127445_018	chr19	dexseq_prepare_annotation2.py	exon	9948693	9948751	.	+	.	ENST00000586352+ENST00000585442+ENST00000586025__exon_number_018__gene_id_ENSG00000127445	PIN1	ENSG00000127445.17	-0.888131250851515	-4.61050083949377	1.90766967260161e-05	0.00484909882103482
ENSG00000159208.3	ENSG00000159208	ENSG00000159208_004	chr1	dexseq_prepare_annotation2.py	exon	150255234	150255258	.	+	.	ENST00000290363__exon_number_004__gene_id_ENSG00000159208	C1orf51	ENSG00000159208.3	-0.623306543881819	-4.58997195264486	1.9082777325993e-05	0.00484909882103482
ENSG00000091536.32	ENSG00000091536	ENSG00000091536_033	chr17	dexseq_prepare_annotation2.py	exon	18046880	18046933	.	+	.	ENST00000205890__exon_number_033__gene_id_ENSG00000091536	MYO15A	ENSG00000091536.32	0.706736986174558	4.35580723233797	1.91523712501571e-05	0.0048570105821784
ENSG00000129009.5	ENSG00000129009	ENSG00000129009_006	chr15	dexseq_prepare_annotation2.py	exon	74467641	74467750	.	+	.	ENST00000249842+ENST00000395118+ENST00000560862__exon_number_006__gene_id_ENSG00000129009	ISLR	ENSG00000129009.5	-0.733415579134585	-4.88375864779069	1.94229170221124e-05	0.00491574957225775
ENSG00000196074.50	ENSG00000196074	ENSG00000196074_051	chr20	dexseq_prepare_annotation2.py	exon	58494372	58494547	.	-	.	ENST00000476314__exon_number_051__gene_id_ENSG00000196074	SYCP2	ENSG00000196074.50	0.543590756288071	4.72146286686768	1.95104071440053e-05	0.00492801667806145
ENSG00000223344	ENSG00000223344	ENSG00000223344_001	chr1	dexseq_prepare_annotation2.py	exon	191827837	191827892	.	-	.	ENST00000432083__exon_number_001__gene_id_ENSG00000223344	RP11-541F9.1	ENSG00000223344	-0.686408326388625	-4.96317108962953	1.96014791391399e-05	0.00494113773141767
ENSG00000204673.14	ENSG00000204673	ENSG00000204673_015	chr19	dexseq_prepare_annotation2.py	exon	50379915	50380055	.	-	.	ENST00000391835+ENST00000391834+ENST00000482622__exon_number_015__gene_id_ENSG00000204673	AKT1S1	ENSG00000204673.14	0.440818490140516	4.80714394431825	2.01594980636921e-05	0.00507167993916295
ENSG00000134602.1	ENSG00000134602	ENSG00000134602_002	chrX	dexseq_prepare_annotation2.py	exon	131157330	131157332	.	+	.	ENST00000481105+ENST00000394334+ENST00000354719__exon_number_002__gene_id_ENSG00000134602	MST4	ENSG00000134602.1	-0.517504091789165	-4.86984161318172	2.02796296816158e-05	0.0050917594269396
ENSG00000103671.25	ENSG00000103671	ENSG00000103671_026	chr15	dexseq_prepare_annotation2.py	exon	64706284	64706410	.	+	.	ENST00000261884__exon_number_026__gene_id_ENSG00000103671	TRIP4	ENSG00000103671.25	0.503132042174209	4.57178434269221	2.04006021324634e-05	0.00511196992958942
ENSG00000091536.101	ENSG00000091536	ENSG00000091536_102	chr17	dexseq_prepare_annotation2.py	exon	18082185	18082258	.	+	.	ENST00000205890+ENST00000418233+ENST00000433411+ENST00000579848+ENST00000451725__exon_number_102__gene_id_ENSG00000091536	MYO15A	ENSG00000091536.101	0.596497688314364	4.33939288831345	2.05345679211604e-05	0.00513534980574098
ENSG00000159640.ENSG00000224353.ENSG00000264813.34	ENSG00000159640+ENSG00000224353+ENSG00000264813	ENSG00000159640+ENSG00000224353+ENSG00000264813_035	chr17	dexseq_prepare_annotation2.py	exon	61563653	61563719	.	+	.	ENST00000582005__exon_number_035__gene_id_ENSG00000159640+ENSG00000224353+ENSG00000264813		ENSG00000159640.ENSG00000224353.ENSG00000264813.34	-0.644005324765408	-4.35609759911843	2.07136369078545e-05	0.00516989453036908
ENSG00000196504.26	ENSG00000196504	ENSG00000196504_027	chr2	dexseq_prepare_annotation2.py	exon	153532919	153533293	.	-	.	ENST00000493468+ENST00000545856+ENST00000410080+ENST00000354363__exon_number_027__gene_id_ENSG00000196504	PRPF40A	ENSG00000196504.26	-0.885266669616561	-4.45555670142542	2.08764006127809e-05	0.00520024139287834
ENSG00000064313.7	ENSG00000064313	ENSG00000064313_008	chr8	dexseq_prepare_annotation2.py	exon	120758945	120759105	.	-	.	ENST00000529653+ENST00000378164__exon_number_008__gene_id_ENSG00000064313	TAF2	ENSG00000064313.7	0.397436736503689	4.41918883831685	2.1648606697229e-05	0.00538197999410719
ENSG00000139546.8	ENSG00000139546	ENSG00000139546_009	chr12	dexseq_prepare_annotation2.py	exon	53895116	53895133	.	+	.	ENST00000546889+ENST00000548971+ENST00000266987+ENST00000547388+ENST00000549610+ENST00000550147+ENST00000552857__exon_number_009__gene_id_ENSG00000139546	TARBP2	ENSG00000139546.8	0.600220661803755	4.49154903595429	2.19432941147814e-05	0.00543771215872783
ENSG00000133612.48	ENSG00000133612	ENSG00000133612_049	chr7	dexseq_prepare_annotation2.py	exon	150825420	150825663	.	+	.	ENST00000494808__exon_number_049__gene_id_ENSG00000133612	AGAP3	ENSG00000133612.48	-0.393018625457456	-4.34002344884969	2.1980583455042e-05	0.00543771215872783
ENSG00000147606.ENSG00000214954.35	ENSG00000147606+ENSG00000214954	ENSG00000147606+ENSG00000214954_036	chr8	dexseq_prepare_annotation2.py	exon	92307852	92307931	.	+	.	ENST00000276609+ENST00000522862+ENST00000523719+ENST00000520818+ENST00000522181+ENST00000309536__exon_number_036__gene_id_ENSG00000147606+ENSG00000214954		ENSG00000147606.ENSG00000214954.35	-1.05058458305808	-4.55116268360144	2.20019550969968e-05	0.00543771215872783
ENSG00000258818.ENSG00000259171.ENSG00000214274.1	ENSG00000258818+ENSG00000259171+ENSG00000214274	ENSG00000258818+ENSG00000259171+ENSG00000214274_002	chr14	dexseq_prepare_annotation2.py	exon	21152336	21152741	.	+	.	ENST00000336811+ENST00000555835__exon_number_002__gene_id_ENSG00000258818+ENSG00000259171+ENSG00000214274		ENSG00000258818.ENSG00000259171.ENSG00000214274.1	0.523456901703396	4.56957625640965	2.21261379904307e-05	0.00545772308415522
ENSG00000073331.22	ENSG00000073331	ENSG00000073331_023	chr4	dexseq_prepare_annotation2.py	exon	113303660	113303708	.	+	.	ENST00000458497+ENST00000177648+ENST00000515330+ENST00000504745+ENST00000509688+ENST00000505127__exon_number_023__gene_id_ENSG00000073331	ALPK1	ENSG00000073331.22	0.378151681302509	4.64765093897401	2.2206384958407e-05	0.00546683970597884
ENSG00000119650.ENSG00000119685.ENSG00000119686.142	ENSG00000119650+ENSG00000119685+ENSG00000119686	ENSG00000119650+ENSG00000119685+ENSG00000119686_143	chr14	dexseq_prepare_annotation2.py	exon	76550106	76550416	.	+	.	ENST00000542766+ENST00000555305__exon_number_143__gene_id_ENSG00000119650+ENSG00000119685+ENSG00000119686		ENSG00000119650.ENSG00000119685.ENSG00000119686.142	0.431433831661514	4.35641043628019	2.23079257769904e-05	0.00548115284480093
ENSG00000104450.8	ENSG00000104450	ENSG00000104450_009	chr8	dexseq_prepare_annotation2.py	exon	101196184	101196290	.	+	.	ENST00000251809+ENST00000520508+ENST00000388798+ENST00000520643__exon_number_009__gene_id_ENSG00000104450	SPAG1	ENSG00000104450.8	-0.374280029832461	-4.39211129942011	2.26409010436438e-05	0.00554959336149589
ENSG00000147604.24	ENSG00000147604	ENSG00000147604_025	chr8	dexseq_prepare_annotation2.py	exon	74208000	74208024	.	-	.	ENST00000396466__exon_number_025__gene_id_ENSG00000147604	RPL7	ENSG00000147604.24	0.50824050028897	4.43416451756427	2.27006157382475e-05	0.00554959336149589
ENSG00000254615.ENSG00000164830.35	ENSG00000254615+ENSG00000164830	ENSG00000254615+ENSG00000164830_036	chr8	dexseq_prepare_annotation2.py	exon	107749748	107749828	.	+	.	ENST00000442977+ENST00000297447+ENST00000517566+ENST00000521592__exon_number_036__gene_id_ENSG00000254615+ENSG00000164830		ENSG00000254615.ENSG00000164830.35	0.454014894503925	4.3631394600971	2.27734486417295e-05	0.00554959336149589
ENSG00000207945.ENSG00000100124.24	ENSG00000207945+ENSG00000100124	ENSG00000207945+ENSG00000100124_025	chr22	dexseq_prepare_annotation2.py	exon	38239918	38240013	.	-	.	ENST00000434930+ENST00000215941+ENST00000407117+ENST00000458278+ENST00000413497+ENST00000411961__exon_number_025__gene_id_ENSG00000207945+ENSG00000100124		ENSG00000207945.ENSG00000100124.24	-0.480581136882983	-4.58385845447967	2.28019508036749e-05	0.00554959336149589
ENSG00000224539.8	ENSG00000224539	ENSG00000224539_009	chrX	dexseq_prepare_annotation2.py	exon	134743083	134743223	.	+	.	ENST00000442271__exon_number_009__gene_id_ENSG00000224539	RP11-432N13.3	ENSG00000224539.8	0.51233764263111	4.67534916380792	2.28061868892437e-05	0.00554959336149589
ENSG00000123104.49	ENSG00000123104	ENSG00000123104_050	chr12	dexseq_prepare_annotation2.py	exon	26809230	26809481	.	-	.	ENST00000381340__exon_number_050__gene_id_ENSG00000123104	ITPR2	ENSG00000123104.49	0.258221964922557	4.35985749700916	2.30810669883252e-05	0.00560568098478762
ENSG00000115421.2	ENSG00000115421	ENSG00000115421_003	chr2	dexseq_prepare_annotation2.py	exon	60983401	60983484	.	+	.	ENST00000496283+ENST00000238714+ENST00000414060__exon_number_003__gene_id_ENSG00000115421	PAPOLG	ENSG00000115421.2	-0.352328185607972	-4.40063389559499	2.33074270030609e-05	0.0056497918830529
ENSG00000141646.ENSG00000267699.ENSG00000141642.47	ENSG00000141646+ENSG00000267699+ENSG00000141642	ENSG00000141646+ENSG00000267699+ENSG00000141642_048	chr18	dexseq_prepare_annotation2.py	exon	48593389	48593482	.	+	.	ENST00000591126+ENST00000588745+ENST00000398417+ENST00000342988+ENST00000590499__exon_number_048__gene_id_ENSG00000141646+ENSG00000267699+ENSG00000141642		ENSG00000141646.ENSG00000267699.ENSG00000141642.47	-0.545010215094787	-4.46054341894635	2.36353863576193e-05	0.00571831458597022
ENSG00000074071.4	ENSG00000074071	ENSG00000074071_005	chr16	dexseq_prepare_annotation2.py	exon	1822648	1822699	.	-	.	ENST00000569585__exon_number_005__gene_id_ENSG00000074071	MRPS34	ENSG00000074071.4	-0.329902475261501	-4.70193213287834	2.40121786949423e-05	0.00579836724998404
ENSG00000177239.30	ENSG00000177239	ENSG00000177239_031	chr9	dexseq_prepare_annotation2.py	exon	139999055	140000576	.	+	.	ENST00000540391+ENST00000535028+ENST00000536349+ENST00000480100__exon_number_031__gene_id_ENSG00000177239	MAN1B1	ENSG00000177239.30	0.233804255425639	4.41820622231599	2.41606803313454e-05	0.0058230928252028
ENSG00000161010.ENSG00000197226.4	ENSG00000161010+ENSG00000197226	ENSG00000161010+ENSG00000197226_005	chr5	dexseq_prepare_annotation2.py	exon	179264143	179264204	.	-	.	ENST00000520698+ENST00000518235+ENST00000403396+ENST00000518950+ENST00000522663__exon_number_005__gene_id_ENSG00000161010+ENSG00000197226		ENSG00000161010.ENSG00000197226.4	0.395280775484092	4.31460986250289	2.44387316674439e-05	0.00587888818999013
ENSG00000266009.ENSG00000264660.ENSG00000233098.ENSG00000244456.49	ENSG00000266009+ENSG00000264660+ENSG00000233098+ENSG00000244456	ENSG00000266009+ENSG00000264660+ENSG00000233098+ENSG00000244456_050	chr17	dexseq_prepare_annotation2.py	exon	20897403	20897455	.	+	.	ENST00000580056+ENST00000439794__exon_number_050__gene_id_ENSG00000266009+ENSG00000264660+ENSG00000233098+ENSG00000244456		ENSG00000266009.ENSG00000264660.ENSG00000233098.ENSG00000244456.49	-0.55230740490231	-4.33546667570156	2.48732106922641e-05	0.00597202951472893
ENSG00000260565.4	ENSG00000260565	ENSG00000260565_005	chr16	dexseq_prepare_annotation2.py	exon	2713083	2713084	.	-	.	ENST00000568395+ENST00000569465+ENST00000562807__exon_number_005__gene_id_ENSG00000260565	ERVK13-1	ENSG00000260565.4	0.548275539239531	4.53653631506312	2.49295982109012e-05	0.00597421027941391
ENSG00000188897.47	ENSG00000188897	ENSG00000188897_048	chr16	dexseq_prepare_annotation2.py	exon	11540406	11540492	.	-	.	ENST00000344649+ENST00000598234+ENST00000595170__exon_number_048__gene_id_ENSG00000188897	CTD-3088G3.8	ENSG00000188897.47	0.442523409967901	4.39738627823313	2.54632354781621e-05	0.00609053586175767
ENSG00000135249.6	ENSG00000135249	ENSG00000135249_007	chr7	dexseq_prepare_annotation2.py	exon	105176019	105176138	.	+	.	ENST00000482041__exon_number_007__gene_id_ENSG00000135249	RINT1	ENSG00000135249.6	0.347169698751259	4.50873053757794	2.56904848761254e-05	0.00613267972083733
ENSG00000140943.35	ENSG00000140943	ENSG00000140943_036	chr16	dexseq_prepare_annotation2.py	exon	84124480	84124525	.	-	.	ENST00000565863+ENST00000343411+ENST00000570012+ENST00000563231+ENST00000569770__exon_number_036__gene_id_ENSG00000140943	MBTPS1	ENSG00000140943.35	-1.10279115356158	-4.31908829723713	2.57365490454169e-05	0.00613267972083733
ENSG00000249086.ENSG00000130592.19	ENSG00000249086+ENSG00000130592	ENSG00000249086+ENSG00000130592_020	chr11	dexseq_prepare_annotation2.py	exon	1901317	1901454	.	+	.	ENST00000432093+ENST00000311604+ENST00000418975+ENST00000406638+ENST00000421485+ENST00000417766+ENST00000381775+ENST00000451814+ENST00000457279+ENST00000446808+ENST00000429923+ENST00000405957__exon_number_020__gene_id_ENSG00000249086+ENSG00000130592		ENSG00000249086.ENSG00000130592.19	-0.641641055023743	-4.4254093379611	2.59864763398158e-05	0.00618057263636161
ENSG00000069943.6	ENSG00000069943	ENSG00000069943_007	chr15	dexseq_prepare_annotation2.py	exon	55613471	55613497	.	+	.	ENST00000164305+ENST00000566072__exon_number_007__gene_id_ENSG00000069943	PIGB	ENSG00000069943.6	-0.956178025840565	-4.38465001651887	2.60625785855469e-05	0.00618702100512385
ENSG00000266967.ENSG00000267060.ENSG00000108825.67	ENSG00000266967+ENSG00000267060+ENSG00000108825	ENSG00000266967+ENSG00000267060+ENSG00000108825_068	chr17	dexseq_prepare_annotation2.py	exon	41122306	41122359	.	-	.	ENST00000451885+ENST00000453594+ENST00000421990+ENST00000452752+ENST00000454303+ENST00000591916+ENST00000409446+ENST00000409399+ENST00000409103+ENST00000424284+ENST00000462157+ENST00000464183+ENST00000360221__exon_number_068__gene_id_ENSG00000266967+ENSG00000267060+ENSG00000108825		ENSG00000266967.ENSG00000267060.ENSG00000108825.67	0.613296555915191	4.32257806129793	2.62184772587862e-05	0.00621235258905558
ENSG00000137968.4	ENSG00000137968	ENSG00000137968_005	chr1	dexseq_prepare_annotation2.py	exon	75679390	75679478	.	-	.	ENST00000535611+ENST00000370855+ENST00000370859__exon_number_005__gene_id_ENSG00000137968	SLC44A5	ENSG00000137968.4	0.305898153803233	4.43085855469922	2.6464732263747e-05	0.00625895873979987
ENSG00000141068.ENSG00000266728.ENSG00000168961.93	ENSG00000141068+ENSG00000266728+ENSG00000168961	ENSG00000141068+ENSG00000266728+ENSG00000168961_094	chr17	dexseq_prepare_annotation2.py	exon	25972887	25972925	.	+	.	ENST00000302228+ENST00000581710+ENST00000313648+ENST00000584661+ENST00000486774+ENST00000481514+ENST00000467111+ENST00000413914+ENST00000580779+ENST00000578944+ENST00000584386+ENST00000395473+ENST00000310394__exon_number_094__gene_id_ENSG00000141068+ENSG00000266728+ENSG00000168961		ENSG00000141068.ENSG00000266728.ENSG00000168961.93	-0.509570642060972	-4.25187172153946	2.69492496888196e-05	0.00636163484429982
ENSG00000082196.ENSG00000250767.ENSG00000273294.ENSG00000242110.32	ENSG00000082196+ENSG00000250767+ENSG00000273294+ENSG00000242110	ENSG00000082196+ENSG00000250767+ENSG00000273294+ENSG00000242110_033	chr5	dexseq_prepare_annotation2.py	exon	34024014	34024113	.	-	.	ENST00000231338+ENST00000508398+ENST00000382065+ENST00000513471+ENST00000382079+ENST00000513065__exon_number_033__gene_id_ENSG00000082196+ENSG00000250767+ENSG00000273294+ENSG00000242110		ENSG00000082196.ENSG00000250767.ENSG00000273294.ENSG00000242110.32	0.386535239200735	4.43506911141558	2.71734870246558e-05	0.00640260078977208
ENSG00000250420.17	ENSG00000250420	ENSG00000250420_018	chr5	dexseq_prepare_annotation2.py	exon	178238175	178238287	.	-	.	ENST00000536654+ENST00000503486__exon_number_018__gene_id_ENSG00000250420	AACSP1	ENSG00000250420.17	-0.834789127819612	-4.45805542789683	2.74755569316526e-05	0.00646171887525563
ENSG00000114812.19	ENSG00000114812	ENSG00000114812_020	chr3	dexseq_prepare_annotation2.py	exon	42568888	42568988	.	+	.	ENST00000436487+ENST00000450274+ENST00000543411+ENST00000439731+ENST00000473575+ENST00000446673+ENST00000443646+ENST00000433647+ENST00000325123__exon_number_020__gene_id_ENSG00000114812	VIPR1	ENSG00000114812.19	-0.764182868614854	-4.34425009239309	2.79498463165478e-05	0.00654894680647347
ENSG00000104447.25	ENSG00000104447	ENSG00000104447_026	chr8	dexseq_prepare_annotation2.py	exon	116680235	116680521	.	-	.	ENST00000451156__exon_number_026__gene_id_ENSG00000104447	TRPS1	ENSG00000104447.25	0.516895877729198	4.36681939669864	2.79501657166662e-05	0.00654894680647347
ENSG00000079102.44	ENSG00000079102	ENSG00000079102_045	chr8	dexseq_prepare_annotation2.py	exon	93027016	93027019	.	-	.	ENST00000522467+ENST00000519422+ENST00000523168+ENST00000518317+ENST00000520583+ENST00000520724+ENST00000436581+ENST00000518823+ENST00000521897+ENST00000523290+ENST00000524215+ENST00000521553+ENST00000521319+ENST00000518844+ENST00000396218+ENST00000521375+ENST00000360348+ENST00000519577+ENST00000523629+ENST00000517792+ENST00000519847+ENST00000521733+ENST00000422361+ENST00000265814+ENST00000517919…	RUNX1T1	ENSG00000079102.44	0.725370145510449	4.37826016561017	2.82236549747072e-05	0.00658921264020228
ENSG00000158286.20	ENSG00000158286	ENSG00000158286_021	chr1	dexseq_prepare_annotation2.py	exon	6270961	6270961	.	+	.	ENST00000377939__exon_number_021__gene_id_ENSG00000158286	RNF207	ENSG00000158286.20	0.705692583108409	4.3370071068643	2.82263646022665e-05	0.00658921264020228
ENSG00000091536.33	ENSG00000091536	ENSG00000091536_034	chr17	dexseq_prepare_annotation2.py	exon	18047029	18047110	.	+	.	ENST00000205890__exon_number_034__gene_id_ENSG00000091536	MYO15A	ENSG00000091536.33	0.656339558917441	4.26065621211797	2.86030391056394e-05	0.00666482475042328
ENSG00000069869.47	ENSG00000069869	ENSG00000069869_048	chr15	dexseq_prepare_annotation2.py	exon	56285801	56285811	.	-	.	ENST00000557845+ENST00000435532__exon_number_048__gene_id_ENSG00000069869	NEDD4	ENSG00000069869.47	-0.563798975887813	-4.38605587954553	2.91607152969696e-05	0.00678225608892245
ENSG00000124920.1	ENSG00000124920	ENSG00000124920_002	chr11	dexseq_prepare_annotation2.py	exon	61520121	61520262	.	+	.	ENST00000537766+ENST00000278836__exon_number_002__gene_id_ENSG00000124920	MYRF	ENSG00000124920.1	0.659495825875105	4.45617416725558	2.92530448910987e-05	0.00679122342901956
ENSG00000158286.2	ENSG00000158286	ENSG00000158286_003	chr1	dexseq_prepare_annotation2.py	exon	6266236	6266255	.	+	.	ENST00000377939+ENST00000484435+ENST00000377948__exon_number_003__gene_id_ENSG00000158286	RNF207	ENSG00000158286.2	-0.386713619927803	-4.32734594625031	2.93333113309164e-05	0.0067973624855121
ENSG00000171914.4	ENSG00000171914	ENSG00000171914_005	chr15	dexseq_prepare_annotation2.py	exon	62881886	62881961	.	+	.	ENST00000561197+ENST00000561311__exon_number_005__gene_id_ENSG00000171914	TLN2	ENSG00000171914.4	0.280903345241189	4.25134191157475	2.95914310282576e-05	0.00684461722970825
ENSG00000133612.50	ENSG00000133612	ENSG00000133612_051	chr7	dexseq_prepare_annotation2.py	exon	150825667	150825682	.	+	.	ENST00000397238+ENST00000494808+ENST00000485904+ENST00000463381+ENST00000478320__exon_number_051__gene_id_ENSG00000133612	AGAP3	ENSG00000133612.50	-0.434517416866614	-4.26788781432782	2.9661153481639e-05	0.00684820181993264
ENSG00000150093.55	ENSG00000150093	ENSG00000150093_056	chr10	dexseq_prepare_annotation2.py	exon	33247414	33247814	.	-	.	ENST00000439974__exon_number_056__gene_id_ENSG00000150093	ITGB1	ENSG00000150093.55	0.328398259404136	4.42203522905039	2.98738195856018e-05	0.00688471610055624
ENSG00000241015.ENSG00000160336.2	ENSG00000241015+ENSG00000160336	ENSG00000241015+ENSG00000160336_003	chr19	dexseq_prepare_annotation2.py	exon	53935246	53935281	.	+	.	ENST00000447129+ENST00000424846+ENST00000454407__exon_number_003__gene_id_ENSG00000241015+ENSG00000160336		ENSG00000241015.ENSG00000160336.2	-0.429633775816945	-4.39527417810024	3.02892911430022e-05	0.00696775074140624
ENSG00000114698.15	ENSG00000114698	ENSG00000114698_016	chr3	dexseq_prepare_annotation2.py	exon	145939880	145939986	.	-	.	ENST00000498625__exon_number_016__gene_id_ENSG00000114698	PLSCR4	ENSG00000114698.15	-0.680471312931054	-4.35002145102444	3.06289943880325e-05	0.00702520020963073
ENSG00000140943.29	ENSG00000140943	ENSG00000140943_030	chr16	dexseq_prepare_annotation2.py	exon	84115352	84115513	.	-	.	ENST00000343411+ENST00000563231+ENST00000562788+ENST00000565863+ENST00000569770+ENST00000564643__exon_number_030__gene_id_ENSG00000140943	MBTPS1	ENSG00000140943.29	-1.04273091547633	-4.27639061088375	3.06502812173893e-05	0.00702520020963073
ENSG00000104450.20	ENSG00000104450	ENSG00000104450_021	chr8	dexseq_prepare_annotation2.py	exon	101243384	101243512	.	+	.	ENST00000251809+ENST00000388798+ENST00000523302__exon_number_021__gene_id_ENSG00000104450	SPAG1	ENSG00000104450.20	0.68012950241299	4.3139197232717	3.09411453526572e-05	0.00707902016101048
ENSG00000141458.51	ENSG00000141458	ENSG00000141458_052	chr18	dexseq_prepare_annotation2.py	exon	21166452	21166862	.	-	.	ENST00000269228__exon_number_052__gene_id_ENSG00000141458	NPC1	ENSG00000141458.51	-0.713249625894448	-4.27871137405519	3.1339996779729e-05	0.00715730718500097
ENSG00000123104.21	ENSG00000123104	ENSG00000123104_022	chr12	dexseq_prepare_annotation2.py	exon	26640001	26640184	.	-	.	ENST00000381340+ENST00000451599__exon_number_022__gene_id_ENSG00000123104	ITPR2	ENSG00000123104.21	-0.772060889795684	-4.28351183969655	3.14724472796352e-05	0.00717458179032435
ENSG00000123104.52	ENSG00000123104	ENSG00000123104_053	chr12	dexseq_prepare_annotation2.py	exon	26812046	26812218	.	-	.	ENST00000381340__exon_number_053__gene_id_ENSG00000123104	ITPR2	ENSG00000123104.52	0.291921674709308	4.27899337447308	3.20514939329289e-05	0.00729341850770713
ENSG00000013441.8	ENSG00000013441	ENSG00000013441_009	chr2	dexseq_prepare_annotation2.py	exon	201717970	201718054	.	-	.	ENST00000409769+ENST00000321356+ENST00000473565+ENST00000409403+ENST00000461326+ENST00000461981+ENST00000434813+ENST00000472679+ENST00000432425+ENST00000464454__exon_number_009__gene_id_ENSG00000013441	CLK1	ENSG00000013441.8	0.363997486804391	4.34937094171676	3.2509651876773e-05	0.00738436862377952
ENSG00000114735.8	ENSG00000114735	ENSG00000114735_009	chr3	dexseq_prepare_annotation2.py	exon	50607006	50607242	.	+	.	ENST00000424388+ENST00000482974__exon_number_009__gene_id_ENSG00000114735	HEMK1	ENSG00000114735.8	0.768055822750117	4.32718297586635	3.26293927446988e-05	0.0073982608052307
ENSG00000158286.6	ENSG00000158286	ENSG00000158286_007	chr1	dexseq_prepare_annotation2.py	exon	6267572	6267624	.	+	.	ENST00000466994+ENST00000484435__exon_number_007__gene_id_ENSG00000158286	RNF207	ENSG00000158286.6	-0.380857720683545	-4.29866310822344	3.28709723645816e-05	0.00743967892807838
ENSG00000103671.4	ENSG00000103671	ENSG00000103671_005	chr15	dexseq_prepare_annotation2.py	exon	64680054	64680057	.	+	.	ENST00000557834+ENST00000261884+ENST00000558820__exon_number_005__gene_id_ENSG00000103671	TRIP4	ENSG00000103671.4	-0.511951833347353	-4.43778408482316	3.32392217463067e-05	0.00749186756484132
ENSG00000079102.6	ENSG00000079102	ENSG00000079102_007	chr8	dexseq_prepare_annotation2.py	exon	92972470	92972668	.	-	.	ENST00000396218+ENST00000360348+ENST00000523629+ENST00000265814+ENST00000521078+ENST00000436581+ENST00000520724+ENST00000518844+ENST00000422361__exon_number_007__gene_id_ENSG00000079102	RUNX1T1	ENSG00000079102.6	0.704212421098626	4.33584235047558	3.32570967449199e-05	0.00749186756484132
ENSG00000168619.31	ENSG00000168619	ENSG00000168619_032	chr8	dexseq_prepare_annotation2.py	exon	39587488	39587581	.	+	.	ENST00000379866+ENST00000265707+ENST00000523755__exon_number_032__gene_id_ENSG00000168619	ADAM18	ENSG00000168619.31	0.275937507685651	4.47713054692585	3.32972829468727e-05	0.00749186756484132
ENSG00000123104.6	ENSG00000123104	ENSG00000123104_007	chr12	dexseq_prepare_annotation2.py	exon	26564146	26564252	.	-	.	ENST00000538984__exon_number_007__gene_id_ENSG00000123104	ITPR2	ENSG00000123104.6	-0.361088290155593	-4.2692219552364	3.33388462566182e-05	0.00749186756484132
ENSG00000142676.8	ENSG00000142676	ENSG00000142676_009	chr1	dexseq_prepare_annotation2.py	exon	24022399	24022618	.	+	.	ENST00000458455__exon_number_009__gene_id_ENSG00000142676	RPL11	ENSG00000142676.8	-0.49822264134741	-4.56194691672691	3.34074849379082e-05	0.00749395752713731
ENSG00000167380.33	ENSG00000167380	ENSG00000167380_034	chr19	dexseq_prepare_annotation2.py	exon	44677388	44679136	.	+	.	ENST00000588883__exon_number_034__gene_id_ENSG00000167380	ZNF226	ENSG00000167380.33	0.745496807163715	4.281205593923	3.40660749315563e-05	0.0076281431476172
ENSG00000155363.46	ENSG00000155363	ENSG00000155363_047	chr1	dexseq_prepare_annotation2.py	exon	113241598	113241814	.	+	.	ENST00000488160+ENST00000468624__exon_number_047__gene_id_ENSG00000155363	MOV10	ENSG00000155363.46	-0.299454128433598	-4.39897285527198	3.41843376290643e-05	0.00764107675725627
ENSG00000119912.28	ENSG00000119912	ENSG00000119912_029	chr10	dexseq_prepare_annotation2.py	exon	94267332	94267423	.	-	.	ENST00000478361+ENST00000265986__exon_number_029__gene_id_ENSG00000119912	IDE	ENSG00000119912.28	0.269398275652123	4.3433050547064	3.43410195551472e-05	0.00764753933006528
ENSG00000138744.ENSG00000198301.37	ENSG00000138744+ENSG00000198301	ENSG00000138744+ENSG00000198301_038	chr4	dexseq_prepare_annotation2.py	exon	76878478	76878524	.	-	.	ENST00000395710+ENST00000395711+ENST00000502543+ENST00000356260__exon_number_038__gene_id_ENSG00000138744+ENSG00000198301		ENSG00000138744.ENSG00000198301.37	0.673317121164027	4.25307462678954	3.43902253817218e-05	0.00764753933006528
ENSG00000177822	ENSG00000177822	ENSG00000177822_001	chr4	dexseq_prepare_annotation2.py	exon	182795591	182795698	.	-	.	ENST00000509012__exon_number_001__gene_id_ENSG00000177822	AC108142.1	ENSG00000177822	-0.689022225468699	-4.32012160382656	3.43949128961223e-05	0.00764753933006528
ENSG00000074071	ENSG00000074071	ENSG00000074071_001	chr16	dexseq_prepare_annotation2.py	exon	1821891	1821896	.	-	.	ENST00000397375+ENST00000177742__exon_number_001__gene_id_ENSG00000074071	MRPS34	ENSG00000074071	-0.326572872456372	-4.58575242270081	3.51696760781819e-05	0.00780606103913137
ENSG00000185298.4	ENSG00000185298	ENSG00000185298_005	chr17	dexseq_prepare_annotation2.py	exon	79633931	79634037	.	+	.	ENST00000574200__exon_number_005__gene_id_ENSG00000185298	CCDC137	ENSG00000185298.4	0.477556373387033	4.54225640627282	3.56856993636369e-05	0.0079066988491797
ENSG00000166689.59	ENSG00000166689	ENSG00000166689_060	chr11	dexseq_prepare_annotation2.py	exon	17035672	17035689	.	-	.	ENST00000355661+ENST00000448080+ENST00000531066__exon_number_060__gene_id_ENSG00000166689	PLEKHA7	ENSG00000166689.59	-0.334684461275999	-4.25582518426643	3.60892026086451e-05	0.00798209733073731
ENSG00000032219.37	ENSG00000032219	ENSG00000032219_038	chr14	dexseq_prepare_annotation2.py	exon	58832742	58832786	.	+	.	ENST00000355431+ENST00000395168__exon_number_038__gene_id_ENSG00000032219	ARID4A	ENSG00000032219.37	-0.547845283102478	-4.25504487144098	3.62019230913466e-05	0.00799303019414745
ENSG00000134602	ENSG00000134602	ENSG00000134602_001	chrX	dexseq_prepare_annotation2.py	exon	131157293	131157329	.	+	.	ENST00000394334__exon_number_001__gene_id_ENSG00000134602	MST4	ENSG00000134602	-0.599458832170568	-4.68170890536822	3.62715577762622e-05	0.00799442857710245
ENSG00000264594.ENSG00000204580.140	ENSG00000264594+ENSG00000204580	ENSG00000264594+ENSG00000204580_141	chr6	dexseq_prepare_annotation2.py	exon	30867210	30867617	.	+	.	ENST00000454612+ENST00000418800+ENST00000376575+ENST00000376567+ENST00000376570+ENST00000452441+ENST00000446312+ENST00000376568+ENST00000376569+ENST00000324771__exon_number_141__gene_id_ENSG00000264594+ENSG00000204580		ENSG00000264594.ENSG00000204580.140	-0.847122347181351	-4.323456920405	3.70376729906438e-05	0.00814906236469404
ENSG00000223345.3	ENSG00000223345	ENSG00000223345_004	chr1	dexseq_prepare_annotation2.py	exon	120914714	120915073	.	+	.	ENST00000430394__exon_number_004__gene_id_ENSG00000223345	HIST2H2BA	ENSG00000223345.3	-0.585002705131985	-4.74502854220078	3.74103116635934e-05	0.00821673579238006
ENSG00000104490.16	ENSG00000104490	ENSG00000104490_017	chr8	dexseq_prepare_annotation2.py	exon	102731521	102731522	.	-	.	ENST00000311028+ENST00000522448+ENST00000220931+ENST00000518166+ENST00000522252+ENST00000520690+ENST00000520425+ENST00000521599+ENST00000518727+ENST00000395923+ENST00000522951+ENST00000519508__exon_number_017__gene_id_ENSG00000104490	NCALD	ENSG00000104490.16	0.357460130490245	4.22641005722689	3.75458222660649e-05	0.00823218226671157
ENSG00000144452	ENSG00000144452	ENSG00000144452_001	chr2	dexseq_prepare_annotation2.py	exon	215796266	215797345	.	-	.	ENST00000272895__exon_number_001__gene_id_ENSG00000144452	ABCA12	ENSG00000144452	0.577340729649892	4.2545534085045	3.78670657729201e-05	0.00828822785198201
ENSG00000149179.3	ENSG00000149179	ENSG00000149179_004	chr11	dexseq_prepare_annotation2.py	exon	46958296	46958297	.	+	.	ENST00000536126+ENST00000528488+ENST00000525279+ENST00000522712+ENST00000533124__exon_number_004__gene_id_ENSG00000149179	C11orf49	ENSG00000149179.3	0.251236799747369	4.23100079059997	3.84189980041778e-05	0.00839448459505817
ENSG00000141469.7	ENSG00000141469	ENSG00000141469_008	chr18	dexseq_prepare_annotation2.py	exon	43306690	43307022	.	+	.	ENST00000436407__exon_number_008__gene_id_ENSG00000141469	SLC14A1	ENSG00000141469.7	-0.468423801947653	-4.33712542654424	3.92300543855304e-05	0.0085441077892236
ENSG00000167178	ENSG00000167178	ENSG00000167178_001	chr15	dexseq_prepare_annotation2.py	exon	74392652	74392810	.	+	.	ENST00000561975__exon_number_001__gene_id_ENSG00000167178	ISLR2	ENSG00000167178	0.302354913607411	4.40990067691288	3.92390849598525e-05	0.0085441077892236
ENSG00000169727.46	ENSG00000169727	ENSG00000169727_047	chr17	dexseq_prepare_annotation2.py	exon	80012634	80012686	.	+	.	ENST00000392358+ENST00000578552+ENST00000584460+ENST00000306823+ENST00000355130+ENST00000580141+ENST00000320548+ENST00000392357+ENST00000585084__exon_number_047__gene_id_ENSG00000169727	GPS1	ENSG00000169727.46	-0.456656335994403	-4.21459663927595	4.01601589780493e-05	0.00872961583073288
ENSG00000141458.39	ENSG00000141458	ENSG00000141458_040	chr18	dexseq_prepare_annotation2.py	exon	21134949	21134949	.	-	.	ENST00000590301__exon_number_040__gene_id_ENSG00000141458	NPC1	ENSG00000141458.39	-0.849941750627234	-4.21661330264545	4.02553466927488e-05	0.00873527189780177
ENSG00000140943.27	ENSG00000140943	ENSG00000140943_028	chr16	dexseq_prepare_annotation2.py	exon	84109128	84109261	.	-	.	ENST00000565863__exon_number_028__gene_id_ENSG00000140943	MBTPS1	ENSG00000140943.27	-1.25014891667751	-4.20638098802117	4.07065635263086e-05	0.00881803314041949
ENSG00000063176.11	ENSG00000063176	ENSG00000063176_012	chr19	dexseq_prepare_annotation2.py	exon	49127697	49127728	.	+	.	ENST00000593308__exon_number_012__gene_id_ENSG00000063176	SPHK2	ENSG00000063176.11	0.371051209470814	4.31455584053534	4.10461004928481e-05	0.0088763598004157
ENSG00000158286.1	ENSG00000158286	ENSG00000158286_002	chr1	dexseq_prepare_annotation2.py	exon	6266189	6266235	.	+	.	ENST00000377948+ENST00000484435__exon_number_002__gene_id_ENSG00000158286	RNF207	ENSG00000158286.1	-0.396477809939357	-4.23928303648684	4.15417734699546e-05	0.00896819428216667
ENSG00000166451.17	ENSG00000166451	ENSG00000166451_018	chr16	dexseq_prepare_annotation2.py	exon	81053752	81053881	.	+	.	ENST00000439957+ENST00000393335+ENST00000564669+ENST00000428963+ENST00000562943+ENST00000305850+ENST00000299572__exon_number_018__gene_id_ENSG00000166451	CENPN	ENSG00000166451.17	0.948128621684454	4.29990305638946	4.18525023186269e-05	0.00901985703553588
ENSG00000123213.18	ENSG00000123213	ENSG00000123213_019	chr5	dexseq_prepare_annotation2.py	exon	65088281	65088428	.	+	.	ENST00000502464+ENST00000506539+ENST00000509935+ENST00000511299+ENST00000506799+ENST00000380985__exon_number_019__gene_id_ENSG00000123213	NLN	ENSG00000123213.18	-0.538304279108594	-4.26819429587871	4.20185248964085e-05	0.00904021047055745
ENSG00000266967.ENSG00000267060.ENSG00000108825.18	ENSG00000266967+ENSG00000267060+ENSG00000108825	ENSG00000266967+ENSG00000267060+ENSG00000108825_019	chr17	dexseq_prepare_annotation2.py	exon	41107291	41107362	.	-	.	ENST00000474578+ENST00000478040+ENST00000486664+ENST00000483535__exon_number_019__gene_id_ENSG00000266967+ENSG00000267060+ENSG00000108825		ENSG00000266967.ENSG00000267060.ENSG00000108825.18	-0.641200558131649	-4.20458363211699	4.22428500028632e-05	0.00907301702816599
ENSG00000198466.ENSG00000268750.ENSG00000269343.ENSG00000083828.18	ENSG00000198466+ENSG00000268750+ENSG00000269343+ENSG00000083828	ENSG00000198466+ENSG00000268750+ENSG00000269343+ENSG00000083828_019	chr19	dexseq_prepare_annotation2.py	exon	58331174	58331307	.	+	.	ENST00000603271+ENST00000599802+ENST00000597134+ENST00000596498+ENST00000598031+ENST00000593873+ENST00000316462+ENST00000594328__exon_number_019__gene_id_ENSG00000198466+ENSG00000268750+ENSG00000269343+ENSG00000083828		ENSG00000198466.ENSG00000268750.ENSG00000269343.ENSG00000083828.18	0.49011720976271	4.28631705908029	4.4047189880983e-05	0.00944449525373362
ENSG00000091536.79	ENSG00000091536	ENSG00000091536_080	chr17	dexseq_prepare_annotation2.py	exon	18064061	18064630	.	+	.	ENST00000473013__exon_number_080__gene_id_ENSG00000091536	MYO15A	ENSG00000091536.79	0.770585496216225	4.15219912505133	4.48010066132704e-05	0.00958984530034432
ENSG00000159208.4	ENSG00000159208	ENSG00000159208_005	chr1	dexseq_prepare_annotation2.py	exon	150255259	150255617	.	+	.	ENST00000290363+ENST00000469255__exon_number_005__gene_id_ENSG00000159208	C1orf51	ENSG00000159208.4	-0.480457003793298	-4.35154095340514	4.53420617385025e-05	0.00968923800520975
ENSG00000134108.18	ENSG00000134108	ENSG00000134108_019	chr3	dexseq_prepare_annotation2.py	exon	5220655	5221331	.	+	.	ENST00000256496+ENST00000419534+ENST00000455168__exon_number_019__gene_id_ENSG00000134108	ARL8B	ENSG00000134108.18	-0.665108602131895	-4.33501791842486	4.54882746867872e-05	0.00970406281544548
ENSG00000110911.6	ENSG00000110911	ENSG00000110911_007	chr12	dexseq_prepare_annotation2.py	exon	51375422	51375586	.	-	.	ENST00000551215+ENST00000546636+ENST00000547198+ENST00000262051__exon_number_007__gene_id_ENSG00000110911	SLC11A2	ENSG00000110911.6	-0.457396530923145	-4.20787412511315	4.62252185403877e-05	0.00984464637420344
ENSG00000165949.11	ENSG00000165949	ENSG00000165949_012	chr14	dexseq_prepare_annotation2.py	exon	94577161	94577271	.	+	.	ENST00000555744__exon_number_012__gene_id_ENSG00000165949	IFI27	ENSG00000165949.11	-0.36573307627094	-4.26342087319428	4.6494606008971e-05	0.00988534811798815
ENSG00000091536.13	ENSG00000091536	ENSG00000091536_014	chr17	dexseq_prepare_annotation2.py	exon	18034782	18034845	.	+	.	ENST00000205890__exon_number_014__gene_id_ENSG00000091536	MYO15A	ENSG00000091536.13	0.572005327386646	4.14090581943263	4.69194940756859e-05	0.00995891890051517
ENSG00000188897.31	ENSG00000188897	ENSG00000188897_032	chr16	dexseq_prepare_annotation2.py	exon	11501056	11501193	.	-	.	ENST00000598234__exon_number_032__gene_id_ENSG00000188897	CTD-3088G3.8	ENSG00000188897.31	0.333362787067966	4.23760878460808	4.72436611892912e-05	0.0100109000988556
ENSG00000085276.7	ENSG00000085276	ENSG00000085276_008	chr3	dexseq_prepare_annotation2.py	exon	168804301	168804353	.	-	.	ENST00000460814__exon_number_008__gene_id_ENSG00000085276	MECOM	ENSG00000085276.7	0.398315006285323	4.30981655298403	4.73970857975085e-05	0.0100265875369162
ENSG00000262333.ENSG00000167720.1	ENSG00000262333+ENSG00000167720	ENSG00000262333+ENSG00000167720_002	chr17	dexseq_prepare_annotation2.py	exon	2206998	2207243	.	+	.	ENST00000344595__exon_number_002__gene_id_ENSG00000262333+ENSG00000167720		ENSG00000262333.ENSG00000167720.1	0.489674375136879	4.37592978319259	4.75096951689489e-05	0.0100336027128376
ENSG00000085063.ENSG00000205177.27	ENSG00000085063+ENSG00000205177	ENSG00000085063+ENSG00000205177_028	chr11	dexseq_prepare_annotation2.py	exon	33743925	33743994	.	-	.	ENST00000445143+ENST00000395850+ENST00000533403+ENST00000527577+ENST00000351554+ENST00000528700+ENST00000525763+ENST00000534312+ENST00000426650+ENST00000437761+ENST00000527926+ENST00000415002__exon_number_028__gene_id_ENSG00000085063+ENSG00000205177		ENSG00000085063.ENSG00000205177.27	-0.635652775847964	-4.30694617948448	4.7895581190666e-05	0.0100982115855285
ENSG00000249086.ENSG00000130592.21	ENSG00000249086+ENSG00000130592	ENSG00000249086+ENSG00000130592_022	chr11	dexseq_prepare_annotation2.py	exon	1902662	1902782	.	+	.	ENST00000432093+ENST00000311604+ENST00000485341+ENST00000418975+ENST00000406638+ENST00000421485+ENST00000417766+ENST00000381775+ENST00000451814+ENST00000457279+ENST00000446808+ENST00000472974+ENST00000429923+ENST00000405957__exon_number_022__gene_id_ENSG00000249086+ENSG00000130592		ENSG00000249086.ENSG00000130592.21	-0.63350597746423	-4.25917754264362	4.87680323970924e-05	0.010265020579156
ENSG00000079102.85	ENSG00000079102	ENSG00000079102_086	chr8	dexseq_prepare_annotation2.py	exon	93107701	93107706	.	-	.	ENST00000520724+ENST00000522860+ENST00000517919+ENST00000436581+ENST00000518844+ENST00000520974+ENST00000519422+ENST00000520583+ENST00000519847+ENST00000521902+ENST00000519061__exon_number_086__gene_id_ENSG00000079102	RUNX1T1	ENSG00000079102.85	0.553626200911655	4.23469620342844	4.89895480748673e-05	0.0102883173415861
ENSG00000186090.20	ENSG00000186090	ENSG00000186090_021	chr3	dexseq_prepare_annotation2.py	exon	183756764	183756988	.	+	.	ENST00000453435+ENST00000382489+ENST00000334128__exon_number_021__gene_id_ENSG00000186090	HTR3D	ENSG00000186090.20	0.532975233112671	4.28811572038342	4.90416419063349e-05	0.0102883173415861
ENSG00000177822.5	ENSG00000177822	ENSG00000177822_006	chr4	dexseq_prepare_annotation2.py	exon	183000782	183001029	.	-	.	ENST00000505537__exon_number_006__gene_id_ENSG00000177822	AC108142.1	ENSG00000177822.5	-1.21128005818593	-4.22616898531951	4.93540964030523e-05	0.0103366957594267
ENSG00000100296.ENSG00000184117	ENSG00000100296+ENSG00000184117	ENSG00000100296+ENSG00000184117_001	chr22	dexseq_prepare_annotation2.py	exon	29901868	29904156	.	-	.	ENST00000490103__exon_number_001__gene_id_ENSG00000100296+ENSG00000184117		ENSG00000100296.ENSG00000184117	-0.31440086144648	-4.1622426858174	4.95145600422132e-05	0.0103531338027337
ENSG00000138744.ENSG00000198301.64	ENSG00000138744+ENSG00000198301	ENSG00000138744+ENSG00000198301_065	chr4	dexseq_prepare_annotation2.py	exon	76902668	76902698	.	-	.	ENST00000395710+ENST00000514710__exon_number_065__gene_id_ENSG00000138744+ENSG00000198301		ENSG00000138744.ENSG00000198301.64	0.694612841909507	4.15569853919472	5.08208347268981e-05	0.0106087022468255
ENSG00000074181.10	ENSG00000074181	ENSG00000074181_011	chr19	dexseq_prepare_annotation2.py	exon	15281142	15281364	.	-	.	ENST00000263388__exon_number_011__gene_id_ENSG00000074181	NOTCH3	ENSG00000074181.10	0.532759632900632	4.14521158341372	5.15635634755573e-05	0.0107459827697279
ENSG00000185507.30	ENSG00000185507	ENSG00000185507_031	chr11	dexseq_prepare_annotation2.py	exon	614888	614984	.	-	.	ENST00000397574+ENST00000330243+ENST00000397570+ENST00000525445+ENST00000397562+ENST00000533190+ENST00000533182+ENST00000397566+ENST00000532096+ENST00000469048+ENST00000532788+ENST00000348655+ENST00000532326__exon_number_031__gene_id_ENSG00000185507	IRF7	ENSG00000185507.30	-0.626876529877631	-4.2198105809535	5.18384611881454e-05	0.010785474366348
ENSG00000068383.16	ENSG00000068383	ENSG00000068383_017	chr10	dexseq_prepare_annotation2.py	exon	134567277	134567476	.	+	.	ENST00000498337__exon_number_017__gene_id_ENSG00000068383	INPP5A	ENSG00000068383.16	0.976326739963958	4.26111430957584	5.20012587763787e-05	0.0108015509430698
ENSG00000204946.ENSG00000244560.15	ENSG00000204946+ENSG00000244560	ENSG00000204946+ENSG00000244560_016	chr7	dexseq_prepare_annotation2.py	exon	148984868	148985008	.	+	.	ENST00000481968__exon_number_016__gene_id_ENSG00000204946+ENSG00000244560		ENSG00000204946.ENSG00000244560.15	0.691081916540756	4.28385248707003	5.20947999023512e-05	0.0108032125932147
ENSG00000167380.38	ENSG00000167380	ENSG00000167380_039	chr19	dexseq_prepare_annotation2.py	exon	44679651	44679683	.	+	.	ENST00000590089+ENST00000590524+ENST00000454662+ENST00000588127+ENST00000588883+ENST00000590578+ENST00000337433+ENST00000586914+ENST00000585678__exon_number_039__gene_id_ENSG00000167380	ZNF226	ENSG00000167380.38	0.552085913841772	4.17099310880944	5.26030927582726e-05	0.0108907373616849
ENSG00000159208.10	ENSG00000159208	ENSG00000159208_011	chr1	dexseq_prepare_annotation2.py	exon	150256836	150256914	.	+	.	ENST00000369095+ENST00000469255+ENST00000369094+ENST00000447007+ENST00000497211+ENST00000417398+ENST00000290363__exon_number_011__gene_id_ENSG00000159208	C1orf51	ENSG00000159208.10	-0.849462389516108	-4.30750541104066	5.30709071481024e-05	0.010969608847051
ENSG00000167380.34	ENSG00000167380	ENSG00000167380_035	chr19	dexseq_prepare_annotation2.py	exon	44679137	44679186	.	+	.	ENST00000413984+ENST00000300823+ENST00000588742+ENST00000588883__exon_number_035__gene_id_ENSG00000167380	ZNF226	ENSG00000167380.34	0.736301908998169	4.16803582283302	5.32142002418014e-05	0.0109812545374797
ENSG00000102804.8	ENSG00000102804	ENSG00000102804_009	chr13	dexseq_prepare_annotation2.py	exon	45009929	45010179	.	-	.	ENST00000487881__exon_number_009__gene_id_ENSG00000102804	TSC22D1	ENSG00000102804.8	0.897312233643671	4.22653861450298	5.34149521069376e-05	0.0110047000513693
ENSG00000138101.2	ENSG00000138101	ENSG00000138101_003	chr2	dexseq_prepare_annotation2.py	exon	25600114	25600126	.	-	.	ENST00000407661+ENST00000398951+ENST00000404103+ENST00000496972+ENST00000405222+ENST00000407038+ENST00000406818+ENST00000497476__exon_number_003__gene_id_ENSG00000138101	DTNB	ENSG00000138101.2	-1.25074139363714	-4.19304771683255	5.35721502602789e-05	0.0110191107502787
ENSG00000104368.17	ENSG00000104368	ENSG00000104368_018	chr8	dexseq_prepare_annotation2.py	exon	42040284	42040408	.	-	.	ENST00000270189+ENST00000524009+ENST00000352041+ENST00000429710+ENST00000220809+ENST00000519510+ENST00000524261+ENST00000429089__exon_number_018__gene_id_ENSG00000104368	PLAT	ENSG00000104368.17	0.306238518651449	4.21719684816714	5.37640639015881e-05	0.0110406035093648
ENSG00000172977.34	ENSG00000172977	ENSG00000172977_035	chr11	dexseq_prepare_annotation2.py	exon	65482382	65482409	.	+	.	ENST00000527544__exon_number_035__gene_id_ENSG00000172977	KAT5	ENSG00000172977.34	-0.401079915389443	-4.13398518268852	5.43904359872717e-05	0.011140649648411
ENSG00000158286.16	ENSG00000158286	ENSG00000158286_017	chr1	dexseq_prepare_annotation2.py	exon	6270283	6270355	.	+	.	ENST00000377948+ENST00000485539+ENST00000496676+ENST00000377939__exon_number_017__gene_id_ENSG00000158286	RNF207	ENSG00000158286.16	-0.407471839190189	-4.17004971174332	5.44276821419375e-05	0.011140649648411
ENSG00000074201.14	ENSG00000074201	ENSG00000074201_015	chr11	dexseq_prepare_annotation2.py	exon	77330651	77330740	.	-	.	ENST00000526761+ENST00000532069+ENST00000525064+ENST00000527133+ENST00000526009+ENST00000525428+ENST00000263309+ENST00000528364+ENST00000527299__exon_number_015__gene_id_ENSG00000074201	CLNS1A	ENSG00000074201.14	0.660276511544695	4.54840929160366	5.46167568248444e-05	0.0111612612506849
ENSG00000074181	ENSG00000074181	ENSG00000074181_001	chr19	dexseq_prepare_annotation2.py	exon	15270444	15272435	.	-	.	ENST00000263388__exon_number_001__gene_id_ENSG00000074181	NOTCH3	ENSG00000074181	0.42449762150152	4.12983601899761	5.48237307568563e-05	0.0111854581659853
ENSG00000074181.38	ENSG00000074181	ENSG00000074181_039	chr19	dexseq_prepare_annotation2.py	exon	15302771	15303109	.	-	.	ENST00000601011+ENST00000263388__exon_number_039__gene_id_ENSG00000074181	NOTCH3	ENSG00000074181.38	-0.26623019663407	-4.12002399861723	5.70061443288771e-05	0.0116077219532549
ENSG00000167378.ENSG00000268361.ENSG00000073050	ENSG00000167378+ENSG00000268361+ENSG00000073050	ENSG00000167378+ENSG00000268361+ENSG00000073050_001	chr19	dexseq_prepare_annotation2.py	exon	44047192	44047463	.	-	.	ENST00000262887__exon_number_001__gene_id_ENSG00000167378+ENSG00000268361+ENSG00000073050		ENSG00000167378.ENSG00000268361.ENSG00000073050	0.941834865587637	4.60177751151744	5.70772125943945e-05	0.0116077219532549
ENSG00000181381.44	ENSG00000181381	ENSG00000181381_045	chr4	dexseq_prepare_annotation2.py	exon	169374275	169374433	.	-	.	ENST00000505890+ENST00000505863+ENST00000511577+ENST00000260184__exon_number_045__gene_id_ENSG00000181381	DDX60L	ENSG00000181381.44	0.825147862787369	4.22518112747384	5.7249415846535e-05	0.0116240244792453
ENSG00000104447.23	ENSG00000104447	ENSG00000104447_024	chr8	dexseq_prepare_annotation2.py	exon	116680101	116680208	.	-	.	ENST00000517323+ENST00000520276+ENST00000451156__exon_number_024__gene_id_ENSG00000104447	TRPS1	ENSG00000104447.23	0.415943762656348	4.18048107493424	5.74139612693567e-05	0.0116387223059865
ENSG00000166311.24	ENSG00000166311	ENSG00000166311_025	chr11	dexseq_prepare_annotation2.py	exon	6415126	6415271	.	+	.	ENST00000299397+ENST00000532367+ENST00000356761+ENST00000533123+ENST00000531336+ENST00000534405+ENST00000526280+ENST00000531303+ENST00000527275+ENST00000342245__exon_number_025__gene_id_ENSG00000166311	SMPD1	ENSG00000166311.24	0.403055958170065	4.32066569640074	5.75999699720388e-05	0.0116577169995332
ENSG00000133026.2	ENSG00000133026	ENSG00000133026_003	chr17	dexseq_prepare_annotation2.py	exon	8380194	8380366	.	-	.	ENST00000379980+ENST00000396239+ENST00000360416+ENST00000269243__exon_number_003__gene_id_ENSG00000133026	MYH10	ENSG00000133026.2	0.479084603627734	4.13083227845457	5.91680130380541e-05	0.0119391649319289
ENSG00000125166.6	ENSG00000125166	ENSG00000125166_007	chr16	dexseq_prepare_annotation2.py	exon	58750084	58750287	.	-	.	ENST00000494627__exon_number_007__gene_id_ENSG00000125166	GOT2	ENSG00000125166.6	-0.657049030479453	-4.31246465588766	5.9264344937736e-05	0.0119391649319289
ENSG00000215462.ENSG00000102547	ENSG00000215462+ENSG00000102547	ENSG00000215462+ENSG00000102547_001	chr13	dexseq_prepare_annotation2.py	exon	49882786	49882788	.	-	.	ENST00000355854__exon_number_001__gene_id_ENSG00000215462+ENSG00000102547		ENSG00000215462.ENSG00000102547	0.284168731611907	4.16623648218832	5.93596055728625e-05	0.0119391649319289
ENSG00000259905.5	ENSG00000259905	ENSG00000259905_006	chr15	dexseq_prepare_annotation2.py	exon	24758217	24758291	.	+	.	ENST00000565512+ENST00000565893__exon_number_006__gene_id_ENSG00000259905	PWRN1	ENSG00000259905.5	0.44541559337751	4.20612521319709	5.9441753512264e-05	0.0119391649319289
ENSG00000138834.33	ENSG00000138834	ENSG00000138834_034	chr16	dexseq_prepare_annotation2.py	exon	1813658	1813784	.	+	.	ENST00000566589+ENST00000356010+ENST00000570131+ENST00000250894__exon_number_034__gene_id_ENSG00000138834	MAPK8IP3	ENSG00000138834.33	0.702177282507509	4.19789234840005	5.94632656239767e-05	0.0119391649319289
ENSG00000139865.33	ENSG00000139865	ENSG00000139865_034	chr14	dexseq_prepare_annotation2.py	exon	38277938	38278051	.	+	.	ENST00000478811+ENST00000476979+ENST00000553443+ENST00000382320+ENST00000267368__exon_number_034__gene_id_ENSG00000139865	TTC6	ENSG00000139865.33	0.515153104798331	4.1350158409024	5.96966488400317e-05	0.0119669986909608
ENSG00000213471.ENSG00000182768.ENSG00000261147.19	ENSG00000213471+ENSG00000182768+ENSG00000261147	ENSG00000213471+ENSG00000182768+ENSG00000261147_020	chr15	dexseq_prepare_annotation2.py	exon	90808196	90808199	.	+	.	ENST00000438251__exon_number_020__gene_id_ENSG00000213471+ENSG00000182768+ENSG00000261147		ENSG00000213471.ENSG00000182768.ENSG00000261147.19	0.668618803785185	4.51719291337669	6.00894446515159e-05	0.0120266499903792
ENSG00000181625.ENSG00000260280.ENSG00000213648.2	ENSG00000181625+ENSG00000260280+ENSG00000213648	ENSG00000181625+ENSG00000260280+ENSG00000213648_003	chr16	dexseq_prepare_annotation2.py	exon	29465883	29466251	.	+	.	ENST00000351581+ENST00000330181+ENST00000565219__exon_number_003__gene_id_ENSG00000181625+ENSG00000260280+ENSG00000213648		ENSG00000181625.ENSG00000260280.ENSG00000213648.2	0.358026374270605	4.15747108208926	6.01947949760074e-05	0.0120286725428954
ENSG00000163138.57	ENSG00000163138	ENSG00000163138_058	chr4	dexseq_prepare_annotation2.py	exon	20726503	20726511	.	+	.	ENST00000503585+ENST00000506552+ENST00000508952+ENST00000471979__exon_number_058__gene_id_ENSG00000163138	PACRGL	ENSG00000163138.57	-0.836802133625401	-4.15455554140562	6.20644295428616e-05	0.0123826871024124
ENSG00000112679.38	ENSG00000112679	ENSG00000112679_039	chr6	dexseq_prepare_annotation2.py	exon	351354	351355	.	+	.	ENST00000344450__exon_number_039__gene_id_ENSG00000112679	DUSP22	ENSG00000112679.38	-0.810413355052377	-4.13796240298992	6.26227726189682e-05	0.012474377286427
ENSG00000266967.ENSG00000267060.ENSG00000108825.71	ENSG00000266967+ENSG00000267060+ENSG00000108825	ENSG00000266967+ENSG00000267060+ENSG00000108825_072	chr17	dexseq_prepare_annotation2.py	exon	41131395	41131461	.	-	.	ENST00000451885+ENST00000453594+ENST00000421990+ENST00000409446+ENST00000454303+ENST00000591916+ENST00000452752+ENST00000409399+ENST00000409103+ENST00000424284+ENST00000462157+ENST00000360221__exon_number_072__gene_id_ENSG00000266967+ENSG00000267060+ENSG00000108825		ENSG00000266967.ENSG00000267060.ENSG00000108825.71	0.477497239166415	4.10224129890271	6.33955313508986e-05	0.0126084227486105
ENSG00000082397.1	ENSG00000082397	ENSG00000082397_002	chr18	dexseq_prepare_annotation2.py	exon	5392385	5393067	.	-	.	ENST00000542652+ENST00000341928+ENST00000578618__exon_number_002__gene_id_ENSG00000082397	EPB41L3	ENSG00000082397.1	-0.361034975287254	-4.14775902375196	6.36921910389818e-05	0.0126475065891432
ENSG00000150403.9	ENSG00000150403	ENSG00000150403_010	chr13	dexseq_prepare_annotation2.py	exon	114156067	114156195	.	+	.	ENST00000375391+ENST00000462877+ENST00000434316+ENST00000474393__exon_number_010__gene_id_ENSG00000150403	TMCO3	ENSG00000150403.9	0.956423186418109	4.29081776263106	6.38846572030974e-05	0.0126616926452671
ENSG00000103653.2	ENSG00000103653	ENSG00000103653_003	chr15	dexseq_prepare_annotation2.py	exon	75074490	75074844	.	+	.	ENST00000220003__exon_number_003__gene_id_ENSG00000103653	CSK	ENSG00000103653.2	0.314029553069907	4.36641867758824	6.40379840314143e-05	0.0126616926452671
ENSG00000077157.ENSG00000232626.37	ENSG00000077157+ENSG00000232626	ENSG00000077157+ENSG00000232626_038	chr1	dexseq_prepare_annotation2.py	exon	202470986	202470986	.	+	.	ENST00000466273__exon_number_038__gene_id_ENSG00000077157+ENSG00000232626		ENSG00000077157.ENSG00000232626.37	-0.346646778263839	-4.11685847059862	6.40644031318347e-05	0.0126616926452671
ENSG00000261771.ENSG00000260916.ENSG00000207964.ENSG00000256061.33	ENSG00000261771+ENSG00000260916+ENSG00000207964+ENSG00000256061	ENSG00000261771+ENSG00000260916+ENSG00000207964+ENSG00000256061_034	chr15	dexseq_prepare_annotation2.py	exon	55677798	55677912	.	-	.	ENST00000442196+ENST00000570272+ENST00000564092+ENST00000563171+ENST00000310958+ENST00000565113+ENST00000569205+ENST00000425574+ENST00000568808+ENST00000568310__exon_number_034__gene_id_ENSG00000261771+ENSG00000260916+ENSG00000207964+ENSG00000256061		ENSG00000261771.ENSG00000260916.ENSG00000207964.ENSG00000256061.33	0.507534115277645	4.11317087789188	6.49880348905412e-05	0.0128241701599941
ENSG00000123104.20	ENSG00000123104	ENSG00000123104_021	chr12	dexseq_prepare_annotation2.py	exon	26639750	26639866	.	-	.	ENST00000451599__exon_number_021__gene_id_ENSG00000123104	ITPR2	ENSG00000123104.20	-0.436025612048992	-4.09536762682515	6.64595243536217e-05	0.013094081512742
ENSG00000198561.ENSG00000213593.ENSG00000211450.ENSG00000254732.ENSG00000254462.47	ENSG00000198561+ENSG00000213593+ENSG00000211450+ENSG00000254732+ENSG00000254462	ENSG00000198561+ENSG00000213593+ENSG00000211450+ENSG00000254732+ENSG00000254462_048	chr11	dexseq_prepare_annotation2.py	exon	57529273	57529289	.	+	.	ENST00000530094+ENST00000530748+ENST00000361391+ENST00000426142+ENST00000532844+ENST00000361796+ENST00000428599+ENST00000361332+ENST00000529986+ENST00000526772+ENST00000534579+ENST00000532787+ENST00000399050+ENST00000415361+ENST00000532245+ENST00000531014+ENST00000527467+ENST00000358694+ENST00000533667+ENST00000532649+ENST00000528621+ENST00000532463+ENST00000529526+ENST00000528232+ENST00000525902…		ENSG00000198561.ENSG00000213593.ENSG00000211450.ENSG00000254732.ENSG00000254462.47	-0.770452910256923	-4.09647718132801	6.76561302160061e-05	0.0133090778773206
ENSG00000013441.22	ENSG00000013441	ENSG00000013441_023	chr2	dexseq_prepare_annotation2.py	exon	201722813	201722889	.	-	.	ENST00000409769__exon_number_023__gene_id_ENSG00000013441	CLK1	ENSG00000013441.22	-0.626750088735099	-4.15448041104823	6.80317975254358e-05	0.0133621644993505
ENSG00000125089.19	ENSG00000125089	ENSG00000125089_020	chr4	dexseq_prepare_annotation2.py	exon	8211475	8211549	.	+	.	ENST00000457650+ENST00000504223+ENST00000512100+ENST00000245105+ENST00000503284+ENST00000509119+ENST00000515682+ENST00000510763+ENST00000506360+ENST00000539824__exon_number_020__gene_id_ENSG00000125089	SH3TC1	ENSG00000125089.19	-0.658707784779711	-4.18612487603052	6.84800771372028e-05	0.0134293259344901
ENSG00000266365.7	ENSG00000266365	ENSG00000266365_008	chr17	dexseq_prepare_annotation2.py	exon	60320430	60320487	.	-	.	ENST00000577881__exon_number_008__gene_id_ENSG00000266365	RP11-51L5.3	ENSG00000266365.7	0.341621450295199	4.31645558825993	6.8597652189604e-05	0.0134315266516736
ENSG00000268465.ENSG00000269751.ENSG00000182324.ENSG00000105447.ENSG00000105443.13	ENSG00000268465+ENSG00000269751+ENSG00000182324+ENSG00000105447+ENSG00000105443	ENSG00000268465+ENSG00000269751+ENSG00000182324+ENSG00000105447+ENSG00000105443_014	chr19	dexseq_prepare_annotation2.py	exon	48958766	48959115	.	+	.	ENST00000342291+ENST00000253237__exon_number_014__gene_id_ENSG00000268465+ENSG00000269751+ENSG00000182324+ENSG00000105447+ENSG00000105443		ENSG00000268465.ENSG00000269751.ENSG00000182324.ENSG00000105447.ENSG00000105443.13	0.427000688365931	4.12846624573446	6.99394239854699e-05	0.0136730491237972
ENSG00000100129.30	ENSG00000100129	ENSG00000100129_031	chr22	dexseq_prepare_annotation2.py	exon	38282711	38282771	.	+	.	ENST00000460638__exon_number_031__gene_id_ENSG00000100129	EIF3L	ENSG00000100129.30	0.412800317435077	4.2000295422663	7.05326898672231e-05	0.0137677194261381
ENSG00000104915.9	ENSG00000104915	ENSG00000104915_010	chr19	dexseq_prepare_annotation2.py	exon	13255415	13255428	.	-	.	ENST00000588848+ENST00000587318+ENST00000440593+ENST00000587230+ENST00000242770+ENST00000591843+ENST00000593126+ENST00000589083+ENST00000343587__exon_number_010__gene_id_ENSG00000104915	STX10	ENSG00000104915.9	0.610951391626078	4.14417654154433	7.26248652417387e-05	0.014154227594305
ENSG00000151491.11	ENSG00000151491	ENSG00000151491_012	chr12	dexseq_prepare_annotation2.py	exon	15794656	15794764	.	-	.	ENST00000540613+ENST00000543468+ENST00000542903+ENST00000281172+ENST00000543523+ENST00000543612__exon_number_012__gene_id_ENSG00000151491	EPS8	ENSG00000151491.11	-0.593748455636663	-4.07270833417142	7.33760065963604e-05	0.0142785864793029
ENSG00000204677.13	ENSG00000204677	ENSG00000204677_014	chr5	dexseq_prepare_annotation2.py	exon	177457537	177457624	.	+	.	ENST00000511189+ENST00000511856__exon_number_014__gene_id_ENSG00000204677	FAM153C	ENSG00000204677.13	-0.900027718998574	-4.06965147910774	7.42521722457233e-05	0.0144240547912442
ENSG00000063761	ENSG00000063761	ENSG00000063761_001	chr14	dexseq_prepare_annotation2.py	exon	78266426	78266459	.	+	.	ENST00000238561__exon_number_001__gene_id_ENSG00000063761	ADCK1	ENSG00000063761	0.396402325549562	4.11789314301671	7.43610977572515e-05	0.0144240547912442
ENSG00000147889	ENSG00000147889	ENSG00000147889_001	chr9	dexseq_prepare_annotation2.py	exon	21967751	21967751	.	-	.	ENST00000361570__exon_number_001__gene_id_ENSG00000147889	CDKN2A	ENSG00000147889	-0.77315121369217	-4.15377238979023	7.44661872794098e-05	0.0144240547912442
ENSG00000123384.15	ENSG00000123384	ENSG00000123384_016	chr12	dexseq_prepare_annotation2.py	exon	57550560	57550703	.	+	.	ENST00000243077__exon_number_016__gene_id_ENSG00000123384	LRP1	ENSG00000123384.15	-0.56122391198893	-4.0754016630226	7.52109030536724e-05	0.014545995970068
ENSG00000114209.2	ENSG00000114209	ENSG00000114209_003	chr3	dexseq_prepare_annotation2.py	exon	167401700	167401901	.	-	.	ENST00000392750+ENST00000473645+ENST00000497056__exon_number_003__gene_id_ENSG00000114209	PDCD10	ENSG00000114209.2	-0.829907514786509	-4.20834384833369	7.54244550672641e-05	0.0145638089360826
ENSG00000021355.15	ENSG00000021355	ENSG00000021355_016	chr6	dexseq_prepare_annotation2.py	exon	2842095	2842096	.	-	.	ENST00000460260+ENST00000490094+ENST00000380739__exon_number_016__gene_id_ENSG00000021355	SERPINB1	ENSG00000021355.15	-1.22600458263214	-4.26335437706941	7.55336430900934e-05	0.0145638089360826
ENSG00000116793.39	ENSG00000116793	ENSG00000116793_040	chr1	dexseq_prepare_annotation2.py	exon	114301961	114302059	.	-	.	ENST00000493212+ENST00000369600+ENST00000369604+ENST00000357783__exon_number_040__gene_id_ENSG00000116793	PHTF1	ENSG00000116793.39	-0.720043584579637	-4.16715040032449	7.61880654482664e-05	0.0146465102909013
ENSG00000091536.28	ENSG00000091536	ENSG00000091536_029	chr17	dexseq_prepare_annotation2.py	exon	18044967	18045084	.	+	.	ENST00000205890+ENST00000412324__exon_number_029__gene_id_ENSG00000091536	MYO15A	ENSG00000091536.28	0.67899366605381	4.02089943931247	7.61945116169048e-05	0.0146465102909013
ENSG00000216937.ENSG00000150076.51	ENSG00000216937+ENSG00000150076	ENSG00000216937+ENSG00000150076_052	chr10	dexseq_prepare_annotation2.py	exon	33093943	33094026	.	+	.	ENST00000375025+ENST00000375028+ENST00000302316__exon_number_052__gene_id_ENSG00000216937+ENSG00000150076		ENSG00000216937.ENSG00000150076.51	-0.486627496235682	-4.14250484579618	7.76019532202317e-05	0.0148943858299232
ENSG00000146966.29	ENSG00000146966	ENSG00000146966_030	chr7	dexseq_prepare_annotation2.py	exon	140340040	140340098	.	-	.	ENST00000477488__exon_number_030__gene_id_ENSG00000146966	DENND2A	ENSG00000146966.29	0.489595145473603	4.21576050414151	7.7741980112726e-05	0.0148986193511326
ENSG00000113575.ENSG00000272772.ENSG00000113558.ENSG00000273345.ENSG00000006837.22	ENSG00000113575+ENSG00000272772+ENSG00000113558+ENSG00000273345+ENSG00000006837	ENSG00000113575+ENSG00000272772+ENSG00000113558+ENSG00000273345+ENSG00000006837_023	chr5	dexseq_prepare_annotation2.py	exon	133509458	133509616	.	-	.	ENST00000524288__exon_number_023__gene_id_ENSG00000113575+ENSG00000272772+ENSG00000113558+ENSG00000273345+ENSG00000006837		ENSG00000113575.ENSG00000272772.ENSG00000113558.ENSG00000273345.ENSG00000006837.22	0.454762352741837	4.01498481961886	7.8014621662284e-05	0.0149282160590503
ENSG00000182774.ENSG00000214575.ENSG00000260836.17	ENSG00000182774+ENSG00000214575+ENSG00000260836	ENSG00000182774+ENSG00000214575+ENSG00000260836_018	chr15	dexseq_prepare_annotation2.py	exon	83208335	83208731	.	-	.	ENST00000561440+ENST00000559273__exon_number_018__gene_id_ENSG00000182774+ENSG00000214575+ENSG00000260836		ENSG00000182774.ENSG00000214575.ENSG00000260836.17	-0.88873594133472	-4.07991411167808	7.82071390465233e-05	0.014942414530202
ENSG00000143322.11	ENSG00000143322	ENSG00000143322_012	chr1	dexseq_prepare_annotation2.py	exon	179085958	179085986	.	-	.	ENST00000509520__exon_number_012__gene_id_ENSG00000143322	ABL2	ENSG00000143322.11	0.391141938551202	4.14620154081711	7.91984157659568e-05	0.0151056538687401
ENSG00000196549.3	ENSG00000196549	ENSG00000196549_004	chr3	dexseq_prepare_annotation2.py	exon	154797810	154797882	.	+	.	ENST00000382989__exon_number_004__gene_id_ENSG00000196549	MME	ENSG00000196549.3	0.776541827666194	4.05521875093747	7.93906224235925e-05	0.0151056538687401
ENSG00000170921.42	ENSG00000170921	ENSG00000170921_043	chr17	dexseq_prepare_annotation2.py	exon	61499718	61501499	.	+	.	ENST00000583356+ENST00000424789__exon_number_043__gene_id_ENSG00000170921	TANC2	ENSG00000170921.42	-0.483026383211687	-4.14524540067875	7.94739306520646e-05	0.0151056538687401
ENSG00000231898.18	ENSG00000231898	ENSG00000231898_019	chr2	dexseq_prepare_annotation2.py	exon	171197701	171197704	.	-	.	ENST00000413923+ENST00000610274+ENST00000593599+ENST00000424391+ENST00000598749__exon_number_019__gene_id_ENSG00000231898	AC012594.1	ENSG00000231898.18	0.680175743158522	4.07148809383879	7.953995362107e-05	0.0151056538687401
ENSG00000149179.6	ENSG00000149179	ENSG00000149179_007	chr11	dexseq_prepare_annotation2.py	exon	46958305	46958310	.	+	.	ENST00000527234+ENST00000528488+ENST00000378618+ENST00000278460+ENST00000536126+ENST00000525279+ENST00000533124+ENST00000531648+ENST00000522712__exon_number_007__gene_id_ENSG00000149179	C11orf49	ENSG00000149179.6	0.250803830811563	4.04584685631576	7.97927198342369e-05	0.0151309041641223
ENSG00000257225.ENSG00000134283.16	ENSG00000257225+ENSG00000134283	ENSG00000257225+ENSG00000134283_017	chr12	dexseq_prepare_annotation2.py	exon	42725600	42725650	.	+	.	ENST00000546750+ENST00000547847__exon_number_017__gene_id_ENSG00000257225+ENSG00000134283		ENSG00000257225.ENSG00000134283.16	0.346949957924474	4.24546882577107	8.02648855380827e-05	0.0151976205762752
ENSG00000104490.41	ENSG00000104490	ENSG00000104490_042	chr8	dexseq_prepare_annotation2.py	exon	102801227	102801257	.	-	.	ENST00000524101+ENST00000521371__exon_number_042__gene_id_ENSG00000104490	NCALD	ENSG00000104490.41	-0.710751911023389	-4.03477494539317	8.0422154500886e-05	0.0152046028985418
ENSG00000141002.ENSG00000267048.ENSG00000198211.ENSG00000258839.ENSG00000256390.ENSG00000258947.55	ENSG00000141002+ENSG00000267048+ENSG00000198211+ENSG00000258839+ENSG00000256390+ENSG00000258947	ENSG00000141002+ENSG00000267048+ENSG00000198211+ENSG00000258839+ENSG00000256390+ENSG00000258947_056	chr16	dexseq_prepare_annotation2.py	exon	89976248	89976333	.	+	.	ENST00000567171+ENST00000564957__exon_number_056__gene_id_ENSG00000141002+ENSG00000267048+ENSG00000198211+ENSG00000258839+ENSG00000256390+ENSG00000258947		ENSG00000141002.ENSG00000267048.ENSG00000198211.ENSG00000258839.ENSG00000256390.ENSG00000258947.55	-0.520960233971141	-4.00411362039483	8.21456650279031e-05	0.0155072351684663
ENSG00000149179.1	ENSG00000149179	ENSG00000149179_002	chr11	dexseq_prepare_annotation2.py	exon	46958248	46958280	.	+	.	ENST00000536126+ENST00000528488+ENST00000533124__exon_number_002__gene_id_ENSG00000149179	C11orf49	ENSG00000149179.1	0.353785805664707	4.0376156865921	8.23826150116752e-05	0.0155287540523201
ENSG00000141458.38	ENSG00000141458	ENSG00000141458_039	chr18	dexseq_prepare_annotation2.py	exon	21134722	21134948	.	-	.	ENST00000269228+ENST00000591051+ENST00000412552+ENST00000540608+ENST00000590301__exon_number_039__gene_id_ENSG00000141458	NPC1	ENSG00000141458.38	-0.881546977845941	-4.03118357490174	8.36776902063447e-05	0.0157493634151113
ENSG00000082397.56	ENSG00000082397	ENSG00000082397_057	chr18	dexseq_prepare_annotation2.py	exon	5431211	5431384	.	-	.	ENST00000581757__exon_number_057__gene_id_ENSG00000082397	EPB41L3	ENSG00000082397.56	0.236726214407389	4.074570007852	8.40225811764068e-05	0.0157907437826351
ENSG00000266967.ENSG00000267060.ENSG00000108825.25	ENSG00000266967+ENSG00000267060+ENSG00000108825	ENSG00000266967+ENSG00000267060+ENSG00000108825_026	chr17	dexseq_prepare_annotation2.py	exon	41107904	41107917	.	-	.	ENST00000491665+ENST00000591096+ENST00000421990+ENST00000441280+ENST00000486664+ENST00000450475+ENST00000423601+ENST00000409399+ENST00000409103+ENST00000478040+ENST00000427569+ENST00000360221__exon_number_026__gene_id_ENSG00000266967+ENSG00000267060+ENSG00000108825		ENSG00000266967.ENSG00000267060.ENSG00000108825.25	-0.559578341005092	-4.02919739376846	8.4325168743285e-05	0.0158240627205452
ENSG00000010379.11	ENSG00000010379	ENSG00000010379_012	chr12	dexseq_prepare_annotation2.py	exon	333567	333597	.	-	.	ENST00000539668+ENST00000543722+ENST00000343164+ENST00000445055__exon_number_012__gene_id_ENSG00000010379	SLC6A13	ENSG00000010379.11	0.337095812864755	4.14908588612816	8.46603569505332e-05	0.0158633913946539
ENSG00000188897.50	ENSG00000188897	ENSG00000188897_051	chr16	dexseq_prepare_annotation2.py	exon	11542775	11542963	.	-	.	ENST00000344649+ENST00000598234+ENST00000595170__exon_number_051__gene_id_ENSG00000188897	CTD-3088G3.8	ENSG00000188897.50	0.44261375084973	4.08190873116446	8.50854428282245e-05	0.0159194233269069
ENSG00000181090.24	ENSG00000181090	ENSG00000181090_025	chr9	dexseq_prepare_annotation2.py	exon	140671070	140671233	.	+	.	ENST00000460843+ENST00000462484+ENST00000371394+ENST00000465566+ENST00000462942+ENST00000334856__exon_number_025__gene_id_ENSG00000181090	EHMT1	ENSG00000181090.24	-0.904695048258117	-4.22452080474508	8.61721286699349e-05	0.0160988912337033
ENSG00000239953.ENSG00000112130.2	ENSG00000239953+ENSG00000112130	ENSG00000239953+ENSG00000112130_003	chr6	dexseq_prepare_annotation2.py	exon	37321791	37321818	.	+	.	ENST00000229866+ENST00000373479+ENST00000494320__exon_number_003__gene_id_ENSG00000239953+ENSG00000112130		ENSG00000239953.ENSG00000112130.2	-0.528001533060626	-4.08873862209088	8.68643763625479e-05	0.016204247887118
ENSG00000104472.4	ENSG00000104472	ENSG00000104472_005	chr8	dexseq_prepare_annotation2.py	exon	141524393	141524467	.	+	.	ENST00000523569__exon_number_005__gene_id_ENSG00000104472	CHRAC1	ENSG00000104472.4	0.730451649789783	4.18202015663714	8.74186693149879e-05	0.0162835967332278
ENSG00000141376.9	ENSG00000141376	ENSG00000141376_010	chr17	dexseq_prepare_annotation2.py	exon	58755250	58755252	.	+	.	ENST00000592848+ENST00000591147+ENST00000407086+ENST00000589916+ENST00000593004+ENST00000588532+ENST00000591371+ENST00000589222+ENST00000390652__exon_number_010__gene_id_ENSG00000141376	BCAS3	ENSG00000141376.9	-0.902606237064039	-3.98398947152547	8.97416761379084e-05	0.0166821643677924
ENSG00000100296.ENSG00000184117.3	ENSG00000100296+ENSG00000184117	ENSG00000100296+ENSG00000184117_004	chr22	dexseq_prepare_annotation2.py	exon	29904318	29904319	.	-	.	ENST00000397872+ENST00000397871+ENST00000442555+ENST00000490103+ENST00000472164__exon_number_004__gene_id_ENSG00000100296+ENSG00000184117		ENSG00000100296.ENSG00000184117.3	-0.330132574083854	-4.0106307894518	8.98225680969407e-05	0.0166821643677924
ENSG00000174695.2	ENSG00000174695	ENSG00000174695_003	chr5	dexseq_prepare_annotation2.py	exon	82352354	82352545	.	-	.	ENST00000511118+ENST00000511450+ENST00000502346__exon_number_003__gene_id_ENSG00000174695	TMEM167A	ENSG00000174695.2	0.31369482483497	4.21152999913035	9.00449005312097e-05	0.0166988995270008
ENSG00000255432.ENSG00000162194.ENSG00000185085.12	ENSG00000255432+ENSG00000162194+ENSG00000185085	ENSG00000255432+ENSG00000162194+ENSG00000185085_013	chr11	dexseq_prepare_annotation2.py	exon	62432603	62432650	.	-	.	ENST00000532786+ENST00000525675+ENST00000524958+ENST00000528405__exon_number_013__gene_id_ENSG00000255432+ENSG00000162194+ENSG00000185085		ENSG00000255432.ENSG00000162194.ENSG00000185085.12	0.944605678722788	4.19054168248341	9.02484782112733e-05	0.0167121126250119
ENSG00000158286.13	ENSG00000158286	ENSG00000158286_014	chr1	dexseq_prepare_annotation2.py	exon	6269404	6269473	.	+	.	ENST00000485539__exon_number_014__gene_id_ENSG00000158286	RNF207	ENSG00000158286.13	-0.310169454739676	-4.03681143024029	9.0763621469919e-05	0.0167828979248595
ENSG00000067369.46	ENSG00000067369	ENSG00000067369_047	chr15	dexseq_prepare_annotation2.py	exon	43766871	43766965	.	-	.	ENST00000263801+ENST00000382039+ENST00000382044+ENST00000572085+ENST00000450115+ENST00000413546__exon_number_047__gene_id_ENSG00000067369	TP53BP1	ENSG00000067369.46	-0.369902617723157	-4.0118173078274	9.10293939303876e-05	0.0168074330676265
ENSG00000181378.48	ENSG00000181378	ENSG00000181378_049	chr2	dexseq_prepare_annotation2.py	exon	219903301	219903617	.	-	.	ENST00000463683+ENST00000324264__exon_number_049__gene_id_ENSG00000181378	CCDC108	ENSG00000181378.48	0.46174140888417	4.10624998542069	9.15301828421571e-05	0.0168589231098556
ENSG00000104299.49	ENSG00000104299	ENSG00000104299_050	chr8	dexseq_prepare_annotation2.py	exon	28747445	28747451	.	-	.	ENST00000522363+ENST00000520184+ENST00000521022+ENST00000520831+ENST00000416984__exon_number_050__gene_id_ENSG00000104299	INTS9	ENSG00000104299.49	-0.417370831763731	-4.09709359076	9.15752482608631e-05	0.0168589231098556
ENSG00000125851.2	ENSG00000125851	ENSG00000125851_003	chr20	dexseq_prepare_annotation2.py	exon	17207701	17207974	.	+	.	ENST00000262545+ENST00000536609__exon_number_003__gene_id_ENSG00000125851	PCSK2	ENSG00000125851.2	0.783302328782991	4.32690713638219	9.24642549995402e-05	0.0169978103237292
ENSG00000091536.17	ENSG00000091536	ENSG00000091536_018	chr17	dexseq_prepare_annotation2.py	exon	18039731	18039789	.	+	.	ENST00000205890__exon_number_018__gene_id_ENSG00000091536	MYO15A	ENSG00000091536.17	0.58503555141752	3.97160573038797	9.26842403606549e-05	0.0170134855866684
ENSG00000163781.6	ENSG00000163781	ENSG00000163781_007	chr3	dexseq_prepare_annotation2.py	exon	133329848	133329985	.	-	.	ENST00000260810__exon_number_007__gene_id_ENSG00000163781	TOPBP1	ENSG00000163781.6	-0.856952090849741	-4.04706810929391	9.31621265750435e-05	0.017072097577387
ENSG00000141002.ENSG00000267048.ENSG00000198211.ENSG00000258839.ENSG00000256390.ENSG00000258947.21	ENSG00000141002+ENSG00000267048+ENSG00000198211+ENSG00000258839+ENSG00000256390+ENSG00000258947	ENSG00000141002+ENSG00000267048+ENSG00000198211+ENSG00000258839+ENSG00000256390+ENSG00000258947_022	chr16	dexseq_prepare_annotation2.py	exon	89954090	89954125	.	+	.	ENST00000263347+ENST00000263346+ENST00000562256+ENST00000564652+ENST00000568409+ENST00000566751__exon_number_022__gene_id_ENSG00000141002+ENSG00000267048+ENSG00000198211+ENSG00000258839+ENSG00000256390+ENSG00000258947		ENSG00000141002.ENSG00000267048.ENSG00000198211.ENSG00000258839.ENSG00000256390.ENSG00000258947.21	-0.400011668751633	-3.97203536751356	9.32738996009011e-05	0.017072097577387
ENSG00000254615.ENSG00000164830.31	ENSG00000254615+ENSG00000164830	ENSG00000254615+ENSG00000164830_032	chr8	dexseq_prepare_annotation2.py	exon	107738240	107738334	.	+	.	ENST00000449762__exon_number_032__gene_id_ENSG00000254615+ENSG00000164830		ENSG00000254615.ENSG00000164830.31	0.358377791525964	4.0069451386173	9.36474215181216e-05	0.017115658695176
ENSG00000113575.ENSG00000272772.ENSG00000113558.ENSG00000273345.ENSG00000006837.24	ENSG00000113575+ENSG00000272772+ENSG00000113558+ENSG00000273345+ENSG00000006837	ENSG00000113575+ENSG00000272772+ENSG00000113558+ENSG00000273345+ENSG00000006837_025	chr5	dexseq_prepare_annotation2.py	exon	133509658	133509713	.	-	.	ENST00000519321+ENST00000353411+ENST00000520417+ENST00000523359+ENST00000523966+ENST00000517625+ENST00000524288+ENST00000328392+ENST00000522855+ENST00000522552+ENST00000519718+ENST00000519054+ENST00000521216__exon_number_025__gene_id_ENSG00000113575+ENSG00000272772+ENSG00000113558+ENSG00000273345+ENSG00000006837		ENSG00000113575.ENSG00000272772.ENSG00000113558.ENSG00000273345.ENSG00000006837.24	0.474954214002729	3.96790045396917	9.40519792855024e-05	0.0171647580461339
ENSG00000058600.46	ENSG00000058600	ENSG00000058600_047	chr16	dexseq_prepare_annotation2.py	exon	22335824	22335981	.	+	.	ENST00000564061+ENST00000564209+ENST00000359210+ENST00000418581+ENST00000299853+ENST00000564750+ENST00000569787__exon_number_047__gene_id_ENSG00000058600	POLR3E	ENSG00000058600.46	-0.562134782426846	-4.61887234338051	9.44208448066647e-05	0.0171824169053651
ENSG00000058600.9	ENSG00000058600	ENSG00000058600_010	chr16	dexseq_prepare_annotation2.py	exon	22313791	22314126	.	+	.	ENST00000563766__exon_number_010__gene_id_ENSG00000058600	POLR3E	ENSG00000058600.9	0.562134782426846	4.6188723433805	9.44208448066651e-05	0.0171824169053651
ENSG00000014914.37	ENSG00000014914	ENSG00000014914_038	chr1	dexseq_prepare_annotation2.py	exon	149908719	149908727	.	-	.	ENST00000482025+ENST00000406732+ENST00000439741+ENST00000482343+ENST00000361405+ENST00000492824__exon_number_038__gene_id_ENSG00000014914	MTMR11	ENSG00000014914.37	0.371617907204058	4.10689301106516	9.46342649714299e-05	0.0171964756716141
ENSG00000118515.4	ENSG00000118515	ENSG00000118515_005	chr6	dexseq_prepare_annotation2.py	exon	134490422	134490490	.	-	.	ENST00000367855+ENST00000474427+ENST00000237305+ENST00000367858+ENST00000477460+ENST00000413996__exon_number_005__gene_id_ENSG00000118515	SGK1	ENSG00000118515.4	-0.423944183766954	-3.97862851394807	9.5466555183724e-05	0.0172899760224793
ENSG00000168014.74	ENSG00000168014	ENSG00000168014_075	chr11	dexseq_prepare_annotation2.py	exon	73882075	73882217	.	-	.	ENST00000542930+ENST00000535954__exon_number_075__gene_id_ENSG00000168014	C2CD3	ENSG00000168014.74	-0.913724778953784	-4.06301881154445	9.5515655666073e-05	0.0172899760224793
ENSG00000266967.ENSG00000267060.ENSG00000108825.70	ENSG00000266967+ENSG00000267060+ENSG00000108825	ENSG00000266967+ENSG00000267060+ENSG00000108825_071	chr17	dexseq_prepare_annotation2.py	exon	41131187	41131285	.	-	.	ENST00000421990+ENST00000409446+ENST00000454303+ENST00000591916+ENST00000452752+ENST00000409399+ENST00000409103+ENST00000424284+ENST00000462157+ENST00000360221__exon_number_071__gene_id_ENSG00000266967+ENSG00000267060+ENSG00000108825		ENSG00000266967.ENSG00000267060.ENSG00000108825.70	0.429490113749759	3.99686928439757	9.55595228810259e-05	0.0172899760224793
ENSG00000255033.ENSG00000253434.10	ENSG00000255033+ENSG00000253434	ENSG00000255033+ENSG00000253434_011	chr8	dexseq_prepare_annotation2.py	exon	112525276	112525364	.	+	.	ENST00000524236+ENST00000521753__exon_number_011__gene_id_ENSG00000255033+ENSG00000253434		ENSG00000255033.ENSG00000253434.10	0.280892492094252	4.19257561500868	9.59995689601166e-05	0.0173345842704592
ENSG00000117713.32	ENSG00000117713	ENSG00000117713_033	chr1	dexseq_prepare_annotation2.py	exon	27105514	27107247	.	+	.	ENST00000430799+ENST00000466382+ENST00000457599+ENST00000324856+ENST00000540690+ENST00000374152+ENST00000532781__exon_number_033__gene_id_ENSG00000117713	ARID1A	ENSG00000117713.32	0.255280023580488	4.12573650772772	9.60805830085949e-05	0.0173345842704592
ENSG00000254615.ENSG00000164830.32	ENSG00000254615+ENSG00000164830	ENSG00000254615+ENSG00000164830_033	chr8	dexseq_prepare_annotation2.py	exon	107738335	107738412	.	+	.	ENST00000297447+ENST00000449762__exon_number_033__gene_id_ENSG00000254615+ENSG00000164830		ENSG00000254615.ENSG00000164830.32	0.426078504405518	3.9988650171376	9.6602606830652e-05	0.0173669781503318
ENSG00000163499.10	ENSG00000163499	ENSG00000163499_011	chr2	dexseq_prepare_annotation2.py	exon	219857903	219857978	.	-	.	ENST00000453769+ENST00000295728__exon_number_011__gene_id_ENSG00000163499	CRYBA2	ENSG00000163499.10	-0.478225681814258	-4.42227324873803	9.66298444059046e-05	0.0173669781503318
ENSG00000214717.ENSG00000169084.16	ENSG00000214717+ENSG00000169084	ENSG00000214717+ENSG00000169084_017	chrX	dexseq_prepare_annotation2.py	exon	2405744	2406226	.	-	.	ENST00000381223+ENST00000381222__exon_number_017__gene_id_ENSG00000214717+ENSG00000169084		ENSG00000214717.ENSG00000169084.16	0.402785232925571	4.24102272931383	9.66726763348689e-05	0.0173669781503318
ENSG00000185507.27	ENSG00000185507	ENSG00000185507_028	chr11	dexseq_prepare_annotation2.py	exon	614532	614534	.	-	.	ENST00000397574+ENST00000330243+ENST00000397570+ENST00000525445+ENST00000397562+ENST00000533182+ENST00000397566+ENST00000532096+ENST00000469048+ENST00000532788+ENST00000348655+ENST00000527160__exon_number_028__gene_id_ENSG00000185507	IRF7	ENSG00000185507.27	-0.469954439825965	-4.05116324385992	9.74921886004207e-05	0.0174893231288698
ENSG00000185507.28	ENSG00000185507	ENSG00000185507_029	chr11	dexseq_prepare_annotation2.py	exon	614783	614796	.	-	.	ENST00000533190__exon_number_029__gene_id_ENSG00000185507	IRF7	ENSG00000185507.28	-0.649521300381167	-4.05030497476551	9.78019972587213e-05	0.017520013954324
ENSG00000130827.34	ENSG00000130827	ENSG00000130827_035	chrX	dexseq_prepare_annotation2.py	exon	153697073	153697165	.	+	.	ENST00000491066__exon_number_035__gene_id_ENSG00000130827	PLXNA3	ENSG00000130827.34	-0.888547747694218	-4.10577618251275	9.87805193619866e-05	0.0176702398743116
ENSG00000241015.ENSG00000160336.5	ENSG00000241015+ENSG00000160336	ENSG00000241015+ENSG00000160336_006	chr19	dexseq_prepare_annotation2.py	exon	53945861	53947923	.	+	.	ENST00000424846__exon_number_006__gene_id_ENSG00000241015+ENSG00000160336		ENSG00000241015.ENSG00000160336.5	-0.388688183284465	-4.06807975342686	0.000101735735517633	0.0181731393352092
ENSG00000141458.49	ENSG00000141458	ENSG00000141458_050	chr18	dexseq_prepare_annotation2.py	exon	21156445	21156911	.	-	.	ENST00000587223__exon_number_050__gene_id_ENSG00000141458	NPC1	ENSG00000141458.49	-0.682547176013876	-3.97989477268765	0.0001020154491017	0.0181973659575592
ENSG00000181355.32	ENSG00000181355	ENSG00000181355_033	chr6	dexseq_prepare_annotation2.py	exon	9903640	9903674	.	-	.	ENST00000469656+ENST00000472329+ENST00000466385+ENST00000469426__exon_number_033__gene_id_ENSG00000181355	OFCC1	ENSG00000181355.32	0.723347103980015	4.13676146737193	0.000102242011259727	0.018212056538806
ENSG00000149582.ENSG00000172425.59	ENSG00000149582+ENSG00000172425	ENSG00000149582+ENSG00000172425_060	chr11	dexseq_prepare_annotation2.py	exon	118404572	118404602	.	+	.	ENST00000533627+ENST00000411589+ENST00000313236+ENST00000524725+ENST00000442938+ENST00000524522+ENST00000526853+ENST00000354064+ENST00000354284+ENST00000359862+ENST00000532762+ENST00000526973+ENST00000544878+ENST00000533102__exon_number_060__gene_id_ENSG00000149582+ENSG00000172425		ENSG00000149582.ENSG00000172425.59	0.292981083866431	4.00854489006861	0.000102479297840879	0.0182188536987372
ENSG00000100296.ENSG00000184117.5	ENSG00000100296+ENSG00000184117	ENSG00000100296+ENSG00000184117_006	chr22	dexseq_prepare_annotation2.py	exon	29904347	29904509	.	-	.	ENST00000397873+ENST00000397872+ENST00000442555+ENST00000472164+ENST00000358079+ENST00000490103+ENST00000397871__exon_number_006__gene_id_ENSG00000100296+ENSG00000184117		ENSG00000100296.ENSG00000184117.5	-0.399796839829153	-3.97627681082792	0.000102568689860024	0.0182188536987372
ENSG00000135953.13	ENSG00000135953	ENSG00000135953_014	chr2	dexseq_prepare_annotation2.py	exon	103348483	103348597	.	-	.	ENST00000437075+ENST00000438943+ENST00000411991__exon_number_014__gene_id_ENSG00000135953	MFSD9	ENSG00000135953.13	0.429055874440942	4.17074780185068	0.000103329947622119	0.0183282945858042
ENSG00000266967.ENSG00000267060.ENSG00000108825.65	ENSG00000266967+ENSG00000267060+ENSG00000108825	ENSG00000266967+ENSG00000267060+ENSG00000108825_066	chr17	dexseq_prepare_annotation2.py	exon	41121007	41121057	.	-	.	ENST00000453594+ENST00000591916+ENST00000451885+ENST00000409446+ENST00000424284+ENST00000462157__exon_number_066__gene_id_ENSG00000266967+ENSG00000267060+ENSG00000108825		ENSG00000266967.ENSG00000267060.ENSG00000108825.65	0.484204952288087	3.97604571416636	0.000103536070188549	0.0183390987044211
ENSG00000110888.46	ENSG00000110888	ENSG00000110888_047	chr12	dexseq_prepare_annotation2.py	exon	30907246	30907448	.	-	.	ENST00000251071+ENST00000308433+ENST00000298892+ENST00000454014__exon_number_047__gene_id_ENSG00000110888	CAPRIN2	ENSG00000110888.46	0.484919682297499	4.21703652379901	0.00010454259086379	0.0184914466181649
ENSG00000013441.26	ENSG00000013441	ENSG00000013441_027	chr2	dexseq_prepare_annotation2.py	exon	201724939	201725687	.	-	.	ENST00000473565+ENST00000461981__exon_number_027__gene_id_ENSG00000013441	CLK1	ENSG00000013441.26	-0.721138896057112	-4.03468426030951	0.000106001068963661	0.0187231986035785
ENSG00000259472.ENSG00000221517.11	ENSG00000259472+ENSG00000221517	ENSG00000259472+ENSG00000221517_012	chr15	dexseq_prepare_annotation2.py	exon	83145849	83145927	.	-	.	ENST00000408590__exon_number_012__gene_id_ENSG00000259472+ENSG00000221517		ENSG00000259472.ENSG00000221517.11	0.381865737258937	4.18363280785252	0.000106836502133775	0.0188444071612831
ENSG00000104299.45	ENSG00000104299	ENSG00000104299_046	chr8	dexseq_prepare_annotation2.py	exon	28747431	28747431	.	-	.	ENST00000520983+ENST00000520184+ENST00000521022+ENST00000522363+ENST00000521777+ENST00000416984+ENST00000397363+ENST00000518510+ENST00000520831__exon_number_046__gene_id_ENSG00000104299	INTS9	ENSG00000104299.45	-0.932138155229924	-4.04990435342188	0.000108642683079078	0.0191262232201234
ENSG00000137869.30	ENSG00000137869	ENSG00000137869_031	chr15	dexseq_prepare_annotation2.py	exon	51535148	51535208	.	-	.	ENST00000559878+ENST00000405913__exon_number_031__gene_id_ENSG00000137869	CYP19A1	ENSG00000137869.30	-0.514824566516679	-4.01057753093734	0.000108737119311188	0.0191262232201234
ENSG00000255591.ENSG00000147140.13	ENSG00000255591+ENSG00000147140	ENSG00000255591+ENSG00000147140_014	chrX	dexseq_prepare_annotation2.py	exon	70504834	70504947	.	+	.	ENST00000373856+ENST00000420903__exon_number_014__gene_id_ENSG00000255591+ENSG00000147140		ENSG00000255591.ENSG00000147140.13	-0.35783671505708	-3.96924213697575	0.000109267973852574	0.0191874774979973
ENSG00000124721.4	ENSG00000124721	ENSG00000124721_005	chr6	dexseq_prepare_annotation2.py	exon	38690898	38690975	.	+	.	ENST00000449981+ENST00000327475+ENST00000373278+ENST00000359357__exon_number_005__gene_id_ENSG00000124721	DNAH8	ENSG00000124721.4	0.322990127630464	3.99947372812105	0.000109389223375653	0.0191874774979973
ENSG00000140943.26	ENSG00000140943	ENSG00000140943_027	chr16	dexseq_prepare_annotation2.py	exon	84108347	84109038	.	-	.	ENST00000570064__exon_number_027__gene_id_ENSG00000140943	MBTPS1	ENSG00000140943.26	-0.869316041331999	-3.95505371072144	0.000109558251163635	0.0191904724770565
ENSG00000003756.ENSG00000004534.17	ENSG00000003756+ENSG00000004534	ENSG00000003756+ENSG00000004534_018	chr3	dexseq_prepare_annotation2.py	exon	50004792	50004798	.	+	.	ENST00000488807+ENST00000454079+ENST00000443081__exon_number_018__gene_id_ENSG00000003756+ENSG00000004534		ENSG00000003756.ENSG00000004534.17	0.422764776784879	3.93292654146217	0.000111696237360231	0.0195378687101085
ENSG00000126581.20	ENSG00000126581	ENSG00000126581_021	chr17	dexseq_prepare_annotation2.py	exon	40966617	40966691	.	-	.	ENST00000586754+ENST00000590099+ENST00000590852+ENST00000593205+ENST00000589492+ENST00000361523+ENST00000438274+ENST00000543382+ENST00000588276+ENST00000586589__exon_number_021__gene_id_ENSG00000126581	BECN1	ENSG00000126581.20	-0.26433647630111	-3.99634300627749	0.000112569731906307	0.019663425424497
ENSG00000133401.33	ENSG00000133401	ENSG00000133401_034	chr5	dexseq_prepare_annotation2.py	exon	32083520	32083721	.	+	.	ENST00000503961__exon_number_034__gene_id_ENSG00000133401	PDZD2	ENSG00000133401.33	-0.839115253023866	-4.09202116520016	0.000113311528615888	0.0197656623922068
ENSG00000268465.ENSG00000269751.ENSG00000182324.ENSG00000105447.ENSG00000105443.16	ENSG00000268465+ENSG00000269751+ENSG00000182324+ENSG00000105447+ENSG00000105443	ENSG00000268465+ENSG00000269751+ENSG00000182324+ENSG00000105447+ENSG00000105443_017	chr19	dexseq_prepare_annotation2.py	exon	48964927	48965695	.	+	.	ENST00000342291+ENST00000391884__exon_number_017__gene_id_ENSG00000268465+ENSG00000269751+ENSG00000182324+ENSG00000105447+ENSG00000105443		ENSG00000268465.ENSG00000269751.ENSG00000182324.ENSG00000105447.ENSG00000105443.16	0.384717875381213	3.99839967472972	0.000113754507109554	0.019815564430179
ENSG00000140943.1	ENSG00000140943	ENSG00000140943_002	chr16	dexseq_prepare_annotation2.py	exon	84087371	84087378	.	-	.	ENST00000343411+ENST00000570064+ENST00000562906__exon_number_002__gene_id_ENSG00000140943	MBTPS1	ENSG00000140943.1	0.392677001929436	3.94430600071237	0.000114181180120391	0.0198624925616591
ENSG00000147606.ENSG00000214954.26	ENSG00000147606+ENSG00000214954	ENSG00000147606+ENSG00000214954_027	chr8	dexseq_prepare_annotation2.py	exon	92231229	92231233	.	+	.	ENST00000522862+ENST00000520099+ENST00000523719+ENST00000522181+ENST00000343709__exon_number_027__gene_id_ENSG00000147606+ENSG00000214954		ENSG00000147606.ENSG00000214954.26	0.306250778319534	4.08434021628712	0.000116373943062529	0.0202160908077757
ENSG00000067798.10	ENSG00000067798	ENSG00000067798_011	chr12	dexseq_prepare_annotation2.py	exon	78388583	78388651	.	+	.	ENST00000549464+ENST00000228327+ENST00000266692+ENST00000397909+ENST00000536525__exon_number_011__gene_id_ENSG00000067798	NAV3	ENSG00000067798.10	-0.639764022135019	-4.11551586760626	0.000116576725864209	0.0202234998115971
ENSG00000104529.41	ENSG00000104529	ENSG00000104529_042	chr8	dexseq_prepare_annotation2.py	exon	144670998	144671160	.	-	.	ENST00000525223__exon_number_042__gene_id_ENSG00000104529	EEF1D	ENSG00000104529.41	0.472907470373962	3.92035213614879	0.000116741153894263	0.0202242439061924
ENSG00000175701.2	ENSG00000175701	ENSG00000175701_003	chr2	dexseq_prepare_annotation2.py	exon	110969792	110970127	.	-	.	ENST00000426713+ENST00000414416__exon_number_003__gene_id_ENSG00000175701	LINC00116	ENSG00000175701.2	0.325912367300924	4.13362965066113	0.000117056877873866	0.0202511605759538
ENSG00000091536.14	ENSG00000091536	ENSG00000091536_015	chr17	dexseq_prepare_annotation2.py	exon	18035767	18035880	.	+	.	ENST00000205890__exon_number_015__gene_id_ENSG00000091536	MYO15A	ENSG00000091536.14	0.507301374669743	3.909989998794	0.000118084737976814	0.0204010365643881
ENSG00000113649.33	ENSG00000113649	ENSG00000113649_034	chr5	dexseq_prepare_annotation2.py	exon	145878099	145878249	.	+	.	ENST00000505285+ENST00000549332+ENST00000394421+ENST00000506524+ENST00000296702__exon_number_034__gene_id_ENSG00000113649	TCERG1	ENSG00000113649.33	-0.319299092565876	-3.94938631893547	0.000119027633261936	0.0205245944852893
ENSG00000116793.41	ENSG00000116793	ENSG00000116793_042	chr1	dexseq_prepare_annotation2.py	exon	114302099	114302111	.	-	.	ENST00000493212__exon_number_042__gene_id_ENSG00000116793	PHTF1	ENSG00000116793.41	-0.888869387228145	-4.04237633441425	0.000119124946613539	0.0205245944852893
ENSG00000104447.31	ENSG00000104447	ENSG00000104447_032	chr8	dexseq_prepare_annotation2.py	exon	116821859	116821899	.	-	.	ENST00000422939__exon_number_032__gene_id_ENSG00000104447	TRPS1	ENSG00000104447.31	0.57512777502771	3.98204914913041	0.000120839934355771	0.0207917125199715
ENSG00000110911.13	ENSG00000110911	ENSG00000110911_014	chr12	dexseq_prepare_annotation2.py	exon	51382165	51382218	.	-	.	ENST00000546636+ENST00000546743+ENST00000551215+ENST00000541174+ENST00000550782+ENST00000547198+ENST00000394904+ENST00000262051+ENST00000262052+ENST00000545993+ENST00000547688__exon_number_014__gene_id_ENSG00000110911	SLC11A2	ENSG00000110911.13	-0.317658316538435	-3.95430432688703	0.000122269638348894	0.0209862006825505
ENSG00000175198.30	ENSG00000175198	ENSG00000175198_031	chr13	dexseq_prepare_annotation2.py	exon	101179551	101179598	.	+	.	ENST00000428969__exon_number_031__gene_id_ENSG00000175198	PCCA	ENSG00000175198.30	-0.247267640277318	-4.00210649899277	0.00012230262963891	0.0209862006825505
ENSG00000104915.26	ENSG00000104915	ENSG00000104915_027	chr19	dexseq_prepare_annotation2.py	exon	13260712	13260952	.	-	.	ENST00000588848+ENST00000591197__exon_number_027__gene_id_ENSG00000104915	STX10	ENSG00000104915.26	0.496270383800053	4.001453800247	0.000122592643283381	0.0210074221242126
ENSG00000116809.3	ENSG00000116809	ENSG00000116809_004	chr1	dexseq_prepare_annotation2.py	exon	16268902	16268915	.	-	.	ENST00000375743+ENST00000444358+ENST00000462525+ENST00000440560+ENST00000537142+ENST00000375733__exon_number_004__gene_id_ENSG00000116809	ZBTB17	ENSG00000116809.3	-0.625430458640194	-4.0546893593362	0.00012329210091449	0.0210986531283099
ENSG00000138448.19	ENSG00000138448	ENSG00000138448_020	chr2	dexseq_prepare_annotation2.py	exon	187523765	187523902	.	+	.	ENST00000261023+ENST00000433736+ENST00000374907__exon_number_020__gene_id_ENSG00000138448	ITGAV	ENSG00000138448.19	-0.465979615571903	-3.98384283377506	0.000124876830574433	0.021315830431389
ENSG00000120533.35	ENSG00000120533	ENSG00000120533_036	chr8	dexseq_prepare_annotation2.py	exon	110356829	110358181	.	+	.	ENST00000521688+ENST00000517311+ENST00000518118__exon_number_036__gene_id_ENSG00000120533	ENY2	ENSG00000120533.35	-0.309759786522951	-4.13638516850672	0.000124898762544166	0.021315830431389
ENSG00000215440.ENSG00000124222.ENSG00000254995.23	ENSG00000215440+ENSG00000124222+ENSG00000254995	ENSG00000215440+ENSG00000124222+ENSG00000254995_024	chr20	dexseq_prepare_annotation2.py	exon	57234679	57234690	.	+	.	ENST00000412911+ENST00000467096+ENST00000371141+ENST00000464640+ENST00000359617+ENST00000468590+ENST00000355957+ENST00000496117+ENST00000458280+ENST00000493301+ENST00000530122+ENST00000460655__exon_number_024__gene_id_ENSG00000215440+ENSG00000124222+ENSG00000254995		ENSG00000215440.ENSG00000124222.ENSG00000254995.23	0.384971529700196	3.95929259834833	0.000125070308098956	0.0213163014175889
ENSG00000022840.41	ENSG00000022840	ENSG00000022840_042	chr12	dexseq_prepare_annotation2.py	exon	121001244	121001257	.	+	.	ENST00000325954+ENST00000544124+ENST00000537740+ENST00000546262+ENST00000413266+ENST00000543675__exon_number_042__gene_id_ENSG00000022840	RNF10	ENSG00000022840.41	-0.374374319938941	-3.96430749855118	0.000126756088605517	0.0215745012697682
ENSG00000074181.39	ENSG00000074181	ENSG00000074181_040	chr19	dexseq_prepare_annotation2.py	exon	15303188	15303330	.	-	.	ENST00000601011+ENST00000263388__exon_number_040__gene_id_ENSG00000074181	NOTCH3	ENSG00000074181.39	-0.270424361163508	-3.9144329591032	0.000127122552128693	0.0216077541769003
ENSG00000141664.25	ENSG00000141664	ENSG00000141664_026	chr18	dexseq_prepare_annotation2.py	exon	60242546	60242732	.	+	.	ENST00000586834+ENST00000591145+ENST00000585873+ENST00000585949+ENST00000587612+ENST00000269499__exon_number_026__gene_id_ENSG00000141664	ZCCHC2	ENSG00000141664.25	-0.838858824465228	-4.32776155331138	0.000127300651944722	0.0216086045368853
ENSG00000260565	ENSG00000260565	ENSG00000260565_001	chr16	dexseq_prepare_annotation2.py	exon	2710350	2711149	.	-	.	ENST00000564340__exon_number_001__gene_id_ENSG00000260565	ERVK13-1	ENSG00000260565	0.684430699311222	4.07261790620218	0.000127469755645484	0.0216086045368853
ENSG00000108349.11	ENSG00000108349	ENSG00000108349_012	chr17	dexseq_prepare_annotation2.py	exon	38318165	38318254	.	+	.	ENST00000581849__exon_number_012__gene_id_ENSG00000108349	CASC3	ENSG00000108349.11	-0.838615237509685	-3.94906125243562	0.000128053813899266	0.0216785151004907
ENSG00000068400.20	ENSG00000068400	ENSG00000068400_021	chrX	dexseq_prepare_annotation2.py	exon	48846023	48846122	.	-	.	ENST00000376425+ENST00000473581+ENST00000376444+ENST00000376423+ENST00000376441__exon_number_021__gene_id_ENSG00000068400	GRIPAP1	ENSG00000068400.20	0.329647060973807	3.97627428891185	0.00012837982093376	0.021704610904105
ENSG00000130827.36	ENSG00000130827	ENSG00000130827_037	chrX	dexseq_prepare_annotation2.py	exon	153697213	153697312	.	+	.	ENST00000369682+ENST00000491066__exon_number_037__gene_id_ENSG00000130827	PLXNA3	ENSG00000130827.36	-0.95824800748726	-4.03023757143943	0.000128997537543471	0.0217798890527273
ENSG00000136235	ENSG00000136235	ENSG00000136235_001	chr7	dexseq_prepare_annotation2.py	exon	23275586	23275626	.	+	.	ENST00000465673__exon_number_001__gene_id_ENSG00000136235	GPNMB	ENSG00000136235	-0.494796833907495	-4.00169745650815	0.000129208977604704	0.0217864622158255
ENSG00000169432.37	ENSG00000169432	ENSG00000169432_038	chr2	dexseq_prepare_annotation2.py	exon	167232498	167232503	.	-	.	ENST00000409672__exon_number_038__gene_id_ENSG00000169432	SCN9A	ENSG00000169432.37	0.319808397925397	3.98472416372324	0.000130254775908627	0.0219335148787364
ENSG00000164941.14	ENSG00000164941	ENSG00000164941_015	chr8	dexseq_prepare_annotation2.py	exon	95841203	95841219	.	+	.	ENST00000343161+ENST00000519457+ENST00000521860+ENST00000524333+ENST00000523206+ENST00000519053+ENST00000447247+ENST00000523731+ENST00000522171+ENST00000523321__exon_number_015__gene_id_ENSG00000164941	INTS8	ENSG00000164941.14	-0.30471962928926	-3.94669375782489	0.00013308556593983	0.0223546331130061
ENSG00000100201.34	ENSG00000100201	ENSG00000100201_035	chr22	dexseq_prepare_annotation2.py	exon	38902312	38902317	.	-	.	ENST00000381633+ENST00000396821+ENST00000403230__exon_number_035__gene_id_ENSG00000100201	DDX17	ENSG00000100201.34	-0.557413543255225	-3.96087639727748	0.000133109651450453	0.0223546331130061
ENSG00000163873.20	ENSG00000163873	ENSG00000163873_021	chr1	dexseq_prepare_annotation2.py	exon	37356521	37356697	.	-	.	ENST00000373093+ENST00000373091__exon_number_021__gene_id_ENSG00000163873	GRIK3	ENSG00000163873.20	0.620791507415312	3.98415061653997	0.000133871370520432	0.0224527000342184
ENSG00000231870.6	ENSG00000231870	ENSG00000231870_007	chr17	dexseq_prepare_annotation2.py	exon	28898337	28898766	.	-	.	ENST00000420566__exon_number_007__gene_id_ENSG00000231870	KRT17P3	ENSG00000231870.6	-0.409538897833815	-4.30799638844033	0.000134834929584511	0.0225843142269059
ENSG00000120549.10	ENSG00000120549	ENSG00000120549_011	chr10	dexseq_prepare_annotation2.py	exon	24669798	24669996	.	+	.	ENST00000376454+ENST00000458595+ENST00000376456+ENST00000376462+ENST00000430453+ENST00000438429+ENST00000376452__exon_number_011__gene_id_ENSG00000120549	KIAA1217	ENSG00000120549.10	0.35844117163773	4.04082527472822	0.000135286472810146	0.0226299327472038
ENSG00000166387.25	ENSG00000166387	ENSG00000166387_026	chr11	dexseq_prepare_annotation2.py	exon	7619535	7619712	.	+	.	ENST00000529321__exon_number_026__gene_id_ENSG00000166387	PPFIBP2	ENSG00000166387.25	-0.479920536724869	-3.86464563914989	0.000138561120279936	0.0231470383629546
ENSG00000169727.47	ENSG00000169727	ENSG00000169727_048	chr17	dexseq_prepare_annotation2.py	exon	80012774	80012827	.	+	.	ENST00000392358+ENST00000578552+ENST00000584460+ENST00000306823+ENST00000355130+ENST00000580141+ENST00000320548+ENST00000392357+ENST00000585084__exon_number_048__gene_id_ENSG00000169727	GPS1	ENSG00000169727.47	-0.470568660610302	-3.8970136097803	0.000138862577381997	0.023166753794884
ENSG00000135249.3	ENSG00000135249	ENSG00000135249_004	chr7	dexseq_prepare_annotation2.py	exon	105172631	105172658	.	+	.	ENST00000493041+ENST00000482041+ENST00000467392+ENST00000257700__exon_number_004__gene_id_ENSG00000135249	RINT1	ENSG00000135249.3	0.241082340480632	4.03110163494236	0.000139900006215007	0.0233090390302185
ENSG00000254485.ENSG00000196220.ENSG00000206573.6	ENSG00000254485+ENSG00000196220+ENSG00000206573	ENSG00000254485+ENSG00000196220+ENSG00000206573_007	chr3	dexseq_prepare_annotation2.py	exon	9036027	9036138	.	-	.	ENST00000360413+ENST00000520860+ENST00000491467+ENST00000383836__exon_number_007__gene_id_ENSG00000254485+ENSG00000196220+ENSG00000206573		ENSG00000254485.ENSG00000196220.ENSG00000206573.6	0.4237205132881	3.86011664513581	0.000140597734364079	0.0233780545555225
ENSG00000151655.2	ENSG00000151655	ENSG00000151655_003	chr10	dexseq_prepare_annotation2.py	exon	7745331	7745342	.	+	.	ENST00000480387+ENST00000358415+ENST00000473227__exon_number_003__gene_id_ENSG00000151655	ITIH2	ENSG00000151655.2	-0.694804608930742	-3.95699501459506	0.000140706329885353	0.0233780545555225
ENSG00000166889.20	ENSG00000166889	ENSG00000166889_021	chr11	dexseq_prepare_annotation2.py	exon	59434326	59434437	.	-	.	ENST00000300146__exon_number_021__gene_id_ENSG00000166889	PATL1	ENSG00000166889.20	-0.403036037369939	-4.09980161686613	0.000140883157893911	0.0233780545555225
ENSG00000132286.ENSG00000265264.ENSG00000179532.61	ENSG00000132286+ENSG00000265264+ENSG00000179532	ENSG00000132286+ENSG00000265264+ENSG00000179532_062	chr11	dexseq_prepare_annotation2.py	exon	6569440	6569632	.	+	.	ENST00000532027+ENST00000254579+ENST00000527990+ENST00000533649__exon_number_062__gene_id_ENSG00000132286+ENSG00000265264+ENSG00000179532		ENSG00000132286.ENSG00000265264.ENSG00000179532.61	0.251653669495188	3.84655397413088	0.000141054679404144	0.0233780545555225
ENSG00000255605.1	ENSG00000255605	ENSG00000255605_002	chr11	dexseq_prepare_annotation2.py	exon	95432196	95432386	.	+	.	ENST00000545912__exon_number_002__gene_id_ENSG00000255605	RP11-644L4.1	ENSG00000255605.1	-0.870915273289706	-4.46353704675591	0.000141933262865048	0.0234620885258543
ENSG00000255605.2	ENSG00000255605	ENSG00000255605_003	chr11	dexseq_prepare_annotation2.py	exon	95433598	95433787	.	+	.	ENST00000545912__exon_number_003__gene_id_ENSG00000255605	RP11-644L4.1	ENSG00000255605.2	0.870915273289706	4.46353704675591	0.000141933262865048	0.0234620885258543
ENSG00000227195.42	ENSG00000227195	ENSG00000227195_043	chr20	dexseq_prepare_annotation2.py	exon	26189501	26189527	.	-	.	ENST00000432499__exon_number_043__gene_id_ENSG00000227195	MIR663A	ENSG00000227195.42	-0.372178398849991	-3.88129946265077	0.000142397356710724	0.0235080352597526
ENSG00000005448.4	ENSG00000005448	ENSG00000005448_005	chr2	dexseq_prepare_annotation2.py	exon	74648886	74648890	.	+	.	ENST00000493982+ENST00000480089+ENST00000475328+ENST00000409791+ENST00000426787+ENST00000465134+ENST00000348227+ENST00000461531+ENST00000469932__exon_number_005__gene_id_ENSG00000005448	WDR54	ENSG00000005448.4	0.54535135249234	4.18540478667973	0.000143585325520254	0.0236732087866891
ENSG00000147606.ENSG00000214954.51	ENSG00000147606+ENSG00000214954	ENSG00000147606+ENSG00000214954_052	chr8	dexseq_prepare_annotation2.py	exon	92401566	92401666	.	+	.	ENST00000276609+ENST00000517930+ENST00000523719+ENST00000522181+ENST00000520249+ENST00000309536__exon_number_052__gene_id_ENSG00000147606+ENSG00000214954		ENSG00000147606.ENSG00000214954.51	-0.342911674543207	-4.02245218467679	0.000144130768227895	0.0237321551252116
ENSG00000100201.28	ENSG00000100201	ENSG00000100201_029	chr22	dexseq_prepare_annotation2.py	exon	38895405	38895504	.	-	.	ENST00000467279+ENST00000432525+ENST00000381633+ENST00000216019+ENST00000396821+ENST00000403230__exon_number_029__gene_id_ENSG00000100201	DDX17	ENSG00000100201.28	0.338973880301576	3.93653954888934	0.000145488922766276	0.0239245924921856
ENSG00000067798.12	ENSG00000067798	ENSG00000067798_013	chr12	dexseq_prepare_annotation2.py	exon	78400199	78400256	.	+	.	ENST00000397909+ENST00000266692+ENST00000536525+ENST00000228327+ENST00000550503+ENST00000549464__exon_number_013__gene_id_ENSG00000067798	NAV3	ENSG00000067798.12	-0.63246875057382	-4.04790338692744	0.000146545930292398	0.0240670723387354
ENSG00000204677.37	ENSG00000204677	ENSG00000204677_038	chr5	dexseq_prepare_annotation2.py	exon	177480841	177480872	.	+	.	ENST00000506096+ENST00000511819+ENST00000511511__exon_number_038__gene_id_ENSG00000204677	FAM153C	ENSG00000204677.37	0.471549467666227	3.89057627149599	0.000147173200413628	0.0241386984761532
ENSG00000138744.ENSG00000198301.57	ENSG00000138744+ENSG00000198301	ENSG00000138744+ENSG00000198301_058	chr4	dexseq_prepare_annotation2.py	exon	76897077	76897148	.	-	.	ENST00000395710+ENST00000515836+ENST00000503411+ENST00000356260+ENST00000395711__exon_number_058__gene_id_ENSG00000138744+ENSG00000198301		ENSG00000138744.ENSG00000198301.57	0.54691227461922	3.87998776943432	0.000148112431344674	0.024239163046481
ENSG00000214753.ENSG00000168000.ENSG00000234857.51	ENSG00000214753+ENSG00000168000+ENSG00000234857	ENSG00000214753+ENSG00000168000+ENSG00000234857_052	chr11	dexseq_prepare_annotation2.py	exon	62473707	62473728	.	-	.	ENST00000407022+ENST00000278893+ENST00000530900__exon_number_052__gene_id_ENSG00000214753+ENSG00000168000+ENSG00000234857		ENSG00000214753.ENSG00000168000.ENSG00000234857.51	-0.466394808126144	-3.85066210061748	0.000148169590091877	0.024239163046481
ENSG00000074201.6	ENSG00000074201	ENSG00000074201_007	chr11	dexseq_prepare_annotation2.py	exon	77323416	77323562	.	-	.	ENST00000533957__exon_number_007__gene_id_ENSG00000074201	CLNS1A	ENSG00000074201.6	-0.394194264571729	-4.216767020299	0.000149423945038321	0.0244127410954458
ENSG00000188897.43	ENSG00000188897	ENSG00000188897_044	chr16	dexseq_prepare_annotation2.py	exon	11534580	11534699	.	-	.	ENST00000598234__exon_number_044__gene_id_ENSG00000188897	CTD-3088G3.8	ENSG00000188897.43	0.414836071051031	3.92776195826636	0.00015021766493865	0.0245107097421602
ENSG00000104490.20	ENSG00000104490	ENSG00000104490_021	chr8	dexseq_prepare_annotation2.py	exon	102731597	102731600	.	-	.	ENST00000311028+ENST00000522448+ENST00000220931+ENST00000518166+ENST00000517531+ENST00000522252+ENST00000520690+ENST00000517822+ENST00000520425+ENST00000521599+ENST00000518727+ENST00000395923+ENST00000524209+ENST00000521964+ENST00000522951+ENST00000519508__exon_number_021__gene_id_ENSG00000104490	NCALD	ENSG00000104490.20	0.400023081755972	3.86820225127675	0.000152634201586977	0.0248728755959
ENSG00000196547.79	ENSG00000196547	ENSG00000196547_080	chr15	dexseq_prepare_annotation2.py	exon	91461424	91461464	.	+	.	ENST00000431652+ENST00000560451+ENST00000558538+ENST00000559341+ENST00000560880+ENST00000559717+ENST00000557865+ENST00000430376+ENST00000360468+ENST00000560147+ENST00000559558+ENST00000561448+ENST00000557990+ENST00000558161__exon_number_080__gene_id_ENSG00000196547	MAN2A2	ENSG00000196547.79	0.720260397206748	3.8874256111578	0.000153425141743441	0.0249433941587699
ENSG00000151651.9	ENSG00000151651	ENSG00000151651_010	chr10	dexseq_prepare_annotation2.py	exon	135082252	135082366	.	-	.	ENST00000445355+ENST00000485491__exon_number_010__gene_id_ENSG00000151651	ADAM8	ENSG00000151651.9	0.973076379632785	3.94607181554919	0.000153461955320719	0.0249433941587699
ENSG00000151789.11	ENSG00000151789	ENSG00000151789_012	chr3	dexseq_prepare_annotation2.py	exon	21552353	21552478	.	-	.	ENST00000494118+ENST00000495739+ENST00000446749+ENST00000281523__exon_number_012__gene_id_ENSG00000151789	ZNF385D	ENSG00000151789.11	-0.531151888659466	-3.89177346607648	0.000156316482187181	0.0253747058719582
ENSG00000268465.ENSG00000269751.ENSG00000182324.ENSG00000105447.ENSG00000105443.19	ENSG00000268465+ENSG00000269751+ENSG00000182324+ENSG00000105447+ENSG00000105443	ENSG00000268465+ENSG00000269751+ENSG00000182324+ENSG00000105447+ENSG00000105443_020	chr19	dexseq_prepare_annotation2.py	exon	48969215	48969278	.	+	.	ENST00000342291+ENST00000391884__exon_number_020__gene_id_ENSG00000268465+ENSG00000269751+ENSG00000182324+ENSG00000105447+ENSG00000105443		ENSG00000268465.ENSG00000269751.ENSG00000182324.ENSG00000105447.ENSG00000105443.19	0.353818154568223	3.91076952483864	0.000156957166300738	0.0254460005731101
ENSG00000104915.27	ENSG00000104915	ENSG00000104915_028	chr19	dexseq_prepare_annotation2.py	exon	13260953	13260992	.	-	.	ENST00000588848+ENST00000440593+ENST00000587230+ENST00000242770+ENST00000591843+ENST00000591197+ENST00000589083+ENST00000343587__exon_number_028__gene_id_ENSG00000104915	STX10	ENSG00000104915.27	0.475092364612172	3.93244154961349	0.000157264858744651	0.0254631968468968
ENSG00000185507.10	ENSG00000185507	ENSG00000185507_011	chr11	dexseq_prepare_annotation2.py	exon	613133	613205	.	-	.	ENST00000531912__exon_number_011__gene_id_ENSG00000185507	IRF7	ENSG00000185507.10	0.800281216189264	3.91992265400805	0.000157576197874518	0.0254676940291442
ENSG00000166669.17	ENSG00000166669	ENSG00000166669_018	chr16	dexseq_prepare_annotation2.py	exon	10513478	10513480	.	+	.	ENST00000396559+ENST00000562102+ENST00000562527+ENST00000561932__exon_number_018__gene_id_ENSG00000166669	ATF7IP2	ENSG00000166669.17	0.528121634836178	3.92545247964344	0.000157695948522399	0.0254676940291442
ENSG00000236107.5	ENSG00000236107	ENSG00000236107_006	chr2	dexseq_prepare_annotation2.py	exon	166892575	166892575	.	+	.	ENST00000599041__exon_number_006__gene_id_ENSG00000236107	AC010127.3	ENSG00000236107.5	-0.270393111795392	-3.91779456256486	0.00015879446210532	0.02561235020205
ENSG00000082196.ENSG00000250767.ENSG00000273294.ENSG00000242110.30	ENSG00000082196+ENSG00000250767+ENSG00000273294+ENSG00000242110	ENSG00000082196+ENSG00000250767+ENSG00000273294+ENSG00000242110_031	chr5	dexseq_prepare_annotation2.py	exon	34020692	34020772	.	-	.	ENST00000382079+ENST00000231338+ENST00000382065+ENST00000513471+ENST00000508398__exon_number_031__gene_id_ENSG00000082196+ENSG00000250767+ENSG00000273294+ENSG00000242110		ENSG00000082196.ENSG00000250767.ENSG00000273294.ENSG00000242110.30	0.399625140648893	3.94801646809387	0.000161055994676481	0.0259439842853088
ENSG00000263719.ENSG00000160551.10	ENSG00000263719+ENSG00000160551	ENSG00000263719+ENSG00000160551_011	chr17	dexseq_prepare_annotation2.py	exon	27802688	27802721	.	+	.	ENST00000261716+ENST00000583121+ENST00000536202__exon_number_011__gene_id_ENSG00000263719+ENSG00000160551		ENSG00000263719.ENSG00000160551.10	0.595812571226432	3.91820925346365	0.000161865143160332	0.0260411116687957
ENSG00000119638.28	ENSG00000119638	ENSG00000119638_029	chr14	dexseq_prepare_annotation2.py	exon	75585533	75585571	.	-	.	ENST00000557673+ENST00000554258+ENST00000238616+ENST00000556170__exon_number_029__gene_id_ENSG00000119638	NEK9	ENSG00000119638.28	-0.564187873597569	-3.87239047079539	0.000162260462546018	0.0260714991550403
ENSG00000248222.23	ENSG00000248222	ENSG00000248222_024	chr5	dexseq_prepare_annotation2.py	exon	168463414	168463475	.	+	.	ENST00000511447__exon_number_024__gene_id_ENSG00000248222	CTB-174D11.1	ENSG00000248222.23	-0.396272558907124	-4.07743065269151	0.000164290697358961	0.0263641686796162
ENSG00000216937.ENSG00000150076.61	ENSG00000216937+ENSG00000150076	ENSG00000216937+ENSG00000150076_062	chr10	dexseq_prepare_annotation2.py	exon	33140735	33140860	.	+	.	ENST00000375025+ENST00000375028+ENST00000302316+ENST00000375030__exon_number_062__gene_id_ENSG00000216937+ENSG00000150076		ENSG00000216937.ENSG00000150076.61	-0.625888132399711	-3.93320655930161	0.00016494162701649	0.026404284875154
ENSG00000132600.19	ENSG00000132600	ENSG00000132600_020	chr16	dexseq_prepare_annotation2.py	exon	68349468	68349552	.	+	.	ENST00000568975+ENST00000565745__exon_number_020__gene_id_ENSG00000132600	PRMT7	ENSG00000132600.19	-0.819996517923092	-3.86795361931997	0.000164958831648058	0.026404284875154
ENSG00000091536.85	ENSG00000091536	ENSG00000091536_086	chr17	dexseq_prepare_annotation2.py	exon	18066558	18066565	.	+	.	ENST00000418233+ENST00000579848+ENST00000557190+ENST00000473013+ENST00000578575+ENST00000557655+ENST00000205890+ENST00000433411+ENST00000451725+ENST00000445289__exon_number_086__gene_id_ENSG00000091536	MYO15A	ENSG00000091536.85	0.509674112053654	3.82264412541212	0.000165608754075816	0.026474760468029
ENSG00000225361.8	ENSG00000225361	ENSG00000225361_009	chr9	dexseq_prepare_annotation2.py	exon	138372585	138372623	.	-	.	ENST00000455039__exon_number_009__gene_id_ENSG00000225361	PPP1R26-AS1	ENSG00000225361.8	-0.457636344028492	-4.18203703216686	0.000165843781851884	0.0264788152941063
ENSG00000168393.15	ENSG00000168393	ENSG00000168393_016	chr2	dexseq_prepare_annotation2.py	exon	242626128	242626140	.	-	.	ENST00000464603+ENST00000400770+ENST00000305784+ENST00000493095+ENST00000432348__exon_number_016__gene_id_ENSG00000168393	DTYMK	ENSG00000168393.15	-0.288558134947711	-3.96515915471952	0.000168248268001353	0.0267839456217113
ENSG00000132286.ENSG00000265264.ENSG00000179532.38	ENSG00000132286+ENSG00000265264+ENSG00000179532	ENSG00000132286+ENSG00000265264+ENSG00000179532_039	chr11	dexseq_prepare_annotation2.py	exon	6541333	6541467	.	+	.	ENST00000354685+ENST00000472080__exon_number_039__gene_id_ENSG00000132286+ENSG00000265264+ENSG00000179532		ENSG00000132286.ENSG00000265264.ENSG00000179532.38	-0.424895353138681	-3.80116641486574	0.000168389188796659	0.0267839456217113
ENSG00000214753.ENSG00000168000.ENSG00000234857.75	ENSG00000214753+ENSG00000168000+ENSG00000234857	ENSG00000214753+ENSG00000168000+ENSG00000234857_076	chr11	dexseq_prepare_annotation2.py	exon	62477204	62477317	.	-	.	ENST00000464544+ENST00000530009__exon_number_076__gene_id_ENSG00000214753+ENSG00000168000+ENSG00000234857		ENSG00000214753.ENSG00000168000.ENSG00000234857.75	-0.31710776112577	-3.81743282736619	0.000168391131850305	0.0267839456217113
ENSG00000187527.16	ENSG00000187527	ENSG00000187527_017	chr3	dexseq_prepare_annotation2.py	exon	193032761	193032885	.	-	.	ENST00000342358__exon_number_017__gene_id_ENSG00000187527	ATP13A5	ENSG00000187527.16	0.657014708070447	3.88126764900907	0.000169289083077875	0.0268929017359384
ENSG00000127586.72	ENSG00000127586	ENSG00000127586_073	chr16	dexseq_prepare_annotation2.py	exon	850687	850737	.	+	.	ENST00000564940__exon_number_073__gene_id_ENSG00000127586	CHTF18	ENSG00000127586.72	0.23730658060885	3.8606135569021	0.000171341566750361	0.0271360862362522
ENSG00000196504.25	ENSG00000196504	ENSG00000196504_026	chr2	dexseq_prepare_annotation2.py	exon	153532913	153532918	.	-	.	ENST00000493468__exon_number_026__gene_id_ENSG00000196504	PRPF40A	ENSG00000196504.25	-0.664030906769935	-3.8967403199549	0.000171341697399959	0.0271360862362522
ENSG00000147044.43	ENSG00000147044	ENSG00000147044_044	chrX	dexseq_prepare_annotation2.py	exon	41646431	41646536	.	-	.	ENST00000378154+ENST00000442742+ENST00000378158+ENST00000468986+ENST00000421587+ENST00000361962+ENST00000477823+ENST00000378163+ENST00000378166+ENST00000318588__exon_number_044__gene_id_ENSG00000147044	CASK	ENSG00000147044.43	0.465775191406312	3.97183930730163	0.000171464517281611	0.0271360862362522
ENSG00000085719.12	ENSG00000085719	ENSG00000085719_013	chr8	dexseq_prepare_annotation2.py	exon	87527690	87527727	.	+	.	ENST00000523469+ENST00000522240+ENST00000521271+ENST00000520814+ENST00000523001+ENST00000517771__exon_number_013__gene_id_ENSG00000085719	CPNE3	ENSG00000085719.12	0.648512504405621	3.88159022777531	0.000171704636951304	0.0271400776093293
ENSG00000008710.46	ENSG00000008710	ENSG00000008710_047	chr16	dexseq_prepare_annotation2.py	exon	2149645	2149771	.	-	.	ENST00000487932+ENST00000415938+ENST00000471603+ENST00000496574+ENST00000562297+ENST00000480227+ENST00000486339+ENST00000566784+ENST00000570193+ENST00000423118+ENST00000262304+ENST00000567946+ENST00000483731__exon_number_047__gene_id_ENSG00000008710	PKD1	ENSG00000008710.46	0.279452585367547	3.80262669841087	0.000172849224246024	0.0272868427855986
ENSG00000074181.35	ENSG00000074181	ENSG00000074181_036	chr19	dexseq_prepare_annotation2.py	exon	15300084	15300239	.	-	.	ENST00000601011+ENST00000263388__exon_number_036__gene_id_ENSG00000074181	NOTCH3	ENSG00000074181.35	0.414270492767239	3.83310858709389	0.000173106635985627	0.0272933623868874
ENSG00000136235.2	ENSG00000136235	ENSG00000136235_003	chr7	dexseq_prepare_annotation2.py	exon	23276287	23276377	.	+	.	ENST00000492858+ENST00000465673__exon_number_003__gene_id_ENSG00000136235	GPNMB	ENSG00000136235.2	-0.772261742465357	-3.91653610897972	0.000174973184089823	0.02755325855994
ENSG00000114735.26	ENSG00000114735	ENSG00000114735_027	chr3	dexseq_prepare_annotation2.py	exon	50618104	50618104	.	+	.	ENST00000443894+ENST00000448997+ENST00000232854+ENST00000482974+ENST00000434410__exon_number_027__gene_id_ENSG00000114735	HEMK1	ENSG00000114735.26	-1.0524255268978	-3.87642277244822	0.000177836326633027	0.0279692470275694
ENSG00000138744.ENSG00000198301.66	ENSG00000138744+ENSG00000198301	ENSG00000138744+ENSG00000198301_067	chr4	dexseq_prepare_annotation2.py	exon	76911849	76911904	.	-	.	ENST00000514710+ENST00000504975__exon_number_067__gene_id_ENSG00000138744+ENSG00000198301		ENSG00000138744.ENSG00000198301.66	0.653016810919364	3.82640928851271	0.000181189081091639	0.0284611087428174
ENSG00000080822.ENSG00000080819.17	ENSG00000080822+ENSG00000080819	ENSG00000080822+ENSG00000080819_018	chr3	dexseq_prepare_annotation2.py	exon	98235621	98235625	.	-	.	ENST00000511667+ENST00000508902+ENST00000512147+ENST00000508503+ENST00000394185+ENST00000394180+ENST00000394181+ENST00000513452+ENST00000506927+ENST00000503004+ENST00000502299+ENST00000341181+ENST00000510545+ENST00000511081+ENST00000437922+ENST00000510541+ENST00000513287__exon_number_018__gene_id_ENSG00000080822+ENSG00000080819		ENSG00000080822.ENSG00000080819.17	-0.327831825717915	-3.80818574946953	0.000183831026928408	0.0288402336060155
ENSG00000091536.78	ENSG00000091536	ENSG00000091536_079	chr17	dexseq_prepare_annotation2.py	exon	18063249	18063331	.	+	.	ENST00000578472+ENST00000418233+ENST00000579848+ENST00000557190+ENST00000556535+ENST00000557655+ENST00000205890+ENST00000433411+ENST00000451725__exon_number_079__gene_id_ENSG00000091536	MYO15A	ENSG00000091536.78	0.523723822444693	3.79255064167385	0.000185816775082351	0.0291040304344633
ENSG00000079785.30	ENSG00000079785	ENSG00000079785_031	chr2	dexseq_prepare_annotation2.py	exon	15768642	15768761	.	+	.	ENST00000470674__exon_number_031__gene_id_ENSG00000079785	DDX1	ENSG00000079785.30	-0.625198984054567	-3.89210975417314	0.000185973399428403	0.0291040304344633
ENSG00000147274.ENSG00000206979.23	ENSG00000147274+ENSG00000206979	ENSG00000147274+ENSG00000206979_024	chrX	dexseq_prepare_annotation2.py	exon	135961176	135961282	.	-	.	ENST00000464781+ENST00000567262+ENST00000431446+ENST00000565907+ENST00000562646+ENST00000320676+ENST00000568578+ENST00000419968+ENST00000563370+ENST00000570135__exon_number_024__gene_id_ENSG00000147274+ENSG00000206979		ENSG00000147274.ENSG00000206979.23	-0.201227958197093	-3.87120742273482	0.000187828487915085	0.0293579645987276
ENSG00000141562.3	ENSG00000141562	ENSG00000141562_004	chr17	dexseq_prepare_annotation2.py	exon	80416104	80416234	.	+	.	ENST00000583181+ENST00000584192+ENST00000390006+ENST00000579198__exon_number_004__gene_id_ENSG00000141562	NARF	ENSG00000141562.3	0.61744376617723	3.82601945337637	0.00018898979663807	0.0294836819988194
ENSG00000169727.61	ENSG00000169727	ENSG00000169727_062	chr17	dexseq_prepare_annotation2.py	exon	80014400	80014426	.	+	.	ENST00000392358+ENST00000578552+ENST00000584460+ENST00000578168+ENST00000578279+ENST00000583486+ENST00000355130+ENST00000320548+ENST00000306823__exon_number_062__gene_id_ENSG00000169727	GPS1	ENSG00000169727.61	-0.44988213634582	-3.81479167852087	0.000189232091056148	0.0294836819988194
ENSG00000198561.ENSG00000213593.ENSG00000211450.ENSG00000254732.ENSG00000254462.25	ENSG00000198561+ENSG00000213593+ENSG00000211450+ENSG00000254732+ENSG00000254462	ENSG00000198561+ENSG00000213593+ENSG00000211450+ENSG00000254732+ENSG00000254462_026	chr11	dexseq_prepare_annotation2.py	exon	57508985	57509043	.	+	.	ENST00000534355+ENST00000533321__exon_number_026__gene_id_ENSG00000198561+ENSG00000213593+ENSG00000211450+ENSG00000254732+ENSG00000254462		ENSG00000198561.ENSG00000213593.ENSG00000211450.ENSG00000254732.ENSG00000254462.25	0.473441867602779	3.82552943959346	0.000189333181049018	0.0294836819988194
ENSG00000159842.13	ENSG00000159842	ENSG00000159842_014	chr17	dexseq_prepare_annotation2.py	exon	910509	910552	.	-	.	ENST00000291107+ENST00000544583+ENST00000571797+ENST00000573559+ENST00000302538+ENST00000572650+ENST00000574437+ENST00000572585+ENST00000536794+ENST00000543210+ENST00000570688__exon_number_014__gene_id_ENSG00000159842	ABR	ENSG00000159842.13	0.3583534046735	3.84781194702682	0.000191251936547492	0.0297457999636156
ENSG00000104472.5	ENSG00000104472	ENSG00000104472_006	chr8	dexseq_prepare_annotation2.py	exon	141524468	141524594	.	+	.	ENST00000220913+ENST00000518971+ENST00000523569+ENST00000519618__exon_number_006__gene_id_ENSG00000104472	CHRAC1	ENSG00000104472.5	0.621427539106232	3.95269066523723	0.000191617739264082	0.0297660363187447
ENSG00000260774.ENSG00000164366.2	ENSG00000260774+ENSG00000164366	ENSG00000260774+ENSG00000164366_003	chr5	dexseq_prepare_annotation2.py	exon	214013	216807	.	-	.	ENST00000565521__exon_number_003__gene_id_ENSG00000260774+ENSG00000164366		ENSG00000260774.ENSG00000164366.2	0.435054796151092	4.13226395980141	0.000192489773030887	0.0298647646383499
ENSG00000265690.ENSG00000135722.ENSG00000102878.33	ENSG00000265690+ENSG00000135722+ENSG00000102878	ENSG00000265690+ENSG00000135722+ENSG00000102878_034	chr16	dexseq_prepare_annotation2.py	exon	67198646	67198646	.	+	.	ENST00000522295+ENST00000522870+ENST00000580114+ENST00000523360+ENST00000421453+ENST00000518227+ENST00000264009__exon_number_034__gene_id_ENSG00000265690+ENSG00000135722+ENSG00000102878		ENSG00000265690.ENSG00000135722.ENSG00000102878.33	-0.536927621675195	-3.91462176385848	0.000193035911532032	0.029912750109452
ENSG00000151789.12	ENSG00000151789	ENSG00000151789_013	chr3	dexseq_prepare_annotation2.py	exon	21552479	21552515	.	-	.	ENST00000494118+ENST00000281523+ENST00000446749__exon_number_013__gene_id_ENSG00000151789	ZNF385D	ENSG00000151789.12	-0.550464301050338	-3.83284516056393	0.00019418250872286	0.0300535507250336
ENSG00000153130.25	ENSG00000153130	ENSG00000153130_026	chr4	dexseq_prepare_annotation2.py	exon	141303711	141306880	.	+	.	ENST00000608372__exon_number_026__gene_id_ENSG00000153130	SCOC	ENSG00000153130.25	0.59126100544933	3.87863318647349	0.000195065509544601	0.0301532598915628
ENSG00000123104.19	ENSG00000123104	ENSG00000123104_020	chr12	dexseq_prepare_annotation2.py	exon	26639037	26639293	.	-	.	ENST00000381340+ENST00000451599__exon_number_020__gene_id_ENSG00000123104	ITPR2	ENSG00000123104.19	-0.373964963908289	-3.81062649459819	0.000196657637417774	0.0303622082454346
ENSG00000261771.ENSG00000260916.ENSG00000207964.ENSG00000256061.17	ENSG00000261771+ENSG00000260916+ENSG00000207964+ENSG00000256061	ENSG00000261771+ENSG00000260916+ENSG00000207964+ENSG00000256061_018	chr15	dexseq_prepare_annotation2.py	exon	55652406	55653037	.	-	.	ENST00000442196+ENST00000310958+ENST00000565113+ENST00000569205+ENST00000568372+ENST00000568808__exon_number_018__gene_id_ENSG00000261771+ENSG00000260916+ENSG00000207964+ENSG00000256061		ENSG00000261771.ENSG00000260916.ENSG00000207964.ENSG00000256061.17	-0.264045331963027	-3.81883253007056	0.000197826923580124	0.0305054430192686
ENSG00000060138.35	ENSG00000060138	ENSG00000060138_036	chr12	dexseq_prepare_annotation2.py	exon	10865828	10865932	.	-	.	ENST00000540447+ENST00000544622+ENST00000279550+ENST00000542002+ENST00000542641+ENST00000539204+ENST00000228251+ENST00000546298__exon_number_036__gene_id_ENSG00000060138	YBX3	ENSG00000060138.35	0.6416580642061	3.80648190794157	0.00019811902217669	0.0305132287179739
ENSG00000224699.16	ENSG00000224699	ENSG00000224699_017	chr1	dexseq_prepare_annotation2.py	exon	110954637	110954794	.	+	.	ENST00000609653__exon_number_017__gene_id_ENSG00000224699	LAMTOR5-AS1	ENSG00000224699.16	0.473831818922902	3.87631264660327	0.000201635336088763	0.0310169669492351
ENSG00000113971.ENSG00000240303	ENSG00000113971+ENSG00000240303	ENSG00000113971+ENSG00000240303_001	chr3	dexseq_prepare_annotation2.py	exon	132276982	132276985	.	-	.	ENST00000355458+ENST00000496418__exon_number_001__gene_id_ENSG00000113971+ENSG00000240303		ENSG00000113971.ENSG00000240303	0.530868142342515	3.98865668446011	0.000202538776644941	0.0311180379319257
ENSG00000197122.19	ENSG00000197122	ENSG00000197122_020	chr20	dexseq_prepare_annotation2.py	exon	36026102	36026149	.	+	.	ENST00000373567+ENST00000489153+ENST00000445403+ENST00000373578+ENST00000358208+ENST00000360723+ENST00000477066+ENST00000373558__exon_number_020__gene_id_ENSG00000197122	SRC	ENSG00000197122.19	0.544163394715512	4.11222631180273	0.000204359816599684	0.0313596718809324
ENSG00000116688.3	ENSG00000116688	ENSG00000116688_004	chr1	dexseq_prepare_annotation2.py	exon	12040427	12040491	.	+	.	ENST00000444836+ENST00000490079+ENST00000484391+ENST00000235329__exon_number_004__gene_id_ENSG00000116688	MFN2	ENSG00000116688.3	-1.10537397747217	-3.86409251848894	0.000205350960482581	0.0314359265284096
ENSG00000143603.7	ENSG00000143603	ENSG00000143603_008	chr1	dexseq_prepare_annotation2.py	exon	154680503	154680702	.	-	.	ENST00000271915+ENST00000515643+ENST00000361147+ENST00000358505__exon_number_008__gene_id_ENSG00000143603	KCNN3	ENSG00000143603.7	0.468333684256217	3.98440237898866	0.000205354570249405	0.0314359265284096
ENSG00000224699.20	ENSG00000224699	ENSG00000224699_021	chr1	dexseq_prepare_annotation2.py	exon	110955557	110955563	.	+	.	ENST00000608111__exon_number_021__gene_id_ENSG00000224699	LAMTOR5-AS1	ENSG00000224699.20	0.652709407550085	3.86835347508844	0.000207352194653653	0.0316691480685485
ENSG00000231887.ENSG00000256682.ENSG00000212127.ENSG00000111215.4	ENSG00000231887+ENSG00000256682+ENSG00000212127+ENSG00000111215	ENSG00000231887+ENSG00000256682+ENSG00000212127+ENSG00000111215_005	chr12	dexseq_prepare_annotation2.py	exon	10999591	10999643	.	-	.	ENST00000539179__exon_number_005__gene_id_ENSG00000231887+ENSG00000256682+ENSG00000212127+ENSG00000111215		ENSG00000231887.ENSG00000256682.ENSG00000212127.ENSG00000111215.4	-0.330218649204198	-4.00474433230042	0.000207379607993298	0.0316691480685485
ENSG00000158161.17	ENSG00000158161	ENSG00000158161_018	chr1	dexseq_prepare_annotation2.py	exon	28337458	28337594	.	-	.	ENST00000468665+ENST00000545175+ENST00000540618+ENST00000495923+ENST00000373864+ENST00000471498+ENST00000373863+ENST00000436342+ENST00000373871__exon_number_018__gene_id_ENSG00000158161	EYA3	ENSG00000158161.17	-0.394042029728369	-3.82368331576497	0.000208746669612795	0.0318394135250473
ENSG00000011295.ENSG00000243686.33	ENSG00000011295+ENSG00000243686	ENSG00000011295+ENSG00000243686_034	chr17	dexseq_prepare_annotation2.py	exon	15947935	15948275	.	+	.	ENST00000453002+ENST00000470649__exon_number_034__gene_id_ENSG00000011295+ENSG00000243686		ENSG00000011295.ENSG00000243686.33	0.326927266941437	3.8876945383072	0.000211832430516935	0.0322710992941432
ENSG00000104490.15	ENSG00000104490	ENSG00000104490_016	chr8	dexseq_prepare_annotation2.py	exon	102731508	102731520	.	-	.	ENST00000311028+ENST00000522448+ENST00000220931+ENST00000518166+ENST00000522951+ENST00000520690+ENST00000520425+ENST00000521599+ENST00000518727+ENST00000395923+ENST00000519508__exon_number_016__gene_id_ENSG00000104490	NCALD	ENSG00000104490.15	0.292501372340234	3.77869052844864	0.000213583458922127	0.032498653246016
ENSG00000254615.ENSG00000164830.25	ENSG00000254615+ENSG00000164830	ENSG00000254615+ENSG00000164830_026	chr8	dexseq_prepare_annotation2.py	exon	107718609	107718609	.	+	.	ENST00000519415__exon_number_026__gene_id_ENSG00000254615+ENSG00000164830		ENSG00000254615.ENSG00000164830.25	-0.969494552514363	-3.78690571757102	0.000214705351992228	0.0326300461056588
ENSG00000099864.20	ENSG00000099864	ENSG00000099864_021	chr19	dexseq_prepare_annotation2.py	exon	736019	736078	.	+	.	ENST00000589012+ENST00000338448+ENST00000587513+ENST00000593172+ENST00000592155+ENST00000590161+ENST00000264560__exon_number_021__gene_id_ENSG00000099864	PALM	ENSG00000099864.20	-0.813635717381009	-4.05340660234242	0.000215554274382204	0.0327196880051409
ENSG00000008710.45	ENSG00000008710	ENSG00000008710_046	chr16	dexseq_prepare_annotation2.py	exon	2149565	2149644	.	-	.	ENST00000480227+ENST00000471603__exon_number_046__gene_id_ENSG00000008710	PKD1	ENSG00000008710.45	0.304708643534206	3.74277921819803	0.000217375632273516	0.0329565466399602
ENSG00000214753.ENSG00000168000.ENSG00000234857.13	ENSG00000214753+ENSG00000168000+ENSG00000234857	ENSG00000214753+ENSG00000168000+ENSG00000234857_014	chr11	dexseq_prepare_annotation2.py	exon	62458346	62458441	.	-	.	ENST00000463679__exon_number_014__gene_id_ENSG00000214753+ENSG00000168000+ENSG00000234857		ENSG00000214753.ENSG00000168000.ENSG00000234857.13	0.290008058612994	3.74811506292449	0.000219277334471504	0.0332050037470925
ENSG00000135747.ENSG00000197472.2	ENSG00000135747+ENSG00000197472	ENSG00000135747+ENSG00000197472_003	chr1	dexseq_prepare_annotation2.py	exon	247108921	247108976	.	-	.	ENST00000479214+ENST00000366504+ENST00000491337+ENST00000465049__exon_number_003__gene_id_ENSG00000135747+ENSG00000197472		ENSG00000135747.ENSG00000197472.2	-0.754261309605274	-3.98679036133453	0.00021960140273243	0.0332142519208192
ENSG00000178057.17	ENSG00000178057	ENSG00000178057_018	chr3	dexseq_prepare_annotation2.py	exon	49060722	49060928	.	+	.	ENST00000326925__exon_number_018__gene_id_ENSG00000178057	NDUFAF3	ENSG00000178057.17	0.346820709176333	3.96262482047142	0.000220370554812582	0.0332826975066788
ENSG00000110911.59	ENSG00000110911	ENSG00000110911_060	chr12	dexseq_prepare_annotation2.py	exon	51420077	51420092	.	-	.	ENST00000548193__exon_number_060__gene_id_ENSG00000110911	SLC11A2	ENSG00000110911.59	0.407225934500285	3.79483426215143	0.000220581017111853	0.0332826975066788
ENSG00000102910.6	ENSG00000102910	ENSG00000102910_007	chr16	dexseq_prepare_annotation2.py	exon	48292529	48292651	.	+	.	ENST00000566755+ENST00000285737+ENST00000535754+ENST00000416006__exon_number_007__gene_id_ENSG00000102910	LONP2	ENSG00000102910.6	0.74850189955496	3.92483321456833	0.000221185583653544	0.0333340927574861
ENSG00000260565.2	ENSG00000260565	ENSG00000260565_003	chr16	dexseq_prepare_annotation2.py	exon	2711197	2711382	.	-	.	ENST00000564340+ENST00000568395+ENST00000569465__exon_number_003__gene_id_ENSG00000260565	ERVK13-1	ENSG00000260565.2	0.513740011030632	3.90809582479169	0.000222620701798402	0.0334716372519132
ENSG00000005884.24	ENSG00000005884	ENSG00000005884_025	chr17	dexseq_prepare_annotation2.py	exon	48151812	48151878	.	+	.	ENST00000007722+ENST00000505306+ENST00000512553+ENST00000506401+ENST00000320031+ENST00000544892+ENST00000510809__exon_number_025__gene_id_ENSG00000005884	ITGA3	ENSG00000005884.24	-0.439977064661718	-3.86399900871123	0.00022262831605808	0.0334716372519132
ENSG00000103671.8	ENSG00000103671	ENSG00000103671_009	chr15	dexseq_prepare_annotation2.py	exon	64685540	64685633	.	+	.	ENST00000558442+ENST00000559833__exon_number_009__gene_id_ENSG00000103671	TRIP4	ENSG00000103671.8	-0.294740081539625	-3.8922450218107	0.00022477038464352	0.0337473114295583
ENSG00000074181.26	ENSG00000074181	ENSG00000074181_027	chr19	dexseq_prepare_annotation2.py	exon	15295106	15295261	.	-	.	ENST00000263388__exon_number_027__gene_id_ENSG00000074181	NOTCH3	ENSG00000074181.26	-0.245396448837914	-3.76302402451074	0.000224996327745923	0.0337473114295583
ENSG00000074181.29	ENSG00000074181	ENSG00000074181_030	chr19	dexseq_prepare_annotation2.py	exon	15296298	15296490	.	-	.	ENST00000601011+ENST00000263388__exon_number_030__gene_id_ENSG00000074181	NOTCH3	ENSG00000074181.29	-0.244169314624665	-3.75480489795363	0.000231966371075604	0.0347514791647452
ENSG00000049768.8	ENSG00000049768	ENSG00000049768_009	chrX	dexseq_prepare_annotation2.py	exon	49112176	49112263	.	-	.	ENST00000557224+ENST00000518685+ENST00000376197+ENST00000376199+ENST00000376207+ENST00000455775__exon_number_009__gene_id_ENSG00000049768	FOXP3	ENSG00000049768.8	0.451311374691198	3.90956646639262	0.00023267124529204	0.0348157783298842
ENSG00000091536.81	ENSG00000091536	ENSG00000091536_082	chr17	dexseq_prepare_annotation2.py	exon	18064682	18064751	.	+	.	ENST00000578472+ENST00000556535+ENST00000579848+ENST00000557190+ENST00000473013+ENST00000418233+ENST00000578575+ENST00000557655+ENST00000205890+ENST00000433411+ENST00000451725+ENST00000445289__exon_number_082__gene_id_ENSG00000091536	MYO15A	ENSG00000091536.81	0.566782706677484	3.7325369375835	0.000233275123688869	0.0348363962698716
ENSG00000032219.43	ENSG00000032219	ENSG00000032219_044	chr14	dexseq_prepare_annotation2.py	exon	58840449	58840451	.	+	.	ENST00000355431+ENST00000431317__exon_number_044__gene_id_ENSG00000032219	ARID4A	ENSG00000032219.43	-0.548572651209236	-3.76878479705452	0.00023336071361853	0.0348363962698716
ENSG00000174839.6	ENSG00000174839	ENSG00000174839_007	chr3	dexseq_prepare_annotation2.py	exon	57616652	57616705	.	-	.	ENST00000480710+ENST00000471531+ENST00000311128__exon_number_007__gene_id_ENSG00000174839	DENND6A	ENSG00000174839.6	0.320724295970915	3.82663409667049	0.000234285129043443	0.0349331021454008
ENSG00000131018.65	ENSG00000131018	ENSG00000131018_066	chr6	dexseq_prepare_annotation2.py	exon	152570296	152570397	.	-	.	ENST00000409694+ENST00000448038+ENST00000356820+ENST00000341594+ENST00000265368+ENST00000367255+ENST00000367256+ENST00000423061__exon_number_066__gene_id_ENSG00000131018	SYNE1	ENSG00000131018.65	0.321556959465006	3.70670174073729	0.000236171218871721	0.035172801384136
ENSG00000114209.4	ENSG00000114209	ENSG00000114209_005	chr3	dexseq_prepare_annotation2.py	exon	167402030	167402043	.	-	.	ENST00000497056+ENST00000461494+ENST00000492396+ENST00000473645+ENST00000392750__exon_number_005__gene_id_ENSG00000114209	PDCD10	ENSG00000114209.4	-0.785458420996753	-3.87627985884755	0.000237227637600752	0.0352885192083323
ENSG00000147606.ENSG00000214954.24	ENSG00000147606+ENSG00000214954	ENSG00000147606+ENSG00000214954_025	chr8	dexseq_prepare_annotation2.py	exon	92221728	92221770	.	+	.	ENST00000522862+ENST00000523719+ENST00000522181__exon_number_025__gene_id_ENSG00000147606+ENSG00000214954		ENSG00000147606.ENSG00000214954.24	0.304469927828742	3.87549276725241	0.000237858597502334	0.0353407505832527
ENSG00000143322.13	ENSG00000143322	ENSG00000143322_014	chr1	dexseq_prepare_annotation2.py	exon	179086467	179086651	.	-	.	ENST00000504405+ENST00000511413+ENST00000512653+ENST00000507173+ENST00000344730+ENST00000504324+ENST00000502732+ENST00000509520+ENST00000408940+ENST00000392043+ENST00000367623__exon_number_014__gene_id_ENSG00000143322	ABL2	ENSG00000143322.13	0.340136801399549	3.83506304495141	0.000239135487750899	0.0354642790932281
ENSG00000253320.13	ENSG00000253320	ENSG00000253320_014	chr8	dexseq_prepare_annotation2.py	exon	103894538	103894715	.	+	.	ENST00000518978__exon_number_014__gene_id_ENSG00000253320	KB-1507C5.2	ENSG00000253320.13	0.506266980271517	3.7787677904845	0.000239251621539213	0.0354642790932281
ENSG00000254615.ENSG00000164830.36	ENSG00000254615+ENSG00000164830	ENSG00000254615+ENSG00000164830_037	chr8	dexseq_prepare_annotation2.py	exon	107751686	107751811	.	+	.	ENST00000312046+ENST00000517566+ENST00000445937+ENST00000449762+ENST00000531443+ENST00000435082+ENST00000442977+ENST00000297447+ENST00000521592__exon_number_037__gene_id_ENSG00000254615+ENSG00000164830		ENSG00000254615.ENSG00000164830.36	0.369833902666947	3.7568137388465	0.000239864506011967	0.0354888174653422
ENSG00000239953.ENSG00000112130.22	ENSG00000239953+ENSG00000112130	ENSG00000239953+ENSG00000112130_023	chr6	dexseq_prepare_annotation2.py	exon	37339288	37339350	.	+	.	ENST00000373479+ENST00000229866+ENST00000498460+ENST00000469731__exon_number_023__gene_id_ENSG00000239953+ENSG00000112130		ENSG00000239953.ENSG00000112130.22	0.250780114432768	3.80783984541953	0.000239979176158444	0.0354888174653422
ENSG00000133612.22	ENSG00000133612	ENSG00000133612_023	chr7	dexseq_prepare_annotation2.py	exon	150815355	150815365	.	+	.	ENST00000476375+ENST00000479901+ENST00000467724+ENST00000469901+ENST00000397238+ENST00000480106+ENST00000468796+ENST00000492234+ENST00000335367+ENST00000463381+ENST00000473312__exon_number_023__gene_id_ENSG00000133612	AGAP3	ENSG00000133612.22	0.423337968430498	3.73507795084947	0.000240750936007764	0.0355613066787047
ENSG00000163762.5	ENSG00000163762	ENSG00000163762_006	chr3	dexseq_prepare_annotation2.py	exon	149042667	149042809	.	-	.	ENST00000470080+ENST00000296059+ENST00000491182+ENST00000474754__exon_number_006__gene_id_ENSG00000163762	TM4SF18	ENSG00000163762.5	-0.490073308708155	-3.89782297617122	0.000241894131295153	0.0356884271372984
ENSG00000077097.ENSG00000264219.16	ENSG00000077097+ENSG00000264219	ENSG00000077097+ENSG00000264219_017	chr3	dexseq_prepare_annotation2.py	exon	25657272	25657432	.	-	.	ENST00000475717+ENST00000540199__exon_number_017__gene_id_ENSG00000077097+ENSG00000264219		ENSG00000077097.ENSG00000264219.16	0.617340828815586	3.82364263067434	0.000242455219472183	0.0357294685852753
ENSG00000254444.2	ENSG00000254444	ENSG00000254444_003	chr11	dexseq_prepare_annotation2.py	exon	6206521	6206806	.	-	.	ENST00000529961__exon_number_003__gene_id_ENSG00000254444	RP11-290F24.3	ENSG00000254444.2	-0.474599315025338	-4.16976187681213	0.000242992994117071	0.0357669827657728
ENSG00000130827.35	ENSG00000130827	ENSG00000130827_036	chrX	dexseq_prepare_annotation2.py	exon	153697166	153697212	.	+	.	ENST00000480645+ENST00000369682+ENST00000491066__exon_number_036__gene_id_ENSG00000130827	PLXNA3	ENSG00000130827.35	-0.953391704194874	-3.84598865963268	0.00024444344864622	0.0359385937327455
ENSG00000040531.32	ENSG00000040531	ENSG00000040531_033	chr17	dexseq_prepare_annotation2.py	exon	3563911	3563980	.	+	.	ENST00000441220+ENST00000381870+ENST00000414524+ENST00000046640__exon_number_033__gene_id_ENSG00000040531	CTNS	ENSG00000040531.32	0.332408243938649	3.85435400696095	0.000245885553924253	0.0361085795072114
ENSG00000010438.1	ENSG00000010438	ENSG00000010438_002	chr9	dexseq_prepare_annotation2.py	exon	33750677	33750687	.	+	.	ENST00000361005+ENST00000468152__exon_number_002__gene_id_ENSG00000010438	PRSS3	ENSG00000010438.1	-0.234298755535197	-3.84334317555312	0.000246666359007441	0.0361765173997774
ENSG00000166535.23	ENSG00000166535	ENSG00000166535_024	chr12	dexseq_prepare_annotation2.py	exon	8998673	8998720	.	+	.	ENST00000539547+ENST00000541459+ENST00000536789+ENST00000545692+ENST00000540049+ENST00000299698__exon_number_024__gene_id_ENSG00000166535	A2ML1	ENSG00000166535.23	-0.332635103491598	-3.78517808655681	0.000246921087627151	0.0361765173997774
ENSG00000158286.7	ENSG00000158286	ENSG00000158286_008	chr1	dexseq_prepare_annotation2.py	exon	6267625	6268367	.	+	.	ENST00000466994__exon_number_008__gene_id_ENSG00000158286	RNF207	ENSG00000158286.7	-0.446368391606623	-3.76489987542012	0.000248645604988939	0.0363869649423674
ENSG00000064309.22	ENSG00000064309	ENSG00000064309_023	chr11	dexseq_prepare_annotation2.py	exon	125886983	125887270	.	-	.	ENST00000525625+ENST00000531830+ENST00000392693+ENST00000263577+ENST00000534661__exon_number_023__gene_id_ENSG00000064309	CDON	ENSG00000064309.22	0.311532511300583	3.78238179979873	0.000249396570963332	0.0364546200695615
ENSG00000143126.1	ENSG00000143126	ENSG00000143126_002	chr1	dexseq_prepare_annotation2.py	exon	109801054	109801701	.	+	.	ENST00000271332__exon_number_002__gene_id_ENSG00000143126	CELSR2	ENSG00000143126.1	0.771422779835983	4.00377407104082	0.00025084513870361	0.0366239702394871
ENSG00000142156.1	ENSG00000142156	ENSG00000142156_002	chr21	dexseq_prepare_annotation2.py	exon	47402548	47402677	.	+	.	ENST00000361866__exon_number_002__gene_id_ENSG00000142156	COL6A1	ENSG00000142156.1	0.239862655796296	3.77348622806757	0.000253642304559128	0.0369613340228539
ENSG00000084234.55	ENSG00000084234	ENSG00000084234_056	chr11	dexseq_prepare_annotation2.py	exon	130011393	130011467	.	+	.	ENST00000278756+ENST00000345598+ENST00000528499+ENST00000543137+ENST00000338167+ENST00000539648+ENST00000525604+ENST00000533860+ENST00000530493+ENST00000263574+ENST00000533616__exon_number_056__gene_id_ENSG00000084234	APLP2	ENSG00000084234.55	0.597074978204346	3.88335396439561	0.000253741144314876	0.0369613340228539
ENSG00000042317.19	ENSG00000042317	ENSG00000042317_020	chr14	dexseq_prepare_annotation2.py	exon	88859737	88859832	.	+	.	ENST00000557567+ENST00000557724+ENST00000554102+ENST00000553626+ENST00000555715+ENST00000045347+ENST00000555534+ENST00000557248+ENST00000393545+ENST00000555515__exon_number_020__gene_id_ENSG00000042317	SPATA7	ENSG00000042317.19	0.36276814019744	3.78222707685099	0.000257908182138052	0.0375250462426023
ENSG00000141458.41	ENSG00000141458	ENSG00000141458_042	chr18	dexseq_prepare_annotation2.py	exon	21136578	21136628	.	-	.	ENST00000591051+ENST00000412552__exon_number_042__gene_id_ENSG00000141458	NPC1	ENSG00000141458.41	-0.572034904702504	-3.72866056370291	0.000262088072211853	0.0380893289019324
ENSG00000067369.62	ENSG00000067369	ENSG00000067369_063	chr15	dexseq_prepare_annotation2.py	exon	43802813	43802926	.	-	.	ENST00000477089__exon_number_063__gene_id_ENSG00000067369	TP53BP1	ENSG00000067369.62	-0.25848647279714	-3.72983025793573	0.000262820819141187	0.0381519159666423
ENSG00000140859.93	ENSG00000140859	ENSG00000140859_094	chr16	dexseq_prepare_annotation2.py	exon	57880253	57880439	.	-	.	ENST00000565684__exon_number_094__gene_id_ENSG00000140859	KIFC3	ENSG00000140859.93	-0.184399226427995	-3.71764043683288	0.000263182601267381	0.038160570699495
ENSG00000138448.30	ENSG00000138448	ENSG00000138448_031	chr2	dexseq_prepare_annotation2.py	exon	187533572	187533603	.	+	.	ENST00000433736+ENST00000496477+ENST00000261023+ENST00000374907+ENST00000474571+ENST00000496854__exon_number_031__gene_id_ENSG00000138448	ITGAV	ENSG00000138448.30	-0.406784062506774	-3.77550798025161	0.000264105969609302	0.0382505402682317
ENSG00000149179.48	ENSG00000149179	ENSG00000149179_049	chr11	dexseq_prepare_annotation2.py	exon	47183463	47183779	.	+	.	ENST00000278460+ENST00000378615+ENST00000395460+ENST00000525895__exon_number_049__gene_id_ENSG00000149179	C11orf49	ENSG00000149179.48	-0.479622098073896	-3.7243735166444	0.000268118560158705	0.038787204123211
ENSG00000032219.38	ENSG00000032219	ENSG00000032219_039	chr14	dexseq_prepare_annotation2.py	exon	58832787	58832948	.	+	.	ENST00000355431__exon_number_039__gene_id_ENSG00000032219	ARID4A	ENSG00000032219.38	-0.412651759192836	-3.72879195794	0.000270042244434033	0.039020795347898
ENSG00000167543.5	ENSG00000167543	ENSG00000167543_006	chr17	dexseq_prepare_annotation2.py	exon	27895045	27895064	.	+	.	ENST00000580183__exon_number_006__gene_id_ENSG00000167543	TP53I13	ENSG00000167543.5	0.683464296019157	3.77719022550117	0.000272651808219479	0.0393528481870336
ENSG00000163781.7	ENSG00000163781	ENSG00000163781_008	chr3	dexseq_prepare_annotation2.py	exon	133331233	133331396	.	-	.	ENST00000260810__exon_number_008__gene_id_ENSG00000163781	TOPBP1	ENSG00000163781.7	-0.535111864794897	-3.75267933633269	0.000273187996725789	0.0393536135288487
ENSG00000188897.37	ENSG00000188897	ENSG00000188897_038	chr16	dexseq_prepare_annotation2.py	exon	11517035	11517112	.	-	.	ENST00000598234__exon_number_038__gene_id_ENSG00000188897	CTD-3088G3.8	ENSG00000188897.37	0.419894204496147	3.76108472146519	0.000273280327057932	0.0393536135288487
ENSG00000133612.43	ENSG00000133612	ENSG00000133612_044	chr7	dexseq_prepare_annotation2.py	exon	150820724	150820725	.	+	.	ENST00000335367+ENST00000485904__exon_number_044__gene_id_ENSG00000133612	AGAP3	ENSG00000133612.43	-0.372574476907274	-3.69979492641724	0.000274469108227033	0.0394797865788252
ENSG00000159216.41	ENSG00000159216	ENSG00000159216_042	chr21	dexseq_prepare_annotation2.py	exon	37354049	37354214	.	-	.	ENST00000460207+ENST00000475045__exon_number_042__gene_id_ENSG00000159216	RUNX1	ENSG00000159216.41	-0.318008287240909	-3.75883510932322	0.000275464035584111	0.0395366193312208
ENSG00000123104.48	ENSG00000123104	ENSG00000123104_049	chr12	dexseq_prepare_annotation2.py	exon	26808641	26808785	.	-	.	ENST00000381340__exon_number_049__gene_id_ENSG00000123104	ITPR2	ENSG00000123104.48	0.285650980166043	3.71884070060166	0.000275607233156551	0.0395366193312208
ENSG00000007264.42	ENSG00000007264	ENSG00000007264_043	chr19	dexseq_prepare_annotation2.py	exon	3801802	3801810	.	-	.	ENST00000395045__exon_number_043__gene_id_ENSG00000007264	MATK	ENSG00000007264.42	0.557471492378978	3.94110727937602	0.000275803389215513	0.0395366193312208
ENSG00000168314.32	ENSG00000168314	ENSG00000168314_033	chr3	dexseq_prepare_annotation2.py	exon	39566374	39567101	.	+	.	ENST00000452959+ENST00000396228__exon_number_033__gene_id_ENSG00000168314	MOBP	ENSG00000168314.32	-0.258379927840869	-3.76748450837724	0.000276641093184609	0.0396042385956703
ENSG00000037897.ENSG00000111012.17	ENSG00000037897+ENSG00000111012	ENSG00000037897+ENSG00000111012_018	chr12	dexseq_prepare_annotation2.py	exon	58160217	58160239	.	-	.	ENST00000552186+ENST00000546496__exon_number_018__gene_id_ENSG00000037897+ENSG00000111012		ENSG00000037897.ENSG00000111012.17	-0.274302038943408	-3.74507641478976	0.000276902279479119	0.0396042385956703
ENSG00000140853.104	ENSG00000140853	ENSG00000140853_105	chr16	dexseq_prepare_annotation2.py	exon	57116546	57117431	.	+	.	ENST00000540182+ENST00000539144+ENST00000543103+ENST00000262510+ENST00000308149+ENST00000538453+ENST00000436936+ENST00000545081+ENST00000537056__exon_number_105__gene_id_ENSG00000140853	NLRC5	ENSG00000140853.104	-0.260332124802436	-3.77811969988361	0.000277567850663193	0.0396545237510814
ENSG00000074181.9	ENSG00000074181	ENSG00000074181_010	chr19	dexseq_prepare_annotation2.py	exon	15280962	15280981	.	-	.	ENST00000263388__exon_number_010__gene_id_ENSG00000074181	NOTCH3	ENSG00000074181.9	0.479113049737063	3.70428655890445	0.000279501241267284	0.0398856166803704
ENSG00000140859.36	ENSG00000140859	ENSG00000140859_037	chr16	dexseq_prepare_annotation2.py	exon	57805236	57805247	.	-	.	ENST00000539578+ENST00000562903+ENST00000445690+ENST00000379655+ENST00000569222+ENST00000565481+ENST00000562503+ENST00000564136+ENST00000421376+ENST00000465878+ENST00000540079+ENST00000543930+ENST00000541240__exon_number_037__gene_id_ENSG00000140859	KIFC3	ENSG00000140859.36	0.511715263324273	3.70024065810809	0.000280611412927936	0.0399988448775338
ENSG00000177565.14	ENSG00000177565	ENSG00000177565_015	chr3	dexseq_prepare_annotation2.py	exon	176768338	176768345	.	-	.	ENST00000430069+ENST00000457928+ENST00000428970__exon_number_015__gene_id_ENSG00000177565	TBL1XR1	ENSG00000177565.14	0.266174788517022	3.71995249221257	0.000281230912415992	0.0400291859233554
ENSG00000137869.8	ENSG00000137869	ENSG00000137869_009	chr15	dexseq_prepare_annotation2.py	exon	51507229	51507266	.	-	.	ENST00000558066__exon_number_009__gene_id_ENSG00000137869	CYP19A1	ENSG00000137869.8	-0.51965712605137	-3.74836927930708	0.000281458184999363	0.0400291859233554
ENSG00000172977.36	ENSG00000172977	ENSG00000172977_037	chr11	dexseq_prepare_annotation2.py	exon	65484138	65484278	.	+	.	ENST00000352980+ENST00000530446+ENST00000341318+ENST00000534650+ENST00000377046+ENST00000533441__exon_number_037__gene_id_ENSG00000172977	KAT5	ENSG00000172977.36	-0.393828410971189	-3.70304775279337	0.000282408430444784	0.0401191512910379
ENSG00000270249.ENSG00000267645.ENSG00000267368.ENSG00000105808.ENSG00000168255.ENSG00000170667.ENSG00000205236.ENSG00000228049.ENSG00000272949.153	ENSG00000270249+ENSG00000267645+ENSG00000267368+ENSG00000105808+ENSG00000168255+ENSG00000170667+ENSG00000205236+ENSG00000228049+ENSG00000272949	ENSG00000270249+ENSG00000267645+ENSG00000267368+ENSG00000105808+ENSG00000168255+ENSG00000170667+ENSG00000205236+ENSG00000228049+ENSG00000272949_154	chr7	dexseq_prepare_annotation2.py	exon	102306524	102306525	.	-	.	ENST00000476151+ENST00000591000+ENST00000333432__exon_number_154__gene_id_ENSG00000270249+ENSG00000267645+ENSG00000267368+ENSG00000105808+ENSG00000168255+ENSG00000170667+ENSG00000205236+ENSG00000228049+ENSG00000272949		ENSG00000270249.ENSG00000267645.ENSG00000267368.ENSG00000105808.ENSG00000168255.ENSG00000170667.ENSG00000205236.ENSG00000228049.ENSG00000272949.153	0.381907168256343	3.71731005770083	0.000283934793260467	0.0402777329901476
ENSG00000272191.1	ENSG00000272191	ENSG00000272191_002	chr17	dexseq_prepare_annotation2.py	exon	35300387	35300755	.	-	.	ENST00000607336__exon_number_002__gene_id_ENSG00000272191	RP11-445F12.2	ENSG00000272191.1	0.819474815152957	4.19784493722779	0.000284481501814934	0.0402777329901476
ENSG00000272191	ENSG00000272191	ENSG00000272191_001	chr17	dexseq_prepare_annotation2.py	exon	35297346	35297522	.	-	.	ENST00000607336__exon_number_001__gene_id_ENSG00000272191	RP11-445F12.2	ENSG00000272191	-0.819474815152957	-4.19784493722779	0.000284481501814934	0.0402777329901476
ENSG00000135249.29	ENSG00000135249	ENSG00000135249_030	chr7	dexseq_prepare_annotation2.py	exon	105205977	105206095	.	+	.	ENST00000497979+ENST00000257700__exon_number_030__gene_id_ENSG00000135249	RINT1	ENSG00000135249.29	-0.258491268662127	-3.81966503860576	0.000286954655583115	0.0405552223048068
ENSG00000196074.43	ENSG00000196074	ENSG00000196074_044	chr20	dexseq_prepare_annotation2.py	exon	58489030	58489082	.	-	.	ENST00000446834+ENST00000357552+ENST00000371001+ENST00000471331__exon_number_044__gene_id_ENSG00000196074	SYCP2	ENSG00000196074.43	-0.531466747954953	-3.90231600195791	0.000287083653283639	0.0405552223048068
ENSG00000123104.23	ENSG00000123104	ENSG00000123104_024	chr12	dexseq_prepare_annotation2.py	exon	26647086	26647138	.	-	.	ENST00000381340+ENST00000451599+ENST00000540429__exon_number_024__gene_id_ENSG00000123104	ITPR2	ENSG00000123104.23	-0.397397112577271	-3.70646593701945	0.000288305011284265	0.0406822530559914
ENSG00000090273.5	ENSG00000090273	ENSG00000090273_006	chr1	dexseq_prepare_annotation2.py	exon	27250580	27250657	.	+	.	ENST00000452707+ENST00000435827+ENST00000321265__exon_number_006__gene_id_ENSG00000090273	NUDC	ENSG00000090273.5	0.669011715622224	4.10339231063146	0.000291758621044372	0.041123638134973
ENSG00000141527.28	ENSG00000141527	ENSG00000141527_029	chr17	dexseq_prepare_annotation2.py	exon	78166302	78166418	.	+	.	ENST00000575500+ENST00000573882+ENST00000575666+ENST00000573754+ENST00000392434+ENST00000570421+ENST00000574148+ENST00000571450+ENST00000344227+ENST00000571861__exon_number_029__gene_id_ENSG00000141527	CARD14	ENSG00000141527.28	-0.43292812517533	-3.70898373258532	0.00029261652357868	0.0411985797054612
ENSG00000168542.53	ENSG00000168542	ENSG00000168542_054	chr2	dexseq_prepare_annotation2.py	exon	189871663	189871716	.	+	.	ENST00000304636__exon_number_054__gene_id_ENSG00000168542	COL3A1	ENSG00000168542.53	-0.417969211532915	-3.91894311332175	0.000295434436473743	0.0415490042885768
ENSG00000188517.4	ENSG00000188517	ENSG00000188517_005	chr4	dexseq_prepare_annotation2.py	exon	109740408	109740485	.	-	.	ENST00000399132__exon_number_005__gene_id_ENSG00000188517	COL25A1	ENSG00000188517.4	0.417168831897317	3.77324840644216	0.000296015055267856	0.0415843530143361
ENSG00000091536.88	ENSG00000091536	ENSG00000091536_089	chr17	dexseq_prepare_annotation2.py	exon	18067056	18067152	.	+	.	ENST00000418233+ENST00000579848+ENST00000473013+ENST00000578575+ENST00000205890+ENST00000433411+ENST00000451725+ENST00000445289__exon_number_089__gene_id_ENSG00000091536	MYO15A	ENSG00000091536.88	0.442836967124652	3.66807167863296	0.000296887386730349	0.0416055116477954
ENSG00000182774.ENSG00000214575.ENSG00000260836.57	ENSG00000182774+ENSG00000214575+ENSG00000260836	ENSG00000182774+ENSG00000214575+ENSG00000260836_058	chr15	dexseq_prepare_annotation2.py	exon	83240510	83240534	.	-	.	ENST00000398591+ENST00000398592+ENST00000570229+ENST00000423133__exon_number_058__gene_id_ENSG00000182774+ENSG00000214575+ENSG00000260836		ENSG00000182774.ENSG00000214575.ENSG00000260836.57	0.367170826580271	3.71858312846979	0.000297030518764687	0.0416055116477954
ENSG00000079102.81	ENSG00000079102	ENSG00000079102_082	chr8	dexseq_prepare_annotation2.py	exon	93107575	93107644	.	-	.	ENST00000520724+ENST00000517493+ENST00000522860+ENST00000517919+ENST00000436581+ENST00000518844+ENST00000518823+ENST00000521897+ENST00000520974+ENST00000519422+ENST00000520583+ENST00000519847+ENST00000521902+ENST00000519061+ENST00000518954__exon_number_082__gene_id_ENSG00000079102	RUNX1T1	ENSG00000079102.81	0.506638080328721	3.74203129885021	0.000297153988426119	0.0416055116477954
ENSG00000160201.25	ENSG00000160201	ENSG00000160201_026	chr21	dexseq_prepare_annotation2.py	exon	44527635	44527675	.	-	.	ENST00000486519+ENST00000291552+ENST00000398137+ENST00000380276__exon_number_026__gene_id_ENSG00000160201	U2AF1	ENSG00000160201.25	0.796911686673868	3.78756950771983	0.000298284519872676	0.0416958793227658
ENSG00000130827.3	ENSG00000130827	ENSG00000130827_004	chrX	dexseq_prepare_annotation2.py	exon	153689439	153689714	.	+	.	ENST00000495040+ENST00000369682__exon_number_004__gene_id_ENSG00000130827	PLXNA3	ENSG00000130827.3	0.295625311429559	3.78728800511968	0.000298569496186959	0.0416958793227658
ENSG00000079999.26	ENSG00000079999	ENSG00000079999_027	chr19	dexseq_prepare_annotation2.py	exon	10614235	10614417	.	-	.	ENST00000171111__exon_number_027__gene_id_ENSG00000079999	KEAP1	ENSG00000079999.26	0.541345945122624	3.77815430198955	0.000299020359222251	0.0416958793227658
ENSG00000129990.17	ENSG00000129990	ENSG00000129990_018	chr19	dexseq_prepare_annotation2.py	exon	55686655	55686707	.	-	.	ENST00000354308+ENST00000588305+ENST00000585461+ENST00000590851+ENST00000592956+ENST00000537500__exon_number_018__gene_id_ENSG00000129990	SYT5	ENSG00000129990.17	0.641535235374574	3.72689173783198	0.000299399309411965	0.0416958793227658
ENSG00000172409.ENSG00000254602.11	ENSG00000172409+ENSG00000254602	ENSG00000172409+ENSG00000254602_012	chr11	dexseq_prepare_annotation2.py	exon	57424488	57424552	.	+	.	ENST00000529430__exon_number_012__gene_id_ENSG00000172409+ENSG00000254602		ENSG00000172409.ENSG00000254602.11	-0.568800915818335	-3.74468272887239	0.000299649958277864	0.0416958793227658
ENSG00000138744.ENSG00000198301.27	ENSG00000138744+ENSG00000198301	ENSG00000138744+ENSG00000198301_028	chr4	dexseq_prepare_annotation2.py	exon	76862127	76862136	.	-	.	ENST00000399497+ENST00000503636+ENST00000507187+ENST00000502543+ENST00000286733__exon_number_028__gene_id_ENSG00000138744+ENSG00000198301		ENSG00000138744.ENSG00000198301.27	0.556856155282061	3.68978618166922	0.000300093945226636	0.0416958793227658
ENSG00000138744.ENSG00000198301.54	ENSG00000138744+ENSG00000198301	ENSG00000138744+ENSG00000198301_055	chr4	dexseq_prepare_annotation2.py	exon	76894513	76894544	.	-	.	ENST00000395710+ENST00000395711+ENST00000356260+ENST00000507396+ENST00000503411+ENST00000515836+ENST00000513089__exon_number_055__gene_id_ENSG00000138744+ENSG00000198301		ENSG00000138744.ENSG00000198301.54	0.475482340251875	3.68977104646917	0.000300110492385853	0.0416958793227658
ENSG00000196549.11	ENSG00000196549	ENSG00000196549_012	chr3	dexseq_prepare_annotation2.py	exon	154801314	154801581	.	+	.	ENST00000497890__exon_number_012__gene_id_ENSG00000196549	MME	ENSG00000196549.11	0.533420274778207	3.69824836796112	0.000301664322459717	0.0418380556251594
ENSG00000135090.62	ENSG00000135090	ENSG00000135090_063	chr12	dexseq_prepare_annotation2.py	exon	118810453	118810694	.	-	.	ENST00000542532+ENST00000542692+ENST00000392533__exon_number_063__gene_id_ENSG00000135090	TAOK3	ENSG00000135090.62	0.178449994547404	3.6900218795708	0.000301796381991894	0.0418380556251594
ENSG00000132716.ENSG00000258465.ENSG00000162735.72	ENSG00000132716+ENSG00000258465+ENSG00000162735	ENSG00000132716+ENSG00000258465+ENSG00000162735_073	chr1	dexseq_prepare_annotation2.py	exon	160249866	160249872	.	-	.	ENST00000532643+ENST00000467711+ENST00000368072+ENST00000462644+ENST00000532508+ENST00000608310+ENST00000556710+ENST00000485079+ENST00000472750+ENST00000392220+ENST00000495624+ENST00000440949__exon_number_073__gene_id_ENSG00000132716+ENSG00000258465+ENSG00000162735		ENSG00000132716.ENSG00000258465.ENSG00000162735.72	-0.445108804536107	-3.67645108627959	0.000303216281528467	0.0419888055118347
ENSG00000254615.ENSG00000164830.44	ENSG00000254615+ENSG00000164830	ENSG00000254615+ENSG00000164830_045	chr8	dexseq_prepare_annotation2.py	exon	107763424	107764089	.	+	.	ENST00000312046+ENST00000517566+ENST00000445937+ENST00000449762+ENST00000531443+ENST00000435082+ENST00000519415+ENST00000297447+ENST00000452423__exon_number_045__gene_id_ENSG00000254615+ENSG00000164830		ENSG00000254615.ENSG00000164830.44	0.340854533886809	3.69071175814197	0.000305271689295083	0.0421927812864485
ENSG00000167543.6	ENSG00000167543	ENSG00000167543_007	chr17	dexseq_prepare_annotation2.py	exon	27895065	27895073	.	+	.	ENST00000578749+ENST00000580183__exon_number_007__gene_id_ENSG00000167543	TP53I13	ENSG00000167543.6	0.805504500072867	3.74472238630663	0.000305357442243483	0.0421927812864485
ENSG00000005884.25	ENSG00000005884	ENSG00000005884_026	chr17	dexseq_prepare_annotation2.py	exon	48151879	48151898	.	+	.	ENST00000007722+ENST00000505306+ENST00000506401+ENST00000320031+ENST00000544892+ENST00000510809__exon_number_026__gene_id_ENSG00000005884	ITGA3	ENSG00000005884.25	-0.451268125748183	-3.77013031337909	0.000307318449678342	0.0424173351330898
ENSG00000272084.ENSG00000127481.10	ENSG00000272084+ENSG00000127481	ENSG00000272084+ENSG00000127481_011	chr1	dexseq_prepare_annotation2.py	exon	19404322	19404341	.	-	.	ENST00000375267__exon_number_011__gene_id_ENSG00000272084+ENSG00000127481		ENSG00000272084.ENSG00000127481.10	0.73061368608668	3.63289146560476	0.000309115457637354	0.0426187875283151
ENSG00000236107.6	ENSG00000236107	ENSG00000236107_007	chr2	dexseq_prepare_annotation2.py	exon	166892576	166892640	.	+	.	ENST00000595268+ENST00000597623+ENST00000599041__exon_number_007__gene_id_ENSG00000236107	AC010127.3	ENSG00000236107.6	-0.290156732389819	-3.72837013011334	0.000311738394384849	0.0428780084760341
ENSG00000196344.10	ENSG00000196344	ENSG00000196344_011	chr4	dexseq_prepare_annotation2.py	exon	100349244	100349331	.	-	.	ENST00000474027+ENST00000437033+ENST00000482593+ENST00000209665+ENST00000476959__exon_number_011__gene_id_ENSG00000196344	ADH7	ENSG00000196344.10	0.464748116206767	3.93209047711392	0.00031189274059184	0.0428780084760341
ENSG00000172890.1	ENSG00000172890	ENSG00000172890_002	chr11	dexseq_prepare_annotation2.py	exon	71164255	71164256	.	+	.	ENST00000533612+ENST00000534634+ENST00000319023__exon_number_002__gene_id_ENSG00000172890	NADSYN1	ENSG00000172890.1	0.256630224719168	3.67131928910025	0.000312014140163077	0.0428780084760341
ENSG00000250592.1	ENSG00000250592	ENSG00000250592_002	chr3	dexseq_prepare_annotation2.py	exon	130648702	130648820	.	-	.	ENST00000504737__exon_number_002__gene_id_ENSG00000250592	RP11-39E3.3	ENSG00000250592.1	-0.890601630263724	-4.16043403612466	0.000313649279240666	0.0430091148467561
ENSG00000250592	ENSG00000250592	ENSG00000250592_001	chr3	dexseq_prepare_annotation2.py	exon	130618258	130618478	.	-	.	ENST00000504737__exon_number_001__gene_id_ENSG00000250592	RP11-39E3.3	ENSG00000250592	0.890601630263723	4.16043403612466	0.000313649279240667	0.0430091148467561
ENSG00000130827.6	ENSG00000130827	ENSG00000130827_007	chrX	dexseq_prepare_annotation2.py	exon	153691734	153691862	.	+	.	ENST00000369682__exon_number_007__gene_id_ENSG00000130827	PLXNA3	ENSG00000130827.6	0.270376672277582	3.76990054922618	0.000316684172118601	0.0433758768005698
ENSG00000237651.ENSG00000162929.47	ENSG00000237651+ENSG00000162929	ENSG00000237651+ENSG00000162929_048	chr2	dexseq_prepare_annotation2.py	exon	61389326	61389455	.	+	.	ENST00000488469__exon_number_048__gene_id_ENSG00000237651+ENSG00000162929		ENSG00000237651.ENSG00000162929.47	0.476685052281883	3.68678124036163	0.000317010850148275	0.0433758768005698
ENSG00000228358.1	ENSG00000228358	ENSG00000228358_002	chr4	dexseq_prepare_annotation2.py	exon	118281822	118281965	.	+	.	ENST00000426240+ENST00000420701__exon_number_002__gene_id_ENSG00000228358	AC113617.1	ENSG00000228358.1	-0.867378882721231	-4.01045215210227	0.000318117255801465	0.043429833930823
ENSG00000149451.8	ENSG00000149451	ENSG00000149451_009	chr20	dexseq_prepare_annotation2.py	exon	3651653	3651800	.	-	.	ENST00000356518+ENST00000466620+ENST00000379861+ENST00000350009__exon_number_009__gene_id_ENSG00000149451	ADAM33	ENSG00000149451.8	0.614988122590921	4.0717094052298	0.000318315789377676	0.043429833930823
ENSG00000091536.31	ENSG00000091536	ENSG00000091536_032	chr17	dexseq_prepare_annotation2.py	exon	18046070	18046154	.	+	.	ENST00000205890__exon_number_032__gene_id_ENSG00000091536	MYO15A	ENSG00000091536.31	0.728463508456328	3.64917047188293	0.000318436846513968	0.043429833930823
ENSG00000105287.1	ENSG00000105287	ENSG00000105287_002	chr19	dexseq_prepare_annotation2.py	exon	47177571	47177572	.	-	.	ENST00000601806+ENST00000597390__exon_number_002__gene_id_ENSG00000105287	PRKD2	ENSG00000105287.1	0.363115873889129	3.68739057336666	0.00031906412983531	0.0434684434575631
ENSG00000123384.12	ENSG00000123384	ENSG00000123384_013	chr12	dexseq_prepare_annotation2.py	exon	57548262	57548484	.	+	.	ENST00000554174+ENST00000243077__exon_number_013__gene_id_ENSG00000123384	LRP1	ENSG00000123384.12	-0.383441172899933	-3.68604028708083	0.000320614704986127	0.0436326210367542
ENSG00000133687.5	ENSG00000133687	ENSG00000133687_006	chr12	dexseq_prepare_annotation2.py	exon	29659729	29659919	.	-	.	ENST00000552925+ENST00000256062+ENST00000319685+ENST00000551659+ENST00000539277+ENST00000552618__exon_number_006__gene_id_ENSG00000133687	TMTC1	ENSG00000133687.5	0.533481223890204	3.70498445246487	0.000328054513096785	0.0445970512034652
ENSG00000236107.20	ENSG00000236107	ENSG00000236107_021	chr2	dexseq_prepare_annotation2.py	exon	167056149	167056328	.	+	.	ENST00000447809__exon_number_021__gene_id_ENSG00000236107	AC010127.3	ENSG00000236107.20	0.212560938331334	3.71336043232944	0.000328545242123895	0.0446157373315172
ENSG00000138744.ENSG00000198301.51	ENSG00000138744+ENSG00000198301	ENSG00000138744+ENSG00000198301_052	chr4	dexseq_prepare_annotation2.py	exon	76892510	76892537	.	-	.	ENST00000395710+ENST00000395711+ENST00000513089+ENST00000356260+ENST00000507396__exon_number_052__gene_id_ENSG00000138744+ENSG00000198301		ENSG00000138744.ENSG00000198301.51	0.61559820259949	3.66431279093141	0.00032919755127438	0.0446563019823244
ENSG00000150403.5	ENSG00000150403	ENSG00000150403_006	chr13	dexseq_prepare_annotation2.py	exon	114152657	114152836	.	+	.	ENST00000473287+ENST00000375391+ENST00000434316+ENST00000474393__exon_number_006__gene_id_ENSG00000150403	TMCO3	ENSG00000150403.5	0.816997360527792	3.80351489934251	0.000329810035020391	0.0446913829858318
ENSG00000205352.ENSG00000257379.ENSG00000197111.23	ENSG00000205352+ENSG00000257379+ENSG00000197111	ENSG00000205352+ENSG00000257379+ENSG00000197111_024	chr12	dexseq_prepare_annotation2.py	exon	53837321	53837324	.	+	.	ENST00000549924+ENST00000429243+ENST00000549740+ENST00000541275+ENST00000549135+ENST00000547717+ENST00000547368+ENST00000551003__exon_number_024__gene_id_ENSG00000205352+ENSG00000257379+ENSG00000197111		ENSG00000205352.ENSG00000257379.ENSG00000197111.23	0.370534256716842	3.68341567184538	0.00033309109965866	0.0450876111019201
ENSG00000133612.51	ENSG00000133612	ENSG00000133612_052	chr7	dexseq_prepare_annotation2.py	exon	150825683	150825771	.	+	.	ENST00000397238+ENST00000478320+ENST00000494808+ENST00000483971+ENST00000485904+ENST00000463381__exon_number_052__gene_id_ENSG00000133612	AGAP3	ENSG00000133612.51	-0.321006881816022	-3.64548999523502	0.000335192845263993	0.0453235276382015
ENSG00000129116.24	ENSG00000129116	ENSG00000129116_025	chr4	dexseq_prepare_annotation2.py	exon	169632732	169633074	.	+	.	ENST00000505667+ENST00000335742+ENST00000261509+ENST00000512127__exon_number_025__gene_id_ENSG00000129116	PALLD	ENSG00000129116.24	-0.70475379877069	-4.05233055322646	0.000335715899645071	0.0453457030994389
ENSG00000146966.30	ENSG00000146966	ENSG00000146966_031	chr7	dexseq_prepare_annotation2.py	exon	140340304	140340345	.	-	.	ENST00000475837+ENST00000496613+ENST00000275884__exon_number_031__gene_id_ENSG00000146966	DENND2A	ENSG00000146966.30	0.431494822613544	3.78416524230494	0.000336131433755917	0.0453533237520323
ENSG00000142945.25	ENSG00000142945	ENSG00000142945_026	chr1	dexseq_prepare_annotation2.py	exon	45223721	45223812	.	+	.	ENST00000372217+ENST00000372224+ENST00000372222+ENST00000372218__exon_number_026__gene_id_ENSG00000142945	KIF2C	ENSG00000142945.25	-0.641500118172082	-3.78066156805785	0.000340034756500244	0.0458310239785793
ENSG00000147548.26	ENSG00000147548	ENSG00000147548_027	chr8	dexseq_prepare_annotation2.py	exon	38176459	38176809	.	-	.	ENST00000525081__exon_number_027__gene_id_ENSG00000147548	WHSC1L1	ENSG00000147548.26	0.662787953524187	3.72247363544691	0.000343965759995658	0.0462931137716833
ENSG00000090372.20	ENSG00000090372	ENSG00000090372_021	chr19	dexseq_prepare_annotation2.py	exon	47228064	47228084	.	-	.	ENST00000263280+ENST00000595357+ENST00000601631+ENST00000594581+ENST00000391910+ENST00000598074+ENST00000539396+ENST00000594287+ENST00000594357__exon_number_021__gene_id_ENSG00000090372	STRN4	ENSG00000090372.20	0.344148081885331	3.80586745820595	0.000344196258128865	0.0462931137716833
ENSG00000018189.16	ENSG00000018189	ENSG00000018189_017	chr4	dexseq_prepare_annotation2.py	exon	71639228	71639289	.	+	.	ENST00000417478+ENST00000381006+ENST00000502653+ENST00000226328+ENST00000536664+ENST00000513597__exon_number_017__gene_id_ENSG00000018189	RUFY3	ENSG00000018189.16	-0.498403192805486	-3.68694876513053	0.000344755869945832	0.0463190514119138
ENSG00000142512.30	ENSG00000142512	ENSG00000142512_031	chr19	dexseq_prepare_annotation2.py	exon	51920897	51920952	.	-	.	ENST00000357375+ENST00000439889+ENST00000353836+ENST00000529627+ENST00000356298+ENST00000432469+ENST00000339313__exon_number_031__gene_id_ENSG00000142512	SIGLEC10	ENSG00000142512.30	0.293481696074573	3.69924677458814	0.000345130388921328	0.0463200925373564
ENSG00000113594.7	ENSG00000113594	ENSG00000113594_008	chr5	dexseq_prepare_annotation2.py	exon	38489180	38489347	.	-	.	ENST00000506003+ENST00000453190+ENST00000508477+ENST00000263409__exon_number_008__gene_id_ENSG00000113594	LIFR	ENSG00000113594.7	-0.27526633197737	-3.75205203337374	0.000347156035243043	0.0465424946952382
ENSG00000149179.10	ENSG00000149179	ENSG00000149179_011	chr11	dexseq_prepare_annotation2.py	exon	46958330	46958330	.	+	.	ENST00000527234+ENST00000278460+ENST00000528488+ENST00000378615+ENST00000378618+ENST00000531648+ENST00000525895+ENST00000532633+ENST00000536126+ENST00000526424+ENST00000525279+ENST00000533124+ENST00000395460+ENST00000522712+ENST00000532840__exon_number_011__gene_id_ENSG00000149179	C11orf49	ENSG00000149179.10	0.282005000382136	3.65189513273365	0.000348784403212828	0.0466394060723782
ENSG00000164733.59	ENSG00000164733	ENSG00000164733_060	chr8	dexseq_prepare_annotation2.py	exon	11721973	11721992	.	-	.	ENST00000524500__exon_number_060__gene_id_ENSG00000164733	CTSB	ENSG00000164733.59	-0.695903613793681	-3.75050043529853	0.000348962600370697	0.0466394060723782
ENSG00000103671.7	ENSG00000103671	ENSG00000103671_008	chr15	dexseq_prepare_annotation2.py	exon	64680164	64680247	.	+	.	ENST00000557834+ENST00000558442__exon_number_008__gene_id_ENSG00000103671	TRIP4	ENSG00000103671.7	-0.393009936388507	-3.76095595479538	0.000348986782523021	0.0466394060723782
ENSG00000113360.77	ENSG00000113360	ENSG00000113360_078	chr5	dexseq_prepare_annotation2.py	exon	31532221	31532303	.	-	.	ENST00000507438__exon_number_078__gene_id_ENSG00000113360	DROSHA	ENSG00000113360.77	-0.311119281828634	-3.63866687345093	0.000351444193257993	0.0469181713054318
ENSG00000140943.34	ENSG00000140943	ENSG00000140943_035	chr16	dexseq_prepare_annotation2.py	exon	84120963	84121065	.	-	.	ENST00000565863+ENST00000343411+ENST00000570012+ENST00000563231+ENST00000569770__exon_number_035__gene_id_ENSG00000140943	MBTPS1	ENSG00000140943.34	-0.990137092958682	-3.64197502847698	0.000352757301099974	0.0470158756464445
ENSG00000177542.48	ENSG00000177542	ENSG00000177542_049	chr11	dexseq_prepare_annotation2.py	exon	796201	796203	.	-	.	ENST00000530360+ENST00000320230__exon_number_049__gene_id_ENSG00000177542	SLC25A22	ENSG00000177542.48	0.220462477750756	3.67012379208119	0.000352920613442098	0.0470158756464445
ENSG00000207112.ENSG00000210825.ENSG00000239195.ENSG00000207145.ENSG00000166012.ENSG00000207304.ENSG00000206834.ENSG00000221170.ENSG00000206799.41	ENSG00000207112+ENSG00000210825+ENSG00000239195+ENSG00000207145+ENSG00000166012+ENSG00000207304+ENSG00000206834+ENSG00000221170+ENSG00000206799	ENSG00000207112+ENSG00000210825+ENSG00000239195+ENSG00000207145+ENSG00000166012+ENSG00000207304+ENSG00000206834+ENSG00000221170+ENSG00000206799_042	chr11	dexseq_prepare_annotation2.py	exon	93466632	93466671	.	-	.	ENST00000384416+ENST00000525928+ENST00000526015+ENST00000530769__exon_number_042__gene_id_ENSG00000207112+ENSG00000210825+ENSG00000239195+ENSG00000207145+ENSG00000166012+ENSG00000207304+ENSG00000206834+ENSG00000221170+ENSG00000206799		ENSG00000207112.ENSG00000210825.ENSG00000239195.ENSG00000207145.ENSG00000166012.ENSG00000207304.ENSG00000206834.ENSG00000221170.ENSG00000206799.41	0.94486825896853	3.63300077239907	0.000353809323084049	0.0470474741510988
ENSG00000239953.ENSG00000112130.3	ENSG00000239953+ENSG00000112130	ENSG00000239953+ENSG00000112130_004	chr6	dexseq_prepare_annotation2.py	exon	37321819	37321839	.	+	.	ENST00000373479+ENST00000229866+ENST00000394443+ENST00000494320__exon_number_004__gene_id_ENSG00000239953+ENSG00000112130		ENSG00000239953.ENSG00000112130.3	-0.478566743891927	-3.69689706449509	0.000353902863550691	0.0470474741510988
ENSG00000262117.3	ENSG00000262117	ENSG00000262117_004	chr16	dexseq_prepare_annotation2.py	exon	11913707	11913804	.	-	.	ENST00000571259+ENST00000571158+ENST00000573037+ENST00000573319__exon_number_004__gene_id_ENSG00000262117	BCAR4	ENSG00000262117.3	-0.579205435246026	-3.97186709481012	0.000355178059267567	0.0471673474879281
ENSG00000123104.44	ENSG00000123104	ENSG00000123104_045	chr12	dexseq_prepare_annotation2.py	exon	26780966	26781095	.	-	.	ENST00000381340+ENST00000545902__exon_number_045__gene_id_ENSG00000123104	ITPR2	ENSG00000123104.44	0.291353080283818	3.64819630207877	0.000355891781088963	0.0472124840517724
ENSG00000119912.32	ENSG00000119912	ENSG00000119912_033	chr10	dexseq_prepare_annotation2.py	exon	94269890	94269919	.	-	.	ENST00000478361+ENST00000265986+ENST00000436178__exon_number_033__gene_id_ENSG00000119912	IDE	ENSG00000119912.32	0.287662347800995	3.69921476542142	0.000357526665053268	0.0473795987228828
ENSG00000116809.16	ENSG00000116809	ENSG00000116809_017	chr1	dexseq_prepare_annotation2.py	exon	16269924	16270014	.	-	.	ENST00000375743+ENST00000444358+ENST00000471805+ENST00000472658+ENST00000537142+ENST00000375733+ENST00000474511__exon_number_017__gene_id_ENSG00000116809	ZBTB17	ENSG00000116809.16	0.828130084390526	3.73985475168434	0.000361601756482512	0.047847813552486
ENSG00000101363.8	ENSG00000101363	ENSG00000101363_009	chr20	dexseq_prepare_annotation2.py	exon	35929574	35929610	.	+	.	ENST00000397151__exon_number_009__gene_id_ENSG00000101363	MANBAL	ENSG00000101363.8	0.337887223431125	3.8829562309227	0.000361817549350902	0.047847813552486
ENSG00000261812.3	ENSG00000261812	ENSG00000261812_004	chr16	dexseq_prepare_annotation2.py	exon	90160859	90160936	.	+	.	ENST00000564451__exon_number_004__gene_id_ENSG00000261812	TUBB8P7	ENSG00000261812.3	-0.477208345651547	-3.84780305278248	0.000368001035446881	0.048614630511148
ENSG00000266086.ENSG00000264112.ENSG00000136450.9	ENSG00000266086+ENSG00000264112+ENSG00000136450	ENSG00000266086+ENSG00000264112+ENSG00000136450_010	chr17	dexseq_prepare_annotation2.py	exon	56068883	56070840	.	-	.	ENST00000585065+ENST00000577267__exon_number_010__gene_id_ENSG00000266086+ENSG00000264112+ENSG00000136450		ENSG00000266086.ENSG00000264112.ENSG00000136450.9	-0.332032301409201	-3.75519687612213	0.00036973548068189	0.0487678366108779
ENSG00000100883.33	ENSG00000100883	ENSG00000100883_034	chr14	dexseq_prepare_annotation2.py	exon	35488281	35488564	.	+	.	ENST00000553923+ENST00000556445__exon_number_034__gene_id_ENSG00000100883	SRP54	ENSG00000100883.33	-0.774564682651033	-3.84610052891516	0.000369933071558143	0.0487678366108779
ENSG00000169727.58	ENSG00000169727	ENSG00000169727_059	chr17	dexseq_prepare_annotation2.py	exon	80014162	80014267	.	+	.	ENST00000392357+ENST00000392358+ENST00000578552+ENST00000584460+ENST00000578279+ENST00000355130+ENST00000320548+ENST00000306823__exon_number_059__gene_id_ENSG00000169727	GPS1	ENSG00000169727.58	-0.39962249100398	-3.63163488079176	0.000370442774164679	0.0487841072312884
ENSG00000123384.14	ENSG00000123384	ENSG00000123384_015	chr12	dexseq_prepare_annotation2.py	exon	57549877	57550066	.	+	.	ENST00000243077__exon_number_015__gene_id_ENSG00000123384	LRP1	ENSG00000123384.14	-0.457420321407921	-3.64438855529004	0.00037209739157872	0.0489509622679789
ENSG00000138074.31	ENSG00000138074	ENSG00000138074_032	chr2	dexseq_prepare_annotation2.py	exon	27428894	27428961	.	-	.	ENST00000310574+ENST00000412471+ENST00000464538+ENST00000445802+ENST00000408041+ENST00000488743__exon_number_032__gene_id_ENSG00000138074	SLC5A6	ENSG00000138074.31	-0.37657487613188	-3.68206269897716	0.000372559602217035	0.0489607672041559
ENSG00000186472.11	ENSG00000186472	ENSG00000186472_012	chr7	dexseq_prepare_annotation2.py	exon	82451907	82452005	.	-	.	ENST00000423517+ENST00000333891+ENST00000426442__exon_number_012__gene_id_ENSG00000186472	PCLO	ENSG00000186472.11	0.491591271992782	3.66390044843329	0.000378849356613122	0.0497355955773226
ENSG00000149179	ENSG00000149179	ENSG00000149179_001	chr11	dexseq_prepare_annotation2.py	exon	46958240	46958247	.	+	.	ENST00000533124__exon_number_001__gene_id_ENSG00000149179	C11orf49	ENSG00000149179	0.315933031131	3.62742428383535	0.000380846114456507	0.0499458125513408
ENSG00000149972.5	ENSG00000149972	ENSG00000149972_006	chr11	dexseq_prepare_annotation2.py	exon	99196077	99196215	.	+	.	ENST00000528727+ENST00000524871+ENST00000527185__exon_number_006__gene_id_ENSG00000149972	CNTN5	ENSG00000149972.5	0.251793300845816	3.66192562315466	0.000381469562457755	0.0499756784044759
ENSG00000145348.3	ENSG00000145348	ENSG00000145348_004	chr4	dexseq_prepare_annotation2.py	exon	106967237	106967247	.	-	.	ENST00000510927+ENST00000273980+ENST00000432496+ENST00000361687__exon_number_004__gene_id_ENSG00000145348	TBCK	ENSG00000145348.3	0.648226142331442	3.64328054546059	0.000384049100607278	0.0502614479001018
ENSG00000100201.36	ENSG00000100201	ENSG00000100201_037	chr22	dexseq_prepare_annotation2.py	exon	38902343	38902345	.	-	.	ENST00000381633__exon_number_037__gene_id_ENSG00000100201	DDX17	ENSG00000100201.36	-0.600890973405745	-3.66379100873746	0.000384446826968441	0.0502614479001018
ENSG00000107187	ENSG00000107187	ENSG00000107187_001	chr9	dexseq_prepare_annotation2.py	exon	139088096	139088096	.	-	.	ENST00000371746__exon_number_001__gene_id_ENSG00000107187	LHX3	ENSG00000107187	0.541242109198265	4.00231676366149	0.000385055765776649	0.0502889997636655
ENSG00000224086	ENSG00000224086	ENSG00000224086_001	chr22	dexseq_prepare_annotation2.py	exon	22292609	22292664	.	+	.	ENST00000538634__exon_number_001__gene_id_ENSG00000224086	LL22NC03-86G7.1	ENSG00000224086	0.670849254459967	4.00171528186627	0.000385690469124541	0.0502930449049562
ENSG00000224699.1	ENSG00000224699	ENSG00000224699_002	chr1	dexseq_prepare_annotation2.py	exon	110950147	110950405	.	+	.	ENST00000457535__exon_number_002__gene_id_ENSG00000224699	LAMTOR5-AS1	ENSG00000224699.1	0.430375419316334	3.68883313863899	0.000385883195395611	0.0502930449049562
ENSG00000176476.1	ENSG00000176476	ENSG00000176476_002	chr16	dexseq_prepare_annotation2.py	exon	28565241	28565246	.	+	.	ENST00000569581+ENST00000564682__exon_number_002__gene_id_ENSG00000176476	CCDC101	ENSG00000176476.1	0.45775399745418	3.76935626627598	0.000387095696828026	0.0503901904724489
ENSG00000180957.10	ENSG00000180957	ENSG00000180957_011	chr22	dexseq_prepare_annotation2.py	exon	28269726	28269762	.	-	.	ENST00000320996+ENST00000455418+ENST00000335272+ENST00000477861+ENST00000415296__exon_number_011__gene_id_ENSG00000180957	PITPNB	ENSG00000180957.10	0.367176251788509	3.78649186969688	0.000387426558679472	0.0503901904724489
ENSG00000132005.32	ENSG00000132005	ENSG00000132005_033	chr19	dexseq_prepare_annotation2.py	exon	14117102	14117134	.	-	.	ENST00000589239__exon_number_033__gene_id_ENSG00000132005	RFX1	ENSG00000132005.32	0.619123075228832	3.80636051802854	0.000388045559759849	0.0503960362070349
ENSG00000163491.59	ENSG00000163491	ENSG00000163491_060	chr3	dexseq_prepare_annotation2.py	exon	27409014	27409053	.	-	.	ENST00000341435__exon_number_060__gene_id_ENSG00000163491	NEK10	ENSG00000163491.59	-0.482982192872242	-3.62586960045319	0.000388269591339475	0.0503960362070349
ENSG00000266967.ENSG00000267060.ENSG00000108825.27	ENSG00000266967+ENSG00000267060+ENSG00000108825	ENSG00000266967+ENSG00000267060+ENSG00000108825_028	chr17	dexseq_prepare_annotation2.py	exon	41107947	41107963	.	-	.	ENST00000491665+ENST00000591096+ENST00000421990+ENST00000441280+ENST00000486664+ENST00000450475+ENST00000423601+ENST00000591910+ENST00000430739+ENST00000409399+ENST00000409103+ENST00000478040+ENST00000427569+ENST00000360221__exon_number_028__gene_id_ENSG00000266967+ENSG00000267060+ENSG00000108825		ENSG00000266967.ENSG00000267060.ENSG00000108825.27	-0.511468789660744	-3.61748046900652	0.000392154107742201	0.0508479738962814
ENSG00000129675.4	ENSG00000129675	ENSG00000129675_005	chrX	dexseq_prepare_annotation2.py	exon	135757166	135757255	.	-	.	ENST00000535227+ENST00000370620+ENST00000250617+ENST00000370622__exon_number_005__gene_id_ENSG00000129675	ARHGEF6	ENSG00000129675.4	0.641660336392772	3.67169317529608	0.000393072439564683	0.0509147738846184
ENSG00000159216.40	ENSG00000159216	ENSG00000159216_041	chr21	dexseq_prepare_annotation2.py	exon	37342373	37342465	.	-	.	ENST00000460207+ENST00000475045__exon_number_041__gene_id_ENSG00000159216	RUNX1	ENSG00000159216.40	-0.28562036388313	-3.65623639606678	0.000394672480640604	0.0510326719236158
ENSG00000123104.46	ENSG00000123104	ENSG00000123104_047	chr12	dexseq_prepare_annotation2.py	exon	26784799	26784992	.	-	.	ENST00000381340__exon_number_047__gene_id_ENSG00000123104	ITPR2	ENSG00000123104.46	0.270456593062583	3.61924417956085	0.000394790805984327	0.0510326719236158
ENSG00000145362.87	ENSG00000145362	ENSG00000145362_088	chr4	dexseq_prepare_annotation2.py	exon	114302613	114302627	.	+	.	ENST00000357077+ENST00000514167+ENST00000509550+ENST00000506722+ENST00000394537+ENST00000505342+ENST00000506344+ENST00000264366+ENST00000514960+ENST00000510275__exon_number_088__gene_id_ENSG00000145362	ANK2	ENSG00000145362.87	0.319795241175698	3.60596489159016	0.000399553784334938	0.0515955486004377
ENSG00000085276.54	ENSG00000085276	ENSG00000085276_055	chr3	dexseq_prepare_annotation2.py	exon	169381259	169381406	.	-	.	ENST00000485957__exon_number_055__gene_id_ENSG00000085276	MECOM	ENSG00000085276.54	-0.618318496386246	-3.70036918804591	0.000400157107122768	0.051620675559498
ENSG00000091536.20	ENSG00000091536	ENSG00000091536_021	chr17	dexseq_prepare_annotation2.py	exon	18041429	18041560	.	+	.	ENST00000205890__exon_number_021__gene_id_ENSG00000091536	MYO15A	ENSG00000091536.20	0.628156657357127	3.58478254336897	0.000403419599469727	0.0519140227248532
ENSG00000241015.ENSG00000160336.6	ENSG00000241015+ENSG00000160336	ENSG00000241015+ENSG00000160336_007	chr19	dexseq_prepare_annotation2.py	exon	53948254	53948376	.	+	.	ENST00000447129+ENST00000454407+ENST00000429310__exon_number_007__gene_id_ENSG00000241015+ENSG00000160336		ENSG00000241015.ENSG00000160336.6	0.391784115470117	3.67566237374871	0.000403581205222656	0.0519140227248532
ENSG00000085276.4	ENSG00000085276	ENSG00000085276_005	chr3	dexseq_prepare_annotation2.py	exon	168802550	168802617	.	-	.	ENST00000494292+ENST00000472280+ENST00000464456+ENST00000468789+ENST00000264674+ENST00000392736__exon_number_005__gene_id_ENSG00000085276	MECOM	ENSG00000085276.4	0.3009768631473	3.69776082557904	0.00040366428844112	0.0519140227248532
ENSG00000103657.9	ENSG00000103657	ENSG00000103657_010	chr15	dexseq_prepare_annotation2.py	exon	63916357	63916479	.	-	.	ENST00000443617+ENST00000558324__exon_number_010__gene_id_ENSG00000103657	HERC1	ENSG00000103657.9	0.592512742051615	3.60062920438514	0.000405247067403222	0.052064560159194
ENSG00000196517.13	ENSG00000196517	ENSG00000196517_014	chr1	dexseq_prepare_annotation2.py	exon	44467985	44468088	.	-	.	ENST00000372310+ENST00000537678+ENST00000372306+ENST00000372307+ENST00000357730+ENST00000360584+ENST00000475075__exon_number_014__gene_id_ENSG00000196517	SLC6A9	ENSG00000196517.13	-0.506155468989478	-3.71535258624711	0.000405811254142794	0.0520840598660587
ENSG00000143322.28	ENSG00000143322	ENSG00000143322_029	chr1	dexseq_prepare_annotation2.py	exon	179198533	179198736	.	-	.	ENST00000392043+ENST00000502732__exon_number_029__gene_id_ENSG00000143322	ABL2	ENSG00000143322.28	-0.575198284748386	-3.68032529027503	0.000406334196922554	0.0520982318758815
ENSG00000163138.66	ENSG00000163138	ENSG00000163138_067	chr4	dexseq_prepare_annotation2.py	exon	20729940	20729942	.	+	.	ENST00000444671+ENST00000513459+ENST00000360916__exon_number_067__gene_id_ENSG00000163138	PACRGL	ENSG00000163138.66	-0.542113014861193	-3.63823143388144	0.000408901003663088	0.0523741638484977
ENSG00000198561.ENSG00000213593.ENSG00000211450.ENSG00000254732.ENSG00000254462.49	ENSG00000198561+ENSG00000213593+ENSG00000211450+ENSG00000254732+ENSG00000254462	ENSG00000198561+ENSG00000213593+ENSG00000211450+ENSG00000254732+ENSG00000254462_050	chr11	dexseq_prepare_annotation2.py	exon	57529519	57529540	.	+	.	ENST00000529526+ENST00000361391+ENST00000426142+ENST00000360682+ENST00000361796+ENST00000361332+ENST00000532463+ENST00000399050__exon_number_050__gene_id_ENSG00000198561+ENSG00000213593+ENSG00000211450+ENSG00000254732+ENSG00000254462		ENSG00000198561.ENSG00000213593.ENSG00000211450.ENSG00000254732.ENSG00000254462.49	-1.24985980068152	-3.61274746977144	0.000409840254956713	0.0524412821469029
ENSG00000005844.18	ENSG00000005844	ENSG00000005844_019	chr16	dexseq_prepare_annotation2.py	exon	30490412	30490495	.	+	.	ENST00000562857+ENST00000565864+ENST00000454514+ENST00000356798+ENST00000569725__exon_number_019__gene_id_ENSG00000005844	ITGAL	ENSG00000005844.18	-0.498125581037318	-3.76767444967213	0.000411205408043659	0.0525627058630059
ENSG00000171777.28	ENSG00000171777	ENSG00000171777_029	chr19	dexseq_prepare_annotation2.py	exon	38910771	38910902	.	-	.	ENST00000589474+ENST00000587738+ENST00000592322+ENST00000589358+ENST00000588404+ENST00000293062+ENST00000587753+ENST00000426920+ENST00000433821+ENST00000454404+ENST00000586305+ENST00000589100__exon_number_029__gene_id_ENSG00000171777	RASGRP4	ENSG00000171777.28	0.515699579741234	3.87398534632512	0.000413437422158078	0.0527945792913933
ENSG00000126773.29	ENSG00000126773	ENSG00000126773_030	chr14	dexseq_prepare_annotation2.py	exon	60591432	60591969	.	+	.	ENST00000317623+ENST00000483571+ENST00000535349+ENST00000406949+ENST00000555740+ENST00000406854+ENST00000404681__exon_number_030__gene_id_ENSG00000126773	PCNXL4	ENSG00000126773.29	0.398161793058872	3.63692383345281	0.000421996906921801	0.0538331650191596
ENSG00000150401.10	ENSG00000150401	ENSG00000150401_011	chr13	dexseq_prepare_annotation2.py	exon	114128439	114128511	.	-	.	ENST00000438545+ENST00000375403+ENST00000478244+ENST00000375399+ENST00000332592__exon_number_011__gene_id_ENSG00000150401	DCUN1D2	ENSG00000150401.10	-0.541454684875293	-3.72437878106809	0.000426503748768564	0.054353190150837
ENSG00000153048.8	ENSG00000153048	ENSG00000153048_009	chr16	dexseq_prepare_annotation2.py	exon	8949147	8949183	.	-	.	ENST00000570125+ENST00000568968+ENST00000565287+ENST00000396593+ENST00000567554+ENST00000567908+ENST00000568117+ENST00000561530+ENST00000311052__exon_number_009__gene_id_ENSG00000153048	CARHSP1	ENSG00000153048.8	-0.301552405216576	-3.64125123264771	0.000428819551149459	0.0545932245501688
ENSG00000147606.ENSG00000214954.55	ENSG00000147606+ENSG00000214954	ENSG00000147606+ENSG00000214954_056	chr8	dexseq_prepare_annotation2.py	exon	92406446	92406946	.	+	.	ENST00000309536__exon_number_056__gene_id_ENSG00000147606+ENSG00000214954		ENSG00000147606.ENSG00000214954.55	-0.465166857469638	-3.69811861293341	0.000429502882089885	0.0546251540633392
ENSG00000158286.4	ENSG00000158286	ENSG00000158286_005	chr1	dexseq_prepare_annotation2.py	exon	6266596	6266786	.	+	.	ENST00000466994+ENST00000484435+ENST00000377948+ENST00000377939__exon_number_005__gene_id_ENSG00000158286	RNF207	ENSG00000158286.4	-0.376217041560586	-3.60715366472699	0.000436140000913068	0.0554062111194382
ENSG00000117528.17	ENSG00000117528	ENSG00000117528_018	chr1	dexseq_prepare_annotation2.py	exon	94945778	94946019	.	+	.	ENST00000493416__exon_number_018__gene_id_ENSG00000117528	ABCD3	ENSG00000117528.17	-0.444707016758959	-3.64656787158064	0.00043652155373136	0.0554062111194382
ENSG00000180176.22	ENSG00000180176	ENSG00000180176_023	chr11	dexseq_prepare_annotation2.py	exon	2189337	2189409	.	-	.	ENST00000352909+ENST00000469226+ENST00000333684+ENST00000381175+ENST00000324155+ENST00000381168+ENST00000381178__exon_number_023__gene_id_ENSG00000180176	TH	ENSG00000180176.22	-0.812713532868919	-3.95352814236172	0.000440017062852219	0.0557938101423017
ENSG00000172977.35	ENSG00000172977	ENSG00000172977_036	chr11	dexseq_prepare_annotation2.py	exon	65483704	65484137	.	+	.	ENST00000533441__exon_number_036__gene_id_ENSG00000172977	KAT5	ENSG00000172977.35	-0.370381279758543	-3.57815680128244	0.000443735469486116	0.0562088665118762
ENSG00000099821.44	ENSG00000099821	ENSG00000099821_045	chr19	dexseq_prepare_annotation2.py	exon	633526	633597	.	-	.	ENST00000588649__exon_number_045__gene_id_ENSG00000099821	POLRMT	ENSG00000099821.44	0.313478317154681	3.63074997307206	0.000444547795620584	0.0562553408862874
ENSG00000105726.11	ENSG00000105726	ENSG00000105726_012	chr19	dexseq_prepare_annotation2.py	exon	19758135	19758222	.	-	.	ENST00000467160__exon_number_012__gene_id_ENSG00000105726	ATP13A1	ENSG00000105726.11	0.307220136249344	3.67429097964288	0.000449607729688313	0.0568386980958923
ENSG00000257743.38	ENSG00000257743	ENSG00000257743_039	chr7	dexseq_prepare_annotation2.py	exon	141887550	141887634	.	+	.	ENST00000477922+ENST00000496337__exon_number_039__gene_id_ENSG00000257743	RP11-1220K2.2	ENSG00000257743.38	-0.520949744948906	-3.7381561314244	0.000451351889150631	0.0570021327846115
ENSG00000100296.ENSG00000184117.2	ENSG00000100296+ENSG00000184117	ENSG00000100296+ENSG00000184117_003	chr22	dexseq_prepare_annotation2.py	exon	29904316	29904317	.	-	.	ENST00000397872+ENST00000442555+ENST00000490103+ENST00000397871__exon_number_003__gene_id_ENSG00000100296+ENSG00000184117		ENSG00000100296.ENSG00000184117.2	-0.306389887750257	-3.57533472064884	0.000453146543085128	0.0571716116076993
ENSG00000176853.39	ENSG00000176853	ENSG00000176853_040	chr8	dexseq_prepare_annotation2.py	exon	124827014	124827692	.	+	.	ENST00000334705__exon_number_040__gene_id_ENSG00000176853	FAM91A1	ENSG00000176853.39	-0.24917527552613	-3.64654179012823	0.000455379883790376	0.0573960441952636
ENSG00000183291.3	ENSG00000183291	ENSG00000183291_004	chr1	dexseq_prepare_annotation2.py	exon	87328984	87329199	.	-	.	ENST00000401030+ENST00000331835+ENST00000370554+ENST00000469566__exon_number_004__gene_id_ENSG00000183291	SEP15	ENSG00000183291.3	-0.871814959284029	-3.66982460967781	0.000456292272788003	0.0574537026071212
ENSG00000141527.32	ENSG00000141527	ENSG00000141527_033	chr17	dexseq_prepare_annotation2.py	exon	78169830	78171331	.	+	.	ENST00000575666__exon_number_033__gene_id_ENSG00000141527	CARD14	ENSG00000141527.32	-0.478157624492533	-3.58364648030956	0.000457744476628627	0.0575791488469945
ENSG00000115084.10	ENSG00000115084	ENSG00000115084_011	chr2	dexseq_prepare_annotation2.py	exon	114476731	114476788	.	-	.	ENST00000459683+ENST00000420066+ENST00000245680+ENST00000409106+ENST00000469314+ENST00000469702+ENST00000470204__exon_number_011__gene_id_ENSG00000115084	SLC35F5	ENSG00000115084.10	-0.711635441228538	-3.57906925426231	0.000458516245938891	0.057583699683324
ENSG00000207112.ENSG00000210825.ENSG00000239195.ENSG00000207145.ENSG00000166012.ENSG00000207304.ENSG00000206834.ENSG00000221170.ENSG00000206799.40	ENSG00000207112+ENSG00000210825+ENSG00000239195+ENSG00000207145+ENSG00000166012+ENSG00000207304+ENSG00000206834+ENSG00000221170+ENSG00000206799	ENSG00000207112+ENSG00000210825+ENSG00000239195+ENSG00000207145+ENSG00000166012+ENSG00000207304+ENSG00000206834+ENSG00000221170+ENSG00000206799_041	chr11	dexseq_prepare_annotation2.py	exon	93466586	93466631	.	-	.	ENST00000525928+ENST00000526015+ENST00000530769__exon_number_041__gene_id_ENSG00000207112+ENSG00000210825+ENSG00000239195+ENSG00000207145+ENSG00000166012+ENSG00000207304+ENSG00000206834+ENSG00000221170+ENSG00000206799		ENSG00000207112.ENSG00000210825.ENSG00000239195.ENSG00000207145.ENSG00000166012.ENSG00000207304.ENSG00000206834.ENSG00000221170.ENSG00000206799.40	0.599647756233705	3.56103905896393	0.000458891919267322	0.057583699683324
ENSG00000133026.14	ENSG00000133026	ENSG00000133026_015	chr17	dexseq_prepare_annotation2.py	exon	8396094	8396342	.	-	.	ENST00000379980+ENST00000269243+ENST00000396239+ENST00000360416+ENST00000488329__exon_number_015__gene_id_ENSG00000133026	MYH10	ENSG00000133026.14	0.517924168397711	3.58067423858529	0.000459148525489399	0.057583699683324
ENSG00000067798.14	ENSG00000067798	ENSG00000067798_015	chr12	dexseq_prepare_annotation2.py	exon	78400375	78400546	.	+	.	ENST00000397909+ENST00000266692+ENST00000536525+ENST00000228327+ENST00000550503+ENST00000549464__exon_number_015__gene_id_ENSG00000067798	NAV3	ENSG00000067798.14	-0.584413311588583	-3.70117004454375	0.000459659344879484	0.057590573396349
ENSG00000259472.ENSG00000221517	ENSG00000259472+ENSG00000221517	ENSG00000259472+ENSG00000221517_001	chr15	dexseq_prepare_annotation2.py	exon	83141718	83142144	.	-	.	ENST00000559952__exon_number_001__gene_id_ENSG00000259472+ENSG00000221517		ENSG00000259472.ENSG00000221517	-0.214865540569528	-3.72935045079192	0.000464038837050301	0.0580494927483891
ENSG00000091536.25	ENSG00000091536	ENSG00000091536_026	chr17	dexseq_prepare_annotation2.py	exon	18043831	18043979	.	+	.	ENST00000205890+ENST00000412324__exon_number_026__gene_id_ENSG00000091536	MYO15A	ENSG00000091536.25	0.657704254179788	3.54597817335234	0.000464485993836207	0.0580494927483891
ENSG00000074181.34	ENSG00000074181	ENSG00000074181_035	chr19	dexseq_prepare_annotation2.py	exon	15299800	15299985	.	-	.	ENST00000601011+ENST00000263388__exon_number_035__gene_id_ENSG00000074181	NOTCH3	ENSG00000074181.34	-0.227042736252555	-3.56379201575525	0.000464701146300806	0.0580494927483891
ENSG00000042317.17	ENSG00000042317	ENSG00000042317_018	chr14	dexseq_prepare_annotation2.py	exon	88857725	88857799	.	+	.	ENST00000557567+ENST00000556553+ENST00000554102+ENST00000356583+ENST00000557248+ENST00000555715+ENST00000045347+ENST00000553885+ENST00000555534+ENST00000556870+ENST00000393545+ENST00000553626+ENST00000555515+ENST00000554168+ENST00000555356+ENST00000553908+ENST00000557724__exon_number_018__gene_id_ENSG00000042317	SPATA7	ENSG00000042317.17	0.290972811591825	3.61275999197373	0.00046543986316582	0.0580497132557151
ENSG00000129673.3	ENSG00000129673	ENSG00000129673_004	chr17	dexseq_prepare_annotation2.py	exon	74461965	74462314	.	+	.	ENST00000250615__exon_number_004__gene_id_ENSG00000129673	AANAT	ENSG00000129673.3	0.55871698108227	3.69705185540448	0.000465794201482382	0.0580497132557151
ENSG00000172409.ENSG00000254602.13	ENSG00000172409+ENSG00000254602	ENSG00000172409+ENSG00000254602_014	chr11	dexseq_prepare_annotation2.py	exon	57425224	57425231	.	+	.	ENST00000533905+ENST00000533682__exon_number_014__gene_id_ENSG00000172409+ENSG00000254602		ENSG00000172409.ENSG00000254602.13	-0.359755162350569	-3.61684907995079	0.000466209439289545	0.0580497132557151
ENSG00000005801.ENSG00000263365.43	ENSG00000005801+ENSG00000263365	ENSG00000005801+ENSG00000263365_044	chr11	dexseq_prepare_annotation2.py	exon	3392302	3392377	.	-	.	ENST00000529789__exon_number_044__gene_id_ENSG00000005801+ENSG00000263365		ENSG00000005801.ENSG00000263365.43	-0.539642404358886	-3.64645309844917	0.000466541498705784	0.0580497132557151
ENSG00000100201.33	ENSG00000100201	ENSG00000100201_034	chr22	dexseq_prepare_annotation2.py	exon	38902300	38902311	.	-	.	ENST00000381633+ENST00000479734+ENST00000396821+ENST00000403230__exon_number_034__gene_id_ENSG00000100201	DDX17	ENSG00000100201.33	-0.267068474735945	-3.60698555366567	0.000467920674124661	0.0581525909450318
ENSG00000249700.39	ENSG00000249700	ENSG00000249700_040	chr4	dexseq_prepare_annotation2.py	exon	56253058	56253438	.	-	.	ENST00000608136__exon_number_040__gene_id_ENSG00000249700	SRD5A3-AS1	ENSG00000249700.39	0.306236106059538	3.60675672063911	0.000468289242320158	0.0581525909450318
ENSG00000132694.35	ENSG00000132694	ENSG00000132694_036	chr1	dexseq_prepare_annotation2.py	exon	156926212	156926356	.	-	.	ENST00000361409+ENST00000368194+ENST00000486670__exon_number_036__gene_id_ENSG00000132694	ARHGEF11	ENSG00000132694.35	0.290080232645639	3.59527834442321	0.000469124968085895	0.0581991458443064
ENSG00000066855.14	ENSG00000066855	ENSG00000066855_015	chr8	dexseq_prepare_annotation2.py	exon	66617062	66617072	.	+	.	ENST00000458689+ENST00000262146+ENST00000424808+ENST00000518636+ENST00000518800+ENST00000517944__exon_number_015__gene_id_ENSG00000066855	MTFR1	ENSG00000066855.14	-0.344329867874322	-3.58804537902674	0.000470893066256295	0.0583611649888518
ENSG00000123415.10	ENSG00000123415	ENSG00000123415_011	chr12	dexseq_prepare_annotation2.py	exon	54575738	54575855	.	-	.	ENST00000508394+ENST00000505128+ENST00000401977+ENST00000337581+ENST00000505662__exon_number_011__gene_id_ENSG00000123415	SMUG1	ENSG00000123415.10	0.245410545645966	3.56756224918144	0.00047138487652501	0.0583648419863692
ENSG00000085563.20	ENSG00000085563	ENSG00000085563_021	chr7	dexseq_prepare_annotation2.py	exon	87170673	87170780	.	-	.	ENST00000265724+ENST00000543898__exon_number_021__gene_id_ENSG00000085563	ABCB1	ENSG00000085563.20	0.314222375792251	3.6797486670508	0.000472996834532574	0.0585070678029264
ENSG00000223773.3	ENSG00000223773	ENSG00000223773_004	chrX	dexseq_prepare_annotation2.py	exon	2527456	2527522	.	+	.	ENST00000431582+ENST00000527459+ENST00000435581+ENST00000430562__exon_number_004__gene_id_ENSG00000223773	CD99P1	ENSG00000223773.3	-0.540771757382465	-3.74180504191038	0.000474364362611482	0.0586188102572694
ENSG00000138744.ENSG00000198301.67	ENSG00000138744+ENSG00000198301	ENSG00000138744+ENSG00000198301_068	chr4	dexseq_prepare_annotation2.py	exon	76911905	76912084	.	-	.	ENST00000395710+ENST00000395711+ENST00000356260+ENST00000503411+ENST00000514710+ENST00000504975__exon_number_068__gene_id_ENSG00000138744+ENSG00000198301		ENSG00000138744.ENSG00000198301.67	0.45802224343184	3.56163835511248	0.000475745611280861	0.0587320280937268
ENSG00000185507.32	ENSG00000185507	ENSG00000185507_033	chr11	dexseq_prepare_annotation2.py	exon	615008	615096	.	-	.	ENST00000533190__exon_number_033__gene_id_ENSG00000185507	IRF7	ENSG00000185507.32	-0.570922945186204	-3.60562808432855	0.000476960540317616	0.0588245122634691
ENSG00000100292	ENSG00000100292	ENSG00000100292_001	chr22	dexseq_prepare_annotation2.py	exon	35776354	35776473	.	+	.	ENST00000412893__exon_number_001__gene_id_ENSG00000100292	HMOX1	ENSG00000100292	0.450378776439182	3.67643897355407	0.000478105097481137	0.0589081453376466
ENSG00000216937.ENSG00000150076.62	ENSG00000216937+ENSG00000150076	ENSG00000216937+ENSG00000150076_063	chr10	dexseq_prepare_annotation2.py	exon	33143328	33143417	.	+	.	ENST00000375025+ENST00000375028+ENST00000302316+ENST00000375030__exon_number_063__gene_id_ENSG00000216937+ENSG00000150076		ENSG00000216937.ENSG00000150076.62	-0.441317401425418	-3.62483985019202	0.000479367424917194	0.0589655108049966
ENSG00000221250.ENSG00000179938.25	ENSG00000221250+ENSG00000179938	ENSG00000221250+ENSG00000179938_026	chr15	dexseq_prepare_annotation2.py	exon	30385527	30385702	.	+	.	ENST00000341650+ENST00000567927__exon_number_026__gene_id_ENSG00000221250+ENSG00000179938		ENSG00000221250.ENSG00000179938.25	0.467006211800988	3.70235090550271	0.000479504478484239	0.0589655108049966
ENSG00000088205	ENSG00000088205	ENSG00000088205_001	chr2	dexseq_prepare_annotation2.py	exon	118572226	118572438	.	+	.	ENST00000263239__exon_number_001__gene_id_ENSG00000088205	DDX18	ENSG00000088205	0.330863954147594	3.69960194510888	0.000483714389174248	0.0594058005131609
ENSG00000099330.16	ENSG00000099330	ENSG00000099330_017	chr19	dexseq_prepare_annotation2.py	exon	17337852	17337966	.	+	.	ENST00000601576+ENST00000600232+ENST00000602236+ENST00000597836+ENST00000598172+ENST00000599286+ENST00000599588+ENST00000215061+ENST00000601529+ENST00000598068+ENST00000594283+ENST00000596279__exon_number_017__gene_id_ENSG00000099330	OCEL1	ENSG00000099330.16	-0.546308654695784	-3.65185840733793	0.000484149197920926	0.0594058005131609
ENSG00000140575.13	ENSG00000140575	ENSG00000140575_014	chr15	dexseq_prepare_annotation2.py	exon	90982564	90982631	.	+	.	ENST00000268182+ENST00000560418__exon_number_014__gene_id_ENSG00000140575	IQGAP1	ENSG00000140575.13	-0.373822460390664	-3.53894647492326	0.000484579445854391	0.0594058005131609
ENSG00000102786.4	ENSG00000102786	ENSG00000102786_005	chr13	dexseq_prepare_annotation2.py	exon	51939639	51939782	.	-	.	ENST00000497989+ENST00000483441+ENST00000469430+ENST00000398119+ENST00000311234__exon_number_005__gene_id_ENSG00000102786	INTS6	ENSG00000102786.4	0.538418165656009	3.60076736100054	0.00048496642961604	0.0594058005131609
ENSG00000148337.6	ENSG00000148337	ENSG00000148337_007	chr9	dexseq_prepare_annotation2.py	exon	130928431	130928547	.	-	.	ENST00000393608+ENST00000325721+ENST00000372948+ENST00000415526+ENST00000485862+ENST00000541172+ENST00000461765+ENST00000372938+ENST00000372954+ENST00000357558+ENST00000538431+ENST00000277465+ENST00000471773__exon_number_007__gene_id_ENSG00000148337	CIZ1	ENSG00000148337.6	0.217845051035281	3.54109797793324	0.000487294994538115	0.0595932704668308
ENSG00000163138.68	ENSG00000163138	ENSG00000163138_069	chr4	dexseq_prepare_annotation2.py	exon	20729945	20729980	.	+	.	ENST00000360916__exon_number_069__gene_id_ENSG00000163138	PACRGL	ENSG00000163138.68	-0.499376939917425	-3.58759789272903	0.000487440601085074	0.0595932704668308
ENSG00000113916.2	ENSG00000113916	ENSG00000113916_003	chr3	dexseq_prepare_annotation2.py	exon	187440186	187440219	.	-	.	ENST00000232014+ENST00000406870+ENST00000419510__exon_number_003__gene_id_ENSG00000113916	BCL6	ENSG00000113916.2	-0.74470119564511	-3.63248941342013	0.000488797887500736	0.0596993862499149
ENSG00000254615.ENSG00000164830.48	ENSG00000254615+ENSG00000164830	ENSG00000254615+ENSG00000164830_049	chr8	dexseq_prepare_annotation2.py	exon	107764911	107764917	.	+	.	ENST00000445937+ENST00000312046__exon_number_049__gene_id_ENSG00000254615+ENSG00000164830		ENSG00000254615.ENSG00000164830.48	0.349758254755262	3.55881869306397	0.00048925398891982	0.0596993862499149
ENSG00000116793.40	ENSG00000116793	ENSG00000116793_041	chr1	dexseq_prepare_annotation2.py	exon	114302060	114302098	.	-	.	ENST00000493212+ENST00000369604+ENST00000357783__exon_number_041__gene_id_ENSG00000116793	PHTF1	ENSG00000116793.40	-0.887082587065287	-3.63183577599327	0.000489864024262721	0.0597161267878258
ENSG00000110911.60	ENSG00000110911	ENSG00000110911_061	chr12	dexseq_prepare_annotation2.py	exon	51420093	51420097	.	-	.	ENST00000550329+ENST00000546743+ENST00000550995+ENST00000550714+ENST00000547510+ENST00000262052+ENST00000548193+ENST00000262051__exon_number_061__gene_id_ENSG00000110911	SLC11A2	ENSG00000110911.60	0.317067748560158	3.57007540692505	0.00049201550694924	0.0599205616235616
ENSG00000214753.ENSG00000168000.ENSG00000234857.80	ENSG00000214753+ENSG00000168000+ENSG00000234857	ENSG00000214753+ENSG00000168000+ENSG00000234857_081	chr11	dexseq_prepare_annotation2.py	exon	62487495	62487663	.	-	.	ENST00000403734+ENST00000301785__exon_number_081__gene_id_ENSG00000214753+ENSG00000168000+ENSG00000234857		ENSG00000214753.ENSG00000168000.ENSG00000234857.80	-0.329980956382345	-3.52845540598417	0.00049357829056585	0.0600529763700794
ENSG00000141086.ENSG00000205220.ENSG00000261884.49	ENSG00000141086+ENSG00000205220+ENSG00000261884	ENSG00000141086+ENSG00000205220+ENSG00000261884_050	chr16	dexseq_prepare_annotation2.py	exon	67970007	67970117	.	-	.	ENST00000575556__exon_number_050__gene_id_ENSG00000141086+ENSG00000205220+ENSG00000261884		ENSG00000141086.ENSG00000205220.ENSG00000261884.49	-0.334158328219826	-3.54330316959747	0.000495203956498486	0.0601927796670902
ENSG00000153802.10	ENSG00000153802	ENSG00000153802_011	chr4	dexseq_prepare_annotation2.py	exon	68699059	68699099	.	-	.	ENST00000283916+ENST00000505533+ENST00000502573+ENST00000509584+ENST00000545541__exon_number_011__gene_id_ENSG00000153802	TMPRSS11D	ENSG00000153802.10	0.471785159284638	3.63269756519961	0.000501231885214057	0.0608669011994747
ENSG00000163710.28	ENSG00000163710	ENSG00000163710_029	chr3	dexseq_prepare_annotation2.py	exon	142607865	142607903	.	-	.	ENST00000495732+ENST00000295992__exon_number_029__gene_id_ENSG00000163710	PCOLCE2	ENSG00000163710.28	0.5064139904049	3.59481145061355	0.000510982462353761	0.061945137713985
ENSG00000079335.ENSG00000223906.24	ENSG00000079335+ENSG00000223906	ENSG00000079335+ENSG00000223906_025	chr1	dexseq_prepare_annotation2.py	exon	100960374	100960486	.	+	.	ENST00000542213+ENST00000544534+ENST00000361544+ENST00000370125+ENST00000336454__exon_number_025__gene_id_ENSG00000079335+ENSG00000223906		ENSG00000079335.ENSG00000223906.24	0.656008932456929	3.61887914714407	0.000511458620462234	0.061945137713985
ENSG00000014641.8	ENSG00000014641	ENSG00000014641_009	chr2	dexseq_prepare_annotation2.py	exon	63816132	63816180	.	+	.	ENST00000472098+ENST00000436321+ENST00000485781+ENST00000233114+ENST00000485155+ENST00000442225+ENST00000409908+ENST00000462944+ENST00000409476+ENST00000454035__exon_number_009__gene_id_ENSG00000014641	MDH1	ENSG00000014641.8	0.581336631520643	3.59974619458867	0.000511582512238989	0.061945137713985
ENSG00000104447.30	ENSG00000104447	ENSG00000104447_031	chr8	dexseq_prepare_annotation2.py	exon	116713163	116713299	.	-	.	ENST00000422939__exon_number_031__gene_id_ENSG00000104447	TRPS1	ENSG00000104447.30	0.334116370846465	3.57550489378077	0.00051448779221947	0.0622372531177982
ENSG00000267534.ENSG00000130816.4	ENSG00000267534+ENSG00000130816	ENSG00000267534+ENSG00000130816_005	chr19	dexseq_prepare_annotation2.py	exon	10244043	10244215	.	-	.	ENST00000591798+ENST00000540357+ENST00000340748+ENST00000592705+ENST00000588913+ENST00000586588__exon_number_005__gene_id_ENSG00000267534+ENSG00000130816		ENSG00000267534.ENSG00000130816.4	0.590852593275685	3.53091201573566	0.000515266039689389	0.062271749937275
ENSG00000115840.37	ENSG00000115840	ENSG00000115840_038	chr2	dexseq_prepare_annotation2.py	exon	172864700	172864762	.	-	.	ENST00000472748+ENST00000464063__exon_number_038__gene_id_ENSG00000115840	SLC25A12	ENSG00000115840.37	0.324696873159668	3.58627863565962	0.000517413306461295	0.0624714735177914
ENSG00000118515.25	ENSG00000118515	ENSG00000118515_026	chr6	dexseq_prepare_annotation2.py	exon	134493862	134493863	.	-	.	ENST00000367857+ENST00000525877+ENST00000237305+ENST00000524764+ENST00000474427+ENST00000367858+ENST00000413996+ENST00000367855+ENST00000489458+ENST00000528577+ENST00000475719+ENST00000477460+ENST00000475882__exon_number_026__gene_id_ENSG00000118515	SGK1	ENSG00000118515.25	0.298839195174279	3.52498852474647	0.00051995862485852	0.0627188296567643
ENSG00000144908.42	ENSG00000144908	ENSG00000144908_043	chr3	dexseq_prepare_annotation2.py	exon	125877259	125877309	.	-	.	ENST00000273450+ENST00000452905+ENST00000490367+ENST00000473607+ENST00000484724+ENST00000488356+ENST00000472186+ENST00000393434+ENST00000460368+ENST00000393431__exon_number_043__gene_id_ENSG00000144908	ALDH1L1	ENSG00000144908.42	0.371754458174662	3.73291253092838	0.00052284066247535	0.0629407792100949
ENSG00000118369.23	ENSG00000118369	ENSG00000118369_024	chr11	dexseq_prepare_annotation2.py	exon	77925754	77925757	.	+	.	ENST00000529308__exon_number_024__gene_id_ENSG00000118369	USP35	ENSG00000118369.23	0.599627034205596	3.63787428454113	0.000523114369239672	0.0629407792100949
ENSG00000013374.19	ENSG00000013374	ENSG00000013374_020	chr7	dexseq_prepare_annotation2.py	exon	151057296	151057330	.	+	.	ENST00000468404+ENST00000568733+ENST00000497987+ENST00000470316+ENST00000566856+ENST00000480907+ENST00000413040+ENST00000493588+ENST00000477666+ENST00000355851__exon_number_020__gene_id_ENSG00000013374	NUB1	ENSG00000013374.19	0.501126994265916	3.69105954629737	0.000523293780845973	0.0629407792100949
ENSG00000112473.1	ENSG00000112473	ENSG00000112473_002	chr6	dexseq_prepare_annotation2.py	exon	33168603	33168649	.	+	.	ENST00000444757+ENST00000374675__exon_number_002__gene_id_ENSG00000112473	SLC39A7	ENSG00000112473.1	-0.402308278301032	-3.75906414456658	0.000524484094483856	0.0630239250814035
ENSG00000141458.29	ENSG00000141458	ENSG00000141458_030	chr18	dexseq_prepare_annotation2.py	exon	21121173	21121269	.	-	.	ENST00000586718__exon_number_030__gene_id_ENSG00000141458	NPC1	ENSG00000141458.29	0.480401997735214	3.53516596215854	0.000525393195887267	0.0630731535123524
ENSG00000167178.30	ENSG00000167178	ENSG00000167178_031	chr15	dexseq_prepare_annotation2.py	exon	74428997	74429085	.	+	.	ENST00000435464+ENST00000419208+ENST00000361742__exon_number_031__gene_id_ENSG00000167178	ISLR2	ENSG00000167178.30	-0.57192961844932	-3.64628319974059	0.000527135875362033	0.0632222639802677
ENSG00000100938.50	ENSG00000100938	ENSG00000100938_051	chr14	dexseq_prepare_annotation2.py	exon	24707585	24707593	.	+	.	ENST00000561038+ENST00000559836+ENST00000557854+ENST00000559910+ENST00000558865+ENST00000558007+ENST00000399440+ENST00000559287+ENST00000558748+ENST00000456667+ENST00000559479+ENST00000559104+ENST00000420554+ENST00000348719+ENST00000355299+ENST00000558483+ENST00000558932__exon_number_051__gene_id_ENSG00000100938	GMPR2	ENSG00000100938.50	0.367389672796972	3.60664926294453	0.000532668537769069	0.0638252134458551
ENSG00000226074.ENSG00000188086.ENSG00000261603.ENSG00000206549.7	ENSG00000226074+ENSG00000188086+ENSG00000261603+ENSG00000206549	ENSG00000226074+ENSG00000188086+ENSG00000261603+ENSG00000206549_008	chr3	dexseq_prepare_annotation2.py	exon	46759315	46759796	.	-	.	ENST00000460241__exon_number_008__gene_id_ENSG00000226074+ENSG00000188086+ENSG00000261603+ENSG00000206549		ENSG00000226074.ENSG00000188086.ENSG00000261603.ENSG00000206549.7	-0.498311000120323	-3.68495949457091	0.000533378973351777	0.0638497604763438
ENSG00000135390.ENSG00000213470.2	ENSG00000135390+ENSG00000213470	ENSG00000135390+ENSG00000213470_003	chr12	dexseq_prepare_annotation2.py	exon	54026851	54026935	.	-	.	ENST00000462065__exon_number_003__gene_id_ENSG00000135390+ENSG00000213470		ENSG00000135390.ENSG00000213470.2	-0.303984978969326	-3.6214567801353	0.000535008580997177	0.0639841891205449
ENSG00000080845.37	ENSG00000080845	ENSG00000080845_038	chr20	dexseq_prepare_annotation2.py	exon	35152653	35152728	.	+	.	ENST00000340491+ENST00000489701+ENST00000497862+ENST00000401952+ENST00000478910+ENST00000339266+ENST00000373913+ENST00000475894+ENST00000373907__exon_number_038__gene_id_ENSG00000080845	DLGAP4	ENSG00000080845.37	-0.540859702220688	-3.58584422577019	0.000536124528700566	0.0640569905190652
ENSG00000138744.ENSG00000198301.53	ENSG00000138744+ENSG00000198301	ENSG00000138744+ENSG00000198301_054	chr4	dexseq_prepare_annotation2.py	exon	76894470	76894512	.	-	.	ENST00000395710+ENST00000395711+ENST00000356260+ENST00000507396+ENST00000513089+ENST00000515836__exon_number_054__gene_id_ENSG00000138744+ENSG00000198301		ENSG00000138744.ENSG00000198301.53	0.534650199358843	3.52635635431271	0.000538941961965221	0.0642907747563722
ENSG00000236963.12	ENSG00000236963	ENSG00000236963_013	chr1	dexseq_prepare_annotation2.py	exon	20732068	20732187	.	-	.	ENST00000423486+ENST00000426428+ENST00000418743__exon_number_013__gene_id_ENSG00000236963	LINC01141	ENSG00000236963.12	0.249300246459644	3.6285100982469	0.000539305671087024	0.0642907747563722
ENSG00000105245.30	ENSG00000105245	ENSG00000105245_031	chr19	dexseq_prepare_annotation2.py	exon	41196765	41196877	.	-	.	ENST00000595741__exon_number_031__gene_id_ENSG00000105245	NUMBL	ENSG00000105245.30	0.32955705744568	3.57870280237153	0.000539608377741698	0.0642907747563722
ENSG00000080503.5	ENSG00000080503	ENSG00000080503_006	chr9	dexseq_prepare_annotation2.py	exon	2028987	2029018	.	+	.	ENST00000357248+ENST00000450198+ENST00000349721+ENST00000382203+ENST00000457226+ENST00000439732__exon_number_006__gene_id_ENSG00000080503	SMARCA2	ENSG00000080503.5	0.301774514178945	3.52467639706039	0.000545149132723244	0.0648897024221337
ENSG00000132694.37	ENSG00000132694	ENSG00000132694_038	chr1	dexseq_prepare_annotation2.py	exon	156928534	156928656	.	-	.	ENST00000361409+ENST00000368194+ENST00000486670__exon_number_038__gene_id_ENSG00000132694	ARHGEF11	ENSG00000132694.37	0.369077177787279	3.5506439627479	0.000547338740338484	0.0650889870007795
ENSG00000120549.6	ENSG00000120549	ENSG00000120549_007	chr10	dexseq_prepare_annotation2.py	exon	24498102	24498192	.	+	.	ENST00000376454+ENST00000458595+ENST00000376456+ENST00000376452__exon_number_007__gene_id_ENSG00000120549	KIAA1217	ENSG00000120549.6	-0.478049302479118	-3.62338883437254	0.000548361288414857	0.0651492416147593
ENSG00000158683.11	ENSG00000158683	ENSG00000158683_012	chr7	dexseq_prepare_annotation2.py	exon	47852719	47852835	.	-	.	ENST00000433506+ENST00000483616+ENST00000289672__exon_number_012__gene_id_ENSG00000158683	PKD1L1	ENSG00000158683.11	-0.280431745614113	-3.52428061082214	0.000552415961208147	0.065514341103671
ENSG00000118557.38	ENSG00000118557	ENSG00000118557_039	chr16	dexseq_prepare_annotation2.py	exon	72205632	72205796	.	-	.	ENST00000539172__exon_number_039__gene_id_ENSG00000118557	PMFBP1	ENSG00000118557.38	1.02811789462327	3.53438477475469	0.000552471837293016	0.065514341103671
ENSG00000215440.ENSG00000124222.ENSG00000254995.33	ENSG00000215440+ENSG00000124222+ENSG00000254995	ENSG00000215440+ENSG00000124222+ENSG00000254995_034	chr20	dexseq_prepare_annotation2.py	exon	57244475	57244480	.	+	.	ENST00000361770+ENST00000371141+ENST00000468590+ENST00000359617+ENST00000464640+ENST00000355957+ENST00000438253+ENST00000371132+ENST00000358029+ENST00000361830+ENST00000458280+ENST00000312283+ENST00000530122__exon_number_034__gene_id_ENSG00000215440+ENSG00000124222+ENSG00000254995		ENSG00000215440.ENSG00000124222.ENSG00000254995.33	0.696492537552876	3.5420057009295	0.000557946010535985	0.0661014236047004
ENSG00000109083.28	ENSG00000109083	ENSG00000109083_029	chr17	dexseq_prepare_annotation2.py	exon	26662466	26662466	.	-	.	ENST00000395418+ENST00000577498+ENST00000578985+ENST00000582797+ENST00000585089+ENST00000357896+ENST00000580357+ENST00000322326+ENST00000580991+ENST00000578547__exon_number_029__gene_id_ENSG00000109083	IFT20	ENSG00000109083.28	-0.661603734516506	-3.66931517645038	0.000560101582389481	0.0662729111423954
ENSG00000164675.2	ENSG00000164675	ENSG00000164675_003	chr7	dexseq_prepare_annotation2.py	exon	123092509	123092751	.	-	.	ENST00000466202+ENST00000324698+ENST00000484508__exon_number_003__gene_id_ENSG00000164675	IQUB	ENSG00000164675.2	0.519665817656863	3.57829902245695	0.000560443013809887	0.0662729111423954
ENSG00000082196.ENSG00000250767.ENSG00000273294.ENSG00000242110.4	ENSG00000082196+ENSG00000250767+ENSG00000273294+ENSG00000242110	ENSG00000082196+ENSG00000250767+ENSG00000273294+ENSG00000242110_005	chr5	dexseq_prepare_annotation2.py	exon	33988467	33988788	.	-	.	ENST00000382079+ENST00000506639+ENST00000335606+ENST00000382072+ENST00000514195__exon_number_005__gene_id_ENSG00000082196+ENSG00000250767+ENSG00000273294+ENSG00000242110		ENSG00000082196.ENSG00000250767.ENSG00000273294.ENSG00000242110.4	-0.476499803331808	-3.58402771858578	0.000561310800829929	0.0663108152103882
ENSG00000228107.ENSG00000159259.ENSG00000159256.51	ENSG00000228107+ENSG00000159259+ENSG00000159256	ENSG00000228107+ENSG00000159259+ENSG00000159256_052	chr21	dexseq_prepare_annotation2.py	exon	37785060	37785181	.	+	.	ENST00000481458__exon_number_052__gene_id_ENSG00000228107+ENSG00000159259+ENSG00000159256		ENSG00000228107.ENSG00000159259.ENSG00000159256.51	0.312633779568258	3.54304974535797	0.00056181367208624	0.0663108152103882
ENSG00000003756.ENSG00000004534.51	ENSG00000003756+ENSG00000004534	ENSG00000003756+ENSG00000004534_052	chr3	dexseq_prepare_annotation2.py	exon	50103675	50103824	.	+	.	ENST00000539992+ENST00000441115+ENST00000422955+ENST00000266022+ENST00000434592+ENST00000443081+ENST00000442092+ENST00000419610+ENST00000454079__exon_number_052__gene_id_ENSG00000003756+ENSG00000004534		ENSG00000003756.ENSG00000004534.51	0.480726002761102	3.49668694185135	0.000567134790084402	0.0668763649947145
ENSG00000148541.43	ENSG00000148541	ENSG00000148541_044	chr10	dexseq_prepare_annotation2.py	exon	61122269	61122280	.	-	.	ENST00000419214+ENST00000504410+ENST00000513059+ENST00000373867+ENST00000442566+ENST00000277705+ENST00000373868__exon_number_044__gene_id_ENSG00000148541	FAM13C	ENSG00000148541.43	0.378575142048937	3.5333877993234	0.00056913588306802	0.0670315862595075
ENSG00000163873.18	ENSG00000163873	ENSG00000163873_019	chr1	dexseq_prepare_annotation2.py	exon	37337789	37337970	.	-	.	ENST00000373093+ENST00000373091__exon_number_019__gene_id_ENSG00000163873	GRIK3	ENSG00000163873.18	0.492346993744191	3.56786867874503	0.000569512653663348	0.0670315862595075
ENSG00000137869.3	ENSG00000137869	ENSG00000137869_004	chr15	dexseq_prepare_annotation2.py	exon	51502711	51503177	.	-	.	ENST00000396404+ENST00000559878+ENST00000260433+ENST00000396402__exon_number_004__gene_id_ENSG00000137869	CYP19A1	ENSG00000137869.3	-0.513884814598687	-3.54459442863844	0.000571910047314504	0.067236018122802
ENSG00000173406.ENSG00000162600.47	ENSG00000173406+ENSG00000162600	ENSG00000173406+ENSG00000162600_048	chr1	dexseq_prepare_annotation2.py	exon	58996273	58996309	.	-	.	ENST00000421528+ENST00000358603+ENST00000467509+ENST00000476933+ENST00000371226__exon_number_048__gene_id_ENSG00000173406+ENSG00000162600		ENSG00000173406.ENSG00000162600.47	0.402691811002393	3.49325122329808	0.000572314315095273	0.067236018122802
ENSG00000148950.17	ENSG00000148950	ENSG00000148950_018	chr11	dexseq_prepare_annotation2.py	exon	31495271	31495333	.	-	.	ENST00000278200+ENST00000530023+ENST00000531693__exon_number_018__gene_id_ENSG00000148950	IMMP1L	ENSG00000148950.17	0.360165624978022	3.59944861308269	0.000574953374713301	0.0674832821554761
ENSG00000013441.4	ENSG00000013441	ENSG00000013441_005	chr2	dexseq_prepare_annotation2.py	exon	201717805	201717820	.	-	.	ENST00000321356+ENST00000473565+ENST00000461981+ENST00000472679+ENST00000432425+ENST00000464454__exon_number_005__gene_id_ENSG00000013441	CLK1	ENSG00000013441.4	0.311647991012106	3.55487672860722	0.000575519812877198	0.0674870456897744
ENSG00000188897.44	ENSG00000188897	ENSG00000188897_045	chr16	dexseq_prepare_annotation2.py	exon	11534795	11534932	.	-	.	ENST00000598234__exon_number_045__gene_id_ENSG00000188897	CTD-3088G3.8	ENSG00000188897.44	0.422431501893589	3.54526734241777	0.000577918045771073	0.0677054043010393
ENSG00000213599.ENSG00000261052.ENSG00000132207.1	ENSG00000213599+ENSG00000261052+ENSG00000132207	ENSG00000213599+ENSG00000261052+ENSG00000132207_002	chr16	dexseq_prepare_annotation2.py	exon	30205213	30205224	.	+	.	ENST00000565081+ENST00000568997__exon_number_002__gene_id_ENSG00000213599+ENSG00000261052+ENSG00000132207		ENSG00000213599.ENSG00000261052.ENSG00000132207.1	0.503652901335936	3.65781583680111	0.000580556302027736	0.0679514518032316
ENSG00000226995.8	ENSG00000226995	ENSG00000226995_009	chr20	dexseq_prepare_annotation2.py	exon	5413189	5413249	.	-	.	ENST00000414677+ENST00000420529__exon_number_009__gene_id_ENSG00000226995	LINC00658	ENSG00000226995.8	0.886002233913986	3.59470217132995	0.000583931994364853	0.0682832772521537
ENSG00000068878.13	ENSG00000068878	ENSG00000068878_014	chr2	dexseq_prepare_annotation2.py	exon	54112827	54112912	.	-	.	ENST00000421748+ENST00000389993+ENST00000404125+ENST00000476586__exon_number_014__gene_id_ENSG00000068878	PSME4	ENSG00000068878.13	-0.609223463666579	-3.59320945796286	0.000586783110461044	0.0684423676718595
ENSG00000104833.1	ENSG00000104833	ENSG00000104833_002	chr19	dexseq_prepare_annotation2.py	exon	6494332	6494677	.	-	.	ENST00000264071+ENST00000540257__exon_number_002__gene_id_ENSG00000104833	TUBB4A	ENSG00000104833.1	-0.514411007893746	-3.57066094746296	0.000586809711617078	0.0684423676718595
ENSG00000138744.ENSG00000198301.63	ENSG00000138744+ENSG00000198301	ENSG00000138744+ENSG00000198301_064	chr4	dexseq_prepare_annotation2.py	exon	76902624	76902667	.	-	.	ENST00000395710+ENST00000514710+ENST00000503411__exon_number_064__gene_id_ENSG00000138744+ENSG00000198301		ENSG00000138744.ENSG00000198301.63	0.543493265366487	3.50208027036725	0.000586918286103821	0.0684423676718595
ENSG00000185722.13	ENSG00000185722	ENSG00000185722_014	chr17	dexseq_prepare_annotation2.py	exon	4082152	4082352	.	-	.	ENST00000574367+ENST00000572564+ENST00000572412+ENST00000570535+ENST00000341657__exon_number_014__gene_id_ENSG00000185722	ANKFY1	ENSG00000185722.13	0.511605331277552	3.53274114846651	0.000588514101427775	0.0685651502744618
ENSG00000151690.26	ENSG00000151690	ENSG00000151690_027	chr2	dexseq_prepare_annotation2.py	exon	191369722	191369847	.	+	.	ENST00000412482__exon_number_027__gene_id_ENSG00000151690	MFSD6	ENSG00000151690.26	0.722858139924524	3.56301830141109	0.000589781753786587	0.0686495089854522
ENSG00000060237.31	ENSG00000060237	ENSG00000060237_032	chr12	dexseq_prepare_annotation2.py	exon	989887	989980	.	+	.	ENST00000545285+ENST00000535698+ENST00000340908+ENST00000537687+ENST00000315939+ENST00000530271__exon_number_032__gene_id_ENSG00000060237	WNK1	ENSG00000060237.31	0.344525698529792	3.56047388593051	0.000594806004636455	0.0691385306367678
[truncated: 210 more rows]
