# Supplementary material for: The transcriptomic response of cells to a drug combination is more than the sum of the responses to the monotherapies
Source: eLife. 2020 Sep 18;9:e52707. doi: 10.7554/eLife.52707 (PMC7546737; doi:10.7554/eLife.52707)
Supplement: Source data 8. [file elife-52707-data8.zip › Supplementary Item 13 Differential Splicing/TMX_WFA_DMSO_singlet_9_dynsyn_exon_O_fcounts_O_flatten_exon_name.mtrx_genes_simes_test_rare_splicing_FDR_10]

V1	V3	V4	V5	V8	V9	V10	V12	NExons	P.Value	FDR
ENSG00000112159.111	ENSG00000112159	chr6	dexseq_prepare_annotation2.py	exon	.	-	.	MDN1	74	2.51867502550325e-112	3.49012798283985e-108
ENSG00000138744.ENSG00000198301.72	ENSG00000138744+ENSG00000198301	chr4	dexseq_prepare_annotation2.py	exon	.	-	.		39	2.30310749558833e-110	1.59570802831838e-106
ENSG00000145362.95	ENSG00000145362	chr4	dexseq_prepare_annotation2.py	exon	.	+	.	ANK2	49	5.36046380732512e-105	2.47599823260347e-101
ENSG00000215029.ENSG00000185945.51	ENSG00000215029+ENSG00000185945	chrX	dexseq_prepare_annotation2.py	exon	.	-	.		33	2.78831442889022e-101	9.65941826028295e-98
ENSG00000091536.101	ENSG00000091536	chr17	dexseq_prepare_annotation2.py	exon	.	+	.	MYO15A	60	2.05241080337951e-100	5.02376437489537e-97
ENSG00000100106.ENSG00000100101.58	ENSG00000100106+ENSG00000100101	chr22	dexseq_prepare_annotation2.py	exon	.	+	.		40	2.17526060831148e-100	5.02376437489537e-97
ENSG00000227195.65	ENSG00000227195	chr20	dexseq_prepare_annotation2.py	exon	.	-	.	MIR663A	47	4.58448075626119e-99	9.0753071199302e-96
ENSG00000087460.93	ENSG00000087460	chr20	dexseq_prepare_annotation2.py	exon	.	+	.	GNAS	44	9.76348697498051e-94	1.69115798765381e-90
ENSG00000066855.36	ENSG00000066855	chr8	dexseq_prepare_annotation2.py	exon	.	+	.	MTFR1	32	1.29547726670112e-92	1.99460316496416e-89
ENSG00000166689.60	ENSG00000166689	chr11	dexseq_prepare_annotation2.py	exon	.	-	.	PLEKHA7	42	3.14837714507402e-88	4.36270620992906e-85
ENSG00000180448.47	ENSG00000180448	chr19	dexseq_prepare_annotation2.py	exon	.	+	.	HMHA1	33	6.13013303534519e-82	7.72229577007075e-79
ENSG00000213398.ENSG00000124067.ENSG00000267660.79	ENSG00000213398+ENSG00000124067+ENSG00000267660	chr16	dexseq_prepare_annotation2.py	exon	.	-	.		37	8.41992429711828e-78	9.72290758209734e-75
ENSG00000079102.89	ENSG00000079102	chr8	dexseq_prepare_annotation2.py	exon	.	-	.	RUNX1T1	26	2.25697386252665e-75	2.40576052407937e-72
ENSG00000102893.69	ENSG00000102893	chr16	dexseq_prepare_annotation2.py	exon	.	+	.	PHKB	57	5.80194363059438e-74	5.74268092065331e-71
ENSG00000092148.79	ENSG00000092148	chr14	dexseq_prepare_annotation2.py	exon	.	-	.	HECTD1	39	2.38225703188908e-72	2.20072904605913e-69
ENSG00000114735.29	ENSG00000114735	chr3	dexseq_prepare_annotation2.py	exon	.	+	.	HEMK1	26	3.70099179327643e-72	3.20529020496447e-69
ENSG00000129467.ENSG00000129465.ENSG00000258973.100	ENSG00000129467+ENSG00000129465+ENSG00000258973	chr14	dexseq_prepare_annotation2.py	exon	.	-	.		67	1.39303601761249e-71	1.13548824094449e-68
ENSG00000148218.32	ENSG00000148218	chr9	dexseq_prepare_annotation2.py	exon	.	-	.	ALAD	27	3.55112407360764e-70	2.60369673045747e-67
ENSG00000127419.41	ENSG00000127419	chr4	dexseq_prepare_annotation2.py	exon	.	+	.	TMEM175	20	3.57005397118365e-70	2.60369673045747e-67
ENSG00000255103.ENSG00000127603.104	ENSG00000255103+ENSG00000127603	chr1	dexseq_prepare_annotation2.py	exon	.	+	.		24	7.21592735142775e-70	4.99955526543672e-67
ENSG00000170421.48	ENSG00000170421	chr12	dexseq_prepare_annotation2.py	exon	.	-	.	KRT8	31	1.19410738538491e-69	7.879402875847e-67
ENSG00000254485.ENSG00000196220.ENSG00000206573.110	ENSG00000254485+ENSG00000196220+ENSG00000206573	chr3	dexseq_prepare_annotation2.py	exon	.	-	.		66	2.52418347732327e-69	1.58989138387584e-66
ENSG00000022840.73	ENSG00000022840	chr12	dexseq_prepare_annotation2.py	exon	.	+	.	RNF10	47	1.21438540518517e-67	7.31640806941341e-65
ENSG00000163625.89	ENSG00000163625	chr4	dexseq_prepare_annotation2.py	exon	.	-	.	WDFY3	63	4.32113037659741e-67	2.49491265118793e-64
ENSG00000175899.64	ENSG00000175899	chr12	dexseq_prepare_annotation2.py	exon	.	-	.	A2M	49	1.54781740161534e-66	8.57924229367352e-64
ENSG00000215440.ENSG00000124222.ENSG00000254995.89	ENSG00000215440+ENSG00000124222+ENSG00000254995	chr20	dexseq_prepare_annotation2.py	exon	.	+	.		28	3.36752396019308e-66	1.79476075063059e-63
ENSG00000068878.66	ENSG00000068878	chr2	dexseq_prepare_annotation2.py	exon	.	-	.	PSME4	23	5.01220105948942e-66	2.57237296597573e-63
ENSG00000148337.72	ENSG00000148337	chr9	dexseq_prepare_annotation2.py	exon	.	-	.	CIZ1	65	1.03085340725787e-65	5.10161988013297e-63
ENSG00000172890.75	ENSG00000172890	chr11	dexseq_prepare_annotation2.py	exon	.	+	.	NADSYN1	48	1.49001039361454e-65	7.11968069804021e-63
ENSG00000158286.41	ENSG00000158286	chr1	dexseq_prepare_annotation2.py	exon	.	+	.	RNF207	29	8.91042560004549e-65	4.11572558466101e-62
ENSG00000023228.ENSG00000237580.35	ENSG00000023228+ENSG00000237580	chr2	dexseq_prepare_annotation2.py	exon	.	-	.		20	1.31662865973752e-64	5.8853301090267e-62
ENSG00000005810.107	ENSG00000005810	chr13	dexseq_prepare_annotation2.py	exon	.	-	.	MYCBP2	49	3.14975067872593e-64	1.36394047359704e-61
ENSG00000141002.ENSG00000267048.ENSG00000198211.ENSG00000258839.ENSG00000256390.ENSG00000258947.118	ENSG00000141002+ENSG00000267048+ENSG00000198211+ENSG00000258839+ENSG00000256390+ENSG00000258947	chr16	dexseq_prepare_annotation2.py	exon	.	+	.		62	3.99491753152887e-64	1.67750218892108e-61
ENSG00000013441.39	ENSG00000013441	chr2	dexseq_prepare_annotation2.py	exon	.	-	.	CLK1	22	3.1368559938536e-63	1.27845333843616e-60
ENSG00000198947.115	ENSG00000198947	chrX	dexseq_prepare_annotation2.py	exon	.	-	.	DMD	40	5.26071149149838e-61	2.08279083250551e-58
ENSG00000167380.40	ENSG00000167380	chr19	dexseq_prepare_annotation2.py	exon	.	+	.	ZNF226	32	6.08984306910461e-61	2.34408209468285e-58
ENSG00000141447.ENSG00000265750.61	ENSG00000141447+ENSG00000265750	chr18	dexseq_prepare_annotation2.py	exon	.	-	.		38	1.37542706443268e-60	5.15116022482259e-58
ENSG00000159216.45	ENSG00000159216	chr21	dexseq_prepare_annotation2.py	exon	.	-	.	RUNX1	23	1.87371297384121e-60	6.83264228382044e-58
ENSG00000156113.68	ENSG00000156113	chr10	dexseq_prepare_annotation2.py	exon	.	-	.	KCNMA1	43	4.54624478122825e-60	1.6153157418841e-57
ENSG00000063978.ENSG00000206113.ENSG00000125386.ENSG00000249428.116	ENSG00000063978+ENSG00000206113+ENSG00000125386+ENSG00000249428	chr4	dexseq_prepare_annotation2.py	exon	.	+	.		71	1.28248182292405e-59	4.44283765506465e-57
ENSG00000205133.40	ENSG00000205133	chr8	dexseq_prepare_annotation2.py	exon	.	-	.	TRIQK	24	2.99728228925986e-59	1.01300830932375e-56
ENSG00000088756.51	ENSG00000088756	chr18	dexseq_prepare_annotation2.py	exon	.	+	.	ARHGAP28	33	3.14279069564704e-58	1.03689644451383e-55
ENSG00000131558.68	ENSG00000131558	chr7	dexseq_prepare_annotation2.py	exon	.	+	.	EXOC4	48	3.30683506262915e-58	1.06564682471749e-55
ENSG00000100201.37	ENSG00000100201	chr22	dexseq_prepare_annotation2.py	exon	.	-	.	DDX17	27	4.62312497025658e-58	1.43611381721771e-55
ENSG00000142512.33	ENSG00000142512	chr19	dexseq_prepare_annotation2.py	exon	.	-	.	SIGLEC10	27	4.66371666123958e-58	1.43611381721771e-55
ENSG00000147099.36	ENSG00000147099	chrX	dexseq_prepare_annotation2.py	exon	.	-	.	HDAC8	26	1.41145728550318e-57	4.25186165330818e-55
ENSG00000140694.51	ENSG00000140694	chr16	dexseq_prepare_annotation2.py	exon	.	-	.	PARN	30	5.55912961623988e-57	1.63899700196247e-54
ENSG00000232732.49	ENSG00000232732	chr2	dexseq_prepare_annotation2.py	exon	.	-	.	AC073043.1	41	1.71877409227575e-56	4.96188595763857e-54
ENSG00000167543.35	ENSG00000167543	chr17	dexseq_prepare_annotation2.py	exon	.	+	.	TP53I13	20	3.30026647044066e-56	9.3330188736523e-54
ENSG00000223745.70	ENSG00000223745	chr1	dexseq_prepare_annotation2.py	exon	.	-	.	RP4-717I23.3	51	1.19108426280911e-55	3.25579861591603e-53
ENSG00000265408.ENSG00000172828.ENSG00000172831.64	ENSG00000265408+ENSG00000172828+ENSG00000172831	chr16	dexseq_prepare_annotation2.py	exon	.	+	.		23	1.19828050380109e-55	3.25579861591603e-53
ENSG00000175216.68	ENSG00000175216	chr11	dexseq_prepare_annotation2.py	exon	.	-	.	CKAP5	27	2.19533677056734e-55	5.85015031341376e-53
ENSG00000263072.27	ENSG00000263072	chr16	dexseq_prepare_annotation2.py	exon	.	-	.	RP11-473M20.14	27	2.40271867167963e-55	6.28197596857824e-53
ENSG00000266967.ENSG00000267060.ENSG00000108825.91	ENSG00000266967+ENSG00000267060+ENSG00000108825	chr17	dexseq_prepare_annotation2.py	exon	.	-	.		42	2.73770413653431e-55	7.02525300369554e-53
ENSG00000170004.75	ENSG00000170004	chr17	dexseq_prepare_annotation2.py	exon	.	+	.	CHD3	52	3.1527446034736e-55	7.94319672187884e-53
ENSG00000187736.ENSG00000213901.77	ENSG00000187736+ENSG00000213901	chr2	dexseq_prepare_annotation2.py	exon	.	-	.		46	7.90849916381872e-55	1.95692987344707e-52
ENSG00000077782.99	ENSG00000077782	chr8	dexseq_prepare_annotation2.py	exon	.	-	.	FGFR1	53	9.29495490466045e-55	2.25965245813824e-52
ENSG00000105135.32	ENSG00000105135	chr19	dexseq_prepare_annotation2.py	exon	.	-	.	ILVBL	31	2.01718216930822e-54	4.81932643450069e-52
ENSG00000212091.ENSG00000144061.44	ENSG00000212091+ENSG00000144061	chr2	dexseq_prepare_annotation2.py	exon	.	-	.		23	2.07208598912813e-54	4.86659246633026e-52
ENSG00000153048.35	ENSG00000153048	chr16	dexseq_prepare_annotation2.py	exon	.	-	.	CARHSP1	24	2.19276519708389e-54	5.00394084198181e-52
ENSG00000108309.26	ENSG00000108309	chr17	dexseq_prepare_annotation2.py	exon	.	+	.	RUNDC3A	24	2.20278842001076e-54	5.00394084198181e-52
ENSG00000260391.ENSG00000160145.110	ENSG00000260391+ENSG00000160145	chr3	dexseq_prepare_annotation2.py	exon	.	+	.		69	2.99792523257815e-54	6.70036289481216e-52
ENSG00000095564.45	ENSG00000095564	chr10	dexseq_prepare_annotation2.py	exon	.	+	.	BTAF1	39	3.25750469034388e-54	7.16495912604685e-52
ENSG00000162878.28	ENSG00000162878	chr2	dexseq_prepare_annotation2.py	exon	.	+	.	PKDCC	22	5.21347919412323e-54	1.12879970614009e-51
ENSG00000085872.ENSG00000105085.ENSG00000269578.ENSG00000214046.ENSG00000127526.ENSG00000269058.ENSG00000141979.ENSG00000268790.128	ENSG00000085872+ENSG00000105085+ENSG00000269578+ENSG00000214046+ENSG00000127526+ENSG00000269058+ENSG00000141979+ENSG00000268790	chr19	dexseq_prepare_annotation2.py	exon	.	-	.		62	5.63834495745843e-54	1.20200840116156e-51
ENSG00000150093.60	ENSG00000150093	chr10	dexseq_prepare_annotation2.py	exon	.	-	.	ITGB1	20	9.91596019830143e-54	2.08190091617974e-51
ENSG00000151150.82	ENSG00000151150	chr10	dexseq_prepare_annotation2.py	exon	.	-	.	ANK3	33	1.06335835375448e-53	2.19924726984714e-51
ENSG00000255339.ENSG00000075826.ENSG00000166136.84	ENSG00000255339+ENSG00000075826+ENSG00000166136	chr10	dexseq_prepare_annotation2.py	exon	.	-	.		40	1.37318506166771e-53	2.79826844110727e-51
ENSG00000126883.95	ENSG00000126883	chr9	dexseq_prepare_annotation2.py	exon	.	+	.	NUP214	28	1.49801436694419e-53	3.00840363518054e-51
ENSG00000181090.64	ENSG00000181090	chr9	dexseq_prepare_annotation2.py	exon	.	+	.	EHMT1	18	1.81495614408962e-53	3.59283532694999e-51
ENSG00000114374.53	ENSG00000114374	chrY	dexseq_prepare_annotation2.py	exon	.	+	.	USP9Y	36	2.27447364780685e-53	4.43906779403655e-51
ENSG00000010327.67	ENSG00000010327	chr3	dexseq_prepare_annotation2.py	exon	.	+	.	STAB1	24	8.95874400645395e-53	1.72418494024212e-50
ENSG00000233673.ENSG00000187627.44	ENSG00000233673+ENSG00000187627	chr2	dexseq_prepare_annotation2.py	exon	.	+	.		37	1.10861694815604e-52	2.10439795213675e-50
ENSG00000048740.27	ENSG00000048740	chr10	dexseq_prepare_annotation2.py	exon	.	+	.	CELF2	15	2.99168256200167e-52	5.60212773806178e-50
ENSG00000150995.84	ENSG00000150995	chr3	dexseq_prepare_annotation2.py	exon	.	+	.	ITPR1	20	3.10074011230182e-52	5.72892743148883e-50
ENSG00000134109.24	ENSG00000134109	chr3	dexseq_prepare_annotation2.py	exon	.	+	.	EDEM1	12	5.18834747996408e-52	9.45985934603451e-50
ENSG00000181666.64	ENSG00000181666	chr19	dexseq_prepare_annotation2.py	exon	.	+	.	HKR1	43	2.88227124862126e-51	5.18696528469413e-49
ENSG00000147996.78	ENSG00000147996	chr9	dexseq_prepare_annotation2.py	exon	.	-	.	CBWD5	33	4.7574218941027e-51	8.4517429726386e-49
ENSG00000163491.62	ENSG00000163491	chr3	dexseq_prepare_annotation2.py	exon	.	-	.	NEK10	46	5.22949866770724e-51	9.17280544790117e-49
ENSG00000145687.52	ENSG00000145687	chr5	dexseq_prepare_annotation2.py	exon	.	-	.	SSBP2	37	1.41959878933495e-50	2.4589225529768e-48
ENSG00000100949.67	ENSG00000100949	chr14	dexseq_prepare_annotation2.py	exon	.	-	.	RABGGTA	37	1.81728756543195e-50	3.108907875826e-48
ENSG00000050438.30	ENSG00000050438	chr12	dexseq_prepare_annotation2.py	exon	.	+	.	SLC4A8	17	3.0670985914982e-50	5.18302258321836e-48
ENSG00000214753.ENSG00000168000.ENSG00000234857.92	ENSG00000214753+ENSG00000168000+ENSG00000234857	chr11	dexseq_prepare_annotation2.py	exon	.	-	.		65	4.56232008461453e-50	7.61687583283174e-48
ENSG00000159217.ENSG00000264552.21	ENSG00000159217+ENSG00000264552	chr17	dexseq_prepare_annotation2.py	exon	.	+	.		11	9.81417675619718e-50	1.61898865845981e-47
ENSG00000257062.ENSG00000111700.ENSG00000134538.ENSG00000205754.ENSG00000257046.53	ENSG00000257062+ENSG00000111700+ENSG00000134538+ENSG00000205754+ENSG00000257046	chr12	dexseq_prepare_annotation2.py	exon	.	+	.		37	1.26039463751908e-49	2.05473982260022e-47
ENSG00000188897.78	ENSG00000188897	chr16	dexseq_prepare_annotation2.py	exon	.	-	.	CTD-3088G3.8	26	1.70240013291704e-49	2.74304170253854e-47
ENSG00000166535.41	ENSG00000166535	chr12	dexseq_prepare_annotation2.py	exon	.	+	.	A2ML1	28	3.17934003413541e-49	5.06392124747291e-47
ENSG00000008710.140	ENSG00000008710	chr16	dexseq_prepare_annotation2.py	exon	.	-	.	PKD1	73	5.51214031829774e-49	8.67974186257407e-47
ENSG00000131018.244	ENSG00000131018	chr6	dexseq_prepare_annotation2.py	exon	.	-	.	SYNE1	101	7.23936272335936e-49	1.12714437368079e-46
ENSG00000113163.31	ENSG00000113163	chr5	dexseq_prepare_annotation2.py	exon	.	-	.	COL4A3BP	18	7.74050374175095e-49	1.19177955943825e-46
ENSG00000059573.24	ENSG00000059573	chr10	dexseq_prepare_annotation2.py	exon	.	-	.	ALDH18A1	22	1.21484857744148e-48	1.84990733380292e-46
ENSG00000129084.ENSG00000256206.ENSG00000129083.99	ENSG00000129084+ENSG00000256206+ENSG00000129083	chr11	dexseq_prepare_annotation2.py	exon	.	-	.		48	5.72223932645015e-48	8.6188119941978e-46
ENSG00000150672.ENSG00000256466.95	ENSG00000150672+ENSG00000256466	chr11	dexseq_prepare_annotation2.py	exon	.	-	.		22	8.67719689422116e-48	1.29290233723895e-45
ENSG00000161010.ENSG00000197226.110	ENSG00000161010+ENSG00000197226	chr5	dexseq_prepare_annotation2.py	exon	.	-	.		46	8.80278926808295e-48	1.2976622434875e-45
ENSG00000177542.58	ENSG00000177542	chr11	dexseq_prepare_annotation2.py	exon	.	-	.	SLC25A22	31	9.59577492193314e-48	1.39967003256029e-45
ENSG00000140853.105	ENSG00000140853	chr16	dexseq_prepare_annotation2.py	exon	.	+	.	NLRC5	19	8.7810978963321e-47	1.26749659947369e-44
ENSG00000147813.46	ENSG00000147813	chr8	dexseq_prepare_annotation2.py	exon	.	-	.	NAPRT1	34	1.01935095652382e-46	1.45620063964438e-44
ENSG00000103671.28	ENSG00000103671	chr15	dexseq_prepare_annotation2.py	exon	.	+	.	TRIP4	14	1.29754368630099e-46	1.83470029194621e-44
ENSG00000182774.ENSG00000214575.ENSG00000260836.80	ENSG00000182774+ENSG00000214575+ENSG00000260836	chr15	dexseq_prepare_annotation2.py	exon	.	-	.		30	1.99046313782211e-46	2.78604522230312e-44
ENSG00000204316.ENSG00000188878.ENSG00000267426.117	ENSG00000204316+ENSG00000188878+ENSG00000267426	chr17	dexseq_prepare_annotation2.py	exon	.	-	.		39	2.64066806723981e-46	3.65917374077421e-44
ENSG00000146648.41	ENSG00000146648	chr7	dexseq_prepare_annotation2.py	exon	.	+	.	EGFR	26	3.63557838117228e-46	4.98794154731726e-44
ENSG00000127329.56	ENSG00000127329	chr12	dexseq_prepare_annotation2.py	exon	.	-	.	PTPRB	25	3.69421797688637e-46	5.01870377507004e-44
ENSG00000005884.31	ENSG00000005884	chr17	dexseq_prepare_annotation2.py	exon	.	+	.	ITGA3	19	4.19751397575572e-46	5.64708263709195e-44
ENSG00000104980.35	ENSG00000104980	chr19	dexseq_prepare_annotation2.py	exon	.	-	.	TIMM44	22	4.96177990141397e-46	6.61109462441282e-44
ENSG00000113575.ENSG00000272772.ENSG00000113558.ENSG00000273345.ENSG00000006837.89	ENSG00000113575+ENSG00000272772+ENSG00000113558+ENSG00000273345+ENSG00000006837	chr5	dexseq_prepare_annotation2.py	exon	.	-	.		82	6.0712755553043e-46	8.01234908284302e-44
ENSG00000221968.44	ENSG00000221968	chr11	dexseq_prepare_annotation2.py	exon	.	-	.	FADS3	21	1.58906229220707e-45	2.07732416821824e-43
ENSG00000156873.ENSG00000260899.ENSG00000080603.83	ENSG00000156873+ENSG00000260899+ENSG00000080603	chr16	dexseq_prepare_annotation2.py	exon	.	+	.		24	1.99852935437229e-45	2.58818890313428e-43
ENSG00000023839.35	ENSG00000023839	chr10	dexseq_prepare_annotation2.py	exon	.	+	.	ABCC2	27	2.18047617411519e-45	2.79767206895501e-43
ENSG00000175287.ENSG00000095319.ENSG00000251184.106	ENSG00000175287+ENSG00000095319+ENSG00000251184	chr9	dexseq_prepare_annotation2.py	exon	.	+	.		32	5.02879211967266e-45	6.39302499103707e-43
ENSG00000118900.37	ENSG00000118900	chr16	dexseq_prepare_annotation2.py	exon	.	+	.	UBN1	27	5.18494649650754e-45	6.53161850928228e-43
ENSG00000233327.ENSG00000154874.ENSG00000213077.ENSG00000273018.97	ENSG00000233327+ENSG00000154874+ENSG00000213077+ENSG00000273018	chr17	dexseq_prepare_annotation2.py	exon	.	-	.		54	5.64788452850927e-45	7.05069692896873e-43
ENSG00000005801.ENSG00000263365.69	ENSG00000005801+ENSG00000263365	chr11	dexseq_prepare_annotation2.py	exon	.	-	.		16	8.0136172423934e-45	9.91470483284334e-43
ENSG00000141140.90	ENSG00000141140	chr17	dexseq_prepare_annotation2.py	exon	.	-	.	MYO19	39	1.18434282168043e-44	1.45233968849785e-42
ENSG00000177239.47	ENSG00000177239	chr9	dexseq_prepare_annotation2.py	exon	.	+	.	MAN1B1	23	2.27858012607374e-44	2.76967410587752e-42
ENSG00000012504.24	ENSG00000012504	chr12	dexseq_prepare_annotation2.py	exon	.	+	.	NR1H4	18	2.86476602547259e-44	3.45191850564988e-42
ENSG00000166313.50	ENSG00000166313	chr11	dexseq_prepare_annotation2.py	exon	.	-	.	APBB1	45	3.52457723838112e-44	4.21035058553855e-42
ENSG00000148343.46	ENSG00000148343	chr9	dexseq_prepare_annotation2.py	exon	.	+	.	FAM73B	32	6.52203349971287e-44	7.72442890645481e-42
ENSG00000111731.51	ENSG00000111731	chr12	dexseq_prepare_annotation2.py	exon	.	-	.	C2CD5	15	1.51066197157644e-43	1.77400363899447e-41
ENSG00000077063.46	ENSG00000077063	chr7	dexseq_prepare_annotation2.py	exon	.	-	.	CTTNBP2	30	1.91674470608073e-43	2.2197794404975e-41
ENSG00000215298.ENSG00000147454.29	ENSG00000215298+ENSG00000147454	chr8	dexseq_prepare_annotation2.py	exon	.	+	.		19	1.92230304437973e-43	2.2197794404975e-41
ENSG00000187775.94	ENSG00000187775	chr17	dexseq_prepare_annotation2.py	exon	.	-	.	DNAH17	67	2.72209543729596e-43	3.11736169211653e-41
ENSG00000064652.32	ENSG00000064652	chr5	dexseq_prepare_annotation2.py	exon	.	+	.	SNX24	15	2.80235644330847e-43	3.18297157663323e-41
ENSG00000113569.48	ENSG00000113569	chr5	dexseq_prepare_annotation2.py	exon	.	-	.	NUP155	28	3.3457302068845e-43	3.76925068917061e-41
ENSG00000156261.26	ENSG00000156261	chr21	dexseq_prepare_annotation2.py	exon	.	-	.	CCT8	14	5.32947214948348e-43	5.95568512704779e-41
ENSG00000074054.71	ENSG00000074054	chr2	dexseq_prepare_annotation2.py	exon	.	-	.	CLASP1	47	5.37825731555948e-43	5.96212092973661e-41
ENSG00000119912.32	ENSG00000119912	chr10	dexseq_prepare_annotation2.py	exon	.	-	.	IDE	20	5.73029427945337e-43	6.30195935161788e-41
ENSG00000188811.13	ENSG00000188811	chr13	dexseq_prepare_annotation2.py	exon	.	+	.	NHLRC3	11	8.40762589066009e-43	9.17358046983283e-41
ENSG00000207945.ENSG00000100124.34	ENSG00000207945+ENSG00000100124	chr22	dexseq_prepare_annotation2.py	exon	.	-	.		14	1.03380397317202e-42	1.11917356689412e-40
ENSG00000151575.28	ENSG00000151575	chr15	dexseq_prepare_annotation2.py	exon	.	+	.	TEX9	28	1.12864172327889e-42	1.21237119065702e-40
ENSG00000062485.ENSG00000257727.ENSG00000135473.ENSG00000144785.168	ENSG00000062485+ENSG00000257727+ENSG00000135473+ENSG00000144785	chr12	dexseq_prepare_annotation2.py	exon	.	-	.		33	1.13833591296244e-42	1.21337851891696e-40
ENSG00000159086.36	ENSG00000159086	chr21	dexseq_prepare_annotation2.py	exon	.	-	.	PAXBP1	14	1.22060547377108e-42	1.29113969847678e-40
ENSG00000100427.27	ENSG00000100427	chr22	dexseq_prepare_annotation2.py	exon	.	-	.	MLC1	21	1.96179938619935e-42	2.05944349201245e-40
ENSG00000138594.26	ENSG00000138594	chr15	dexseq_prepare_annotation2.py	exon	.	+	.	TMOD3	20	2.25640943110666e-42	2.35090717946203e-40
ENSG00000123104.53	ENSG00000123104	chr12	dexseq_prepare_annotation2.py	exon	.	-	.	ITPR2	34	2.64704084336081e-42	2.7373167885411e-40
ENSG00000168026.69	ENSG00000168026	chr3	dexseq_prepare_annotation2.py	exon	.	+	.	TTC21A	33	2.94535209574699e-42	3.0232402956123e-40
ENSG00000155363.60	ENSG00000155363	chr1	dexseq_prepare_annotation2.py	exon	.	+	.	MOV10	15	7.66616372129862e-42	7.8110316680908e-40
ENSG00000104365.82	ENSG00000104365	chr8	dexseq_prepare_annotation2.py	exon	.	+	.	IKBKB	41	8.17654957306469e-42	8.27025163751514e-40
ENSG00000125170.44	ENSG00000125170	chr16	dexseq_prepare_annotation2.py	exon	.	-	.	DOK4	19	9.91232452752076e-42	9.95326673752574e-40
ENSG00000006025.45	ENSG00000006025	chr17	dexseq_prepare_annotation2.py	exon	.	-	.	OSBPL7	20	1.03796573352683e-41	1.03475476039434e-39
ENSG00000012061.30	ENSG00000012061	chr19	dexseq_prepare_annotation2.py	exon	.	-	.	ERCC1	24	1.31987954665417e-41	1.3063979198562e-39
ENSG00000174233.41	ENSG00000174233	chr12	dexseq_prepare_annotation2.py	exon	.	-	.	ADCY6	31	1.59321411740314e-41	1.56575659750747e-39
ENSG00000254634.ENSG00000183336.ENSG00000261740.32	ENSG00000254634+ENSG00000183336+ENSG00000261740	chr16	dexseq_prepare_annotation2.py	exon	.	-	.		14	1.97634399123323e-41	1.92860554130415e-39
ENSG00000221988.ENSG00000258388.ENSG00000241404.69	ENSG00000221988+ENSG00000258388+ENSG00000241404	chr6	dexseq_prepare_annotation2.py	exon	.	+	.		12	2.14579696329214e-41	2.07932227414959e-39
ENSG00000140443.55	ENSG00000140443	chr15	dexseq_prepare_annotation2.py	exon	.	+	.	IGF1R	40	2.25896233603893e-41	2.17378063128413e-39
ENSG00000012983.43	ENSG00000012983	chr14	dexseq_prepare_annotation2.py	exon	.	-	.	MAP4K5	19	2.37358997888607e-41	2.26833354051202e-39
ENSG00000038382.79	ENSG00000038382	chr5	dexseq_prepare_annotation2.py	exon	.	+	.	TRIO	42	5.89587591871723e-41	5.59583237025101e-39
ENSG00000164975.23	ENSG00000164975	chr9	dexseq_prepare_annotation2.py	exon	.	+	.	SNAPC3	21	6.38367654897155e-41	6.01759224075501e-39
ENSG00000173846.28	ENSG00000173846	chr1	dexseq_prepare_annotation2.py	exon	.	+	.	PLK3	21	9.53630491461708e-41	8.92868764877358e-39
ENSG00000177483.ENSG00000124831.50	ENSG00000177483+ENSG00000124831	chr2	dexseq_prepare_annotation2.py	exon	.	+	.		19	1.0817075566059e-40	1.00598802764349e-38
ENSG00000114480.26	ENSG00000114480	chr3	dexseq_prepare_annotation2.py	exon	.	-	.	GBE1	14	1.19756088154246e-40	1.10630674236893e-38
ENSG00000141556.92	ENSG00000141556	chr17	dexseq_prepare_annotation2.py	exon	.	+	.	TBCD	42	1.3137787517772e-40	1.20563126909779e-38
ENSG00000147642.66	ENSG00000147642	chr8	dexseq_prepare_annotation2.py	exon	.	-	.	SYBU	42	1.61869776599155e-40	1.47567729890427e-38
ENSG00000240731.ENSG00000127054.120	ENSG00000240731+ENSG00000127054	chr1	dexseq_prepare_annotation2.py	exon	.	-	.		31	1.71097992722362e-40	1.54961103604821e-38
ENSG00000023191.67	ENSG00000023191	chr11	dexseq_prepare_annotation2.py	exon	.	-	.	RNH1	10	1.74450262842258e-40	1.56971252740595e-38
ENSG00000105072.25	ENSG00000105072	chr19	dexseq_prepare_annotation2.py	exon	.	+	.	C19orf44	15	2.98903493640302e-40	2.6721972331443e-38
ENSG00000170448.33	ENSG00000170448	chr4	dexseq_prepare_annotation2.py	exon	.	-	.	NFXL1	26	3.66855848724291e-40	3.25866762549519e-38
ENSG00000119650.ENSG00000119685.ENSG00000119686.142	ENSG00000119650+ENSG00000119685+ENSG00000119686	chr14	dexseq_prepare_annotation2.py	exon	.	+	.		44	4.28365150521613e-40	3.78079993043184e-38
ENSG00000196504.32	ENSG00000196504	chr2	dexseq_prepare_annotation2.py	exon	.	-	.	PRPF40A	23	5.4319902972371e-40	4.76399300941864e-38
ENSG00000155816.25	ENSG00000155816	chr1	dexseq_prepare_annotation2.py	exon	.	+	.	FMN2	22	6.92479803217406e-40	6.03502681332301e-38
ENSG00000151612.33	ENSG00000151612	chr4	dexseq_prepare_annotation2.py	exon	.	-	.	ZNF827	24	9.59651283227082e-40	8.31117989479854e-38
ENSG00000007545.ENSG00000261732.ENSG00000206053.81	ENSG00000007545+ENSG00000261732+ENSG00000206053	chr16	dexseq_prepare_annotation2.py	exon	.	+	.		35	1.12556843279799e-39	9.68757874116878e-38
ENSG00000025434.75	ENSG00000025434	chr11	dexseq_prepare_annotation2.py	exon	.	+	.	NR1H3	19	1.16774362369749e-39	9.98853295899763e-38
ENSG00000175224.87	ENSG00000175224	chr11	dexseq_prepare_annotation2.py	exon	.	+	.	ATG13	32	1.2897921395323e-39	1.09648157530669e-37
ENSG00000114416.58	ENSG00000114416	chr3	dexseq_prepare_annotation2.py	exon	.	+	.	FXR1	48	1.39248593964244e-39	1.17656571131861e-37
ENSG00000114353.32	ENSG00000114353	chr3	dexseq_prepare_annotation2.py	exon	.	+	.	GNAI2	15	1.86928483860202e-39	1.56985939445504e-37
ENSG00000187741.92	ENSG00000187741	chr16	dexseq_prepare_annotation2.py	exon	.	-	.	FANCA	45	2.1153388298034e-39	1.76579820268588e-37
ENSG00000225697.70	ENSG00000225697	chr3	dexseq_prepare_annotation2.py	exon	.	-	.	SLC26A6	39	2.37315227468303e-39	1.9691479682804e-37
ENSG00000168314.33	ENSG00000168314	chr3	dexseq_prepare_annotation2.py	exon	.	+	.	MOBP	20	3.29890410835018e-39	2.72100679936955e-37
ENSG00000018189.43	ENSG00000018189	chr4	dexseq_prepare_annotation2.py	exon	.	+	.	RUFY3	27	3.65455793719433e-39	2.99652126246756e-37
ENSG00000133958.58	ENSG00000133958	chr14	dexseq_prepare_annotation2.py	exon	.	+	.	UNC79	22	4.3645288494323e-39	3.55760448626961e-37
ENSG00000272084.ENSG00000127481.153	ENSG00000272084+ENSG00000127481	chr1	dexseq_prepare_annotation2.py	exon	.	-	.		124	5.59112404597838e-39	4.53077227515336e-37
ENSG00000100938.70	ENSG00000100938	chr14	dexseq_prepare_annotation2.py	exon	.	+	.	GMPR2	17	6.84267519028439e-39	5.51272965766109e-37
ENSG00000196235.ENSG00000213922.19	ENSG00000196235+ENSG00000213922	chr19	dexseq_prepare_annotation2.py	exon	.	+	.		10	8.54073425782404e-39	6.84098003529871e-37
ENSG00000116883.ENSG00000214193.35	ENSG00000116883+ENSG00000214193	chr1	dexseq_prepare_annotation2.py	exon	.	+	.		28	9.03880801419297e-39	7.1983196926823e-37
ENSG00000163803.69	ENSG00000163803	chr2	dexseq_prepare_annotation2.py	exon	.	+	.	PLB1	33	9.70222892278026e-39	7.68250206759806e-37
ENSG00000143226.ENSG00000244682.ENSG00000273112.ENSG00000072694.80	ENSG00000143226+ENSG00000244682+ENSG00000273112+ENSG00000072694	chr1	dexseq_prepare_annotation2.py	exon	.	+	.		41	1.20884489808145e-38	9.51759304131517e-37
ENSG00000167851.15	ENSG00000167851	chr17	dexseq_prepare_annotation2.py	exon	.	+	.	CD300A	8	1.24879926963268e-38	9.77661665497178e-37
ENSG00000104490.71	ENSG00000104490	chr8	dexseq_prepare_annotation2.py	exon	.	-	.	NCALD	44	1.41063426654801e-38	1.0981550017728e-36
ENSG00000067248.35	ENSG00000067248	chr5	dexseq_prepare_annotation2.py	exon	.	-	.	DHX29	28	1.74639281751456e-38	1.35194219398319e-36
ENSG00000163322.21	ENSG00000163322	chr4	dexseq_prepare_annotation2.py	exon	.	-	.	FAM175A	14	2.06500064077572e-38	1.58970632662384e-36
ENSG00000185813.51	ENSG00000185813	chr17	dexseq_prepare_annotation2.py	exon	.	-	.	PCYT2	13	2.3885278109025e-38	1.82860938539646e-36
ENSG00000092201.40	ENSG00000092201	chr14	dexseq_prepare_annotation2.py	exon	.	-	.	SUPT16H	18	2.51559931346387e-38	1.91531097179499e-36
ENSG00000204790.57	ENSG00000204790	chr9	dexseq_prepare_annotation2.py	exon	.	-	.	CBWD6	29	2.70193794186573e-38	2.04594284483243e-36
ENSG00000177694.38	ENSG00000177694	chr3	dexseq_prepare_annotation2.py	exon	.	+	.	NAALADL2	19	3.31099173413699e-38	2.49350067717045e-36
ENSG00000059769.ENSG00000244115.ENSG00000242616.15	ENSG00000059769+ENSG00000244115+ENSG00000242616	chr9	dexseq_prepare_annotation2.py	exon	.	+	.		10	4.23451850415292e-38	3.17176880605659e-36
ENSG00000012232.43	ENSG00000012232	chr8	dexseq_prepare_annotation2.py	exon	.	+	.	EXTL3	29	6.93238109792111e-38	5.16462391795123e-36
ENSG00000007516.39	ENSG00000007516	chr16	dexseq_prepare_annotation2.py	exon	.	+	.	BAIAP3	19	8.4735455395794e-38	6.27903318406159e-36
ENSG00000112282.55	ENSG00000112282	chr6	dexseq_prepare_annotation2.py	exon	.	-	.	MED23	29	8.71545183849975e-38	6.42393702798356e-36
ENSG00000245937.30	ENSG00000245937	chr5	dexseq_prepare_annotation2.py	exon	.	-	.	CTC-228N24.3	22	9.30133335318864e-38	6.81950139021878e-36
ENSG00000187122.ENSG00000213390.ENSG00000269891.72	ENSG00000187122+ENSG00000213390+ENSG00000269891	chr10	dexseq_prepare_annotation2.py	exon	.	-	.		17	1.0697913854799e-37	7.80215748873421e-36
ENSG00000105737.28	ENSG00000105737	chr19	dexseq_prepare_annotation2.py	exon	.	-	.	GRIK5	18	1.191640057653e-37	8.6453174235066e-36
ENSG00000142330.ENSG00000178623.54	ENSG00000142330+ENSG00000178623	chr2	dexseq_prepare_annotation2.py	exon	.	+	.		40	1.29407046760283e-37	9.33954920290233e-36
ENSG00000149187.53	ENSG00000149187	chr11	dexseq_prepare_annotation2.py	exon	.	-	.	CELF1	35	1.43954338792985e-37	1.03356231743751e-35
ENSG00000108100.30	ENSG00000108100	chr10	dexseq_prepare_annotation2.py	exon	.	+	.	CCNY	14	1.63496093080079e-37	1.16781719680961e-35
ENSG00000118898.34	ENSG00000118898	chr16	dexseq_prepare_annotation2.py	exon	.	-	.	PPL	16	2.07194409691786e-37	1.47235535133286e-35
ENSG00000105063.ENSG00000180089.47	ENSG00000105063+ENSG00000180089	chr19	dexseq_prepare_annotation2.py	exon	.	-	.		23	4.10670913189362e-37	2.90340145105357e-35
ENSG00000014641.35	ENSG00000014641	chr2	dexseq_prepare_annotation2.py	exon	.	+	.	MDH1	19	4.33180140744327e-37	3.04699350776352e-35
ENSG00000165795.162	ENSG00000165795	chr14	dexseq_prepare_annotation2.py	exon	.	-	.	NDRG2	59	5.2894483195039e-37	3.70181239208917e-35
ENSG00000175221.32	ENSG00000175221	chr19	dexseq_prepare_annotation2.py	exon	.	-	.	MED16	13	7.80732352705275e-37	5.43648653841055e-35
ENSG00000198632.ENSG00000174368.32	ENSG00000198632+ENSG00000174368	chr7	dexseq_prepare_annotation2.py	exon	.	-	.		24	1.03321351070709e-36	7.15861980893408e-35
ENSG00000079215.33	ENSG00000079215	chr5	dexseq_prepare_annotation2.py	exon	.	+	.	SLC1A3	17	1.16940453958426e-36	8.06190980349207e-35
ENSG00000070669.45	ENSG00000070669	chr7	dexseq_prepare_annotation2.py	exon	.	-	.	ASNS	33	1.52669489556237e-36	1.04729758256474e-34
ENSG00000158321.48	ENSG00000158321	chr7	dexseq_prepare_annotation2.py	exon	.	+	.	AUTS2	25	1.56512706023223e-36	1.06837269328266e-34
ENSG00000249700.39	ENSG00000249700	chr4	dexseq_prepare_annotation2.py	exon	.	-	.	SRD5A3-AS1	23	1.7951866832558e-36	1.21940695440567e-34
ENSG00000168872.ENSG00000260537.ENSG00000157349.89	ENSG00000168872+ENSG00000260537+ENSG00000157349	chr16	dexseq_prepare_annotation2.py	exon	.	+	.		20	1.83776997709161e-36	1.24224285719797e-34
ENSG00000100453.10	ENSG00000100453	chr14	dexseq_prepare_annotation2.py	exon	.	-	.	GZMB	10	1.89922436827847e-36	1.27755107141916e-34
ENSG00000167210.66	ENSG00000167210	chr18	dexseq_prepare_annotation2.py	exon	.	-	.	LOXHD1	30	3.3549180202647e-36	2.2458501935656e-34
ENSG00000181191.19	ENSG00000181191	chrX	dexseq_prepare_annotation2.py	exon	.	-	.	PJA1	10	3.63757276733318e-36	2.42335797292961e-34
ENSG00000125462.62	ENSG00000125462	chr1	dexseq_prepare_annotation2.py	exon	.	-	.	C1orf61	38	3.93843496614757e-36	2.61123891511516e-34
ENSG00000178149.44	ENSG00000178149	chr3	dexseq_prepare_annotation2.py	exon	.	-	.	DALRD3	25	4.60281971660637e-36	3.0372034672864e-34
ENSG00000173818.62	ENSG00000173818	chr17	dexseq_prepare_annotation2.py	exon	.	+	.	ENDOV	21	5.34587864798972e-36	3.51079812441676e-34
ENSG00000010438.20	ENSG00000010438	chr9	dexseq_prepare_annotation2.py	exon	.	+	.	PRSS3	15	5.86097758484974e-36	3.83092294307843e-34
ENSG00000070756.68	ENSG00000070756	chr8	dexseq_prepare_annotation2.py	exon	.	-	.	PABPC1	26	6.48405125740713e-36	4.21828630393853e-34
ENSG00000148120.64	ENSG00000148120	chr9	dexseq_prepare_annotation2.py	exon	.	+	.	C9orf3	36	1.31531455768721e-35	8.51696907751015e-34
ENSG00000077549.29	ENSG00000077549	chr1	dexseq_prepare_annotation2.py	exon	.	-	.	CAPZB	24	1.42282589239215e-35	9.17027832133864e-34
ENSG00000055609.33	ENSG00000055609	chr7	dexseq_prepare_annotation2.py	exon	.	-	.	KMT2C	24	1.71730348995562e-35	1.10169789168125e-33
ENSG00000224743.38	ENSG00000224743	chr13	dexseq_prepare_annotation2.py	exon	.	-	.	TEX26-AS1	28	1.73485496539228e-35	1.10782881361478e-33
ENSG00000130948.21	ENSG00000130948	chr9	dexseq_prepare_annotation2.py	exon	.	-	.	HSD17B3	12	2.40562738232606e-35	1.52911828609597e-33
ENSG00000115464.45	ENSG00000115464	chr2	dexseq_prepare_annotation2.py	exon	.	-	.	USP34	17	3.33759772278365e-35	2.11183066870379e-33
ENSG00000133067.30	ENSG00000133067	chr1	dexseq_prepare_annotation2.py	exon	.	+	.	LGR6	25	3.76754712571146e-35	2.37304093277199e-33
ENSG00000148700.55	ENSG00000148700	chr10	dexseq_prepare_annotation2.py	exon	.	+	.	ADD3	35	4.16073899982487e-35	2.6088398335101e-33
ENSG00000168137.81	ENSG00000168137	chr3	dexseq_prepare_annotation2.py	exon	.	+	.	SETD5	27	5.38482713217021e-35	3.36115088155327e-33
ENSG00000214021.ENSG00000241553.ENSG00000250151.116	ENSG00000214021+ENSG00000241553+ENSG00000250151	chr3	dexseq_prepare_annotation2.py	exon	.	+	.		42	5.64443308042539e-35	3.5073950311863e-33
ENSG00000221983.24	ENSG00000221983	chr19	dexseq_prepare_annotation2.py	exon	.	+	.	UBA52	10	5.78990934062356e-35	3.58173097022414e-33
ENSG00000177156.26	ENSG00000177156	chr11	dexseq_prepare_annotation2.py	exon	.	+	.	TALDO1	20	6.55571190063878e-35	4.0374444358734e-33
ENSG00000253877.7	ENSG00000253877	chr8	dexseq_prepare_annotation2.py	exon	.	-	.	RP11-946L20.2	8	8.2988281574081e-35	5.08835671580549e-33
ENSG00000052749.30	ENSG00000052749	chr10	dexseq_prepare_annotation2.py	exon	.	-	.	RRP12	9	8.54961270984629e-35	5.21903010221762e-33
ENSG00000170266.ENSG00000188167.54	ENSG00000170266+ENSG00000188167	chr3	dexseq_prepare_annotation2.py	exon	.	-	.		36	8.90766697236569e-35	5.41375180859962e-33
ENSG00000164924.55	ENSG00000164924	chr8	dexseq_prepare_annotation2.py	exon	.	-	.	YWHAZ	35	1.03086709780674e-34	6.23787134249258e-33
ENSG00000268400.ENSG00000229833.ENSG00000076944.49	ENSG00000268400+ENSG00000229833+ENSG00000076944	chr19	dexseq_prepare_annotation2.py	exon	.	+	.		21	1.09068277290241e-34	6.57112660178639e-33
ENSG00000079785.36	ENSG00000079785	chr2	dexseq_prepare_annotation2.py	exon	.	+	.	DDX1	21	1.41733186204628e-34	8.50215048154776e-33
ENSG00000182541.30	ENSG00000182541	chr22	dexseq_prepare_annotation2.py	exon	.	+	.	LIMK2	11	1.59874678374134e-34	9.54906645788955e-33
ENSG00000085276.54	ENSG00000085276	chr3	dexseq_prepare_annotation2.py	exon	.	-	.	MECOM	15	1.89147166135602e-34	1.12489797473864e-32
ENSG00000175213.13	ENSG00000175213	chr11	dexseq_prepare_annotation2.py	exon	.	+	.	ZNF408	9	2.27901732150178e-34	1.34699481074756e-32
ENSG00000258818.ENSG00000259171.ENSG00000214274.11	ENSG00000258818+ENSG00000259171+ENSG00000214274	chr14	dexseq_prepare_annotation2.py	exon	.	+	.		12	2.28436011059881e-34	1.34699481074756e-32
ENSG00000168259.35	ENSG00000168259	chr17	dexseq_prepare_annotation2.py	exon	.	-	.	DNAJC7	16	3.3220425144238e-34	1.9505738611174e-32
ENSG00000120705.28	ENSG00000120705	chr5	dexseq_prepare_annotation2.py	exon	.	-	.	ETF1	27	3.88935629871507e-34	2.27404262579303e-32
ENSG00000118515.80	ENSG00000118515	chr6	dexseq_prepare_annotation2.py	exon	.	-	.	SGK1	52	4.79550741824333e-34	2.7920733737226e-32
ENSG00000074706.24	ENSG00000074706	chr6	dexseq_prepare_annotation2.py	exon	.	-	.	IPCEF1	16	5.44810096286795e-34	3.1587587883875e-32
ENSG00000196337.ENSG00000225950.26	ENSG00000196337+ENSG00000225950	chr19	dexseq_prepare_annotation2.py	exon	.	-	.		13	5.89817593745619e-34	3.40545933188877e-32
ENSG00000185386.23	ENSG00000185386	chr22	dexseq_prepare_annotation2.py	exon	.	-	.	MAPK11	19	6.4987195961352e-34	3.73662893957035e-32
ENSG00000197102.99	ENSG00000197102	chr14	dexseq_prepare_annotation2.py	exon	.	+	.	DYNC1H1	42	8.62386007064487e-34	4.93805078507958e-32
ENSG00000090659.24	ENSG00000090659	chr19	dexseq_prepare_annotation2.py	exon	.	-	.	CD209	9	8.85686349495014e-34	5.05059907199687e-32
ENSG00000196549.49	ENSG00000196549	chr3	dexseq_prepare_annotation2.py	exon	.	+	.	MME	33	9.41635325776891e-34	5.34763963495508e-32
ENSG00000105738.20	ENSG00000105738	chr19	dexseq_prepare_annotation2.py	exon	.	+	.	SIPA1L3	14	9.49357377576238e-34	5.36948782900977e-32
ENSG00000138101.70	ENSG00000138101	chr2	dexseq_prepare_annotation2.py	exon	.	-	.	DTNB	26	1.16481958347232e-33	6.56134348299832e-32
ENSG00000141646.ENSG00000267699.ENSG00000141642.58	ENSG00000141646+ENSG00000267699+ENSG00000141642	chr18	dexseq_prepare_annotation2.py	exon	.	+	.		22	1.16991036757644e-33	6.56333925648043e-32
ENSG00000114423.35	ENSG00000114423	chr3	dexseq_prepare_annotation2.py	exon	.	-	.	CBLB	29	1.38593584681641e-33	7.74391654408669e-32
ENSG00000092607.11	ENSG00000092607	chr1	dexseq_prepare_annotation2.py	exon	.	-	.	TBX15	10	1.57920502933154e-33	8.78837112106309e-32
ENSG00000075420.50	ENSG00000075420	chr3	dexseq_prepare_annotation2.py	exon	.	+	.	FNDC3B	22	1.61128120251199e-33	8.93100944928346e-32
ENSG00000065357.135	ENSG00000065357	chr12	dexseq_prepare_annotation2.py	exon	.	+	.	DGKA	25	1.7330929155172e-33	9.56791574913223e-32
ENSG00000083838.22	ENSG00000083838	chr19	dexseq_prepare_annotation2.py	exon	.	+	.	ZNF446	7	1.880952385655e-33	1.0342998892072e-31
ENSG00000085231.28	ENSG00000085231	chr5	dexseq_prepare_annotation2.py	exon	.	-	.	TAF9	24	2.05345117536346e-33	1.1246906299214e-31
ENSG00000090686.58	ENSG00000090686	chr1	dexseq_prepare_annotation2.py	exon	.	-	.	USP48	34	2.14727245972335e-33	1.17144702655065e-31
ENSG00000144426.ENSG00000204196.77	ENSG00000144426+ENSG00000204196	chr2	dexseq_prepare_annotation2.py	exon	.	+	.		40	2.25292405373246e-33	1.22426543578709e-31
ENSG00000214198.34	ENSG00000214198	chr12	dexseq_prepare_annotation2.py	exon	.	-	.	RP11-642P15.1	29	2.53680337878951e-33	1.3731439226518e-31
ENSG00000123213.32	ENSG00000123213	chr5	dexseq_prepare_annotation2.py	exon	.	+	.	NLN	24	2.56819391034635e-33	1.38472618738013e-31
ENSG00000139908.16	ENSG00000139908	chr14	dexseq_prepare_annotation2.py	exon	.	+	.	TSSK4	12	2.71623102649088e-33	1.45886873387923e-31
ENSG00000150593.ENSG00000265827.35	ENSG00000150593+ENSG00000265827	chr10	dexseq_prepare_annotation2.py	exon	.	+	.		28	2.74548476181865e-33	1.4688873492093e-31
ENSG00000108349.36	ENSG00000108349	chr17	dexseq_prepare_annotation2.py	exon	.	+	.	CASC3	32	2.86186101539268e-33	1.52526184962678e-31
ENSG00000213908.17	ENSG00000213908	chr19	dexseq_prepare_annotation2.py	exon	.	-	.	CYP2A7P1	11	3.55986856882942e-33	1.89000378384173e-31
ENSG00000112983.76	ENSG00000112983	chr5	dexseq_prepare_annotation2.py	exon	.	-	.	BRD8	43	3.85377020462294e-33	2.03823258494123e-31
ENSG00000178031.33	ENSG00000178031	chr9	dexseq_prepare_annotation2.py	exon	.	+	.	ADAMTSL1	12	5.01669659738198e-33	2.64320778516814e-31
ENSG00000042317.53	ENSG00000042317	chr14	dexseq_prepare_annotation2.py	exon	.	+	.	SPATA7	22	5.37947734286452e-33	2.82361430076037e-31
ENSG00000187240.105	ENSG00000187240	chr11	dexseq_prepare_annotation2.py	exon	.	+	.	DYNC2H1	35	5.95780511689901e-33	3.11537001905168e-31
ENSG00000103343.ENSG00000103351.ENSG00000263212.ENSG00000262621.ENSG00000122390.139	ENSG00000103343+ENSG00000103351+ENSG00000263212+ENSG00000262621+ENSG00000122390	chr16	dexseq_prepare_annotation2.py	exon	.	+	.		72	6.73275485289087e-33	3.50736030062063e-31
ENSG00000150556.33	ENSG00000150556	chr2	dexseq_prepare_annotation2.py	exon	.	+	.	LYPD6B	13	6.9637269221459e-33	3.614096028471e-31
ENSG00000215012.ENSG00000185838.27	ENSG00000215012+ENSG00000185838	chr22	dexseq_prepare_annotation2.py	exon	.	-	.		22	1.26526839920768e-32	6.54209858500777e-31
ENSG00000254615.ENSG00000164830.49	ENSG00000254615+ENSG00000164830	chr8	dexseq_prepare_annotation2.py	exon	.	+	.		35	1.49544588745947e-32	7.7034920678535e-31
ENSG00000133606.46	ENSG00000133606	chr7	dexseq_prepare_annotation2.py	exon	.	-	.	MKRN1	31	1.63706555526677e-32	8.40178422197467e-31
ENSG00000103657.110	ENSG00000103657	chr15	dexseq_prepare_annotation2.py	exon	.	-	.	HERC1	44	1.68021319723356e-32	8.59140748120497e-31
ENSG00000068097.44	ENSG00000068097	chr17	dexseq_prepare_annotation2.py	exon	.	-	.	HEATR6	25	1.69790167901255e-32	8.6499351345871e-31
ENSG00000164076.33	ENSG00000164076	chr3	dexseq_prepare_annotation2.py	exon	.	-	.	CAMKV	15	2.0428783510416e-32	1.03692913224848e-30
ENSG00000215021.ENSG00000238795.45	ENSG00000215021+ENSG00000238795	chr12	dexseq_prepare_annotation2.py	exon	.	-	.		25	2.19532250799073e-32	1.11024029172363e-30
ENSG00000126005.ENSG00000088298.ENSG00000261582.ENSG00000242372.60	ENSG00000126005+ENSG00000088298+ENSG00000261582+ENSG00000242372	chr20	dexseq_prepare_annotation2.py	exon	.	-	.		40	2.22735759894748e-32	1.12234524540419e-30
ENSG00000221978.56	ENSG00000221978	chr1	dexseq_prepare_annotation2.py	exon	.	-	.	CCNL2	15	2.34563802612615e-32	1.17766326550833e-30
ENSG00000185989.27	ENSG00000185989	chr13	dexseq_prepare_annotation2.py	exon	.	-	.	RASA3	21	2.63600128976925e-32	1.31866678239468e-30
ENSG00000254553.ENSG00000273274.ENSG00000160062.16	ENSG00000254553+ENSG00000273274+ENSG00000160062	chr1	dexseq_prepare_annotation2.py	exon	.	+	.		12	2.82353283964498e-32	1.40739908485469e-30
ENSG00000116406.35	ENSG00000116406	chr1	dexseq_prepare_annotation2.py	exon	.	-	.	EDEM3	22	3.36067379586347e-32	1.66913465194552e-30
ENSG00000089053.70	ENSG00000089053	chr12	dexseq_prepare_annotation2.py	exon	.	-	.	ANAPC5	30	4.21817789013222e-32	2.08754610798436e-30
ENSG00000088340.37	ENSG00000088340	chr20	dexseq_prepare_annotation2.py	exon	.	-	.	FER1L4	14	5.52298792628326e-32	2.72356027382588e-30
ENSG00000104324.24	ENSG00000104324	chr8	dexseq_prepare_annotation2.py	exon	.	+	.	CPQ	20	5.73413698716096e-32	2.8176573131592e-30
ENSG00000257207.ENSG00000184115.ENSG00000256671.ENSG00000230596.ENSG00000273471.42	ENSG00000257207+ENSG00000184115+ENSG00000256671+ENSG00000230596+ENSG00000273471	chr2	dexseq_prepare_annotation2.py	exon	.	-	.		18	6.71343101571064e-32	3.28720896059019e-30
ENSG00000181381.73	ENSG00000181381	chr4	dexseq_prepare_annotation2.py	exon	.	-	.	DDX60L	21	7.57662415940112e-32	3.69680566819793e-30
ENSG00000196547.99	ENSG00000196547	chr15	dexseq_prepare_annotation2.py	exon	.	+	.	MAN2A2	30	8.08108093642082e-32	3.91844090179105e-30
ENSG00000173890.ENSG00000242583.20	ENSG00000173890+ENSG00000242583	chr3	dexseq_prepare_annotation2.py	exon	.	+	.		16	8.08742222639995e-32	3.91844090179105e-30
ENSG00000187527.37	ENSG00000187527	chr3	dexseq_prepare_annotation2.py	exon	.	-	.	ATP13A5	26	8.33640403513573e-32	4.02500176706884e-30
ENSG00000213699.ENSG00000115163.23	ENSG00000213699+ENSG00000115163	chr2	dexseq_prepare_annotation2.py	exon	.	+	.		19	8.46751789722839e-32	4.07411095492687e-30
ENSG00000204655.30	ENSG00000204655	chr6	dexseq_prepare_annotation2.py	exon	.	+	.	MOG	20	9.30354766938999e-32	4.46087405033692e-30
ENSG00000080823.99	ENSG00000080823	chr14	dexseq_prepare_annotation2.py	exon	.	-	.	MOK	30	9.76477661659591e-32	4.66587964055757e-30
ENSG00000102897.25	ENSG00000102897	chr16	dexseq_prepare_annotation2.py	exon	.	+	.	LYRM1	16	1.15934884389316e-31	5.5206518659201e-30
ENSG00000259522.ENSG00000260669.ENSG00000213920.ENSG00000254505.ENSG00000129559.ENSG00000254692.ENSG00000100926.ENSG00000255526.ENSG00000196497.205	ENSG00000259522+ENSG00000260669+ENSG00000213920+ENSG00000254505+ENSG00000129559+ENSG00000254692+ENSG00000100926+ENSG00000255526+ENSG00000196497	chr14	dexseq_prepare_annotation2.py	exon	.	-	.		45	1.20227782737277e-31	5.70546707325498e-30
ENSG00000173715.ENSG00000173653.67	ENSG00000173715+ENSG00000173653	chr11	dexseq_prepare_annotation2.py	exon	.	+	.		18	1.23743424219555e-31	5.85226153382381e-30
ENSG00000010322.44	ENSG00000010322	chr3	dexseq_prepare_annotation2.py	exon	.	+	.	NISCH	30	1.63132357190832e-31	7.68886079453525e-30
ENSG00000242384.ENSG00000267043.ENSG00000161583.ENSG00000234972.105	ENSG00000242384+ENSG00000267043+ENSG00000161583+ENSG00000234972	chr17	dexseq_prepare_annotation2.py	exon	.	-	.		40	1.68180136944462e-31	7.89990561911662e-30
ENSG00000260565.14	ENSG00000260565	chr16	dexseq_prepare_annotation2.py	exon	.	-	.	ERVK13-1	12	1.90423307488204e-31	8.91451274278395e-30
ENSG00000177479.68	ENSG00000177479	chr3	dexseq_prepare_annotation2.py	exon	.	+	.	ARIH2	48	1.98846655785166e-31	9.27750205122911e-30
ENSG00000083844.16	ENSG00000083844	chr19	dexseq_prepare_annotation2.py	exon	.	+	.	ZNF264	17	2.05559107676636e-31	9.55849850696358e-30
ENSG00000196693.ENSG00000272373.15	ENSG00000196693+ENSG00000272373	chr10	dexseq_prepare_annotation2.py	exon	.	-	.		10	2.20251937971095e-31	1.02074618878443e-29
ENSG00000164941.70	ENSG00000164941	chr8	dexseq_prepare_annotation2.py	exon	.	+	.	INTS8	24	2.59317731938911e-31	1.19778860382583e-29
ENSG00000135636.47	ENSG00000135636	chr2	dexseq_prepare_annotation2.py	exon	.	+	.	DYSF	39	3.09935371536976e-31	1.42683536325179e-29
ENSG00000126733.24	ENSG00000126733	chrX	dexseq_prepare_annotation2.py	exon	.	+	.	DACH2	13	3.23489320229893e-31	1.48430182464425e-29
ENSG00000116731.35	ENSG00000116731	chr1	dexseq_prepare_annotation2.py	exon	.	+	.	PRDM2	17	3.2467295936968e-31	1.48481623695896e-29
ENSG00000055163.92	ENSG00000055163	chr5	dexseq_prepare_annotation2.py	exon	.	+	.	CYFIP2	35	4.02202956101581e-31	1.83333104036172e-29
ENSG00000137968.30	ENSG00000137968	chr1	dexseq_prepare_annotation2.py	exon	.	-	.	SLC44A5	24	5.62714680068382e-31	2.55656961367461e-29
ENSG00000196498.78	ENSG00000196498	chr12	dexseq_prepare_annotation2.py	exon	.	-	.	NCOR2	29	5.861954109245e-31	2.65454568927477e-29
ENSG00000133597.ENSG00000090266.48	ENSG00000133597+ENSG00000090266	chr7	dexseq_prepare_annotation2.py	exon	.	+	.		12	5.97443395137044e-31	2.6966687708189e-29
ENSG00000147955.16	ENSG00000147955	chr9	dexseq_prepare_annotation2.py	exon	.	-	.	SIGMAR1	17	6.3362998224305e-31	2.8507177480331e-29
ENSG00000197969.92	ENSG00000197969	chr9	dexseq_prepare_annotation2.py	exon	.	+	.	VPS13A	15	7.95155261281579e-31	3.5635676852334e-29
ENSG00000069329.36	ENSG00000069329	chr16	dexseq_prepare_annotation2.py	exon	.	-	.	VPS35	21	7.97218721528725e-31	3.5635676852334e-29
ENSG00000118308.68	ENSG00000118308	chr12	dexseq_prepare_annotation2.py	exon	.	+	.	LRMP	42	8.14108963592267e-31	3.62736588697686e-29
ENSG00000028310.ENSG00000188818.ENSG00000206077.123	ENSG00000028310+ENSG00000188818+ENSG00000206077	chr5	dexseq_prepare_annotation2.py	exon	.	-	.		27	8.32756112671799e-31	3.69855815810677e-29
ENSG00000223501.45	ENSG00000223501	chr6	dexseq_prepare_annotation2.py	exon	.	-	.	VPS52	35	9.15478881178875e-31	4.052968324759e-29
ENSG00000177830.74	ENSG00000177830	chr11	dexseq_prepare_annotation2.py	exon	.	-	.	CHID1	46	9.75405310291819e-31	4.30451954927189e-29
ENSG00000125633.36	ENSG00000125633	chr2	dexseq_prepare_annotation2.py	exon	.	-	.	CCDC93	28	1.07400905278155e-30	4.72461696647427e-29
ENSG00000167107.61	ENSG00000167107	chr17	dexseq_prepare_annotation2.py	exon	.	+	.	ACSF2	26	1.10497408876789e-30	4.845451249385e-29
ENSG00000240207.ENSG00000118855.66	ENSG00000240207+ENSG00000118855	chr3	dexseq_prepare_annotation2.py	exon	.	+	.		45	1.2785062328646e-30	5.58872582612136e-29
ENSG00000215148.11	ENSG00000215148	chr16	dexseq_prepare_annotation2.py	exon	.	+	.	PRSS41	12	1.31500758604859e-30	5.73020758486645e-29
ENSG00000016864.30	ENSG00000016864	chr3	dexseq_prepare_annotation2.py	exon	.	-	.	GLT8D1	28	1.324107838892e-30	5.75177502304906e-29
ENSG00000120616.ENSG00000222309.9	ENSG00000120616+ENSG00000222309	chr10	dexseq_prepare_annotation2.py	exon	.	-	.		6	1.67940913923554e-30	7.27236638824591e-29
ENSG00000165949.32	ENSG00000165949	chr14	dexseq_prepare_annotation2.py	exon	.	+	.	IFI27	20	1.70419456027957e-30	7.35670530273958e-29
ENSG00000252974.ENSG00000139116.68	ENSG00000252974+ENSG00000139116	chr12	dexseq_prepare_annotation2.py	exon	.	-	.		38	1.98135922238461e-30	8.52661327471537e-29
ENSG00000011422.38	ENSG00000011422	chr19	dexseq_prepare_annotation2.py	exon	.	-	.	PLAUR	17	2.15329269885551e-30	9.23782567431605e-29
ENSG00000177189.35	ENSG00000177189	chrX	dexseq_prepare_annotation2.py	exon	.	-	.	RPS6KA3	35	2.18738665592546e-30	9.35512867011081e-29
ENSG00000223705.ENSG00000205583.ENSG00000178809.74	ENSG00000223705+ENSG00000205583+ENSG00000178809	chr7	dexseq_prepare_annotation2.py	exon	.	+	.		37	2.24957315925872e-30	9.59148777472251e-29
ENSG00000133226.69	ENSG00000133226	chr1	dexseq_prepare_annotation2.py	exon	.	+	.	SRRM1	33	2.41942898770743e-30	1.0284057510019e-28
ENSG00000186635.ENSG00000214530.106	ENSG00000186635+ENSG00000214530	chr11	dexseq_prepare_annotation2.py	exon	.	-	.		34	2.55948114464384e-30	1.08460948689082e-28
ENSG00000074181.41	ENSG00000074181	chr19	dexseq_prepare_annotation2.py	exon	.	-	.	NOTCH3	41	2.847261645821e-30	1.20288123860188e-28
ENSG00000170921.43	ENSG00000170921	chr17	dexseq_prepare_annotation2.py	exon	.	+	.	TANC2	16	3.03885115324525e-30	1.2799197699246e-28
ENSG00000091128.48	ENSG00000091128	chr7	dexseq_prepare_annotation2.py	exon	.	-	.	LAMB4	29	3.69349899917699e-30	1.54826207233773e-28
ENSG00000134853.ENSG00000145216.53	ENSG00000134853+ENSG00000145216	chr4	dexseq_prepare_annotation2.py	exon	.	+	.		39	3.70082170666409e-30	1.54826207233773e-28
ENSG00000267618.ENSG00000185379.ENSG00000092871.40	ENSG00000267618+ENSG00000185379+ENSG00000092871	chr17	dexseq_prepare_annotation2.py	exon	.	-	.		20	3.70948262983422e-30	1.54826207233773e-28
ENSG00000091181.31	ENSG00000091181	chr3	dexseq_prepare_annotation2.py	exon	.	-	.	IL5RA	23	3.87239097219744e-30	1.6114030541063e-28
ENSG00000100129.36	ENSG00000100129	chr22	dexseq_prepare_annotation2.py	exon	.	+	.	EIF3L	17	4.46552712652374e-30	1.8526589638395e-28
ENSG00000125520.ENSG00000273047.ENSG00000273154.ENSG00000197114.ENSG00000203896.89	ENSG00000125520+ENSG00000273047+ENSG00000273154+ENSG00000197114+ENSG00000203896	chr20	dexseq_prepare_annotation2.py	exon	.	+	.		36	4.64103174786038e-30	1.91972468448064e-28
ENSG00000182326.ENSG00000257084.ENSG00000126749.86	ENSG00000182326+ENSG00000257084+ENSG00000126749	chr12	dexseq_prepare_annotation2.py	exon	.	+	.		42	5.76279201518644e-30	2.37663717126305e-28
ENSG00000163810.23	ENSG00000163810	chr3	dexseq_prepare_annotation2.py	exon	.	+	.	TGM4	19	6.52849349823087e-30	2.68443128798176e-28
ENSG00000215126.44	ENSG00000215126	chr9	dexseq_prepare_annotation2.py	exon	.	+	.	CBWD7	18	8.18318313739556e-30	3.3548629803222e-28
ENSG00000159674.51	ENSG00000159674	chr4	dexseq_prepare_annotation2.py	exon	.	-	.	SPON2	27	8.69906269818921e-30	3.55583810645451e-28
ENSG00000173406.ENSG00000162600.75	ENSG00000173406+ENSG00000162600	chr1	dexseq_prepare_annotation2.py	exon	.	-	.		51	9.59653624405552e-30	3.91115302158463e-28
ENSG00000173821.108	ENSG00000173821	chr17	dexseq_prepare_annotation2.py	exon	.	+	.	RNF213	24	1.00308810659946e-29	4.0761853059087e-28
ENSG00000172638.43	ENSG00000172638	chr11	dexseq_prepare_annotation2.py	exon	.	-	.	EFEMP2	17	1.03925665286362e-29	4.21081270138341e-28
ENSG00000181625.ENSG00000260280.ENSG00000213648.41	ENSG00000181625+ENSG00000260280+ENSG00000213648	chr16	dexseq_prepare_annotation2.py	exon	.	+	.		27	1.05862041445284e-29	4.2767647472516e-28
ENSG00000142621.51	ENSG00000142621	chr1	dexseq_prepare_annotation2.py	exon	.	+	.	FHAD1	29	1.12944375417087e-29	4.54962270393773e-28
ENSG00000088247.ENSG00000266722.47	ENSG00000088247+ENSG00000266722	chr19	dexseq_prepare_annotation2.py	exon	.	-	.		32	1.15457408730668e-29	4.63737192110396e-28
ENSG00000113494.36	ENSG00000113494	chr5	dexseq_prepare_annotation2.py	exon	.	-	.	PRLR	26	1.45089003916652e-29	5.81068880714754e-28
ENSG00000137877.58	ENSG00000137877	chr15	dexseq_prepare_annotation2.py	exon	.	-	.	SPTBN5	38	1.55401244579925e-29	6.2057494125188e-28
ENSG00000117748.20	ENSG00000117748	chr1	dexseq_prepare_annotation2.py	exon	.	-	.	RPA2	16	1.81241293574048e-29	7.21684081912522e-28
ENSG00000137509.50	ENSG00000137509	chr11	dexseq_prepare_annotation2.py	exon	.	-	.	PRCP	21	1.93249986645829e-29	7.67296580215258e-28
ENSG00000132142.102	ENSG00000132142	chr17	dexseq_prepare_annotation2.py	exon	.	-	.	ACACA	74	2.07016642748432e-29	8.19608462447151e-28
ENSG00000168003.67	ENSG00000168003	chr11	dexseq_prepare_annotation2.py	exon	.	+	.	SLC3A2	10	2.31428309622402e-29	9.13647318073399e-28
ENSG00000103489.16	ENSG00000103489	chr16	dexseq_prepare_annotation2.py	exon	.	-	.	XYLT1	10	2.37615263132088e-29	9.35407585574246e-28
ENSG00000178038.54	ENSG00000178038	chr3	dexseq_prepare_annotation2.py	exon	.	-	.	ALS2CL	9	2.99848686900243e-29	1.17705474628234e-27
ENSG00000138399.28	ENSG00000138399	chr2	dexseq_prepare_annotation2.py	exon	.	-	.	FASTKD1	16	3.15228813417495e-29	1.23393380438594e-27
ENSG00000182903.ENSG00000251595.16	ENSG00000182903+ENSG00000251595	chr4	dexseq_prepare_annotation2.py	exon	.	-	.		16	3.17778831807545e-29	1.2404116260161e-27
ENSG00000241015.ENSG00000160336.26	ENSG00000241015+ENSG00000160336	chr19	dexseq_prepare_annotation2.py	exon	.	+	.		20	3.21452952675406e-29	1.25122852955705e-27
ENSG00000174292.28	ENSG00000174292	chr17	dexseq_prepare_annotation2.py	exon	.	+	.	TNK1	23	4.14518669182482e-29	1.60895943945705e-27
ENSG00000005471.46	ENSG00000005471	chr7	dexseq_prepare_annotation2.py	exon	.	-	.	ABCB4	20	4.18338912205231e-29	1.61925204090164e-27
ENSG00000238542.ENSG00000163492.ENSG00000155657.407	ENSG00000238542+ENSG00000163492+ENSG00000155657	chr2	dexseq_prepare_annotation2.py	exon	.	-	.		106	4.20706398225024e-29	1.62387982178389e-27
ENSG00000066813.59	ENSG00000066813	chr16	dexseq_prepare_annotation2.py	exon	.	-	.	ACSM2B	23	4.22314333898849e-29	1.62555825689899e-27
ENSG00000176658.48	ENSG00000176658	chr17	dexseq_prepare_annotation2.py	exon	.	-	.	MYO1D	14	4.38902293738701e-29	1.68472827820975e-27
ENSG00000112146.ENSG00000242865.42	ENSG00000112146+ENSG00000242865	chr6	dexseq_prepare_annotation2.py	exon	.	+	.		23	5.62865732883478e-29	2.15459404988021e-27
ENSG00000148950.29	ENSG00000148950	chr11	dexseq_prepare_annotation2.py	exon	.	-	.	IMMP1L	20	5.81354921225296e-29	2.21923833152037e-27
ENSG00000123384.69	ENSG00000123384	chr12	dexseq_prepare_annotation2.py	exon	.	+	.	LRP1	32	6.29442223327262e-29	2.39620354083678e-27
ENSG00000256626.ENSG00000197992.16	ENSG00000256626+ENSG00000197992	chr12	dexseq_prepare_annotation2.py	exon	.	+	.		11	6.37649742974258e-29	2.42079794202584e-27
ENSG00000141524.ENSG00000204282.62	ENSG00000141524+ENSG00000204282	chr17	dexseq_prepare_annotation2.py	exon	.	-	.		26	6.5321926272129e-29	2.47313096271282e-27
ENSG00000258984.ENSG00000184182.ENSG00000132330.80	ENSG00000258984+ENSG00000184182+ENSG00000132330	chr2	dexseq_prepare_annotation2.py	exon	.	+	.		38	6.90456464016733e-29	2.60699052367299e-27
ENSG00000141627.67	ENSG00000141627	chr18	dexseq_prepare_annotation2.py	exon	.	-	.	DYM	27	8.43083727804882e-29	3.17462261309572e-27
ENSG00000068976.26	ENSG00000068976	chr11	dexseq_prepare_annotation2.py	exon	.	-	.	PYGM	14	9.92221749054021e-29	3.72607500721994e-27
ENSG00000163499.14	ENSG00000163499	chr2	dexseq_prepare_annotation2.py	exon	.	-	.	CRYBA2	9	1.39043753909395e-28	5.20737648087159e-27
ENSG00000257225.ENSG00000134283.54	ENSG00000257225+ENSG00000134283	chr12	dexseq_prepare_annotation2.py	exon	.	+	.		14	1.49576346606327e-28	5.58673702135814e-27
ENSG00000119737.ENSG00000270898.ENSG00000115239.51	ENSG00000119737+ENSG00000270898+ENSG00000115239	chr2	dexseq_prepare_annotation2.py	exon	.	-	.		30	1.74284052863164e-28	6.49208096915285e-27
ENSG00000151655.30	ENSG00000151655	chr10	dexseq_prepare_annotation2.py	exon	.	+	.	ITIH2	21	1.76444397415063e-28	6.55493301603359e-27
ENSG00000197905.28	ENSG00000197905	chr12	dexseq_prepare_annotation2.py	exon	.	+	.	TEAD4	22	1.82824536171507e-28	6.7737957158518e-27
ENSG00000147889.39	ENSG00000147889	chr9	dexseq_prepare_annotation2.py	exon	.	-	.	CDKN2A	19	1.88390367003818e-28	6.96140084152508e-27
ENSG00000136051.55	ENSG00000136051	chr12	dexseq_prepare_annotation2.py	exon	.	+	.	KIAA1033	53	1.9037331129447e-28	7.01596535799859e-27
ENSG00000175455.60	ENSG00000175455	chr3	dexseq_prepare_annotation2.py	exon	.	-	.	CCDC14	44	2.01223203293253e-28	7.38218307602651e-27
ENSG00000216937.ENSG00000150076.66	ENSG00000216937+ENSG00000150076	chr10	dexseq_prepare_annotation2.py	exon	.	+	.		16	2.01375853556904e-28	7.38218307602651e-27
ENSG00000145388.17	ENSG00000145388	chr4	dexseq_prepare_annotation2.py	exon	.	+	.	METTL14	14	2.0320114247568e-28	7.42944124349734e-27
ENSG00000214717.ENSG00000169084.29	ENSG00000214717+ENSG00000169084	chrX	dexseq_prepare_annotation2.py	exon	.	-	.		9	2.15590875983521e-28	7.86169149606223e-27
ENSG00000215296.21	ENSG00000215296	chr15	dexseq_prepare_annotation2.py	exon	.	-	.	TMCO5B	7	2.22535574178989e-28	8.09363635537599e-27
ENSG00000061273.54	ENSG00000061273	chr12	dexseq_prepare_annotation2.py	exon	.	-	.	HDAC7	24	2.37114090704039e-28	8.60128260441327e-27
ENSG00000103316.33	ENSG00000103316	chr16	dexseq_prepare_annotation2.py	exon	.	-	.	CRYM	21	2.53224351785368e-28	9.16169671720587e-27
ENSG00000081803.44	ENSG00000081803	chr7	dexseq_prepare_annotation2.py	exon	.	-	.	CADPS2	19	2.69022376262393e-28	9.70792465590619e-27
ENSG00000080822.ENSG00000080819.84	ENSG00000080822+ENSG00000080819	chr3	dexseq_prepare_annotation2.py	exon	.	-	.		43	2.75505333120633e-28	9.91604519753924e-27
ENSG00000106128.27	ENSG00000106128	chr7	dexseq_prepare_annotation2.py	exon	.	+	.	GHRHR	17	2.95976645832e-28	1.06252548738187e-26
ENSG00000139644.49	ENSG00000139644	chr12	dexseq_prepare_annotation2.py	exon	.	+	.	TMBIM6	29	3.15668243800161e-28	1.13028807605654e-26
ENSG00000224596.13	ENSG00000224596	chr10	dexseq_prepare_annotation2.py	exon	.	-	.	ZMIZ1-AS1	11	3.56964976575651e-28	1.27486177330124e-26
ENSG00000100304.18	ENSG00000100304	chr22	dexseq_prepare_annotation2.py	exon	.	-	.	TTLL12	9	3.73964007688869e-28	1.33213862584696e-26
ENSG00000168393.19	ENSG00000168393	chr2	dexseq_prepare_annotation2.py	exon	.	-	.	DTYMK	15	3.98056917924582e-28	1.41432684914896e-26
ENSG00000197077.22	ENSG00000197077	chr22	dexseq_prepare_annotation2.py	exon	.	+	.	KIAA1671	13	4.24266992984339e-28	1.5035978828092e-26
ENSG00000188130.ENSG00000100429.107	ENSG00000188130+ENSG00000100429	chr22	dexseq_prepare_annotation2.py	exon	.	-	.		25	4.71048551858595e-28	1.66513259773075e-26
ENSG00000075151.24	ENSG00000075151	chr1	dexseq_prepare_annotation2.py	exon	.	-	.	EIF4G3	5	5.14895380818988e-28	1.81549752977321e-26
ENSG00000142449.74	ENSG00000142449	chr19	dexseq_prepare_annotation2.py	exon	.	-	.	FBN3	28	5.59540825286916e-28	1.96790792284284e-26
ENSG00000166233.ENSG00000207690.34	ENSG00000166233+ENSG00000207690	chr15	dexseq_prepare_annotation2.py	exon	.	+	.		25	5.69411884532964e-28	1.99755455290463e-26
ENSG00000142347.75	ENSG00000142347	chr19	dexseq_prepare_annotation2.py	exon	.	-	.	MYO1F	33	5.92052889090066e-28	2.07173658689926e-26
ENSG00000123200.31	ENSG00000123200	chr13	dexseq_prepare_annotation2.py	exon	.	-	.	ZC3H13	6	6.66315511165341e-28	2.32572645798945e-26
ENSG00000133318.31	ENSG00000133318	chr11	dexseq_prepare_annotation2.py	exon	.	+	.	RTN3	24	7.323972431829e-28	2.5499569343682e-26
ENSG00000112655.56	ENSG00000112655	chr6	dexseq_prepare_annotation2.py	exon	.	+	.	PTK7	28	8.14958471263206e-28	2.83029562313139e-26
ENSG00000118454.17	ENSG00000118454	chr1	dexseq_prepare_annotation2.py	exon	.	-	.	ANKRD13C	16	8.90923112539707e-28	3.08638039261568e-26
ENSG00000072609.ENSG00000196458.ENSG00000090615.125	ENSG00000072609+ENSG00000196458+ENSG00000090615	chr12	dexseq_prepare_annotation2.py	exon	.	-	.		17	9.84987364170913e-28	3.40373314347041e-26
ENSG00000228192.11	ENSG00000228192	chr1	dexseq_prepare_annotation2.py	exon	.	-	.	RP11-342M1.3	10	1.01354654051993e-27	3.49371005273252e-26
ENSG00000166669.43	ENSG00000166669	chr16	dexseq_prepare_annotation2.py	exon	.	+	.	ATF7IP2	21	1.08726058831437e-27	3.73850371520404e-26
ENSG00000185811.28	ENSG00000185811	chr7	dexseq_prepare_annotation2.py	exon	.	+	.	IKZF1	10	1.11377700006279e-27	3.82019997274011e-26
ENSG00000221297.ENSG00000167110.55	ENSG00000221297+ENSG00000167110	chr9	dexseq_prepare_annotation2.py	exon	.	-	.		19	1.26839692120363e-27	4.33979657706636e-26
ENSG00000167261.30	ENSG00000167261	chr16	dexseq_prepare_annotation2.py	exon	.	-	.	DPEP2	21	1.33851869004523e-27	4.5684368196938e-26
ENSG00000148341.40	ENSG00000148341	chr9	dexseq_prepare_annotation2.py	exon	.	-	.	SH3GLB2	26	1.48541450902195e-27	5.05734369816147e-26
ENSG00000196482.50	ENSG00000196482	chr1	dexseq_prepare_annotation2.py	exon	.	-	.	ESRRG	12	1.64208364407183e-27	5.57704731762338e-26
ENSG00000127314.71	ENSG00000127314	chr12	dexseq_prepare_annotation2.py	exon	.	+	.	RAP1B	43	1.94811360755202e-27	6.60024700729789e-26
ENSG00000064201.43	ENSG00000064201	chr11	dexseq_prepare_annotation2.py	exon	.	+	.	TSPAN32	15	1.9807341332231e-27	6.69439826440792e-26
ENSG00000230782.6	ENSG00000230782	chr9	dexseq_prepare_annotation2.py	exon	.	-	.	RP11-508N12.2	4	2.11050165145832e-27	7.11562564093868e-26
ENSG00000268614.ENSG00000090674.ENSG00000032444.122	ENSG00000268614+ENSG00000090674+ENSG00000032444	chr19	dexseq_prepare_annotation2.py	exon	.	+	.		22	2.39522244173893e-27	8.05597023669328e-26
ENSG00000068400.37	ENSG00000068400	chrX	dexseq_prepare_annotation2.py	exon	.	-	.	GRIPAP1	23	2.55070158687857e-27	8.55812878677394e-26
ENSG00000143702.73	ENSG00000143702	chr1	dexseq_prepare_annotation2.py	exon	.	-	.	CEP170	39	2.91964676377049e-27	9.77235391438833e-26
ENSG00000006114.59	ENSG00000006114	chr17	dexseq_prepare_annotation2.py	exon	.	-	.	SYNRG	40	2.98856872336624e-27	9.97893898787614e-26
ENSG00000133612.70	ENSG00000133612	chr7	dexseq_prepare_annotation2.py	exon	.	+	.	AGAP3	48	3.03779332583045e-27	1.01189187778924e-25
ENSG00000147604.24	ENSG00000147604	chr8	dexseq_prepare_annotation2.py	exon	.	-	.	RPL7	21	3.11001167490006e-27	1.0334635918247e-25
ENSG00000212290.ENSG00000129636.42	ENSG00000212290+ENSG00000129636	chr16	dexseq_prepare_annotation2.py	exon	.	-	.		13	3.19111377448247e-27	1.05787711897138e-25
ENSG00000155849.54	ENSG00000155849	chr7	dexseq_prepare_annotation2.py	exon	.	-	.	ELMO1	38	3.48734346018301e-27	1.15332024648582e-25
ENSG00000105669.ENSG00000051128.ENSG00000268193.65	ENSG00000105669+ENSG00000051128+ENSG00000268193	chr19	dexseq_prepare_annotation2.py	exon	.	-	.		33	4.18242449969339e-27	1.3799013402917e-25
ENSG00000040633.24	ENSG00000040633	chr17	dexseq_prepare_annotation2.py	exon	.	-	.	PHF23	13	4.89717499268858e-27	1.61188013951747e-25
ENSG00000100297.37	ENSG00000100297	chr22	dexseq_prepare_annotation2.py	exon	.	+	.	MCM5	10	5.29519500701292e-27	1.73875633204213e-25
ENSG00000268093.ENSG00000063177.49	ENSG00000268093+ENSG00000063177	chr19	dexseq_prepare_annotation2.py	exon	.	-	.		10	5.79078512861711e-27	1.89699549709804e-25
ENSG00000120709.31	ENSG00000120709	chr5	dexseq_prepare_annotation2.py	exon	.	+	.	FAM53C	17	6.07267148742934e-27	1.98464643399312e-25
ENSG00000072071.21	ENSG00000072071	chr19	dexseq_prepare_annotation2.py	exon	.	-	.	LPHN1	13	6.58709299587042e-27	2.14770229750062e-25
ENSG00000179603.48	ENSG00000179603	chr7	dexseq_prepare_annotation2.py	exon	.	-	.	GRM8	28	6.73456708034744e-27	2.19063136226231e-25
ENSG00000140992.57	ENSG00000140992	chr16	dexseq_prepare_annotation2.py	exon	.	+	.	PDPK1	19	7.75677339726348e-27	2.51722737625012e-25
ENSG00000269755.ENSG00000268870.ENSG00000268744.ENSG00000180855.ENSG00000196826.ENSG00000269693.ENSG00000248406.ENSG00000242852.ENSG00000249709.ENSG00000188033.ENSG00000196466.66	ENSG00000269755+ENSG00000268870+ENSG00000268744+ENSG00000180855+ENSG00000196826+ENSG00000269693+ENSG00000248406+ENSG00000242852+ENSG00000249709+ENSG00000188033+ENSG00000196466	chr19	dexseq_prepare_annotation2.py	exon	.	-	.		34	8.18982698784024e-27	2.6515521628622e-25
ENSG00000158636.50	ENSG00000158636	chr11	dexseq_prepare_annotation2.py	exon	.	+	.	C11orf30	9	8.65736787388147e-27	2.7963903642978e-25
ENSG00000141349.23	ENSG00000141349	chr17	dexseq_prepare_annotation2.py	exon	.	+	.	G6PC3	13	8.67768875712506e-27	2.79643565366237e-25
ENSG00000134668.45	ENSG00000134668	chr1	dexseq_prepare_annotation2.py	exon	.	-	.	SPOCD1	27	1.0807845639719e-26	3.47481013989758e-25
ENSG00000126012.31	ENSG00000126012	chrX	dexseq_prepare_annotation2.py	exon	.	-	.	KDM5C	12	1.17751599558893e-26	3.77704609973978e-25
ENSG00000026559.15	ENSG00000026559	chr20	dexseq_prepare_annotation2.py	exon	.	-	.	KCNG1	10	1.68842419848757e-26	5.40334737146473e-25
ENSG00000265381.ENSG00000162734.13	ENSG00000265381+ENSG00000162734	chr1	dexseq_prepare_annotation2.py	exon	.	+	.		8	1.69388121001189e-26	5.40832072053795e-25
ENSG00000143224.43	ENSG00000143224	chr1	dexseq_prepare_annotation2.py	exon	.	+	.	PPOX	27	1.79490491100288e-26	5.71770054063607e-25
ENSG00000129933.56	ENSG00000129933	chr19	dexseq_prepare_annotation2.py	exon	.	+	.	MAU2	27	2.10498469939008e-26	6.67846256580874e-25
ENSG00000134982.ENSG00000272869.ENSG00000258864.ENSG00000212643.ENSG00000153037.70	ENSG00000134982+ENSG00000272869+ENSG00000258864+ENSG00000212643+ENSG00000153037	chr5	dexseq_prepare_annotation2.py	exon	.	+	.		19	2.10614717562129e-26	6.67846256580874e-25
ENSG00000197013.ENSG00000269237.ENSG00000196268.ENSG00000268658.50	ENSG00000197013+ENSG00000269237+ENSG00000196268+ENSG00000268658	chr19	dexseq_prepare_annotation2.py	exon	.	+	.		23	2.1645617507353e-26	6.8480210456482e-25
ENSG00000071967.15	ENSG00000071967	chr2	dexseq_prepare_annotation2.py	exon	.	+	.	CYBRD1	11	2.20916057274456e-26	6.9612308789678e-25
ENSG00000145740.28	ENSG00000145740	chr5	dexseq_prepare_annotation2.py	exon	.	+	.	SLC30A5	11	2.21039300479601e-26	6.9612308789678e-25
ENSG00000067221.32	ENSG00000067221	chr15	dexseq_prepare_annotation2.py	exon	.	-	.	STOML1	19	2.25002655359727e-26	7.06998139528286e-25
ENSG00000088538.52	ENSG00000088538	chr3	dexseq_prepare_annotation2.py	exon	.	+	.	DOCK3	37	2.35853832665097e-26	7.39417773583768e-25
ENSG00000170160.ENSG00000188933.ENSG00000264892.ENSG00000266302.ENSG00000264729.ENSG00000272815.83	ENSG00000170160+ENSG00000188933+ENSG00000264892+ENSG00000266302+ENSG00000264729+ENSG00000272815	chr17	dexseq_prepare_annotation2.py	exon	.	+	.		28	2.61165560959415e-26	8.16923516527e-25
ENSG00000186815.74	ENSG00000186815	chr12	dexseq_prepare_annotation2.py	exon	.	+	.	TPCN1	17	3.10527938251919e-26	9.69140909990281e-25
ENSG00000266997.ENSG00000167306.ENSG00000167315.78	ENSG00000266997+ENSG00000167306+ENSG00000167315	chr18	dexseq_prepare_annotation2.py	exon	.	-	.		56	3.30824661413246e-26	1.03016569285469e-24
ENSG00000228113.20	ENSG00000228113	chr7	dexseq_prepare_annotation2.py	exon	.	+	.	AC003991.3	13	3.372218236579e-26	1.04773157184474e-24
ENSG00000072682.41	ENSG00000072682	chr5	dexseq_prepare_annotation2.py	exon	.	-	.	P4HA2	19	3.67654085234323e-26	1.1397276642264e-24
ENSG00000155066.38	ENSG00000155066	chr2	dexseq_prepare_annotation2.py	exon	.	+	.	PROM2	10	3.74111562755913e-26	1.15715712614033e-24
ENSG00000189091.52	ENSG00000189091	chr16	dexseq_prepare_annotation2.py	exon	.	+	.	SF3B3	22	3.82486419721428e-26	1.18042635146544e-24
ENSG00000091164.39	ENSG00000091164	chr18	dexseq_prepare_annotation2.py	exon	.	-	.	TXNL1	20	4.35752460604723e-26	1.34182707702214e-24
ENSG00000104979.ENSG00000037757.32	ENSG00000104979+ENSG00000037757	chr19	dexseq_prepare_annotation2.py	exon	.	+	.		11	4.50119405843705e-26	1.38299436957344e-24
ENSG00000081760.42	ENSG00000081760	chr12	dexseq_prepare_annotation2.py	exon	.	+	.	AACS	23	4.63959073961334e-26	1.42236302829252e-24
ENSG00000066777.57	ENSG00000066777	chr8	dexseq_prepare_annotation2.py	exon	.	-	.	ARFGEF1	41	4.72660765230588e-26	1.44584110900668e-24
ENSG00000037042.16	ENSG00000037042	chr17	dexseq_prepare_annotation2.py	exon	.	+	.	TUBG2	13	5.91700127291281e-26	1.80598869248354e-24
ENSG00000168615.34	ENSG00000168615	chr8	dexseq_prepare_annotation2.py	exon	.	+	.	ADAM9	24	5.9638618582289e-26	1.81629085207644e-24
ENSG00000257108.ENSG00000007541.52	ENSG00000257108+ENSG00000007541	chr16	dexseq_prepare_annotation2.py	exon	.	+	.		27	6.01300860738621e-26	1.82724254983664e-24
ENSG00000030582.56	ENSG00000030582	chr17	dexseq_prepare_annotation2.py	exon	.	+	.	GRN	38	7.34861752833647e-26	2.22822304354832e-24
ENSG00000109819.47	ENSG00000109819	chr4	dexseq_prepare_annotation2.py	exon	.	-	.	PPARGC1A	34	8.54875480151906e-26	2.58646496254694e-24
ENSG00000157483.43	ENSG00000157483	chr15	dexseq_prepare_annotation2.py	exon	.	-	.	MYO1E	29	8.57435972597318e-26	2.58855997217452e-24
ENSG00000075035.37	ENSG00000075035	chr12	dexseq_prepare_annotation2.py	exon	.	+	.	WSCD2	22	8.70398625544045e-26	2.62198125090518e-24
ENSG00000063438.ENSG00000249915.42	ENSG00000063438+ENSG00000249915	chr5	dexseq_prepare_annotation2.py	exon	.	+	.		36	9.5239887499378e-26	2.86217194169467e-24
ENSG00000070269.40	ENSG00000070269	chr14	dexseq_prepare_annotation2.py	exon	.	+	.	TMEM260	20	9.54263864518249e-26	2.86217194169467e-24
ENSG00000198887.27	ENSG00000198887	chr9	dexseq_prepare_annotation2.py	exon	.	+	.	SMC5	17	1.06492165716001e-25	3.18717481712015e-24
ENSG00000139220.74	ENSG00000139220	chr12	dexseq_prepare_annotation2.py	exon	.	-	.	PPFIA2	15	1.21483738470391e-25	3.62801759479357e-24
ENSG00000189079.37	ENSG00000189079	chr12	dexseq_prepare_annotation2.py	exon	.	+	.	ARID2	29	1.2760792052699e-25	3.80271603170429e-24
ENSG00000145012.45	ENSG00000145012	chr3	dexseq_prepare_annotation2.py	exon	.	+	.	LPP	21	1.40088654578541e-25	4.16568344741384e-24
ENSG00000136279.ENSG00000239775.64	ENSG00000136279+ENSG00000239775	chr7	dexseq_prepare_annotation2.py	exon	.	+	.		29	1.40557671768608e-25	4.17068020920256e-24
ENSG00000104447.31	ENSG00000104447	chr8	dexseq_prepare_annotation2.py	exon	.	-	.	TRPS1	23	1.41069719476743e-25	4.17692970681458e-24
ENSG00000115970.84	ENSG00000115970	chr2	dexseq_prepare_annotation2.py	exon	.	-	.	THADA	44	1.43548625087797e-25	4.23591058717832e-24
ENSG00000158828.10	ENSG00000158828	chr1	dexseq_prepare_annotation2.py	exon	.	+	.	PINK1	9	1.43673087679426e-25	4.23591058717832e-24
ENSG00000157851.22	ENSG00000157851	chr2	dexseq_prepare_annotation2.py	exon	.	+	.	DPYSL5	12	1.48008291113796e-25	4.35446048824602e-24
ENSG00000263719.ENSG00000160551.31	ENSG00000263719+ENSG00000160551	chr17	dexseq_prepare_annotation2.py	exon	.	+	.		23	1.53968685427907e-25	4.52022049570869e-24
ENSG00000163214.45	ENSG00000163214	chr2	dexseq_prepare_annotation2.py	exon	.	-	.	DHX57	21	1.624757036723e-25	4.75988546678026e-24
ENSG00000139998.19	ENSG00000139998	chr14	dexseq_prepare_annotation2.py	exon	.	-	.	RAB15	7	1.77674292248991e-25	5.19416174619045e-24
ENSG00000082805.63	ENSG00000082805	chr12	dexseq_prepare_annotation2.py	exon	.	+	.	ERC1	56	1.81779309135662e-25	5.30298081409026e-24
ENSG00000233429.13	ENSG00000233429	chr7	dexseq_prepare_annotation2.py	exon	.	+	.	HOTAIRM1	7	1.91678388214387e-25	5.58001559976211e-24
ENSG00000227001.14	ENSG00000227001	chr1	dexseq_prepare_annotation2.py	exon	.	-	.	NBPF2P	10	2.09638476722925e-25	6.09006367285027e-24
ENSG00000141449.53	ENSG00000141449	chr18	dexseq_prepare_annotation2.py	exon	.	+	.	GREB1L	7	2.24411092509311e-25	6.50557428640486e-24
ENSG00000174485.45	ENSG00000174485	chr15	dexseq_prepare_annotation2.py	exon	.	-	.	DENND4A	15	2.37257570794678e-25	6.86362872338591e-24
ENSG00000080561.15	ENSG00000080561	chrX	dexseq_prepare_annotation2.py	exon	.	+	.	MID2	11	2.64317008931299e-25	7.63050165158544e-24
ENSG00000125753.37	ENSG00000125753	chr19	dexseq_prepare_annotation2.py	exon	.	+	.	VASP	22	2.73330974713745e-25	7.87431874554754e-24
ENSG00000166888.73	ENSG00000166888	chr12	dexseq_prepare_annotation2.py	exon	.	-	.	STAT6	33	2.79582288032704e-25	8.03770075781988e-24
ENSG00000151651.45	ENSG00000151651	chr10	dexseq_prepare_annotation2.py	exon	.	-	.	ADAM8	19	2.80603178076603e-25	8.05034832009831e-24
ENSG00000104529.112	ENSG00000104529	chr8	dexseq_prepare_annotation2.py	exon	.	-	.	EEF1D	59	3.0191550671605e-25	8.64389086067005e-24
ENSG00000185420.41	ENSG00000185420	chr1	dexseq_prepare_annotation2.py	exon	.	-	.	SMYD3	15	3.06191398935282e-25	8.74823549494062e-24
ENSG00000230493.ENSG00000072134.71	ENSG00000230493+ENSG00000072134	chr17	dexseq_prepare_annotation2.py	exon	.	+	.		21	3.08055008200086e-25	8.78337088195183e-24
ENSG00000154727.11	ENSG00000154727	chr21	dexseq_prepare_annotation2.py	exon	.	+	.	GABPA	4	3.09736751540539e-25	8.81318719937833e-24
ENSG00000123329.77	ENSG00000123329	chr12	dexseq_prepare_annotation2.py	exon	.	-	.	ARHGAP9	35	3.1832937234971e-25	9.03911908329903e-24
ENSG00000175701.12	ENSG00000175701	chr2	dexseq_prepare_annotation2.py	exon	.	-	.	LINC00116	10	3.19660909359042e-25	9.05836650508844e-24
ENSG00000152556.88	ENSG00000152556	chr12	dexseq_prepare_annotation2.py	exon	.	+	.	PFKM	26	3.43279873879079e-25	9.70781471906611e-24
ENSG00000159618.23	ENSG00000159618	chr16	dexseq_prepare_annotation2.py	exon	.	+	.	GPR114	8	4.06435233984e-25	1.14704135179558e-23
ENSG00000072952.52	ENSG00000072952	chr11	dexseq_prepare_annotation2.py	exon	.	-	.	MRVI1	16	4.43823285330243e-25	1.25001204569536e-23
ENSG00000162825.82	ENSG00000162825	chr1	dexseq_prepare_annotation2.py	exon	.	+	.	NBPF8	46	4.7422053883857e-25	1.33291562001746e-23
ENSG00000174514.19	ENSG00000174514	chr1	dexseq_prepare_annotation2.py	exon	.	+	.	MFSD4	15	5.05633077130264e-25	1.41833148781256e-23
ENSG00000164985.33	ENSG00000164985	chr9	dexseq_prepare_annotation2.py	exon	.	-	.	PSIP1	7	5.36774821103218e-25	1.49990368455021e-23
ENSG00000103091.71	ENSG00000103091	chr16	dexseq_prepare_annotation2.py	exon	.	-	.	WDR59	21	5.36878276349067e-25	1.49990368455021e-23
ENSG00000152767.79	ENSG00000152767	chr13	dexseq_prepare_annotation2.py	exon	.	+	.	FARP1	40	5.41359266770604e-25	1.50937934801615e-23
ENSG00000149179.51	ENSG00000149179	chr11	dexseq_prepare_annotation2.py	exon	.	+	.	C11orf49	39	5.88549177574866e-25	1.63765581398693e-23
ENSG00000070366.46	ENSG00000070366	chr17	dexseq_prepare_annotation2.py	exon	.	-	.	SMG6	24	6.20067536423492e-25	1.72189896838083e-23
ENSG00000272298.ENSG00000185442.ENSG00000258741.35	ENSG00000272298+ENSG00000185442+ENSG00000258741	chr15	dexseq_prepare_annotation2.py	exon	.	-	.		13	6.93778669272135e-25	1.92273820402079e-23
ENSG00000171320.25	ENSG00000171320	chr8	dexseq_prepare_annotation2.py	exon	.	+	.	ESCO2	16	7.08251303796845e-25	1.95892980373511e-23
ENSG00000123607.45	ENSG00000123607	chr2	dexseq_prepare_annotation2.py	exon	.	-	.	TTC21B	28	7.15235613930567e-25	1.97430675343344e-23
ENSG00000104915.30	ENSG00000104915	chr19	dexseq_prepare_annotation2.py	exon	.	-	.	STX10	20	8.3443702996565e-25	2.29876618772048e-23
ENSG00000117682.52	ENSG00000117682	chr1	dexseq_prepare_annotation2.py	exon	.	+	.	DHDDS	39	8.38943776787688e-25	2.30659601487044e-23
ENSG00000065534.66	ENSG00000065534	chr3	dexseq_prepare_annotation2.py	exon	.	-	.	MYLK	25	8.72712347339253e-25	2.39468811823367e-23
ENSG00000213599.ENSG00000261052.ENSG00000132207.45	ENSG00000213599+ENSG00000261052+ENSG00000132207	chr16	dexseq_prepare_annotation2.py	exon	.	+	.		10	9.06148427076337e-25	2.47779196125705e-23
ENSG00000166833.61	ENSG00000166833	chr11	dexseq_prepare_annotation2.py	exon	.	+	.	NAV2	19	9.06574672986452e-25	2.47779196125705e-23
ENSG00000230768.18	ENSG00000230768	chr1	dexseq_prepare_annotation2.py	exon	.	-	.	RP11-251P6.1	6	9.92821616519254e-25	2.70817502758018e-23
ENSG00000221267.ENSG00000204356.41	ENSG00000221267+ENSG00000204356	chr6	dexseq_prepare_annotation2.py	exon	.	-	.		19	1.01713267418943e-24	2.76903879493967e-23
ENSG00000066739.54	ENSG00000066739	chr14	dexseq_prepare_annotation2.py	exon	.	-	.	ATG2B	29	1.044292943771e-24	2.83740535722249e-23
ENSG00000170485.40	ENSG00000170485	chr2	dexseq_prepare_annotation2.py	exon	.	+	.	NPAS2	16	1.05023193111447e-24	2.84795770439397e-23
ENSG00000188672.11	ENSG00000188672	chr1	dexseq_prepare_annotation2.py	exon	.	-	.	RHCE	8	1.11972924687723e-24	3.03048597148002e-23
ENSG00000013374.39	ENSG00000013374	chr7	dexseq_prepare_annotation2.py	exon	.	+	.	NUB1	14	1.3101386093464e-24	3.53890657109416e-23
ENSG00000077327.27	ENSG00000077327	chr10	dexseq_prepare_annotation2.py	exon	.	+	.	SPAG6	19	1.41107035453556e-24	3.80412488381309e-23
ENSG00000175061.68	ENSG00000175061	chr17	dexseq_prepare_annotation2.py	exon	.	+	.	FAM211A-AS1	35	1.49094781460204e-24	4.01166288678457e-23
ENSG00000204843.ENSG00000188687.ENSG00000264324.144	ENSG00000204843+ENSG00000188687+ENSG00000264324	chr2	dexseq_prepare_annotation2.py	exon	.	-	.		43	1.50432763601134e-24	4.03981938996301e-23
ENSG00000170522.19	ENSG00000170522	chr4	dexseq_prepare_annotation2.py	exon	.	-	.	ELOVL6	15	1.55672670531016e-24	4.17244912098316e-23
ENSG00000142675.50	ENSG00000142675	chr1	dexseq_prepare_annotation2.py	exon	.	+	.	CNKSR1	26	1.65498572688854e-24	4.42724656708389e-23
ENSG00000236963.15	ENSG00000236963	chr1	dexseq_prepare_annotation2.py	exon	.	-	.	LINC01141	13	1.78238429623873e-24	4.75886304296341e-23
ENSG00000141664.27	ENSG00000141664	chr18	dexseq_prepare_annotation2.py	exon	.	+	.	ZCCHC2	9	1.86294017102666e-24	4.96437729806085e-23
ENSG00000260498.4	ENSG00000260498	chr16	dexseq_prepare_annotation2.py	exon	.	-	.	RP4-536B24.4	5	1.88014775342277e-24	5.00061562748163e-23
ENSG00000119408.27	ENSG00000119408	chr9	dexseq_prepare_annotation2.py	exon	.	+	.	NEK6	22	1.90531666273163e-24	5.05784923284909e-23
ENSG00000207112.ENSG00000210825.ENSG00000239195.ENSG00000207145.ENSG00000166012.ENSG00000207304.ENSG00000206834.ENSG00000221170.ENSG00000206799.74	ENSG00000207112+ENSG00000210825+ENSG00000239195+ENSG00000207145+ENSG00000166012+ENSG00000207304+ENSG00000206834+ENSG00000221170+ENSG00000206799	chr11	dexseq_prepare_annotation2.py	exon	.	-	.		50	2.51342705187238e-24	6.65938024049629e-23
ENSG00000163630.21	ENSG00000163630	chr3	dexseq_prepare_annotation2.py	exon	.	+	.	SYNPR	19	2.56892330265406e-24	6.79342942841169e-23
ENSG00000018236.42	ENSG00000018236	chr12	dexseq_prepare_annotation2.py	exon	.	+	.	CNTN1	13	2.66720136960075e-24	7.03988750067763e-23
ENSG00000148773.23	ENSG00000148773	chr10	dexseq_prepare_annotation2.py	exon	.	-	.	MKI67	20	2.77840766042654e-24	7.31946672063318e-23
ENSG00000174628.38	ENSG00000174628	chr16	dexseq_prepare_annotation2.py	exon	.	+	.	IQCK	30	2.82568247186415e-24	7.4298827348428e-23
ENSG00000100239.29	ENSG00000100239	chr22	dexseq_prepare_annotation2.py	exon	.	+	.	PPP6R2	17	3.03235281556915e-24	7.9582032131329e-23
ENSG00000253309.16	ENSG00000253309	chr13	dexseq_prepare_annotation2.py	exon	.	+	.	SERPINE3	8	3.12222603685629e-24	8.17857962055152e-23
ENSG00000138031.50	ENSG00000138031	chr2	dexseq_prepare_annotation2.py	exon	.	-	.	ADCY3	19	3.23311938783428e-24	8.45308214287163e-23
ENSG00000151376.37	ENSG00000151376	chr11	dexseq_prepare_annotation2.py	exon	.	-	.	ME3	24	3.37532005095675e-24	8.80825046066059e-23
ENSG00000085760.40	ENSG00000085760	chr2	dexseq_prepare_annotation2.py	exon	.	-	.	MTIF2	24	3.95542284129372e-24	1.03026869007156e-22
ENSG00000166435.55	ENSG00000166435	chr11	dexseq_prepare_annotation2.py	exon	.	-	.	XRRA1	15	4.17532833261005e-24	1.08550703011215e-22
ENSG00000009413.54	ENSG00000009413	chr6	dexseq_prepare_annotation2.py	exon	.	-	.	REV3L	17	4.48106773155242e-24	1.16281190180004e-22
ENSG00000021762.60	ENSG00000021762	chr11	dexseq_prepare_annotation2.py	exon	.	-	.	OSBPL5	35	4.54710058998744e-24	1.17774154907394e-22
ENSG00000184779.29	ENSG00000184779	chr15	dexseq_prepare_annotation2.py	exon	.	-	.	RPS17	13	4.77585885102536e-24	1.23468425557199e-22
ENSG00000134852.44	ENSG00000134852	chr4	dexseq_prepare_annotation2.py	exon	.	-	.	CLOCK	15	5.02448378974304e-24	1.29654137568844e-22
ENSG00000204661.20	ENSG00000204661	chr5	dexseq_prepare_annotation2.py	exon	.	-	.	C5orf60	16	5.36150261800523e-24	1.38093572077507e-22
ENSG00000156931.97	ENSG00000156931	chr3	dexseq_prepare_annotation2.py	exon	.	+	.	VPS8	48	6.33294273972535e-24	1.62811850731678e-22
ENSG00000105186.45	ENSG00000105186	chr19	dexseq_prepare_annotation2.py	exon	.	-	.	ANKRD27	15	6.34904724928055e-24	1.62923606913483e-22
ENSG00000135093.30	ENSG00000135093	chr12	dexseq_prepare_annotation2.py	exon	.	+	.	USP30	7	6.66788160766538e-24	1.70788974930534e-22
ENSG00000231817.22	ENSG00000231817	chr13	dexseq_prepare_annotation2.py	exon	.	-	.	RP11-189B4.6	10	6.71261438043563e-24	1.7161752300682e-22
ENSG00000162434.34	ENSG00000162434	chr1	dexseq_prepare_annotation2.py	exon	.	-	.	JAK1	26	6.85750598665218e-24	1.74999006366555e-22
ENSG00000078246.ENSG00000171792.47	ENSG00000078246+ENSG00000171792	chr12	dexseq_prepare_annotation2.py	exon	.	+	.		25	6.98997817109168e-24	1.7805170499415e-22
ENSG00000140400.118	ENSG00000140400	chr15	dexseq_prepare_annotation2.py	exon	.	-	.	MAN2C1	33	8.29445636445811e-24	2.10892260261094e-22
ENSG00000135622.17	ENSG00000135622	chr2	dexseq_prepare_annotation2.py	exon	.	+	.	SEMA4F	14	9.01200399444364e-24	2.28716738738105e-22
ENSG00000067225.62	ENSG00000067225	chr15	dexseq_prepare_annotation2.py	exon	.	-	.	PKM	38	9.07114611109432e-24	2.29796840331689e-22
ENSG00000162572.30	ENSG00000162572	chr1	dexseq_prepare_annotation2.py	exon	.	+	.	SCNN1D	16	9.483079138088e-24	2.39793846015484e-22
ENSG00000266009.ENSG00000264660.ENSG00000233098.ENSG00000244456.55	ENSG00000266009+ENSG00000264660+ENSG00000233098+ENSG00000244456	chr17	dexseq_prepare_annotation2.py	exon	.	+	.		39	9.74501982261598e-24	2.45968560440782e-22
ENSG00000099622.104	ENSG00000099622	chr19	dexseq_prepare_annotation2.py	exon	.	+	.	CIRBP	32	9.82333043633386e-24	2.47494345193233e-22
ENSG00000239306.ENSG00000173933.ENSG00000248643.ENSG00000258297.60	ENSG00000239306+ENSG00000173933+ENSG00000248643+ENSG00000258297	chr11	dexseq_prepare_annotation2.py	exon	.	+	.		40	1.01631867412579e-23	2.55592157302378e-22
ENSG00000086102.29	ENSG00000086102	chr9	dexseq_prepare_annotation2.py	exon	.	+	.	NFX1	8	1.11284336636089e-23	2.79359973327227e-22
ENSG00000090512.20	ENSG00000090512	chr3	dexseq_prepare_annotation2.py	exon	.	+	.	FETUB	15	1.29538224904288e-23	3.24595150542263e-22
ENSG00000231074.ENSG00000270604.38	ENSG00000231074+ENSG00000270604	chr6	dexseq_prepare_annotation2.py	exon	.	-	.		20	1.31493450769799e-23	3.28899773883953e-22
ENSG00000270179.ENSG00000149292.64	ENSG00000270179+ENSG00000149292	chr11	dexseq_prepare_annotation2.py	exon	.	+	.		24	1.38302225164239e-23	3.45307015153308e-22
ENSG00000187764.61	ENSG00000187764	chr9	dexseq_prepare_annotation2.py	exon	.	-	.	SEMA4D	20	1.53831918726434e-23	3.83390089530971e-22
ENSG00000128340.ENSG00000255594.24	ENSG00000128340+ENSG00000255594	chr22	dexseq_prepare_annotation2.py	exon	.	-	.		14	1.54834925593619e-23	3.85197049183264e-22
ENSG00000107186.84	ENSG00000107186	chr9	dexseq_prepare_annotation2.py	exon	.	-	.	MPDZ	40	1.55898971919392e-23	3.87149113599823e-22
ENSG00000139835.14	ENSG00000139835	chr13	dexseq_prepare_annotation2.py	exon	.	-	.	GRTP1	12	1.62421700971902e-23	4.02625672695464e-22
ENSG00000149084.ENSG00000235661.46	ENSG00000149084+ENSG00000235661	chr11	dexseq_prepare_annotation2.py	exon	.	+	.		33	1.71614080127697e-23	4.24652912201696e-22
ENSG00000173068.31	ENSG00000173068	chr9	dexseq_prepare_annotation2.py	exon	.	-	.	BNC2	15	1.76586285519381e-23	4.36177568349744e-22
ENSG00000001631.ENSG00000243107.67	ENSG00000001631+ENSG00000243107	chr7	dexseq_prepare_annotation2.py	exon	.	-	.		53	1.85291827128546e-23	4.56866343153071e-22
ENSG00000132740.37	ENSG00000132740	chr11	dexseq_prepare_annotation2.py	exon	.	+	.	IGHMBP2	13	2.04123481464698e-23	5.0240481041853e-22
ENSG00000115361.16	ENSG00000115361	chr2	dexseq_prepare_annotation2.py	exon	.	-	.	ACADL	10	2.49326184913876e-23	6.12573217083613e-22
ENSG00000183914.100	ENSG00000183914	chr17	dexseq_prepare_annotation2.py	exon	.	+	.	DNAH2	53	2.58019046591749e-23	6.32808836924225e-22
ENSG00000108469.42	ENSG00000108469	chr17	dexseq_prepare_annotation2.py	exon	.	-	.	RECQL5	5	2.71156492371975e-23	6.63854331236475e-22
ENSG00000183185.11	ENSG00000183185	chr3	dexseq_prepare_annotation2.py	exon	.	-	.	GABRR3	11	3.1173866154745e-23	7.61862898247446e-22
ENSG00000147606.ENSG00000214954.59	ENSG00000147606+ENSG00000214954	chr8	dexseq_prepare_annotation2.py	exon	.	+	.		14	3.30633294160807e-23	8.06617175560968e-22
ENSG00000104043.61	ENSG00000104043	chr15	dexseq_prepare_annotation2.py	exon	.	-	.	ATP8B4	9	3.53124954246565e-23	8.59974075745985e-22
ENSG00000086288.ENSG00000187037.ENSG00000086289.47	ENSG00000086288+ENSG00000187037+ENSG00000086289	chr7	dexseq_prepare_annotation2.py	exon	.	+	.		13	3.71668286550625e-23	9.03545166093334e-22
ENSG00000076662.31	ENSG00000076662	chr19	dexseq_prepare_annotation2.py	exon	.	-	.	ICAM3	21	3.73618347030794e-23	9.06695172470352e-22
ENSG00000007952.20	ENSG00000007952	chrX	dexseq_prepare_annotation2.py	exon	.	-	.	NOX1	9	3.95722793459528e-23	9.58659221847672e-22
ENSG00000234771.6	ENSG00000234771	chr9	dexseq_prepare_annotation2.py	exon	.	-	.	RP11-395P17.3	6	4.04332767050114e-23	9.77807880107056e-22
ENSG00000175137.17	ENSG00000175137	chr1	dexseq_prepare_annotation2.py	exon	.	-	.	SH3BP5L	14	4.11716949410589e-23	9.93930621599744e-22
ENSG00000221177.ENSG00000259328.19	ENSG00000221177+ENSG00000259328	chr15	dexseq_prepare_annotation2.py	exon	.	+	.		13	4.90563497063108e-23	1.18221537022669e-21
ENSG00000256121.ENSG00000092421.56	ENSG00000256121+ENSG00000092421	chr5	dexseq_prepare_annotation2.py	exon	.	-	.		19	5.01378589281294e-23	1.2061810957762e-21
ENSG00000113649.35	ENSG00000113649	chr5	dexseq_prepare_annotation2.py	exon	.	+	.	TCERG1	33	5.28197946573546e-23	1.26849895072264e-21
ENSG00000158023.ENSG00000256950.ENSG00000110801.51	ENSG00000158023+ENSG00000256950+ENSG00000110801	chr12	dexseq_prepare_annotation2.py	exon	.	+	.		37	5.38459484909661e-23	1.29090537757667e-21
ENSG00000160410.69	ENSG00000160410	chr19	dexseq_prepare_annotation2.py	exon	.	+	.	SHKBP1	40	5.60374332614717e-23	1.34112385613854e-21
ENSG00000167759.14	ENSG00000167759	chr19	dexseq_prepare_annotation2.py	exon	.	-	.	KLK13	9	6.14191469582804e-23	1.46738813689809e-21
ENSG00000138002.36	ENSG00000138002	chr2	dexseq_prepare_annotation2.py	exon	.	-	.	IFT172	17	6.30829552136334e-23	1.50454476832241e-21
ENSG00000175711.20	ENSG00000175711	chr17	dexseq_prepare_annotation2.py	exon	.	-	.	B3GNTL1	15	6.47357249485777e-23	1.5413108945231e-21
ENSG00000164113.26	ENSG00000164113	chr4	dexseq_prepare_annotation2.py	exon	.	+	.	ADAD1	20	6.86309349267104e-23	1.63125019773486e-21
ENSG00000155827.31	ENSG00000155827	chr9	dexseq_prepare_annotation2.py	exon	.	+	.	RNF20	24	6.88885280486667e-23	1.6345690636479e-21
ENSG00000153113.109	ENSG00000153113	chr5	dexseq_prepare_annotation2.py	exon	.	+	.	CAST	67	7.31696696371795e-23	1.7331830977135e-21
ENSG00000237276.20	ENSG00000237276	chr1	dexseq_prepare_annotation2.py	exon	.	-	.	ANO7P1	11	7.57583961606298e-23	1.7914404361738e-21
ENSG00000141971.ENSG00000269640.54	ENSG00000141971+ENSG00000269640	chr19	dexseq_prepare_annotation2.py	exon	.	+	.		21	7.7385737810351e-23	1.82680437621471e-21
ENSG00000119689.17	ENSG00000119689	chr14	dexseq_prepare_annotation2.py	exon	.	+	.	DLST	10	8.02445134609193e-23	1.89106840651013e-21
ENSG00000135976.77	ENSG00000135976	chr2	dexseq_prepare_annotation2.py	exon	.	+	.	ANKRD36	21	8.28590958268577e-23	1.94936925445291e-21
ENSG00000130702.ENSG00000265329.94	ENSG00000130702+ENSG00000265329	chr20	dexseq_prepare_annotation2.py	exon	.	-	.		22	8.54800529332562e-23	2.00762219236632e-21
ENSG00000109536.23	ENSG00000109536	chr4	dexseq_prepare_annotation2.py	exon	.	+	.	FRG1	13	9.29712871738399e-23	2.17986992617242e-21
ENSG00000119383.39	ENSG00000119383	chr9	dexseq_prepare_annotation2.py	exon	.	+	.	PPP2R4	26	1.0985207022286e-22	2.57131779911854e-21
ENSG00000246090.33	ENSG00000246090	chr4	dexseq_prepare_annotation2.py	exon	.	+	.	RP11-696N14.1	26	1.12796388297341e-22	2.63578339399031e-21
ENSG00000167244.ENSG00000129965.ENSG00000254647.ENSG00000240801.42	ENSG00000167244+ENSG00000129965+ENSG00000254647+ENSG00000240801	chr11	dexseq_prepare_annotation2.py	exon	.	-	.		24	1.14469199899842e-22	2.67036987039075e-21
ENSG00000164934.20	ENSG00000164934	chr8	dexseq_prepare_annotation2.py	exon	.	+	.	DCAF13	13	1.34263120398487e-22	3.126863965314e-21
ENSG00000176635.15	ENSG00000176635	chr22	dexseq_prepare_annotation2.py	exon	.	+	.	HORMAD2	10	1.4523017618545e-22	3.37660159631171e-21
ENSG00000175193.26	ENSG00000175193	chr3	dexseq_prepare_annotation2.py	exon	.	-	.	PARL	23	1.49328798659595e-22	3.46607900004357e-21
ENSG00000198561.ENSG00000213593.ENSG00000211450.ENSG00000254732.ENSG00000254462.95	ENSG00000198561+ENSG00000213593+ENSG00000211450+ENSG00000254732+ENSG00000254462	chr11	dexseq_prepare_annotation2.py	exon	.	+	.		36	1.50695419100176e-22	3.49195053924939e-21
ENSG00000095485.32	ENSG00000095485	chr10	dexseq_prepare_annotation2.py	exon	.	-	.	CWF19L1	7	1.51013519185189e-22	3.49347969173484e-21
ENSG00000076864.47	ENSG00000076864	chr1	dexseq_prepare_annotation2.py	exon	.	-	.	RAP1GAP	13	1.59909024331771e-22	3.69309891694225e-21
ENSG00000165516.27	ENSG00000165516	chr14	dexseq_prepare_annotation2.py	exon	.	+	.	KLHDC2	20	1.60230568417234e-22	3.69436769809919e-21
ENSG00000125347.35	ENSG00000125347	chr5	dexseq_prepare_annotation2.py	exon	.	-	.	IRF1	24	1.62996833573468e-22	3.75190551964708e-21
ENSG00000221926.ENSG00000251537.ENSG00000241322.ENSG00000181464.92	ENSG00000221926+ENSG00000251537+ENSG00000241322+ENSG00000181464	chr17	dexseq_prepare_annotation2.py	exon	.	-	.		56	1.70131638640173e-22	3.90964198447243e-21
ENSG00000223972.18	ENSG00000223972	chr1	dexseq_prepare_annotation2.py	exon	.	+	.	DDX11L1	19	1.74959632485771e-22	4.01393315787305e-21
ENSG00000113648.55	ENSG00000113648	chr5	dexseq_prepare_annotation2.py	exon	.	-	.	H2AFY	18	1.7684335231545e-22	4.05044352567801e-21
ENSG00000243509.ENSG00000026036.ENSG00000258366.53	ENSG00000243509+ENSG00000026036+ENSG00000258366	chr20	dexseq_prepare_annotation2.py	exon	.	+	.		17	1.78267720021242e-22	4.07632969692138e-21
ENSG00000249006.ENSG00000130997.ENSG00000214367.68	ENSG00000249006+ENSG00000130997+ENSG00000214367	chr4	dexseq_prepare_annotation2.py	exon	.	-	.		30	1.87908910044402e-22	4.2897096647204e-21
ENSG00000173085.16	ENSG00000173085	chr4	dexseq_prepare_annotation2.py	exon	.	-	.	COQ2	10	1.94227609628777e-22	4.42666445168744e-21
ENSG00000077157.ENSG00000232626.59	ENSG00000077157+ENSG00000232626	chr1	dexseq_prepare_annotation2.py	exon	.	+	.		31	2.03509861469211e-22	4.63060123214918e-21
ENSG00000170017.26	ENSG00000170017	chr3	dexseq_prepare_annotation2.py	exon	.	+	.	ALCAM	13	2.24524582894262e-22	5.10038876256686e-21
ENSG00000100802.45	ENSG00000100802	chr14	dexseq_prepare_annotation2.py	exon	.	-	.	C14orf93	18	2.30744834518129e-22	5.23311157433342e-21
ENSG00000101898.ENSG00000101294.63	ENSG00000101898+ENSG00000101294	chr20	dexseq_prepare_annotation2.py	exon	.	+	.		14	2.3218052979286e-22	5.25706797604519e-21
ENSG00000154734.19	ENSG00000154734	chr21	dexseq_prepare_annotation2.py	exon	.	-	.	ADAMTS1	13	2.33229096547836e-22	5.2721950911311e-21
ENSG00000177106.58	ENSG00000177106	chr11	dexseq_prepare_annotation2.py	exon	.	+	.	EPS8L2	27	2.46521115992563e-22	5.56358811776701e-21
ENSG00000141293.14	ENSG00000141293	chr17	dexseq_prepare_annotation2.py	exon	.	-	.	SKAP1	10	2.48811429612471e-22	5.60614630917075e-21
ENSG00000141551.47	ENSG00000141551	chr17	dexseq_prepare_annotation2.py	exon	.	-	.	CSNK1D	26	2.680944525084e-22	6.03081952663783e-21
ENSG00000022267.34	ENSG00000022267	chrX	dexseq_prepare_annotation2.py	exon	.	+	.	FHL1	19	2.90313279606863e-22	6.52005043032787e-21
ENSG00000125835.ENSG00000088876.ENSG00000256566.30	ENSG00000125835+ENSG00000088876+ENSG00000256566	chr20	dexseq_prepare_annotation2.py	exon	.	-	.		19	3.00722649595201e-22	6.74290251689433e-21
ENSG00000004399.60	ENSG00000004399	chr3	dexseq_prepare_annotation2.py	exon	.	-	.	PLXND1	16	3.03263029189582e-22	6.78887850642979e-21
ENSG00000080815.63	ENSG00000080815	chr14	dexseq_prepare_annotation2.py	exon	.	+	.	PSEN1	20	3.03848093512853e-22	6.79100489001227e-21
ENSG00000133316.ENSG00000222328.41	ENSG00000133316+ENSG00000222328	chr11	dexseq_prepare_annotation2.py	exon	.	-	.		28	3.25917314247466e-22	7.27252209907751e-21
ENSG00000116337.74	ENSG00000116337	chr1	dexseq_prepare_annotation2.py	exon	.	+	.	AMPD2	38	3.54942613140913e-22	7.90745946992545e-21
ENSG00000110090.32	ENSG00000110090	chr11	dexseq_prepare_annotation2.py	exon	.	-	.	CPT1A	17	3.8823138443172e-22	8.6351882729861e-21
ENSG00000082641.52	ENSG00000082641	chr17	dexseq_prepare_annotation2.py	exon	.	+	.	NFE2L1	9	4.00877186102032e-22	8.90217174329464e-21
ENSG00000102901.95	ENSG00000102901	chr16	dexseq_prepare_annotation2.py	exon	.	-	.	CENPT	40	4.30174185247138e-22	9.53747789595134e-21
ENSG00000114126.ENSG00000269905.58	ENSG00000114126+ENSG00000269905	chr3	dexseq_prepare_annotation2.py	exon	.	-	.		46	4.54875574761135e-22	1.00690269001039e-20
ENSG00000120549.42	ENSG00000120549	chr10	dexseq_prepare_annotation2.py	exon	.	+	.	KIAA1217	26	4.64103088473083e-22	1.02569003141492e-20
ENSG00000175318.36	ENSG00000175318	chr15	dexseq_prepare_annotation2.py	exon	.	-	.	GRAMD2	19	5.3405642454903e-22	1.17841080811718e-20
ENSG00000095110.19	ENSG00000095110	chr11	dexseq_prepare_annotation2.py	exon	.	-	.	NXPE1	13	5.5442988023909e-22	1.22142048497187e-20
ENSG00000196684.ENSG00000167461.51	ENSG00000196684+ENSG00000167461	chr19	dexseq_prepare_annotation2.py	exon	.	+	.		17	5.68755973409661e-22	1.25099230532344e-20
ENSG00000142102.38	ENSG00000142102	chr11	dexseq_prepare_annotation2.py	exon	.	+	.	ATHL1	36	6.04080821114106e-22	1.32658445929923e-20
ENSG00000011143.47	ENSG00000011143	chr17	dexseq_prepare_annotation2.py	exon	.	-	.	MKS1	39	6.18226029084267e-22	1.35549969699694e-20
ENSG00000169251.34	ENSG00000169251	chr3	dexseq_prepare_annotation2.py	exon	.	+	.	NMD3	27	6.33800293081994e-22	1.38745192120651e-20
ENSG00000065328.29	ENSG00000065328	chr10	dexseq_prepare_annotation2.py	exon	.	+	.	MCM10	17	7.0069949195709e-22	1.5314815236671e-20
ENSG00000090372.50	ENSG00000090372	chr19	dexseq_prepare_annotation2.py	exon	.	-	.	STRN4	12	7.32158244467432e-22	1.59771918009216e-20
ENSG00000108312.44	ENSG00000108312	chr17	dexseq_prepare_annotation2.py	exon	.	-	.	UBTF	26	7.42734357748332e-22	1.61824999926394e-20
ENSG00000173402.44	ENSG00000173402	chr3	dexseq_prepare_annotation2.py	exon	.	+	.	DAG1	23	7.8513083618348e-22	1.70793689120793e-20
ENSG00000188603.ENSG00000261832.ENSG00000233232.89	ENSG00000188603+ENSG00000261832+ENSG00000233232	chr16	dexseq_prepare_annotation2.py	exon	.	-	.		57	8.42199361857506e-22	1.82920949173346e-20
ENSG00000235098.14	ENSG00000235098	chr1	dexseq_prepare_annotation2.py	exon	.	-	.	ANKRD65	12	8.52035669560513e-22	1.84767735103287e-20
ENSG00000151834.36	ENSG00000151834	chr4	dexseq_prepare_annotation2.py	exon	.	-	.	GABRA2	14	8.59993443771826e-22	1.86202017974159e-20
ENSG00000197157.38	ENSG00000197157	chr7	dexseq_prepare_annotation2.py	exon	.	+	.	SND1	12	8.8908103237631e-22	1.92199623488901e-20
ENSG00000090661.45	ENSG00000090661	chr19	dexseq_prepare_annotation2.py	exon	.	+	.	CERS4	4	9.07435419673047e-22	1.95861878666813e-20
ENSG00000181004.5	ENSG00000181004	chr4	dexseq_prepare_annotation2.py	exon	.	+	.	BBS12	3	9.21877526929333e-22	1.98669625049141e-20
ENSG00000082269.61	ENSG00000082269	chr6	dexseq_prepare_annotation2.py	exon	.	+	.	FAM135A	12	9.725851459849e-22	2.0927193117877e-20
ENSG00000259905.43	ENSG00000259905	chr15	dexseq_prepare_annotation2.py	exon	.	+	.	PWRN1	26	1.02141189668129e-21	2.19245211734792e-20
ENSG00000129038.15	ENSG00000129038	chr15	dexseq_prepare_annotation2.py	exon	.	+	.	LOXL1	14	1.02210007058293e-21	2.19245211734792e-20
ENSG00000151491.53	ENSG00000151491	chr12	dexseq_prepare_annotation2.py	exon	.	-	.	EPS8	34	1.11137473995941e-21	2.38026580705063e-20
ENSG00000136531.8	ENSG00000136531	chr2	dexseq_prepare_annotation2.py	exon	.	+	.	SCN2A	7	1.14935426603219e-21	2.4578089605568e-20
ENSG00000175054.46	ENSG00000175054	chr3	dexseq_prepare_annotation2.py	exon	.	-	.	ATR	10	1.21172317821517e-21	2.58718768575155e-20
ENSG00000169519.11	ENSG00000169519	chr11	dexseq_prepare_annotation2.py	exon	.	+	.	METTL15	5	1.29912125724279e-21	2.76952665563281e-20
ENSG00000147224.18	ENSG00000147224	chrX	dexseq_prepare_annotation2.py	exon	.	+	.	PRPS1	13	1.3275396999879e-21	2.82576307568853e-20
ENSG00000136758.31	ENSG00000136758	chr10	dexseq_prepare_annotation2.py	exon	.	-	.	YME1L1	13	1.33828819131785e-21	2.84427292440053e-20
ENSG00000223802.ENSG00000130283.15	ENSG00000223802+ENSG00000130283	chr19	dexseq_prepare_annotation2.py	exon	.	-	.		10	1.43207313201515e-21	3.03893375043398e-20
ENSG00000123243.33	ENSG00000123243	chr10	dexseq_prepare_annotation2.py	exon	.	-	.	ITIH5	31	1.45909063470617e-21	3.09153194573752e-20
ENSG00000232274.21	ENSG00000232274	chr1	dexseq_prepare_annotation2.py	exon	.	-	.	RP11-782C8.2	14	1.47038893348977e-21	3.11071442005615e-20
ENSG00000069248.35	ENSG00000069248	chr1	dexseq_prepare_annotation2.py	exon	.	-	.	NUP133	13	1.59282580632141e-21	3.36460170704204e-20
ENSG00000119403.40	ENSG00000119403	chr9	dexseq_prepare_annotation2.py	exon	.	-	.	PHF19	30	1.73724363520688e-21	3.66407687261213e-20
ENSG00000170954.22	ENSG00000170954	chr19	dexseq_prepare_annotation2.py	exon	.	-	.	ZNF415	19	1.7456115871241e-21	3.67613066303627e-20
ENSG00000166889.21	ENSG00000166889	chr11	dexseq_prepare_annotation2.py	exon	.	-	.	PATL1	9	1.79075425922898e-21	3.76547523067313e-20
ENSG00000132153.38	ENSG00000132153	chr3	dexseq_prepare_annotation2.py	exon	.	+	.	DHX30	24	1.82619663367808e-21	3.83418284134503e-20
ENSG00000133313.74	ENSG00000133313	chr18	dexseq_prepare_annotation2.py	exon	.	+	.	CNDP2	35	1.84073784510793e-21	3.8588660090258e-20
ENSG00000104833.29	ENSG00000104833	chr19	dexseq_prepare_annotation2.py	exon	.	-	.	TUBB4A	24	1.84431945164257e-21	3.86053393374789e-20
ENSG00000063176.35	ENSG00000063176	chr19	dexseq_prepare_annotation2.py	exon	.	+	.	SPHK2	25	1.937803828448e-21	4.04950235166728e-20
ENSG00000170442.15	ENSG00000170442	chr12	dexseq_prepare_annotation2.py	exon	.	+	.	KRT86	14	1.94044133759621e-21	4.04950235166728e-20
ENSG00000177463.36	ENSG00000177463	chr3	dexseq_prepare_annotation2.py	exon	.	+	.	NR2C2	17	1.94340731180925e-21	4.04959325108885e-20
ENSG00000226926.11	ENSG00000226926	chr5	dexseq_prepare_annotation2.py	exon	.	-	.	AC010423.1	7	2.08544673193091e-21	4.339044349004e-20
ENSG00000172375.45	ENSG00000172375	chr11	dexseq_prepare_annotation2.py	exon	.	+	.	C2CD2L	13	2.30783257923144e-21	4.79454813349477e-20
ENSG00000196208.32	ENSG00000196208	chr2	dexseq_prepare_annotation2.py	exon	.	+	.	GREB1	23	2.38665981149929e-21	4.95088997124936e-20
ENSG00000232749.ENSG00000228430.8	ENSG00000232749+ENSG00000228430	chr9	dexseq_prepare_annotation2.py	exon	.	+	.		7	2.41179757163687e-21	4.99555739165502e-20
ENSG00000105248.8	ENSG00000105248	chr19	dexseq_prepare_annotation2.py	exon	.	+	.	CCDC94	7	2.62309831744447e-21	5.42511543057135e-20
ENSG00000138074.58	ENSG00000138074	chr2	dexseq_prepare_annotation2.py	exon	.	-	.	SLC5A6	27	2.81393665333873e-21	5.81113564907822e-20
ENSG00000023287.48	ENSG00000023287	chr8	dexseq_prepare_annotation2.py	exon	.	-	.	RB1CC1	18	3.08300239636554e-21	6.35731610214841e-20
ENSG00000034693.ENSG00000241847.ENSG00000229036.38	ENSG00000034693+ENSG00000241847+ENSG00000229036	chr6	dexseq_prepare_annotation2.py	exon	.	+	.		24	3.29037435533321e-21	6.77484657382649e-20
ENSG00000146151.28	ENSG00000146151	chr6	dexseq_prepare_annotation2.py	exon	.	-	.	HMGCLL1	15	3.41842675291258e-21	7.02806224259787e-20
ENSG00000121940.ENSG00000162641.28	ENSG00000121940+ENSG00000162641	chr1	dexseq_prepare_annotation2.py	exon	.	-	.		13	3.46735686557646e-21	7.11809838315452e-20
ENSG00000115363.23	ENSG00000115363	chr2	dexseq_prepare_annotation2.py	exon	.	-	.	EVA1A	10	3.8775720047024e-21	7.94844900431378e-20
ENSG00000132694.37	ENSG00000132694	chr1	dexseq_prepare_annotation2.py	exon	.	-	.	ARHGEF11	26	3.906011469485e-21	7.99491889699462e-20
ENSG00000184277.25	ENSG00000184277	chr15	dexseq_prepare_annotation2.py	exon	.	-	.	TM2D3	20	3.97888591435678e-21	8.13206815859026e-20
ENSG00000082196.ENSG00000250767.ENSG00000273294.ENSG00000242110.41	ENSG00000082196+ENSG00000250767+ENSG00000273294+ENSG00000242110	chr5	dexseq_prepare_annotation2.py	exon	.	-	.		17	4.22200848398423e-21	8.61625501657871e-20
ENSG00000259673.16	ENSG00000259673	chr15	dexseq_prepare_annotation2.py	exon	.	-	.	IQCH-AS1	6	4.25853799623894e-21	8.6780236785122e-20
ENSG00000255036.ENSG00000254633.ENSG00000254483.ENSG00000197816.ENSG00000254876.120	ENSG00000255036+ENSG00000254633+ENSG00000254483+ENSG00000197816+ENSG00000254876	chr9	dexseq_prepare_annotation2.py	exon	.	+	.		71	4.30958266211391e-21	8.76914639484765e-20
ENSG00000154040.34	ENSG00000154040	chr18	dexseq_prepare_annotation2.py	exon	.	+	.	CABYR	19	4.70195753246147e-21	9.55352280459216e-20
ENSG00000165929.ENSG00000133962.65	ENSG00000165929+ENSG00000133962	chr14	dexseq_prepare_annotation2.py	exon	.	-	.		33	4.85134951130005e-21	9.8426281373477e-20
ENSG00000255275.ENSG00000159423.ENSG00000179002.ENSG00000169991.32	ENSG00000255275+ENSG00000159423+ENSG00000179002+ENSG00000169991	chr1	dexseq_prepare_annotation2.py	exon	.	-	.		10	4.95237008491776e-21	1.00328936062435e-19
ENSG00000066629.65	ENSG00000066629	chr14	dexseq_prepare_annotation2.py	exon	.	+	.	EML1	30	5.1943037948697e-21	1.05076595161328e-19
ENSG00000266542.ENSG00000172379.36	ENSG00000266542+ENSG00000172379	chr15	dexseq_prepare_annotation2.py	exon	.	+	.		23	5.68101770250753e-21	1.14754901317269e-19
ENSG00000225190.46	ENSG00000225190	chr17	dexseq_prepare_annotation2.py	exon	.	-	.	PLEKHM1	9	5.79729231975251e-21	1.16933158187497e-19
ENSG00000174365.30	ENSG00000174365	chr20	dexseq_prepare_annotation2.py	exon	.	+	.	SNHG11	10	6.45588106146967e-21	1.30027825390676e-19
ENSG00000226742.13	ENSG00000226742	chr18	dexseq_prepare_annotation2.py	exon	.	+	.	HSBP1L1	14	6.50762667541422e-21	1.30879800930646e-19
ENSG00000130940.38	ENSG00000130940	chr1	dexseq_prepare_annotation2.py	exon	.	-	.	CASZ1	26	6.56995303572936e-21	1.31941795965365e-19
ENSG00000168256.30	ENSG00000168256	chr17	dexseq_prepare_annotation2.py	exon	.	+	.	NKIRAS2	18	7.41604264922437e-21	1.48717949334735e-19
ENSG00000166589.35	ENSG00000166589	chr16	dexseq_prepare_annotation2.py	exon	.	-	.	CDH16	19	7.5918162884778e-21	1.52022829926932e-19
ENSG00000240038.ENSG00000236085.ENSG00000185946.64	ENSG00000240038+ENSG00000236085+ENSG00000185946	chr1	dexseq_prepare_annotation2.py	exon	.	+	.		47	7.70333338118105e-21	1.53951986291056e-19
ENSG00000272162.ENSG00000153157.ENSG00000137210.83	ENSG00000272162+ENSG00000153157+ENSG00000137210	chr6	dexseq_prepare_annotation2.py	exon	.	+	.		54	7.71037587399818e-21	1.53951986291056e-19
ENSG00000172572.16	ENSG00000172572	chr12	dexseq_prepare_annotation2.py	exon	.	+	.	PDE3A	11	7.85190500766606e-21	1.565522988363e-19
ENSG00000133858.18	ENSG00000133858	chr12	dexseq_prepare_annotation2.py	exon	.	-	.	ZFC3H1	14	8.00405501394192e-21	1.59356595299128e-19
ENSG00000081189.56	ENSG00000081189	chr5	dexseq_prepare_annotation2.py	exon	.	-	.	MEF2C	32	8.04564506098616e-21	1.59954811492231e-19
ENSG00000262879.23	ENSG00000262879	chr17	dexseq_prepare_annotation2.py	exon	.	-	.	RP11-156P1.3	17	8.14046984478862e-21	1.61608152778275e-19
ENSG00000163516.54	ENSG00000163516	chr2	dexseq_prepare_annotation2.py	exon	.	+	.	ANKZF1	39	8.30903461730727e-21	1.64718587542241e-19
ENSG00000022567.21	ENSG00000022567	chr8	dexseq_prepare_annotation2.py	exon	.	-	.	SLC45A4	17	8.47844707517903e-21	1.67836915886794e-19
ENSG00000141086.ENSG00000205220.ENSG00000261884.54	ENSG00000141086+ENSG00000205220+ENSG00000261884	chr16	dexseq_prepare_annotation2.py	exon	.	-	.		38	9.03834143493112e-21	1.78665188678802e-19
ENSG00000167842.13	ENSG00000167842	chr17	dexseq_prepare_annotation2.py	exon	.	+	.	MIS12	5	9.07180822660246e-21	1.79071291447337e-19
ENSG00000124839.31	ENSG00000124839	chr2	dexseq_prepare_annotation2.py	exon	.	-	.	RAB17	17	9.21358462863376e-21	1.81611155332828e-19
ENSG00000104626.28	ENSG00000104626	chr8	dexseq_prepare_annotation2.py	exon	.	+	.	ERI1	17	9.39256701983089e-21	1.8487613805937e-19
ENSG00000270956.ENSG00000237298.14	ENSG00000270956+ENSG00000237298	chr2	dexseq_prepare_annotation2.py	exon	.	+	.		7	9.5994829541052e-21	1.8868090112771e-19
ENSG00000018408.37	ENSG00000018408	chr3	dexseq_prepare_annotation2.py	exon	.	-	.	WWTR1	21	9.8423124111241e-21	1.93179777735052e-19
ENSG00000242600.19	ENSG00000242600	chr10	dexseq_prepare_annotation2.py	exon	.	+	.	MBL1P	9	1.026143779784e-20	2.01121278026407e-19
ENSG00000074201.26	ENSG00000074201	chr11	dexseq_prepare_annotation2.py	exon	.	-	.	CLNS1A	6	1.07118608886066e-20	2.09652904425736e-19
ENSG00000147050.47	ENSG00000147050	chrX	dexseq_prepare_annotation2.py	exon	.	+	.	KDM6A	18	1.1206834578381e-20	2.1903118018706e-19
ENSG00000099331.55	ENSG00000099331	chr19	dexseq_prepare_annotation2.py	exon	.	+	.	MYO9B	28	1.17862885583807e-20	2.30031831765467e-19
ENSG00000197565.63	ENSG00000197565	chrX	dexseq_prepare_annotation2.py	exon	.	-	.	COL4A6	26	1.23949553007579e-20	2.41570879891142e-19
ENSG00000176834.36	ENSG00000176834	chr12	dexseq_prepare_annotation2.py	exon	.	-	.	VSIG10	22	1.25230516078317e-20	2.43724615350737e-19
ENSG00000149488.22	ENSG00000149488	chr20	dexseq_prepare_annotation2.py	exon	.	+	.	TMC2	10	1.25603495712061e-20	2.44107663405614e-19
ENSG00000259271.ENSG00000273244.ENSG00000189295.ENSG00000249263.ENSG00000241717.24	ENSG00000259271+ENSG00000273244+ENSG00000189295+ENSG00000249263+ENSG00000241717	chr22	dexseq_prepare_annotation2.py	exon	.	-	.		13	1.29185013572619e-20	2.50716629282323e-19
ENSG00000140955.28	ENSG00000140955	chr16	dexseq_prepare_annotation2.py	exon	.	+	.	ADAD2	27	1.30165856785639e-20	2.52266891955049e-19
ENSG00000047188.38	ENSG00000047188	chr5	dexseq_prepare_annotation2.py	exon	.	+	.	YTHDC2	6	1.339406493899e-20	2.59220052876515e-19
ENSG00000272333.ENSG00000105663.7	ENSG00000272333+ENSG00000105663	chr19	dexseq_prepare_annotation2.py	exon	.	+	.		6	1.41385831987704e-20	2.73247346423098e-19
ENSG00000263053.ENSG00000171282.43	ENSG00000263053+ENSG00000171282	chr17	dexseq_prepare_annotation2.py	exon	.	+	.		29	1.45078432364517e-20	2.79993292099598e-19
ENSG00000083845.26	ENSG00000083845	chr19	dexseq_prepare_annotation2.py	exon	.	+	.	RPS5	22	1.61916141141559e-20	3.1205451568826e-19
ENSG00000233932.ENSG00000074803.52	ENSG00000233932+ENSG00000074803	chr15	dexseq_prepare_annotation2.py	exon	.	+	.		28	1.62835371479337e-20	3.13390242026275e-19
ENSG00000130827.29	ENSG00000130827	chrX	dexseq_prepare_annotation2.py	exon	.	+	.	PLXNA3	12	1.71427718959258e-20	3.29469334482446e-19
ENSG00000244607.ENSG00000010282.ENSG00000181061.51	ENSG00000244607+ENSG00000010282+ENSG00000181061	chr3	dexseq_prepare_annotation2.py	exon	.	-	.		17	1.79224920172881e-20	3.43977800392744e-19
ENSG00000236943.54	ENSG00000236943	chr1	dexseq_prepare_annotation2.py	exon	.	-	.	RP11-640M9.1	19	1.8999093545615e-20	3.64136153888779e-19
ENSG00000227671.ENSG00000263568.ENSG00000232347.21	ENSG00000227671+ENSG00000263568+ENSG00000232347	chr1	dexseq_prepare_annotation2.py	exon	.	-	.		5	1.97798501577133e-20	3.78576496734023e-19
ENSG00000188917.26	ENSG00000188917	chrX	dexseq_prepare_annotation2.py	exon	.	-	.	TRMT2B	18	1.99850079972981e-20	3.81975525266979e-19
ENSG00000196365.52	ENSG00000196365	chr19	dexseq_prepare_annotation2.py	exon	.	-	.	LONP1	30	2.10608734614337e-20	4.01832566420453e-19
ENSG00000164116.27	ENSG00000164116	chr4	dexseq_prepare_annotation2.py	exon	.	+	.	GUCY1A3	17	2.1081927963316e-20	4.01832566420453e-19
ENSG00000095585.27	ENSG00000095585	chr10	dexseq_prepare_annotation2.py	exon	.	-	.	BLNK	22	2.17946874522557e-20	4.14847505530093e-19
ENSG00000039560.75	ENSG00000039560	chr5	dexseq_prepare_annotation2.py	exon	.	+	.	RAI14	25	2.30196245194768e-20	4.37562327800261e-19
ENSG00000223685.7	ENSG00000223685	chr13	dexseq_prepare_annotation2.py	exon	.	-	.	LINC00571	7	2.3225327638261e-20	4.40867623401893e-19
ENSG00000171914.73	ENSG00000171914	chr15	dexseq_prepare_annotation2.py	exon	.	+	.	TLN2	61	2.33777692741442e-20	4.43154239168011e-19
ENSG00000074319.ENSG00000256464.37	ENSG00000074319+ENSG00000256464	chr11	dexseq_prepare_annotation2.py	exon	.	-	.		11	2.40034453862854e-20	4.54393091144477e-19
ENSG00000185722.50	ENSG00000185722	chr17	dexseq_prepare_annotation2.py	exon	.	-	.	ANKFY1	24	2.41403239612816e-20	4.56360803726437e-19
ENSG00000104611.18	ENSG00000104611	chr8	dexseq_prepare_annotation2.py	exon	.	+	.	SH2D4A	7	2.46707038763856e-20	4.65751966778032e-19
ENSG00000182230.62	ENSG00000182230	chr5	dexseq_prepare_annotation2.py	exon	.	+	.	FAM153B	25	2.55113670379389e-20	4.80967364686694e-19
ENSG00000159640.ENSG00000224353.ENSG00000264813.67	ENSG00000159640+ENSG00000224353+ENSG00000264813	chr17	dexseq_prepare_annotation2.py	exon	.	+	.		47	2.97481654125878e-20	5.60081967557376e-19
ENSG00000136710.16	ENSG00000136710	chr2	dexseq_prepare_annotation2.py	exon	.	-	.	CCDC115	12	2.98109462346042e-20	5.60502417873692e-19
ENSG00000170074.75	ENSG00000170074	chr5	dexseq_prepare_annotation2.py	exon	.	-	.	FAM153A	14	3.01569360939074e-20	5.66239381373001e-19
ENSG00000134107.7	ENSG00000134107	chr3	dexseq_prepare_annotation2.py	exon	.	+	.	BHLHE40	8	3.02795646732481e-20	5.6777256789878e-19
ENSG00000100884.50	ENSG00000100884	chr14	dexseq_prepare_annotation2.py	exon	.	+	.	CPNE6	28	3.04118438399574e-20	5.69482324446338e-19
ENSG00000148824.ENSG00000148832.ENSG00000254536.53	ENSG00000148824+ENSG00000148832+ENSG00000254536	chr10	dexseq_prepare_annotation2.py	exon	.	+	.		44	3.10873313217561e-20	5.81345681680937e-19
ENSG00000233436.5	ENSG00000233436	chr11	dexseq_prepare_annotation2.py	exon	.	-	.	BTBD18	5	3.31751889050757e-20	6.19553359376866e-19
ENSG00000255311.11	ENSG00000255311	chr11	dexseq_prepare_annotation2.py	exon	.	+	.	RP11-160H12.2	8	3.61798439249821e-20	6.74756523914504e-19
ENSG00000213886.ENSG00000204681.52	ENSG00000213886+ENSG00000204681	chr6	dexseq_prepare_annotation2.py	exon	.	-	.		11	3.83225676609612e-20	7.13757822685402e-19
ENSG00000154227.26	ENSG00000154227	chr15	dexseq_prepare_annotation2.py	exon	.	-	.	CERS3	21	3.86335649509902e-20	7.18584308088418e-19
ENSG00000185666.27	ENSG00000185666	chr22	dexseq_prepare_annotation2.py	exon	.	-	.	SYN3	14	3.92928525190451e-20	7.29867369110467e-19
ENSG00000104450.29	ENSG00000104450	chr8	dexseq_prepare_annotation2.py	exon	.	+	.	SPAG1	26	3.9358524690468e-20	7.30108536326391e-19
ENSG00000197085.20	ENSG00000197085	chr7	dexseq_prepare_annotation2.py	exon	.	-	.	NPSR1-AS1	17	3.97492779756543e-20	7.36371316722783e-19
ENSG00000160191.37	ENSG00000160191	chr21	dexseq_prepare_annotation2.py	exon	.	+	.	PDE9A	10	4.15928417170932e-20	7.69495337348144e-19
ENSG00000021300.50	ENSG00000021300	chr11	dexseq_prepare_annotation2.py	exon	.	+	.	PLEKHB1	19	4.22202921403235e-20	7.80062117584617e-19
ENSG00000073910.76	ENSG00000073910	chr13	dexseq_prepare_annotation2.py	exon	.	+	.	FRY	8	4.24055834990183e-20	7.82442304322099e-19
ENSG00000204653.18	ENSG00000204653	chr19	dexseq_prepare_annotation2.py	exon	.	-	.	ASPDH	9	4.32714656843247e-20	7.97357313813414e-19
ENSG00000166387.82	ENSG00000166387	chr11	dexseq_prepare_annotation2.py	exon	.	+	.	PPFIBP2	65	4.92347051789009e-20	9.06036267814117e-19
ENSG00000135913.23	ENSG00000135913	chr2	dexseq_prepare_annotation2.py	exon	.	-	.	USP37	21	5.0784776854763e-20	9.33321820791048e-19
ENSG00000147687.41	ENSG00000147687	chr8	dexseq_prepare_annotation2.py	exon	.	-	.	TATDN1	28	5.17684928321697e-20	9.49350183988922e-19
ENSG00000114204.ENSG00000174776.61	ENSG00000114204+ENSG00000174776	chr3	dexseq_prepare_annotation2.py	exon	.	-	.		30	5.1793948119768e-20	9.49350183988922e-19
ENSG00000147130.41	ENSG00000147130	chrX	dexseq_prepare_annotation2.py	exon	.	-	.	ZMYM3	19	5.19914190111095e-20	9.51710823298474e-19
ENSG00000164306.31	ENSG00000164306	chr4	dexseq_prepare_annotation2.py	exon	.	+	.	PRIMPOL	14	5.2956570009548e-20	9.68099196071645e-19
ENSG00000253729.106	ENSG00000253729	chr8	dexseq_prepare_annotation2.py	exon	.	-	.	PRKDC	77	5.33951267124703e-20	9.74830396383005e-19
ENSG00000115423.84	ENSG00000115423	chr2	dexseq_prepare_annotation2.py	exon	.	+	.	DNAH6	48	5.66843076187602e-20	1.03351901404363e-18
ENSG00000226147.ENSG00000116171.14	ENSG00000226147+ENSG00000116171	chr1	dexseq_prepare_annotation2.py	exon	.	+	.		11	5.78542565838311e-20	1.05346443295946e-18
ENSG00000204344.ENSG00000244731.104	ENSG00000204344+ENSG00000244731	chr6	dexseq_prepare_annotation2.py	exon	.	+	.		32	5.80745950727573e-20	1.05608879779947e-18
ENSG00000129680.32	ENSG00000129680	chrX	dexseq_prepare_annotation2.py	exon	.	-	.	MAP7D3	14	5.94527028356776e-20	1.07973276958583e-18
ENSG00000160953.40	ENSG00000160953	chr19	dexseq_prepare_annotation2.py	exon	.	+	.	MUM1	20	5.96842162783485e-20	1.08251856671345e-18
ENSG00000156453.20	ENSG00000156453	chr5	dexseq_prepare_annotation2.py	exon	.	-	.	PCDH1	7	6.50691649743998e-20	1.17864499222256e-18
ENSG00000205517.ENSG00000187266.62	ENSG00000205517+ENSG00000187266	chr19	dexseq_prepare_annotation2.py	exon	.	-	.		26	7.20397690121902e-20	1.30320506423227e-18
ENSG00000188997.14	ENSG00000188997	chr11	dexseq_prepare_annotation2.py	exon	.	-	.	KCTD21	7	7.43795231776176e-20	1.34377712212809e-18
ENSG00000164946.50	ENSG00000164946	chr9	dexseq_prepare_annotation2.py	exon	.	-	.	FREM1	22	7.63084585128755e-20	1.37683113230848e-18
ENSG00000069020.57	ENSG00000069020	chr5	dexseq_prepare_annotation2.py	exon	.	+	.	MAST4	24	7.74380893832482e-20	1.39539610479021e-18
ENSG00000215033.ENSG00000186807.ENSG00000239492.28	ENSG00000215033+ENSG00000186807+ENSG00000239492	chr10	dexseq_prepare_annotation2.py	exon	.	+	.		22	7.96096083472765e-20	1.43266278294573e-18
ENSG00000236107.28	ENSG00000236107	chr2	dexseq_prepare_annotation2.py	exon	.	+	.	AC010127.3	22	8.14828356665624e-20	1.46447166515117e-18
ENSG00000167173.15	ENSG00000167173	chr15	dexseq_prepare_annotation2.py	exon	.	+	.	C15orf39	12	8.26770808001157e-20	1.48401076249638e-18
ENSG00000104093.66	ENSG00000104093	chr15	dexseq_prepare_annotation2.py	exon	.	-	.	DMXL2	40	8.50701968597115e-20	1.52499057941141e-18
ENSG00000008838.82	ENSG00000008838	chr17	dexseq_prepare_annotation2.py	exon	.	-	.	MED24	18	9.61804245567267e-20	1.72192783344e-18
ENSG00000132746.16	ENSG00000132746	chr11	dexseq_prepare_annotation2.py	exon	.	-	.	ALDH3B2	4	9.80619406344715e-20	1.75334749854435e-18
ENSG00000145348.67	ENSG00000145348	chr4	dexseq_prepare_annotation2.py	exon	.	-	.	TBCK	33	1.00520172598565e-19	1.79498457693082e-18
ENSG00000223646.7	ENSG00000223646	chr7	dexseq_prepare_annotation2.py	exon	.	+	.	AC002463.3	8	1.04797706475902e-19	1.86895986954514e-18
ENSG00000154359.28	ENSG00000154359	chr8	dexseq_prepare_annotation2.py	exon	.	-	.	LONRF1	13	1.05047879287029e-19	1.87101344894648e-18
ENSG00000152042.ENSG00000232637.26	ENSG00000152042+ENSG00000232637	chr1	dexseq_prepare_annotation2.py	exon	.	-	.		11	1.06942974568408e-19	1.90232194941518e-18
ENSG00000106327.43	ENSG00000106327	chr7	dexseq_prepare_annotation2.py	exon	.	-	.	TFR2	21	1.08787823025486e-19	1.93265751751815e-18
ENSG00000090857.21	ENSG00000090857	chr16	dexseq_prepare_annotation2.py	exon	.	+	.	PDPR	13	1.10377362438909e-19	1.9583855458591e-18
ENSG00000163354.24	ENSG00000163354	chr1	dexseq_prepare_annotation2.py	exon	.	-	.	DCST2	5	1.14432221408076e-19	2.02773311004055e-18
ENSG00000013503.33	ENSG00000013503	chr12	dexseq_prepare_annotation2.py	exon	.	+	.	POLR3B	14	1.16844348828245e-19	2.06783159861174e-18
ENSG00000126226.43	ENSG00000126226	chr13	dexseq_prepare_annotation2.py	exon	.	-	.	PCID2	30	1.17760177720536e-19	2.08138110034881e-18
ENSG00000258913.6	ENSG00000258913	chr14	dexseq_prepare_annotation2.py	exon	.	+	.	RP11-260M19.2	7	1.23814156923417e-19	2.18559588851948e-18
ENSG00000131966.33	ENSG00000131966	chr14	dexseq_prepare_annotation2.py	exon	.	+	.	ACTR10	15	1.2398059280979e-19	2.18574945873443e-18
ENSG00000173706.28	ENSG00000173706	chr3	dexseq_prepare_annotation2.py	exon	.	-	.	HEG1	18	1.32104599046671e-19	2.32601452222327e-18
ENSG00000084234.56	ENSG00000084234	chr11	dexseq_prepare_annotation2.py	exon	.	+	.	APLP2	13	1.35521693553732e-19	2.38315242077927e-18
ENSG00000234680.6	ENSG00000234680	chr9	dexseq_prepare_annotation2.py	exon	.	+	.	VN2R3P	6	1.40584066242633e-19	2.46904107214723e-18
ENSG00000108352.29	ENSG00000108352	chr17	dexseq_prepare_annotation2.py	exon	.	+	.	RAPGEFL1	22	1.45454371990656e-19	2.55134333249939e-18
ENSG00000154222.55	ENSG00000154222	chr1	dexseq_prepare_annotation2.py	exon	.	-	.	CC2D1B	24	1.50198778149857e-19	2.63123194541412e-18
ENSG00000214402.ENSG00000107317.35	ENSG00000214402+ENSG00000107317	chr9	dexseq_prepare_annotation2.py	exon	.	+	.		26	1.53260945882374e-19	2.68148601905563e-18
ENSG00000141380.59	ENSG00000141380	chr18	dexseq_prepare_annotation2.py	exon	.	-	.	SS18	34	1.55006505551064e-19	2.7072772969462e-18
ENSG00000162129.43	ENSG00000162129	chr11	dexseq_prepare_annotation2.py	exon	.	-	.	CLPB	20	1.55125797342519e-19	2.7072772969462e-18
ENSG00000186148.ENSG00000240069.23	ENSG00000186148+ENSG00000240069	chr2	dexseq_prepare_annotation2.py	exon	.	+	.		5	1.61547516071862e-19	2.81580368579596e-18
ENSG00000083312.17	ENSG00000083312	chr5	dexseq_prepare_annotation2.py	exon	.	+	.	TNPO1	5	1.65996299549374e-19	2.88971196338653e-18
ENSG00000213830.ENSG00000183323.27	ENSG00000213830+ENSG00000183323	chr5	dexseq_prepare_annotation2.py	exon	.	-	.		15	1.74427740514542e-19	3.03267904681305e-18
ENSG00000134376.34	ENSG00000134376	chr1	dexseq_prepare_annotation2.py	exon	.	+	.	CRB1	30	1.78107875753925e-19	3.09278300040368e-18
ENSG00000075275.43	ENSG00000075275	chr22	dexseq_prepare_annotation2.py	exon	.	-	.	CELSR1	11	1.83766092251872e-19	3.18704222820299e-18
ENSG00000115042.18	ENSG00000115042	chr2	dexseq_prepare_annotation2.py	exon	.	+	.	FAHD2A	10	1.84858191142726e-19	3.20197494333094e-18
ENSG00000003756.ENSG00000004534.144	ENSG00000003756+ENSG00000004534	chr3	dexseq_prepare_annotation2.py	exon	.	+	.		49	1.91109878775674e-19	3.30612932608553e-18
ENSG00000136631.20	ENSG00000136631	chr1	dexseq_prepare_annotation2.py	exon	.	+	.	VPS45	3	1.96459291617097e-19	3.39443441887545e-18
ENSG00000198589.82	ENSG00000198589	chr4	dexseq_prepare_annotation2.py	exon	.	-	.	LRBA	24	2.0215449092581e-19	3.48848665100741e-18
ENSG00000188677.33	ENSG00000188677	chr22	dexseq_prepare_annotation2.py	exon	.	+	.	PARVB	10	2.02540260866588e-19	3.49079651098048e-18
ENSG00000020577.32	ENSG00000020577	chr14	dexseq_prepare_annotation2.py	exon	.	+	.	SAMD4A	7	2.04811783538965e-19	3.52556134720427e-18
ENSG00000185122.38	ENSG00000185122	chr8	dexseq_prepare_annotation2.py	exon	.	+	.	HSF1	22	2.063605599824e-19	3.54781424277435e-18
ENSG00000173093.13	ENSG00000173093	chr12	dexseq_prepare_annotation2.py	exon	.	+	.	CCDC63	12	2.32163661119636e-19	3.9864830881472e-18
ENSG00000183292.12	ENSG00000183292	chr2	dexseq_prepare_annotation2.py	exon	.	+	.	AC140481.2	8	2.35277310363267e-19	4.03494763577201e-18
ENSG00000067601.19	ENSG00000067601	chr7	dexseq_prepare_annotation2.py	exon	.	-	.	PMS2P4	9	2.47009320474274e-19	4.23091242745614e-18
ENSG00000105486.62	ENSG00000105486	chr19	dexseq_prepare_annotation2.py	exon	.	-	.	LIG1	28	2.74989612389092e-19	4.70435933194524e-18
ENSG00000148481.22	ENSG00000148481	chr10	dexseq_prepare_annotation2.py	exon	.	-	.	FAM188A	10	2.87235382399301e-19	4.90779370395452e-18
ENSG00000129422.53	ENSG00000129422	chr8	dexseq_prepare_annotation2.py	exon	.	-	.	MTUS1	47	2.87834119603899e-19	4.91196723565422e-18
ENSG00000182871.50	ENSG00000182871	chr21	dexseq_prepare_annotation2.py	exon	.	+	.	COL18A1	11	2.9206970954448e-19	4.97811803832455e-18
ENSG00000156171.34	ENSG00000156171	chr1	dexseq_prepare_annotation2.py	exon	.	-	.	DRAM2	20	2.93070935712556e-19	4.98904662920011e-18
ENSG00000133107.28	ENSG00000133107	chr13	dexseq_prepare_annotation2.py	exon	.	-	.	TRPC4	6	3.05793325918991e-19	5.19923695369258e-18
ENSG00000115204.46	ENSG00000115204	chr2	dexseq_prepare_annotation2.py	exon	.	-	.	MPV17	24	3.17721630789828e-19	5.39542725227285e-18
ENSG00000188676.17	ENSG00000188676	chr8	dexseq_prepare_annotation2.py	exon	.	+	.	IDO2	14	3.30010652352508e-19	5.59725533616732e-18
ENSG00000138385.32	ENSG00000138385	chr2	dexseq_prepare_annotation2.py	exon	.	+	.	SSB	20	3.48902364736503e-19	5.91044018111702e-18
ENSG00000160867.34	ENSG00000160867	chr5	dexseq_prepare_annotation2.py	exon	.	+	.	FGFR4	18	3.51145549127333e-19	5.94117689164524e-18
ENSG00000133818.15	ENSG00000133818	chr11	dexseq_prepare_annotation2.py	exon	.	-	.	RRAS2	10	3.69515197498208e-19	6.24435620943008e-18
ENSG00000166183.34	ENSG00000166183	chr14	dexseq_prepare_annotation2.py	exon	.	+	.	ASPG	19	3.71283032070933e-19	6.26658827698772e-18
ENSG00000188641.21	ENSG00000188641	chr1	dexseq_prepare_annotation2.py	exon	.	-	.	DPYD	10	3.79983287354184e-19	6.40563067258751e-18
ENSG00000102471.14	ENSG00000102471	chr13	dexseq_prepare_annotation2.py	exon	.	+	.	NDFIP2	10	4.21103559481165e-19	7.0901968696604e-18
ENSG00000204764.67	ENSG00000204764	chr5	dexseq_prepare_annotation2.py	exon	.	+	.	RANBP17	31	4.30560081847208e-19	7.24062021135529e-18
ENSG00000170236.11	ENSG00000170236	chr15	dexseq_prepare_annotation2.py	exon	.	-	.	USP50	7	4.44860356968949e-19	7.472036323053e-18
ENSG00000175183.20	ENSG00000175183	chr12	dexseq_prepare_annotation2.py	exon	.	-	.	CSRP2	20	4.62584325050225e-19	7.76032807774936e-18
ENSG00000119681.50	ENSG00000119681	chr14	dexseq_prepare_annotation2.py	exon	.	-	.	LTBP2	16	4.65364698087169e-19	7.79753158572418e-18
ENSG00000256028.ENSG00000182196.ENSG00000111325.35	ENSG00000256028+ENSG00000182196+ENSG00000111325	chr12	dexseq_prepare_annotation2.py	exon	.	+	.		10	4.76209525556928e-19	7.96960796575164e-18
ENSG00000137076.71	ENSG00000137076	chr9	dexseq_prepare_annotation2.py	exon	.	-	.	TLN1	19	4.78219239630085e-19	7.99358745905198e-18
ENSG00000175203.70	ENSG00000175203	chr12	dexseq_prepare_annotation2.py	exon	.	-	.	DCTN2	26	5.07021753202256e-19	8.46481980014899e-18
ENSG00000225241.40	ENSG00000225241	chr1	dexseq_prepare_annotation2.py	exon	.	+	.	RP11-640M9.2	8	5.18458668378172e-19	8.64534508750461e-18
ENSG00000121152.11	ENSG00000121152	chr2	dexseq_prepare_annotation2.py	exon	.	+	.	NCAPH	11	5.23599705306531e-19	8.72057826494303e-18
ENSG00000115718.33	ENSG00000115718	chr2	dexseq_prepare_annotation2.py	exon	.	+	.	PROC	17	5.54228869052702e-19	9.21962717702676e-18
ENSG00000138448.32	ENSG00000138448	chr2	dexseq_prepare_annotation2.py	exon	.	+	.	ITGAV	19	5.6097818666013e-19	9.32071310857245e-18
ENSG00000166526.15	ENSG00000166526	chr7	dexseq_prepare_annotation2.py	exon	.	-	.	ZNF3	6	5.67661552556812e-19	9.42046243566436e-18
ENSG00000088854.41	ENSG00000088854	chr20	dexseq_prepare_annotation2.py	exon	.	-	.	C20orf194	16	5.68514700334617e-19	9.42333517049855e-18
ENSG00000074855.22	ENSG00000074855	chr19	dexseq_prepare_annotation2.py	exon	.	-	.	ANO8	6	5.80617461097397e-19	9.61244463372357e-18
ENSG00000035928.50	ENSG00000035928	chr4	dexseq_prepare_annotation2.py	exon	.	-	.	RFC1	8	5.88674643375787e-19	9.73420588694305e-18
ENSG00000240891.ENSG00000144824.38	ENSG00000240891+ENSG00000144824	chr3	dexseq_prepare_annotation2.py	exon	.	+	.		21	6.08389745088592e-19	1.00482201402773e-17
ENSG00000063854.36	ENSG00000063854	chr16	dexseq_prepare_annotation2.py	exon	.	-	.	HAGH	27	6.12808713532381e-19	1.0109155170736e-17
ENSG00000185298.20	ENSG00000185298	chr17	dexseq_prepare_annotation2.py	exon	.	+	.	CCDC137	8	6.2201911799803e-19	1.02488928871566e-17
ENSG00000223678.2	ENSG00000223678	chr9	dexseq_prepare_annotation2.py	exon	.	+	.	RP11-311H10.4	3	6.72172861009775e-19	1.10621132244803e-17
ENSG00000171208.18	ENSG00000171208	chr16	dexseq_prepare_annotation2.py	exon	.	-	.	NETO2	6	6.96946863752113e-19	1.14562190877972e-17
ENSG00000160218.46	ENSG00000160218	chr21	dexseq_prepare_annotation2.py	exon	.	+	.	TRAPPC10	28	7.31185829017024e-19	1.2004789138257e-17
ENSG00000171241.26	ENSG00000171241	chr16	dexseq_prepare_annotation2.py	exon	.	-	.	SHCBP1	10	7.80914246575302e-19	1.28060694849633e-17
ENSG00000038295.29	ENSG00000038295	chr4	dexseq_prepare_annotation2.py	exon	.	+	.	TLL1	4	7.83813039976534e-19	1.28384128781972e-17
ENSG00000239779.ENSG00000115274.61	ENSG00000239779+ENSG00000115274	chr2	dexseq_prepare_annotation2.py	exon	.	+	.		49	8.55756475957478e-19	1.40002567737223e-17
ENSG00000173020.52	ENSG00000173020	chr11	dexseq_prepare_annotation2.py	exon	.	+	.	ADRBK1	18	8.74490973367538e-19	1.42898837475872e-17
ENSG00000060718.47	ENSG00000060718	chr1	dexseq_prepare_annotation2.py	exon	.	-	.	COL11A1	14	8.9913814017062e-19	1.46753324008767e-17
ENSG00000092978.8	ENSG00000092978	chr1	dexseq_prepare_annotation2.py	exon	.	-	.	GPATCH2	8	9.58886280276186e-19	1.56321025715142e-17
ENSG00000183066.28	ENSG00000183066	chr22	dexseq_prepare_annotation2.py	exon	.	+	.	WBP2NL	13	9.72920530354095e-19	1.58422559214062e-17
ENSG00000162367.13	ENSG00000162367	chr1	dexseq_prepare_annotation2.py	exon	.	-	.	TAL1	13	9.97150463155544e-19	1.62177393989981e-17
ENSG00000053770.16	ENSG00000053770	chr14	dexseq_prepare_annotation2.py	exon	.	+	.	AP5M1	9	1.04292367998831e-18	1.69423135212169e-17
ENSG00000108799.17	ENSG00000108799	chr17	dexseq_prepare_annotation2.py	exon	.	-	.	EZH1	4	1.04456568659811e-18	1.69491179381616e-17
ENSG00000118520.15	ENSG00000118520	chr6	dexseq_prepare_annotation2.py	exon	.	+	.	ARG1	6	1.05024733001049e-18	1.70213769028717e-17
ENSG00000070886.21	ENSG00000070886	chr1	dexseq_prepare_annotation2.py	exon	.	+	.	EPHA8	4	1.10327851299051e-18	1.78599653674177e-17
ENSG00000025293.33	ENSG00000025293	chr20	dexseq_prepare_annotation2.py	exon	.	+	.	PHF20	13	1.10548886001135e-18	1.78748647995068e-17
ENSG00000163719.41	ENSG00000163719	chr3	dexseq_prepare_annotation2.py	exon	.	+	.	MTMR14	30	1.17632666927852e-18	1.89980870118794e-17
ENSG00000070501.42	ENSG00000070501	chr8	dexseq_prepare_annotation2.py	exon	.	+	.	POLB	10	1.3048802534364e-18	2.1049738849672e-17
ENSG00000166676.22	ENSG00000166676	chr16	dexseq_prepare_annotation2.py	exon	.	-	.	TVP23A	11	1.31646670176827e-18	2.12119524260499e-17
ENSG00000174358.14	ENSG00000174358	chr5	dexseq_prepare_annotation2.py	exon	.	+	.	SLC6A19	12	1.3581125201765e-18	2.18575670059068e-17
ENSG00000123908.28	ENSG00000123908	chr8	dexseq_prepare_annotation2.py	exon	.	-	.	AGO2	15	1.36085689402691e-18	2.18763271235857e-17
ENSG00000223509.16	ENSG00000223509	chr15	dexseq_prepare_annotation2.py	exon	.	-	.	RP11-632K20.7	14	1.38692226184582e-18	2.22695038034733e-17
ENSG00000135655.60	ENSG00000135655	chr12	dexseq_prepare_annotation2.py	exon	.	+	.	USP15	20	1.43979967420946e-18	2.30917871360191e-17
ENSG00000215305.ENSG00000132670.72	ENSG00000215305+ENSG00000132670	chr20	dexseq_prepare_annotation2.py	exon	.	+	.		59	1.72143489242072e-18	2.75767899471374e-17
ENSG00000145703.72	ENSG00000145703	chr5	dexseq_prepare_annotation2.py	exon	.	+	.	IQGAP2	45	1.74682009999072e-18	2.7951138713131e-17
ENSG00000178814.18	ENSG00000178814	chr8	dexseq_prepare_annotation2.py	exon	.	-	.	OPLAH	13	1.79716039063406e-18	2.87234735098225e-17
ENSG00000145016.ENSG00000216042.41	ENSG00000145016+ENSG00000216042	chr3	dexseq_prepare_annotation2.py	exon	.	-	.		20	1.84793327765318e-18	2.95009348253918e-17
ENSG00000129270.21	ENSG00000129270	chr17	dexseq_prepare_annotation2.py	exon	.	-	.	MMP28	14	1.87257169313357e-18	2.98598687592081e-17
ENSG00000165525.70	ENSG00000165525	chr14	dexseq_prepare_annotation2.py	exon	.	-	.	NEMF	32	1.88009762281093e-18	2.99454169647023e-17
ENSG00000041357.32	ENSG00000041357	chr15	dexseq_prepare_annotation2.py	exon	.	+	.	PSMA4	29	1.89181230966981e-18	3.00974089266298e-17
ENSG00000141748.19	ENSG00000141748	chr17	dexseq_prepare_annotation2.py	exon	.	-	.	ARL5C	18	1.954691825564e-18	3.10621153977527e-17
ENSG00000224729.18	ENSG00000224729	chr7	dexseq_prepare_annotation2.py	exon	.	-	.	PCOLCE-AS1	9	1.98772876092872e-18	3.15509249028514e-17
ENSG00000157837.20	ENSG00000157837	chr12	dexseq_prepare_annotation2.py	exon	.	-	.	SPPL3	8	2.04782007242998e-18	3.24675546266158e-17
ENSG00000143228.37	ENSG00000143228	chr1	dexseq_prepare_annotation2.py	exon	.	+	.	NUF2	8	2.07145178191174e-18	3.28046941050869e-17
ENSG00000113971.ENSG00000240303.48	ENSG00000113971+ENSG00000240303	chr3	dexseq_prepare_annotation2.py	exon	.	-	.		10	2.08970572678048e-18	3.30559957260241e-17
ENSG00000128585.42	ENSG00000128585	chr7	dexseq_prepare_annotation2.py	exon	.	+	.	MKLN1	23	2.31766528016445e-18	3.66201685145254e-17
ENSG00000175166.68	ENSG00000175166	chr3	dexseq_prepare_annotation2.py	exon	.	+	.	PSMD2	48	2.36613687159506e-18	3.73434608538641e-17
ENSG00000136237.43	ENSG00000136237	chr7	dexseq_prepare_annotation2.py	exon	.	-	.	RAPGEF5	11	2.37252216416603e-18	3.74016378030132e-17
ENSG00000166311.32	ENSG00000166311	chr11	dexseq_prepare_annotation2.py	exon	.	+	.	SMPD1	11	2.52085480800959e-18	3.9694869402942e-17
ENSG00000166105.16	ENSG00000166105	chr11	dexseq_prepare_annotation2.py	exon	.	+	.	GLB1L3	5	2.63499840241121e-18	4.14451451330444e-17
ENSG00000156858.38	ENSG00000156858	chr16	dexseq_prepare_annotation2.py	exon	.	+	.	PRR14	8	2.66894256207423e-18	4.19314479395268e-17
ENSG00000184254.ENSG00000232386.ENSG00000259604.ENSG00000272808.ENSG00000272639.38	ENSG00000184254+ENSG00000232386+ENSG00000259604+ENSG00000272808+ENSG00000272639	chr15	dexseq_prepare_annotation2.py	exon	.	+	.		10	2.72122220000887e-18	4.27043896098787e-17
ENSG00000174672.47	ENSG00000174672	chr11	dexseq_prepare_annotation2.py	exon	.	+	.	BRSK2	13	2.75512867036159e-18	4.31875769063355e-17
ENSG00000262117.3	ENSG00000262117	chr16	dexseq_prepare_annotation2.py	exon	.	-	.	BCAR4	4	2.78047080920475e-18	4.35355751448026e-17
ENSG00000175115.55	ENSG00000175115	chr11	dexseq_prepare_annotation2.py	exon	.	+	.	PACS1	27	2.89705657336862e-18	4.53098340148635e-17
ENSG00000102786.62	ENSG00000102786	chr13	dexseq_prepare_annotation2.py	exon	.	-	.	INTS6	22	3.21607950185528e-18	5.02426309551393e-17
ENSG00000259080.ENSG00000198522.ENSG00000243943.54	ENSG00000259080+ENSG00000198522+ENSG00000243943	chr2	dexseq_prepare_annotation2.py	exon	.	+	.		10	3.36901500736601e-18	5.25725686453501e-17
ENSG00000182896.11	ENSG00000182896	chr17	dexseq_prepare_annotation2.py	exon	.	+	.	TMEM95	6	3.41350666640454e-18	5.32069312445081e-17
ENSG00000125618.30	ENSG00000125618	chr2	dexseq_prepare_annotation2.py	exon	.	-	.	PAX8	8	3.528532920833e-18	5.49380681842504e-17
ENSG00000170579.48	ENSG00000170579	chr18	dexseq_prepare_annotation2.py	exon	.	-	.	DLGAP1	14	3.58995216700191e-18	5.58316129945516e-17
ENSG00000141448.2	ENSG00000141448	chr18	dexseq_prepare_annotation2.py	exon	.	+	.	GATA6	3	3.63916848248236e-18	5.65335848225988e-17
ENSG00000150712.26	ENSG00000150712	chr5	dexseq_prepare_annotation2.py	exon	.	-	.	MTMR12	19	3.78835890703764e-18	5.87853184488472e-17
ENSG00000117472.24	ENSG00000117472	chr1	dexseq_prepare_annotation2.py	exon	.	+	.	TSPAN1	5	3.87880517643394e-18	6.01214802347261e-17
ENSG00000147316.22	ENSG00000147316	chr8	dexseq_prepare_annotation2.py	exon	.	+	.	MCPH1	4	3.93432941433497e-18	6.09139694909941e-17
ENSG00000258912.5	ENSG00000258912	chr14	dexseq_prepare_annotation2.py	exon	.	-	.	RP11-1079H9.1	6	4.1191677033349e-18	6.37045835548123e-17
ENSG00000267796.ENSG00000188223.ENSG00000205155.40	ENSG00000267796+ENSG00000188223+ENSG00000205155	chr19	dexseq_prepare_annotation2.py	exon	.	+	.		5	4.14191172412403e-18	6.39849172365515e-17
ENSG00000152939.9	ENSG00000152939	chr5	dexseq_prepare_annotation2.py	exon	.	+	.	MARVELD2	8	4.25049146076884e-18	6.55891538662292e-17
ENSG00000146966.34	ENSG00000146966	chr7	dexseq_prepare_annotation2.py	exon	.	-	.	DENND2A	13	4.31089301407437e-18	6.64472130100428e-17
ENSG00000139219.68	ENSG00000139219	chr12	dexseq_prepare_annotation2.py	exon	.	-	.	COL2A1	6	4.38103537541097e-18	6.74533413300775e-17
ENSG00000128815.67	ENSG00000128815	chr10	dexseq_prepare_annotation2.py	exon	.	+	.	WDFY4	42	4.63668836052961e-18	7.13103114449044e-17
ENSG00000162687.43	ENSG00000162687	chr1	dexseq_prepare_annotation2.py	exon	.	-	.	KCNT2	18	4.6438816143681e-18	7.13417600114176e-17
ENSG00000064393.20	ENSG00000064393	chr7	dexseq_prepare_annotation2.py	exon	.	-	.	HIPK2	7	4.74857819698265e-18	7.28693777138301e-17
ENSG00000065371.22	ENSG00000065371	chr3	dexseq_prepare_annotation2.py	exon	.	-	.	ROPN1	12	4.78611769686097e-18	7.33641957139408e-17
ENSG00000120899.66	ENSG00000120899	chr8	dexseq_prepare_annotation2.py	exon	.	+	.	PTK2B	33	4.84079863382419e-18	7.412038305956e-17
ENSG00000140326.11	ENSG00000140326	chr15	dexseq_prepare_annotation2.py	exon	.	-	.	CDAN1	7	4.93417898792483e-18	7.54667971696186e-17
ENSG00000064687.47	ENSG00000064687	chr19	dexseq_prepare_annotation2.py	exon	.	+	.	ABCA7	22	5.05813066731725e-18	7.72773061268083e-17
ENSG00000113448.72	ENSG00000113448	chr5	dexseq_prepare_annotation2.py	exon	.	-	.	PDE4D	21	5.09193782456558e-18	7.77081304350278e-17
ENSG00000112280.49	ENSG00000112280	chr6	dexseq_prepare_annotation2.py	exon	.	-	.	COL9A1	10	5.1306387071421e-18	7.82126078821432e-17
ENSG00000255033.ENSG00000253434.13	ENSG00000255033+ENSG00000253434	chr8	dexseq_prepare_annotation2.py	exon	.	+	.		10	5.19057933620206e-18	7.90394042436835e-17
ENSG00000079459.24	ENSG00000079459	chr8	dexseq_prepare_annotation2.py	exon	.	+	.	FDFT1	8	5.24166483177637e-18	7.97296921777444e-17
ENSG00000174353.22	ENSG00000174353	chr7	dexseq_prepare_annotation2.py	exon	.	-	.	STAG3L3	15	5.39671421374668e-18	8.19981018200523e-17
ENSG00000140682.44	ENSG00000140682	chr16	dexseq_prepare_annotation2.py	exon	.	+	.	TGFB1I1	13	5.95675155415379e-18	9.04082215617843e-17
ENSG00000135953.23	ENSG00000135953	chr2	dexseq_prepare_annotation2.py	exon	.	-	.	MFSD9	12	6.04058291421091e-18	9.15802597836111e-17
ENSG00000125844.29	ENSG00000125844	chr20	dexseq_prepare_annotation2.py	exon	.	-	.	RRBP1	14	6.35662298875578e-18	9.62663658526653e-17
ENSG00000226074.ENSG00000188086.ENSG00000261603.ENSG00000206549.32	ENSG00000226074+ENSG00000188086+ENSG00000261603+ENSG00000206549	chr3	dexseq_prepare_annotation2.py	exon	.	-	.		10	6.6694999402952e-18	1.00894389380645e-16
ENSG00000196923.45	ENSG00000196923	chr5	dexseq_prepare_annotation2.py	exon	.	-	.	PDLIM7	29	6.98687955661342e-18	1.05580359886578e-16
ENSG00000017797.15	ENSG00000017797	chr18	dexseq_prepare_annotation2.py	exon	.	+	.	RALBP1	8	7.23707576511468e-18	1.09242003134198e-16
ENSG00000213221.ENSG00000187796.37	ENSG00000213221+ENSG00000187796	chr9	dexseq_prepare_annotation2.py	exon	.	-	.		11	7.3969676010435e-18	1.11534037048596e-16
ENSG00000081791.18	ENSG00000081791	chr5	dexseq_prepare_annotation2.py	exon	.	+	.	KIAA0141	10	7.810942667088e-18	1.17648078845476e-16
ENSG00000146830.16	ENSG00000146830	chr7	dexseq_prepare_annotation2.py	exon	.	-	.	GIGYF1	13	7.90508690336661e-18	1.18936796112868e-16
ENSG00000140983.87	ENSG00000140983	chr16	dexseq_prepare_annotation2.py	exon	.	+	.	RHOT2	63	7.94627668739718e-18	1.19426850387487e-16
ENSG00000104472.9	ENSG00000104472	chr8	dexseq_prepare_annotation2.py	exon	.	+	.	CHRAC1	8	8.42967870022637e-18	1.26554775459411e-16
ENSG00000206597.ENSG00000214756.11	ENSG00000206597+ENSG00000214756	chr11	dexseq_prepare_annotation2.py	exon	.	+	.		7	8.88288833898368e-18	1.332144845382e-16
ENSG00000100266.ENSG00000242247.52	ENSG00000100266+ENSG00000242247	chr22	dexseq_prepare_annotation2.py	exon	.	-	.		9	9.04238086127842e-18	1.35459753075389e-16
ENSG00000122678.50	ENSG00000122678	chr7	dexseq_prepare_annotation2.py	exon	.	-	.	POLM	26	9.76773433155828e-18	1.46167920769334e-16
ENSG00000162598.23	ENSG00000162598	chr1	dexseq_prepare_annotation2.py	exon	.	-	.	C1orf87	16	1.05877814458559e-17	1.58268487049865e-16
ENSG00000196411.28	ENSG00000196411	chr7	dexseq_prepare_annotation2.py	exon	.	-	.	EPHB4	22	1.1127109831147e-17	1.66151251002375e-16
ENSG00000142396.ENSG00000269545.ENSG00000198131.ENSG00000267216.ENSG00000273439.ENSG00000083842.67	ENSG00000142396+ENSG00000269545+ENSG00000198131+ENSG00000267216+ENSG00000273439+ENSG00000083842	chr19	dexseq_prepare_annotation2.py	exon	.	+	.		49	1.2314280306715e-17	1.83636718210013e-16
ENSG00000067182.28	ENSG00000067182	chr12	dexseq_prepare_annotation2.py	exon	.	-	.	TNFRSF1A	12	1.23246119604036e-17	1.83636718210013e-16
ENSG00000122966.ENSG00000221323.79	ENSG00000122966+ENSG00000221323	chr12	dexseq_prepare_annotation2.py	exon	.	-	.		34	1.25392615392796e-17	1.8663431487626e-16
ENSG00000174996.30	ENSG00000174996	chr11	dexseq_prepare_annotation2.py	exon	.	+	.	KLC2	22	1.27431886010385e-17	1.89466056271019e-16
ENSG00000074317.16	ENSG00000074317	chr5	dexseq_prepare_annotation2.py	exon	.	-	.	SNCB	11	1.30094603830728e-17	1.93217676879143e-16
ENSG00000172943.58	ENSG00000172943	chrX	dexseq_prepare_annotation2.py	exon	.	-	.	PHF8	5	1.31608395629361e-17	1.95256695742618e-16
ENSG00000178252.ENSG00000178467.86	ENSG00000178252+ENSG00000178467	chr3	dexseq_prepare_annotation2.py	exon	.	+	.		15	1.37366406180475e-17	2.03581421437738e-16
ENSG00000204954.27	ENSG00000204954	chr12	dexseq_prepare_annotation2.py	exon	.	-	.	C12orf73	11	1.37524070214652e-17	2.0359733343637e-16
ENSG00000088986.21	ENSG00000088986	chr12	dexseq_prepare_annotation2.py	exon	.	+	.	DYNLL1	5	1.41570827656974e-17	2.09364670100607e-16
ENSG00000002726.18	ENSG00000002726	chr7	dexseq_prepare_annotation2.py	exon	.	+	.	AOC1	14	1.44296015943019e-17	2.131673659832e-16
ENSG00000234912.ENSG00000129657.35	ENSG00000234912+ENSG00000129657	chr17	dexseq_prepare_annotation2.py	exon	.	+	.		33	1.45116323486557e-17	2.14150893988628e-16
ENSG00000263136.ENSG00000185928.ENSG00000013364.66	ENSG00000263136+ENSG00000185928+ENSG00000013364	chr16	dexseq_prepare_annotation2.py	exon	.	+	.		35	1.53507619160039e-17	2.26293093478793e-16
ENSG00000175556.19	ENSG00000175556	chrX	dexseq_prepare_annotation2.py	exon	.	+	.	LONRF3	17	1.56620821683033e-17	2.30637059092645e-16
ENSG00000176463.35	ENSG00000176463	chr15	dexseq_prepare_annotation2.py	exon	.	+	.	SLCO3A1	9	1.59956678100191e-17	2.35299329982415e-16
ENSG00000091262.45	ENSG00000091262	chr16	dexseq_prepare_annotation2.py	exon	.	-	.	ABCC6	18	1.6169732226084e-17	2.37607613421894e-16
ENSG00000172915.70	ENSG00000172915	chr13	dexseq_prepare_annotation2.py	exon	.	+	.	NBEA	23	1.61883537068587e-17	2.37629255631293e-16
ENSG00000249007.ENSG00000163435.32	ENSG00000249007+ENSG00000163435	chr1	dexseq_prepare_annotation2.py	exon	.	+	.		14	1.62120931493535e-17	2.37725899228138e-16
ENSG00000161040.28	ENSG00000161040	chr7	dexseq_prepare_annotation2.py	exon	.	-	.	FBXL13	13	1.68478938603314e-17	2.46787806789231e-16
ENSG00000013563.27	ENSG00000013563	chrX	dexseq_prepare_annotation2.py	exon	.	-	.	DNASE1L1	13	1.75701098059752e-17	2.57095049188383e-16
ENSG00000095777.43	ENSG00000095777	chr10	dexseq_prepare_annotation2.py	exon	.	+	.	MYO3A	39	1.87192576731122e-17	2.73621048076282e-16
ENSG00000149269.48	ENSG00000149269	chr11	dexseq_prepare_annotation2.py	exon	.	-	.	PAK1	24	1.93771811299985e-17	2.82939514139504e-16
ENSG00000262943.39	ENSG00000262943	chr17	dexseq_prepare_annotation2.py	exon	.	+	.	ALOX12P2	17	1.94079664400005e-17	2.83090727325355e-16
ENSG00000159363.54	ENSG00000159363	chr1	dexseq_prepare_annotation2.py	exon	.	-	.	ATP13A2	28	1.95340796820911e-17	2.84630643695833e-16
ENSG00000149806.ENSG00000162298.74	ENSG00000149806+ENSG00000162298	chr11	dexseq_prepare_annotation2.py	exon	.	-	.		56	1.97995083729817e-17	2.88195154962613e-16
ENSG00000150540.21	ENSG00000150540	chr2	dexseq_prepare_annotation2.py	exon	.	+	.	HNMT	5	2.01493569165582e-17	2.92979683937824e-16
ENSG00000267320.10	ENSG00000267320	chr19	dexseq_prepare_annotation2.py	exon	.	-	.	AC005780.1	10	2.08406615413598e-17	3.02713885721826e-16
ENSG00000137841.30	ENSG00000137841	chr15	dexseq_prepare_annotation2.py	exon	.	-	.	PLCB2	17	2.15205906130271e-17	3.12262643062531e-16
ENSG00000227775.7	ENSG00000227775	chr1	dexseq_prepare_annotation2.py	exon	.	+	.	RP1-283E3.4	2	2.26888783061348e-17	3.28870069757438e-16
ENSG00000085999.34	ENSG00000085999	chr1	dexseq_prepare_annotation2.py	exon	.	+	.	RAD54L	27	2.27742345337251e-17	3.2976234893817e-16
ENSG00000021776.44	ENSG00000021776	chr15	dexseq_prepare_annotation2.py	exon	.	-	.	AQR	6	2.32821711998918e-17	3.3676518404687e-16
ENSG00000242590.ENSG00000188157.58	ENSG00000242590+ENSG00000188157	chr1	dexseq_prepare_annotation2.py	exon	.	+	.		23	2.36745514318453e-17	3.42083690501648e-16
ENSG00000151576.42	ENSG00000151576	chr3	dexseq_prepare_annotation2.py	exon	.	+	.	QTRTD1	35	2.4242451681639e-17	3.49924638492157e-16
ENSG00000103197.85	ENSG00000103197	chr16	dexseq_prepare_annotation2.py	exon	.	+	.	TSC2	49	2.78047299875925e-17	4.00926267885608e-16
ENSG00000127616.74	ENSG00000127616	chr19	dexseq_prepare_annotation2.py	exon	.	+	.	SMARCA4	36	2.79653707822755e-17	4.02823433399159e-16
ENSG00000259738.ENSG00000157450.35	ENSG00000259738+ENSG00000157450	chr15	dexseq_prepare_annotation2.py	exon	.	+	.		6	2.80413842913705e-17	4.03498922248723e-16
ENSG00000145632.28	ENSG00000145632	chr5	dexseq_prepare_annotation2.py	exon	.	-	.	PLK2	18	2.82565603548643e-17	4.06068787677035e-16
ENSG00000183091.94	ENSG00000183091	chr2	dexseq_prepare_annotation2.py	exon	.	-	.	NEB	34	2.82785870035606e-17	4.06068787677035e-16
ENSG00000155465.56	ENSG00000155465	chr14	dexseq_prepare_annotation2.py	exon	.	-	.	SLC7A7	27	2.8557419007599e-17	4.09648193776708e-16
ENSG00000158352.18	ENSG00000158352	chrX	dexseq_prepare_annotation2.py	exon	.	-	.	SHROOM4	6	2.91446927371562e-17	4.17640131601627e-16
ENSG00000134602.11	ENSG00000134602	chrX	dexseq_prepare_annotation2.py	exon	.	+	.	MST4	5	2.91968123254611e-17	4.17954781398673e-16
ENSG00000121104.33	ENSG00000121104	chr17	dexseq_prepare_annotation2.py	exon	.	-	.	FAM117A	10	2.92603433672027e-17	4.18431969080834e-16
ENSG00000177595.23	ENSG00000177595	chr11	dexseq_prepare_annotation2.py	exon	.	-	.	PIDD	9	2.95989516925687e-17	4.22837807839098e-16
ENSG00000174243.55	ENSG00000174243	chr12	dexseq_prepare_annotation2.py	exon	.	-	.	DDX23	24	2.99064638607028e-17	4.26790803004901e-16
ENSG00000139915.ENSG00000272781.39	ENSG00000139915+ENSG00000272781	chr14	dexseq_prepare_annotation2.py	exon	.	-	.		15	3.01951284477783e-17	4.30466970062617e-16
ENSG00000148814.44	ENSG00000148814	chr10	dexseq_prepare_annotation2.py	exon	.	+	.	LRRC27	35	3.1202765790035e-17	4.44374846405463e-16
ENSG00000075891.28	ENSG00000075891	chr10	dexseq_prepare_annotation2.py	exon	.	+	.	PAX2	6	3.27167542972795e-17	4.65457971557907e-16
ENSG00000156970.ENSG00000259288.ENSG00000137843.104	ENSG00000156970+ENSG00000259288+ENSG00000137843	chr15	dexseq_prepare_annotation2.py	exon	.	+	.		53	3.33843317277899e-17	4.7446839461742e-16
ENSG00000177058.64	ENSG00000177058	chr5	dexseq_prepare_annotation2.py	exon	.	-	.	SLC38A9	37	3.34452708444408e-17	4.74847457060877e-16
ENSG00000125875.17	ENSG00000125875	chr20	dexseq_prepare_annotation2.py	exon	.	-	.	TBC1D20	8	3.36477105946635e-17	4.77232677287873e-16
ENSG00000141013.14	ENSG00000141013	chr16	dexseq_prepare_annotation2.py	exon	.	+	.	GAS8	11	3.44046176173639e-17	4.87469106670564e-16
ENSG00000164733.84	ENSG00000164733	chr8	dexseq_prepare_annotation2.py	exon	.	-	.	CTSB	12	3.50897585541365e-17	4.96668829708549e-16
ENSG00000100031.ENSG00000100028.91	ENSG00000100031+ENSG00000100028	chr22	dexseq_prepare_annotation2.py	exon	.	+	.		61	3.53452439726721e-17	4.99774536458487e-16
ENSG00000135249.29	ENSG00000135249	chr7	dexseq_prepare_annotation2.py	exon	.	+	.	RINT1	15	3.66539134892275e-17	5.17750539470159e-16
ENSG00000108511.ENSG00000257178.ENSG00000182742.ENSG00000120093.56	ENSG00000108511+ENSG00000257178+ENSG00000182742+ENSG00000120093	chr17	dexseq_prepare_annotation2.py	exon	.	-	.		29	3.7148842375992e-17	5.24207239108066e-16
ENSG00000163739.5	ENSG00000163739	chr4	dexseq_prepare_annotation2.py	exon	.	+	.	CXCL1	3	3.73653388579955e-17	5.26725839832395e-16
ENSG00000187243.ENSG00000221705.45	ENSG00000187243+ENSG00000221705	chrX	dexseq_prepare_annotation2.py	exon	.	-	.		12	3.83947893492505e-17	5.40687597573745e-16
ENSG00000081059.68	ENSG00000081059	chr5	dexseq_prepare_annotation2.py	exon	.	+	.	TCF7	25	3.92880372292782e-17	5.5270490546813e-16
ENSG00000104419.71	ENSG00000104419	chr8	dexseq_prepare_annotation2.py	exon	.	-	.	NDRG1	58	3.95349117490835e-17	5.5561386623433e-16
ENSG00000197355.11	ENSG00000197355	chr9	dexseq_prepare_annotation2.py	exon	.	+	.	UAP1L1	8	3.99908356776334e-17	5.61451884483248e-16
ENSG00000094631.113	ENSG00000094631	chrX	dexseq_prepare_annotation2.py	exon	.	+	.	HDAC6	31	4.04331738584482e-17	5.67087540644248e-16
ENSG00000135250.48	ENSG00000135250	chr7	dexseq_prepare_annotation2.py	exon	.	-	.	SRPK2	23	4.07523119109729e-17	5.70985628059e-16
ENSG00000162618.17	ENSG00000162618	chr1	dexseq_prepare_annotation2.py	exon	.	-	.	ELTD1	10	4.21548816398104e-17	5.9004060089177e-16
ENSG00000082126.46	ENSG00000082126	chr2	dexseq_prepare_annotation2.py	exon	.	-	.	MPP4	25	4.39706946560772e-17	6.14835434762121e-16
ENSG00000172766.42	ENSG00000172766	chr13	dexseq_prepare_annotation2.py	exon	.	+	.	NAA16	12	4.45678285164555e-17	6.22556854589237e-16
ENSG00000239520.ENSG00000006125.52	ENSG00000239520+ENSG00000006125	chr17	dexseq_prepare_annotation2.py	exon	.	+	.		27	4.52447575953133e-17	6.31376239675988e-16
ENSG00000136021.39	ENSG00000136021	chr12	dexseq_prepare_annotation2.py	exon	.	+	.	SCYL2	9	4.54457043842891e-17	6.3354237993269e-16
ENSG00000068137.34	ENSG00000068137	chr17	dexseq_prepare_annotation2.py	exon	.	-	.	PLEKHH3	25	4.66141443846647e-17	6.4917808918422e-16
ENSG00000054356.63	ENSG00000054356	chr2	dexseq_prepare_annotation2.py	exon	.	-	.	PTPRN	17	4.66778227392903e-17	6.49412238652958e-16
ENSG00000167378.ENSG00000268361.ENSG00000073050.48	ENSG00000167378+ENSG00000268361+ENSG00000073050	chr19	dexseq_prepare_annotation2.py	exon	.	-	.		3	4.69095355617932e-17	6.51981378415013e-16
ENSG00000215424.19	ENSG00000215424	chr21	dexseq_prepare_annotation2.py	exon	.	+	.	MCM3AP-AS1	16	4.85150661629392e-17	6.7362051284554e-16
ENSG00000048544.3	ENSG00000048544	chr6	dexseq_prepare_annotation2.py	exon	.	-	.	MRPS10	2	5.04376727644971e-17	6.99614445943579e-16
ENSG00000237854.2	ENSG00000237854	chr17	dexseq_prepare_annotation2.py	exon	.	+	.	LINC00674	3	5.08286546896183e-17	7.04332668034041e-16
ENSG00000163811.26	ENSG00000163811	chr2	dexseq_prepare_annotation2.py	exon	.	+	.	WDR43	8	5.15141564205172e-17	7.13118546972134e-16
ENSG00000177674.35	ENSG00000177674	chr1	dexseq_prepare_annotation2.py	exon	.	+	.	AGTRAP	18	5.26114203489598e-17	7.27581289197142e-16
ENSG00000105609.35	ENSG00000105609	chr19	dexseq_prepare_annotation2.py	exon	.	-	.	LILRB5	17	5.44386422997626e-17	7.52099966448464e-16
ENSG00000106266.27	ENSG00000106266	chr7	dexseq_prepare_annotation2.py	exon	.	-	.	SNX8	21	5.63725270121593e-17	7.78041939051286e-16
ENSG00000265759.ENSG00000132026.ENSG00000095066.117	ENSG00000265759+ENSG00000132026+ENSG00000095066	chr19	dexseq_prepare_annotation2.py	exon	.	-	.		80	6.22650352477577e-17	8.57561719411271e-16
ENSG00000158169.35	ENSG00000158169	chr9	dexseq_prepare_annotation2.py	exon	.	-	.	FANCC	22	6.22789592401729e-17	8.57561719411271e-16
ENSG00000160201.27	ENSG00000160201	chr21	dexseq_prepare_annotation2.py	exon	.	-	.	U2AF1	17	6.23197410295988e-17	8.57561719411271e-16
ENSG00000142515.37	ENSG00000142515	chr19	dexseq_prepare_annotation2.py	exon	.	+	.	KLK3	19	6.2439934032582e-17	8.58363259811001e-16
ENSG00000066427.ENSG00000259634.44	ENSG00000066427+ENSG00000259634	chr14	dexseq_prepare_annotation2.py	exon	.	-	.		10	6.40158346046708e-17	8.79155024892888e-16
ENSG00000244510.ENSG00000230189.ENSG00000251451.ENSG00000244657.19	ENSG00000244510+ENSG00000230189+ENSG00000251451+ENSG00000244657	chr7	dexseq_prepare_annotation2.py	exon	.	-	.		16	6.75240596425792e-17	9.26416727195267e-16
ENSG00000138100.14	ENSG00000138100	chr2	dexseq_prepare_annotation2.py	exon	.	+	.	TRIM54	11	7.07575563494665e-17	9.69819444445656e-16
ENSG00000143341.116	ENSG00000143341	chr1	dexseq_prepare_annotation2.py	exon	.	+	.	HMCN1	40	7.20190502434271e-17	9.86134366821314e-16
ENSG00000262664.ENSG00000108963.42	ENSG00000262664+ENSG00000108963	chr17	dexseq_prepare_annotation2.py	exon	.	+	.		11	7.27999531798247e-17	9.95842992312765e-16
ENSG00000079337.70	ENSG00000079337	chr12	dexseq_prepare_annotation2.py	exon	.	-	.	RAPGEF3	21	7.33155971644678e-17	1.00190752456413e-15
ENSG00000186001.36	ENSG00000186001	chr3	dexseq_prepare_annotation2.py	exon	.	+	.	LRCH3	27	7.43786609227888e-17	1.01543360040107e-15
ENSG00000163104.21	ENSG00000163104	chr4	dexseq_prepare_annotation2.py	exon	.	+	.	SMARCAD1	9	7.63413698507305e-17	1.04120311222596e-15
ENSG00000151474.46	ENSG00000151474	chr10	dexseq_prepare_annotation2.py	exon	.	-	.	FRMD4A	40	7.87839909769433e-17	1.07346092720502e-15
ENSG00000188352.79	ENSG00000188352	chr9	dexseq_prepare_annotation2.py	exon	.	+	.	FOCAD	25	7.93452966439132e-17	1.07917220676581e-15
ENSG00000013375.43	ENSG00000013375	chr6	dexseq_prepare_annotation2.py	exon	.	-	.	PGM3	12	7.93589145337632e-17	1.07917220676581e-15
ENSG00000143811.ENSG00000243709.ENSG00000255835.28	ENSG00000143811+ENSG00000243709+ENSG00000255835	chr1	dexseq_prepare_annotation2.py	exon	.	-	.		26	8.51543680518559e-17	1.15684713538683e-15
ENSG00000100342.30	ENSG00000100342	chr22	dexseq_prepare_annotation2.py	exon	.	+	.	APOL1	5	8.53481498549805e-17	1.15828962011361e-15
ENSG00000162458.43	ENSG00000162458	chr1	dexseq_prepare_annotation2.py	exon	.	+	.	FBLIM1	11	8.54277254641055e-17	1.15828962011361e-15
ENSG00000214822.19	ENSG00000214822	chr17	dexseq_prepare_annotation2.py	exon	.	-	.	KRT16P3	14	8.74750152405662e-17	1.18488884280403e-15
ENSG00000070159.36	ENSG00000070159	chr9	dexseq_prepare_annotation2.py	exon	.	-	.	PTPN3	13	8.85267364453447e-17	1.19796385441713e-15
ENSG00000112658.7	ENSG00000112658	chr6	dexseq_prepare_annotation2.py	exon	.	+	.	SRF	3	8.86357080048895e-17	1.19826829836464e-15
ENSG00000215417.19	ENSG00000215417	chr13	dexseq_prepare_annotation2.py	exon	.	+	.	MIR17HG	14	8.88271518867537e-17	1.19968600749975e-15
ENSG00000240758.ENSG00000272601.ENSG00000135245.ENSG00000273184.ENSG00000165055.39	ENSG00000240758+ENSG00000272601+ENSG00000135245+ENSG00000273184+ENSG00000165055	chr7	dexseq_prepare_annotation2.py	exon	.	+	.		32	9.2529050259061e-17	1.24846645515074e-15
ENSG00000175265.ENSG00000215252.31	ENSG00000175265+ENSG00000215252	chr15	dexseq_prepare_annotation2.py	exon	.	-	.		6	9.37180835187732e-17	1.26327965303467e-15
ENSG00000159208.16	ENSG00000159208	chr1	dexseq_prepare_annotation2.py	exon	.	+	.	C1orf51	11	9.56362236624424e-17	1.28788255713359e-15
ENSG00000134138.45	ENSG00000134138	chr15	dexseq_prepare_annotation2.py	exon	.	-	.	MEIS2	40	9.67564605340752e-17	1.3017031782725e-15
ENSG00000077616.26	ENSG00000077616	chr11	dexseq_prepare_annotation2.py	exon	.	+	.	NAALAD2	16	1.06961887167569e-16	1.43760511200873e-15
ENSG00000132300.46	ENSG00000132300	chr2	dexseq_prepare_annotation2.py	exon	.	+	.	PTCD3	31	1.11325811039737e-16	1.49440284346515e-15
ENSG00000183795.10	ENSG00000183795	chrY	dexseq_prepare_annotation2.py	exon	.	+	.	BPY2B	6	1.11403488294689e-16	1.49440284346515e-15
ENSG00000164675.25	ENSG00000164675	chr7	dexseq_prepare_annotation2.py	exon	.	-	.	IQUB	20	1.15277408339476e-16	1.54487335334635e-15
ENSG00000137801.35	ENSG00000137801	chr15	dexseq_prepare_annotation2.py	exon	.	+	.	THBS1	18	1.1778385920394e-16	1.57693810337102e-15
ENSG00000127324.25	ENSG00000127324	chr12	dexseq_prepare_annotation2.py	exon	.	-	.	TSPAN8	20	1.18173602275609e-16	1.5806289640281e-15
ENSG00000117724.13	ENSG00000117724	chr1	dexseq_prepare_annotation2.py	exon	.	+	.	CENPF	12	1.20269432473599e-16	1.60711043952427e-15
ENSG00000101558.23	ENSG00000101558	chr18	dexseq_prepare_annotation2.py	exon	.	+	.	VAPA	15	1.21459360639948e-16	1.62144736068185e-15
ENSG00000125734.51	ENSG00000125734	chr19	dexseq_prepare_annotation2.py	exon	.	-	.	GPR108	15	1.22131559655863e-16	1.62885180187805e-15
ENSG00000196367.ENSG00000242687.94	ENSG00000196367+ENSG00000242687	chr7	dexseq_prepare_annotation2.py	exon	.	+	.		54	1.34013540757442e-16	1.78560157141911e-15
ENSG00000174669.21	ENSG00000174669	chr11	dexseq_prepare_annotation2.py	exon	.	-	.	SLC29A2	11	1.3747617816251e-16	1.82997829087215e-15
ENSG00000011243.50	ENSG00000011243	chr19	dexseq_prepare_annotation2.py	exon	.	-	.	AKAP8L	37	1.38814865775904e-16	1.84602456339415e-15
ENSG00000138078.37	ENSG00000138078	chr2	dexseq_prepare_annotation2.py	exon	.	-	.	PREPL	25	1.39592057688538e-16	1.85458019500486e-15
ENSG00000070778.33	ENSG00000070778	chr14	dexseq_prepare_annotation2.py	exon	.	-	.	PTPN21	16	1.44015139846913e-16	1.91151129584165e-15
ENSG00000268465.ENSG00000269751.ENSG00000182324.ENSG00000105447.ENSG00000105443.42	ENSG00000268465+ENSG00000269751+ENSG00000182324+ENSG00000105447+ENSG00000105443	chr19	dexseq_prepare_annotation2.py	exon	.	+	.		24	1.50893475472239e-16	2.00089080346299e-15
ENSG00000203875.33	ENSG00000203875	chr6	dexseq_prepare_annotation2.py	exon	.	-	.	SNHG5	20	1.51403283502036e-16	2.00573164386971e-15
ENSG00000073584.ENSG00000213424.ENSG00000264058.19	ENSG00000073584+ENSG00000213424+ENSG00000264058	chr17	dexseq_prepare_annotation2.py	exon	.	-	.		16	1.53998087605245e-16	2.03815807062644e-15
ENSG00000106125.ENSG00000241644.ENSG00000240583.ENSG00000250424.ENSG00000254959.38	ENSG00000106125+ENSG00000241644+ENSG00000240583+ENSG00000250424+ENSG00000254959	chr7	dexseq_prepare_annotation2.py	exon	.	+	.		19	1.57100005037315e-16	2.07722783378061e-15
ENSG00000113597.ENSG00000253251.40	ENSG00000113597+ENSG00000253251	chr5	dexseq_prepare_annotation2.py	exon	.	+	.		5	1.57336372345911e-16	2.0783699824569e-15
ENSG00000266365.8	ENSG00000266365	chr17	dexseq_prepare_annotation2.py	exon	.	-	.	RP11-51L5.3	8	1.57979948696945e-16	2.08488395151769e-15
ENSG00000163995.46	ENSG00000163995	chr4	dexseq_prepare_annotation2.py	exon	.	-	.	ABLIM2	3	1.5879091656576e-16	2.09359251270384e-15
ENSG00000138696.23	ENSG00000138696	chr4	dexseq_prepare_annotation2.py	exon	.	+	.	BMPR1B	15	1.60022470760259e-16	2.10782450316056e-15
ENSG00000123552.45	ENSG00000123552	chr6	dexseq_prepare_annotation2.py	exon	.	-	.	USP45	27	1.62156786365919e-16	2.13390939095208e-15
ENSG00000132702.12	ENSG00000132702	chr1	dexseq_prepare_annotation2.py	exon	.	+	.	HAPLN2	12	1.67490484304454e-16	2.20200724953209e-15
ENSG00000135723.48	ENSG00000135723	chr16	dexseq_prepare_annotation2.py	exon	.	-	.	FHOD1	26	1.6809879487757e-16	2.20790995319288e-15
ENSG00000222750.ENSG00000103534.38	ENSG00000222750+ENSG00000103534	chr16	dexseq_prepare_annotation2.py	exon	.	+	.		21	1.73349346922592e-16	2.27471770862344e-15
ENSG00000001084.ENSG00000231683.37	ENSG00000001084+ENSG00000231683	chr6	dexseq_prepare_annotation2.py	exon	.	-	.		3	1.82633644853127e-16	2.39428043210008e-15
ENSG00000127947.47	ENSG00000127947	chr7	dexseq_prepare_annotation2.py	exon	.	+	.	PTPN12	12	1.86672728576204e-16	2.44491871444277e-15
ENSG00000265148.25	ENSG00000265148	chr17	dexseq_prepare_annotation2.py	exon	.	+	.	BZRAP1-AS1	11	1.87530462639535e-16	2.45383344739947e-15
ENSG00000164929.17	ENSG00000164929	chr8	dexseq_prepare_annotation2.py	exon	.	+	.	BAALC	11	1.9367333481789e-16	2.53182207601085e-15
ENSG00000154845.71	ENSG00000154845	chr18	dexseq_prepare_annotation2.py	exon	.	-	.	PPP4R1	4	2.04005155475787e-16	2.66437270445616e-15
ENSG00000146350.45	ENSG00000146350	chr6	dexseq_prepare_annotation2.py	exon	.	-	.	TBC1D32	9	2.08051138385729e-16	2.71465595537764e-15
ENSG00000182272.21	ENSG00000182272	chr11	dexseq_prepare_annotation2.py	exon	.	+	.	B4GALNT4	16	2.22677774807104e-16	2.90277133161057e-15
ENSG00000171067.10	ENSG00000171067	chr11	dexseq_prepare_annotation2.py	exon	.	-	.	C11orf24	10	2.25927873342966e-16	2.94237080912921e-15
ENSG00000120519.30	ENSG00000120519	chr4	dexseq_prepare_annotation2.py	exon	.	-	.	SLC10A7	5	2.30421281368055e-16	2.9980729539128e-15
ENSG00000141030.31	ENSG00000141030	chr17	dexseq_prepare_annotation2.py	exon	.	-	.	COPS3	21	2.34740787085381e-16	3.05141002499261e-15
ENSG00000074696.30	ENSG00000074696	chr15	dexseq_prepare_annotation2.py	exon	.	+	.	PTPLAD1	10	2.37647538850311e-16	3.08629985552836e-15
ENSG00000118058.66	ENSG00000118058	chr11	dexseq_prepare_annotation2.py	exon	.	+	.	KMT2A	39	2.39665601913756e-16	3.1095938630327e-15
ENSG00000118492.54	ENSG00000118492	chr6	dexseq_prepare_annotation2.py	exon	.	+	.	ADGB	28	2.40266325607136e-16	3.11447191200943e-15
ENSG00000128886.ENSG00000262560.ENSG00000184716.55	ENSG00000128886+ENSG00000262560+ENSG00000184716	chr15	dexseq_prepare_annotation2.py	exon	.	-	.		7	2.4336140060189e-16	3.15164385807513e-15
ENSG00000005844.74	ENSG00000005844	chr16	dexseq_prepare_annotation2.py	exon	.	+	.	ITGAL	13	2.45319849132926e-16	3.17404028892153e-15
ENSG00000183090.9	ENSG00000183090	chr4	dexseq_prepare_annotation2.py	exon	.	-	.	FREM3	9	2.58938559465131e-16	3.34711904711598e-15
ENSG00000197360.10	ENSG00000197360	chr19	dexseq_prepare_annotation2.py	exon	.	-	.	ZNF98	4	2.76461854492443e-16	3.57030001649747e-15
ENSG00000072135.49	ENSG00000072135	chr2	dexseq_prepare_annotation2.py	exon	.	+	.	PTPN18	21	2.83160892002652e-16	3.65340826860405e-15
ENSG00000145014.39	ENSG00000145014	chr3	dexseq_prepare_annotation2.py	exon	.	-	.	TMEM44	15	2.88942288400233e-16	3.72453329336002e-15
ENSG00000134717.22	ENSG00000134717	chr1	dexseq_prepare_annotation2.py	exon	.	+	.	BTF3L4	18	3.029555748672e-16	3.9015384767052e-15
ENSG00000100726.38	ENSG00000100726	chr16	dexseq_prepare_annotation2.py	exon	.	+	.	TELO2	23	3.08863246770161e-16	3.9739257293353e-15
ENSG00000115306.44	ENSG00000115306	chr2	dexseq_prepare_annotation2.py	exon	.	+	.	SPTBN1	20	3.22708257937503e-16	4.14820809855286e-15
ENSG00000062716.ENSG00000199004.52	ENSG00000062716+ENSG00000199004	chr17	dexseq_prepare_annotation2.py	exon	.	+	.		30	3.23649186283362e-16	4.15644742755194e-15
ENSG00000166508.13	ENSG00000166508	chr7	dexseq_prepare_annotation2.py	exon	.	-	.	MCM7	4	3.3019195879873e-16	4.23654627136481e-15
ENSG00000068831.61	ENSG00000068831	chr11	dexseq_prepare_annotation2.py	exon	.	-	.	RASGRP2	7	3.32128205555384e-16	4.25426579854541e-15
ENSG00000227232.23	ENSG00000227232	chr1	dexseq_prepare_annotation2.py	exon	.	-	.	WASH7P	23	3.32187024177393e-16	4.25426579854541e-15
ENSG00000110888.47	ENSG00000110888	chr12	dexseq_prepare_annotation2.py	exon	.	-	.	CAPRIN2	8	3.34580032502176e-16	4.28095614993781e-15
ENSG00000258653.ENSG00000140043.ENSG00000119725.41	ENSG00000258653+ENSG00000140043+ENSG00000119725	chr14	dexseq_prepare_annotation2.py	exon	.	+	.		27	3.47346044000598e-16	4.44019753848366e-15
ENSG00000234757.5	ENSG00000234757	chr22	dexseq_prepare_annotation2.py	exon	.	-	.	CA15P2	6	3.5126703893488e-16	4.48618189725404e-15
ENSG00000240216.21	ENSG00000240216	chr3	dexseq_prepare_annotation2.py	exon	.	-	.	CPHL1P	10	3.55485171022271e-16	4.53587294185599e-15
ENSG00000175267.52	ENSG00000175267	chr16	dexseq_prepare_annotation2.py	exon	.	+	.	VWA3A	12	3.6128768656618e-16	4.60567016812103e-15
ENSG00000142453.30	ENSG00000142453	chr19	dexseq_prepare_annotation2.py	exon	.	+	.	CARM1	14	3.626155645269e-16	4.61834915225115e-15
ENSG00000198198.88	ENSG00000198198	chr1	dexseq_prepare_annotation2.py	exon	.	+	.	SZT2	7	3.93132901966266e-16	5.00242665063962e-15
ENSG00000145934.26	ENSG00000145934	chr5	dexseq_prepare_annotation2.py	exon	.	+	.	TENM2	15	4.00880057141435e-16	5.09632564386134e-15
ENSG00000139624.75	ENSG00000139624	chr12	dexseq_prepare_annotation2.py	exon	.	-	.	CERS5	24	4.08695579610357e-16	5.19092084936822e-15
ENSG00000177182.26	ENSG00000177182	chr8	dexseq_prepare_annotation2.py	exon	.	+	.	CLVS1	9	4.10979447552425e-16	5.21514853913365e-15
ENSG00000104738.48	ENSG00000104738	chr8	dexseq_prepare_annotation2.py	exon	.	+	.	MCM4	34	4.19982514367432e-16	5.32451756778546e-15
ENSG00000183087.14	ENSG00000183087	chr13	dexseq_prepare_annotation2.py	exon	.	-	.	GAS6	11	4.46240438209986e-16	5.65224291798517e-15
ENSG00000257489.ENSG00000221770.ENSG00000238105.ENSG00000266610.70	ENSG00000257489+ENSG00000221770+ENSG00000238105+ENSG00000266610	chr12	dexseq_prepare_annotation2.py	exon	.	-	.		13	4.53629828644434e-16	5.74059226988668e-15
ENSG00000170310.27	ENSG00000170310	chr17	dexseq_prepare_annotation2.py	exon	.	-	.	STX8	3	4.67051746979135e-16	5.90505114770974e-15
ENSG00000180776.5	ENSG00000180776	chr13	dexseq_prepare_annotation2.py	exon	.	-	.	ZDHHC20	4	4.92823857222838e-16	6.2252143933791e-15
ENSG00000100911.48	ENSG00000100911	chr14	dexseq_prepare_annotation2.py	exon	.	-	.	PSME2	10	5.11916033520624e-16	6.46049223724526e-15
ENSG00000160209.45	ENSG00000160209	chr21	dexseq_prepare_annotation2.py	exon	.	+	.	PDXK	9	5.20858179711222e-16	6.56736287193668e-15
ENSG00000164898.ENSG00000269955.ENSG00000146963.43	ENSG00000164898+ENSG00000269955+ENSG00000146963	chr7	dexseq_prepare_annotation2.py	exon	.	+	.		24	5.32374834652805e-16	6.7064709852581e-15
ENSG00000101751.32	ENSG00000101751	chr18	dexseq_prepare_annotation2.py	exon	.	+	.	POLI	10	5.38541571616763e-16	6.77799324059354e-15
ENSG00000228203.14	ENSG00000228203	chr2	dexseq_prepare_annotation2.py	exon	.	-	.	RNF144A-AS1	12	5.50097706952973e-16	6.91715419713915e-15
ENSG00000236581.67	ENSG00000236581	chr13	dexseq_prepare_annotation2.py	exon	.	+	.	STARD13-AS	38	5.66486483035245e-16	7.116775335829e-15
ENSG00000268153.7	ENSG00000268153	chr19	dexseq_prepare_annotation2.py	exon	.	+	.	AC005176.2	8	5.73446223386915e-16	7.19768507017436e-15
ENSG00000230267.50	ENSG00000230267	chr16	dexseq_prepare_annotation2.py	exon	.	-	.	HERC2P4	11	5.74720565420966e-16	7.20715192311161e-15
ENSG00000137822.47	ENSG00000137822	chr15	dexseq_prepare_annotation2.py	exon	.	+	.	TUBGCP4	13	5.83720014595758e-16	7.3133890074624e-15
ENSG00000165409.26	ENSG00000165409	chr14	dexseq_prepare_annotation2.py	exon	.	+	.	TSHR	16	5.84537029338074e-16	7.31700958946494e-15
ENSG00000162368.5	ENSG00000162368	chr1	dexseq_prepare_annotation2.py	exon	.	+	.	CMPK1	3	5.90587706607743e-16	7.38607748236777e-15
ENSG00000174695.14	ENSG00000174695	chr5	dexseq_prepare_annotation2.py	exon	.	-	.	TMEM167A	10	5.93571780062125e-16	7.41670347729564e-15
ENSG00000126214.ENSG00000256500.ENSG00000256053.98	ENSG00000126214+ENSG00000256500+ENSG00000256053	chr14	dexseq_prepare_annotation2.py	exon	.	+	.		29	5.95101984949256e-16	7.42912450940706e-15
ENSG00000180098.30	ENSG00000180098	chr1	dexseq_prepare_annotation2.py	exon	.	+	.	TRNAU1AP	19	6.37438615605515e-16	7.95048325512657e-15
ENSG00000091436.31	ENSG00000091436	chr2	dexseq_prepare_annotation2.py	exon	.	+	.	MLTK	6	6.43927273015944e-16	8.02419084728592e-15
ENSG00000176956.5	ENSG00000176956	chr8	dexseq_prepare_annotation2.py	exon	.	-	.	LY6H	5	6.57037305502527e-16	8.18020300300856e-15
ENSG00000167613.20	ENSG00000167613	chr19	dexseq_prepare_annotation2.py	exon	.	-	.	LAIR1	18	6.70520405550452e-16	8.34057563708493e-15
ENSG00000269897.ENSG00000168283.ENSG00000148444.52	ENSG00000269897+ENSG00000168283+ENSG00000148444	chr10	dexseq_prepare_annotation2.py	exon	.	+	.		25	6.97190607151301e-16	8.66454730340411e-15
ENSG00000113924.27	ENSG00000113924	chr3	dexseq_prepare_annotation2.py	exon	.	-	.	HGD	23	7.14670522759082e-16	8.86834806286885e-15
ENSG00000060982.26	ENSG00000060982	chr12	dexseq_prepare_annotation2.py	exon	.	-	.	BCAT1	18	7.14869364669445e-16	8.86834806286885e-15
ENSG00000267072.ENSG00000103184.ENSG00000033011.34	ENSG00000267072+ENSG00000103184+ENSG00000033011	chr16	dexseq_prepare_annotation2.py	exon	.	+	.		8	7.46824173373922e-16	9.25647814887517e-15
ENSG00000171759.44	ENSG00000171759	chr12	dexseq_prepare_annotation2.py	exon	.	-	.	PAH	9	7.60619821373215e-16	9.41904277459218e-15
ENSG00000105676.51	ENSG00000105676	chr19	dexseq_prepare_annotation2.py	exon	.	+	.	ARMC6	44	7.65268436154718e-16	9.46814707124637e-15
ENSG00000171606.36	ENSG00000171606	chr19	dexseq_prepare_annotation2.py	exon	.	+	.	ZNF274	16	7.71422776043112e-16	9.53577645640447e-15
ENSG00000165309.42	ENSG00000165309	chr10	dexseq_prepare_annotation2.py	exon	.	+	.	ARMC3	17	7.78495017329849e-16	9.61462161777158e-15
ENSG00000261997.ENSG00000087253.16	ENSG00000261997+ENSG00000087253	chr16	dexseq_prepare_annotation2.py	exon	.	+	.		15	7.83555142621964e-16	9.6684983181768e-15
ENSG00000159140.47	ENSG00000159140	chr21	dexseq_prepare_annotation2.py	exon	.	+	.	SON	25	8.03090738032702e-16	9.900736972348e-15
ENSG00000140009.ENSG00000214770.43	ENSG00000140009+ENSG00000214770	chr14	dexseq_prepare_annotation2.py	exon	.	-	.		25	8.21020326663283e-16	1.01127810369539e-14
ENSG00000133816.91	ENSG00000133816	chr11	dexseq_prepare_annotation2.py	exon	.	+	.	MICAL2	17	8.6437325912648e-16	1.06373181631578e-14
ENSG00000196814.18	ENSG00000196814	chr9	dexseq_prepare_annotation2.py	exon	.	+	.	MVB12B	7	8.73791220393571e-16	1.0743677853588e-14
ENSG00000149782.38	ENSG00000149782	chr11	dexseq_prepare_annotation2.py	exon	.	+	.	PLCB3	31	8.95145817306547e-16	1.09964854524972e-14
ENSG00000119682.ENSG00000214670.33	ENSG00000119682+ENSG00000214670	chr14	dexseq_prepare_annotation2.py	exon	.	-	.		23	9.0896403673157e-16	1.11563460203626e-14
ENSG00000115355.56	ENSG00000115355	chr2	dexseq_prepare_annotation2.py	exon	.	-	.	CCDC88A	32	9.32667726269161e-16	1.14371475070016e-14
ENSG00000106013.19	ENSG00000106013	chr7	dexseq_prepare_annotation2.py	exon	.	+	.	ANKRD7	8	9.67552033558816e-16	1.18544372493585e-14
ENSG00000163032.12	ENSG00000163032	chr2	dexseq_prepare_annotation2.py	exon	.	+	.	VSNL1	4	1.01721356906561e-15	1.24518802354613e-14
ENSG00000153064.33	ENSG00000153064	chr4	dexseq_prepare_annotation2.py	exon	.	+	.	BANK1	21	1.02341190295045e-15	1.25166979163145e-14
ENSG00000159377.24	ENSG00000159377	chr1	dexseq_prepare_annotation2.py	exon	.	+	.	PSMB4	10	1.08852873250117e-15	1.33013603582617e-14
ENSG00000040531.35	ENSG00000040531	chr17	dexseq_prepare_annotation2.py	exon	.	+	.	CTNS	12	1.09585029952042e-15	1.33790287228673e-14
ENSG00000251018.6	ENSG00000251018	chr5	dexseq_prepare_annotation2.py	exon	.	-	.	RP11-80G7.1	3	1.09848115829485e-15	1.33993427909258e-14
ENSG00000181355.55	ENSG00000181355	chr6	dexseq_prepare_annotation2.py	exon	.	-	.	OFCC1	11	1.10068582474208e-15	1.34144269775295e-14
ENSG00000177455.16	ENSG00000177455	chr16	dexseq_prepare_annotation2.py	exon	.	+	.	CD19	14	1.13019747774981e-15	1.3761991607363e-14
ENSG00000170242.30	ENSG00000170242	chr11	dexseq_prepare_annotation2.py	exon	.	+	.	USP47	18	1.13801351234198e-15	1.3844998455244e-14
ENSG00000215428.ENSG00000148357.68	ENSG00000215428+ENSG00000148357	chr9	dexseq_prepare_annotation2.py	exon	.	+	.		35	1.14764811495593e-15	1.39499648499512e-14
ENSG00000141279.84	ENSG00000141279	chr17	dexseq_prepare_annotation2.py	exon	.	+	.	NPEPPS	29	1.14867637570685e-15	1.39502265891059e-14
ENSG00000261408.ENSG00000250506.ENSG00000257949.34	ENSG00000261408+ENSG00000250506+ENSG00000257949	chr17	dexseq_prepare_annotation2.py	exon	.	+	.		21	1.15154839560163e-15	1.3972859998119e-14
ENSG00000156482.28	ENSG00000156482	chr8	dexseq_prepare_annotation2.py	exon	.	-	.	RPL30	15	1.16158121106947e-15	1.40822667032281e-14
ENSG00000099940.6	ENSG00000099940	chr22	dexseq_prepare_annotation2.py	exon	.	+	.	SNAP29	3	1.16688569767836e-15	1.41342090146233e-14
ENSG00000264147.ENSG00000241990.ENSG00000197182.ENSG00000198986.ENSG00000207875.5	ENSG00000264147+ENSG00000241990+ENSG00000197182+ENSG00000198986+ENSG00000207875	chr22	dexseq_prepare_annotation2.py	exon	.	+	.		5	1.17141043374999e-15	1.41685448612768e-14
ENSG00000231731.16	ENSG00000231731	chr2	dexseq_prepare_annotation2.py	exon	.	+	.	AC010976.2	11	1.17176534682999e-15	1.41685448612768e-14
ENSG00000136830.30	ENSG00000136830	chr9	dexseq_prepare_annotation2.py	exon	.	-	.	FAM129B	22	1.17522703178025e-15	1.41980130596155e-14
ENSG00000183773.ENSG00000099949.127	ENSG00000183773+ENSG00000099949	chr22	dexseq_prepare_annotation2.py	exon	.	+	.		48	1.26465399108423e-15	1.52650787059705e-14
ENSG00000120800.51	ENSG00000120800	chr12	dexseq_prepare_annotation2.py	exon	.	+	.	UTP20	27	1.30602469690117e-15	1.57507260443512e-14
ENSG00000158683.61	ENSG00000158683	chr7	dexseq_prepare_annotation2.py	exon	.	-	.	PKD1L1	40	1.3119953243105e-15	1.58089732251918e-14
ENSG00000146839.57	ENSG00000146839	chr7	dexseq_prepare_annotation2.py	exon	.	+	.	ZAN	10	1.35708262859311e-15	1.63380486398042e-14
ENSG00000175600.30	ENSG00000175600	chr7	dexseq_prepare_annotation2.py	exon	.	+	.	SUGCT	24	1.38363955728353e-15	1.66433101955537e-14
ENSG00000151914.152	ENSG00000151914	chr6	dexseq_prepare_annotation2.py	exon	.	-	.	DST	67	1.39400855219329e-15	1.67534922009908e-14
ENSG00000164292.42	ENSG00000164292	chr5	dexseq_prepare_annotation2.py	exon	.	+	.	RHOBTB3	25	1.40717839462093e-15	1.68971152636588e-14
ENSG00000041982.45	ENSG00000041982	chr9	dexseq_prepare_annotation2.py	exon	.	-	.	TNC	7	1.40878958665571e-15	1.69018158461369e-14
ENSG00000259529.ENSG00000092098.ENSG00000213928.121	ENSG00000259529+ENSG00000092098+ENSG00000213928	chr14	dexseq_prepare_annotation2.py	exon	.	+	.		17	1.41302327405988e-15	1.6937944211633e-14
ENSG00000231870.6	ENSG00000231870	chr17	dexseq_prepare_annotation2.py	exon	.	-	.	KRT17P3	6	1.45659108444891e-15	1.74451016916236e-14
ENSG00000099330.37	ENSG00000099330	chr19	dexseq_prepare_annotation2.py	exon	.	+	.	OCEL1	14	1.46519431521186e-15	1.75329858600093e-14
ENSG00000114988.20	ENSG00000114988	chr2	dexseq_prepare_annotation2.py	exon	.	-	.	LMAN2L	13	1.52875293513985e-15	1.82777648164218e-14
ENSG00000233355.15	ENSG00000233355	chr1	dexseq_prepare_annotation2.py	exon	.	-	.	CHRM3-AS2	10	1.59754232955871e-15	1.90837448799095e-14
ENSG00000069018.19	ENSG00000069018	chr5	dexseq_prepare_annotation2.py	exon	.	-	.	TRPC7	10	1.71837134811843e-15	2.05094502763799e-14
ENSG00000026297.ENSG00000249141.ENSG00000071242.61	ENSG00000026297+ENSG00000249141+ENSG00000071242	chr6	dexseq_prepare_annotation2.py	exon	.	-	.		11	1.72689708038316e-15	2.0593470604879e-14
ENSG00000228509.7	ENSG00000228509	chr2	dexseq_prepare_annotation2.py	exon	.	-	.	AC006460.2	4	1.72892067562127e-15	2.05998742924196e-14
ENSG00000111596.78	ENSG00000111596	chr12	dexseq_prepare_annotation2.py	exon	.	+	.	CNOT2	16	1.7842826702219e-15	2.12412413756571e-14
ENSG00000132481.20	ENSG00000132481	chr17	dexseq_prepare_annotation2.py	exon	.	-	.	TRIM47	9	1.81402073242085e-15	2.15767255700907e-14
ENSG00000013573.86	ENSG00000013573	chr12	dexseq_prepare_annotation2.py	exon	.	+	.	DDX11	29	1.81876859562079e-15	2.16146453083339e-14
ENSG00000135837.57	ENSG00000135837	chr1	dexseq_prepare_annotation2.py	exon	.	+	.	CEP350	24	1.93869132005127e-15	2.30200905072412e-14
ENSG00000196517.20	ENSG00000196517	chr1	dexseq_prepare_annotation2.py	exon	.	-	.	SLC6A9	15	1.94496980802491e-15	2.30748686898982e-14
ENSG00000052126.64	ENSG00000052126	chr12	dexseq_prepare_annotation2.py	exon	.	+	.	PLEKHA5	11	1.95353338247939e-15	2.31566399324353e-14
ENSG00000105483.78	ENSG00000105483	chr19	dexseq_prepare_annotation2.py	exon	.	-	.	CARD8	53	1.96330934222278e-15	2.32526303890436e-14
ENSG00000175274.52	ENSG00000175274	chr11	dexseq_prepare_annotation2.py	exon	.	-	.	TP53I11	7	2.00628430104628e-15	2.3722707922377e-14
ENSG00000185038.34	ENSG00000185038	chr2	dexseq_prepare_annotation2.py	exon	.	+	.	MROH2A	15	2.00642373421562e-15	2.3722707922377e-14
ENSG00000132912.42	ENSG00000132912	chr5	dexseq_prepare_annotation2.py	exon	.	-	.	DCTN4	25	2.04637845131878e-15	2.41744809888528e-14
ENSG00000225663.ENSG00000215621.28	ENSG00000225663+ENSG00000215621	chr17	dexseq_prepare_annotation2.py	exon	.	-	.		18	2.06374294384208e-15	2.4358846654872e-14
ENSG00000255624.15	ENSG00000255624	chr10	dexseq_prepare_annotation2.py	exon	.	+	.	RP11-564D11.3	8	2.06710554841385e-15	2.43777715611665e-14
ENSG00000128973.ENSG00000260007.ENSG00000129007.30	ENSG00000128973+ENSG00000260007+ENSG00000129007	chr15	dexseq_prepare_annotation2.py	exon	.	-	.		23	2.10905995252503e-15	2.48513977569211e-14
ENSG00000119471.21	ENSG00000119471	chr9	dexseq_prepare_annotation2.py	exon	.	+	.	HSDL2	10	2.27496661456282e-15	2.67835279337273e-14
ENSG00000255157.4	ENSG00000255157	chr11	dexseq_prepare_annotation2.py	exon	.	+	.	CTD-2313N18.8	3	2.30610627482256e-15	2.71270922327812e-14
ENSG00000035681.43	ENSG00000035681	chr8	dexseq_prepare_annotation2.py	exon	.	-	.	NSMAF	12	2.31696582828576e-15	2.72317179665444e-14
ENSG00000118518.17	ENSG00000118518	chr6	dexseq_prepare_annotation2.py	exon	.	+	.	RNF146	13	2.32936991033813e-15	2.73543041080978e-14
ENSG00000160685.17	ENSG00000160685	chr1	dexseq_prepare_annotation2.py	exon	.	+	.	ZBTB7B	10	2.47215597981708e-15	2.90064906116218e-14
ENSG00000230572.ENSG00000184303.26	ENSG00000230572+ENSG00000184303	chr2	dexseq_prepare_annotation2.py	exon	.	-	.		8	2.52153997222061e-15	2.95608962733172e-14
ENSG00000143126.36	ENSG00000143126	chr1	dexseq_prepare_annotation2.py	exon	.	+	.	CELSR2	6	2.54769141115905e-15	2.98422315168478e-14
ENSG00000175467.33	ENSG00000175467	chr11	dexseq_prepare_annotation2.py	exon	.	+	.	SART1	18	2.56593828087472e-15	3.0030580032163e-14
ENSG00000141519.34	ENSG00000141519	chr17	dexseq_prepare_annotation2.py	exon	.	+	.	CCDC40	21	2.67686198306824e-15	3.13023430374487e-14
ENSG00000135605.26	ENSG00000135605	chr4	dexseq_prepare_annotation2.py	exon	.	-	.	TEC	13	2.72015043388926e-15	3.17817239143369e-14
ENSG00000100364.41	ENSG00000100364	chr22	dexseq_prepare_annotation2.py	exon	.	-	.	KIAA0930	24	2.79814285289562e-15	3.2665430086415e-14
ENSG00000166532.31	ENSG00000166532	chr12	dexseq_prepare_annotation2.py	exon	.	+	.	RIMKLB	17	2.87861814172553e-15	3.35766090823995e-14
ENSG00000106263.44	ENSG00000106263	chr7	dexseq_prepare_annotation2.py	exon	.	+	.	EIF3B	28	2.90886656390459e-15	3.39008948494751e-14
ENSG00000125450.72	ENSG00000125450	chr17	dexseq_prepare_annotation2.py	exon	.	+	.	NUP85	10	2.95418267072819e-15	3.44000918220844e-14
ENSG00000104824.ENSG00000104823.ENSG00000268083.79	ENSG00000104824+ENSG00000104823+ENSG00000268083	chr19	dexseq_prepare_annotation2.py	exon	.	-	.		28	3.01339321350449e-15	3.50601089500686e-14
ENSG00000124678.50	ENSG00000124678	chr6	dexseq_prepare_annotation2.py	exon	.	-	.	TCP11	16	3.07499682628349e-15	3.57468381055456e-14
ENSG00000137337.35	ENSG00000137337	chr6	dexseq_prepare_annotation2.py	exon	.	-	.	MDC1	18	3.12274614698547e-15	3.62714948522864e-14
ENSG00000259052.ENSG00000197119.33	ENSG00000259052+ENSG00000197119	chr14	dexseq_prepare_annotation2.py	exon	.	-	.		13	3.48501851083022e-15	4.04454786470472e-14
ENSG00000237250.ENSG00000243781.8	ENSG00000237250+ENSG00000243781	chr1	dexseq_prepare_annotation2.py	exon	.	+	.		8	3.512980756096e-15	4.07358781064622e-14
ENSG00000172765.28	ENSG00000172765	chr3	dexseq_prepare_annotation2.py	exon	.	-	.	TMCC1	17	3.57022312877377e-15	4.13650350296139e-14
ENSG00000159023.32	ENSG00000159023	chr1	dexseq_prepare_annotation2.py	exon	.	+	.	EPB41	17	3.6002384906394e-15	4.16779488427654e-14
ENSG00000132326.16	ENSG00000132326	chr2	dexseq_prepare_annotation2.py	exon	.	-	.	PER2	8	3.67401005685864e-15	4.24964585625126e-14
ENSG00000137500.48	ENSG00000137500	chr11	dexseq_prepare_annotation2.py	exon	.	-	.	CCDC90B	33	3.78715250384689e-15	4.37686173859936e-14
ENSG00000116977.67	ENSG00000116977	chr1	dexseq_prepare_annotation2.py	exon	.	+	.	LGALS8	17	3.83083691659748e-15	4.42365892944095e-14
ENSG00000006071.82	ENSG00000006071	chr11	dexseq_prepare_annotation2.py	exon	.	-	.	ABCC8	41	3.85035473456767e-15	4.44249505053324e-14
ENSG00000213672.32	ENSG00000213672	chr3	dexseq_prepare_annotation2.py	exon	.	-	.	NCKIPSD	11	4.02919845237494e-15	4.64497528740096e-14
ENSG00000147419.28	ENSG00000147419	chr8	dexseq_prepare_annotation2.py	exon	.	-	.	CCDC25	12	4.17747060950651e-15	4.81190442526448e-14
ENSG00000090889.34	ENSG00000090889	chrX	dexseq_prepare_annotation2.py	exon	.	+	.	KIF4A	16	4.24186372605221e-15	4.88201874185262e-14
ENSG00000196924.65	ENSG00000196924	chrX	dexseq_prepare_annotation2.py	exon	.	-	.	FLNA	15	4.41090218701268e-15	5.07235449007757e-14
ENSG00000162688.40	ENSG00000162688	chr1	dexseq_prepare_annotation2.py	exon	.	+	.	AGL	13	4.58743284094539e-15	5.27098315729522e-14
ENSG00000174899.17	ENSG00000174899	chr3	dexseq_prepare_annotation2.py	exon	.	+	.	C3orf55	3	4.64354321109738e-15	5.33103382569813e-14
ENSG00000186281.31	ENSG00000186281	chr2	dexseq_prepare_annotation2.py	exon	.	-	.	GPAT2	15	4.84056911463672e-15	5.55262965409942e-14
ENSG00000239857.ENSG00000164828.95	ENSG00000239857+ENSG00000164828	chr7	dexseq_prepare_annotation2.py	exon	.	+	.		39	5.06782366657112e-15	5.80850558706997e-14
ENSG00000088205.25	ENSG00000088205	chr2	dexseq_prepare_annotation2.py	exon	.	+	.	DDX18	11	5.23891557369056e-15	5.99964075244877e-14
ENSG00000125257.39	ENSG00000125257	chr13	dexseq_prepare_annotation2.py	exon	.	-	.	ABCC4	23	5.36228951788786e-15	6.13585845164097e-14
ENSG00000115486.34	ENSG00000115486	chr2	dexseq_prepare_annotation2.py	exon	.	-	.	GGCX	7	5.53393434348293e-15	6.32704028033358e-14
ENSG00000164951.23	ENSG00000164951	chr8	dexseq_prepare_annotation2.py	exon	.	+	.	PDP1	8	5.74308898301397e-15	6.56075713418175e-14
ENSG00000156170.57	ENSG00000156170	chr8	dexseq_prepare_annotation2.py	exon	.	+	.	NDUFAF6	40	5.88154567137278e-15	6.71339195784288e-14
ENSG00000124570.12	ENSG00000124570	chr6	dexseq_prepare_annotation2.py	exon	.	-	.	SERPINB6	7	6.08493582949071e-15	6.93983175220188e-14
ENSG00000162438.9	ENSG00000162438	chr1	dexseq_prepare_annotation2.py	exon	.	+	.	CTRC	7	6.10534250557894e-15	6.95737920228678e-14
ENSG00000142945.25	ENSG00000142945	chr1	dexseq_prepare_annotation2.py	exon	.	+	.	KIF2C	12	6.2116265404721e-15	7.07267945532637e-14
ENSG00000132254.24	ENSG00000132254	chr11	dexseq_prepare_annotation2.py	exon	.	-	.	ARFIP2	15	6.43328564479556e-15	7.31905083579081e-14
ENSG00000177697.50	ENSG00000177697	chr11	dexseq_prepare_annotation2.py	exon	.	+	.	CD151	22	6.47070794955569e-15	7.35558655102487e-14
ENSG00000205707.17	ENSG00000205707	chr12	dexseq_prepare_annotation2.py	exon	.	+	.	LYRM5	14	6.59739136842003e-15	7.4934469009997e-14
ENSG00000136052.28	ENSG00000136052	chr12	dexseq_prepare_annotation2.py	exon	.	-	.	SLC41A2	26	6.7491220598367e-15	7.65950732048789e-14
ENSG00000125485.30	ENSG00000125485	chr9	dexseq_prepare_annotation2.py	exon	.	-	.	DDX31	21	7.08215200278988e-15	8.03088218516034e-14
ENSG00000139197.37	ENSG00000139197	chr12	dexseq_prepare_annotation2.py	exon	.	+	.	PEX5	28	7.13455109919915e-15	8.08368557494707e-14
ENSG00000145198.29	ENSG00000145198	chr3	dexseq_prepare_annotation2.py	exon	.	+	.	VWA5B2	23	7.47260710471039e-15	8.4597971119258e-14
ENSG00000117593.16	ENSG00000117593	chr1	dexseq_prepare_annotation2.py	exon	.	+	.	DARS2	7	7.89651886272243e-15	8.93241321475467e-14
ENSG00000102316.39	ENSG00000102316	chrX	dexseq_prepare_annotation2.py	exon	.	+	.	MAGED2	5	7.96715466652708e-15	9.00496429152249e-14
ENSG00000128965.7	ENSG00000128965	chr15	dexseq_prepare_annotation2.py	exon	.	+	.	CHAC1	8	7.98693875902802e-15	9.01996824644265e-14
ENSG00000140470.40	ENSG00000140470	chr15	dexseq_prepare_annotation2.py	exon	.	-	.	ADAMTS17	10	8.04067541988611e-15	9.07308618070059e-14
ENSG00000114354.25	ENSG00000114354	chr3	dexseq_prepare_annotation2.py	exon	.	+	.	TFG	24	8.04706856901279e-15	9.07308618070059e-14
ENSG00000050165.40	ENSG00000050165	chr11	dexseq_prepare_annotation2.py	exon	.	-	.	DKK3	23	8.26075946020669e-15	9.30645071870602e-14
ENSG00000137497.88	ENSG00000137497	chr11	dexseq_prepare_annotation2.py	exon	.	-	.	NUMA1	8	8.39326903347602e-15	9.44805272111106e-14
ENSG00000129221.25	ENSG00000129221	chr17	dexseq_prepare_annotation2.py	exon	.	-	.	AIPL1	7	8.4115886291861e-15	9.46098893138245e-14
ENSG00000261263.3	ENSG00000261263	chr16	dexseq_prepare_annotation2.py	exon	.	-	.	RP11-586K12.13	4	8.4315511063847e-15	9.47575050131166e-14
ENSG00000148541.49	ENSG00000148541	chr10	dexseq_prepare_annotation2.py	exon	.	-	.	FAM13C	29	8.49395327121069e-15	9.53814509555645e-14
ENSG00000223662.4	ENSG00000223662	chr21	dexseq_prepare_annotation2.py	exon	.	+	.	SAMSN1-AS1	5	8.5929042059961e-15	9.64144725364275e-14
ENSG00000105290.37	ENSG00000105290	chr19	dexseq_prepare_annotation2.py	exon	.	+	.	APLP1	25	8.68649375452366e-15	9.73857151751087e-14
ENSG00000172893.35	ENSG00000172893	chr11	dexseq_prepare_annotation2.py	exon	.	-	.	DHCR7	22	8.83320069667497e-15	9.89504139481206e-14
ENSG00000166946.ENSG00000137842.46	ENSG00000166946+ENSG00000137842	chr15	dexseq_prepare_annotation2.py	exon	.	+	.		22	8.87546160528719e-15	9.93435149147533e-14
ENSG00000134644.62	ENSG00000134644	chr1	dexseq_prepare_annotation2.py	exon	.	-	.	PUM1	16	8.91831915178577e-15	9.97426541455169e-14
ENSG00000140521.30	ENSG00000140521	chr15	dexseq_prepare_annotation2.py	exon	.	-	.	POLG	11	8.92977538012761e-15	9.9790239872926e-14
ENSG00000105393.ENSG00000160117.ENSG00000269307.78	ENSG00000105393+ENSG00000160117+ENSG00000269307	chr19	dexseq_prepare_annotation2.py	exon	.	+	.		33	8.9689999786841e-15	1.0014781039857e-13
ENSG00000185261.28	ENSG00000185261	chr5	dexseq_prepare_annotation2.py	exon	.	-	.	KIAA0825	16	9.04072686694459e-15	1.0086743332951e-13
ENSG00000162148.ENSG00000167985.ENSG00000256591.57	ENSG00000162148+ENSG00000167985+ENSG00000256591	chr11	dexseq_prepare_annotation2.py	exon	.	+	.		10	9.19995346861358e-15	1.02561347718888e-13
ENSG00000164619.26	ENSG00000164619	chr7	dexseq_prepare_annotation2.py	exon	.	+	.	BMPER	8	9.45020783706763e-15	1.05266503214024e-13
ENSG00000133243.29	ENSG00000133243	chr19	dexseq_prepare_annotation2.py	exon	.	-	.	BTBD2	27	9.74308390863758e-15	1.08441697768667e-13
ENSG00000245466.ENSG00000259115.ENSG00000133997.32	ENSG00000245466+ENSG00000259115+ENSG00000133997	chr14	dexseq_prepare_annotation2.py	exon	.	-	.		12	9.77158347538402e-15	1.08671614942533e-13
ENSG00000118322.42	ENSG00000118322	chr5	dexseq_prepare_annotation2.py	exon	.	-	.	ATP10B	41	1.00381715389632e-14	1.11546866892874e-13
ENSG00000201965.ENSG00000060971.42	ENSG00000201965+ENSG00000060971	chr3	dexseq_prepare_annotation2.py	exon	.	-	.		24	1.0257575859742e-14	1.13893612731125e-13
ENSG00000196405.62	ENSG00000196405	chr14	dexseq_prepare_annotation2.py	exon	.	+	.	EVL	45	1.0673729294844e-14	1.18419429014134e-13
ENSG00000162994.27	ENSG00000162994	chr2	dexseq_prepare_annotation2.py	exon	.	-	.	CLHC1	8	1.09390104201015e-14	1.21265493913078e-13
ENSG00000074071.6	ENSG00000074071	chr16	dexseq_prepare_annotation2.py	exon	.	-	.	MRPS34	7	1.17091740134785e-14	1.29699459875916e-13
ENSG00000128833.52	ENSG00000128833	chr15	dexseq_prepare_annotation2.py	exon	.	-	.	MYO5C	12	1.22475324380547e-14	1.35554358621504e-13
ENSG00000131504.54	ENSG00000131504	chr5	dexseq_prepare_annotation2.py	exon	.	-	.	DIAPH1	29	1.23290303123934e-14	1.36342484940481e-13
ENSG00000137486.35	ENSG00000137486	chr11	dexseq_prepare_annotation2.py	exon	.	-	.	ARRB1	21	1.23384192909983e-14	1.36342484940481e-13
ENSG00000149212.21	ENSG00000149212	chr11	dexseq_prepare_annotation2.py	exon	.	-	.	SESN3	15	1.2712432414278e-14	1.40363486824422e-13
ENSG00000113966.20	ENSG00000113966	chr3	dexseq_prepare_annotation2.py	exon	.	+	.	ARL6	8	1.28886116238894e-14	1.42195454834582e-13
ENSG00000124103.ENSG00000022277.31	ENSG00000124103+ENSG00000022277	chr20	dexseq_prepare_annotation2.py	exon	.	+	.		17	1.28991908192343e-14	1.42198955594375e-13
ENSG00000175575.43	ENSG00000175575	chr11	dexseq_prepare_annotation2.py	exon	.	+	.	PAAF1	38	1.31297214747319e-14	1.44625238851637e-13
ENSG00000082153.36	ENSG00000082153	chr2	dexseq_prepare_annotation2.py	exon	.	+	.	BZW1	2	1.33711341116537e-14	1.47167438749154e-13
ENSG00000181827.21	ENSG00000181827	chr15	dexseq_prepare_annotation2.py	exon	.	-	.	RFX7	7	1.35853434305307e-14	1.49406431680051e-13
ENSG00000159131.54	ENSG00000159131	chr21	dexseq_prepare_annotation2.py	exon	.	-	.	GART	31	1.37725009216464e-14	1.51344603704405e-13
ENSG00000215039.30	ENSG00000215039	chr12	dexseq_prepare_annotation2.py	exon	.	-	.	CD27-AS1	18	1.38103205333229e-14	1.51639945824291e-13
ENSG00000140105.66	ENSG00000140105	chr14	dexseq_prepare_annotation2.py	exon	.	-	.	WARS	40	1.4438576428619e-14	1.58412789842734e-13
ENSG00000189143.12	ENSG00000189143	chr7	dexseq_prepare_annotation2.py	exon	.	+	.	CLDN4	9	1.44964520990254e-14	1.58921943620407e-13
ENSG00000173852.28	ENSG00000173852	chr7	dexseq_prepare_annotation2.py	exon	.	-	.	DPY19L1	18	1.47152724074832e-14	1.61193304150589e-13
ENSG00000065548.28	ENSG00000065548	chr2	dexseq_prepare_annotation2.py	exon	.	+	.	ZC3H15	6	1.48851589651912e-14	1.62847023330918e-13
ENSG00000157954.41	ENSG00000157954	chr7	dexseq_prepare_annotation2.py	exon	.	+	.	WIPI2	23	1.4889743707893e-14	1.62847023330918e-13
ENSG00000125755.64	ENSG00000125755	chr19	dexseq_prepare_annotation2.py	exon	.	-	.	SYMPK	25	1.5086919677719e-14	1.64873380105799e-13
ENSG00000044115.104	ENSG00000044115	chr5	dexseq_prepare_annotation2.py	exon	.	+	.	CTNNA1	25	1.52643356051088e-14	1.66680771063824e-13
ENSG00000132005.33	ENSG00000132005	chr19	dexseq_prepare_annotation2.py	exon	.	-	.	RFX1	11	1.52842563276012e-14	1.66766881835881e-13
ENSG00000233404.ENSG00000071054.63	ENSG00000233404+ENSG00000071054	chr2	dexseq_prepare_annotation2.py	exon	.	+	.		53	1.6377998885248e-14	1.78560134187948e-13
ENSG00000005469.30	ENSG00000005469	chr7	dexseq_prepare_annotation2.py	exon	.	+	.	CROT	7	1.64499286873858e-14	1.7920335048829e-13
ENSG00000075142.26	ENSG00000075142	chr7	dexseq_prepare_annotation2.py	exon	.	-	.	SRI	17	1.6704466982256e-14	1.81833306341808e-13
ENSG00000066926.12	ENSG00000066926	chr18	dexseq_prepare_annotation2.py	exon	.	-	.	FECH	10	1.73200762546996e-14	1.88386418101548e-13
ENSG00000158417.21	ENSG00000158417	chr2	dexseq_prepare_annotation2.py	exon	.	+	.	EIF5B	10	1.77486864617429e-14	1.92896900627742e-13
ENSG00000078070.38	ENSG00000078070	chr3	dexseq_prepare_annotation2.py	exon	.	-	.	MCCC1	8	1.78028476518671e-14	1.93333902752291e-13
ENSG00000184206.23	ENSG00000184206	chr15	dexseq_prepare_annotation2.py	exon	.	+	.	GOLGA6L4	7	1.8561563309843e-14	2.01415491608845e-13
ENSG00000261360.9	ENSG00000261360	chr5	dexseq_prepare_annotation2.py	exon	.	-	.	CTD-2165H16.4	4	1.85922753704574e-14	2.0159089186888e-13
ENSG00000168014.74	ENSG00000168014	chr11	dexseq_prepare_annotation2.py	exon	.	-	.	C2CD3	20	1.87921623949587e-14	2.03598900943661e-13
ENSG00000166444.151	ENSG00000166444	chr11	dexseq_prepare_annotation2.py	exon	.	-	.	ST5	125	1.93063913280126e-14	2.09006769243961e-13
ENSG00000158796.34	ENSG00000158796	chr1	dexseq_prepare_annotation2.py	exon	.	-	.	DEDD	20	1.9358492517728e-14	2.09407205947039e-13
ENSG00000224187.3	ENSG00000224187	chr3	dexseq_prepare_annotation2.py	exon	.	-	.	RP11-132N15.3	3	1.96849834295528e-14	2.12772866913661e-13
ENSG00000138041.27	ENSG00000138041	chr2	dexseq_prepare_annotation2.py	exon	.	-	.	SMEK2	19	2.04741115239748e-14	2.2112997925777e-13
ENSG00000105193.19	ENSG00000105193	chr19	dexseq_prepare_annotation2.py	exon	.	-	.	RPS16	11	2.0597992126254e-14	2.22294686054129e-13
ENSG00000162366.9	ENSG00000162366	chr1	dexseq_prepare_annotation2.py	exon	.	-	.	PDZK1IP1	10	2.07502384506053e-14	2.23763466311313e-13
ENSG00000104884.47	ENSG00000104884	chr19	dexseq_prepare_annotation2.py	exon	.	-	.	ERCC2	33	2.12577635904542e-14	2.29058188237111e-13
ENSG00000155506.49	ENSG00000155506	chr5	dexseq_prepare_annotation2.py	exon	.	+	.	LARP1	10	2.23814631780517e-14	2.4097897067464e-13
ENSG00000197020.14	ENSG00000197020	chr19	dexseq_prepare_annotation2.py	exon	.	-	.	ZNF100	13	2.25941282457426e-14	2.43079840917124e-13
ENSG00000267097.9	ENSG00000267097	chr18	dexseq_prepare_annotation2.py	exon	.	-	.	RP11-309E23.2	2	2.42747493653856e-14	2.60958263736345e-13
ENSG00000164077.21	ENSG00000164077	chr3	dexseq_prepare_annotation2.py	exon	.	-	.	MON1A	3	2.45753588466633e-14	2.63985075611018e-13
ENSG00000167524.ENSG00000258472.ENSG00000076382.92	ENSG00000167524+ENSG00000258472+ENSG00000076382	chr17	dexseq_prepare_annotation2.py	exon	.	-	.		6	2.46937665447149e-14	2.65051528280491e-13
ENSG00000136059.38	ENSG00000136059	chr3	dexseq_prepare_annotation2.py	exon	.	+	.	VILL	10	2.49797944035307e-14	2.67914095239725e-13
ENSG00000124126.43	ENSG00000124126	chr20	dexseq_prepare_annotation2.py	exon	.	-	.	PREX1	21	2.50891354688593e-14	2.68878693110583e-13
ENSG00000261771.ENSG00000260916.ENSG00000207964.ENSG00000256061.66	ENSG00000261771+ENSG00000260916+ENSG00000207964+ENSG00000256061	chr15	dexseq_prepare_annotation2.py	exon	.	-	.		38	2.63212212909025e-14	2.81864886729549e-13
ENSG00000221995.ENSG00000196535.93	ENSG00000221995+ENSG00000196535	chr17	dexseq_prepare_annotation2.py	exon	.	-	.		8	2.7507535954331e-14	2.94341255381594e-13
ENSG00000186522.40	ENSG00000186522	chr2	dexseq_prepare_annotation2.py	exon	.	-	.	SEPT10	13	2.78426595519719e-14	2.9769732516333e-13
ENSG00000111799.84	ENSG00000111799	chr6	dexseq_prepare_annotation2.py	exon	.	-	.	COL12A1	22	2.8341073624075e-14	3.02792796614346e-13
ENSG00000134882.26	ENSG00000134882	chr13	dexseq_prepare_annotation2.py	exon	.	+	.	UBAC2	13	2.86038241965687e-14	3.0536455461622e-13
ENSG00000196865.ENSG00000234631.14	ENSG00000196865+ENSG00000234631	chr10	dexseq_prepare_annotation2.py	exon	.	+	.		9	2.90953022097967e-14	3.1037228846894e-13
ENSG00000115267.17	ENSG00000115267	chr2	dexseq_prepare_annotation2.py	exon	.	-	.	IFIH1	5	2.92222134548469e-14	3.11486316802933e-13
ENSG00000075407.3	ENSG00000075407	chr10	dexseq_prepare_annotation2.py	exon	.	+	.	ZNF37A	4	2.93528776366951e-14	3.12638605235729e-13
ENSG00000151498.43	ENSG00000151498	chr11	dexseq_prepare_annotation2.py	exon	.	+	.	ACAD8	6	3.15917108822257e-14	3.36226065817973e-13
ENSG00000132122.35	ENSG00000132122	chr1	dexseq_prepare_annotation2.py	exon	.	-	.	SPATA6	19	3.16702369128956e-14	3.36803125788177e-13
ENSG00000213842.ENSG00000182973.13	ENSG00000213842+ENSG00000182973	chr3	dexseq_prepare_annotation2.py	exon	.	+	.		9	3.31347976444839e-14	3.52108045214427e-13
ENSG00000174015.6	ENSG00000174015	chr13	dexseq_prepare_annotation2.py	exon	.	+	.	SPERT	7	3.47541079683496e-14	3.69032700473119e-13
ENSG00000156076.13	ENSG00000156076	chr12	dexseq_prepare_annotation2.py	exon	.	-	.	WIF1	4	3.58205843023735e-14	3.80065724868292e-13
ENSG00000143924.38	ENSG00000143924	chr2	dexseq_prepare_annotation2.py	exon	.	+	.	EML4	25	3.59131060748759e-14	3.80755861422766e-13
ENSG00000055208.ENSG00000228408.17	ENSG00000055208+ENSG00000228408	chr6	dexseq_prepare_annotation2.py	exon	.	+	.		11	3.61725623460119e-14	3.83213452927131e-13
ENSG00000181143.67	ENSG00000181143	chr19	dexseq_prepare_annotation2.py	exon	.	-	.	MUC16	27	3.63137120602519e-14	3.8441490299382e-13
ENSG00000255794.23	ENSG00000255794	chr12	dexseq_prepare_annotation2.py	exon	.	+	.	RMST	16	3.84027815819753e-14	4.06219346856055e-13
ENSG00000226994.23	ENSG00000226994	chr2	dexseq_prepare_annotation2.py	exon	.	+	.	AC012593.1	18	3.96646194247584e-14	4.19246858404941e-13
ENSG00000059122.49	ENSG00000059122	chr16	dexseq_prepare_annotation2.py	exon	.	+	.	FLYWCH1	19	3.97971315637069e-14	4.20326868962109e-13
ENSG00000122674.29	ENSG00000122674	chr7	dexseq_prepare_annotation2.py	exon	.	+	.	CCZ1	26	4.13302250751942e-14	4.36186541406676e-13
ENSG00000140332.80	ENSG00000140332	chr15	dexseq_prepare_annotation2.py	exon	.	-	.	TLE3	45	4.1969386762185e-14	4.4259497135738e-13
ENSG00000011566.24	ENSG00000011566	chr2	dexseq_prepare_annotation2.py	exon	.	-	.	MAP4K3	17	4.28753701954136e-14	4.51805326842469e-13
ENSG00000166140.34	ENSG00000166140	chr15	dexseq_prepare_annotation2.py	exon	.	+	.	ZFYVE19	5	4.30729485164215e-14	4.53542437379979e-13
ENSG00000154710.ENSG00000243335.41	ENSG00000154710+ENSG00000243335	chr7	dexseq_prepare_annotation2.py	exon	.	+	.		8	4.31467306435549e-14	4.53974370939818e-13
ENSG00000116898.15	ENSG00000116898	chr1	dexseq_prepare_annotation2.py	exon	.	-	.	MRPS15	9	4.32803820634212e-14	4.54997789603371e-13
ENSG00000100298.11	ENSG00000100298	chr22	dexseq_prepare_annotation2.py	exon	.	+	.	APOBEC3H	8	4.33103142331658e-14	4.54997789603371e-13
ENSG00000248710.ENSG00000068885.ENSG00000213186.100	ENSG00000248710+ENSG00000068885+ENSG00000213186	chr3	dexseq_prepare_annotation2.py	exon	.	-	.		21	4.33425043138089e-14	4.54997789603371e-13
ENSG00000244791.2	ENSG00000244791	chr8	dexseq_prepare_annotation2.py	exon	.	+	.	RP11-65D17.1	3	4.34414880721672e-14	4.55691673138547e-13
ENSG00000206561.ENSG00000206562.ENSG00000249786.89	ENSG00000206561+ENSG00000206562+ENSG00000249786	chr3	dexseq_prepare_annotation2.py	exon	.	-	.		22	4.50205784623916e-14	4.71898756243087e-13
ENSG00000136546.32	ENSG00000136546	chr2	dexseq_prepare_annotation2.py	exon	.	-	.	SCN7A	13	4.63495225799771e-14	4.85461326070101e-13
ENSG00000104177.44	ENSG00000104177	chr15	dexseq_prepare_annotation2.py	exon	.	-	.	MYEF2	3	4.71216575844015e-14	4.93175837724359e-13
ENSG00000171316.61	ENSG00000171316	chr8	dexseq_prepare_annotation2.py	exon	.	+	.	CHD7	35	4.74018260661519e-14	4.95733663244277e-13
ENSG00000148516.58	ENSG00000148516	chr10	dexseq_prepare_annotation2.py	exon	.	+	.	ZEB1	11	4.7557585316368e-14	4.96987526190733e-13
ENSG00000257067.5	ENSG00000257067	chr11	dexseq_prepare_annotation2.py	exon	.	+	.	AP000797.4	4	4.81734973407787e-14	5.03044576225449e-13
ENSG00000132953.26	ENSG00000132953	chr13	dexseq_prepare_annotation2.py	exon	.	-	.	XPO4	18	4.8491509694798e-14	5.05984073675313e-13
ENSG00000169689.26	ENSG00000169689	chr17	dexseq_prepare_annotation2.py	exon	.	-	.	STRA13	13	4.85820130488372e-14	5.06546993843294e-13
ENSG00000117620.24	ENSG00000117620	chr1	dexseq_prepare_annotation2.py	exon	.	+	.	SLC35A3	14	5.00391553870392e-14	5.21347801652784e-13
ENSG00000090621.29	ENSG00000090621	chr1	dexseq_prepare_annotation2.py	exon	.	-	.	PABPC4	12	5.14788821545481e-14	5.3594505636031e-13
ENSG00000150471.41	ENSG00000150471	chr4	dexseq_prepare_annotation2.py	exon	.	+	.	LPHN3	4	5.21232075721238e-14	5.42245711206396e-13
ENSG00000176473.26	ENSG00000176473	chr14	dexseq_prepare_annotation2.py	exon	.	+	.	WDR25	14	5.21959926229088e-14	5.4259555121954e-13
ENSG00000237233.2	ENSG00000237233	chr10	dexseq_prepare_annotation2.py	exon	.	+	.	RP11-809M12.1	2	5.34466782029405e-14	5.55180374706257e-13
ENSG00000165125.35	ENSG00000165125	chr7	dexseq_prepare_annotation2.py	exon	.	-	.	TRPV6	20	5.42249961485034e-14	5.62843274629072e-13
ENSG00000116668.23	ENSG00000116668	chr1	dexseq_prepare_annotation2.py	exon	.	+	.	SWT1	21	5.64180252340199e-14	5.8516809555974e-13
ENSG00000105568.40	ENSG00000105568	chr19	dexseq_prepare_annotation2.py	exon	.	+	.	PPP2R1A	29	5.65395309146294e-14	5.85989738133148e-13
ENSG00000159625.39	ENSG00000159625	chr16	dexseq_prepare_annotation2.py	exon	.	+	.	CCDC135	17	5.73498746972217e-14	5.9394410588894e-13
ENSG00000198384.ENSG00000244471.49	ENSG00000198384+ENSG00000244471	chr13	dexseq_prepare_annotation2.py	exon	.	+	.		23	5.75759905840344e-14	5.95799163839458e-13
ENSG00000138095.54	ENSG00000138095	chr2	dexseq_prepare_annotation2.py	exon	.	-	.	LRPPRC	32	5.76149873381594e-14	5.95799163839458e-13
ENSG00000250571.ENSG00000181638.ENSG00000264668.37	ENSG00000250571+ENSG00000181638+ENSG00000264668	chr8	dexseq_prepare_annotation2.py	exon	.	+	.		24	5.78918022278673e-14	5.98215289687962e-13
ENSG00000134802.ENSG00000186652.ENSG00000254979.78	ENSG00000134802+ENSG00000186652+ENSG00000254979	chr11	dexseq_prepare_annotation2.py	exon	.	-	.		32	5.88441452027764e-14	6.07603070100501e-13
ENSG00000142173.41	ENSG00000142173	chr21	dexseq_prepare_annotation2.py	exon	.	+	.	COL6A2	26	6.04178794827652e-14	6.2338835144652e-13
ENSG00000168397.53	ENSG00000168397	chr2	dexseq_prepare_annotation2.py	exon	.	+	.	ATG4B	41	6.05828864200981e-14	6.24625786550074e-13
ENSG00000139372.31	ENSG00000139372	chr12	dexseq_prepare_annotation2.py	exon	.	+	.	TDG	21	6.20678976843395e-14	6.39460861124084e-13
ENSG00000120071.48	ENSG00000120071	chr17	dexseq_prepare_annotation2.py	exon	.	-	.	KANSL1	31	6.30277862048562e-14	6.48867781159504e-13
ENSG00000034053.36	ENSG00000034053	chr15	dexseq_prepare_annotation2.py	exon	.	+	.	APBA2	18	6.32489301754201e-14	6.50661043385892e-13
ENSG00000228486.73	ENSG00000228486	chr2	dexseq_prepare_annotation2.py	exon	.	+	.	LINC01125	5	6.46462032668531e-14	6.64541868448653e-13
ENSG00000183431.31	ENSG00000183431	chr1	dexseq_prepare_annotation2.py	exon	.	-	.	SF3A3	12	6.61480655371214e-14	6.79476459709333e-13
ENSG00000165862.23	ENSG00000165862	chr10	dexseq_prepare_annotation2.py	exon	.	+	.	PNLIPRP2	14	6.7801902450264e-14	6.95948860928377e-13
ENSG00000127663.18	ENSG00000127663	chr19	dexseq_prepare_annotation2.py	exon	.	+	.	KDM4B	15	6.88848851754826e-14	7.06541712714035e-13
ENSG00000269332.ENSG00000269025.ENSG00000240713.ENSG00000221790.ENSG00000268823.24	ENSG00000269332+ENSG00000269025+ENSG00000240713+ENSG00000221790+ENSG00000268823	chr19	dexseq_prepare_annotation2.py	exon	.	+	.		18	6.90353842901505e-14	7.07561627299271e-13
ENSG00000144290.ENSG00000136535.ENSG00000251621.81	ENSG00000144290+ENSG00000136535+ENSG00000251621	chr2	dexseq_prepare_annotation2.py	exon	.	+	.		8	6.93834192168582e-14	7.10603133841836e-13
ENSG00000155324.49	ENSG00000155324	chr5	dexseq_prepare_annotation2.py	exon	.	+	.	GRAMD3	26	6.94917408196478e-14	7.11186892568581e-13
ENSG00000163389.25	ENSG00000163389	chr3	dexseq_prepare_annotation2.py	exon	.	+	.	POGLUT1	21	6.98408001183614e-14	7.1423171014032e-13
ENSG00000175161.20	ENSG00000175161	chr3	dexseq_prepare_annotation2.py	exon	.	+	.	CADM2	13	7.20153361258576e-14	7.35926631781718e-13
ENSG00000161013.62	ENSG00000161013	chr5	dexseq_prepare_annotation2.py	exon	.	-	.	MGAT4B	29	7.23743634859644e-14	7.39050519399417e-13
ENSG00000112514.37	ENSG00000112514	chr6	dexseq_prepare_annotation2.py	exon	.	-	.	CUTA	8	7.3843013002589e-14	7.53492364636874e-13
ENSG00000157470.42	ENSG00000157470	chr15	dexseq_prepare_annotation2.py	exon	.	+	.	FAM81A	17	7.42753938735937e-14	7.57346676163641e-13
ENSG00000104231.58	ENSG00000104231	chr8	dexseq_prepare_annotation2.py	exon	.	-	.	ZFAND1	23	7.43424580124427e-14	7.57473118145897e-13
ENSG00000239827.ENSG00000168852.24	ENSG00000239827+ENSG00000168852	chr13	dexseq_prepare_annotation2.py	exon	.	-	.		16	7.61340447644978e-14	7.75157574064398e-13
ENSG00000067596.36	ENSG00000067596	chr17	dexseq_prepare_annotation2.py	exon	.	+	.	DHX8	23	7.65612294478237e-14	7.78934622950435e-13
ENSG00000206120.55	ENSG00000206120	chr3	dexseq_prepare_annotation2.py	exon	.	+	.	EGFEM1P	18	8.04482265700123e-14	8.17880466310095e-13
ENSG00000165633.10	ENSG00000165633	chr10	dexseq_prepare_annotation2.py	exon	.	-	.	VSTM4	11	8.1099504607822e-14	8.23897239993101e-13
ENSG00000006283.51	ENSG00000006283	chr17	dexseq_prepare_annotation2.py	exon	.	+	.	CACNA1G	17	8.12937930037647e-14	8.25265999745911e-13
ENSG00000105245.30	ENSG00000105245	chr19	dexseq_prepare_annotation2.py	exon	.	-	.	NUMBL	22	8.13777615983634e-14	8.25513647487937e-13
ENSG00000256873.ENSG00000198792.48	ENSG00000256873+ENSG00000198792	chr22	dexseq_prepare_annotation2.py	exon	.	-	.		20	8.17931521328443e-14	8.29120489469512e-13
ENSG00000109572.35	ENSG00000109572	chr4	dexseq_prepare_annotation2.py	exon	.	+	.	CLCN3	21	8.41741286987404e-14	8.52632237849741e-13
ENSG00000126262.6	ENSG00000126262	chr19	dexseq_prepare_annotation2.py	exon	.	+	.	FFAR2	5	8.73204593430184e-14	8.83856541355884e-13
ENSG00000151490.43	ENSG00000151490	chr12	dexseq_prepare_annotation2.py	exon	.	+	.	PTPRO	18	8.74725654567421e-14	8.84749882871588e-13
ENSG00000099804.18	ENSG00000099804	chr19	dexseq_prepare_annotation2.py	exon	.	+	.	CDC34	16	8.77224972883605e-14	8.86630667341219e-13
ENSG00000172046.54	ENSG00000172046	chr3	dexseq_prepare_annotation2.py	exon	.	-	.	USP19	27	8.93470679173758e-14	9.02392361611572e-13
ENSG00000166986.77	ENSG00000166986	chr12	dexseq_prepare_annotation2.py	exon	.	+	.	MARS	15	9.02249810241596e-14	9.10595456701952e-13
ENSG00000163468.43	ENSG00000163468	chr1	dexseq_prepare_annotation2.py	exon	.	-	.	CCT3	34	9.25619864329473e-14	9.33501780204768e-13
ENSG00000187908.56	ENSG00000187908	chr10	dexseq_prepare_annotation2.py	exon	.	+	.	DMBT1	18	9.94738386676941e-14	1.00247925994054e-12
ENSG00000092094.42	ENSG00000092094	chr14	dexseq_prepare_annotation2.py	exon	.	-	.	OSGEP	23	9.9562134877896e-14	1.00263990043823e-12
ENSG00000134490.46	ENSG00000134490	chr18	dexseq_prepare_annotation2.py	exon	.	-	.	TMEM241	24	1.01078337073708e-13	1.01716958375481e-12
ENSG00000136143.33	ENSG00000136143	chr13	dexseq_prepare_annotation2.py	exon	.	-	.	SUCLA2	16	1.07201787250712e-13	1.07800810299936e-12
ENSG00000130822.95	ENSG00000130822	chrX	dexseq_prepare_annotation2.py	exon	.	-	.	PNCK	15	1.07280828171709e-13	1.07802062072181e-12
ENSG00000159348.23	ENSG00000159348	chr1	dexseq_prepare_annotation2.py	exon	.	-	.	CYB5R1	6	1.09195374396408e-13	1.09646398768915e-12
ENSG00000134986.54	ENSG00000134986	chr5	dexseq_prepare_annotation2.py	exon	.	-	.	NREP	33	1.10490394595135e-13	1.10866429971382e-12
ENSG00000144744.32	ENSG00000144744	chr3	dexseq_prepare_annotation2.py	exon	.	-	.	UBA3	20	1.10805673032486e-13	1.11102330767812e-12
ENSG00000138050.33	ENSG00000138050	chr2	dexseq_prepare_annotation2.py	exon	.	-	.	THUMPD2	12	1.11186098463943e-13	1.11403164599773e-12
ENSG00000163539.95	ENSG00000163539	chr3	dexseq_prepare_annotation2.py	exon	.	-	.	CLASP2	46	1.11301425490962e-13	1.11438139669672e-12
ENSG00000260170.ENSG00000137767.ENSG00000104164.76	ENSG00000260170+ENSG00000137767+ENSG00000104164	chr15	dexseq_prepare_annotation2.py	exon	.	+	.		42	1.1325229979039e-13	1.13309539219887e-12
ENSG00000126970.25	ENSG00000126970	chrX	dexseq_prepare_annotation2.py	exon	.	-	.	ZC4H2	8	1.13365400769267e-13	1.13340862803733e-12
ENSG00000177565.40	ENSG00000177565	chr3	dexseq_prepare_annotation2.py	exon	.	-	.	TBL1XR1	33	1.14314084065076e-13	1.14206940366961e-12
ENSG00000163395.15	ENSG00000163395	chr1	dexseq_prepare_annotation2.py	exon	.	+	.	IGFN1	4	1.15358829108123e-13	1.1516767254692e-12
ENSG00000120992.23	ENSG00000120992	chr8	dexseq_prepare_annotation2.py	exon	.	-	.	LYPLA1	7	1.16453893112042e-13	1.16177220795793e-12
ENSG00000213822.8	ENSG00000213822	chr19	dexseq_prepare_annotation2.py	exon	.	+	.	CEACAM18	7	1.17096735376587e-13	1.1673449367722e-12
ENSG00000117245.29	ENSG00000117245	chr1	dexseq_prepare_annotation2.py	exon	.	-	.	KIF17	17	1.18450198858434e-13	1.17998878905918e-12
ENSG00000133030.53	ENSG00000133030	chr17	dexseq_prepare_annotation2.py	exon	.	+	.	MPRIP	19	1.21444316345308e-13	1.20894676120469e-12
ENSG00000143977.21	ENSG00000143977	chr2	dexseq_prepare_annotation2.py	exon	.	-	.	SNRPG	17	1.23976041069021e-13	1.23326346094287e-12
ENSG00000245534.13	ENSG00000245534	chr15	dexseq_prepare_annotation2.py	exon	.	+	.	RP11-219B17.1	5	1.29220131677957e-13	1.28450743519473e-12
ENSG00000163629.59	ENSG00000163629	chr4	dexseq_prepare_annotation2.py	exon	.	+	.	PTPN13	42	1.30373661351825e-13	1.2950450360948e-12
ENSG00000164744.25	ENSG00000164744	chr7	dexseq_prepare_annotation2.py	exon	.	-	.	SUN3	5	1.36381317422652e-13	1.3537506558207e-12
ENSG00000267057.13	ENSG00000267057	chr18	dexseq_prepare_annotation2.py	exon	.	+	.	RP11-456O19.2	3	1.38300492343733e-13	1.37181812627567e-12
ENSG00000109466.34	ENSG00000109466	chr4	dexseq_prepare_annotation2.py	exon	.	+	.	KLHL2	22	1.47907651428907e-13	1.46606318015048e-12
ENSG00000141367.60	ENSG00000141367	chr17	dexseq_prepare_annotation2.py	exon	.	+	.	CLTC	25	1.53433396095255e-13	1.51974736932949e-12
ENSG00000255243.ENSG00000134343.38	ENSG00000255243+ENSG00000134343	chr11	dexseq_prepare_annotation2.py	exon	.	+	.		37	1.58360885239838e-13	1.56743341912031e-12
ENSG00000263798.ENSG00000108439.ENSG00000108465.115	ENSG00000263798+ENSG00000108439+ENSG00000108465	chr17	dexseq_prepare_annotation2.py	exon	.	+	.		55	1.60634487519602e-13	1.58880235086305e-12
ENSG00000163702.68	ENSG00000163702	chr3	dexseq_prepare_annotation2.py	exon	.	+	.	IL17RC	52	1.62900994451172e-13	1.61007067054914e-12
ENSG00000259900.ENSG00000260371.ENSG00000213380.ENSG00000157315.ENSG00000272617.ENSG00000258429.ENSG00000132604.22	ENSG00000259900+ENSG00000260371+ENSG00000213380+ENSG00000157315+ENSG00000272617+ENSG00000258429+ENSG00000132604	chr16	dexseq_prepare_annotation2.py	exon	.	-	.		10	1.740203524049e-13	1.71863359946121e-12
ENSG00000011295.ENSG00000243686.33	ENSG00000011295+ENSG00000243686	chr17	dexseq_prepare_annotation2.py	exon	.	+	.		19	1.74133042768531e-13	1.71863359946121e-12
ENSG00000104938.29	ENSG00000104938	chr19	dexseq_prepare_annotation2.py	exon	.	+	.	CLEC4M	23	1.74575598487366e-13	1.72177513753696e-12
ENSG00000160285.ENSG00000235878.47	ENSG00000160285+ENSG00000235878	chr21	dexseq_prepare_annotation2.py	exon	.	-	.		28	1.76297786480388e-13	1.73752377472172e-12
ENSG00000073464.15	ENSG00000073464	chrX	dexseq_prepare_annotation2.py	exon	.	+	.	CLCN4	7	1.78591387221843e-13	1.75887764941938e-12
ENSG00000116809.22	ENSG00000116809	chr1	dexseq_prepare_annotation2.py	exon	.	-	.	ZBTB17	11	1.80057508551752e-13	1.77205745454661e-12
ENSG00000163728.20	ENSG00000163728	chr3	dexseq_prepare_annotation2.py	exon	.	+	.	TTC14	16	1.8140047160978e-13	1.784007335058e-12
ENSG00000150401.28	ENSG00000150401	chr13	dexseq_prepare_annotation2.py	exon	.	-	.	DCUN1D2	15	1.83979839167697e-13	1.80809122790552e-12
ENSG00000072736.ENSG00000263276.ENSG00000261864.ENSG00000167264.45	ENSG00000072736+ENSG00000263276+ENSG00000261864+ENSG00000167264	chr16	dexseq_prepare_annotation2.py	exon	.	+	.		18	1.86476693787417e-13	1.8313306490519e-12
ENSG00000206483.ENSG00000197763.26	ENSG00000206483+ENSG00000197763	chr3	dexseq_prepare_annotation2.py	exon	.	-	.		6	1.8866536934032e-13	1.85151276412805e-12
ENSG00000155561.71	ENSG00000155561	chr7	dexseq_prepare_annotation2.py	exon	.	+	.	NUP205	24	1.89578459791009e-13	1.85915691247276e-12
ENSG00000118307.39	ENSG00000118307	chr12	dexseq_prepare_annotation2.py	exon	.	-	.	CASC1	25	1.9011378234452e-13	1.86308817676663e-12
ENSG00000204946.ENSG00000244560.40	ENSG00000204946+ENSG00000244560	chr7	dexseq_prepare_annotation2.py	exon	.	+	.		16	1.92167053618845e-13	1.88187905441437e-12
ENSG00000147394.33	ENSG00000147394	chrX	dexseq_prepare_annotation2.py	exon	.	+	.	ZNF185	19	1.92869294355076e-13	1.88742218352986e-12
ENSG00000118894.27	ENSG00000118894	chr16	dexseq_prepare_annotation2.py	exon	.	-	.	FAM86A	23	1.99245994445907e-13	1.94844865563651e-12
ENSG00000149256.54	ENSG00000149256	chr11	dexseq_prepare_annotation2.py	exon	.	-	.	TENM4	10	2.03775235621158e-13	1.99133528914132e-12
ENSG00000257341.ENSG00000213145.ENSG00000185347.80	ENSG00000257341+ENSG00000213145+ENSG00000185347	chr14	dexseq_prepare_annotation2.py	exon	.	+	.		50	2.07724385472682e-13	2.02849669449961e-12
ENSG00000198668.32	ENSG00000198668	chr14	dexseq_prepare_annotation2.py	exon	.	+	.	CALM1	9	2.09813925985477e-13	2.04745885378927e-12
ENSG00000122008.44	ENSG00000122008	chr5	dexseq_prepare_annotation2.py	exon	.	+	.	POLK	11	2.11479577188253e-13	2.06226073265139e-12
ENSG00000122705.23	ENSG00000122705	chr9	dexseq_prepare_annotation2.py	exon	.	+	.	CLTA	9	2.11688994096107e-13	2.06285118930362e-12
ENSG00000174744.17	ENSG00000174744	chr11	dexseq_prepare_annotation2.py	exon	.	-	.	BRMS1	8	2.11941944708418e-13	2.0634759801084e-12
ENSG00000134108.19	ENSG00000134108	chr3	dexseq_prepare_annotation2.py	exon	.	+	.	ARL8B	13	2.12050934233554e-13	2.0634759801084e-12
ENSG00000069849.22	ENSG00000069849	chr3	dexseq_prepare_annotation2.py	exon	.	+	.	ATP1B3	4	2.14882846726354e-13	2.08956604006111e-12
ENSG00000056661.11	ENSG00000056661	chr17	dexseq_prepare_annotation2.py	exon	.	-	.	PCGF2	9	2.19590459452153e-13	2.13308078884994e-12
ENSG00000166436.36	ENSG00000166436	chr11	dexseq_prepare_annotation2.py	exon	.	-	.	TRIM66	6	2.19665604798215e-13	2.13308078884994e-12
ENSG00000200469.ENSG00000163644.30	ENSG00000200469+ENSG00000163644	chr4	dexseq_prepare_annotation2.py	exon	.	-	.		16	2.20469475482829e-13	2.13938762028401e-12
ENSG00000126934.36	ENSG00000126934	chr19	dexseq_prepare_annotation2.py	exon	.	-	.	MAP2K2	16	2.21610259663443e-13	2.14895267190786e-12
ENSG00000173273.50	ENSG00000173273	chr8	dexseq_prepare_annotation2.py	exon	.	+	.	TNKS	28	2.2555778559215e-13	2.18570226220309e-12
ENSG00000156218.45	ENSG00000156218	chr15	dexseq_prepare_annotation2.py	exon	.	+	.	ADAMTSL3	27	2.30352807001596e-13	2.230607160462e-12
ENSG00000115241.22	ENSG00000115241	chr2	dexseq_prepare_annotation2.py	exon	.	-	.	PPM1G	15	2.34015745785473e-13	2.26449454563499e-12
ENSG00000147872.29	ENSG00000147872	chr9	dexseq_prepare_annotation2.py	exon	.	-	.	PLIN2	20	2.36834456016154e-13	2.29017100978077e-12
ENSG00000131051.104	ENSG00000131051	chr20	dexseq_prepare_annotation2.py	exon	.	-	.	RBM39	5	2.41014868204578e-13	2.32897003396851e-12
ENSG00000141376.90	ENSG00000141376	chr17	dexseq_prepare_annotation2.py	exon	.	+	.	BCAS3	61	2.43534798359829e-13	2.35168062778547e-12
ENSG00000119535.33	ENSG00000119535	chr1	dexseq_prepare_annotation2.py	exon	.	-	.	CSF3R	7	2.44077846114644e-13	2.35528322674835e-12
ENSG00000126217.105	ENSG00000126217	chr13	dexseq_prepare_annotation2.py	exon	.	+	.	MCF2L	27	2.45924336428127e-13	2.37144991641235e-12
ENSG00000051523.8	ENSG00000051523	chr16	dexseq_prepare_annotation2.py	exon	.	-	.	CYBA	6	2.46492385547014e-13	2.37527467769469e-12
ENSG00000172794.35	ENSG00000172794	chr17	dexseq_prepare_annotation2.py	exon	.	+	.	RAB37	27	2.47177371240829e-13	2.38022017601401e-12
ENSG00000149201.30	ENSG00000149201	chr11	dexseq_prepare_annotation2.py	exon	.	+	.	CCDC81	27	2.54835257913539e-13	2.45225845063049e-12
ENSG00000229956.33	ENSG00000229956	chr1	dexseq_prepare_annotation2.py	exon	.	+	.	ZRANB2-AS2	20	2.55842715032726e-13	2.46024462332303e-12
ENSG00000130958.19	ENSG00000130958	chr9	dexseq_prepare_annotation2.py	exon	.	-	.	SLC35D2	3	2.59624069827085e-13	2.49487568349093e-12
ENSG00000169554.ENSG00000176824.66	ENSG00000169554+ENSG00000176824	chr2	dexseq_prepare_annotation2.py	exon	.	-	.		5	2.61921501148684e-13	2.51520876051096e-12
ENSG00000105792.52	ENSG00000105792	chr7	dexseq_prepare_annotation2.py	exon	.	+	.	C7orf63	14	2.82705708861869e-13	2.71291759535936e-12
ENSG00000268119.16	ENSG00000268119	chr19	dexseq_prepare_annotation2.py	exon	.	-	.	CTD-2561J22.5	5	2.84882579397412e-13	2.73191550360549e-12
ENSG00000154175.90	ENSG00000154175	chr3	dexseq_prepare_annotation2.py	exon	.	-	.	ABI3BP	41	2.85502166406073e-13	2.73596370670052e-12
ENSG00000138081.40	ENSG00000138081	chr2	dexseq_prepare_annotation2.py	exon	.	-	.	FBXO11	11	2.95064299082231e-13	2.82564339487386e-12
ENSG00000007923.11	ENSG00000007923	chr1	dexseq_prepare_annotation2.py	exon	.	-	.	DNAJC11	10	3.05037272168769e-13	2.91913085665928e-12
ENSG00000139865.53	ENSG00000139865	chr14	dexseq_prepare_annotation2.py	exon	.	+	.	TTC6	32	3.06464269706136e-13	2.93076286081293e-12
ENSG00000197568.19	ENSG00000197568	chr1	dexseq_prepare_annotation2.py	exon	.	+	.	HHLA3	16	3.07361769935324e-13	2.93731865240951e-12
ENSG00000006118.49	ENSG00000006118	chr11	dexseq_prepare_annotation2.py	exon	.	+	.	TMEM132A	34	3.14722873194797e-13	3.00559259397678e-12
ENSG00000111641.57	ENSG00000111641	chr12	dexseq_prepare_annotation2.py	exon	.	-	.	NOP2	40	3.24843322004723e-13	3.1001060007021e-12
ENSG00000128536.34	ENSG00000128536	chr7	dexseq_prepare_annotation2.py	exon	.	+	.	CDHR3	17	3.25129680913999e-13	3.10070336436702e-12
ENSG00000120318.44	ENSG00000120318	chr5	dexseq_prepare_annotation2.py	exon	.	-	.	ARAP3	3	3.29529898704913e-13	3.1405060566396e-12
ENSG00000204469.44	ENSG00000204469	chr6	dexseq_prepare_annotation2.py	exon	.	+	.	PRRC2A	5	3.36012203681611e-13	3.20008323465023e-12
ENSG00000117625.47	ENSG00000117625	chr1	dexseq_prepare_annotation2.py	exon	.	+	.	RCOR3	34	3.44233833735497e-13	3.27599481878026e-12
ENSG00000177181.7	ENSG00000177181	chr1	dexseq_prepare_annotation2.py	exon	.	+	.	RIMKLA	7	3.44455831057432e-13	3.27599481878026e-12
ENSG00000185787.26	ENSG00000185787	chr15	dexseq_prepare_annotation2.py	exon	.	+	.	MORF4L1	19	3.55410983458583e-13	3.37786693949629e-12
ENSG00000174428.35	ENSG00000174428	chr7	dexseq_prepare_annotation2.py	exon	.	+	.	GTF2IRD2B	7	3.56573634719683e-13	3.38659414414712e-12
ENSG00000024422.7	ENSG00000024422	chr19	dexseq_prepare_annotation2.py	exon	.	+	.	EHD2	7	3.62388696911191e-13	3.43946587198519e-12
ENSG00000172955.12	ENSG00000172955	chr4	dexseq_prepare_annotation2.py	exon	.	-	.	ADH6	10	3.65791214733749e-13	3.46938320504146e-12
ENSG00000173120.27	ENSG00000173120	chr11	dexseq_prepare_annotation2.py	exon	.	+	.	KDM2A	11	3.67228730403559e-13	3.48063510068544e-12
ENSG00000265817.ENSG00000197275.34	ENSG00000265817+ENSG00000197275	chr8	dexseq_prepare_annotation2.py	exon	.	-	.		10	3.69649224191081e-13	3.50118202297732e-12
ENSG00000183354.16	ENSG00000183354	chr9	dexseq_prepare_annotation2.py	exon	.	-	.	KIAA2026	9	3.72002784403196e-13	3.52083333270679e-12
ENSG00000260141.ENSG00000261599.47	ENSG00000260141+ENSG00000261599	chr16	dexseq_prepare_annotation2.py	exon	.	-	.		7	3.72232144938691e-13	3.52083333270679e-12
ENSG00000077800.22	ENSG00000077800	chr7	dexseq_prepare_annotation2.py	exon	.	+	.	FKBP6	7	3.73822594586375e-13	3.53346500217148e-12
ENSG00000165197.7	ENSG00000165197	chrX	dexseq_prepare_annotation2.py	exon	.	-	.	FIGF	4	3.77978447480029e-13	3.57031175646268e-12
ENSG00000078814.32	ENSG00000078814	chr20	dexseq_prepare_annotation2.py	exon	.	+	.	MYH7B	8	3.86818106671239e-13	3.65132050690964e-12
ENSG00000165669.4	ENSG00000165669	chr10	dexseq_prepare_annotation2.py	exon	.	-	.	FAM204A	4	3.89213937347294e-13	3.67143466972189e-12
ENSG00000160219.16	ENSG00000160219	chrX	dexseq_prepare_annotation2.py	exon	.	-	.	GAB3	13	3.91069972440727e-13	3.68643306674228e-12
ENSG00000010292.62	ENSG00000010292	chr12	dexseq_prepare_annotation2.py	exon	.	+	.	NCAPD2	17	3.95706813388709e-13	3.72760660307773e-12
ENSG00000175463.31	ENSG00000175463	chr11	dexseq_prepare_annotation2.py	exon	.	+	.	TBC1D10C	28	4.04307203757874e-13	3.80603595276689e-12
ENSG00000181450.12	ENSG00000181450	chr1	dexseq_prepare_annotation2.py	exon	.	+	.	ZNF678	6	4.13897932985982e-13	3.89367525959725e-12
ENSG00000078668.32	ENSG00000078668	chr8	dexseq_prepare_annotation2.py	exon	.	+	.	VDAC3	3	4.17844408824509e-13	3.92813431009581e-12
ENSG00000142327.33	ENSG00000142327	chr2	dexseq_prepare_annotation2.py	exon	.	+	.	RNPEPL1	21	4.40053316905624e-13	4.13411444905847e-12
ENSG00000003436.32	ENSG00000003436	chr2	dexseq_prepare_annotation2.py	exon	.	-	.	TFPI	24	4.44798562237697e-13	4.17586292474781e-12
ENSG00000261971.26	ENSG00000261971	chr16	dexseq_prepare_annotation2.py	exon	.	-	.	RP11-473M20.7	21	4.63786232169075e-13	4.35117523301751e-12
ENSG00000099958.26	ENSG00000099958	chr22	dexseq_prepare_annotation2.py	exon	.	-	.	DERL3	27	4.64396844864338e-13	4.3539560752944e-12
ENSG00000147082.21	ENSG00000147082	chrX	dexseq_prepare_annotation2.py	exon	.	+	.	CCNB3	22	4.85508749794912e-13	4.54881321562414e-12
ENSG00000174442.42	ENSG00000174442	chr15	dexseq_prepare_annotation2.py	exon	.	+	.	ZWILCH	26	4.90386691140987e-13	4.59020547931497e-12
ENSG00000079385.37	ENSG00000079385	chr19	dexseq_prepare_annotation2.py	exon	.	-	.	CEACAM1	33	4.90589183435482e-13	4.59020547931497e-12
ENSG00000175155.12	ENSG00000175155	chr17	dexseq_prepare_annotation2.py	exon	.	+	.	YPEL2	13	4.93135141506456e-13	4.61091339801279e-12
ENSG00000254377.10	ENSG00000254377	chr8	dexseq_prepare_annotation2.py	exon	.	+	.	LINC00966	10	5.02181204525641e-13	4.69232970405381e-12
ENSG00000172053.35	ENSG00000172053	chr3	dexseq_prepare_annotation2.py	exon	.	-	.	QARS	12	5.02727921683355e-13	4.69427278353521e-12
ENSG00000213799.6	ENSG00000213799	chr19	dexseq_prepare_annotation2.py	exon	.	+	.	ZNF845	3	5.08861676469211e-13	4.74834764365917e-12
ENSG00000136504.49	ENSG00000136504	chr17	dexseq_prepare_annotation2.py	exon	.	+	.	KAT7	21	5.11288196675634e-13	4.76777963750623e-12
ENSG00000163710.29	ENSG00000163710	chr3	dexseq_prepare_annotation2.py	exon	.	-	.	PCOLCE2	19	5.14336647711565e-13	4.79298112127717e-12
ENSG00000211644.ENSG00000236850.ENSG00000272779.ENSG00000211643.11	ENSG00000211644+ENSG00000236850+ENSG00000272779+ENSG00000211643	chr22	dexseq_prepare_annotation2.py	exon	.	+	.		10	5.15443026985014e-13	4.80006318879795e-12
ENSG00000116478.14	ENSG00000116478	chr1	dexseq_prepare_annotation2.py	exon	.	+	.	HDAC1	6	5.15789484831941e-13	4.80006372821774e-12
ENSG00000116885.32	ENSG00000116885	chr1	dexseq_prepare_annotation2.py	exon	.	-	.	OSCP1	21	5.17086866750988e-13	4.80890786078419e-12
ENSG00000137642.29	ENSG00000137642	chr11	dexseq_prepare_annotation2.py	exon	.	+	.	SORL1	8	5.46167772892574e-13	5.07595360762736e-12
ENSG00000186472.29	ENSG00000186472	chr7	dexseq_prepare_annotation2.py	exon	.	-	.	PCLO	23	5.50615535556301e-13	5.1138602387424e-12
ENSG00000181240.11	ENSG00000181240	chr19	dexseq_prepare_annotation2.py	exon	.	-	.	SLC25A41	5	5.52012911444274e-13	5.12340449690778e-12
ENSG00000104381.19	ENSG00000104381	chr8	dexseq_prepare_annotation2.py	exon	.	+	.	GDAP1	11	5.58615747375258e-13	5.18121714282393e-12
ENSG00000133943.39	ENSG00000133943	chr14	dexseq_prepare_annotation2.py	exon	.	+	.	C14orf159	10	5.64678267798153e-13	5.23394431898262e-12
ENSG00000143061.16	ENSG00000143061	chr1	dexseq_prepare_annotation2.py	exon	.	-	.	IGSF3	5	5.80166789484104e-13	5.37391123120403e-12
ENSG00000007216.15	ENSG00000007216	chr17	dexseq_prepare_annotation2.py	exon	.	+	.	SLC13A2	7	5.89058233757315e-13	5.45262521387783e-12
ENSG00000163596.55	ENSG00000163596	chr2	dexseq_prepare_annotation2.py	exon	.	-	.	ICA1L	19	5.9704369457555e-13	5.52285345509572e-12
ENSG00000143889.38	ENSG00000143889	chr2	dexseq_prepare_annotation2.py	exon	.	-	.	HNRNPLL	20	6.14033012806576e-13	5.6762211197203e-12
ENSG00000061656.4	ENSG00000061656	chr20	dexseq_prepare_annotation2.py	exon	.	+	.	SPAG4	2	6.24603674644546e-13	5.77008874636631e-12
ENSG00000226803.35	ENSG00000226803	chr6	dexseq_prepare_annotation2.py	exon	.	-	.	RP11-203B9.4	18	6.39892008217535e-13	5.90738411583636e-12
ENSG00000169592.41	ENSG00000169592	chr16	dexseq_prepare_annotation2.py	exon	.	+	.	INO80E	14	6.49392383149463e-13	5.9910987039295e-12
ENSG00000163166.35	ENSG00000163166	chr2	dexseq_prepare_annotation2.py	exon	.	-	.	IWS1	22	6.54812558898315e-13	6.03708425060143e-12
ENSG00000211535.ENSG00000114270.124	ENSG00000211535+ENSG00000114270	chr3	dexseq_prepare_annotation2.py	exon	.	-	.		66	6.78895339940079e-13	6.25495526964739e-12
ENSG00000250132.ENSG00000002016.59	ENSG00000250132+ENSG00000002016	chr12	dexseq_prepare_annotation2.py	exon	.	-	.		17	7.32654347669312e-13	6.74577494727818e-12
ENSG00000177556.14	ENSG00000177556	chr5	dexseq_prepare_annotation2.py	exon	.	-	.	ATOX1	5	7.56458945322034e-13	6.9603264311603e-12
ENSG00000129292.53	ENSG00000129292	chr8	dexseq_prepare_annotation2.py	exon	.	+	.	PHF20L1	15	7.60057554817432e-13	6.98879730398484e-12
ENSG00000135333.18	ENSG00000135333	chr6	dexseq_prepare_annotation2.py	exon	.	-	.	EPHA7	3	7.63584448719741e-13	7.01657142301688e-12
ENSG00000130810.ENSG00000243207.ENSG00000244165.26	ENSG00000130810+ENSG00000243207+ENSG00000244165	chr19	dexseq_prepare_annotation2.py	exon	.	+	.		14	7.87831792252624e-13	7.2345826012224e-12
ENSG00000006704.40	ENSG00000006704	chr7	dexseq_prepare_annotation2.py	exon	.	+	.	GTF2IRD1	28	7.96186338871834e-13	7.30645966738212e-12
ENSG00000142082.43	ENSG00000142082	chr11	dexseq_prepare_annotation2.py	exon	.	-	.	SIRT3	15	8.06397066254445e-13	7.39526416087879e-12
ENSG00000231890.41	ENSG00000231890	chr2	dexseq_prepare_annotation2.py	exon	.	+	.	AC093391.2	25	8.11108925855564e-13	7.43355581056914e-12
ENSG00000104695.28	ENSG00000104695	chr8	dexseq_prepare_annotation2.py	exon	.	-	.	PPP2CB	18	8.27187176636087e-13	7.57589736063864e-12
ENSG00000114790.20	ENSG00000114790	chr3	dexseq_prepare_annotation2.py	exon	.	+	.	ARHGEF26	14	8.3446307674197e-13	7.63525758122376e-12
ENSG00000126261.33	ENSG00000126261	chr19	dexseq_prepare_annotation2.py	exon	.	+	.	UBA2	9	8.34770530096991e-13	7.63525758122376e-12
ENSG00000166260.21	ENSG00000166260	chr17	dexseq_prepare_annotation2.py	exon	.	-	.	COX11	9	8.55757539726038e-13	7.82205292083358e-12
ENSG00000106330.12	ENSG00000106330	chr7	dexseq_prepare_annotation2.py	exon	.	+	.	MOSPD3	10	9.08574906448096e-13	8.29935562205093e-12
ENSG00000255439.ENSG00000167397.ENSG00000151006.38	ENSG00000255439+ENSG00000167397+ENSG00000151006	chr16	dexseq_prepare_annotation2.py	exon	.	-	.		16	9.09207390296385e-13	8.299661928417e-12
ENSG00000070731.28	ENSG00000070731	chr17	dexseq_prepare_annotation2.py	exon	.	-	.	ST6GALNAC2	2	9.13149673004794e-13	8.33016130271721e-12
ENSG00000118369.23	ENSG00000118369	chr11	dexseq_prepare_annotation2.py	exon	.	+	.	USP35	14	9.14088542640719e-13	8.33324008906082e-12
ENSG00000021852.20	ENSG00000021852	chr1	dexseq_prepare_annotation2.py	exon	.	-	.	C8B	12	9.21723222346612e-13	8.39731669431756e-12
ENSG00000145826.12	ENSG00000145826	chr5	dexseq_prepare_annotation2.py	exon	.	-	.	LECT2	9	9.23960176408495e-13	8.41216567969285e-12
ENSG00000132522.ENSG00000261915.ENSG00000215041.110	ENSG00000132522+ENSG00000261915+ENSG00000215041	chr17	dexseq_prepare_annotation2.py	exon	.	-	.		39	9.48075151813493e-13	8.62605211994719e-12
ENSG00000103174.39	ENSG00000103174	chr16	dexseq_prepare_annotation2.py	exon	.	-	.	NAGPA	34	9.51569867551213e-13	8.65216775239971e-12
ENSG00000215375.22	ENSG00000215375	chr4	dexseq_prepare_annotation2.py	exon	.	+	.	MYL5	6	9.63351932719521e-13	8.75355261094715e-12
ENSG00000104321.30	ENSG00000104321	chr8	dexseq_prepare_annotation2.py	exon	.	-	.	TRPA1	12	9.67184502537033e-13	8.77769474332727e-12
ENSG00000159251.10	ENSG00000159251	chr15	dexseq_prepare_annotation2.py	exon	.	-	.	ACTC1	7	9.67275735950115e-13	8.77769474332727e-12
ENSG00000052344.11	ENSG00000052344	chr16	dexseq_prepare_annotation2.py	exon	.	-	.	PRSS8	8	9.89969424239769e-13	8.97775282178697e-12
ENSG00000167566.21	ENSG00000167566	chr12	dexseq_prepare_annotation2.py	exon	.	-	.	NCKAP5L	11	9.95967854559202e-13	9.02624366293451e-12
ENSG00000223659.2	ENSG00000223659	chr1	dexseq_prepare_annotation2.py	exon	.	-	.	RP5-857K21.5	3	1.00321816544329e-12	9.0860092278089e-12
ENSG00000244045.ENSG00000258924.ENSG00000264302.ENSG00000004139.56	ENSG00000244045+ENSG00000258924+ENSG00000264302+ENSG00000004139	chr17	dexseq_prepare_annotation2.py	exon	.	+	.		34	1.00540943132031e-12	9.09990757008855e-12
ENSG00000267228.ENSG00000167220.ENSG00000134049.38	ENSG00000267228+ENSG00000167220+ENSG00000134049	chr18	dexseq_prepare_annotation2.py	exon	.	-	.		20	1.02822724300432e-12	9.30035568297054e-12
ENSG00000141562.72	ENSG00000141562	chr17	dexseq_prepare_annotation2.py	exon	.	+	.	NARF	31	1.05696052416857e-12	9.55401303548853e-12
ENSG00000140798.52	ENSG00000140798	chr16	dexseq_prepare_annotation2.py	exon	.	-	.	ABCC12	28	1.06090539983365e-12	9.58341989927962e-12
ENSG00000115750.37	ENSG00000115750	chr2	dexseq_prepare_annotation2.py	exon	.	+	.	TAF1B	5	1.07155252193657e-12	9.67329204982091e-12
ENSG00000183474.46	ENSG00000183474	chr5	dexseq_prepare_annotation2.py	exon	.	+	.	GTF2H2C	22	1.0736649577178e-12	9.6860516400362e-12
ENSG00000140025.ENSG00000259053.ENSG00000053254.35	ENSG00000140025+ENSG00000259053+ENSG00000053254	chr14	dexseq_prepare_annotation2.py	exon	.	-	.		16	1.1046056242754e-12	9.95869885203914e-12
ENSG00000141480.55	ENSG00000141480	chr17	dexseq_prepare_annotation2.py	exon	.	+	.	ARRB2	32	1.1095755208986e-12	9.99700129589853e-12
ENSG00000159176.42	ENSG00000159176	chr1	dexseq_prepare_annotation2.py	exon	.	-	.	CSRP1	28	1.12132150997436e-12	1.00962652135898e-11
ENSG00000140279.51	ENSG00000140279	chr15	dexseq_prepare_annotation2.py	exon	.	-	.	DUOX2	31	1.16551185790538e-12	1.04873362435031e-11
ENSG00000119121.46	ENSG00000119121	chr9	dexseq_prepare_annotation2.py	exon	.	-	.	TRPM6	6	1.16976606481496e-12	1.05187854381187e-11
ENSG00000134900.46	ENSG00000134900	chr13	dexseq_prepare_annotation2.py	exon	.	+	.	TPP2	37	1.18537608070307e-12	1.06522414723102e-11
ENSG00000117242.ENSG00000257033.ENSG00000244038.25	ENSG00000117242+ENSG00000257033+ENSG00000244038	chr1	dexseq_prepare_annotation2.py	exon	.	-	.		18	1.18897517706175e-12	1.0677659772226e-11
ENSG00000007314.29	ENSG00000007314	chr17	dexseq_prepare_annotation2.py	exon	.	-	.	SCN4A	19	1.19194760016427e-12	1.06974209167593e-11
ENSG00000178685.15	ENSG00000178685	chr8	dexseq_prepare_annotation2.py	exon	.	-	.	PARP10	8	1.20148493110818e-12	1.07760366927936e-11
ENSG00000178585.13	ENSG00000178585	chr1	dexseq_prepare_annotation2.py	exon	.	-	.	CTNNBIP1	10	1.25494592904844e-12	1.12482443330041e-11
ENSG00000066933.82	ENSG00000066933	chr15	dexseq_prepare_annotation2.py	exon	.	-	.	MYO9A	24	1.33038458667045e-12	1.19167027908807e-11
ENSG00000260773.1	ENSG00000260773	chr15	dexseq_prepare_annotation2.py	exon	.	-	.	RP11-352G18.2	2	1.35305364611714e-12	1.21119278903393e-11
ENSG00000214711.25	ENSG00000214711	chr2	dexseq_prepare_annotation2.py	exon	.	-	.	CAPN14	8	1.35783234755713e-12	1.21468578696573e-11
ENSG00000171824.44	ENSG00000171824	chr1	dexseq_prepare_annotation2.py	exon	.	-	.	EXOSC10	6	1.35958455010921e-12	1.21546858779763e-11
ENSG00000163793.15	ENSG00000163793	chr2	dexseq_prepare_annotation2.py	exon	.	+	.	DNAJC5G	10	1.36169795377579e-12	1.21657308481438e-11
ENSG00000175426.14	ENSG00000175426	chr5	dexseq_prepare_annotation2.py	exon	.	-	.	PCSK1	4	1.36358645673505e-12	1.21747535637742e-11
ENSG00000068079.18	ENSG00000068079	chr17	dexseq_prepare_annotation2.py	exon	.	+	.	IFI35	9	1.40974841752506e-12	1.25788047789084e-11
ENSG00000188895.3	ENSG00000188895	chr17	dexseq_prepare_annotation2.py	exon	.	+	.	MSL1	4	1.43284840135916e-12	1.277669259822e-11
ENSG00000177822.23	ENSG00000177822	chr4	dexseq_prepare_annotation2.py	exon	.	-	.	AC108142.1	23	1.452447270218e-12	1.29431265745407e-11
ENSG00000129353.52	ENSG00000129353	chr19	dexseq_prepare_annotation2.py	exon	.	+	.	SLC44A2	33	1.47804174094148e-12	1.31627406196826e-11
ENSG00000117448.34	ENSG00000117448	chr1	dexseq_prepare_annotation2.py	exon	.	+	.	AKR1A1	4	1.48125507620201e-12	1.31828847725955e-11
ENSG00000186090.22	ENSG00000186090	chr3	dexseq_prepare_annotation2.py	exon	.	+	.	HTR3D	17	1.48801421880743e-12	1.32345398138733e-11
ENSG00000198691.62	ENSG00000198691	chr1	dexseq_prepare_annotation2.py	exon	.	-	.	ABCA4	26	1.50197072491719e-12	1.33501015620125e-11
ENSG00000084774.66	ENSG00000084774	chr2	dexseq_prepare_annotation2.py	exon	.	+	.	CAD	47	1.53193247386769e-12	1.36076848015286e-11
ENSG00000163071.19	ENSG00000163071	chr4	dexseq_prepare_annotation2.py	exon	.	+	.	SPATA18	4	1.5741415925182e-12	1.39736579420402e-11
ENSG00000261538.ENSG00000121270.47	ENSG00000261538+ENSG00000121270	chr16	dexseq_prepare_annotation2.py	exon	.	-	.		28	1.59479692621814e-12	1.41479519888635e-11
ENSG00000184640.109	ENSG00000184640	chr17	dexseq_prepare_annotation2.py	exon	.	+	.	SEPT9	41	1.59963777868472e-12	1.41818174659208e-11
ENSG00000133794.57	ENSG00000133794	chr11	dexseq_prepare_annotation2.py	exon	.	+	.	ARNTL	42	1.61906412688396e-12	1.43448667559022e-11
ENSG00000151876.16	ENSG00000151876	chr5	dexseq_prepare_annotation2.py	exon	.	+	.	FBXO4	7	1.63717041304999e-12	1.44960194336318e-11
ENSG00000163293.18	ENSG00000163293	chr4	dexseq_prepare_annotation2.py	exon	.	+	.	NIPAL1	11	1.67239645085206e-12	1.47892825412436e-11
ENSG00000011114.24	ENSG00000011114	chr14	dexseq_prepare_annotation2.py	exon	.	-	.	BTBD7	5	1.67242590330726e-12	1.47892825412436e-11
ENSG00000160293.ENSG00000256225.35	ENSG00000160293+ENSG00000256225	chr9	dexseq_prepare_annotation2.py	exon	.	-	.		26	1.68103234722587e-12	1.48559089512174e-11
ENSG00000129946.25	ENSG00000129946	chr19	dexseq_prepare_annotation2.py	exon	.	-	.	SHC2	17	1.80467536968757e-12	1.5938423580472e-11
ENSG00000166225.32	ENSG00000166225	chr12	dexseq_prepare_annotation2.py	exon	.	+	.	FRS2	25	1.82594004657591e-12	1.61107761238445e-11
ENSG00000183054.45	ENSG00000183054	chr2	dexseq_prepare_annotation2.py	exon	.	-	.	RGPD6	10	1.82763239550125e-12	1.61107761238445e-11
ENSG00000240821.ENSG00000075131.19	ENSG00000240821+ENSG00000075131	chr15	dexseq_prepare_annotation2.py	exon	.	-	.		7	1.8276784344868e-12	1.61107761238445e-11
ENSG00000141543.27	ENSG00000141543	chr17	dexseq_prepare_annotation2.py	exon	.	-	.	EIF4A3	19	1.85359272806043e-12	1.63288203641026e-11
ENSG00000205356.24	ENSG00000205356	chr7	dexseq_prepare_annotation2.py	exon	.	-	.	TECPR1	21	1.85974809168765e-12	1.63726361540761e-11
ENSG00000129534.39	ENSG00000129534	chr14	dexseq_prepare_annotation2.py	exon	.	-	.	MIS18BP1	12	1.92433387297857e-12	1.69304726843581e-11
ENSG00000129354.7	ENSG00000129354	chr19	dexseq_prepare_annotation2.py	exon	.	-	.	AP1M2	6	2.03378107365842e-12	1.78765292280712e-11
ENSG00000105479.31	ENSG00000105479	chr19	dexseq_prepare_annotation2.py	exon	.	-	.	CCDC114	15	2.03444371744738e-12	1.78765292280712e-11
ENSG00000175198.32	ENSG00000175198	chr13	dexseq_prepare_annotation2.py	exon	.	+	.	PCCA	21	2.06913197211205e-12	1.81698109870447e-11
ENSG00000130559.34	ENSG00000130559	chr9	dexseq_prepare_annotation2.py	exon	.	-	.	CAMSAP1	20	2.09747736720275e-12	1.8407057553723e-11
ENSG00000238088.9	ENSG00000238088	chrY	dexseq_prepare_annotation2.py	exon	.	+	.	OFD1P7Y	6	2.12907708540732e-12	1.86725450458793e-11
ENSG00000198626.121	ENSG00000198626	chr1	dexseq_prepare_annotation2.py	exon	.	+	.	RYR2	32	2.13552602648939e-12	1.87172575262894e-11
ENSG00000092531.51	ENSG00000092531	chr15	dexseq_prepare_annotation2.py	exon	.	+	.	SNAP23	35	2.14436456438283e-12	1.8782844354395e-11
ENSG00000269404.ENSG00000142539.ENSG00000062822.80	ENSG00000269404+ENSG00000142539+ENSG00000062822	chr19	dexseq_prepare_annotation2.py	exon	.	+	.		13	2.17260382437389e-12	1.90181751069798e-11
ENSG00000119688.ENSG00000258559.80	ENSG00000119688+ENSG00000258559	chr14	dexseq_prepare_annotation2.py	exon	.	-	.		23	2.17792957899479e-12	1.90527589495775e-11
ENSG00000233452.18	ENSG00000233452	chr6	dexseq_prepare_annotation2.py	exon	.	-	.	STXBP5-AS1	4	2.33370931455047e-12	2.0402656133581e-11
ENSG00000238168.2	ENSG00000238168	chr12	dexseq_prepare_annotation2.py	exon	.	+	.	RP11-686G8.1	2	2.40286913671164e-12	2.09940464233374e-11
ENSG00000147650.18	ENSG00000147650	chr8	dexseq_prepare_annotation2.py	exon	.	-	.	LRP12	10	2.41675138791581e-12	2.10974346937649e-11
ENSG00000137857.59	ENSG00000137857	chr15	dexseq_prepare_annotation2.py	exon	.	+	.	DUOX1	27	2.41774744127147e-12	2.10974346937649e-11
ENSG00000105926.27	ENSG00000105926	chr7	dexseq_prepare_annotation2.py	exon	.	+	.	MPP6	26	2.42655327831105e-12	2.11609495138806e-11
ENSG00000184305.19	ENSG00000184305	chr4	dexseq_prepare_annotation2.py	exon	.	+	.	CCSER1	9	2.49743711277834e-12	2.1765400045138e-11
ENSG00000111642.70	ENSG00000111642	chr12	dexseq_prepare_annotation2.py	exon	.	-	.	CHD4	13	2.53015719635453e-12	2.20366991011217e-11
ENSG00000116698.56	ENSG00000116698	chr1	dexseq_prepare_annotation2.py	exon	.	+	.	SMG7	19	2.55701544854165e-12	2.22566350944985e-11
ENSG00000259248.22	ENSG00000259248	chr15	dexseq_prepare_annotation2.py	exon	.	-	.	USP3-AS1	6	2.58762027379443e-12	2.25088852065093e-11
ENSG00000149599.24	ENSG00000149599	chr20	dexseq_prepare_annotation2.py	exon	.	-	.	DUSP15	12	2.67331693204867e-12	2.32397444964858e-11
ENSG00000168060.56	ENSG00000168060	chr11	dexseq_prepare_annotation2.py	exon	.	-	.	NAALADL1	5	2.7477582146248e-12	2.3871903184988e-11
ENSG00000166226.35	ENSG00000166226	chr12	dexseq_prepare_annotation2.py	exon	.	+	.	CCT2	8	2.76224528625554e-12	2.39827274007788e-11
ENSG00000132781.83	ENSG00000132781	chr1	dexseq_prepare_annotation2.py	exon	.	-	.	MUTYH	6	2.84008671016196e-12	2.46431318363896e-11
ENSG00000133835.ENSG00000164334.87	ENSG00000133835+ENSG00000164334	chr5	dexseq_prepare_annotation2.py	exon	.	+	.		24	2.88554353192585e-12	2.5021887810949e-11
ENSG00000065154.27	ENSG00000065154	chr10	dexseq_prepare_annotation2.py	exon	.	-	.	OAT	5	2.90423342397494e-12	2.51682067267172e-11
ENSG00000061936.37	ENSG00000061936	chr12	dexseq_prepare_annotation2.py	exon	.	+	.	SFSWAP	12	2.93510286293107e-12	2.54198252322724e-11
ENSG00000204463.82	ENSG00000204463	chr6	dexseq_prepare_annotation2.py	exon	.	-	.	BAG6	20	3.02447526239258e-12	2.61774851411455e-11
ENSG00000185485.42	ENSG00000185485	chr3	dexseq_prepare_annotation2.py	exon	.	-	.	SDHAP1	14	3.04318031219577e-12	2.63229398165398e-11
ENSG00000253117.ENSG00000132297.ENSG00000258417.36	ENSG00000253117+ENSG00000132297+ENSG00000258417	chr8	dexseq_prepare_annotation2.py	exon	.	-	.		9	3.06146110036055e-12	2.64645455194611e-11
ENSG00000006062.23	ENSG00000006062	chr17	dexseq_prepare_annotation2.py	exon	.	-	.	MAP3K14	16	3.08739297578538e-12	2.66715460833425e-11
ENSG00000179818.ENSG00000244617.128	ENSG00000179818+ENSG00000244617	chr2	dexseq_prepare_annotation2.py	exon	.	-	.		62	3.08925679900156e-12	2.66715460833425e-11
ENSG00000134779.42	ENSG00000134779	chr18	dexseq_prepare_annotation2.py	exon	.	-	.	TPGS2	20	3.10899047691406e-12	2.68252061261508e-11
ENSG00000092200.57	ENSG00000092200	chr14	dexseq_prepare_annotation2.py	exon	.	+	.	RPGRIP1	9	3.13390337620102e-12	2.70233348375965e-11
ENSG00000065427.23	ENSG00000065427	chr16	dexseq_prepare_annotation2.py	exon	.	-	.	KARS	12	3.14527679236584e-12	2.7104540119287e-11
ENSG00000212238.ENSG00000106459.15	ENSG00000212238+ENSG00000106459	chr7	dexseq_prepare_annotation2.py	exon	.	+	.		13	3.1558497864755e-12	2.71787510821572e-11
ENSG00000092199.77	ENSG00000092199	chr14	dexseq_prepare_annotation2.py	exon	.	-	.	HNRNPC	35	3.19843774516337e-12	2.75284172886514e-11
ENSG00000131370.5	ENSG00000131370	chr3	dexseq_prepare_annotation2.py	exon	.	-	.	SH3BP5	3	3.23125284430498e-12	2.77935882455208e-11
ENSG00000224177.9	ENSG00000224177	chr2	dexseq_prepare_annotation2.py	exon	.	+	.	LINC00570	2	3.2375151209572e-12	2.78301780589975e-11
ENSG00000239344.ENSG00000176406.56	ENSG00000239344+ENSG00000176406	chr8	dexseq_prepare_annotation2.py	exon	.	+	.		26	3.26626976780152e-12	2.80555224316161e-11
ENSG00000188883.6	ENSG00000188883	chr7	dexseq_prepare_annotation2.py	exon	.	-	.	KLRG2	7	3.26777897125124e-12	2.80555224316161e-11
ENSG00000174791.31	ENSG00000174791	chr11	dexseq_prepare_annotation2.py	exon	.	-	.	RIN1	19	3.33227452915812e-12	2.85915344585412e-11
ENSG00000088808.51	ENSG00000088808	chr14	dexseq_prepare_annotation2.py	exon	.	-	.	PPP1R13B	28	3.35735182734641e-12	2.87888764056554e-11
ENSG00000129351.60	ENSG00000129351	chr19	dexseq_prepare_annotation2.py	exon	.	+	.	ILF3	15	3.41248059275999e-12	2.92435025194033e-11
ENSG00000231728.6	ENSG00000231728	chrX	dexseq_prepare_annotation2.py	exon	.	-	.	LL0XNC01-116E7.2	4	3.41990191581577e-12	2.92889869267361e-11
ENSG00000255591.ENSG00000147140.49	ENSG00000255591+ENSG00000147140	chrX	dexseq_prepare_annotation2.py	exon	.	+	.		33	3.48391680827539e-12	2.98187987722496e-11
ENSG00000163467.16	ENSG00000163467	chr1	dexseq_prepare_annotation2.py	exon	.	+	.	TSACC	9	3.5036419940317e-12	2.99691155008008e-11
ENSG00000253250.5	ENSG00000253250	chr8	dexseq_prepare_annotation2.py	exon	.	-	.	C8orf88	4	3.60217910564798e-12	3.07929647544504e-11
ENSG00000236780.9	ENSG00000236780	chr2	dexseq_prepare_annotation2.py	exon	.	-	.	AC078941.1	4	3.64118446088073e-12	3.11072090471173e-11
ENSG00000182986.27	ENSG00000182986	chr19	dexseq_prepare_annotation2.py	exon	.	-	.	ZNF320	18	3.68973876820566e-12	3.15025940302069e-11
ENSG00000224914.ENSG00000214562.14	ENSG00000224914+ENSG00000214562	chr10	dexseq_prepare_annotation2.py	exon	.	+	.		15	3.7487562380755e-12	3.19867704378154e-11
ENSG00000265371.ENSG00000094916.15	ENSG00000265371+ENSG00000094916	chr12	dexseq_prepare_annotation2.py	exon	.	-	.		3	3.78664322361935e-12	3.22901631690421e-11
ENSG00000164038.ENSG00000164039.66	ENSG00000164038+ENSG00000164039	chr4	dexseq_prepare_annotation2.py	exon	.	-	.		4	3.84216745641625e-12	3.27434898176876e-11
ENSG00000196169.29	ENSG00000196169	chr17	dexseq_prepare_annotation2.py	exon	.	+	.	KIF19	18	3.89216989186052e-12	3.31492306032644e-11
ENSG00000200656.ENSG00000136270.13	ENSG00000200656+ENSG00000136270	chr7	dexseq_prepare_annotation2.py	exon	.	-	.		2	3.91311194967366e-12	3.33071205691818e-11
ENSG00000086205.42	ENSG00000086205	chr11	dexseq_prepare_annotation2.py	exon	.	-	.	FOLH1	24	3.97818299636286e-12	3.38401975325968e-11
ENSG00000129990.30	ENSG00000129990	chr19	dexseq_prepare_annotation2.py	exon	.	-	.	SYT5	24	4.2814153946251e-12	3.6376684211511e-11
ENSG00000136986.18	ENSG00000136986	chr8	dexseq_prepare_annotation2.py	exon	.	-	.	DERL1	11	4.28161737381645e-12	3.6376684211511e-11
ENSG00000151687.37	ENSG00000151687	chr2	dexseq_prepare_annotation2.py	exon	.	+	.	ANKAR	18	4.33641872563124e-12	3.68197023781079e-11
ENSG00000164307.37	ENSG00000164307	chr5	dexseq_prepare_annotation2.py	exon	.	-	.	ERAP1	27	4.34960075161684e-12	3.69090126240996e-11
ENSG00000138777.47	ENSG00000138777	chr4	dexseq_prepare_annotation2.py	exon	.	-	.	PPA2	24	4.42702522440025e-12	3.75430162389928e-11
ENSG00000155530.21	ENSG00000155530	chr7	dexseq_prepare_annotation2.py	exon	.	+	.	LRGUK	15	4.64840082251058e-12	3.93962631177548e-11
ENSG00000106565.18	ENSG00000106565	chr7	dexseq_prepare_annotation2.py	exon	.	-	.	TMEM176B	6	4.70880774701055e-12	3.98838318767269e-11
ENSG00000213123.ENSG00000145107.ENSG00000273331.ENSG00000161217.ENSG00000272741.26	ENSG00000213123+ENSG00000145107+ENSG00000273331+ENSG00000161217+ENSG00000272741	chr3	dexseq_prepare_annotation2.py	exon	.	-	.		6	4.80047184694102e-12	4.06353930256944e-11
ENSG00000151611.10	ENSG00000151611	chr4	dexseq_prepare_annotation2.py	exon	.	+	.	MMAA	7	4.83102341839762e-12	4.08690424351256e-11
ENSG00000187097.33	ENSG00000187097	chr14	dexseq_prepare_annotation2.py	exon	.	-	.	ENTPD5	7	4.95913447101758e-12	4.19272278004214e-11
ENSG00000149196.21	ENSG00000149196	chr11	dexseq_prepare_annotation2.py	exon	.	+	.	C11orf73	16	4.96631047376372e-12	4.19622952652097e-11
ENSG00000137869.51	ENSG00000137869	chr15	dexseq_prepare_annotation2.py	exon	.	-	.	CYP19A1	25	4.97302441419102e-12	4.19934182251341e-11
ENSG00000179044.15	ENSG00000179044	chr16	dexseq_prepare_annotation2.py	exon	.	-	.	EXOC3L1	10	5.07262730689905e-12	4.28031790006301e-11
ENSG00000109339.43	ENSG00000109339	chr4	dexseq_prepare_annotation2.py	exon	.	-	.	MAPK10	17	5.07509728642818e-12	4.28031790006301e-11
ENSG00000133574.13	ENSG00000133574	chr7	dexseq_prepare_annotation2.py	exon	.	+	.	GIMAP4	12	5.08046315504075e-12	4.28223710093672e-11
ENSG00000031823.71	ENSG00000031823	chr19	dexseq_prepare_annotation2.py	exon	.	-	.	RANBP3	25	5.17732916482971e-12	4.36123101744956e-11
ENSG00000065882.46	ENSG00000065882	chr4	dexseq_prepare_annotation2.py	exon	.	+	.	TBC1D1	7	5.19456226881537e-12	4.37308926846747e-11
ENSG00000115084.41	ENSG00000115084	chr2	dexseq_prepare_annotation2.py	exon	.	-	.	SLC35F5	34	5.23119718021857e-12	4.40125678969573e-11
ENSG00000158089.50	ENSG00000158089	chr2	dexseq_prepare_annotation2.py	exon	.	-	.	GALNT14	28	5.26311063925422e-12	4.4254201534069e-11
ENSG00000101251.35	ENSG00000101251	chr20	dexseq_prepare_annotation2.py	exon	.	-	.	SEL1L2	5	5.27226671255933e-12	4.43043055402878e-11
ENSG00000166960.46	ENSG00000166960	chr18	dexseq_prepare_annotation2.py	exon	.	-	.	CCDC178	26	5.28075825478082e-12	4.43487679615139e-11
ENSG00000261987.4	ENSG00000261987	chr17	dexseq_prepare_annotation2.py	exon	.	-	.	KYNUP1	5	5.39917876695678e-12	4.53158208199395e-11
ENSG00000067445.ENSG00000221750.46	ENSG00000067445+ENSG00000221750	chrX	dexseq_prepare_annotation2.py	exon	.	+	.		35	5.45240176484805e-12	4.57348252151934e-11
ENSG00000245651.4	ENSG00000245651	chr12	dexseq_prepare_annotation2.py	exon	.	-	.	RP11-620J15.2	4	5.4849750888937e-12	4.59802176689655e-11
ENSG00000075426.9	ENSG00000075426	chr2	dexseq_prepare_annotation2.py	exon	.	+	.	FOSL2	5	5.64942892363784e-12	4.73301914116382e-11
ENSG00000214022.ENSG00000196456.60	ENSG00000214022+ENSG00000196456	chr7	dexseq_prepare_annotation2.py	exon	.	+	.		19	5.67954371166162e-12	4.75537384969759e-11
ENSG00000267534.ENSG00000130816.102	ENSG00000267534+ENSG00000130816	chr19	dexseq_prepare_annotation2.py	exon	.	-	.		50	5.99918103713845e-12	5.01996688596785e-11
ENSG00000006432.24	ENSG00000006432	chr14	dexseq_prepare_annotation2.py	exon	.	-	.	MAP3K9	18	6.00408749859084e-12	5.02104046276242e-11
ENSG00000232517.8	ENSG00000232517	chr5	dexseq_prepare_annotation2.py	exon	.	-	.	AC112198.1	4	6.06904858004172e-12	5.07230435305417e-11
ENSG00000139842.38	ENSG00000139842	chr13	dexseq_prepare_annotation2.py	exon	.	+	.	CUL4A	18	6.18859967812462e-12	5.16910342011892e-11
ENSG00000175866.72	ENSG00000175866	chr17	dexseq_prepare_annotation2.py	exon	.	+	.	BAIAP2	48	6.21373545537885e-12	5.18697181958944e-11
ENSG00000144021.13	ENSG00000144021	chr2	dexseq_prepare_annotation2.py	exon	.	+	.	CIAO1	11	6.24057427703693e-12	5.20623947964484e-11
ENSG00000267827.ENSG00000204611.ENSG00000196267.18	ENSG00000267827+ENSG00000204611+ENSG00000196267	chr19	dexseq_prepare_annotation2.py	exon	.	-	.		16	6.24511700300596e-12	5.20689448319215e-11
ENSG00000090612.ENSG00000256223.ENSG00000256825.64	ENSG00000090612+ENSG00000256223+ENSG00000256825	chr12	dexseq_prepare_annotation2.py	exon	.	+	.		13	6.29621627096301e-12	5.24634208459016e-11
ENSG00000105298.33	ENSG00000105298	chr19	dexseq_prepare_annotation2.py	exon	.	-	.	CACTIN	20	6.38091764960757e-12	5.31372451145505e-11
ENSG00000174501.46	ENSG00000174501	chr2	dexseq_prepare_annotation2.py	exon	.	-	.	ANKRD36C	25	6.44654768031829e-12	5.36515382619643e-11
ENSG00000104814.35	ENSG00000104814	chr19	dexseq_prepare_annotation2.py	exon	.	-	.	MAP4K1	27	6.46472687587745e-12	5.37705404075833e-11
ENSG00000099250.40	ENSG00000099250	chr10	dexseq_prepare_annotation2.py	exon	.	-	.	NRP1	30	6.54216694843832e-12	5.43820080410977e-11
ENSG00000204822.ENSG00000135637.39	ENSG00000204822+ENSG00000135637	chr2	dexseq_prepare_annotation2.py	exon	.	-	.		16	6.60497938133154e-12	5.48712225941913e-11
ENSG00000205339.37	ENSG00000205339	chr11	dexseq_prepare_annotation2.py	exon	.	+	.	IPO7	20	6.716329948298e-12	5.57628424766719e-11
ENSG00000127564.56	ENSG00000127564	chr16	dexseq_prepare_annotation2.py	exon	.	-	.	PKMYT1	7	6.81003815130632e-12	5.65070051872166e-11
ENSG00000105576.69	ENSG00000105576	chr19	dexseq_prepare_annotation2.py	exon	.	-	.	TNPO2	42	6.82928010110534e-12	5.66327554524337e-11
ENSG00000142188.30	ENSG00000142188	chr21	dexseq_prepare_annotation2.py	exon	.	-	.	TMEM50B	19	6.85074152225226e-12	5.67767495656995e-11
ENSG00000102804.28	ENSG00000102804	chr13	dexseq_prepare_annotation2.py	exon	.	-	.	TSC22D1	22	7.12891286109049e-12	5.90468293581177e-11
ENSG00000267787.ENSG00000267040.10	ENSG00000267787+ENSG00000267040	chr18	dexseq_prepare_annotation2.py	exon	.	+	.		7	7.36845717667148e-12	6.09944510735584e-11
ENSG00000126581.56	ENSG00000126581	chr17	dexseq_prepare_annotation2.py	exon	.	-	.	BECN1	30	7.42261607467287e-12	6.14060841473086e-11
ENSG00000069943.26	ENSG00000069943	chr15	dexseq_prepare_annotation2.py	exon	.	+	.	PIGB	25	7.49672028290995e-12	6.19821318378778e-11
ENSG00000242114.ENSG00000249590.ENSG00000100003.60	ENSG00000242114+ENSG00000249590+ENSG00000100003	chr22	dexseq_prepare_annotation2.py	exon	.	+	.		26	7.55926055097439e-12	6.24619400446345e-11
ENSG00000143870.27	ENSG00000143870	chr2	dexseq_prepare_annotation2.py	exon	.	-	.	PDIA6	10	7.66148336065269e-12	6.32688765962839e-11
ENSG00000230773.15	ENSG00000230773	chr2	dexseq_prepare_annotation2.py	exon	.	-	.	AC079807.4	2	7.91642424142073e-12	6.53352535517374e-11
ENSG00000150893.24	ENSG00000150893	chr13	dexseq_prepare_annotation2.py	exon	.	+	.	FREM2	9	7.97229526102288e-12	6.57571996619012e-11
ENSG00000133216.30	ENSG00000133216	chr1	dexseq_prepare_annotation2.py	exon	.	+	.	EPHB2	19	8.01544025529196e-12	6.60737392133139e-11
ENSG00000121578.39	ENSG00000121578	chr3	dexseq_prepare_annotation2.py	exon	.	-	.	B4GALT4	13	8.03141785137824e-12	6.61660863059146e-11
ENSG00000114784.10	ENSG00000114784	chr3	dexseq_prepare_annotation2.py	exon	.	+	.	EIF1B	8	8.06355165527766e-12	6.63913459816889e-11
ENSG00000250318.ENSG00000167065.7	ENSG00000250318+ENSG00000167065	chr22	dexseq_prepare_annotation2.py	exon	.	-	.		2	8.13431126636854e-12	6.69341753076419e-11
ENSG00000197971.105	ENSG00000197971	chr18	dexseq_prepare_annotation2.py	exon	.	-	.	MBP	13	8.38642704011154e-12	6.89677860503416e-11
ENSG00000175029.37	ENSG00000175029	chr10	dexseq_prepare_annotation2.py	exon	.	-	.	CTBP2	25	8.49758410768045e-12	6.98404644010249e-11
ENSG00000100311.11	ENSG00000100311	chr22	dexseq_prepare_annotation2.py	exon	.	-	.	PDGFB	9	8.89956252916506e-12	7.31009116577595e-11
ENSG00000170430.11	ENSG00000170430	chr10	dexseq_prepare_annotation2.py	exon	.	+	.	MGMT	12	9.09091344894653e-12	7.46284287097465e-11
ENSG00000143156.29	ENSG00000143156	chr1	dexseq_prepare_annotation2.py	exon	.	-	.	NME7	22	9.39269601109838e-12	7.70601472029545e-11
ENSG00000157445.38	ENSG00000157445	chr3	dexseq_prepare_annotation2.py	exon	.	+	.	CACNA2D3	9	9.69612821209176e-12	7.95025139851808e-11
ENSG00000135423.26	ENSG00000135423	chr12	dexseq_prepare_annotation2.py	exon	.	-	.	GLS2	21	9.8926373244983e-12	8.10658044976777e-11
ENSG00000176387.ENSG00000203401.16	ENSG00000176387+ENSG00000203401	chr16	dexseq_prepare_annotation2.py	exon	.	+	.		12	9.91857133892106e-12	8.12302854866602e-11
ENSG00000167693.20	ENSG00000167693	chr17	dexseq_prepare_annotation2.py	exon	.	-	.	NXN	4	1.00054132349773e-11	8.18930958045368e-11
ENSG00000157890.58	ENSG00000157890	chr15	dexseq_prepare_annotation2.py	exon	.	-	.	MEGF11	44	1.01799879209183e-11	8.32727819481489e-11
ENSG00000183484.13	ENSG00000183484	chr14	dexseq_prepare_annotation2.py	exon	.	-	.	GPR132	8	1.02521717398451e-11	8.3813772152822e-11
ENSG00000185359.61	ENSG00000185359	chr17	dexseq_prepare_annotation2.py	exon	.	+	.	HGS	3	1.03497087026008e-11	8.45612697476056e-11
ENSG00000141510.31	ENSG00000141510	chr17	dexseq_prepare_annotation2.py	exon	.	-	.	TP53	10	1.05801974356033e-11	8.6393515536332e-11
ENSG00000108506.34	ENSG00000108506	chr17	dexseq_prepare_annotation2.py	exon	.	-	.	INTS2	5	1.07310395617871e-11	8.75736249750791e-11
ENSG00000170523.8	ENSG00000170523	chr12	dexseq_prepare_annotation2.py	exon	.	-	.	KRT83	8	1.10439136590444e-11	9.00738737924533e-11
ENSG00000134686.ENSG00000266239.40	ENSG00000134686+ENSG00000266239	chr1	dexseq_prepare_annotation2.py	exon	.	-	.		12	1.11015458565314e-11	9.04906593729148e-11
ENSG00000182378.29	ENSG00000182378	chrX	dexseq_prepare_annotation2.py	exon	.	+	.	PLCXD1	10	1.11298945598417e-11	9.06684003031903e-11
ENSG00000225526.8	ENSG00000225526	chr3	dexseq_prepare_annotation2.py	exon	.	-	.	C3orf83	4	1.11912268235412e-11	9.11144712654586e-11
ENSG00000261487.ENSG00000175938.ENSG00000099364.16	ENSG00000261487+ENSG00000175938+ENSG00000099364	chr16	dexseq_prepare_annotation2.py	exon	.	+	.		10	1.13001247343599e-11	9.19470513470492e-11
ENSG00000141378.12	ENSG00000141378	chr17	dexseq_prepare_annotation2.py	exon	.	-	.	PTRH2	7	1.1487614243248e-11	9.34177644182442e-11
ENSG00000261963.3	ENSG00000261963	chr17	dexseq_prepare_annotation2.py	exon	.	-	.	RP11-74E22.4	4	1.16248549410329e-11	9.44783665207583e-11
ENSG00000147485.27	ENSG00000147485	chr8	dexseq_prepare_annotation2.py	exon	.	-	.	PXDNL	14	1.18069147562263e-11	9.59017689197115e-11
ENSG00000125630.53	ENSG00000125630	chr2	dexseq_prepare_annotation2.py	exon	.	+	.	POLR1B	35	1.18566281501551e-11	9.62491483753364e-11
ENSG00000136010.23	ENSG00000136010	chr12	dexseq_prepare_annotation2.py	exon	.	-	.	ALDH1L2	19	1.22100804880308e-11	9.90603544043577e-11
ENSG00000141569.16	ENSG00000141569	chr17	dexseq_prepare_annotation2.py	exon	.	-	.	TRIM65	8	1.23486954546922e-11	1.00126315339771e-10
ENSG00000160255.49	ENSG00000160255	chr21	dexseq_prepare_annotation2.py	exon	.	-	.	ITGB2	23	1.23763441912944e-11	1.00291813718577e-10
ENSG00000224406.17	ENSG00000224406	chr3	dexseq_prepare_annotation2.py	exon	.	-	.	RP11-48F14.1	11	1.24677509762232e-11	1.00973480583007e-10
ENSG00000165029.50	ENSG00000165029	chr9	dexseq_prepare_annotation2.py	exon	.	-	.	ABCA1	9	1.2532830525182e-11	1.0144125735248e-10
ENSG00000214514.24	ENSG00000214514	chr17	dexseq_prepare_annotation2.py	exon	.	-	.	KRT42P	4	1.28638082333573e-11	1.04059422469137e-10
ENSG00000128513.31	ENSG00000128513	chr7	dexseq_prepare_annotation2.py	exon	.	-	.	POT1	32	1.29848902298216e-11	1.04977610218575e-10
ENSG00000131355.11	ENSG00000131355	chr19	dexseq_prepare_annotation2.py	exon	.	-	.	EMR3	4	1.30787389007553e-11	1.05674685100738e-10
ENSG00000215127.6	ENSG00000215127	chr4	dexseq_prepare_annotation2.py	exon	.	-	.	SYT14L	6	1.33562849492781e-11	1.07854335980272e-10
ENSG00000184863.39	ENSG00000184863	chr7	dexseq_prepare_annotation2.py	exon	.	+	.	RBM33	13	1.39444367409669e-11	1.12538182830273e-10
ENSG00000181027.40	ENSG00000181027	chr19	dexseq_prepare_annotation2.py	exon	.	+	.	FKRP	14	1.40717580381613e-11	1.13499622313621e-10
ENSG00000254645.8	ENSG00000254645	chr11	dexseq_prepare_annotation2.py	exon	.	-	.	RP11-396O20.2	4	1.41283190062432e-11	1.1388953837668e-10
ENSG00000167178.30	ENSG00000167178	chr15	dexseq_prepare_annotation2.py	exon	.	+	.	ISLR2	16	1.41599511686561e-11	1.14078164734923e-10
ENSG00000225098.4	ENSG00000225098	chr22	dexseq_prepare_annotation2.py	exon	.	-	.	BCRP1	3	1.42231040600597e-11	1.14520367786314e-10
ENSG00000106123.43	ENSG00000106123	chr7	dexseq_prepare_annotation2.py	exon	.	+	.	EPHB6	24	1.43063978111494e-11	1.15124131515156e-10
ENSG00000177138.21	ENSG00000177138	chrX	dexseq_prepare_annotation2.py	exon	.	-	.	FAM9B	12	1.4566650493231e-11	1.17150363252874e-10
ENSG00000081479.79	ENSG00000081479	chr2	dexseq_prepare_annotation2.py	exon	.	-	.	LRP2	23	1.4916514400213e-11	1.19894512786399e-10
ENSG00000100711.23	ENSG00000100711	chr14	dexseq_prepare_annotation2.py	exon	.	+	.	ZFYVE21	14	1.50970332836222e-11	1.21275124760089e-10
ENSG00000113504.32	ENSG00000113504	chr5	dexseq_prepare_annotation2.py	exon	.	-	.	SLC12A7	11	1.51467843101753e-11	1.21604281683719e-10
ENSG00000232756.7	ENSG00000232756	chr7	dexseq_prepare_annotation2.py	exon	.	+	.	RP5-1185I7.1	3	1.54585876638569e-11	1.24035697312139e-10
ENSG00000049618.37	ENSG00000049618	chr6	dexseq_prepare_annotation2.py	exon	.	+	.	ARID1B	21	1.57056549020507e-11	1.25945173598215e-10
ENSG00000106070.44	ENSG00000106070	chr7	dexseq_prepare_annotation2.py	exon	.	-	.	GRB10	19	1.58931356361691e-11	1.27374887513242e-10
ENSG00000188656.ENSG00000229549.18	ENSG00000188656+ENSG00000229549	chrY	dexseq_prepare_annotation2.py	exon	.	+	.		15	1.59890015840339e-11	1.28069130028877e-10
ENSG00000129993.33	ENSG00000129993	chr16	dexseq_prepare_annotation2.py	exon	.	-	.	CBFA2T3	18	1.60070913360485e-11	1.28139956466565e-10
ENSG00000148308.31	ENSG00000148308	chr9	dexseq_prepare_annotation2.py	exon	.	+	.	GTF3C5	22	1.62527601317829e-11	1.30031464864963e-10
ENSG00000240210.4	ENSG00000240210	chr14	dexseq_prepare_annotation2.py	exon	.	-	.	RP11-204K16.1	4	1.69587369343132e-11	1.35601395094506e-10
ENSG00000129515.33	ENSG00000129515	chr14	dexseq_prepare_annotation2.py	exon	.	-	.	SNX6	13	1.70219487627847e-11	1.36028341410558e-10
ENSG00000099814.29	ENSG00000099814	chr14	dexseq_prepare_annotation2.py	exon	.	+	.	CEP170B	13	1.74658834118405e-11	1.39495531088111e-10
ENSG00000175643.16	ENSG00000175643	chr16	dexseq_prepare_annotation2.py	exon	.	+	.	RMI2	15	1.82979220397039e-11	1.46056627709779e-10
ENSG00000129055.14	ENSG00000129055	chr3	dexseq_prepare_annotation2.py	exon	.	-	.	ANAPC13	6	1.87200148311554e-11	1.49339807435418e-10
ENSG00000163029.42	ENSG00000163029	chr2	dexseq_prepare_annotation2.py	exon	.	-	.	SMC6	22	1.88047659483853e-11	1.49929598243254e-10
ENSG00000023892.11	ENSG00000023892	chr6	dexseq_prepare_annotation2.py	exon	.	+	.	DEF6	4	1.89551190025926e-11	1.51041451419739e-10
ENSG00000123815.51	ENSG00000123815	chr19	dexseq_prepare_annotation2.py	exon	.	-	.	ADCK4	38	1.90329473500302e-11	1.51574454844464e-10
ENSG00000134255.17	ENSG00000134255	chr1	dexseq_prepare_annotation2.py	exon	.	+	.	CEPT1	8	1.9574315106018e-11	1.55796257566968e-10
ENSG00000127586.72	ENSG00000127586	chr16	dexseq_prepare_annotation2.py	exon	.	+	.	CHTF18	28	2.00612559356891e-11	1.59580266073963e-10
ENSG00000250421.6	ENSG00000250421	chr5	dexseq_prepare_annotation2.py	exon	.	-	.	RP11-83M16.6	6	2.01932372296146e-11	1.60537973775542e-10
ENSG00000168918.38	ENSG00000168918	chr2	dexseq_prepare_annotation2.py	exon	.	+	.	INPP5D	10	2.02319628727225e-11	1.60753617848232e-10
ENSG00000120903.33	ENSG00000120903	chr8	dexseq_prepare_annotation2.py	exon	.	-	.	CHRNA2	9	2.0692568448097e-11	1.64319152427094e-10
ENSG00000183690.12	ENSG00000183690	chrX	dexseq_prepare_annotation2.py	exon	.	-	.	EFHC2	3	2.07969428446378e-11	1.65053400342581e-10
ENSG00000146215.ENSG00000171467.40	ENSG00000146215+ENSG00000171467	chr6	dexseq_prepare_annotation2.py	exon	.	-	.		23	2.08900228081703e-11	1.65697221552842e-10
ENSG00000165219.64	ENSG00000165219	chr9	dexseq_prepare_annotation2.py	exon	.	+	.	GAPVD1	9	2.11201021851228e-11	1.67426347814214e-10
ENSG00000125851.16	ENSG00000125851	chr20	dexseq_prepare_annotation2.py	exon	.	+	.	PCSK2	7	2.11714805265828e-11	1.67737681907866e-10
ENSG00000203910.5	ENSG00000203910	chr1	dexseq_prepare_annotation2.py	exon	.	+	.	C1orf146	2	2.14292069580938e-11	1.69682583324746e-10
ENSG00000120699.33	ENSG00000120699	chr13	dexseq_prepare_annotation2.py	exon	.	+	.	EXOSC8	20	2.14496848177022e-11	1.69747734162707e-10
ENSG00000163092.14	ENSG00000163092	chr2	dexseq_prepare_annotation2.py	exon	.	+	.	XIRP2	2	2.15996820271026e-11	1.70837211101348e-10
ENSG00000145725.59	ENSG00000145725	chr5	dexseq_prepare_annotation2.py	exon	.	+	.	PPIP5K2	39	2.17578675531545e-11	1.7199017152542e-10
ENSG00000167995.33	ENSG00000167995	chr11	dexseq_prepare_annotation2.py	exon	.	+	.	BEST1	6	2.18049127350098e-11	1.72263783220656e-10
ENSG00000084674.31	ENSG00000084674	chr2	dexseq_prepare_annotation2.py	exon	.	-	.	APOB	20	2.18714441007657e-11	1.72690940686217e-10
ENSG00000124571.57	ENSG00000124571	chr6	dexseq_prepare_annotation2.py	exon	.	-	.	XPO5	12	2.19970999684603e-11	1.73584176687332e-10
ENSG00000141867.43	ENSG00000141867	chr19	dexseq_prepare_annotation2.py	exon	.	-	.	BRD4	8	2.22361266029171e-11	1.75370521534788e-10
ENSG00000254870.ENSG00000213760.ENSG00000265236.ENSG00000198563.80	ENSG00000254870+ENSG00000213760+ENSG00000265236+ENSG00000198563	chr6	dexseq_prepare_annotation2.py	exon	.	-	.		24	2.23644668363331e-11	1.76282375967616e-10
ENSG00000230534.10	ENSG00000230534	chr10	dexseq_prepare_annotation2.py	exon	.	-	.	RP11-297A16.2	5	2.25229011751495e-11	1.77430268097809e-10
ENSG00000148690.32	ENSG00000148690	chr10	dexseq_prepare_annotation2.py	exon	.	-	.	FRA10AC1	18	2.30505236942898e-11	1.81483583427144e-10
ENSG00000139620.45	ENSG00000139620	chr12	dexseq_prepare_annotation2.py	exon	.	-	.	KANSL2	25	2.34610186111323e-11	1.84610638781636e-10
ENSG00000233005.3	ENSG00000233005	chr2	dexseq_prepare_annotation2.py	exon	.	+	.	AC067959.1	3	2.38776883448179e-11	1.87782705672044e-10
ENSG00000183049.14	ENSG00000183049	chr10	dexseq_prepare_annotation2.py	exon	.	+	.	CAMK1D	10	2.39691373221481e-11	1.88394972134433e-10
ENSG00000140859.94	ENSG00000140859	chr16	dexseq_prepare_annotation2.py	exon	.	-	.	KIFC3	40	2.41410583772018e-11	1.8963868817057e-10
ENSG00000263142.ENSG00000262633.ENSG00000108433.23	ENSG00000263142+ENSG00000262633+ENSG00000108433	chr17	dexseq_prepare_annotation2.py	exon	.	+	.		14	2.41992026322306e-11	1.89987734206697e-10
ENSG00000234772.1	ENSG00000234772	chr13	dexseq_prepare_annotation2.py	exon	.	-	.	LINC00412	2	2.44867987749166e-11	1.92136789707825e-10
ENSG00000114439.75	ENSG00000114439	chr3	dexseq_prepare_annotation2.py	exon	.	+	.	BBX	50	2.45380979414601e-11	1.92430347014608e-10
ENSG00000124228.24	ENSG00000124228	chr20	dexseq_prepare_annotation2.py	exon	.	+	.	DDX27	14	2.45937995588239e-11	1.92758077198316e-10
ENSG00000110799.56	ENSG00000110799	chr12	dexseq_prepare_annotation2.py	exon	.	-	.	VWF	8	2.50977349306637e-11	1.9659655903573e-10
ENSG00000110075.78	ENSG00000110075	chr11	dexseq_prepare_annotation2.py	exon	.	+	.	PPP6R3	36	2.54994187327074e-11	1.99571628335552e-10
ENSG00000132704.21	ENSG00000132704	chr1	dexseq_prepare_annotation2.py	exon	.	-	.	FCRL2	16	2.55063400290295e-11	1.99571628335552e-10
ENSG00000005448.8	ENSG00000005448	chr2	dexseq_prepare_annotation2.py	exon	.	+	.	WDR54	6	2.5830637743321e-11	2.01913097471779e-10
ENSG00000118004.20	ENSG00000118004	chr2	dexseq_prepare_annotation2.py	exon	.	+	.	COLEC11	12	2.58347349222389e-11	2.01913097471779e-10
ENSG00000156787.47	ENSG00000156787	chr8	dexseq_prepare_annotation2.py	exon	.	+	.	TBC1D31	28	2.59487099103e-11	2.0268955649776e-10
ENSG00000196290.25	ENSG00000196290	chr2	dexseq_prepare_annotation2.py	exon	.	+	.	NIF3L1	17	2.61286974476734e-11	2.03980484806992e-10
ENSG00000120860.33	ENSG00000120860	chr12	dexseq_prepare_annotation2.py	exon	.	-	.	CCDC53	3	2.61905560385585e-11	2.04348274226523e-10
ENSG00000085224.43	ENSG00000085224	chrX	dexseq_prepare_annotation2.py	exon	.	-	.	ATRX	15	2.62228475090999e-11	2.04485086062801e-10
ENSG00000174844.75	ENSG00000174844	chr3	dexseq_prepare_annotation2.py	exon	.	-	.	DNAH12	35	2.68104288381057e-11	2.08949444549848e-10
ENSG00000229688.14	ENSG00000229688	chr7	dexseq_prepare_annotation2.py	exon	.	+	.	ISPD-AS1	6	2.77343299738511e-11	2.16028448818243e-10
ENSG00000178177.12	ENSG00000178177	chr4	dexseq_prepare_annotation2.py	exon	.	-	.	LCORL	3	2.80022712414296e-11	2.17992962130612e-10
ENSG00000078081.15	ENSG00000078081	chr3	dexseq_prepare_annotation2.py	exon	.	-	.	LAMP3	10	2.94455686183149e-11	2.29100081046597e-10
ENSG00000242078.2	ENSG00000242078	chr7	dexseq_prepare_annotation2.py	exon	.	-	.	RP11-738B7.1	2	2.98123548954265e-11	2.31823682259217e-10
ENSG00000148985.ENSG00000250404.89	ENSG00000148985+ENSG00000250404	chr11	dexseq_prepare_annotation2.py	exon	.	+	.		66	2.99175032397593e-11	2.32510848229582e-10
ENSG00000048052.73	ENSG00000048052	chr7	dexseq_prepare_annotation2.py	exon	.	+	.	HDAC9	30	3.01851041509718e-11	2.34459074114359e-10
ENSG00000137221.26	ENSG00000137221	chr6	dexseq_prepare_annotation2.py	exon	.	+	.	TJAP1	5	3.05402193085195e-11	2.37084492413532e-10
ENSG00000163482.56	ENSG00000163482	chr2	dexseq_prepare_annotation2.py	exon	.	+	.	STK36	29	3.15013003295495e-11	2.44408465098862e-10
ENSG00000140807.13	ENSG00000140807	chr16	dexseq_prepare_annotation2.py	exon	.	+	.	NKD1	6	3.18293736996385e-11	2.46815686265188e-10
ENSG00000244482.ENSG00000204577.57	ENSG00000244482+ENSG00000204577	chr19	dexseq_prepare_annotation2.py	exon	.	-	.		26	3.19381119933693e-11	2.47520367948612e-10
ENSG00000164327.43	ENSG00000164327	chr5	dexseq_prepare_annotation2.py	exon	.	-	.	RICTOR	13	3.19673580109144e-11	2.47608541060504e-10
ENSG00000136250.42	ENSG00000136250	chr7	dexseq_prepare_annotation2.py	exon	.	-	.	AOAH	5	3.27553132375979e-11	2.53570042197427e-10
ENSG00000136381.40	ENSG00000136381	chr15	dexseq_prepare_annotation2.py	exon	.	+	.	IREB2	27	3.30295575774774e-11	2.55550295561755e-10
ENSG00000164620.19	ENSG00000164620	chr5	dexseq_prepare_annotation2.py	exon	.	+	.	RELL2	10	3.30572297629352e-11	2.55621670103232e-10
ENSG00000126561.43	ENSG00000126561	chr17	dexseq_prepare_annotation2.py	exon	.	+	.	STAT5A	11	3.32159490832996e-11	2.56705748157993e-10
ENSG00000223519.26	ENSG00000223519	chr1	dexseq_prepare_annotation2.py	exon	.	-	.	KIF28P	9	3.3621220398488e-11	2.59693005051197e-10
ENSG00000148834.16	ENSG00000148834	chr10	dexseq_prepare_annotation2.py	exon	.	+	.	GSTO1	16	3.40173563330489e-11	2.62569790463691e-10
ENSG00000158104.26	ENSG00000158104	chr12	dexseq_prepare_annotation2.py	exon	.	-	.	HPD	11	3.40315612089766e-11	2.62569790463691e-10
ENSG00000135336.33	ENSG00000135336	chr6	dexseq_prepare_annotation2.py	exon	.	+	.	ORC3	20	3.45071232981359e-11	2.66090822227195e-10
ENSG00000070182.48	ENSG00000070182	chr14	dexseq_prepare_annotation2.py	exon	.	-	.	SPTB	27	3.46041875916527e-11	2.66690894025323e-10
ENSG00000177943.ENSG00000054148.47	ENSG00000177943+ENSG00000054148	chr9	dexseq_prepare_annotation2.py	exon	.	+	.		18	3.54629667762113e-11	2.73044408362646e-10
ENSG00000189410.22	ENSG00000189410	chr1	dexseq_prepare_annotation2.py	exon	.	-	.	SH2D5	15	3.5467989828445e-11	2.73044408362646e-10
ENSG00000078018.38	ENSG00000078018	chr2	dexseq_prepare_annotation2.py	exon	.	+	.	MAP2	10	3.55997711147530e-11	2.73906734223838e-10
ENSG00000184445.92	ENSG00000184445	chr12	dexseq_prepare_annotation2.py	exon	.	+	.	KNTC1	19	3.88030009831364e-11	2.98386894907503e-10
ENSG00000168389.28	ENSG00000168389	chr1	dexseq_prepare_annotation2.py	exon	.	+	.	MFSD2A	24	3.94021865962589e-11	3.02826455720665e-10
ENSG00000225648.13	ENSG00000225648	chr7	dexseq_prepare_annotation2.py	exon	.	+	.	SBDSP1	10	3.94331045440382e-11	3.02896080746528e-10
ENSG00000173418.16	ENSG00000173418	chr20	dexseq_prepare_annotation2.py	exon	.	+	.	NAA20	7	4.01032259250361e-11	3.07872798694308e-10
ENSG00000129071.29	ENSG00000129071	chr3	dexseq_prepare_annotation2.py	exon	.	-	.	MBD4	25	4.02383040783785e-11	3.08738748402044e-10
ENSG00000131446.22	ENSG00000131446	chr5	dexseq_prepare_annotation2.py	exon	.	-	.	MGAT1	5	4.07685647917422e-11	3.12634201615479e-10
ENSG00000165501.ENSG00000258568.15	ENSG00000165501+ENSG00000258568	chr14	dexseq_prepare_annotation2.py	exon	.	+	.		10	4.1712826905112e-11	3.19698364172642e-10
ENSG00000114487.12	ENSG00000114487	chr3	dexseq_prepare_annotation2.py	exon	.	-	.	MORC1	12	4.23174527563262e-11	3.24153091677398e-10
ENSG00000115020.54	ENSG00000115020	chr2	dexseq_prepare_annotation2.py	exon	.	+	.	PIKFYVE	20	4.26752121803257e-11	3.26712936565068e-10
ENSG00000017260.72	ENSG00000017260	chr3	dexseq_prepare_annotation2.py	exon	.	+	.	ATP2C1	6	4.28472264059829e-11	3.27848711379185e-10
ENSG00000141934.12	ENSG00000141934	chr19	dexseq_prepare_annotation2.py	exon	.	-	.	PPAP2C	6	4.37351453265618e-11	3.34458007058591e-10
ENSG00000130255.ENSG00000167733.67	ENSG00000130255+ENSG00000167733	chr19	dexseq_prepare_annotation2.py	exon	.	+	.		40	4.44640250533535e-11	3.39844454034374e-10
ENSG00000095321.31	ENSG00000095321	chr9	dexseq_prepare_annotation2.py	exon	.	-	.	CRAT	28	4.5167121064113e-11	3.45028002527791e-10
ENSG00000119782.ENSG00000205639.31	ENSG00000119782+ENSG00000205639	chr2	dexseq_prepare_annotation2.py	exon	.	+	.		15	4.58401850231292e-11	3.4997655309394e-10
ENSG00000146221.8	ENSG00000146221	chr6	dexseq_prepare_annotation2.py	exon	.	-	.	TCTE1	9	4.60563880107469e-11	3.5143357305337e-10
ENSG00000172752.48	ENSG00000172752	chr3	dexseq_prepare_annotation2.py	exon	.	+	.	COL6A5	36	4.67009436605044e-11	3.56155738196813e-10
ENSG00000082438.67	ENSG00000082438	chr2	dexseq_prepare_annotation2.py	exon	.	-	.	COBLL1	35	4.68396410926049e-11	3.57017000341158e-10
ENSG00000115806.24	ENSG00000115806	chr2	dexseq_prepare_annotation2.py	exon	.	+	.	GORASP2	11	4.70377635984249e-11	3.58330011095863e-10
ENSG00000163682.31	ENSG00000163682	chr4	dexseq_prepare_annotation2.py	exon	.	-	.	RPL9	22	4.70688050034527e-11	3.58369467545519e-10
ENSG00000145075.42	ENSG00000145075	chr3	dexseq_prepare_annotation2.py	exon	.	-	.	CCDC39	15	4.75350878812078e-11	3.61720874667708e-10
ENSG00000100664.51	ENSG00000100664	chr14	dexseq_prepare_annotation2.py	exon	.	+	.	EIF5	26	4.81447710944943e-11	3.6615921682569e-10
ENSG00000140451.22	ENSG00000140451	chr15	dexseq_prepare_annotation2.py	exon	.	-	.	PIF1	14	5.2411560125631e-11	3.98391107329056e-10
ENSG00000115419.22	ENSG00000115419	chr2	dexseq_prepare_annotation2.py	exon	.	+	.	GLS	18	5.28705456449623e-11	4.01659622260001e-10
ENSG00000165591.15	ENSG00000165591	chrX	dexseq_prepare_annotation2.py	exon	.	+	.	FAAH2	12	5.38479236708933e-11	4.08860645647983e-10
ENSG00000234770.5	ENSG00000234770	chr8	dexseq_prepare_annotation2.py	exon	.	+	.	GULOP	6	5.41024298758191e-11	4.10568111056531e-10
ENSG00000106462.41	ENSG00000106462	chr7	dexseq_prepare_annotation2.py	exon	.	-	.	EZH2	6	5.45546953095356e-11	4.13773625016002e-10
ENSG00000250910.57	ENSG00000250910	chr4	dexseq_prepare_annotation2.py	exon	.	+	.	AC097467.2	20	5.48953252075337e-11	4.16129388074833e-10
ENSG00000236951.9	ENSG00000236951	chrY	dexseq_prepare_annotation2.py	exon	.	-	.	AC007359.6	2	5.52016469243954e-11	4.18222647037368e-10
ENSG00000151065.17	ENSG00000151065	chr12	dexseq_prepare_annotation2.py	exon	.	-	.	DCP1B	12	5.53174345114263e-11	4.1887086886603e-10
ENSG00000156467.28	ENSG00000156467	chr8	dexseq_prepare_annotation2.py	exon	.	-	.	UQCRB	24	5.58777508731764e-11	4.22882574467288e-10
ENSG00000133704.44	ENSG00000133704	chr12	dexseq_prepare_annotation2.py	exon	.	-	.	IPO8	17	5.69388982522414e-11	4.30678118494164e-10
ENSG00000184465.51	ENSG00000184465	chr6	dexseq_prepare_annotation2.py	exon	.	-	.	WDR27	14	5.71118293121567e-11	4.31750473965387e-10
ENSG00000115282.42	ENSG00000115282	chr2	dexseq_prepare_annotation2.py	exon	.	+	.	TTC31	12	5.72522981477121e-11	4.32576387913221e-10
ENSG00000261272.3	ENSG00000261272	chr6	dexseq_prepare_annotation2.py	exon	.	+	.	MUC22	4	5.91137992897234e-11	4.46397774799835e-10
ENSG00000160796.74	ENSG00000160796	chr3	dexseq_prepare_annotation2.py	exon	.	+	.	NBEAL2	8	5.93287135992538e-11	4.47776679926394e-10
ENSG00000267009.ENSG00000108946.ENSG00000141337.95	ENSG00000267009+ENSG00000108946+ENSG00000141337	chr17	dexseq_prepare_annotation2.py	exon	.	+	.		15	6.07082941963554e-11	4.57939484310777e-10
ENSG00000164970.15	ENSG00000164970	chr9	dexseq_prepare_annotation2.py	exon	.	-	.	FAM219A	11	6.38367017621185e-11	4.81275939237038e-10
ENSG00000198015.25	ENSG00000198015	chr12	dexseq_prepare_annotation2.py	exon	.	+	.	MRPL42	5	6.62241037112169e-11	4.99003482939822e-10
ENSG00000108370.34	ENSG00000108370	chr17	dexseq_prepare_annotation2.py	exon	.	+	.	RGS9	21	6.67027711470578e-11	5.0233711944825e-10
ENSG00000173137.35	ENSG00000173137	chr8	dexseq_prepare_annotation2.py	exon	.	+	.	ADCK5	5	6.77969326485253e-11	5.10299889033468e-10
ENSG00000113580.39	ENSG00000113580	chr5	dexseq_prepare_annotation2.py	exon	.	-	.	NR3C1	21	6.82596633012602e-11	5.13503884020392e-10
ENSG00000166153.25	ENSG00000166153	chr12	dexseq_prepare_annotation2.py	exon	.	-	.	DEPDC4	10	6.94371238204929e-11	5.21811355464076e-10
ENSG00000104218.45	ENSG00000104218	chr8	dexseq_prepare_annotation2.py	exon	.	+	.	CSPP1	17	6.94392826351848e-11	5.21811355464076e-10
ENSG00000174953.47	ENSG00000174953	chr3	dexseq_prepare_annotation2.py	exon	.	-	.	DHX36	12	6.98318451634624e-11	5.24476898878102e-10
ENSG00000255246.3	ENSG00000255246	chr11	dexseq_prepare_annotation2.py	exon	.	-	.	RP11-179A16.2	4	7.1531318724079e-11	5.36949882751659e-10
ENSG00000117013.18	ENSG00000117013	chr1	dexseq_prepare_annotation2.py	exon	.	+	.	KCNQ4	8	7.22412957613748e-11	5.4198572569863e-10
ENSG00000127418.20	ENSG00000127418	chr4	dexseq_prepare_annotation2.py	exon	.	+	.	FGFRL1	6	7.51179254516989e-11	5.63262496203567e-10
ENSG00000117523.49	ENSG00000117523	chr1	dexseq_prepare_annotation2.py	exon	.	+	.	PRRC2C	27	7.52199431102167e-11	5.63722418430651e-10
ENSG00000069345.16	ENSG00000069345	chr16	dexseq_prepare_annotation2.py	exon	.	-	.	DNAJA2	8	7.55285874274524e-11	5.65729532963355e-10
ENSG00000006534.34	ENSG00000006534	chr11	dexseq_prepare_annotation2.py	exon	.	+	.	ALDH3B1	17	7.60787674509558e-11	5.69542669134465e-10
ENSG00000142252.ENSG00000007047.ENSG00000104866.84	ENSG00000142252+ENSG00000007047+ENSG00000104866	chr19	dexseq_prepare_annotation2.py	exon	.	+	.		12	7.72310627066361e-11	5.77856822854134e-10
ENSG00000158062.43	ENSG00000158062	chr1	dexseq_prepare_annotation2.py	exon	.	-	.	UBXN11	24	7.87567325418709e-11	5.88954151555696e-10
ENSG00000128944.38	ENSG00000128944	chr15	dexseq_prepare_annotation2.py	exon	.	+	.	KNSTRN	7	7.93773295329039e-11	5.93274895004018e-10
ENSG00000257083.7	ENSG00000257083	chr12	dexseq_prepare_annotation2.py	exon	.	-	.	RP11-123O10.3	7	8.01036053850122e-11	5.98380409606531e-10
ENSG00000164944.42	ENSG00000164944	chr8	dexseq_prepare_annotation2.py	exon	.	-	.	KIAA1429	24	8.12756318584518e-11	6.06808421693193e-10
ENSG00000125676.80	ENSG00000125676	chrX	dexseq_prepare_annotation2.py	exon	.	-	.	THOC2	3	8.20201370871465e-11	6.12037178038012e-10
ENSG00000237675.6	ENSG00000237675	chr10	dexseq_prepare_annotation2.py	exon	.	+	.	TEX36-AS1	5	8.2441469244278e-11	6.14850074982755e-10
ENSG00000148840.19	ENSG00000148840	chr10	dexseq_prepare_annotation2.py	exon	.	+	.	PPRC1	13	8.25535478358798e-11	6.15354767273688e-10
ENSG00000162620.16	ENSG00000162620	chr1	dexseq_prepare_annotation2.py	exon	.	-	.	LRRIQ3	12	8.31799101990788e-11	6.19690330983137e-10
ENSG00000266554.6	ENSG00000266554	chr18	dexseq_prepare_annotation2.py	exon	.	+	.	RP11-527H14.2	2	8.52770242399903e-11	6.3497244755161e-10
ENSG00000136828.45	ENSG00000136828	chr9	dexseq_prepare_annotation2.py	exon	.	+	.	RALGPS1	31	8.86401102569197e-11	6.59659510112855e-10
ENSG00000174059.13	ENSG00000174059	chr1	dexseq_prepare_annotation2.py	exon	.	-	.	CD34	11	9.02143177115926e-11	6.71014385684132e-10
ENSG00000135617.7	ENSG00000135617	chr2	dexseq_prepare_annotation2.py	exon	.	-	.	PRADC1	3	9.10139159791202e-11	6.76598623241775e-10
ENSG00000134262.34	ENSG00000134262	chr1	dexseq_prepare_annotation2.py	exon	.	-	.	AP4B1	3	9.38531424111692e-11	6.97331364285025e-10
ENSG00000215421.21	ENSG00000215421	chr18	dexseq_prepare_annotation2.py	exon	.	+	.	ZNF407	19	9.63527363260937e-11	7.15519757379786e-10
ENSG00000124406.52	ENSG00000124406	chr4	dexseq_prepare_annotation2.py	exon	.	-	.	ATP8A1	34	9.71178997945384e-11	7.20815606562892e-10
ENSG00000171703.33	ENSG00000171703	chr20	dexseq_prepare_annotation2.py	exon	.	+	.	TCEA2	10	9.71966145045095e-11	7.21013644105454e-10
ENSG00000241369.29	ENSG00000241369	chr3	dexseq_prepare_annotation2.py	exon	.	-	.	CT64	21	9.72905522508369e-11	7.21276959315758e-10
ENSG00000111961.22	ENSG00000111961	chr6	dexseq_prepare_annotation2.py	exon	.	+	.	SASH1	16	9.73362137490415e-11	7.21276959315758e-10
ENSG00000012223.35	ENSG00000012223	chr3	dexseq_prepare_annotation2.py	exon	.	-	.	LTF	17	9.76658463267065e-11	7.23332780624891e-10
ENSG00000136689.21	ENSG00000136689	chr2	dexseq_prepare_annotation2.py	exon	.	+	.	IL1RN	3	1.00889816696113e-10	7.46810998909205e-10
ENSG00000142676.10	ENSG00000142676	chr1	dexseq_prepare_annotation2.py	exon	.	+	.	RPL11	8	1.0136117377809e-10	7.49899511501868e-10
ENSG00000151338.44	ENSG00000151338	chr14	dexseq_prepare_annotation2.py	exon	.	+	.	MIPOL1	8	1.01679980443295e-10	7.51856717717576e-10
ENSG00000141994.ENSG00000267157.ENSG00000212123.37	ENSG00000141994+ENSG00000267157+ENSG00000212123	chr19	dexseq_prepare_annotation2.py	exon	.	-	.		18	1.03244505126604e-10	7.63018190687654e-10
ENSG00000007174.72	ENSG00000007174	chr17	dexseq_prepare_annotation2.py	exon	.	+	.	DNAH9	12	1.05162843611247e-10	7.76781196119965e-10
ENSG00000082397.90	ENSG00000082397	chr18	dexseq_prepare_annotation2.py	exon	.	-	.	EPB41L3	26	1.09072699536001e-10	8.05231964555337e-10
ENSG00000161011.43	ENSG00000161011	chr5	dexseq_prepare_annotation2.py	exon	.	+	.	SQSTM1	16	1.13370839062868e-10	8.36517421136401e-10
ENSG00000167702.35	ENSG00000167702	chr8	dexseq_prepare_annotation2.py	exon	.	+	.	KIFC2	16	1.14045518629417e-10	8.41047765645463e-10
ENSG00000124120.14	ENSG00000124120	chr20	dexseq_prepare_annotation2.py	exon	.	+	.	TTPAL	11	1.1552788990679e-10	8.51526580020421e-10
ENSG00000135365.59	ENSG00000135365	chr11	dexseq_prepare_annotation2.py	exon	.	-	.	PHF21A	20	1.16021765343675e-10	8.54712175633867e-10
ENSG00000117385.43	ENSG00000117385	chr1	dexseq_prepare_annotation2.py	exon	.	-	.	LEPRE1	16	1.16656425104949e-10	8.58930968479955e-10
ENSG00000162882.23	ENSG00000162882	chr2	dexseq_prepare_annotation2.py	exon	.	-	.	HAAO	13	1.17663677726506e-10	8.65887191851401e-10
ENSG00000197217.ENSG00000134013.57	ENSG00000197217+ENSG00000134013	chr8	dexseq_prepare_annotation2.py	exon	.	-	.		33	1.18059022206216e-10	8.68335387851134e-10
ENSG00000234394.ENSG00000154330.39	ENSG00000234394+ENSG00000154330	chr9	dexseq_prepare_annotation2.py	exon	.	+	.		17	1.19035520463122e-10	8.75053160242697e-10
ENSG00000134516.82	ENSG00000134516	chr5	dexseq_prepare_annotation2.py	exon	.	+	.	DOCK2	21	1.20117785931855e-10	8.82540911801549e-10
ENSG00000139132.60	ENSG00000139132	chr12	dexseq_prepare_annotation2.py	exon	.	+	.	FGD4	7	1.21543335648585e-10	8.92541601527529e-10
ENSG00000171564.21	ENSG00000171564	chr4	dexseq_prepare_annotation2.py	exon	.	+	.	FGB	17	1.22936982032092e-10	9.02297542382785e-10
ENSG00000155893.39	ENSG00000155893	chr3	dexseq_prepare_annotation2.py	exon	.	+	.	ACPL2	20	1.24500922373726e-10	9.13292367036909e-10
ENSG00000132294.28	ENSG00000132294	chr8	dexseq_prepare_annotation2.py	exon	.	+	.	EFR3A	17	1.25377527514238e-10	9.19236189822646e-10
ENSG00000118473.47	ENSG00000118473	chr1	dexseq_prepare_annotation2.py	exon	.	+	.	SGIP1	12	1.26785570515488e-10	9.29068033121693e-10
ENSG00000167996.23	ENSG00000167996	chr11	dexseq_prepare_annotation2.py	exon	.	-	.	FTH1	9	1.30585246406736e-10	9.56405792525444e-10
ENSG00000260914.ENSG00000168807.ENSG00000132612.39	ENSG00000260914+ENSG00000168807+ENSG00000132612	chr16	dexseq_prepare_annotation2.py	exon	.	+	.		17	1.31374392836673e-10	9.61677211588897e-10
ENSG00000203666.40	ENSG00000203666	chr1	dexseq_prepare_annotation2.py	exon	.	+	.	EFCAB2	12	1.32268921052479e-10	9.67663068380543e-10
ENSG00000114127.71	ENSG00000114127	chr3	dexseq_prepare_annotation2.py	exon	.	-	.	XRN1	30	1.32331782823203e-10	9.67663068380543e-10
ENSG00000156256.29	ENSG00000156256	chr21	dexseq_prepare_annotation2.py	exon	.	+	.	USP16	18	1.32556955621466e-10	9.68798382936002e-10
ENSG00000136378.32	ENSG00000136378	chr15	dexseq_prepare_annotation2.py	exon	.	-	.	ADAMTS7	22	1.35644351591104e-10	9.90840158143344e-10
ENSG00000119487.42	ENSG00000119487	chr9	dexseq_prepare_annotation2.py	exon	.	-	.	MAPKAP1	12	1.409434318624e-10	1.02900586686895e-09
ENSG00000156299.35	ENSG00000156299	chr21	dexseq_prepare_annotation2.py	exon	.	-	.	TIAM1	9	1.42750028315196e-10	1.04164673110251e-09
ENSG00000160179.23	ENSG00000160179	chr21	dexseq_prepare_annotation2.py	exon	.	+	.	ABCG1	9	1.43429440228049e-10	1.04605355433688e-09
ENSG00000233297.7	ENSG00000233297	chr7	dexseq_prepare_annotation2.py	exon	.	-	.	RASA4DP	4	1.4497303004762e-10	1.05675501176742e-09
ENSG00000162437.17	ENSG00000162437	chr1	dexseq_prepare_annotation2.py	exon	.	+	.	RAVER2	10	1.45344426246404e-10	1.05890521266899e-09
ENSG00000059758.39	ENSG00000059758	chr12	dexseq_prepare_annotation2.py	exon	.	-	.	CDK17	28	1.46137308694505e-10	1.06412227355741e-09
ENSG00000154978.21	ENSG00000154978	chr7	dexseq_prepare_annotation2.py	exon	.	-	.	VOPP1	8	1.48106817020887e-10	1.07789714467355e-09
ENSG00000083799.54	ENSG00000083799	chr16	dexseq_prepare_annotation2.py	exon	.	+	.	CYLD	2	1.49285334743746e-10	1.08590387587616e-09
ENSG00000091640.21	ENSG00000091640	chr17	dexseq_prepare_annotation2.py	exon	.	-	.	SPAG7	15	1.4948232771599e-10	1.0867663248481e-09
ENSG00000091039.58	ENSG00000091039	chr12	dexseq_prepare_annotation2.py	exon	.	-	.	OSBPL8	11	1.52228338634049e-10	1.10615002016362e-09
ENSG00000166887.52	ENSG00000166887	chr15	dexseq_prepare_annotation2.py	exon	.	-	.	VPS39	24	1.61194380102254e-10	1.17068685800678e-09
ENSG00000178999.36	ENSG00000178999	chr17	dexseq_prepare_annotation2.py	exon	.	-	.	AURKB	11	1.67293341435832e-10	1.2143445952207e-09
ENSG00000164683.21	ENSG00000164683	chr8	dexseq_prepare_annotation2.py	exon	.	-	.	HEY1	15	1.68866113383527e-10	1.22511923201861e-09
ENSG00000159685.24	ENSG00000159685	chr3	dexseq_prepare_annotation2.py	exon	.	+	.	CHCHD6	12	1.71746757948468e-10	1.24536620873465e-09
ENSG00000131620.49	ENSG00000131620	chr11	dexseq_prepare_annotation2.py	exon	.	+	.	ANO1	21	1.72379530566515e-10	1.249300813316e-09
ENSG00000156265.33	ENSG00000156265	chr21	dexseq_prepare_annotation2.py	exon	.	+	.	MAP3K7CL	10	1.72779990207456e-10	1.25154852289844e-09
ENSG00000229847.8	ENSG00000229847	chr10	dexseq_prepare_annotation2.py	exon	.	-	.	EMX2OS	7	1.73983705547933e-10	1.2596093039591e-09
ENSG00000119943.ENSG00000221419.13	ENSG00000119943+ENSG00000221419	chr10	dexseq_prepare_annotation2.py	exon	.	-	.		12	1.74869186936938e-10	1.26535891560582e-09
ENSG00000214814.41	ENSG00000214814	chr8	dexseq_prepare_annotation2.py	exon	.	+	.	FER1L6	8	1.76989824066828e-10	1.28003548647914e-09
ENSG00000008394.33	ENSG00000008394	chr12	dexseq_prepare_annotation2.py	exon	.	+	.	MGST1	28	1.77371244312842e-10	1.28212484738813e-09
ENSG00000143847.61	ENSG00000143847	chr1	dexseq_prepare_annotation2.py	exon	.	+	.	PPFIA4	47	1.78345052088903e-10	1.28849185964334e-09
ENSG00000260037.8	ENSG00000260037	chr15	dexseq_prepare_annotation2.py	exon	.	+	.	CTD-2524L6.3	6	1.79476551630413e-10	1.29599092024108e-09
ENSG00000221923.9	ENSG00000221923	chr19	dexseq_prepare_annotation2.py	exon	.	+	.	ZNF880	4	1.83790132527925e-10	1.32644784710388e-09
ENSG00000179889.56	ENSG00000179889	chr16	dexseq_prepare_annotation2.py	exon	.	+	.	PDXDC1	33	1.87516952240222e-10	1.35264050348399e-09
ENSG00000001630.ENSG00000240720.34	ENSG00000001630+ENSG00000240720	chr7	dexseq_prepare_annotation2.py	exon	.	-	.		13	1.9346970587875e-10	1.39485416980325e-09
ENSG00000149636.26	ENSG00000149636	chr20	dexseq_prepare_annotation2.py	exon	.	-	.	DSN1	12	1.93646585941996e-10	1.39540340166315e-09
ENSG00000134398.36	ENSG00000134398	chr16	dexseq_prepare_annotation2.py	exon	.	-	.	ERN2	16	2.0211993740381e-10	1.455704767466e-09
ENSG00000117751.17	ENSG00000117751	chr1	dexseq_prepare_annotation2.py	exon	.	+	.	PPP1R8	9	2.03325240774683e-10	1.46362486307261e-09
ENSG00000175449.20	ENSG00000175449	chr5	dexseq_prepare_annotation2.py	exon	.	+	.	RFESD	11	2.05506938590541e-10	1.47856160334846e-09
ENSG00000175356.40	ENSG00000175356	chr11	dexseq_prepare_annotation2.py	exon	.	-	.	SCUBE2	24	2.07530392387367e-10	1.49234491297963e-09
ENSG00000197724.27	ENSG00000197724	chr9	dexseq_prepare_annotation2.py	exon	.	+	.	PHF2	14	2.10250483733541e-10	1.51112082629444e-09
ENSG00000130956.7	ENSG00000130956	chr9	dexseq_prepare_annotation2.py	exon	.	+	.	HABP4	4	2.1761157706747e-10	1.56321597896523e-09
ENSG00000255011.ENSG00000204449.8	ENSG00000255011+ENSG00000204449	chr11	dexseq_prepare_annotation2.py	exon	.	+	.		3	2.17991696592364e-10	1.56513520190694e-09
ENSG00000133026.57	ENSG00000133026	chr17	dexseq_prepare_annotation2.py	exon	.	-	.	MYH10	31	2.18515611541139e-10	1.56808432373152e-09
ENSG00000198758.21	ENSG00000198758	chr1	dexseq_prepare_annotation2.py	exon	.	-	.	EPS8L3	13	2.19595815901314e-10	1.57502030069591e-09
ENSG00000015133.51	ENSG00000015133	chr14	dexseq_prepare_annotation2.py	exon	.	-	.	CCDC88C	25	2.21141403432642e-10	1.58528527023597e-09
ENSG00000127507.39	ENSG00000127507	chr19	dexseq_prepare_annotation2.py	exon	.	-	.	EMR2	4	2.27086280471824e-10	1.6270602836081e-09
ENSG00000144749.35	ENSG00000144749	chr3	dexseq_prepare_annotation2.py	exon	.	-	.	LRIG1	3	2.27485136983096e-10	1.62907573290685e-09
ENSG00000260781.18	ENSG00000260781	chr16	dexseq_prepare_annotation2.py	exon	.	-	.	ARHGAP23P1	15	2.28277174116763e-10	1.63390330668181e-09
ENSG00000135747.ENSG00000197472.21	ENSG00000135747+ENSG00000197472	chr1	dexseq_prepare_annotation2.py	exon	.	-	.		7	2.28548149337131e-10	1.63499829910409e-09
ENSG00000204248.73	ENSG00000204248	chr6	dexseq_prepare_annotation2.py	exon	.	-	.	COL11A2	11	2.3382105473771e-10	1.67185673658434e-09
ENSG00000061455.11	ENSG00000061455	chr5	dexseq_prepare_annotation2.py	exon	.	+	.	PRDM6	4	2.34072500673536e-10	1.67279146046065e-09
ENSG00000104671.ENSG00000104660.34	ENSG00000104671+ENSG00000104660	chr8	dexseq_prepare_annotation2.py	exon	.	+	.		14	2.3612358089161e-10	1.68657961877064e-09
ENSG00000137441.ENSG00000007062.73	ENSG00000137441+ENSG00000007062	chr4	dexseq_prepare_annotation2.py	exon	.	-	.		14	2.379904013384e-10	1.69903812021958e-09
ENSG00000175550.27	ENSG00000175550	chr11	dexseq_prepare_annotation2.py	exon	.	+	.	DRAP1	25	2.39796727511226e-10	1.71105213858036e-09
ENSG00000221444.ENSG00000249931.ENSG00000261279.ENSG00000233812.ENSG00000215304.41	ENSG00000221444+ENSG00000249931+ENSG00000261279+ENSG00000233812+ENSG00000215304	chr15	dexseq_prepare_annotation2.py	exon	.	-	.		21	2.41562297748684e-10	1.72276312913202e-09
ENSG00000175699.20	ENSG00000175699	chr14	dexseq_prepare_annotation2.py	exon	.	+	.	LINC00521	10	2.4216682020638e-10	1.72618602242789e-09
ENSG00000141564.51	ENSG00000141564	chr17	dexseq_prepare_annotation2.py	exon	.	+	.	RPTOR	14	2.43269405285229e-10	1.73315380413235e-09
ENSG00000232636.ENSG00000228824.17	ENSG00000232636+ENSG00000228824	chr13	dexseq_prepare_annotation2.py	exon	.	-	.		3	2.4701332415281e-10	1.7589227301056e-09
ENSG00000033122.57	ENSG00000033122	chr1	dexseq_prepare_annotation2.py	exon	.	+	.	LRRC7	33	2.49612598361559e-10	1.77651863148234e-09
ENSG00000128610.12	ENSG00000128610	chr7	dexseq_prepare_annotation2.py	exon	.	-	.	FEZF1	10	2.52313599291833e-10	1.79482009516783e-09
ENSG00000147202.31	ENSG00000147202	chrX	dexseq_prepare_annotation2.py	exon	.	+	.	DIAPH2	20	2.53895971196084e-10	1.80514954995594e-09
ENSG00000163581.17	ENSG00000163581	chr3	dexseq_prepare_annotation2.py	exon	.	-	.	SLC2A2	7	2.58336191080193e-10	1.83577671784525e-09
ENSG00000234911.ENSG00000258809.5	ENSG00000234911+ENSG00000258809	chr14	dexseq_prepare_annotation2.py	exon	.	-	.		3	2.60359308088155e-10	1.84920498830219e-09
ENSG00000070081.60	ENSG00000070081	chr11	dexseq_prepare_annotation2.py	exon	.	+	.	NUCB2	24	2.61963534810082e-10	1.8596458513644e-09
ENSG00000185619.40	ENSG00000185619	chr4	dexseq_prepare_annotation2.py	exon	.	+	.	PCGF3	22	2.7128132997931e-10	1.92480562699606e-09
ENSG00000010539.25	ENSG00000010539	chr16	dexseq_prepare_annotation2.py	exon	.	-	.	ZNF200	11	2.71569606767019e-10	1.92586491349569e-09
ENSG00000143324.24	ENSG00000143324	chr1	dexseq_prepare_annotation2.py	exon	.	+	.	XPR1	15	2.73600809791431e-10	1.93927694183113e-09
ENSG00000240990.14	ENSG00000240990	chr7	dexseq_prepare_annotation2.py	exon	.	+	.	HOXA11-AS	12	2.77280863931418e-10	1.96435630444665e-09
ENSG00000167236.9	ENSG00000167236	chr17	dexseq_prepare_annotation2.py	exon	.	-	.	CCL23	6	2.80906028237918e-10	1.98902137623547e-09
ENSG00000249274.ENSG00000064225.70	ENSG00000249274+ENSG00000064225	chr3	dexseq_prepare_annotation2.py	exon	.	+	.		26	2.82724458716308e-10	2.00087478265162e-09
ENSG00000120533.36	ENSG00000120533	chr8	dexseq_prepare_annotation2.py	exon	.	+	.	ENY2	9	2.87065138100273e-10	2.03055723259596e-09
ENSG00000159082.52	ENSG00000159082	chr21	dexseq_prepare_annotation2.py	exon	.	-	.	SYNJ1	26	2.89526489936641e-10	2.04692274033267e-09
ENSG00000172927.29	ENSG00000172927	chr11	dexseq_prepare_annotation2.py	exon	.	+	.	MYEOV	23	2.9324053561903e-10	2.07212345847675e-09
ENSG00000197253.13	ENSG00000197253	chr16	dexseq_prepare_annotation2.py	exon	.	-	.	TPSB2	5	2.98040599171683e-10	2.10496869659634e-09
ENSG00000114982.67	ENSG00000114982	chr2	dexseq_prepare_annotation2.py	exon	.	-	.	KANSL3	44	2.98505601009581e-10	2.10717886560864e-09
ENSG00000152092.24	ENSG00000152092	chr1	dexseq_prepare_annotation2.py	exon	.	-	.	ASTN1	14	3.02192020493071e-10	2.13211549285768e-09
ENSG00000112406.3	ENSG00000112406	chr6	dexseq_prepare_annotation2.py	exon	.	+	.	HECA	4	3.02713149444762e-10	2.13470540043565e-09
ENSG00000242153.20	ENSG00000242153	chrY	dexseq_prepare_annotation2.py	exon	.	+	.	OFD1P6Y	14	3.08598828720068e-10	2.17508930161643e-09
ENSG00000081138.9	ENSG00000081138	chr18	dexseq_prepare_annotation2.py	exon	.	+	.	CDH7	7	3.08753745852602e-10	2.17508930161643e-09
ENSG00000260277.7	ENSG00000260277	chr16	dexseq_prepare_annotation2.py	exon	.	-	.	RP11-101E7.2	6	3.116129620527e-10	2.19390832328576e-09
ENSG00000152240.33	ENSG00000152240	chr18	dexseq_prepare_annotation2.py	exon	.	+	.	HAUS1	3	3.11741754243319e-10	2.19390832328576e-09
ENSG00000124688.7	ENSG00000124688	chr6	dexseq_prepare_annotation2.py	exon	.	+	.	MAD2L1BP	2	3.15815121689128e-10	2.22144677220622e-09
ENSG00000004487.33	ENSG00000004487	chr1	dexseq_prepare_annotation2.py	exon	.	+	.	KDM1A	8	3.16336651359645e-10	2.22398629015251e-09
ENSG00000154358.122	ENSG00000154358	chr1	dexseq_prepare_annotation2.py	exon	.	+	.	OBSCN	15	3.17177571190314e-10	2.22876754765932e-09
ENSG00000139291.ENSG00000258064.ENSG00000173451.19	ENSG00000139291+ENSG00000258064+ENSG00000173451	chr12	dexseq_prepare_annotation2.py	exon	.	+	.		10	3.17743243431466e-10	2.23161080802323e-09
ENSG00000176728.12	ENSG00000176728	chrY	dexseq_prepare_annotation2.py	exon	.	-	.	TTTY14	4	3.26588739603167e-10	2.29257353833895e-09
ENSG00000130254.42	ENSG00000130254	chr19	dexseq_prepare_annotation2.py	exon	.	-	.	SAFB2	27	3.32869505176591e-10	2.33547986492761e-09
ENSG00000216819.2	ENSG00000216819	chr6	dexseq_prepare_annotation2.py	exon	.	-	.	TUBB2BP1	3	3.41056440457253e-10	2.39171006853045e-09
ENSG00000123338.19	ENSG00000123338	chr12	dexseq_prepare_annotation2.py	exon	.	+	.	NCKAP1L	12	3.42604839946811e-10	2.40135319531764e-09
ENSG00000260765.10	ENSG00000260765	chr16	dexseq_prepare_annotation2.py	exon	.	+	.	CES1P2	4	3.43164418758279e-10	2.40367079419911e-09
ENSG00000152254.10	ENSG00000152254	chr2	dexseq_prepare_annotation2.py	exon	.	+	.	G6PC2	5	3.43282420561453e-10	2.40367079419911e-09
ENSG00000214646.9	ENSG00000214646	chr15	dexseq_prepare_annotation2.py	exon	.	-	.	RP11-114H24.4	7	3.46118233793086e-10	2.42230321498525e-09
ENSG00000011465.41	ENSG00000011465	chr12	dexseq_prepare_annotation2.py	exon	.	-	.	DCN	13	3.52240042219772e-10	2.46390220345249e-09
ENSG00000177853.29	ENSG00000177853	chr10	dexseq_prepare_annotation2.py	exon	.	+	.	ZNF518A	8	3.56192607240973e-10	2.49029311732501e-09
ENSG00000105383.23	ENSG00000105383	chr19	dexseq_prepare_annotation2.py	exon	.	+	.	CD33	12	3.65511876418902e-10	2.55415939058837e-09
ENSG00000242125.ENSG00000180198.46	ENSG00000242125+ENSG00000180198	chr1	dexseq_prepare_annotation2.py	exon	.	+	.		11	3.66165146259478e-10	2.55743469340604e-09
ENSG00000253738.1	ENSG00000253738	chr8	dexseq_prepare_annotation2.py	exon	.	-	.	GS1-251I9.4	2	3.67857305761265e-10	2.56795903573494e-09
ENSG00000215462.ENSG00000102547.39	ENSG00000215462+ENSG00000102547	chr13	dexseq_prepare_annotation2.py	exon	.	-	.		25	3.72394458954077e-10	2.59778851196582e-09
ENSG00000105607.45	ENSG00000105607	chr19	dexseq_prepare_annotation2.py	exon	.	+	.	GCDH	29	3.72505287816706e-10	2.59778851196582e-09
ENSG00000150459.13	ENSG00000150459	chr13	dexseq_prepare_annotation2.py	exon	.	+	.	SAP18	12	3.76275939431229e-10	2.621870893127e-09
ENSG00000164808.73	ENSG00000164808	chr8	dexseq_prepare_annotation2.py	exon	.	+	.	SPIDR	42	3.76336956515091e-10	2.621870893127e-09
ENSG00000155629.25	ENSG00000155629	chr10	dexseq_prepare_annotation2.py	exon	.	-	.	PIK3AP1	10	3.77505405706133e-10	2.62868965169341e-09
ENSG00000013523.22	ENSG00000013523	chr14	dexseq_prepare_annotation2.py	exon	.	-	.	ANGEL1	15	3.80631515706331e-10	2.64912652593804e-09
ENSG00000196961.53	ENSG00000196961	chr19	dexseq_prepare_annotation2.py	exon	.	+	.	AP2A1	7	3.83688664277792e-10	2.66906316310109e-09
ENSG00000256453.ENSG00000170445.31	ENSG00000256453+ENSG00000170445	chr5	dexseq_prepare_annotation2.py	exon	.	-	.		2	3.90608869185893e-10	2.71583898660758e-09
ENSG00000184985.33	ENSG00000184985	chr4	dexseq_prepare_annotation2.py	exon	.	+	.	SORCS2	4	3.91182383602732e-10	2.71781200642741e-09
ENSG00000174371.24	ENSG00000174371	chr1	dexseq_prepare_annotation2.py	exon	.	+	.	EXO1	10	3.9128490674913e-10	2.71781200642741e-09
ENSG00000117425.ENSG00000202444.27	ENSG00000117425+ENSG00000202444	chr1	dexseq_prepare_annotation2.py	exon	.	-	.		24	3.92135572317942e-10	2.72235602485457e-09
ENSG00000255693.6	ENSG00000255693	chr12	dexseq_prepare_annotation2.py	exon	.	+	.	RP11-766N7.3	6	3.92367530849911e-10	2.72260234100511e-09
ENSG00000091129.31	ENSG00000091129	chr7	dexseq_prepare_annotation2.py	exon	.	-	.	NRCAM	20	3.93832005588598e-10	2.73139644716777e-09
ENSG00000239828.22	ENSG00000239828	chr3	dexseq_prepare_annotation2.py	exon	.	-	.	RP11-446H18.5	7	3.96241049686811e-10	2.74672947749382e-09
[truncated: 3,067 more rows]
