# Supplementary material for: The transcriptomic response of cells to a drug combination is more than the sum of the responses to the monotherapies
Source: eLife. 2020 Sep 18;9:e52707. doi: 10.7554/eLife.52707 (PMC7546737; doi:10.7554/eLife.52707)
Supplement: Source data 8. [file elife-52707-data8.zip › Supplementary Item 13 Differential Splicing/MFL_singlet_DMSO_singlet_24_dynsyn_exon_O_fcounts_O_flatten_exon_name.mtrx_exons_intragene_t_test_FDR_10]

V1	V2	V3	V4	V5	V6	V7	V8	V9	V10	V11	V12	id	logFC	t	P.Value	FDR
ENSG00000180448.9	ENSG00000180448	ENSG00000180448_010	chr19	dexseq_prepare_annotation2.py	exon	1071220	1071357	.	+	.	ENST00000543365__exon_number_010__gene_id_ENSG00000180448	HMHA1	ENSG00000180448.9	-3.96954700199649	-42.7013247783535	1.06334744812627e-86	1.40424600652107e-81
ENSG00000180448.3	ENSG00000180448	ENSG00000180448_004	chr19	dexseq_prepare_annotation2.py	exon	1067316	1067317	.	+	.	ENST00000587602+ENST00000536472+ENST00000313093__exon_number_004__gene_id_ENSG00000180448	HMHA1	ENSG00000180448.3	-3.87174735102781	-28.441391692314	7.7792157862155e-63	5.13657728755916e-58
ENSG00000180448.2	ENSG00000180448	ENSG00000180448_003	chr19	dexseq_prepare_annotation2.py	exon	1067174	1067315	.	+	.	ENST00000313093__exon_number_003__gene_id_ENSG00000180448	HMHA1	ENSG00000180448.2	-4.08635391979075	-25.9499538018393	8.44668885807706e-58	3.718204279696e-53
ENSG00000180448.7	ENSG00000180448	ENSG00000180448_008	chr19	dexseq_prepare_annotation2.py	exon	1068332	1068412	.	+	.	ENST00000590214__exon_number_008__gene_id_ENSG00000180448	HMHA1	ENSG00000180448.7	-4.01108816845516	-24.5430173586262	8.10008285235674e-55	2.67422210349845e-50
ENSG00000180448.4	ENSG00000180448	ENSG00000180448_005	chr19	dexseq_prepare_annotation2.py	exon	1067318	1067325	.	+	.	ENST00000591293+ENST00000587602+ENST00000536472+ENST00000313093__exon_number_005__gene_id_ENSG00000180448	HMHA1	ENSG00000180448.4	-4.02693120351515	-24.1914893804475	4.67352628463675e-54	1.23436241524569e-49
ENSG00000180448.6	ENSG00000180448	ENSG00000180448_007	chr19	dexseq_prepare_annotation2.py	exon	1067497	1067673	.	+	.	ENST00000586866__exon_number_007__gene_id_ENSG00000180448	HMHA1	ENSG00000180448.6	-3.66424593851766	-24.0010013989719	1.21573523719003e-53	2.67581299480131e-49
ENSG00000180448	ENSG00000180448	ENSG00000180448_001	chr19	dexseq_prepare_annotation2.py	exon	1065922	1066162	.	+	.	ENST00000539243__exon_number_001__gene_id_ENSG00000180448	HMHA1	ENSG00000180448	-4.17847785748657	-23.6278539369321	8.01253176758473e-53	1.51160990385067e-48
ENSG00000180448.5	ENSG00000180448	ENSG00000180448_006	chr19	dexseq_prepare_annotation2.py	exon	1067326	1067494	.	+	.	ENST00000590214+ENST00000587602+ENST00000536472+ENST00000591293+ENST00000313093__exon_number_006__gene_id_ENSG00000180448	HMHA1	ENSG00000180448.5	-3.78124801839105	-22.8954041998393	3.41188685842474e-51	5.63212958295891e-47
ENSG00000091536.72	ENSG00000091536	ENSG00000091536_073	chr17	dexseq_prepare_annotation2.py	exon	18062239	18062311	.	+	.	ENST00000578472+ENST00000556535+ENST00000418233+ENST00000557655+ENST00000205890+ENST00000433411__exon_number_073__gene_id_ENSG00000091536	MYO15A	ENSG00000091536.72	-1.13150930271514	-15.4289988599879	1.94748901640702e-38	2.85759391130772e-34
ENSG00000163629.1	ENSG00000163629	ENSG00000163629_002	chr4	dexseq_prepare_annotation2.py	exon	87515470	87515884	.	+	.	ENST00000427191+ENST00000502971+ENST00000436978__exon_number_002__gene_id_ENSG00000163629	PTPN13	ENSG00000163629.1	-1.25302661784912	-16.7222522170444	2.63003522138072e-37	3.47319821300317e-33
ENSG00000091536.73	ENSG00000091536	ENSG00000091536_074	chr17	dexseq_prepare_annotation2.py	exon	18062589	18062661	.	+	.	ENST00000578472+ENST00000556535+ENST00000557190+ENST00000418233+ENST00000557655+ENST00000205890+ENST00000433411__exon_number_074__gene_id_ENSG00000091536	MYO15A	ENSG00000091536.73	-1.11580016095102	-14.5630309333292	2.02710417762744e-35	2.43361227812092e-31
ENSG00000163629	ENSG00000163629	ENSG00000163629_001	chr4	dexseq_prepare_annotation2.py	exon	87515468	87515469	.	+	.	ENST00000427191+ENST00000436978__exon_number_001__gene_id_ENSG00000163629	PTPN13	ENSG00000163629	-1.21990829720815	-15.7563782641216	1.11050374526496e-34	1.22210011746621e-30
ENSG00000091536.71	ENSG00000091536	ENSG00000091536_072	chr17	dexseq_prepare_annotation2.py	exon	18061837	18061952	.	+	.	ENST00000578472+ENST00000205890+ENST00000418233__exon_number_072__gene_id_ENSG00000091536	MYO15A	ENSG00000091536.71	-1.22798161357059	-13.339493006146	3.47619415056437e-31	3.53125171791831e-27
ENSG00000091536.69	ENSG00000091536	ENSG00000091536_070	chr17	dexseq_prepare_annotation2.py	exon	18061652	18061659	.	+	.	ENST00000557655+ENST00000578472+ENST00000556535+ENST00000557190__exon_number_070__gene_id_ENSG00000091536	MYO15A	ENSG00000091536.69	-1.16153134710466	-12.7057867056979	5.13603595209886e-29	4.8447126557016e-25
ENSG00000259344.ENSG00000170113.26	ENSG00000259344+ENSG00000170113	ENSG00000259344+ENSG00000170113_027	chr15	dexseq_prepare_annotation2.py	exon	23114190	23114261	.	-	.	ENST00000560859+ENST00000561063+ENST00000557922+ENST00000561118__exon_number_027__gene_id_ENSG00000259344+ENSG00000170113		ENSG00000259344.ENSG00000170113.26	1.27078078804423	16.7889602605335	5.19507747170725e-28	4.57371157224125e-24
ENSG00000036448.9	ENSG00000036448	ENSG00000036448_010	chr8	dexseq_prepare_annotation2.py	exon	2020425	2020589	.	+	.	ENST00000262113__exon_number_010__gene_id_ENSG00000036448	MYOM2	ENSG00000036448.9	-1.27629787089372	-12.9236586579781	1.27194659433671e-27	1.04982497063445e-23
ENSG00000036448.6	ENSG00000036448	ENSG00000036448_007	chr8	dexseq_prepare_annotation2.py	exon	2007274	2007366	.	+	.	ENST00000262113__exon_number_007__gene_id_ENSG00000036448	MYOM2	ENSG00000036448.6	-1.27824252686964	-12.8584423010376	1.98452006800267e-27	1.54161020976685e-23
ENSG00000163491.29	ENSG00000163491	ENSG00000163491_030	chr3	dexseq_prepare_annotation2.py	exon	27326093	27326195	.	-	.	ENST00000424275+ENST00000341435+ENST00000357467+ENST00000474938+ENST00000574215+ENST00000435584+ENST00000429845__exon_number_030__gene_id_ENSG00000163491	NEK10	ENSG00000163491.29	-1.49278782845837	-13.1290568588768	5.11596564205124e-27	3.75338503735358e-23
ENSG00000140199.58	ENSG00000140199	ENSG00000140199_059	chr15	dexseq_prepare_annotation2.py	exon	34629988	34630161	.	-	.	ENST00000561080__exon_number_059__gene_id_ENSG00000140199	SLC12A6	ENSG00000140199.58	-1.1317694852242	-14.9331015539539	8.05671789406605e-27	5.59980057038141e-23
ENSG00000114735.22	ENSG00000114735	ENSG00000114735_023	chr3	dexseq_prepare_annotation2.py	exon	50617371	50617546	.	+	.	ENST00000448997+ENST00000482974__exon_number_023__gene_id_ENSG00000114735	HEMK1	ENSG00000114735.22	-1.32502465620336	-14.8181293175294	1.3569816023356e-26	8.96008167114183e-23
ENSG00000086205.2	ENSG00000086205	ENSG00000086205_003	chr11	dexseq_prepare_annotation2.py	exon	49168303	49168497	.	-	.	ENST00000256999+ENST00000533034+ENST00000356696+ENST00000458311+ENST00000340334+ENST00000525826+ENST00000343844__exon_number_003__gene_id_ENSG00000086205	FOLH1	ENSG00000086205.2	-2.35480682213686	-13.7959446444377	1.49861421714647e-26	9.42407118581643e-23
ENSG00000091536.74	ENSG00000091536	ENSG00000091536_075	chr17	dexseq_prepare_annotation2.py	exon	18062662	18062919	.	+	.	ENST00000433411__exon_number_075__gene_id_ENSG00000091536	MYO15A	ENSG00000091536.74	-1.11631672852123	-11.946673485661	1.89834967555409e-26	1.13951890819999e-22
ENSG00000143341.45	ENSG00000143341	ENSG00000143341_046	chr1	dexseq_prepare_annotation2.py	exon	186014820	186014995	.	+	.	ENST00000271588+ENST00000367492__exon_number_046__gene_id_ENSG00000143341	HMCN1	ENSG00000143341.45	-1.34558126338189	-12.4941888456062	6.37785679491441e-26	3.66197126295479e-22
ENSG00000173715.ENSG00000173653.8	ENSG00000173715+ENSG00000173653	ENSG00000173715+ENSG00000173653_009	chr11	dexseq_prepare_annotation2.py	exon	66515850	66515864	.	+	.	ENST00000346672+ENST00000532565+ENST00000525908+ENST00000360962+ENST00000534325__exon_number_009__gene_id_ENSG00000173715+ENSG00000173653		ENSG00000173715.ENSG00000173653.8	0.995881152107795	13.4735213078631	3.26203404395765e-25	1.79492064087918e-21
ENSG00000036448.1	ENSG00000036448	ENSG00000036448_002	chr8	dexseq_prepare_annotation2.py	exon	1993184	1993283	.	+	.	ENST00000523438+ENST00000262113__exon_number_002__gene_id_ENSG00000036448	MYOM2	ENSG00000036448.1	-1.36372081558682	-12.1004218915464	3.45657096102341e-25	1.82588521816716e-21
ENSG00000036448.10	ENSG00000036448	ENSG00000036448_011	chr8	dexseq_prepare_annotation2.py	exon	2021419	2021580	.	+	.	ENST00000262113__exon_number_011__gene_id_ENSG00000036448	MYOM2	ENSG00000036448.10	-1.31476840156968	-11.8676114734498	1.67675296401037e-24	8.51655075670175e-21
ENSG00000086205.1	ENSG00000086205	ENSG00000086205_002	chr11	dexseq_prepare_annotation2.py	exon	49168188	49168302	.	-	.	ENST00000256999+ENST00000356696+ENST00000458311+ENST00000340334+ENST00000525826+ENST00000343844__exon_number_002__gene_id_ENSG00000086205	FOLH1	ENSG00000086205.1	-2.4884039819532	-12.8326660938385	2.75982529960903e-24	1.34985099718914e-20
ENSG00000114735.21	ENSG00000114735	ENSG00000114735_022	chr3	dexseq_prepare_annotation2.py	exon	50617275	50617370	.	+	.	ENST00000434410+ENST00000443894+ENST00000448997+ENST00000232854+ENST00000482974+ENST00000455834__exon_number_022__gene_id_ENSG00000114735	HEMK1	ENSG00000114735.21	-1.42471556695131	-13.5550536334421	4.62492541099508e-24	2.18129651732357e-20
ENSG00000086205	ENSG00000086205	ENSG00000086205_001	chr11	dexseq_prepare_annotation2.py	exon	49168187	49168187	.	-	.	ENST00000256999+ENST00000458311__exon_number_001__gene_id_ENSG00000086205	FOLH1	ENSG00000086205	-2.10611809597237	-12.6200818918372	8.80935818586185e-24	4.01156907816114e-20
ENSG00000036448.3	ENSG00000036448	ENSG00000036448_004	chr8	dexseq_prepare_annotation2.py	exon	2000276	2000431	.	+	.	ENST00000262113__exon_number_004__gene_id_ENSG00000036448	MYOM2	ENSG00000036448.3	-1.42507057333241	-11.5951679412371	1.05917854892878e-23	4.66246866643286e-20
ENSG00000135250	ENSG00000135250	ENSG00000135250_001	chr7	dexseq_prepare_annotation2.py	exon	104751151	104751635	.	-	.	ENST00000493638__exon_number_001__gene_id_ENSG00000135250	SRPK2	ENSG00000135250	-0.867390447317814	-12.8022269183355	2.03596952786733e-23	8.67316451227845e-20
ENSG00000117523	ENSG00000117523	ENSG00000117523_001	chr1	dexseq_prepare_annotation2.py	exon	171454651	171454689	.	+	.	ENST00000392078+ENST00000426496__exon_number_001__gene_id_ENSG00000117523	PRRC2C	ENSG00000117523	1.0885879283294	12.1056874559094	1.4781238506069e-22	6.09998617460302e-19
ENSG00000158286.41	ENSG00000158286	ENSG00000158286_042	chr1	dexseq_prepare_annotation2.py	exon	6281352	6281359	.	+	.	ENST00000377939__exon_number_042__gene_id_ENSG00000158286	RNF207	ENSG00000158286.41	0.972551560863023	11.7292348172891	3.14681887076281e-22	1.25929016137596e-18
ENSG00000091536.67	ENSG00000091536	ENSG00000091536_068	chr17	dexseq_prepare_annotation2.py	exon	18061622	18061625	.	+	.	ENST00000556535+ENST00000557190__exon_number_068__gene_id_ENSG00000091536	MYO15A	ENSG00000091536.67	-1.25082014266914	-10.5420262137736	8.03155159116511e-22	3.11952550464021e-18
ENSG00000164941.14	ENSG00000164941	ENSG00000164941_015	chr8	dexseq_prepare_annotation2.py	exon	95841203	95841219	.	+	.	ENST00000343161+ENST00000519457+ENST00000521860+ENST00000524333+ENST00000523206+ENST00000519053+ENST00000447247+ENST00000523731+ENST00000522171+ENST00000523321__exon_number_015__gene_id_ENSG00000164941	INTS8	ENSG00000164941.14	-1.41795524100101	-12.5002486836342	1.41803306043584e-21	5.35040079794563e-18
ENSG00000196337.ENSG00000225950.4	ENSG00000196337+ENSG00000225950	ENSG00000196337+ENSG00000225950_005	chr19	dexseq_prepare_annotation2.py	exon	49558998	49559049	.	-	.	ENST00000597853+ENST00000596965+ENST00000356213__exon_number_005__gene_id_ENSG00000196337+ENSG00000225950		ENSG00000196337.ENSG00000225950.4	-1.44718343788982	-13.5033598114527	1.81956110649115e-21	6.67470611561432e-18
ENSG00000143341.47	ENSG00000143341	ENSG00000143341_048	chr1	dexseq_prepare_annotation2.py	exon	186022084	186022206	.	+	.	ENST00000271588+ENST00000367492__exon_number_048__gene_id_ENSG00000143341	HMCN1	ENSG00000143341.47	-1.39457275319293	-10.8712690022111	2.68961630908043e-21	9.59967676110412e-18
ENSG00000135250.2	ENSG00000135250	ENSG00000135250_003	chr7	dexseq_prepare_annotation2.py	exon	104755834	104755950	.	-	.	ENST00000493638+ENST00000465072__exon_number_003__gene_id_ENSG00000135250	SRPK2	ENSG00000135250.2	-0.842757356716939	-11.8040482043946	3.53574441584964e-21	1.22875492582286e-17
ENSG00000227195.62	ENSG00000227195	ENSG00000227195_063	chr20	dexseq_prepare_annotation2.py	exon	26231899	26232102	.	-	.	ENST00000596767+ENST00000594130+ENST00000601901+ENST00000601119__exon_number_063__gene_id_ENSG00000227195	MIR663A	ENSG00000227195.62	-0.776299129935957	-10.6401478646361	4.3427574962764e-21	1.47051336461735e-17
ENSG00000131558.60	ENSG00000131558	ENSG00000131558_061	chr7	dexseq_prepare_annotation2.py	exon	133749044	133749070	.	+	.	ENST00000541309+ENST00000459626+ENST00000253861+ENST00000539845+ENST00000545148+ENST00000466000__exon_number_061__gene_id_ENSG00000131558	EXOC4	ENSG00000131558.60	1.37357819820174	10.7480118426692	4.78776839270776e-21	1.58066976543148e-17
ENSG00000177830.9	ENSG00000177830	ENSG00000177830_010	chr11	dexseq_prepare_annotation2.py	exon	869763	869766	.	-	.	ENST00000336845+ENST00000534207+ENST00000323578+ENST00000528581+ENST00000429789+ENST00000454838+ENST00000449825__exon_number_010__gene_id_ENSG00000177830	CHID1	ENSG00000177830.9	-0.817151231065501	-10.5906573784394	5.0516624019484e-21	1.62711581741196e-17
ENSG00000163491.30	ENSG00000163491	ENSG00000163491_031	chr3	dexseq_prepare_annotation2.py	exon	27326331	27326392	.	-	.	ENST00000424275+ENST00000341435+ENST00000357467+ENST00000474938+ENST00000574215+ENST00000435584+ENST00000429845__exon_number_031__gene_id_ENSG00000163491	NEK10	ENSG00000163491.30	-1.43639812644744	-10.9195337192074	5.45649406621551e-21	1.71566464259608e-17
ENSG00000105397.63	ENSG00000105397	ENSG00000105397_064	chr19	dexseq_prepare_annotation2.py	exon	10490366	10490455	.	-	.	ENST00000530829+ENST00000525621+ENST00000529370__exon_number_064__gene_id_ENSG00000105397	TYK2	ENSG00000105397.63	-1.16475507193539	-12.1005401184432	9.25868688649733e-21	2.84347193382314e-17
ENSG00000086232	ENSG00000086232	ENSG00000086232_001	chr7	dexseq_prepare_annotation2.py	exon	6061881	6062806	.	-	.	ENST00000199389__exon_number_001__gene_id_ENSG00000086232	EIF2AK1	ENSG00000086232	1.65952625514701	14.4426289687008	1.32310289232089e-20	3.97108283765918e-17
ENSG00000159640.ENSG00000224353.ENSG00000264813.23	ENSG00000159640+ENSG00000224353+ENSG00000264813	ENSG00000159640+ENSG00000224353+ENSG00000264813_024	chr17	dexseq_prepare_annotation2.py	exon	61561691	61561698	.	+	.	ENST00000582678+ENST00000428043+ENST00000290866__exon_number_024__gene_id_ENSG00000159640+ENSG00000224353+ENSG00000264813		ENSG00000159640.ENSG00000224353.ENSG00000264813.23	-1.80746588529802	-10.44385016663	1.36831134021552e-20	4.0155072728338e-17
ENSG00000254485.ENSG00000196220.ENSG00000206573.10	ENSG00000254485+ENSG00000196220+ENSG00000206573	ENSG00000254485+ENSG00000196220+ENSG00000206573_011	chr3	dexseq_prepare_annotation2.py	exon	9052059	9052071	.	-	.	ENST00000360413+ENST00000518265+ENST00000383836__exon_number_011__gene_id_ENSG00000254485+ENSG00000196220+ENSG00000206573		ENSG00000254485.ENSG00000196220.ENSG00000206573.10	-0.879493125905169	-10.1099395648568	1.43316350995639e-20	4.11439434698547e-17
ENSG00000086205.4	ENSG00000086205	ENSG00000086205_005	chr11	dexseq_prepare_annotation2.py	exon	49175398	49175479	.	-	.	ENST00000256999+ENST00000533034+ENST00000356696+ENST00000458311+ENST00000340334+ENST00000525826+ENST00000343844__exon_number_005__gene_id_ENSG00000086205	FOLH1	ENSG00000086205.4	-2.16063011708048	-11.057272775169	4.80438664844881e-20	1.34992020512234e-16
ENSG00000185811.19	ENSG00000185811	ENSG00000185811_020	chr7	dexseq_prepare_annotation2.py	exon	50450238	50450405	.	+	.	ENST00000439701+ENST00000438033+ENST00000357364+ENST00000331340+ENST00000343574+ENST00000471793+ENST00000440768+ENST00000359197__exon_number_020__gene_id_ENSG00000185811	IKZF1	ENSG00000185811.19	1.47150497674543	13.5755407546497	5.2063264167117e-20	1.43237970888444e-16
ENSG00000104218.9	ENSG00000104218	ENSG00000104218_010	chr8	dexseq_prepare_annotation2.py	exon	67999058	67999081	.	+	.	ENST00000519163+ENST00000412460__exon_number_010__gene_id_ENSG00000104218	CSPP1	ENSG00000104218.9	0.889132944303093	11.2624483110872	5.96321491569831e-20	1.60713509908613e-16
ENSG00000113360.77	ENSG00000113360	ENSG00000113360_078	chr5	dexseq_prepare_annotation2.py	exon	31532221	31532303	.	-	.	ENST00000507438__exon_number_078__gene_id_ENSG00000113360	DROSHA	ENSG00000113360.77	-0.930960152226301	-10.0888253361061	1.28570464354885e-19	3.39577739044836e-16
ENSG00000185813.22	ENSG00000185813	ENSG00000185813_023	chr17	dexseq_prepare_annotation2.py	exon	79864340	79864422	.	-	.	ENST00000570388+ENST00000331285+ENST00000538721+ENST00000576343+ENST00000538936+ENST00000570391+ENST00000571105+ENST00000573401+ENST00000574155+ENST00000571581+ENST00000572995+ENST00000573636__exon_number_023__gene_id_ENSG00000185813	PCYT2	ENSG00000185813.22	1.23676899870189	14.1910561629492	1.36108854602923e-19	3.52439200588381e-16
ENSG00000140859.92	ENSG00000140859	ENSG00000140859_093	chr16	dexseq_prepare_annotation2.py	exon	57837211	57837334	.	-	.	ENST00000566648__exon_number_093__gene_id_ENSG00000140859	KIFC3	ENSG00000140859.92	-0.530809496572757	-10.1805266601475	1.92905560565041e-19	4.89902219666514e-16
ENSG00000158286.21	ENSG00000158286	ENSG00000158286_022	chr1	dexseq_prepare_annotation2.py	exon	6270962	6270997	.	+	.	ENST00000377939+ENST00000463453__exon_number_022__gene_id_ENSG00000158286	RNF207	ENSG00000158286.21	1.26671942296054	10.6001496300434	2.1813558032792e-19	5.43523898160846e-16
ENSG00000114735.23	ENSG00000114735	ENSG00000114735_024	chr3	dexseq_prepare_annotation2.py	exon	50617547	50617660	.	+	.	ENST00000434410+ENST00000443894+ENST00000448997+ENST00000232854+ENST00000482974+ENST00000455834__exon_number_024__gene_id_ENSG00000114735	HEMK1	ENSG00000114735.23	-1.12218685774867	-11.2894909166972	2.45911028512454e-19	6.01384528043077e-16
ENSG00000114735.15	ENSG00000114735	ENSG00000114735_016	chr3	dexseq_prepare_annotation2.py	exon	50614483	50614554	.	+	.	ENST00000424388+ENST00000434410+ENST00000448997+ENST00000232854+ENST00000482974+ENST00000455834__exon_number_016__gene_id_ENSG00000114735	HEMK1	ENSG00000114735.15	-1.06596282889419	-11.1247120306586	5.51772131298177e-19	1.3248450161292e-15
ENSG00000113360.76	ENSG00000113360	ENSG00000113360_077	chr5	dexseq_prepare_annotation2.py	exon	31532182	31532216	.	-	.	ENST00000513349__exon_number_077__gene_id_ENSG00000113360	DROSHA	ENSG00000113360.76	-0.969668831320991	-9.86931937430986	5.63460528210689e-19	1.32875060526742e-15
ENSG00000036448.2	ENSG00000036448	ENSG00000036448_003	chr8	dexseq_prepare_annotation2.py	exon	1998869	1998987	.	+	.	ENST00000262113__exon_number_003__gene_id_ENSG00000036448	MYOM2	ENSG00000036448.2	-1.57284889543132	-9.95841016732047	5.75261105647785e-19	1.33277905878493e-15
ENSG00000166183.33	ENSG00000166183	ENSG00000166183_034	chr14	dexseq_prepare_annotation2.py	exon	104578971	104579045	.	+	.	ENST00000551871+ENST00000551177__exon_number_034__gene_id_ENSG00000166183	ASPG	ENSG00000166183.33	1.28854186426783	11.4791742339275	6.35795482878462e-19	1.44762958057667e-15
ENSG00000086232.1	ENSG00000086232	ENSG00000086232_002	chr7	dexseq_prepare_annotation2.py	exon	6062807	6063255	.	-	.	ENST00000422786+ENST00000199389__exon_number_002__gene_id_ENSG00000086232	EIF2AK1	ENSG00000086232.1	1.51619583188391	13.1828919824035	7.16277709057121e-19	1.60323589797245e-15
ENSG00000207945.ENSG00000100124.22	ENSG00000207945+ENSG00000100124	ENSG00000207945+ENSG00000100124_023	chr22	dexseq_prepare_annotation2.py	exon	38236194	38236241	.	-	.	ENST00000424350+ENST00000434930+ENST00000215941+ENST00000407117+ENST00000458278+ENST00000609454+ENST00000413497+ENST00000464849+ENST00000406423__exon_number_023__gene_id_ENSG00000207945+ENSG00000100124		ENSG00000207945.ENSG00000100124.22	-1.25320016214165	-12.8015613072692	7.34125724043296e-19	1.61579848319056e-15
ENSG00000141380.52	ENSG00000141380	ENSG00000141380_053	chr18	dexseq_prepare_annotation2.py	exon	23670573	23670574	.	-	.	ENST00000579640+ENST00000578954+ENST00000415083+ENST00000580642+ENST00000269137+ENST00000585241+ENST00000539244+ENST00000577572+ENST00000580751__exon_number_053__gene_id_ENSG00000141380	SS18	ENSG00000141380.52	-0.853923342075491	-10.2385194429124	7.78742920606708e-19	1.6859018254492e-15
ENSG00000143702.37	ENSG00000143702	ENSG00000143702_038	chr1	dexseq_prepare_annotation2.py	exon	243327797	243328220	.	-	.	ENST00000366543+ENST00000336415+ENST00000366544+ENST00000366542__exon_number_038__gene_id_ENSG00000143702	CEP170	ENSG00000143702.37	-1.432390805829	-10.1591087656607	9.79618345820492e-19	2.08657127630175e-15
ENSG00000221983.6	ENSG00000221983	ENSG00000221983_007	chr19	dexseq_prepare_annotation2.py	exon	18682685	18682688	.	+	.	ENST00000430157+ENST00000442744+ENST00000595683+ENST00000598814+ENST00000596273__exon_number_007__gene_id_ENSG00000221983	UBA52	ENSG00000221983.6	-1.68193844026508	-13.4229274008053	1.35614031057459e-18	2.80312870453864e-15
ENSG00000181827	ENSG00000181827	ENSG00000181827_001	chr15	dexseq_prepare_annotation2.py	exon	56379478	56379665	.	-	.	ENST00000559847__exon_number_001__gene_id_ENSG00000181827	RFX7	ENSG00000181827	-1.23241927575458	-14.6252058486206	1.35848550337708e-18	2.80312870453864e-15
ENSG00000135655.1	ENSG00000135655	ENSG00000135655_002	chr12	dexseq_prepare_annotation2.py	exon	62654137	62654137	.	+	.	ENST00000353364+ENST00000549523__exon_number_002__gene_id_ENSG00000135655	USP15	ENSG00000135655.1	1.28007372497536	10.8913450635505	1.73804584770099e-18	3.53114764002376e-15
ENSG00000184779.29	ENSG00000184779	ENSG00000184779_030	chr15	dexseq_prepare_annotation2.py	exon	82824868	82824972	.	-	.	ENST00000330339__exon_number_030__gene_id_ENSG00000184779	RPS17	ENSG00000184779.29	1.03552953975866	11.8351123889826	3.24815789896303e-18	6.49921945422969e-15
ENSG00000207945.ENSG00000100124.24	ENSG00000207945+ENSG00000100124	ENSG00000207945+ENSG00000100124_025	chr22	dexseq_prepare_annotation2.py	exon	38239918	38240013	.	-	.	ENST00000434930+ENST00000215941+ENST00000407117+ENST00000458278+ENST00000413497+ENST00000411961__exon_number_025__gene_id_ENSG00000207945+ENSG00000100124		ENSG00000207945.ENSG00000100124.24	-1.18987453786541	-12.3376733294974	3.72001612134773e-18	7.33226282043373e-15
ENSG00000085276.49	ENSG00000085276	ENSG00000085276_050	chr3	dexseq_prepare_annotation2.py	exon	169098975	169099046	.	-	.	ENST00000494292+ENST00000485957__exon_number_050__gene_id_ENSG00000085276	MECOM	ENSG00000085276.49	-0.839902902986152	-11.3494239763343	4.60572757325878e-18	8.94452614113208e-15
ENSG00000132716.ENSG00000258465.ENSG00000162735	ENSG00000132716+ENSG00000258465+ENSG00000162735	ENSG00000132716+ENSG00000258465+ENSG00000162735_001	chr1	dexseq_prepare_annotation2.py	exon	160185505	160186342	.	-	.	ENST00000326837+ENST00000368074+ENST00000368073__exon_number_001__gene_id_ENSG00000132716+ENSG00000258465+ENSG00000162735		ENSG00000132716.ENSG00000258465.ENSG00000162735	0.781364559970429	9.54433237393035	5.60493193813021e-18	1.07272711132976e-14
ENSG00000074054.71	ENSG00000074054	ENSG00000074054_072	chr2	dexseq_prepare_annotation2.py	exon	122407053	122407163	.	-	.	ENST00000409078__exon_number_072__gene_id_ENSG00000074054	CLASP1	ENSG00000074054.71	-0.760563621645312	-9.5625203127862	5.6873133412031e-18	1.07294416075134e-14
ENSG00000091536.66	ENSG00000091536	ENSG00000091536_067	chr17	dexseq_prepare_annotation2.py	exon	18061036	18061214	.	+	.	ENST00000205890+ENST00000418233+ENST00000445289__exon_number_067__gene_id_ENSG00000091536	MYO15A	ENSG00000091536.66	-1.27457166994141	-9.25927162634109	8.54700936283859e-18	1.58973170344662e-14
ENSG00000173137.35	ENSG00000173137	ENSG00000173137_036	chr8	dexseq_prepare_annotation2.py	exon	145618452	145618457	.	+	.	ENST00000529654__exon_number_036__gene_id_ENSG00000173137	ADCK5	ENSG00000173137.35	1.44602927954117	13.7861149350591	1.17889101180966e-17	2.16226622400794e-14
ENSG00000115091.6	ENSG00000115091	ENSG00000115091_007	chr2	dexseq_prepare_annotation2.py	exon	114670749	114670804	.	+	.	ENST00000536059+ENST00000535589+ENST00000263238+ENST00000446821+ENST00000415792__exon_number_007__gene_id_ENSG00000115091	ACTR3	ENSG00000115091.6	0.811159848408112	10.5606158279003	1.44667173551351e-17	2.617068804386e-14
ENSG00000036448.5	ENSG00000036448	ENSG00000036448_006	chr8	dexseq_prepare_annotation2.py	exon	2005741	2005898	.	+	.	ENST00000262113__exon_number_006__gene_id_ENSG00000036448	MYOM2	ENSG00000036448.5	-1.15944763880725	-9.44587181021913	1.60044473045249e-17	2.85612338728143e-14
ENSG00000113360.75	ENSG00000113360	ENSG00000113360_076	chr5	dexseq_prepare_annotation2.py	exon	31532169	31532181	.	-	.	ENST00000504361+ENST00000513349__exon_number_076__gene_id_ENSG00000113360	DROSHA	ENSG00000113360.75	-0.905899843422139	-9.33832126269715	1.92021827922462e-17	3.38109474314833e-14
ENSG00000132716.ENSG00000258465.ENSG00000162735.1	ENSG00000132716+ENSG00000258465+ENSG00000162735	ENSG00000132716+ENSG00000258465+ENSG00000162735_002	chr1	dexseq_prepare_annotation2.py	exon	160186343	160186698	.	-	.	ENST00000326837+ENST00000368074+ENST00000477163+ENST00000368073__exon_number_002__gene_id_ENSG00000132716+ENSG00000258465+ENSG00000162735		ENSG00000132716.ENSG00000258465.ENSG00000162735.1	0.793499053826121	9.27347527200923	3.30999900456538e-17	5.75151524399868e-14
ENSG00000036448	ENSG00000036448	ENSG00000036448_001	chr8	dexseq_prepare_annotation2.py	exon	1993155	1993183	.	+	.	ENST00000262113__exon_number_001__gene_id_ENSG00000036448	MYOM2	ENSG00000036448	-1.14024402183657	-9.30542980761876	3.94247425577848e-17	6.76154815251754e-14
ENSG00000127586.72	ENSG00000127586	ENSG00000127586_073	chr16	dexseq_prepare_annotation2.py	exon	850687	850737	.	+	.	ENST00000564940__exon_number_073__gene_id_ENSG00000127586	CHTF18	ENSG00000127586.72	0.668702214914268	9.71230499255509	4.68748278932289e-17	7.93620884198963e-14
ENSG00000163491.32	ENSG00000163491	ENSG00000163491_033	chr3	dexseq_prepare_annotation2.py	exon	27329189	27329234	.	-	.	ENST00000424275+ENST00000341435+ENST00000357467+ENST00000574215+ENST00000435584+ENST00000429845__exon_number_033__gene_id_ENSG00000163491	NEK10	ENSG00000163491.32	-1.69800295322631	-9.44942213929392	4.78179970712353e-17	7.99341376611426e-14
ENSG00000227195.41	ENSG00000227195	ENSG00000227195_042	chr20	dexseq_prepare_annotation2.py	exon	26188939	26189080	.	-	.	ENST00000608521__exon_number_042__gene_id_ENSG00000227195	MIR663A	ENSG00000227195.41	-0.855093666079848	-9.22795127710587	5.02306384663917e-17	8.29175985654153e-14
ENSG00000113360.68	ENSG00000113360	ENSG00000113360_069	chr5	dexseq_prepare_annotation2.py	exon	31527014	31527019	.	-	.	ENST00000507438+ENST00000344624+ENST00000511367+ENST00000442743+ENST00000513349__exon_number_069__gene_id_ENSG00000113360	DROSHA	ENSG00000113360.68	-0.868192564770669	-9.18619030292381	5.20848019514405e-17	8.49168748259911e-14
ENSG00000116128.12	ENSG00000116128	ENSG00000116128_013	chr1	dexseq_prepare_annotation2.py	exon	147094072	147094332	.	+	.	ENST00000234739__exon_number_013__gene_id_ENSG00000116128	BCL9	ENSG00000116128.12	-0.884026242539302	-11.1145256154708	5.6032260121561e-17	9.02385882852832e-14
ENSG00000113360.69	ENSG00000113360	ENSG00000113360_070	chr5	dexseq_prepare_annotation2.py	exon	31527611	31527687	.	-	.	ENST00000504361__exon_number_070__gene_id_ENSG00000113360	DROSHA	ENSG00000113360.69	-0.85323620422236	-9.16995375294536	5.79164379579446e-17	9.21492395215446e-14
ENSG00000058600.9	ENSG00000058600	ENSG00000058600_010	chr16	dexseq_prepare_annotation2.py	exon	22313791	22314126	.	+	.	ENST00000563766__exon_number_010__gene_id_ENSG00000058600	POLR3E	ENSG00000058600.9	0.917234356741631	12.4824963779242	9.53338900408997e-17	1.49877359344181e-13
ENSG00000221978.53	ENSG00000221978	ENSG00000221978_054	chr1	dexseq_prepare_annotation2.py	exon	1334690	1334691	.	-	.	ENST00000425598+ENST00000408918+ENST00000488340+ENST00000400809+ENST00000481223__exon_number_054__gene_id_ENSG00000221978	CCNL2	ENSG00000221978.53	-1.3389639277541	-10.967319906674	1.00968819015319e-16	1.56868720827577e-13
ENSG00000180448.40	ENSG00000180448	ENSG00000180448_041	chr19	dexseq_prepare_annotation2.py	exon	1082956	1083065	.	+	.	ENST00000591169+ENST00000590214+ENST00000313093+ENST00000587602+ENST00000586866+ENST00000539243+ENST00000536472+ENST00000543365+ENST00000590577+ENST00000590512+ENST00000586378+ENST00000592297__exon_number_041__gene_id_ENSG00000180448	HMHA1	ENSG00000180448.40	0.930586408675644	9.31810806072079	1.26667138166147e-16	1.94506227896316e-13
ENSG00000261487.ENSG00000175938.ENSG00000099364.1	ENSG00000261487+ENSG00000175938+ENSG00000099364	ENSG00000261487+ENSG00000175938+ENSG00000099364_002	chr16	dexseq_prepare_annotation2.py	exon	30934392	30934473	.	+	.	ENST00000562798+ENST00000471231__exon_number_002__gene_id_ENSG00000261487+ENSG00000175938+ENSG00000099364		ENSG00000261487.ENSG00000175938.ENSG00000099364.1	-0.86917500540916	-11.6034336928729	1.42264123221056e-16	2.15945492510913e-13
ENSG00000261538.ENSG00000121270	ENSG00000261538+ENSG00000121270	ENSG00000261538+ENSG00000121270_001	chr16	dexseq_prepare_annotation2.py	exon	48198863	48199068	.	-	.	ENST00000563906__exon_number_001__gene_id_ENSG00000261538+ENSG00000121270		ENSG00000261538.ENSG00000121270	-0.718164211304453	-9.53937369102485	1.60522380573559e-16	2.40891193820041e-13
ENSG00000183091.9	ENSG00000183091	ENSG00000183091_010	chr2	dexseq_prepare_annotation2.py	exon	152348290	152348611	.	-	.	ENST00000497809__exon_number_010__gene_id_ENSG00000183091	NEB	ENSG00000183091.9	0.676933685681881	9.33780460103102	1.64293062528594e-16	2.437795229715e-13
ENSG00000158286.23	ENSG00000158286	ENSG00000158286_024	chr1	dexseq_prepare_annotation2.py	exon	6270999	6271080	.	+	.	ENST00000496329__exon_number_024__gene_id_ENSG00000158286	RNF207	ENSG00000158286.23	1.218336978229	9.42926739509452	1.83115579891352e-16	2.68689559609689e-13
ENSG00000227195.65	ENSG00000227195	ENSG00000227195_066	chr20	dexseq_prepare_annotation2.py	exon	26232142	26232162	.	-	.	ENST00000601119__exon_number_066__gene_id_ENSG00000227195	MIR663A	ENSG00000227195.65	-0.755703956299115	-9.01129391795098	2.02798100500184e-16	2.94300157735757e-13
ENSG00000138101.4	ENSG00000138101	ENSG00000138101_005	chr2	dexseq_prepare_annotation2.py	exon	25600131	25600152	.	-	.	ENST00000407661+ENST00000407186+ENST00000398951+ENST00000404103+ENST00000496972+ENST00000405222+ENST00000407038+ENST00000288642+ENST00000406818+ENST00000497476__exon_number_005__gene_id_ENSG00000138101	DTNB	ENSG00000138101.4	-1.10923204560869	-9.646420993749	2.09376524008668e-16	3.00544069391964e-13
ENSG00000185811.18	ENSG00000185811	ENSG00000185811_019	chr7	dexseq_prepare_annotation2.py	exon	50444492	50445025	.	+	.	ENST00000462201__exon_number_019__gene_id_ENSG00000185811	IKZF1	ENSG00000185811.18	1.17500351870392	11.1508646243684	2.67361583146228e-16	3.79650573211911e-13
ENSG00000214198.1	ENSG00000214198	ENSG00000214198_002	chr12	dexseq_prepare_annotation2.py	exon	104237534	104238197	.	-	.	ENST00000548527+ENST00000551270__exon_number_002__gene_id_ENSG00000214198	RP11-642P15.1	ENSG00000214198.1	0.629267470233356	9.28920363039483	3.27723889118329e-16	4.60413713543377e-13
ENSG00000139132.9	ENSG00000139132	ENSG00000139132_010	chr12	dexseq_prepare_annotation2.py	exon	32655095	32655103	.	+	.	ENST00000473513+ENST00000472289+ENST00000493087+ENST00000497153+ENST00000551984+ENST00000494275+ENST00000427716__exon_number_010__gene_id_ENSG00000139132	FGD4	ENSG00000139132.9	-1.46532435226193	-12.0446139047966	3.55499097386992e-16	4.94177424229777e-13
ENSG00000113360.63	ENSG00000113360	ENSG00000113360_064	chr5	dexseq_prepare_annotation2.py	exon	31526186	31526433	.	-	.	ENST00000512076+ENST00000511367+ENST00000442743+ENST00000513349+ENST00000344624+ENST00000512302__exon_number_064__gene_id_ENSG00000113360	DROSHA	ENSG00000113360.63	-0.854590234982122	-8.85257763141004	4.54171901089744e-16	6.24765490479276e-13
ENSG00000104218.6	ENSG00000104218	ENSG00000104218_007	chr8	dexseq_prepare_annotation2.py	exon	67988717	67988816	.	+	.	ENST00000519701+ENST00000519163+ENST00000262210+ENST00000521919+ENST00000412460__exon_number_007__gene_id_ENSG00000104218	CSPP1	ENSG00000104218.6	0.789940515769251	9.55459778535393	4.64834855259204e-16	6.32841506707992e-13
ENSG00000100201.33	ENSG00000100201	ENSG00000100201_034	chr22	dexseq_prepare_annotation2.py	exon	38902300	38902311	.	-	.	ENST00000381633+ENST00000479734+ENST00000396821+ENST00000403230__exon_number_034__gene_id_ENSG00000100201	DDX17	ENSG00000100201.33	-0.800333987011832	-9.42843652257459	5.03985176994092e-16	6.79140596823089e-13
ENSG00000166183.34	ENSG00000166183	ENSG00000166183_035	chr14	dexseq_prepare_annotation2.py	exon	104579046	104579098	.	+	.	ENST00000551177__exon_number_035__gene_id_ENSG00000166183	ASPG	ENSG00000166183.34	1.25558954672488	10.011700932256	5.22484453596711e-16	6.96957317752808e-13
ENSG00000104218.8	ENSG00000104218	ENSG00000104218_009	chr8	dexseq_prepare_annotation2.py	exon	67998242	67998345	.	+	.	ENST00000519668+ENST00000519701+ENST00000412460+ENST00000521919+ENST00000262210+ENST00000519163__exon_number_009__gene_id_ENSG00000104218	CSPP1	ENSG00000104218.8	0.760356677101259	9.40139684805085	1.03719375820175e-15	1.36970770514365e-12
ENSG00000130827.29	ENSG00000130827	ENSG00000130827_030	chrX	dexseq_prepare_annotation2.py	exon	153696425	153696567	.	+	.	ENST00000369682__exon_number_030__gene_id_ENSG00000130827	PLXNA3	ENSG00000130827.29	-1.19611905600228	-11.0082611427501	1.13413185033736e-15	1.48289423785843e-12
ENSG00000074054.70	ENSG00000074054	ENSG00000074054_071	chr2	dexseq_prepare_annotation2.py	exon	122406948	122407052	.	-	.	ENST00000455322+ENST00000397587+ENST00000263710+ENST00000541377+ENST00000409078__exon_number_071__gene_id_ENSG00000074054	CLASP1	ENSG00000074054.70	-0.775776762889907	-8.709863152328	1.38349782911212e-15	1.79120921386977e-12
ENSG00000105397.64	ENSG00000105397	ENSG00000105397_065	chr19	dexseq_prepare_annotation2.py	exon	10491056	10491185	.	-	.	ENST00000530829+ENST00000531836+ENST00000525621+ENST00000529370__exon_number_065__gene_id_ENSG00000105397	TYK2	ENSG00000105397.64	-1.13810729580537	-9.58773662326826	1.61293696424807e-15	2.06798876273433e-12
ENSG00000114735.28	ENSG00000114735	ENSG00000114735_029	chr3	dexseq_prepare_annotation2.py	exon	50618108	50622179	.	+	.	ENST00000448997+ENST00000232854__exon_number_029__gene_id_ENSG00000114735	HEMK1	ENSG00000114735.28	-1.24336279432535	-9.48747895296488	1.80721994067409e-15	2.2767314262344e-12
ENSG00000089053.17	ENSG00000089053	ENSG00000089053_018	chr12	dexseq_prepare_annotation2.py	exon	121758188	121758262	.	-	.	ENST00000534976+ENST00000261819+ENST00000535641+ENST00000541887+ENST00000535482+ENST00000544314+ENST00000344395+ENST00000545218+ENST00000539079+ENST00000366333+ENST00000441917__exon_number_018__gene_id_ENSG00000089053	ANAPC5	ENSG00000089053.17	0.851552766714144	9.14546372914563	1.81022724505419e-15	2.2767314262344e-12
ENSG00000113360.65	ENSG00000113360	ENSG00000113360_066	chr5	dexseq_prepare_annotation2.py	exon	31526436	31526527	.	-	.	ENST00000507438+ENST00000512076+ENST00000511367+ENST00000442743+ENST00000513349+ENST00000344624__exon_number_066__gene_id_ENSG00000113360	DROSHA	ENSG00000113360.65	-0.76495790993832	-8.6338097934751	1.84560400333481e-15	2.2993265950603e-12
ENSG00000104218.28	ENSG00000104218	ENSG00000104218_029	chr8	dexseq_prepare_annotation2.py	exon	68069862	68070092	.	+	.	ENST00000521168__exon_number_029__gene_id_ENSG00000104218	CSPP1	ENSG00000104218.28	-1.13229564072773	-9.23866241831763	2.43000572708704e-15	2.99910398423726e-12
ENSG00000102901.11	ENSG00000102901	ENSG00000102901_012	chr16	dexseq_prepare_annotation2.py	exon	67862463	67862481	.	-	.	ENST00000562787+ENST00000219172+ENST00000574569+ENST00000562513+ENST00000565157+ENST00000568495+ENST00000564817+ENST00000440851+ENST00000563885+ENST00000569862__exon_number_012__gene_id_ENSG00000102901	CENPT	ENSG00000102901.11	0.926788418431799	8.61972245971343	2.99846225707189e-15	3.66642525191349e-12
ENSG00000139132.10	ENSG00000139132	ENSG00000139132_011	chr12	dexseq_prepare_annotation2.py	exon	32655104	32655112	.	+	.	ENST00000473513+ENST00000472289+ENST00000493087+ENST00000497153+ENST00000551984+ENST00000494275+ENST00000395740+ENST00000427716+ENST00000266482__exon_number_011__gene_id_ENSG00000139132	FGD4	ENSG00000139132.10	-1.47117902502052	-11.3393741414323	3.11897702508227e-15	3.77879804546183e-12
ENSG00000131558.68	ENSG00000131558	ENSG00000131558_069	chr7	dexseq_prepare_annotation2.py	exon	133750550	133750703	.	+	.	ENST00000468932__exon_number_069__gene_id_ENSG00000131558	EXOC4	ENSG00000131558.68	1.40697091199142	8.62612813530895	3.58927396155048e-15	4.3090539098945e-12
ENSG00000124920	ENSG00000124920	ENSG00000124920_001	chr11	dexseq_prepare_annotation2.py	exon	61520114	61520120	.	+	.	ENST00000537766__exon_number_001__gene_id_ENSG00000124920	MYRF	ENSG00000124920	1.09486427521439	9.4000152265718	4.01452419206748e-15	4.7761626151373e-12
ENSG00000254485.ENSG00000196220.ENSG00000206573.106	ENSG00000254485+ENSG00000196220+ENSG00000206573	ENSG00000254485+ENSG00000196220+ENSG00000206573_107	chr3	dexseq_prepare_annotation2.py	exon	9439178	9439179	.	-	.	ENST00000520447+ENST00000518437+ENST00000469846__exon_number_107__gene_id_ENSG00000254485+ENSG00000196220+ENSG00000206573		ENSG00000254485.ENSG00000196220.ENSG00000206573.106	-2.16891097476608	-8.33391370604228	4.08966309458288e-15	4.82211445185286e-12
ENSG00000140199.4	ENSG00000140199	ENSG00000140199_005	chr15	dexseq_prepare_annotation2.py	exon	34525913	34526081	.	-	.	ENST00000458406+ENST00000558667+ENST00000354181+ENST00000561080+ENST00000559523+ENST00000560164+ENST00000290209+ENST00000559664+ENST00000397702+ENST00000397707+ENST00000451844+ENST00000560611__exon_number_005__gene_id_ENSG00000140199	SLC12A6	ENSG00000140199.4	-1.19710106585198	-9.30450625017514	4.47724773394927e-15	5.23239697785493e-12
ENSG00000173715.ENSG00000173653.7	ENSG00000173715+ENSG00000173653	ENSG00000173715+ENSG00000173653_008	chr11	dexseq_prepare_annotation2.py	exon	66512363	66512390	.	+	.	ENST00000531400+ENST00000525908+ENST00000527634+ENST00000346672+ENST00000527368+ENST00000532565+ENST00000540737+ENST00000360962__exon_number_008__gene_id_ENSG00000173715+ENSG00000173653		ENSG00000173715.ENSG00000173653.7	0.916230053423673	9.05774553678864	4.78900326695132e-15	5.54764019675723e-12
ENSG00000137807.3	ENSG00000137807	ENSG00000137807_004	chr15	dexseq_prepare_annotation2.py	exon	69706664	69706687	.	+	.	ENST00000561089+ENST00000352331+ENST00000559279+ENST00000395392__exon_number_004__gene_id_ENSG00000137807	KIF23	ENSG00000137807.3	0.925937328958435	8.8016407212374	6.4089948481628e-15	7.35969957090027e-12
ENSG00000132716.ENSG00000258465.ENSG00000162735.11	ENSG00000132716+ENSG00000258465+ENSG00000162735	ENSG00000132716+ENSG00000258465+ENSG00000162735_012	chr1	dexseq_prepare_annotation2.py	exon	160187641	160188113	.	-	.	ENST00000481831__exon_number_012__gene_id_ENSG00000132716+ENSG00000258465+ENSG00000162735		ENSG00000132716.ENSG00000258465.ENSG00000162735.11	0.615643187826954	8.44554851524157	6.65363772920923e-15	7.57476504208312e-12
ENSG00000085872.ENSG00000105085.ENSG00000269578.ENSG00000214046.ENSG00000127526.ENSG00000269058.ENSG00000141979.ENSG00000268790.128	ENSG00000085872+ENSG00000105085+ENSG00000269578+ENSG00000214046+ENSG00000127526+ENSG00000269058+ENSG00000141979+ENSG00000268790	ENSG00000085872+ENSG00000105085+ENSG00000269578+ENSG00000214046+ENSG00000127526+ENSG00000269058+ENSG00000141979+ENSG00000268790_129	chr19	dexseq_prepare_annotation2.py	exon	16763509	16763772	.	-	.	ENST00000487803+ENST00000594507+ENST00000358726__exon_number_129__gene_id_ENSG00000085872+ENSG00000105085+ENSG00000269578+ENSG00000214046+ENSG00000127526+ENSG00000269058+ENSG00000141979+ENSG00000268790		ENSG00000085872.ENSG00000105085.ENSG00000269578.ENSG00000214046.ENSG00000127526.ENSG00000269058.ENSG00000141979.ENSG00000268790.128	-0.690619780993313	-8.27352475757403	6.78309054210878e-15	7.6561380675243e-12
ENSG00000160214.1	ENSG00000160214	ENSG00000160214_002	chr21	dexseq_prepare_annotation2.py	exon	45209440	45209457	.	+	.	ENST00000483896+ENST00000497547+ENST00000475534__exon_number_002__gene_id_ENSG00000160214	RRP1	ENSG00000160214.1	1.12003826549072	11.9854550644918	6.92623006142637e-15	7.75144928543987e-12
ENSG00000229807.29	ENSG00000229807	ENSG00000229807_030	chrX	dexseq_prepare_annotation2.py	exon	73061506	73072588	.	-	.	ENST00000429829__exon_number_030__gene_id_ENSG00000229807	XIST	ENSG00000229807.29	-1.57851078772682	-9.32464768140455	8.44803006200106e-15	9.3751126214941e-12
ENSG00000224743.3	ENSG00000224743	ENSG00000224743_004	chr13	dexseq_prepare_annotation2.py	exon	31457391	31457472	.	-	.	ENST00000592950+ENST00000588726+ENST00000585870__exon_number_004__gene_id_ENSG00000224743	TEX26-AS1	ENSG00000224743.3	-0.705150899799583	-8.65729613567006	8.69866794444415e-15	9.57281158396125e-12
ENSG00000132716.ENSG00000258465.ENSG00000162735.2	ENSG00000132716+ENSG00000258465+ENSG00000162735	ENSG00000132716+ENSG00000258465+ENSG00000162735_003	chr1	dexseq_prepare_annotation2.py	exon	160186699	160186951	.	-	.	ENST00000326837+ENST00000368074+ENST00000368073__exon_number_003__gene_id_ENSG00000132716+ENSG00000258465+ENSG00000162735		ENSG00000132716.ENSG00000258465.ENSG00000162735.2	0.636342936480126	8.40023472154609	8.84075669474966e-15	9.64877263100781e-12
ENSG00000131558.66	ENSG00000131558	ENSG00000131558_067	chr7	dexseq_prepare_annotation2.py	exon	133749472	133750511	.	+	.	ENST00000545148+ENST00000253861__exon_number_067__gene_id_ENSG00000131558	EXOC4	ENSG00000131558.66	1.54619990278991	8.45420051956372	1.02830054284624e-14	1.11308476547321e-11
ENSG00000158286.25	ENSG00000158286	ENSG00000158286_026	chr1	dexseq_prepare_annotation2.py	exon	6271095	6271178	.	+	.	ENST00000377939+ENST00000496329+ENST00000463453+ENST00000492476__exon_number_026__gene_id_ENSG00000158286	RNF207	ENSG00000158286.25	1.3676438153966	8.7138693727521	1.04914306002062e-14	1.12641287287206e-11
ENSG00000117523.2	ENSG00000117523	ENSG00000117523_003	chr1	dexseq_prepare_annotation2.py	exon	171454695	171454734	.	+	.	ENST00000367742+ENST00000338920+ENST00000392078+ENST00000426496+ENST00000476522__exon_number_003__gene_id_ENSG00000117523	PRRC2C	ENSG00000117523.2	0.994942441929029	8.8123022520795	1.10954950675366e-14	1.18166127671275e-11
ENSG00000254485.ENSG00000196220.ENSG00000206573.5	ENSG00000254485+ENSG00000196220+ENSG00000206573	ENSG00000254485+ENSG00000196220+ENSG00000206573_006	chr3	dexseq_prepare_annotation2.py	exon	9035643	9035816	.	-	.	ENST00000520860__exon_number_006__gene_id_ENSG00000254485+ENSG00000196220+ENSG00000206573		ENSG00000254485.ENSG00000196220.ENSG00000206573.5	-0.916396508850444	-8.15457719001706	1.35308397655552e-14	1.42949533487957e-11
ENSG00000113360.64	ENSG00000113360	ENSG00000113360_065	chr5	dexseq_prepare_annotation2.py	exon	31526434	31526435	.	-	.	ENST00000512076+ENST00000344624+ENST00000511367+ENST00000442743+ENST00000513349__exon_number_065__gene_id_ENSG00000113360	DROSHA	ENSG00000113360.64	-0.751275197210577	-8.30645356266672	1.46141725463949e-14	1.53169286690823e-11
ENSG00000113360.72	ENSG00000113360	ENSG00000113360_073	chr5	dexseq_prepare_annotation2.py	exon	31530905	31531031	.	-	.	ENST00000504361+ENST00000511367+ENST00000507438+ENST00000513349__exon_number_073__gene_id_ENSG00000113360	DROSHA	ENSG00000113360.72	-0.74138035708961	-8.29712372271159	1.54936932458234e-14	1.61108790263795e-11
ENSG00000074054.69	ENSG00000074054	ENSG00000074054_070	chr2	dexseq_prepare_annotation2.py	exon	122363277	122363756	.	-	.	ENST00000455322+ENST00000397587+ENST00000263710+ENST00000541377+ENST00000409078__exon_number_070__gene_id_ENSG00000074054	CLASP1	ENSG00000074054.69	-0.806458801469569	-8.28408730853563	1.98900636841551e-14	2.05207962505143e-11
ENSG00000168619.31	ENSG00000168619	ENSG00000168619_032	chr8	dexseq_prepare_annotation2.py	exon	39587488	39587581	.	+	.	ENST00000379866+ENST00000265707+ENST00000523755__exon_number_032__gene_id_ENSG00000168619	ADAM18	ENSG00000168619.31	0.952489280563654	9.98814496490111	2.07044339773429e-14	2.11954019117358e-11
ENSG00000150990.2	ENSG00000150990	ENSG00000150990_003	chr12	dexseq_prepare_annotation2.py	exon	125431373	125431376	.	-	.	ENST00000539298+ENST00000542400+ENST00000308736__exon_number_003__gene_id_ENSG00000150990	DHX37	ENSG00000150990.2	-0.844751181293291	-8.9318929544802	2.09757096740639e-14	2.13079326449785e-11
ENSG00000183091.7	ENSG00000183091	ENSG00000183091_008	chr2	dexseq_prepare_annotation2.py	exon	152347721	152348196	.	-	.	ENST00000497809__exon_number_008__gene_id_ENSG00000183091	NEB	ENSG00000183091.7	0.656308841351842	8.45474096949642	2.78923214778448e-14	2.81178021529978e-11
ENSG00000206120.7	ENSG00000206120	ENSG00000206120_008	chr3	dexseq_prepare_annotation2.py	exon	168030033	168030129	.	+	.	ENST00000431685__exon_number_008__gene_id_ENSG00000206120	EGFEM1P	ENSG00000206120.7	-2.05556005472223	-8.99906145976271	2.81349850999058e-14	2.81475605856701e-11
ENSG00000171132.51	ENSG00000171132	ENSG00000171132_052	chr2	dexseq_prepare_annotation2.py	exon	46411874	46415129	.	+	.	ENST00000306156__exon_number_052__gene_id_ENSG00000171132	PRKCE	ENSG00000171132.51	-1.85969320732839	-10.9923082621027	2.93585779382784e-14	2.91508604808354e-11
ENSG00000113360.62	ENSG00000113360	ENSG00000113360_063	chr5	dexseq_prepare_annotation2.py	exon	31521230	31521322	.	-	.	ENST00000344624+ENST00000511367+ENST00000442743+ENST00000513349__exon_number_063__gene_id_ENSG00000113360	DROSHA	ENSG00000113360.62	-0.834790078567305	-8.18397298293153	3.13985935672049e-14	3.09437825962054e-11
ENSG00000187775.80	ENSG00000187775	ENSG00000187775_081	chr17	dexseq_prepare_annotation2.py	exon	76506466	76506588	.	-	.	ENST00000389840+ENST00000585328+ENST00000587177__exon_number_081__gene_id_ENSG00000187775	DNAH17	ENSG00000187775.80	0.812218010379952	7.99150504365948	3.49235327332604e-14	3.41627171053454e-11
ENSG00000142621.1	ENSG00000142621	ENSG00000142621_002	chr1	dexseq_prepare_annotation2.py	exon	15573776	15573891	.	+	.	ENST00000358897+ENST00000417793+ENST00000375999+ENST00000433640__exon_number_002__gene_id_ENSG00000142621	FHAD1	ENSG00000142621.1	-0.759137616720866	-8.51566096133166	3.78640116504514e-14	3.67667905481394e-11
ENSG00000180448.43	ENSG00000180448	ENSG00000180448_044	chr19	dexseq_prepare_annotation2.py	exon	1083275	1083328	.	+	.	ENST00000591169+ENST00000590214+ENST00000313093+ENST00000587602+ENST00000586866+ENST00000539243+ENST00000536472+ENST00000543365+ENST00000590577+ENST00000590512+ENST00000586378+ENST00000592297__exon_number_044__gene_id_ENSG00000180448	HMHA1	ENSG00000180448.43	0.946487913732086	8.33521019827898	4.22161294247835e-14	4.06935754431203e-11
ENSG00000254485.ENSG00000196220.ENSG00000206573.11	ENSG00000254485+ENSG00000196220+ENSG00000206573	ENSG00000254485+ENSG00000196220+ENSG00000206573_012	chr3	dexseq_prepare_annotation2.py	exon	9054992	9055103	.	-	.	ENST00000360413+ENST00000518265+ENST00000383836__exon_number_012__gene_id_ENSG00000254485+ENSG00000196220+ENSG00000206573		ENSG00000254485.ENSG00000196220.ENSG00000206573.11	-0.875444362857384	-7.93983946666711	5.55813382057739e-14	5.31885213196833e-11
ENSG00000085276.50	ENSG00000085276	ENSG00000085276_051	chr3	dexseq_prepare_annotation2.py	exon	169099047	169099312	.	-	.	ENST00000494292+ENST00000485957+ENST00000486748__exon_number_051__gene_id_ENSG00000085276	MECOM	ENSG00000085276.50	-1.12719399134863	-9.16125935114475	6.2554160549197e-14	5.94305027911252e-11
ENSG00000185811.15	ENSG00000185811	ENSG00000185811_016	chr7	dexseq_prepare_annotation2.py	exon	50437220	50437402	.	+	.	ENST00000492782+ENST00000492119__exon_number_016__gene_id_ENSG00000185811	IKZF1	ENSG00000185811.15	1.07590703867421	9.69497099962988	6.34120253562948e-14	5.98152046894781e-11
ENSG00000187775.79	ENSG00000187775	ENSG00000187775_080	chr17	dexseq_prepare_annotation2.py	exon	76503540	76503887	.	-	.	ENST00000389840+ENST00000585328+ENST00000587177__exon_number_080__gene_id_ENSG00000187775	DNAH17	ENSG00000187775.79	0.798129507948903	7.87913535354001	7.31477388166592e-14	6.85093421304198e-11
ENSG00000117523.1	ENSG00000117523	ENSG00000117523_002	chr1	dexseq_prepare_annotation2.py	exon	171454690	171454694	.	+	.	ENST00000392078+ENST00000367742+ENST00000426496+ENST00000476522__exon_number_002__gene_id_ENSG00000117523	PRRC2C	ENSG00000117523.1	1.04698521856337	8.44922859716984	7.88351648407392e-14	7.33161481246703e-11
ENSG00000132716.ENSG00000258465.ENSG00000162735.12	ENSG00000132716+ENSG00000258465+ENSG00000162735	ENSG00000132716+ENSG00000258465+ENSG00000162735_013	chr1	dexseq_prepare_annotation2.py	exon	160188114	160188230	.	-	.	ENST00000481831+ENST00000368074+ENST00000476033+ENST00000368073+ENST00000461888+ENST00000490368+ENST00000608310+ENST00000556710+ENST00000326837+ENST00000497354+ENST00000473382__exon_number_013__gene_id_ENSG00000132716+ENSG00000258465+ENSG00000162735		ENSG00000132716.ENSG00000258465.ENSG00000162735.12	0.613073436542616	8.03399659587214	8.56871005862823e-14	7.91311385756912e-11
ENSG00000172890.34	ENSG00000172890	ENSG00000172890_035	chr11	dexseq_prepare_annotation2.py	exon	71189441	71189515	.	+	.	ENST00000319023+ENST00000527852+ENST00000539574+ENST00000529840+ENST00000525200+ENST00000530534__exon_number_035__gene_id_ENSG00000172890	NADSYN1	ENSG00000172890.34	-0.750009810842305	-8.01131259646337	9.8476888210424e-14	9.03108290290305e-11
ENSG00000166311.24	ENSG00000166311	ENSG00000166311_025	chr11	dexseq_prepare_annotation2.py	exon	6415126	6415271	.	+	.	ENST00000299397+ENST00000532367+ENST00000356761+ENST00000533123+ENST00000531336+ENST00000534405+ENST00000526280+ENST00000531303+ENST00000527275+ENST00000342245__exon_number_025__gene_id_ENSG00000166311	SMPD1	ENSG00000166311.24	1.13617490715204	9.7599724693946	1.01154187411449e-13	9.2126350588749e-11
ENSG00000180448.34	ENSG00000180448	ENSG00000180448_035	chr19	dexseq_prepare_annotation2.py	exon	1081823	1081960	.	+	.	ENST00000590214+ENST00000313093+ENST00000587602+ENST00000586866+ENST00000539243+ENST00000536472+ENST00000543365+ENST00000590577+ENST00000586937__exon_number_035__gene_id_ENSG00000180448	HMHA1	ENSG00000180448.34	0.860102194702065	8.17213092545374	1.08434883759613e-13	9.80808377699364e-11
ENSG00000114735.24	ENSG00000114735	ENSG00000114735_025	chr3	dexseq_prepare_annotation2.py	exon	50617661	50617811	.	+	.	ENST00000482974__exon_number_025__gene_id_ENSG00000114735	HEMK1	ENSG00000114735.24	-1.28337624376377	-8.65338550978282	1.12191206223011e-13	1.00788153078943e-10
ENSG00000068305.40	ENSG00000068305	ENSG00000068305_041	chr15	dexseq_prepare_annotation2.py	exon	100256628	100256629	.	+	.	ENST00000354410+ENST00000557942__exon_number_041__gene_id_ENSG00000068305	MEF2A	ENSG00000068305.40	-1.00366867490676	-9.69452293467596	1.28618401306102e-13	1.14764982824882e-10
ENSG00000145362.87	ENSG00000145362	ENSG00000145362_088	chr4	dexseq_prepare_annotation2.py	exon	114302613	114302627	.	+	.	ENST00000357077+ENST00000514167+ENST00000509550+ENST00000506722+ENST00000394537+ENST00000505342+ENST00000506344+ENST00000264366+ENST00000514960+ENST00000510275__exon_number_088__gene_id_ENSG00000145362	ANK2	ENSG00000145362.87	-0.720263600630431	-7.98299753765496	1.36661172636917e-13	1.21123072464823e-10
ENSG00000268093.ENSG00000063177	ENSG00000268093+ENSG00000063177	ENSG00000268093+ENSG00000063177_001	chr19	dexseq_prepare_annotation2.py	exon	49118585	49118586	.	-	.	ENST00000549920+ENST00000552347__exon_number_001__gene_id_ENSG00000268093+ENSG00000063177		ENSG00000268093.ENSG00000063177	-2.05177375508324	-10.103861558935	1.63288564518543e-13	1.43758163611695e-10
ENSG00000137807.2	ENSG00000137807	ENSG00000137807_003	chr15	dexseq_prepare_annotation2.py	exon	69706643	69706663	.	+	.	ENST00000352331+ENST00000559279+ENST00000395392__exon_number_003__gene_id_ENSG00000137807	KIF23	ENSG00000137807.2	0.875708628158934	8.21058932655171	1.7265838842204e-13	1.51000623288915e-10
ENSG00000180448.41	ENSG00000180448	ENSG00000180448_042	chr19	dexseq_prepare_annotation2.py	exon	1083066	1083141	.	+	.	ENST00000592297__exon_number_042__gene_id_ENSG00000180448	HMHA1	ENSG00000180448.41	0.828586430279584	8.05599197399871	2.11417864556895e-13	1.83681787996835e-10
ENSG00000164941.13	ENSG00000164941	ENSG00000164941_014	chr8	dexseq_prepare_annotation2.py	exon	95839950	95840021	.	+	.	ENST00000343161+ENST00000519457+ENST00000521860+ENST00000524333+ENST00000523206+ENST00000519053+ENST00000447247+ENST00000523731+ENST00000522171+ENST00000523321__exon_number_014__gene_id_ENSG00000164941	INTS8	ENSG00000164941.13	-1.50353416355317	-8.5607059684961	2.35397824652628e-13	2.03179093632689e-10
ENSG00000213780.ENSG00000137411.48	ENSG00000213780+ENSG00000137411	ENSG00000213780+ENSG00000137411_049	chr6	dexseq_prepare_annotation2.py	exon	30885472	30885538	.	+	.	ENST00000467717+ENST00000428017+ENST00000416670+ENST00000490699+ENST00000542001+ENST00000321897+ENST00000477288+ENST00000541562__exon_number_049__gene_id_ENSG00000213780+ENSG00000137411		ENSG00000213780.ENSG00000137411.48	1.2848049603168	10.2854456708406	2.48834621085068e-13	2.13382150817358e-10
ENSG00000214753.ENSG00000168000.ENSG00000234857.90	ENSG00000214753+ENSG00000168000+ENSG00000234857	ENSG00000214753+ENSG00000168000+ENSG00000234857_091	chr11	dexseq_prepare_annotation2.py	exon	62491458	62491462	.	-	.	ENST00000403734+ENST00000301785__exon_number_091__gene_id_ENSG00000214753+ENSG00000168000+ENSG00000234857		ENSG00000214753.ENSG00000168000.ENSG00000234857.90	0.841483710331114	7.69346386677968	2.53704644624254e-13	2.16154720415705e-10
ENSG00000187775.87	ENSG00000187775	ENSG00000187775_088	chr17	dexseq_prepare_annotation2.py	exon	76522962	76523078	.	-	.	ENST00000389840+ENST00000585328__exon_number_088__gene_id_ENSG00000187775	DNAH17	ENSG00000187775.87	0.673156955471572	7.67951836700308	2.67741669128399e-13	2.26651904380944e-10
ENSG00000180448.25	ENSG00000180448	ENSG00000180448_026	chr19	dexseq_prepare_annotation2.py	exon	1079927	1080117	.	+	.	ENST00000590214+ENST00000313093+ENST00000587602+ENST00000586866+ENST00000539243+ENST00000536472+ENST00000543365+ENST00000590577__exon_number_026__gene_id_ENSG00000180448	HMHA1	ENSG00000180448.25	0.790139297307397	8.01036316693217	2.74563479283435e-13	2.30946359940708e-10
ENSG00000113594.35	ENSG00000113594	ENSG00000113594_036	chr5	dexseq_prepare_annotation2.py	exon	38595486	38595506	.	-	.	ENST00000503088+ENST00000263409__exon_number_036__gene_id_ENSG00000113594	LIFR	ENSG00000113594.35	-1.09983839983018	-8.73331397854938	2.82325051186022e-13	2.3597192363655e-10
ENSG00000126005.ENSG00000088298.ENSG00000261582.ENSG00000242372.49	ENSG00000126005+ENSG00000088298+ENSG00000261582+ENSG00000242372	ENSG00000126005+ENSG00000088298+ENSG00000261582+ENSG00000242372_050	chr20	dexseq_prepare_annotation2.py	exon	33867877	33867921	.	-	.	ENST00000374436+ENST00000374450+ENST00000374443+ENST00000415116+ENST00000440766+ENST00000447927+ENST00000462894__exon_number_050__gene_id_ENSG00000126005+ENSG00000088298+ENSG00000261582+ENSG00000242372		ENSG00000126005.ENSG00000088298.ENSG00000261582.ENSG00000242372.49	-0.627468703680643	-7.8961286664707	2.94807525820779e-13	2.4428937583518e-10
ENSG00000149269.4	ENSG00000149269	ENSG00000149269_005	chr11	dexseq_prepare_annotation2.py	exon	77034200	77034255	.	-	.	ENST00000356341+ENST00000278568+ENST00000528203__exon_number_005__gene_id_ENSG00000149269	PAK1	ENSG00000149269.4	0.952713935873486	8.23663418676557	2.95976042023859e-13	2.4428937583518e-10
ENSG00000006025.35	ENSG00000006025	ENSG00000006025_036	chr17	dexseq_prepare_annotation2.py	exon	45895872	45895982	.	-	.	ENST00000584698+ENST00000580140+ENST00000579728+ENST00000007414+ENST00000392507__exon_number_036__gene_id_ENSG00000006025	OSBPL7	ENSG00000006025.35	0.868376915930038	8.63442020083231	3.11618000377602e-13	2.55602245415315e-10
ENSG00000116478.14	ENSG00000116478	ENSG00000116478_015	chr1	dexseq_prepare_annotation2.py	exon	32793047	32793059	.	+	.	ENST00000490081+ENST00000482310+ENST00000481281__exon_number_015__gene_id_ENSG00000116478	HDAC1	ENSG00000116478.14	-2.752523261976	-10.5839274734309	3.21967541229827e-13	2.62461182267097e-10
ENSG00000010361.52	ENSG00000010361	ENSG00000010361_053	chr19	dexseq_prepare_annotation2.py	exon	50316544	50316556	.	-	.	ENST00000531017+ENST00000527111+ENST00000445575__exon_number_053__gene_id_ENSG00000010361	FUZ	ENSG00000010361.52	1.59976239188287	11.7329565693859	3.28853117162626e-13	2.66429532511529e-10
ENSG00000180448.21	ENSG00000180448	ENSG00000180448_022	chr19	dexseq_prepare_annotation2.py	exon	1074798	1074878	.	+	.	ENST00000590214+ENST00000313093+ENST00000587602+ENST00000586866+ENST00000539243+ENST00000536472+ENST00000543365__exon_number_022__gene_id_ENSG00000180448	HMHA1	ENSG00000180448.21	0.932171381492438	7.96091554958988	3.64222484377543e-13	2.93285713807402e-10
ENSG00000149554.ENSG00000134910.30	ENSG00000149554+ENSG00000134910	ENSG00000149554+ENSG00000134910_031	chr11	dexseq_prepare_annotation2.py	exon	125479632	125479793	.	+	.	ENST00000534472__exon_number_031__gene_id_ENSG00000149554+ENSG00000134910		ENSG00000149554.ENSG00000134910.30	-0.831886642222109	-7.84356627831512	3.70437171483971e-13	2.96482196539405e-10
ENSG00000167380.40	ENSG00000167380	ENSG00000167380_041	chr19	dexseq_prepare_annotation2.py	exon	44679797	44679832	.	+	.	ENST00000454662+ENST00000590524+ENST00000585678+ENST00000588883+ENST00000590089+ENST00000337433+ENST00000588127__exon_number_041__gene_id_ENSG00000167380	ZNF226	ENSG00000167380.40	0.778338962697191	8.01651257999341	3.82175128400873e-13	3.04034128201752e-10
ENSG00000227195.64	ENSG00000227195	ENSG00000227195_065	chr20	dexseq_prepare_annotation2.py	exon	26232129	26232141	.	-	.	ENST00000594130+ENST00000601119__exon_number_065__gene_id_ENSG00000227195	MIR663A	ENSG00000227195.64	-0.788714655440688	-7.77853162118252	4.35288154048195e-13	3.44213882248207e-10
ENSG00000119689.11	ENSG00000119689	ENSG00000119689_012	chr14	dexseq_prepare_annotation2.py	exon	75352289	75352337	.	+	.	ENST00000555492+ENST00000555459+ENST00000556190+ENST00000555071+ENST00000334220+ENST00000334212+ENST00000555988+ENST00000556582+ENST00000556460+ENST00000557012+ENST00000238671+ENST00000554612__exon_number_012__gene_id_ENSG00000119689	DLST	ENSG00000119689.11	0.748216310288816	9.33275067498954	4.88963591822098e-13	3.84357398645443e-10
ENSG00000165138.32	ENSG00000165138	ENSG00000165138_033	chr9	dexseq_prepare_annotation2.py	exon	101558966	101559247	.	-	.	ENST00000375019__exon_number_033__gene_id_ENSG00000165138	ANKS6	ENSG00000165138.32	1.09870891095549	9.31009436659124	5.31838512646904e-13	4.15586166518565e-10
ENSG00000164116.22	ENSG00000164116	ENSG00000164116_023	chr4	dexseq_prepare_annotation2.py	exon	156629388	156629446	.	+	.	ENST00000506455+ENST00000443668+ENST00000511108+ENST00000511507+ENST00000512983+ENST00000513574+ENST00000393832+ENST00000296518+ENST00000455639+ENST00000515602+ENST00000515201__exon_number_023__gene_id_ENSG00000164116	GUCY1A3	ENSG00000164116.22	-1.14012101757242	-8.47830816124551	6.43201168552511e-13	4.99650018340447e-10
ENSG00000070756.28	ENSG00000070756	ENSG00000070756_029	chr8	dexseq_prepare_annotation2.py	exon	101724590	101724632	.	-	.	ENST00000522387+ENST00000523636+ENST00000519004+ENST00000318607+ENST00000519100+ENST00000519622+ENST00000519596__exon_number_029__gene_id_ENSG00000070756	PABPC1	ENSG00000070756.28	-1.0549434842967	-8.20034308958643	6.55711037555948e-13	5.06389145664333e-10
ENSG00000114735.2	ENSG00000114735	ENSG00000114735_003	chr3	dexseq_prepare_annotation2.py	exon	50606705	50606908	.	+	.	ENST00000232854__exon_number_003__gene_id_ENSG00000114735	HEMK1	ENSG00000114735.2	0.605421557730744	8.28483530796359	6.87979618511763e-13	5.28220351401424e-10
ENSG00000158286.22	ENSG00000158286	ENSG00000158286_023	chr1	dexseq_prepare_annotation2.py	exon	6270998	6270998	.	+	.	ENST00000377939+ENST00000496329+ENST00000463453__exon_number_023__gene_id_ENSG00000158286	RNF207	ENSG00000158286.22	1.20458307272929	7.94620192702634	7.37289912497586e-13	5.62807910719762e-10
ENSG00000132716.ENSG00000258465.ENSG00000162735.14	ENSG00000132716+ENSG00000258465+ENSG00000162735	ENSG00000132716+ENSG00000258465+ENSG00000162735_015	chr1	dexseq_prepare_annotation2.py	exon	160188649	160188758	.	-	.	ENST00000481831+ENST00000368074+ENST00000476033+ENST00000461888+ENST00000368073+ENST00000490368+ENST00000608310+ENST00000556710+ENST00000326837+ENST00000497354__exon_number_015__gene_id_ENSG00000132716+ENSG00000258465+ENSG00000162735		ENSG00000132716.ENSG00000258465.ENSG00000162735.14	0.657287489766344	7.66546862378881	8.01836119069152e-13	6.08561356598581e-10
ENSG00000113649.24	ENSG00000113649	ENSG00000113649_025	chr5	dexseq_prepare_annotation2.py	exon	145859780	145860081	.	+	.	ENST00000509810__exon_number_025__gene_id_ENSG00000113649	TCERG1	ENSG00000113649.24	0.698922119224779	7.83575560319068	8.2773349046721e-13	6.21270377207847e-10
ENSG00000104218.45	ENSG00000104218	ENSG00000104218_046	chr8	dexseq_prepare_annotation2.py	exon	68107754	68107846	.	+	.	ENST00000519668+ENST00000262210+ENST00000412460__exon_number_046__gene_id_ENSG00000104218	CSPP1	ENSG00000104218.45	-1.12784731451936	-8.11344566925719	8.27990416318321e-13	6.21270377207847e-10
ENSG00000131558.64	ENSG00000131558	ENSG00000131558_065	chr7	dexseq_prepare_annotation2.py	exon	133749341	133749363	.	+	.	ENST00000541309+ENST00000545148+ENST00000466000+ENST00000253861__exon_number_065__gene_id_ENSG00000131558	EXOC4	ENSG00000131558.64	1.33846401693857	7.71984524849168	8.33250413923985e-13	6.21684838488065e-10
ENSG00000158286.19	ENSG00000158286	ENSG00000158286_020	chr1	dexseq_prepare_annotation2.py	exon	6270930	6270960	.	+	.	ENST00000485539+ENST00000377939__exon_number_020__gene_id_ENSG00000158286	RNF207	ENSG00000158286.19	1.41063015903944	7.92143318001453	8.44042905440398e-13	6.26199224997492e-10
ENSG00000074054.64	ENSG00000074054	ENSG00000074054_065	chr2	dexseq_prepare_annotation2.py	exon	122283497	122283543	.	-	.	ENST00000474065__exon_number_065__gene_id_ENSG00000074054	CLASP1	ENSG00000074054.64	-0.779056369418213	-7.64873432945835	9.46785932885831e-13	6.98500578273575e-10
ENSG00000132912.37	ENSG00000132912	ENSG00000132912_038	chr5	dexseq_prepare_annotation2.py	exon	150138199	150138252	.	-	.	ENST00000519313+ENST00000518015__exon_number_038__gene_id_ENSG00000132912	DCTN4	ENSG00000132912.37	0.840100095025317	8.10709213446024	1.05043011723929e-12	7.70659726958352e-10
ENSG00000226995.14	ENSG00000226995	ENSG00000226995_015	chr20	dexseq_prepare_annotation2.py	exon	5414917	5414930	.	-	.	ENST00000600157+ENST00000420529+ENST00000422352__exon_number_015__gene_id_ENSG00000226995	LINC00658	ENSG00000226995.14	1.02855824540162	8.70292229163149	1.10772840320828e-12	8.08207211045758e-10
ENSG00000181135.67	ENSG00000181135	ENSG00000181135_068	chr8	dexseq_prepare_annotation2.py	exon	144794254	144794272	.	+	.	ENST00000508587__exon_number_068__gene_id_ENSG00000181135	ZNF707	ENSG00000181135.67	-0.90086101727257	-8.04401575158355	1.1811705220386e-12	8.57056032801622e-10
ENSG00000259344.ENSG00000170113.30	ENSG00000259344+ENSG00000170113	ENSG00000259344+ENSG00000170113_031	chr15	dexseq_prepare_annotation2.py	exon	23115153	23115256	.	-	.	ENST00000557922__exon_number_031__gene_id_ENSG00000259344+ENSG00000170113		ENSG00000259344.ENSG00000170113.30	1.08806084869273	8.41298031848813	1.20769170509814e-12	8.71511250729809e-10
ENSG00000131558.63	ENSG00000131558	ENSG00000131558_064	chr7	dexseq_prepare_annotation2.py	exon	133749340	133749340	.	+	.	ENST00000541309+ENST00000545148+ENST00000466000+ENST00000539845+ENST00000253861__exon_number_064__gene_id_ENSG00000131558	EXOC4	ENSG00000131558.63	1.31673963044788	7.64828947538867	1.266465052421e-12	9.08957110639481e-10
ENSG00000035681.43	ENSG00000035681	ENSG00000035681_044	chr8	dexseq_prepare_annotation2.py	exon	59515769	59515945	.	-	.	ENST00000427130+ENST00000519858+ENST00000038176__exon_number_044__gene_id_ENSG00000035681	NSMAF	ENSG00000035681.43	0.859542618272705	8.2497675666977	1.38754643887562e-12	9.90475649575543e-10
ENSG00000159640.ENSG00000224353.ENSG00000264813.22	ENSG00000159640+ENSG00000224353+ENSG00000264813	ENSG00000159640+ENSG00000224353+ENSG00000264813_023	chr17	dexseq_prepare_annotation2.py	exon	61561213	61561332	.	+	.	ENST00000582678+ENST00000428043+ENST00000290866__exon_number_023__gene_id_ENSG00000159640+ENSG00000224353+ENSG00000264813		ENSG00000159640.ENSG00000224353.ENSG00000264813.22	-1.37177078150739	-7.56531653331913	1.45896056308102e-12	1.03585415591353e-09
ENSG00000108387.6	ENSG00000108387	ENSG00000108387_007	chr17	dexseq_prepare_annotation2.py	exon	56597787	56597846	.	-	.	ENST00000426861+ENST00000457347+ENST00000393086+ENST00000317268+ENST00000583114+ENST00000584488+ENST00000582270+ENST00000317256+ENST00000412945+ENST00000580796+ENST00000579371+ENST00000580844+ENST00000583273+ENST00000577440__exon_number_007__gene_id_ENSG00000108387	SEPT4	ENSG00000108387.6	0.634323694032425	7.92979903546513	1.48336044284521e-12	1.04754597177377e-09
ENSG00000105854.25	ENSG00000105854	ENSG00000105854_026	chr7	dexseq_prepare_annotation2.py	exon	95045188	95045483	.	-	.	ENST00000493469__exon_number_026__gene_id_ENSG00000105854	PON2	ENSG00000105854.25	-1.28048922534904	-8.86646080187114	1.56237942454207e-12	1.09748012992341e-09
ENSG00000242086.ENSG00000215837.ENSG00000176945.38	ENSG00000242086+ENSG00000215837+ENSG00000176945	ENSG00000242086+ENSG00000215837+ENSG00000176945_039	chr3	dexseq_prepare_annotation2.py	exon	195410737	195412688	.	+	.	ENST00000414625+ENST00000445430__exon_number_039__gene_id_ENSG00000242086+ENSG00000215837+ENSG00000176945		ENSG00000242086.ENSG00000215837.ENSG00000176945.38	0.512423128410037	7.59378320360631	1.61540777888435e-12	1.12872558662269e-09
ENSG00000188038.ENSG00000038358.ENSG00000263126.ENSG00000221526.4	ENSG00000188038+ENSG00000038358+ENSG00000263126+ENSG00000221526	ENSG00000188038+ENSG00000038358+ENSG00000263126+ENSG00000221526_005	chr16	dexseq_prepare_annotation2.py	exon	67909848	67910004	.	+	.	ENST00000572221+ENST00000358933+ENST00000536072__exon_number_005__gene_id_ENSG00000188038+ENSG00000038358+ENSG00000263126+ENSG00000221526		ENSG00000188038.ENSG00000038358.ENSG00000263126.ENSG00000221526.4	-0.516519644123568	-7.55048645012933	1.81212672450985e-12	1.25951391111603e-09
ENSG00000140859.94	ENSG00000140859	ENSG00000140859_095	chr16	dexseq_prepare_annotation2.py	exon	57896633	57896957	.	-	.	ENST00000563028__exon_number_095__gene_id_ENSG00000140859	KIFC3	ENSG00000140859.94	-0.520236839924237	-7.58354581991455	1.84677400665185e-12	1.27687501855726e-09
ENSG00000187720.1	ENSG00000187720	ENSG00000187720_002	chr15	dexseq_prepare_annotation2.py	exon	71433788	71433895	.	+	.	ENST00000355327+ENST00000261862__exon_number_002__gene_id_ENSG00000187720	THSD4	ENSG00000187720.1	0.914532342572031	8.68360886143678	1.92107887619246e-12	1.32133205891198e-09
ENSG00000124920.1	ENSG00000124920	ENSG00000124920_002	chr11	dexseq_prepare_annotation2.py	exon	61520121	61520262	.	+	.	ENST00000537766+ENST00000278836__exon_number_002__gene_id_ENSG00000124920	MYRF	ENSG00000124920.1	1.31837848387327	8.12251560762229	1.9486227650179e-12	1.33333250634974e-09
ENSG00000103671.19	ENSG00000103671	ENSG00000103671_020	chr15	dexseq_prepare_annotation2.py	exon	64698529	64698658	.	+	.	ENST00000560567+ENST00000261884+ENST00000558820__exon_number_020__gene_id_ENSG00000103671	TRIP4	ENSG00000103671.19	0.691327095601223	8.55476027472929	2.05924835033106e-12	1.40176431905345e-09
ENSG00000229847	ENSG00000229847	ENSG00000229847_001	chr10	dexseq_prepare_annotation2.py	exon	119232726	119232729	.	-	.	ENST00000412075__exon_number_001__gene_id_ENSG00000229847	EMX2OS	ENSG00000229847	1.38974097941872	9.55780785282301	2.39932109563109e-12	1.62488176701511e-09
ENSG00000264594.ENSG00000204580.7	ENSG00000264594+ENSG00000204580	ENSG00000264594+ENSG00000204580_008	chr6	dexseq_prepare_annotation2.py	exon	30848812	30848842	.	+	.	ENST00000503180+ENST00000513749+ENST00000502955+ENST00000460944+ENST00000505534+ENST00000324771__exon_number_008__gene_id_ENSG00000264594+ENSG00000204580		ENSG00000264594.ENSG00000204580.7	0.694123778253941	8.02234727793076	2.48658142339116e-12	1.67538498056946e-09
ENSG00000103671.20	ENSG00000103671	ENSG00000103671_021	chr15	dexseq_prepare_annotation2.py	exon	64701812	64701883	.	+	.	ENST00000561265+ENST00000559565+ENST00000560567+ENST00000261884+ENST00000558820__exon_number_021__gene_id_ENSG00000103671	TRIP4	ENSG00000103671.20	0.681060213071953	8.5009023008523	2.58026201655307e-12	1.72967929768519e-09
ENSG00000161013.7	ENSG00000161013	ENSG00000161013_008	chr5	dexseq_prepare_annotation2.py	exon	179225347	179225406	.	-	.	ENST00000520969+ENST00000292591+ENST00000337755+ENST00000522451+ENST00000520875+ENST00000518778+ENST00000518980+ENST00000519836+ENST00000523382__exon_number_008__gene_id_ENSG00000161013	MGAT4B	ENSG00000161013.7	-0.918924437045549	-7.70207547193499	2.77819885867545e-12	1.85296041958495e-09
ENSG00000227195.58	ENSG00000227195	ENSG00000227195_059	chr20	dexseq_prepare_annotation2.py	exon	26189979	26189993	.	-	.	ENST00000600225+ENST00000601079__exon_number_059__gene_id_ENSG00000227195	MIR663A	ENSG00000227195.58	-0.763540809184674	-7.4645664508575	2.81937771225419e-12	1.8709758859426e-09
ENSG00000104218.10	ENSG00000104218	ENSG00000104218_011	chr8	dexseq_prepare_annotation2.py	exon	68004038	68004104	.	+	.	ENST00000519163+ENST00000519701+ENST00000521919+ENST00000412460__exon_number_011__gene_id_ENSG00000104218	CSPP1	ENSG00000104218.10	0.698029831765386	7.86995854931043	2.86922445992257e-12	1.89453456476458e-09
ENSG00000173715.ENSG00000173653.6	ENSG00000173715+ENSG00000173653	ENSG00000173715+ENSG00000173653_007	chr11	dexseq_prepare_annotation2.py	exon	66512291	66512362	.	+	.	ENST00000531400+ENST00000525908+ENST00000527634+ENST00000527368+ENST00000540737+ENST00000346672+ENST00000360962__exon_number_007__gene_id_ENSG00000173715+ENSG00000173653		ENSG00000173715.ENSG00000173653.6	0.954838314994181	7.8253762120875	3.02005868390238e-12	1.98420860565902e-09
ENSG00000178252.ENSG00000178467.63	ENSG00000178252+ENSG00000178467	ENSG00000178252+ENSG00000178467_064	chr3	dexseq_prepare_annotation2.py	exon	49049685	49049796	.	+	.	ENST00000452875+ENST00000461687+ENST00000471162+ENST00000608424+ENST00000488572+ENST00000472878+ENST00000420783+ENST00000395474+ENST00000489684+ENST00000448293__exon_number_064__gene_id_ENSG00000178252+ENSG00000178467		ENSG00000178252.ENSG00000178467.63	-1.13347270755879	-8.07125806689289	3.22304080200423e-12	2.10708685778157e-09
ENSG00000104218.42	ENSG00000104218	ENSG00000104218_043	chr8	dexseq_prepare_annotation2.py	exon	68105699	68105812	.	+	.	ENST00000262210+ENST00000519668+ENST00000521324+ENST00000412460__exon_number_043__gene_id_ENSG00000104218	CSPP1	ENSG00000104218.42	-1.23896914859542	-7.82803359105834	3.55063519777798e-12	2.30981937725794e-09
ENSG00000180448.39	ENSG00000180448	ENSG00000180448_040	chr19	dexseq_prepare_annotation2.py	exon	1082938	1082955	.	+	.	ENST00000591169+ENST00000590214+ENST00000313093+ENST00000587602+ENST00000586866+ENST00000539243+ENST00000536472+ENST00000543365+ENST00000590577+ENST00000590512+ENST00000586378+ENST00000592297+ENST00000586937__exon_number_040__gene_id_ENSG00000180448	HMHA1	ENSG00000180448.39	0.97665628957223	7.53815374134725	3.96457004018941e-12	2.56645664184987e-09
ENSG00000180448.24	ENSG00000180448	ENSG00000180448_025	chr19	dexseq_prepare_annotation2.py	exon	1079702	1079839	.	+	.	ENST00000590214+ENST00000313093+ENST00000587602+ENST00000586866+ENST00000539243+ENST00000536472+ENST00000543365+ENST00000590577__exon_number_025__gene_id_ENSG00000180448	HMHA1	ENSG00000180448.24	0.727852620211718	7.53255110823928	4.0905295094241e-12	2.63507920236604e-09
ENSG00000173715.ENSG00000173653.3	ENSG00000173715+ENSG00000173653	ENSG00000173715+ENSG00000173653_004	chr11	dexseq_prepare_annotation2.py	exon	66512242	66512244	.	+	.	ENST00000346672+ENST00000527634+ENST00000525908+ENST00000360962__exon_number_004__gene_id_ENSG00000173715+ENSG00000173653		ENSG00000173715.ENSG00000173653.3	1.00348234301842	7.76263988373638	4.16909957332989e-12	2.67265592502122e-09
ENSG00000075420.14	ENSG00000075420	ENSG00000075420_015	chr3	dexseq_prepare_annotation2.py	exon	171904625	171905008	.	+	.	ENST00000421757+ENST00000476794__exon_number_015__gene_id_ENSG00000075420	FNDC3B	ENSG00000075420.14	-2.12409015624754	-8.4846153081796	4.30556650738975e-12	2.74680583284726e-09
ENSG00000171777.6	ENSG00000171777	ENSG00000171777_007	chr19	dexseq_prepare_annotation2.py	exon	38900595	38900736	.	-	.	ENST00000589474+ENST00000588708+ENST00000592322+ENST00000589358+ENST00000588404+ENST00000587287+ENST00000293062+ENST00000587753+ENST00000587738+ENST00000426920+ENST00000454404+ENST00000586305+ENST00000433821__exon_number_007__gene_id_ENSG00000171777	RASGRP4	ENSG00000171777.6	-1.52564120805906	-11.3622076789599	4.39325521337973e-12	2.78927351069093e-09
ENSG00000005884.22	ENSG00000005884	ENSG00000005884_023	chr17	dexseq_prepare_annotation2.py	exon	48151576	48151644	.	+	.	ENST00000007722+ENST00000505306+ENST00000512553+ENST00000506401+ENST00000320031+ENST00000544892+ENST00000510809__exon_number_023__gene_id_ENSG00000005884	ITGA3	ENSG00000005884.22	-0.660781534185359	-8.19213422211503	4.55239212255896e-12	2.87414949290903e-09
ENSG00000074181.36	ENSG00000074181	ENSG00000074181_037	chr19	dexseq_prepare_annotation2.py	exon	15302235	15302468	.	-	.	ENST00000601011+ENST00000263388__exon_number_037__gene_id_ENSG00000074181	NOTCH3	ENSG00000074181.36	0.927332619057926	7.41497160115349	4.57046769633949e-12	2.87414949290903e-09
ENSG00000104915.10	ENSG00000104915	ENSG00000104915_011	chr19	dexseq_prepare_annotation2.py	exon	13255429	13255485	.	-	.	ENST00000588848+ENST00000587318+ENST00000440593+ENST00000591415+ENST00000587230+ENST00000242770+ENST00000591843+ENST00000593126+ENST00000589083+ENST00000343587__exon_number_011__gene_id_ENSG00000104915	STX10	ENSG00000104915.10	0.763594466509838	7.87408780023346	5.12214880681223e-12	3.20580971222188e-09
ENSG00000172890.33	ENSG00000172890	ENSG00000172890_034	chr11	dexseq_prepare_annotation2.py	exon	71188393	71188484	.	+	.	ENST00000539574+ENST00000527852+ENST00000525200__exon_number_034__gene_id_ENSG00000172890	NADSYN1	ENSG00000172890.33	-0.860430560795252	-7.34389926018773	5.40023195154404e-12	3.36391146834413e-09
ENSG00000259344.ENSG00000170113.27	ENSG00000259344+ENSG00000170113	ENSG00000259344+ENSG00000170113_028	chr15	dexseq_prepare_annotation2.py	exon	23114262	23114292	.	-	.	ENST00000561063+ENST00000557922+ENST00000561118__exon_number_028__gene_id_ENSG00000259344+ENSG00000170113		ENSG00000259344.ENSG00000170113.27	1.08709127499755	8.0797812053048	5.46419981089601e-12	3.38777822923528e-09
ENSG00000183091.8	ENSG00000183091	ENSG00000183091_009	chr2	dexseq_prepare_annotation2.py	exon	152348197	152348289	.	-	.	ENST00000409198+ENST00000397345+ENST00000497809+ENST00000413693+ENST00000603639+ENST00000509223+ENST00000604864+ENST00000427231+ENST00000172853+ENST00000434685+ENST00000397336+ENST00000397337__exon_number_009__gene_id_ENSG00000183091	NEB	ENSG00000183091.8	0.746344835140689	7.49847851275402	6.0017098404029e-12	3.70364392436340e-09
ENSG00000246090.5	ENSG00000246090	ENSG00000246090_006	chr4	dexseq_prepare_annotation2.py	exon	100075702	100078736	.	+	.	ENST00000500358__exon_number_006__gene_id_ENSG00000246090	RP11-696N14.1	ENSG00000246090.5	0.846953741286023	7.65573764795081	6.17102338186536e-12	3.79041477574771e-09
ENSG00000180448.22	ENSG00000180448	ENSG00000180448_023	chr19	dexseq_prepare_annotation2.py	exon	1077442	1077855	.	+	.	ENST00000590577__exon_number_023__gene_id_ENSG00000180448	HMHA1	ENSG00000180448.22	0.816581584347878	7.45620336666332	6.25822717929583e-12	3.82618158828995e-09
ENSG00000010671.32	ENSG00000010671	ENSG00000010671_033	chrX	dexseq_prepare_annotation2.py	exon	100641050	100641136	.	-	.	ENST00000308731+ENST00000372880+ENST00000464567__exon_number_033__gene_id_ENSG00000010671	BTK	ENSG00000010671.32	-0.955323189266677	-8.50974144726085	6.30459313997295e-12	3.83676620033036e-09
ENSG00000187775.86	ENSG00000187775	ENSG00000187775_087	chr17	dexseq_prepare_annotation2.py	exon	76522733	76522819	.	-	.	ENST00000389840+ENST00000585328__exon_number_087__gene_id_ENSG00000187775	DNAH17	ENSG00000187775.86	0.683117099436413	7.17697439787813	6.39403212422854e-12	3.87334627657568e-09
ENSG00000135250.8	ENSG00000135250	ENSG00000135250_009	chr7	dexseq_prepare_annotation2.py	exon	104757835	104757926	.	-	.	ENST00000466917+ENST00000465072+ENST00000477925+ENST00000357311+ENST00000493638+ENST00000485455+ENST00000393651__exon_number_009__gene_id_ENSG00000135250	SRPK2	ENSG00000135250.8	-0.711709002997653	-7.67313869457221	7.78252172173238e-12	4.69293167146236e-09
ENSG00000223745.58	ENSG00000223745	ENSG00000223745_059	chr1	dexseq_prepare_annotation2.py	exon	93806015	93806029	.	-	.	ENST00000452347+ENST00000411670+ENST00000451302+ENST00000413606+ENST00000421202+ENST00000457387+ENST00000449305+ENST00000438777+ENST00000447577__exon_number_059__gene_id_ENSG00000223745	RP4-717I23.3	ENSG00000223745.58	0.710862010687771	7.20980296347628	8.13214639785627e-12	4.88146873252046e-09
ENSG00000207945.ENSG00000100124	ENSG00000207945+ENSG00000100124	ENSG00000207945+ENSG00000100124_001	chr22	dexseq_prepare_annotation2.py	exon	38226862	38226862	.	-	.	ENST00000215941__exon_number_001__gene_id_ENSG00000207945+ENSG00000100124		ENSG00000207945.ENSG00000100124	0.538102892354771	8.4330760302862	8.51690720017788e-12	5.08929523958503e-09
ENSG00000214753.ENSG00000168000.ENSG00000234857.89	ENSG00000214753+ENSG00000168000+ENSG00000234857	ENSG00000214753+ENSG00000168000+ENSG00000234857_090	chr11	dexseq_prepare_annotation2.py	exon	62491386	62491457	.	-	.	ENST00000540127+ENST00000403734+ENST00000301785__exon_number_090__gene_id_ENSG00000214753+ENSG00000168000+ENSG00000234857		ENSG00000214753.ENSG00000168000.ENSG00000234857.89	0.775925091379511	7.13303933945383	8.61860200013944e-12	5.12686469160547e-09
ENSG00000021762.14	ENSG00000021762	ENSG00000021762_015	chr11	dexseq_prepare_annotation2.py	exon	3114615	3114756	.	-	.	ENST00000534491__exon_number_015__gene_id_ENSG00000021762	OSBPL5	ENSG00000021762.14	-0.629103659520104	-7.39723980403501	8.67992607922874e-12	5.14018994662273e-09
ENSG00000158286.24	ENSG00000158286	ENSG00000158286_025	chr1	dexseq_prepare_annotation2.py	exon	6271081	6271094	.	+	.	ENST00000377939+ENST00000496329+ENST00000463453__exon_number_025__gene_id_ENSG00000158286	RNF207	ENSG00000158286.24	1.56781105886902	7.48725581642459	8.82021375507055e-12	5.19994914411099e-09
ENSG00000158186.2	ENSG00000158186	ENSG00000158186_003	chr3	dexseq_prepare_annotation2.py	exon	138067536	138067609	.	+	.	ENST00000423968+ENST00000494949__exon_number_003__gene_id_ENSG00000158186	MRAS	ENSG00000158186.2	0.765567030932578	7.90984991105556	8.93019361936298e-12	5.24102127286876e-09
ENSG00000021762.15	ENSG00000021762	ENSG00000021762_016	chr11	dexseq_prepare_annotation2.py	exon	3114757	3114893	.	-	.	ENST00000263650+ENST00000389989+ENST00000348039+ENST00000534454+ENST00000534491+ENST00000542243+ENST00000478260+ENST00000471998+ENST00000525498__exon_number_016__gene_id_ENSG00000021762	OSBPL5	ENSG00000021762.15	-0.559899525908307	-7.39131808641839	8.96925470939762e-12	5.24102127286876e-09
ENSG00000145808.17	ENSG00000145808	ENSG00000145808_018	chr5	dexseq_prepare_annotation2.py	exon	128989999	128990126	.	+	.	ENST00000274487__exon_number_018__gene_id_ENSG00000145808	ADAMTS19	ENSG00000145808.17	0.916437868221418	7.78800798105886	9.68198290599753e-12	5.63256819640144e-09
ENSG00000150990.4	ENSG00000150990	ENSG00000150990_005	chr12	dexseq_prepare_annotation2.py	exon	125432147	125432433	.	-	.	ENST00000539298+ENST00000544745+ENST00000507267+ENST00000308736+ENST00000542400__exon_number_005__gene_id_ENSG00000150990	DHX37	ENSG00000150990.4	-0.65908467957282	-7.68814131176752	1.036519424823e-11	6.00358415450442e-09
ENSG00000180448.35	ENSG00000180448	ENSG00000180448_036	chr19	dexseq_prepare_annotation2.py	exon	1082520	1082656	.	+	.	ENST00000590512__exon_number_036__gene_id_ENSG00000180448	HMHA1	ENSG00000180448.35	0.815548137644243	7.3534218582087	1.10603502823814e-11	6.37824802594328e-09
ENSG00000133226.61	ENSG00000133226	ENSG00000133226_062	chr1	dexseq_prepare_annotation2.py	exon	24996000	24996073	.	+	.	ENST00000323848+ENST00000447431+ENST00000374389+ENST00000479034__exon_number_062__gene_id_ENSG00000133226	SRRM1	ENSG00000133226.61	-1.14044863822538	-7.3524214696116	1.33365063072312e-11	7.65741602794193e-09
ENSG00000021762.20	ENSG00000021762	ENSG00000021762_021	chr11	dexseq_prepare_annotation2.py	exon	3122833	3122929	.	-	.	ENST00000263650+ENST00000389989+ENST00000348039+ENST00000534454+ENST00000534491+ENST00000542243+ENST00000471998+ENST00000525498__exon_number_021__gene_id_ENSG00000021762	OSBPL5	ENSG00000021762.20	-0.612037827491343	-7.31416559601005	1.37350096608909e-11	7.85208502514108e-09
ENSG00000188038.ENSG00000038358.ENSG00000263126.ENSG00000221526.3	ENSG00000188038+ENSG00000038358+ENSG00000263126+ENSG00000221526	ENSG00000188038+ENSG00000038358+ENSG00000263126+ENSG00000221526_004	chr16	dexseq_prepare_annotation2.py	exon	67909641	67909740	.	+	.	ENST00000572221__exon_number_004__gene_id_ENSG00000188038+ENSG00000038358+ENSG00000263126+ENSG00000221526		ENSG00000188038.ENSG00000038358.ENSG00000263126.ENSG00000221526.3	-0.51040439526469	-7.18677444014912	1.50518233824844e-11	8.5677963106358e-09
ENSG00000259344.ENSG00000170113.28	ENSG00000259344+ENSG00000170113	ENSG00000259344+ENSG00000170113_029	chr15	dexseq_prepare_annotation2.py	exon	23114586	23114618	.	-	.	ENST00000561118__exon_number_029__gene_id_ENSG00000259344+ENSG00000170113		ENSG00000259344.ENSG00000170113.28	1.1177649913578	7.84821321289876	1.55593689292412e-11	8.81868970569382e-09
ENSG00000183091.84	ENSG00000183091	ENSG00000183091_085	chr2	dexseq_prepare_annotation2.py	exon	152419125	152419322	.	-	.	ENST00000603639+ENST00000397345+ENST00000413693+ENST00000409198+ENST00000604864+ENST00000172853+ENST00000427231__exon_number_085__gene_id_ENSG00000183091	NEB	ENSG00000183091.84	-1.25564481135543	-7.32292609293	1.565751574084e-11	8.83639261204952e-09
ENSG00000180448.36	ENSG00000180448	ENSG00000180448_037	chr19	dexseq_prepare_annotation2.py	exon	1082785	1082838	.	+	.	ENST00000586378__exon_number_037__gene_id_ENSG00000180448	HMHA1	ENSG00000180448.36	0.879198764276249	7.27995342891407	1.65813402284903e-11	9.31793706057107e-09
ENSG00000158286.29	ENSG00000158286	ENSG00000158286_030	chr1	dexseq_prepare_annotation2.py	exon	6272278	6272290	.	+	.	ENST00000496676__exon_number_030__gene_id_ENSG00000158286	RNF207	ENSG00000158286.29	1.2721431007747	7.3593813659794	1.74431367386741e-11	9.76069150242614e-09
ENSG00000108387.8	ENSG00000108387	ENSG00000108387_009	chr17	dexseq_prepare_annotation2.py	exon	56598151	56598203	.	-	.	ENST00000426861+ENST00000457347+ENST00000393086+ENST00000317268+ENST00000583114+ENST00000584488+ENST00000582270+ENST00000317256+ENST00000412945+ENST00000580796+ENST00000580844+ENST00000583273+ENST00000577440__exon_number_009__gene_id_ENSG00000108387	SEPT4	ENSG00000108387.8	0.561607399940568	7.44765652038804	1.80323735685586e-11	1.00478363759084e-08
ENSG00000131558.61	ENSG00000131558	ENSG00000131558_062	chr7	dexseq_prepare_annotation2.py	exon	133749071	133749211	.	+	.	ENST00000541309+ENST00000466000+ENST00000253861+ENST00000539845+ENST00000545148+ENST00000459626+ENST00000468932__exon_number_062__gene_id_ENSG00000131558	EXOC4	ENSG00000131558.61	1.29445580037064	7.18407606718799	1.82831287539797e-11	1.01447550425286e-08
ENSG00000143341.44	ENSG00000143341	ENSG00000143341_045	chr1	dexseq_prepare_annotation2.py	exon	186010145	186010268	.	+	.	ENST00000271588+ENST00000367492__exon_number_045__gene_id_ENSG00000143341	HMCN1	ENSG00000143341.44	-1.12928306435531	-7.19286970496773	1.85557168059774e-11	1.02529263836007e-08
ENSG00000114735.6	ENSG00000114735	ENSG00000114735_007	chr3	dexseq_prepare_annotation2.py	exon	50606998	50607000	.	+	.	ENST00000448997+ENST00000482974+ENST00000232854__exon_number_007__gene_id_ENSG00000114735	HEMK1	ENSG00000114735.6	0.575695891326627	7.60451574253589	1.89314623528226e-11	1.04169582785475e-08
ENSG00000037749.ENSG00000164574.16	ENSG00000037749+ENSG00000164574	ENSG00000037749+ENSG00000164574_017	chr5	dexseq_prepare_annotation2.py	exon	153432556	153432562	.	+	.	ENST00000436816+ENST00000322602+ENST00000519928+ENST00000439768__exon_number_017__gene_id_ENSG00000037749+ENSG00000164574		ENSG00000037749.ENSG00000164574.16	1.1181501551453	7.28413620051949	1.93276851380016e-11	1.05908496748521e-08
ENSG00000187720	ENSG00000187720	ENSG00000187720_001	chr15	dexseq_prepare_annotation2.py	exon	71389291	71389345	.	+	.	ENST00000355327__exon_number_001__gene_id_ENSG00000187720	THSD4	ENSG00000187720	0.767503591263271	8.11206052612319	1.95819821733365e-11	1.06647603963573e-08
ENSG00000242086.ENSG00000215837.ENSG00000176945.42	ENSG00000242086+ENSG00000215837+ENSG00000176945	ENSG00000242086+ENSG00000215837+ENSG00000176945_043	chr3	dexseq_prepare_annotation2.py	exon	195413006	195413011	.	+	.	ENST00000601648+ENST00000445430__exon_number_043__gene_id_ENSG00000242086+ENSG00000215837+ENSG00000176945		ENSG00000242086.ENSG00000215837.ENSG00000176945.42	0.495008570185931	7.16073477021561	1.96240829955915e-11	1.06647603963573e-08
ENSG00000149269.6	ENSG00000149269	ENSG00000149269_007	chr11	dexseq_prepare_annotation2.py	exon	77034314	77034405	.	-	.	ENST00000527457+ENST00000356341+ENST00000278568+ENST00000525542+ENST00000528203__exon_number_007__gene_id_ENSG00000149269	PAK1	ENSG00000149269.6	0.901350635338724	7.4297796686695	1.9763911261205e-11	1.06967309723093e-08
ENSG00000131876.14	ENSG00000131876	ENSG00000131876_015	chr15	dexseq_prepare_annotation2.py	exon	101826895	101827112	.	-	.	ENST00000560383+ENST00000558059+ENST00000560433+ENST00000558036__exon_number_015__gene_id_ENSG00000131876	SNRPA1	ENSG00000131876.14	-1.51408820074046	-8.48780579829777	2.04210093728867e-11	1.09978627734347e-08
ENSG00000089053.27	ENSG00000089053	ENSG00000089053_028	chr12	dexseq_prepare_annotation2.py	exon	121766576	121766638	.	-	.	ENST00000535463__exon_number_028__gene_id_ENSG00000089053	ANAPC5	ENSG00000089053.27	-0.672296975458372	-7.39682569117095	2.04868599812579e-11	1.09978627734347e-08
ENSG00000143341.46	ENSG00000143341	ENSG00000143341_047	chr1	dexseq_prepare_annotation2.py	exon	186017875	186017971	.	+	.	ENST00000271588+ENST00000367492__exon_number_047__gene_id_ENSG00000143341	HMCN1	ENSG00000143341.46	-1.2975643328066	-7.16823352123628	2.13164173077067e-11	1.13968613491435e-08
ENSG00000227195.63	ENSG00000227195	ENSG00000227195_064	chr20	dexseq_prepare_annotation2.py	exon	26232103	26232128	.	-	.	ENST00000594130+ENST00000601901+ENST00000601119__exon_number_064__gene_id_ENSG00000227195	MIR663A	ENSG00000227195.63	-0.790468511929104	-7.11391342497723	2.16569754774741e-11	1.15322521152409e-08
ENSG00000104490.17	ENSG00000104490	ENSG00000104490_018	chr8	dexseq_prepare_annotation2.py	exon	102731523	102731541	.	-	.	ENST00000311028+ENST00000522448+ENST00000220931+ENST00000518166+ENST00000522951+ENST00000520690+ENST00000517822+ENST00000520425+ENST00000521599+ENST00000518727+ENST00000395923+ENST00000522252+ENST00000519508__exon_number_018__gene_id_ENSG00000104490	NCALD	ENSG00000104490.17	0.777098881559644	7.20732930888435	2.28052174226863e-11	1.2094916496476e-08
ENSG00000163520.25	ENSG00000163520	ENSG00000163520_026	chr3	dexseq_prepare_annotation2.py	exon	13679073	13679512	.	+	.	ENST00000492059+ENST00000404922+ENST00000535798+ENST00000295760__exon_number_026__gene_id_ENSG00000163520	FBLN2	ENSG00000163520.25	1.04996934736633	7.81048953947247	2.4575389438689e-11	1.29640979638308e-08
ENSG00000158186.3	ENSG00000158186	ENSG00000158186_004	chr3	dexseq_prepare_annotation2.py	exon	138067692	138067748	.	+	.	ENST00000475711+ENST00000464896__exon_number_004__gene_id_ENSG00000158186	MRAS	ENSG00000158186.3	0.793354818555927	7.68938286910329	2.46404151850425e-11	1.29640979638308e-08
ENSG00000187775.81	ENSG00000187775	ENSG00000187775_082	chr17	dexseq_prepare_annotation2.py	exon	76506589	76506753	.	-	.	ENST00000587177__exon_number_082__gene_id_ENSG00000187775	DNAH17	ENSG00000187775.81	0.65089176974598	6.94872737497691	2.57954879089205e-11	1.35179616577942e-08
ENSG00000181135.68	ENSG00000181135	ENSG00000181135_069	chr8	dexseq_prepare_annotation2.py	exon	144794800	144794907	.	+	.	ENST00000527561+ENST00000508587__exon_number_069__gene_id_ENSG00000181135	ZNF707	ENSG00000181135.68	-0.900597886038355	-7.43044618542315	2.63875248412233e-11	1.37735578774984e-08
ENSG00000104490.15	ENSG00000104490	ENSG00000104490_016	chr8	dexseq_prepare_annotation2.py	exon	102731508	102731520	.	-	.	ENST00000311028+ENST00000522448+ENST00000220931+ENST00000518166+ENST00000522951+ENST00000520690+ENST00000520425+ENST00000521599+ENST00000518727+ENST00000395923+ENST00000519508__exon_number_016__gene_id_ENSG00000104490	NCALD	ENSG00000104490.15	0.698353747351981	7.17896237304996	2.66594564786393e-11	1.38607132406009e-08
ENSG00000259344.ENSG00000170113.7	ENSG00000259344+ENSG00000170113	ENSG00000259344+ENSG00000170113_008	chr15	dexseq_prepare_annotation2.py	exon	23052595	23052755	.	-	.	ENST00000437912+ENST00000559448+ENST00000561183+ENST00000337435+ENST00000538684+ENST00000560069+ENST00000557930__exon_number_008__gene_id_ENSG00000259344+ENSG00000170113		ENSG00000259344.ENSG00000170113.7	-0.718811009142709	-7.72657199092787	2.69272275416689e-11	1.39450303604912e-08
ENSG00000142512.30	ENSG00000142512	ENSG00000142512_031	chr19	dexseq_prepare_annotation2.py	exon	51920897	51920952	.	-	.	ENST00000357375+ENST00000439889+ENST00000353836+ENST00000529627+ENST00000356298+ENST00000432469+ENST00000339313__exon_number_031__gene_id_ENSG00000142512	SIGLEC10	ENSG00000142512.30	0.682075268832718	7.36450184925367	2.76065106662772e-11	1.42409695003043e-08
ENSG00000172890.36	ENSG00000172890	ENSG00000172890_037	chr11	dexseq_prepare_annotation2.py	exon	71190340	71191194	.	+	.	ENST00000530055__exon_number_037__gene_id_ENSG00000172890	NADSYN1	ENSG00000172890.36	-0.630731807799266	-7.05167323126173	2.94128593097683e-11	1.51137462552089e-08
ENSG00000104218.16	ENSG00000104218	ENSG00000104218_017	chr8	dexseq_prepare_annotation2.py	exon	68018140	68018210	.	+	.	ENST00000519668+ENST00000262210+ENST00000519163+ENST00000412460__exon_number_017__gene_id_ENSG00000104218	CSPP1	ENSG00000104218.16	-0.908483683861127	-7.40741147006069	2.96125776117493e-11	1.51573929722093e-08
ENSG00000187775.78	ENSG00000187775	ENSG00000187775_079	chr17	dexseq_prepare_annotation2.py	exon	76503360	76503451	.	-	.	ENST00000389840+ENST00000585328+ENST00000587177__exon_number_079__gene_id_ENSG00000187775	DNAH17	ENSG00000187775.78	0.741627847106413	6.91274434397814	3.20518106729628e-11	1.63425871261034e-08
ENSG00000173715.ENSG00000173653.4	ENSG00000173715+ENSG00000173653	ENSG00000173715+ENSG00000173653_005	chr11	dexseq_prepare_annotation2.py	exon	66512245	66512257	.	+	.	ENST00000346672+ENST00000527634+ENST00000525908+ENST00000360962+ENST00000527368__exon_number_005__gene_id_ENSG00000173715+ENSG00000173653		ENSG00000173715.ENSG00000173653.4	0.975812881010414	7.34920207598995	3.42523676777494e-11	1.73974362429073e-08
ENSG00000104218.31	ENSG00000104218	ENSG00000104218_032	chr8	dexseq_prepare_annotation2.py	exon	68071272	68071372	.	+	.	ENST00000519668+ENST00000262210+ENST00000521168+ENST00000412460__exon_number_032__gene_id_ENSG00000104218	CSPP1	ENSG00000104218.31	-1.07538375052375	-7.37601151472659	3.46470118765201e-11	1.74751546690032e-08
ENSG00000132912.42	ENSG00000132912	ENSG00000132912_043	chr5	dexseq_prepare_annotation2.py	exon	150138658	150138671	.	-	.	ENST00000447998__exon_number_043__gene_id_ENSG00000132912	DCTN4	ENSG00000132912.42	0.765168519678809	7.40663725921591	3.47993129080235e-11	1.74751546690032e-08
ENSG00000198130.1	ENSG00000198130	ENSG00000198130_002	chr2	dexseq_prepare_annotation2.py	exon	191068647	191069359	.	-	.	ENST00000392332__exon_number_002__gene_id_ENSG00000198130	HIBCH	ENSG00000198130.1	-0.587624738038521	-7.34551078226396	3.48970096110555e-11	1.74751546690032e-08
ENSG00000116809.22	ENSG00000116809	ENSG00000116809_023	chr1	dexseq_prepare_annotation2.py	exon	16270422	16270794	.	-	.	ENST00000448462+ENST00000474511__exon_number_023__gene_id_ENSG00000116809	ZBTB17	ENSG00000116809.22	0.788748115655909	7.87950246594908	3.49346945881527e-11	1.74751546690032e-08
ENSG00000104218.43	ENSG00000104218	ENSG00000104218_044	chr8	dexseq_prepare_annotation2.py	exon	68105813	68105837	.	+	.	ENST00000519668+ENST00000262210+ENST00000412460__exon_number_044__gene_id_ENSG00000104218	CSPP1	ENSG00000104218.43	-1.10149704703913	-7.3635370693249	3.68749887705491e-11	1.83761288379243e-08
ENSG00000261538.ENSG00000121270.47	ENSG00000261538+ENSG00000121270	ENSG00000261538+ENSG00000121270_048	chr16	dexseq_prepare_annotation2.py	exon	48281225	48281305	.	-	.	ENST00000356608__exon_number_048__gene_id_ENSG00000261538+ENSG00000121270		ENSG00000261538.ENSG00000121270.47	0.888032299058987	7.25508416020522	3.77871998927028e-11	1.87599241753024e-08
ENSG00000140386.37	ENSG00000140386	ENSG00000140386_038	chr15	dexseq_prepare_annotation2.py	exon	77020936	77021078	.	-	.	ENST00000324767+ENST00000565507+ENST00000303521+ENST00000563290+ENST00000564590+ENST00000565970+ENST00000538941__exon_number_038__gene_id_ENSG00000140386	SCAPER	ENSG00000140386.37	0.50420897391287	7.02160629180129	3.86472371128893e-11	1.91150392730002e-08
ENSG00000170921.42	ENSG00000170921	ENSG00000170921_043	chr17	dexseq_prepare_annotation2.py	exon	61499718	61501499	.	+	.	ENST00000583356+ENST00000424789__exon_number_043__gene_id_ENSG00000170921	TANC2	ENSG00000170921.42	-1.13015226608824	-7.58880957884973	3.90966778046878e-11	1.92651797545122e-08
ENSG00000074181.2	ENSG00000074181	ENSG00000074181_003	chr19	dexseq_prepare_annotation2.py	exon	15273144	15273275	.	-	.	ENST00000597756__exon_number_003__gene_id_ENSG00000074181	NOTCH3	ENSG00000074181.2	0.651331455369654	7.03529215301656	3.98834389488618e-11	1.95798032124451e-08
ENSG00000180448.17	ENSG00000180448	ENSG00000180448_018	chr19	dexseq_prepare_annotation2.py	exon	1073947	1074013	.	+	.	ENST00000590214+ENST00000313093+ENST00000586033+ENST00000587602+ENST00000586866+ENST00000539243+ENST00000536472+ENST00000543365__exon_number_018__gene_id_ENSG00000180448	HMHA1	ENSG00000180448.17	0.817898968118122	7.11515634435552	4.08458587859814e-11	1.99780120941404e-08
ENSG00000066427.ENSG00000259634.43	ENSG00000066427+ENSG00000259634	ENSG00000066427+ENSG00000259634_044	chr14	dexseq_prepare_annotation2.py	exon	92572918	92572918	.	-	.	ENST00000554994+ENST00000556339+ENST00000556315+ENST00000429774+ENST00000553498+ENST00000556374+ENST00000553491+ENST00000554672+ENST00000554673+ENST00000503767+ENST00000556644+ENST00000553287+ENST00000554350+ENST00000553570+ENST00000545170+ENST00000556082+ENST00000554592+ENST00000554214+ENST00000556958+ENST00000553488+ENST00000359366+ENST00000553309+ENST00000556288+ENST00000556898+ENST00000556274…		ENSG00000066427.ENSG00000259634.43	-0.829336893170546	-9.25898684024194	4.16817157138422e-11	2.03116077323036e-08
ENSG00000104490.18	ENSG00000104490	ENSG00000104490_019	chr8	dexseq_prepare_annotation2.py	exon	102731542	102731542	.	-	.	ENST00000311028+ENST00000522448+ENST00000220931+ENST00000518166+ENST00000522252+ENST00000520690+ENST00000517822+ENST00000520425+ENST00000521599+ENST00000518727+ENST00000395923+ENST00000524209+ENST00000522951+ENST00000519508__exon_number_019__gene_id_ENSG00000104490	NCALD	ENSG00000104490.18	0.70729491200541	7.09647733451762	4.19113529213908e-11	2.03484241009042e-08
ENSG00000142512.32	ENSG00000142512	ENSG00000142512_033	chr19	dexseq_prepare_annotation2.py	exon	51920966	51920991	.	-	.	ENST00000353836+ENST00000432469+ENST00000439889__exon_number_033__gene_id_ENSG00000142512	SIGLEC10	ENSG00000142512.32	0.617009346458023	7.27821982310821	4.28742435176812e-11	2.07396693212508e-08
ENSG00000114735	ENSG00000114735	ENSG00000114735_001	chr3	dexseq_prepare_annotation2.py	exon	50606583	50606627	.	+	.	ENST00000434410__exon_number_001__gene_id_ENSG00000114735	HEMK1	ENSG00000114735	0.515005512508845	7.42784665974914	4.43529643238634e-11	2.1376671954909e-08
ENSG00000164946.50	ENSG00000164946	ENSG00000164946_051	chr9	dexseq_prepare_annotation2.py	exon	14868742	14869242	.	-	.	ENST00000380875+ENST00000380881+ENST00000422223+ENST00000380880__exon_number_051__gene_id_ENSG00000164946	FREM1	ENSG00000164946.50	-0.568229055609495	-7.3564623907978	4.45768156531172e-11	2.14064352666727e-08
ENSG00000104218.4	ENSG00000104218	ENSG00000104218_005	chr8	dexseq_prepare_annotation2.py	exon	67986478	67986586	.	+	.	ENST00000519701+ENST00000519163+ENST00000262210+ENST00000521919+ENST00000412460__exon_number_005__gene_id_ENSG00000104218	CSPP1	ENSG00000104218.4	0.854547336868801	7.32135270907525	4.55153643075925e-11	2.17779474460013e-08
ENSG00000140795.14	ENSG00000140795	ENSG00000140795_015	chr16	dexseq_prepare_annotation2.py	exon	46763506	46763599	.	-	.	ENST00000536476+ENST00000564731+ENST00000394809+ENST00000569844__exon_number_015__gene_id_ENSG00000140795	MYLK3	ENSG00000140795.14	-0.965500385072555	-8.25849032559573	4.69471100325441e-11	2.23819075949016e-08
ENSG00000239539.ENSG00000204740.37	ENSG00000239539+ENSG00000204740	ENSG00000239539+ENSG00000204740_038	chr10	dexseq_prepare_annotation2.py	exon	20019635	20019710	.	+	.	ENST00000454679+ENST00000455457+ENST00000377265+ENST00000377266__exon_number_038__gene_id_ENSG00000239539+ENSG00000204740		ENSG00000239539.ENSG00000204740.37	-1.1587657119204	-7.20966222124022	4.78204488732732e-11	2.2716261358833e-08
ENSG00000172890.35	ENSG00000172890	ENSG00000172890_036	chr11	dexseq_prepare_annotation2.py	exon	71189516	71190128	.	+	.	ENST00000530534__exon_number_036__gene_id_ENSG00000172890	NADSYN1	ENSG00000172890.35	-0.682692373923787	-6.95508520045907	5.10721263486014e-11	2.41739567507884e-08
ENSG00000074181.5	ENSG00000074181	ENSG00000074181_006	chr19	dexseq_prepare_annotation2.py	exon	15276598	15276778	.	-	.	ENST00000263388+ENST00000597756__exon_number_006__gene_id_ENSG00000074181	NOTCH3	ENSG00000074181.5	0.685557568081574	6.98882397832462	5.17788481294708e-11	2.43563892100734e-08
ENSG00000261538.ENSG00000121270.46	ENSG00000261538+ENSG00000121270	ENSG00000261538+ENSG00000121270_047	chr16	dexseq_prepare_annotation2.py	exon	48278120	48278499	.	-	.	ENST00000567385__exon_number_047__gene_id_ENSG00000261538+ENSG00000121270		ENSG00000261538.ENSG00000121270.46	1.0202163073477	7.19412039349495	5.18264212816288e-11	2.43563892100734e-08
ENSG00000246090.3	ENSG00000246090	ENSG00000246090_004	chr4	dexseq_prepare_annotation2.py	exon	100023919	100023944	.	+	.	ENST00000499178__exon_number_004__gene_id_ENSG00000246090	RP11-696N14.1	ENSG00000246090.3	0.794406185390832	7.22258289121617	5.68945823614724e-11	2.66434101137365e-08
ENSG00000134852.7	ENSG00000134852	ENSG00000134852_008	chr4	dexseq_prepare_annotation2.py	exon	56308599	56308801	.	-	.	ENST00000513440+ENST00000511124+ENST00000479384+ENST00000309964+ENST00000381322__exon_number_008__gene_id_ENSG00000134852	CLOCK	ENSG00000134852.7	-0.671510654252692	-7.82124750133164	6.40042220010378e-11	2.98669030149649e-08
ENSG00000173068.11	ENSG00000173068	ENSG00000173068_012	chr9	dexseq_prepare_annotation2.py	exon	16435553	16436370	.	-	.	ENST00000418777+ENST00000484726+ENST00000545497+ENST00000411752+ENST00000380666+ENST00000380667+ENST00000380672__exon_number_012__gene_id_ENSG00000173068	BNC2	ENSG00000173068.11	0.515827883759818	7.59217332734283	6.42932682807017e-11	2.98961433657788e-08
ENSG00000214753.ENSG00000168000.ENSG00000234857.91	ENSG00000214753+ENSG00000168000+ENSG00000234857	ENSG00000214753+ENSG00000168000+ENSG00000234857_092	chr11	dexseq_prepare_annotation2.py	exon	62491763	62491898	.	-	.	ENST00000403734+ENST00000301785__exon_number_092__gene_id_ENSG00000214753+ENSG00000168000+ENSG00000234857		ENSG00000214753.ENSG00000168000.ENSG00000234857.91	0.741716606547952	6.79250936104993	6.7411248385581e-11	3.12360071949173e-08
ENSG00000112983.74	ENSG00000112983	ENSG00000112983_075	chr5	dexseq_prepare_annotation2.py	exon	137514359	137514367	.	-	.	ENST00000432618+ENST00000254900+ENST00000430331__exon_number_075__gene_id_ENSG00000112983	BRD8	ENSG00000112983.74	0.546612086953313	6.91305074012454	6.79652413956362e-11	3.13168419436026e-08
ENSG00000172890.37	ENSG00000172890	ENSG00000172890_038	chr11	dexseq_prepare_annotation2.py	exon	71191195	71191197	.	+	.	ENST00000526039+ENST00000530055__exon_number_038__gene_id_ENSG00000172890	NADSYN1	ENSG00000172890.37	-0.539001149173198	-6.90441942172917	6.80992073350704e-11	3.13168419436026e-08
ENSG00000180448.33	ENSG00000180448	ENSG00000180448_034	chr19	dexseq_prepare_annotation2.py	exon	1081549	1081737	.	+	.	ENST00000590214+ENST00000313093+ENST00000587602+ENST00000586866+ENST00000539243+ENST00000536472+ENST00000543365+ENST00000590577+ENST00000586937__exon_number_034__gene_id_ENSG00000180448	HMHA1	ENSG00000180448.33	0.702509199775476	7.02039157129196	6.82971284028922e-11	3.13168419436026e-08
ENSG00000206120.6	ENSG00000206120	ENSG00000206120_007	chr3	dexseq_prepare_annotation2.py	exon	168027228	168027228	.	+	.	ENST00000431685__exon_number_007__gene_id_ENSG00000206120	EGFEM1P	ENSG00000206120.6	-1.70141212622754	-7.37511209934768	6.88493030914354e-11	3.14607962524286e-08
ENSG00000182541.30	ENSG00000182541	ENSG00000182541_031	chr22	dexseq_prepare_annotation2.py	exon	31674283	31674572	.	+	.	ENST00000467301+ENST00000333611+ENST00000444929+ENST00000331728__exon_number_031__gene_id_ENSG00000182541	LIMK2	ENSG00000182541.30	-1.70859416752634	-7.79608071867602	7.09141541149361e-11	3.22925940629805e-08
ENSG00000133226.58	ENSG00000133226	ENSG00000133226_059	chr1	dexseq_prepare_annotation2.py	exon	24993389	24993416	.	+	.	ENST00000489130+ENST00000596378+ENST00000479034+ENST00000323848+ENST00000374389+ENST00000447431__exon_number_059__gene_id_ENSG00000133226	SRRM1	ENSG00000133226.58	-0.87944630812738	-7.04042999281718	7.17642967542022e-11	3.25674270277086e-08
ENSG00000131558.59	ENSG00000131558	ENSG00000131558_060	chr7	dexseq_prepare_annotation2.py	exon	133694957	133695044	.	+	.	ENST00000459626__exon_number_060__gene_id_ENSG00000131558	EXOC4	ENSG00000131558.59	1.28354592573504	6.9237236548134	7.87156775816775e-11	3.55997043347903e-08
ENSG00000198561.ENSG00000213593.ENSG00000211450.ENSG00000254732.ENSG00000254462.52	ENSG00000198561+ENSG00000213593+ENSG00000211450+ENSG00000254732+ENSG00000254462	ENSG00000198561+ENSG00000213593+ENSG00000211450+ENSG00000254732+ENSG00000254462_053	chr11	dexseq_prepare_annotation2.py	exon	57549075	57549118	.	+	.	ENST00000530068__exon_number_053__gene_id_ENSG00000198561+ENSG00000213593+ENSG00000211450+ENSG00000254732+ENSG00000254462		ENSG00000198561.ENSG00000213593.ENSG00000211450.ENSG00000254732.ENSG00000254462.52	-0.770707167862127	-7.00630960936496	7.95173854975185e-11	3.58395440662689e-08
ENSG00000180448.20	ENSG00000180448	ENSG00000180448_021	chr19	dexseq_prepare_annotation2.py	exon	1074613	1074723	.	+	.	ENST00000590214+ENST00000313093+ENST00000586033+ENST00000587602+ENST00000586866+ENST00000539243+ENST00000536472+ENST00000543365__exon_number_021__gene_id_ENSG00000180448	HMHA1	ENSG00000180448.20	0.873015239253242	6.98892626584064	8.09500986024017e-11	3.63611873174645e-08
ENSG00000074181.35	ENSG00000074181	ENSG00000074181_036	chr19	dexseq_prepare_annotation2.py	exon	15300084	15300239	.	-	.	ENST00000601011+ENST00000263388__exon_number_036__gene_id_ENSG00000074181	NOTCH3	ENSG00000074181.35	0.852005115899512	6.90211803871286	8.40599792140459e-11	3.76300908306023e-08
ENSG00000104218.26	ENSG00000104218	ENSG00000104218_027	chr8	dexseq_prepare_annotation2.py	exon	68062018	68062170	.	+	.	ENST00000519163+ENST00000262210__exon_number_027__gene_id_ENSG00000104218	CSPP1	ENSG00000104218.26	-1.05524950814997	-7.19114343846256	8.69631720064687e-11	3.8798207878386e-08
ENSG00000036257.37	ENSG00000036257	ENSG00000036257_038	chr2	dexseq_prepare_annotation2.py	exon	225421107	225421137	.	-	.	ENST00000432260__exon_number_038__gene_id_ENSG00000036257	CUL3	ENSG00000036257.37	-0.743331651393522	-7.07243955538533	8.74657603172856e-11	3.88910466051866e-08
ENSG00000145362.52	ENSG00000145362	ENSG00000145362_053	chr4	dexseq_prepare_annotation2.py	exon	114257002	114257027	.	+	.	ENST00000357077+ENST00000509550+ENST00000514160+ENST00000503271+ENST00000506722+ENST00000394537+ENST00000264366+ENST00000503423+ENST00000514960+ENST00000504454__exon_number_053__gene_id_ENSG00000145362	ANK2	ENSG00000145362.52	0.674068834644312	6.87310241215939	8.93000200626798e-11	3.95733937901256e-08
ENSG00000173715.ENSG00000173653.1	ENSG00000173715+ENSG00000173653	ENSG00000173715+ENSG00000173653_002	chr11	dexseq_prepare_annotation2.py	exon	66512089	66512170	.	+	.	ENST00000524551+ENST00000534325__exon_number_002__gene_id_ENSG00000173715+ENSG00000173653		ENSG00000173715.ENSG00000173653.1	0.922369472601608	7.15743045396024	8.98716230371909e-11	3.96935005574194e-08
ENSG00000172890.23	ENSG00000172890	ENSG00000172890_024	chr11	dexseq_prepare_annotation2.py	exon	71184324	71184340	.	+	.	ENST00000319023+ENST00000529120+ENST00000528509+ENST00000525200__exon_number_024__gene_id_ENSG00000172890	NADSYN1	ENSG00000172890.23	0.693629393183962	6.84926451216167	9.30201487230229e-11	4.09471594007123e-08
ENSG00000242086.ENSG00000215837.ENSG00000176945.39	ENSG00000242086+ENSG00000215837+ENSG00000176945	ENSG00000242086+ENSG00000215837+ENSG00000176945_040	chr3	dexseq_prepare_annotation2.py	exon	195412689	195412775	.	+	.	ENST00000455183+ENST00000608699+ENST00000602127+ENST00000414625+ENST00000601648+ENST00000445430__exon_number_040__gene_id_ENSG00000242086+ENSG00000215837+ENSG00000176945		ENSG00000242086.ENSG00000215837.ENSG00000176945.39	0.497715289982067	6.88291264426665	9.35423027822778e-11	4.10402091798167e-08
ENSG00000134853.ENSG00000145216.53	ENSG00000134853+ENSG00000145216	ENSG00000134853+ENSG00000145216_054	chr4	dexseq_prepare_annotation2.py	exon	55124924	55124984	.	+	.	ENST00000509490+ENST00000509092+ENST00000503856+ENST00000257290+ENST00000504461+ENST00000512143+ENST00000512522+ENST00000508170__exon_number_054__gene_id_ENSG00000134853+ENSG00000145216		ENSG00000134853.ENSG00000145216.53	-0.629546228642147	-7.07422533167511	9.61838100459293e-11	4.20429281028649e-08
ENSG00000254485.ENSG00000196220.ENSG00000206573.12	ENSG00000254485+ENSG00000196220+ENSG00000206573	ENSG00000254485+ENSG00000196220+ENSG00000206573_013	chr3	dexseq_prepare_annotation2.py	exon	9055104	9055219	.	-	.	ENST00000360413+ENST00000383836+ENST00000475560+ENST00000518265__exon_number_013__gene_id_ENSG00000254485+ENSG00000196220+ENSG00000206573		ENSG00000254485.ENSG00000196220.ENSG00000206573.12	-0.838051872741427	-6.74001664023292	9.64645137034814e-11	4.20429281028649e-08
ENSG00000177239.29	ENSG00000177239	ENSG00000177239_030	chr9	dexseq_prepare_annotation2.py	exon	139998878	139999054	.	+	.	ENST00000535028+ENST00000536349+ENST00000480100__exon_number_030__gene_id_ENSG00000177239	MAN1B1	ENSG00000177239.29	0.518710112675057	7.16823704794501	9.74170661220703e-11	4.23184221546529e-08
ENSG00000147419.2	ENSG00000147419	ENSG00000147419_003	chr8	dexseq_prepare_annotation2.py	exon	27593330	27593378	.	-	.	ENST00000356537+ENST00000520486+ENST00000523841+ENST00000520202__exon_number_003__gene_id_ENSG00000147419	CCDC25	ENSG00000147419.2	1.2374984888489	7.91620764316432	1.01155076336234e-10	4.37981581176615e-08
ENSG00000164116.1	ENSG00000164116	ENSG00000164116_002	chr4	dexseq_prepare_annotation2.py	exon	156587878	156587979	.	+	.	ENST00000506455+ENST00000511108__exon_number_002__gene_id_ENSG00000164116	GUCY1A3	ENSG00000164116.1	0.732502727079255	7.37714193924315	1.0296420076132e-10	4.44357823148337e-08
ENSG00000104365.50	ENSG00000104365	ENSG00000104365_051	chr8	dexseq_prepare_annotation2.py	exon	42178036	42178223	.	+	.	ENST00000520201__exon_number_051__gene_id_ENSG00000104365	IKBKB	ENSG00000104365.50	0.453574263724152	6.8143680637002	1.04013765780463e-10	4.47425208312775e-08
ENSG00000036257.35	ENSG00000036257	ENSG00000036257_036	chr2	dexseq_prepare_annotation2.py	exon	225400324	225400358	.	-	.	ENST00000409777+ENST00000546102+ENST00000409096+ENST00000432260+ENST00000264414+ENST00000436172+ENST00000344951__exon_number_036__gene_id_ENSG00000036257	CUL3	ENSG00000036257.35	-0.818070811964044	-7.03571639814427	1.05796351385849e-10	4.53615596352723e-08
ENSG00000168619.33	ENSG00000168619	ENSG00000168619_034	chr8	dexseq_prepare_annotation2.py	exon	39587583	39587583	.	+	.	ENST00000379866__exon_number_034__gene_id_ENSG00000168619	ADAM18	ENSG00000168619.33	0.913901007567536	7.78454216556854	1.09496796546508e-10	4.67962377188845e-08
ENSG00000132912.39	ENSG00000132912	ENSG00000132912_040	chr5	dexseq_prepare_annotation2.py	exon	150138421	150138582	.	-	.	ENST00000521448+ENST00000517421+ENST00000447998+ENST00000446090__exon_number_040__gene_id_ENSG00000132912	DCTN4	ENSG00000132912.39	0.725715210057473	7.17088895068436	1.1091613865027e-10	4.72499172710195e-08
ENSG00000099251.3	ENSG00000099251	ENSG00000099251_004	chr10	dexseq_prepare_annotation2.py	exon	38645328	38645382	.	+	.	ENST00000374560+ENST00000277668+ENST00000494540+ENST00000356314__exon_number_004__gene_id_ENSG00000099251	HSD17B7P2	ENSG00000099251.3	0.556099497411807	7.48859164419995	1.33492675141334e-10	5.66845954549501e-08
ENSG00000188038.ENSG00000038358.ENSG00000263126.ENSG00000221526.2	ENSG00000188038+ENSG00000038358+ENSG00000263126+ENSG00000221526	ENSG00000188038+ENSG00000038358+ENSG00000263126+ENSG00000221526_003	chr16	dexseq_prepare_annotation2.py	exon	67907275	67907361	.	+	.	ENST00000536072__exon_number_003__gene_id_ENSG00000188038+ENSG00000038358+ENSG00000263126+ENSG00000221526		ENSG00000188038.ENSG00000038358.ENSG00000263126.ENSG00000221526.2	-0.532486946835134	-6.79784906247566	1.3598983675056e-10	5.75598777289814e-08
ENSG00000158286.14	ENSG00000158286	ENSG00000158286_015	chr1	dexseq_prepare_annotation2.py	exon	6269474	6269599	.	+	.	ENST00000377948+ENST00000485539+ENST00000496676+ENST00000377939__exon_number_015__gene_id_ENSG00000158286	RNF207	ENSG00000158286.14	-0.590945725997295	-6.9535684868524	1.47199768333593e-10	6.20837528904742e-08
ENSG00000174791.30	ENSG00000174791	ENSG00000174791_031	chr11	dexseq_prepare_annotation2.py	exon	66103908	66104000	.	-	.	ENST00000311320__exon_number_031__gene_id_ENSG00000174791	RIN1	ENSG00000174791.30	0.626703122161552	7.21323024231761	1.47618098028979e-10	6.20837528904742e-08
ENSG00000131876.23	ENSG00000131876	ENSG00000131876_024	chr15	dexseq_prepare_annotation2.py	exon	101830019	101830127	.	-	.	ENST00000560856__exon_number_024__gene_id_ENSG00000131876	SNRPA1	ENSG00000131876.23	-1.38483076580491	-7.92404918834889	1.59093608081875e-10	6.66975961577279e-08
ENSG00000068878.14	ENSG00000068878	ENSG00000068878_015	chr2	dexseq_prepare_annotation2.py	exon	54114396	54114453	.	-	.	ENST00000421748+ENST00000389993+ENST00000404125+ENST00000476586__exon_number_015__gene_id_ENSG00000068878	PSME4	ENSG00000068878.14	-1.26744183260876	-7.43549820026714	1.67639831360853e-10	7.00580648407685e-08
ENSG00000131558.67	ENSG00000131558	ENSG00000131558_068	chr7	dexseq_prepare_annotation2.py	exon	133750512	133750512	.	+	.	ENST00000253861__exon_number_068__gene_id_ENSG00000131558	EXOC4	ENSG00000131558.67	1.16428521714544	6.77836991195855	1.7562248853972e-10	7.31625558803373e-08
ENSG00000140859.93	ENSG00000140859	ENSG00000140859_094	chr16	dexseq_prepare_annotation2.py	exon	57880253	57880439	.	-	.	ENST00000565684__exon_number_094__gene_id_ENSG00000140859	KIFC3	ENSG00000140859.93	-0.453849773886936	-6.77644896058604	1.7748395294079e-10	7.37055136522258e-08
ENSG00000214753.ENSG00000168000.ENSG00000234857.88	ENSG00000214753+ENSG00000168000+ENSG00000234857	ENSG00000214753+ENSG00000168000+ENSG00000234857_089	chr11	dexseq_prepare_annotation2.py	exon	62491199	62491385	.	-	.	ENST00000540127__exon_number_089__gene_id_ENSG00000214753+ENSG00000168000+ENSG00000234857		ENSG00000214753.ENSG00000168000.ENSG00000234857.88	0.674673408684232	6.62439039223726	1.81500223747077e-10	7.51371098677594e-08
ENSG00000075420.15	ENSG00000075420	ENSG00000075420_016	chr3	dexseq_prepare_annotation2.py	exon	171905009	171905088	.	+	.	ENST00000421757__exon_number_016__gene_id_ENSG00000075420	FNDC3B	ENSG00000075420.15	-1.98621803772543	-7.56342448505692	1.82930914160546e-10	7.5308301286366e-08
ENSG00000099251.2	ENSG00000099251	ENSG00000099251_003	chr10	dexseq_prepare_annotation2.py	exon	38645308	38645327	.	+	.	ENST00000374560+ENST00000277668+ENST00000494540__exon_number_003__gene_id_ENSG00000099251	HSD17B7P2	ENSG00000099251.2	0.550681371344864	7.41498342564041	1.83054276595488e-10	7.5308301286366e-08
ENSG00000104218.7	ENSG00000104218	ENSG00000104218_008	chr8	dexseq_prepare_annotation2.py	exon	67996083	67996573	.	+	.	ENST00000519668__exon_number_008__gene_id_ENSG00000104218	CSPP1	ENSG00000104218.7	0.719502579516449	7.03366742451454	1.89329585466265e-10	7.76480612642531e-08
ENSG00000114735.29	ENSG00000114735	ENSG00000114735_030	chr3	dexseq_prepare_annotation2.py	exon	50622180	50622366	.	+	.	ENST00000232854__exon_number_030__gene_id_ENSG00000114735	HEMK1	ENSG00000114735.29	-1.12445729267669	-7.12086151239321	1.92427314826163e-10	7.86741757542669e-08
ENSG00000104490.16	ENSG00000104490	ENSG00000104490_017	chr8	dexseq_prepare_annotation2.py	exon	102731521	102731522	.	-	.	ENST00000311028+ENST00000522448+ENST00000220931+ENST00000518166+ENST00000522252+ENST00000520690+ENST00000520425+ENST00000521599+ENST00000518727+ENST00000395923+ENST00000522951+ENST00000519508__exon_number_017__gene_id_ENSG00000104490	NCALD	ENSG00000104490.16	0.700123973397055	6.81409758232009	1.93458404721971e-10	7.86933013050207e-08
ENSG00000085276.51	ENSG00000085276	ENSG00000085276_052	chr3	dexseq_prepare_annotation2.py	exon	169283757	169283828	.	-	.	ENST00000486748__exon_number_052__gene_id_ENSG00000085276	MECOM	ENSG00000085276.51	-0.947388717826614	-7.34099938414747	1.93665883613625e-10	7.86933013050207e-08
ENSG00000143322.27	ENSG00000143322	ENSG00000143322_028	chr1	dexseq_prepare_annotation2.py	exon	179198376	179198532	.	-	.	ENST00000507173+ENST00000511413+ENST00000367623+ENST00000392043+ENST00000502732__exon_number_028__gene_id_ENSG00000143322	ABL2	ENSG00000143322.27	-0.773879527115808	-7.28312169195079	1.96954618861666e-10	7.97841411418797e-08
ENSG00000180448.46	ENSG00000180448	ENSG00000180448_047	chr19	dexseq_prepare_annotation2.py	exon	1085659	1085995	.	+	.	ENST00000591169+ENST00000590214+ENST00000313093+ENST00000587602+ENST00000586866+ENST00000539243+ENST00000536472+ENST00000543365+ENST00000590577+ENST00000586378+ENST00000592297__exon_number_047__gene_id_ENSG00000180448	HMHA1	ENSG00000180448.46	1.17587048112315	6.82228848809651	1.97905859129336e-10	7.99243114702172e-08
ENSG00000180448.45	ENSG00000180448	ENSG00000180448_046	chr19	dexseq_prepare_annotation2.py	exon	1084237	1084345	.	+	.	ENST00000591169+ENST00000590214+ENST00000313093+ENST00000587602+ENST00000586866+ENST00000539243+ENST00000536472+ENST00000543365+ENST00000590577+ENST00000586378+ENST00000592297__exon_number_046__gene_id_ENSG00000180448	HMHA1	ENSG00000180448.45	0.730214006693427	6.82027671826399	2.0004042288403e-10	8.05400555050066e-08
ENSG00000104691.8	ENSG00000104691	ENSG00000104691_009	chr8	dexseq_prepare_annotation2.py	exon	30601845	30601977	.	+	.	ENST00000519246+ENST00000522735__exon_number_009__gene_id_ENSG00000104691	UBXN8	ENSG00000104691.8	0.791495904185204	7.62847896654455	2.02758754899248e-10	8.13863781557439e-08
ENSG00000181135.70	ENSG00000181135	ENSG00000181135_071	chr8	dexseq_prepare_annotation2.py	exon	144795188	144796068	.	+	.	ENST00000508587__exon_number_071__gene_id_ENSG00000181135	ZNF707	ENSG00000181135.70	0.492929895098463	7.01049476861403	2.12191409063191e-10	8.49145008771997e-08
ENSG00000074071.4	ENSG00000074071	ENSG00000074071_005	chr16	dexseq_prepare_annotation2.py	exon	1822648	1822699	.	-	.	ENST00000569585__exon_number_005__gene_id_ENSG00000074071	MRPS34	ENSG00000074071.4	-0.565707123586973	-8.16073079424878	2.21323468052944e-10	8.83013772435159e-08
ENSG00000087995.12	ENSG00000087995	ENSG00000087995_013	chr17	dexseq_prepare_annotation2.py	exon	60526276	60527454	.	+	.	ENST00000311506__exon_number_013__gene_id_ENSG00000087995	METTL2A	ENSG00000087995.12	1.23291413870253	7.97334670115602	2.27546879340665e-10	9.05108835507496e-08
ENSG00000006025.2	ENSG00000006025	ENSG00000006025_003	chr17	dexseq_prepare_annotation2.py	exon	45884740	45885202	.	-	.	ENST00000579728+ENST00000583167+ENST00000007414+ENST00000392507__exon_number_003__gene_id_ENSG00000006025	OSBPL7	ENSG00000006025.2	-0.751487594264209	-7.20057983463139	2.30045430984123e-10	9.12299386496465e-08
ENSG00000116741.12	ENSG00000116741	ENSG00000116741_013	chr1	dexseq_prepare_annotation2.py	exon	192780532	192781403	.	+	.	ENST00000235382__exon_number_013__gene_id_ENSG00000116741	RGS2	ENSG00000116741.12	1.12244466661846	7.82123732332455	2.31827116578421e-10	9.16612490665559e-08
ENSG00000231887.ENSG00000256682.ENSG00000212127.ENSG00000111215.4	ENSG00000231887+ENSG00000256682+ENSG00000212127+ENSG00000111215	ENSG00000231887+ENSG00000256682+ENSG00000212127+ENSG00000111215_005	chr12	dexseq_prepare_annotation2.py	exon	10999591	10999643	.	-	.	ENST00000539179__exon_number_005__gene_id_ENSG00000231887+ENSG00000256682+ENSG00000212127+ENSG00000111215		ENSG00000231887.ENSG00000256682.ENSG00000212127.ENSG00000111215.4	-0.616725971255781	-7.95416257930049	2.43343908720485e-10	9.59276216170703e-08
ENSG00000142449.9	ENSG00000142449	ENSG00000142449_010	chr19	dexseq_prepare_annotation2.py	exon	8146242	8146364	.	-	.	ENST00000600128+ENST00000601739+ENST00000270509__exon_number_010__gene_id_ENSG00000142449	FBN3	ENSG00000142449.9	-1.24830578206673	-6.8391012093788	2.4456095835026e-10	9.6120463091598e-08
ENSG00000261538.ENSG00000121270.1	ENSG00000261538+ENSG00000121270	ENSG00000261538+ENSG00000121270_002	chr16	dexseq_prepare_annotation2.py	exon	48199604	48199737	.	-	.	ENST00000563906__exon_number_002__gene_id_ENSG00000261538+ENSG00000121270		ENSG00000261538.ENSG00000121270.1	-0.6970911116043	-6.87975500495415	2.59951945230399e-10	1.01866450846235e-07
ENSG00000182774.ENSG00000214575.ENSG00000260836.28	ENSG00000182774+ENSG00000214575+ENSG00000260836	ENSG00000182774+ENSG00000214575+ENSG00000260836_029	chr15	dexseq_prepare_annotation2.py	exon	83209208	83209208	.	-	.	ENST00000560229+ENST00000330244+ENST00000561157__exon_number_029__gene_id_ENSG00000182774+ENSG00000214575+ENSG00000260836		ENSG00000182774.ENSG00000214575.ENSG00000260836.28	-0.603903546441127	-6.80910577302121	2.63910993633098e-10	1.03111899136666e-07
ENSG00000197614.36	ENSG00000197614	ENSG00000197614_037	chr12	dexseq_prepare_annotation2.py	exon	8815409	8815422	.	-	.	ENST00000396549+ENST00000538107+ENST00000537128+ENST00000433590__exon_number_037__gene_id_ENSG00000197614	MFAP5	ENSG00000197614.36	-0.945380749377687	-7.08523278216326	2.69009759357775e-10	1.04793981743447e-07
ENSG00000271793.ENSG00000135317.ENSG00000135316.30	ENSG00000271793+ENSG00000135317+ENSG00000135316	ENSG00000271793+ENSG00000135317+ENSG00000135316_031	chr6	dexseq_prepare_annotation2.py	exon	86248556	86248582	.	-	.	ENST00000505648+ENST00000503491+ENST00000314673+ENST00000369635__exon_number_031__gene_id_ENSG00000271793+ENSG00000135317+ENSG00000135316		ENSG00000271793.ENSG00000135317.ENSG00000135316.30	0.719047986614463	6.6774536599738	2.77238384673838e-10	1.07414101912617e-07
ENSG00000173706.28	ENSG00000173706	ENSG00000173706_029	chr3	dexseq_prepare_annotation2.py	exon	124774419	124774802	.	-	.	ENST00000311127__exon_number_029__gene_id_ENSG00000173706	HEG1	ENSG00000173706.28	1.06252176148033	7.11702638087219	2.77362457327426e-10	1.07414101912617e-07
ENSG00000185507.27	ENSG00000185507	ENSG00000185507_028	chr11	dexseq_prepare_annotation2.py	exon	614532	614534	.	-	.	ENST00000397574+ENST00000330243+ENST00000397570+ENST00000525445+ENST00000397562+ENST00000533182+ENST00000397566+ENST00000532096+ENST00000469048+ENST00000532788+ENST00000348655+ENST00000527160__exon_number_028__gene_id_ENSG00000185507	IRF7	ENSG00000185507.27	-0.788115622600073	-6.95295512421913	2.81463541445142e-10	1.08683607659953e-07
ENSG00000180448.29	ENSG00000180448	ENSG00000180448_030	chr19	dexseq_prepare_annotation2.py	exon	1080681	1080785	.	+	.	ENST00000590214+ENST00000591293+ENST00000313093+ENST00000587602+ENST00000586866+ENST00000539243+ENST00000536472+ENST00000543365+ENST00000590577__exon_number_030__gene_id_ENSG00000180448	HMHA1	ENSG00000180448.29	0.742033899175069	6.74882981025022	2.92510123820273e-10	1.12619808867584e-07
ENSG00000226994.4	ENSG00000226994	ENSG00000226994_005	chr2	dexseq_prepare_annotation2.py	exon	35384150	35384221	.	+	.	ENST00000591221+ENST00000586769+ENST00000588650+ENST00000588944+ENST00000592523+ENST00000453451+ENST00000585391+ENST00000587791__exon_number_005__gene_id_ENSG00000226994	AC012593.1	ENSG00000226994.4	-1.03645931685857	-7.29845822101718	3.01547433026704e-10	1.15761780401377e-07
ENSG00000187736.ENSG00000213901.38	ENSG00000187736+ENSG00000213901	ENSG00000187736+ENSG00000213901_039	chr2	dexseq_prepare_annotation2.py	exon	220028226	220028277	.	-	.	ENST00000455516+ENST00000498327+ENST00000409878+ENST00000396775+ENST00000295738__exon_number_039__gene_id_ENSG00000187736+ENSG00000213901		ENSG00000187736.ENSG00000213901.38	0.504641677121711	6.62641382331548	3.10670707312395e-10	1.18918443295558e-07
ENSG00000090621.13	ENSG00000090621	ENSG00000090621_014	chr1	dexseq_prepare_annotation2.py	exon	40028089	40029117	.	-	.	ENST00000468476+ENST00000492468__exon_number_014__gene_id_ENSG00000090621	PABPC4	ENSG00000090621.13	-0.895201902733856	-7.23080697019512	3.13659720229627e-10	1.19715575126602e-07
ENSG00000118900.18	ENSG00000118900	ENSG00000118900_019	chr16	dexseq_prepare_annotation2.py	exon	4920213	4920342	.	+	.	ENST00000396658+ENST00000545171+ENST00000585857+ENST00000262376+ENST00000590769__exon_number_019__gene_id_ENSG00000118900	UBN1	ENSG00000118900.18	0.45860880743732	6.83445846831349	3.271620736346e-10	1.24509211187641e-07
ENSG00000165458.53	ENSG00000165458	ENSG00000165458_054	chr11	dexseq_prepare_annotation2.py	exon	71948250	71948703	.	+	.	ENST00000541752+ENST00000541756+ENST00000538751+ENST00000298229__exon_number_054__gene_id_ENSG00000165458	INPPL1	ENSG00000165458.53	1.21022349052624	6.84843173719004	3.36552595216984e-10	1.27714940148735e-07
ENSG00000181135.65	ENSG00000181135	ENSG00000181135_066	chr8	dexseq_prepare_annotation2.py	exon	144791423	144791478	.	+	.	ENST00000527561+ENST00000508587__exon_number_066__gene_id_ENSG00000181135	ZNF707	ENSG00000181135.65	-0.855308195220969	-6.90442285552319	3.56974458659809e-10	1.35076475748297e-07
ENSG00000104365.57	ENSG00000104365	ENSG00000104365_058	chr8	dexseq_prepare_annotation2.py	exon	42179936	42179958	.	+	.	ENST00000416505+ENST00000520655+ENST00000517890+ENST00000521661+ENST00000523105+ENST00000342222+ENST00000379708+ENST00000523517+ENST00000522133+ENST00000520201+ENST00000520810+ENST00000520835+ENST00000519938+ENST00000518679__exon_number_058__gene_id_ENSG00000104365	IKBKB	ENSG00000104365.57	0.649659875144356	6.59330492897348	3.59631945040591e-10	1.35693242943187e-07
ENSG00000174791.29	ENSG00000174791	ENSG00000174791_030	chr11	dexseq_prepare_annotation2.py	exon	66103878	66103907	.	-	.	ENST00000530745+ENST00000311320__exon_number_030__gene_id_ENSG00000174791	RIN1	ENSG00000174791.29	0.653794563389858	7.02159387219845	3.62159514745751e-10	1.36257616404015e-07
ENSG00000164941.68	ENSG00000164941	ENSG00000164941_069	chr8	dexseq_prepare_annotation2.py	exon	95892543	95892555	.	+	.	ENST00000343161+ENST00000523206+ENST00000523731+ENST00000447247+ENST00000524333__exon_number_069__gene_id_ENSG00000164941	INTS8	ENSG00000164941.68	-0.862092577697101	-7.01311679956381	3.76771127421837e-10	1.41352324761933e-07
ENSG00000181381.67	ENSG00000181381	ENSG00000181381_068	chr4	dexseq_prepare_annotation2.py	exon	169411509	169411601	.	-	.	ENST00000505150+ENST00000512958__exon_number_068__gene_id_ENSG00000181381	DDX60L	ENSG00000181381.67	-0.554633328481045	-7.00826476434799	3.85395943741228e-10	1.44178478568053e-07
ENSG00000180448.42	ENSG00000180448	ENSG00000180448_043	chr19	dexseq_prepare_annotation2.py	exon	1083142	1083274	.	+	.	ENST00000590214+ENST00000313093+ENST00000587602+ENST00000586866+ENST00000539243+ENST00000536472+ENST00000543365+ENST00000590577+ENST00000590512+ENST00000586378+ENST00000592297__exon_number_043__gene_id_ENSG00000180448	HMHA1	ENSG00000180448.42	0.738014715105061	6.69562897511922	3.8766350557565e-10	1.44617104188742e-07
ENSG00000150990	ENSG00000150990	ENSG00000150990_001	chr12	dexseq_prepare_annotation2.py	exon	125431371	125431371	.	-	.	ENST00000542400__exon_number_001__gene_id_ENSG00000150990	DHX37	ENSG00000150990	-0.746616106886148	-6.93725183471731	3.96771393088548e-10	1.47597840563044e-07
ENSG00000104218.38	ENSG00000104218	ENSG00000104218_039	chr8	dexseq_prepare_annotation2.py	exon	68087531	68087671	.	+	.	ENST00000262210+ENST00000519668+ENST00000521324+ENST00000521168+ENST00000412460__exon_number_039__gene_id_ENSG00000104218	CSPP1	ENSG00000104218.38	-1.02649168319605	-6.86242942992498	4.38268593248768e-10	1.62576719538874e-07
ENSG00000105397.68	ENSG00000105397	ENSG00000105397_069	chr19	dexseq_prepare_annotation2.py	exon	10491242	10491248	.	-	.	ENST00000525621+ENST00000531836__exon_number_069__gene_id_ENSG00000105397	TYK2	ENSG00000105397.68	-0.996413070470444	-6.97774360372677	4.4432051466438e-10	1.64360007972166e-07
ENSG00000187527.7	ENSG00000187527	ENSG00000187527_008	chr3	dexseq_prepare_annotation2.py	exon	193019000	193019096	.	-	.	ENST00000495496+ENST00000342358__exon_number_008__gene_id_ENSG00000187527	ATP13A5	ENSG00000187527.7	0.688889351973879	6.79541536518204	4.86408906374621e-10	1.79426463036106e-07
ENSG00000187736.ENSG00000213901.57	ENSG00000187736+ENSG00000213901	ENSG00000187736+ENSG00000213901_058	chr2	dexseq_prepare_annotation2.py	exon	220034007	220034030	.	-	.	ENST00000455516__exon_number_058__gene_id_ENSG00000187736+ENSG00000213901		ENSG00000187736.ENSG00000213901.57	0.492786851186496	6.53857999227486	5.04992341552037e-10	1.85762628504235e-07
ENSG00000074181.18	ENSG00000074181	ENSG00000074181_019	chr19	dexseq_prepare_annotation2.py	exon	15289836	15290031	.	-	.	ENST00000601011+ENST00000263388+ENST00000600841+ENST00000595045__exon_number_019__gene_id_ENSG00000074181	NOTCH3	ENSG00000074181.18	0.817305531801716	6.55638432276982	5.6124514465587e-10	2.05881868216971e-07
ENSG00000158286.30	ENSG00000158286	ENSG00000158286_031	chr1	dexseq_prepare_annotation2.py	exon	6272291	6272476	.	+	.	ENST00000377948+ENST00000377939+ENST00000496676+ENST00000492476__exon_number_031__gene_id_ENSG00000158286	RNF207	ENSG00000158286.30	1.05062368747692	6.68924178767787	5.74290624376828e-10	2.10083782727367e-07
ENSG00000187720.3	ENSG00000187720	ENSG00000187720_004	chr15	dexseq_prepare_annotation2.py	exon	71507374	71507738	.	+	.	ENST00000355327+ENST00000261862__exon_number_004__gene_id_ENSG00000187720	THSD4	ENSG00000187720.3	0.649369181643944	7.27936435464648	5.81099529005923e-10	2.11987355527606e-07
ENSG00000113594.36	ENSG00000113594	ENSG00000113594_037	chr5	dexseq_prepare_annotation2.py	exon	38606307	38606408	.	-	.	ENST00000507786__exon_number_037__gene_id_ENSG00000113594	LIFR	ENSG00000113594.36	-0.911963898475049	-7.03365924268682	5.98088471159879e-10	2.17583926757307e-07
ENSG00000005884.23	ENSG00000005884	ENSG00000005884_024	chr17	dexseq_prepare_annotation2.py	exon	48151645	48151656	.	+	.	ENST00000510809__exon_number_024__gene_id_ENSG00000005884	ITGA3	ENSG00000005884.23	-0.798997369582902	-7.07901271685059	6.08292364023544e-10	2.20688135441168e-07
ENSG00000187736.ENSG00000213901.56	ENSG00000187736+ENSG00000213901	ENSG00000187736+ENSG00000213901_057	chr2	dexseq_prepare_annotation2.py	exon	220033751	220033824	.	-	.	ENST00000414999+ENST00000421779+ENST00000396775+ENST00000318673+ENST00000455516+ENST00000295738+ENST00000465580+ENST00000409878+ENST00000430764+ENST00000409370+ENST00000497918+ENST00000498327__exon_number_057__gene_id_ENSG00000187736+ENSG00000213901		ENSG00000187736.ENSG00000213901.56	0.468558420385534	6.50368732319743	6.11823767443381e-10	2.21361191520015e-07
ENSG00000118369.22	ENSG00000118369	ENSG00000118369_023	chr11	dexseq_prepare_annotation2.py	exon	77925466	77925753	.	+	.	ENST00000529308+ENST00000526425__exon_number_023__gene_id_ENSG00000118369	USP35	ENSG00000118369.22	-0.823847643980087	-7.128766093668	6.22715248083115e-10	2.24686210236634e-07
ENSG00000105397.65	ENSG00000105397	ENSG00000105397_066	chr19	dexseq_prepare_annotation2.py	exon	10491186	10491186	.	-	.	ENST00000530829+ENST00000524462+ENST00000531836+ENST00000525621+ENST00000529370__exon_number_066__gene_id_ENSG00000105397	TYK2	ENSG00000105397.65	-1.13197530088198	-6.90207124190094	6.31788969095657e-10	2.27339017628892e-07
ENSG00000260565.4	ENSG00000260565	ENSG00000260565_005	chr16	dexseq_prepare_annotation2.py	exon	2713083	2713084	.	-	.	ENST00000568395+ENST00000569465+ENST00000562807__exon_number_005__gene_id_ENSG00000260565	ERVK13-1	ENSG00000260565.4	0.750397959371685	7.24159720661845	6.77502914186691e-10	2.43125971045055e-07
ENSG00000237276.20	ENSG00000237276	ENSG00000237276_021	chr1	dexseq_prepare_annotation2.py	exon	16554417	16554522	.	-	.	ENST00000602586__exon_number_021__gene_id_ENSG00000237276	ANO7P1	ENSG00000237276.20	-0.513562849325656	-7.16560609665138	6.92727285849828e-10	2.47915644016375e-07
ENSG00000037042.1	ENSG00000037042	ENSG00000037042_002	chr17	dexseq_prepare_annotation2.py	exon	40811325	40811570	.	+	.	ENST00000588870+ENST00000251412__exon_number_002__gene_id_ENSG00000037042	TUBG2	ENSG00000037042.1	0.762546741346628	7.15796651187032	7.15141387848331e-10	2.5524555821044e-07
ENSG00000174791.31	ENSG00000174791	ENSG00000174791_032	chr11	dexseq_prepare_annotation2.py	exon	66104145	66104311	.	-	.	ENST00000530056__exon_number_032__gene_id_ENSG00000174791	RIN1	ENSG00000174791.31	0.636752719654105	6.87391465038195	7.20004634483502e-10	2.55739573867082e-07
ENSG00000185507.2	ENSG00000185507	ENSG00000185507_003	chr11	dexseq_prepare_annotation2.py	exon	612559	612560	.	-	.	ENST00000525445+ENST00000348655+ENST00000397574+ENST00000397570+ENST00000397566__exon_number_003__gene_id_ENSG00000185507	IRF7	ENSG00000185507.2	1.06458996772026	6.76032499312609	7.20398620908491e-10	2.55739573867082e-07
ENSG00000088854.41	ENSG00000088854	ENSG00000088854_042	chr20	dexseq_prepare_annotation2.py	exon	3388122	3388272	.	-	.	ENST00000252032__exon_number_042__gene_id_ENSG00000088854	C20orf194	ENSG00000088854.41	0.729512111718648	7.03764247195484	7.28335813945731e-10	2.57864073066647e-07
ENSG00000104368.17	ENSG00000104368	ENSG00000104368_018	chr8	dexseq_prepare_annotation2.py	exon	42040284	42040408	.	-	.	ENST00000270189+ENST00000524009+ENST00000352041+ENST00000429710+ENST00000220809+ENST00000519510+ENST00000524261+ENST00000429089__exon_number_018__gene_id_ENSG00000104368	PLAT	ENSG00000104368.17	0.585424657718643	6.83377044662088	7.47342965765734e-10	2.63886001914591e-07
ENSG00000205592.64	ENSG00000205592	ENSG00000205592_065	chr12	dexseq_prepare_annotation2.py	exon	40918318	40919423	.	+	.	ENST00000474954__exon_number_065__gene_id_ENSG00000205592	MUC19	ENSG00000205592.64	-0.890845900170919	-6.42078990166885	7.55522424028658e-10	2.66062762119468e-07
ENSG00000180448.16	ENSG00000180448	ENSG00000180448_017	chr19	dexseq_prepare_annotation2.py	exon	1073673	1073745	.	+	.	ENST00000590214+ENST00000313093+ENST00000586033+ENST00000587602+ENST00000586866+ENST00000539243+ENST00000536472+ENST00000543365__exon_number_017__gene_id_ENSG00000180448	HMHA1	ENSG00000180448.16	0.876933448756565	6.56805172208832	7.58153261996627e-10	2.66279153260672e-07
ENSG00000117472.2	ENSG00000117472	ENSG00000117472_003	chr1	dexseq_prepare_annotation2.py	exon	46640776	46640788	.	+	.	ENST00000372003+ENST00000482928+ENST00000498443__exon_number_003__gene_id_ENSG00000117472	TSPAN1	ENSG00000117472.2	-1.12766061173039	-7.78379718871118	7.75821851694394e-10	2.71761957328674e-07
ENSG00000149269.5	ENSG00000149269	ENSG00000149269_006	chr11	dexseq_prepare_annotation2.py	exon	77034256	77034313	.	-	.	ENST00000278568+ENST00000527457+ENST00000356341+ENST00000528203__exon_number_006__gene_id_ENSG00000149269	PAK1	ENSG00000149269.5	0.87382930058735	6.70058224128367	7.77909108380275e-10	2.71772219427489e-07
ENSG00000138101	ENSG00000138101	ENSG00000138101_001	chr2	dexseq_prepare_annotation2.py	exon	25600067	25600111	.	-	.	ENST00000496972__exon_number_001__gene_id_ENSG00000138101	DTNB	ENSG00000138101	-0.980394914735348	-6.71205008866497	8.15520803359131e-10	2.84160585147239e-07
ENSG00000175183	ENSG00000175183	ENSG00000175183_001	chr12	dexseq_prepare_annotation2.py	exon	77252495	77252495	.	-	.	ENST00000311083__exon_number_001__gene_id_ENSG00000175183	CSRP2	ENSG00000175183	0.506173518017939	6.80744578229924	8.45641463207742e-10	2.93880436815135e-07
ENSG00000091664.5	ENSG00000091664	ENSG00000091664_006	chr11	dexseq_prepare_annotation2.py	exon	22382443	22382511	.	+	.	ENST00000534115+ENST00000263160__exon_number_006__gene_id_ENSG00000091664	SLC17A6	ENSG00000091664.5	-1.00125849043939	-7.95316185803874	8.50085699116092e-10	2.94649520576304e-07
ENSG00000115091.4	ENSG00000115091	ENSG00000115091_005	chr2	dexseq_prepare_annotation2.py	exon	114647687	114647900	.	+	.	ENST00000415792+ENST00000443297+ENST00000263238+ENST00000446821+ENST00000536059__exon_number_005__gene_id_ENSG00000115091	ACTR3	ENSG00000115091.4	0.735923598047454	6.8349300606406	8.62616654257334e-10	2.9821019043081e-07
ENSG00000021762.18	ENSG00000021762	ENSG00000021762_019	chr11	dexseq_prepare_annotation2.py	exon	3115565	3116109	.	-	.	ENST00000478260__exon_number_019__gene_id_ENSG00000021762	OSBPL5	ENSG00000021762.18	-0.511148505478714	-6.53880830920175	8.8332912353707e-10	3.04573265600997e-07
ENSG00000074071	ENSG00000074071	ENSG00000074071_001	chr16	dexseq_prepare_annotation2.py	exon	1821891	1821896	.	-	.	ENST00000397375+ENST00000177742__exon_number_001__gene_id_ENSG00000074071	MRPS34	ENSG00000074071	-0.543098741548478	-7.74379172751823	8.86905084930286e-10	3.04918531168012e-07
ENSG00000085872.ENSG00000105085.ENSG00000269578.ENSG00000214046.ENSG00000127526.ENSG00000269058.ENSG00000141979.ENSG00000268790.127	ENSG00000085872+ENSG00000105085+ENSG00000269578+ENSG00000214046+ENSG00000127526+ENSG00000269058+ENSG00000141979+ENSG00000268790	ENSG00000085872+ENSG00000105085+ENSG00000269578+ENSG00000214046+ENSG00000127526+ENSG00000269058+ENSG00000141979+ENSG00000268790_128	chr19	dexseq_prepare_annotation2.py	exon	16763416	16763508	.	-	.	ENST00000487803+ENST00000358726__exon_number_128__gene_id_ENSG00000085872+ENSG00000105085+ENSG00000269578+ENSG00000214046+ENSG00000127526+ENSG00000269058+ENSG00000141979+ENSG00000268790		ENSG00000085872.ENSG00000105085.ENSG00000269578.ENSG00000214046.ENSG00000127526.ENSG00000269058.ENSG00000141979.ENSG00000268790.127	-0.793046893639035	-6.36236102043644	8.88948382917366e-10	3.04918531168012e-07
ENSG00000214753.ENSG00000168000.ENSG00000234857.92	ENSG00000214753+ENSG00000168000+ENSG00000234857	ENSG00000214753+ENSG00000168000+ENSG00000234857_093	chr11	dexseq_prepare_annotation2.py	exon	62494091	62494821	.	-	.	ENST00000403734+ENST00000301785__exon_number_093__gene_id_ENSG00000214753+ENSG00000168000+ENSG00000234857		ENSG00000214753.ENSG00000168000.ENSG00000234857.92	0.6432392697612	6.34635319831562	8.99296988360577e-10	3.07669069911682e-07
ENSG00000180448.47	ENSG00000180448	ENSG00000180448_048	chr19	dexseq_prepare_annotation2.py	exon	1085996	1086091	.	+	.	ENST00000591169+ENST00000590214+ENST00000313093+ENST00000587602+ENST00000586866+ENST00000539243+ENST00000536472+ENST00000543365+ENST00000590577+ENST00000592297__exon_number_048__gene_id_ENSG00000180448	HMHA1	ENSG00000180448.47	0.632168605108589	6.52608082560612	9.43970524383913e-10	3.22118355244484e-07
ENSG00000103653.1	ENSG00000103653	ENSG00000103653_002	chr15	dexseq_prepare_annotation2.py	exon	75074430	75074489	.	+	.	ENST00000439220+ENST00000220003__exon_number_002__gene_id_ENSG00000103653	CSK	ENSG00000103653.1	0.844919896808928	7.56176548873981	9.6550417354114e-10	3.28617308385746e-07
ENSG00000254485.ENSG00000196220.ENSG00000206573.7	ENSG00000254485+ENSG00000196220+ENSG00000206573	ENSG00000254485+ENSG00000196220+ENSG00000206573_008	chr3	dexseq_prepare_annotation2.py	exon	9036139	9036207	.	-	.	ENST00000360413+ENST00000520860+ENST00000383836__exon_number_008__gene_id_ENSG00000254485+ENSG00000196220+ENSG00000206573		ENSG00000254485.ENSG00000196220.ENSG00000206573.7	-0.92433210525713	-6.33643500246572	9.88132051191955e-10	3.35454320175729e-07
ENSG00000180448.38	ENSG00000180448	ENSG00000180448_039	chr19	dexseq_prepare_annotation2.py	exon	1082840	1082937	.	+	.	ENST00000590214+ENST00000313093+ENST00000590512+ENST00000586866+ENST00000539243+ENST00000536472+ENST00000543365+ENST00000590577+ENST00000587602+ENST00000586378+ENST00000592297+ENST00000586937__exon_number_039__gene_id_ENSG00000180448	HMHA1	ENSG00000180448.38	0.802089556251393	6.51632276212661	9.9322316357152e-10	3.36318096815619e-07
ENSG00000254485.ENSG00000196220.ENSG00000206573.6	ENSG00000254485+ENSG00000196220+ENSG00000206573	ENSG00000254485+ENSG00000196220+ENSG00000206573_007	chr3	dexseq_prepare_annotation2.py	exon	9036027	9036138	.	-	.	ENST00000360413+ENST00000520860+ENST00000491467+ENST00000383836__exon_number_007__gene_id_ENSG00000254485+ENSG00000196220+ENSG00000206573		ENSG00000254485.ENSG00000196220.ENSG00000206573.6	-0.842341497746397	-6.33020226895106	1.02348729001152e-09	3.456795601832e-07
ENSG00000113649.29	ENSG00000113649	ENSG00000113649_030	chr5	dexseq_prepare_annotation2.py	exon	145863103	145863192	.	+	.	ENST00000515203+ENST00000549332+ENST00000394421+ENST00000506524+ENST00000296702__exon_number_030__gene_id_ENSG00000113649	TCERG1	ENSG00000113649.29	0.489325691240562	6.51684509743519	1.05168739151566e-09	3.54297921520833e-07
ENSG00000207945.ENSG00000100124.19	ENSG00000207945+ENSG00000100124	ENSG00000207945+ENSG00000100124_020	chr22	dexseq_prepare_annotation2.py	exon	38229924	38230735	.	-	.	ENST00000498417__exon_number_020__gene_id_ENSG00000207945+ENSG00000100124		ENSG00000207945.ENSG00000100124.19	-1.1456419255046	-7.20787051461505	1.06697854600616e-09	3.58534655997526e-07
ENSG00000141524.ENSG00000204282.19	ENSG00000141524+ENSG00000204282	ENSG00000141524+ENSG00000204282_020	chr17	dexseq_prepare_annotation2.py	exon	76113549	76113725	.	-	.	ENST00000590602+ENST00000322914+ENST00000591436+ENST00000589933+ENST00000392467+ENST00000593044+ENST00000322933__exon_number_020__gene_id_ENSG00000141524+ENSG00000204282		ENSG00000141524.ENSG00000204282.19	0.58368038346527	6.63364261805518	1.08187582394091e-09	3.62617866583281e-07
ENSG00000255591.ENSG00000147140.46	ENSG00000255591+ENSG00000147140	ENSG00000255591+ENSG00000147140_047	chrX	dexseq_prepare_annotation2.py	exon	70520750	70520751	.	+	.	ENST00000276079+ENST00000535149+ENST00000373841+ENST00000490044__exon_number_047__gene_id_ENSG00000255591+ENSG00000147140		ENSG00000255591.ENSG00000147140.46	0.726633671323354	6.49297789540794	1.12155415186555e-09	3.74965366433451e-07
ENSG00000113360.73	ENSG00000113360	ENSG00000113360_074	chr5	dexseq_prepare_annotation2.py	exon	31531557	31531632	.	-	.	ENST00000504361+ENST00000513349__exon_number_074__gene_id_ENSG00000113360	DROSHA	ENSG00000113360.73	-0.659511473359083	-6.39085027588046	1.13309919926003e-09	3.77868553421919e-07
ENSG00000134668.32	ENSG00000134668	ENSG00000134668_033	chr1	dexseq_prepare_annotation2.py	exon	32266042	32266060	.	-	.	ENST00000533231+ENST00000257100+ENST00000360482+ENST00000528791__exon_number_033__gene_id_ENSG00000134668	SPOCD1	ENSG00000134668.32	-0.702023648028447	-6.80572052126627	1.15555155119286e-09	3.84385345841256e-07
ENSG00000074181.38	ENSG00000074181	ENSG00000074181_039	chr19	dexseq_prepare_annotation2.py	exon	15302771	15303109	.	-	.	ENST00000601011+ENST00000263388__exon_number_039__gene_id_ENSG00000074181	NOTCH3	ENSG00000074181.38	-0.48965726220436	-6.40694215128942	1.25332190769063e-09	4.158603965018e-07
ENSG00000168619.32	ENSG00000168619	ENSG00000168619_033	chr8	dexseq_prepare_annotation2.py	exon	39587582	39587582	.	+	.	ENST00000379866+ENST00000265707__exon_number_033__gene_id_ENSG00000168619	ADAM18	ENSG00000168619.32	0.895321023401191	7.16244952059388	1.27635667775699e-09	4.22442071448398e-07
ENSG00000163689.19	ENSG00000163689	ENSG00000163689_020	chr3	dexseq_prepare_annotation2.py	exon	58846954	58849283	.	-	.	ENST00000472469__exon_number_020__gene_id_ENSG00000163689	C3orf67	ENSG00000163689.19	0.875528926865896	6.54364306288734	1.29985201575708e-09	4.28665529252839e-07
ENSG00000170921.43	ENSG00000170921	ENSG00000170921_044	chr17	dexseq_prepare_annotation2.py	exon	61501500	61505060	.	+	.	ENST00000424789__exon_number_044__gene_id_ENSG00000170921	TANC2	ENSG00000170921.43	-1.3817704669903	-6.81673084838494	1.30165211935868e-09	4.28665529252839e-07
ENSG00000183091.4	ENSG00000183091	ENSG00000183091_005	chr2	dexseq_prepare_annotation2.py	exon	152342274	152342447	.	-	.	ENST00000603639+ENST00000397345+ENST00000413693+ENST00000409198+ENST00000509223+ENST00000604864+ENST00000397336+ENST00000172853+ENST00000434685+ENST00000427231+ENST00000397337__exon_number_005__gene_id_ENSG00000183091	NEB	ENSG00000183091.4	0.630524339671878	6.48473071252325	1.32081210746091e-09	4.33893348505423e-07
ENSG00000080845.44	ENSG00000080845	ENSG00000080845_045	chr20	dexseq_prepare_annotation2.py	exon	35155594	35155634	.	+	.	ENST00000340491+ENST00000489701+ENST00000401952+ENST00000478910+ENST00000339266+ENST00000373913+ENST00000475894__exon_number_045__gene_id_ENSG00000080845	DLGAP4	ENSG00000080845.44	-0.803144407596617	-6.73732847711753	1.354350063803e-09	4.43806737160696e-07
ENSG00000140479.18	ENSG00000140479	ENSG00000140479_019	chr15	dexseq_prepare_annotation2.py	exon	101856523	101856594	.	-	.	ENST00000558433__exon_number_019__gene_id_ENSG00000140479	PCSK6	ENSG00000140479.18	-0.545177761182896	-6.76851581688602	1.36887791798394e-09	4.47457051908519e-07
ENSG00000234757.5	ENSG00000234757	ENSG00000234757_006	chr22	dexseq_prepare_annotation2.py	exon	20488838	20488882	.	-	.	ENST00000424817__exon_number_006__gene_id_ENSG00000234757	CA15P2	ENSG00000234757.5	-2.04523774757945	-9.39610078551446	1.38628112063479e-09	4.50913543127859e-07
ENSG00000234757.3	ENSG00000234757	ENSG00000234757_004	chr22	dexseq_prepare_annotation2.py	exon	20487359	20487529	.	-	.	ENST00000424817__exon_number_004__gene_id_ENSG00000234757	CA15P2	ENSG00000234757.3	2.04523774757945	9.39610078551446	1.3862811206348e-09	4.50913543127859e-07
ENSG00000163689.17	ENSG00000163689	ENSG00000163689_018	chr3	dexseq_prepare_annotation2.py	exon	58834758	58834952	.	-	.	ENST00000484535+ENST00000482387+ENST00000468415__exon_number_018__gene_id_ENSG00000163689	C3orf67	ENSG00000163689.17	0.893924271915258	6.52282155594241	1.44283174903333e-09	4.68154589546909e-07
ENSG00000181355.30	ENSG00000181355	ENSG00000181355_031	chr6	dexseq_prepare_annotation2.py	exon	9900646	9900722	.	-	.	ENST00000492094+ENST00000466385+ENST00000472329+ENST00000316020+ENST00000469426+ENST00000491508+ENST00000469656+ENST00000486246__exon_number_031__gene_id_ENSG00000181355	OFCC1	ENSG00000181355.30	0.661076122676792	7.12392486770484	1.48578305728716e-09	4.80909374417366e-07
ENSG00000272162.ENSG00000153157.ENSG00000137210	ENSG00000272162+ENSG00000153157+ENSG00000137210	ENSG00000272162+ENSG00000153157+ENSG00000137210_001	chr6	dexseq_prepare_annotation2.py	exon	10747992	10747993	.	+	.	ENST00000379542+ENST00000463448+ENST00000473166__exon_number_001__gene_id_ENSG00000272162+ENSG00000153157+ENSG00000137210		ENSG00000272162.ENSG00000153157.ENSG00000137210	-0.508238125001051	-6.31962998723261	1.51775073780444e-09	4.90055365974858e-07
ENSG00000104218.25	ENSG00000104218	ENSG00000104218_026	chr8	dexseq_prepare_annotation2.py	exon	68049691	68049838	.	+	.	ENST00000519668+ENST00000262210+ENST00000519163+ENST00000412460__exon_number_026__gene_id_ENSG00000104218	CSPP1	ENSG00000104218.25	-1.21809809884801	-6.60455935790379	1.52938133560004e-09	4.92606267800012e-07
ENSG00000105402.31	ENSG00000105402	ENSG00000105402_032	chr19	dexseq_prepare_annotation2.py	exon	47996751	47996897	.	-	.	ENST00000593905__exon_number_032__gene_id_ENSG00000105402	NAPA	ENSG00000105402.31	1.32339886088773	7.99581890827091	1.56268672063607e-09	5.02109113480484e-07
ENSG00000013441.27	ENSG00000013441	ENSG00000013441_028	chr2	dexseq_prepare_annotation2.py	exon	201725688	201725706	.	-	.	ENST00000492793+ENST00000473565+ENST00000461981__exon_number_028__gene_id_ENSG00000013441	CLK1	ENSG00000013441.27	-0.616457147216143	-6.58760346262683	1.65931860931276e-09	5.31863971425324e-07
ENSG00000138101.5	ENSG00000138101	ENSG00000138101_006	chr2	dexseq_prepare_annotation2.py	exon	25600153	25600181	.	-	.	ENST00000356599+ENST00000407661+ENST00000407186+ENST00000398951+ENST00000404103+ENST00000496972+ENST00000405222+ENST00000407038+ENST00000288642+ENST00000406818+ENST00000497476__exon_number_006__gene_id_ENSG00000138101	DTNB	ENSG00000138101.5	-1.05650599630372	-6.56519978130365	1.66761697258284e-09	5.33229612063721e-07
ENSG00000163781.4	ENSG00000163781	ENSG00000163781_005	chr3	dexseq_prepare_annotation2.py	exon	133327379	133327540	.	-	.	ENST00000260810+ENST00000503338+ENST00000503464__exon_number_005__gene_id_ENSG00000163781	TOPBP1	ENSG00000163781.4	-0.899888829874979	-6.54273941991356	1.6894889945288e-09	5.3891842301565e-07
ENSG00000259344.ENSG00000170113.8	ENSG00000259344+ENSG00000170113	ENSG00000259344+ENSG00000170113_009	chr15	dexseq_prepare_annotation2.py	exon	23053652	23053780	.	-	.	ENST00000560069__exon_number_009__gene_id_ENSG00000259344+ENSG00000170113		ENSG00000259344.ENSG00000170113.8	-0.939186877155395	-6.7928921027785	1.73414346569986e-09	5.51829522739418e-07
ENSG00000068971	ENSG00000068971	ENSG00000068971_001	chr11	dexseq_prepare_annotation2.py	exon	64685025	64685070	.	+	.	ENST00000413292__exon_number_001__gene_id_ENSG00000068971	PPP2R5B	ENSG00000068971	0.844682977702642	6.8874362300044	1.73909725158684e-09	5.52075586411795e-07
ENSG00000012504.2	ENSG00000012504	ENSG00000012504_003	chr12	dexseq_prepare_annotation2.py	exon	100867733	100867837	.	+	.	ENST00000321046+ENST00000392986+ENST00000549996+ENST00000548884+ENST00000546380__exon_number_003__gene_id_ENSG00000012504	NR1H4	ENSG00000012504.2	-0.906233073000977	-6.8247562148723	1.83436974276013e-09	5.80923342587915e-07
ENSG00000253522.3	ENSG00000253522	ENSG00000253522_004	chr5	dexseq_prepare_annotation2.py	exon	159912458	159914433	.	+	.	ENST00000517927__exon_number_004__gene_id_ENSG00000253522	MIR146A	ENSG00000253522.3	0.845916401465665	8.24029192107909	1.85977971705834e-09	5.87561362811024e-07
ENSG00000104218.30	ENSG00000104218	ENSG00000104218_031	chr8	dexseq_prepare_annotation2.py	exon	68071226	68071271	.	+	.	ENST00000519163+ENST00000519668+ENST00000262210+ENST00000412460+ENST00000521168__exon_number_031__gene_id_ENSG00000104218	CSPP1	ENSG00000104218.30	-1.18444292073363	-6.55534633199521	1.93733280756106e-09	6.10601988624598e-07
ENSG00000147099.34	ENSG00000147099	ENSG00000147099_035	chrX	dexseq_prepare_annotation2.py	exon	71791796	71791906	.	-	.	ENST00000486704__exon_number_035__gene_id_ENSG00000147099	HDAC8	ENSG00000147099.34	0.448373517807333	6.48226745053936	2.07835106308818e-09	6.53488007238957e-07
ENSG00000089053.66	ENSG00000089053	ENSG00000089053_067	chr12	dexseq_prepare_annotation2.py	exon	121790189	121790191	.	-	.	ENST00000536416+ENST00000539871+ENST00000261819+ENST00000541887__exon_number_067__gene_id_ENSG00000089053	ANAPC5	ENSG00000089053.66	-0.389954300915368	-6.47094372770483	2.19721457292921e-09	6.89220805906077e-07
ENSG00000142675.2	ENSG00000142675	ENSG00000142675_003	chr1	dexseq_prepare_annotation2.py	exon	26503981	26503993	.	+	.	ENST00000480348+ENST00000481077+ENST00000361530__exon_number_003__gene_id_ENSG00000142675	CNKSR1	ENSG00000142675.2	0.657407641603074	6.59996385291693	2.22757305820466e-09	6.97087844771207e-07
ENSG00000036257.36	ENSG00000036257	ENSG00000036257_037	chr2	dexseq_prepare_annotation2.py	exon	225421012	225421106	.	-	.	ENST00000432260+ENST00000546102__exon_number_037__gene_id_ENSG00000036257	CUL3	ENSG00000036257.36	-0.684539539238813	-6.42436955436207	2.35833484176059e-09	7.35849273522116e-07
ENSG00000197358.4	ENSG00000197358	ENSG00000197358_005	chr14	dexseq_prepare_annotation2.py	exon	28734340	28735151	.	+	.	ENST00000550043+ENST00000355069__exon_number_005__gene_id_ENSG00000197358	BNIP3P1	ENSG00000197358.4	0.861975763100128	7.85577612118744	2.36258105826469e-09	7.35849273522116e-07
ENSG00000148120.44	ENSG00000148120	ENSG00000148120_045	chr9	dexseq_prepare_annotation2.py	exon	97783960	97784559	.	+	.	ENST00000496567+ENST00000482056__exon_number_045__gene_id_ENSG00000148120	C9orf3	ENSG00000148120.44	-0.53271703478281	-6.32598607574555	2.4004707339598e-09	7.45891210955288e-07
ENSG00000187775.1	ENSG00000187775	ENSG00000187775_002	chr17	dexseq_prepare_annotation2.py	exon	76419781	76419985	.	-	.	ENST00000389840+ENST00000591369+ENST00000585328+ENST00000590227__exon_number_002__gene_id_ENSG00000187775	DNAH17	ENSG00000187775.1	0.443588333001966	6.16682312647709	2.42302642788693e-09	7.51132504789483e-07
ENSG00000108774.ENSG00000108773.ENSG00000267261.2	ENSG00000108774+ENSG00000108773+ENSG00000267261	ENSG00000108774+ENSG00000108773+ENSG00000267261_003	chr17	dexseq_prepare_annotation2.py	exon	40265408	40265860	.	-	.	ENST00000225916+ENST00000586972+ENST00000465682__exon_number_003__gene_id_ENSG00000108774+ENSG00000108773+ENSG00000267261		ENSG00000108774.ENSG00000108773.ENSG00000267261.2	0.543826606968896	6.35956612920381	2.50383528620094e-09	7.74365302249203e-07
ENSG00000048740.21	ENSG00000048740	ENSG00000048740_022	chr10	dexseq_prepare_annotation2.py	exon	11363170	11363349	.	+	.	ENST00000542579+ENST00000609870+ENST00000417956+ENST00000399850+ENST00000608830+ENST00000379261+ENST00000537122+ENST00000315874+ENST00000450189+ENST00000354897+ENST00000427450+ENST00000609692+ENST00000416382+ENST00000354440__exon_number_022__gene_id_ENSG00000048740	CELF2	ENSG00000048740.21	-1.1069951546198	-6.98442383525225	2.57464656462268e-09	7.94404791302585e-07
ENSG00000180448.37	ENSG00000180448	ENSG00000180448_038	chr19	dexseq_prepare_annotation2.py	exon	1082839	1082839	.	+	.	ENST00000590214+ENST00000313093+ENST00000587602+ENST00000586866+ENST00000539243+ENST00000536472+ENST00000543365+ENST00000590577+ENST00000590512+ENST00000586378+ENST00000586937__exon_number_038__gene_id_ENSG00000180448	HMHA1	ENSG00000180448.37	0.887261247238824	6.31770062826314	2.77227344212432e-09	8.53388481336818e-07
ENSG00000041357.10	ENSG00000041357	ENSG00000041357_011	chr15	dexseq_prepare_annotation2.py	exon	78832820	78832881	.	+	.	ENST00000559146+ENST00000558639+ENST00000560099+ENST00000558635+ENST00000559948+ENST00000557929+ENST00000558281+ENST00000560217+ENST00000559934+ENST00000413382+ENST00000044462__exon_number_011__gene_id_ENSG00000041357	PSMA4	ENSG00000041357.10	0.86945436824162	6.39092753627221	2.78447089256392e-09	8.55149864188602e-07
ENSG00000122674.29	ENSG00000122674	ENSG00000122674_030	chr7	dexseq_prepare_annotation2.py	exon	5965602	5965605	.	+	.	ENST00000325974__exon_number_030__gene_id_ENSG00000122674	CCZ1	ENSG00000122674.29	-0.667585027365752	-6.43566435097572	2.84656315439778e-09	8.72190913240409e-07
ENSG00000198099.3	ENSG00000198099	ENSG00000198099_004	chr4	dexseq_prepare_annotation2.py	exon	100045515	100045529	.	-	.	ENST00000508393+ENST00000265512+ENST00000423445+ENST00000509471__exon_number_004__gene_id_ENSG00000198099	ADH4	ENSG00000198099.3	0.478195577842819	6.40108275211741	2.85599832723146e-09	8.73056210870044e-07
ENSG00000110911.22	ENSG00000110911	ENSG00000110911_023	chr12	dexseq_prepare_annotation2.py	exon	51388327	51388413	.	-	.	ENST00000546636+ENST00000546743+ENST00000541174+ENST00000550782+ENST00000547198+ENST00000394904+ENST00000262051+ENST00000262052+ENST00000545993+ENST00000547688__exon_number_023__gene_id_ENSG00000110911	SLC11A2	ENSG00000110911.22	-0.815281638716249	-6.35525701935627	2.89728159075322e-09	8.83630738090716e-07
ENSG00000163689.18	ENSG00000163689	ENSG00000163689_019	chr3	dexseq_prepare_annotation2.py	exon	58834953	58835135	.	-	.	ENST00000482387+ENST00000468415__exon_number_019__gene_id_ENSG00000163689	C3orf67	ENSG00000163689.18	0.868056828497745	6.3817649982768	2.91390857271306e-09	8.85181205962978e-07
ENSG00000013441.22	ENSG00000013441	ENSG00000013441_023	chr2	dexseq_prepare_annotation2.py	exon	201722813	201722889	.	-	.	ENST00000409769__exon_number_023__gene_id_ENSG00000013441	CLK1	ENSG00000013441.22	-1.06879661345553	-6.46991241147299	2.91577116738651e-09	8.85181205962978e-07
ENSG00000126005.ENSG00000088298.ENSG00000261582.ENSG00000242372.52	ENSG00000126005+ENSG00000088298+ENSG00000261582+ENSG00000242372	ENSG00000126005+ENSG00000088298+ENSG00000261582+ENSG00000242372_053	chr20	dexseq_prepare_annotation2.py	exon	33871979	33872064	.	-	.	ENST00000374450+ENST00000374436+ENST00000374443+ENST00000415116+ENST00000447927+ENST00000462894+ENST00000456600__exon_number_053__gene_id_ENSG00000126005+ENSG00000088298+ENSG00000261582+ENSG00000242372		ENSG00000126005.ENSG00000088298.ENSG00000261582.ENSG00000242372.52	-0.669330834740326	-6.2444147506377	3.08252305793295e-09	9.33658056210017e-07
ENSG00000187527.11	ENSG00000187527	ENSG00000187527_012	chr3	dexseq_prepare_annotation2.py	exon	193029605	193029730	.	-	.	ENST00000495496+ENST00000342358__exon_number_012__gene_id_ENSG00000187527	ATP13A5	ENSG00000187527.11	0.605049328520382	6.41686381493656	3.1184287437767e-09	9.42372039987202e-07
ENSG00000074181.3	ENSG00000074181	ENSG00000074181_004	chr19	dexseq_prepare_annotation2.py	exon	15273276	15273373	.	-	.	ENST00000263388+ENST00000597756+ENST00000595514__exon_number_004__gene_id_ENSG00000074181	NOTCH3	ENSG00000074181.3	0.616725686227758	6.22993643139416	3.20026992284346e-09	9.63296039024125e-07
ENSG00000222326.ENSG00000149485.60	ENSG00000222326+ENSG00000149485	ENSG00000222326+ENSG00000149485_061	chr11	dexseq_prepare_annotation2.py	exon	61584027	61584074	.	-	.	ENST00000541683+ENST00000424501+ENST00000350997+ENST00000491310__exon_number_061__gene_id_ENSG00000222326+ENSG00000149485		ENSG00000222326.ENSG00000149485.60	0.861123183049485	7.22229675648745	3.20225778728894e-09	9.63296039024125e-07
ENSG00000142449.16	ENSG00000142449	ENSG00000142449_017	chr19	dexseq_prepare_annotation2.py	exon	8152944	8153063	.	-	.	ENST00000600128+ENST00000598269+ENST00000601739+ENST00000270509+ENST00000601281__exon_number_017__gene_id_ENSG00000142449	FBN3	ENSG00000142449.16	-0.921249478922946	-6.33199701092456	3.25562922532199e-09	9.77125317879083e-07
ENSG00000227195.45	ENSG00000227195	ENSG00000227195_046	chr20	dexseq_prepare_annotation2.py	exon	26189783	26189798	.	-	.	ENST00000609248+ENST00000609914+ENST00000594150+ENST00000600263+ENST00000608487+ENST00000427348+ENST00000609044__exon_number_046__gene_id_ENSG00000227195	MIR663A	ENSG00000227195.45	0.420439301001428	6.20435763774539	3.29526959562405e-09	9.86780062422939e-07
ENSG00000212091.ENSG00000144061.29	ENSG00000212091+ENSG00000144061	ENSG00000212091+ENSG00000144061_030	chr2	dexseq_prepare_annotation2.py	exon	110922265	110922307	.	-	.	ENST00000355301+ENST00000496524+ENST00000393272+ENST00000417665+ENST00000445609+ENST00000461707+ENST00000316534__exon_number_030__gene_id_ENSG00000212091+ENSG00000144061		ENSG00000212091.ENSG00000144061.29	-0.651840292358418	-6.57181167686607	3.33762342641555e-09	9.97201837260208e-07
ENSG00000183091	ENSG00000183091	ENSG00000183091_001	chr2	dexseq_prepare_annotation2.py	exon	152341850	152341852	.	-	.	ENST00000409198__exon_number_001__gene_id_ENSG00000183091	NEB	ENSG00000183091	0.853725919608213	6.30205787614264	3.35187188477664e-09	9.99198305263471e-07
ENSG00000104365.55	ENSG00000104365	ENSG00000104365_056	chr8	dexseq_prepare_annotation2.py	exon	42179572	42179671	.	+	.	ENST00000416505+ENST00000520655+ENST00000379708+ENST00000517890+ENST00000521661+ENST00000342222+ENST00000520201+ENST00000523517+ENST00000523105+ENST00000520810+ENST00000520835+ENST00000519938+ENST00000518679__exon_number_056__gene_id_ENSG00000104365	IKBKB	ENSG00000104365.55	0.471687185696376	6.17582603135025	3.49381069777654e-09	1.03916474535512e-06
ENSG00000250571.ENSG00000181638.ENSG00000264668.12	ENSG00000250571+ENSG00000181638+ENSG00000264668	ENSG00000250571+ENSG00000181638+ENSG00000264668_013	chr8	dexseq_prepare_annotation2.py	exon	144349604	144349606	.	+	.	ENST00000522479+ENST00000519876__exon_number_013__gene_id_ENSG00000250571+ENSG00000181638+ENSG00000264668		ENSG00000250571.ENSG00000181638.ENSG00000264668.12	-0.690737766627067	-6.42708172351859	3.57613314002978e-09	1.06125969963863e-06
ENSG00000036257.44	ENSG00000036257	ENSG00000036257_045	chr2	dexseq_prepare_annotation2.py	exon	225434406	225434542	.	-	.	ENST00000409096__exon_number_045__gene_id_ENSG00000036257	CUL3	ENSG00000036257.44	-0.786128127538358	-6.33941382744489	3.5934507959636e-09	1.06400788938152e-06
ENSG00000242086.ENSG00000215837.ENSG00000176945.47	ENSG00000242086+ENSG00000215837+ENSG00000176945	ENSG00000242086+ENSG00000215837+ENSG00000176945_048	chr3	dexseq_prepare_annotation2.py	exon	195413475	195413477	.	+	.	ENST00000599448+ENST00000597034__exon_number_048__gene_id_ENSG00000242086+ENSG00000215837+ENSG00000176945		ENSG00000242086.ENSG00000215837.ENSG00000176945.47	0.409094341936733	6.20214605644071	3.7024295555878e-09	1.09382358989121e-06
ENSG00000227195.57	ENSG00000227195	ENSG00000227195_058	chr20	dexseq_prepare_annotation2.py	exon	26189960	26189978	.	-	.	ENST00000600225+ENST00000601079+ENST00000610014__exon_number_058__gene_id_ENSG00000227195	MIR663A	ENSG00000227195.57	-0.730353570938732	-6.18162389451293	3.71645940311918e-09	1.09488579963116e-06
ENSG00000148700.7	ENSG00000148700	ENSG00000148700_008	chr10	dexseq_prepare_annotation2.py	exon	111768010	111768057	.	+	.	ENST00000484622+ENST00000459738+ENST00000487085+ENST00000495661+ENST00000497125+ENST00000475954+ENST00000356080+ENST00000277900__exon_number_008__gene_id_ENSG00000148700	ADD3	ENSG00000148700.7	0.494266120591795	6.2813084728162	3.72260674421579e-09	1.09488579963116e-06
ENSG00000108387.7	ENSG00000108387	ENSG00000108387_008	chr17	dexseq_prepare_annotation2.py	exon	56598104	56598150	.	-	.	ENST00000426861+ENST00000457347+ENST00000393086+ENST00000317268+ENST00000583114+ENST00000584488+ENST00000582270+ENST00000317256+ENST00000412945+ENST00000580796+ENST00000579371+ENST00000580844+ENST00000583273+ENST00000577440__exon_number_008__gene_id_ENSG00000108387	SEPT4	ENSG00000108387.7	0.549365347809133	6.37530633702732	3.81349485688011e-09	1.11912514956607e-06
ENSG00000147130.1	ENSG00000147130	ENSG00000147130_002	chrX	dexseq_prepare_annotation2.py	exon	70459476	70460958	.	-	.	ENST00000489332+ENST00000373984+ENST00000314425+ENST00000373988+ENST00000353904+ENST00000373998__exon_number_002__gene_id_ENSG00000147130	ZMYM3	ENSG00000147130.1	-0.518226020198892	-6.50969378389013	3.8482041077065e-09	1.12680706487719e-06
ENSG00000013441.10	ENSG00000013441	ENSG00000013441_011	chr2	dexseq_prepare_annotation2.py	exon	201718626	201718716	.	-	.	ENST00000409769+ENST00000321356+ENST00000473565+ENST00000496205+ENST00000409403+ENST00000461326+ENST00000461981+ENST00000434813+ENST00000472679+ENST00000432425+ENST00000464454__exon_number_011__gene_id_ENSG00000013441	CLK1	ENSG00000013441.10	0.55521764059822	6.40333131568055	4.00382005516906e-09	1.16977980678224e-06
ENSG00000132326	ENSG00000132326	ENSG00000132326_001	chr2	dexseq_prepare_annotation2.py	exon	239152679	239155165	.	-	.	ENST00000254658+ENST00000254657__exon_number_001__gene_id_ENSG00000132326	PER2	ENSG00000132326	-0.734520201041994	-7.29412897738069	4.02261294071328e-09	1.17267603165045e-06
ENSG00000272162.ENSG00000153157.ENSG00000137210.1	ENSG00000272162+ENSG00000153157+ENSG00000137210	ENSG00000272162+ENSG00000153157+ENSG00000137210_002	chr6	dexseq_prepare_annotation2.py	exon	10747994	10748005	.	+	.	ENST00000379542+ENST00000463448+ENST00000473166+ENST00000460341__exon_number_002__gene_id_ENSG00000272162+ENSG00000153157+ENSG00000137210		ENSG00000272162.ENSG00000153157.ENSG00000137210.1	-0.416943218166865	-6.13759463500159	4.05242923790228e-09	1.17876597517211e-06
ENSG00000103653.27	ENSG00000103653	ENSG00000103653_028	chr15	dexseq_prepare_annotation2.py	exon	75092753	75092815	.	+	.	ENST00000309470+ENST00000567135+ENST00000220003+ENST00000567571+ENST00000439220+ENST00000568329__exon_number_028__gene_id_ENSG00000103653	CSK	ENSG00000103653.27	-1.47586608236944	-7.14513984551165	4.20806686560873e-09	1.22134747737456e-06
ENSG00000135655	ENSG00000135655	ENSG00000135655_001	chr12	dexseq_prepare_annotation2.py	exon	62654119	62654136	.	+	.	ENST00000353364__exon_number_001__gene_id_ENSG00000135655	USP15	ENSG00000135655	0.918795233323111	6.4591628698463	4.27355930037114e-09	1.23763589396428e-06
ENSG00000137807.4	ENSG00000137807	ENSG00000137807_005	chr15	dexseq_prepare_annotation2.py	exon	69706688	69706719	.	+	.	ENST00000352331+ENST00000559279+ENST00000558346+ENST00000561089+ENST00000260363+ENST00000395392__exon_number_005__gene_id_ENSG00000137807	KIF23	ENSG00000137807.4	0.778465088771757	6.2889296782845	4.30695314707695e-09	1.24457751783334e-06
ENSG00000187720.7	ENSG00000187720	ENSG00000187720_008	chr15	dexseq_prepare_annotation2.py	exon	71839567	71839574	.	+	.	ENST00000567745__exon_number_008__gene_id_ENSG00000187720	THSD4	ENSG00000187720.7	-0.555006295302652	-6.78229824114687	4.35645519484308e-09	1.2561334423052e-06
ENSG00000170852	ENSG00000170852	ENSG00000170852_001	chr7	dexseq_prepare_annotation2.py	exon	32907784	32910419	.	-	.	ENST00000304056__exon_number_001__gene_id_ENSG00000170852	KBTBD2	ENSG00000170852	0.622701437289881	6.92898810269818	4.37894124886646e-09	1.25986623613084e-06
ENSG00000206120.11	ENSG00000206120	ENSG00000206120_012	chr3	dexseq_prepare_annotation2.py	exon	168031958	168031964	.	+	.	ENST00000511230__exon_number_012__gene_id_ENSG00000206120	EGFEM1P	ENSG00000206120.11	-1.31903706177103	-6.47878200306095	4.4305378131059e-09	1.27193998491511e-06
ENSG00000007350.12	ENSG00000007350	ENSG00000007350_013	chrX	dexseq_prepare_annotation2.py	exon	153539498	153539511	.	+	.	ENST00000439635+ENST00000369912+ENST00000369915+ENST00000426989__exon_number_013__gene_id_ENSG00000007350	TKTL1	ENSG00000007350.12	1.02122700747757	6.47271716706164	4.55461934593924e-09	1.30472554491408e-06
ENSG00000242086.ENSG00000215837.ENSG00000176945.25	ENSG00000242086+ENSG00000215837+ENSG00000176945	ENSG00000242086+ENSG00000215837+ENSG00000176945_026	chr3	dexseq_prepare_annotation2.py	exon	195400815	195400815	.	+	.	ENST00000429897+ENST00000455183+ENST00000445430+ENST00000446521__exon_number_026__gene_id_ENSG00000242086+ENSG00000215837+ENSG00000176945		ENSG00000242086.ENSG00000215837.ENSG00000176945.25	0.432737953777738	6.1600217910723	4.61435052480014e-09	1.31897514275883e-06
ENSG00000132912.41	ENSG00000132912	ENSG00000132912_042	chr5	dexseq_prepare_annotation2.py	exon	150138598	150138657	.	-	.	ENST00000517421+ENST00000447998__exon_number_042__gene_id_ENSG00000132912	DCTN4	ENSG00000132912.41	0.654611365633607	6.38740821505809	4.77233971351503e-09	1.35966816987492e-06
ENSG00000142512.29	ENSG00000142512	ENSG00000142512_030	chr19	dexseq_prepare_annotation2.py	exon	51920891	51920896	.	-	.	ENST00000439889+ENST00000529627+ENST00000339313+ENST00000356298+ENST00000432469+ENST00000357375+ENST00000353836+ENST00000436984+ENST00000525998__exon_number_030__gene_id_ENSG00000142512	SIGLEC10	ENSG00000142512.29	0.845197920171702	6.32862696734108	4.77730431717612e-09	1.35966816987492e-06
ENSG00000028203	ENSG00000028203	ENSG00000028203_001	chr12	dexseq_prepare_annotation2.py	exon	95611522	95611528	.	+	.	ENST00000550803+ENST00000436874+ENST00000549589__exon_number_001__gene_id_ENSG00000028203	VEZT	ENSG00000028203	-0.688540048905974	-6.2009960040009	4.78865826489612e-09	1.35996864904068e-06
ENSG00000198099.1	ENSG00000198099	ENSG00000198099_002	chr4	dexseq_prepare_annotation2.py	exon	100044818	100044831	.	-	.	ENST00000265512+ENST00000508393__exon_number_002__gene_id_ENSG00000198099	ADH4	ENSG00000198099.1	0.551498081418561	6.28579507793265	5.02765435316298e-09	1.42477898331406e-06
ENSG00000132912.9	ENSG00000132912	ENSG00000132912_010	chr5	dexseq_prepare_annotation2.py	exon	150110606	150110625	.	-	.	ENST00000424236+ENST00000447998+ENST00000522625+ENST00000446090+ENST00000518909__exon_number_010__gene_id_ENSG00000132912	DCTN4	ENSG00000132912.9	1.05533179763981	6.37494223794388	5.06010959874235e-09	1.43090581049318e-06
ENSG00000079215.33	ENSG00000079215	ENSG00000079215_034	chr5	dexseq_prepare_annotation2.py	exon	36686167	36686335	.	+	.	ENST00000265113+ENST00000506178+ENST00000381918__exon_number_034__gene_id_ENSG00000079215	SLC1A3	ENSG00000079215.33	-1.17137773718553	-7.38632717008399	5.1339386251196e-09	1.44868119849288e-06
ENSG00000074181.6	ENSG00000074181	ENSG00000074181_007	chr19	dexseq_prepare_annotation2.py	exon	15276779	15276902	.	-	.	ENST00000263388__exon_number_007__gene_id_ENSG00000074181	NOTCH3	ENSG00000074181.6	0.728933286294473	6.13508470172952	5.25451504759006e-09	1.47954371571364e-06
ENSG00000126226.43	ENSG00000126226	ENSG00000126226_044	chr13	dexseq_prepare_annotation2.py	exon	113862984	113863025	.	-	.	ENST00000337344+ENST00000375479__exon_number_044__gene_id_ENSG00000126226	PCID2	ENSG00000126226.43	0.491739783065447	6.26975515157562	5.437134952341e-09	1.52522671641425e-06
ENSG00000115091.3	ENSG00000115091	ENSG00000115091_004	chr2	dexseq_prepare_annotation2.py	exon	114647675	114647686	.	+	.	ENST00000443297+ENST00000263238+ENST00000446821+ENST00000415792__exon_number_004__gene_id_ENSG00000115091	ACTR3	ENSG00000115091.3	0.864454768468824	6.43367295144819	5.4398547878684e-09	1.52522671641425e-06
ENSG00000036257.43	ENSG00000036257	ENSG00000036257_044	chr2	dexseq_prepare_annotation2.py	exon	225428017	225428037	.	-	.	ENST00000436172__exon_number_044__gene_id_ENSG00000036257	CUL3	ENSG00000036257.43	-0.765038486447173	-6.25403991250769	5.47190227692575e-09	1.53096174319606e-06
ENSG00000181381.65	ENSG00000181381	ENSG00000181381_066	chr4	dexseq_prepare_annotation2.py	exon	169401643	169401665	.	-	.	ENST00000511577__exon_number_066__gene_id_ENSG00000181381	DDX60L	ENSG00000181381.65	-0.55643359035317	-6.4265881592176	5.61780976053169e-09	1.56846160500223e-06
ENSG00000173465.ENSG00000176973.25	ENSG00000173465+ENSG00000176973	ENSG00000173465+ENSG00000176973_026	chr11	dexseq_prepare_annotation2.py	exon	65341662	65341663	.	+	.	ENST00000530349+ENST00000316409__exon_number_026__gene_id_ENSG00000173465+ENSG00000176973		ENSG00000173465.ENSG00000176973.25	-0.477749479083182	-6.35132008635524	5.65315870590202e-09	1.57500102435172e-06
ENSG00000187720.12	ENSG00000187720	ENSG00000187720_013	chr15	dexseq_prepare_annotation2.py	exon	72020888	72021063	.	+	.	ENST00000261862+ENST00000567838+ENST00000567745+ENST00000357769+ENST00000567776+ENST00000355327__exon_number_013__gene_id_ENSG00000187720	THSD4	ENSG00000187720.12	-0.70488752037535	-6.71672017697735	5.67600561336134e-09	1.57803710588397e-06
ENSG00000100201.36	ENSG00000100201	ENSG00000100201_037	chr22	dexseq_prepare_annotation2.py	exon	38902343	38902345	.	-	.	ENST00000381633__exon_number_037__gene_id_ENSG00000100201	DDX17	ENSG00000100201.36	-0.979137125012282	-6.29093395689007	5.72756660145066e-09	1.58902671811129e-06
ENSG00000108312.4	ENSG00000108312	ENSG00000108312_005	chr17	dexseq_prepare_annotation2.py	exon	42284484	42284607	.	-	.	ENST00000393606+ENST00000533177+ENST00000527034+ENST00000343638+ENST00000302904+ENST00000436088__exon_number_005__gene_id_ENSG00000108312	UBTF	ENSG00000108312.4	-0.371711999830213	-6.26865154981697	5.89050499966871e-09	1.62778361234997e-06
ENSG00000143226.ENSG00000244682.ENSG00000273112.ENSG00000072694.55	ENSG00000143226+ENSG00000244682+ENSG00000273112+ENSG00000072694	ENSG00000143226+ENSG00000244682+ENSG00000273112+ENSG00000072694_056	chr1	dexseq_prepare_annotation2.py	exon	161559871	161560008	.	+	.	ENST00000465075__exon_number_056__gene_id_ENSG00000143226+ENSG00000244682+ENSG00000273112+ENSG00000072694		ENSG00000143226.ENSG00000244682.ENSG00000273112.ENSG00000072694.55	0.656332289419884	6.10643245584358	5.89191623973591e-09	1.62778361234997e-06
ENSG00000021762.17	ENSG00000021762	ENSG00000021762_018	chr11	dexseq_prepare_annotation2.py	exon	3115467	3115564	.	-	.	ENST00000263650+ENST00000389989+ENST00000348039+ENST00000534454+ENST00000534491+ENST00000542243+ENST00000478260+ENST00000471998+ENST00000525498__exon_number_018__gene_id_ENSG00000021762	OSBPL5	ENSG00000021762.17	-0.474191120796553	-6.16726867228965	5.96328120482437e-09	1.64406044389959e-06
ENSG00000187720.4	ENSG00000187720	ENSG00000187720_005	chr15	dexseq_prepare_annotation2.py	exon	71534988	71535435	.	+	.	ENST00000355327+ENST00000261862__exon_number_005__gene_id_ENSG00000187720	THSD4	ENSG00000187720.4	0.626881055461191	6.70074259941999	6.05364217934114e-09	1.66549569283669e-06
ENSG00000102103.35	ENSG00000102103	ENSG00000102103_036	chrX	dexseq_prepare_annotation2.py	exon	48760420	48760420	.	+	.	ENST00000477997+ENST00000474671__exon_number_036__gene_id_ENSG00000102103	PQBP1	ENSG00000102103.35	0.57917566535539	6.63528662045207	6.24998634696509e-09	1.71593959873984e-06
ENSG00000177058.34	ENSG00000177058	ENSG00000177058_035	chr5	dexseq_prepare_annotation2.py	exon	54968524	54968650	.	-	.	ENST00000503817__exon_number_035__gene_id_ENSG00000177058	SLC38A9	ENSG00000177058.34	-0.926121182054419	-6.231826988784	6.54053549143008e-09	1.79198459847047e-06
ENSG00000068079.1	ENSG00000068079	ENSG00000068079_002	chr17	dexseq_prepare_annotation2.py	exon	41158757	41158801	.	+	.	ENST00000438323+ENST00000415816__exon_number_002__gene_id_ENSG00000068079	IFI35	ENSG00000068079.1	-0.819050757269667	-7.01686017612876	6.62942341025937e-09	1.8125776938622e-06
ENSG00000171777.28	ENSG00000171777	ENSG00000171777_029	chr19	dexseq_prepare_annotation2.py	exon	38910771	38910902	.	-	.	ENST00000589474+ENST00000587738+ENST00000592322+ENST00000589358+ENST00000588404+ENST00000293062+ENST00000587753+ENST00000426920+ENST00000433821+ENST00000454404+ENST00000586305+ENST00000589100__exon_number_029__gene_id_ENSG00000171777	RASGRP4	ENSG00000171777.28	1.14969043515189	8.13123174811475	6.68989757566659e-09	1.82533302467966e-06
ENSG00000126005.ENSG00000088298.ENSG00000261582.ENSG00000242372.53	ENSG00000126005+ENSG00000088298+ENSG00000261582+ENSG00000242372	ENSG00000126005+ENSG00000088298+ENSG00000261582+ENSG00000242372_054	chr20	dexseq_prepare_annotation2.py	exon	33872065	33872183	.	-	.	ENST00000415116+ENST00000374443__exon_number_054__gene_id_ENSG00000126005+ENSG00000088298+ENSG00000261582+ENSG00000242372		ENSG00000126005.ENSG00000088298.ENSG00000261582.ENSG00000242372.53	-0.840159780049696	-6.09186011937603	6.81403631971239e-09	1.85537076772144e-06
ENSG00000068976	ENSG00000068976	ENSG00000068976_001	chr11	dexseq_prepare_annotation2.py	exon	64513861	64514280	.	-	.	ENST00000164139+ENST00000377432+ENST00000483742__exon_number_001__gene_id_ENSG00000068976	PYGM	ENSG00000068976	-1.12916555198704	-6.47515492725712	6.97096970117267e-09	1.89419606536453e-06
ENSG00000103197.46	ENSG00000103197	ENSG00000103197_047	chr16	dexseq_prepare_annotation2.py	exon	2121899	2121935	.	+	.	ENST00000353929+ENST00000439673+ENST00000219476+ENST00000401874+ENST00000563346+ENST00000382538+ENST00000568454+ENST00000350773+ENST00000439117__exon_number_047__gene_id_ENSG00000103197	TSC2	ENSG00000103197.46	0.405662371380183	6.03442155301313	7.01200301229146e-09	1.90143348213593e-06
ENSG00000114439.67	ENSG00000114439	ENSG00000114439_068	chr3	dexseq_prepare_annotation2.py	exon	107517519	107517558	.	+	.	ENST00000415149+ENST00000458347+ENST00000416476+ENST00000325805+ENST00000406780+ENST00000402543__exon_number_068__gene_id_ENSG00000114439	BBX	ENSG00000114439.67	0.976060097209572	6.03255287970216	7.08158676689217e-09	1.91636735010044e-06
ENSG00000113649.32	ENSG00000113649	ENSG00000113649_033	chr5	dexseq_prepare_annotation2.py	exon	145872529	145872601	.	+	.	ENST00000505285+ENST00000549332+ENST00000394421+ENST00000506524+ENST00000296702__exon_number_033__gene_id_ENSG00000113649	TCERG1	ENSG00000113649.32	0.458365380042977	6.14201326197302	7.11631945177278e-09	1.91801770217866e-06
ENSG00000222750.ENSG00000103534.21	ENSG00000222750+ENSG00000103534	ENSG00000222750+ENSG00000103534_022	chr16	dexseq_prepare_annotation2.py	exon	19477404	19477555	.	+	.	ENST00000219821+ENST00000564959+ENST00000381414+ENST00000542583+ENST00000396229+ENST00000567478+ENST00000541464+ENST00000561503__exon_number_022__gene_id_ENSG00000222750+ENSG00000103534		ENSG00000222750.ENSG00000103534.21	0.455848568472324	6.32413688631776	7.1180053847018e-09	1.91801770217866e-06
ENSG00000198561.ENSG00000213593.ENSG00000211450.ENSG00000254732.ENSG00000254462.46	ENSG00000198561+ENSG00000213593+ENSG00000211450+ENSG00000254732+ENSG00000254462	ENSG00000198561+ENSG00000213593+ENSG00000211450+ENSG00000254732+ENSG00000254462_047	chr11	dexseq_prepare_annotation2.py	exon	57529269	57529272	.	+	.	ENST00000530094+ENST00000530748+ENST00000361391+ENST00000426142+ENST00000532844+ENST00000361796+ENST00000428599+ENST00000361332+ENST00000529986+ENST00000526772+ENST00000527467+ENST00000532787+ENST00000399050+ENST00000415361+ENST00000532245+ENST00000531014+ENST00000358694+ENST00000533667+ENST00000532649+ENST00000528621+ENST00000532463+ENST00000529526+ENST00000528232+ENST00000525902+ENST00000360682…		ENSG00000198561.ENSG00000213593.ENSG00000211450.ENSG00000254732.ENSG00000254462.46	-1.1575596127293	-6.14159550802031	7.13125717875889e-09	1.91801770217866e-06
ENSG00000089053.16	ENSG00000089053	ENSG00000089053_017	chr12	dexseq_prepare_annotation2.py	exon	121757500	121757621	.	-	.	ENST00000534976+ENST00000261819+ENST00000535641+ENST00000541887+ENST00000535482+ENST00000544314+ENST00000344395+ENST00000545218+ENST00000539079+ENST00000366333+ENST00000441917__exon_number_017__gene_id_ENSG00000089053	ANAPC5	ENSG00000089053.16	0.799403611519227	6.21938369582284	7.47329905931275e-09	2.0059276432394e-06
ENSG00000158286.32	ENSG00000158286	ENSG00000158286_033	chr1	dexseq_prepare_annotation2.py	exon	6272794	6272797	.	+	.	ENST00000496676+ENST00000492476__exon_number_033__gene_id_ENSG00000158286	RNF207	ENSG00000158286.32	1.11103404806357	6.17481247515266	7.56434951678267e-09	2.02624834246816e-06
ENSG00000187736.ENSG00000213901.53	ENSG00000187736+ENSG00000213901	ENSG00000187736+ENSG00000213901_054	chr2	dexseq_prepare_annotation2.py	exon	220033374	220033505	.	-	.	ENST00000414999+ENST00000465580+ENST00000455516+ENST00000295738+ENST00000318673+ENST00000430764+ENST00000409878+ENST00000409370+ENST00000497918__exon_number_054__gene_id_ENSG00000187736+ENSG00000213901		ENSG00000187736.ENSG00000213901.53	0.452722103098991	6.02910905925817	7.80579658446435e-09	2.08669168248538e-06
ENSG00000114439.58	ENSG00000114439	ENSG00000114439_059	chr3	dexseq_prepare_annotation2.py	exon	107495052	107495196	.	+	.	ENST00000473542__exon_number_059__gene_id_ENSG00000114439	BBX	ENSG00000114439.58	0.863173348704831	6.00924700265438	8.00833895177385e-09	2.13651158309556e-06
ENSG00000227195.46	ENSG00000227195	ENSG00000227195_047	chr20	dexseq_prepare_annotation2.py	exon	26189799	26189805	.	-	.	ENST00000609914+ENST00000609248+ENST00000594150+ENST00000594135+ENST00000600263+ENST00000608487+ENST00000427348+ENST00000609044__exon_number_047__gene_id_ENSG00000227195	MIR663A	ENSG00000227195.46	0.351081263937167	6.02610939256115	8.39937909189502e-09	2.23631774898501e-06
ENSG00000103657.67	ENSG00000103657	ENSG00000103657_068	chr15	dexseq_prepare_annotation2.py	exon	63986511	63986748	.	-	.	ENST00000443617__exon_number_068__gene_id_ENSG00000103657	HERC1	ENSG00000103657.67	0.493738889888078	6.02418780508734	8.74556804363808e-09	2.32380476916459e-06
ENSG00000272084.ENSG00000127481.130	ENSG00000272084+ENSG00000127481	ENSG00000272084+ENSG00000127481_131	chr1	dexseq_prepare_annotation2.py	exon	19500813	19500941	.	-	.	ENST00000375217+ENST00000375226+ENST00000419533+ENST00000375267+ENST00000375254__exon_number_131__gene_id_ENSG00000272084+ENSG00000127481		ENSG00000272084.ENSG00000127481.130	-0.375725701108454	-5.8526230524558	8.88184843629779e-09	2.35527715391375e-06
ENSG00000198561.ENSG00000213593.ENSG00000211450.ENSG00000254732.ENSG00000254462.42	ENSG00000198561+ENSG00000213593+ENSG00000211450+ENSG00000254732+ENSG00000254462	ENSG00000198561+ENSG00000213593+ENSG00000211450+ENSG00000254732+ENSG00000254462_043	chr11	dexseq_prepare_annotation2.py	exon	57520762	57520773	.	+	.	ENST00000524630+ENST00000529919+ENST00000399039__exon_number_043__gene_id_ENSG00000198561+ENSG00000213593+ENSG00000211450+ENSG00000254732+ENSG00000254462		ENSG00000198561.ENSG00000213593.ENSG00000211450.ENSG00000254732.ENSG00000254462.42	-1.11324052696499	-6.09573930309073	8.97265717011396e-09	2.37458944534685e-06
ENSG00000114735.7	ENSG00000114735	ENSG00000114735_008	chr3	dexseq_prepare_annotation2.py	exon	50607001	50607005	.	+	.	ENST00000482974+ENST00000448997+ENST00000424388+ENST00000232854__exon_number_008__gene_id_ENSG00000114735	HEMK1	ENSG00000114735.7	0.454568624725277	6.29359833780573	9.13529518210997e-09	2.41279589290852e-06
ENSG00000104365.53	ENSG00000104365	ENSG00000104365_054	chr8	dexseq_prepare_annotation2.py	exon	42178363	42179413	.	+	.	ENST00000519938__exon_number_054__gene_id_ENSG00000104365	IKBKB	ENSG00000104365.53	0.416611958139608	5.98784728530746	9.42868603583906e-09	2.48531506827719e-06
ENSG00000114374.6	ENSG00000114374	ENSG00000114374_007	chrY	dexseq_prepare_annotation2.py	exon	14832671	14833136	.	+	.	ENST00000493168__exon_number_007__gene_id_ENSG00000114374	USP9Y	ENSG00000114374.6	-1.04768522884743	-6.1059670081055	9.45494284018391e-09	2.48727150703555e-06
ENSG00000118369.21	ENSG00000118369	ENSG00000118369_022	chr11	dexseq_prepare_annotation2.py	exon	77925185	77925465	.	+	.	ENST00000530546+ENST00000529308+ENST00000526425+ENST00000441408__exon_number_022__gene_id_ENSG00000118369	USP35	ENSG00000118369.21	-0.965741194003427	-6.48015636624196	9.69886196136597e-09	2.54636582854081e-06
ENSG00000158286.20	ENSG00000158286	ENSG00000158286_021	chr1	dexseq_prepare_annotation2.py	exon	6270961	6270961	.	+	.	ENST00000377939__exon_number_021__gene_id_ENSG00000158286	RNF207	ENSG00000158286.20	1.12420502276441	6.12248015432679	9.77650373245178e-09	2.56165735397589e-06
ENSG00000091009.ENSG00000091010.27	ENSG00000091009+ENSG00000091010	ENSG00000091009+ENSG00000091010_028	chr5	dexseq_prepare_annotation2.py	exon	145718796	145718814	.	+	.	ENST00000506502__exon_number_028__gene_id_ENSG00000091009+ENSG00000091010		ENSG00000091009.ENSG00000091010.27	-0.934923532636558	-6.39432766341008	9.90307502168844e-09	2.58968353324585e-06
ENSG00000092108.64	ENSG00000092108	ENSG00000092108_065	chr14	dexseq_prepare_annotation2.py	exon	31205006	31205018	.	+	.	ENST00000458591__exon_number_065__gene_id_ENSG00000092108	SCFD1	ENSG00000092108.64	0.555337196985369	6.10631736472418	9.97880016722418e-09	2.60432879700288e-06
ENSG00000075415.ENSG00000212443.12	ENSG00000075415+ENSG00000212443	ENSG00000075415+ENSG00000212443_013	chr12	dexseq_prepare_annotation2.py	exon	98987757	98987913	.	+	.	ENST00000551123+ENST00000549338+ENST00000188376+ENST00000552981+ENST00000551917+ENST00000546766+ENST00000550695+ENST00000548847+ENST00000547534+ENST00000228318+ENST00000401722+ENST00000548046+ENST00000551265__exon_number_013__gene_id_ENSG00000075415+ENSG00000212443		ENSG00000075415.ENSG00000212443.12	0.573913127724081	6.14395129453566	1.00144408745131e-08	2.60847543875212e-06
ENSG00000111799.67	ENSG00000111799	ENSG00000111799_068	chr6	dexseq_prepare_annotation2.py	exon	75884754	75885026	.	-	.	ENST00000322507+ENST00000416123+ENST00000483888__exon_number_068__gene_id_ENSG00000111799	COL12A1	ENSG00000111799.67	-1.23479672176752	-6.14553877842825	1.06589455946434e-08	2.77088522890357e-06
ENSG00000113368.28	ENSG00000113368	ENSG00000113368_029	chr5	dexseq_prepare_annotation2.py	exon	126168386	126168493	.	+	.	ENST00000504788+ENST00000460265+ENST00000261366__exon_number_029__gene_id_ENSG00000113368	LMNB1	ENSG00000113368.28	0.774522833072121	6.19508912186735	1.07000859287359e-08	2.77178912374959e-06
ENSG00000264594.ENSG00000204580.5	ENSG00000264594+ENSG00000204580	ENSG00000264594+ENSG00000204580_006	chr6	dexseq_prepare_annotation2.py	exon	30848747	30848763	.	+	.	ENST00000460944+ENST00000505534+ENST00000502955+ENST00000324771__exon_number_006__gene_id_ENSG00000264594+ENSG00000204580		ENSG00000264594.ENSG00000204580.5	0.634431362868583	6.25885194276073	1.070440070811e-08	2.77178912374959e-06
ENSG00000260565.2	ENSG00000260565	ENSG00000260565_003	chr16	dexseq_prepare_annotation2.py	exon	2711197	2711382	.	-	.	ENST00000564340+ENST00000568395+ENST00000569465__exon_number_003__gene_id_ENSG00000260565	ERVK13-1	ENSG00000260565.2	0.731742751761071	6.55532273002031	1.08686101448169e-08	2.80880193173067e-06
ENSG00000226803.1	ENSG00000226803	ENSG00000226803_002	chr6	dexseq_prepare_annotation2.py	exon	56979699	56979708	.	-	.	ENST00000586668+ENST00000585792+ENST00000592500+ENST00000586432__exon_number_002__gene_id_ENSG00000226803	RP11-203B9.4	ENSG00000226803.1	-0.503220199414931	-6.2758984532056	1.11081431149958e-08	2.86509818676412e-06
ENSG00000158201	ENSG00000158201	ENSG00000158201_001	chr18	dexseq_prepare_annotation2.py	exon	19230858	19230888	.	-	.	ENST00000289119__exon_number_001__gene_id_ENSG00000158201	ABHD3	ENSG00000158201	-0.770913428521883	-6.54483623244468	1.13362314644639e-08	2.9182288322917e-06
ENSG00000125630.48	ENSG00000125630	ENSG00000125630_049	chr2	dexseq_prepare_annotation2.py	exon	113332667	113333437	.	+	.	ENST00000409894+ENST00000448770+ENST00000417433+ENST00000263331+ENST00000541869+ENST00000537335+ENST00000333990__exon_number_049__gene_id_ENSG00000125630	POLR1B	ENSG00000125630.48	-0.57268442874368	-6.0292600154458	1.14174102250923e-08	2.93248606549964e-06
ENSG00000008710.108	ENSG00000008710	ENSG00000008710_109	chr16	dexseq_prepare_annotation2.py	exon	2158018	2158033	.	-	.	ENST00000487932+ENST00000473780+ENST00000488185+ENST00000262304+ENST00000423118__exon_number_109__gene_id_ENSG00000008710	PKD1	ENSG00000008710.108	-0.863734065806288	-5.87134247213578	1.14360272585156e-08	2.93248606549964e-06
ENSG00000140443.35	ENSG00000140443	ENSG00000140443_036	chr15	dexseq_prepare_annotation2.py	exon	99465377	99465471	.	+	.	ENST00000561049+ENST00000558762+ENST00000560144+ENST00000268035__exon_number_036__gene_id_ENSG00000140443	IGF1R	ENSG00000140443.35	-0.529487569953402	-5.98809344465428	1.20197260032431e-08	3.07618797725248e-06
ENSG00000246090.1	ENSG00000246090	ENSG00000246090_002	chr4	dexseq_prepare_annotation2.py	exon	100010102	100010435	.	+	.	ENST00000500358+ENST00000499178__exon_number_002__gene_id_ENSG00000246090	RP11-696N14.1	ENSG00000246090.1	0.78453674694759	6.13208263798947	1.22364296890593e-08	3.11980278669577e-06
ENSG00000147548.25	ENSG00000147548	ENSG00000147548_026	chr8	dexseq_prepare_annotation2.py	exon	38176413	38176458	.	-	.	ENST00000317025+ENST00000525081+ENST00000527502+ENST00000316985+ENST00000433384__exon_number_026__gene_id_ENSG00000147548	WHSC1L1	ENSG00000147548.25	0.812358666158377	6.28177728609022	1.22373927071113e-08	3.11980278669577e-06
ENSG00000187736.ENSG00000213901.40	ENSG00000187736+ENSG00000213901	ENSG00000187736+ENSG00000213901_041	chr2	dexseq_prepare_annotation2.py	exon	220029300	220029890	.	-	.	ENST00000497918__exon_number_041__gene_id_ENSG00000187736+ENSG00000213901		ENSG00000187736.ENSG00000213901.40	0.474367413104218	5.93939783019129	1.24574648457253e-08	3.16978872844245e-06
ENSG00000006025.4	ENSG00000006025	ENSG00000006025_005	chr17	dexseq_prepare_annotation2.py	exon	45885557	45885581	.	-	.	ENST00000579728+ENST00000583167+ENST00000007414+ENST00000392507__exon_number_005__gene_id_ENSG00000006025	OSBPL7	ENSG00000006025.4	-0.636854301442066	-6.30362074522385	1.26946196355842e-08	3.22392072010696e-06
ENSG00000254485.ENSG00000196220.ENSG00000206573.101	ENSG00000254485+ENSG00000196220+ENSG00000206573	ENSG00000254485+ENSG00000196220+ENSG00000206573_102	chr3	dexseq_prepare_annotation2.py	exon	9439108	9439112	.	-	.	ENST00000518437+ENST00000467069+ENST00000522525+ENST00000520447+ENST00000494680+ENST00000481221+ENST00000521609+ENST00000469846__exon_number_102__gene_id_ENSG00000254485+ENSG00000196220+ENSG00000206573		ENSG00000254485.ENSG00000196220.ENSG00000206573.101	-0.718370161783841	-5.86998960023207	1.28213730697863e-08	3.24388506160019e-06
ENSG00000164116	ENSG00000164116	ENSG00000164116_001	chr4	dexseq_prepare_annotation2.py	exon	156587863	156587877	.	+	.	ENST00000506455__exon_number_001__gene_id_ENSG00000164116	GUCY1A3	ENSG00000164116	0.671931018996119	6.3013383997219	1.28223597191808e-08	3.24388506160019e-06
ENSG00000147130	ENSG00000147130	ENSG00000147130_001	chrX	dexseq_prepare_annotation2.py	exon	70459474	70459475	.	-	.	ENST00000314425+ENST00000353904+ENST00000373998__exon_number_001__gene_id_ENSG00000147130	ZMYM3	ENSG00000147130	-0.512741336884675	-6.24324061915008	1.28670561308511e-08	3.24896857664257e-06
ENSG00000158828.1	ENSG00000158828	ENSG00000158828_002	chr1	dexseq_prepare_annotation2.py	exon	20964335	20964621	.	+	.	ENST00000321556__exon_number_002__gene_id_ENSG00000158828	PINK1	ENSG00000158828.1	-0.515681348277753	-6.82678390379237	1.30087176060963e-08	3.2784699205028e-06
ENSG00000272084.ENSG00000127481.138	ENSG00000272084+ENSG00000127481	ENSG00000272084+ENSG00000127481_139	chr1	dexseq_prepare_annotation2.py	exon	19511593	19511780	.	-	.	ENST00000375226+ENST00000375217+ENST00000375267+ENST00000375254__exon_number_139__gene_id_ENSG00000272084+ENSG00000127481		ENSG00000272084.ENSG00000127481.138	-0.409023700830232	-5.78316493727237	1.3098101711871e-08	3.29470897898662e-06
ENSG00000142621.51	ENSG00000142621	ENSG00000142621_052	chr1	dexseq_prepare_annotation2.py	exon	15686974	15687119	.	+	.	ENST00000529606+ENST00000358897+ENST00000417793+ENST00000532408+ENST00000483120+ENST00000444385+ENST00000471347+ENST00000314740+ENST00000314668+ENST00000375998+ENST00000375999__exon_number_052__gene_id_ENSG00000142621	FHAD1	ENSG00000142621.51	-0.783645556822956	-6.07240259725372	1.32621335918756e-08	3.32962756655799e-06
ENSG00000187527.6	ENSG00000187527	ENSG00000187527_007	chr3	dexseq_prepare_annotation2.py	exon	193016920	193016992	.	-	.	ENST00000495496+ENST00000342358__exon_number_007__gene_id_ENSG00000187527	ATP13A5	ENSG00000187527.6	0.565788312450779	6.10922019910762	1.36390351610533e-08	3.41775587160064e-06
ENSG00000108883.19	ENSG00000108883	ENSG00000108883_020	chr17	dexseq_prepare_annotation2.py	exon	42934490	42934525	.	-	.	ENST00000590977+ENST00000592576+ENST00000591382+ENST00000586276+ENST00000426333+ENST00000590367+ENST00000588340+ENST00000402521__exon_number_020__gene_id_ENSG00000108883	EFTUD2	ENSG00000108883.19	-0.992787560909323	-6.31980422799037	1.36732975891198e-08	3.41985228469994e-06
ENSG00000140853.30	ENSG00000140853	ENSG00000140853_031	chr16	dexseq_prepare_annotation2.py	exon	57067516	57067581	.	+	.	ENST00000538110+ENST00000539144+ENST00000538805+ENST00000262510+ENST00000539881+ENST00000308149+ENST00000543030+ENST00000436936+ENST00000545081__exon_number_031__gene_id_ENSG00000140853	NLRC5	ENSG00000140853.30	0.562415601084631	6.22102280927626	1.42180639734748e-08	3.5493824390796e-06
ENSG00000187527.5	ENSG00000187527	ENSG00000187527_006	chr3	dexseq_prepare_annotation2.py	exon	193007674	193007848	.	-	.	ENST00000495496+ENST00000342358__exon_number_006__gene_id_ENSG00000187527	ATP13A5	ENSG00000187527.5	0.513224545938343	6.09713512711341	1.44431766959344e-08	3.59697548886192e-06
ENSG00000164941.69	ENSG00000164941	ENSG00000164941_070	chr8	dexseq_prepare_annotation2.py	exon	95892556	95892678	.	+	.	ENST00000343161+ENST00000523206+ENST00000523731+ENST00000447247__exon_number_070__gene_id_ENSG00000164941	INTS8	ENSG00000164941.69	-0.851572969640383	-6.21721618607694	1.44631867921586e-08	3.59697548886192e-06
ENSG00000074181.39	ENSG00000074181	ENSG00000074181_040	chr19	dexseq_prepare_annotation2.py	exon	15303188	15303330	.	-	.	ENST00000601011+ENST00000263388__exon_number_040__gene_id_ENSG00000074181	NOTCH3	ENSG00000074181.39	-0.474535872615153	-5.9376177001299	1.45326248474572e-08	3.60745094874127e-06
ENSG00000104915.9	ENSG00000104915	ENSG00000104915_010	chr19	dexseq_prepare_annotation2.py	exon	13255415	13255428	.	-	.	ENST00000588848+ENST00000587318+ENST00000440593+ENST00000587230+ENST00000242770+ENST00000591843+ENST00000593126+ENST00000589083+ENST00000343587__exon_number_010__gene_id_ENSG00000104915	STX10	ENSG00000104915.9	0.767307746465143	6.1903102929233	1.46195190773702e-08	3.62221213853364e-06
ENSG00000172890.22	ENSG00000172890	ENSG00000172890_023	chr11	dexseq_prepare_annotation2.py	exon	71183538	71183546	.	+	.	ENST00000319023+ENST00000529120+ENST00000528509+ENST00000525200__exon_number_023__gene_id_ENSG00000172890	NADSYN1	ENSG00000172890.22	0.639474686274182	5.91087079198641	1.48268260988869e-08	3.66669630672829e-06
ENSG00000104695.3	ENSG00000104695	ENSG00000104695_004	chr8	dexseq_prepare_annotation2.py	exon	30643132	30643505	.	-	.	ENST00000221138+ENST00000518564__exon_number_004__gene_id_ENSG00000104695	PPP2CB	ENSG00000104695.3	-0.557200528426061	-6.37379774966265	1.51368702638642e-08	3.73637373864606e-06
ENSG00000132912.35	ENSG00000132912	ENSG00000132912_036	chr5	dexseq_prepare_annotation2.py	exon	150138123	150138147	.	-	.	ENST00000521093+ENST00000519313__exon_number_036__gene_id_ENSG00000132912	DCTN4	ENSG00000132912.35	0.763358550300965	6.1324609526826	1.56584359383975e-08	3.85790558132246e-06
ENSG00000198632.ENSG00000174368.25	ENSG00000198632+ENSG00000174368	ENSG00000198632+ENSG00000174368_026	chr7	dexseq_prepare_annotation2.py	exon	74984790	74984929	.	-	.	ENST00000513070+ENST00000310939+ENST00000414100+ENST00000442338__exon_number_026__gene_id_ENSG00000198632+ENSG00000174368		ENSG00000198632.ENSG00000174368.25	-0.457565887745128	-6.09335880865445	1.58697960462262e-08	3.90269906158023e-06
ENSG00000214753.ENSG00000168000.ENSG00000234857.87	ENSG00000214753+ENSG00000168000+ENSG00000234857	ENSG00000214753+ENSG00000168000+ENSG00000234857_088	chr11	dexseq_prepare_annotation2.py	exon	62491059	62491198	.	-	.	ENST00000540127+ENST00000403734+ENST00000301785__exon_number_088__gene_id_ENSG00000214753+ENSG00000168000+ENSG00000234857		ENSG00000214753.ENSG00000168000.ENSG00000234857.87	0.576618370560349	5.8239518622753	1.59325400415523e-08	3.9108462924672e-06
ENSG00000134744.1	ENSG00000134744	ENSG00000134744_002	chr1	dexseq_prepare_annotation2.py	exon	52873957	52874132	.	-	.	ENST00000528457+ENST00000527941__exon_number_002__gene_id_ENSG00000134744	ZCCHC11	ENSG00000134744.1	0.520063828524922	5.81957027639052	1.60910198212576e-08	3.94241927008433e-06
ENSG00000163781.3	ENSG00000163781	ENSG00000163781_004	chr3	dexseq_prepare_annotation2.py	exon	133319417	133320237	.	-	.	ENST00000260810__exon_number_004__gene_id_ENSG00000163781	TOPBP1	ENSG00000163781.3	-0.855648535870277	-6.07263454892107	1.62192257115089e-08	3.96647171895583e-06
ENSG00000196562.2	ENSG00000196562	ENSG00000196562_003	chr20	dexseq_prepare_annotation2.py	exon	46285996	46286149	.	-	.	ENST00000359930+ENST00000479472__exon_number_003__gene_id_ENSG00000196562	SULF2	ENSG00000196562.2	-1.03368457985811	-7.43992434340696	1.67652562752047e-08	4.09242694722228e-06
ENSG00000272084.ENSG00000127481.136	ENSG00000272084+ENSG00000127481	ENSG00000272084+ENSG00000127481_137	chr1	dexseq_prepare_annotation2.py	exon	19510305	19510390	.	-	.	ENST00000375226+ENST00000375217+ENST00000375267+ENST00000375254__exon_number_137__gene_id_ENSG00000272084+ENSG00000127481		ENSG00000272084.ENSG00000127481.136	-0.346050990200555	-5.7359291433644	1.70213713976905e-08	4.1472791243683e-06
ENSG00000150990.3	ENSG00000150990	ENSG00000150990_004	chr12	dexseq_prepare_annotation2.py	exon	125431377	125432146	.	-	.	ENST00000539298+ENST00000544745+ENST00000308736+ENST00000542400__exon_number_004__gene_id_ENSG00000150990	DHX37	ENSG00000150990.3	-0.674246993378839	-6.13112086197531	1.72997264980774e-08	4.20733808767883e-06
ENSG00000156795.2	ENSG00000156795	ENSG00000156795_003	chr8	dexseq_prepare_annotation2.py	exon	124428995	124429010	.	+	.	ENST00000287387+ENST00000523984+ENST00000524254__exon_number_003__gene_id_ENSG00000156795	WDYHV1	ENSG00000156795.2	1.11580320151435	6.2975413145936	1.7582426467951e-08	4.26823098700577e-06
ENSG00000104915.17	ENSG00000104915	ENSG00000104915_018	chr19	dexseq_prepare_annotation2.py	exon	13259843	13259905	.	-	.	ENST00000588848+ENST00000587318+ENST00000440593+ENST00000587230+ENST00000242770+ENST00000591197+ENST00000593126+ENST00000589083__exon_number_018__gene_id_ENSG00000104915	STX10	ENSG00000104915.17	-0.531723549253882	-6.1474192330597	1.77562494074076e-08	4.30251842292265e-06
ENSG00000145362.37	ENSG00000145362	ENSG00000145362_038	chr4	dexseq_prepare_annotation2.py	exon	114214516	114214595	.	+	.	ENST00000502701__exon_number_038__gene_id_ENSG00000145362	ANK2	ENSG00000145362.37	0.65072148568976	5.88430798786148	1.795973004583e-08	4.33988890855965e-06
ENSG00000165458.54	ENSG00000165458	ENSG00000165458_055	chr11	dexseq_prepare_annotation2.py	exon	71948704	71948840	.	+	.	ENST00000320683+ENST00000541752+ENST00000298229+ENST00000538751+ENST00000541756__exon_number_055__gene_id_ENSG00000165458	INPPL1	ENSG00000165458.54	0.994377629660583	6.03606181115125	1.79762017960316e-08	4.33988890855965e-06
ENSG00000036257.45	ENSG00000036257	ENSG00000036257_046	chr2	dexseq_prepare_annotation2.py	exon	225449661	225450065	.	-	.	ENST00000264414+ENST00000344951__exon_number_046__gene_id_ENSG00000036257	CUL3	ENSG00000036257.45	-0.790958066045115	-6.00609588646612	1.82617021146264e-08	4.40077029115958e-06
ENSG00000128596.6	ENSG00000128596	ENSG00000128596_007	chr7	dexseq_prepare_annotation2.py	exon	128432072	128432098	.	+	.	ENST00000487361__exon_number_007__gene_id_ENSG00000128596	CCDC136	ENSG00000128596.6	0.55691384451832	5.98030968951279	1.84782498022246e-08	4.44361813075913e-06
ENSG00000103671.9	ENSG00000103671	ENSG00000103671_010	chr15	dexseq_prepare_annotation2.py	exon	64685634	64685675	.	+	.	ENST00000559833__exon_number_010__gene_id_ENSG00000103671	TRIP4	ENSG00000103671.9	-0.469218599790827	-6.37099284997146	1.85068035644486e-08	4.44361813075913e-06
ENSG00000167380.38	ENSG00000167380	ENSG00000167380_039	chr19	dexseq_prepare_annotation2.py	exon	44679651	44679683	.	+	.	ENST00000590089+ENST00000590524+ENST00000454662+ENST00000588127+ENST00000588883+ENST00000590578+ENST00000337433+ENST00000586914+ENST00000585678__exon_number_039__gene_id_ENSG00000167380	ZNF226	ENSG00000167380.38	0.736575941049634	5.96461721494213	1.89418722706308e-08	4.53982706023092e-06
ENSG00000114374.3	ENSG00000114374	ENSG00000114374_004	chrY	dexseq_prepare_annotation2.py	exon	14821321	14821368	.	+	.	ENST00000493168+ENST00000338981__exon_number_004__gene_id_ENSG00000114374	USP9Y	ENSG00000114374.3	-0.990564179715305	-5.94515034527659	2.08296013764045e-08	4.98321798580906e-06
ENSG00000215462.ENSG00000102547.1	ENSG00000215462+ENSG00000102547	ENSG00000215462+ENSG00000102547_002	chr13	dexseq_prepare_annotation2.py	exon	49882789	49883933	.	-	.	ENST00000347776+ENST00000355854__exon_number_002__gene_id_ENSG00000215462+ENSG00000102547		ENSG00000215462.ENSG00000102547.1	-0.614197337766537	-6.01721388488699	2.10672390116479e-08	5.03095572629152e-06
ENSG00000255624.7	ENSG00000255624	ENSG00000255624_008	chr10	dexseq_prepare_annotation2.py	exon	124643241	124643294	.	+	.	ENST00000368895__exon_number_008__gene_id_ENSG00000255624	RP11-564D11.3	ENSG00000255624.7	1.08777994486648	6.68233513171554	2.17184215744604e-08	5.17709934061674e-06
ENSG00000226942.ENSG00000260803.ENSG00000234769.52	ENSG00000226942+ENSG00000260803+ENSG00000234769	ENSG00000226942+ENSG00000260803+ENSG00000234769_053	chr16	dexseq_prepare_annotation2.py	exon	85832	85943	.	-	.	ENST00000442856__exon_number_053__gene_id_ENSG00000226942+ENSG00000260803+ENSG00000234769		ENSG00000226942.ENSG00000260803.ENSG00000234769.52	-0.473773630844094	-5.8744565427076	2.2092869714336e-08	5.25686897586577e-06
ENSG00000254485.ENSG00000196220.ENSG00000206573.9	ENSG00000254485+ENSG00000196220+ENSG00000206573	ENSG00000254485+ENSG00000196220+ENSG00000206573_010	chr3	dexseq_prepare_annotation2.py	exon	9051992	9052058	.	-	.	ENST00000518265+ENST00000360413+ENST00000520860+ENST00000383836__exon_number_010__gene_id_ENSG00000254485+ENSG00000196220+ENSG00000206573		ENSG00000254485.ENSG00000196220.ENSG00000206573.9	-0.730052926389137	-5.76552207659017	2.23280143859676e-08	5.30304605179832e-06
ENSG00000255591.ENSG00000147140.38	ENSG00000255591+ENSG00000147140	ENSG00000255591+ENSG00000147140_039	chrX	dexseq_prepare_annotation2.py	exon	70518319	70518358	.	+	.	ENST00000276079+ENST00000474431+ENST00000373856+ENST00000535149+ENST00000373841+ENST00000490044+ENST00000473525__exon_number_039__gene_id_ENSG00000255591+ENSG00000147140		ENSG00000255591.ENSG00000147140.38	0.905636589046139	5.90268868348176	2.23672498720395e-08	5.30304605179832e-06
ENSG00000205592.66	ENSG00000205592	ENSG00000205592_067	chr12	dexseq_prepare_annotation2.py	exon	40920898	40921589	.	+	.	ENST00000474954__exon_number_067__gene_id_ENSG00000205592	MUC19	ENSG00000205592.66	-1.02446515043533	-5.78978212230125	2.27132200150698e-08	5.37542136553782e-06
ENSG00000104218.37	ENSG00000104218	ENSG00000104218_038	chr8	dexseq_prepare_annotation2.py	exon	68085004	68085208	.	+	.	ENST00000521324__exon_number_038__gene_id_ENSG00000104218	CSPP1	ENSG00000104218.37	-0.983099143986216	-6.02655911412944	2.34642390286484e-08	5.54322708744952e-06
ENSG00000104974.10	ENSG00000104974	ENSG00000104974_011	chr19	dexseq_prepare_annotation2.py	exon	55107220	55107400	.	+	.	ENST00000495417+ENST00000251372+ENST00000473156+ENST00000477255__exon_number_011__gene_id_ENSG00000104974	LILRA1	ENSG00000104974.10	0.894487540616743	6.2676779064459	2.35588001357428e-08	5.55562783415368e-06
ENSG00000186469.32	ENSG00000186469	ENSG00000186469_033	chr14	dexseq_prepare_annotation2.py	exon	52433622	52433758	.	+	.	ENST00000556752+ENST00000555472+ENST00000554840+ENST00000553299+ENST00000335281+ENST00000556766__exon_number_033__gene_id_ENSG00000186469	GNG2	ENSG00000186469.32	-1.32512482336991	-6.26672427732012	2.3652441083821e-08	5.56776776664583e-06
ENSG00000104490.14	ENSG00000104490	ENSG00000104490_015	chr8	dexseq_prepare_annotation2.py	exon	102731498	102731507	.	-	.	ENST00000311028+ENST00000522448+ENST00000220931+ENST00000522951+ENST00000520690+ENST00000520425+ENST00000521599+ENST00000518727+ENST00000395923+ENST00000519508__exon_number_015__gene_id_ENSG00000104490	NCALD	ENSG00000104490.14	0.825565906305804	5.88190979299942	2.37937929545646e-08	5.59107562951396e-06
ENSG00000213599.ENSG00000261052.ENSG00000132207.32	ENSG00000213599+ENSG00000261052+ENSG00000132207	ENSG00000213599+ENSG00000261052+ENSG00000132207_033	chr16	dexseq_prepare_annotation2.py	exon	30212302	30212377	.	+	.	ENST00000567520+ENST00000566712+ENST00000565342+ENST00000567309+ENST00000395137+ENST00000395138+ENST00000569959+ENST00000568997+ENST00000569409+ENST00000563322+ENST00000561824+ENST00000338971+ENST00000354723+ENST00000355544__exon_number_033__gene_id_ENSG00000213599+ENSG00000261052+ENSG00000132207		ENSG00000213599.ENSG00000261052.ENSG00000132207.32	-1.23866264291693	-6.30566934136511	2.41685768229511e-08	5.6690552160961e-06
ENSG00000010361.4	ENSG00000010361	ENSG00000010361_005	chr19	dexseq_prepare_annotation2.py	exon	50310154	50310176	.	-	.	ENST00000313777+ENST00000533418+ENST00000525130+ENST00000525370+ENST00000529634+ENST00000528094__exon_number_005__gene_id_ENSG00000010361	FUZ	ENSG00000010361.4	-1.09070659912054	-7.30526521851137	2.44462245973521e-08	5.72401413847822e-06
ENSG00000074181.17	ENSG00000074181	ENSG00000074181_018	chr19	dexseq_prepare_annotation2.py	exon	15289749	15289752	.	-	.	ENST00000601011+ENST00000263388+ENST00000600841+ENST00000595045__exon_number_018__gene_id_ENSG00000074181	NOTCH3	ENSG00000074181.17	0.933286720847483	5.8346755473831	2.4495797231015e-08	5.72546988766479e-06
ENSG00000114735.20	ENSG00000114735	ENSG00000114735_021	chr3	dexseq_prepare_annotation2.py	exon	50616252	50616357	.	+	.	ENST00000455834+ENST00000448997+ENST00000232854+ENST00000434410__exon_number_021__gene_id_ENSG00000114735	HEMK1	ENSG00000114735.20	-0.557116640622655	-6.07533749423637	2.45868531378608e-08	5.73659936136529e-06
ENSG00000198632.ENSG00000174368.26	ENSG00000198632+ENSG00000174368	ENSG00000198632+ENSG00000174368_027	chr7	dexseq_prepare_annotation2.py	exon	74984930	74984931	.	-	.	ENST00000513070+ENST00000414100__exon_number_027__gene_id_ENSG00000198632+ENSG00000174368		ENSG00000198632.ENSG00000174368.26	-0.449688079356681	-5.99811893777395	2.47808624814442e-08	5.77166828648509e-06
ENSG00000074181.16	ENSG00000074181	ENSG00000074181_017	chr19	dexseq_prepare_annotation2.py	exon	15289634	15289748	.	-	.	ENST00000601011+ENST00000263388+ENST00000600841__exon_number_017__gene_id_ENSG00000074181	NOTCH3	ENSG00000074181.16	0.745388590570824	5.83053698191353	2.50123941882733e-08	5.81533761286828e-06
ENSG00000142173.16	ENSG00000142173	ENSG00000142173_017	chr21	dexseq_prepare_annotation2.py	exon	47536684	47536728	.	+	.	ENST00000485591+ENST00000300527+ENST00000397763+ENST00000310645+ENST00000409416+ENST00000357838__exon_number_017__gene_id_ENSG00000142173	COL6A2	ENSG00000142173.16	-0.396046168309362	-5.97747868750567	2.53941449674052e-08	5.89371773330504e-06
ENSG00000128596.4	ENSG00000128596	ENSG00000128596_005	chr7	dexseq_prepare_annotation2.py	exon	128431512	128431605	.	+	.	ENST00000464832+ENST00000459946+ENST00000378685+ENST00000472049__exon_number_005__gene_id_ENSG00000128596	CCDC136	ENSG00000128596.4	0.587031265521004	5.91157862237809	2.57842317326538e-08	5.97375413751322e-06
ENSG00000104915.16	ENSG00000104915	ENSG00000104915_017	chr19	dexseq_prepare_annotation2.py	exon	13256210	13256228	.	-	.	ENST00000591415__exon_number_017__gene_id_ENSG00000104915	STX10	ENSG00000104915.16	-0.524900821497149	-6.06153760135383	2.61630789534484e-08	6.05091075921793e-06
ENSG00000228192	ENSG00000228192	ENSG00000228192_001	chr1	dexseq_prepare_annotation2.py	exon	43300352	43300802	.	-	.	ENST00000414798__exon_number_001__gene_id_ENSG00000228192	RP11-342M1.3	ENSG00000228192	0.657626039396337	6.62429067179144	2.6685635541813e-08	6.1565953622154e-06
ENSG00000068724.1	ENSG00000068724	ENSG00000068724_002	chr2	dexseq_prepare_annotation2.py	exon	47144323	47144416	.	+	.	ENST00000409245__exon_number_002__gene_id_ENSG00000068724	TTC7A	ENSG00000068724.1	-0.934081046046718	-6.23745138969622	2.67132807498877e-08	6.1565953622154e-06
ENSG00000159720.10	ENSG00000159720	ENSG00000159720_011	chr16	dexseq_prepare_annotation2.py	exon	67472725	67472727	.	-	.	ENST00000567694+ENST00000563064+ENST00000290949+ENST00000540149+ENST00000426604+ENST00000568620+ENST00000561852+ENST00000565835+ENST00000602876+ENST00000563305__exon_number_011__gene_id_ENSG00000159720	ATP6V0D1	ENSG00000159720.10	0.613761819388168	5.92333200236339	2.71548983023128e-08	6.24747162875458e-06
ENSG00000131558.7	ENSG00000131558	ENSG00000131558_008	chr7	dexseq_prepare_annotation2.py	exon	132973676	132973870	.	+	.	ENST00000393161+ENST00000462055+ENST00000253861+ENST00000539845+ENST00000486013+ENST00000492326__exon_number_008__gene_id_ENSG00000131558	EXOC4	ENSG00000131558.7	-0.403137065506765	-5.81943584516402	2.72648630675068e-08	6.26186182927284e-06
ENSG00000138385.30	ENSG00000138385	ENSG00000138385_031	chr2	dexseq_prepare_annotation2.py	exon	170667399	170667554	.	+	.	ENST00000490914+ENST00000409333+ENST00000260956__exon_number_031__gene_id_ENSG00000138385	SSB	ENSG00000138385.30	-0.460445337865598	-6.12344953326557	2.7880465513941e-08	6.39212915851654e-06
ENSG00000246090.2	ENSG00000246090	ENSG00000246090_003	chr4	dexseq_prepare_annotation2.py	exon	100023514	100023816	.	+	.	ENST00000499178__exon_number_003__gene_id_ENSG00000246090	RP11-696N14.1	ENSG00000246090.2	0.697443329278318	5.95226710015055	2.85807071448099e-08	6.54131647285346e-06
ENSG00000268614.ENSG00000090674.ENSG00000032444.66	ENSG00000268614+ENSG00000090674+ENSG00000032444	ENSG00000268614+ENSG00000090674+ENSG00000032444_067	chr19	dexseq_prepare_annotation2.py	exon	7604869	7604910	.	+	.	ENST00000598462+ENST00000601870+ENST00000601668+ENST00000595264+ENST00000600737+ENST00000414982+ENST00000602191+ENST00000221249+ENST00000600942+ENST00000601001+ENST00000545201+ENST00000450331__exon_number_067__gene_id_ENSG00000268614+ENSG00000090674+ENSG00000032444		ENSG00000268614.ENSG00000090674.ENSG00000032444.66	-0.819698119536108	-5.99366265639354	2.96442053522582e-08	6.76434862446023e-06
ENSG00000131558.5	ENSG00000131558	ENSG00000131558_006	chr7	dexseq_prepare_annotation2.py	exon	132938296	132938774	.	+	.	ENST00000481074__exon_number_006__gene_id_ENSG00000131558	EXOC4	ENSG00000131558.5	-0.331859954379215	-5.80265544637641	2.9657636765101e-08	6.76434862446023e-06
ENSG00000100109.20	ENSG00000100109	ENSG00000100109_021	chr22	dexseq_prepare_annotation2.py	exon	26902299	26902425	.	-	.	ENST00000407690+ENST00000405938+ENST00000493698+ENST00000407431+ENST00000407148__exon_number_021__gene_id_ENSG00000100109	TFIP11	ENSG00000100109.20	-0.668325987642681	-6.03050516430198	3.00803700221152e-08	6.84893721508708e-06
ENSG00000041353.15	ENSG00000041353	ENSG00000041353_016	chr18	dexseq_prepare_annotation2.py	exon	52560533	52562747	.	+	.	ENST00000262094__exon_number_016__gene_id_ENSG00000041353	RAB27B	ENSG00000041353.15	1.28801140869208	7.53275455626351	3.01655745419641e-08	6.85651567717253e-06
ENSG00000145362.18	ENSG00000145362	ENSG00000145362_019	chr4	dexseq_prepare_annotation2.py	exon	114158143	114158146	.	+	.	ENST00000357077+ENST00000394537+ENST00000503271+ENST00000506722+ENST00000264366+ENST00000515034+ENST00000508613+ENST00000503423+ENST00000504454__exon_number_019__gene_id_ENSG00000145362	ANK2	ENSG00000145362.18	-0.724817086466129	-5.77746383591971	3.08913521873044e-08	7.00941766065847e-06
ENSG00000079134.47	ENSG00000079134	ENSG00000079134_048	chr18	dexseq_prepare_annotation2.py	exon	265457	265530	.	-	.	ENST00000582313+ENST00000578224+ENST00000261600+ENST00000580038+ENST00000580870+ENST00000579232+ENST00000581269+ENST00000580544+ENST00000581116__exon_number_048__gene_id_ENSG00000079134	THOC1	ENSG00000079134.47	0.708719270154754	5.88956223913499	3.19004058231434e-08	7.22596173687563e-06
ENSG00000259344.ENSG00000170113.12	ENSG00000259344+ENSG00000170113	ENSG00000259344+ENSG00000170113_013	chr15	dexseq_prepare_annotation2.py	exon	23062022	23062271	.	-	.	ENST00000560105__exon_number_013__gene_id_ENSG00000259344+ENSG00000170113		ENSG00000259344.ENSG00000170113.12	-0.794727470744107	-6.1147827370098	3.30188755212571e-08	7.46650630558508e-06
ENSG00000187720.11	ENSG00000187720	ENSG00000187720_012	chr15	dexseq_prepare_annotation2.py	exon	71952869	71953073	.	+	.	ENST00000261862+ENST00000567838+ENST00000567745+ENST00000357769+ENST00000567776+ENST00000355327__exon_number_012__gene_id_ENSG00000187720	THSD4	ENSG00000187720.11	-0.725286907460902	-6.27429391821416	3.34727979199907e-08	7.55621234276248e-06
ENSG00000145808.18	ENSG00000145808	ENSG00000145808_019	chr5	dexseq_prepare_annotation2.py	exon	128994310	128994430	.	+	.	ENST00000274487__exon_number_019__gene_id_ENSG00000145808	ADAMTS19	ENSG00000145808.18	0.847408789420012	6.02538927236892	3.40526854172802e-08	7.65703473128887e-06
ENSG00000147548.26	ENSG00000147548	ENSG00000147548_027	chr8	dexseq_prepare_annotation2.py	exon	38176459	38176809	.	-	.	ENST00000525081__exon_number_027__gene_id_ENSG00000147548	WHSC1L1	ENSG00000147548.26	0.837384906201019	6.05004761014545	3.40624387369783e-08	7.65703473128887e-06
ENSG00000187720.6	ENSG00000187720	ENSG00000187720_007	chr15	dexseq_prepare_annotation2.py	exon	71704026	71704162	.	+	.	ENST00000355327+ENST00000261862__exon_number_007__gene_id_ENSG00000187720	THSD4	ENSG00000187720.6	-0.630792323845863	-6.26968540987278	3.40933705540543e-08	7.65703473128887e-06
ENSG00000147044.43	ENSG00000147044	ENSG00000147044_044	chrX	dexseq_prepare_annotation2.py	exon	41646431	41646536	.	-	.	ENST00000378154+ENST00000442742+ENST00000378158+ENST00000468986+ENST00000421587+ENST00000361962+ENST00000477823+ENST00000378163+ENST00000378166+ENST00000318588__exon_number_044__gene_id_ENSG00000147044	CASK	ENSG00000147044.43	0.694283588418471	6.17644907987705	3.44080027665643e-08	7.71457799210477e-06
ENSG00000197128.ENSG00000178201.ENSG00000268163.25	ENSG00000197128+ENSG00000178201+ENSG00000268163	ENSG00000197128+ENSG00000178201+ENSG00000268163_026	chr19	dexseq_prepare_annotation2.py	exon	57988920	57988934	.	-	.	ENST00000427512+ENST00000343280+ENST00000425074__exon_number_026__gene_id_ENSG00000197128+ENSG00000178201+ENSG00000268163		ENSG00000197128.ENSG00000178201.ENSG00000268163.25	-0.688373684226349	-6.26643908575347	3.45373529707759e-08	7.71874122457422e-06
ENSG00000158286.13	ENSG00000158286	ENSG00000158286_014	chr1	dexseq_prepare_annotation2.py	exon	6269404	6269473	.	+	.	ENST00000485539__exon_number_014__gene_id_ENSG00000158286	RNF207	ENSG00000158286.13	-0.537590438508924	-5.86151267976063	3.45434696894824e-08	7.71874122457422e-06
ENSG00000131558.6	ENSG00000131558	ENSG00000131558_007	chr7	dexseq_prepare_annotation2.py	exon	132959737	132959926	.	+	.	ENST00000393161+ENST00000462055+ENST00000253861+ENST00000539845+ENST00000486013+ENST00000492326__exon_number_007__gene_id_ENSG00000131558	EXOC4	ENSG00000131558.6	-0.394236604156933	-5.77143676263614	3.46678891299372e-08	7.7334573827878e-06
ENSG00000187775.84	ENSG00000187775	ENSG00000187775_085	chr17	dexseq_prepare_annotation2.py	exon	76521216	76521243	.	-	.	ENST00000585328__exon_number_085__gene_id_ENSG00000187775	DNAH17	ENSG00000187775.84	0.570738288188319	5.67356030138441	3.48237804865082e-08	7.75231616810687e-06
ENSG00000099904.22	ENSG00000099904	ENSG00000099904_023	chr22	dexseq_prepare_annotation2.py	exon	20135530	20135530	.	+	.	ENST00000334554__exon_number_023__gene_id_ENSG00000099904	ZDHHC8	ENSG00000099904.22	-0.49278133363084	-6.54870260735716	3.48939639873406e-08	7.75231616810687e-06
ENSG00000259344.ENSG00000170113.11	ENSG00000259344+ENSG00000170113	ENSG00000259344+ENSG00000170113_012	chr15	dexseq_prepare_annotation2.py	exon	23060815	23060905	.	-	.	ENST00000437912+ENST00000559448+ENST00000561183+ENST00000337435+ENST00000538684+ENST00000560069+ENST00000557930__exon_number_012__gene_id_ENSG00000259344+ENSG00000170113		ENSG00000259344.ENSG00000170113.11	-0.811783213937907	-6.10163586277553	3.49285404252916e-08	7.75231616810687e-06
ENSG00000148700.9	ENSG00000148700	ENSG00000148700_010	chr10	dexseq_prepare_annotation2.py	exon	111835376	111835467	.	+	.	ENST00000495661__exon_number_010__gene_id_ENSG00000148700	ADD3	ENSG00000148700.9	0.454285616239903	5.82794651416586	3.51416231247547e-08	7.78652283260399e-06
ENSG00000163293.18	ENSG00000163293	ENSG00000163293_019	chr4	dexseq_prepare_annotation2.py	exon	48040718	48040877	.	+	.	ENST00000295461+ENST00000511123__exon_number_019__gene_id_ENSG00000163293	NIPAL1	ENSG00000163293.18	-0.839344542874792	-6.1690351766606	3.54813991989778e-08	7.84864002817054e-06
ENSG00000180448.23	ENSG00000180448	ENSG00000180448_024	chr19	dexseq_prepare_annotation2.py	exon	1077856	1078044	.	+	.	ENST00000590214+ENST00000313093+ENST00000587602+ENST00000586866+ENST00000539243+ENST00000536472+ENST00000543365+ENST00000590577__exon_number_024__gene_id_ENSG00000180448	HMHA1	ENSG00000180448.23	0.800572539194853	5.80600333968552	3.59581938375793e-08	7.94080789297137e-06
ENSG00000028203.7	ENSG00000028203	ENSG00000028203_008	chr12	dexseq_prepare_annotation2.py	exon	95611584	95611585	.	+	.	ENST00000547484+ENST00000436874+ENST00000547997+ENST00000549589+ENST00000549002+ENST00000546557+ENST00000261219+ENST00000548838+ENST00000547611+ENST00000550803+ENST00000551746__exon_number_008__gene_id_ENSG00000028203	VEZT	ENSG00000028203.7	-0.744209164766647	-5.79732282292551	3.60937454589118e-08	7.95743561195064e-06
ENSG00000173715.ENSG00000173653.66	ENSG00000173715+ENSG00000173653	ENSG00000173715+ENSG00000173653_067	chr11	dexseq_prepare_annotation2.py	exon	66611427	66611430	.	+	.	ENST00000524506+ENST00000533277+ENST00000309657+ENST00000534822__exon_number_067__gene_id_ENSG00000173715+ENSG00000173653		ENSG00000173715.ENSG00000173653.66	-0.484633734143037	-5.91132467955988	3.7089850393965e-08	8.16341425529438e-06
ENSG00000128596.5	ENSG00000128596	ENSG00000128596_006	chr7	dexseq_prepare_annotation2.py	exon	128431672	128431940	.	+	.	ENST00000488925__exon_number_006__gene_id_ENSG00000128596	CCDC136	ENSG00000128596.5	0.586568048004052	5.83298069604455	3.76446961379514e-08	8.27174863108439e-06
ENSG00000100890.ENSG00000258790.ENSG00000100902.40	ENSG00000100890+ENSG00000258790+ENSG00000100902	ENSG00000100890+ENSG00000258790+ENSG00000100902_041	chr14	dexseq_prepare_annotation2.py	exon	35761604	35761648	.	+	.	ENST00000554961+ENST00000553809+ENST00000556167+ENST00000261479+ENST00000554541+ENST00000554843+ENST00000554620__exon_number_041__gene_id_ENSG00000100890+ENSG00000258790+ENSG00000100902		ENSG00000100890.ENSG00000258790.ENSG00000100902.40	1.40705781948372	5.9773980806717	3.81669680578937e-08	8.37257746637439e-06
ENSG00000068971.2	ENSG00000068971	ENSG00000068971_003	chr11	dexseq_prepare_annotation2.py	exon	64685740	64685821	.	+	.	ENST00000413292__exon_number_003__gene_id_ENSG00000068971	PPP2R5B	ENSG00000068971.2	0.864881386481227	6.14873148487261	3.85935984944762e-08	8.45212607559208e-06
ENSG00000104368.16	ENSG00000104368	ENSG00000104368_017	chr8	dexseq_prepare_annotation2.py	exon	42040237	42040283	.	-	.	ENST00000429710+ENST00000524009+ENST00000352041+ENST00000270189+ENST00000220809+ENST00000519510+ENST00000524261+ENST00000429089+ENST00000521042__exon_number_017__gene_id_ENSG00000104368	PLAT	ENSG00000104368.16	0.590267613271595	5.97240483130951	3.90292980197833e-08	8.53339415098438e-06
ENSG00000104976.2	ENSG00000104976	ENSG00000104976_003	chr19	dexseq_prepare_annotation2.py	exon	7985722	7985749	.	+	.	ENST00000593598__exon_number_003__gene_id_ENSG00000104976	SNAPC2	ENSG00000104976.2	0.575901402990333	6.28628109284732	3.96810428534677e-08	8.6615517986547e-06
ENSG00000255591.ENSG00000147140.37	ENSG00000255591+ENSG00000147140	ENSG00000255591+ENSG00000147140_038	chrX	dexseq_prepare_annotation2.py	exon	70517789	70518318	.	+	.	ENST00000473525__exon_number_038__gene_id_ENSG00000255591+ENSG00000147140		ENSG00000255591.ENSG00000147140.37	0.8212815478058	5.78506242899932	3.98283867531952e-08	8.66996256105854e-06
ENSG00000218305.4	ENSG00000218305	ENSG00000218305_005	chr7	dexseq_prepare_annotation2.py	exon	48963060	48963060	.	+	.	ENST00000428251__exon_number_005__gene_id_ENSG00000218305	AC006024.4	ENSG00000218305.4	-0.735188504889667	-7.13180833425478	3.98508793384967e-08	8.66996256105854e-06
ENSG00000242086.ENSG00000215837.ENSG00000176945.46	ENSG00000242086+ENSG00000215837+ENSG00000176945	ENSG00000242086+ENSG00000215837+ENSG00000176945_047	chr3	dexseq_prepare_annotation2.py	exon	195413288	195413474	.	+	.	ENST00000599448__exon_number_047__gene_id_ENSG00000242086+ENSG00000215837+ENSG00000176945		ENSG00000242086.ENSG00000215837.ENSG00000176945.46	0.376356902528605	5.73332151345359	4.07274455537609e-08	8.84609495457914e-06
ENSG00000100296.ENSG00000184117.74	ENSG00000100296+ENSG00000184117	ENSG00000100296+ENSG00000184117_075	chr22	dexseq_prepare_annotation2.py	exon	29977083	29977089	.	-	.	ENST00000496944+ENST00000216121__exon_number_075__gene_id_ENSG00000100296+ENSG00000184117		ENSG00000100296.ENSG00000184117.74	0.427554286491075	5.74168259246174	4.14381995747766e-08	8.98569326378558e-06
ENSG00000182718.68	ENSG00000182718	ENSG00000182718_069	chr15	dexseq_prepare_annotation2.py	exon	60694968	60695082	.	-	.	ENST00000557904__exon_number_069__gene_id_ENSG00000182718	ANXA2	ENSG00000182718.68	0.900998082042213	6.17126195224738	4.17748746000526e-08	9.04384945050548e-06
ENSG00000090612.ENSG00000256223.ENSG00000256825.64	ENSG00000090612+ENSG00000256223+ENSG00000256825	ENSG00000090612+ENSG00000256223+ENSG00000256825_065	chr12	dexseq_prepare_annotation2.py	exon	133781760	133783698	.	+	.	ENST00000536435__exon_number_065__gene_id_ENSG00000090612+ENSG00000256223+ENSG00000256825		ENSG00000090612.ENSG00000256223.ENSG00000256825.64	0.501702057510359	6.12858629664821	4.1948151780914e-08	9.06064527191065e-06
ENSG00000136828.43	ENSG00000136828	ENSG00000136828_044	chr9	dexseq_prepare_annotation2.py	exon	129979725	129980091	.	+	.	ENST00000373434__exon_number_044__gene_id_ENSG00000136828	RALGPS1	ENSG00000136828.43	0.653512245667069	5.81018575986329	4.19896781469594e-08	9.06064527191065e-06
ENSG00000239961.ENSG00000250507.ENSG00000248166.ENSG00000187116.ENSG00000249654.28	ENSG00000239961+ENSG00000250507+ENSG00000248166+ENSG00000187116+ENSG00000249654	ENSG00000239961+ENSG00000250507+ENSG00000248166+ENSG00000187116+ENSG00000249654_029	chr19	dexseq_prepare_annotation2.py	exon	54844456	54845036	.	-	.	ENST00000291759__exon_number_029__gene_id_ENSG00000239961+ENSG00000250507+ENSG00000248166+ENSG00000187116+ENSG00000249654		ENSG00000239961.ENSG00000250507.ENSG00000248166.ENSG00000187116.ENSG00000249654.28	0.494719992940928	5.85557910815473	4.21218749353032e-08	9.07434369018142e-06
ENSG00000259344.ENSG00000170113.9	ENSG00000259344+ENSG00000170113	ENSG00000259344+ENSG00000170113_010	chr15	dexseq_prepare_annotation2.py	exon	23058915	23058985	.	-	.	ENST00000557930+ENST00000560069__exon_number_010__gene_id_ENSG00000259344+ENSG00000170113		ENSG00000259344.ENSG00000170113.9	-0.807473158726732	-6.05701215764855	4.22605655187913e-08	9.08939417238773e-06
ENSG00000173406.ENSG00000162600.73	ENSG00000173406+ENSG00000162600	ENSG00000173406+ENSG00000162600_074	chr1	dexseq_prepare_annotation2.py	exon	59012431	59012452	.	-	.	ENST00000358603+ENST00000371226+ENST00000426139__exon_number_074__gene_id_ENSG00000173406+ENSG00000162600		ENSG00000173406.ENSG00000162600.73	0.704663731559409	5.6730181528292	4.30118454464132e-08	9.2359370696063e-06
ENSG00000006025.1	ENSG00000006025	ENSG00000006025_002	chr17	dexseq_prepare_annotation2.py	exon	45884739	45884739	.	-	.	ENST00000007414+ENST00000583167+ENST00000392507__exon_number_002__gene_id_ENSG00000006025	OSBPL7	ENSG00000006025.1	-0.667304725332037	-6.0204357742278	4.35666902555365e-08	9.33989212411672e-06
ENSG00000136828.45	ENSG00000136828	ENSG00000136828_046	chr9	dexseq_prepare_annotation2.py	exon	129985444	129985445	.	+	.	ENST00000438723__exon_number_046__gene_id_ENSG00000136828	RALGPS1	ENSG00000136828.45	0.656014139413506	5.79931954071587	4.42303379830728e-08	9.46679773696371e-06
ENSG00000181004.5	ENSG00000181004	ENSG00000181004_006	chr4	dexseq_prepare_annotation2.py	exon	123666098	123666098	.	+	.	ENST00000314218__exon_number_006__gene_id_ENSG00000181004	BBS12	ENSG00000181004.5	0.85837468988163	7.37038844520116	4.57423877787881e-08	9.77458574058088e-06
ENSG00000104365.51	ENSG00000104365	ENSG00000104365_052	chr8	dexseq_prepare_annotation2.py	exon	42178224	42178252	.	+	.	ENST00000519938+ENST00000520201__exon_number_052__gene_id_ENSG00000104365	IKBKB	ENSG00000104365.51	0.408980551285003	5.67838294320952	4.6245400956912e-08	9.86610889332608e-06
ENSG00000099622.32	ENSG00000099622	ENSG00000099622_033	chr19	dexseq_prepare_annotation2.py	exon	1269351	1269354	.	+	.	ENST00000588230+ENST00000586636+ENST00000591659+ENST00000585914+ENST00000591376+ENST00000593283+ENST00000591097+ENST00000592412+ENST00000589235+ENST00000590704+ENST00000591055+ENST00000413636+ENST00000587169+ENST00000587896+ENST00000589686+ENST00000593048+ENST00000593128+ENST00000444172+ENST00000586472+ENST00000320936+ENST00000589710+ENST00000587323+ENST00000590347+ENST00000593093__exon_number_03…	CIRBP	ENSG00000099622.32	-0.566606946903608	-5.76902324497512	4.67235502814738e-08	9.95204084938895e-06
ENSG00000103657.76	ENSG00000103657	ENSG00000103657_077	chr15	dexseq_prepare_annotation2.py	exon	64010773	64010893	.	-	.	ENST00000443617+ENST00000560983__exon_number_077__gene_id_ENSG00000103657	HERC1	ENSG00000103657.76	1.02465514878833	5.69359564604494	4.70721288721771e-08	1.00101421364426e-05
ENSG00000205592.62	ENSG00000205592	ENSG00000205592_063	chr12	dexseq_prepare_annotation2.py	exon	40917194	40917247	.	+	.	ENST00000474954+ENST00000398702__exon_number_063__gene_id_ENSG00000205592	MUC19	ENSG00000205592.62	-0.813167003270456	-5.64505244887625	4.7905648992134e-08	1.01653529663723e-05
ENSG00000041357.11	ENSG00000041357	ENSG00000041357_012	chr15	dexseq_prepare_annotation2.py	exon	78832882	78833076	.	+	.	ENST00000559934+ENST00000560099__exon_number_012__gene_id_ENSG00000041357	PSMA4	ENSG00000041357.11	0.86298397253936	5.80362765606393	4.79559507345198e-08	1.01653529663723e-05
ENSG00000185507.31	ENSG00000185507	ENSG00000185507_032	chr11	dexseq_prepare_annotation2.py	exon	614985	615007	.	-	.	ENST00000397574+ENST00000330243+ENST00000397570+ENST00000532096+ENST00000397562+ENST00000533190+ENST00000533182+ENST00000397566+ENST00000469048+ENST00000532788+ENST00000348655+ENST00000532326__exon_number_032__gene_id_ENSG00000185507	IRF7	ENSG00000185507.31	-1.04612285883287	-5.87052298289198	4.81222516901883e-08	1.01842571089016e-05
ENSG00000037749.ENSG00000164574.10	ENSG00000037749+ENSG00000164574	ENSG00000037749+ENSG00000164574_011	chr5	dexseq_prepare_annotation2.py	exon	153429117	153429161	.	+	.	ENST00000522177+ENST00000522782+ENST00000436816+ENST00000322602+ENST00000520899__exon_number_011__gene_id_ENSG00000037749+ENSG00000164574		ENSG00000037749.ENSG00000164574.10	0.965604234743432	5.7625502755493	4.82039340101091e-08	1.01852213143056e-05
ENSG00000187775.54	ENSG00000187775	ENSG00000187775_055	chr17	dexseq_prepare_annotation2.py	exon	76480856	76480949	.	-	.	ENST00000586052__exon_number_055__gene_id_ENSG00000187775	DNAH17	ENSG00000187775.54	-0.557870916192901	-5.610259987196	4.84480959339644e-08	1.02204586277051e-05
ENSG00000104218.24	ENSG00000104218	ENSG00000104218_025	chr8	dexseq_prepare_annotation2.py	exon	68044186	68044315	.	+	.	ENST00000519668+ENST00000262210+ENST00000519163+ENST00000412460__exon_number_025__gene_id_ENSG00000104218	CSPP1	ENSG00000104218.24	-1.32260739315519	-5.86850387670953	4.85688271658063e-08	1.02295865178456e-05
ENSG00000224539.22	ENSG00000224539	ENSG00000224539_023	chrX	dexseq_prepare_annotation2.py	exon	134748782	134748875	.	+	.	ENST00000442271__exon_number_023__gene_id_ENSG00000224539	RP11-432N13.3	ENSG00000224539.22	-0.698160307419751	-6.45481827986914	4.86828923443989e-08	1.02372835670525e-05
ENSG00000164941.67	ENSG00000164941	ENSG00000164941_068	chr8	dexseq_prepare_annotation2.py	exon	95892346	95892542	.	+	.	ENST00000343161+ENST00000520526+ENST00000523206+ENST00000524333+ENST00000523731+ENST00000447247__exon_number_068__gene_id_ENSG00000164941	INTS8	ENSG00000164941.67	-0.821112598281284	-5.94390855193895	4.88375453525649e-08	1.02534775861914e-05
ENSG00000151914.140	ENSG00000151914	ENSG00000151914_141	chr6	dexseq_prepare_annotation2.py	exon	56507695	56507794	.	-	.	ENST00000244364__exon_number_141__gene_id_ENSG00000151914	DST	ENSG00000151914.140	0.774021206650041	5.60110629613243	5.02293273582126e-08	1.05289440342829e-05
ENSG00000231817.22	ENSG00000231817	ENSG00000231817_023	chr13	dexseq_prepare_annotation2.py	exon	47040912	47040918	.	-	.	ENST00000416521__exon_number_023__gene_id_ENSG00000231817	RP11-189B4.6	ENSG00000231817.22	0.694369316983412	6.17053791403754	5.05846602444539e-08	1.05866238466281e-05
ENSG00000151914.152	ENSG00000151914	ENSG00000151914_153	chr6	dexseq_prepare_annotation2.py	exon	56566686	56566763	.	-	.	ENST00000521821+ENST00000370788+ENST00000522538+ENST00000370754+ENST00000361203+ENST00000421834+ENST00000370769+ENST00000523967+ENST00000449297+ENST00000523817+ENST00000520645+ENST00000312431__exon_number_153__gene_id_ENSG00000151914	DST	ENSG00000151914.152	0.525557674970233	5.59732589325947	5.12254080863034e-08	1.06901245613093e-05
ENSG00000145362.46	ENSG00000145362	ENSG00000145362_047	chr4	dexseq_prepare_annotation2.py	exon	114244915	114244950	.	+	.	ENST00000506722__exon_number_047__gene_id_ENSG00000145362	ANK2	ENSG00000145362.46	0.673107373836722	5.67660111164981	5.12411031986367e-08	1.06901245613093e-05
ENSG00000114735.18	ENSG00000114735	ENSG00000114735_019	chr3	dexseq_prepare_annotation2.py	exon	50614940	50615004	.	+	.	ENST00000434410+ENST00000443894+ENST00000448997+ENST00000232854+ENST00000482974+ENST00000455834__exon_number_019__gene_id_ENSG00000114735	HEMK1	ENSG00000114735.18	0.718592500444964	5.90872412462315	5.18612392712633e-08	1.079119191922e-05
ENSG00000074181.12	ENSG00000074181	ENSG00000074181_013	chr19	dexseq_prepare_annotation2.py	exon	15284879	15285211	.	-	.	ENST00000263388__exon_number_013__gene_id_ENSG00000074181	NOTCH3	ENSG00000074181.12	0.610202242826153	5.68450008849811	5.19230656483492e-08	1.079119191922e-05
ENSG00000233673.ENSG00000187627.6	ENSG00000233673+ENSG00000187627	ENSG00000233673+ENSG00000187627_007	chr2	dexseq_prepare_annotation2.py	exon	87113707	87113852	.	+	.	ENST00000426186__exon_number_007__gene_id_ENSG00000233673+ENSG00000187627		ENSG00000233673.ENSG00000187627.6	0.448936421097246	5.77573580490148	5.19706953757331e-08	1.079119191922e-05
ENSG00000175224.86	ENSG00000175224	ENSG00000175224_087	chr11	dexseq_prepare_annotation2.py	exon	46696071	46696367	.	+	.	ENST00000312040+ENST00000451945+ENST00000434074+ENST00000359513__exon_number_087__gene_id_ENSG00000175224	ATG13	ENSG00000175224.86	-0.395682710172499	-5.76438462882328	5.22575365849899e-08	1.08337174629155e-05
ENSG00000037749.ENSG00000164574.35	ENSG00000037749+ENSG00000164574	ENSG00000037749+ENSG00000164574_036	chr5	dexseq_prepare_annotation2.py	exon	153599034	153599234	.	+	.	ENST00000521786__exon_number_036__gene_id_ENSG00000037749+ENSG00000164574		ENSG00000037749.ENSG00000164574.35	-0.444241959261747	-5.74338408413068	5.28618424253115e-08	1.09418213931727e-05
ENSG00000140386.38	ENSG00000140386	ENSG00000140386_039	chr15	dexseq_prepare_annotation2.py	exon	77025570	77025725	.	-	.	ENST00000324767+ENST00000565507+ENST00000303521+ENST00000563290+ENST00000564590+ENST00000565970+ENST00000538941__exon_number_039__gene_id_ENSG00000140386	SCAPER	ENSG00000140386.38	0.46890830125382	5.66685376756592	5.3792805854868e-08	1.1117095693878e-05
ENSG00000178057.17	ENSG00000178057	ENSG00000178057_018	chr3	dexseq_prepare_annotation2.py	exon	49060722	49060928	.	+	.	ENST00000326925__exon_number_018__gene_id_ENSG00000178057	NDUFAF3	ENSG00000178057.17	0.723226207768154	6.26808513288582	5.40416421465383e-08	1.11510706566089e-05
ENSG00000254485.ENSG00000196220.ENSG00000206573.8	ENSG00000254485+ENSG00000196220+ENSG00000206573	ENSG00000254485+ENSG00000196220+ENSG00000206573_009	chr3	dexseq_prepare_annotation2.py	exon	9048647	9050031	.	-	.	ENST00000518265__exon_number_009__gene_id_ENSG00000254485+ENSG00000196220+ENSG00000206573		ENSG00000254485.ENSG00000196220.ENSG00000206573.8	-0.663548282277667	-5.59314473939399	5.48858940496942e-08	1.12832323292763e-05
ENSG00000158286.12	ENSG00000158286	ENSG00000158286_013	chr1	dexseq_prepare_annotation2.py	exon	6269328	6269403	.	+	.	ENST00000377948+ENST00000377939+ENST00000485539__exon_number_013__gene_id_ENSG00000158286	RNF207	ENSG00000158286.12	-0.557999335474903	-5.76413238521557	5.49093073090953e-08	1.12832323292763e-05
ENSG00000145362.38	ENSG00000145362	ENSG00000145362_039	chr4	dexseq_prepare_annotation2.py	exon	114214596	114214694	.	+	.	ENST00000357077+ENST00000509550+ENST00000394537+ENST00000503271+ENST00000502701+ENST00000506722+ENST00000264366+ENST00000503423+ENST00000504454__exon_number_039__gene_id_ENSG00000145362	ANK2	ENSG00000145362.38	0.646901076082127	5.66262350916225	5.49384622609946e-08	1.12832323292763e-05
ENSG00000123411.38	ENSG00000123411	ENSG00000123411_039	chr12	dexseq_prepare_annotation2.py	exon	56431621	56432219	.	+	.	ENST00000262032__exon_number_039__gene_id_ENSG00000123411	IKZF4	ENSG00000123411.38	-0.659707520380672	-6.25672513567361	5.64138129992446e-08	1.1568248029297e-05
ENSG00000255591.ENSG00000147140.36	ENSG00000255591+ENSG00000147140	ENSG00000255591+ENSG00000147140_037	chrX	dexseq_prepare_annotation2.py	exon	70517776	70517788	.	+	.	ENST00000276079+ENST00000474431+ENST00000373856+ENST00000535149+ENST00000373841+ENST00000490044+ENST00000473525__exon_number_037__gene_id_ENSG00000255591+ENSG00000147140		ENSG00000255591.ENSG00000147140.36	0.729607125148083	5.71111037579318	5.70444274113997e-08	1.16794264178636e-05
ENSG00000165458.52	ENSG00000165458	ENSG00000165458_053	chr11	dexseq_prepare_annotation2.py	exon	71948168	71948249	.	+	.	ENST00000541756+ENST00000538751+ENST00000298229__exon_number_053__gene_id_ENSG00000165458	INPPL1	ENSG00000165458.52	1.30797674617602	5.78925012115934	5.74107281912256e-08	1.17362281024846e-05
ENSG00000111199.18	ENSG00000111199	ENSG00000111199_019	chr12	dexseq_prepare_annotation2.py	exon	110246101	110246273	.	-	.	ENST00000538125+ENST00000261740+ENST00000544971+ENST00000418703+ENST00000536838+ENST00000541794+ENST00000537083+ENST00000346520+ENST00000392719__exon_number_019__gene_id_ENSG00000111199	TRPV4	ENSG00000111199.18	0.999919149087523	6.31300602854637	5.96596589316226e-08	1.21771173088889e-05
ENSG00000063438.ENSG00000249915.42	ENSG00000063438+ENSG00000249915	ENSG00000063438+ENSG00000249915_043	chr5	dexseq_prepare_annotation2.py	exon	422876	422889	.	+	.	ENST00000506456+ENST00000316418+ENST00000510910+ENST00000505113+ENST00000512529+ENST00000514523__exon_number_043__gene_id_ENSG00000063438+ENSG00000249915		ENSG00000063438.ENSG00000249915.42	0.403783167102118	5.75603488354347	6.00203420500301e-08	1.2222918845739e-05
ENSG00000166183.29	ENSG00000166183	ENSG00000166183_030	chr14	dexseq_prepare_annotation2.py	exon	104578257	104578337	.	+	.	ENST00000551177+ENST00000455920+ENST00000546892+ENST00000551871+ENST00000550583__exon_number_030__gene_id_ENSG00000166183	ASPG	ENSG00000166183.29	0.540964542942497	5.94592429461267	6.0069168560148e-08	1.2222918845739e-05
ENSG00000260565.3	ENSG00000260565	ENSG00000260565_004	chr16	dexseq_prepare_annotation2.py	exon	2711383	2713082	.	-	.	ENST00000568395+ENST00000569465__exon_number_004__gene_id_ENSG00000260565	ERVK13-1	ENSG00000260565.3	0.671458608129453	6.12645161352214	6.02595288347036e-08	1.22427894128956e-05
ENSG00000163781.2	ENSG00000163781	ENSG00000163781_003	chr3	dexseq_prepare_annotation2.py	exon	133317400	133317474	.	-	.	ENST00000503338+ENST00000503464__exon_number_003__gene_id_ENSG00000163781	TOPBP1	ENSG00000163781.2	-0.992477519879699	-5.78767689981105	6.14629069572312e-08	1.24680952839708e-05
ENSG00000070756.68	ENSG00000070756	ENSG00000070756_069	chr8	dexseq_prepare_annotation2.py	exon	101734991	101735037	.	-	.	ENST00000521067__exon_number_069__gene_id_ENSG00000070756	PABPC1	ENSG00000070756.68	-0.837763495453452	-5.82205758253635	6.467735903123e-08	1.30939605434546e-05
ENSG00000140795.15	ENSG00000140795	ENSG00000140795_016	chr16	dexseq_prepare_annotation2.py	exon	46763600	46763849	.	-	.	ENST00000569844__exon_number_016__gene_id_ENSG00000140795	MYLK3	ENSG00000140795.15	-1.14397307621821	-6.29070426973366	6.47464863044232e-08	1.30939605434546e-05
ENSG00000187240.78	ENSG00000187240	ENSG00000187240_079	chr11	dexseq_prepare_annotation2.py	exon	103153737	103153745	.	+	.	ENST00000525306+ENST00000375735+ENST00000398093__exon_number_079__gene_id_ENSG00000187240	DYNC2H1	ENSG00000187240.78	-0.518261951509482	-5.66906139762619	6.51613049406762e-08	1.31577014818972e-05
ENSG00000259472.ENSG00000221517.10	ENSG00000259472+ENSG00000221517	ENSG00000259472+ENSG00000221517_011	chr15	dexseq_prepare_annotation2.py	exon	83145848	83145848	.	-	.	ENST00000561184+ENST00000560548+ENST00000408590+ENST00000559121+ENST00000558178+ENST00000560698+ENST00000559952__exon_number_011__gene_id_ENSG00000259472+ENSG00000221517		ENSG00000259472.ENSG00000221517.10	0.511416228187393	6.21136225097026	6.69637553113912e-08	1.35010176529267e-05
ENSG00000185507.5	ENSG00000185507	ENSG00000185507_006	chr11	dexseq_prepare_annotation2.py	exon	612583	612587	.	-	.	ENST00000397574+ENST00000397570+ENST00000525445+ENST00000397562+ENST00000533182+ENST00000397566+ENST00000469048+ENST00000528413+ENST00000348655__exon_number_006__gene_id_ENSG00000185507	IRF7	ENSG00000185507.5	0.856790933465129	5.79442352265736	6.80918470997653e-08	1.37075323721767e-05
ENSG00000101940.5	ENSG00000101940	ENSG00000101940_006	chrX	dexseq_prepare_annotation2.py	exon	48455901	48455902	.	+	.	ENST00000471334+ENST00000376729+ENST00000498631+ENST00000218056+ENST00000497756__exon_number_006__gene_id_ENSG00000101940	WDR13	ENSG00000101940.5	-0.617841405202501	-5.84479388011183	6.8900075921362e-08	1.3849125001673e-05
ENSG00000113648.53	ENSG00000113648	ENSG00000113648_054	chr5	dexseq_prepare_annotation2.py	exon	134735495	134735574	.	-	.	ENST00000510038+ENST00000304332+ENST00000506532+ENST00000508962__exon_number_054__gene_id_ENSG00000113648	H2AFY	ENSG00000113648.53	-0.510137828660797	-5.88703349195279	6.93978123575724e-08	1.39279721916849e-05
ENSG00000114735.19	ENSG00000114735	ENSG00000114735_020	chr3	dexseq_prepare_annotation2.py	exon	50615257	50615306	.	+	.	ENST00000455834+ENST00000448997+ENST00000232854+ENST00000434410__exon_number_020__gene_id_ENSG00000114735	HEMK1	ENSG00000114735.19	0.712116908573949	5.83917571945945	7.06374104256603e-08	1.41552439808836e-05
ENSG00000187775	ENSG00000187775	ENSG00000187775_001	chr17	dexseq_prepare_annotation2.py	exon	76419778	76419780	.	-	.	ENST00000389840+ENST00000591369+ENST00000585328__exon_number_001__gene_id_ENSG00000187775	DNAH17	ENSG00000187775	0.438094949515444	5.53669764266133	7.08631148777947e-08	1.41789577085556e-05
ENSG00000114439.57	ENSG00000114439	ENSG00000114439_058	chr3	dexseq_prepare_annotation2.py	exon	107493566	107493704	.	+	.	ENST00000415149+ENST00000325805+ENST00000402543+ENST00000416476+ENST00000406780__exon_number_058__gene_id_ENSG00000114439	BBX	ENSG00000114439.57	0.873276824584607	5.58488567106894	7.1067102886032e-08	1.41940413632357e-05
ENSG00000169057.3	ENSG00000169057	ENSG00000169057_004	chrX	dexseq_prepare_annotation2.py	exon	153296720	153296737	.	-	.	ENST00000303391+ENST00000407218+ENST00000453960+ENST00000486506__exon_number_004__gene_id_ENSG00000169057	MECP2	ENSG00000169057.3	0.697243916629208	6.57079142699958	7.11534646064412e-08	1.41940413632357e-05
ENSG00000143862	ENSG00000143862	ENSG00000143862_001	chr1	dexseq_prepare_annotation2.py	exon	202102532	202103510	.	-	.	ENST00000272217__exon_number_001__gene_id_ENSG00000143862	ARL8A	ENSG00000143862	0.614771414288755	6.72429444393628	7.15098368772422e-08	1.42436162114204e-05
ENSG00000162458.41	ENSG00000162458	ENSG00000162458_042	chr1	dexseq_prepare_annotation2.py	exon	16111334	16111824	.	+	.	ENST00000332305+ENST00000400773+ENST00000375766+ENST00000375771__exon_number_042__gene_id_ENSG00000162458	FBLIM1	ENSG00000162458.41	0.60671911606553	6.08248795194419	7.17303237718953e-08	1.42660163057119e-05
ENSG00000185038.34	ENSG00000185038	ENSG00000185038_035	chr2	dexseq_prepare_annotation2.py	exon	234727298	234727416	.	+	.	ENST00000389758__exon_number_035__gene_id_ENSG00000185038	MROH2A	ENSG00000185038.34	0.623931674527619	5.85345679957045	7.27108997225052e-08	1.44392912879012e-05
ENSG00000173715.ENSG00000173653.59	ENSG00000173715+ENSG00000173653	ENSG00000173715+ENSG00000173653_060	chr11	dexseq_prepare_annotation2.py	exon	66611006	66611111	.	+	.	ENST00000309657+ENST00000530610+ENST00000524506+ENST00000533277+ENST00000524849+ENST00000534822__exon_number_060__gene_id_ENSG00000173715+ENSG00000173653		ENSG00000173715.ENSG00000173653.59	-0.477845285778635	-5.76443206680873	7.29234016565998e-08	1.44597469960494e-05
ENSG00000021762.16	ENSG00000021762	ENSG00000021762_017	chr11	dexseq_prepare_annotation2.py	exon	3114976	3115065	.	-	.	ENST00000263650+ENST00000389989+ENST00000348039+ENST00000534454+ENST00000534491+ENST00000542243+ENST00000478260+ENST00000471998+ENST00000525498__exon_number_017__gene_id_ENSG00000021762	OSBPL5	ENSG00000021762.16	-0.456318579033343	-5.65533633531833	7.46607452607538e-08	1.4782044015577e-05
ENSG00000183632.18	ENSG00000183632	ENSG00000183632_019	chr16	dexseq_prepare_annotation2.py	exon	32687432	32687448	.	-	.	ENST00000565622+ENST00000569420+ENST00000398682__exon_number_019__gene_id_ENSG00000183632	TP53TG3	ENSG00000183632.18	-0.527024599991633	-6.55312128985815	7.53526281432207e-08	1.48904207037251e-05
ENSG00000263053.ENSG00000171282.27	ENSG00000263053+ENSG00000171282	ENSG00000263053+ENSG00000171282_028	chr17	dexseq_prepare_annotation2.py	exon	79423323	79423611	.	+	.	ENST00000571813+ENST00000307745+ENST00000576071__exon_number_028__gene_id_ENSG00000263053+ENSG00000171282		ENSG00000263053.ENSG00000171282.27	-0.4205671164087	-5.73044489911038	7.54336429231792e-08	1.48904207037251e-05
ENSG00000118369.23	ENSG00000118369	ENSG00000118369_024	chr11	dexseq_prepare_annotation2.py	exon	77925754	77925757	.	+	.	ENST00000529308__exon_number_024__gene_id_ENSG00000118369	USP35	ENSG00000118369.23	-0.63064753517501	-5.98543067512701	7.56813663153243e-08	1.49170232152767e-05
ENSG00000114374.1	ENSG00000114374	ENSG00000114374_002	chrY	dexseq_prepare_annotation2.py	exon	14813969	14813984	.	+	.	ENST00000493168+ENST00000338981__exon_number_002__gene_id_ENSG00000114374	USP9Y	ENSG00000114374.1	-0.875384205688677	-5.67591695947387	7.61282805664663e-08	1.49827490362548e-05
ENSG00000187736.ENSG00000213901.54	ENSG00000187736+ENSG00000213901	ENSG00000187736+ENSG00000213901_055	chr2	dexseq_prepare_annotation2.py	exon	220033506	220033555	.	-	.	ENST00000295738+ENST00000421779+ENST00000465580+ENST00000455516+ENST00000318673+ENST00000409878+ENST00000430764+ENST00000409370+ENST00000414999+ENST00000497918__exon_number_055__gene_id_ENSG00000187736+ENSG00000213901		ENSG00000187736.ENSG00000213901.54	0.454250209281033	5.58232826849432	7.64678312939616e-08	1.50197604318829e-05
ENSG00000196549.39	ENSG00000196549	ENSG00000196549_040	chr3	dexseq_prepare_annotation2.py	exon	154886521	154886586	.	+	.	ENST00000493237+ENST00000360490+ENST00000495577+ENST00000462745+ENST00000492661+ENST00000460393__exon_number_040__gene_id_ENSG00000196549	MME	ENSG00000196549.39	0.757857044422691	5.68398393581629	7.6543808227059e-08	1.50197604318829e-05
ENSG00000181827.12	ENSG00000181827	ENSG00000181827_013	chr15	dexseq_prepare_annotation2.py	exon	56395750	56395751	.	-	.	ENST00000560792+ENST00000559447+ENST00000559847+ENST00000423270__exon_number_013__gene_id_ENSG00000181827	RFX7	ENSG00000181827.12	0.726275851208557	6.4195772547659	7.83111566804319e-08	1.53437582196753e-05
ENSG00000114439.69	ENSG00000114439	ENSG00000114439_070	chr3	dexseq_prepare_annotation2.py	exon	107519942	107520128	.	+	.	ENST00000415149+ENST00000458347+ENST00000416476+ENST00000325805+ENST00000406780+ENST00000402543__exon_number_070__gene_id_ENSG00000114439	BBX	ENSG00000114439.69	0.933070888265859	5.56455912919829	7.86852374784729e-08	1.53942130017328e-05
ENSG00000173193.20	ENSG00000173193	ENSG00000173193_021	chr3	dexseq_prepare_annotation2.py	exon	122437231	122437805	.	+	.	ENST00000474629+ENST00000460683+ENST00000475640+ENST00000474669__exon_number_021__gene_id_ENSG00000173193	PARP14	ENSG00000173193.20	-0.859754533822509	-5.88246263428677	7.88799186013397e-08	1.540947214582e-05
ENSG00000167380.39	ENSG00000167380	ENSG00000167380_040	chr19	dexseq_prepare_annotation2.py	exon	44679684	44679796	.	+	.	ENST00000590089+ENST00000590524+ENST00000454662+ENST00000585678+ENST00000588883+ENST00000590578+ENST00000337433+ENST00000588127__exon_number_040__gene_id_ENSG00000167380	ZNF226	ENSG00000167380.39	0.744268768013062	5.6646720401642	8.03032073372903e-08	1.56643445461672e-05
ENSG00000166949.7	ENSG00000166949	ENSG00000166949_008	chr15	dexseq_prepare_annotation2.py	exon	67420441	67420489	.	+	.	ENST00000558894__exon_number_008__gene_id_ENSG00000166949	SMAD3	ENSG00000166949.7	-1.31073642261715	-5.9686654267523	8.10753786162611e-08	1.5782958744211e-05
ENSG00000151914.151	ENSG00000151914	ENSG00000151914_152	chr6	dexseq_prepare_annotation2.py	exon	56564451	56564543	.	-	.	ENST00000521821+ENST00000370788+ENST00000522538+ENST00000370754+ENST00000361203+ENST00000421834+ENST00000370769+ENST00000523967+ENST00000449297+ENST00000523817+ENST00000520645+ENST00000312431__exon_number_152__gene_id_ENSG00000151914	DST	ENSG00000151914.151	0.523299931389633	5.50820093043444	8.11503115071238e-08	1.5782958744211e-05
ENSG00000181381.68	ENSG00000181381	ENSG00000181381_069	chr4	dexseq_prepare_annotation2.py	exon	169413817	169414036	.	-	.	ENST00000505150+ENST00000512958__exon_number_069__gene_id_ENSG00000181381	DDX60L	ENSG00000181381.68	-0.415192283353442	-5.8201713913712	8.41265978279599e-08	1.63377564449449e-05
ENSG00000036257.46	ENSG00000036257	ENSG00000036257_047	chr2	dexseq_prepare_annotation2.py	exon	225450066	225450110	.	-	.	ENST00000344951__exon_number_047__gene_id_ENSG00000036257	CUL3	ENSG00000036257.46	-0.705443130092728	-5.68149118822388	8.5127762521414e-08	1.65079107060432e-05
ENSG00000124177.7	ENSG00000124177	ENSG00000124177_008	chr20	dexseq_prepare_annotation2.py	exon	40045838	40045989	.	-	.	ENST00000373233__exon_number_008__gene_id_ENSG00000124177	CHD6	ENSG00000124177.7	0.575366540964538	5.64197696804342	8.5863536902159e-08	1.66261771550766e-05
ENSG00000173153.19	ENSG00000173153	ENSG00000173153_020	chr11	dexseq_prepare_annotation2.py	exon	64084211	64084215	.	+	.	ENST00000405666__exon_number_020__gene_id_ENSG00000173153	ESRRA	ENSG00000173153.19	-1.01526831803429	-6.29300947123483	8.63886557694237e-08	1.67033667529346e-05
ENSG00000035928.50	ENSG00000035928	ENSG00000035928_051	chr4	dexseq_prepare_annotation2.py	exon	39353052	39353096	.	-	.	ENST00000418436+ENST00000349703+ENST00000504849+ENST00000503784+ENST00000512275+ENST00000381897__exon_number_051__gene_id_ENSG00000035928	RFC1	ENSG00000035928.50	-1.07416291263628	-6.21157099007443	8.6537833622996e-08	1.67077482023673e-05
ENSG00000058600.46	ENSG00000058600	ENSG00000058600_047	chr16	dexseq_prepare_annotation2.py	exon	22335824	22335981	.	+	.	ENST00000564061+ENST00000564209+ENST00000359210+ENST00000418581+ENST00000299853+ENST00000564750+ENST00000569787__exon_number_047__gene_id_ENSG00000058600	POLR3E	ENSG00000058600.46	-0.589690383875477	-6.28418217068481	8.91324869901087e-08	1.71835724079223e-05
ENSG00000165138.30	ENSG00000165138	ENSG00000165138_031	chr9	dexseq_prepare_annotation2.py	exon	101558415	101558794	.	-	.	ENST00000375018+ENST00000353234+ENST00000471846__exon_number_031__gene_id_ENSG00000165138	ANKS6	ENSG00000165138.30	0.959799772033201	6.13232462667172	9.02353604504435e-08	1.73708330404156e-05
ENSG00000122674.27	ENSG00000122674	ENSG00000122674_028	chr7	dexseq_prepare_annotation2.py	exon	5965263	5965571	.	+	.	ENST00000537980+ENST00000474507+ENST00000496860+ENST00000325974__exon_number_028__gene_id_ENSG00000122674	CCZ1	ENSG00000122674.27	-0.841711251746649	-5.7036120660216	9.05015752459506e-08	1.73814951944359e-05
ENSG00000242086.ENSG00000215837.ENSG00000176945.44	ENSG00000242086+ENSG00000215837+ENSG00000176945	ENSG00000242086+ENSG00000215837+ENSG00000176945_045	chr3	dexseq_prepare_annotation2.py	exon	195413169	195413218	.	+	.	ENST00000601648+ENST00000608699__exon_number_045__gene_id_ENSG00000242086+ENSG00000215837+ENSG00000176945		ENSG00000242086.ENSG00000215837.ENSG00000176945.44	0.381455987798498	5.57166048791651	9.05539849141058e-08	1.73814951944359e-05
ENSG00000196549.42	ENSG00000196549	ENSG00000196549_043	chr3	dexseq_prepare_annotation2.py	exon	154889906	154890001	.	+	.	ENST00000493888+ENST00000360490+ENST00000462745+ENST00000493237+ENST00000492661+ENST00000460393__exon_number_043__gene_id_ENSG00000196549	MME	ENSG00000196549.42	0.647123909637998	5.64798057220824	9.07219952806821e-08	1.73884702101184e-05
ENSG00000085276.53	ENSG00000085276	ENSG00000085276_054	chr3	dexseq_prepare_annotation2.py	exon	169381179	169381258	.	-	.	ENST00000494292+ENST00000485957__exon_number_054__gene_id_ENSG00000085276	MECOM	ENSG00000085276.53	-0.833950890751815	-5.90638551792092	9.10692932144793e-08	1.74297388298709e-05
ENSG00000133030.53	ENSG00000133030	ENSG00000133030_054	chr17	dexseq_prepare_annotation2.py	exon	17088137	17088175	.	+	.	ENST00000444976+ENST00000341712+ENST00000395811+ENST00000313485+ENST00000414263+ENST00000579361+ENST00000584067+ENST00000429184__exon_number_054__gene_id_ENSG00000133030	MPRIP	ENSG00000133030.53	-0.891945086054449	-5.76082904692357	9.2008355289982e-08	1.75839817528795e-05
ENSG00000145362.50	ENSG00000145362	ENSG00000145362_051	chr4	dexseq_prepare_annotation2.py	exon	114254138	114254209	.	+	.	ENST00000514160__exon_number_051__gene_id_ENSG00000145362	ANK2	ENSG00000145362.50	0.60399182518438	5.5548059987471	9.36747771149151e-08	1.78765858251714e-05
ENSG00000136828.39	ENSG00000136828	ENSG00000136828_040	chr9	dexseq_prepare_annotation2.py	exon	129975247	129975328	.	+	.	ENST00000471643+ENST00000424082+ENST00000438723+ENST00000373434+ENST00000259351__exon_number_040__gene_id_ENSG00000136828	RALGPS1	ENSG00000136828.39	0.693881506181749	5.63906088280278	9.46140892906148e-08	1.80297864612255e-05
ENSG00000175216.30	ENSG00000175216	ENSG00000175216_031	chr11	dexseq_prepare_annotation2.py	exon	46786681	46786806	.	-	.	ENST00000312055+ENST00000533413+ENST00000529230+ENST00000415402+ENST00000354558+ENST00000526943__exon_number_031__gene_id_ENSG00000175216	CKAP5	ENSG00000175216.30	-0.530547108815996	-5.67920269250448	9.55816123179573e-08	1.81840382092722e-05
ENSG00000104915.15	ENSG00000104915	ENSG00000104915_016	chr19	dexseq_prepare_annotation2.py	exon	13256200	13256209	.	-	.	ENST00000588848+ENST00000587318+ENST00000440593+ENST00000591415+ENST00000587230+ENST00000242770+ENST00000591843+ENST00000591197+ENST00000593126+ENST00000589083__exon_number_016__gene_id_ENSG00000104915	STX10	ENSG00000104915.15	-0.58197883017805	-5.77048331049441	9.56989418021048e-08	1.81840382092722e-05
ENSG00000198099.2	ENSG00000198099	ENSG00000198099_003	chr4	dexseq_prepare_annotation2.py	exon	100044832	100045514	.	-	.	ENST00000265512+ENST00000423445+ENST00000508393__exon_number_003__gene_id_ENSG00000198099	ADH4	ENSG00000198099.2	0.500810335548295	5.66526591077062	9.66006502872315e-08	1.83290018337378e-05
ENSG00000187775.85	ENSG00000187775	ENSG00000187775_086	chr17	dexseq_prepare_annotation2.py	exon	76522717	76522732	.	-	.	ENST00000389840__exon_number_086__gene_id_ENSG00000187775	DNAH17	ENSG00000187775.85	0.696861901786102	5.46978337911275	9.98214098059497e-08	1.89129348028177e-05
ENSG00000240216.2	ENSG00000240216	ENSG00000240216_003	chr3	dexseq_prepare_annotation2.py	exon	148947232	148947474	.	-	.	ENST00000465363+ENST00000461341+ENST00000471823__exon_number_003__gene_id_ENSG00000240216	CPHL1P	ENSG00000240216.2	0.767326275757634	6.04676860517288	1.00420093147719e-07	1.89991075658948e-05
ENSG00000104695.15	ENSG00000104695	ENSG00000104695_016	chr8	dexseq_prepare_annotation2.py	exon	30651478	30651594	.	-	.	ENST00000221138+ENST00000518243+ENST00000523804+ENST00000520334__exon_number_016__gene_id_ENSG00000104695	PPP2CB	ENSG00000104695.15	0.419867788555436	5.91588271468317	1.00661459276206e-07	1.90175273970766e-05
ENSG00000125618.19	ENSG00000125618	ENSG00000125618_020	chr2	dexseq_prepare_annotation2.py	exon	113999261	113999303	.	-	.	ENST00000429538+ENST00000554830+ENST00000497038+ENST00000263334+ENST00000263335+ENST00000348715+ENST00000397647+ENST00000467778__exon_number_020__gene_id_ENSG00000125618	PAX8	ENSG00000125618.19	-0.896547964900957	-6.24469190443139	1.02511182790047e-07	1.93393204115297e-05
ENSG00000181135.64	ENSG00000181135	ENSG00000181135_065	chr8	dexseq_prepare_annotation2.py	exon	144790221	144790306	.	+	.	ENST00000508587__exon_number_065__gene_id_ENSG00000181135	ZNF707	ENSG00000181135.64	-0.854537549279895	-5.70379273826395	1.02660537058103e-07	1.93398685639887e-05
ENSG00000226803	ENSG00000226803	ENSG00000226803_001	chr6	dexseq_prepare_annotation2.py	exon	56979692	56979698	.	-	.	ENST00000592500__exon_number_001__gene_id_ENSG00000226803	RP11-203B9.4	ENSG00000226803	-0.534637097143628	-5.77166754553125	1.03981539429889e-07	1.95608235264555e-05
ENSG00000133226.65	ENSG00000133226	ENSG00000133226_066	chr1	dexseq_prepare_annotation2.py	exon	24997877	24997960	.	+	.	ENST00000323848+ENST00000447431+ENST00000474843+ENST00000374389+ENST00000479034__exon_number_066__gene_id_ENSG00000133226	SRRM1	ENSG00000133226.65	-0.750754611242746	-5.60069805319944	1.04456418638348e-07	1.96222051052085e-05
ENSG00000037749.ENSG00000164574.25	ENSG00000037749+ENSG00000164574	ENSG00000037749+ENSG00000164574_026	chr5	dexseq_prepare_annotation2.py	exon	153514684	153515041	.	+	.	ENST00000521527__exon_number_026__gene_id_ENSG00000037749+ENSG00000164574		ENSG00000037749.ENSG00000164574.25	-0.486328280591902	-5.59960534595914	1.04998610055834e-07	1.96960389848912e-05
ENSG00000079785.35	ENSG00000079785	ENSG00000079785_036	chr2	dexseq_prepare_annotation2.py	exon	15770114	15770234	.	+	.	ENST00000233084+ENST00000381341__exon_number_036__gene_id_ENSG00000079785	DDX1	ENSG00000079785.35	-0.747855260423569	-5.71327781354367	1.05483202583518e-07	1.97588741134424e-05
ENSG00000161016.13	ENSG00000161016	ENSG00000161016_014	chr8	dexseq_prepare_annotation2.py	exon	146016498	146016661	.	-	.	ENST00000525232__exon_number_014__gene_id_ENSG00000161016	RPL8	ENSG00000161016.13	0.349491919109811	5.72949473782632	1.05761604392809e-07	1.97829627684278e-05
ENSG00000170421.48	ENSG00000170421	ENSG00000170421_049	chr12	dexseq_prepare_annotation2.py	exon	53343705	53343738	.	-	.	ENST00000546921__exon_number_049__gene_id_ENSG00000170421	KRT8	ENSG00000170421.48	0.355223553270759	5.61420252957939	1.06343626420593e-07	1.98636958436734e-05
ENSG00000136828.41	ENSG00000136828	ENSG00000136828_042	chr9	dexseq_prepare_annotation2.py	exon	129979185	129979623	.	+	.	ENST00000471643+ENST00000424082+ENST00000373434__exon_number_042__gene_id_ENSG00000136828	RALGPS1	ENSG00000136828.41	0.730211144140668	5.61335283343926	1.06768739137896e-07	1.99149335053833e-05
ENSG00000174791.28	ENSG00000174791	ENSG00000174791_029	chr11	dexseq_prepare_annotation2.py	exon	66103788	66103877	.	-	.	ENST00000530745+ENST00000424433+ENST00000311320__exon_number_029__gene_id_ENSG00000174791	RIN1	ENSG00000174791.28	0.563770588060375	5.76293781309386	1.08015088378479e-07	2.01189909113872e-05
ENSG00000177058.64	ENSG00000177058	ENSG00000177058_065	chr5	dexseq_prepare_annotation2.py	exon	55008144	55008157	.	-	.	ENST00000504880+ENST00000502416+ENST00000507109+ENST00000396865+ENST00000503891__exon_number_065__gene_id_ENSG00000177058	SLC38A9	ENSG00000177058.64	0.763600315741612	5.6387099051832	1.09235000005872e-07	2.03175561489794e-05
ENSG00000089053.14	ENSG00000089053	ENSG00000089053_015	chr12	dexseq_prepare_annotation2.py	exon	121756304	121756337	.	-	.	ENST00000534976+ENST00000261819+ENST00000535641+ENST00000541887+ENST00000535482+ENST00000544314+ENST00000344395+ENST00000545218+ENST00000539079+ENST00000441917__exon_number_015__gene_id_ENSG00000089053	ANAPC5	ENSG00000089053.14	0.867895688209915	5.64818374673442	1.10248752720622e-07	2.04772714986395e-05
ENSG00000223745.59	ENSG00000223745	ENSG00000223745_060	chr1	dexseq_prepare_annotation2.py	exon	93806030	93806067	.	-	.	ENST00000452347+ENST00000411670+ENST00000451302+ENST00000413606+ENST00000421202+ENST00000457387+ENST00000449305+ENST00000438777__exon_number_060__gene_id_ENSG00000223745	RP4-717I23.3	ENSG00000223745.59	0.838750076465005	5.47856034038305	1.12908955538874e-07	2.09419153925676e-05
ENSG00000242086.ENSG00000215837.ENSG00000176945.43	ENSG00000242086+ENSG00000215837+ENSG00000176945	ENSG00000242086+ENSG00000215837+ENSG00000176945_044	chr3	dexseq_prepare_annotation2.py	exon	195413012	195413168	.	+	.	ENST00000601648__exon_number_044__gene_id_ENSG00000242086+ENSG00000215837+ENSG00000176945		ENSG00000242086.ENSG00000215837.ENSG00000176945.43	0.425416297635873	5.51850939898049	1.1737941172493e-07	2.17184288222279e-05
ENSG00000158286.27	ENSG00000158286	ENSG00000158286_028	chr1	dexseq_prepare_annotation2.py	exon	6271977	6271982	.	+	.	ENST00000377948+ENST00000377939+ENST00000496676+ENST00000492476__exon_number_028__gene_id_ENSG00000158286	RNF207	ENSG00000158286.27	1.09185445025757	5.60243375306243	1.17424470721956e-07	2.17184288222279e-05
ENSG00000150712	ENSG00000150712	ENSG00000150712_001	chr5	dexseq_prepare_annotation2.py	exon	32227100	32227111	.	-	.	ENST00000280285__exon_number_001__gene_id_ENSG00000150712	MTMR12	ENSG00000150712	-0.862939382649034	-5.74079429634634	1.18949339804663e-07	2.19696935178518e-05
ENSG00000090621.29	ENSG00000090621	ENSG00000090621_030	chr1	dexseq_prepare_annotation2.py	exon	40030201	40030208	.	-	.	ENST00000372862+ENST00000421687+ENST00000525045+ENST00000461578+ENST00000483770+ENST00000372856+ENST00000372857+ENST00000527718+ENST00000525669+ENST00000372858__exon_number_030__gene_id_ENSG00000090621	PABPC4	ENSG00000090621.29	-0.853104715639512	-5.84143117147158	1.19288635859184e-07	2.20015893336983e-05
ENSG00000077157.ENSG00000232626.1	ENSG00000077157+ENSG00000232626	ENSG00000077157+ENSG00000232626_002	chr1	dexseq_prepare_annotation2.py	exon	202317830	202317847	.	+	.	ENST00000608999+ENST00000336894__exon_number_002__gene_id_ENSG00000077157+ENSG00000232626		ENSG00000077157.ENSG00000232626.1	0.423787336477431	5.56053065674178	1.21737919787593e-07	2.24220194549927e-05
ENSG00000071794.2	ENSG00000071794	ENSG00000071794_003	chr3	dexseq_prepare_annotation2.py	exon	148748782	148749147	.	-	.	ENST00000494055+ENST00000392912+ENST00000465259+ENST00000310053__exon_number_003__gene_id_ENSG00000071794	HLTF	ENSG00000071794.2	0.749301125319967	6.54353312297605	1.24476464280383e-07	2.28944810534861e-05
ENSG00000196549.37	ENSG00000196549	ENSG00000196549_038	chr3	dexseq_prepare_annotation2.py	exon	154884691	154884810	.	+	.	ENST00000493237+ENST00000360490+ENST00000495577+ENST00000462745+ENST00000492661+ENST00000460393__exon_number_038__gene_id_ENSG00000196549	MME	ENSG00000196549.37	0.748183989463958	5.57691782134422	1.26648218678587e-07	2.32615258838324e-05
ENSG00000250852.ENSG00000188219.25	ENSG00000250852+ENSG00000188219	ENSG00000250852+ENSG00000188219_026	chr2	dexseq_prepare_annotation2.py	exon	132019299	132019419	.	+	.	ENST00000358087+ENST00000514256+ENST00000356920__exon_number_026__gene_id_ENSG00000250852+ENSG00000188219		ENSG00000250852.ENSG00000188219.25	0.598874051552902	5.89484249815102	1.27549410575622e-07	2.33945105711196e-05
ENSG00000158286.15	ENSG00000158286	ENSG00000158286_016	chr1	dexseq_prepare_annotation2.py	exon	6269984	6270030	.	+	.	ENST00000377948+ENST00000485539+ENST00000496676+ENST00000377939__exon_number_016__gene_id_ENSG00000158286	RNF207	ENSG00000158286.15	-0.523882549009866	-5.58312536282054	1.28477290068179e-07	2.35320144925293e-05
ENSG00000074201.6	ENSG00000074201	ENSG00000074201_007	chr11	dexseq_prepare_annotation2.py	exon	77323416	77323562	.	-	.	ENST00000533957__exon_number_007__gene_id_ENSG00000074201	CLNS1A	ENSG00000074201.6	-0.724719978241479	-6.38743040594806	1.29066665520456e-07	2.36072226897034e-05
ENSG00000123104.22	ENSG00000123104	ENSG00000123104_023	chr12	dexseq_prepare_annotation2.py	exon	26646968	26647085	.	-	.	ENST00000540429__exon_number_023__gene_id_ENSG00000123104	ITPR2	ENSG00000123104.22	-0.659152749301873	-5.54760969758046	1.29422498151232e-07	2.36080508597796e-05
ENSG00000259344.ENSG00000170113.29	ENSG00000259344+ENSG00000170113	ENSG00000259344+ENSG00000170113_030	chr15	dexseq_prepare_annotation2.py	exon	23115117	23115152	.	-	.	ENST00000561063+ENST00000557922__exon_number_030__gene_id_ENSG00000259344+ENSG00000170113		ENSG00000259344.ENSG00000170113.29	0.938622030023242	5.79261727930991	1.29428731267694e-07	2.36080508597796e-05
ENSG00000074181.40	ENSG00000074181	ENSG00000074181_041	chr19	dexseq_prepare_annotation2.py	exon	15308311	15308389	.	-	.	ENST00000601011+ENST00000263388__exon_number_041__gene_id_ENSG00000074181	NOTCH3	ENSG00000074181.40	-0.486599787520213	-5.49750403958466	1.29995992661401e-07	2.36788148894786e-05
ENSG00000187775.53	ENSG00000187775	ENSG00000187775_054	chr17	dexseq_prepare_annotation2.py	exon	76476766	76476868	.	-	.	ENST00000389840+ENST00000585328__exon_number_054__gene_id_ENSG00000187775	DNAH17	ENSG00000187775.53	-0.49981291795157	-5.4174979711387	1.30181906314656e-07	2.36800170330678e-05
ENSG00000174136.11	ENSG00000174136	ENSG00000174136_012	chr5	dexseq_prepare_annotation2.py	exon	98115284	98115548	.	+	.	ENST00000308234+ENST00000504776+ENST00000513185+ENST00000434027__exon_number_012__gene_id_ENSG00000174136	RGMB	ENSG00000174136.11	-0.601407966859587	-5.93101049300495	1.30463134657937e-07	2.36985297108563e-05
ENSG00000037749.ENSG00000164574.15	ENSG00000037749+ENSG00000164574	ENSG00000037749+ENSG00000164574_016	chr5	dexseq_prepare_annotation2.py	exon	153432513	153432555	.	+	.	ENST00000522782+ENST00000436816+ENST00000322602+ENST00000519928+ENST00000439768__exon_number_016__gene_id_ENSG00000037749+ENSG00000164574		ENSG00000037749.ENSG00000164574.15	1.05046790052341	5.54958213648043	1.3299546973974e-07	2.41253416735719e-05
ENSG00000272084.ENSG00000127481.131	ENSG00000272084+ENSG00000127481	ENSG00000272084+ENSG00000127481_132	chr1	dexseq_prepare_annotation2.py	exon	19501448	19501527	.	-	.	ENST00000375217+ENST00000375226+ENST00000419533+ENST00000375267+ENST00000375254__exon_number_132__gene_id_ENSG00000272084+ENSG00000127481		ENSG00000272084.ENSG00000127481.131	-0.352686622546251	-5.3523409062767	1.337952682508e-07	2.4237132139825e-05
ENSG00000104695.4	ENSG00000104695	ENSG00000104695_005	chr8	dexseq_prepare_annotation2.py	exon	30643506	30643624	.	-	.	ENST00000221138__exon_number_005__gene_id_ENSG00000104695	PPP2CB	ENSG00000104695.4	-0.519520261580932	-5.84571615083419	1.34090678211616e-07	2.42573710602024e-05
ENSG00000014914.37	ENSG00000014914	ENSG00000014914_038	chr1	dexseq_prepare_annotation2.py	exon	149908719	149908727	.	-	.	ENST00000482025+ENST00000406732+ENST00000439741+ENST00000482343+ENST00000361405+ENST00000492824__exon_number_038__gene_id_ENSG00000014914	MTMR11	ENSG00000014914.37	0.712268144046879	5.80626696890725	1.38001132809967e-07	2.49306314606723e-05
ENSG00000177694.36	ENSG00000177694	ENSG00000177694_037	chr3	dexseq_prepare_annotation2.py	exon	175373269	175373351	.	+	.	ENST00000489299__exon_number_037__gene_id_ENSG00000177694	NAALADL2	ENSG00000177694.36	-0.490350633346377	-5.70288447911561	1.4024851454924e-07	2.53020199219373e-05
ENSG00000174136.13	ENSG00000174136	ENSG00000174136_014	chr5	dexseq_prepare_annotation2.py	exon	98115624	98115792	.	+	.	ENST00000308234+ENST00000513185+ENST00000508978+ENST00000434027__exon_number_014__gene_id_ENSG00000174136	RGMB	ENSG00000174136.13	0.537841218936407	5.91099953462592	1.41152762722732e-07	2.54304129500699e-05
ENSG00000137868.4	ENSG00000137868	ENSG00000137868_005	chr15	dexseq_prepare_annotation2.py	exon	74472343	74472482	.	-	.	ENST00000323940+ENST00000545137+ENST00000535552+ENST00000574278+ENST00000449139+ENST00000574439+ENST00000416286+ENST00000395105+ENST00000563965+ENST00000423167__exon_number_005__gene_id_ENSG00000137868	STRA6	ENSG00000137868.4	-0.565382887192309	-5.45335506666935	1.44551331926306e-07	2.60072266251445e-05
ENSG00000074181.34	ENSG00000074181	ENSG00000074181_035	chr19	dexseq_prepare_annotation2.py	exon	15299800	15299985	.	-	.	ENST00000601011+ENST00000263388__exon_number_035__gene_id_ENSG00000074181	NOTCH3	ENSG00000074181.34	-0.415857716910371	-5.47177536368531	1.47260621284937e-07	2.64586263758741e-05
ENSG00000215029.ENSG00000185945.4	ENSG00000215029+ENSG00000185945	ENSG00000215029+ENSG00000185945_005	chrX	dexseq_prepare_annotation2.py	exon	101618901	101618973	.	-	.	ENST00000457521+ENST00000372750+ENST00000372749+ENST00000412230__exon_number_005__gene_id_ENSG00000215029+ENSG00000185945		ENSG00000215029.ENSG00000185945.4	-0.682734366593611	-5.53431890698988	1.4844775181252e-07	2.66356815986544e-05
ENSG00000037749.ENSG00000164574.17	ENSG00000037749+ENSG00000164574	ENSG00000037749+ENSG00000164574_018	chr5	dexseq_prepare_annotation2.py	exon	153432563	153433612	.	+	.	ENST00000436816+ENST00000322602+ENST00000439768__exon_number_018__gene_id_ENSG00000037749+ENSG00000164574		ENSG00000037749.ENSG00000164574.17	0.821890128201616	5.52568599491187	1.48827010500459e-07	2.66674982085212e-05
ENSG00000271793.ENSG00000135317.ENSG00000135316.29	ENSG00000271793+ENSG00000135317+ENSG00000135316	ENSG00000271793+ENSG00000135317+ENSG00000135316_030	chr6	dexseq_prepare_annotation2.py	exon	86246643	86246742	.	-	.	ENST00000514801__exon_number_030__gene_id_ENSG00000271793+ENSG00000135317+ENSG00000135316		ENSG00000271793.ENSG00000135317.ENSG00000135316.29	0.65889430054557	5.46334631396425	1.49845898502416e-07	2.68136849733476e-05
ENSG00000021762.48	ENSG00000021762	ENSG00000021762_049	chr11	dexseq_prepare_annotation2.py	exon	3150243	3150399	.	-	.	ENST00000263650+ENST00000348039+ENST00000533721+ENST00000526122+ENST00000465323+ENST00000534491+ENST00000542243+ENST00000471998+ENST00000530372+ENST00000533234+ENST00000534157+ENST00000389989__exon_number_049__gene_id_ENSG00000021762	OSBPL5	ENSG00000021762.48	0.888545446514715	5.50881378292358	1.50259064908631e-07	2.68512339009052e-05
ENSG00000172765.28	ENSG00000172765	ENSG00000172765_029	chr3	dexseq_prepare_annotation2.py	exon	129611416	129611588	.	-	.	ENST00000509440__exon_number_029__gene_id_ENSG00000172765	TMCC1	ENSG00000172765.28	0.63169480902135	6.04974762821325	1.5641933534881e-07	2.79142986578763e-05
ENSG00000175224.87	ENSG00000175224	ENSG00000175224_088	chr11	dexseq_prepare_annotation2.py	exon	46696368	46696368	.	+	.	ENST00000359513__exon_number_088__gene_id_ENSG00000175224	ATG13	ENSG00000175224.87	-0.516807061545454	-5.52924644255291	1.58199077724821e-07	2.81938083741729e-05
ENSG00000104218.3	ENSG00000104218	ENSG00000104218_004	chr8	dexseq_prepare_annotation2.py	exon	67976663	67976731	.	+	.	ENST00000519701+ENST00000519163+ENST00000262210+ENST00000412460__exon_number_004__gene_id_ENSG00000104218	CSPP1	ENSG00000104218.3	0.835160928388136	5.60653048454785	1.58940136829431e-07	2.8287702870024e-05
ENSG00000021762.39	ENSG00000021762	ENSG00000021762_040	chr11	dexseq_prepare_annotation2.py	exon	3143329	3143577	.	-	.	ENST00000477622__exon_number_040__gene_id_ENSG00000021762	OSBPL5	ENSG00000021762.39	1.03878263302644	5.49534817263168	1.60144466441572e-07	2.84636851868205e-05
ENSG00000133226.63	ENSG00000133226	ENSG00000133226_064	chr1	dexseq_prepare_annotation2.py	exon	24996079	24996610	.	+	.	ENST00000474843__exon_number_064__gene_id_ENSG00000133226	SRRM1	ENSG00000133226.63	-0.711802892918917	-5.50836227673783	1.61441019137206e-07	2.86555639062369e-05
ENSG00000146263.52	ENSG00000146263	ENSG00000146263_053	chr6	dexseq_prepare_annotation2.py	exon	97731087	97731093	.	-	.	ENST00000508820__exon_number_053__gene_id_ENSG00000146263	MMS22L	ENSG00000146263.52	-1.08902928890372	-5.54097270240517	1.63385632565446e-07	2.89618030214232e-05
ENSG00000079785.36	ENSG00000079785	ENSG00000079785_037	chr2	dexseq_prepare_annotation2.py	exon	15770900	15771225	.	+	.	ENST00000233084+ENST00000381341__exon_number_037__gene_id_ENSG00000079785	DDX1	ENSG00000079785.36	-0.943332660410659	-5.61438722162599	1.6392998024619e-07	2.90193421733668e-05
ENSG00000185811.23	ENSG00000185811	ENSG00000185811_024	chr7	dexseq_prepare_annotation2.py	exon	50459488	50459561	.	+	.	ENST00000439701+ENST00000438033+ENST00000331340+ENST00000343574+ENST00000471793+ENST00000440768+ENST00000359197__exon_number_024__gene_id_ENSG00000185811	IKZF1	ENSG00000185811.23	-0.464234224367044	-5.90833840757553	1.71188883933532e-07	3.02637654931436e-05
ENSG00000074706.21	ENSG00000074706	ENSG00000074706_022	chr6	dexseq_prepare_annotation2.py	exon	154542391	154542462	.	-	.	ENST00000367220+ENST00000422970+ENST00000519405+ENST00000519344+ENST00000265198+ENST00000517438+ENST00000519190__exon_number_022__gene_id_ENSG00000074706	IPCEF1	ENSG00000074706.21	-0.432562459291803	-5.72478326809735	1.71991190843481e-07	3.03649527695178e-05
ENSG00000132635.11	ENSG00000132635	ENSG00000132635_012	chr20	dexseq_prepare_annotation2.py	exon	2820857	2821317	.	-	.	ENST00000360652+ENST00000448755__exon_number_012__gene_id_ENSG00000132635	PCED1A	ENSG00000132635.11	-0.92639716720325	-6.8608378042262	1.72393412393086e-07	3.03953293020275e-05
ENSG00000229688.14	ENSG00000229688	ENSG00000229688_015	chr7	dexseq_prepare_annotation2.py	exon	16308482	16308872	.	+	.	ENST00000457112+ENST00000438573__exon_number_015__gene_id_ENSG00000229688	ISPD-AS1	ENSG00000229688.14	-0.652509283452201	-6.43573567114791	1.73394134070408e-07	3.05310079349386e-05
ENSG00000242086.ENSG00000215837.ENSG00000176945.37	ENSG00000242086+ENSG00000215837+ENSG00000176945	ENSG00000242086+ENSG00000215837+ENSG00000176945_038	chr3	dexseq_prepare_annotation2.py	exon	195410648	195410736	.	+	.	ENST00000455183+ENST00000445430+ENST00000600527+ENST00000429897+ENST00000602127+ENST00000414625+ENST00000601648+ENST00000597034+ENST00000451982+ENST00000608699__exon_number_038__gene_id_ENSG00000242086+ENSG00000215837+ENSG00000176945		ENSG00000242086.ENSG00000215837.ENSG00000176945.37	0.380825021653923	5.4342573279677	1.76505728936941e-07	3.10375100634933e-05
ENSG00000149761.ENSG00000110011.7	ENSG00000149761+ENSG00000110011	ENSG00000149761+ENSG00000110011_008	chr11	dexseq_prepare_annotation2.py	exon	63994081	63994106	.	+	.	ENST00000535000+ENST00000422364+ENST00000428347__exon_number_008__gene_id_ENSG00000149761+ENSG00000110011		ENSG00000149761.ENSG00000110011.7	0.557024754462331	5.49555697812117	1.77918483227581e-07	3.12443310858393e-05
ENSG00000102893.67	ENSG00000102893	ENSG00000102893_068	chr16	dexseq_prepare_annotation2.py	exon	47733606	47733656	.	+	.	ENST00000566044+ENST00000455779+ENST00000323584+ENST00000566319+ENST00000299167__exon_number_068__gene_id_ENSG00000102893	PHKB	ENSG00000102893.67	-0.779696508224703	-5.37349296689705	1.79971867864333e-07	3.15629547122124e-05
ENSG00000137807.1	ENSG00000137807	ENSG00000137807_002	chr15	dexseq_prepare_annotation2.py	exon	69706632	69706642	.	+	.	ENST00000559279+ENST00000395392__exon_number_002__gene_id_ENSG00000137807	KIF23	ENSG00000137807.1	0.802913562317	5.50976330190656	1.80537353534225e-07	3.16201357697297e-05
ENSG00000118369.20	ENSG00000118369	ENSG00000118369_021	chr11	dexseq_prepare_annotation2.py	exon	77925073	77925184	.	+	.	ENST00000530546+ENST00000529308+ENST00000526425+ENST00000441408+ENST00000530535__exon_number_021__gene_id_ENSG00000118369	USP35	ENSG00000118369.20	-0.778166147359679	-5.77083348135583	1.8188469803183e-07	3.18139223011727e-05
ENSG00000104915.14	ENSG00000104915	ENSG00000104915_015	chr19	dexseq_prepare_annotation2.py	exon	13256117	13256199	.	-	.	ENST00000588848+ENST00000587318+ENST00000440593+ENST00000591415+ENST00000587230+ENST00000242770+ENST00000591843+ENST00000591197+ENST00000593126+ENST00000589083+ENST00000343587__exon_number_015__gene_id_ENSG00000104915	STX10	ENSG00000104915.14	-0.544247511861641	-5.62358157577611	1.82228044685643e-07	3.18318166046843e-05
ENSG00000099251.4	ENSG00000099251	ENSG00000099251_005	chr10	dexseq_prepare_annotation2.py	exon	38645383	38645417	.	+	.	ENST00000374560+ENST00000471365+ENST00000494540+ENST00000356314+ENST00000277668__exon_number_005__gene_id_ENSG00000099251	HSD17B7P2	ENSG00000099251.4	0.424093271552151	5.7691153721082	1.83158707972441e-07	3.19521212894749e-05
ENSG00000165269.23	ENSG00000165269	ENSG00000165269_024	chr9	dexseq_prepare_annotation2.py	exon	33402518	33402584	.	-	.	ENST00000541274+ENST00000539936__exon_number_024__gene_id_ENSG00000165269	AQP7	ENSG00000165269.23	0.89601565866067	5.94338814221194	1.83631191537944e-07	3.19922843315427e-05
ENSG00000198632.ENSG00000174368.28	ENSG00000198632+ENSG00000174368	ENSG00000198632+ENSG00000174368_029	chr7	dexseq_prepare_annotation2.py	exon	74987566	74987789	.	-	.	ENST00000442338__exon_number_029__gene_id_ENSG00000198632+ENSG00000174368		ENSG00000198632.ENSG00000174368.28	-0.616216542202517	-5.56005961199251	1.84184130221815e-07	3.20463399907281e-05
ENSG00000021776.23	ENSG00000021776	ENSG00000021776_024	chr15	dexseq_prepare_annotation2.py	exon	35198720	35198745	.	-	.	ENST00000543879__exon_number_024__gene_id_ENSG00000021776	AQR	ENSG00000021776.23	-0.823324536056545	-5.99593058144028	1.90369820315864e-07	3.30790106593325e-05
ENSG00000163626.1	ENSG00000163626	ENSG00000163626_002	chr4	dexseq_prepare_annotation2.py	exon	73923793	73923830	.	-	.	ENST00000295890+ENST00000507544+ENST00000449739__exon_number_002__gene_id_ENSG00000163626	COX18	ENSG00000163626.1	0.90367387558355	6.40172523033746	1.92532752775264e-07	3.34108840982241e-05
ENSG00000168542.53	ENSG00000168542	ENSG00000168542_054	chr2	dexseq_prepare_annotation2.py	exon	189871663	189871716	.	+	.	ENST00000304636__exon_number_054__gene_id_ENSG00000168542	COL3A1	ENSG00000168542.53	-0.697059888254076	-6.39792198753526	1.94800870958067e-07	3.37601157714585e-05
ENSG00000197128.ENSG00000178201.ENSG00000268163.22	ENSG00000197128+ENSG00000178201+ENSG00000268163	ENSG00000197128+ENSG00000178201+ENSG00000268163_023	chr19	dexseq_prepare_annotation2.py	exon	57988889	57988900	.	-	.	ENST00000427512+ENST00000343280+ENST00000415705+ENST00000356584+ENST00000425074+ENST00000600175__exon_number_023__gene_id_ENSG00000197128+ENSG00000178201+ENSG00000268163		ENSG00000197128.ENSG00000178201.ENSG00000268163.22	-0.609383790380001	-5.82506574239047	1.97802550417096e-07	3.42101350103489e-05
ENSG00000166349.6	ENSG00000166349	ENSG00000166349_007	chr11	dexseq_prepare_annotation2.py	exon	36584935	36585048	.	+	.	ENST00000534663__exon_number_007__gene_id_ENSG00000166349	RAG1	ENSG00000166349.6	0.69140353589262	5.9233167459464	1.97983077257551e-07	3.42101350103489e-05
ENSG00000185261.28	ENSG00000185261	ENSG00000185261_029	chr5	dexseq_prepare_annotation2.py	exon	93954277	93954302	.	-	.	ENST00000329378+ENST00000312498__exon_number_029__gene_id_ENSG00000185261	KIAA0825	ENSG00000185261.28	0.736187711497807	5.69071941945412	1.98293891500044e-07	3.42101350103489e-05
ENSG00000104365.54	ENSG00000104365	ENSG00000104365_055	chr8	dexseq_prepare_annotation2.py	exon	42179414	42179463	.	+	.	ENST00000416505+ENST00000520655+ENST00000379708+ENST00000517890+ENST00000521661+ENST00000342222+ENST00000520201+ENST00000523517+ENST00000523105+ENST00000520810+ENST00000520835+ENST00000519938+ENST00000518679__exon_number_055__gene_id_ENSG00000104365	IKBKB	ENSG00000104365.54	0.421350396784473	5.38462211551499	1.98433756259909e-07	3.42101350103489e-05
ENSG00000126226.42	ENSG00000126226	ENSG00000126226_043	chr13	dexseq_prepare_annotation2.py	exon	113862981	113862983	.	-	.	ENST00000246505+ENST00000337344+ENST00000375479__exon_number_043__gene_id_ENSG00000126226	PCID2	ENSG00000126226.42	0.42690437112163	5.50821728162697	1.98924786931862e-07	3.42500761896151e-05
ENSG00000142449.6	ENSG00000142449	ENSG00000142449_007	chr19	dexseq_prepare_annotation2.py	exon	8140167	8140295	.	-	.	ENST00000600128+ENST00000601739+ENST00000270509__exon_number_007__gene_id_ENSG00000142449	FBN3	ENSG00000142449.6	-1.11354798388214	-5.47487777744615	2.03607832843637e-07	3.50107380175753e-05
ENSG00000021762.13	ENSG00000021762	ENSG00000021762_014	chr11	dexseq_prepare_annotation2.py	exon	3114097	3114282	.	-	.	ENST00000263650+ENST00000389989+ENST00000348039+ENST00000534454+ENST00000542243+ENST00000478260+ENST00000471998+ENST00000525498__exon_number_014__gene_id_ENSG00000021762	OSBPL5	ENSG00000021762.13	-0.390054512579209	-5.44167033837714	2.06254782708186e-07	3.54197663844737e-05
ENSG00000103671.22	ENSG00000103671	ENSG00000103671_023	chr15	dexseq_prepare_annotation2.py	exon	64701917	64702001	.	+	.	ENST00000561265+ENST00000559565+ENST00000560567+ENST00000261884+ENST00000560475__exon_number_023__gene_id_ENSG00000103671	TRIP4	ENSG00000103671.22	0.510213241008806	5.77421031838062	2.06697390632478e-07	3.54496762461485e-05
ENSG00000114735.10	ENSG00000114735	ENSG00000114735_011	chr3	dexseq_prepare_annotation2.py	exon	50608362	50608725	.	+	.	ENST00000424388+ENST00000434410+ENST00000448997+ENST00000232854+ENST00000482974+ENST00000455834__exon_number_011__gene_id_ENSG00000114735	HEMK1	ENSG00000114735.10	0.439430804443668	5.59337695900515	2.07838026604296e-07	3.55990686839646e-05
ENSG00000010438.1	ENSG00000010438	ENSG00000010438_002	chr9	dexseq_prepare_annotation2.py	exon	33750677	33750687	.	+	.	ENST00000361005+ENST00000468152__exon_number_002__gene_id_ENSG00000010438	PRSS3	ENSG00000010438.1	-0.418309211878178	-5.70401506276766	2.10455535505786e-07	3.60007092789619e-05
ENSG00000085999.1	ENSG00000085999	ENSG00000085999_002	chr1	dexseq_prepare_annotation2.py	exon	46713367	46713371	.	+	.	ENST00000442598+ENST00000463715__exon_number_002__gene_id_ENSG00000085999	RAD54L	ENSG00000085999.1	-0.483536262428408	-5.49453881590546	2.11730348688984e-07	3.61719251196876e-05
ENSG00000225697.46	ENSG00000225697	ENSG00000225697_047	chr3	dexseq_prepare_annotation2.py	exon	48669231	48669234	.	-	.	ENST00000421649+ENST00000444531+ENST00000358747+ENST00000395550+ENST00000307364+ENST00000420764+ENST00000431213+ENST00000480524+ENST00000482282+ENST00000489483+ENST00000383733__exon_number_047__gene_id_ENSG00000225697	SLC26A6	ENSG00000225697.46	0.521326735075535	5.40517176716493	2.12951740602483e-07	3.63335838659217e-05
ENSG00000100031.ENSG00000100028.89	ENSG00000100031+ENSG00000100028	ENSG00000100031+ENSG00000100028_090	chr22	dexseq_prepare_annotation2.py	exon	25024964	25024968	.	+	.	ENST00000400383+ENST00000400380+ENST00000406383+ENST00000400382+ENST00000403838__exon_number_090__gene_id_ENSG00000100031+ENSG00000100028		ENSG00000100031.ENSG00000100028.89	-0.741935326168357	-5.32906766816315	2.13886660976941e-07	3.64460110476824e-05
ENSG00000198756.9	ENSG00000198756	ENSG00000198756_010	chr1	dexseq_prepare_annotation2.py	exon	183920141	183920247	.	-	.	ENST00000546159+ENST00000367520+ENST00000361927__exon_number_010__gene_id_ENSG00000198756	COLGALT2	ENSG00000198756.9	0.648007132656073	5.96190592890513	2.15515097248328e-07	3.66761703962848e-05
ENSG00000070756.31	ENSG00000070756	ENSG00000070756_032	chr8	dexseq_prepare_annotation2.py	exon	101724990	101725017	.	-	.	ENST00000522387+ENST00000519596+ENST00000519004+ENST00000318607+ENST00000519100+ENST00000519622__exon_number_032__gene_id_ENSG00000070756	PABPC1	ENSG00000070756.31	0.615158083197132	5.55186173833167	2.16217278924212e-07	3.67483109877124e-05
ENSG00000102901.9	ENSG00000102901	ENSG00000102901_010	chr16	dexseq_prepare_annotation2.py	exon	67862377	67862411	.	-	.	ENST00000562787+ENST00000219172+ENST00000574569+ENST00000565157+ENST00000568495+ENST00000564817+ENST00000436104+ENST00000440851+ENST00000563885+ENST00000569862__exon_number_010__gene_id_ENSG00000102901	CENPT	ENSG00000102901.9	0.72448749847291	5.38302256075871	2.20790317676063e-07	3.74773117763281e-05
ENSG00000140443.37	ENSG00000140443	ENSG00000140443_038	chr15	dexseq_prepare_annotation2.py	exon	99467011	99467104	.	+	.	ENST00000560343__exon_number_038__gene_id_ENSG00000140443	IGF1R	ENSG00000140443.37	-0.478114842748486	-5.39601034105989	2.22457430263164e-07	3.77118174366151e-05
ENSG00000114439.70	ENSG00000114439	ENSG00000114439_071	chr3	dexseq_prepare_annotation2.py	exon	107524217	107524318	.	+	.	ENST00000415149+ENST00000458347+ENST00000416476+ENST00000325805+ENST00000406780+ENST00000402543__exon_number_071__gene_id_ENSG00000114439	BBX	ENSG00000114439.70	0.795497037994114	5.35179193363867	2.24941879904181e-07	3.80841022029054e-05
ENSG00000246090	ENSG00000246090	ENSG00000246090_001	chr4	dexseq_prepare_annotation2.py	exon	100010008	100010101	.	+	.	ENST00000500358__exon_number_001__gene_id_ENSG00000246090	RP11-696N14.1	ENSG00000246090	0.626543754315296	5.50213314932618	2.26060098925412e-07	3.82244181869283e-05
ENSG00000114439.56	ENSG00000114439	ENSG00000114439_057	chr3	dexseq_prepare_annotation2.py	exon	107491914	107492483	.	+	.	ENST00000415149+ENST00000325805+ENST00000402543+ENST00000406780__exon_number_057__gene_id_ENSG00000114439	BBX	ENSG00000114439.56	0.76315374708899	5.3489762304022	2.28046696937363e-07	3.85110214205259e-05
ENSG00000099251.12	ENSG00000099251	ENSG00000099251_013	chr10	dexseq_prepare_annotation2.py	exon	38654546	38654557	.	+	.	ENST00000374560+ENST00000471365+ENST00000494540+ENST00000356314+ENST00000277668__exon_number_013__gene_id_ENSG00000099251	HSD17B7P2	ENSG00000099251.12	-0.609196826738899	-5.71172099543626	2.31167302433422e-07	3.89525820946735e-05
ENSG00000224743	ENSG00000224743	ENSG00000224743_001	chr13	dexseq_prepare_annotation2.py	exon	31456070	31456426	.	-	.	ENST00000592950__exon_number_001__gene_id_ENSG00000224743	TEX26-AS1	ENSG00000224743	-1.01996594716391	-5.43144565116811	2.31251367663121e-07	3.89525820946735e-05
ENSG00000166313.1	ENSG00000166313	ENSG00000166313_002	chr11	dexseq_prepare_annotation2.py	exon	6416373	6416387	.	-	.	ENST00000608394+ENST00000608704+ENST00000608435+ENST00000608655+ENST00000299402+ENST00000389906+ENST00000526240+ENST00000609360+ENST00000311051__exon_number_002__gene_id_ENSG00000166313	APBB1	ENSG00000166313.1	-0.552935705861638	-5.38209591848669	2.32041893716845e-07	3.90359496080928e-05
ENSG00000064652.6	ENSG00000064652	ENSG00000064652_007	chr5	dexseq_prepare_annotation2.py	exon	122181358	122181388	.	+	.	ENST00000261369+ENST00000506996+ENST00000395451+ENST00000511545+ENST00000513881__exon_number_007__gene_id_ENSG00000064652	SNX24	ENSG00000064652.6	0.869009022149151	5.71001074921675	2.32773712723392e-07	3.91092413849089e-05
ENSG00000125630.49	ENSG00000125630	ENSG00000125630_050	chr2	dexseq_prepare_annotation2.py	exon	113333438	113333606	.	+	.	ENST00000409894+ENST00000448770+ENST00000417433+ENST00000263331+ENST00000541869+ENST00000333990__exon_number_050__gene_id_ENSG00000125630	POLR1B	ENSG00000125630.49	-0.655174286702798	-5.40853501538023	2.33711203974434e-07	3.92168588127825e-05
ENSG00000126226.37	ENSG00000126226	ENSG00000126226_038	chr13	dexseq_prepare_annotation2.py	exon	113862913	113862943	.	-	.	ENST00000475433+ENST00000375479+ENST00000375477+ENST00000246505+ENST00000375457+ENST00000484641+ENST00000480971+ENST00000491548+ENST00000337344__exon_number_038__gene_id_ENSG00000126226	PCID2	ENSG00000126226.37	0.409952659133787	5.4710302005996	2.35646879164888e-07	3.94914863142588e-05
ENSG00000158186.4	ENSG00000158186	ENSG00000158186_005	chr3	dexseq_prepare_annotation2.py	exon	138067749	138067874	.	+	.	ENST00000477784+ENST00000464896+ENST00000475711__exon_number_005__gene_id_ENSG00000158186	MRAS	ENSG00000158186.4	0.741194825774547	5.62450332541186	2.36003257734389e-07	3.95010826529096e-05
ENSG00000134852.33	ENSG00000134852	ENSG00000134852_034	chr4	dexseq_prepare_annotation2.py	exon	56352560	56352560	.	-	.	ENST00000381322+ENST00000506923__exon_number_034__gene_id_ENSG00000134852	CLOCK	ENSG00000134852.33	0.646178406994125	5.77869886680123	2.37175915343401e-07	3.96471065877647e-05
ENSG00000123104.19	ENSG00000123104	ENSG00000123104_020	chr12	dexseq_prepare_annotation2.py	exon	26639037	26639293	.	-	.	ENST00000381340+ENST00000451599__exon_number_020__gene_id_ENSG00000123104	ITPR2	ENSG00000123104.19	-0.618398062604586	-5.41686520072151	2.3927561418724e-07	3.99475326598644e-05
ENSG00000137807	ENSG00000137807	ENSG00000137807_001	chr15	dexseq_prepare_annotation2.py	exon	69706585	69706631	.	+	.	ENST00000559279__exon_number_001__gene_id_ENSG00000137807	KIF23	ENSG00000137807	0.925657494751975	5.44753967870729	2.40436781466211e-07	4.00907082369272e-05
ENSG00000089053.68	ENSG00000089053	ENSG00000089053_069	chr12	dexseq_prepare_annotation2.py	exon	121790199	121790220	.	-	.	ENST00000536416+ENST00000261819__exon_number_069__gene_id_ENSG00000089053	ANAPC5	ENSG00000089053.68	-0.386158957557131	-5.47681646158321	2.40781612953867e-07	4.00975775852141e-05
ENSG00000197128.ENSG00000178201.ENSG00000268163.7	ENSG00000197128+ENSG00000178201+ENSG00000268163	ENSG00000197128+ENSG00000178201+ENSG00000268163_008	chr19	dexseq_prepare_annotation2.py	exon	57967551	57967607	.	-	.	ENST00000321039+ENST00000601945__exon_number_008__gene_id_ENSG00000197128+ENSG00000178201+ENSG00000268163		ENSG00000197128.ENSG00000178201.ENSG00000268163.7	0.770515482593026	5.77288955463369	2.4262556164675e-07	4.03498302581547e-05
ENSG00000151726.36	ENSG00000151726	ENSG00000151726_037	chr4	dexseq_prepare_annotation2.py	exon	185733314	185733413	.	-	.	ENST00000504342__exon_number_037__gene_id_ENSG00000151726	ACSL1	ENSG00000151726.36	-0.466112515317226	-5.45451778316231	2.42912636030022e-07	4.03498302581547e-05
ENSG00000112640.2	ENSG00000112640	ENSG00000112640_003	chr6	dexseq_prepare_annotation2.py	exon	42952292	42952337	.	+	.	ENST00000472118+ENST00000394110+ENST00000485511__exon_number_003__gene_id_ENSG00000112640	PPP2R5D	ENSG00000112640.2	-0.480285582195194	-5.69904234736555	2.43340979017342e-07	4.03498302581547e-05
ENSG00000116128.13	ENSG00000116128	ENSG00000116128_014	chr1	dexseq_prepare_annotation2.py	exon	147095643	147098017	.	+	.	ENST00000234739__exon_number_014__gene_id_ENSG00000116128	BCL9	ENSG00000116128.13	-0.805676055602193	-5.73302890678049	2.43567195371687e-07	4.03498302581547e-05
ENSG00000158286.1	ENSG00000158286	ENSG00000158286_002	chr1	dexseq_prepare_annotation2.py	exon	6266189	6266235	.	+	.	ENST00000377948+ENST00000484435__exon_number_002__gene_id_ENSG00000158286	RNF207	ENSG00000158286.1	-0.611503420889936	-5.44449106231113	2.43824082766093e-07	4.03498302581547e-05
ENSG00000100883.1	ENSG00000100883	ENSG00000100883_002	chr14	dexseq_prepare_annotation2.py	exon	35451888	35451906	.	+	.	ENST00000554803__exon_number_002__gene_id_ENSG00000100883	SRP54	ENSG00000100883.1	0.865314404141452	5.92685450135986	2.44870830876274e-07	4.04723367392864e-05
ENSG00000224743.1	ENSG00000224743	ENSG00000224743_002	chr13	dexseq_prepare_annotation2.py	exon	31456978	31457085	.	-	.	ENST00000585870__exon_number_002__gene_id_ENSG00000224743	TEX26-AS1	ENSG00000224743.1	-0.962144051716639	-5.41848614106958	2.45612382839356e-07	4.05441570817281e-05
ENSG00000136828.38	ENSG00000136828	ENSG00000136828_039	chr9	dexseq_prepare_annotation2.py	exon	129975223	129975246	.	+	.	ENST00000467325+ENST00000471643+ENST00000424082+ENST00000438723+ENST00000259351__exon_number_039__gene_id_ENSG00000136828	RALGPS1	ENSG00000136828.38	0.606342276210084	5.43196396891113	2.48227246442341e-07	4.09246466141436e-05
ENSG00000255591.ENSG00000147140.41	ENSG00000255591+ENSG00000147140	ENSG00000255591+ENSG00000147140_042	chrX	dexseq_prepare_annotation2.py	exon	70520120	70520166	.	+	.	ENST00000276079+ENST00000535149+ENST00000373841+ENST00000490044+ENST00000473525__exon_number_042__gene_id_ENSG00000255591+ENSG00000147140		ENSG00000255591.ENSG00000147140.41	0.77830392160879	5.40188742892666	2.48553529571677e-07	4.09273448400326e-05
ENSG00000091536.29	ENSG00000091536	ENSG00000091536_030	chr17	dexseq_prepare_annotation2.py	exon	18045393	18045451	.	+	.	ENST00000205890+ENST00000412324__exon_number_030__gene_id_ENSG00000091536	MYO15A	ENSG00000091536.29	0.700876282965038	5.29819688197157	2.51980594668599e-07	4.14399817575847e-05
ENSG00000255591.ENSG00000147140.39	ENSG00000255591+ENSG00000147140	ENSG00000255591+ENSG00000147140_040	chrX	dexseq_prepare_annotation2.py	exon	70518557	70518666	.	+	.	ENST00000276079+ENST00000474431+ENST00000373856+ENST00000535149+ENST00000373841+ENST00000490044+ENST00000473525__exon_number_040__gene_id_ENSG00000255591+ENSG00000147140		ENSG00000255591.ENSG00000147140.39	0.763316029605115	5.39753063506059	2.5367049288668e-07	4.16660094777637e-05
ENSG00000069018.4	ENSG00000069018	ENSG00000069018_005	chr5	dexseq_prepare_annotation2.py	exon	135551888	135551963	.	-	.	ENST00000503275+ENST00000513104+ENST00000355180+ENST00000378459+ENST00000514963+ENST00000352189+ENST00000426057+ENST00000502753+ENST00000509288__exon_number_005__gene_id_ENSG00000069018	TRPC7	ENSG00000069018.4	-0.58759976671018	-5.9874640212972	2.54493546474745e-07	4.17042787922252e-05
ENSG00000116337.74	ENSG00000116337	ENSG00000116337_075	chr1	dexseq_prepare_annotation2.py	exon	110174164	110174190	.	+	.	ENST00000476688+ENST00000369840+ENST00000393688+ENST00000256578+ENST00000342115__exon_number_075__gene_id_ENSG00000116337	AMPD2	ENSG00000116337.74	0.431574722808366	5.36257589601932	2.54665211895858e-07	4.17042787922252e-05
ENSG00000068078.14	ENSG00000068078	ENSG00000068078_015	chr4	dexseq_prepare_annotation2.py	exon	1805419	1805466	.	+	.	ENST00000507588+ENST00000440486+ENST00000481110+ENST00000260795__exon_number_015__gene_id_ENSG00000068078	FGFR3	ENSG00000068078.14	0.536430621530394	5.76031306758611	2.54850884720661e-07	4.17042787922252e-05
ENSG00000198561.ENSG00000213593.ENSG00000211450.ENSG00000254732.ENSG00000254462.47	ENSG00000198561+ENSG00000213593+ENSG00000211450+ENSG00000254732+ENSG00000254462	ENSG00000198561+ENSG00000213593+ENSG00000211450+ENSG00000254732+ENSG00000254462_048	chr11	dexseq_prepare_annotation2.py	exon	57529273	57529289	.	+	.	ENST00000530094+ENST00000530748+ENST00000361391+ENST00000426142+ENST00000532844+ENST00000361796+ENST00000428599+ENST00000361332+ENST00000529986+ENST00000526772+ENST00000534579+ENST00000532787+ENST00000399050+ENST00000415361+ENST00000532245+ENST00000531014+ENST00000527467+ENST00000358694+ENST00000533667+ENST00000532649+ENST00000528621+ENST00000532463+ENST00000529526+ENST00000528232+ENST00000525902…		ENSG00000198561.ENSG00000213593.ENSG00000211450.ENSG00000254732.ENSG00000254462.47	-0.94804291137391	-5.4008494639764	2.57824722456688e-07	4.21387067115196e-05
ENSG00000154175.74	ENSG00000154175	ENSG00000154175_075	chr3	dexseq_prepare_annotation2.py	exon	100566446	100566517	.	-	.	ENST00000533855+ENST00000284322+ENST00000471714+ENST00000495063+ENST00000528490__exon_number_075__gene_id_ENSG00000154175	ABI3BP	ENSG00000154175.74	0.480592667003813	5.3547396819008	2.58412920714253e-07	4.2182635224479e-05
ENSG00000140853.105	ENSG00000140853	ENSG00000140853_106	chr16	dexseq_prepare_annotation2.py	exon	57117432	57117432	.	+	.	ENST00000262510+ENST00000543103+ENST00000540182+ENST00000308149+ENST00000538453+ENST00000436936+ENST00000537056__exon_number_106__gene_id_ENSG00000140853	NLRC5	ENSG00000140853.105	-0.490816198622232	-5.55486004975887	2.65616655122571e-07	4.3305024517076e-05
ENSG00000167751.38	ENSG00000167751	ENSG00000167751_039	chr19	dexseq_prepare_annotation2.py	exon	51380478	51380516	.	+	.	ENST00000599280+ENST00000601114+ENST00000597911+ENST00000595316__exon_number_039__gene_id_ENSG00000167751	KLK2	ENSG00000167751.38	0.746590026524333	5.70430198144207	2.73057385625664e-07	4.43796768333945e-05
ENSG00000136828.42	ENSG00000136828	ENSG00000136828_043	chr9	dexseq_prepare_annotation2.py	exon	129979624	129979724	.	+	.	ENST00000424082+ENST00000373434__exon_number_043__gene_id_ENSG00000136828	RALGPS1	ENSG00000136828.42	0.638356029912191	5.41122658491023	2.73081172960994e-07	4.43796768333945e-05
ENSG00000021762.57	ENSG00000021762	ENSG00000021762_058	chr11	dexseq_prepare_annotation2.py	exon	3186567	3186582	.	-	.	ENST00000263650+ENST00000348039__exon_number_058__gene_id_ENSG00000021762	OSBPL5	ENSG00000021762.57	1.14819643554615	5.38164225244834	2.73216344706152e-07	4.43796768333945e-05
ENSG00000074706.22	ENSG00000074706	ENSG00000074706_023	chr6	dexseq_prepare_annotation2.py	exon	154544095	154544303	.	-	.	ENST00000518162__exon_number_023__gene_id_ENSG00000074706	IPCEF1	ENSG00000074706.22	-0.473524881192016	-5.61252451786253	2.74571916002837e-07	4.45322832059845e-05
ENSG00000141510.31	ENSG00000141510	ENSG00000141510_032	chr17	dexseq_prepare_annotation2.py	exon	7580746	7580752	.	-	.	ENST00000508793__exon_number_032__gene_id_ENSG00000141510	TP53	ENSG00000141510.31	-1.00287235020323	-5.74098977145807	2.74830271415635e-07	4.45322832059845e-05
ENSG00000174844.31	ENSG00000174844	ENSG00000174844_032	chr3	dexseq_prepare_annotation2.py	exon	57405094	57405245	.	-	.	ENST00000351747+ENST00000495027__exon_number_032__gene_id_ENSG00000174844	DNAH12	ENSG00000174844.31	-0.426032805861439	-5.37360968271621	2.75324844272059e-07	4.45577495217205e-05
ENSG00000156795.7	ENSG00000156795	ENSG00000156795_008	chr8	dexseq_prepare_annotation2.py	exon	124429053	124429096	.	+	.	ENST00000523551+ENST00000523984+ENST00000517609+ENST00000519199+ENST00000522194+ENST00000287387+ENST00000524254+ENST00000523356__exon_number_008__gene_id_ENSG00000156795	WDYHV1	ENSG00000156795.7	1.03091689832613	5.63748114644568	2.76569508418553e-07	4.47043974446091e-05
ENSG00000089053.15	ENSG00000089053	ENSG00000089053_016	chr12	dexseq_prepare_annotation2.py	exon	121756338	121756411	.	-	.	ENST00000534976+ENST00000261819+ENST00000535641+ENST00000541887+ENST00000535482+ENST00000544314+ENST00000344395+ENST00000545218+ENST00000539079+ENST00000366333+ENST00000441917__exon_number_016__gene_id_ENSG00000089053	ANAPC5	ENSG00000089053.15	0.800103369837671	5.44298337631993	2.80499749844679e-07	4.5284249956893e-05
ENSG00000037749.ENSG00000164574.18	ENSG00000037749+ENSG00000164574	ENSG00000037749+ENSG00000164574_019	chr5	dexseq_prepare_annotation2.py	exon	153433613	153434593	.	+	.	ENST00000436816+ENST00000322602__exon_number_019__gene_id_ENSG00000037749+ENSG00000164574		ENSG00000037749.ENSG00000164574.18	1.09553262504299	5.38577839564747	2.85838530179334e-07	4.60898051977445e-05
ENSG00000068878.13	ENSG00000068878	ENSG00000068878_014	chr2	dexseq_prepare_annotation2.py	exon	54112827	54112912	.	-	.	ENST00000421748+ENST00000389993+ENST00000404125+ENST00000476586__exon_number_014__gene_id_ENSG00000068878	PSME4	ENSG00000068878.13	-1.1307656829931	-5.6576871975321	2.87609542306395e-07	4.63188153017564e-05
ENSG00000185811.24	ENSG00000185811	ENSG00000185811_025	chr7	dexseq_prepare_annotation2.py	exon	50467616	50467707	.	+	.	ENST00000439701+ENST00000438033+ENST00000357364+ENST00000349824+ENST00000426121+ENST00000331340+ENST00000343574+ENST00000471793+ENST00000440768+ENST00000359197+ENST00000346667__exon_number_025__gene_id_ENSG00000185811	IKZF1	ENSG00000185811.24	-0.541370303943632	-5.77191219266133	2.88815227906198e-07	4.64563339611019e-05
ENSG00000198561.ENSG00000213593.ENSG00000211450.ENSG00000254732.ENSG00000254462.37	ENSG00000198561+ENSG00000213593+ENSG00000211450+ENSG00000254732+ENSG00000254462	ENSG00000198561+ENSG00000213593+ENSG00000211450+ENSG00000254732+ENSG00000254462_038	chr11	dexseq_prepare_annotation2.py	exon	57510335	57510456	.	+	.	ENST00000531074+ENST00000534355+ENST00000533321+ENST00000528798+ENST00000534386__exon_number_038__gene_id_ENSG00000198561+ENSG00000213593+ENSG00000211450+ENSG00000254732+ENSG00000254462		ENSG00000198561.ENSG00000213593.ENSG00000211450.ENSG00000254732.ENSG00000254462.37	-1.25216053752385	-5.37142092956667	2.95633140310345e-07	4.74840845842716e-05
ENSG00000008710.99	ENSG00000008710	ENSG00000008710_100	chr16	dexseq_prepare_annotation2.py	exon	2156806	2156941	.	-	.	ENST00000487932+ENST00000415938+ENST00000483024+ENST00000569983+ENST00000486339+ENST00000496574+ENST00000568591+ENST00000423118+ENST00000565639+ENST00000262304+ENST00000483558+ENST00000483731__exon_number_100__gene_id_ENSG00000008710	PKD1	ENSG00000008710.99	-1.0082570310433	-5.24457532900318	2.96111017811137e-07	4.74840845842716e-05
ENSG00000187736.ENSG00000213901.28	ENSG00000187736+ENSG00000213901	ENSG00000187736+ENSG00000213901_029	chr2	dexseq_prepare_annotation2.py	exon	220025485	220025520	.	-	.	ENST00000418099+ENST00000356853+ENST00000450447__exon_number_029__gene_id_ENSG00000187736+ENSG00000213901		ENSG00000187736.ENSG00000213901.28	-0.275728075037502	-5.30540464490643	2.96337322964423e-07	4.74840845842716e-05
ENSG00000029363.60	ENSG00000029363	ENSG00000029363_061	chr6	dexseq_prepare_annotation2.py	exon	136610934	136610967	.	-	.	ENST00000531224+ENST00000353331+ENST00000527536+ENST00000532384+ENST00000529826__exon_number_061__gene_id_ENSG00000029363	BCLAF1	ENSG00000029363.60	-0.948602487964647	-5.68345069339145	2.96642938247481e-07	4.74840845842716e-05
ENSG00000113648.54	ENSG00000113648	ENSG00000113648_055	chr5	dexseq_prepare_annotation2.py	exon	134735575	134735577	.	-	.	ENST00000304332+ENST00000506532+ENST00000508962__exon_number_055__gene_id_ENSG00000113648	H2AFY	ENSG00000113648.54	-0.475404706812451	-5.54651858541522	2.99265010220043e-07	4.78458086981218e-05
ENSG00000163626	ENSG00000163626	ENSG00000163626_001	chr4	dexseq_prepare_annotation2.py	exon	73921797	73923792	.	-	.	ENST00000295890+ENST00000449739__exon_number_001__gene_id_ENSG00000163626	COX18	ENSG00000163626	0.866535444915317	6.25121159885536	3.0620442277366e-07	4.88960699722694e-05
ENSG00000112473.1	ENSG00000112473	ENSG00000112473_002	chr6	dexseq_prepare_annotation2.py	exon	33168603	33168649	.	+	.	ENST00000444757+ENST00000374675__exon_number_002__gene_id_ENSG00000112473	SLC39A7	ENSG00000112473.1	0.704199885668734	6.1163936517622	3.11653287315061e-07	4.97060645767388e-05
ENSG00000158286.2	ENSG00000158286	ENSG00000158286_003	chr1	dexseq_prepare_annotation2.py	exon	6266236	6266255	.	+	.	ENST00000377939+ENST00000484435+ENST00000377948__exon_number_003__gene_id_ENSG00000158286	RNF207	ENSG00000158286.2	-0.57739221427806	-5.38916596415236	3.14046357117976e-07	5.00273195110288e-05
ENSG00000037749.ENSG00000164574.12	ENSG00000037749+ENSG00000164574	ENSG00000037749+ENSG00000164574_013	chr5	dexseq_prepare_annotation2.py	exon	153429333	153429577	.	+	.	ENST00000522177+ENST00000522782+ENST00000436816+ENST00000519928+ENST00000322602__exon_number_013__gene_id_ENSG00000037749+ENSG00000164574		ENSG00000037749.ENSG00000164574.12	1.02890545013784	5.36372831853926	3.16512647777933e-07	5.03529531041746e-05
ENSG00000145362.29	ENSG00000145362	ENSG00000145362_030	chr4	dexseq_prepare_annotation2.py	exon	114195608	114195805	.	+	.	ENST00000357077+ENST00000503271+ENST00000394537+ENST00000264366+ENST00000506722+ENST00000503423+ENST00000504454__exon_number_030__gene_id_ENSG00000145362	ANK2	ENSG00000145362.29	-0.447219569261497	-5.30318112115968	3.16853103760964e-07	5.03529531041746e-05
ENSG00000099624.16	ENSG00000099624	ENSG00000099624_017	chr19	dexseq_prepare_annotation2.py	exon	1244786	1244823	.	+	.	ENST00000590265+ENST00000395633+ENST00000215375+ENST00000589478+ENST00000588538__exon_number_017__gene_id_ENSG00000099624	ATP5D	ENSG00000099624.16	-1.17569613922144	-5.85434719340088	3.18788847051777e-07	5.05996831163589e-05
ENSG00000134852.6	ENSG00000134852	ENSG00000134852_007	chr4	dexseq_prepare_annotation2.py	exon	56308445	56308598	.	-	.	ENST00000479384__exon_number_007__gene_id_ENSG00000134852	CLOCK	ENSG00000134852.6	-0.593270618386051	-5.70088329876743	3.21367485939439e-07	5.09477416874866e-05
ENSG00000139132.35	ENSG00000139132	ENSG00000139132_036	chr12	dexseq_prepare_annotation2.py	exon	32760891	32761029	.	+	.	ENST00000546442+ENST00000525053+ENST00000493087+ENST00000494977+ENST00000534526+ENST00000551984+ENST00000531134+ENST00000381025+ENST00000395740+ENST00000427716+ENST00000266482__exon_number_036__gene_id_ENSG00000139132	FGD4	ENSG00000139132.35	-1.08545903374954	-5.9179271572191	3.25211904908783e-07	5.14953944248789e-05
ENSG00000172890.32	ENSG00000172890	ENSG00000172890_033	chr11	dexseq_prepare_annotation2.py	exon	71188272	71188392	.	+	.	ENST00000539574+ENST00000525200__exon_number_033__gene_id_ENSG00000172890	NADSYN1	ENSG00000172890.32	-0.566961038895686	-5.28796653966351	3.28021211510171e-07	5.18234894933889e-05
ENSG00000174177.9	ENSG00000174177	ENSG00000174177_010	chr16	dexseq_prepare_annotation2.py	exon	88776631	88776690	.	+	.	ENST00000566637+ENST00000312060+ENST00000565071+ENST00000564921+ENST00000378384+ENST00000567949+ENST00000453996+ENST00000564105__exon_number_010__gene_id_ENSG00000174177	CTU2	ENSG00000174177.9	-0.589205895209113	-5.56958020308382	3.28068796647507e-07	5.18234894933889e-05
ENSG00000188038.ENSG00000038358.ENSG00000263126.ENSG00000221526.1	ENSG00000188038+ENSG00000038358+ENSG00000263126+ENSG00000221526	ENSG00000188038+ENSG00000038358+ENSG00000263126+ENSG00000221526_002	chr16	dexseq_prepare_annotation2.py	exon	67906955	67907246	.	+	.	ENST00000572221+ENST00000358933__exon_number_002__gene_id_ENSG00000188038+ENSG00000038358+ENSG00000263126+ENSG00000221526		ENSG00000188038.ENSG00000038358.ENSG00000263126.ENSG00000221526.1	-0.470412548231683	-5.29486157888492	3.29665073138283e-07	5.20134287856255e-05
ENSG00000174844.36	ENSG00000174844	ENSG00000174844_037	chr3	dexseq_prepare_annotation2.py	exon	57414360	57414376	.	-	.	ENST00000495027__exon_number_037__gene_id_ENSG00000174844	DNAH12	ENSG00000174844.36	-0.381859607913337	-5.33150104884902	3.35167553399738e-07	5.27416952527926e-05
ENSG00000005844.72	ENSG00000005844	ENSG00000005844_073	chr16	dexseq_prepare_annotation2.py	exon	30533101	30533564	.	+	.	ENST00000358164+ENST00000356798+ENST00000564632__exon_number_073__gene_id_ENSG00000005844	ITGAL	ENSG00000005844.72	-0.960831272162455	-5.78246008129348	3.35262506768496e-07	5.27416952527926e-05
ENSG00000007264.42	ENSG00000007264	ENSG00000007264_043	chr19	dexseq_prepare_annotation2.py	exon	3801802	3801810	.	-	.	ENST00000395045__exon_number_043__gene_id_ENSG00000007264	MATK	ENSG00000007264.42	0.750461907718077	5.99199157352979	3.35479020834216e-07	5.27416952527926e-05
ENSG00000255591.ENSG00000147140.42	ENSG00000255591+ENSG00000147140	ENSG00000255591+ENSG00000147140_043	chrX	dexseq_prepare_annotation2.py	exon	70520167	70520368	.	+	.	ENST00000276079+ENST00000535149+ENST00000373841+ENST00000490044__exon_number_043__gene_id_ENSG00000255591+ENSG00000147140		ENSG00000255591.ENSG00000147140.42	0.704914221840186	5.3356347399942	3.38469434879522e-07	5.31485554111235e-05
ENSG00000255429.ENSG00000086991.40	ENSG00000255429+ENSG00000086991	ENSG00000255429+ENSG00000086991_041	chr11	dexseq_prepare_annotation2.py	exon	89225289	89225358	.	-	.	ENST00000542487+ENST00000532825+ENST00000424319+ENST00000527956__exon_number_041__gene_id_ENSG00000255429+ENSG00000086991		ENSG00000255429.ENSG00000086991.40	-0.539557055070324	-5.39907990737343	3.41697918819015e-07	5.35917879588127e-05
ENSG00000151150.22	ENSG00000151150	ENSG00000151150_023	chr10	dexseq_prepare_annotation2.py	exon	61819458	61819574	.	-	.	ENST00000503366+ENST00000514197+ENST00000373827+ENST00000511043+ENST00000355288+ENST00000373820+ENST00000469721__exon_number_023__gene_id_ENSG00000151150	ANK3	ENSG00000151150.22	0.37471790620004	5.31821127196194	3.46904785769481e-07	5.43438898030034e-05
ENSG00000081479.27	ENSG00000081479	ENSG00000081479_028	chr2	dexseq_prepare_annotation2.py	exon	170032921	170033098	.	-	.	ENST00000263816__exon_number_028__gene_id_ENSG00000081479	LRP2	ENSG00000081479.27	-0.91235067112738	-5.42100950482215	3.62052286810941e-07	5.66496006445096e-05
ENSG00000197818.10	ENSG00000197818	ENSG00000197818_011	chr20	dexseq_prepare_annotation2.py	exon	48466116	48466217	.	+	.	ENST00000539601+ENST00000361573+ENST00000417961+ENST00000541138__exon_number_011__gene_id_ENSG00000197818	SLC9A8	ENSG00000197818.10	0.765218183444766	5.66911769434474	3.63677847256848e-07	5.68366069004639e-05
ENSG00000185811.25	ENSG00000185811	ENSG00000185811_026	chr7	dexseq_prepare_annotation2.py	exon	50467708	50468325	.	+	.	ENST00000439701+ENST00000438033+ENST00000357364+ENST00000349824+ENST00000331340+ENST00000343574+ENST00000471793+ENST00000440768+ENST00000359197+ENST00000346667__exon_number_026__gene_id_ENSG00000185811	IKZF1	ENSG00000185811.25	-0.555467844821665	-5.71095479924197	3.64508491553338e-07	5.68990861537142e-05
ENSG00000108312.7	ENSG00000108312	ENSG00000108312_008	chr17	dexseq_prepare_annotation2.py	exon	42284855	42284965	.	-	.	ENST00000529383+ENST00000393606+ENST00000533177+ENST00000527034+ENST00000343638+ENST00000302904+ENST00000526094+ENST00000436088+ENST00000529947__exon_number_008__gene_id_ENSG00000108312	UBTF	ENSG00000108312.7	-0.349637886991047	-5.38221635558098	3.68520939260747e-07	5.74575049797344e-05
ENSG00000165458.58	ENSG00000165458	ENSG00000165458_059	chr11	dexseq_prepare_annotation2.py	exon	71949572	71949665	.	+	.	ENST00000298229+ENST00000541756+ENST00000538751+ENST00000320683__exon_number_059__gene_id_ENSG00000165458	INPPL1	ENSG00000165458.58	1.01577665855504	5.37974046368331	3.72628413673935e-07	5.80294052846299e-05
ENSG00000133226.49	ENSG00000133226	ENSG00000133226_050	chr1	dexseq_prepare_annotation2.py	exon	24987291	24987466	.	+	.	ENST00000488317__exon_number_050__gene_id_ENSG00000133226	SRRM1	ENSG00000133226.49	-0.544347402886965	-5.32115231048596	3.85086378254423e-07	5.98988480870445e-05
ENSG00000150093.55	ENSG00000150093	ENSG00000150093_056	chr10	dexseq_prepare_annotation2.py	exon	33247414	33247814	.	-	.	ENST00000439974__exon_number_056__gene_id_ENSG00000150093	ITGB1	ENSG00000150093.55	0.480298030658161	5.53038734927344	3.85761335338328e-07	5.99332425687579e-05
ENSG00000105278.22	ENSG00000105278	ENSG00000105278_023	chr19	dexseq_prepare_annotation2.py	exon	3834771	3834981	.	-	.	ENST00000438164+ENST00000592807+ENST00000262961+ENST00000591965+ENST00000587212__exon_number_023__gene_id_ENSG00000105278	ZFR2	ENSG00000105278.22	-0.538154312572162	-5.38154219767262	3.87744040518281e-07	6.01704938270314e-05
ENSG00000123104.37	ENSG00000123104	ENSG00000123104_038	chr12	dexseq_prepare_annotation2.py	exon	26752920	26753042	.	-	.	ENST00000381340__exon_number_038__gene_id_ENSG00000123104	ITPR2	ENSG00000123104.37	0.451667561060685	5.3094755279637	3.93723834435607e-07	6.10267322203425e-05
ENSG00000068724	ENSG00000068724	ENSG00000068724_001	chr2	dexseq_prepare_annotation2.py	exon	47143296	47143716	.	+	.	ENST00000409245__exon_number_001__gene_id_ENSG00000068724	TTC7A	ENSG00000068724	-0.954412865418863	-5.57912858733609	3.94640918229686e-07	6.10971688399697e-05
ENSG00000158286.28	ENSG00000158286	ENSG00000158286_029	chr1	dexseq_prepare_annotation2.py	exon	6271983	6272113	.	+	.	ENST00000377948+ENST00000377939+ENST00000463453+ENST00000496676+ENST00000492476__exon_number_029__gene_id_ENSG00000158286	RNF207	ENSG00000158286.28	1.21056125852124	5.33734420317969	3.97518484298071e-07	6.14706013090386e-05
ENSG00000138696.13	ENSG00000138696	ENSG00000138696_014	chr4	dexseq_prepare_annotation2.py	exon	96036939	96036940	.	+	.	ENST00000502683__exon_number_014__gene_id_ENSG00000138696	BMPR1B	ENSG00000138696.13	0.376876826614246	5.54581149300716	4.02203598977135e-07	6.21223451196742e-05
ENSG00000145362.90	ENSG00000145362	ENSG00000145362_091	chr4	dexseq_prepare_annotation2.py	exon	114302724	114302803	.	+	.	ENST00000357077+ENST00000509550+ENST00000506722+ENST00000394537+ENST00000505342+ENST00000506344+ENST00000514960__exon_number_091__gene_id_ENSG00000145362	ANK2	ENSG00000145362.90	-0.668838656658119	-5.25060094176124	4.06769345742275e-07	6.2754150735256e-05
ENSG00000134215.23	ENSG00000134215	ENSG00000134215_024	chr1	dexseq_prepare_annotation2.py	exon	108220441	108220631	.	-	.	ENST00000525460__exon_number_024__gene_id_ENSG00000134215	VAV3	ENSG00000134215.23	-0.43326432467562	-5.63991593621414	4.07400691478341e-07	6.27599028941843e-05
ENSG00000177542.53	ENSG00000177542	ENSG00000177542_054	chr11	dexseq_prepare_annotation2.py	exon	797612	797891	.	-	.	ENST00000529351+ENST00000531214__exon_number_054__gene_id_ENSG00000177542	SLC25A22	ENSG00000177542.53	-0.470725668271598	-5.34968230558741	4.07757113738633e-07	6.27599028941843e-05
ENSG00000104522.47	ENSG00000104522	ENSG00000104522_048	chr8	dexseq_prepare_annotation2.py	exon	144699723	144699736	.	-	.	ENST00000425753__exon_number_048__gene_id_ENSG00000104522	TSTA3	ENSG00000104522.47	0.527077930841345	5.60133334443478	4.10710086240768e-07	6.31408187181252e-05
ENSG00000266504.ENSG00000214425.ENSG00000267246.23	ENSG00000266504+ENSG00000214425+ENSG00000267246	ENSG00000266504+ENSG00000214425+ENSG00000267246_024	chr17	dexseq_prepare_annotation2.py	exon	43627999	43628098	.	-	.	ENST00000586411__exon_number_024__gene_id_ENSG00000266504+ENSG00000214425+ENSG00000267246		ENSG00000266504.ENSG00000214425.ENSG00000267246.23	-0.535861311008703	-5.4916627752047	4.11806046366811e-07	6.32356914850636e-05
ENSG00000227195.44	ENSG00000227195	ENSG00000227195_045	chr20	dexseq_prepare_annotation2.py	exon	26189759	26189782	.	-	.	ENST00000427348__exon_number_045__gene_id_ENSG00000227195	MIR663A	ENSG00000227195.44	0.35693717860708	5.240754888544	4.18286436129773e-07	6.41562003122667e-05
ENSG00000115091.5	ENSG00000115091	ENSG00000115091_006	chr2	dexseq_prepare_annotation2.py	exon	114648175	114648355	.	+	.	ENST00000535589__exon_number_006__gene_id_ENSG00000115091	ACTR3	ENSG00000115091.5	0.654711420726664	5.44756559820748	4.20015986575024e-07	6.43467414978087e-05
ENSG00000135838.21	ENSG00000135838	ENSG00000135838_022	chr1	dexseq_prepare_annotation2.py	exon	182781326	182781348	.	+	.	ENST00000488424+ENST00000479721+ENST00000367555+ENST00000367554+ENST00000367553+ENST00000367552+ENST00000463899+ENST00000258317__exon_number_022__gene_id_ENSG00000135838	NPL	ENSG00000135838.21	-0.793633462437232	-5.44687687472687	4.21247742848933e-07	6.44606670601243e-05
ENSG00000112640.7	ENSG00000112640	ENSG00000112640_008	chr6	dexseq_prepare_annotation2.py	exon	42974201	42974224	.	+	.	ENST00000230402+ENST00000394110+ENST00000485511__exon_number_008__gene_id_ENSG00000112640	PPP2R5D	ENSG00000112640.7	-0.466509318546137	-5.561751156232	4.23161759117314e-07	6.4678609661196e-05
ENSG00000080845.37	ENSG00000080845	ENSG00000080845_038	chr20	dexseq_prepare_annotation2.py	exon	35152653	35152728	.	+	.	ENST00000340491+ENST00000489701+ENST00000497862+ENST00000401952+ENST00000478910+ENST00000339266+ENST00000373913+ENST00000475894+ENST00000373907__exon_number_038__gene_id_ENSG00000080845	DLGAP4	ENSG00000080845.37	-0.545055652572837	-5.4430721840167	4.2811637077262e-07	6.53602541131346e-05
ENSG00000090621.28	ENSG00000090621	ENSG00000090621_029	chr1	dexseq_prepare_annotation2.py	exon	40030199	40030200	.	-	.	ENST00000372862+ENST00000421687+ENST00000525045+ENST00000477556+ENST00000461578+ENST00000483770+ENST00000372856+ENST00000372857+ENST00000527718+ENST00000525669+ENST00000372858__exon_number_029__gene_id_ENSG00000090621	PABPC4	ENSG00000090621.28	-1.18320724223968	-5.52673313852037	4.34681865555056e-07	6.62859728444978e-05
ENSG00000163626.2	ENSG00000163626	ENSG00000163626_003	chr4	dexseq_prepare_annotation2.py	exon	73923831	73924004	.	-	.	ENST00000295890+ENST00000510031+ENST00000507544+ENST00000449739__exon_number_003__gene_id_ENSG00000163626	COX18	ENSG00000163626.2	0.875872433878831	6.13709387905618	4.3556395646896e-07	6.63438760407547e-05
ENSG00000146263.46	ENSG00000146263	ENSG00000146263_047	chr6	dexseq_prepare_annotation2.py	exon	97730863	97730920	.	-	.	ENST00000275053__exon_number_047__gene_id_ENSG00000146263	MMS22L	ENSG00000146263.46	-1.13549709336729	-5.32446305795787	4.38163620552195e-07	6.66629603300717e-05
ENSG00000187736.ENSG00000213901.58	ENSG00000187736+ENSG00000213901	ENSG00000187736+ENSG00000213901_059	chr2	dexseq_prepare_annotation2.py	exon	220034031	220034076	.	-	.	ENST00000295738+ENST00000421779+ENST00000396775+ENST00000318673+ENST00000455516+ENST00000465580+ENST00000409878+ENST00000409370+ENST00000414999+ENST00000497918+ENST00000498327__exon_number_059__gene_id_ENSG00000187736+ENSG00000213901		ENSG00000187736.ENSG00000213901.58	0.440709290128613	5.22312308364888	4.39133944203252e-07	6.67337048763374e-05
ENSG00000169169.31	ENSG00000169169	ENSG00000169169_032	chr19	dexseq_prepare_annotation2.py	exon	50204839	50204891	.	+	.	ENST00000323446+ENST00000295404+ENST00000598396+ENST00000598293+ENST00000392518+ENST00000354199+ENST00000405931+ENST00000596701+ENST00000595568+ENST00000599023+ENST00000598259__exon_number_032__gene_id_ENSG00000169169	CPT1C	ENSG00000169169.31	-1.0616040345559	-5.37658383273323	4.40021008241071e-07	6.67916486520778e-05
ENSG00000129484.8	ENSG00000129484	ENSG00000129484_009	chr14	dexseq_prepare_annotation2.py	exon	20818685	20818781	.	+	.	ENST00000527915+ENST00000250416+ENST00000429687__exon_number_009__gene_id_ENSG00000129484	PARP2	ENSG00000129484.8	-0.723143300034626	-5.37442731028	4.44197218779282e-07	6.73114564684163e-05
ENSG00000112640.3	ENSG00000112640	ENSG00000112640_004	chr6	dexseq_prepare_annotation2.py	exon	42952338	42952389	.	+	.	ENST00000230402+ENST00000394110+ENST00000485511+ENST00000472118__exon_number_004__gene_id_ENSG00000112640	PPP2R5D	ENSG00000112640.3	-0.468238224031217	-5.54950798585459	4.4446489857154e-07	6.73114564684163e-05
ENSG00000103671.2	ENSG00000103671	ENSG00000103671_003	chr15	dexseq_prepare_annotation2.py	exon	64680003	64680034	.	+	.	ENST00000261884__exon_number_003__gene_id_ENSG00000103671	TRIP4	ENSG00000103671.2	-0.647580549907605	-5.5744196697209	4.56778121939413e-07	6.90969782419209e-05
ENSG00000102901.10	ENSG00000102901	ENSG00000102901_011	chr16	dexseq_prepare_annotation2.py	exon	67862412	67862462	.	-	.	ENST00000562787+ENST00000219172+ENST00000574569+ENST00000562513+ENST00000565157+ENST00000568495+ENST00000564817+ENST00000436104+ENST00000440851+ENST00000563885+ENST00000569862__exon_number_011__gene_id_ENSG00000102901	CENPT	ENSG00000102901.10	0.851188979106766	5.22530964097837	4.67317202708764e-07	7.06103460783944e-05
ENSG00000132912.25	ENSG00000132912	ENSG00000132912_026	chr5	dexseq_prepare_annotation2.py	exon	150115871	150115878	.	-	.	ENST00000517421__exon_number_026__gene_id_ENSG00000132912	DCTN4	ENSG00000132912.25	0.767681435142684	5.37365701113716	4.71954848303046e-07	7.12295832137736e-05
ENSG00000108312.5	ENSG00000108312	ENSG00000108312_006	chr17	dexseq_prepare_annotation2.py	exon	42284608	42284735	.	-	.	ENST00000529383+ENST00000393606+ENST00000533177+ENST00000527034+ENST00000343638+ENST00000302904+ENST00000526094+ENST00000436088__exon_number_006__gene_id_ENSG00000108312	UBTF	ENSG00000108312.5	-0.341522253647558	-5.32199734063496	4.82163763281034e-07	7.26687938818062e-05
ENSG00000092607.10	ENSG00000092607	ENSG00000092607_011	chr1	dexseq_prepare_annotation2.py	exon	119530214	119530428	.	-	.	ENST00000369429__exon_number_011__gene_id_ENSG00000092607	TBX15	ENSG00000092607.10	0.53206003926487	5.68438378021121	4.83059476332521e-07	7.26687938818062e-05
ENSG00000239961.ENSG00000250507.ENSG00000248166.ENSG00000187116.ENSG00000249654.26	ENSG00000239961+ENSG00000250507+ENSG00000248166+ENSG00000187116+ENSG00000249654	ENSG00000239961+ENSG00000250507+ENSG00000248166+ENSG00000187116+ENSG00000249654_027	chr19	dexseq_prepare_annotation2.py	exon	54842573	54842706	.	-	.	ENST00000515672__exon_number_027__gene_id_ENSG00000239961+ENSG00000250507+ENSG00000248166+ENSG00000187116+ENSG00000249654		ENSG00000239961.ENSG00000250507.ENSG00000248166.ENSG00000187116.ENSG00000249654.26	0.613926930106798	5.32154198706758	4.83141633877478e-07	7.26687938818062e-05
ENSG00000214198	ENSG00000214198	ENSG00000214198_001	chr12	dexseq_prepare_annotation2.py	exon	104237527	104237533	.	-	.	ENST00000548527__exon_number_001__gene_id_ENSG00000214198	RP11-642P15.1	ENSG00000214198	0.436516307083182	5.28246198605094	4.91488494563495e-07	7.38401354989312e-05
ENSG00000090612.ENSG00000256223.ENSG00000256825.49	ENSG00000090612+ENSG00000256223+ENSG00000256825	ENSG00000090612+ENSG00000256223+ENSG00000256825_050	chr12	dexseq_prepare_annotation2.py	exon	133768307	133768493	.	+	.	ENST00000534953+ENST00000585488__exon_number_050__gene_id_ENSG00000090612+ENSG00000256223+ENSG00000256825		ENSG00000090612.ENSG00000256223.ENSG00000256825.49	-0.561227871640179	-5.52149120802389	4.97266069969873e-07	7.45971549483508e-05
ENSG00000103653.2	ENSG00000103653	ENSG00000103653_003	chr15	dexseq_prepare_annotation2.py	exon	75074490	75074844	.	+	.	ENST00000220003__exon_number_003__gene_id_ENSG00000103653	CSK	ENSG00000103653.2	0.715407298104545	5.79705499733024	4.97657058659365e-07	7.45971549483508e-05
ENSG00000114374.4	ENSG00000114374	ENSG00000114374_005	chrY	dexseq_prepare_annotation2.py	exon	14821369	14821476	.	+	.	ENST00000493168+ENST00000338981+ENST00000426564__exon_number_005__gene_id_ENSG00000114374	USP9Y	ENSG00000114374.4	-0.972729183720266	-5.27128891178499	4.9976482746683e-07	7.48281670639933e-05
ENSG00000158286.6	ENSG00000158286	ENSG00000158286_007	chr1	dexseq_prepare_annotation2.py	exon	6267572	6267624	.	+	.	ENST00000466994+ENST00000484435__exon_number_007__gene_id_ENSG00000158286	RNF207	ENSG00000158286.6	-0.552947020041644	-5.2846500020852	5.04485162303378e-07	7.54493839735241e-05
ENSG00000141380.54	ENSG00000141380	ENSG00000141380_055	chr18	dexseq_prepare_annotation2.py	exon	23670578	23670589	.	-	.	ENST00000580751+ENST00000415083+ENST00000580642+ENST00000269137+ENST00000585241+ENST00000577572+ENST00000578954__exon_number_055__gene_id_ENSG00000141380	SS18	ENSG00000141380.54	-0.41112140641716	-5.26043070933442	5.08512929382678e-07	7.59657340965464e-05
ENSG00000180176.22	ENSG00000180176	ENSG00000180176_023	chr11	dexseq_prepare_annotation2.py	exon	2189337	2189409	.	-	.	ENST00000352909+ENST00000469226+ENST00000333684+ENST00000381175+ENST00000324155+ENST00000381168+ENST00000381178__exon_number_023__gene_id_ENSG00000180176	TH	ENSG00000180176.22	-1.26418307324358	-6.44869420050374	5.14740165795322e-07	7.68091204008637e-05
ENSG00000173715.ENSG00000173653.11	ENSG00000173715+ENSG00000173653	ENSG00000173715+ENSG00000173653_012	chr11	dexseq_prepare_annotation2.py	exon	66526514	66526530	.	+	.	ENST00000531400+ENST00000524551+ENST00000525908+ENST00000540737+ENST00000532565+ENST00000527634+ENST00000525449+ENST00000527368+ENST00000534325+ENST00000346672+ENST00000360962__exon_number_012__gene_id_ENSG00000173715+ENSG00000173653		ENSG00000173715.ENSG00000173653.11	-0.603413724298306	-5.3242285689454	5.25048677104782e-07	7.82589201464791e-05
ENSG00000163626.12	ENSG00000163626	ENSG00000163626_013	chr4	dexseq_prepare_annotation2.py	exon	73935444	73935458	.	-	.	ENST00000295890+ENST00000421792+ENST00000449739__exon_number_013__gene_id_ENSG00000163626	COX18	ENSG00000163626.12	-0.44354553885221	-6.07451677580104	5.28506424335211e-07	7.86854902945701e-05
ENSG00000141510.33	ENSG00000141510	ENSG00000141510_034	chr17	dexseq_prepare_annotation2.py	exon	7590746	7590799	.	-	.	ENST00000604348+ENST00000445888+ENST00000420246+ENST00000269305+ENST00000455263+ENST00000509690+ENST00000505014__exon_number_034__gene_id_ENSG00000141510	TP53	ENSG00000141510.33	-1.24363608894256	-5.56999285380262	5.34297477976047e-07	7.94580975721158e-05
ENSG00000133226.68	ENSG00000133226	ENSG00000133226_069	chr1	dexseq_prepare_annotation2.py	exon	24999118	24999158	.	+	.	ENST00000323848+ENST00000447431__exon_number_069__gene_id_ENSG00000133226	SRRM1	ENSG00000133226.68	-0.815153588600413	-5.24928406064569	5.35025051358187e-07	7.94767978147478e-05
ENSG00000074181.41	ENSG00000074181	ENSG00000074181_042	chr19	dexseq_prepare_annotation2.py	exon	15311599	15311713	.	-	.	ENST00000601011+ENST00000263388__exon_number_042__gene_id_ENSG00000074181	NOTCH3	ENSG00000074181.41	-0.481911479882922	-5.19903154854675	5.39209246746119e-07	8.00083527146582e-05
ENSG00000169507.28	ENSG00000169507	ENSG00000169507_029	chr2	dexseq_prepare_annotation2.py	exon	165811141	165811255	.	-	.	ENST00000409058+ENST00000409662__exon_number_029__gene_id_ENSG00000169507	SLC38A11	ENSG00000169507.28	-0.843624851371339	-6.22271986361809	5.40007328229508e-07	8.00368437246472e-05
ENSG00000134853.ENSG00000145216.35	ENSG00000134853+ENSG00000145216	ENSG00000134853+ENSG00000145216_036	chr4	dexseq_prepare_annotation2.py	exon	54319299	54319300	.	+	.	ENST00000337488+ENST00000504094+ENST00000513008+ENST00000306932+ENST00000358575+ENST00000514543+ENST00000505125__exon_number_036__gene_id_ENSG00000134853+ENSG00000145216		ENSG00000134853.ENSG00000145216.35	-0.945581039444377	-5.28622867716694	5.41653117262496e-07	8.01907724356143e-05
ENSG00000137868.5	ENSG00000137868	ENSG00000137868_006	chr15	dexseq_prepare_annotation2.py	exon	74472483	74472584	.	-	.	ENST00000323940+ENST00000545137+ENST00000574278+ENST00000535552+ENST00000449139+ENST00000574439+ENST00000416286+ENST00000572785+ENST00000395105+ENST00000563965+ENST00000423167__exon_number_006__gene_id_ENSG00000137868	STRA6	ENSG00000137868.5	-0.596692034211321	-5.17846900420887	5.42643884856787e-07	8.02474902466992e-05
ENSG00000211460	ENSG00000211460	ENSG00000211460_001	chr2	dexseq_prepare_annotation2.py	exon	122494679	122494761	.	+	.	ENST00000455432__exon_number_001__gene_id_ENSG00000211460	TSN	ENSG00000211460	-0.981989938356411	-5.49892207045609	5.44249069901564e-07	8.03948410762088e-05
ENSG00000175166.64	ENSG00000175166	ENSG00000175166_065	chr3	dexseq_prepare_annotation2.py	exon	184026356	184026495	.	+	.	ENST00000491494__exon_number_065__gene_id_ENSG00000175166	PSMD2	ENSG00000175166.64	-0.704678717697649	-5.16952168482405	5.4866138744509e-07	8.09560605191186e-05
ENSG00000105397.5	ENSG00000105397	ENSG00000105397_006	chr19	dexseq_prepare_annotation2.py	exon	10461645	10461727	.	-	.	ENST00000529422__exon_number_006__gene_id_ENSG00000105397	TYK2	ENSG00000105397.5	0.560351599269805	5.38346763752757	5.51200103511365e-07	8.1239882220544e-05
ENSG00000187736.ENSG00000213901.52	ENSG00000187736+ENSG00000213901	ENSG00000187736+ENSG00000213901_053	chr2	dexseq_prepare_annotation2.py	exon	220033370	220033373	.	-	.	ENST00000414999+ENST00000465580+ENST00000497918+ENST00000318673__exon_number_053__gene_id_ENSG00000187736+ENSG00000213901		ENSG00000187736.ENSG00000213901.52	0.433319915720194	5.1735575162814	5.55381217601929e-07	8.1764869805232e-05
ENSG00000131558.8	ENSG00000131558	ENSG00000131558_009	chr7	dexseq_prepare_annotation2.py	exon	132990631	132990665	.	+	.	ENST00000393161+ENST00000462055+ENST00000253861+ENST00000539845+ENST00000486013+ENST00000492326__exon_number_009__gene_id_ENSG00000131558	EXOC4	ENSG00000131558.8	-0.369037181779324	-5.19649961662034	5.56883119692055e-07	8.18946858612617e-05
ENSG00000137868.2	ENSG00000137868	ENSG00000137868_003	chr15	dexseq_prepare_annotation2.py	exon	74472156	74472315	.	-	.	ENST00000323940+ENST00000545137+ENST00000535552+ENST00000449139+ENST00000574439+ENST00000416286+ENST00000395105+ENST00000423167__exon_number_003__gene_id_ENSG00000137868	STRA6	ENSG00000137868.2	-0.604880004957496	-5.16965805233052	5.65700350234698e-07	8.30988015034973e-05
ENSG00000041357.7	ENSG00000041357	ENSG00000041357_008	chr15	dexseq_prepare_annotation2.py	exon	78832803	78832805	.	+	.	ENST00000559146+ENST00000558639+ENST00000560099+ENST00000558635+ENST00000559082+ENST00000560033+ENST00000559948+ENST00000559934+ENST00000560217+ENST00000413382+ENST00000044462__exon_number_008__gene_id_ENSG00000041357	PSMA4	ENSG00000041357.7	1.17234547006757	5.26529801692985	5.71476950065985e-07	8.38540828319598e-05
ENSG00000036257.33	ENSG00000036257	ENSG00000036257_034	chr2	dexseq_prepare_annotation2.py	exon	225397698	225397811	.	-	.	ENST00000541548__exon_number_034__gene_id_ENSG00000036257	CUL3	ENSG00000036257.33	-0.658447362372912	-5.26445528864687	5.73636107083853e-07	8.40774813156343e-05
ENSG00000188690.27	ENSG00000188690	ENSG00000188690_028	chr10	dexseq_prepare_annotation2.py	exon	127505095	127505201	.	-	.	ENST00000368786__exon_number_028__gene_id_ENSG00000188690	UROS	ENSG00000188690.27	0.478402087977452	5.32795446568586	5.75364255592366e-07	8.42372818506344e-05
ENSG00000126226.41	ENSG00000126226	ENSG00000126226_042	chr13	dexseq_prepare_annotation2.py	exon	113862967	113862980	.	-	.	ENST00000375477+ENST00000246505+ENST00000337344+ENST00000375479__exon_number_042__gene_id_ENSG00000126226	PCID2	ENSG00000126226.41	0.399953770997446	5.27141114231498	5.78625253521647e-07	8.46208996177355e-05
ENSG00000200469.ENSG00000163644.30	ENSG00000200469+ENSG00000163644	ENSG00000200469+ENSG00000163644_031	chr4	dexseq_prepare_annotation2.py	exon	89205889	89205921	.	-	.	ENST00000514204__exon_number_031__gene_id_ENSG00000200469+ENSG00000163644		ENSG00000200469.ENSG00000163644.30	0.870249869319643	5.45543466434223	5.80525386993009e-07	8.4713536400046e-05
ENSG00000149554.ENSG00000134910.64	ENSG00000149554+ENSG00000134910	ENSG00000149554+ENSG00000134910_065	chr11	dexseq_prepare_annotation2.py	exon	125496236	125496311	.	+	.	ENST00000533778+ENST00000534070__exon_number_065__gene_id_ENSG00000149554+ENSG00000134910		ENSG00000149554.ENSG00000134910.64	-0.992686029816646	-5.18322309993898	5.80541655184741e-07	8.4713536400046e-05
ENSG00000183054.38	ENSG00000183054	ENSG00000183054_039	chr2	dexseq_prepare_annotation2.py	exon	111325545	111325609	.	-	.	ENST00000480894+ENST00000446930+ENST00000455695+ENST00000330331+ENST00000490990+ENST00000329516__exon_number_039__gene_id_ENSG00000183054	RGPD6	ENSG00000183054.38	0.769177769391184	5.82907629486337	5.8327063456599e-07	8.50178109604306e-05
ENSG00000233614.1	ENSG00000233614	ENSG00000233614_002	chr16	dexseq_prepare_annotation2.py	exon	61555	61860	.	+	.	ENST00000545636+ENST00000513886__exon_number_002__gene_id_ENSG00000233614	DDX11L10	ENSG00000233614.1	0.680344571682626	5.92068942875793	5.89150894956704e-07	8.57802403937017e-05
ENSG00000177156.18	ENSG00000177156	ENSG00000177156_019	chr11	dexseq_prepare_annotation2.py	exon	763851	763940	.	+	.	ENST00000319006+ENST00000528097__exon_number_019__gene_id_ENSG00000177156	TALDO1	ENSG00000177156.18	-0.563516260949981	-5.35036213856773	5.91531288362254e-07	8.60319718169943e-05
ENSG00000168389.28	ENSG00000168389	ENSG00000168389_029	chr1	dexseq_prepare_annotation2.py	exon	40434365	40434417	.	+	.	ENST00000420632+ENST00000483824+ENST00000372809+ENST00000480630+ENST00000372811__exon_number_029__gene_id_ENSG00000168389	MFSD2A	ENSG00000168389.28	-0.423298502173233	-5.29647265407593	5.9299826318345e-07	8.61504484463622e-05
ENSG00000117143.6	ENSG00000117143	ENSG00000117143_007	chr1	dexseq_prepare_annotation2.py	exon	162549218	162549393	.	+	.	ENST00000367926+ENST00000271469+ENST00000367925+ENST00000367924__exon_number_007__gene_id_ENSG00000117143	UAP1	ENSG00000117143.6	-0.440708404566445	-5.44971760640648	5.94113680817809e-07	8.62176467858451e-05
ENSG00000021762.47	ENSG00000021762	ENSG00000021762_048	chr11	dexseq_prepare_annotation2.py	exon	3147839	3147874	.	-	.	ENST00000477622__exon_number_048__gene_id_ENSG00000021762	OSBPL5	ENSG00000021762.47	1.03924206409692	5.21044681092041	6.02648771692705e-07	8.73602570153314e-05
ENSG00000102103.24	ENSG00000102103	ENSG00000102103_025	chrX	dexseq_prepare_annotation2.py	exon	48759510	48759661	.	+	.	ENST00000473764+ENST00000396763+ENST00000477997+ENST00000463529+ENST00000218224+ENST00000470062+ENST00000465859+ENST00000447146+ENST00000474671+ENST00000376563+ENST00000443648+ENST00000472742+ENST00000470059__exon_number_025__gene_id_ENSG00000102103	PQBP1	ENSG00000102103.24	0.538385734956177	5.50250718978444	6.06340506222867e-07	8.7799036086936e-05
ENSG00000166313.3	ENSG00000166313	ENSG00000166313_004	chr11	dexseq_prepare_annotation2.py	exon	6416393	6416509	.	-	.	ENST00000529519+ENST00000608394+ENST00000524626+ENST00000608704+ENST00000608435+ENST00000608655+ENST00000299402+ENST00000389906+ENST00000526240+ENST00000609360+ENST00000311051__exon_number_004__gene_id_ENSG00000166313	APBB1	ENSG00000166313.3	-0.593667579992964	-5.17663139941761	6.10850717712049e-07	8.83552408875526e-05
ENSG00000038382.9	ENSG00000038382	ENSG00000038382_010	chr5	dexseq_prepare_annotation2.py	exon	14290997	14291085	.	+	.	ENST00000344204+ENST00000537187+ENST00000512070+ENST00000509967__exon_number_010__gene_id_ENSG00000038382	TRIO	ENSG00000038382.9	0.999897471207751	5.17863449212663	6.18042239542125e-07	8.9297636883691e-05
ENSG00000116337.70	ENSG00000116337	ENSG00000116337_071	chr1	dexseq_prepare_annotation2.py	exon	110173663	110173774	.	+	.	ENST00000528958+ENST00000528667+ENST00000369840+ENST00000528454+ENST00000476688+ENST00000393688+ENST00000358729+ENST00000256578+ENST00000342115__exon_number_071__gene_id_ENSG00000116337	AMPD2	ENSG00000116337.70	0.640801725008203	5.17343138497177	6.20005341985877e-07	8.9483372084495e-05
ENSG00000148700.6	ENSG00000148700	ENSG00000148700_007	chr10	dexseq_prepare_annotation2.py	exon	111767989	111768009	.	+	.	ENST00000484622+ENST00000459738+ENST00000487085+ENST00000495661+ENST00000497125+ENST00000356080+ENST00000277900__exon_number_007__gene_id_ENSG00000148700	ADD3	ENSG00000148700.6	0.421767442761505	5.21549267780587	6.23891662650636e-07	8.99459706091489e-05
ENSG00000010671.34	ENSG00000010671	ENSG00000010671_035	chrX	dexseq_prepare_annotation2.py	exon	100641168	100641183	.	-	.	ENST00000308731__exon_number_035__gene_id_ENSG00000010671	BTK	ENSG00000010671.34	-0.841122402516167	-5.56791396469479	6.27845387364211e-07	9.04172671864017e-05
ENSG00000224539.9	ENSG00000224539	ENSG00000224539_010	chrX	dexseq_prepare_annotation2.py	exon	134743471	134743610	.	+	.	ENST00000442271__exon_number_010__gene_id_ENSG00000224539	RP11-432N13.3	ENSG00000224539.9	0.532761600866256	5.72671458719014	6.37127532405808e-07	9.16540575184952e-05
ENSG00000198554.33	ENSG00000198554	ENSG00000198554_034	chr14	dexseq_prepare_annotation2.py	exon	55493770	55493795	.	-	.	ENST00000421192+ENST00000420358+ENST00000360586__exon_number_034__gene_id_ENSG00000198554	WDHD1	ENSG00000198554.33	0.687963497637304	5.66273276829039	6.38454924689409e-07	9.17450695316199e-05
ENSG00000104312.19	ENSG00000104312	ENSG00000104312_020	chr8	dexseq_prepare_annotation2.py	exon	90802837	90803291	.	+	.	ENST00000220751__exon_number_020__gene_id_ENSG00000104312	RIPK2	ENSG00000104312.19	1.45617291800445	5.60727060379904	6.43124799353417e-07	9.23156716063184e-05
ENSG00000163689.13	ENSG00000163689	ENSG00000163689_014	chr3	dexseq_prepare_annotation2.py	exon	58792121	58792182	.	-	.	ENST00000482387+ENST00000295966+ENST00000495572+ENST00000484535+ENST00000486145__exon_number_014__gene_id_ENSG00000163689	C3orf67	ENSG00000163689.13	-0.280886934673319	-5.2341744379505	6.5672356898023e-07	9.41653179109232e-05
ENSG00000099251.5	ENSG00000099251	ENSG00000099251_006	chr10	dexseq_prepare_annotation2.py	exon	38647240	38647443	.	+	.	ENST00000374560+ENST00000471365+ENST00000494540+ENST00000356314+ENST00000277668__exon_number_006__gene_id_ENSG00000099251	HSD17B7P2	ENSG00000099251.5	0.409598968076718	5.45095293992188	6.59087562321766e-07	9.4295716709825e-05
ENSG00000214717.ENSG00000169084.16	ENSG00000214717+ENSG00000169084	ENSG00000214717+ENSG00000169084_017	chrX	dexseq_prepare_annotation2.py	exon	2405744	2406226	.	-	.	ENST00000381223+ENST00000381222__exon_number_017__gene_id_ENSG00000214717+ENSG00000169084		ENSG00000214717.ENSG00000169084.16	0.526835442337905	5.71693970604718	6.59359895056413e-07	9.4295716709825e-05
ENSG00000134744.61	ENSG00000134744	ENSG00000134744_062	chr1	dexseq_prepare_annotation2.py	exon	52956404	52956473	.	-	.	ENST00000473856+ENST00000484723+ENST00000528642+ENST00000371541+ENST00000257177+ENST00000371544__exon_number_062__gene_id_ENSG00000134744	ZCCHC11	ENSG00000134744.61	-0.630444360969103	-5.08922205665427	6.59775117484445e-07	9.4295716709825e-05
ENSG00000099338.1	ENSG00000099338	ENSG00000099338_002	chr19	dexseq_prepare_annotation2.py	exon	38826458	38826472	.	+	.	ENST00000312265+ENST00000410018+ENST00000409235__exon_number_002__gene_id_ENSG00000099338	CATSPERG	ENSG00000099338.1	0.422937698917653	5.27018875323672	6.65221801737991e-07	9.4903300451657e-05
ENSG00000077063.1	ENSG00000077063	ENSG00000077063_002	chr7	dexseq_prepare_annotation2.py	exon	117350795	117350916	.	-	.	ENST00000446636+ENST00000160373__exon_number_002__gene_id_ENSG00000077063	CTTNBP2	ENSG00000077063.1	-0.522408103370144	-5.21532375998479	6.654635898972e-07	9.4903300451657e-05
ENSG00000141458.35	ENSG00000141458	ENSG00000141458_036	chr18	dexseq_prepare_annotation2.py	exon	21127970	21128072	.	-	.	ENST00000269228+ENST00000540608__exon_number_036__gene_id_ENSG00000141458	NPC1	ENSG00000141458.35	-0.448607083043759	-5.19328349060047	6.7015233325999e-07	9.54688748414035e-05
ENSG00000128607.15	ENSG00000128607	ENSG00000128607_016	chr7	dexseq_prepare_annotation2.py	exon	129770377	129775560	.	+	.	ENST00000335420__exon_number_016__gene_id_ENSG00000128607	KLHDC10	ENSG00000128607.15	0.686239349882445	5.78509228976663	6.77068347822702e-07	9.63501820529291e-05
ENSG00000215462.ENSG00000102547	ENSG00000215462+ENSG00000102547	ENSG00000215462+ENSG00000102547_001	chr13	dexseq_prepare_annotation2.py	exon	49882786	49882788	.	-	.	ENST00000355854__exon_number_001__gene_id_ENSG00000215462+ENSG00000102547		ENSG00000215462.ENSG00000102547	-0.425305949407639	-5.25497941604165	6.78298991629743e-07	9.64214063892705e-05
ENSG00000103034.95	ENSG00000103034	ENSG00000103034_096	chr16	dexseq_prepare_annotation2.py	exon	58541852	58541866	.	+	.	ENST00000356752+ENST00000562350+ENST00000394279+ENST00000568005+ENST00000566192+ENST00000569026+ENST00000394282+ENST00000566061+ENST00000421602+ENST00000568640+ENST00000561730+ENST00000563799+ENST00000570248+ENST00000258187+ENST00000561681+ENST00000562999+ENST00000569923__exon_number_096__gene_id_ENSG00000103034	NDRG4	ENSG00000103034.95	0.583438305056831	5.17841207005266	6.79496829105186e-07	9.64878190911847e-05
ENSG00000187775.82	ENSG00000187775	ENSG00000187775_083	chr17	dexseq_prepare_annotation2.py	exon	76510856	76511104	.	-	.	ENST00000389840+ENST00000585328__exon_number_083__gene_id_ENSG00000187775	DNAH17	ENSG00000187775.82	0.545467912061424	5.08052174935383	6.88048430450573e-07	9.75971940675319e-05
ENSG00000138696.10	ENSG00000138696	ENSG00000138696_011	chr4	dexseq_prepare_annotation2.py	exon	96035871	96035973	.	+	.	ENST00000394931+ENST00000502683+ENST00000515059+ENST00000506363+ENST00000264568+ENST00000440890+ENST00000512312+ENST00000509540__exon_number_011__gene_id_ENSG00000138696	BMPR1B	ENSG00000138696.10	-0.704182744441832	-5.40875932065178	7.01034428095959e-07	9.93325166737385e-05
ENSG00000059758.39	ENSG00000059758	ENSG00000059758_040	chr12	dexseq_prepare_annotation2.py	exon	96793853	96794258	.	-	.	ENST00000261211+ENST00000543119__exon_number_040__gene_id_ENSG00000059758	CDK17	ENSG00000059758.39	-0.388440304569309	-5.20826438138583	7.10865956836578e-07	0.000100617628503624
ENSG00000105197.1	ENSG00000105197	ENSG00000105197_002	chr19	dexseq_prepare_annotation2.py	exon	39971124	39971471	.	+	.	ENST00000314349+ENST00000601358__exon_number_002__gene_id_ENSG00000105197	TIMM50	ENSG00000105197.1	-0.610747664864615	-5.46003254835939	7.16348976545961e-07	0.000101285149350838
ENSG00000187527.3	ENSG00000187527	ENSG00000187527_004	chr3	dexseq_prepare_annotation2.py	exon	192997155	192997243	.	-	.	ENST00000495496+ENST00000342358__exon_number_004__gene_id_ENSG00000187527	ATP13A5	ENSG00000187527.3	0.527022333004569	5.23954618984592	7.25803652032768e-07	0.000102512197308872
ENSG00000132912.32	ENSG00000132912	ENSG00000132912_033	chr5	dexseq_prepare_annotation2.py	exon	150137678	150137867	.	-	.	ENST00000424236__exon_number_033__gene_id_ENSG00000132912	DCTN4	ENSG00000132912.32	0.753172824137734	5.27186308126617	7.32870434192348e-07	0.000103399718663469
ENSG00000162825.103	ENSG00000162825	ENSG00000162825_104	chr1	dexseq_prepare_annotation2.py	exon	144224193	144224481	.	+	.	ENST00000369365__exon_number_104__gene_id_ENSG00000162825	NBPF8	ENSG00000162825.103	-0.894034074713936	-5.10743787953048	7.35519858784728e-07	0.000103539016561332
ENSG00000133226.50	ENSG00000133226	ENSG00000133226_051	chr1	dexseq_prepare_annotation2.py	exon	24987801	24987803	.	+	.	ENST00000496882+ENST00000596378+ENST00000479034+ENST00000485541+ENST00000323848+ENST00000374389+ENST00000537199+ENST00000447431__exon_number_051__gene_id_ENSG00000133226	SRRM1	ENSG00000133226.50	-0.631453078378563	-5.17905329539164	7.3582330198216e-07	0.000103539016561332
ENSG00000187775.55	ENSG00000187775	ENSG00000187775_056	chr17	dexseq_prepare_annotation2.py	exon	76480950	76481115	.	-	.	ENST00000389840+ENST00000585328+ENST00000586052__exon_number_056__gene_id_ENSG00000187775	DNAH17	ENSG00000187775.55	-0.468573561093322	-5.06646940953491	7.36209849772381e-07	0.000103539016561332
ENSG00000140575.69	ENSG00000140575	ENSG00000140575_070	chr15	dexseq_prepare_annotation2.py	exon	91039946	91040463	.	+	.	ENST00000561086__exon_number_070__gene_id_ENSG00000140575	IQGAP1	ENSG00000140575.69	0.375626515089108	5.08516198888675	7.39270593762616e-07	0.000103858867384784
ENSG00000112159.108	ENSG00000112159	ENSG00000112159_109	chr6	dexseq_prepare_annotation2.py	exon	90504296	90504520	.	-	.	ENST00000369393+ENST00000428876+ENST00000439638__exon_number_109__gene_id_ENSG00000112159	MDN1	ENSG00000112159.108	-0.35804892423887	-5.05432773935541	7.41644656689305e-07	0.000104081670263266
ENSG00000256589.ENSG00000226091.17	ENSG00000256589+ENSG00000226091	ENSG00000256589+ENSG00000226091_018	chr12	dexseq_prepare_annotation2.py	exon	8539359	8540500	.	-	.	ENST00000538304__exon_number_018__gene_id_ENSG00000256589+ENSG00000226091		ENSG00000256589.ENSG00000226091.17	-0.487040413617411	-5.68303898280449	7.42602226201048e-07	0.000104105421857627
ENSG00000074071.5	ENSG00000074071	ENSG00000074071_006	chr16	dexseq_prepare_annotation2.py	exon	1822800	1823151	.	-	.	ENST00000397375+ENST00000177742__exon_number_006__gene_id_ENSG00000074071	MRPS34	ENSG00000074071.5	0.514452973946272	5.75398069493265	7.52341343421789e-07	0.000105358902938428
ENSG00000141076.42	ENSG00000141076	ENSG00000141076_043	chr16	dexseq_prepare_annotation2.py	exon	69200978	69201006	.	+	.	ENST00000563094+ENST00000352319+ENST00000562237+ENST00000314423__exon_number_043__gene_id_ENSG00000141076	CIRH1A	ENSG00000141076.42	-1.1556660904743	-5.41643861600626	7.5614363011434e-07	0.000105779207255582
ENSG00000059758.37	ENSG00000059758	ENSG00000059758_038	chr12	dexseq_prepare_annotation2.py	exon	96793143	96793182	.	-	.	ENST00000552496+ENST00000551816__exon_number_038__gene_id_ENSG00000059758	CDK17	ENSG00000059758.37	-0.390889087963689	-5.19259055477987	7.62410853177956e-07	0.000106543084507754
ENSG00000132122.34	ENSG00000132122	ENSG00000132122_035	chr1	dexseq_prepare_annotation2.py	exon	48937758	48937825	.	-	.	ENST00000371847+ENST00000396199+ENST00000471975__exon_number_035__gene_id_ENSG00000132122	SPATA6	ENSG00000132122.34	-0.810562710214246	-5.28689534161041	7.74498120357749e-07	0.000108117808960173
ENSG00000074181.29	ENSG00000074181	ENSG00000074181_030	chr19	dexseq_prepare_annotation2.py	exon	15296298	15296490	.	-	.	ENST00000601011+ENST00000263388__exon_number_030__gene_id_ENSG00000074181	NOTCH3	ENSG00000074181.29	-0.395452408446177	-5.12052610075382	7.76952438673414e-07	0.000108345894507679
ENSG00000272333.ENSG00000105663.6	ENSG00000272333+ENSG00000105663	ENSG00000272333+ENSG00000105663_007	chr19	dexseq_prepare_annotation2.py	exon	36213261	36213374	.	+	.	ENST00000420124+ENST00000607650+ENST00000222270__exon_number_007__gene_id_ENSG00000272333+ENSG00000105663		ENSG00000272333.ENSG00000105663.6	-0.892198672659597	-5.94857021262674	7.80261912940641e-07	0.000108692624431464
ENSG00000021762.60	ENSG00000021762	ENSG00000021762_061	chr11	dexseq_prepare_annotation2.py	exon	3187855	3187969	.	-	.	ENST00000534491__exon_number_061__gene_id_ENSG00000021762	OSBPL5	ENSG00000021762.60	0.865182887929599	5.15176608486734	7.87415346328207e-07	0.000109573533425455
ENSG00000164808.2	ENSG00000164808	ENSG00000164808_003	chr8	dexseq_prepare_annotation2.py	exon	48173523	48173527	.	+	.	ENST00000518074+ENST00000523814+ENST00000297423__exon_number_003__gene_id_ENSG00000164808	SPIDR	ENSG00000164808.2	0.556993638082162	5.11328344443723	7.88686680073673e-07	0.000109634920298789
ENSG00000138101.1	ENSG00000138101	ENSG00000138101_002	chr2	dexseq_prepare_annotation2.py	exon	25600112	25600113	.	-	.	ENST00000407661+ENST00000398951+ENST00000404103+ENST00000496972+ENST00000405222+ENST00000407038+ENST00000406818__exon_number_002__gene_id_ENSG00000138101	DTNB	ENSG00000138101.1	-0.846147312390924	-5.22871485012545	7.9698549232811e-07	0.000110672036941491
ENSG00000134744.62	ENSG00000134744	ENSG00000134744_063	chr1	dexseq_prepare_annotation2.py	exon	52959283	52959334	.	-	.	ENST00000473856+ENST00000484723+ENST00000528642+ENST00000371541+ENST00000257177+ENST00000371544__exon_number_063__gene_id_ENSG00000134744	ZCCHC11	ENSG00000134744.62	-0.65764480551775	-5.04919679823802	7.99893420441359e-07	0.000110959165136623
ENSG00000130985.2	ENSG00000130985	ENSG00000130985_003	chrX	dexseq_prepare_annotation2.py	exon	47050822	47050966	.	+	.	ENST00000412206+ENST00000427561__exon_number_003__gene_id_ENSG00000130985	UBA1	ENSG00000130985.2	-0.764676632627283	-5.2937556155651	8.04318961935244e-07	0.000111455989290878
ENSG00000048740.19	ENSG00000048740	ENSG00000048740_020	chr10	dexseq_prepare_annotation2.py	exon	11362820	11362861	.	+	.	ENST00000354897__exon_number_020__gene_id_ENSG00000048740	CELF2	ENSG00000048740.19	-1.20478893754336	-5.50203599727931	8.05519639186933e-07	0.000111505364812775
ENSG00000181450	ENSG00000181450	ENSG00000181450_001	chr1	dexseq_prepare_annotation2.py	exon	227751244	227751251	.	+	.	ENST00000608949+ENST00000397097+ENST00000343776__exon_number_001__gene_id_ENSG00000181450	ZNF678	ENSG00000181450	-0.537551733962049	-5.82145777844604	8.13563057723635e-07	0.000112500862659608
ENSG00000160323.32	ENSG00000160323	ENSG00000160323_033	chr9	dexseq_prepare_annotation2.py	exon	136315078	136315086	.	+	.	ENST00000355699+ENST00000356589+ENST00000485925+ENST00000371929+ENST00000371916__exon_number_033__gene_id_ENSG00000160323	ADAMTS13	ENSG00000160323.32	0.491739133925906	5.18135715529037	8.30564054933826e-07	0.000114731651182538
ENSG00000187775.2	ENSG00000187775	ENSG00000187775_003	chr17	dexseq_prepare_annotation2.py	exon	76419986	76420234	.	-	.	ENST00000389840+ENST00000591369+ENST00000586052+ENST00000585328+ENST00000590227__exon_number_003__gene_id_ENSG00000187775	DNAH17	ENSG00000187775.2	0.407023497688505	5.03907982228414	8.39638195676041e-07	0.000115863929449093
ENSG00000074181.28	ENSG00000074181	ENSG00000074181_029	chr19	dexseq_prepare_annotation2.py	exon	15296068	15296219	.	-	.	ENST00000601011+ENST00000263388__exon_number_029__gene_id_ENSG00000074181	NOTCH3	ENSG00000074181.28	0.589384692938514	5.09427765329568	8.7713813075258e-07	0.000120912301053293
ENSG00000156795.4	ENSG00000156795	ENSG00000156795_005	chr8	dexseq_prepare_annotation2.py	exon	124429032	124429040	.	+	.	ENST00000287387+ENST00000523984+ENST00000524254+ENST00000522194+ENST00000517609__exon_number_005__gene_id_ENSG00000156795	WDYHV1	ENSG00000156795.4	1.01868517077693	5.3524045422685	8.79588549274205e-07	0.000121123654044424
ENSG00000127463	ENSG00000127463	ENSG00000127463_001	chr1	dexseq_prepare_annotation2.py	exon	19542158	19543367	.	-	.	ENST00000477853__exon_number_001__gene_id_ENSG00000127463	EMC1	ENSG00000127463	-0.585534814754359	-5.14475308326115	8.84741678708252e-07	0.000121706355571389
ENSG00000166225.23	ENSG00000166225	ENSG00000166225_024	chr12	dexseq_prepare_annotation2.py	exon	69964153	69964165	.	+	.	ENST00000549921+ENST00000550937+ENST00000397997+ENST00000548154+ENST00000550389+ENST00000551325+ENST00000299293+ENST00000547414__exon_number_024__gene_id_ENSG00000166225	FRS2	ENSG00000166225.23	0.593443865805188	5.19218794857997	8.92745937323434e-07	0.000122679641765864
ENSG00000158201.1	ENSG00000158201	ENSG00000158201_002	chr18	dexseq_prepare_annotation2.py	exon	19230889	19231057	.	-	.	ENST00000289119+ENST00000580981__exon_number_002__gene_id_ENSG00000158201	ABHD3	ENSG00000158201.1	-0.769967627223572	-5.43302564185125	9.06103388511758e-07	0.000124385766510888
ENSG00000067798.57	ENSG00000067798	ENSG00000067798_058	chr12	dexseq_prepare_annotation2.py	exon	78593115	78593194	.	+	.	ENST00000550788+ENST00000397909+ENST00000541270+ENST00000547884+ENST00000266692+ENST00000536525+ENST00000228327+ENST00000551162+ENST00000552895__exon_number_058__gene_id_ENSG00000067798	NAV3	ENSG00000067798.57	0.60733834949164	5.56529175431579	9.07408301640806e-07	0.000124435548189391
ENSG00000166225.27	ENSG00000166225	ENSG00000166225_028	chr12	dexseq_prepare_annotation2.py	exon	69965076	69965214	.	+	.	ENST00000299293+ENST00000550389+ENST00000397997+ENST00000551325+ENST00000549921__exon_number_028__gene_id_ENSG00000166225	FRS2	ENSG00000166225.27	0.650407283384122	5.18792644230955	9.09485610245318e-07	0.00012455104515411
ENSG00000123472.ENSG00000159658.53	ENSG00000123472+ENSG00000159658	ENSG00000123472+ENSG00000159658_054	chr1	dexseq_prepare_annotation2.py	exon	47184737	47184824	.	-	.	ENST00000544071__exon_number_054__gene_id_ENSG00000123472+ENSG00000159658		ENSG00000123472.ENSG00000159658.53	-0.554193730288276	-5.19813215897544	9.10136821978937e-07	0.00012455104515411
ENSG00000257341.ENSG00000213145.ENSG00000185347.21	ENSG00000257341+ENSG00000213145+ENSG00000185347	ENSG00000257341+ENSG00000213145+ENSG00000185347_022	chr14	dexseq_prepare_annotation2.py	exon	105955132	105955284	.	+	.	ENST00000551180+ENST00000409393+ENST00000550554__exon_number_022__gene_id_ENSG00000257341+ENSG00000213145+ENSG00000185347		ENSG00000257341.ENSG00000213145.ENSG00000185347.21	0.536608298830283	5.05011222414725	9.2473258712318e-07	0.000126417454164493
ENSG00000145362.25	ENSG00000145362	ENSG00000145362_026	chr4	dexseq_prepare_annotation2.py	exon	114176891	114177088	.	+	.	ENST00000357077+ENST00000503271+ENST00000394537+ENST00000264366+ENST00000506722+ENST00000503423+ENST00000504454__exon_number_026__gene_id_ENSG00000145362	ANK2	ENSG00000145362.25	-0.550992056426808	-5.07242510571765	9.36371394879467e-07	0.000127876184112086
ENSG00000068971.1	ENSG00000068971	ENSG00000068971_002	chr11	dexseq_prepare_annotation2.py	exon	64685071	64685112	.	+	.	ENST00000413292+ENST00000526559__exon_number_002__gene_id_ENSG00000068971	PPP2R5B	ENSG00000068971.1	0.782174648679018	5.36083572169863	9.4281371687065e-07	0.000128622971731633
ENSG00000103653.43	ENSG00000103653	ENSG00000103653_044	chr15	dexseq_prepare_annotation2.py	exon	75094338	75094371	.	+	.	ENST00000309470+ENST00000564216+ENST00000220003+ENST00000569321+ENST00000567571+ENST00000439220+ENST00000568329+ENST00000563010__exon_number_044__gene_id_ENSG00000103653	CSK	ENSG00000103653.43	-0.602952225395924	-5.61364832849247	9.46892557391384e-07	0.000129046113763208
ENSG00000214753.ENSG00000168000.ENSG00000234857.80	ENSG00000214753+ENSG00000168000+ENSG00000234857	ENSG00000214753+ENSG00000168000+ENSG00000234857_081	chr11	dexseq_prepare_annotation2.py	exon	62487495	62487663	.	-	.	ENST00000403734+ENST00000301785__exon_number_081__gene_id_ENSG00000214753+ENSG00000168000+ENSG00000234857		ENSG00000214753.ENSG00000168000.ENSG00000234857.80	-0.470915373636242	-5.01305347973044	9.58356243661168e-07	0.000130473780599639
ENSG00000105197.2	ENSG00000105197	ENSG00000105197_003	chr19	dexseq_prepare_annotation2.py	exon	39971472	39971480	.	+	.	ENST00000607714+ENST00000314349+ENST00000601358__exon_number_003__gene_id_ENSG00000105197	TIMM50	ENSG00000105197.2	-0.483274320168705	-5.38282587647335	9.68844759234979e-07	0.000131765880597129
ENSG00000105397.67	ENSG00000105397	ENSG00000105397_068	chr19	dexseq_prepare_annotation2.py	exon	10491202	10491241	.	-	.	ENST00000524462+ENST00000525621+ENST00000531836__exon_number_068__gene_id_ENSG00000105397	TYK2	ENSG00000105397.67	-0.996549435614274	-5.24542248568285	9.84706048285024e-07	0.000133785283981967
ENSG00000070501.42	ENSG00000070501	ENSG00000070501_043	chr8	dexseq_prepare_annotation2.py	exon	42229284	42229326	.	+	.	ENST00000521492+ENST00000521418+ENST00000517393+ENST00000538005+ENST00000521290+ENST00000265421__exon_number_043__gene_id_ENSG00000070501	POLB	ENSG00000070501.42	0.37615879065735	5.21019808424649	1.00894257277133e-06	0.000136937253049958
ENSG00000089053.70	ENSG00000089053	ENSG00000089053_071	chr12	dexseq_prepare_annotation2.py	exon	121837414	121837699	.	-	.	ENST00000536837__exon_number_071__gene_id_ENSG00000089053	ANAPC5	ENSG00000089053.70	-0.405551433725164	-5.15272928758199	1.01703023197885e-06	0.000137716041858422
ENSG00000145808.16	ENSG00000145808	ENSG00000145808_017	chr5	dexseq_prepare_annotation2.py	exon	128984491	128984663	.	+	.	ENST00000274487__exon_number_017__gene_id_ENSG00000145808	ADAMTS19	ENSG00000145808.16	0.768279108712209	5.23757699638551	1.01750064630071e-06	0.000137716041858422
ENSG00000213930.ENSG00000258728.ENSG00000137070.49	ENSG00000213930+ENSG00000258728+ENSG00000137070	ENSG00000213930+ENSG00000258728+ENSG00000137070_050	chr9	dexseq_prepare_annotation2.py	exon	34648374	34648378	.	+	.	ENST00000556278+ENST00000557706+ENST00000487381+ENST00000473506+ENST00000556244+ENST00000554139+ENST00000554085+ENST00000378842+ENST00000555086+ENST00000489643+ENST00000554550+ENST00000450095+ENST00000555020+ENST00000473529+ENST00000554944+ENST00000556494+ENST00000472111+ENST00000554638+ENST00000555214__exon_number_050__gene_id_ENSG00000213930+ENSG00000258728+ENSG00000137070		ENSG00000213930.ENSG00000258728.ENSG00000137070.49	-0.922546337561658	-5.29326859665511	1.01780913723275e-06	0.000137716041858422
ENSG00000134744	ENSG00000134744	ENSG00000134744_001	chr1	dexseq_prepare_annotation2.py	exon	52873954	52873956	.	-	.	ENST00000528457__exon_number_001__gene_id_ENSG00000134744	ZCCHC11	ENSG00000134744	0.483855194890196	4.99671045073492	1.02786937427629e-06	0.000138934904501078
ENSG00000183117.65	ENSG00000183117	ENSG00000183117_066	chr8	dexseq_prepare_annotation2.py	exon	3224554	3224769	.	-	.	ENST00000335551+ENST00000537824+ENST00000539096+ENST00000602723+ENST00000542608+ENST00000520002+ENST00000602557+ENST00000400186+ENST00000523488__exon_number_066__gene_id_ENSG00000183117	CSMD1	ENSG00000183117.65	0.542563270641293	5.14001093469357	1.03431380657455e-06	0.000139663033724364
ENSG00000111077.45	ENSG00000111077	ENSG00000111077_046	chr12	dexseq_prepare_annotation2.py	exon	53453756	53453950	.	+	.	ENST00000379902+ENST00000549311+ENST00000314250+ENST00000451358+ENST00000314276+ENST00000552570__exon_number_046__gene_id_ENSG00000111077	TENC1	ENSG00000111077.45	0.51021563113317	5.23090314438523	1.04623660422597e-06	0.000141128661611314
ENSG00000100890.ENSG00000258790.ENSG00000100902.49	ENSG00000100890+ENSG00000258790+ENSG00000100902	ENSG00000100890+ENSG00000258790+ENSG00000100902_050	chr14	dexseq_prepare_annotation2.py	exon	35778120	35778201	.	+	.	ENST00000555050+ENST00000557565+ENST00000553809+ENST00000554961+ENST00000261479+ENST00000553688+ENST00000554541+ENST00000556506+ENST00000554843+ENST00000554620+ENST00000540871+ENST00000555764__exon_number_050__gene_id_ENSG00000100890+ENSG00000258790+ENSG00000100902		ENSG00000100890.ENSG00000258790.ENSG00000100902.49	1.56425072335629	5.21443916270391	1.05147895568257e-06	0.000141691081029066
ENSG00000124126.16	ENSG00000124126	ENSG00000124126_017	chr20	dexseq_prepare_annotation2.py	exon	47259028	47259276	.	-	.	ENST00000496915__exon_number_017__gene_id_ENSG00000124126	PREX1	ENSG00000124126.16	-0.663324891052349	-5.17402517697843	1.05924559602967e-06	0.000142592165306913
ENSG00000170421.21	ENSG00000170421	ENSG00000170421_022	chr12	dexseq_prepare_annotation2.py	exon	53295732	53295856	.	-	.	ENST00000546583+ENST00000546826+ENST00000548998+ENST00000546900+ENST00000552551+ENST00000549176+ENST00000546897+ENST00000550170+ENST00000547413+ENST00000552150+ENST00000293308__exon_number_022__gene_id_ENSG00000170421	KRT8	ENSG00000170421.21	-0.582091485232592	-5.10827321599046	1.07363266785246e-06	0.000144381727580375
ENSG00000140575.68	ENSG00000140575	ENSG00000140575_069	chr15	dexseq_prepare_annotation2.py	exon	91038001	91038067	.	+	.	ENST00000558957+ENST00000268182+ENST00000560738__exon_number_069__gene_id_ENSG00000140575	IQGAP1	ENSG00000140575.68	0.359056761970036	5.00566101705502	1.0766190378454e-06	0.000144636046306029
ENSG00000048740.25	ENSG00000048740	ENSG00000048740_026	chr10	dexseq_prepare_annotation2.py	exon	11371061	11371242	.	+	.	ENST00000354440+ENST00000379261+ENST00000609870+ENST00000354897__exon_number_026__gene_id_ENSG00000048740	CELF2	ENSG00000048740.25	-0.673592246434266	-5.42026028592549	1.09626764756789e-06	0.000147126025681065
ENSG00000145362.40	ENSG00000145362	ENSG00000145362_041	chr4	dexseq_prepare_annotation2.py	exon	114232411	114232555	.	+	.	ENST00000357077+ENST00000509550+ENST00000394537+ENST00000503271+ENST00000502701+ENST00000506722+ENST00000264366+ENST00000503423+ENST00000504454__exon_number_041__gene_id_ENSG00000145362	ANK2	ENSG00000145362.40	0.614868030482185	5.03743581844705	1.1003674903015e-06	0.00014752632528094
ENSG00000180448.44	ENSG00000180448	ENSG00000180448_045	chr19	dexseq_prepare_annotation2.py	exon	1083329	1083352	.	+	.	ENST00000591169+ENST00000590214+ENST00000313093+ENST00000587602+ENST00000586866+ENST00000539243+ENST00000536472+ENST00000543365+ENST00000590577+ENST00000586378+ENST00000592297__exon_number_045__gene_id_ENSG00000180448	HMHA1	ENSG00000180448.44	0.956129029501776	5.07517755308067	1.11305336650563e-06	0.000149075775382726
ENSG00000134744.3	ENSG00000134744	ENSG00000134744_004	chr1	dexseq_prepare_annotation2.py	exon	52888947	52889074	.	-	.	ENST00000257177+ENST00000371544__exon_number_004__gene_id_ENSG00000134744	ZCCHC11	ENSG00000134744.3	0.466238391853033	4.97806177738117	1.12310902443175e-06	0.000150270166826173
ENSG00000187720.2	ENSG00000187720	ENSG00000187720_003	chr15	dexseq_prepare_annotation2.py	exon	71447202	71447271	.	+	.	ENST00000355327+ENST00000261862__exon_number_003__gene_id_ENSG00000187720	THSD4	ENSG00000187720.2	0.67844220180842	5.37625339955206	1.12651711551056e-06	0.000150573607041709
ENSG00000254485.ENSG00000196220.ENSG00000206573.97	ENSG00000254485+ENSG00000196220+ENSG00000206573	ENSG00000254485+ENSG00000196220+ENSG00000206573_098	chr3	dexseq_prepare_annotation2.py	exon	9438339	9438342	.	-	.	ENST00000524210+ENST00000383834__exon_number_098__gene_id_ENSG00000254485+ENSG00000196220+ENSG00000206573		ENSG00000254485.ENSG00000196220.ENSG00000206573.97	-0.634543944334213	-4.98059769904217	1.13620238844719e-06	0.000151714611947369
ENSG00000146147.ENSG00000236740.27	ENSG00000146147+ENSG00000236740	ENSG00000146147+ENSG00000236740_028	chr6	dexseq_prepare_annotation2.py	exon	54025165	54025230	.	+	.	ENST00000514921+ENST00000511744+ENST00000447836+ENST00000514433+ENST00000502396+ENST00000370877+ENST00000274897__exon_number_028__gene_id_ENSG00000146147+ENSG00000236740		ENSG00000146147.ENSG00000236740.27	0.772696064580078	5.55946357656567	1.14439071285311e-06	0.0001526536294431
ENSG00000126005.ENSG00000088298.ENSG00000261582.ENSG00000242372.60	ENSG00000126005+ENSG00000088298+ENSG00000261582+ENSG00000242372	ENSG00000126005+ENSG00000088298+ENSG00000261582+ENSG00000242372_061	chr20	dexseq_prepare_annotation2.py	exon	33872574	33872589	.	-	.	ENST00000415116+ENST00000456600+ENST00000447927+ENST00000374450__exon_number_061__gene_id_ENSG00000126005+ENSG00000088298+ENSG00000261582+ENSG00000242372		ENSG00000126005.ENSG00000088298.ENSG00000261582.ENSG00000242372.60	-0.65921744135267	-5.03825064824187	1.15565917600474e-06	0.00015400120597781
ENSG00000198099	ENSG00000198099	ENSG00000198099_001	chr4	dexseq_prepare_annotation2.py	exon	100044808	100044817	.	-	.	ENST00000508393__exon_number_001__gene_id_ENSG00000198099	ADH4	ENSG00000198099	0.459557552172502	5.11420089692552	1.15814745783681e-06	0.000154177212837169
ENSG00000239953.ENSG00000112130.28	ENSG00000239953+ENSG00000112130	ENSG00000239953+ENSG00000112130_029	chr6	dexseq_prepare_annotation2.py	exon	37358945	37359007	.	+	.	ENST00000373479+ENST00000469731__exon_number_029__gene_id_ENSG00000239953+ENSG00000112130		ENSG00000239953.ENSG00000112130.28	-0.476459318819563	-5.17413644605456	1.1753388213059e-06	0.00015621299595717
ENSG00000122705.6	ENSG00000122705	ENSG00000122705_007	chr9	dexseq_prepare_annotation2.py	exon	36191162	36191270	.	+	.	ENST00000540080+ENST00000493185+ENST00000466396+ENST00000464497+ENST00000345519+ENST00000396603+ENST00000242285+ENST00000433436+ENST00000538225+ENST00000470744__exon_number_007__gene_id_ENSG00000122705	CLTA	ENSG00000122705.6	-0.942985209066996	-5.70814252277959	1.17580564733511e-06	0.00015621299595717
ENSG00000104915.5	ENSG00000104915	ENSG00000104915_006	chr19	dexseq_prepare_annotation2.py	exon	13255218	13255300	.	-	.	ENST00000242770+ENST00000589083+ENST00000591843+ENST00000587230+ENST00000343587__exon_number_006__gene_id_ENSG00000104915	STX10	ENSG00000104915.5	0.925376103943336	5.18673886285344	1.18119640079586e-06	0.000156771472856986
ENSG00000185813.4	ENSG00000185813	ENSG00000185813_005	chr17	dexseq_prepare_annotation2.py	exon	79862300	79862511	.	-	.	ENST00000538936+ENST00000570391+ENST00000538721+ENST00000571105+ENST00000331285__exon_number_005__gene_id_ENSG00000185813	PCYT2	ENSG00000185813.4	-0.5156158221317	-5.49131594367826	1.18399739227166e-06	0.000156985453439763
ENSG00000142173.14	ENSG00000142173	ENSG00000142173_015	chr21	dexseq_prepare_annotation2.py	exon	47536291	47536317	.	+	.	ENST00000485591+ENST00000300527+ENST00000397763+ENST00000310645+ENST00000409416+ENST00000357838__exon_number_015__gene_id_ENSG00000142173	COL6A2	ENSG00000142173.14	-0.355143332197981	-5.12344338388476	1.20342614534535e-06	0.000159266868738762
ENSG00000177542.49	ENSG00000177542	ENSG00000177542_050	chr11	dexseq_prepare_annotation2.py	exon	796204	796240	.	-	.	ENST00000530360+ENST00000320230+ENST00000532361+ENST00000528606__exon_number_050__gene_id_ENSG00000177542	SLC25A22	ENSG00000177542.49	-0.398088009842745	-5.10539422725053	1.20361607312856e-06	0.000159266868738762
ENSG00000185485.42	ENSG00000185485	ENSG00000185485_043	chr3	dexseq_prepare_annotation2.py	exon	195717188	195717189	.	-	.	ENST00000427415__exon_number_043__gene_id_ENSG00000185485	SDHAP1	ENSG00000185485.42	0.773656024299999	5.19656784566239	1.20708807012582e-06	0.000159566409862608
ENSG00000196337.ENSG00000225950.3	ENSG00000196337+ENSG00000225950	ENSG00000196337+ENSG00000225950_004	chr19	dexseq_prepare_annotation2.py	exon	49558618	49558997	.	-	.	ENST00000597853+ENST00000596965+ENST00000377280+ENST00000356213__exon_number_004__gene_id_ENSG00000196337+ENSG00000225950		ENSG00000196337.ENSG00000225950.3	-1.07080234662089	-5.29678201340773	1.21437129107086e-06	0.000160354939419057
ENSG00000198561.ENSG00000213593.ENSG00000211450.ENSG00000254732.ENSG00000254462.43	ENSG00000198561+ENSG00000213593+ENSG00000211450+ENSG00000254732+ENSG00000254462	ENSG00000198561+ENSG00000213593+ENSG00000211450+ENSG00000254732+ENSG00000254462_044	chr11	dexseq_prepare_annotation2.py	exon	57520774	57520879	.	+	.	ENST00000524630+ENST00000529919+ENST00000399039+ENST00000533189__exon_number_044__gene_id_ENSG00000198561+ENSG00000213593+ENSG00000211450+ENSG00000254732+ENSG00000254462		ENSG00000198561.ENSG00000213593.ENSG00000211450.ENSG00000254732.ENSG00000254462.43	-0.817001120180489	-5.06123518110717	1.21548167378578e-06	0.000160354939419057
ENSG00000103197.47	ENSG00000103197	ENSG00000103197_048	chr16	dexseq_prepare_annotation2.py	exon	2122242	2122364	.	+	.	ENST00000353929+ENST00000439673+ENST00000219476+ENST00000401874+ENST00000563346+ENST00000382538+ENST00000568454+ENST00000350773+ENST00000439117__exon_number_048__gene_id_ENSG00000103197	TSC2	ENSG00000103197.47	0.402458911444263	4.99359371918308	1.23443594477415e-06	0.000162692990450029
ENSG00000187736.ENSG00000213901.59	ENSG00000187736+ENSG00000213901	ENSG00000187736+ENSG00000213901_060	chr2	dexseq_prepare_annotation2.py	exon	220034077	220034128	.	-	.	ENST00000414999+ENST00000461812+ENST00000421779+ENST00000396775+ENST00000318673+ENST00000455516+ENST00000295738+ENST00000465580+ENST00000409878+ENST00000409370+ENST00000497918+ENST00000498327__exon_number_060__gene_id_ENSG00000187736+ENSG00000213901		ENSG00000187736.ENSG00000213901.59	0.413569996926196	5.00140867894568	1.24021611897811e-06	0.000163291824981187
ENSG00000114757	ENSG00000114757	ENSG00000114757_001	chr3	dexseq_prepare_annotation2.py	exon	179512746	179518843	.	-	.	ENST00000467460__exon_number_001__gene_id_ENSG00000114757	PEX5L	ENSG00000114757	0.784856027253526	5.47752433524715	1.2441039917218e-06	0.000163640566775687
ENSG00000125170.16	ENSG00000125170	ENSG00000125170_017	chr16	dexseq_prepare_annotation2.py	exon	57509121	57509131	.	-	.	ENST00000569250+ENST00000566588+ENST00000567276+ENST00000569538+ENST00000566936+ENST00000568617+ENST00000561918+ENST00000340099+ENST00000562737+ENST00000569548+ENST00000561659+ENST00000567214+ENST00000564378+ENST00000569010__exon_number_017__gene_id_ENSG00000125170	DOK4	ENSG00000125170.16	0.584799390282388	5.18725363264	1.25473845287909e-06	0.000164875129700258
ENSG00000177058.39	ENSG00000177058	ENSG00000177058_040	chr5	dexseq_prepare_annotation2.py	exon	54988449	54988521	.	-	.	ENST00000512595+ENST00000515629+ENST00000505708+ENST00000502247__exon_number_040__gene_id_ENSG00000177058	SLC38A9	ENSG00000177058.39	-0.630207618065024	-5.09327454413763	1.26904149117719e-06	0.000166588817379094
ENSG00000267057.11	ENSG00000267057	ENSG00000267057_012	chr18	dexseq_prepare_annotation2.py	exon	53763306	53763537	.	+	.	ENST00000593180+ENST00000589450+ENST00000589983+ENST00000588139+ENST00000592045+ENST00000585684__exon_number_012__gene_id_ENSG00000267057	RP11-456O19.2	ENSG00000267057.11	-1.01668779967664	-6.10447657720114	1.29943889747286e-06	0.000170409733228767
ENSG00000151914.142	ENSG00000151914	ENSG00000151914_143	chr6	dexseq_prepare_annotation2.py	exon	56510885	56510980	.	-	.	ENST00000520645+ENST00000370788+ENST00000521104+ENST00000370754+ENST00000361203+ENST00000421834+ENST00000370769+ENST00000523967+ENST00000449297+ENST00000312431__exon_number_143__gene_id_ENSG00000151914	DST	ENSG00000151914.142	0.605881625275996	4.94318075823657	1.31509004494721e-06	0.000172291147069131
ENSG00000185811.26	ENSG00000185811	ENSG00000185811_027	chr7	dexseq_prepare_annotation2.py	exon	50468326	50468574	.	+	.	ENST00000439701+ENST00000438033+ENST00000357364+ENST00000349824+ENST00000331340+ENST00000343574+ENST00000440768+ENST00000359197+ENST00000346667__exon_number_027__gene_id_ENSG00000185811	IKZF1	ENSG00000185811.26	-0.510782248565315	-5.3711423906994	1.31834576383868e-06	0.00017254650468461
ENSG00000077616	ENSG00000077616	ENSG00000077616_001	chr11	dexseq_prepare_annotation2.py	exon	89864683	89864985	.	+	.	ENST00000525497__exon_number_001__gene_id_ENSG00000077616	NAALAD2	ENSG00000077616	-0.597354473104605	-5.24791563662432	1.33626814948891e-06	0.000174719045102332
ENSG00000100298.10	ENSG00000100298	ENSG00000100298_011	chr22	dexseq_prepare_annotation2.py	exon	39500004	39500070	.	+	.	ENST00000348946+ENST00000442487__exon_number_011__gene_id_ENSG00000100298	APOBEC3H	ENSG00000100298.10	0.654912734795486	5.51408269576708	1.34084326540329e-06	0.000174942046393901
ENSG00000134744.2	ENSG00000134744	ENSG00000134744_003	chr1	dexseq_prepare_annotation2.py	exon	52875158	52875278	.	-	.	ENST00000527941__exon_number_003__gene_id_ENSG00000134744	ZCCHC11	ENSG00000134744.2	0.489887529158301	4.9404440301257	1.34187968535983e-06	0.000174942046393901
ENSG00000177058.3	ENSG00000177058	ENSG00000177058_004	chr5	dexseq_prepare_annotation2.py	exon	54922239	54922387	.	-	.	ENST00000539768+ENST00000318672+ENST00000515159+ENST00000505708+ENST00000512595+ENST00000396865+ENST00000416547+ENST00000508124+ENST00000515629__exon_number_004__gene_id_ENSG00000177058	SLC38A9	ENSG00000177058.3	-0.53869634338579	-5.08046575463543	1.34194786418966e-06	0.000174942046393901
ENSG00000104695.16	ENSG00000104695	ENSG00000104695_017	chr8	dexseq_prepare_annotation2.py	exon	30651708	30651713	.	-	.	ENST00000221138+ENST00000518243+ENST00000523804+ENST00000520334__exon_number_017__gene_id_ENSG00000104695	PPP2CB	ENSG00000104695.16	0.379365870520905	5.27020928157939	1.34836204287924e-06	0.000175604874773757
ENSG00000105397.8	ENSG00000105397	ENSG00000105397_009	chr19	dexseq_prepare_annotation2.py	exon	10461962	10461969	.	-	.	ENST00000529422__exon_number_009__gene_id_ENSG00000105397	TYK2	ENSG00000105397.8	0.533083305690275	5.16704212316156	1.3645484408043e-06	0.000177537835018892
ENSG00000152936.ENSG00000241846.3	ENSG00000152936+ENSG00000241846	ENSG00000152936+ENSG00000241846_004	chr12	dexseq_prepare_annotation2.py	exon	25629016	25629043	.	-	.	ENST00000282881__exon_number_004__gene_id_ENSG00000152936+ENSG00000241846		ENSG00000152936.ENSG00000241846.3	0.672977947963071	5.35064631386729	1.42362461394982e-06	0.000185041774501575
ENSG00000114735.9	ENSG00000114735	ENSG00000114735_010	chr3	dexseq_prepare_annotation2.py	exon	50607243	50608361	.	+	.	ENST00000482974__exon_number_010__gene_id_ENSG00000114735	HEMK1	ENSG00000114735.9	0.372127456599365	5.13933674342356	1.44033345868369e-06	0.000187029494808564
ENSG00000147687.38	ENSG00000147687	ENSG00000147687_039	chr8	dexseq_prepare_annotation2.py	exon	125551312	125551313	.	-	.	ENST00000519548+ENST00000520321+ENST00000522927+ENST00000523214+ENST00000517678+ENST00000519776+ENST00000522280+ENST00000276692+ENST00000523152+ENST00000522310+ENST00000520938+ENST00000605953__exon_number_039__gene_id_ENSG00000147687	TATDN1	ENSG00000147687.38	0.487089874660752	5.06182353252556	1.45538988640609e-06	0.000188798951875149
ENSG00000156795	ENSG00000156795	ENSG00000156795_001	chr8	dexseq_prepare_annotation2.py	exon	124428965	124428965	.	+	.	ENST00000287387__exon_number_001__gene_id_ENSG00000156795	WDYHV1	ENSG00000156795	1.0501033891819	5.22254917404942	1.47830370556649e-06	0.000191583227726599
ENSG00000173153.14	ENSG00000173153	ENSG00000173153_015	chr11	dexseq_prepare_annotation2.py	exon	64082473	64082645	.	+	.	ENST00000406310+ENST00000539594+ENST00000545035+ENST00000405666+ENST00000000442__exon_number_015__gene_id_ENSG00000173153	ESRRA	ENSG00000173153.14	-1.04265458462763	-5.4852058332235	1.48288875119486e-06	0.000191989025092198
ENSG00000255624.2	ENSG00000255624	ENSG00000255624_003	chr10	dexseq_prepare_annotation2.py	exon	124639528	124639595	.	+	.	ENST00000416234__exon_number_003__gene_id_ENSG00000255624	RP11-564D11.3	ENSG00000255624.2	0.730384030166458	5.48431514327563	1.48749930020672e-06	0.000192397326235063
ENSG00000010361.9	ENSG00000010361	ENSG00000010361_010	chr19	dexseq_prepare_annotation2.py	exon	50310536	50310561	.	-	.	ENST00000525370+ENST00000533418+ENST00000377092+ENST00000525130+ENST00000313777+ENST00000529634+ENST00000528094__exon_number_010__gene_id_ENSG00000010361	FUZ	ENSG00000010361.9	-1.37566885147536	-5.87305450113082	1.49468712161152e-06	0.000193137853809095
ENSG00000166233.ENSG00000207690.3	ENSG00000166233+ENSG00000207690	ENSG00000166233+ENSG00000207690_004	chr15	dexseq_prepare_annotation2.py	exon	72767277	72767355	.	+	.	ENST00000564062+ENST00000567762+ENST00000379887+ENST00000570085__exon_number_004__gene_id_ENSG00000166233+ENSG00000207690		ENSG00000166233.ENSG00000207690.3	0.446239353963664	5.07291929142782	1.49661413843785e-06	0.000193197816723328
ENSG00000216937.ENSG00000150076.12	ENSG00000216937+ENSG00000150076	ENSG00000216937+ENSG00000150076_013	chr10	dexseq_prepare_annotation2.py	exon	32770639	32770710	.	+	.	ENST00000489718__exon_number_013__gene_id_ENSG00000216937+ENSG00000150076		ENSG00000216937.ENSG00000150076.12	0.478521242964133	5.17642671020502	1.50826225551069e-06	0.0001945113332036
ENSG00000134744.15	ENSG00000134744	ENSG00000134744_016	chr1	dexseq_prepare_annotation2.py	exon	52896798	52896895	.	-	.	ENST00000466440+ENST00000371544+ENST00000257177+ENST00000528457+ENST00000531722__exon_number_016__gene_id_ENSG00000134744	ZCCHC11	ENSG00000134744.15	0.52757000718795	4.91325956326644	1.52505943327124e-06	0.000196468915244751
ENSG00000265381.ENSG00000162734.12	ENSG00000265381+ENSG00000162734	ENSG00000265381+ENSG00000162734_013	chr1	dexseq_prepare_annotation2.py	exon	160183508	160183825	.	+	.	ENST00000368077+ENST00000360472+ENST00000368076__exon_number_013__gene_id_ENSG00000265381+ENSG00000162734		ENSG00000265381.ENSG00000162734.12	1.11657841213911	5.62777303509839	1.52641703360706e-06	0.000196468915244751
ENSG00000124228.12	ENSG00000124228	ENSG00000124228_013	chr20	dexseq_prepare_annotation2.py	exon	47846736	47846886	.	+	.	ENST00000371764+ENST00000493252+ENST00000484427__exon_number_013__gene_id_ENSG00000124228	DDX27	ENSG00000124228.12	-0.757200258000405	-5.21344758764249	1.53279140047408e-06	0.000197097273179364
ENSG00000104915.7	ENSG00000104915	ENSG00000104915_008	chr19	dexseq_prepare_annotation2.py	exon	13255303	13255390	.	-	.	ENST00000440593+ENST00000589083__exon_number_008__gene_id_ENSG00000104915	STX10	ENSG00000104915.7	0.884608013448913	5.12355621436446	1.53833613277673e-06	0.000197617832060664
ENSG00000138074.31	ENSG00000138074	ENSG00000138074_032	chr2	dexseq_prepare_annotation2.py	exon	27428894	27428961	.	-	.	ENST00000310574+ENST00000412471+ENST00000464538+ENST00000445802+ENST00000408041+ENST00000488743__exon_number_032__gene_id_ENSG00000138074	SLC5A6	ENSG00000138074.31	-0.538429854715539	-5.0389962792827	1.5530984692858e-06	0.000199320340870178
ENSG00000134852.41	ENSG00000134852	ENSG00000134852_042	chr4	dexseq_prepare_annotation2.py	exon	56412714	56412813	.	-	.	ENST00000509151+ENST00000513033__exon_number_042__gene_id_ENSG00000134852	CLOCK	ENSG00000134852.41	0.622721078260127	5.2885564622433	1.5746021388036e-06	0.000201883867813849
ENSG00000145808.21	ENSG00000145808	ENSG00000145808_022	chr5	dexseq_prepare_annotation2.py	exon	129019813	129019966	.	+	.	ENST00000274487__exon_number_022__gene_id_ENSG00000145808	ADAMTS19	ENSG00000145808.21	0.680517697869485	5.13144012401865	1.5812476214239e-06	0.000202539262500116
ENSG00000176884.31	ENSG00000176884	ENSG00000176884_032	chr9	dexseq_prepare_annotation2.py	exon	140059749	140059874	.	+	.	ENST00000471122+ENST00000350902__exon_number_032__gene_id_ENSG00000176884	GRIN1	ENSG00000176884.31	-0.408007244655279	-5.1001677140005	1.60472654972879e-06	0.000205347464564568
ENSG00000079785.26	ENSG00000079785	ENSG00000079785_027	chr2	dexseq_prepare_annotation2.py	exon	15763657	15763706	.	+	.	ENST00000233084+ENST00000381341+ENST00000478695+ENST00000470674__exon_number_027__gene_id_ENSG00000079785	DDX1	ENSG00000079785.26	-0.733216326236384	-5.08712570761187	1.610575390081e-06	0.000205896394422755
ENSG00000147121.3	ENSG00000147121	ENSG00000147121_004	chrX	dexseq_prepare_annotation2.py	exon	46306729	46306731	.	+	.	ENST00000360017+ENST00000377919+ENST00000344302+ENST00000298190__exon_number_004__gene_id_ENSG00000147121	KRBOX4	ENSG00000147121.3	-0.658664207119601	-5.22411084173534	1.61604027736374e-06	0.000206395225327251
ENSG00000254485.ENSG00000196220.ENSG00000206573.93	ENSG00000254485+ENSG00000196220+ENSG00000206573	ENSG00000254485+ENSG00000196220+ENSG00000206573_094	chr3	dexseq_prepare_annotation2.py	exon	9438290	9438307	.	-	.	ENST00000489616+ENST00000383834+ENST00000524210+ENST00000498199+ENST00000468186+ENST00000520629__exon_number_094__gene_id_ENSG00000254485+ENSG00000196220+ENSG00000206573		ENSG00000254485.ENSG00000196220.ENSG00000206573.93	-0.64283109112173	-4.90500933877429	1.62110732115922e-06	0.000206721540858952
ENSG00000124177.9	ENSG00000124177	ENSG00000124177_010	chr20	dexseq_prepare_annotation2.py	exon	40052132	40052340	.	-	.	ENST00000373233__exon_number_010__gene_id_ENSG00000124177	CHD6	ENSG00000124177.9	0.491749562840645	5.00225640076762	1.62172601889969e-06	0.000206721540858952
ENSG00000100949.4	ENSG00000100949	ENSG00000100949_005	chr14	dexseq_prepare_annotation2.py	exon	24734763	24734773	.	-	.	ENST00000560243+ENST00000561055+ENST00000216840+ENST00000560521+ENST00000559551+ENST00000559974+ENST00000558376+ENST00000399409__exon_number_005__gene_id_ENSG00000100949	RABGGTA	ENSG00000100949.4	0.474521208311001	5.01347264379371	1.63154394471567e-06	0.000207713014075663
ENSG00000104368.1	ENSG00000104368	ENSG00000104368_002	chr8	dexseq_prepare_annotation2.py	exon	42032751	42032754	.	-	.	ENST00000270189+ENST00000429089+ENST00000220809__exon_number_002__gene_id_ENSG00000104368	PLAT	ENSG00000104368.1	0.503574156656787	5.10927038575841	1.63264986567018e-06	0.000207713014075663
ENSG00000145362.51	ENSG00000145362	ENSG00000145362_052	chr4	dexseq_prepare_annotation2.py	exon	114254210	114254364	.	+	.	ENST00000357077+ENST00000509550+ENST00000514160+ENST00000503271+ENST00000506722+ENST00000394537+ENST00000264366+ENST00000503423+ENST00000514960+ENST00000504454__exon_number_052__gene_id_ENSG00000145362	ANK2	ENSG00000145362.51	0.606474507534654	4.95064640310116	1.63654591453209e-06	0.000208008293481417
ENSG00000183091.2	ENSG00000183091	ENSG00000183091_003	chr2	dexseq_prepare_annotation2.py	exon	152341855	152342140	.	-	.	ENST00000409198+ENST00000397345+ENST00000413693+ENST00000397336+ENST00000172853+ENST00000427231+ENST00000397337__exon_number_003__gene_id_ENSG00000183091	NEB	ENSG00000183091.2	0.473285379702386	4.99935078223745	1.64268682335799e-06	0.000208503844570417
ENSG00000104218.36	ENSG00000104218	ENSG00000104218_037	chr8	dexseq_prepare_annotation2.py	exon	68084747	68084790	.	+	.	ENST00000262210+ENST00000519668+ENST00000521324+ENST00000521168+ENST00000412460__exon_number_037__gene_id_ENSG00000104218	CSPP1	ENSG00000104218.36	-0.891025163977692	-5.07111321796706	1.64360249735197e-06	0.000208503844570417
ENSG00000072818.51	ENSG00000072818	ENSG00000072818_052	chr17	dexseq_prepare_annotation2.py	exon	7254796	7254796	.	+	.	ENST00000574499+ENST00000570504+ENST00000158762__exon_number_052__gene_id_ENSG00000072818	ACAP1	ENSG00000072818.51	0.774171189188185	5.52236477413627	1.64597372842753e-06	0.00020860426545337
ENSG00000104447.23	ENSG00000104447	ENSG00000104447_024	chr8	dexseq_prepare_annotation2.py	exon	116680101	116680208	.	-	.	ENST00000517323+ENST00000520276+ENST00000451156__exon_number_024__gene_id_ENSG00000104447	TRPS1	ENSG00000104447.23	0.68073981767895	5.07006163063011	1.65095633663451e-06	0.000209035132176046
ENSG00000138101.3	ENSG00000138101	ENSG00000138101_004	chr2	dexseq_prepare_annotation2.py	exon	25600127	25600130	.	-	.	ENST00000407661+ENST00000407186+ENST00000398951+ENST00000404103+ENST00000496972+ENST00000405222+ENST00000407038+ENST00000406818+ENST00000497476__exon_number_004__gene_id_ENSG00000138101	DTNB	ENSG00000138101.3	-0.892927528324204	-5.0574507615152	1.66687939555877e-06	0.00021084906714377
ENSG00000173193.26	ENSG00000173193	ENSG00000173193_027	chr3	dexseq_prepare_annotation2.py	exon	122446659	122446833	.	+	.	ENST00000474629+ENST00000460683__exon_number_027__gene_id_ENSG00000173193	PARP14	ENSG00000173193.26	-0.642320206590314	-5.14865845792211	1.68820490032917e-06	0.000213342249696238
ENSG00000123104.20	ENSG00000123104	ENSG00000123104_021	chr12	dexseq_prepare_annotation2.py	exon	26639750	26639866	.	-	.	ENST00000451599__exon_number_021__gene_id_ENSG00000123104	ITPR2	ENSG00000123104.20	-0.622126727792833	-4.98692615065657	1.69193134017336e-06	0.00021360875798466
ENSG00000214021.ENSG00000241553.ENSG00000250151.37	ENSG00000214021+ENSG00000241553+ENSG00000250151	ENSG00000214021+ENSG00000241553+ENSG00000250151_038	chr3	dexseq_prepare_annotation2.py	exon	9851558	9851606	.	+	.	ENST00000419081+ENST00000430718__exon_number_038__gene_id_ENSG00000214021+ENSG00000241553+ENSG00000250151		ENSG00000214021.ENSG00000241553.ENSG00000250151.37	0.511173596198447	4.94273342582873	1.69645113046619e-06	0.000213974823150176
ENSG00000105397.69	ENSG00000105397	ENSG00000105397_070	chr19	dexseq_prepare_annotation2.py	exon	10491249	10491352	.	-	.	ENST00000525621__exon_number_070__gene_id_ENSG00000105397	TYK2	ENSG00000105397.69	-0.928677833862632	-5.11410906328545	1.69856230300377e-06	0.000214036678599594
ENSG00000111077.23	ENSG00000111077	ENSG00000111077_024	chr12	dexseq_prepare_annotation2.py	exon	53450797	53450880	.	+	.	ENST00000379902+ENST00000546602+ENST00000451358+ENST00000314250+ENST00000314276+ENST00000549700+ENST00000552570+ENST00000549311__exon_number_024__gene_id_ENSG00000111077	TENC1	ENSG00000111077.23	0.486225437654228	5.11238139272274	1.71071255488687e-06	0.000215362239547956
ENSG00000114735.11	ENSG00000114735	ENSG00000114735_012	chr3	dexseq_prepare_annotation2.py	exon	50608726	50608763	.	+	.	ENST00000455834+ENST00000232854+ENST00000482974+ENST00000434410__exon_number_012__gene_id_ENSG00000114735	HEMK1	ENSG00000114735.11	0.486669027746492	5.09556929172043	1.7283932415462e-06	0.000217380841033667
ENSG00000074071.6	ENSG00000074071	ENSG00000074071_007	chr16	dexseq_prepare_annotation2.py	exon	1823152	1823156	.	-	.	ENST00000397375__exon_number_007__gene_id_ENSG00000074071	MRPS34	ENSG00000074071.6	0.504170583904453	5.50402029534897	1.75097604438233e-06	0.000220011556084763
ENSG00000005884.24	ENSG00000005884	ENSG00000005884_025	chr17	dexseq_prepare_annotation2.py	exon	48151812	48151878	.	+	.	ENST00000007722+ENST00000505306+ENST00000512553+ENST00000506401+ENST00000320031+ENST00000544892+ENST00000510809__exon_number_025__gene_id_ENSG00000005884	ITGA3	ENSG00000005884.24	-0.60058035981356	-5.1791433081893	1.75641758304318e-06	0.000220485503421197
ENSG00000092094.19	ENSG00000092094	ENSG00000092094_020	chr14	dexseq_prepare_annotation2.py	exon	20917123	20917172	.	-	.	ENST00000556124+ENST00000206542+ENST00000555656+ENST00000555785+ENST00000555223+ENST00000554249+ENST00000554915__exon_number_020__gene_id_ENSG00000092094	OSGEP	ENSG00000092094.19	0.447151093719893	5.03341427140444	1.77326532156585e-06	0.000222389026686291
ENSG00000145808.27	ENSG00000145808	ENSG00000145808_028	chr5	dexseq_prepare_annotation2.py	exon	129070742	129070802	.	+	.	ENST00000274487__exon_number_028__gene_id_ENSG00000145808	ADAMTS19	ENSG00000145808.27	0.721715612471361	5.10165714741368	1.78805411942164e-06	0.00022403096675209
ENSG00000230461.19	ENSG00000230461	ENSG00000230461_020	chr1	dexseq_prepare_annotation2.py	exon	214015403	214015486	.	-	.	ENST00000608936__exon_number_020__gene_id_ENSG00000230461	PROX1-AS1	ENSG00000230461.19	-0.945947242850613	-5.37455159596662	1.79907132535599e-06	0.000225197687350888
ENSG00000198561.ENSG00000213593.ENSG00000211450.ENSG00000254732.ENSG00000254462.78	ENSG00000198561+ENSG00000213593+ENSG00000211450+ENSG00000254732+ENSG00000254462	ENSG00000198561+ENSG00000213593+ENSG00000211450+ENSG00000254732+ENSG00000254462_079	chr11	dexseq_prepare_annotation2.py	exon	57575862	57576007	.	+	.	ENST00000530094+ENST00000530748+ENST00000361391+ENST00000426142+ENST00000532844+ENST00000361796+ENST00000428599+ENST00000361332+ENST00000529986+ENST00000526772+ENST00000527467+ENST00000399039+ENST00000532787+ENST00000399050+ENST00000415361+ENST00000532245+ENST00000531014+ENST00000526938+ENST00000534579+ENST00000358694+ENST00000533667+ENST00000532649+ENST00000528621+ENST00000532463+ENST00000530720…		ENSG00000198561.ENSG00000213593.ENSG00000211450.ENSG00000254732.ENSG00000254462.78	0.588973901923739	4.97038390673169	1.82041850507669e-06	0.000227654022123033
ENSG00000188739.ENSG00000054267.30	ENSG00000188739+ENSG00000054267	ENSG00000188739+ENSG00000054267_031	chr1	dexseq_prepare_annotation2.py	exon	235324550	235324571	.	-	.	ENST00000486751+ENST00000429912+ENST00000366606+ENST00000474953+ENST00000408888__exon_number_031__gene_id_ENSG00000188739+ENSG00000054267		ENSG00000188739.ENSG00000054267.30	-1.19936707675954	-5.79973258293357	1.85171171305276e-06	0.000231348341640525
ENSG00000149761.ENSG00000110011	ENSG00000149761+ENSG00000110011	ENSG00000149761+ENSG00000110011_001	chr11	dexseq_prepare_annotation2.py	exon	63993413	63993739	.	+	.	ENST00000539325__exon_number_001__gene_id_ENSG00000149761+ENSG00000110011		ENSG00000149761.ENSG00000110011	0.452243991751652	4.97275915334692	1.89648435472546e-06	0.000236511078121911
ENSG00000267796.ENSG00000188223.ENSG00000205155.40	ENSG00000267796+ENSG00000188223+ENSG00000205155	ENSG00000267796+ENSG00000188223+ENSG00000205155_041	chr19	dexseq_prepare_annotation2.py	exon	36245417	36245419	.	+	.	ENST00000587108+ENST00000301159+ENST00000591613+ENST00000590890__exon_number_041__gene_id_ENSG00000267796+ENSG00000188223+ENSG00000205155		ENSG00000267796.ENSG00000188223.ENSG00000205155.40	0.81794802612137	5.48030735401156	1.89661614680638e-06	0.000236511078121911
ENSG00000151689.6	ENSG00000151689	ENSG00000151689_007	chr2	dexseq_prepare_annotation2.py	exon	191208644	191208655	.	+	.	ENST00000431594+ENST00000430311+ENST00000322522+ENST00000392329+ENST00000413239+ENST00000541441+ENST00000444194__exon_number_007__gene_id_ENSG00000151689	INPP1	ENSG00000151689.6	-0.919635410856871	-5.08711162756171	1.89843143180495e-06	0.000236514109861066
ENSG00000246090.9	ENSG00000246090	ENSG00000246090_010	chr4	dexseq_prepare_annotation2.py	exon	100125514	100125584	.	+	.	ENST00000500358+ENST00000506160+ENST00000506454__exon_number_010__gene_id_ENSG00000246090	RP11-696N14.1	ENSG00000246090.9	0.779853335202558	5.01711735041468	1.9013645469616e-06	0.000236586652979544
ENSG00000127125.ENSG00000186409	ENSG00000127125+ENSG00000186409	ENSG00000127125+ENSG00000186409_001	chr1	dexseq_prepare_annotation2.py	exon	42921788	42922170	.	+	.	ENST00000372562__exon_number_001__gene_id_ENSG00000127125+ENSG00000186409		ENSG00000127125.ENSG00000186409	0.505187769717061	4.9922522510647	1.90307873277773e-06	0.000236586652979544
ENSG00000165138.1	ENSG00000165138	ENSG00000165138_002	chr9	dexseq_prepare_annotation2.py	exon	101494278	101494290	.	-	.	ENST00000375019+ENST00000444472__exon_number_002__gene_id_ENSG00000165138	ANKS6	ENSG00000165138.1	-0.539314250010837	-5.31239408935563	1.90438828188352e-06	0.000236586652979544
ENSG00000104218.34	ENSG00000104218	ENSG00000104218_035	chr8	dexseq_prepare_annotation2.py	exon	68076626	68076743	.	+	.	ENST00000519668+ENST00000262210+ENST00000521168+ENST00000412460__exon_number_035__gene_id_ENSG00000104218	CSPP1	ENSG00000104218.34	-0.956423516393515	-5.03443855405924	1.91991432449416e-06	0.000238291321220277
ENSG00000164941.70	ENSG00000164941	ENSG00000164941_071	chr8	dexseq_prepare_annotation2.py	exon	95892679	95892720	.	+	.	ENST00000523731+ENST00000447247__exon_number_071__gene_id_ENSG00000164941	INTS8	ENSG00000164941.70	-0.677790329559017	-5.08369114174683	1.92533803367019e-06	0.000238643674706576
ENSG00000074181.20	ENSG00000074181	ENSG00000074181_021	chr19	dexseq_prepare_annotation2.py	exon	15290175	15290307	.	-	.	ENST00000601011+ENST00000263388+ENST00000595045__exon_number_021__gene_id_ENSG00000074181	NOTCH3	ENSG00000074181.20	-0.393423783838371	-4.92169920234772	1.92636743604911e-06	0.000238643674706576
ENSG00000099338.66	ENSG00000099338	ENSG00000099338_067	chr19	dexseq_prepare_annotation2.py	exon	38860612	38860704	.	+	.	ENST00000409235+ENST00000471517+ENST00000412458+ENST00000492088+ENST00000312265+ENST00000215069+ENST00000410018__exon_number_067__gene_id_ENSG00000099338	CATSPERG	ENSG00000099338.66	-0.772838443066854	-5.02224392871199	1.93658922976053e-06	0.000239685133170521
ENSG00000114439.71	ENSG00000114439	ENSG00000114439_072	chr3	dexseq_prepare_annotation2.py	exon	107524319	107524445	.	+	.	ENST00000415149+ENST00000325805+ENST00000402543+ENST00000416476+ENST00000406780__exon_number_072__gene_id_ENSG00000114439	BBX	ENSG00000114439.71	0.662210837906693	4.89460354552677	1.94664744060405e-06	0.000240704414193568
ENSG00000160323.19	ENSG00000160323	ENSG00000160323_020	chr9	dexseq_prepare_annotation2.py	exon	136301949	136302075	.	+	.	ENST00000356589+ENST00000371929+ENST00000536611+ENST00000355699+ENST00000371916+ENST00000474918+ENST00000495234__exon_number_020__gene_id_ENSG00000160323	ADAMTS13	ENSG00000160323.19	-0.696105303106833	-4.98661743652552	1.95012367832489e-06	0.000240908683663149
ENSG00000100029.7	ENSG00000100029	ENSG00000100029_008	chr22	dexseq_prepare_annotation2.py	exon	30974824	30974982	.	-	.	ENST00000402284+ENST00000405677+ENST00000354694+ENST00000402281+ENST00000335214+ENST00000441668+ENST00000488719__exon_number_008__gene_id_ENSG00000100029	PES1	ENSG00000100029.7	-0.619216906693998	-4.98303662565711	1.98060506408559e-06	0.000244445536596335
ENSG00000141076.38	ENSG00000141076	ENSG00000141076_039	chr16	dexseq_prepare_annotation2.py	exon	69194259	69194365	.	+	.	ENST00000352319+ENST00000567500+ENST00000563094+ENST00000562237+ENST00000314423__exon_number_039__gene_id_ENSG00000141076	CIRH1A	ENSG00000141076.38	-1.09812439334303	-5.16865800130041	2.00769226386013e-06	0.000247557266734925
ENSG00000012504.24	ENSG00000012504	ENSG00000012504_025	chr12	dexseq_prepare_annotation2.py	exon	100957290	100957420	.	+	.	ENST00000548884+ENST00000188403__exon_number_025__gene_id_ENSG00000012504	NR1H4	ENSG00000012504.24	-0.513614211416615	-5.14102271897622	2.04249181906524e-06	0.000251519264333271
ENSG00000140386.12	ENSG00000140386	ENSG00000140386_013	chr15	dexseq_prepare_annotation2.py	exon	76673719	76673904	.	-	.	ENST00000538941+ENST00000303521+ENST00000563290+ENST00000324767__exon_number_013__gene_id_ENSG00000140386	SCAPER	ENSG00000140386.12	-0.474828750935494	-4.90160818710101	2.04363330503487e-06	0.000251519264333271
ENSG00000100201.34	ENSG00000100201	ENSG00000100201_035	chr22	dexseq_prepare_annotation2.py	exon	38902312	38902317	.	-	.	ENST00000381633+ENST00000396821+ENST00000403230__exon_number_035__gene_id_ENSG00000100201	DDX17	ENSG00000100201.34	-0.679614030346832	-4.99871473785324	2.05685012958285e-06	0.000252910215328289
ENSG00000125630.40	ENSG00000125630	ENSG00000125630_041	chr2	dexseq_prepare_annotation2.py	exon	113321982	113322076	.	+	.	ENST00000484574+ENST00000458012+ENST00000448770+ENST00000417433+ENST00000263331+ENST00000541869+ENST00000537335+ENST00000333990__exon_number_041__gene_id_ENSG00000125630	POLR1B	ENSG00000125630.40	-0.426165083158052	-4.924217089458	2.1327798442087e-06	0.000262002579950099
ENSG00000228107.ENSG00000159259.ENSG00000159256.49	ENSG00000228107+ENSG00000159259+ENSG00000159256	ENSG00000228107+ENSG00000159259+ENSG00000159256_050	chr21	dexseq_prepare_annotation2.py	exon	37781672	37781763	.	+	.	ENST00000314103__exon_number_050__gene_id_ENSG00000228107+ENSG00000159259+ENSG00000159256		ENSG00000228107.ENSG00000159259.ENSG00000159256.49	0.550942860979281	4.92894932058568	2.13519113507795e-06	0.000262055024263252
ENSG00000151689.4	ENSG00000151689	ENSG00000151689_005	chr2	dexseq_prepare_annotation2.py	exon	191208601	191208633	.	+	.	ENST00000413239+ENST00000541441+ENST00000322522+ENST00000392329+ENST00000430311__exon_number_005__gene_id_ENSG00000151689	INPP1	ENSG00000151689.4	-1.00569768568919	-5.05726735011411	2.14612244134937e-06	0.000263152073799588
ENSG00000086232.35	ENSG00000086232	ENSG00000086232_036	chr7	dexseq_prepare_annotation2.py	exon	6098796	6098806	.	-	.	ENST00000199389+ENST00000461493__exon_number_036__gene_id_ENSG00000086232	EIF2AK1	ENSG00000086232.35	-0.470018565169119	-5.27516126802397	2.18176298802103e-06	0.000267274061628079
ENSG00000110911.72	ENSG00000110911	ENSG00000110911_073	chr12	dexseq_prepare_annotation2.py	exon	51422059	51422194	.	-	.	ENST00000547688__exon_number_073__gene_id_ENSG00000110911	SLC11A2	ENSG00000110911.72	-0.580528381406452	-4.94664010050934	2.18498572382951e-06	0.000267420787491382
ENSG00000183044.47	ENSG00000183044	ENSG00000183044_048	chr16	dexseq_prepare_annotation2.py	exon	8875166	8875379	.	+	.	ENST00000268251+ENST00000566590+ENST00000569156+ENST00000567812+ENST00000425191+ENST00000396600__exon_number_048__gene_id_ENSG00000183044	ABAT	ENSG00000183044.47	0.530333241255429	5.00313957163428	2.1910877821169e-06	0.00026791931612831
ENSG00000244045.ENSG00000258924.ENSG00000264302.ENSG00000004139.3	ENSG00000244045+ENSG00000258924+ENSG00000264302+ENSG00000004139	ENSG00000244045+ENSG00000258924+ENSG00000264302+ENSG00000004139_004	chr17	dexseq_prepare_annotation2.py	exon	26684675	26684679	.	+	.	ENST00000292114+ENST00000580868+ENST00000509083+ENST00000579762+ENST00000555264+ENST00000591482__exon_number_004__gene_id_ENSG00000244045+ENSG00000258924+ENSG00000264302+ENSG00000004139		ENSG00000244045.ENSG00000258924.ENSG00000264302.ENSG00000004139.3	0.556195254643826	4.91732770800615	2.19877213986374e-06	0.000268610222033549
ENSG00000178252.ENSG00000178467.38	ENSG00000178252+ENSG00000178467	ENSG00000178252+ENSG00000178467_039	chr3	dexseq_prepare_annotation2.py	exon	49044786	49044794	.	+	.	ENST00000429900+ENST00000395474__exon_number_039__gene_id_ENSG00000178252+ENSG00000178467		ENSG00000178252.ENSG00000178467.38	-0.574182235193083	-5.06563873311483	2.20700619877504e-06	0.000269159766108091
ENSG00000149554.ENSG00000134910.63	ENSG00000149554+ENSG00000134910	ENSG00000149554+ENSG00000134910_064	chr11	dexseq_prepare_annotation2.py	exon	125496124	125496235	.	+	.	ENST00000533778__exon_number_064__gene_id_ENSG00000149554+ENSG00000134910		ENSG00000149554.ENSG00000134910.63	-0.762459578620318	-4.89140648017649	2.20734691838544e-06	0.000269159766108091
ENSG00000140575.72	ENSG00000140575	ENSG00000140575_073	chr15	dexseq_prepare_annotation2.py	exon	91043604	91044621	.	+	.	ENST00000268182+ENST00000558957+ENST00000561086__exon_number_073__gene_id_ENSG00000140575	IQGAP1	ENSG00000140575.72	0.470560773260756	4.85034814261387	2.2154041901606e-06	0.000269893046077876
ENSG00000141012.26	ENSG00000141012	ENSG00000141012_027	chr16	dexseq_prepare_annotation2.py	exon	88907400	88907502	.	-	.	ENST00000567525+ENST00000565364+ENST00000268695+ENST00000562593+ENST00000562831+ENST00000567779+ENST00000568613+ENST00000542788__exon_number_027__gene_id_ENSG00000141012	GALNS	ENSG00000141012.26	0.850497501954724	4.92995765053543	2.22913660156152e-06	0.00027131571471485
ENSG00000128886.ENSG00000262560.ENSG00000184716.29	ENSG00000128886+ENSG00000262560+ENSG00000184716	ENSG00000128886+ENSG00000262560+ENSG00000184716_030	chr15	dexseq_prepare_annotation2.py	exon	44069167	44069313	.	-	.	ENST00000319359__exon_number_030__gene_id_ENSG00000128886+ENSG00000262560+ENSG00000184716		ENSG00000128886.ENSG00000262560.ENSG00000184716.29	-0.863485954599795	-5.43094804685558	2.23944377512223e-06	0.000272319249998956
ENSG00000244045.ENSG00000258924.ENSG00000264302.ENSG00000004139.8	ENSG00000244045+ENSG00000258924+ENSG00000264302+ENSG00000004139	ENSG00000244045+ENSG00000258924+ENSG00000264302+ENSG00000004139_009	chr17	dexseq_prepare_annotation2.py	exon	26685337	26685491	.	+	.	ENST00000395404+ENST00000579762__exon_number_009__gene_id_ENSG00000244045+ENSG00000258924+ENSG00000264302+ENSG00000004139		ENSG00000244045.ENSG00000258924.ENSG00000264302.ENSG00000004139.8	0.494412543784552	4.91240338786092	2.24715015516432e-06	0.000273004969954779
ENSG00000132740.5	ENSG00000132740	ENSG00000132740_006	chr11	dexseq_prepare_annotation2.py	exon	68673707	68673852	.	+	.	ENST00000545146__exon_number_006__gene_id_ENSG00000132740	IGHMBP2	ENSG00000132740.5	0.657652972482444	5.36505270544932	2.25223236661172e-06	0.000273370913697038
ENSG00000113649.31	ENSG00000113649	ENSG00000113649_032	chr5	dexseq_prepare_annotation2.py	exon	145872483	145872528	.	+	.	ENST00000394421+ENST00000549332+ENST00000505285+ENST00000506524+ENST00000296702+ENST00000515203__exon_number_032__gene_id_ENSG00000113649	TCERG1	ENSG00000113649.31	0.475599310128697	4.92144129186506	2.25850386769277e-06	0.000273880406119045
ENSG00000140443.38	ENSG00000140443	ENSG00000140443_039	chr15	dexseq_prepare_annotation2.py	exon	99467105	99467110	.	+	.	ENST00000561049+ENST00000558762+ENST00000560343+ENST00000268035__exon_number_039__gene_id_ENSG00000140443	IGF1R	ENSG00000140443.38	-0.368360485705355	-4.89340453754921	2.26272571918733e-06	0.000274140638302899
ENSG00000074181.14	ENSG00000074181	ENSG00000074181_015	chr19	dexseq_prepare_annotation2.py	exon	15288722	15288901	.	-	.	ENST00000601011+ENST00000263388__exon_number_015__gene_id_ENSG00000074181	NOTCH3	ENSG00000074181.14	-0.374626771600003	-4.88473738227494	2.27433562578308e-06	0.000275294673148752
ENSG00000140199.59	ENSG00000140199	ENSG00000140199_060	chr15	dexseq_prepare_annotation2.py	exon	34630162	34630258	.	-	.	ENST00000558667+ENST00000397702+ENST00000561080+ENST00000561120+ENST00000559236__exon_number_060__gene_id_ENSG00000140199	SLC12A6	ENSG00000140199.59	-0.715826982311931	-5.0283820586645	2.28304190360266e-06	0.000276095449402806
ENSG00000100012.17	ENSG00000100012	ENSG00000100012_018	chr22	dexseq_prepare_annotation2.py	exon	30867147	30867194	.	-	.	ENST00000434642+ENST00000539629+ENST00000402286+ENST00000403066+ENST00000401751__exon_number_018__gene_id_ENSG00000100012	SEC14L3	ENSG00000100012.17	0.494838690983252	5.07345910909644	2.28755286193751e-06	0.000276316167951839
ENSG00000037749.ENSG00000164574.4	ENSG00000037749+ENSG00000164574	ENSG00000037749+ENSG00000164574_005	chr5	dexseq_prepare_annotation2.py	exon	153418553	153418553	.	+	.	ENST00000520327+ENST00000439768+ENST00000522782+ENST00000436816+ENST00000322602+ENST00000521527__exon_number_005__gene_id_ENSG00000037749+ENSG00000164574		ENSG00000037749.ENSG00000164574.4	0.939730796192587	4.92389908401433	2.28905177033986e-06	0.000276316167951839
ENSG00000123472.ENSG00000159658.52	ENSG00000123472+ENSG00000159658	ENSG00000123472+ENSG00000159658_053	chr1	dexseq_prepare_annotation2.py	exon	47183575	47184736	.	-	.	ENST00000371933+ENST00000544071__exon_number_053__gene_id_ENSG00000123472+ENSG00000159658		ENSG00000123472.ENSG00000159658.52	-0.541024992725826	-4.98211805425465	2.29591486258507e-06	0.000276882973423911
ENSG00000244045.ENSG00000258924.ENSG00000264302.ENSG00000004139.5	ENSG00000244045+ENSG00000258924+ENSG00000264302+ENSG00000004139	ENSG00000244045+ENSG00000258924+ENSG00000264302+ENSG00000004139_006	chr17	dexseq_prepare_annotation2.py	exon	26684731	26684904	.	+	.	ENST00000292114+ENST00000580868+ENST00000509083+ENST00000579762+ENST00000555264+ENST00000483505+ENST00000591482+ENST00000581386__exon_number_006__gene_id_ENSG00000244045+ENSG00000258924+ENSG00000264302+ENSG00000004139		ENSG00000244045.ENSG00000258924.ENSG00000264302.ENSG00000004139.5	0.515360377379019	4.90734288657071	2.29794060891425e-06	0.000276882973423911
ENSG00000147099.35	ENSG00000147099	ENSG00000147099_036	chrX	dexseq_prepare_annotation2.py	exon	71791907	71791959	.	-	.	ENST00000478743+ENST00000429103+ENST00000373589+ENST00000373571+ENST00000373561+ENST00000373573+ENST00000436675+ENST00000421523+ENST00000373560+ENST00000373583+ENST00000373568+ENST00000415409+ENST00000412342+ENST00000486704+ENST00000444609+ENST00000373559+ENST00000373556+ENST00000373554+ENST00000439122__exon_number_036__gene_id_ENSG00000147099	HDAC8	ENSG00000147099.35	0.509100028404485	4.96361095818369	2.30300150586398e-06	0.000277155921619604
ENSG00000218305.2	ENSG00000218305	ENSG00000218305_003	chr7	dexseq_prepare_annotation2.py	exon	48962914	48962966	.	+	.	ENST00000428251__exon_number_003__gene_id_ENSG00000218305	AC006024.4	ENSG00000218305.2	0.648326458751571	5.72492919928812	2.30440334955077e-06	0.000277155921619604
ENSG00000111077.47	ENSG00000111077	ENSG00000111077_048	chr12	dexseq_prepare_annotation2.py	exon	53454129	53454188	.	+	.	ENST00000551583__exon_number_048__gene_id_ENSG00000111077	TENC1	ENSG00000111077.47	0.478487551617664	5.03818628632798	2.32072602568624e-06	0.000278865112125659
ENSG00000013441.23	ENSG00000013441	ENSG00000013441_024	chr2	dexseq_prepare_annotation2.py	exon	201724403	201724469	.	-	.	ENST00000321356+ENST00000473565+ENST00000409403+ENST00000461981+ENST00000434813+ENST00000432425__exon_number_024__gene_id_ENSG00000013441	CLK1	ENSG00000013441.23	-0.9665239810348	-4.98529328287484	2.36203594857761e-06	0.000283571004848374
ENSG00000112159.107	ENSG00000112159	ENSG00000112159_108	chr6	dexseq_prepare_annotation2.py	exon	90503819	90503926	.	-	.	ENST00000369393+ENST00000428876+ENST00000439638__exon_number_108__gene_id_ENSG00000112159	MDN1	ENSG00000112159.107	-0.365496218967049	-4.80758023633123	2.39123320639181e-06	0.000286769347994043
ENSG00000102901.6	ENSG00000102901	ENSG00000102901_007	chr16	dexseq_prepare_annotation2.py	exon	67862112	67862252	.	-	.	ENST00000562787+ENST00000219172+ENST00000574569+ENST00000562513+ENST00000565157+ENST00000568495+ENST00000564817+ENST00000436104+ENST00000440851+ENST00000563885+ENST00000569862__exon_number_007__gene_id_ENSG00000102901	CENPT	ENSG00000102901.6	0.714042325276961	4.86989006627742	2.39301994933655e-06	0.000286769347994043
ENSG00000123104.23	ENSG00000123104	ENSG00000123104_024	chr12	dexseq_prepare_annotation2.py	exon	26647086	26647138	.	-	.	ENST00000381340+ENST00000451599+ENST00000540429__exon_number_024__gene_id_ENSG00000123104	ITPR2	ENSG00000123104.23	-0.607459227215595	-4.9079536614554	2.39619907260161e-06	0.00028688998488549
ENSG00000163293.17	ENSG00000163293	ENSG00000163293_018	chr4	dexseq_prepare_annotation2.py	exon	48039359	48040717	.	+	.	ENST00000295461__exon_number_018__gene_id_ENSG00000163293	NIPAL1	ENSG00000163293.17	-0.678403089572653	-5.12296581913245	2.39911803739982e-06	0.000286979283424803
ENSG00000181355.31	ENSG00000181355	ENSG00000181355_032	chr6	dexseq_prepare_annotation2.py	exon	9903606	9903639	.	-	.	ENST00000469656+ENST00000472329+ENST00000466385+ENST00000469426+ENST00000486246__exon_number_032__gene_id_ENSG00000181355	OFCC1	ENSG00000181355.31	0.654058847903787	5.20979840870009	2.40784947444059e-06	0.000287763071262579
ENSG00000140386.14	ENSG00000140386	ENSG00000140386_015	chr15	dexseq_prepare_annotation2.py	exon	76677514	76677592	.	-	.	ENST00000567601__exon_number_015__gene_id_ENSG00000140386	SCAPER	ENSG00000140386.14	-0.468473918198255	-4.8642868552571	2.41753527397142e-06	0.0002884120473882
ENSG00000048740.3	ENSG00000048740	ENSG00000048740_004	chr10	dexseq_prepare_annotation2.py	exon	11060053	11060105	.	+	.	ENST00000450189+ENST00000542579__exon_number_004__gene_id_ENSG00000048740	CELF2	ENSG00000048740.3	0.398682657113797	5.20870540669298	2.41764769124965e-06	0.0002884120473882
ENSG00000175093.9	ENSG00000175093	ENSG00000175093_010	chr3	dexseq_prepare_annotation2.py	exon	140866303	140867452	.	+	.	ENST00000310546+ENST00000508126__exon_number_010__gene_id_ENSG00000175093	SPSB4	ENSG00000175093.9	-1.1155562752163	-5.70783962930203	2.42252961780384e-06	0.000288733609023066
ENSG00000181135.63	ENSG00000181135	ENSG00000181135_064	chr8	dexseq_prepare_annotation2.py	exon	144777555	144777555	.	+	.	ENST00000358656__exon_number_064__gene_id_ENSG00000181135	ZNF707	ENSG00000181135.63	-0.868566698473054	-4.97810733474554	2.43447585877038e-06	0.000289895804718988
ENSG00000158186.14	ENSG00000158186	ENSG00000158186_015	chr3	dexseq_prepare_annotation2.py	exon	138119376	138119455	.	+	.	ENST00000474559+ENST00000423968+ENST00000289104+ENST00000464896+ENST00000478647+ENST00000494949__exon_number_015__gene_id_ENSG00000158186	MRAS	ENSG00000158186.14	-0.505198830308769	-5.05651971346747	2.44888439040375e-06	0.000291348850191287
ENSG00000110911.6	ENSG00000110911	ENSG00000110911_007	chr12	dexseq_prepare_annotation2.py	exon	51375422	51375586	.	-	.	ENST00000551215+ENST00000546636+ENST00000547198+ENST00000262051__exon_number_007__gene_id_ENSG00000110911	SLC11A2	ENSG00000110911.6	-0.477047293730974	-4.9194278067058	2.45919007599149e-06	0.000292311595180342
ENSG00000174791.18	ENSG00000174791	ENSG00000174791_019	chr11	dexseq_prepare_annotation2.py	exon	66102723	66102877	.	-	.	ENST00000528006+ENST00000526246__exon_number_019__gene_id_ENSG00000174791	RIN1	ENSG00000174791.18	-0.641629184730882	-5.02166393373142	2.48305191678182e-06	0.000294882511761052
ENSG00000188690.3	ENSG00000188690	ENSG00000188690_004	chr10	dexseq_prepare_annotation2.py	exon	127477152	127477155	.	-	.	ENST00000484541+ENST00000470483+ENST00000368786+ENST00000368797__exon_number_004__gene_id_ENSG00000188690	UROS	ENSG00000188690.3	-0.499940765362317	-4.98243023831999	2.49953178686928e-06	0.000296572927441302
ENSG00000167380.37	ENSG00000167380	ENSG00000167380_038	chr19	dexseq_prepare_annotation2.py	exon	44679583	44679650	.	+	.	ENST00000588883__exon_number_038__gene_id_ENSG00000167380	ZNF226	ENSG00000167380.37	0.74314265968148	4.90930747831021	2.5021416225975e-06	0.000296616086659429
ENSG00000059758.38	ENSG00000059758	ENSG00000059758_039	chr12	dexseq_prepare_annotation2.py	exon	96793764	96793852	.	-	.	ENST00000542666+ENST00000261211+ENST00000543119__exon_number_039__gene_id_ENSG00000059758	CDK17	ENSG00000059758.38	-0.350518924588961	-4.92063823155961	2.51630745522598e-06	0.000297907274932368
ENSG00000205707	ENSG00000205707	ENSG00000205707_001	chr12	dexseq_prepare_annotation2.py	exon	25348150	25348194	.	+	.	ENST00000557540+ENST00000381356__exon_number_001__gene_id_ENSG00000205707	LYRM5	ENSG00000205707	0.583398961920911	5.13599825799477	2.51754533068191e-06	0.000297907274932368
ENSG00000103657.109	ENSG00000103657	ENSG00000103657_110	chr15	dexseq_prepare_annotation2.py	exon	64126115	64126116	.	-	.	ENST00000559886+ENST00000561400+ENST00000558532__exon_number_110__gene_id_ENSG00000103657	HERC1	ENSG00000103657.109	-0.525144210950632	-4.85478509569144	2.52282727648849e-06	0.00029826503787448
ENSG00000183632.9	ENSG00000183632	ENSG00000183632_010	chr16	dexseq_prepare_annotation2.py	exon	32686387	32686560	.	-	.	ENST00000562021__exon_number_010__gene_id_ENSG00000183632	TP53TG3	ENSG00000183632.9	0.693421014893845	5.47204639502455	2.52897842671714e-06	0.000298724831890732
ENSG00000205944	ENSG00000205944	ENSG00000205944_001	chrY	dexseq_prepare_annotation2.py	exon	25365594	25365621	.	+	.	ENST00000382449__exon_number_001__gene_id_ENSG00000205944	DAZ2	ENSG00000205944	-0.481811349018945	-5.08615564705866	2.5358320737689e-06	0.000299201014891585
ENSG00000141519.14	ENSG00000141519	ENSG00000141519_015	chr17	dexseq_prepare_annotation2.py	exon	78013987	78014069	.	+	.	ENST00000269318+ENST00000397545+ENST00000374876+ENST00000374877+ENST00000576241+ENST00000572083__exon_number_015__gene_id_ENSG00000141519	CCDC40	ENSG00000141519.14	-0.958606049564888	-5.00274686595689	2.53754107390314e-06	0.000299201014891585
ENSG00000149179.6	ENSG00000149179	ENSG00000149179_007	chr11	dexseq_prepare_annotation2.py	exon	46958305	46958310	.	+	.	ENST00000527234+ENST00000528488+ENST00000378618+ENST00000278460+ENST00000536126+ENST00000525279+ENST00000533124+ENST00000531648+ENST00000522712__exon_number_007__gene_id_ENSG00000149179	C11orf49	ENSG00000149179.6	0.316972058594491	4.8664272120986	2.55158126475266e-06	0.000300588109047254
ENSG00000116641.23	ENSG00000116641	ENSG00000116641_024	chr1	dexseq_prepare_annotation2.py	exon	62971353	62971487	.	-	.	ENST00000454575+ENST00000340370+ENST00000251157__exon_number_024__gene_id_ENSG00000116641	DOCK7	ENSG00000116641.23	-0.438849832846805	-4.96488191974119	2.57349058166414e-06	0.000302898923996421
ENSG00000187720.9	ENSG00000187720	ENSG00000187720_010	chr15	dexseq_prepare_annotation2.py	exon	71952794	71952863	.	+	.	ENST00000567838__exon_number_010__gene_id_ENSG00000187720	THSD4	ENSG00000187720.9	-0.604492369844108	-5.15861909243249	2.57728535309315e-06	0.00030295037598179
ENSG00000126226.39	ENSG00000126226	ENSG00000126226_040	chr13	dexseq_prepare_annotation2.py	exon	113862956	113862964	.	-	.	ENST00000375479+ENST00000484641+ENST00000246505+ENST00000375457+ENST00000375477+ENST00000491548+ENST00000337344__exon_number_040__gene_id_ENSG00000126226	PCID2	ENSG00000126226.39	0.401603426475512	4.92925341588912	2.57851583461583e-06	0.00030295037598179
ENSG00000183044.44	ENSG00000183044	ENSG00000183044_045	chr16	dexseq_prepare_annotation2.py	exon	8870201	8870347	.	+	.	ENST00000268251+ENST00000566590+ENST00000569156+ENST00000567812+ENST00000425191+ENST00000396600__exon_number_045__gene_id_ENSG00000183044	ABAT	ENSG00000183044.44	0.514071404869182	4.96362459322861	2.58710166575856e-06	0.000303688941225253
ENSG00000182774.ENSG00000214575.ENSG00000260836.27	ENSG00000182774+ENSG00000214575+ENSG00000260836	ENSG00000182774+ENSG00000214575+ENSG00000260836_028	chr15	dexseq_prepare_annotation2.py	exon	83209204	83209207	.	-	.	ENST00000560229+ENST00000330244+ENST00000561157+ENST00000559273__exon_number_028__gene_id_ENSG00000182774+ENSG00000214575+ENSG00000260836		ENSG00000182774.ENSG00000214575.ENSG00000260836.27	-0.558358934859173	-4.89956137756882	2.61043067072565e-06	0.000306155296576695
ENSG00000147121.2	ENSG00000147121	ENSG00000147121_003	chrX	dexseq_prepare_annotation2.py	exon	46306727	46306728	.	+	.	ENST00000360017+ENST00000298190+ENST00000344302__exon_number_003__gene_id_ENSG00000147121	KRBOX4	ENSG00000147121.2	-0.669889242488255	-5.10095973833521	2.61341090438925e-06	0.000306232857695422
[truncated: 4,416 more rows]
