# Supplementary material for: The transcriptomic response of cells to a drug combination is more than the sum of the responses to the monotherapies
Source: eLife. 2020 Sep 18;9:e52707. doi: 10.7554/eLife.52707 (PMC7546737; doi:10.7554/eLife.52707)
Supplement: Source data 8. [file elife-52707-data8.zip › Supplementary Item 13 Differential Splicing/TMX_singlet_DMSO_singlet_9_dynsyn_exon_O_fcounts_O_flatten_exon_name.mtrx_exons_intragene_t_test_FDR_10]

V1	V2	V3	V4	V5	V6	V7	V8	V9	V10	V11	V12	id	logFC	t	P.Value	FDR
ENSG00000091536.72	ENSG00000091536	ENSG00000091536_073	chr17	dexseq_prepare_annotation2.py	exon	18062239	18062311	.	+	.	ENST00000578472+ENST00000556535+ENST00000418233+ENST00000557655+ENST00000205890+ENST00000433411__exon_number_073__gene_id_ENSG00000091536	MYO15A	ENSG00000091536.72	-1.23978146170714	-17.0598884704821	2.02257297125561e-44	2.69981130495083e-39
ENSG00000091536.73	ENSG00000091536	ENSG00000091536_074	chr17	dexseq_prepare_annotation2.py	exon	18062589	18062661	.	+	.	ENST00000578472+ENST00000556535+ENST00000557190+ENST00000418233+ENST00000557655+ENST00000205890+ENST00000433411__exon_number_074__gene_id_ENSG00000091536	MYO15A	ENSG00000091536.73	-1.21377248298935	-16.0509737508942	7.35149711163467e-41	4.90653620224721e-36
ENSG00000091536.74	ENSG00000091536	ENSG00000091536_075	chr17	dexseq_prepare_annotation2.py	exon	18062662	18062919	.	+	.	ENST00000433411__exon_number_075__gene_id_ENSG00000091536	MYO15A	ENSG00000091536.74	-1.2109799917474	-13.380168805587	1.76685421041522e-31	6.99194826934189e-27
ENSG00000091536.69	ENSG00000091536	ENSG00000091536_070	chr17	dexseq_prepare_annotation2.py	exon	18061652	18061659	.	+	.	ENST00000557655+ENST00000578472+ENST00000556535+ENST00000557190__exon_number_070__gene_id_ENSG00000091536	MYO15A	ENSG00000091536.69	-1.20219199505087	-13.3588523483658	2.0952168857217e-31	6.99194826934189e-27
ENSG00000138744.ENSG00000198301.7	ENSG00000138744+ENSG00000198301	ENSG00000138744+ENSG00000198301_008	chr4	dexseq_prepare_annotation2.py	exon	76839914	76839942	.	-	.	ENST00000602782+ENST00000286733__exon_number_008__gene_id_ENSG00000138744+ENSG00000198301		ENSG00000138744.ENSG00000198301.7	-1.46393496652985	-14.4177283234295	4.22237794842854e-31	1.12723979613607e-26
ENSG00000091536.71	ENSG00000091536	ENSG00000091536_072	chr17	dexseq_prepare_annotation2.py	exon	18061837	18061952	.	+	.	ENST00000578472+ENST00000205890+ENST00000418233__exon_number_072__gene_id_ENSG00000091536	MYO15A	ENSG00000091536.71	-1.13287362073929	-12.69897459185	3.99331387340367e-29	8.8840584846236e-25
ENSG00000156398	ENSG00000156398	ENSG00000156398_001	chr10	dexseq_prepare_annotation2.py	exon	104474295	104474296	.	+	.	ENST00000602831__exon_number_001__gene_id_ENSG00000156398	SFXN2	ENSG00000156398	-5.22795474676489	-15.6592753905529	1.79091651050309e-28	3.41512427839992e-24
ENSG00000149806.ENSG00000162298.32	ENSG00000149806+ENSG00000162298	ENSG00000149806+ENSG00000162298_033	chr11	dexseq_prepare_annotation2.py	exon	64896144	64896186	.	-	.	ENST00000377190+ENST00000527765+ENST00000307289+ENST00000449943+ENST00000294256+ENST00000526060__exon_number_033__gene_id_ENSG00000149806+ENSG00000162298		ENSG00000149806.ENSG00000162298.32	-4.60011196895754	-12.5182054316019	3.01878990791424e-28	5.03700190085031e-24
ENSG00000138744.ENSG00000198301.3	ENSG00000138744+ENSG00000198301	ENSG00000138744+ENSG00000198301_004	chr4	dexseq_prepare_annotation2.py	exon	76835458	76835491	.	-	.	ENST00000513045+ENST00000511606+ENST00000286733__exon_number_004__gene_id_ENSG00000138744+ENSG00000198301		ENSG00000138744.ENSG00000198301.3	-1.36553985541581	-13.1333826896144	1.71036977732714e-27	2.53674443729707e-23
ENSG00000149806.ENSG00000162298.31	ENSG00000149806+ENSG00000162298	ENSG00000149806+ENSG00000162298_032	chr11	dexseq_prepare_annotation2.py	exon	64896035	64896143	.	-	.	ENST00000377190+ENST00000307289+ENST00000526060+ENST00000449943+ENST00000294256__exon_number_032__gene_id_ENSG00000149806+ENSG00000162298		ENSG00000149806.ENSG00000162298.31	-4.51717640884983	-12.1355140516682	5.79517673214352e-27	7.73563370913445e-23
ENSG00000091536.67	ENSG00000091536	ENSG00000091536_068	chr17	dexseq_prepare_annotation2.py	exon	18061622	18061625	.	+	.	ENST00000556535+ENST00000557190__exon_number_068__gene_id_ENSG00000091536	MYO15A	ENSG00000091536.67	-1.33277780652288	-11.448665126249	6.95679057105514e-25	8.44200211442477e-21
ENSG00000143341.45	ENSG00000143341	ENSG00000143341_046	chr1	dexseq_prepare_annotation2.py	exon	186014820	186014995	.	+	.	ENST00000271588+ENST00000367492__exon_number_046__gene_id_ENSG00000143341	HMCN1	ENSG00000143341.45	-1.11940759782422	-12.1106398239365	9.37814794223975e-25	1.04319391660161e-20
ENSG00000215029.ENSG00000185945.4	ENSG00000215029+ENSG00000185945	ENSG00000215029+ENSG00000185945_005	chrX	dexseq_prepare_annotation2.py	exon	101618901	101618973	.	-	.	ENST00000457521+ENST00000372750+ENST00000372749+ENST00000412230__exon_number_005__gene_id_ENSG00000215029+ENSG00000185945		ENSG00000215029.ENSG00000185945.4	-1.33434298493705	-12.1250857313227	1.08798393128364e-23	1.11714190064204e-19
ENSG00000175216.30	ENSG00000175216	ENSG00000175216_031	chr11	dexseq_prepare_annotation2.py	exon	46786681	46786806	.	-	.	ENST00000312055+ENST00000533413+ENST00000529230+ENST00000415402+ENST00000354558+ENST00000526943__exon_number_031__gene_id_ENSG00000175216	CKAP5	ENSG00000175216.30	-0.918393461607806	-12.4662429133819	1.56308593191552e-23	1.49033544668437e-19
ENSG00000149269.4	ENSG00000149269	ENSG00000149269_005	chr11	dexseq_prepare_annotation2.py	exon	77034200	77034255	.	-	.	ENST00000356341+ENST00000278568+ENST00000528203__exon_number_005__gene_id_ENSG00000149269	PAK1	ENSG00000149269.4	1.27444473764539	11.8387656305944	5.06695260377217e-22	4.50904734241283e-18
ENSG00000163629.1	ENSG00000163629	ENSG00000163629_002	chr4	dexseq_prepare_annotation2.py	exon	87515470	87515884	.	+	.	ENST00000427191+ENST00000502971+ENST00000436978__exon_number_002__gene_id_ENSG00000163629	PTPN13	ENSG00000163629.1	-0.755597620433061	-11.1839802021932	9.02411429623136e-22	7.52859295448841e-18
ENSG00000138101.4	ENSG00000138101	ENSG00000138101_005	chr2	dexseq_prepare_annotation2.py	exon	25600131	25600152	.	-	.	ENST00000407661+ENST00000407186+ENST00000398951+ENST00000404103+ENST00000496972+ENST00000405222+ENST00000407038+ENST00000288642+ENST00000406818+ENST00000497476__exon_number_005__gene_id_ENSG00000138101	DTNB	ENSG00000138101.4	-1.51163552180566	-11.7776638875015	1.13971421364641e-21	8.94903600555162e-18
ENSG00000163629	ENSG00000163629	ENSG00000163629_001	chr4	dexseq_prepare_annotation2.py	exon	87515468	87515469	.	+	.	ENST00000427191+ENST00000436978__exon_number_001__gene_id_ENSG00000163629	PTPN13	ENSG00000163629	-0.757940459539965	-10.9485359960641	3.96899904757009e-21	2.94332149369914e-17
ENSG00000149269.5	ENSG00000149269	ENSG00000149269_006	chr11	dexseq_prepare_annotation2.py	exon	77034256	77034313	.	-	.	ENST00000278568+ENST00000527457+ENST00000356341+ENST00000528203__exon_number_006__gene_id_ENSG00000149269	PAK1	ENSG00000149269.5	1.37754432564729	11.4266481032496	5.02047677113332e-21	3.52712274377874e-17
ENSG00000091536.66	ENSG00000091536	ENSG00000091536_067	chr17	dexseq_prepare_annotation2.py	exon	18061036	18061214	.	+	.	ENST00000205890+ENST00000418233+ENST00000445289__exon_number_067__gene_id_ENSG00000091536	MYO15A	ENSG00000091536.66	-1.41079795298305	-10.1750533118144	1.02748858217618e-20	6.85766429516023e-17
ENSG00000138744.ENSG00000198301.1	ENSG00000138744+ENSG00000198301	ENSG00000138744+ENSG00000198301_002	chr4	dexseq_prepare_annotation2.py	exon	76834813	76835121	.	-	.	ENST00000286733__exon_number_002__gene_id_ENSG00000138744+ENSG00000198301		ENSG00000138744.ENSG00000198301.1	-1.30436238560278	-10.641631218198	1.67830799642165e-20	1.06679649806832e-16
ENSG00000149269.6	ENSG00000149269	ENSG00000149269_007	chr11	dexseq_prepare_annotation2.py	exon	77034314	77034405	.	-	.	ENST00000527457+ENST00000356341+ENST00000278568+ENST00000525542+ENST00000528203__exon_number_007__gene_id_ENSG00000149269	PAK1	ENSG00000149269.6	1.21652062391603	11.02332288206	4.7546392769374e-20	2.88485576928506e-16
ENSG00000143341.47	ENSG00000143341	ENSG00000143341_048	chr1	dexseq_prepare_annotation2.py	exon	186022084	186022206	.	+	.	ENST00000271588+ENST00000367492__exon_number_048__gene_id_ENSG00000143341	HMCN1	ENSG00000143341.47	-1.09667443384431	-10.3938231338865	6.57315797221698e-20	3.65984655593314e-16
ENSG00000196337.ENSG00000225950.4	ENSG00000196337+ENSG00000225950	ENSG00000196337+ENSG00000225950_005	chr19	dexseq_prepare_annotation2.py	exon	49558998	49559049	.	-	.	ENST00000597853+ENST00000596965+ENST00000356213__exon_number_005__gene_id_ENSG00000196337+ENSG00000225950		ENSG00000196337.ENSG00000225950.4	-1.2995684390165	-12.2568256249339	6.58028807515473e-20	3.65984655593314e-16
ENSG00000082397.4	ENSG00000082397	ENSG00000082397_005	chr18	dexseq_prepare_annotation2.py	exon	5393102	5393165	.	-	.	ENST00000544123+ENST00000578618+ENST00000540638+ENST00000542652+ENST00000545076+ENST00000341928__exon_number_005__gene_id_ENSG00000082397	EPB41L3	ENSG00000082397.4	-1.05646435539683	-10.8752778574054	7.50346355820577e-20	4.00636931841415e-16
ENSG00000182541.30	ENSG00000182541	ENSG00000182541_031	chr22	dexseq_prepare_annotation2.py	exon	31674283	31674572	.	+	.	ENST00000467301+ENST00000333611+ENST00000444929+ENST00000331728__exon_number_031__gene_id_ENSG00000182541	LIMK2	ENSG00000182541.30	-2.2492566253154	-12.8100253585685	3.96394613894509e-19	2.03508994773441e-15
ENSG00000084774.32	ENSG00000084774	ENSG00000084774_033	chr2	dexseq_prepare_annotation2.py	exon	27457464	27457553	.	+	.	ENST00000403525+ENST00000479002+ENST00000264705__exon_number_033__gene_id_ENSG00000084774	CAD	ENSG00000084774.32	-2.33814326410399	-9.76081155382436	7.40240380729208e-19	3.65963877708361e-15
ENSG00000143322.27	ENSG00000143322	ENSG00000143322_028	chr1	dexseq_prepare_annotation2.py	exon	179198376	179198532	.	-	.	ENST00000507173+ENST00000511413+ENST00000367623+ENST00000392043+ENST00000502732__exon_number_028__gene_id_ENSG00000143322	ABL2	ENSG00000143322.27	-0.918340898199983	-11.1583724189595	3.74579997777137e-18	1.78572987226012e-14
ENSG00000258818.ENSG00000259171.ENSG00000214274.1	ENSG00000258818+ENSG00000259171+ENSG00000214274	ENSG00000258818+ENSG00000259171+ENSG00000214274_002	chr14	dexseq_prepare_annotation2.py	exon	21152336	21152741	.	+	.	ENST00000336811+ENST00000555835__exon_number_002__gene_id_ENSG00000258818+ENSG00000259171+ENSG00000214274		ENSG00000258818.ENSG00000259171.ENSG00000214274.1	1.23849037237687	11.6720572772777	9.6018722799826e-18	4.41964248076275e-14
ENSG00000177542.7	ENSG00000177542	ENSG00000177542_008	chr11	dexseq_prepare_annotation2.py	exon	792870	792877	.	-	.	ENST00000529351+ENST00000481290+ENST00000531437+ENST00000320230+ENST00000531214__exon_number_008__gene_id_ENSG00000177542	SLC25A22	ENSG00000177542.7	-2.0779300819787	-9.73383033619583	2.22595063377231e-17	9.90429314661545e-14
ENSG00000149806.ENSG00000162298.33	ENSG00000149806+ENSG00000162298	ENSG00000149806+ENSG00000162298_034	chr11	dexseq_prepare_annotation2.py	exon	64896187	64896262	.	-	.	ENST00000449943+ENST00000527765__exon_number_034__gene_id_ENSG00000149806+ENSG00000162298		ENSG00000149806.ENSG00000162298.33	-1.67784478113419	-9.01861232183237	5.1043999497458e-17	2.19792168674796e-13
ENSG00000164985.33	ENSG00000164985	ENSG00000164985_034	chr9	dexseq_prepare_annotation2.py	exon	15510994	15511017	.	-	.	ENST00000380733__exon_number_034__gene_id_ENSG00000164985	PSIP1	ENSG00000164985.33	-2.27163201337622	-14.3049127650283	5.62451555641754e-17	2.34619635791512e-13
ENSG00000086205.2	ENSG00000086205	ENSG00000086205_003	chr11	dexseq_prepare_annotation2.py	exon	49168303	49168497	.	-	.	ENST00000256999+ENST00000533034+ENST00000356696+ENST00000458311+ENST00000340334+ENST00000525826+ENST00000343844__exon_number_003__gene_id_ENSG00000086205	FOLH1	ENSG00000086205.2	-1.47599520381513	-9.6616255044114	7.10684846459823e-17	2.87469866802555e-13
ENSG00000158286.41	ENSG00000158286	ENSG00000158286_042	chr1	dexseq_prepare_annotation2.py	exon	6281352	6281359	.	+	.	ENST00000377939__exon_number_042__gene_id_ENSG00000158286	RNF207	ENSG00000158286.41	0.848029875302927	9.52834737308941	9.24799493894337e-17	3.63076281302917e-13
ENSG00000087460.93	ENSG00000087460	ENSG00000087460_094	chr20	dexseq_prepare_annotation2.py	exon	57485041	57485062	.	+	.	ENST00000496934+ENST00000371075+ENST00000494081+ENST00000477931+ENST00000487862+ENST00000306090+ENST00000371095+ENST00000371085+ENST00000265620+ENST00000464624+ENST00000313949+ENST00000480975+ENST00000488546+ENST00000371102+ENST00000476196+ENST00000371100+ENST00000354359__exon_number_094__gene_id_ENSG00000087460	GNAS	ENSG00000087460.93	0.84130750513929	9.42054165876083	1.11695850822479e-16	4.25988827176795e-13
ENSG00000149806.ENSG00000162298.34	ENSG00000149806+ENSG00000162298	ENSG00000149806+ENSG00000162298_035	chr11	dexseq_prepare_annotation2.py	exon	64896263	64897200	.	-	.	ENST00000449943__exon_number_035__gene_id_ENSG00000149806+ENSG00000162298		ENSG00000149806.ENSG00000162298.34	-1.51346780960826	-8.80866821536233	2.14997489912205e-16	7.97186803984464e-13
ENSG00000151491.53	ENSG00000151491	ENSG00000151491_054	chr12	dexseq_prepare_annotation2.py	exon	16035197	16035263	.	-	.	ENST00000535752__exon_number_054__gene_id_ENSG00000151491	EPS8	ENSG00000151491.53	-0.915099804779563	-9.18589920740959	2.56637658851152e-16	9.25865439299654e-13
ENSG00000070778.6	ENSG00000070778	ENSG00000070778_007	chr14	dexseq_prepare_annotation2.py	exon	88935843	88935960	.	-	.	ENST00000328736+ENST00000536337+ENST00000554270+ENST00000556564+ENST00000553531__exon_number_007__gene_id_ENSG00000070778	PTPN21	ENSG00000070778.6	-3.37018004451368	-9.97380003081849	3.08525073052622e-16	1.08376739082516e-12
ENSG00000119689.11	ENSG00000119689	ENSG00000119689_012	chr14	dexseq_prepare_annotation2.py	exon	75352289	75352337	.	+	.	ENST00000555492+ENST00000555459+ENST00000556190+ENST00000555071+ENST00000334220+ENST00000334212+ENST00000555988+ENST00000556582+ENST00000556460+ENST00000557012+ENST00000238671+ENST00000554612__exon_number_012__gene_id_ENSG00000119689	DLST	ENSG00000119689.11	0.999320302957003	10.9079630338608	1.01896127374433e-15	3.48756478626893e-12
ENSG00000117724.13	ENSG00000117724	ENSG00000117724_014	chr1	dexseq_prepare_annotation2.py	exon	214811209	214811344	.	+	.	ENST00000366955__exon_number_014__gene_id_ENSG00000117724	CENPF	ENSG00000117724.13	-2.33697601255556	-10.4495759418515	1.1602110970669e-15	3.87174045202196e-12
ENSG00000175166.64	ENSG00000175166	ENSG00000175166_065	chr3	dexseq_prepare_annotation2.py	exon	184026356	184026495	.	+	.	ENST00000491494__exon_number_065__gene_id_ENSG00000175166	PSMD2	ENSG00000175166.64	-0.922837112032278	-8.56263319874529	2.33551069557528e-15	7.60373926068708e-12
ENSG00000131018.135	ENSG00000131018	ENSG00000131018_136	chr6	dexseq_prepare_annotation2.py	exon	152688132	152688352	.	-	.	ENST00000454018+ENST00000469439__exon_number_136__gene_id_ENSG00000131018	SYNE1	ENSG00000131018.135	-2.59955489166852	-8.01849922202288	1.04059065703281e-14	3.30719531579446e-11
ENSG00000143702.37	ENSG00000143702	ENSG00000143702_038	chr1	dexseq_prepare_annotation2.py	exon	243327797	243328220	.	-	.	ENST00000366543+ENST00000336415+ENST00000366544+ENST00000366542__exon_number_038__gene_id_ENSG00000143702	CEP170	ENSG00000143702.37	-1.19742512779845	-8.58148280347539	1.07739035918632e-14	3.34452034199131e-11
ENSG00000103671.22	ENSG00000103671	ENSG00000103671_023	chr15	dexseq_prepare_annotation2.py	exon	64701917	64702001	.	+	.	ENST00000561265+ENST00000559565+ENST00000560567+ENST00000261884+ENST00000560475__exon_number_023__gene_id_ENSG00000103671	TRIP4	ENSG00000103671.22	0.977022217550907	9.68206704893063	1.41511683746839e-14	4.29307854392341e-11
ENSG00000070778.5	ENSG00000070778	ENSG00000070778_006	chr14	dexseq_prepare_annotation2.py	exon	88935331	88935420	.	-	.	ENST00000328736+ENST00000536337+ENST00000554270+ENST00000556564+ENST00000553531__exon_number_006__gene_id_ENSG00000070778	PTPN21	ENSG00000070778.5	-1.67894821920524	-9.084912800092	2.2057208610334e-14	6.54285429809294e-11
ENSG00000115421.3	ENSG00000115421	ENSG00000115421_004	chr2	dexseq_prepare_annotation2.py	exon	60983485	60983630	.	+	.	ENST00000238714__exon_number_004__gene_id_ENSG00000115421	PAPOLG	ENSG00000115421.3	-1.00345368065542	-8.69584712475773	2.31730192110043e-14	6.72440716600368e-11
ENSG00000166183.33	ENSG00000166183	ENSG00000166183_034	chr14	dexseq_prepare_annotation2.py	exon	104578971	104579045	.	+	.	ENST00000551871+ENST00000551177__exon_number_034__gene_id_ENSG00000166183	ASPG	ENSG00000166183.33	1.08414813875239	9.10993370542119	2.82157803454653e-14	7.90111909329097e-11
ENSG00000174791.26	ENSG00000174791	ENSG00000174791_027	chr11	dexseq_prepare_annotation2.py	exon	66103449	66103479	.	-	.	ENST00000526246+ENST00000311320__exon_number_027__gene_id_ENSG00000174791	RIN1	ENSG00000174791.26	-0.8873107684894	-8.79132948556102	2.84119232625608e-14	7.90111909329097e-11
ENSG00000222750.ENSG00000103534.21	ENSG00000222750+ENSG00000103534	ENSG00000222750+ENSG00000103534_022	chr16	dexseq_prepare_annotation2.py	exon	19477404	19477555	.	+	.	ENST00000219821+ENST00000564959+ENST00000381414+ENST00000542583+ENST00000396229+ENST00000567478+ENST00000541464+ENST00000561503__exon_number_022__gene_id_ENSG00000222750+ENSG00000103534		ENSG00000222750.ENSG00000103534.21	0.620793318268854	8.6943551180643	2.91090701804516e-14	7.92978596728041e-11
ENSG00000139132.10	ENSG00000139132	ENSG00000139132_011	chr12	dexseq_prepare_annotation2.py	exon	32655104	32655112	.	+	.	ENST00000473513+ENST00000472289+ENST00000493087+ENST00000497153+ENST00000551984+ENST00000494275+ENST00000395740+ENST00000427716+ENST00000266482__exon_number_011__gene_id_ENSG00000139132	FGD4	ENSG00000139132.10	-1.39669498125601	-10.4738900999934	2.97988484260812e-14	7.95533896661404e-11
ENSG00000139132.9	ENSG00000139132	ENSG00000139132_010	chr12	dexseq_prepare_annotation2.py	exon	32655095	32655103	.	+	.	ENST00000473513+ENST00000472289+ENST00000493087+ENST00000497153+ENST00000551984+ENST00000494275+ENST00000427716__exon_number_010__gene_id_ENSG00000139132	FGD4	ENSG00000139132.9	-1.27966349713899	-10.3429147472997	4.61211673808645e-14	1.20714468758183e-10
ENSG00000164985.1	ENSG00000164985	ENSG00000164985_002	chr9	dexseq_prepare_annotation2.py	exon	15466746	15466857	.	-	.	ENST00000380738+ENST00000380733__exon_number_002__gene_id_ENSG00000164985	PSIP1	ENSG00000164985.1	1.02480423366491	11.4588669711868	5.80468754531086e-14	1.4900632928813e-10
ENSG00000113360.68	ENSG00000113360	ENSG00000113360_069	chr5	dexseq_prepare_annotation2.py	exon	31527014	31527019	.	-	.	ENST00000507438+ENST00000344624+ENST00000511367+ENST00000442743+ENST00000513349__exon_number_069__gene_id_ENSG00000113360	DROSHA	ENSG00000113360.68	-0.738147554393507	-8.08185208213437	6.14353558031186e-14	1.5288598505322e-10
ENSG00000113360.69	ENSG00000113360	ENSG00000113360_070	chr5	dexseq_prepare_annotation2.py	exon	31527611	31527687	.	-	.	ENST00000504361__exon_number_070__gene_id_ENSG00000113360	DROSHA	ENSG00000113360.69	-0.728046506726026	-8.08076462616143	6.18489346503993e-14	1.5288598505322e-10
ENSG00000140398.7	ENSG00000140398	ENSG00000140398_008	chr15	dexseq_prepare_annotation2.py	exon	75639440	75639451	.	+	.	ENST00000568881+ENST00000566313+ENST00000566752+ENST00000567959+ENST00000568059+ENST00000564500+ENST00000561643+ENST00000355059__exon_number_008__gene_id_ENSG00000140398	NEIL1	ENSG00000140398.7	-1.715775434438	-8.89768028932978	7.65249088854442e-14	1.85724562502993e-10
ENSG00000116128.12	ENSG00000116128	ENSG00000116128_013	chr1	dexseq_prepare_annotation2.py	exon	147094072	147094332	.	+	.	ENST00000234739__exon_number_013__gene_id_ENSG00000116128	BCL9	ENSG00000116128.12	-0.871100195112365	-9.2446801228932	8.92312764811307e-14	2.12695494817987e-10
ENSG00000138101	ENSG00000138101	ENSG00000138101_001	chr2	dexseq_prepare_annotation2.py	exon	25600067	25600111	.	-	.	ENST00000496972__exon_number_001__gene_id_ENSG00000138101	DTNB	ENSG00000138101	-1.45495262387202	-8.42554031006711	9.86017315261669e-14	2.28006330867478e-10
ENSG00000084774.31	ENSG00000084774	ENSG00000084774_032	chr2	dexseq_prepare_annotation2.py	exon	27457386	27457463	.	+	.	ENST00000403525+ENST00000264705__exon_number_032__gene_id_ENSG00000084774	CAD	ENSG00000084774.31	-2.08019826259695	-7.95988211505828	9.90708039189244e-14	2.28006330867478e-10
ENSG00000086205.4	ENSG00000086205	ENSG00000086205_005	chr11	dexseq_prepare_annotation2.py	exon	49175398	49175479	.	-	.	ENST00000256999+ENST00000533034+ENST00000356696+ENST00000458311+ENST00000340334+ENST00000525826+ENST00000343844__exon_number_005__gene_id_ENSG00000086205	FOLH1	ENSG00000086205.4	-1.40427766951682	-8.34452370093989	1.05668320666226e-13	2.39068307047635e-10
ENSG00000089053.17	ENSG00000089053	ENSG00000089053_018	chr12	dexseq_prepare_annotation2.py	exon	121758188	121758262	.	-	.	ENST00000534976+ENST00000261819+ENST00000535641+ENST00000541887+ENST00000535482+ENST00000544314+ENST00000344395+ENST00000545218+ENST00000539079+ENST00000366333+ENST00000441917__exon_number_018__gene_id_ENSG00000089053	ANAPC5	ENSG00000089053.17	0.777694066397388	8.25548804760622	1.4575338233239e-13	3.24262408120946e-10
ENSG00000059758.36	ENSG00000059758	ENSG00000059758_037	chr12	dexseq_prepare_annotation2.py	exon	96793123	96793142	.	-	.	ENST00000552262+ENST00000552496+ENST00000551816__exon_number_037__gene_id_ENSG00000059758	CDK17	ENSG00000059758.36	-0.64702143777961	-8.29154718790077	1.67792185898345e-13	3.67173313810733e-10
ENSG00000130827.29	ENSG00000130827	ENSG00000130827_030	chrX	dexseq_prepare_annotation2.py	exon	153696425	153696567	.	+	.	ENST00000369682__exon_number_030__gene_id_ENSG00000130827	PLXNA3	ENSG00000130827.29	-0.990519498528026	-9.52216934948886	1.71482938951127e-13	3.69197235854068e-10
ENSG00000108953.32	ENSG00000108953	ENSG00000108953_033	chr17	dexseq_prepare_annotation2.py	exon	1303509	1303514	.	-	.	ENST00000264335+ENST00000571732__exon_number_033__gene_id_ENSG00000108953	YWHAE	ENSG00000108953.32	-0.875338645194693	-8.28288816044599	1.75798576759321e-13	3.72480908256211e-10
ENSG00000133943.23	ENSG00000133943	ENSG00000133943_024	chr14	dexseq_prepare_annotation2.py	exon	91581030	91581043	.	+	.	ENST00000523894+ENST00000522322__exon_number_024__gene_id_ENSG00000133943	C14orf159	ENSG00000133943.23	-1.47692741924862	-9.28014229092608	2.31327635393647e-13	4.78226952495421e-10
ENSG00000113360.65	ENSG00000113360	ENSG00000113360_066	chr5	dexseq_prepare_annotation2.py	exon	31526436	31526527	.	-	.	ENST00000507438+ENST00000512076+ENST00000511367+ENST00000442743+ENST00000513349+ENST00000344624__exon_number_066__gene_id_ENSG00000113360	DROSHA	ENSG00000113360.65	-0.682863663849668	-7.86446878077423	2.32872493423949e-13	4.78226952495421e-10
ENSG00000142396.ENSG00000269545.ENSG00000198131.ENSG00000267216.ENSG00000273439.ENSG00000083842.67	ENSG00000142396+ENSG00000269545+ENSG00000198131+ENSG00000267216+ENSG00000273439+ENSG00000083842	ENSG00000142396+ENSG00000269545+ENSG00000198131+ENSG00000267216+ENSG00000273439+ENSG00000083842_068	chr19	dexseq_prepare_annotation2.py	exon	58823681	58823752	.	+	.	ENST00000427361+ENST00000590505+ENST00000610038+ENST00000591325+ENST00000608070+ENST00000609864+ENST00000413518__exon_number_068__gene_id_ENSG00000142396+ENSG00000269545+ENSG00000198131+ENSG00000267216+ENSG00000273439+ENSG00000083842		ENSG00000142396.ENSG00000269545.ENSG00000198131.ENSG00000267216.ENSG00000273439.ENSG00000083842.67	-0.85674605951349	-7.8482290566452	2.40132147702809e-13	4.85663630363057e-10
ENSG00000113360.75	ENSG00000113360	ENSG00000113360_076	chr5	dexseq_prepare_annotation2.py	exon	31532169	31532181	.	-	.	ENST00000504361+ENST00000513349__exon_number_076__gene_id_ENSG00000113360	DROSHA	ENSG00000113360.75	-0.736773776689264	-7.85107686661621	2.52648054085633e-13	5.03350341068159e-10
ENSG00000139998.12	ENSG00000139998	ENSG00000139998_013	chr14	dexseq_prepare_annotation2.py	exon	65417792	65417869	.	-	.	ENST00000554593+ENST00000436278+ENST00000267512+ENST00000585059+ENST00000533601+ENST00000426039__exon_number_013__gene_id_ENSG00000139998	RAB15	ENSG00000139998.12	0.757251186000584	10.4555820158076	2.57942635874938e-13	5.06341394222503e-10
ENSG00000126005.ENSG00000088298.ENSG00000261582.ENSG00000242372.49	ENSG00000126005+ENSG00000088298+ENSG00000261582+ENSG00000242372	ENSG00000126005+ENSG00000088298+ENSG00000261582+ENSG00000242372_050	chr20	dexseq_prepare_annotation2.py	exon	33867877	33867921	.	-	.	ENST00000374436+ENST00000374450+ENST00000374443+ENST00000415116+ENST00000440766+ENST00000447927+ENST00000462894__exon_number_050__gene_id_ENSG00000126005+ENSG00000088298+ENSG00000261582+ENSG00000242372		ENSG00000126005.ENSG00000088298.ENSG00000261582.ENSG00000242372.49	-0.629465181717589	-7.85061628591584	3.70056223694174e-13	7.15892535704248e-10
ENSG00000135655.1	ENSG00000135655	ENSG00000135655_002	chr12	dexseq_prepare_annotation2.py	exon	62654137	62654137	.	+	.	ENST00000353364+ENST00000549523__exon_number_002__gene_id_ENSG00000135655	USP15	ENSG00000135655.1	1.08223516087018	8.37919709609541	3.80598322969812e-13	7.25768379190035e-10
ENSG00000113360.77	ENSG00000113360	ENSG00000113360_078	chr5	dexseq_prepare_annotation2.py	exon	31532221	31532303	.	-	.	ENST00000507438__exon_number_078__gene_id_ENSG00000113360	DROSHA	ENSG00000113360.77	-0.69504376219099	-7.77802099640086	3.93630662924654e-13	7.40047822673726e-10
ENSG00000086205.1	ENSG00000086205	ENSG00000086205_002	chr11	dexseq_prepare_annotation2.py	exon	49168188	49168302	.	-	.	ENST00000256999+ENST00000356696+ENST00000458311+ENST00000340334+ENST00000525826+ENST00000343844__exon_number_002__gene_id_ENSG00000086205	FOLH1	ENSG00000086205.1	-1.42028806726251	-8.07944899007317	4.45857933685964e-13	8.26595839168572e-10
ENSG00000149806.ENSG00000162298.35	ENSG00000149806+ENSG00000162298	ENSG00000149806+ENSG00000162298_036	chr11	dexseq_prepare_annotation2.py	exon	64897201	64897387	.	-	.	ENST00000377190+ENST00000530451+ENST00000527765+ENST00000307289+ENST00000526060+ENST00000294256+ENST00000449943__exon_number_036__gene_id_ENSG00000149806+ENSG00000162298		ENSG00000149806.ENSG00000162298.35	-1.04471271754996	-7.64292843457244	4.52318040553652e-13	8.27085223633749e-10
ENSG00000113360.76	ENSG00000113360	ENSG00000113360_077	chr5	dexseq_prepare_annotation2.py	exon	31532182	31532216	.	-	.	ENST00000513349__exon_number_077__gene_id_ENSG00000113360	DROSHA	ENSG00000113360.76	-0.73037256251403	-7.69504900479995	6.49681039507031e-13	1.1719192415886e-09
ENSG00000120899.20	ENSG00000120899	ENSG00000120899_021	chr8	dexseq_prepare_annotation2.py	exon	27278174	27278261	.	+	.	ENST00000522517+ENST00000397501+ENST00000420218+ENST00000544172+ENST00000338238+ENST00000412793+ENST00000346049+ENST00000517339__exon_number_021__gene_id_ENSG00000120899	PTK2B	ENSG00000120899.20	-1.29042658551393	-7.84096392928266	8.50137271600892e-13	1.51306298083165e-09
ENSG00000164941.60	ENSG00000164941	ENSG00000164941_061	chr8	dexseq_prepare_annotation2.py	exon	95888179	95888301	.	+	.	ENST00000523998__exon_number_061__gene_id_ENSG00000164941	INTS8	ENSG00000164941.60	-1.43478282882955	-8.12367460568526	8.6965802763766e-13	1.52624376214558e-09
ENSG00000075292.83	ENSG00000075292	ENSG00000075292_084	chr2	dexseq_prepare_annotation2.py	exon	71662000	71662182	.	+	.	ENST00000487638+ENST00000409544+ENST00000483421+ENST00000488126+ENST00000409407+ENST00000355812+ENST00000461991+ENST00000264447+ENST00000493576__exon_number_084__gene_id_ENSG00000075292	ZNF638	ENSG00000075292.83	-0.930377818538931	-7.60549605278702	8.80410908312679e-13	1.52624376214558e-09
ENSG00000113360.72	ENSG00000113360	ENSG00000113360_073	chr5	dexseq_prepare_annotation2.py	exon	31530905	31531031	.	-	.	ENST00000504361+ENST00000511367+ENST00000507438+ENST00000513349__exon_number_073__gene_id_ENSG00000113360	DROSHA	ENSG00000113360.72	-0.665236692007226	-7.63519224675242	9.30996751389573e-13	1.59324577387802e-09
ENSG00000186081.2	ENSG00000186081	ENSG00000186081_003	chr12	dexseq_prepare_annotation2.py	exon	52908897	52909024	.	-	.	ENST00000549511+ENST00000252242+ENST00000552952__exon_number_003__gene_id_ENSG00000186081	KRT5	ENSG00000186081.2	-1.35976076865275	-8.65532762595373	1.08358592380539e-12	1.83090358801568e-09
ENSG00000085276.49	ENSG00000085276	ENSG00000085276_050	chr3	dexseq_prepare_annotation2.py	exon	169098975	169099046	.	-	.	ENST00000494292+ENST00000485957__exon_number_050__gene_id_ENSG00000085276	MECOM	ENSG00000085276.49	-0.563620787710049	-8.46647455862563	1.12764913610391e-12	1.88153896604619e-09
ENSG00000116809.22	ENSG00000116809	ENSG00000116809_023	chr1	dexseq_prepare_annotation2.py	exon	16270422	16270794	.	-	.	ENST00000448462+ENST00000474511__exon_number_023__gene_id_ENSG00000116809	ZBTB17	ENSG00000116809.22	1.12482109798787	8.74044299232582	1.19564796138561e-12	1.9467657640213e-09
ENSG00000182774.ENSG00000214575.ENSG00000260836.28	ENSG00000182774+ENSG00000214575+ENSG00000260836	ENSG00000182774+ENSG00000214575+ENSG00000260836_029	chr15	dexseq_prepare_annotation2.py	exon	83209208	83209208	.	-	.	ENST00000560229+ENST00000330244+ENST00000561157__exon_number_029__gene_id_ENSG00000182774+ENSG00000214575+ENSG00000260836		ENSG00000182774.ENSG00000214575.ENSG00000260836.28	-0.642290428435096	-7.82219102087172	1.19590956706232e-12	1.9467657640213e-09
ENSG00000231889.2	ENSG00000231889	ENSG00000231889_003	chr6	dexseq_prepare_annotation2.py	exon	111804744	111804752	.	+	.	ENST00000438298+ENST00000525151+ENST00000532226__exon_number_003__gene_id_ENSG00000231889	TRAF3IP2-AS1	ENSG00000231889.2	0.708288205406559	8.18704242279403	1.25698964968135e-12	2.02154224575983e-09
ENSG00000059758.37	ENSG00000059758	ENSG00000059758_038	chr12	dexseq_prepare_annotation2.py	exon	96793143	96793182	.	-	.	ENST00000552496+ENST00000551816__exon_number_038__gene_id_ENSG00000059758	CDK17	ENSG00000059758.37	-0.59917998054136	-7.91240111918658	1.27585019186823e-12	2.02744746442071e-09
ENSG00000113360.63	ENSG00000113360	ENSG00000113360_064	chr5	dexseq_prepare_annotation2.py	exon	31526186	31526433	.	-	.	ENST00000512076+ENST00000511367+ENST00000442743+ENST00000513349+ENST00000344624+ENST00000512302__exon_number_064__gene_id_ENSG00000113360	DROSHA	ENSG00000113360.63	-0.708612796041531	-7.57732344173785	1.31646419757723e-12	2.06737537587528e-09
ENSG00000006025.35	ENSG00000006025	ENSG00000006025_036	chr17	dexseq_prepare_annotation2.py	exon	45895872	45895982	.	-	.	ENST00000584698+ENST00000580140+ENST00000579728+ENST00000007414+ENST00000392507__exon_number_036__gene_id_ENSG00000006025	OSBPL7	ENSG00000006025.35	0.895152208352992	8.32932528682108	1.50015810972835e-12	2.32533173652952e-09
ENSG00000084774.30	ENSG00000084774	ENSG00000084774_031	chr2	dexseq_prepare_annotation2.py	exon	27457004	27457094	.	+	.	ENST00000403525+ENST00000264705__exon_number_031__gene_id_ENSG00000084774	CAD	ENSG00000084774.30	-1.69404780988024	-7.51600717309417	1.51556636808957e-12	2.32533173652952e-09
ENSG00000164985.31	ENSG00000164985	ENSG00000164985_032	chr9	dexseq_prepare_annotation2.py	exon	15510990	15510992	.	-	.	ENST00000380738+ENST00000380733+ENST00000380716__exon_number_032__gene_id_ENSG00000164985	PSIP1	ENSG00000164985.31	-2.05335218151117	-10.239270712604	1.54701087772424e-12	2.32751806375271e-09
ENSG00000103671.19	ENSG00000103671	ENSG00000103671_020	chr15	dexseq_prepare_annotation2.py	exon	64698529	64698658	.	+	.	ENST00000560567+ENST00000261884+ENST00000558820__exon_number_020__gene_id_ENSG00000103671	TRIP4	ENSG00000103671.19	0.779127881255899	8.56989893639735	1.55769964728659e-12	2.32751806375271e-09
ENSG00000059758.34	ENSG00000059758	ENSG00000059758_035	chr12	dexseq_prepare_annotation2.py	exon	96792871	96793111	.	-	.	ENST00000552262__exon_number_035__gene_id_ENSG00000059758	CDK17	ENSG00000059758.34	-0.59038494462053	-7.87337145070406	1.56974327362609e-12	2.32751806375271e-09
ENSG00000004766.23	ENSG00000004766	ENSG00000004766_024	chr7	dexseq_prepare_annotation2.py	exon	92887589	92887668	.	+	.	ENST00000471188__exon_number_024__gene_id_ENSG00000004766	CCDC132	ENSG00000004766.23	-1.04273866713899	-8.39026740454563	1.58673806449834e-12	2.32751806375271e-09
ENSG00000270249.ENSG00000267645.ENSG00000267368.ENSG00000105808.ENSG00000168255.ENSG00000170667.ENSG00000205236.ENSG00000228049.ENSG00000272949.153	ENSG00000270249+ENSG00000267645+ENSG00000267368+ENSG00000105808+ENSG00000168255+ENSG00000170667+ENSG00000205236+ENSG00000228049+ENSG00000272949	ENSG00000270249+ENSG00000267645+ENSG00000267368+ENSG00000105808+ENSG00000168255+ENSG00000170667+ENSG00000205236+ENSG00000228049+ENSG00000272949_154	chr7	dexseq_prepare_annotation2.py	exon	102306524	102306525	.	-	.	ENST00000476151+ENST00000591000+ENST00000333432__exon_number_154__gene_id_ENSG00000270249+ENSG00000267645+ENSG00000267368+ENSG00000105808+ENSG00000168255+ENSG00000170667+ENSG00000205236+ENSG00000228049+ENSG00000272949		ENSG00000270249.ENSG00000267645.ENSG00000267368.ENSG00000105808.ENSG00000168255.ENSG00000170667.ENSG00000205236.ENSG00000228049.ENSG00000272949.153	1.08055508953219	7.61790293302376	1.70131107556127e-12	2.46845443054588e-09
ENSG00000143341.44	ENSG00000143341	ENSG00000143341_045	chr1	dexseq_prepare_annotation2.py	exon	186010145	186010268	.	+	.	ENST00000271588+ENST00000367492__exon_number_045__gene_id_ENSG00000143341	HMCN1	ENSG00000143341.44	-0.926460953352708	-7.61347049676654	1.74542897830265e-12	2.50523485741668e-09
ENSG00000086205.5	ENSG00000086205	ENSG00000086205_006	chr11	dexseq_prepare_annotation2.py	exon	49175584	49175779	.	-	.	ENST00000532018__exon_number_006__gene_id_ENSG00000086205	FOLH1	ENSG00000086205.5	-1.64722698755378	-7.82135446089344	1.78764115214537e-12	2.53852650588268e-09
ENSG00000059758.39	ENSG00000059758	ENSG00000059758_040	chr12	dexseq_prepare_annotation2.py	exon	96793853	96794258	.	-	.	ENST00000261211+ENST00000543119__exon_number_040__gene_id_ENSG00000059758	CDK17	ENSG00000059758.39	-0.592223366662594	-7.81916488541505	2.09239995316314e-12	2.9400201615582e-09
ENSG00000178252.ENSG00000178467.63	ENSG00000178252+ENSG00000178467	ENSG00000178252+ENSG00000178467_064	chr3	dexseq_prepare_annotation2.py	exon	49049685	49049796	.	+	.	ENST00000452875+ENST00000461687+ENST00000471162+ENST00000608424+ENST00000488572+ENST00000472878+ENST00000420783+ENST00000395474+ENST00000489684+ENST00000448293__exon_number_064__gene_id_ENSG00000178252+ENSG00000178467		ENSG00000178252.ENSG00000178467.63	-1.14840366849247	-8.18471617409299	2.16910376553095e-12	3.01604840664722e-09
ENSG00000086205	ENSG00000086205	ENSG00000086205_001	chr11	dexseq_prepare_annotation2.py	exon	49168187	49168187	.	-	.	ENST00000256999+ENST00000458311__exon_number_001__gene_id_ENSG00000086205	FOLH1	ENSG00000086205	-1.21184526355913	-7.78062333300573	2.22278756581938e-12	3.05883067459623e-09
ENSG00000058600.9	ENSG00000058600	ENSG00000058600_010	chr16	dexseq_prepare_annotation2.py	exon	22313791	22314126	.	+	.	ENST00000563766__exon_number_010__gene_id_ENSG00000058600	POLR3E	ENSG00000058600.9	0.694630024838858	8.83331558336844	2.35086548705265e-12	3.17555048593353e-09
ENSG00000079215.33	ENSG00000079215	ENSG00000079215_034	chr5	dexseq_prepare_annotation2.py	exon	36686167	36686335	.	+	.	ENST00000265113+ENST00000506178+ENST00000381918__exon_number_034__gene_id_ENSG00000079215	SLC1A3	ENSG00000079215.33	-1.18320540245286	-9.18862921246745	2.36339950943225e-12	3.17555048593353e-09
ENSG00000075292.84	ENSG00000075292	ENSG00000075292_085	chr2	dexseq_prepare_annotation2.py	exon	71662183	71662187	.	+	.	ENST00000409544+ENST00000487638+ENST00000488126+ENST00000409407+ENST00000355812+ENST00000461991+ENST00000264447+ENST00000493576__exon_number_085__gene_id_ENSG00000075292	ZNF638	ENSG00000075292.84	-0.972715170746076	-7.44127370528621	2.37897462312601e-12	3.17555048593353e-09
ENSG00000104419.66	ENSG00000104419	ENSG00000104419_067	chr8	dexseq_prepare_annotation2.py	exon	134309481	134309482	.	-	.	ENST00000537882+ENST00000518010+ENST00000517599+ENST00000354944+ENST00000522377+ENST00000523892+ENST00000522476+ENST00000518066+ENST00000518480+ENST00000414097+ENST00000521544__exon_number_067__gene_id_ENSG00000104419	NDRG1	ENSG00000104419.66	-0.712003041841415	-7.46384942321209	2.44153155039637e-12	3.22678611359514e-09
ENSG00000147862.7	ENSG00000147862	ENSG00000147862_008	chr9	dexseq_prepare_annotation2.py	exon	14088303	14088325	.	-	.	ENST00000397575+ENST00000380924+ENST00000397581+ENST00000380934+ENST00000397579+ENST00000543693+ENST00000380959+ENST00000380953__exon_number_008__gene_id_ENSG00000147862	NFIB	ENSG00000147862.7	-1.30667854927411	-8.66358956846679	2.66552711476796e-12	3.488286484193e-09
ENSG00000059758.14	ENSG00000059758	ENSG00000059758_015	chr12	dexseq_prepare_annotation2.py	exon	96680529	96680539	.	-	.	ENST00000550971+ENST00000542666+ENST00000261211+ENST00000543119+ENST00000551484__exon_number_015__gene_id_ENSG00000059758	CDK17	ENSG00000059758.14	1.0560405454373	7.7693292940312	2.72373266376763e-12	3.52985175621708e-09
ENSG00000177542.8	ENSG00000177542	ENSG00000177542_009	chr11	dexseq_prepare_annotation2.py	exon	792878	792899	.	-	.	ENST00000529351+ENST00000481290+ENST00000320230+ENST00000533385+ENST00000531437+ENST00000531214__exon_number_009__gene_id_ENSG00000177542	SLC25A22	ENSG00000177542.8	-0.819911521157342	-7.62530792698171	3.52053955733784e-12	4.50146195834446e-09
ENSG00000143341.46	ENSG00000143341	ENSG00000143341_047	chr1	dexseq_prepare_annotation2.py	exon	186017875	186017971	.	+	.	ENST00000271588+ENST00000367492__exon_number_047__gene_id_ENSG00000143341	HMCN1	ENSG00000143341.46	-1.0357383483767	-7.49051979525116	3.54090007511139e-12	4.50146195834446e-09
ENSG00000070756.28	ENSG00000070756	ENSG00000070756_029	chr8	dexseq_prepare_annotation2.py	exon	101724590	101724632	.	-	.	ENST00000522387+ENST00000523636+ENST00000519004+ENST00000318607+ENST00000519100+ENST00000519622+ENST00000519596__exon_number_029__gene_id_ENSG00000070756	PABPC1	ENSG00000070756.28	-1.02013829120844	-7.83925289565543	3.67529369090146e-12	4.6185015678522e-09
ENSG00000113360.64	ENSG00000113360	ENSG00000113360_065	chr5	dexseq_prepare_annotation2.py	exon	31526434	31526435	.	-	.	ENST00000512076+ENST00000344624+ENST00000511367+ENST00000442743+ENST00000513349__exon_number_065__gene_id_ENSG00000113360	DROSHA	ENSG00000113360.64	-0.656209988820999	-7.40256439386073	3.7165658771834e-12	4.6185015678522e-09
ENSG00000226803.1	ENSG00000226803	ENSG00000226803_002	chr6	dexseq_prepare_annotation2.py	exon	56979699	56979708	.	-	.	ENST00000586668+ENST00000585792+ENST00000592500+ENST00000586432__exon_number_002__gene_id_ENSG00000226803	RP11-203B9.4	ENSG00000226803.1	-0.590945149195372	-8.06832152538822	3.73676372694883e-12	4.6185015678522e-09
ENSG00000085872.ENSG00000105085.ENSG00000269578.ENSG00000214046.ENSG00000127526.ENSG00000269058.ENSG00000141979.ENSG00000268790.128	ENSG00000085872+ENSG00000105085+ENSG00000269578+ENSG00000214046+ENSG00000127526+ENSG00000269058+ENSG00000141979+ENSG00000268790	ENSG00000085872+ENSG00000105085+ENSG00000269578+ENSG00000214046+ENSG00000127526+ENSG00000269058+ENSG00000141979+ENSG00000268790_129	chr19	dexseq_prepare_annotation2.py	exon	16763509	16763772	.	-	.	ENST00000487803+ENST00000594507+ENST00000358726__exon_number_129__gene_id_ENSG00000085872+ENSG00000105085+ENSG00000269578+ENSG00000214046+ENSG00000127526+ENSG00000269058+ENSG00000141979+ENSG00000268790		ENSG00000085872.ENSG00000105085.ENSG00000269578.ENSG00000214046.ENSG00000127526.ENSG00000269058.ENSG00000141979.ENSG00000268790.128	-0.608444210003364	-7.29715251746093	4.0225125039142e-12	4.92606476213288e-09
ENSG00000140943.1	ENSG00000140943	ENSG00000140943_002	chr16	dexseq_prepare_annotation2.py	exon	84087371	84087378	.	-	.	ENST00000343411+ENST00000570064+ENST00000562906__exon_number_002__gene_id_ENSG00000140943	MBTPS1	ENSG00000140943.1	0.723074690759636	7.44936692620553	5.24224084634804e-12	6.36141161030838e-09
ENSG00000141380.47	ENSG00000141380	ENSG00000141380_048	chr18	dexseq_prepare_annotation2.py	exon	23670061	23670064	.	-	.	ENST00000581021+ENST00000577751+ENST00000578595__exon_number_048__gene_id_ENSG00000141380	SS18	ENSG00000141380.47	-1.79550041416249	-7.4753108349774	5.37713947993694e-12	6.46632510216128e-09
ENSG00000181381.68	ENSG00000181381	ENSG00000181381_069	chr4	dexseq_prepare_annotation2.py	exon	169413817	169414036	.	-	.	ENST00000505150+ENST00000512958__exon_number_069__gene_id_ENSG00000181381	DDX60L	ENSG00000181381.68	-0.572162992726194	-7.90548411648363	6.21726025592763e-12	7.40986400002003e-09
ENSG00000221983.6	ENSG00000221983	ENSG00000221983_007	chr19	dexseq_prepare_annotation2.py	exon	18682685	18682688	.	+	.	ENST00000430157+ENST00000442744+ENST00000595683+ENST00000598814+ENST00000596273__exon_number_007__gene_id_ENSG00000221983	UBA52	ENSG00000221983.6	-1.25903247932493	-8.72065596031113	6.45984936648902e-12	7.63085427288868e-09
ENSG00000059758.15	ENSG00000059758	ENSG00000059758_016	chr12	dexseq_prepare_annotation2.py	exon	96682945	96683035	.	-	.	ENST00000550971+ENST00000542666+ENST00000261211+ENST00000543119+ENST00000551484__exon_number_016__gene_id_ENSG00000059758	CDK17	ENSG00000059758.15	1.05884017265732	7.59110390698877	6.96346988297853e-12	8.15361240227636e-09
ENSG00000103671.20	ENSG00000103671	ENSG00000103671_021	chr15	dexseq_prepare_annotation2.py	exon	64701812	64701883	.	+	.	ENST00000561265+ENST00000559565+ENST00000560567+ENST00000261884+ENST00000558820__exon_number_021__gene_id_ENSG00000103671	TRIP4	ENSG00000103671.20	0.743793066279754	8.20097867447643	7.47828308281371e-12	8.62774288264670e-09
ENSG00000008294.64	ENSG00000008294	ENSG00000008294_065	chr17	dexseq_prepare_annotation2.py	exon	49118862	49119012	.	-	.	ENST00000505173+ENST00000505279+ENST00000511987+ENST00000262013+ENST00000510283+ENST00000357122+ENST00000502329+ENST00000510855+ENST00000514613__exon_number_065__gene_id_ENSG00000008294	SPAG9	ENSG00000008294.64	-0.779556155533625	-7.66391909782481	7.49766394764179e-12	8.62774288264670e-09
ENSG00000115421.2	ENSG00000115421	ENSG00000115421_003	chr2	dexseq_prepare_annotation2.py	exon	60983401	60983484	.	+	.	ENST00000496283+ENST00000238714+ENST00000414060__exon_number_003__gene_id_ENSG00000115421	PAPOLG	ENSG00000115421.2	-0.708345527586898	-7.59255703012854	7.95060004962183e-12	9.07075125661299e-09
ENSG00000104490.15	ENSG00000104490	ENSG00000104490_016	chr8	dexseq_prepare_annotation2.py	exon	102731508	102731520	.	-	.	ENST00000311028+ENST00000522448+ENST00000220931+ENST00000518166+ENST00000522951+ENST00000520690+ENST00000520425+ENST00000521599+ENST00000518727+ENST00000395923+ENST00000519508__exon_number_016__gene_id_ENSG00000104490	NCALD	ENSG00000104490.15	0.708289745440606	7.36679556303343	8.34719412301059e-12	9.44251576538937e-09
ENSG00000164985.32	ENSG00000164985	ENSG00000164985_033	chr9	dexseq_prepare_annotation2.py	exon	15510993	15510993	.	-	.	ENST00000380738+ENST00000380733__exon_number_033__gene_id_ENSG00000164985	PSIP1	ENSG00000164985.32	-2.03761483844357	-9.61472122562306	8.95524156437787e-12	1.0045222394785e-08
ENSG00000226994.4	ENSG00000226994	ENSG00000226994_005	chr2	dexseq_prepare_annotation2.py	exon	35384150	35384221	.	+	.	ENST00000591221+ENST00000586769+ENST00000588650+ENST00000588944+ENST00000592523+ENST00000453451+ENST00000585391+ENST00000587791__exon_number_005__gene_id_ENSG00000226994	AC012593.1	ENSG00000226994.4	-1.07999885578706	-7.84877191716446	1.03984979291858e-11	1.15669424798287e-08
ENSG00000104490.16	ENSG00000104490	ENSG00000104490_017	chr8	dexseq_prepare_annotation2.py	exon	102731521	102731522	.	-	.	ENST00000311028+ENST00000522448+ENST00000220931+ENST00000518166+ENST00000522252+ENST00000520690+ENST00000520425+ENST00000521599+ENST00000518727+ENST00000395923+ENST00000522951+ENST00000519508__exon_number_017__gene_id_ENSG00000104490	NCALD	ENSG00000104490.16	0.738379384024344	7.29836765673136	1.22507895139652e-11	1.35147470039846e-08
ENSG00000124920	ENSG00000124920	ENSG00000124920_001	chr11	dexseq_prepare_annotation2.py	exon	61520114	61520120	.	+	.	ENST00000537766__exon_number_001__gene_id_ENSG00000124920	MYRF	ENSG00000124920	0.944156652842145	7.80874532183798	1.25264910682174e-11	1.37056240471306e-08
ENSG00000103671.25	ENSG00000103671	ENSG00000103671_026	chr15	dexseq_prepare_annotation2.py	exon	64706284	64706410	.	+	.	ENST00000261884__exon_number_026__gene_id_ENSG00000103671	TRIP4	ENSG00000103671.25	0.952066272437901	8.02917690048657	1.55310708728839e-11	1.68548736942767e-08
ENSG00000035928.50	ENSG00000035928	ENSG00000035928_051	chr4	dexseq_prepare_annotation2.py	exon	39353052	39353096	.	-	.	ENST00000418436+ENST00000349703+ENST00000504849+ENST00000503784+ENST00000512275+ENST00000381897__exon_number_051__gene_id_ENSG00000035928	RFC1	ENSG00000035928.50	-0.997298504949371	-8.56054785285683	2.13631832704551e-11	2.29971222231728e-08
ENSG00000104915.10	ENSG00000104915	ENSG00000104915_011	chr19	dexseq_prepare_annotation2.py	exon	13255429	13255485	.	-	.	ENST00000588848+ENST00000587318+ENST00000440593+ENST00000591415+ENST00000587230+ENST00000242770+ENST00000591843+ENST00000593126+ENST00000589083+ENST00000343587__exon_number_011__gene_id_ENSG00000104915	STX10	ENSG00000104915.10	0.832340230581182	7.55551583288077	2.17927794363922e-11	2.3271898962299e-08
ENSG00000140859.92	ENSG00000140859	ENSG00000140859_093	chr16	dexseq_prepare_annotation2.py	exon	57837211	57837334	.	-	.	ENST00000566648__exon_number_093__gene_id_ENSG00000140859	KIFC3	ENSG00000140859.92	-0.416414454086965	-7.12718754792629	2.30497618287419e-11	2.44188445075221e-08
ENSG00000180448.9	ENSG00000180448	ENSG00000180448_010	chr19	dexseq_prepare_annotation2.py	exon	1071220	1071357	.	+	.	ENST00000543365__exon_number_010__gene_id_ENSG00000180448	HMHA1	ENSG00000180448.9	-0.965400724208897	-7.27431285618781	2.35010521124268e-11	2.47009011037416e-08
ENSG00000140199.58	ENSG00000140199	ENSG00000140199_059	chr15	dexseq_prepare_annotation2.py	exon	34629988	34630161	.	-	.	ENST00000561080__exon_number_059__gene_id_ENSG00000140199	SLC12A6	ENSG00000140199.58	-0.679795019634501	-7.53282373791046	2.43336640138815e-11	2.53762094314762e-08
ENSG00000104490.18	ENSG00000104490	ENSG00000104490_019	chr8	dexseq_prepare_annotation2.py	exon	102731542	102731542	.	-	.	ENST00000311028+ENST00000522448+ENST00000220931+ENST00000518166+ENST00000522252+ENST00000520690+ENST00000517822+ENST00000520425+ENST00000521599+ENST00000518727+ENST00000395923+ENST00000524209+ENST00000522951+ENST00000519508__exon_number_019__gene_id_ENSG00000104490	NCALD	ENSG00000104490.18	0.703144479213306	7.17059889404745	2.496341141445e-11	2.58311318546236e-08
ENSG00000065427.3	ENSG00000065427	ENSG00000065427_004	chr16	dexseq_prepare_annotation2.py	exon	75661744	75661887	.	-	.	ENST00000568378+ENST00000569298+ENST00000302445+ENST00000564578+ENST00000319410__exon_number_004__gene_id_ENSG00000065427	KARS	ENSG00000065427.3	0.599604891301091	7.98073763680958	2.75114173821902e-11	2.82487233680329e-08
ENSG00000115421.6	ENSG00000115421	ENSG00000115421_007	chr2	dexseq_prepare_annotation2.py	exon	60988876	60988942	.	+	.	ENST00000496283+ENST00000238714+ENST00000453839+ENST00000414060__exon_number_007__gene_id_ENSG00000115421	PAPOLG	ENSG00000115421.6	-1.08024663256066	-7.34974846144129	2.78594362599868e-11	2.83877022116647e-08
ENSG00000167380.40	ENSG00000167380	ENSG00000167380_041	chr19	dexseq_prepare_annotation2.py	exon	44679797	44679832	.	+	.	ENST00000454662+ENST00000590524+ENST00000585678+ENST00000588883+ENST00000590089+ENST00000337433+ENST00000588127__exon_number_041__gene_id_ENSG00000167380	ZNF226	ENSG00000167380.40	0.659308442281449	7.20713792594351	3.06610350264888e-11	3.10057393899684e-08
ENSG00000059758.38	ENSG00000059758	ENSG00000059758_039	chr12	dexseq_prepare_annotation2.py	exon	96793764	96793852	.	-	.	ENST00000542666+ENST00000261211+ENST00000543119__exon_number_039__gene_id_ENSG00000059758	CDK17	ENSG00000059758.38	-0.527725802023387	-7.29764827993996	3.2145846941439e-11	3.22628288205341e-08
ENSG00000250571.ENSG00000181638.ENSG00000264668.12	ENSG00000250571+ENSG00000181638+ENSG00000264668	ENSG00000250571+ENSG00000181638+ENSG00000264668_013	chr8	dexseq_prepare_annotation2.py	exon	144349604	144349606	.	+	.	ENST00000522479+ENST00000519876__exon_number_013__gene_id_ENSG00000250571+ENSG00000181638+ENSG00000264668		ENSG00000250571.ENSG00000181638.ENSG00000264668.12	-0.636408656075263	-7.33929396175915	3.35865855412891e-11	3.3457252122339e-08
ENSG00000257225.ENSG00000134283.16	ENSG00000257225+ENSG00000134283	ENSG00000257225+ENSG00000134283_017	chr12	dexseq_prepare_annotation2.py	exon	42725600	42725650	.	+	.	ENST00000546750+ENST00000547847__exon_number_017__gene_id_ENSG00000257225+ENSG00000134283		ENSG00000257225.ENSG00000134283.16	0.706530114057296	8.02492395876055	3.4241359436919e-11	3.38568416524273e-08
ENSG00000100031.ENSG00000100028.90	ENSG00000100031+ENSG00000100028	ENSG00000100031+ENSG00000100028_091	chr22	dexseq_prepare_annotation2.py	exon	25024969	25024969	.	+	.	ENST00000400383+ENST00000406383+ENST00000400382+ENST00000403838__exon_number_091__gene_id_ENSG00000100031+ENSG00000100028		ENSG00000100031.ENSG00000100028.90	-1.01868560639977	-6.89951383100701	3.60259644757394e-11	3.53594841329382e-08
ENSG00000198561.ENSG00000213593.ENSG00000211450.ENSG00000254732.ENSG00000254462.50	ENSG00000198561+ENSG00000213593+ENSG00000211450+ENSG00000254732+ENSG00000254462	ENSG00000198561+ENSG00000213593+ENSG00000211450+ENSG00000254732+ENSG00000254462_051	chr11	dexseq_prepare_annotation2.py	exon	57529541	57529591	.	+	.	ENST00000529526+ENST00000361391+ENST00000426142+ENST00000360682+ENST00000361796+ENST00000361332+ENST00000399050__exon_number_051__gene_id_ENSG00000198561+ENSG00000213593+ENSG00000211450+ENSG00000254732+ENSG00000254462		ENSG00000198561.ENSG00000213593.ENSG00000211450.ENSG00000254732.ENSG00000254462.50	-0.94557794418146	-7.12924883033361	3.63806173714838e-11	3.54469367095996e-08
ENSG00000141469.7	ENSG00000141469	ENSG00000141469_008	chr18	dexseq_prepare_annotation2.py	exon	43306690	43307022	.	+	.	ENST00000436407__exon_number_008__gene_id_ENSG00000141469	SLC14A1	ENSG00000141469.7	-0.945745387156276	-7.62770310942982	3.69756940647731e-11	3.5765677873494e-08
ENSG00000100949.4	ENSG00000100949	ENSG00000100949_005	chr14	dexseq_prepare_annotation2.py	exon	24734763	24734773	.	-	.	ENST00000560243+ENST00000561055+ENST00000216840+ENST00000560521+ENST00000559551+ENST00000559974+ENST00000558376+ENST00000399409__exon_number_005__gene_id_ENSG00000100949	RABGGTA	ENSG00000100949.4	0.627960085402774	7.13681841302488	4.4717726534714e-11	4.29431727248904e-08
ENSG00000140694.38	ENSG00000140694	ENSG00000140694_039	chr16	dexseq_prepare_annotation2.py	exon	14721033	14721044	.	-	.	ENST00000563641+ENST00000341484+ENST00000566021+ENST00000562896+ENST00000437198__exon_number_039__gene_id_ENSG00000140694	PARN	ENSG00000140694.38	-1.16914998564237	-7.27824219697219	4.57752032959781e-11	4.36446945482881e-08
ENSG00000116478.14	ENSG00000116478	ENSG00000116478_015	chr1	dexseq_prepare_annotation2.py	exon	32793047	32793059	.	+	.	ENST00000490081+ENST00000482310+ENST00000481281__exon_number_015__gene_id_ENSG00000116478	HDAC1	ENSG00000116478.14	-1.81017625796325	-8.75656616185892	4.63402275972571e-11	4.38700634084558e-08
ENSG00000064652.6	ENSG00000064652	ENSG00000064652_007	chr5	dexseq_prepare_annotation2.py	exon	122181358	122181388	.	+	.	ENST00000261369+ENST00000506996+ENST00000395451+ENST00000511545+ENST00000513881__exon_number_007__gene_id_ENSG00000064652	SNX24	ENSG00000064652.6	0.919074701851858	7.69006589374833	4.82873891124569e-11	4.49518596893245e-08
ENSG00000175899	ENSG00000175899	ENSG00000175899_001	chr12	dexseq_prepare_annotation2.py	exon	9220260	9220307	.	-	.	ENST00000543436__exon_number_001__gene_id_ENSG00000175899	A2M	ENSG00000175899	-1.82224763014009	-6.96903643294006	4.83093993929197e-11	4.49518596893245e-08
ENSG00000171777.6	ENSG00000171777	ENSG00000171777_007	chr19	dexseq_prepare_annotation2.py	exon	38900595	38900736	.	-	.	ENST00000589474+ENST00000588708+ENST00000592322+ENST00000589358+ENST00000588404+ENST00000587287+ENST00000293062+ENST00000587753+ENST00000587738+ENST00000426920+ENST00000454404+ENST00000586305+ENST00000433821__exon_number_007__gene_id_ENSG00000171777	RASGRP4	ENSG00000171777.6	-1.16218837743839	-9.90996589628989	4.84932111358869e-11	4.49518596893245e-08
ENSG00000104490.17	ENSG00000104490	ENSG00000104490_018	chr8	dexseq_prepare_annotation2.py	exon	102731523	102731541	.	-	.	ENST00000311028+ENST00000522448+ENST00000220931+ENST00000518166+ENST00000522951+ENST00000520690+ENST00000517822+ENST00000520425+ENST00000521599+ENST00000518727+ENST00000395923+ENST00000522252+ENST00000519508__exon_number_018__gene_id_ENSG00000104490	NCALD	ENSG00000104490.17	0.744821862107967	7.0342874290227	5.29888446255312e-11	4.87804340413407e-08
ENSG00000181381.65	ENSG00000181381	ENSG00000181381_066	chr4	dexseq_prepare_annotation2.py	exon	169401643	169401665	.	-	.	ENST00000511577__exon_number_066__gene_id_ENSG00000181381	DDX60L	ENSG00000181381.65	-0.630271946297823	-7.44293027256653	5.52208539373885e-11	5.04869894998518e-08
ENSG00000198561.ENSG00000213593.ENSG00000211450.ENSG00000254732.ENSG00000254462.52	ENSG00000198561+ENSG00000213593+ENSG00000211450+ENSG00000254732+ENSG00000254462	ENSG00000198561+ENSG00000213593+ENSG00000211450+ENSG00000254732+ENSG00000254462_053	chr11	dexseq_prepare_annotation2.py	exon	57549075	57549118	.	+	.	ENST00000530068__exon_number_053__gene_id_ENSG00000198561+ENSG00000213593+ENSG00000211450+ENSG00000254732+ENSG00000254462		ENSG00000198561.ENSG00000213593.ENSG00000211450.ENSG00000254732.ENSG00000254462.52	-0.7199383780879	-7.05079242286378	5.57925598644614e-11	5.06626806867195e-08
ENSG00000221978.53	ENSG00000221978	ENSG00000221978_054	chr1	dexseq_prepare_annotation2.py	exon	1334690	1334691	.	-	.	ENST00000425598+ENST00000408918+ENST00000488340+ENST00000400809+ENST00000481223__exon_number_054__gene_id_ENSG00000221978	CCNL2	ENSG00000221978.53	-1.13774917139093	-7.72544613423644	5.64909212052191e-11	5.09502305821451e-08
ENSG00000070778.7	ENSG00000070778	ENSG00000070778_008	chr14	dexseq_prepare_annotation2.py	exon	88935961	88936077	.	-	.	ENST00000328736+ENST00000536337+ENST00000554270+ENST00000556564__exon_number_008__gene_id_ENSG00000070778	PTPN21	ENSG00000070778.7	-2.50928423018121	-7.43578034172377	5.71055976840487e-11	5.11589503440104e-08
ENSG00000059758.6	ENSG00000059758	ENSG00000059758_007	chr12	dexseq_prepare_annotation2.py	exon	96677381	96677384	.	-	.	ENST00000261211+ENST00000542666+ENST00000548422+ENST00000543119__exon_number_007__gene_id_ENSG00000059758	CDK17	ENSG00000059758.6	1.14844599869458	7.15583305105971	6.68034540807151e-11	5.94479484300678e-08
ENSG00000131018.136	ENSG00000131018	ENSG00000131018_137	chr6	dexseq_prepare_annotation2.py	exon	152688353	152688517	.	-	.	ENST00000469439+ENST00000471834+ENST00000341594+ENST00000448038+ENST00000265368+ENST00000454018+ENST00000367255+ENST00000423061__exon_number_137__gene_id_ENSG00000131018	SYNE1	ENSG00000131018.136	-2.13345153374024	-6.690203639242	7.02207745640773e-11	6.20751647146444e-08
ENSG00000262664.ENSG00000108963.1	ENSG00000262664+ENSG00000108963	ENSG00000262664+ENSG00000108963_002	chr17	dexseq_prepare_annotation2.py	exon	1933453	1933460	.	+	.	ENST00000263083+ENST00000575667+ENST00000571418__exon_number_002__gene_id_ENSG00000262664+ENSG00000108963		ENSG00000262664.ENSG00000108963.1	1.0799539331598	8.05685020098278	7.56565725748391e-11	6.6440407457762e-08
ENSG00000059758.8	ENSG00000059758	ENSG00000059758_009	chr12	dexseq_prepare_annotation2.py	exon	96677412	96677423	.	-	.	ENST00000550971+ENST00000542666+ENST00000261211+ENST00000543119__exon_number_009__gene_id_ENSG00000059758	CDK17	ENSG00000059758.8	1.05860657577459	7.10575667468164	8.63808108544468e-11	7.53624585365685e-08
ENSG00000166183.34	ENSG00000166183	ENSG00000166183_035	chr14	dexseq_prepare_annotation2.py	exon	104579046	104579098	.	+	.	ENST00000551177__exon_number_035__gene_id_ENSG00000166183	ASPG	ENSG00000166183.34	0.996286055204803	7.38985897325329	8.71070473088684e-11	7.55025785907597e-08
ENSG00000102893.53	ENSG00000102893	ENSG00000102893_054	chr16	dexseq_prepare_annotation2.py	exon	47697646	47698301	.	+	.	ENST00000568171__exon_number_054__gene_id_ENSG00000102893	PHKB	ENSG00000102893.53	-0.585894185698773	-6.78725992218356	8.98417935834694e-11	7.73705933851343e-08
ENSG00000207945.ENSG00000100124.22	ENSG00000207945+ENSG00000100124	ENSG00000207945+ENSG00000100124_023	chr22	dexseq_prepare_annotation2.py	exon	38236194	38236241	.	-	.	ENST00000424350+ENST00000434930+ENST00000215941+ENST00000407117+ENST00000458278+ENST00000609454+ENST00000413497+ENST00000464849+ENST00000406423__exon_number_023__gene_id_ENSG00000207945+ENSG00000100124		ENSG00000207945.ENSG00000100124.22	-0.874498702156671	-7.78172208422708	9.08030219445391e-11	7.76296800684531e-08
ENSG00000005884.24	ENSG00000005884	ENSG00000005884_025	chr17	dexseq_prepare_annotation2.py	exon	48151812	48151878	.	+	.	ENST00000007722+ENST00000505306+ENST00000512553+ENST00000506401+ENST00000320031+ENST00000544892+ENST00000510809__exon_number_025__gene_id_ENSG00000005884	ITGA3	ENSG00000005884.24	-0.754137687600917	-7.42839183277044	9.13057727573877e-11	7.76296800684531e-08
ENSG00000172575.33	ENSG00000172575	ENSG00000172575_034	chr15	dexseq_prepare_annotation2.py	exon	38857273	38857370	.	-	.	ENST00000561117+ENST00000560929__exon_number_034__gene_id_ENSG00000172575	RASGRP1	ENSG00000172575.33	-1.54215999418174	-8.13662534204347	9.62827216506815e-11	8.13430558026555e-08
ENSG00000105705.8	ENSG00000105705	ENSG00000105705_009	chr19	dexseq_prepare_annotation2.py	exon	19390022	19390199	.	-	.	ENST00000592188+ENST00000589144+ENST00000247001+ENST00000588731+ENST00000591007+ENST00000587119__exon_number_009__gene_id_ENSG00000105705	SUGP1	ENSG00000105705.8	-2.17874702608622	-7.98621329429067	9.84600401523067e-11	8.26593710672359e-08
ENSG00000181827	ENSG00000181827	ENSG00000181827_001	chr15	dexseq_prepare_annotation2.py	exon	56379478	56379665	.	-	.	ENST00000559847__exon_number_001__gene_id_ENSG00000181827	RFX7	ENSG00000181827	-0.658247431073285	-8.29803725563496	1.00628524661999e-10	8.39518624123889e-08
ENSG00000134982.ENSG00000272869.ENSG00000258864.ENSG00000212643.ENSG00000153037.65	ENSG00000134982+ENSG00000272869+ENSG00000258864+ENSG00000212643+ENSG00000153037	ENSG00000134982+ENSG00000272869+ENSG00000258864+ENSG00000212643+ENSG00000153037_066	chr5	dexseq_prepare_annotation2.py	exon	112203633	112205485	.	+	.	ENST00000505459__exon_number_066__gene_id_ENSG00000134982+ENSG00000272869+ENSG00000258864+ENSG00000212643+ENSG00000153037		ENSG00000134982.ENSG00000272869.ENSG00000258864.ENSG00000212643.ENSG00000153037.65	-2.10274936096522	-7.35211637213062	1.03640856160661e-10	8.59279257375756e-08
ENSG00000172890.34	ENSG00000172890	ENSG00000172890_035	chr11	dexseq_prepare_annotation2.py	exon	71189441	71189515	.	+	.	ENST00000319023+ENST00000527852+ENST00000539574+ENST00000529840+ENST00000525200+ENST00000530534__exon_number_035__gene_id_ENSG00000172890	NADSYN1	ENSG00000172890.34	-0.674320288433284	-6.7658925146469	1.29037750877702e-10	1.0632392060592e-07
ENSG00000174628.31	ENSG00000174628	ENSG00000174628_032	chr16	dexseq_prepare_annotation2.py	exon	19867809	19867883	.	+	.	ENST00000308214+ENST00000564955+ENST00000541926+ENST00000562762+ENST00000433597+ENST00000568061+ENST00000561839+ENST00000568300+ENST00000320394__exon_number_032__gene_id_ENSG00000174628	IQCK	ENSG00000174628.31	-1.15479923103328	-6.94937611696273	1.31793952199486e-10	1.07928735677277e-07
ENSG00000140943.2	ENSG00000140943	ENSG00000140943_003	chr16	dexseq_prepare_annotation2.py	exon	84087379	84088250	.	-	.	ENST00000343411+ENST00000570064+ENST00000562886+ENST00000562906__exon_number_003__gene_id_ENSG00000140943	MBTPS1	ENSG00000140943.2	0.71150875957619	6.8604206777729	1.36951435467569e-10	1.1146844763386e-07
ENSG00000138101.5	ENSG00000138101	ENSG00000138101_006	chr2	dexseq_prepare_annotation2.py	exon	25600153	25600181	.	-	.	ENST00000356599+ENST00000407661+ENST00000407186+ENST00000398951+ENST00000404103+ENST00000496972+ENST00000405222+ENST00000407038+ENST00000288642+ENST00000406818+ENST00000497476__exon_number_006__gene_id_ENSG00000138101	DTNB	ENSG00000138101.5	-1.34043111223786	-7.02223548063512	1.4783159245643e-10	1.19594862348207e-07
ENSG00000196482.36	ENSG00000196482	ENSG00000196482_037	chr1	dexseq_prepare_annotation2.py	exon	217113013	217113015	.	-	.	ENST00000359162+ENST00000361395+ENST00000586199+ENST00000366938+ENST00000493748+ENST00000493603+ENST00000471371+ENST00000361525+ENST00000366940+ENST00000477799+ENST00000459825+ENST00000488947__exon_number_037__gene_id_ENSG00000196482	ESRRG	ENSG00000196482.36	-1.00332348600063	-7.64938994643047	1.54407502634051e-10	1.2388703468214e-07
ENSG00000172890.35	ENSG00000172890	ENSG00000172890_036	chr11	dexseq_prepare_annotation2.py	exon	71189516	71190128	.	+	.	ENST00000530534__exon_number_036__gene_id_ENSG00000172890	NADSYN1	ENSG00000172890.35	-0.7002626176539	-6.73353651749493	1.54993368433051e-10	1.2388703468214e-07
ENSG00000185811.19	ENSG00000185811	ENSG00000185811_020	chr7	dexseq_prepare_annotation2.py	exon	50450238	50450405	.	+	.	ENST00000439701+ENST00000438033+ENST00000357364+ENST00000331340+ENST00000343574+ENST00000471793+ENST00000440768+ENST00000359197__exon_number_020__gene_id_ENSG00000185811	IKZF1	ENSG00000185811.19	0.761319954098925	7.72778333309165	1.67651606109716e-10	1.33207184463984e-07
ENSG00000231887.ENSG00000256682.ENSG00000212127.ENSG00000111215.4	ENSG00000231887+ENSG00000256682+ENSG00000212127+ENSG00000111215	ENSG00000231887+ENSG00000256682+ENSG00000212127+ENSG00000111215_005	chr12	dexseq_prepare_annotation2.py	exon	10999591	10999643	.	-	.	ENST00000539179__exon_number_005__gene_id_ENSG00000231887+ENSG00000256682+ENSG00000212127+ENSG00000111215		ENSG00000231887.ENSG00000256682.ENSG00000212127.ENSG00000111215.4	-0.713199067200446	-7.96707543465427	1.76480894769411e-10	1.39392755960947e-07
ENSG00000173818.29	ENSG00000173818	ENSG00000173818_030	chr17	dexseq_prepare_annotation2.py	exon	78395628	78395762	.	+	.	ENST00000518644+ENST00000517295+ENST00000522200+ENST00000521565+ENST00000523228+ENST00000518137__exon_number_030__gene_id_ENSG00000173818	ENDOV	ENSG00000173818.29	0.589859635220929	7.08888093140916	1.77900142913494e-10	1.39687192215675e-07
ENSG00000255339.ENSG00000075826.ENSG00000166136.42	ENSG00000255339+ENSG00000075826+ENSG00000166136	ENSG00000255339+ENSG00000075826+ENSG00000166136_043	chr10	dexseq_prepare_annotation2.py	exon	102265562	102265692	.	-	.	ENST00000535773+ENST00000479697+ENST00000462434+ENST00000484848+ENST00000527595+ENST00000469546+ENST00000529568__exon_number_043__gene_id_ENSG00000255339+ENSG00000075826+ENSG00000166136		ENSG00000255339.ENSG00000075826.ENSG00000166136.42	0.558025305007888	6.73315921678685	1.99301218411214e-10	1.55576162797675e-07
ENSG00000239961.ENSG00000250507.ENSG00000248166.ENSG00000187116.ENSG00000249654.26	ENSG00000239961+ENSG00000250507+ENSG00000248166+ENSG00000187116+ENSG00000249654	ENSG00000239961+ENSG00000250507+ENSG00000248166+ENSG00000187116+ENSG00000249654_027	chr19	dexseq_prepare_annotation2.py	exon	54842573	54842706	.	-	.	ENST00000515672__exon_number_027__gene_id_ENSG00000239961+ENSG00000250507+ENSG00000248166+ENSG00000187116+ENSG00000249654		ENSG00000239961.ENSG00000250507.ENSG00000248166.ENSG00000187116.ENSG00000249654.26	0.819477330710669	6.91842340979733	2.03219712829752e-10	1.57712675275387e-07
ENSG00000113360.73	ENSG00000113360	ENSG00000113360_074	chr5	dexseq_prepare_annotation2.py	exon	31531557	31531632	.	-	.	ENST00000504361+ENST00000513349__exon_number_074__gene_id_ENSG00000113360	DROSHA	ENSG00000113360.73	-0.6676877684751	-6.70118234061374	2.08984238079366e-10	1.61248855698186e-07
ENSG00000006025.1	ENSG00000006025	ENSG00000006025_002	chr17	dexseq_prepare_annotation2.py	exon	45884739	45884739	.	-	.	ENST00000007414+ENST00000583167+ENST00000392507__exon_number_002__gene_id_ENSG00000006025	OSBPL7	ENSG00000006025.1	-0.832840845900377	-7.24266270576923	2.11236042180114e-10	1.6204960835845e-07
ENSG00000166535.23	ENSG00000166535	ENSG00000166535_024	chr12	dexseq_prepare_annotation2.py	exon	8998673	8998720	.	+	.	ENST00000539547+ENST00000541459+ENST00000536789+ENST00000545692+ENST00000540049+ENST00000299698__exon_number_024__gene_id_ENSG00000166535	A2ML1	ENSG00000166535.23	-0.613295745184371	-6.95580383096525	2.31385361628764e-10	1.76492820638022e-07
ENSG00000117724.12	ENSG00000117724	ENSG00000117724_013	chr1	dexseq_prepare_annotation2.py	exon	214805823	214805945	.	+	.	ENST00000366955__exon_number_013__gene_id_ENSG00000117724	CENPF	ENSG00000117724.12	-0.958384200749382	-7.46115932687369	2.35554825188983e-10	1.78652274349581e-07
ENSG00000005884.22	ENSG00000005884	ENSG00000005884_023	chr17	dexseq_prepare_annotation2.py	exon	48151576	48151644	.	+	.	ENST00000007722+ENST00000505306+ENST00000512553+ENST00000506401+ENST00000320031+ENST00000544892+ENST00000510809__exon_number_023__gene_id_ENSG00000005884	ITGA3	ENSG00000005884.22	-0.541185804849454	-7.2162393715498	2.37933368370175e-10	1.79436710415393e-07
ENSG00000214198.1	ENSG00000214198	ENSG00000214198_002	chr12	dexseq_prepare_annotation2.py	exon	104237534	104238197	.	-	.	ENST00000548527+ENST00000551270__exon_number_002__gene_id_ENSG00000214198	RP11-642P15.1	ENSG00000214198.1	0.490408735620124	6.82038071062138	2.58800147454863e-10	1.94076847656545e-07
ENSG00000150093.55	ENSG00000150093	ENSG00000150093_056	chr10	dexseq_prepare_annotation2.py	exon	33247414	33247814	.	-	.	ENST00000439974__exon_number_056__gene_id_ENSG00000150093	ITGB1	ENSG00000150093.55	0.583649320466703	7.1734915688411	2.88402122302864e-10	2.15067423985896e-07
ENSG00000187775.92	ENSG00000187775	ENSG00000187775_093	chr17	dexseq_prepare_annotation2.py	exon	76535819	76535827	.	-	.	ENST00000389840__exon_number_093__gene_id_ENSG00000187775	DNAH17	ENSG00000187775.92	-0.572764352536232	-6.53687305344883	2.92857346302677e-10	2.15581051164866e-07
ENSG00000148840.18	ENSG00000148840	ENSG00000148840_019	chr10	dexseq_prepare_annotation2.py	exon	103908574	103908695	.	+	.	ENST00000370012+ENST00000495914+ENST00000413464+ENST00000489648+ENST00000278070__exon_number_019__gene_id_ENSG00000148840	PPRC1	ENSG00000148840.18	-1.01456019619791	-7.33657260426275	2.93860504735344e-10	2.15581051164866e-07
ENSG00000163491.29	ENSG00000163491	ENSG00000163491_030	chr3	dexseq_prepare_annotation2.py	exon	27326093	27326195	.	-	.	ENST00000424275+ENST00000341435+ENST00000357467+ENST00000474938+ENST00000574215+ENST00000435584+ENST00000429845__exon_number_030__gene_id_ENSG00000163491	NEK10	ENSG00000163491.29	-0.863168636307792	-6.73004763417244	2.93935987174535e-10	2.15581051164866e-07
ENSG00000175356.40	ENSG00000175356	ENSG00000175356_041	chr11	dexseq_prepare_annotation2.py	exon	9090917	9091042	.	-	.	ENST00000450649+ENST00000520467+ENST00000309263+ENST00000457346__exon_number_041__gene_id_ENSG00000175356	SCUBE2	ENSG00000175356.40	0.494152455696867	6.97608341823544	3.0686486814127e-10	2.23833606879613e-07
ENSG00000181381.67	ENSG00000181381	ENSG00000181381_068	chr4	dexseq_prepare_annotation2.py	exon	169411509	169411601	.	-	.	ENST00000505150+ENST00000512958__exon_number_068__gene_id_ENSG00000181381	DDX60L	ENSG00000181381.67	-0.555057400505883	-7.07277300815802	3.10840368185396e-10	2.25501172319888e-07
ENSG00000172890.37	ENSG00000172890	ENSG00000172890_038	chr11	dexseq_prepare_annotation2.py	exon	71191195	71191197	.	+	.	ENST00000526039+ENST00000530055__exon_number_038__gene_id_ENSG00000172890	NADSYN1	ENSG00000172890.37	-0.557266772527651	-6.59929474718807	3.2965777376888e-10	2.37859666344676e-07
ENSG00000035681.43	ENSG00000035681	ENSG00000035681_044	chr8	dexseq_prepare_annotation2.py	exon	59515769	59515945	.	-	.	ENST00000427130+ENST00000519858+ENST00000038176__exon_number_044__gene_id_ENSG00000035681	NSMAF	ENSG00000035681.43	0.823440613851217	7.04542405427699	3.52873047182978e-10	2.53241429194477e-07
ENSG00000140859.94	ENSG00000140859	ENSG00000140859_095	chr16	dexseq_prepare_annotation2.py	exon	57896633	57896957	.	-	.	ENST00000563028__exon_number_095__gene_id_ENSG00000140859	KIFC3	ENSG00000140859.94	-0.47054413163822	-6.62645531429301	3.7494105817005e-10	2.6763974443193e-07
ENSG00000138101.1	ENSG00000138101	ENSG00000138101_002	chr2	dexseq_prepare_annotation2.py	exon	25600112	25600113	.	-	.	ENST00000407661+ENST00000398951+ENST00000404103+ENST00000496972+ENST00000405222+ENST00000407038+ENST00000406818__exon_number_002__gene_id_ENSG00000138101	DTNB	ENSG00000138101.1	-1.2307765227606	-6.81222483615049	4.24616399353009e-10	3.01486677932112e-07
ENSG00000104419.67	ENSG00000104419	ENSG00000104419_068	chr8	dexseq_prepare_annotation2.py	exon	134309483	134309495	.	-	.	ENST00000537882+ENST00000518010+ENST00000517599+ENST00000354944+ENST00000523892+ENST00000522476+ENST00000518066+ENST00000518480+ENST00000414097+ENST00000521544__exon_number_068__gene_id_ENSG00000104419	NDRG1	ENSG00000104419.67	-0.636393975681459	-6.54961342736332	4.66522995267024e-10	3.29488653440336e-07
ENSG00000261538.ENSG00000121270	ENSG00000261538+ENSG00000121270	ENSG00000261538+ENSG00000121270_001	chr16	dexseq_prepare_annotation2.py	exon	48198863	48199068	.	-	.	ENST00000563906__exon_number_001__gene_id_ENSG00000261538+ENSG00000121270		ENSG00000261538.ENSG00000121270	-0.507768566351838	-6.74407138734381	4.93670824710605e-10	3.46827138766686e-07
ENSG00000077782.72	ENSG00000077782	ENSG00000077782_073	chr8	dexseq_prepare_annotation2.py	exon	38287521	38288338	.	-	.	ENST00000526570__exon_number_073__gene_id_ENSG00000077782	FGFR1	ENSG00000077782.72	0.42676986835589	6.49759384946787	5.12701128482456e-10	3.58310981331687e-07
ENSG00000177830.9	ENSG00000177830	ENSG00000177830_010	chr11	dexseq_prepare_annotation2.py	exon	869763	869766	.	-	.	ENST00000336845+ENST00000534207+ENST00000323578+ENST00000528581+ENST00000429789+ENST00000454838+ENST00000449825__exon_number_010__gene_id_ENSG00000177830	CHID1	ENSG00000177830.9	-0.607517149062579	-6.52427239524326	5.3653179174973e-10	3.73012550468338e-07
ENSG00000257062.ENSG00000111700.ENSG00000134538.ENSG00000205754.ENSG00000257046.27	ENSG00000257062+ENSG00000111700+ENSG00000134538+ENSG00000205754+ENSG00000257046	ENSG00000257062+ENSG00000111700+ENSG00000134538+ENSG00000205754+ENSG00000257046_028	chr12	dexseq_prepare_annotation2.py	exon	21174395	21174516	.	+	.	ENST00000554957+ENST00000381541+ENST00000421593__exon_number_028__gene_id_ENSG00000257062+ENSG00000111700+ENSG00000134538+ENSG00000205754+ENSG00000257046		ENSG00000257062.ENSG00000111700.ENSG00000134538.ENSG00000205754.ENSG00000257046.27	0.571493629969926	6.62737370691493	5.73072266371407e-10	3.96352219711507e-07
ENSG00000104915.9	ENSG00000104915	ENSG00000104915_010	chr19	dexseq_prepare_annotation2.py	exon	13255415	13255428	.	-	.	ENST00000588848+ENST00000587318+ENST00000440593+ENST00000587230+ENST00000242770+ENST00000591843+ENST00000593126+ENST00000589083+ENST00000343587__exon_number_010__gene_id_ENSG00000104915	STX10	ENSG00000104915.9	0.946540357694188	6.85995256807876	6.14938935643963e-10	4.23116025182984e-07
ENSG00000174791.25	ENSG00000174791	ENSG00000174791_026	chr11	dexseq_prepare_annotation2.py	exon	66103233	66103347	.	-	.	ENST00000526246+ENST00000530745+ENST00000424433+ENST00000311320+ENST00000530056__exon_number_026__gene_id_ENSG00000174791	RIN1	ENSG00000174791.25	-1.70608189100892	-6.80385563880957	6.18917130294303e-10	4.2366940625746e-07
ENSG00000103671.9	ENSG00000103671	ENSG00000103671_010	chr15	dexseq_prepare_annotation2.py	exon	64685634	64685675	.	+	.	ENST00000559833__exon_number_010__gene_id_ENSG00000103671	TRIP4	ENSG00000103671.9	-0.569007461595681	-7.14769048584998	6.52742621552103e-10	4.44295419095189e-07
ENSG00000114735.22	ENSG00000114735	ENSG00000114735_023	chr3	dexseq_prepare_annotation2.py	exon	50617371	50617546	.	+	.	ENST00000448997+ENST00000482974__exon_number_023__gene_id_ENSG00000114735	HEMK1	ENSG00000114735.22	-0.691098391075412	-6.81800162569709	6.55705534459204e-10	4.44295419095189e-07
ENSG00000163157.ENSG00000163159.4	ENSG00000163157+ENSG00000163159	ENSG00000163157+ENSG00000163159_005	chr1	dexseq_prepare_annotation2.py	exon	151143396	151143535	.	-	.	ENST00000466891+ENST00000416280+ENST00000491094+ENST00000463543+ENST00000295314__exon_number_005__gene_id_ENSG00000163157+ENSG00000163159		ENSG00000163157.ENSG00000163159.4	-0.883568034235436	-6.94605149484697	6.64221897163088e-10	4.47792907681402e-07
ENSG00000113360.62	ENSG00000113360	ENSG00000113360_063	chr5	dexseq_prepare_annotation2.py	exon	31521230	31521322	.	-	.	ENST00000344624+ENST00000511367+ENST00000442743+ENST00000513349__exon_number_063__gene_id_ENSG00000113360	DROSHA	ENSG00000113360.62	-0.634658697441688	-6.49011900219852	6.71111224484128e-10	4.50163872809243e-07
ENSG00000221995.ENSG00000196535.82	ENSG00000221995+ENSG00000196535	ENSG00000221995+ENSG00000196535_083	chr17	dexseq_prepare_annotation2.py	exon	27464034	27464102	.	-	.	ENST00000530254+ENST00000590565__exon_number_083__gene_id_ENSG00000221995+ENSG00000196535		ENSG00000221995.ENSG00000196535.82	-0.889999740176579	-7.46793599983784	6.84783824440614e-10	4.55391019824612e-07
ENSG00000231889	ENSG00000231889	ENSG00000231889_001	chr6	dexseq_prepare_annotation2.py	exon	111804714	111804718	.	+	.	ENST00000532226__exon_number_001__gene_id_ENSG00000231889	TRAF3IP2-AS1	ENSG00000231889	0.578641651047269	6.86782000507856	6.85727090773029e-10	4.55391019824612e-07
ENSG00000138399.27	ENSG00000138399	ENSG00000138399_028	chr2	dexseq_prepare_annotation2.py	exon	170430323	170430342	.	-	.	ENST00000445210+ENST00000453153+ENST00000453929__exon_number_028__gene_id_ENSG00000138399	FASTKD1	ENSG00000138399.27	0.770825102223326	7.13131504373084	6.99424860770782e-10	4.62188257995679e-07
ENSG00000135655	ENSG00000135655	ENSG00000135655_001	chr12	dexseq_prepare_annotation2.py	exon	62654119	62654136	.	+	.	ENST00000353364__exon_number_001__gene_id_ENSG00000135655	USP15	ENSG00000135655	1.07236652766221	6.81675805477009	7.54313996367537e-10	4.96004184685342e-07
ENSG00000159166.ENSG00000118194.74	ENSG00000159166+ENSG00000118194	ENSG00000159166+ENSG00000118194_075	chr1	dexseq_prepare_annotation2.py	exon	201351380	201351411	.	-	.	ENST00000367313+ENST00000391967+ENST00000503578__exon_number_075__gene_id_ENSG00000159166+ENSG00000118194		ENSG00000159166.ENSG00000118194.74	-0.586551482520589	-6.68777179451484	7.88736534233013e-10	5.16096605566468e-07
ENSG00000104915.14	ENSG00000104915	ENSG00000104915_015	chr19	dexseq_prepare_annotation2.py	exon	13256117	13256199	.	-	.	ENST00000588848+ENST00000587318+ENST00000440593+ENST00000591415+ENST00000587230+ENST00000242770+ENST00000591843+ENST00000591197+ENST00000593126+ENST00000589083+ENST00000343587__exon_number_015__gene_id_ENSG00000104915	STX10	ENSG00000104915.14	-0.747976920856946	-6.79528532635686	8.34814107203838e-10	5.43582079443889e-07
ENSG00000161013.7	ENSG00000161013	ENSG00000161013_008	chr5	dexseq_prepare_annotation2.py	exon	179225347	179225406	.	-	.	ENST00000520969+ENST00000292591+ENST00000337755+ENST00000522451+ENST00000520875+ENST00000518778+ENST00000518980+ENST00000519836+ENST00000523382__exon_number_008__gene_id_ENSG00000161013	MGAT4B	ENSG00000161013.7	-0.81130897557589	-6.60715612431704	8.39281517347234e-10	5.43838126512515e-07
ENSG00000086102.29	ENSG00000086102	ENSG00000086102_030	chr9	dexseq_prepare_annotation2.py	exon	33365231	33365281	.	+	.	ENST00000379521+ENST00000463421__exon_number_030__gene_id_ENSG00000086102	NFX1	ENSG00000086102.29	-0.703931323713635	-7.51967983571367	8.80369084782464e-10	5.67706216971509e-07
ENSG00000205020.15	ENSG00000205020	ENSG00000205020_016	chr17	dexseq_prepare_annotation2.py	exon	34539736	34539765	.	+	.	ENST00000400702+ENST00000591637+ENST00000589336+ENST00000378350+ENST00000589079+ENST00000586598__exon_number_016__gene_id_ENSG00000205020	CCL4L1	ENSG00000205020.15	-2.22198043602965	-7.29781339320697	8.90747654271452e-10	5.71637307128705e-07
ENSG00000164941.14	ENSG00000164941	ENSG00000164941_015	chr8	dexseq_prepare_annotation2.py	exon	95841203	95841219	.	+	.	ENST00000343161+ENST00000519457+ENST00000521860+ENST00000524333+ENST00000523206+ENST00000519053+ENST00000447247+ENST00000523731+ENST00000522171+ENST00000523321__exon_number_015__gene_id_ENSG00000164941	INTS8	ENSG00000164941.14	-0.793390524851937	-6.71911011072002	9.31759582216914e-10	5.9509567498872e-07
ENSG00000065534.42	ENSG00000065534	ENSG00000065534_043	chr3	dexseq_prepare_annotation2.py	exon	123427545	123427742	.	-	.	ENST00000475616+ENST00000360304+ENST00000360772+ENST00000464489+ENST00000359169+ENST00000346322__exon_number_043__gene_id_ENSG00000065534	MYLK	ENSG00000065534.42	1.37711040104765	6.69087773634851	9.54132586656546e-10	6.06483019986964e-07
ENSG00000141380.46	ENSG00000141380	ENSG00000141380_047	chr18	dexseq_prepare_annotation2.py	exon	23669789	23670060	.	-	.	ENST00000581021+ENST00000584083+ENST00000578595+ENST00000577751__exon_number_047__gene_id_ENSG00000141380	SS18	ENSG00000141380.46	-1.70709848594791	-6.5125727029888	9.83859288423167e-10	6.22414565193735e-07
ENSG00000127463	ENSG00000127463	ENSG00000127463_001	chr1	dexseq_prepare_annotation2.py	exon	19542158	19543367	.	-	.	ENST00000477853__exon_number_001__gene_id_ENSG00000127463	EMC1	ENSG00000127463	-0.773102758717294	-6.54639107290716	9.93706868798638e-10	6.25679092805271e-07
ENSG00000140943.3	ENSG00000140943	ENSG00000140943_004	chr16	dexseq_prepare_annotation2.py	exon	84089610	84089740	.	-	.	ENST00000343411+ENST00000570064+ENST00000562886+ENST00000562906__exon_number_004__gene_id_ENSG00000140943	MBTPS1	ENSG00000140943.3	0.729684758723076	6.47314544335546	1.08553806343273e-09	6.80290905442508e-07
ENSG00000145214.29	ENSG00000145214	ENSG00000145214_030	chr4	dexseq_prepare_annotation2.py	exon	962599	962698	.	-	.	ENST00000509465+ENST00000273814+ENST00000510286__exon_number_030__gene_id_ENSG00000145214	DGKQ	ENSG00000145214.29	0.692751089020763	6.66023404025674	1.10725363422672e-09	6.90657215472519e-07
ENSG00000156395.31	ENSG00000156395	ENSG00000156395_032	chr10	dexseq_prepare_annotation2.py	exon	107023068	107024993	.	+	.	ENST00000369701__exon_number_032__gene_id_ENSG00000156395	SORCS3	ENSG00000156395.31	-1.77145218074924	-6.82449865907738	1.15265079147974e-09	7.15629945348286e-07
ENSG00000197614.36	ENSG00000197614	ENSG00000197614_037	chr12	dexseq_prepare_annotation2.py	exon	8815409	8815422	.	-	.	ENST00000396549+ENST00000538107+ENST00000537128+ENST00000433590__exon_number_037__gene_id_ENSG00000197614	MFAP5	ENSG00000197614.36	-0.938387725193967	-6.74555404529472	1.21212843001019e-09	7.49072922923517e-07
ENSG00000089053.20	ENSG00000089053	ENSG00000089053_021	chr12	dexseq_prepare_annotation2.py	exon	121764289	121764445	.	-	.	ENST00000538334+ENST00000535472__exon_number_021__gene_id_ENSG00000089053	ANAPC5	ENSG00000089053.20	-0.772103916658267	-6.54099478355729	1.26658422493056e-09	7.79118565348529e-07
ENSG00000100949.2	ENSG00000100949	ENSG00000100949_003	chr14	dexseq_prepare_annotation2.py	exon	24734758	24734761	.	-	.	ENST00000560243+ENST00000561055+ENST00000216840+ENST00000560521+ENST00000559551+ENST00000399409__exon_number_003__gene_id_ENSG00000100949	RABGGTA	ENSG00000100949.2	0.623040782963614	6.49606207167888	1.28666066778563e-09	7.87837672379342e-07
ENSG00000177479.53	ENSG00000177479	ENSG00000177479_054	chr3	dexseq_prepare_annotation2.py	exon	49011132	49011249	.	+	.	ENST00000465217+ENST00000469038+ENST00000356401+ENST00000495761+ENST00000449376+ENST00000490095+ENST00000452385__exon_number_054__gene_id_ENSG00000177479	ARIH2	ENSG00000177479.53	0.498700692932204	6.37513401170108	1.29978776106529e-09	7.92241413233058e-07
ENSG00000133943.24	ENSG00000133943	ENSG00000133943_025	chr14	dexseq_prepare_annotation2.py	exon	91581044	91581338	.	+	.	ENST00000523894+ENST00000523771+ENST00000522322__exon_number_025__gene_id_ENSG00000133943	C14orf159	ENSG00000133943.24	-0.897491513712194	-7.11380190537858	1.32150155885793e-09	8.01815064011783e-07
ENSG00000229807.29	ENSG00000229807	ENSG00000229807_030	chrX	dexseq_prepare_annotation2.py	exon	73061506	73072588	.	-	.	ENST00000429829__exon_number_030__gene_id_ENSG00000229807	XIST	ENSG00000229807.29	-1.07210932470652	-6.74703367429586	1.39588257961239e-09	8.43113078085884e-07
ENSG00000163743.15	ENSG00000163743	ENSG00000163743_016	chr4	dexseq_prepare_annotation2.py	exon	76416817	76416820	.	-	.	ENST00000514589+ENST00000513083+ENST00000504085+ENST00000505514__exon_number_016__gene_id_ENSG00000163743	RCHY1	ENSG00000163743.15	-1.93163269709579	-6.74276087359065	1.42346960438814e-09	8.55902777802461e-07
ENSG00000188037.5	ENSG00000188037	ENSG00000188037_006	chr7	dexseq_prepare_annotation2.py	exon	143018808	143018941	.	+	.	ENST00000343257+ENST00000495612+ENST00000455478+ENST00000432192__exon_number_006__gene_id_ENSG00000188037	CLCN1	ENSG00000188037.5	-0.892473252661551	-6.89141608255236	1.52913893371908e-09	9.15316508648241e-07
ENSG00000173818.27	ENSG00000173818	ENSG00000173818_028	chr17	dexseq_prepare_annotation2.py	exon	78393386	78393520	.	+	.	ENST00000523999+ENST00000523228__exon_number_028__gene_id_ENSG00000173818	ENDOV	ENSG00000173818.27	0.540513721106119	6.63128285707242	1.59545314198432e-09	9.49098663302591e-07
ENSG00000118113.7	ENSG00000118113	ENSG00000118113_008	chr11	dexseq_prepare_annotation2.py	exon	102589145	102589306	.	-	.	ENST00000236826+ENST00000528662+ENST00000438475__exon_number_008__gene_id_ENSG00000118113	MMP8	ENSG00000118113.7	-1.80006922015015	-8.13029999081325	1.59979622458934e-09	9.49098663302591e-07
ENSG00000163743.16	ENSG00000163743	ENSG00000163743_017	chr4	dexseq_prepare_annotation2.py	exon	76416821	76416847	.	-	.	ENST00000513909+ENST00000504085+ENST00000512567+ENST00000513083+ENST00000324439+ENST00000514589+ENST00000380840+ENST00000505105+ENST00000512706+ENST00000505514+ENST00000451788__exon_number_017__gene_id_ENSG00000163743	RCHY1	ENSG00000163743.16	-2.63333559767214	-6.71069045445351	1.64850849596097e-09	9.73670389711745e-07
ENSG00000177479.58	ENSG00000177479	ENSG00000177479_059	chr3	dexseq_prepare_annotation2.py	exon	49012413	49012544	.	+	.	ENST00000469038__exon_number_059__gene_id_ENSG00000177479	ARIH2	ENSG00000177479.58	0.503296383811719	6.32545923495532	1.6982474936145e-09	9.98022259714476e-07
ENSG00000223501.44	ENSG00000223501	ENSG00000223501_045	chr6	dexseq_prepare_annotation2.py	exon	33239682	33239717	.	-	.	ENST00000478934+ENST00000436044__exon_number_045__gene_id_ENSG00000223501	VPS52	ENSG00000223501.44	0.479376423199533	6.37789939594035	1.70469176242022e-09	9.98022259714476e-07
ENSG00000167380.38	ENSG00000167380	ENSG00000167380_039	chr19	dexseq_prepare_annotation2.py	exon	44679651	44679683	.	+	.	ENST00000590089+ENST00000590524+ENST00000454662+ENST00000588127+ENST00000588883+ENST00000590578+ENST00000337433+ENST00000586914+ENST00000585678__exon_number_039__gene_id_ENSG00000167380	ZNF226	ENSG00000167380.38	0.75158673092444	6.43310341463062	1.77506582325136e-09	1.0346850932353e-06
ENSG00000008710.109	ENSG00000008710	ENSG00000008710_110	chr16	dexseq_prepare_annotation2.py	exon	2158253	2158359	.	-	.	ENST00000487932+ENST00000473780+ENST00000488185+ENST00000262304+ENST00000423118__exon_number_110__gene_id_ENSG00000008710	PKD1	ENSG00000008710.109	-1.03046252132172	-6.19562749219563	1.86794012609556e-09	1.08408747735539e-06
ENSG00000166889.21	ENSG00000166889	ENSG00000166889_022	chr11	dexseq_prepare_annotation2.py	exon	59436354	59436453	.	-	.	ENST00000300146__exon_number_022__gene_id_ENSG00000166889	PATL1	ENSG00000166889.21	-0.619164707691158	-7.19327570813212	1.91949287759899e-09	1.10918436049101e-06
ENSG00000082805.1	ENSG00000082805	ENSG00000082805_002	chr12	dexseq_prepare_annotation2.py	exon	1100374	1100398	.	+	.	ENST00000543086__exon_number_002__gene_id_ENSG00000082805	ERC1	ENSG00000082805.1	-0.653674159621281	-6.23824597076792	1.95562397592093e-09	1.12519185690444e-06
ENSG00000149269.11	ENSG00000149269	ENSG00000149269_012	chr11	dexseq_prepare_annotation2.py	exon	77047131	77047160	.	-	.	ENST00000533285+ENST00000356341+ENST00000278568+ENST00000530617+ENST00000528203+ENST00000527457+ENST00000527535+ENST00000525542__exon_number_012__gene_id_ENSG00000149269	PAK1	ENSG00000149269.11	1.17391542562682	6.48438131654572	1.9715203541501e-09	1.12946962640932e-06
ENSG00000223745.2	ENSG00000223745	ENSG00000223745_003	chr1	dexseq_prepare_annotation2.py	exon	93730197	93730201	.	-	.	ENST00000602488+ENST00000457025__exon_number_003__gene_id_ENSG00000223745	RP4-717I23.3	ENSG00000223745.2	0.615084683407545	6.24739806162864	1.99467085097722e-09	1.13784890543523e-06
ENSG00000123843.19	ENSG00000123843	ENSG00000123843_020	chr1	dexseq_prepare_annotation2.py	exon	207271535	207271609	.	+	.	ENST00000367076+ENST00000469326+ENST00000367078+ENST00000470767+ENST00000243611+ENST00000391923__exon_number_020__gene_id_ENSG00000123843	C4BPB	ENSG00000123843.19	0.747014843356978	7.57326304876929	2.08834533518777e-09	1.18621569669023e-06
ENSG00000119689.6	ENSG00000119689	ENSG00000119689_007	chr14	dexseq_prepare_annotation2.py	exon	75348625	75348627	.	+	.	ENST00000555492+ENST00000555071+ENST00000334220+ENST00000334212+ENST00000556582+ENST00000556460+ENST00000557012+ENST00000238671+ENST00000554612__exon_number_007__gene_id_ENSG00000119689	DLST	ENSG00000119689.6	-0.800480953036953	-7.06441497744662	2.20497722521571e-09	1.24715754207921e-06
ENSG00000177479.49	ENSG00000177479	ENSG00000177479_050	chr3	dexseq_prepare_annotation2.py	exon	49008100	49008137	.	+	.	ENST00000465217+ENST00000356401+ENST00000495761+ENST00000449376+ENST00000482342+ENST00000452385+ENST00000490095__exon_number_050__gene_id_ENSG00000177479	ARIH2	ENSG00000177479.49	0.609394096731895	6.27315367841854	2.24737470109878e-09	1.26577453418341e-06
ENSG00000164951.23	ENSG00000164951	ENSG00000164951_024	chr8	dexseq_prepare_annotation2.py	exon	94938291	94938294	.	+	.	ENST00000396200__exon_number_024__gene_id_ENSG00000164951	PDP1	ENSG00000164951.23	-0.885947213905882	-7.38828594209002	2.26599396914712e-09	1.27089890326737e-06
ENSG00000198632.ENSG00000174368.26	ENSG00000198632+ENSG00000174368	ENSG00000198632+ENSG00000174368_027	chr7	dexseq_prepare_annotation2.py	exon	74984930	74984931	.	-	.	ENST00000513070+ENST00000414100__exon_number_027__gene_id_ENSG00000198632+ENSG00000174368		ENSG00000198632.ENSG00000174368.26	-0.523350137750957	-6.48621825983098	2.33037617968936e-09	1.2970559459018e-06
ENSG00000075292.68	ENSG00000075292	ENSG00000075292_069	chr2	dexseq_prepare_annotation2.py	exon	71653976	71654412	.	+	.	ENST00000409544+ENST00000487638+ENST00000483421+ENST00000409407+ENST00000355812+ENST00000264447+ENST00000493576__exon_number_069__gene_id_ENSG00000075292	ZNF638	ENSG00000075292.68	-0.888174301477384	-6.23783763326649	2.33206546864367e-09	1.2970559459018e-06
ENSG00000115705.23	ENSG00000115705	ENSG00000115705_024	chr2	dexseq_prepare_annotation2.py	exon	1497574	1497811	.	+	.	ENST00000422464+ENST00000382198+ENST00000329066+ENST00000346956+ENST00000497517+ENST00000349624+ENST00000469607+ENST00000462973+ENST00000337415+ENST00000382201+ENST00000345913+ENST00000446278__exon_number_024__gene_id_ENSG00000115705	TPO	ENSG00000115705.23	-1.36234996265977	-7.03767617767029	2.44609667435158e-09	1.35483306422882e-06
ENSG00000138100	ENSG00000138100	ENSG00000138100_001	chr2	dexseq_prepare_annotation2.py	exon	27505260	27505329	.	+	.	ENST00000380075__exon_number_001__gene_id_ENSG00000138100	TRIM54	ENSG00000138100	1.36620473851877	6.955353279801	2.49000005061828e-09	1.36984425821081e-06
ENSG00000008710.108	ENSG00000008710	ENSG00000008710_109	chr16	dexseq_prepare_annotation2.py	exon	2158018	2158033	.	-	.	ENST00000487932+ENST00000473780+ENST00000488185+ENST00000262304+ENST00000423118__exon_number_109__gene_id_ENSG00000008710	PKD1	ENSG00000008710.108	-0.852316562781687	-6.14425816035961	2.49372325331296e-09	1.36984425821081e-06
ENSG00000175224.86	ENSG00000175224	ENSG00000175224_087	chr11	dexseq_prepare_annotation2.py	exon	46696071	46696367	.	+	.	ENST00000312040+ENST00000451945+ENST00000434074+ENST00000359513__exon_number_087__gene_id_ENSG00000175224	ATG13	ENSG00000175224.86	-0.472055114216282	-6.36026330108445	2.57060501843334e-09	1.40628950934654e-06
ENSG00000141295.36	ENSG00000141295	ENSG00000141295_037	chr17	dexseq_prepare_annotation2.py	exon	45918646	45918655	.	-	.	ENST00000407215+ENST00000290216__exon_number_037__gene_id_ENSG00000141295	SCRN2	ENSG00000141295.36	0.65959109150636	6.76360266013956	2.6434428836101e-09	1.4402339994931e-06
ENSG00000163491.30	ENSG00000163491	ENSG00000163491_031	chr3	dexseq_prepare_annotation2.py	exon	27326331	27326392	.	-	.	ENST00000424275+ENST00000341435+ENST00000357467+ENST00000474938+ENST00000574215+ENST00000435584+ENST00000429845__exon_number_031__gene_id_ENSG00000163491	NEK10	ENSG00000163491.30	-0.968778466943551	-6.30744723245069	2.70710679154084e-09	1.46892456488633e-06
ENSG00000173706.23	ENSG00000173706	ENSG00000173706_024	chr3	dexseq_prepare_annotation2.py	exon	124738106	124738340	.	-	.	ENST00000311127+ENST00000477536__exon_number_024__gene_id_ENSG00000173706	HEG1	ENSG00000173706.23	-1.14095472794671	-6.60045787899901	2.72579500437001e-09	1.47307700551954e-06
ENSG00000186635.ENSG00000214530.17	ENSG00000186635+ENSG00000214530	ENSG00000186635+ENSG00000214530_018	chr11	dexseq_prepare_annotation2.py	exon	72403798	72403830	.	-	.	ENST00000465814+ENST00000334211+ENST00000393605+ENST00000393609__exon_number_018__gene_id_ENSG00000186635+ENSG00000214530		ENSG00000186635.ENSG00000214530.17	-0.575547418358052	-6.29911467107268	2.82602243092231e-09	1.52108378294046e-06
ENSG00000141367.60	ENSG00000141367	ENSG00000141367_061	chr17	dexseq_prepare_annotation2.py	exon	57772474	57773671	.	+	.	ENST00000269122__exon_number_061__gene_id_ENSG00000141367	CLTC	ENSG00000141367.60	-1.56196136200648	-6.42682651756079	2.84474814892377e-09	1.52501350165036e-06
ENSG00000196337.ENSG00000225950.3	ENSG00000196337+ENSG00000225950	ENSG00000196337+ENSG00000225950_004	chr19	dexseq_prepare_annotation2.py	exon	49558618	49558997	.	-	.	ENST00000597853+ENST00000596965+ENST00000377280+ENST00000356213__exon_number_004__gene_id_ENSG00000196337+ENSG00000225950		ENSG00000196337.ENSG00000225950.3	-1.48904601846988	-6.69435431845846	2.92873799390995e-09	1.5637586495163e-06
ENSG00000144744.4	ENSG00000144744	ENSG00000144744_005	chr3	dexseq_prepare_annotation2.py	exon	69105151	69105214	.	-	.	ENST00000540295+ENST00000415609+ENST00000461934+ENST00000361055+ENST00000465627+ENST00000349511__exon_number_005__gene_id_ENSG00000144744	UBA3	ENSG00000144744.4	0.697667912444801	6.51486174705474	3.10750457128164e-09	1.65259816809944e-06
ENSG00000117523.2	ENSG00000117523	ENSG00000117523_003	chr1	dexseq_prepare_annotation2.py	exon	171454695	171454734	.	+	.	ENST00000367742+ENST00000338920+ENST00000392078+ENST00000426496+ENST00000476522__exon_number_003__gene_id_ENSG00000117523	PRRC2C	ENSG00000117523.2	0.794488930688439	6.34998345171008	3.29119198362772e-09	1.73740455687351e-06
ENSG00000177479.62	ENSG00000177479	ENSG00000177479_063	chr3	dexseq_prepare_annotation2.py	exon	49019093	49019161	.	+	.	ENST00000356401+ENST00000449376+ENST00000452385__exon_number_063__gene_id_ENSG00000177479	ARIH2	ENSG00000177479.62	0.499520054012222	6.20139099571879	3.29300405208862e-09	1.73740455687351e-06
ENSG00000006025.2	ENSG00000006025	ENSG00000006025_003	chr17	dexseq_prepare_annotation2.py	exon	45884740	45885202	.	-	.	ENST00000579728+ENST00000583167+ENST00000007414+ENST00000392507__exon_number_003__gene_id_ENSG00000006025	OSBPL7	ENSG00000006025.2	-0.713601417041838	-6.61821120121978	3.42890427578108e-09	1.80198369428489e-06
ENSG00000173715.ENSG00000173653.8	ENSG00000173715+ENSG00000173653	ENSG00000173715+ENSG00000173653_009	chr11	dexseq_prepare_annotation2.py	exon	66515850	66515864	.	+	.	ENST00000346672+ENST00000532565+ENST00000525908+ENST00000360962+ENST00000534325__exon_number_009__gene_id_ENSG00000173715+ENSG00000173653		ENSG00000173715.ENSG00000173653.8	0.479852645374059	6.39649943973342	3.59585452126933e-09	1.88230998006712e-06
ENSG00000145388.16	ENSG00000145388	ENSG00000145388_017	chr4	dexseq_prepare_annotation2.py	exon	119625207	119625209	.	+	.	ENST00000502564__exon_number_017__gene_id_ENSG00000145388	METTL14	ENSG00000145388.16	0.617799223808865	6.68822452869989	3.64714135597378e-09	1.9003793368094e-06
ENSG00000010671.32	ENSG00000010671	ENSG00000010671_033	chrX	dexseq_prepare_annotation2.py	exon	100641050	100641136	.	-	.	ENST00000308731+ENST00000372880+ENST00000464567__exon_number_033__gene_id_ENSG00000010671	BTK	ENSG00000010671.32	-0.819849700279196	-6.93388075511465	3.65884667495741e-09	1.9003793368094e-06
ENSG00000197818.10	ENSG00000197818	ENSG00000197818_011	chr20	dexseq_prepare_annotation2.py	exon	48466116	48466217	.	+	.	ENST00000539601+ENST00000361573+ENST00000417961+ENST00000541138__exon_number_011__gene_id_ENSG00000197818	SLC9A8	ENSG00000197818.10	0.929113616189892	6.79060149885758	3.71135676645176e-09	1.92018118842266e-06
ENSG00000142945.25	ENSG00000142945	ENSG00000142945_026	chr1	dexseq_prepare_annotation2.py	exon	45223721	45223812	.	+	.	ENST00000372217+ENST00000372224+ENST00000372222+ENST00000372218__exon_number_026__gene_id_ENSG00000142945	KIF2C	ENSG00000142945.25	-1.29168610860586	-6.78847627678234	3.74375273824781e-09	1.92946366993154e-06
ENSG00000104915.16	ENSG00000104915	ENSG00000104915_017	chr19	dexseq_prepare_annotation2.py	exon	13256210	13256228	.	-	.	ENST00000591415__exon_number_017__gene_id_ENSG00000104915	STX10	ENSG00000104915.16	-0.640174216303032	-6.47316878392094	3.77194060193807e-09	1.936514305035e-06
ENSG00000126226.43	ENSG00000126226	ENSG00000126226_044	chr13	dexseq_prepare_annotation2.py	exon	113862984	113863025	.	-	.	ENST00000337344+ENST00000375479__exon_number_044__gene_id_ENSG00000126226	PCID2	ENSG00000126226.43	0.591121371524354	6.33565897995546	3.79498227511022e-09	1.94087898088434e-06
ENSG00000165138.32	ENSG00000165138	ENSG00000165138_033	chr9	dexseq_prepare_annotation2.py	exon	101558966	101559247	.	-	.	ENST00000375019__exon_number_033__gene_id_ENSG00000165138	ANKS6	ENSG00000165138.32	1.0117429065316	6.83163830743658	4.07974965878864e-09	2.07313280227301e-06
ENSG00000178057.17	ENSG00000178057	ENSG00000178057_018	chr3	dexseq_prepare_annotation2.py	exon	49060722	49060928	.	+	.	ENST00000326925__exon_number_018__gene_id_ENSG00000178057	NDUFAF3	ENSG00000178057.17	0.806985884080476	6.83133794280782	4.0846388106275e-09	2.07313280227301e-06
ENSG00000059758.13	ENSG00000059758	ENSG00000059758_014	chr12	dexseq_prepare_annotation2.py	exon	96680491	96680528	.	-	.	ENST00000549899+ENST00000261211+ENST00000551484+ENST00000543119+ENST00000550971+ENST00000542666__exon_number_014__gene_id_ENSG00000059758	CDK17	ENSG00000059758.13	0.851792294829882	6.33207998930753	4.16370324413599e-09	2.10525668121306e-06
ENSG00000182230.57	ENSG00000182230	ENSG00000182230_058	chr5	dexseq_prepare_annotation2.py	exon	175548748	175548817	.	+	.	ENST00000513787+ENST00000509747+ENST00000508356+ENST00000508296__exon_number_058__gene_id_ENSG00000182230	FAM153B	ENSG00000182230.57	-0.626441726139622	-6.34482068837207	4.23766342066819e-09	2.13456703413008e-06
ENSG00000104738.5	ENSG00000104738	ENSG00000104738_006	chr8	dexseq_prepare_annotation2.py	exon	48873518	48873574	.	+	.	ENST00000520994+ENST00000262105+ENST00000520934+ENST00000524086+ENST00000523944__exon_number_006__gene_id_ENSG00000104738	MCM4	ENSG00000104738.5	-1.30238630878757	-6.23607979357086	4.31453403626404e-09	2.16511752367169e-06
ENSG00000177479.55	ENSG00000177479	ENSG00000177479_056	chr3	dexseq_prepare_annotation2.py	exon	49012250	49012300	.	+	.	ENST00000469038+ENST00000356401+ENST00000495761+ENST00000449376+ENST00000490095+ENST00000452385__exon_number_056__gene_id_ENSG00000177479	ARIH2	ENSG00000177479.55	0.479589145637005	6.13873876608095	4.58638226765921e-09	2.29291629444278e-06
ENSG00000231889.1	ENSG00000231889	ENSG00000231889_002	chr6	dexseq_prepare_annotation2.py	exon	111804719	111804743	.	+	.	ENST00000525151+ENST00000532226__exon_number_002__gene_id_ENSG00000231889	TRAF3IP2-AS1	ENSG00000231889.1	0.750736807293309	6.45130153014436	4.71080436434099e-09	2.34633212600632e-06
ENSG00000059758.7	ENSG00000059758	ENSG00000059758_008	chr12	dexseq_prepare_annotation2.py	exon	96677385	96677411	.	-	.	ENST00000261211+ENST00000542666+ENST00000550971+ENST00000548422+ENST00000543119__exon_number_008__gene_id_ENSG00000059758	CDK17	ENSG00000059758.7	1.21257661338925	6.28467425335385	5.24583812875896e-09	2.6031057872835e-06
ENSG00000148516.53	ENSG00000148516	ENSG00000148516_054	chr10	dexseq_prepare_annotation2.py	exon	31809740	31810864	.	+	.	ENST00000542815+ENST00000446923+ENST00000560721+ENST00000558655+ENST00000559858+ENST00000320985+ENST00000542879+ENST00000361642+ENST00000488625+ENST00000437844__exon_number_054__gene_id_ENSG00000148516	ZEB1	ENSG00000148516.53	-1.69755640844969	-6.59791877328301	5.35773540013039e-09	2.64878500796669e-06
ENSG00000103671.28	ENSG00000103671	ENSG00000103671_029	chr15	dexseq_prepare_annotation2.py	exon	64716314	64716354	.	+	.	ENST00000261884+ENST00000560567+ENST00000558162__exon_number_029__gene_id_ENSG00000103671	TRIP4	ENSG00000103671.28	0.870097617826378	6.63365884116628	5.64280302624781e-09	2.77942405592496e-06
ENSG00000138101.3	ENSG00000138101	ENSG00000138101_004	chr2	dexseq_prepare_annotation2.py	exon	25600127	25600130	.	-	.	ENST00000407661+ENST00000407186+ENST00000398951+ENST00000404103+ENST00000496972+ENST00000405222+ENST00000407038+ENST00000406818+ENST00000497476__exon_number_004__gene_id_ENSG00000138101	DTNB	ENSG00000138101.3	-1.29142918122627	-6.27682959826666	5.88669405579352e-09	2.88889510788067e-06
ENSG00000175356.16	ENSG00000175356	ENSG00000175356_017	chr11	dexseq_prepare_annotation2.py	exon	9049073	9049086	.	-	.	ENST00000519535+ENST00000520467+ENST00000309263+ENST00000457346+ENST00000528651__exon_number_017__gene_id_ENSG00000175356	SCUBE2	ENSG00000175356.16	-0.60460406044237	-6.35161635721149	5.94202716039555e-09	2.90536832775912e-06
ENSG00000059758.29	ENSG00000059758	ENSG00000059758_030	chr12	dexseq_prepare_annotation2.py	exon	96707188	96707232	.	-	.	ENST00000548734+ENST00000261211+ENST00000552496+ENST00000543119+ENST00000551816+ENST00000542666__exon_number_030__gene_id_ENSG00000059758	CDK17	ENSG00000059758.29	0.693082935995857	6.25316535304099	6.11376808029306e-09	2.9784314541235e-06
ENSG00000139132.35	ENSG00000139132	ENSG00000139132_036	chr12	dexseq_prepare_annotation2.py	exon	32760891	32761029	.	+	.	ENST00000546442+ENST00000525053+ENST00000493087+ENST00000494977+ENST00000534526+ENST00000551984+ENST00000531134+ENST00000381025+ENST00000395740+ENST00000427716+ENST00000266482__exon_number_036__gene_id_ENSG00000139132	FGD4	ENSG00000139132.35	-1.36358531277035	-6.97871357735649	6.21282949297999e-09	3.01568484378524e-06
ENSG00000140009.ENSG00000214770.43	ENSG00000140009+ENSG00000214770	ENSG00000140009+ENSG00000214770_044	chr14	dexseq_prepare_annotation2.py	exon	64804815	64804830	.	-	.	ENST00000359491+ENST00000358599__exon_number_044__gene_id_ENSG00000140009+ENSG00000214770		ENSG00000140009.ENSG00000214770.43	0.81423715632131	6.25470341585308	6.54898024738908e-09	3.1673336208061e-06
ENSG00000082397.1	ENSG00000082397	ENSG00000082397_002	chr18	dexseq_prepare_annotation2.py	exon	5392385	5393067	.	-	.	ENST00000542652+ENST00000341928+ENST00000578618__exon_number_002__gene_id_ENSG00000082397	EPB41L3	ENSG00000082397.1	-0.540616494385447	-6.20764364301445	7.10416307902019e-09	3.42343720014415e-06
ENSG00000175699.17	ENSG00000175699	ENSG00000175699_018	chr14	dexseq_prepare_annotation2.py	exon	94474839	94474929	.	+	.	ENST00000422540+ENST00000314629__exon_number_018__gene_id_ENSG00000175699	LINC00521	ENSG00000175699.17	-0.982989186516559	-6.75441893682669	7.33329625390957e-09	3.52114286747074e-06
ENSG00000238542.ENSG00000163492.ENSG00000155657.407	ENSG00000238542+ENSG00000163492+ENSG00000155657	ENSG00000238542+ENSG00000163492+ENSG00000155657_408	chr2	dexseq_prepare_annotation2.py	exon	179751479	179751598	.	-	.	ENST00000420890+ENST00000409284+ENST00000443758+ENST00000446116__exon_number_408__gene_id_ENSG00000238542+ENSG00000163492+ENSG00000155657		ENSG00000238542.ENSG00000163492.ENSG00000155657.407	0.766438938067615	5.8689001372633	8.04695475182239e-09	3.84996311144179e-06
ENSG00000123843.14	ENSG00000123843	ENSG00000123843_015	chr1	dexseq_prepare_annotation2.py	exon	207268636	207269240	.	+	.	ENST00000451804+ENST00000469326__exon_number_015__gene_id_ENSG00000123843	C4BPB	ENSG00000123843.14	-0.622992122921709	-7.16126758088459	8.090454348276e-09	3.85695074366169e-06
ENSG00000214717.ENSG00000169084.16	ENSG00000214717+ENSG00000169084	ENSG00000214717+ENSG00000169084_017	chrX	dexseq_prepare_annotation2.py	exon	2405744	2406226	.	-	.	ENST00000381223+ENST00000381222__exon_number_017__gene_id_ENSG00000214717+ENSG00000169084		ENSG00000214717.ENSG00000169084.16	0.630952377831351	6.90393218568935	8.14324315692501e-09	3.8683013151565e-06
ENSG00000233863.ENSG00000156687	ENSG00000233863+ENSG00000156687	ENSG00000233863+ENSG00000156687_001	chr8	dexseq_prepare_annotation2.py	exon	35092975	35093282	.	+	.	ENST00000404895__exon_number_001__gene_id_ENSG00000233863+ENSG00000156687		ENSG00000233863.ENSG00000156687	0.462813960800977	6.26102098036615	8.2196061382767e-09	3.89073016227563e-06
ENSG00000115421.9	ENSG00000115421	ENSG00000115421_010	chr2	dexseq_prepare_annotation2.py	exon	60997593	60997646	.	+	.	ENST00000496283+ENST00000238714+ENST00000453839+ENST00000414060__exon_number_010__gene_id_ENSG00000115421	PAPOLG	ENSG00000115421.9	0.589016563809429	6.20571598944808	8.28741760617322e-09	3.90896696728773e-06
ENSG00000184779.29	ENSG00000184779	ENSG00000184779_030	chr15	dexseq_prepare_annotation2.py	exon	82824868	82824972	.	-	.	ENST00000330339__exon_number_030__gene_id_ENSG00000184779	RPS17	ENSG00000184779.29	0.596380948954833	6.53625200171035	8.46492424584758e-09	3.97863361983351e-06
ENSG00000256028.ENSG00000182196.ENSG00000111325.35	ENSG00000256028+ENSG00000182196+ENSG00000111325	ENSG00000256028+ENSG00000182196+ENSG00000111325_036	chr12	dexseq_prepare_annotation2.py	exon	123462201	123462527	.	+	.	ENST00000540866+ENST00000536439__exon_number_036__gene_id_ENSG00000256028+ENSG00000182196+ENSG00000111325		ENSG00000256028.ENSG00000182196.ENSG00000111325.35	-0.784072007684844	-6.70845888288898	8.76050378047998e-09	4.10031971425419e-06
ENSG00000103671.8	ENSG00000103671	ENSG00000103671_009	chr15	dexseq_prepare_annotation2.py	exon	64685540	64685633	.	+	.	ENST00000558442+ENST00000559833__exon_number_009__gene_id_ENSG00000103671	TRIP4	ENSG00000103671.8	-0.564632869050768	-6.52731612175747	8.78525844503235e-09	4.10031971425419e-06
ENSG00000117523.1	ENSG00000117523	ENSG00000117523_002	chr1	dexseq_prepare_annotation2.py	exon	171454690	171454694	.	+	.	ENST00000392078+ENST00000367742+ENST00000426496+ENST00000476522__exon_number_002__gene_id_ENSG00000117523	PRRC2C	ENSG00000117523.1	0.833824004082692	6.14974021197535	8.82419611167669e-09	4.10066790654283e-06
ENSG00000164944.24	ENSG00000164944	ENSG00000164944_025	chr8	dexseq_prepare_annotation2.py	exon	95523791	95523957	.	-	.	ENST00000521080+ENST00000297591+ENST00000522263+ENST00000421249+ENST00000437199__exon_number_025__gene_id_ENSG00000164944	KIAA1429	ENSG00000164944.24	-0.831597011815397	-6.20849868601993	8.84744506520883e-09	4.10066790654283e-06
ENSG00000172890.36	ENSG00000172890	ENSG00000172890_037	chr11	dexseq_prepare_annotation2.py	exon	71190340	71191194	.	+	.	ENST00000530055__exon_number_037__gene_id_ENSG00000172890	NADSYN1	ENSG00000172890.36	-0.572830174402436	-5.9824336414487	9.33557796217507e-09	4.31193871523522e-06
ENSG00000185811.18	ENSG00000185811	ENSG00000185811_019	chr7	dexseq_prepare_annotation2.py	exon	50444492	50445025	.	+	.	ENST00000462201__exon_number_019__gene_id_ENSG00000185811	IKZF1	ENSG00000185811.18	0.647126031798167	6.68662889355528	9.5322391540596e-09	4.38759107324308e-06
ENSG00000119912.28	ENSG00000119912	ENSG00000119912_029	chr10	dexseq_prepare_annotation2.py	exon	94267332	94267423	.	-	.	ENST00000478361+ENST00000265986__exon_number_029__gene_id_ENSG00000119912	IDE	ENSG00000119912.28	0.43888714799433	6.26457233901949	9.87628902705516e-09	4.53033183672657e-06
ENSG00000129003.94	ENSG00000129003	ENSG00000129003_095	chr15	dexseq_prepare_annotation2.py	exon	62315610	62315719	.	-	.	ENST00000249837+ENST00000395896+ENST00000261517+ENST00000395898__exon_number_095__gene_id_ENSG00000129003	VPS13C	ENSG00000129003.94	1.20677711532982	6.40630744378014	1.01826077239067e-08	4.64874865972805e-06
ENSG00000145388.17	ENSG00000145388	ENSG00000145388_018	chr4	dexseq_prepare_annotation2.py	exon	119626766	119626976	.	+	.	ENST00000388822+ENST00000506780__exon_number_018__gene_id_ENSG00000145388	METTL14	ENSG00000145388.17	0.597857507267569	6.44602027395261	1.02040945529076e-08	4.64874865972805e-06
ENSG00000207945.ENSG00000100124.24	ENSG00000207945+ENSG00000100124	ENSG00000207945+ENSG00000100124_025	chr22	dexseq_prepare_annotation2.py	exon	38239918	38240013	.	-	.	ENST00000434930+ENST00000215941+ENST00000407117+ENST00000458278+ENST00000413497+ENST00000411961__exon_number_025__gene_id_ENSG00000207945+ENSG00000100124		ENSG00000207945.ENSG00000100124.24	-0.727780699344984	-6.59806428868399	1.03347412992259e-08	4.69225376729886e-06
ENSG00000104522.47	ENSG00000104522	ENSG00000104522_048	chr8	dexseq_prepare_annotation2.py	exon	144699723	144699736	.	-	.	ENST00000425753__exon_number_048__gene_id_ENSG00000104522	TSTA3	ENSG00000104522.47	0.56791575072176	6.4803084764003	1.06792242848107e-08	4.83222228621583e-06
ENSG00000104365.50	ENSG00000104365	ENSG00000104365_051	chr8	dexseq_prepare_annotation2.py	exon	42178036	42178223	.	+	.	ENST00000520201__exon_number_051__gene_id_ENSG00000104365	IKBKB	ENSG00000104365.50	0.482161038539644	5.97630133194798	1.07198815410748e-08	4.83423198523254e-06
ENSG00000174839.6	ENSG00000174839	ENSG00000174839_007	chr3	dexseq_prepare_annotation2.py	exon	57616652	57616705	.	-	.	ENST00000480710+ENST00000471531+ENST00000311128__exon_number_007__gene_id_ENSG00000174839	DENND6A	ENSG00000174839.6	0.556295303668164	6.24418851000943	1.08433769493194e-08	4.87345901920184e-06
ENSG00000166535.24	ENSG00000166535	ENSG00000166535_025	chr12	dexseq_prepare_annotation2.py	exon	8998721	8998818	.	+	.	ENST00000541459+ENST00000539547+ENST00000545692+ENST00000540049+ENST00000299698__exon_number_025__gene_id_ENSG00000166535	A2ML1	ENSG00000166535.24	-0.764105580296519	-6.16465487205396	1.08957477073677e-08	4.88056371466532e-06
ENSG00000177398.31	ENSG00000177398	ENSG00000177398_032	chr21	dexseq_prepare_annotation2.py	exon	43546455	43546506	.	+	.	ENST00000408989+ENST00000408910+ENST00000400424+ENST00000400427+ENST00000484174+ENST00000400423__exon_number_032__gene_id_ENSG00000177398	UMODL1	ENSG00000177398.31	1.14064663943934	7.23168660245005	1.1228806337593e-08	5.01292971627847e-06
ENSG00000175449.17	ENSG00000175449	ENSG00000175449_018	chr5	dexseq_prepare_annotation2.py	exon	94993766	94993786	.	+	.	ENST00000508206+ENST00000380005__exon_number_018__gene_id_ENSG00000175449	RFESD	ENSG00000175449.17	0.851187708366134	6.63530325242221	1.16240393952861e-08	5.17207758213457e-06
ENSG00000263072.23	ENSG00000263072	ENSG00000263072_024	chr16	dexseq_prepare_annotation2.py	exon	3182947	3183195	.	-	.	ENST00000571449__exon_number_024__gene_id_ENSG00000263072	RP11-473M20.14	ENSG00000263072.23	0.529613768888675	6.11340625348987	1.20039949691673e-08	5.32339290519712e-06
ENSG00000166311.24	ENSG00000166311	ENSG00000166311_025	chr11	dexseq_prepare_annotation2.py	exon	6415126	6415271	.	+	.	ENST00000299397+ENST00000532367+ENST00000356761+ENST00000533123+ENST00000531336+ENST00000534405+ENST00000526280+ENST00000531303+ENST00000527275+ENST00000342245__exon_number_025__gene_id_ENSG00000166311	SMPD1	ENSG00000166311.24	0.771402653719207	6.62406846748629	1.21397159949557e-08	5.36575446977043e-06
ENSG00000141519.17	ENSG00000141519	ENSG00000141519_018	chr17	dexseq_prepare_annotation2.py	exon	78021108	78021201	.	+	.	ENST00000269318+ENST00000397545+ENST00000374876+ENST00000374877+ENST00000576241+ENST00000573474__exon_number_018__gene_id_ENSG00000141519	CCDC40	ENSG00000141519.17	-0.644754476244213	-6.22338650134921	1.32876940981595e-08	5.85377742243801e-06
ENSG00000221995.ENSG00000196535.65	ENSG00000221995+ENSG00000196535	ENSG00000221995+ENSG00000196535_066	chr17	dexseq_prepare_annotation2.py	exon	27446353	27446453	.	-	.	ENST00000527372+ENST00000588791+ENST00000354329+ENST00000531253+ENST00000530254+ENST00000533112__exon_number_066__gene_id_ENSG00000221995+ENSG00000196535		ENSG00000221995.ENSG00000196535.65	0.76508373850116	6.66199130269609	1.40901394761478e-08	6.17566746443844e-06
ENSG00000079102.31	ENSG00000079102	ENSG00000079102_032	chr8	dexseq_prepare_annotation2.py	exon	93023281	93023315	.	-	.	ENST00000396218+ENST00000360348+ENST00000523629+ENST00000520724+ENST00000436581+ENST00000518844+ENST00000523290+ENST00000265814+ENST00000521553+ENST00000519847+ENST00000518992+ENST00000521054+ENST00000422361__exon_number_032__gene_id_ENSG00000079102	RUNX1T1	ENSG00000079102.31	-0.556142995914173	-6.05327293140168	1.41108940146664e-08	6.17566746443844e-06
ENSG00000177479.57	ENSG00000177479	ENSG00000177479_058	chr3	dexseq_prepare_annotation2.py	exon	49012391	49012412	.	+	.	ENST00000449376+ENST00000356401+ENST00000490095+ENST00000452385+ENST00000469038__exon_number_058__gene_id_ENSG00000177479	ARIH2	ENSG00000177479.57	0.489620556702979	5.91781401873365	1.45011490754919e-08	6.32572347448681e-06
ENSG00000006459.2	ENSG00000006459	ENSG00000006459_003	chr7	dexseq_prepare_annotation2.py	exon	139790703	139790988	.	-	.	ENST00000478996+ENST00000397560+ENST00000472616__exon_number_003__gene_id_ENSG00000006459	KDM7A	ENSG00000006459.2	0.64167544346569	6.40296714203849	1.47147071802973e-08	6.39797385425018e-06
ENSG00000133624.12	ENSG00000133624	ENSG00000133624_013	chr7	dexseq_prepare_annotation2.py	exon	149260611	149260694	.	-	.	ENST00000481762__exon_number_013__gene_id_ENSG00000133624	ZNF767	ENSG00000133624.12	-1.14750152474935	-7.14080811615906	1.49108218662985e-08	6.46219527922401e-06
ENSG00000133226.61	ENSG00000133226	ENSG00000133226_062	chr1	dexseq_prepare_annotation2.py	exon	24996000	24996073	.	+	.	ENST00000323848+ENST00000447431+ENST00000374389+ENST00000479034__exon_number_062__gene_id_ENSG00000133226	SRRM1	ENSG00000133226.61	-0.776778975521389	-5.98172962618074	1.54601964755848e-08	6.6786047454594e-06
ENSG00000129351.60	ENSG00000129351	ENSG00000129351_061	chr19	dexseq_prepare_annotation2.py	exon	10796604	10798021	.	+	.	ENST00000591649__exon_number_061__gene_id_ENSG00000129351	ILF3	ENSG00000129351.60	-0.888884020502373	-6.30755359234322	1.55577499897919e-08	6.69906677302381e-06
ENSG00000187736.ENSG00000213901.54	ENSG00000187736+ENSG00000213901	ENSG00000187736+ENSG00000213901_055	chr2	dexseq_prepare_annotation2.py	exon	220033506	220033555	.	-	.	ENST00000295738+ENST00000421779+ENST00000465580+ENST00000455516+ENST00000318673+ENST00000409878+ENST00000430764+ENST00000409370+ENST00000414999+ENST00000497918__exon_number_055__gene_id_ENSG00000187736+ENSG00000213901		ENSG00000187736.ENSG00000213901.54	0.525832547954267	5.90185819707152	1.57417817067669e-08	6.75651443519638e-06
ENSG00000218305.4	ENSG00000218305	ENSG00000218305_005	chr7	dexseq_prepare_annotation2.py	exon	48963060	48963060	.	+	.	ENST00000428251__exon_number_005__gene_id_ENSG00000218305	AC006024.4	ENSG00000218305.4	-0.778016190905538	-7.31933933426181	1.63905791362197e-08	7.01243610711265e-06
ENSG00000171777.28	ENSG00000171777	ENSG00000171777_029	chr19	dexseq_prepare_annotation2.py	exon	38910771	38910902	.	-	.	ENST00000589474+ENST00000587738+ENST00000592322+ENST00000589358+ENST00000588404+ENST00000293062+ENST00000587753+ENST00000426920+ENST00000433821+ENST00000454404+ENST00000586305+ENST00000589100__exon_number_029__gene_id_ENSG00000171777	RASGRP4	ENSG00000171777.28	0.927872410238574	7.59293563708228	1.65525816232505e-08	7.05912078401909e-06
ENSG00000108774.ENSG00000108773.ENSG00000267261.2	ENSG00000108774+ENSG00000108773+ENSG00000267261	ENSG00000108774+ENSG00000108773+ENSG00000267261_003	chr17	dexseq_prepare_annotation2.py	exon	40265408	40265860	.	-	.	ENST00000225916+ENST00000586972+ENST00000465682__exon_number_003__gene_id_ENSG00000108774+ENSG00000108773+ENSG00000267261		ENSG00000108774.ENSG00000108773.ENSG00000267261.2	0.472682745713019	5.98202124898522	1.69652278883669e-08	7.21205885175403e-06
ENSG00000090857.14	ENSG00000090857	ENSG00000090857_015	chr16	dexseq_prepare_annotation2.py	exon	70166054	70166203	.	+	.	ENST00000288050+ENST00000565186+ENST00000568530+ENST00000562100+ENST00000398122+ENST00000561920__exon_number_015__gene_id_ENSG00000090857	PDPR	ENSG00000090857.14	-0.889367767618266	-6.60895633179088	1.71863910514388e-08	7.28288324796909e-06
ENSG00000187736.ENSG00000213901.53	ENSG00000187736+ENSG00000213901	ENSG00000187736+ENSG00000213901_054	chr2	dexseq_prepare_annotation2.py	exon	220033374	220033505	.	-	.	ENST00000414999+ENST00000465580+ENST00000455516+ENST00000295738+ENST00000318673+ENST00000430764+ENST00000409878+ENST00000409370+ENST00000497918__exon_number_054__gene_id_ENSG00000187736+ENSG00000213901		ENSG00000187736.ENSG00000213901.53	0.48466356860865	5.88392348223174	1.72604732354289e-08	7.29112977644934e-06
ENSG00000128886.ENSG00000262560.ENSG00000184716.55	ENSG00000128886+ENSG00000262560+ENSG00000184716	ENSG00000128886+ENSG00000262560+ENSG00000184716_056	chr15	dexseq_prepare_annotation2.py	exon	44092331	44092419	.	-	.	ENST00000319327__exon_number_056__gene_id_ENSG00000128886+ENSG00000262560+ENSG00000184716		ENSG00000128886.ENSG00000262560.ENSG00000184716.55	0.603308187795639	6.79394706115715	1.77802784059053e-08	7.48701161745697e-06
ENSG00000155666.27	ENSG00000155666	ENSG00000155666_028	chr16	dexseq_prepare_annotation2.py	exon	27226292	27226329	.	+	.	ENST00000567735+ENST00000568792+ENST00000567785+ENST00000563571+ENST00000286096+ENST00000567366+ENST00000441782__exon_number_028__gene_id_ENSG00000155666	KDM8	ENSG00000155666.27	-0.858018146827688	-6.02777457048088	1.80830152175273e-08	7.58986665678691e-06
ENSG00000223509.7	ENSG00000223509	ENSG00000223509_008	chr15	dexseq_prepare_annotation2.py	exon	32819093	32819179	.	-	.	ENST00000454486+ENST00000561563+ENST00000567237__exon_number_008__gene_id_ENSG00000223509	RP11-632K20.7	ENSG00000223509.7	-0.710644422536919	-6.30966238818962	1.81382597428533e-08	7.58986665678691e-06
ENSG00000239961.ENSG00000250507.ENSG00000248166.ENSG00000187116.ENSG00000249654.28	ENSG00000239961+ENSG00000250507+ENSG00000248166+ENSG00000187116+ENSG00000249654	ENSG00000239961+ENSG00000250507+ENSG00000248166+ENSG00000187116+ENSG00000249654_029	chr19	dexseq_prepare_annotation2.py	exon	54844456	54845036	.	-	.	ENST00000291759__exon_number_029__gene_id_ENSG00000239961+ENSG00000250507+ENSG00000248166+ENSG00000187116+ENSG00000249654		ENSG00000239961.ENSG00000250507.ENSG00000248166.ENSG00000187116.ENSG00000249654.28	0.527173566201587	6.00962952443285	1.85060053363018e-08	7.71954880097161e-06
ENSG00000148700.7	ENSG00000148700	ENSG00000148700_008	chr10	dexseq_prepare_annotation2.py	exon	111768010	111768057	.	+	.	ENST00000484622+ENST00000459738+ENST00000487085+ENST00000495661+ENST00000497125+ENST00000475954+ENST00000356080+ENST00000277900__exon_number_008__gene_id_ENSG00000148700	ADD3	ENSG00000148700.7	0.495700855774934	5.90123169424892	2.03982779437357e-08	8.48237923065922e-06
ENSG00000212091.ENSG00000144061.29	ENSG00000212091+ENSG00000144061	ENSG00000212091+ENSG00000144061_030	chr2	dexseq_prepare_annotation2.py	exon	110922265	110922307	.	-	.	ENST00000355301+ENST00000496524+ENST00000393272+ENST00000417665+ENST00000445609+ENST00000461707+ENST00000316534__exon_number_030__gene_id_ENSG00000212091+ENSG00000144061		ENSG00000212091.ENSG00000144061.29	-0.502679715116541	-6.12065944701691	2.1109218317718e-08	8.72584563429122e-06
ENSG00000196547.98	ENSG00000196547	ENSG00000196547_099	chr15	dexseq_prepare_annotation2.py	exon	91464425	91464583	.	+	.	ENST00000559717+ENST00000360468__exon_number_099__gene_id_ENSG00000196547	MAN2A2	ENSG00000196547.98	0.746570811675758	5.95831593825621	2.11145016621922e-08	8.72584563429122e-06
ENSG00000070501.8	ENSG00000070501	ENSG00000070501_009	chr8	dexseq_prepare_annotation2.py	exon	42196530	42196587	.	+	.	ENST00000522297+ENST00000519094+ENST00000265421+ENST00000519771+ENST00000518925+ENST00000522610__exon_number_009__gene_id_ENSG00000070501	POLB	ENSG00000070501.8	-0.882080034201963	-6.20142577499781	2.12297072573869e-08	8.74637729489206e-06
ENSG00000008710.54	ENSG00000008710	ENSG00000008710_055	chr16	dexseq_prepare_annotation2.py	exon	2150397	2150408	.	-	.	ENST00000487932+ENST00000415938+ENST00000483814+ENST00000496574+ENST00000562297+ENST00000480227+ENST00000486339+ENST00000469851+ENST00000570193+ENST00000423118+ENST00000566905+ENST00000262304+ENST00000567946+ENST00000483731+ENST00000471603__exon_number_055__gene_id_ENSG00000008710	PKD1	ENSG00000008710.54	0.458897782942656	5.74688006733551	2.19433543224272e-08	9.0125744873073e-06
ENSG00000142178.10	ENSG00000142178	ENSG00000142178_011	chr21	dexseq_prepare_annotation2.py	exon	44841518	44841679	.	-	.	ENST00000478426+ENST00000270162__exon_number_011__gene_id_ENSG00000142178	SIK1	ENSG00000142178.10	-1.17670442577424	-6.25340829183493	2.29751811834068e-08	9.4074205063984e-06
ENSG00000152078.ENSG00000122481.ENSG00000271092.21	ENSG00000152078+ENSG00000122481+ENSG00000271092	ENSG00000152078+ENSG00000122481+ENSG00000271092_022	chr1	dexseq_prepare_annotation2.py	exon	95699777	95699780	.	+	.	ENST00000495272+ENST00000429514+ENST00000492639+ENST00000370202+ENST00000263893__exon_number_022__gene_id_ENSG00000152078+ENSG00000122481+ENSG00000271092		ENSG00000152078.ENSG00000122481.ENSG00000271092.21	-0.993364668166673	-6.14648795405487	2.36746705287317e-08	9.66418874879886e-06
ENSG00000140859.93	ENSG00000140859	ENSG00000140859_094	chr16	dexseq_prepare_annotation2.py	exon	57880253	57880439	.	-	.	ENST00000565684__exon_number_094__gene_id_ENSG00000140859	KIFC3	ENSG00000140859.93	-0.405628241141096	-5.81891583323111	2.61323485131787e-08	1.06349097833328e-05
ENSG00000270119.ENSG00000215020.ENSG00000165390.ENSG00000197910.4	ENSG00000270119+ENSG00000215020+ENSG00000165390+ENSG00000197910	ENSG00000270119+ENSG00000215020+ENSG00000165390+ENSG00000197910_005	chr10	dexseq_prepare_annotation2.py	exon	48251954	48252143	.	+	.	ENST00000466209+ENST00000457620__exon_number_005__gene_id_ENSG00000270119+ENSG00000215020+ENSG00000165390+ENSG00000197910		ENSG00000270119.ENSG00000215020.ENSG00000165390.ENSG00000197910.4	1.04559509180883	6.02849697516001	2.63931520334617e-08	1.07083997143909e-05
ENSG00000148700.9	ENSG00000148700	ENSG00000148700_010	chr10	dexseq_prepare_annotation2.py	exon	111835376	111835467	.	+	.	ENST00000495661__exon_number_010__gene_id_ENSG00000148700	ADD3	ENSG00000148700.9	0.487522749616194	5.84116356372293	2.7503208697783e-08	1.11249645751966e-05
ENSG00000141519.27	ENSG00000141519	ENSG00000141519_028	chr17	dexseq_prepare_annotation2.py	exon	78039284	78039405	.	+	.	ENST00000269318+ENST00000397545+ENST00000374877+ENST00000574799+ENST00000571028__exon_number_028__gene_id_ENSG00000141519	CCDC40	ENSG00000141519.27	0.39799070092035	6.05885425733383	2.78480895690731e-08	1.12304362176379e-05
ENSG00000104490.20	ENSG00000104490	ENSG00000104490_021	chr8	dexseq_prepare_annotation2.py	exon	102731597	102731600	.	-	.	ENST00000311028+ENST00000522448+ENST00000220931+ENST00000518166+ENST00000517531+ENST00000522252+ENST00000520690+ENST00000517822+ENST00000520425+ENST00000521599+ENST00000518727+ENST00000395923+ENST00000524209+ENST00000521964+ENST00000522951+ENST00000519508__exon_number_021__gene_id_ENSG00000104490	NCALD	ENSG00000104490.20	0.703660587680168	5.83015196087496	2.90462247592017e-08	1.16542103939153e-05
ENSG00000138041.3	ENSG00000138041	ENSG00000138041_004	chr2	dexseq_prepare_annotation2.py	exon	55785911	55786104	.	-	.	ENST00000407823+ENST00000272313+ENST00000345102__exon_number_004__gene_id_ENSG00000138041	SMEK2	ENSG00000138041.3	-0.599787102220862	-6.07319100888393	2.9073537361585e-08	1.16542103939153e-05
ENSG00000200469.ENSG00000163644.30	ENSG00000200469+ENSG00000163644	ENSG00000200469+ENSG00000163644_031	chr4	dexseq_prepare_annotation2.py	exon	89205889	89205921	.	-	.	ENST00000514204__exon_number_031__gene_id_ENSG00000200469+ENSG00000163644		ENSG00000200469.ENSG00000163644.30	0.91910274998272	6.12548896335727	2.94781899238456e-08	1.17723616679376e-05
ENSG00000187736.ENSG00000213901.38	ENSG00000187736+ENSG00000213901	ENSG00000187736+ENSG00000213901_039	chr2	dexseq_prepare_annotation2.py	exon	220028226	220028277	.	-	.	ENST00000455516+ENST00000498327+ENST00000409878+ENST00000396775+ENST00000295738__exon_number_039__gene_id_ENSG00000187736+ENSG00000213901		ENSG00000187736.ENSG00000213901.38	0.478710749302042	5.77854180187677	2.9544673209966e-08	1.17723616679376e-05
ENSG00000166387.3	ENSG00000166387	ENSG00000166387_004	chr11	dexseq_prepare_annotation2.py	exon	7559508	7559584	.	+	.	ENST00000527790__exon_number_004__gene_id_ENSG00000166387	PPFIBP2	ENSG00000166387.3	-0.628100177602836	-5.71192593775745	2.97962305837437e-08	1.18372620334537e-05
ENSG00000175356.39	ENSG00000175356	ENSG00000175356_040	chr11	dexseq_prepare_annotation2.py	exon	9088298	9088360	.	-	.	ENST00000450649+ENST00000520467+ENST00000309263+ENST00000457346__exon_number_040__gene_id_ENSG00000175356	SCUBE2	ENSG00000175356.39	0.539730035285814	5.99902843322824	3.01885721613688e-08	1.19575411465524e-05
ENSG00000141458.35	ENSG00000141458	ENSG00000141458_036	chr18	dexseq_prepare_annotation2.py	exon	21127970	21128072	.	-	.	ENST00000269228+ENST00000540608__exon_number_036__gene_id_ENSG00000141458	NPC1	ENSG00000141458.35	-0.549182484595721	-5.85234208217622	3.05303952582993e-08	1.20571576350853e-05
ENSG00000008710.99	ENSG00000008710	ENSG00000008710_100	chr16	dexseq_prepare_annotation2.py	exon	2156806	2156941	.	-	.	ENST00000487932+ENST00000415938+ENST00000483024+ENST00000569983+ENST00000486339+ENST00000496574+ENST00000568591+ENST00000423118+ENST00000565639+ENST00000262304+ENST00000483558+ENST00000483731__exon_number_100__gene_id_ENSG00000008710	PKD1	ENSG00000008710.99	-1.02886003054431	-5.68209012939085	3.09598413123854e-08	1.21906886659069e-05
ENSG00000174015.2	ENSG00000174015	ENSG00000174015_003	chr13	dexseq_prepare_annotation2.py	exon	46276910	46276990	.	+	.	ENST00000310521__exon_number_003__gene_id_ENSG00000174015	SPERT	ENSG00000174015.2	-1.29659731435344	-6.62303635214954	3.22088751470228e-08	1.26452043827212e-05
ENSG00000079385.16	ENSG00000079385	ENSG00000079385_017	chr19	dexseq_prepare_annotation2.py	exon	43020925	43021017	.	-	.	ENST00000599389+ENST00000308072__exon_number_017__gene_id_ENSG00000079385	CEACAM1	ENSG00000079385.16	-0.615316945851259	-5.83175858988141	3.23514910780677e-08	1.26639484899261e-05
ENSG00000142675.2	ENSG00000142675	ENSG00000142675_003	chr1	dexseq_prepare_annotation2.py	exon	26503981	26503993	.	+	.	ENST00000480348+ENST00000481077+ENST00000361530__exon_number_003__gene_id_ENSG00000142675	CNKSR1	ENSG00000142675.2	0.649173913462469	5.99794379846947	3.31970501394042e-08	1.29569445637667e-05
ENSG00000161011.43	ENSG00000161011	ENSG00000161011_044	chr5	dexseq_prepare_annotation2.py	exon	179265076	179265078	.	+	.	ENST00000389805__exon_number_044__gene_id_ENSG00000161011	SQSTM1	ENSG00000161011.43	-0.937017790882206	-6.09094147630685	3.42110945996546e-08	1.33049520866693e-05
ENSG00000034152.1	ENSG00000034152	ENSG00000034152_002	chr17	dexseq_prepare_annotation2.py	exon	21188022	21188022	.	+	.	ENST00000529517+ENST00000395491+ENST00000534743+ENST00000342679__exon_number_002__gene_id_ENSG00000034152	MAP2K3	ENSG00000034152.1	-0.967056914682889	-6.01228369288762	3.42880309086799e-08	1.33049520866693e-05
ENSG00000223501.41	ENSG00000223501	ENSG00000223501_042	chr6	dexseq_prepare_annotation2.py	exon	33239555	33239653	.	-	.	ENST00000464425+ENST00000482399+ENST00000445902__exon_number_042__gene_id_ENSG00000223501	VPS52	ENSG00000223501.41	0.425333105406288	5.78644345600472	3.48337544354842e-08	1.34775329770034e-05
ENSG00000117523	ENSG00000117523	ENSG00000117523_001	chr1	dexseq_prepare_annotation2.py	exon	171454651	171454689	.	+	.	ENST00000392078+ENST00000426496__exon_number_001__gene_id_ENSG00000117523	PRRC2C	ENSG00000117523	0.596041297494251	5.86413139551735	3.50293551994971e-08	1.35140417614152e-05
ENSG00000142449.16	ENSG00000142449	ENSG00000142449_017	chr19	dexseq_prepare_annotation2.py	exon	8152944	8153063	.	-	.	ENST00000600128+ENST00000598269+ENST00000601739+ENST00000270509+ENST00000601281__exon_number_017__gene_id_ENSG00000142449	FBN3	ENSG00000142449.16	-0.875202355854537	-5.83229312940525	3.51865064689919e-08	1.35355493645732e-05
ENSG00000239961.ENSG00000250507.ENSG00000248166.ENSG00000187116.ENSG00000249654.29	ENSG00000239961+ENSG00000250507+ENSG00000248166+ENSG00000187116+ENSG00000249654	ENSG00000239961+ENSG00000250507+ENSG00000248166+ENSG00000187116+ENSG00000249654_030	chr19	dexseq_prepare_annotation2.py	exon	54845186	54845236	.	-	.	ENST00000507363+ENST00000291759__exon_number_030__gene_id_ENSG00000239961+ENSG00000250507+ENSG00000248166+ENSG00000187116+ENSG00000249654		ENSG00000239961.ENSG00000250507.ENSG00000248166.ENSG00000187116.ENSG00000249654.29	0.576919587886546	5.8733682222694	3.54372506713375e-08	1.35928332431403e-05
ENSG00000006744.68	ENSG00000006744	ENSG00000006744_069	chr17	dexseq_prepare_annotation2.py	exon	12921284	12921307	.	-	.	ENST00000338034+ENST00000426905+ENST00000395962__exon_number_069__gene_id_ENSG00000006744	ELAC2	ENSG00000006744.68	1.56647005337468	6.0020522084983	3.58884397139148e-08	1.37194584046395e-05
ENSG00000104915.18	ENSG00000104915	ENSG00000104915_019	chr19	dexseq_prepare_annotation2.py	exon	13260313	13260386	.	-	.	ENST00000588848+ENST00000587318+ENST00000440593+ENST00000587230+ENST00000242770+ENST00000591197+ENST00000593126+ENST00000589083__exon_number_019__gene_id_ENSG00000104915	STX10	ENSG00000104915.18	-0.528549194406605	-5.98011297669454	3.59729289025188e-08	1.37194584046395e-05
ENSG00000196924.1	ENSG00000196924	ENSG00000196924_002	chrX	dexseq_prepare_annotation2.py	exon	153576894	153576897	.	-	.	ENST00000420627+ENST00000360319__exon_number_002__gene_id_ENSG00000196924	FLNA	ENSG00000196924.1	0.462743452192642	5.92353307708272	3.63445323570076e-08	1.38216910459909e-05
ENSG00000103657.110	ENSG00000103657	ENSG00000103657_111	chr15	dexseq_prepare_annotation2.py	exon	64126117	64126141	.	-	.	ENST00000561400__exon_number_111__gene_id_ENSG00000103657	HERC1	ENSG00000103657.110	-0.653628568193999	-5.73439073568067	3.69364811668413e-08	1.39935408407048e-05
ENSG00000226803	ENSG00000226803	ENSG00000226803_001	chr6	dexseq_prepare_annotation2.py	exon	56979692	56979698	.	-	.	ENST00000592500__exon_number_001__gene_id_ENSG00000226803	RP11-203B9.4	ENSG00000226803	-0.495632240528656	-6.04380631826445	3.70810686240686e-08	1.39935408407048e-05
ENSG00000160953.40	ENSG00000160953	ENSG00000160953_041	chr19	dexseq_prepare_annotation2.py	exon	1372237	1373070	.	+	.	ENST00000591627+ENST00000591453__exon_number_041__gene_id_ENSG00000160953	MUM1	ENSG00000160953.40	0.460868690169964	5.93562620246585	3.71109155974461e-08	1.39935408407048e-05
ENSG00000183431	ENSG00000183431	ENSG00000183431_001	chr1	dexseq_prepare_annotation2.py	exon	38422647	38423688	.	-	.	ENST00000373019__exon_number_001__gene_id_ENSG00000183431	SF3A3	ENSG00000183431	-0.886336299112613	-6.17496246598978	3.76624990614691e-08	1.4161524013299e-05
ENSG00000173020.46	ENSG00000173020	ENSG00000173020_047	chr11	dexseq_prepare_annotation2.py	exon	67052546	67052608	.	+	.	ENST00000308595+ENST00000416281+ENST00000524899+ENST00000527176__exon_number_047__gene_id_ENSG00000173020	ADRBK1	ENSG00000173020.46	0.456376642268913	6.00653073769212	3.90191196280538e-08	1.46304161922223e-05
ENSG00000204815.9	ENSG00000204815	ENSG00000204815_010	chr17	dexseq_prepare_annotation2.py	exon	40093181	40093294	.	+	.	ENST00000585530__exon_number_010__gene_id_ENSG00000204815	TTC25	ENSG00000204815.9	-0.962089045677608	-6.46588990495797	3.97105777076705e-08	1.48479741028871e-05
ENSG00000159166.ENSG00000118194.49	ENSG00000159166+ENSG00000118194	ENSG00000159166+ENSG00000118194_050	chr1	dexseq_prepare_annotation2.py	exon	201341170	201341173	.	-	.	ENST00000494095+ENST00000421663+ENST00000466570+ENST00000458432__exon_number_050__gene_id_ENSG00000159166+ENSG00000118194		ENSG00000159166.ENSG00000118194.49	-0.608194351064627	-5.86742885107108	4.11128226041232e-08	1.53293408170078e-05
ENSG00000182774.ENSG00000214575.ENSG00000260836.27	ENSG00000182774+ENSG00000214575+ENSG00000260836	ENSG00000182774+ENSG00000214575+ENSG00000260836_028	chr15	dexseq_prepare_annotation2.py	exon	83209204	83209207	.	-	.	ENST00000560229+ENST00000330244+ENST00000561157+ENST00000559273__exon_number_028__gene_id_ENSG00000182774+ENSG00000214575+ENSG00000260836		ENSG00000182774.ENSG00000214575.ENSG00000260836.27	-0.596536370549036	-5.80042851050123	4.29607766839401e-08	1.59737501807216e-05
ENSG00000075292.87	ENSG00000075292	ENSG00000075292_088	chr2	dexseq_prepare_annotation2.py	exon	71662191	71662191	.	+	.	ENST00000264447+ENST00000409544+ENST00000461991__exon_number_088__gene_id_ENSG00000075292	ZNF638	ENSG00000075292.87	-0.780245146406063	-5.68003015310729	4.35314950541309e-08	1.61409946827934e-05
ENSG00000138696.10	ENSG00000138696	ENSG00000138696_011	chr4	dexseq_prepare_annotation2.py	exon	96035871	96035973	.	+	.	ENST00000394931+ENST00000502683+ENST00000515059+ENST00000506363+ENST00000264568+ENST00000440890+ENST00000512312+ENST00000509540__exon_number_011__gene_id_ENSG00000138696	BMPR1B	ENSG00000138696.10	-0.784072667119888	-6.0641676901512	4.38605307612309e-08	1.62179476125544e-05
ENSG00000100949.6	ENSG00000100949	ENSG00000100949_007	chr14	dexseq_prepare_annotation2.py	exon	24734776	24734961	.	-	.	ENST00000560243+ENST00000561055+ENST00000216840+ENST00000560521+ENST00000560777+ENST00000559551+ENST00000559974+ENST00000560998+ENST00000558376+ENST00000399409__exon_number_007__gene_id_ENSG00000100949	RABGGTA	ENSG00000100949.6	0.668508532364837	5.78494351546623	4.42207525868126e-08	1.63059749676743e-05
ENSG00000187736.ENSG00000213901.56	ENSG00000187736+ENSG00000213901	ENSG00000187736+ENSG00000213901_057	chr2	dexseq_prepare_annotation2.py	exon	220033751	220033824	.	-	.	ENST00000414999+ENST00000421779+ENST00000396775+ENST00000318673+ENST00000455516+ENST00000295738+ENST00000465580+ENST00000409878+ENST00000430764+ENST00000409370+ENST00000497918+ENST00000498327__exon_number_057__gene_id_ENSG00000187736+ENSG00000213901		ENSG00000187736.ENSG00000213901.56	0.448266685372014	5.69366838101259	4.53384326382558e-08	1.66720532845315e-05
ENSG00000075292.55	ENSG00000075292	ENSG00000075292_056	chr2	dexseq_prepare_annotation2.py	exon	71630980	71630999	.	+	.	ENST00000494241__exon_number_056__gene_id_ENSG00000075292	ZNF638	ENSG00000075292.55	-0.746870821416921	-5.65817551182608	4.86366086495062e-08	1.78357392004689e-05
ENSG00000059758.5	ENSG00000059758	ENSG00000059758_006	chr12	dexseq_prepare_annotation2.py	exon	96676287	96676377	.	-	.	ENST00000261211+ENST00000542666+ENST00000548422+ENST00000543119__exon_number_006__gene_id_ENSG00000059758	CDK17	ENSG00000059758.5	0.984075792924447	5.81756617379269	4.88367005126306e-08	1.78600496745972e-05
ENSG00000204673.9	ENSG00000204673	ENSG00000204673_010	chr19	dexseq_prepare_annotation2.py	exon	50376560	50376726	.	-	.	ENST00000391833__exon_number_010__gene_id_ENSG00000204673	AKT1S1	ENSG00000204673.9	-0.752727403216039	-6.76084972334916	4.91200849863537e-08	1.78994638459424e-05
ENSG00000143322.28	ENSG00000143322	ENSG00000143322_029	chr1	dexseq_prepare_annotation2.py	exon	179198533	179198736	.	-	.	ENST00000392043+ENST00000502732__exon_number_029__gene_id_ENSG00000143322	ABL2	ENSG00000143322.28	-0.877670053761154	-6.00630189475235	4.92126639257205e-08	1.78994638459424e-05
ENSG00000158186.3	ENSG00000158186	ENSG00000158186_004	chr3	dexseq_prepare_annotation2.py	exon	138067692	138067748	.	+	.	ENST00000475711+ENST00000464896__exon_number_004__gene_id_ENSG00000158186	MRAS	ENSG00000158186.3	0.765255901722543	5.97279903598266	5.04918056100336e-08	1.83148048370916e-05
ENSG00000187736.ENSG00000213901.55	ENSG00000187736+ENSG00000213901	ENSG00000187736+ENSG00000213901_056	chr2	dexseq_prepare_annotation2.py	exon	220033737	220033750	.	-	.	ENST00000318673__exon_number_056__gene_id_ENSG00000187736+ENSG00000213901		ENSG00000187736.ENSG00000213901.55	0.506286667595319	5.67018760777426	5.10035311329865e-08	1.84502855006926e-05
ENSG00000150712	ENSG00000150712	ENSG00000150712_001	chr5	dexseq_prepare_annotation2.py	exon	32227100	32227111	.	-	.	ENST00000280285__exon_number_001__gene_id_ENSG00000150712	MTMR12	ENSG00000150712	-0.866479702693085	-5.90942082510855	5.41631119879414e-08	1.95402941637794e-05
ENSG00000175449.13	ENSG00000175449	ENSG00000175449_014	chr5	dexseq_prepare_annotation2.py	exon	94991895	94992037	.	+	.	ENST00000513950+ENST00000311364+ENST00000458310+ENST00000380005__exon_number_014__gene_id_ENSG00000175449	RFESD	ENSG00000175449.13	-1.08911016408931	-6.23414901919522	5.44578921070827e-08	1.95936853639402e-05
ENSG00000082805.2	ENSG00000082805	ENSG00000082805_003	chr12	dexseq_prepare_annotation2.py	exon	1100399	1100403	.	+	.	ENST00000546231+ENST00000542302+ENST00000543086__exon_number_003__gene_id_ENSG00000082805	ERC1	ENSG00000082805.2	-0.654997345703654	-5.60378148670353	5.68327053929389e-08	2.039316356632e-05
ENSG00000149761.ENSG00000110011	ENSG00000149761+ENSG00000110011	ENSG00000149761+ENSG00000110011_001	chr11	dexseq_prepare_annotation2.py	exon	63993413	63993739	.	+	.	ENST00000539325__exon_number_001__gene_id_ENSG00000149761+ENSG00000110011		ENSG00000149761.ENSG00000110011	0.43830381337944	5.74063842694701	5.71808508612489e-08	2.04630796149141e-05
ENSG00000143811.ENSG00000243709.ENSG00000255835.13	ENSG00000143811+ENSG00000243709+ENSG00000255835	ENSG00000143811+ENSG00000243709+ENSG00000255835_014	chr1	dexseq_prepare_annotation2.py	exon	226109304	226109344	.	-	.	ENST00000466127+ENST00000343818+ENST00000446534+ENST00000432920+ENST00000478402+ENST00000489681__exon_number_014__gene_id_ENSG00000143811+ENSG00000243709+ENSG00000255835		ENSG00000143811.ENSG00000243709.ENSG00000255835.13	-0.449841949507643	-5.78921256766765	5.91643574038719e-08	2.11162970152365e-05
ENSG00000259344.ENSG00000170113.26	ENSG00000259344+ENSG00000170113	ENSG00000259344+ENSG00000170113_027	chr15	dexseq_prepare_annotation2.py	exon	23114190	23114261	.	-	.	ENST00000560859+ENST00000561063+ENST00000557922+ENST00000561118__exon_number_027__gene_id_ENSG00000259344+ENSG00000170113		ENSG00000259344.ENSG00000170113.26	0.545674517904273	5.95935333865605	6.0164621364879e-08	2.1416038182052e-05
ENSG00000215029.ENSG00000185945.3	ENSG00000215029+ENSG00000185945	ENSG00000215029+ENSG00000185945_004	chrX	dexseq_prepare_annotation2.py	exon	101618184	101618366	.	-	.	ENST00000457521+ENST00000372750+ENST00000372749+ENST00000412230__exon_number_004__gene_id_ENSG00000215029+ENSG00000185945		ENSG00000215029.ENSG00000185945.3	-1.35462213414756	-5.71613942967184	6.15213223040208e-08	2.18407239000795e-05
ENSG00000224743.3	ENSG00000224743	ENSG00000224743_004	chr13	dexseq_prepare_annotation2.py	exon	31457391	31457472	.	-	.	ENST00000592950+ENST00000588726+ENST00000585870__exon_number_004__gene_id_ENSG00000224743	TEX26-AS1	ENSG00000224743.3	-0.490014544784332	-5.70371645522095	6.26546772538907e-08	2.21302084493061e-05
ENSG00000139546.25	ENSG00000139546	ENSG00000139546_026	chr12	dexseq_prepare_annotation2.py	exon	53896914	53896996	.	+	.	ENST00000548971+ENST00000547388+ENST00000549028+ENST00000552650+ENST00000549679__exon_number_026__gene_id_ENSG00000139546	TARBP2	ENSG00000139546.25	-0.933621530083239	-5.89858324315052	6.26683257456901e-08	2.21302084493061e-05
ENSG00000133816.91	ENSG00000133816	ENSG00000133816_092	chr11	dexseq_prepare_annotation2.py	exon	12285333	12285334	.	+	.	ENST00000525618__exon_number_092__gene_id_ENSG00000133816	MICAL2	ENSG00000133816.91	0.543849067678815	5.83550173583588	6.32941386482725e-08	2.22922290325225e-05
ENSG00000198561.ENSG00000213593.ENSG00000211450.ENSG00000254732.ENSG00000254462.51	ENSG00000198561+ENSG00000213593+ENSG00000211450+ENSG00000254732+ENSG00000254462	ENSG00000198561+ENSG00000213593+ENSG00000211450+ENSG00000254732+ENSG00000254462_052	chr11	dexseq_prepare_annotation2.py	exon	57531325	57531604	.	+	.	ENST00000524579__exon_number_052__gene_id_ENSG00000198561+ENSG00000213593+ENSG00000211450+ENSG00000254732+ENSG00000254462		ENSG00000198561.ENSG00000213593.ENSG00000211450.ENSG00000254732.ENSG00000254462.51	-0.850494934895263	-5.68014038028672	6.50509185145484e-08	2.28055324172958e-05
ENSG00000105559.3	ENSG00000105559	ENSG00000105559_004	chr19	dexseq_prepare_annotation2.py	exon	49341274	49341386	.	-	.	ENST00000355496+ENST00000597129+ENST00000263265+ENST00000601146__exon_number_004__gene_id_ENSG00000105559	PLEKHA4	ENSG00000105559.3	-1.29369125081892	-5.76860271577462	6.50932535059609e-08	2.28055324172958e-05
ENSG00000144452	ENSG00000144452	ENSG00000144452_001	chr2	dexseq_prepare_annotation2.py	exon	215796266	215797345	.	-	.	ENST00000272895__exon_number_001__gene_id_ENSG00000144452	ABCA12	ENSG00000144452	0.951967924373581	5.69465079297755	6.54405749035821e-08	2.28671981686643e-05
ENSG00000104695.20	ENSG00000104695	ENSG00000104695_021	chr8	dexseq_prepare_annotation2.py	exon	30657062	30657096	.	-	.	ENST00000221138+ENST00000518243+ENST00000520056__exon_number_021__gene_id_ENSG00000104695	PPP2CB	ENSG00000104695.20	-0.505155070965558	-5.99329169392833	6.8020364403837e-08	2.37066065850699e-05
ENSG00000082293.23	ENSG00000082293	ENSG00000082293_024	chr6	dexseq_prepare_annotation2.py	exon	70840074	70840115	.	+	.	ENST00000393344+ENST00000322773+ENST00000455415__exon_number_024__gene_id_ENSG00000082293	COL19A1	ENSG00000082293.23	-0.78064363954279	-5.74479508223722	6.85936984747288e-08	2.38441699145852e-05
ENSG00000168619.31	ENSG00000168619	ENSG00000168619_032	chr8	dexseq_prepare_annotation2.py	exon	39587488	39587581	.	+	.	ENST00000379866+ENST00000265707+ENST00000523755__exon_number_032__gene_id_ENSG00000168619	ADAM18	ENSG00000168619.31	0.625844405787189	6.1109173264146	7.06702164023221e-08	2.45021900422015e-05
ENSG00000144744.3	ENSG00000144744	ENSG00000144744_004	chr3	dexseq_prepare_annotation2.py	exon	69105002	69105056	.	-	.	ENST00000540295+ENST00000415609+ENST00000461934+ENST00000361055+ENST00000465627+ENST00000349511__exon_number_004__gene_id_ENSG00000144744	UBA3	ENSG00000144744.3	0.617476011441652	5.82761792748568	7.1193989255736e-08	2.46198405746442e-05
ENSG00000148700.6	ENSG00000148700	ENSG00000148700_007	chr10	dexseq_prepare_annotation2.py	exon	111767989	111768009	.	+	.	ENST00000484622+ENST00000459738+ENST00000487085+ENST00000495661+ENST00000497125+ENST00000356080+ENST00000277900__exon_number_007__gene_id_ENSG00000148700	ADD3	ENSG00000148700.6	0.487936456966451	5.64620674795677	7.16243356922818e-08	2.47046584639497e-05
ENSG00000082397.5	ENSG00000082397	ENSG00000082397_006	chr18	dexseq_prepare_annotation2.py	exon	5393166	5393178	.	-	.	ENST00000544123+ENST00000578618+ENST00000427684+ENST00000540638+ENST00000542652+ENST00000545076+ENST00000341928__exon_number_006__gene_id_ENSG00000082397	EPB41L3	ENSG00000082397.5	-0.498271312529456	-5.72292552521596	7.19498290244349e-08	2.47529664368496e-05
ENSG00000231817.22	ENSG00000231817	ENSG00000231817_023	chr13	dexseq_prepare_annotation2.py	exon	47040912	47040918	.	-	.	ENST00000416521__exon_number_023__gene_id_ENSG00000231817	RP11-189B4.6	ENSG00000231817.22	0.841444861063708	6.00843932081606	7.44130820838196e-08	2.5534590871148e-05
ENSG00000008710.45	ENSG00000008710	ENSG00000008710_046	chr16	dexseq_prepare_annotation2.py	exon	2149565	2149644	.	-	.	ENST00000480227+ENST00000471603__exon_number_046__gene_id_ENSG00000008710	PKD1	ENSG00000008710.45	0.582007679708467	5.5132457221395	7.48758839718941e-08	2.56275192207803e-05
ENSG00000008710.51	ENSG00000008710	ENSG00000008710_052	chr16	dexseq_prepare_annotation2.py	exon	2150167	2150301	.	-	.	ENST00000487932+ENST00000415938+ENST00000483814+ENST00000496574+ENST00000562297+ENST00000480227+ENST00000486339+ENST00000469851+ENST00000570193+ENST00000423118+ENST00000566905+ENST00000570253+ENST00000262304+ENST00000567946+ENST00000483731+ENST00000471603__exon_number_052__gene_id_ENSG00000008710	PKD1	ENSG00000008710.51	0.529146795234506	5.51088287052567	7.57961010503292e-08	2.58761298020515e-05
ENSG00000233723.11	ENSG00000233723	ENSG00000233723_012	chr2	dexseq_prepare_annotation2.py	exon	59151737	59151761	.	+	.	ENST00000422793+ENST00000429664+ENST00000429095+ENST00000422723+ENST00000449448+ENST00000452840+ENST00000427421__exon_number_012__gene_id_ENSG00000233723	LINC01122	ENSG00000233723.11	-0.914756255127224	-6.37328828882731	7.67588642964475e-08	2.6137959800375e-05
ENSG00000198561.ENSG00000213593.ENSG00000211450.ENSG00000254732.ENSG00000254462.47	ENSG00000198561+ENSG00000213593+ENSG00000211450+ENSG00000254732+ENSG00000254462	ENSG00000198561+ENSG00000213593+ENSG00000211450+ENSG00000254732+ENSG00000254462_048	chr11	dexseq_prepare_annotation2.py	exon	57529273	57529289	.	+	.	ENST00000530094+ENST00000530748+ENST00000361391+ENST00000426142+ENST00000532844+ENST00000361796+ENST00000428599+ENST00000361332+ENST00000529986+ENST00000526772+ENST00000534579+ENST00000532787+ENST00000399050+ENST00000415361+ENST00000532245+ENST00000531014+ENST00000527467+ENST00000358694+ENST00000533667+ENST00000532649+ENST00000528621+ENST00000532463+ENST00000529526+ENST00000528232+ENST00000525902…		ENSG00000198561.ENSG00000213593.ENSG00000211450.ENSG00000254732.ENSG00000254462.47	-0.864171012004015	-5.64390496421557	7.74801216682531e-08	2.63164289077992e-05
ENSG00000240038.ENSG00000236085.ENSG00000185946.1	ENSG00000240038+ENSG00000236085+ENSG00000185946	ENSG00000240038+ENSG00000236085+ENSG00000185946_002	chr1	dexseq_prepare_annotation2.py	exon	104068319	104068320	.	+	.	ENST00000524631+ENST00000531883__exon_number_002__gene_id_ENSG00000240038+ENSG00000236085+ENSG00000185946		ENSG00000240038.ENSG00000236085.ENSG00000185946.1	-0.488343561838069	-5.59970404360824	7.79047872904605e-08	2.63935092047712e-05
ENSG00000114353.6	ENSG00000114353	ENSG00000114353_007	chr3	dexseq_prepare_annotation2.py	exon	50273636	50273885	.	+	.	ENST00000536647+ENST00000441156+ENST00000313601__exon_number_007__gene_id_ENSG00000114353	GNAI2	ENSG00000114353.6	0.526972975399608	5.92681910919146	7.82789915480691e-08	2.64531466020315e-05
ENSG00000141519.14	ENSG00000141519	ENSG00000141519_015	chr17	dexseq_prepare_annotation2.py	exon	78013987	78014069	.	+	.	ENST00000269318+ENST00000397545+ENST00000374876+ENST00000374877+ENST00000576241+ENST00000572083__exon_number_015__gene_id_ENSG00000141519	CCDC40	ENSG00000141519.14	-0.76151405341767	-5.82261806223879	7.9463120714294e-08	2.6785492942997e-05
ENSG00000228486.65	ENSG00000228486	ENSG00000228486_066	chr2	dexseq_prepare_annotation2.py	exon	98317675	98317760	.	+	.	ENST00000451384+ENST00000596740+ENST00000600606+ENST00000601580+ENST00000603835+ENST00000605331+ENST00000598824+ENST00000458149+ENST00000597654+ENST00000599501__exon_number_066__gene_id_ENSG00000228486	LINC01125	ENSG00000228486.65	-0.99609679518956	-6.1933675595267	8.11131797914433e-08	2.72728254188439e-05
ENSG00000177542.6	ENSG00000177542	ENSG00000177542_007	chr11	dexseq_prepare_annotation2.py	exon	792553	792727	.	-	.	ENST00000481290+ENST00000531437+ENST00000320230+ENST00000531214__exon_number_007__gene_id_ENSG00000177542	SLC25A22	ENSG00000177542.6	-1.55313848988064	-5.65839554472258	8.45032408371521e-08	2.83412829143377e-05
ENSG00000104953.27	ENSG00000104953	ENSG00000104953_028	chr19	dexseq_prepare_annotation2.py	exon	2987973	2988062	.	+	.	ENST00000474207+ENST00000497878__exon_number_028__gene_id_ENSG00000104953	TLE6	ENSG00000104953.27	-0.842137915314248	-5.93881609607319	8.5234127078161e-08	2.84951926917506e-05
ENSG00000204764.15	ENSG00000204764	ENSG00000204764_016	chr5	dexseq_prepare_annotation2.py	exon	170337973	170338031	.	+	.	ENST00000519256+ENST00000389118+ENST00000519130+ENST00000519949+ENST00000522533+ENST00000520864+ENST00000522066+ENST00000523189+ENST00000443155__exon_number_016__gene_id_ENSG00000204764	RANBP17	ENSG00000204764.15	-0.772225590533174	-5.64735263952144	8.53890884053536e-08	2.84951926917506e-05
ENSG00000082397	ENSG00000082397	ENSG00000082397_001	chr18	dexseq_prepare_annotation2.py	exon	5392383	5392384	.	-	.	ENST00000341928__exon_number_001__gene_id_ENSG00000082397	EPB41L3	ENSG00000082397	-0.457283075439929	-5.68074992041057	8.75971955918453e-08	2.91591622353663e-05
ENSG00000255429.ENSG00000086991.40	ENSG00000255429+ENSG00000086991	ENSG00000255429+ENSG00000086991_041	chr11	dexseq_prepare_annotation2.py	exon	89225289	89225358	.	-	.	ENST00000542487+ENST00000532825+ENST00000424319+ENST00000527956__exon_number_041__gene_id_ENSG00000255429+ENSG00000086991		ENSG00000255429.ENSG00000086991.40	-0.556516524174003	-5.71258733859058	8.9526597286888e-08	2.97272843588133e-05
ENSG00000187775.87	ENSG00000187775	ENSG00000187775_088	chr17	dexseq_prepare_annotation2.py	exon	76522962	76523078	.	-	.	ENST00000389840+ENST00000585328__exon_number_088__gene_id_ENSG00000187775	DNAH17	ENSG00000187775.87	0.493398369827273	5.48903497473034	8.99959700530102e-08	2.98089877582035e-05
ENSG00000142621.1	ENSG00000142621	ENSG00000142621_002	chr1	dexseq_prepare_annotation2.py	exon	15573776	15573891	.	+	.	ENST00000358897+ENST00000417793+ENST00000375999+ENST00000433640__exon_number_002__gene_id_ENSG00000142621	FHAD1	ENSG00000142621.1	-0.491358174163243	-5.6507419331789	9.15604738025979e-08	3.02521244679851e-05
ENSG00000068971	ENSG00000068971	ENSG00000068971_001	chr11	dexseq_prepare_annotation2.py	exon	64685025	64685070	.	+	.	ENST00000413292__exon_number_001__gene_id_ENSG00000068971	PPP2R5B	ENSG00000068971	0.769699517340574	6.09583005726284	9.24482996214616e-08	3.04700464856079e-05
ENSG00000068305.40	ENSG00000068305	ENSG00000068305_041	chr15	dexseq_prepare_annotation2.py	exon	100256628	100256629	.	+	.	ENST00000354410+ENST00000557942__exon_number_041__gene_id_ENSG00000068305	MEF2A	ENSG00000068305.40	-0.806784929746229	-6.08724975788831	9.55272865452583e-08	3.14073012739095e-05
ENSG00000143669.72	ENSG00000143669	ENSG00000143669_073	chr1	dexseq_prepare_annotation2.py	exon	235996962	235996967	.	-	.	ENST00000489585+ENST00000389793+ENST00000465349+ENST00000468626+ENST00000468107+ENST00000536965__exon_number_073__gene_id_ENSG00000143669	LYST	ENSG00000143669.72	-0.588624784819347	-5.67094742328139	9.66070433458159e-08	3.16842618525133e-05
ENSG00000185619.27	ENSG00000185619	ENSG00000185619_028	chr4	dexseq_prepare_annotation2.py	exon	737327	737372	.	+	.	ENST00000430644+ENST00000362003+ENST00000470161+ENST00000521023+ENST00000440452+ENST00000505655__exon_number_028__gene_id_ENSG00000185619	PCGF3	ENSG00000185619.27	-1.02687924512994	-5.73746939836198	9.82185077429505e-08	3.21338217832353e-05
ENSG00000005884.25	ENSG00000005884	ENSG00000005884_026	chr17	dexseq_prepare_annotation2.py	exon	48151879	48151898	.	+	.	ENST00000007722+ENST00000505306+ENST00000506401+ENST00000320031+ENST00000544892+ENST00000510809__exon_number_026__gene_id_ENSG00000005884	ITGA3	ENSG00000005884.25	-0.607411666674353	-5.83902319142852	1.00437228485283e-07	3.27793716555734e-05
ENSG00000134516.76	ENSG00000134516	ENSG00000134516_077	chr5	dexseq_prepare_annotation2.py	exon	169507167	169507287	.	+	.	ENST00000524185+ENST00000519868+ENST00000256935+ENST00000520908+ENST00000540750+ENST00000520450+ENST00000523351__exon_number_077__gene_id_ENSG00000134516	DOCK2	ENSG00000134516.76	-1.23223959916369	-5.69776633536905	1.02046256531994e-07	3.32232744071138e-05
ENSG00000119688.ENSG00000258559.80	ENSG00000119688+ENSG00000258559	ENSG00000119688+ENSG00000258559_081	chr14	dexseq_prepare_annotation2.py	exon	74769759	74769759	.	-	.	ENST00000356924__exon_number_081__gene_id_ENSG00000119688+ENSG00000258559		ENSG00000119688.ENSG00000258559.80	-0.775464186602732	-5.69670035978256	1.02540149282801e-07	3.33028449802078e-05
ENSG00000141519.16	ENSG00000141519	ENSG00000141519_017	chr17	dexseq_prepare_annotation2.py	exon	78021078	78021107	.	+	.	ENST00000269318+ENST00000397545+ENST00000374876+ENST00000576241+ENST00000374877__exon_number_017__gene_id_ENSG00000141519	CCDC40	ENSG00000141519.16	-0.62629732335323	-5.76105126856455	1.04136660499555e-07	3.37392669663169e-05
ENSG00000143322.29	ENSG00000143322	ENSG00000143322_030	chr1	dexseq_prepare_annotation2.py	exon	179198737	179198819	.	-	.	ENST00000392043__exon_number_030__gene_id_ENSG00000143322	ABL2	ENSG00000143322.29	-0.82547182024432	-5.82789775276624	1.05290411486908e-07	3.40304728496813e-05
ENSG00000123104.8	ENSG00000123104	ENSG00000123104_009	chr12	dexseq_prepare_annotation2.py	exon	26568236	26568431	.	-	.	ENST00000381340+ENST00000538984+ENST00000451599__exon_number_009__gene_id_ENSG00000123104	ITPR2	ENSG00000123104.8	-0.540631878980023	-5.57678551702922	1.06923095515119e-07	3.44746919848796e-05
ENSG00000205352.ENSG00000257379.ENSG00000197111.23	ENSG00000205352+ENSG00000257379+ENSG00000197111	ENSG00000205352+ENSG00000257379+ENSG00000197111_024	chr12	dexseq_prepare_annotation2.py	exon	53837321	53837324	.	+	.	ENST00000549924+ENST00000429243+ENST00000549740+ENST00000541275+ENST00000549135+ENST00000547717+ENST00000547368+ENST00000551003__exon_number_024__gene_id_ENSG00000205352+ENSG00000257379+ENSG00000197111		ENSG00000205352.ENSG00000257379.ENSG00000197111.23	0.686046233265994	5.59462568735077	1.09612532341092e-07	3.52566729325742e-05
ENSG00000127324.25	ENSG00000127324	ENSG00000127324_026	chr12	dexseq_prepare_annotation2.py	exon	71835521	71835678	.	-	.	ENST00000393330__exon_number_026__gene_id_ENSG00000127324	TSPAN8	ENSG00000127324.25	-0.755441173635075	-5.72561885822274	1.11911523171345e-07	3.59096099976052e-05
ENSG00000226994.3	ENSG00000226994	ENSG00000226994_004	chr2	dexseq_prepare_annotation2.py	exon	35093461	35093557	.	+	.	ENST00000587791__exon_number_004__gene_id_ENSG00000226994	AC012593.1	ENSG00000226994.3	-1.0641334284429	-5.78545540123886	1.13264387665028e-07	3.62565552112198e-05
ENSG00000119689.10	ENSG00000119689	ENSG00000119689_011	chr14	dexseq_prepare_annotation2.py	exon	75349294	75349327	.	+	.	ENST00000555089+ENST00000556190+ENST00000555071+ENST00000557012+ENST00000554806+ENST00000556460+ENST00000334220+ENST00000238671__exon_number_011__gene_id_ENSG00000119689	DLST	ENSG00000119689.10	1.11238611716256	6.04168048768895	1.13666806799705e-07	3.62983254517986e-05
ENSG00000173706.22	ENSG00000173706	ENSG00000173706_023	chr3	dexseq_prepare_annotation2.py	exon	124733557	124733856	.	-	.	ENST00000477536__exon_number_023__gene_id_ENSG00000173706	HEG1	ENSG00000173706.22	-0.579279635960152	-5.75457023593835	1.17287202211212e-07	3.73650713602897e-05
ENSG00000177542.2	ENSG00000177542	ENSG00000177542_003	chr11	dexseq_prepare_annotation2.py	exon	792142	792217	.	-	.	ENST00000320230+ENST00000531214__exon_number_003__gene_id_ENSG00000177542	SLC25A22	ENSG00000177542.2	0.420751220865122	5.58521600676807	1.19296193273905e-07	3.79146025308903e-05
ENSG00000206120.11	ENSG00000206120	ENSG00000206120_012	chr3	dexseq_prepare_annotation2.py	exon	168031958	168031964	.	+	.	ENST00000511230__exon_number_012__gene_id_ENSG00000206120	EGFEM1P	ENSG00000206120.11	-1.53474011141068	-5.76812542241018	1.21992463598867e-07	3.86794347055371e-05
ENSG00000198561.ENSG00000213593.ENSG00000211450.ENSG00000254732.ENSG00000254462.48	ENSG00000198561+ENSG00000213593+ENSG00000211450+ENSG00000254732+ENSG00000254462	ENSG00000198561+ENSG00000213593+ENSG00000211450+ENSG00000254732+ENSG00000254462_049	chr11	dexseq_prepare_annotation2.py	exon	57529290	57529518	.	+	.	ENST00000530094+ENST00000530748+ENST00000361391+ENST00000426142+ENST00000532844+ENST00000361796+ENST00000428599+ENST00000361332+ENST00000529986+ENST00000526772+ENST00000527467+ENST00000532787+ENST00000399050+ENST00000415361+ENST00000532245+ENST00000531014+ENST00000526938+ENST00000534579+ENST00000358694+ENST00000533667+ENST00000532649+ENST00000528621+ENST00000532463+ENST00000529526+ENST00000528232…		ENSG00000198561.ENSG00000213593.ENSG00000211450.ENSG00000254732.ENSG00000254462.48	-0.705442885177147	-5.54023663510125	1.27295415573592e-07	4.02651688446097e-05
ENSG00000158882.ENSG00000263548.26	ENSG00000158882+ENSG00000263548	ENSG00000158882+ENSG00000263548_027	chr1	dexseq_prepare_annotation2.py	exon	161199084	161200397	.	+	.	ENST00000367987+ENST00000367988+ENST00000474486__exon_number_027__gene_id_ENSG00000158882+ENSG00000263548		ENSG00000158882.ENSG00000263548.26	0.424770001496483	5.63433271795406	1.27876625749255e-07	4.03533889161076e-05
ENSG00000113594.35	ENSG00000113594	ENSG00000113594_036	chr5	dexseq_prepare_annotation2.py	exon	38595486	38595506	.	-	.	ENST00000503088+ENST00000263409__exon_number_036__gene_id_ENSG00000113594	LIFR	ENSG00000113594.35	-0.960182998915409	-5.77300931579393	1.32827434235773e-07	4.18168330932261e-05
ENSG00000100029.7	ENSG00000100029	ENSG00000100029_008	chr22	dexseq_prepare_annotation2.py	exon	30974824	30974982	.	-	.	ENST00000402284+ENST00000405677+ENST00000354694+ENST00000402281+ENST00000335214+ENST00000441668+ENST00000488719__exon_number_008__gene_id_ENSG00000100029	PES1	ENSG00000100029.7	-0.924756027705261	-5.57964080560725	1.33539362993097e-07	4.19420431288719e-05
ENSG00000212091.ENSG00000144061.35	ENSG00000212091+ENSG00000144061	ENSG00000212091+ENSG00000144061_036	chr2	dexseq_prepare_annotation2.py	exon	110936331	110936512	.	-	.	ENST00000449600__exon_number_036__gene_id_ENSG00000212091+ENSG00000144061		ENSG00000212091.ENSG00000144061.35	-1.04706318595749	-5.700169820771	1.35896253008502e-07	4.25821019638189e-05
ENSG00000021776.23	ENSG00000021776	ENSG00000021776_024	chr15	dexseq_prepare_annotation2.py	exon	35198720	35198745	.	-	.	ENST00000543879__exon_number_024__gene_id_ENSG00000021776	AQR	ENSG00000021776.23	-0.910903295239698	-6.12015462828289	1.38176215538359e-07	4.31547734517111e-05
ENSG00000104915.15	ENSG00000104915	ENSG00000104915_016	chr19	dexseq_prepare_annotation2.py	exon	13256200	13256209	.	-	.	ENST00000588848+ENST00000587318+ENST00000440593+ENST00000591415+ENST00000587230+ENST00000242770+ENST00000591843+ENST00000591197+ENST00000593126+ENST00000589083__exon_number_016__gene_id_ENSG00000104915	STX10	ENSG00000104915.15	-0.63969010423154	-5.67700627392427	1.38658966229725e-07	4.31547734517111e-05
ENSG00000123104.10	ENSG00000123104	ENSG00000123104_011	chr12	dexseq_prepare_annotation2.py	exon	26580846	26580870	.	-	.	ENST00000381340+ENST00000538984+ENST00000451599__exon_number_011__gene_id_ENSG00000123104	ITPR2	ENSG00000123104.10	-0.610938081714819	-5.5220974451775	1.38768165993572e-07	4.31547734517111e-05
ENSG00000141646.ENSG00000267699.ENSG00000141642.46	ENSG00000141646+ENSG00000267699+ENSG00000141642	ENSG00000141646+ENSG00000267699+ENSG00000141642_047	chr18	dexseq_prepare_annotation2.py	exon	48593192	48593388	.	+	.	ENST00000590499__exon_number_047__gene_id_ENSG00000141646+ENSG00000267699+ENSG00000141642		ENSG00000141646.ENSG00000267699.ENSG00000141642.46	-0.658021936595767	-5.67642008329781	1.39017055109495e-07	4.31547734517111e-05
ENSG00000104915.17	ENSG00000104915	ENSG00000104915_018	chr19	dexseq_prepare_annotation2.py	exon	13259843	13259905	.	-	.	ENST00000588848+ENST00000587318+ENST00000440593+ENST00000587230+ENST00000242770+ENST00000591197+ENST00000593126+ENST00000589083__exon_number_018__gene_id_ENSG00000104915	STX10	ENSG00000104915.17	-0.557535477569406	-5.67584638246905	1.39368393402339e-07	4.31634585264916e-05
ENSG00000103657.102	ENSG00000103657	ENSG00000103657_103	chr15	dexseq_prepare_annotation2.py	exon	64067763	64067848	.	-	.	ENST00000561400+ENST00000560462+ENST00000559886+ENST00000560316+ENST00000443617+ENST00000558532__exon_number_103__gene_id_ENSG00000103657	HERC1	ENSG00000103657.102	-0.777016677458527	-5.46562515551428	1.40310173405648e-07	4.33545444140729e-05
ENSG00000239953.ENSG00000112130.28	ENSG00000239953+ENSG00000112130	ENSG00000239953+ENSG00000112130_029	chr6	dexseq_prepare_annotation2.py	exon	37358945	37359007	.	+	.	ENST00000373479+ENST00000469731__exon_number_029__gene_id_ENSG00000239953+ENSG00000112130		ENSG00000239953.ENSG00000112130.28	-0.626188787307743	-5.65232970735695	1.43454001478497e-07	4.42235887606367e-05
ENSG00000170421.48	ENSG00000170421	ENSG00000170421_049	chr12	dexseq_prepare_annotation2.py	exon	53343705	53343738	.	-	.	ENST00000546921__exon_number_049__gene_id_ENSG00000170421	KRT8	ENSG00000170421.48	0.320527704402803	5.54042218282759	1.47141939429469e-07	4.52324427717034e-05
ENSG00000075292.82	ENSG00000075292	ENSG00000075292_083	chr2	dexseq_prepare_annotation2.py	exon	71661872	71661999	.	+	.	ENST00000487638+ENST00000409544+ENST00000483421+ENST00000488126+ENST00000409407+ENST00000355812+ENST00000461991+ENST00000264447+ENST00000493576+ENST00000472758__exon_number_083__gene_id_ENSG00000075292	ZNF638	ENSG00000075292.82	-0.747291003113666	-5.43634682637631	1.47404277708871e-07	4.52324427717034e-05
ENSG00000135409.3	ENSG00000135409	ENSG00000135409_004	chr12	dexseq_prepare_annotation2.py	exon	53818062	53818071	.	+	.	ENST00000553037__exon_number_004__gene_id_ENSG00000135409	AMHR2	ENSG00000135409.3	-1.07735158028096	-5.70383836200736	1.60544230812597e-07	4.91178533543632e-05
ENSG00000204764.10	ENSG00000204764	ENSG00000204764_011	chr5	dexseq_prepare_annotation2.py	exon	170319495	170319557	.	+	.	ENST00000519256+ENST00000389118+ENST00000519130+ENST00000519949+ENST00000522533+ENST00000522066+ENST00000520864+ENST00000523189+ENST00000443155+ENST00000523727__exon_number_011__gene_id_ENSG00000204764	RANBP17	ENSG00000204764.10	-0.696793918133233	-5.51314369041013	1.60802058043336e-07	4.91178533543632e-05
ENSG00000164944.3	ENSG00000164944	ENSG00000164944_004	chr8	dexseq_prepare_annotation2.py	exon	95500749	95500842	.	-	.	ENST00000521080+ENST00000297591+ENST00000522263+ENST00000522196+ENST00000437199__exon_number_004__gene_id_ENSG00000164944	KIAA1429	ENSG00000164944.3	-0.504879088452111	-5.5794574177268	1.63952574530988e-07	4.9965857211631e-05
ENSG00000177542.5	ENSG00000177542	ENSG00000177542_006	chr11	dexseq_prepare_annotation2.py	exon	792445	792458	.	-	.	ENST00000481290+ENST00000531437+ENST00000320230+ENST00000531214__exon_number_006__gene_id_ENSG00000177542	SLC25A22	ENSG00000177542.5	-1.51672203296383	-5.50981642833226	1.69723807903453e-07	5.16068628113542e-05
ENSG00000122674.26	ENSG00000122674	ENSG00000122674_027	chr7	dexseq_prepare_annotation2.py	exon	5964372	5964445	.	+	.	ENST00000496860__exon_number_027__gene_id_ENSG00000122674	CCZ1	ENSG00000122674.26	-1.18054347641934	-5.55509092660306	1.73258224005994e-07	5.25618199391276e-05
ENSG00000175224.87	ENSG00000175224	ENSG00000175224_088	chr11	dexseq_prepare_annotation2.py	exon	46696368	46696368	.	+	.	ENST00000359513__exon_number_088__gene_id_ENSG00000175224	ATG13	ENSG00000175224.87	-0.520799137468176	-5.49591793299762	1.74297603882805e-07	5.27572366364905e-05
ENSG00000172748.23	ENSG00000172748	ENSG00000172748_024	chr8	dexseq_prepare_annotation2.py	exon	193806	193858	.	+	.	ENST00000523418+ENST00000523162__exon_number_024__gene_id_ENSG00000172748	ZNF596	ENSG00000172748.23	0.44093531588871	6.05302441236426	1.75902226743204e-07	5.30903585825007e-05
ENSG00000140943.4	ENSG00000140943	ENSG00000140943_005	chr16	dexseq_prepare_annotation2.py	exon	84089741	84091649	.	-	.	ENST00000562906__exon_number_005__gene_id_ENSG00000140943	MBTPS1	ENSG00000140943.4	0.774372148967511	5.45898571472709	1.76193617602468e-07	5.30903585825007e-05
ENSG00000258818.ENSG00000259171.ENSG00000214274	ENSG00000258818+ENSG00000259171+ENSG00000214274	ENSG00000258818+ENSG00000259171+ENSG00000214274_001	chr14	dexseq_prepare_annotation2.py	exon	21152259	21152335	.	+	.	ENST00000555835__exon_number_001__gene_id_ENSG00000258818+ENSG00000259171+ENSG00000214274		ENSG00000258818.ENSG00000259171.ENSG00000214274	0.778502713520465	5.83216937045108	1.77220155403334e-07	5.32794036573392e-05
ENSG00000268093.ENSG00000063177	ENSG00000268093+ENSG00000063177	ENSG00000268093+ENSG00000063177_001	chr19	dexseq_prepare_annotation2.py	exon	49118585	49118586	.	-	.	ENST00000549920+ENST00000552347__exon_number_001__gene_id_ENSG00000268093+ENSG00000063177		ENSG00000268093.ENSG00000063177	-1.5296413814457	-6.04847853353014	1.78799437325736e-07	5.36334024539069e-05
ENSG00000103888.1	ENSG00000103888	ENSG00000103888_002	chr15	dexseq_prepare_annotation2.py	exon	81071712	81071955	.	+	.	ENST00000356249+ENST00000394685+ENST00000220244__exon_number_002__gene_id_ENSG00000103888	KIAA1199	ENSG00000103888.1	0.587303299067695	5.82922525119769	1.79299276618189e-07	5.36627458298259e-05
ENSG00000174501.29	ENSG00000174501	ENSG00000174501_030	chr2	dexseq_prepare_annotation2.py	exon	96555714	96555742	.	-	.	ENST00000295246+ENST00000456556+ENST00000420871+ENST00000531153+ENST00000534304+ENST00000419039__exon_number_030__gene_id_ENSG00000174501	ANKRD36C	ENSG00000174501.29	0.532475435207731	5.56758173280833	1.83414321739479e-07	5.47715376355093e-05
ENSG00000140400.107	ENSG00000140400	ENSG00000140400_108	chr15	dexseq_prepare_annotation2.py	exon	75660319	75660347	.	-	.	ENST00000569069__exon_number_108__gene_id_ENSG00000140400	MAN2C1	ENSG00000140400.107	-1.5620024520674	-5.45381609193193	1.859440811066e-07	5.53398866880799e-05
ENSG00000214198	ENSG00000214198	ENSG00000214198_001	chr12	dexseq_prepare_annotation2.py	exon	104237527	104237533	.	-	.	ENST00000548527__exon_number_001__gene_id_ENSG00000214198	RP11-642P15.1	ENSG00000214198	0.467684707298492	5.48996425033689	1.86146722625542e-07	5.53398866880799e-05
ENSG00000008710.46	ENSG00000008710	ENSG00000008710_047	chr16	dexseq_prepare_annotation2.py	exon	2149645	2149771	.	-	.	ENST00000487932+ENST00000415938+ENST00000471603+ENST00000496574+ENST00000562297+ENST00000480227+ENST00000486339+ENST00000566784+ENST00000570193+ENST00000423118+ENST00000262304+ENST00000567946+ENST00000483731__exon_number_047__gene_id_ENSG00000008710	PKD1	ENSG00000008710.46	0.51620399629865	5.32961221532712	1.91170446316392e-07	5.67071019024383e-05
ENSG00000177479.51	ENSG00000177479	ENSG00000177479_052	chr3	dexseq_prepare_annotation2.py	exon	49008147	49008274	.	+	.	ENST00000465217__exon_number_052__gene_id_ENSG00000177479	ARIH2	ENSG00000177479.51	0.553399619581991	5.40147276893672	1.91721268485263e-07	5.67443942405472e-05
ENSG00000104419.70	ENSG00000104419	ENSG00000104419_071	chr8	dexseq_prepare_annotation2.py	exon	134309986	134310201	.	-	.	ENST00000519228__exon_number_071__gene_id_ENSG00000104419	NDRG1	ENSG00000104419.70	-0.599099319855865	-5.38769040654183	1.97275473568549e-07	5.81610127015861e-05
ENSG00000160216.5	ENSG00000160216	ENSG00000160216_006	chr21	dexseq_prepare_annotation2.py	exon	45287558	45287627	.	+	.	ENST00000474735__exon_number_006__gene_id_ENSG00000160216	AGPAT3	ENSG00000160216.5	-1.32742211930575	-5.47734915773787	1.97379002380948e-07	5.81610127015861e-05
ENSG00000135250	ENSG00000135250	ENSG00000135250_001	chr7	dexseq_prepare_annotation2.py	exon	104751151	104751635	.	-	.	ENST00000493638__exon_number_001__gene_id_ENSG00000135250	SRPK2	ENSG00000135250	-0.539549053856753	-5.55027625778744	1.98179583910315e-07	5.8268289820891e-05
ENSG00000100031.ENSG00000100028.87	ENSG00000100031+ENSG00000100028	ENSG00000100031+ENSG00000100028_088	chr22	dexseq_prepare_annotation2.py	exon	25024943	25024943	.	+	.	ENST00000401885+ENST00000404223+ENST00000490087+ENST00000466310+ENST00000406383+ENST00000403838+ENST00000425895+ENST00000400380+ENST00000400382+ENST00000400383__exon_number_088__gene_id_ENSG00000100031+ENSG00000100028		ENSG00000100031.ENSG00000100028.87	-0.656931659318723	-5.33425669993638	2.00849509125922e-07	5.8695649320011e-05
ENSG00000175287.ENSG00000095319.ENSG00000251184.36	ENSG00000175287+ENSG00000095319+ENSG00000251184	ENSG00000175287+ENSG00000095319+ENSG00000251184_037	chr9	dexseq_prepare_annotation2.py	exon	131703988	131704316	.	+	.	ENST00000421063+ENST00000412476+ENST00000419872+ENST00000353176+ENST00000442837+ENST00000372592+ENST00000308941__exon_number_037__gene_id_ENSG00000175287+ENSG00000095319+ENSG00000251184		ENSG00000175287.ENSG00000095319.ENSG00000251184.36	-1.50852730981678	-5.45072121003099	2.00876489867959e-07	5.8695649320011e-05
ENSG00000140009.ENSG00000214770.42	ENSG00000140009+ENSG00000214770	ENSG00000140009+ENSG00000214770_043	chr14	dexseq_prepare_annotation2.py	exon	64804616	64804814	.	-	.	ENST00000359491+ENST00000554572+ENST00000358599__exon_number_043__gene_id_ENSG00000140009+ENSG00000214770		ENSG00000140009.ENSG00000214770.42	0.822847579924057	5.52237515960826	2.00952261988291e-07	5.8695649320011e-05
ENSG00000100949.5	ENSG00000100949	ENSG00000100949_006	chr14	dexseq_prepare_annotation2.py	exon	24734774	24734775	.	-	.	ENST00000560243+ENST00000561055+ENST00000216840+ENST00000560521+ENST00000560777+ENST00000559551+ENST00000559974+ENST00000558376+ENST00000399409__exon_number_006__gene_id_ENSG00000100949	RABGGTA	ENSG00000100949.5	0.545065445992644	5.4619878252855	2.04193166458955e-07	5.95120537808016e-05
ENSG00000196839	ENSG00000196839	ENSG00000196839_001	chr20	dexseq_prepare_annotation2.py	exon	43248163	43248219	.	-	.	ENST00000372874+ENST00000464097__exon_number_001__gene_id_ENSG00000196839	ADA	ENSG00000196839	-1.51357186716968	-5.79577871498228	2.04679703086921e-07	5.95238899495742e-05
ENSG00000182389.32	ENSG00000182389	ENSG00000182389_033	chr2	dexseq_prepare_annotation2.py	exon	152955463	152955537	.	-	.	ENST00000201943+ENST00000539935__exon_number_033__gene_id_ENSG00000182389	CACNB4	ENSG00000182389.32	-1.07044121559587	-5.69456242080885	2.06344450676167e-07	5.98775709870814e-05
ENSG00000148450.3	ENSG00000148450	ENSG00000148450_004	chr10	dexseq_prepare_annotation2.py	exon	23407975	23408063	.	+	.	ENST00000472663__exon_number_004__gene_id_ENSG00000148450	MSRB2	ENSG00000148450.3	-0.745000986522214	-6.08598010344153	2.08219005344322e-07	6.02904679162288e-05
ENSG00000240527.ENSG00000138185.ENSG00000173088.ENSG00000270099.30	ENSG00000240527+ENSG00000138185+ENSG00000173088+ENSG00000270099	ENSG00000240527+ENSG00000138185+ENSG00000173088+ENSG00000270099_031	chr10	dexseq_prepare_annotation2.py	exon	97625934	97626359	.	+	.	ENST00000371203+ENST00000371205+ENST00000371207+ENST00000543964+ENST00000453258+ENST00000539125__exon_number_031__gene_id_ENSG00000240527+ENSG00000138185+ENSG00000173088+ENSG00000270099		ENSG00000240527.ENSG00000138185.ENSG00000173088.ENSG00000270099.30	-0.89311825849707	-5.92382276062944	2.20427705068422e-07	6.36873848124528e-05
ENSG00000198632.ENSG00000174368.25	ENSG00000198632+ENSG00000174368	ENSG00000198632+ENSG00000174368_026	chr7	dexseq_prepare_annotation2.py	exon	74984790	74984929	.	-	.	ENST00000513070+ENST00000310939+ENST00000414100+ENST00000442338__exon_number_026__gene_id_ENSG00000198632+ENSG00000174368		ENSG00000198632.ENSG00000174368.25	-0.44432282217219	-5.50432915818623	2.29926207622829e-07	6.62882719186301e-05
ENSG00000204248.72	ENSG00000204248	ENSG00000204248_073	chr6	dexseq_prepare_annotation2.py	exon	33160245	33160245	.	-	.	ENST00000395197+ENST00000374713+ENST00000374712+ENST00000374714+ENST00000374708+ENST00000341947+ENST00000357486+ENST00000361917__exon_number_073__gene_id_ENSG00000204248	COL11A2	ENSG00000204248.72	0.624947006756297	5.80586385424064	2.32002659141751e-07	6.67427649846496e-05
ENSG00000141456.50	ENSG00000141456	ENSG00000141456_051	chr17	dexseq_prepare_annotation2.py	exon	4594289	4594296	.	-	.	ENST00000571170__exon_number_051__gene_id_ENSG00000141456	PELP1	ENSG00000141456.50	-0.59446451897424	-5.37360112064019	2.3352729751589e-07	6.70368984550776e-05
ENSG00000005884.23	ENSG00000005884	ENSG00000005884_024	chr17	dexseq_prepare_annotation2.py	exon	48151645	48151656	.	+	.	ENST00000510809__exon_number_024__gene_id_ENSG00000005884	ITGA3	ENSG00000005884.23	-0.567119538052635	-5.63797726647688	2.34409047601693e-07	6.71456165452026e-05
ENSG00000254339.3	ENSG00000254339	ENSG00000254339_004	chr8	dexseq_prepare_annotation2.py	exon	115294302	115294364	.	+	.	ENST00000523682+ENST00000520543+ENST00000521523+ENST00000507929__exon_number_004__gene_id_ENSG00000254339	RP11-267L5.1	ENSG00000254339.3	-0.738020879276343	-5.97215801839753	2.35173338830231e-07	6.72202954184465e-05
ENSG00000265500.ENSG00000238917.ENSG00000161956.ENSG00000161960.ENSG00000129226.ENSG00000209582.ENSG00000264772.95	ENSG00000265500+ENSG00000238917+ENSG00000161956+ENSG00000161960+ENSG00000129226+ENSG00000209582+ENSG00000264772	ENSG00000265500+ENSG00000238917+ENSG00000161956+ENSG00000161960+ENSG00000129226+ENSG00000209582+ENSG00000264772_096	chr17	dexseq_prepare_annotation2.py	exon	7480525	7480661	.	+	.	ENST00000578569+ENST00000583217__exon_number_096__gene_id_ENSG00000265500+ENSG00000238917+ENSG00000161956+ENSG00000161960+ENSG00000129226+ENSG00000209582+ENSG00000264772		ENSG00000265500.ENSG00000238917.ENSG00000161956.ENSG00000161960.ENSG00000129226.ENSG00000209582.ENSG00000264772.95	0.970046711623489	6.14524968366154	2.36259216034258e-07	6.73863786177712e-05
ENSG00000187736.ENSG00000213901.37	ENSG00000187736+ENSG00000213901	ENSG00000187736+ENSG00000213901_038	chr2	dexseq_prepare_annotation2.py	exon	220028110	220028225	.	-	.	ENST00000295738+ENST00000396775+ENST00000318673+ENST00000455516+ENST00000409878+ENST00000498327__exon_number_038__gene_id_ENSG00000187736+ENSG00000213901		ENSG00000187736.ENSG00000213901.37	0.541078896367246	5.3533068863853	2.41962765876436e-07	6.88660081881667e-05
ENSG00000151914.20	ENSG00000151914	ENSG00000151914_021	chr6	dexseq_prepare_annotation2.py	exon	56333780	56333797	.	-	.	ENST00000370788+ENST00000244364+ENST00000312431+ENST00000361203__exon_number_021__gene_id_ENSG00000151914	DST	ENSG00000151914.20	-0.778975146203057	-5.29193688924242	2.43247852503183e-07	6.90844603053934e-05
ENSG00000110911.22	ENSG00000110911	ENSG00000110911_023	chr12	dexseq_prepare_annotation2.py	exon	51388327	51388413	.	-	.	ENST00000546636+ENST00000546743+ENST00000541174+ENST00000550782+ENST00000547198+ENST00000394904+ENST00000262051+ENST00000262052+ENST00000545993+ENST00000547688__exon_number_023__gene_id_ENSG00000110911	SLC11A2	ENSG00000110911.22	-0.687496817993764	-5.42651676689805	2.497378534912e-07	7.0690056913725e-05
ENSG00000001630.ENSG00000240720.32	ENSG00000001630+ENSG00000240720	ENSG00000001630+ENSG00000240720_033	chr7	dexseq_prepare_annotation2.py	exon	91808286	91808320	.	-	.	ENST00000437357__exon_number_033__gene_id_ENSG00000001630+ENSG00000240720		ENSG00000001630.ENSG00000240720.32	0.665227254591312	5.7451858232171	2.49960346283286e-07	7.0690056913725e-05
ENSG00000157538.38	ENSG00000157538	ENSG00000157538_039	chr21	dexseq_prepare_annotation2.py	exon	38639653	38639704	.	-	.	ENST00000309117+ENST00000399000+ENST00000288304+ENST00000398998+ENST00000475009__exon_number_039__gene_id_ENSG00000157538	DSCR3	ENSG00000157538.38	0.761779925835217	5.73897806041142	2.56157007485334e-07	7.22814023633894e-05
ENSG00000257062.ENSG00000111700.ENSG00000134538.ENSG00000205754.ENSG00000257046.45	ENSG00000257062+ENSG00000111700+ENSG00000134538+ENSG00000205754+ENSG00000257046	ENSG00000257062+ENSG00000111700+ENSG00000134538+ENSG00000205754+ENSG00000257046_046	chr12	dexseq_prepare_annotation2.py	exon	21242842	21242863	.	+	.	ENST00000545916+ENST00000540229+ENST00000593147+ENST00000381541+ENST00000554957+ENST00000421593+ENST00000553473__exon_number_046__gene_id_ENSG00000257062+ENSG00000111700+ENSG00000134538+ENSG00000205754+ENSG00000257046		ENSG00000257062.ENSG00000111700.ENSG00000134538.ENSG00000205754.ENSG00000257046.45	-0.412646140638312	-5.39835469779138	2.56670347908713e-07	7.22814023633894e-05
ENSG00000236107.20	ENSG00000236107	ENSG00000236107_021	chr2	dexseq_prepare_annotation2.py	exon	167056149	167056328	.	+	.	ENST00000447809__exon_number_021__gene_id_ENSG00000236107	AC010127.3	ENSG00000236107.20	0.455206648565298	5.4973868470126	2.66344884119495e-07	7.48479589722245e-05
ENSG00000166887.51	ENSG00000166887	ENSG00000166887_052	chr15	dexseq_prepare_annotation2.py	exon	42500279	42500351	.	-	.	ENST00000348544+ENST00000568357+ENST00000318006__exon_number_052__gene_id_ENSG00000166887	VPS39	ENSG00000166887.51	0.93944195786066	5.46969600992353	2.6849858939931e-07	7.5294675855835e-05
ENSG00000126226.42	ENSG00000126226	ENSG00000126226_043	chr13	dexseq_prepare_annotation2.py	exon	113862981	113862983	.	-	.	ENST00000246505+ENST00000337344+ENST00000375479__exon_number_043__gene_id_ENSG00000126226	PCID2	ENSG00000126226.42	0.502029760193015	5.43453560085046	2.71925283562157e-07	7.60957537757042e-05
ENSG00000198074.3	ENSG00000198074	ENSG00000198074_004	chr7	dexseq_prepare_annotation2.py	exon	134216660	134216776	.	+	.	ENST00000475559+ENST00000359579__exon_number_004__gene_id_ENSG00000198074	AKR1B10	ENSG00000198074.3	-0.846288061066248	-6.10081224811229	2.73938405985631e-07	7.64987326037363e-05
ENSG00000140943.5	ENSG00000140943	ENSG00000140943_006	chr16	dexseq_prepare_annotation2.py	exon	84092907	84092907	.	-	.	ENST00000343411+ENST00000564049+ENST00000570064+ENST00000562886__exon_number_006__gene_id_ENSG00000140943	MBTPS1	ENSG00000140943.5	0.789486184916464	5.36185224153987	2.78948752823374e-07	7.77352720707207e-05
ENSG00000114735.23	ENSG00000114735	ENSG00000114735_024	chr3	dexseq_prepare_annotation2.py	exon	50617547	50617660	.	+	.	ENST00000434410+ENST00000443894+ENST00000448997+ENST00000232854+ENST00000482974+ENST00000455834__exon_number_024__gene_id_ENSG00000114735	HEMK1	ENSG00000114735.23	-0.61800515212241	-5.49416165116743	2.87897220707164e-07	8.00618179351564e-05
ENSG00000183091.7	ENSG00000183091	ENSG00000183091_008	chr2	dexseq_prepare_annotation2.py	exon	152347721	152348196	.	-	.	ENST00000497809__exon_number_008__gene_id_ENSG00000183091	NEB	ENSG00000183091.7	0.525205007216246	5.37739398727619	2.92229236079183e-07	8.10975620557041e-05
ENSG00000103653.1	ENSG00000103653	ENSG00000103653_002	chr15	dexseq_prepare_annotation2.py	exon	75074430	75074489	.	+	.	ENST00000439220+ENST00000220003__exon_number_002__gene_id_ENSG00000103653	CSK	ENSG00000103653.1	0.627038220558232	5.79065691710639	2.94831843467287e-07	8.16500701107622e-05
ENSG00000104419.71	ENSG00000104419	ENSG00000104419_072	chr8	dexseq_prepare_annotation2.py	exon	134310621	134310701	.	-	.	ENST00000520943__exon_number_072__gene_id_ENSG00000104419	NDRG1	ENSG00000104419.71	-0.646185449070679	-5.3031943525522	2.96873692353124e-07	8.20453166668001e-05
ENSG00000068878.14	ENSG00000068878	ENSG00000068878_015	chr2	dexseq_prepare_annotation2.py	exon	54114396	54114453	.	-	.	ENST00000421748+ENST00000389993+ENST00000404125+ENST00000476586__exon_number_015__gene_id_ENSG00000068878	PSME4	ENSG00000068878.14	-0.82137658606305	-5.63397191935463	2.97536022099583e-07	8.20584677147537e-05
ENSG00000174059.1	ENSG00000174059	ENSG00000174059_002	chr1	dexseq_prepare_annotation2.py	exon	208059884	208060660	.	-	.	ENST00000356522+ENST00000310833+ENST00000367036__exon_number_002__gene_id_ENSG00000174059	CD34	ENSG00000174059.1	-0.747706516734362	-5.72903820361264	3.12255238027681e-07	8.59403674080143e-05
ENSG00000198130.1	ENSG00000198130	ENSG00000198130_002	chr2	dexseq_prepare_annotation2.py	exon	191068647	191069359	.	-	.	ENST00000392332__exon_number_002__gene_id_ENSG00000198130	HIBCH	ENSG00000198130.1	-0.465432655259493	-5.43394531020535	3.14943687971777e-07	8.65019408337955e-05
ENSG00000183091.9	ENSG00000183091	ENSG00000183091_010	chr2	dexseq_prepare_annotation2.py	exon	152348290	152348611	.	-	.	ENST00000497809__exon_number_010__gene_id_ENSG00000183091	NEB	ENSG00000183091.9	0.493234431780717	5.35772142880302	3.20094947163324e-07	8.7736250363756e-05
ENSG00000104218.16	ENSG00000104218	ENSG00000104218_017	chr8	dexseq_prepare_annotation2.py	exon	68018140	68018210	.	+	.	ENST00000519668+ENST00000262210+ENST00000519163+ENST00000412460__exon_number_017__gene_id_ENSG00000104218	CSPP1	ENSG00000104218.16	-0.833274801541383	-5.48148333261089	3.25528937046585e-07	8.90428373621442e-05
ENSG00000181191.18	ENSG00000181191	ENSG00000181191_019	chrX	dexseq_prepare_annotation2.py	exon	68385295	68385364	.	-	.	ENST00000374571+ENST00000361478__exon_number_019__gene_id_ENSG00000181191	PJA1	ENSG00000181191.18	-0.389666589689372	-5.76272306912289	3.27649027514983e-07	8.94394740057463e-05
ENSG00000204791.5	ENSG00000204791	ENSG00000204791_006	chr8	dexseq_prepare_annotation2.py	exon	145105696	145105759	.	+	.	ENST00000561181+ENST00000528912__exon_number_006__gene_id_ENSG00000204791	CTD-3065J16.6	ENSG00000204791.5	-2.15650704670612	-6.0428857572918	3.32208255638168e-07	9.04989526440922e-05
ENSG00000211460	ENSG00000211460	ENSG00000211460_001	chr2	dexseq_prepare_annotation2.py	exon	122494679	122494761	.	+	.	ENST00000455432__exon_number_001__gene_id_ENSG00000211460	TSN	ENSG00000211460	-0.90703601572226	-5.63497056800245	3.36061301980788e-07	9.13621320439989e-05
ENSG00000142621.51	ENSG00000142621	ENSG00000142621_052	chr1	dexseq_prepare_annotation2.py	exon	15686974	15687119	.	+	.	ENST00000529606+ENST00000358897+ENST00000417793+ENST00000532408+ENST00000483120+ENST00000444385+ENST00000471347+ENST00000314740+ENST00000314668+ENST00000375998+ENST00000375999__exon_number_052__gene_id_ENSG00000142621	FHAD1	ENSG00000142621.51	-0.73972641468439	-5.36815391662496	3.38984883657692e-07	9.19696305084621e-05
ENSG00000119688.ENSG00000258559.79	ENSG00000119688+ENSG00000258559	ENSG00000119688+ENSG00000258559_080	chr14	dexseq_prepare_annotation2.py	exon	74769701	74769758	.	-	.	ENST00000356924+ENST00000460308__exon_number_080__gene_id_ENSG00000119688+ENSG00000258559		ENSG00000119688.ENSG00000258559.79	-0.747544783492967	-5.42878840463824	3.40097616301734e-07	9.20843614896971e-05
ENSG00000116874.12	ENSG00000116874	ENSG00000116874_013	chr1	dexseq_prepare_annotation2.py	exon	119682891	119682947	.	-	.	ENST00000497761+ENST00000537870__exon_number_013__gene_id_ENSG00000116874	WARS2	ENSG00000116874.12	-0.892913361896209	-6.14771995980476	3.41799893405969e-07	9.23579290919077e-05
ENSG00000186523.2	ENSG00000186523	ENSG00000186523_003	chr8	dexseq_prepare_annotation2.py	exon	12039619	12039959	.	-	.	ENST00000529146+ENST00000431227+ENST00000534187+ENST00000340537__exon_number_003__gene_id_ENSG00000186523	FAM86B1	ENSG00000186523.2	-1.04863901337135	-5.36059886550576	3.50869550432652e-07	9.46171132726305e-05
ENSG00000092820.4	ENSG00000092820	ENSG00000092820_005	chr6	dexseq_prepare_annotation2.py	exon	159190358	159190450	.	-	.	ENST00000367075+ENST00000337147+ENST00000392177__exon_number_005__gene_id_ENSG00000092820	EZR	ENSG00000092820.4	-0.37211111467764	-5.58813303516738	3.58375439700113e-07	9.6446345147036e-05
ENSG00000133226.49	ENSG00000133226	ENSG00000133226_050	chr1	dexseq_prepare_annotation2.py	exon	24987291	24987466	.	+	.	ENST00000488317__exon_number_050__gene_id_ENSG00000133226	SRRM1	ENSG00000133226.49	-0.461123874817675	-5.32428763070294	3.62115854627656e-07	9.72568867990303e-05
ENSG00000104691.8	ENSG00000104691	ENSG00000104691_009	chr8	dexseq_prepare_annotation2.py	exon	30601845	30601977	.	+	.	ENST00000519246+ENST00000522735__exon_number_009__gene_id_ENSG00000104691	UBXN8	ENSG00000104691.8	0.683571076377003	5.73472729459433	3.64162415083094e-07	9.7610152238859e-05
ENSG00000088247.ENSG00000266722.43	ENSG00000088247+ENSG00000266722	ENSG00000088247+ENSG00000266722_044	chr19	dexseq_prepare_annotation2.py	exon	6424149	6424227	.	-	.	ENST00000595258__exon_number_044__gene_id_ENSG00000088247+ENSG00000266722		ENSG00000088247.ENSG00000266722.43	-0.473717516347526	-5.33653964367197	3.77545301925756e-07	0.000100994503170857
ENSG00000177479.33	ENSG00000177479	ENSG00000177479_034	chr3	dexseq_prepare_annotation2.py	exon	48999072	48999112	.	+	.	ENST00000430423+ENST00000478224+ENST00000483333+ENST00000452385+ENST00000356401+ENST00000484999+ENST00000482427+ENST00000495761+ENST00000474618+ENST00000449376+ENST00000452882+ENST00000490095+ENST00000420814+ENST00000472640+ENST00000488963+ENST00000474936__exon_number_034__gene_id_ENSG00000177479	ARIH2	ENSG00000177479.33	-0.547250986301029	-5.25960390703525	3.78973410268696e-07	0.000101173773392613
ENSG00000268614.ENSG00000090674.ENSG00000032444.116	ENSG00000268614+ENSG00000090674+ENSG00000032444	ENSG00000268614+ENSG00000090674+ENSG00000032444_117	chr19	dexseq_prepare_annotation2.py	exon	7625477	7625533	.	+	.	ENST00000597202__exon_number_117__gene_id_ENSG00000268614+ENSG00000090674+ENSG00000032444		ENSG00000268614.ENSG00000090674.ENSG00000032444.116	0.803555376841289	5.4396220738159	3.90073943757672e-07	0.000103929401813471
ENSG00000103671	ENSG00000103671	ENSG00000103671_001	chr15	dexseq_prepare_annotation2.py	exon	64679947	64679951	.	+	.	ENST00000559833__exon_number_001__gene_id_ENSG00000103671	TRIP4	ENSG00000103671	-0.628852352893824	-5.58885714098891	4.03973311138585e-07	0.000107231744423087
ENSG00000166984.21	ENSG00000166984	ENSG00000166984_022	chr6	dexseq_prepare_annotation2.py	exon	167608865	167608982	.	+	.	ENST00000283507+ENST00000473271__exon_number_022__gene_id_ENSG00000166984	TCP10L2	ENSG00000166984.21	0.625809662138553	5.75945650577034	4.0407515091556e-07	0.000107231744423087
ENSG00000003756.ENSG00000004534.105	ENSG00000003756+ENSG00000004534	ENSG00000003756+ENSG00000004534_106	chr3	dexseq_prepare_annotation2.py	exon	50144915	50145002	.	+	.	ENST00000474818+ENST00000395174+ENST00000489437+ENST00000494360+ENST00000464087+ENST00000441812+ENST00000347869+ENST00000496179__exon_number_106__gene_id_ENSG00000003756+ENSG00000004534		ENSG00000003756.ENSG00000004534.105	-0.636914983565207	-5.23217850048653	4.10360888862374e-07	0.000108683755731955
ENSG00000213397.ENSG00000183479.25	ENSG00000213397+ENSG00000183479	ENSG00000213397+ENSG00000183479_026	chrX	dexseq_prepare_annotation2.py	exon	152722188	152722594	.	-	.	ENST00000464993__exon_number_026__gene_id_ENSG00000213397+ENSG00000183479		ENSG00000213397.ENSG00000183479.25	-0.554646570835553	-5.4982854917752	4.19527728932772e-07	0.000110705724431972
ENSG00000085872.ENSG00000105085.ENSG00000269578.ENSG00000214046.ENSG00000127526.ENSG00000269058.ENSG00000141979.ENSG00000268790.127	ENSG00000085872+ENSG00000105085+ENSG00000269578+ENSG00000214046+ENSG00000127526+ENSG00000269058+ENSG00000141979+ENSG00000268790	ENSG00000085872+ENSG00000105085+ENSG00000269578+ENSG00000214046+ENSG00000127526+ENSG00000269058+ENSG00000141979+ENSG00000268790_128	chr19	dexseq_prepare_annotation2.py	exon	16763416	16763508	.	-	.	ENST00000487803+ENST00000358726__exon_number_128__gene_id_ENSG00000085872+ENSG00000105085+ENSG00000269578+ENSG00000214046+ENSG00000127526+ENSG00000269058+ENSG00000141979+ENSG00000268790		ENSG00000085872.ENSG00000105085.ENSG00000269578.ENSG00000214046.ENSG00000127526.ENSG00000269058.ENSG00000141979.ENSG00000268790.127	-0.589854383687795	-5.19937044422885	4.20178669344366e-07	0.000110705724431972
ENSG00000226994.1	ENSG00000226994	ENSG00000226994_002	chr2	dexseq_prepare_annotation2.py	exon	35056430	35056444	.	+	.	ENST00000453451__exon_number_002__gene_id_ENSG00000226994	AC012593.1	ENSG00000226994.1	-1.15505986752473	-5.4760537692118	4.20483370943409e-07	0.000110705724431972
ENSG00000059758.33	ENSG00000059758	ENSG00000059758_034	chr12	dexseq_prepare_annotation2.py	exon	96728810	96729008	.	-	.	ENST00000548734__exon_number_034__gene_id_ENSG00000059758	CDK17	ENSG00000059758.33	-0.586830283672393	-5.34638518487101	4.22907945082878e-07	0.000111095416041146
ENSG00000198756.9	ENSG00000198756	ENSG00000198756_010	chr1	dexseq_prepare_annotation2.py	exon	183920141	183920247	.	-	.	ENST00000546159+ENST00000367520+ENST00000361927__exon_number_010__gene_id_ENSG00000198756	COLGALT2	ENSG00000198756.9	0.567772919677317	5.61101423304724	4.23628051039402e-07	0.000111095416041146
ENSG00000161010.ENSG00000197226.4	ENSG00000161010+ENSG00000197226	ENSG00000161010+ENSG00000197226_005	chr5	dexseq_prepare_annotation2.py	exon	179264143	179264204	.	-	.	ENST00000520698+ENST00000518235+ENST00000403396+ENST00000518950+ENST00000522663__exon_number_005__gene_id_ENSG00000161010+ENSG00000197226		ENSG00000161010.ENSG00000197226.4	0.514478561747102	5.22101233214288	4.26124679618442e-07	0.000111531032812134
ENSG00000159720.10	ENSG00000159720	ENSG00000159720_011	chr16	dexseq_prepare_annotation2.py	exon	67472725	67472727	.	-	.	ENST00000567694+ENST00000563064+ENST00000290949+ENST00000540149+ENST00000426604+ENST00000568620+ENST00000561852+ENST00000565835+ENST00000602876+ENST00000563305__exon_number_011__gene_id_ENSG00000159720	ATP6V0D1	ENSG00000159720.10	0.582341438074722	5.30482815735826	4.36313338947964e-07	0.000113974265628435
ENSG00000225697.39	ENSG00000225697	ENSG00000225697_040	chr3	dexseq_prepare_annotation2.py	exon	48668726	48668739	.	-	.	ENST00000485361+ENST00000444531+ENST00000358747+ENST00000455886+ENST00000395550+ENST00000496469+ENST00000421649+ENST00000307364+ENST00000420764+ENST00000480524+ENST00000414944+ENST00000337000+ENST00000489483+ENST00000383733__exon_number_040__gene_id_ENSG00000225697	SLC26A6	ENSG00000225697.39	-0.465734192266172	-5.24534342255745	4.38455038202476e-07	0.000114310024061366
ENSG00000143322.11	ENSG00000143322	ENSG00000143322_012	chr1	dexseq_prepare_annotation2.py	exon	179085958	179085986	.	-	.	ENST00000509520__exon_number_012__gene_id_ENSG00000143322	ABL2	ENSG00000143322.11	0.484742971594732	5.48624769602823	4.40985869503385e-07	0.00011474572671499
ENSG00000158186.2	ENSG00000158186	ENSG00000158186_003	chr3	dexseq_prepare_annotation2.py	exon	138067536	138067609	.	+	.	ENST00000423968+ENST00000494949__exon_number_003__gene_id_ENSG00000158186	MRAS	ENSG00000158186.2	0.644842250685133	5.45930051131572	4.51045072392949e-07	0.000116950295426423
ENSG00000119688.ENSG00000258559.78	ENSG00000119688+ENSG00000258559	ENSG00000119688+ENSG00000258559_079	chr14	dexseq_prepare_annotation2.py	exon	74769699	74769700	.	-	.	ENST00000489207+ENST00000356924+ENST00000460308+ENST00000557554__exon_number_079__gene_id_ENSG00000119688+ENSG00000258559		ENSG00000119688.ENSG00000258559.78	-0.734624278436468	-5.36462880757757	4.51210648052261e-07	0.000116950295426423
ENSG00000104218.45	ENSG00000104218	ENSG00000104218_046	chr8	dexseq_prepare_annotation2.py	exon	68107754	68107846	.	+	.	ENST00000519668+ENST00000262210+ENST00000412460__exon_number_046__gene_id_ENSG00000104218	CSPP1	ENSG00000104218.45	-0.886011588914774	-5.40358949240623	4.55548040334815e-07	0.000117782610804731
ENSG00000143322.13	ENSG00000143322	ENSG00000143322_014	chr1	dexseq_prepare_annotation2.py	exon	179086467	179086651	.	-	.	ENST00000504405+ENST00000511413+ENST00000512653+ENST00000507173+ENST00000344730+ENST00000504324+ENST00000502732+ENST00000509520+ENST00000408940+ENST00000392043+ENST00000367623__exon_number_014__gene_id_ENSG00000143322	ABL2	ENSG00000143322.13	0.461803140767133	5.47806344399099	4.56186582557054e-07	0.000117782610804731
ENSG00000140983.13	ENSG00000140983	ENSG00000140983_014	chr16	dexseq_prepare_annotation2.py	exon	718182	718186	.	+	.	ENST00000567017+ENST00000569706+ENST00000566214+ENST00000315082+ENST00000569675+ENST00000568950+ENST00000602564+ENST00000570280+ENST00000570092+ENST00000563637+ENST00000562598+ENST00000563134+ENST00000562708+ENST00000561983__exon_number_014__gene_id_ENSG00000140983	RHOT2	ENSG00000140983.13	-0.742137802096207	-5.17015042215708	4.59774732064092e-07	0.000118479865511281
ENSG00000164199.66	ENSG00000164199	ENSG00000164199_067	chr5	dexseq_prepare_annotation2.py	exon	90052796	90052978	.	+	.	ENST00000405460+ENST00000509621__exon_number_067__gene_id_ENSG00000164199	GPR98	ENSG00000164199.66	-1.14754435629151	-5.19725516810099	4.63576773410138e-07	0.000119229445128861
ENSG00000180448.3	ENSG00000180448	ENSG00000180448_004	chr19	dexseq_prepare_annotation2.py	exon	1067316	1067317	.	+	.	ENST00000587602+ENST00000536472+ENST00000313093__exon_number_004__gene_id_ENSG00000180448	HMHA1	ENSG00000180448.3	-1.05059701236393	-5.28860181441756	4.69742983526257e-07	0.000120491765364507
ENSG00000172890.28	ENSG00000172890	ENSG00000172890_029	chr11	dexseq_prepare_annotation2.py	exon	71185573	71186668	.	+	.	ENST00000528509__exon_number_029__gene_id_ENSG00000172890	NADSYN1	ENSG00000172890.28	-0.566954871828869	-5.20035155777596	4.70290145297625e-07	0.000120491765364507
ENSG00000214198.8	ENSG00000214198	ENSG00000214198_009	chr12	dexseq_prepare_annotation2.py	exon	104276310	104276366	.	-	.	ENST00000548527+ENST00000551270__exon_number_009__gene_id_ENSG00000214198	RP11-642P15.1	ENSG00000214198.8	-0.738512168263714	-5.28191154644782	4.84241970883339e-07	0.000123828649887723
ENSG00000187736.ENSG00000213901.58	ENSG00000187736+ENSG00000213901	ENSG00000187736+ENSG00000213901_059	chr2	dexseq_prepare_annotation2.py	exon	220034031	220034076	.	-	.	ENST00000295738+ENST00000421779+ENST00000396775+ENST00000318673+ENST00000455516+ENST00000465580+ENST00000409878+ENST00000409370+ENST00000414999+ENST00000497918+ENST00000498327__exon_number_059__gene_id_ENSG00000187736+ENSG00000213901		ENSG00000187736.ENSG00000213901.58	0.487906412527326	5.20739799117313	4.85449247410946e-07	0.000123900014037099
ENSG00000052126.35	ENSG00000052126	ENSG00000052126_036	chr12	dexseq_prepare_annotation2.py	exon	19467699	19467747	.	+	.	ENST00000538677__exon_number_036__gene_id_ENSG00000052126	PLEKHA5	ENSG00000052126.35	-1.38542545818975	-5.574888786463	4.87973133332476e-07	0.00012430649948426
ENSG00000148700.10	ENSG00000148700	ENSG00000148700_011	chr10	dexseq_prepare_annotation2.py	exon	111836763	111836876	.	+	.	ENST00000473669+ENST00000468345__exon_number_011__gene_id_ENSG00000148700	ADD3	ENSG00000148700.10	0.40849347603591	5.23757329635155	4.9826700928535e-07	0.000126686997080849
ENSG00000105072.11	ENSG00000105072	ENSG00000105072_012	chr19	dexseq_prepare_annotation2.py	exon	16613876	16614191	.	+	.	ENST00000594035+ENST00000593380+ENST00000221671__exon_number_012__gene_id_ENSG00000105072	C19orf44	ENSG00000105072.11	-0.541149474912014	-5.92003318542047	4.99991297257627e-07	0.000126883723047789
ENSG00000177479.66	ENSG00000177479	ENSG00000177479_067	chr3	dexseq_prepare_annotation2.py	exon	49020856	49021053	.	+	.	ENST00000356401+ENST00000449376+ENST00000452385__exon_number_067__gene_id_ENSG00000177479	ARIH2	ENSG00000177479.66	0.503902611708233	5.19717967700394	5.09453873653933e-07	0.000129039735997764
ENSG00000167380.39	ENSG00000167380	ENSG00000167380_040	chr19	dexseq_prepare_annotation2.py	exon	44679684	44679796	.	+	.	ENST00000590089+ENST00000590524+ENST00000454662+ENST00000585678+ENST00000588883+ENST00000590578+ENST00000337433+ENST00000588127__exon_number_040__gene_id_ENSG00000167380	ZNF226	ENSG00000167380.39	0.657968893529548	5.26216824673868	5.12507596784979e-07	0.000129339751598013
ENSG00000143341.2	ENSG00000143341	ENSG00000143341_003	chr1	dexseq_prepare_annotation2.py	exon	185833602	185833760	.	+	.	ENST00000271588+ENST00000367492__exon_number_003__gene_id_ENSG00000143341	HMCN1	ENSG00000143341.2	0.556079078017453	5.22127086302284	5.1257625329889e-07	0.000129339751598013
ENSG00000080824.4	ENSG00000080824	ENSG00000080824_005	chr14	dexseq_prepare_annotation2.py	exon	102549371	102549639	.	-	.	ENST00000554401+ENST00000216281+ENST00000334701+ENST00000441629__exon_number_005__gene_id_ENSG00000080824	HSP90AA1	ENSG00000080824.4	-0.942522215793656	-5.64226757088348	5.15788830090449e-07	0.000129904823010931
ENSG00000139865.34	ENSG00000139865	ENSG00000139865_035	chr14	dexseq_prepare_annotation2.py	exon	38281519	38281638	.	+	.	ENST00000478811+ENST00000476979+ENST00000553443+ENST00000382320+ENST00000267368__exon_number_035__gene_id_ENSG00000139865	TTC6	ENSG00000139865.34	0.42999408325321	5.24912593966583	5.2725328862826e-07	0.000132542143087109
ENSG00000079215.7	ENSG00000079215	ENSG00000079215_008	chr5	dexseq_prepare_annotation2.py	exon	36608431	36608591	.	+	.	ENST00000265113+ENST00000513646+ENST00000512374+ENST00000416645+ENST00000513903+ENST00000505202+ENST00000506725+ENST00000504121+ENST00000381918__exon_number_008__gene_id_ENSG00000079215	SLC1A3	ENSG00000079215.7	0.592723817984027	5.74034678168417	5.39095178195063e-07	0.000135264249560507
ENSG00000160200.26	ENSG00000160200	ENSG00000160200_027	chr21	dexseq_prepare_annotation2.py	exon	44483189	44483358	.	-	.	ENST00000486098__exon_number_027__gene_id_ENSG00000160200	CBS	ENSG00000160200.26	-1.60361761373599	-5.30121120256016	5.4076812873624e-07	0.000135429442582042
ENSG00000240038.ENSG00000236085.ENSG00000185946	ENSG00000240038+ENSG00000236085+ENSG00000185946	ENSG00000240038+ENSG00000236085+ENSG00000185946_001	chr1	dexseq_prepare_annotation2.py	exon	104068313	104068318	.	+	.	ENST00000524631__exon_number_001__gene_id_ENSG00000240038+ENSG00000236085+ENSG00000185946		ENSG00000240038.ENSG00000236085.ENSG00000185946	-0.488739221698423	-5.19511155985516	5.43758747503956e-07	0.000135886737144105
ENSG00000125257.37	ENSG00000125257	ENSG00000125257_038	chr13	dexseq_prepare_annotation2.py	exon	95861688	95861851	.	-	.	ENST00000376887+ENST00000538287+ENST00000431522+ENST00000536256+ENST00000412704__exon_number_038__gene_id_ENSG00000125257	ABCC4	ENSG00000125257.37	-1.02712732757416	-5.32169784442322	5.44630100776843e-07	0.000135886737144105
ENSG00000059758.25	ENSG00000059758	ENSG00000059758_026	chr12	dexseq_prepare_annotation2.py	exon	96704830	96704835	.	-	.	ENST00000542666+ENST00000261211+ENST00000543119__exon_number_026__gene_id_ENSG00000059758	CDK17	ENSG00000059758.25	0.979523052228261	5.28723135251601	5.50616063997043e-07	0.000136762485357127
ENSG00000214753.ENSG00000168000.ENSG00000234857.88	ENSG00000214753+ENSG00000168000+ENSG00000234857	ENSG00000214753+ENSG00000168000+ENSG00000234857_089	chr11	dexseq_prepare_annotation2.py	exon	62491199	62491385	.	-	.	ENST00000540127__exon_number_089__gene_id_ENSG00000214753+ENSG00000168000+ENSG00000234857		ENSG00000214753.ENSG00000168000.ENSG00000234857.88	0.456916495190704	5.1273582044092	5.50891445126715e-07	0.000136762485357127
ENSG00000075292.72	ENSG00000075292	ENSG00000075292_073	chr2	dexseq_prepare_annotation2.py	exon	71655661	71655676	.	+	.	ENST00000472758__exon_number_073__gene_id_ENSG00000075292	ZNF638	ENSG00000075292.72	-0.624444166485922	-5.16391213091326	5.51213756870744e-07	0.000136762485357127
ENSG00000147130.1	ENSG00000147130	ENSG00000147130_002	chrX	dexseq_prepare_annotation2.py	exon	70459476	70460958	.	-	.	ENST00000489332+ENST00000373984+ENST00000314425+ENST00000373988+ENST00000353904+ENST00000373998__exon_number_002__gene_id_ENSG00000147130	ZMYM3	ENSG00000147130.1	-0.425687472795601	-5.35813665879867	5.53641626062106e-07	0.000137110016351158
ENSG00000090372.20	ENSG00000090372	ENSG00000090372_021	chr19	dexseq_prepare_annotation2.py	exon	47228064	47228084	.	-	.	ENST00000263280+ENST00000595357+ENST00000601631+ENST00000594581+ENST00000391910+ENST00000598074+ENST00000539396+ENST00000594287+ENST00000594357__exon_number_021__gene_id_ENSG00000090372	STRN4	ENSG00000090372.20	0.491383298399002	5.50677984857623	5.5986673775406e-07	0.000138394910411783
ENSG00000151834.5	ENSG00000151834	ENSG00000151834_006	chr4	dexseq_prepare_annotation2.py	exon	46258212	46258391	.	-	.	ENST00000540012+ENST00000507069__exon_number_006__gene_id_ENSG00000151834	GABRA2	ENSG00000151834.5	-1.07435831705932	-5.42713020155825	5.63031609836222e-07	0.00013891998411715
ENSG00000103671.7	ENSG00000103671	ENSG00000103671_008	chr15	dexseq_prepare_annotation2.py	exon	64680164	64680247	.	+	.	ENST00000557834+ENST00000558442__exon_number_008__gene_id_ENSG00000103671	TRIP4	ENSG00000103671.7	-0.632158021222757	-5.50279597267134	5.68782162038039e-07	0.000139891573077951
ENSG00000183426.ENSG00000183458.63	ENSG00000183426+ENSG00000183458	ENSG00000183426+ENSG00000183458_064	chr16	dexseq_prepare_annotation2.py	exon	15045914	15045915	.	+	.	ENST00000472413__exon_number_064__gene_id_ENSG00000183426+ENSG00000183458		ENSG00000183426.ENSG00000183458.63	-0.518759234984176	-5.16669860201422	5.69065387472112e-07	0.000139891573077951
ENSG00000129003.93	ENSG00000129003	ENSG00000129003_094	chr15	dexseq_prepare_annotation2.py	exon	62312678	62312737	.	-	.	ENST00000249837+ENST00000395896+ENST00000261517+ENST00000395898__exon_number_094__gene_id_ENSG00000129003	VPS13C	ENSG00000129003.93	1.26561386832658	5.4467463621914	5.7136535104262e-07	0.000140198773012083
ENSG00000181381.62	ENSG00000181381	ENSG00000181381_063	chr4	dexseq_prepare_annotation2.py	exon	169401591	169401628	.	-	.	ENST00000512371+ENST00000514748+ENST00000513901+ENST00000505890+ENST00000511577+ENST00000260184__exon_number_063__gene_id_ENSG00000181381	DDX60L	ENSG00000181381.62	0.601683805911054	5.38220190937271	5.7509058269622e-07	0.000140853929065362
ENSG00000119403.16	ENSG00000119403	ENSG00000119403_017	chr9	dexseq_prepare_annotation2.py	exon	123627988	123628047	.	-	.	ENST00000474402+ENST00000373896+ENST00000453868+ENST00000419155+ENST00000464712+ENST00000487555__exon_number_017__gene_id_ENSG00000119403	PHF19	ENSG00000119403.16	-0.844330819426695	-5.25571842355055	5.85287155250678e-07	0.000143088774050332
ENSG00000164944.4	ENSG00000164944	ENSG00000164944_005	chr8	dexseq_prepare_annotation2.py	exon	95500843	95501088	.	-	.	ENST00000297591+ENST00000437199+ENST00000521080+ENST00000522263+ENST00000522196+ENST00000517624__exon_number_005__gene_id_ENSG00000164944	KIAA1429	ENSG00000164944.4	-0.492631781850422	-5.2930292671629	5.87450116781916e-07	0.000143355011679191
ENSG00000165458.53	ENSG00000165458	ENSG00000165458_054	chr11	dexseq_prepare_annotation2.py	exon	71948250	71948703	.	+	.	ENST00000541752+ENST00000541756+ENST00000538751+ENST00000298229__exon_number_054__gene_id_ENSG00000165458	INPPL1	ENSG00000165458.53	0.83312007037092	5.31044752555866	6.03407139370976e-07	0.000146980289401086
ENSG00000146263.46	ENSG00000146263	ENSG00000146263_047	chr6	dexseq_prepare_annotation2.py	exon	97730863	97730920	.	-	.	ENST00000275053__exon_number_047__gene_id_ENSG00000146263	MMS22L	ENSG00000146263.46	-1.00471312238644	-5.25654167018536	6.05921677436118e-07	0.000147323951167364
ENSG00000166387.4	ENSG00000166387	ENSG00000166387_005	chr11	dexseq_prepare_annotation2.py	exon	7560409	7560696	.	+	.	ENST00000526046__exon_number_005__gene_id_ENSG00000166387	PPFIBP2	ENSG00000166387.4	-0.554608336256679	-5.11037501700973	6.14070786417267e-07	0.000149033863371132
ENSG00000141469.6	ENSG00000141469	ENSG00000141469_007	chr18	dexseq_prepare_annotation2.py	exon	43304915	43304978	.	+	.	ENST00000502059+ENST00000402943+ENST00000535474+ENST00000587601+ENST00000588179+ENST00000586951+ENST00000586056+ENST00000415427+ENST00000321925__exon_number_007__gene_id_ENSG00000141469	SLC14A1	ENSG00000141469.6	-0.728478216350952	-5.40372092557342	6.20036708958417e-07	0.000150208675242478
ENSG00000100949	ENSG00000100949	ENSG00000100949_001	chr14	dexseq_prepare_annotation2.py	exon	24734744	24734747	.	-	.	ENST00000560521+ENST00000561055+ENST00000399409+ENST00000216840__exon_number_001__gene_id_ENSG00000100949	RABGGTA	ENSG00000100949	0.506546168683139	5.21309459368995	6.40412713326905e-07	0.000154863859829219
ENSG00000074181.3	ENSG00000074181	ENSG00000074181_004	chr19	dexseq_prepare_annotation2.py	exon	15273276	15273373	.	-	.	ENST00000263388+ENST00000597756+ENST00000595514__exon_number_004__gene_id_ENSG00000074181	NOTCH3	ENSG00000074181.3	0.658050015188885	5.15948624074722	6.42190842599244e-07	0.000155013024292075
ENSG00000187527.14	ENSG00000187527	ENSG00000187527_015	chr3	dexseq_prepare_annotation2.py	exon	193031153	193031821	.	-	.	ENST00000488957__exon_number_015__gene_id_ENSG00000187527	ATP13A5	ENSG00000187527.14	0.447992570077035	5.24968236887988	6.50458353378744e-07	0.00015672523978774
ENSG00000138696.13	ENSG00000138696	ENSG00000138696_014	chr4	dexseq_prepare_annotation2.py	exon	96036939	96036940	.	+	.	ENST00000502683__exon_number_014__gene_id_ENSG00000138696	BMPR1B	ENSG00000138696.13	0.382803838084778	5.41040388977153	6.62429913475835e-07	0.000159322152379114
ENSG00000163491.32	ENSG00000163491	ENSG00000163491_033	chr3	dexseq_prepare_annotation2.py	exon	27329189	27329234	.	-	.	ENST00000424275+ENST00000341435+ENST00000357467+ENST00000574215+ENST00000435584+ENST00000429845__exon_number_033__gene_id_ENSG00000163491	NEK10	ENSG00000163491.32	-1.02485204776179	-5.1799782129448	6.66121604853049e-07	0.000159921899824109
ENSG00000008710.49	ENSG00000008710	ENSG00000008710_050	chr16	dexseq_prepare_annotation2.py	exon	2149933	2150023	.	-	.	ENST00000487932+ENST00000415938+ENST00000471603+ENST00000496574+ENST00000562297+ENST00000480227+ENST00000486339+ENST00000469851+ENST00000570193+ENST00000423118+ENST00000566905+ENST00000570253+ENST00000262304+ENST00000567946+ENST00000483731__exon_number_050__gene_id_ENSG00000008710	PKD1	ENSG00000008710.49	0.541075485866785	5.0753856419746	6.71978566339861e-07	0.000161038396677397
ENSG00000178125.ENSG00000121022.31	ENSG00000178125+ENSG00000121022	ENSG00000178125+ENSG00000121022_032	chr8	dexseq_prepare_annotation2.py	exon	67940773	67940786	.	-	.	ENST00000324682+ENST00000521581__exon_number_032__gene_id_ENSG00000178125+ENSG00000121022		ENSG00000178125.ENSG00000121022.31	-1.47982967039434	-5.43114420285804	6.74913444777517e-07	0.000161451875022728
ENSG00000161010.ENSG00000197226.1	ENSG00000161010+ENSG00000197226	ENSG00000161010+ENSG00000197226_002	chr5	dexseq_prepare_annotation2.py	exon	179262133	179263633	.	-	.	ENST00000403396+ENST00000522663__exon_number_002__gene_id_ENSG00000161010+ENSG00000197226		ENSG00000161010.ENSG00000197226.1	0.678049189729184	5.12092308396805	6.85319477553246e-07	0.000163647916174808
ENSG00000016391	ENSG00000016391	ENSG00000016391_001	chr3	dexseq_prepare_annotation2.py	exon	53846362	53852222	.	-	.	ENST00000315251__exon_number_001__gene_id_ENSG00000016391	CHDH	ENSG00000016391	-0.48347447354621	-5.52335072531859	6.88120444910521e-07	0.000163816702730444
ENSG00000113594.36	ENSG00000113594	ENSG00000113594_037	chr5	dexseq_prepare_annotation2.py	exon	38606307	38606408	.	-	.	ENST00000507786__exon_number_037__gene_id_ENSG00000113594	LIFR	ENSG00000113594.36	-0.999248894614761	-5.3782571114669	6.88480793441754e-07	0.000163816702730444
ENSG00000059122.45	ENSG00000059122	ENSG00000059122_046	chr16	dexseq_prepare_annotation2.py	exon	2999462	2999810	.	+	.	ENST00000344592+ENST00000399667+ENST00000574985+ENST00000253928+ENST00000570752+ENST00000416288__exon_number_046__gene_id_ENSG00000059122	FLYWCH1	ENSG00000059122.45	0.550071126169577	5.32189354276729	6.90251388709926e-07	0.000163945758666469
ENSG00000175287.ENSG00000095319.ENSG00000251184.37	ENSG00000175287+ENSG00000095319+ENSG00000251184	ENSG00000175287+ENSG00000095319+ENSG00000251184_038	chr9	dexseq_prepare_annotation2.py	exon	131704317	131704317	.	+	.	ENST00000419872+ENST00000442837+ENST00000353176+ENST00000308941+ENST00000421063__exon_number_038__gene_id_ENSG00000175287+ENSG00000095319+ENSG00000251184		ENSG00000175287.ENSG00000095319.ENSG00000251184.37	-0.985924162533642	-5.17528896964098	7.17149640577715e-07	0.000170031976239566
ENSG00000110046.35	ENSG00000110046	ENSG00000110046_036	chr11	dexseq_prepare_annotation2.py	exon	64678510	64678747	.	-	.	ENST00000421419+ENST00000418259+ENST00000377264__exon_number_036__gene_id_ENSG00000110046	ATG2A	ENSG00000110046.35	-0.530779277964748	-5.23481244506299	7.24742121747787e-07	0.000171325461257274
ENSG00000214753.ENSG00000168000.ENSG00000234857.91	ENSG00000214753+ENSG00000168000+ENSG00000234857	ENSG00000214753+ENSG00000168000+ENSG00000234857_092	chr11	dexseq_prepare_annotation2.py	exon	62491763	62491898	.	-	.	ENST00000403734+ENST00000301785__exon_number_092__gene_id_ENSG00000214753+ENSG00000168000+ENSG00000234857		ENSG00000214753.ENSG00000168000.ENSG00000234857.91	0.494723634944923	5.07044992299771	7.25172197494531e-07	0.000171325461257274
ENSG00000149260.17	ENSG00000149260	ENSG00000149260_018	chr11	dexseq_prepare_annotation2.py	exon	76827272	76827349	.	+	.	ENST00000529629+ENST00000456580+ENST00000278559__exon_number_018__gene_id_ENSG00000149260	CAPN5	ENSG00000149260.17	-0.989475521713888	-6.21039035577682	7.30212500555679e-07	0.000172211458346598
ENSG00000059758	ENSG00000059758	ENSG00000059758_001	chr12	dexseq_prepare_annotation2.py	exon	96672039	96674057	.	-	.	ENST00000261211__exon_number_001__gene_id_ENSG00000059758	CDK17	ENSG00000059758	0.899760562518778	5.22243855290953	7.3374260254106e-07	0.000172738796397867
ENSG00000129084.ENSG00000256206.ENSG00000129083.30	ENSG00000129084+ENSG00000256206+ENSG00000129083	ENSG00000129084+ENSG00000256206+ENSG00000129083_031	chr11	dexseq_prepare_annotation2.py	exon	14515188	14515266	.	-	.	ENST00000534234+ENST00000249923+ENST00000439561__exon_number_031__gene_id_ENSG00000129084+ENSG00000256206+ENSG00000129083		ENSG00000129084.ENSG00000256206.ENSG00000129083.30	-0.567318496415019	-5.09833916293646	7.41731096973448e-07	0.00017431203124719
ENSG00000059122.43	ENSG00000059122	ENSG00000059122_044	chr16	dexseq_prepare_annotation2.py	exon	2998715	2998844	.	+	.	ENST00000344592+ENST00000399667+ENST00000574985+ENST00000253928+ENST00000570752+ENST00000416288__exon_number_044__gene_id_ENSG00000059122	FLYWCH1	ENSG00000059122.43	0.447393391032514	5.30102286843542	7.53854736249142e-07	0.000176849816543902
ENSG00000229847	ENSG00000229847	ENSG00000229847_001	chr10	dexseq_prepare_annotation2.py	exon	119232726	119232729	.	-	.	ENST00000412075__exon_number_001__gene_id_ENSG00000229847	EMX2OS	ENSG00000229847	0.964210490207965	5.71337765626555	7.5579621771329e-07	0.000176994214605686
ENSG00000114735.21	ENSG00000114735	ENSG00000114735_022	chr3	dexseq_prepare_annotation2.py	exon	50617275	50617370	.	+	.	ENST00000434410+ENST00000443894+ENST00000448997+ENST00000232854+ENST00000482974+ENST00000455834__exon_number_022__gene_id_ENSG00000114735	HEMK1	ENSG00000114735.21	-0.607045097419789	-5.26525276619721	7.75410333409836e-07	0.00018126947976336
ENSG00000173715.ENSG00000173653.1	ENSG00000173715+ENSG00000173653	ENSG00000173715+ENSG00000173653_002	chr11	dexseq_prepare_annotation2.py	exon	66512089	66512170	.	+	.	ENST00000524551+ENST00000534325__exon_number_002__gene_id_ENSG00000173715+ENSG00000173653		ENSG00000173715.ENSG00000173653.1	0.611929776863332	5.22731047295357	7.83261933825592e-07	0.000182784853102754
ENSG00000144381.39	ENSG00000144381	ENSG00000144381_040	chr2	dexseq_prepare_annotation2.py	exon	198364604	198364722	.	-	.	ENST00000388968__exon_number_040__gene_id_ENSG00000144381	HSPD1	ENSG00000144381.39	-0.856213534055907	-5.36644684121874	7.9175908577065e-07	0.000184445322521831
ENSG00000082805.8	ENSG00000082805	ENSG00000082805_009	chr12	dexseq_prepare_annotation2.py	exon	1100489	1100653	.	+	.	ENST00000546231+ENST00000542302+ENST00000347735+ENST00000397203+ENST00000440394+ENST00000592048__exon_number_009__gene_id_ENSG00000082805	ERC1	ENSG00000082805.8	-0.765140470275872	-5.06366023846542	8.14382067195678e-07	0.000189384975361582
ENSG00000103888.4	ENSG00000103888	ENSG00000103888_005	chr15	dexseq_prepare_annotation2.py	exon	81166205	81166314	.	+	.	ENST00000356249+ENST00000394685+ENST00000220244__exon_number_005__gene_id_ENSG00000103888	KIAA1199	ENSG00000103888.4	0.439827592279996	5.4340603342309	8.44508612799411e-07	0.000196049369862464
ENSG00000077150.17	ENSG00000077150	ENSG00000077150_018	chr10	dexseq_prepare_annotation2.py	exon	104157284	104157442	.	+	.	ENST00000467116+ENST00000428099+ENST00000369966+ENST00000189444__exon_number_018__gene_id_ENSG00000077150	NFKB2	ENSG00000077150.17	0.472687550061029	5.2730406886318	8.48199418379061e-07	0.000196564324935609
ENSG00000085276.50	ENSG00000085276	ENSG00000085276_051	chr3	dexseq_prepare_annotation2.py	exon	169099047	169099312	.	-	.	ENST00000494292+ENST00000485957+ENST00000486748__exon_number_051__gene_id_ENSG00000085276	MECOM	ENSG00000085276.50	-0.539363801904192	-5.34643230700053	8.58567595288473e-07	0.000198622247642091
ENSG00000165138.30	ENSG00000165138	ENSG00000165138_031	chr9	dexseq_prepare_annotation2.py	exon	101558415	101558794	.	-	.	ENST00000375018+ENST00000353234+ENST00000471846__exon_number_031__gene_id_ENSG00000165138	ANKS6	ENSG00000165138.30	1.05172169116716	5.46407514995716	8.62772804690235e-07	0.000199249766541992
ENSG00000119723.52	ENSG00000119723	ENSG00000119723_053	chr14	dexseq_prepare_annotation2.py	exon	74429815	74429815	.	+	.	ENST00000334571+ENST00000554920__exon_number_053__gene_id_ENSG00000119723	COQ6	ENSG00000119723.52	-1.33508189382667	-5.46080265968461	8.73595852851802e-07	0.000201400809709965
ENSG00000146263.52	ENSG00000146263	ENSG00000146263_053	chr6	dexseq_prepare_annotation2.py	exon	97731087	97731093	.	-	.	ENST00000508820__exon_number_053__gene_id_ENSG00000146263	MMS22L	ENSG00000146263.52	-0.871526429278143	-5.17325352739154	8.76863853123405e-07	0.000201805680293663
ENSG00000003756.ENSG00000004534.142	ENSG00000003756+ENSG00000004534	ENSG00000003756+ENSG00000004534_143	chr3	dexseq_prepare_annotation2.py	exon	50155764	50156003	.	+	.	ENST00000347869+ENST00000464087+ENST00000464988__exon_number_143__gene_id_ENSG00000003756+ENSG00000004534		ENSG00000003756.ENSG00000004534.142	-0.526071230543663	-5.07058626238466	8.80441350736968e-07	0.000202280263789627
ENSG00000135632.19	ENSG00000135632	ENSG00000135632_020	chr2	dexseq_prepare_annotation2.py	exon	73450164	73450234	.	+	.	ENST00000389501+ENST00000477038+ENST00000258100__exon_number_020__gene_id_ENSG00000135632	SMYD5	ENSG00000135632.19	-1.01311118219425	-5.48972913239945	9.13181805164209e-07	0.000209441855808487
ENSG00000103657.106	ENSG00000103657	ENSG00000103657_107	chr15	dexseq_prepare_annotation2.py	exon	64126026	64126084	.	-	.	ENST00000561400+ENST00000560462+ENST00000559886+ENST00000560316+ENST00000443617+ENST00000558532__exon_number_107__gene_id_ENSG00000103657	HERC1	ENSG00000103657.106	-0.537754013582068	-5.06966955213959	9.25238577583921e-07	0.000211843132573263
ENSG00000170852	ENSG00000170852	ENSG00000170852_001	chr7	dexseq_prepare_annotation2.py	exon	32907784	32910419	.	-	.	ENST00000304056__exon_number_001__gene_id_ENSG00000170852	KBTBD2	ENSG00000170852	0.500805724274764	5.48115806858659	9.42855419876407e-07	0.000215507042580107
ENSG00000099251.5	ENSG00000099251	ENSG00000099251_006	chr10	dexseq_prepare_annotation2.py	exon	38647240	38647443	.	+	.	ENST00000374560+ENST00000471365+ENST00000494540+ENST00000356314+ENST00000277668__exon_number_006__gene_id_ENSG00000099251	HSD17B7P2	ENSG00000099251.5	0.409336279361653	5.34290696930365	9.60454075616996e-07	0.000219154276631896
ENSG00000187736.ENSG00000213901.40	ENSG00000187736+ENSG00000213901	ENSG00000187736+ENSG00000213901_041	chr2	dexseq_prepare_annotation2.py	exon	220029300	220029890	.	-	.	ENST00000497918__exon_number_041__gene_id_ENSG00000187736+ENSG00000213901		ENSG00000187736.ENSG00000213901.40	0.444763773809713	5.0606042316299	9.64953539745288e-07	0.000219645470491236
ENSG00000124608.22	ENSG00000124608	ENSG00000124608_023	chr6	dexseq_prepare_annotation2.py	exon	44279127	44279272	.	-	.	ENST00000244571__exon_number_023__gene_id_ENSG00000124608	AARS2	ENSG00000124608.22	-0.746887832346845	-5.36867013826082	9.6589771941473e-07	0.000219645470491236
ENSG00000181240.5	ENSG00000181240	ENSG00000181240_006	chr19	dexseq_prepare_annotation2.py	exon	6427345	6427512	.	-	.	ENST00000321510+ENST00000597558+ENST00000458275__exon_number_006__gene_id_ENSG00000181240	SLC25A41	ENSG00000181240.5	0.504894539443517	5.72127470117989	9.67874982684479e-07	0.000219720789436488
ENSG00000137076.19	ENSG00000137076	ENSG00000137076_020	chr9	dexseq_prepare_annotation2.py	exon	35704320	35704328	.	-	.	ENST00000465002+ENST00000486788__exon_number_020__gene_id_ENSG00000137076	TLN1	ENSG00000137076.19	0.992455918571932	5.16749041198307	9.73197482573327e-07	0.000220553977527704
ENSG00000123104.44	ENSG00000123104	ENSG00000123104_045	chr12	dexseq_prepare_annotation2.py	exon	26780966	26781095	.	-	.	ENST00000381340+ENST00000545902__exon_number_045__gene_id_ENSG00000123104	ITPR2	ENSG00000123104.44	0.473510059524236	5.10093234560394	9.78692285857056e-07	0.000221423323873463
ENSG00000133106	ENSG00000133106	ENSG00000133106_001	chr13	dexseq_prepare_annotation2.py	exon	43460524	43462629	.	-	.	ENST00000313640+ENST00000313624+ENST00000540470__exon_number_001__gene_id_ENSG00000133106	EPSTI1	ENSG00000133106	0.686928990716265	5.26856443353552	9.959467695408e-07	0.000224945784408433
ENSG00000113575.ENSG00000272772.ENSG00000113558.ENSG00000273345.ENSG00000006837.58	ENSG00000113575+ENSG00000272772+ENSG00000113558+ENSG00000273345+ENSG00000006837	ENSG00000113575+ENSG00000272772+ENSG00000113558+ENSG00000273345+ENSG00000006837_059	chr5	dexseq_prepare_annotation2.py	exon	133622129	133622250	.	-	.	ENST00000520693+ENST00000536186+ENST00000519312+ENST00000435240__exon_number_059__gene_id_ENSG00000113575+ENSG00000272772+ENSG00000113558+ENSG00000273345+ENSG00000006837		ENSG00000113575.ENSG00000272772.ENSG00000113558.ENSG00000273345.ENSG00000006837.58	0.386792635590017	5.01041449453767	1.00809950671876e-06	0.00022730600431562
ENSG00000008710.52	ENSG00000008710	ENSG00000008710_053	chr16	dexseq_prepare_annotation2.py	exon	2150302	2150310	.	-	.	ENST00000487932+ENST00000415938+ENST00000483814+ENST00000496574+ENST00000562297+ENST00000480227+ENST00000486339+ENST00000469851+ENST00000570193+ENST00000423118+ENST00000566905+ENST00000262304+ENST00000567946+ENST00000483731+ENST00000471603__exon_number_053__gene_id_ENSG00000008710	PKD1	ENSG00000008710.52	0.53344517081821	4.98959559032883	1.01598850613221e-06	0.000228698498739547
ENSG00000049618.37	ENSG00000049618	ENSG00000049618_038	chr6	dexseq_prepare_annotation2.py	exon	157525000	157525130	.	+	.	ENST00000367148+ENST00000350026+ENST00000275248+ENST00000346085+ENST00000414678__exon_number_038__gene_id_ENSG00000049618	ARID1B	ENSG00000049618.37	0.904733174334343	5.22775016312723	1.02590042628767e-06	0.000230540896468995
ENSG00000113649.32	ENSG00000113649	ENSG00000113649_033	chr5	dexseq_prepare_annotation2.py	exon	145872529	145872601	.	+	.	ENST00000505285+ENST00000549332+ENST00000394421+ENST00000506524+ENST00000296702__exon_number_033__gene_id_ENSG00000113649	TCERG1	ENSG00000113649.32	0.466814725524653	5.09553042623951	1.02864899857822e-06	0.000230770055338176
ENSG00000104915.8	ENSG00000104915	ENSG00000104915_009	chr19	dexseq_prepare_annotation2.py	exon	13255391	13255414	.	-	.	ENST00000587318+ENST00000440593+ENST00000587230+ENST00000242770+ENST00000591843+ENST00000593126+ENST00000589083+ENST00000343587__exon_number_009__gene_id_ENSG00000104915	STX10	ENSG00000104915.8	0.943025732164798	5.21105893235398	1.03479708973049e-06	0.000231759823365076
ENSG00000224389.34	ENSG00000224389	ENSG00000224389_035	chr6	dexseq_prepare_annotation2.py	exon	31995845	31995867	.	+	.	ENST00000474912+ENST00000425700+ENST00000435363+ENST00000478438__exon_number_035__gene_id_ENSG00000224389	C4B	ENSG00000224389.34	-1.21405237369582	-5.09292899110831	1.06878766972607e-06	0.000238737912604788
ENSG00000139865.32	ENSG00000139865	ENSG00000139865_033	chr14	dexseq_prepare_annotation2.py	exon	38276525	38276665	.	+	.	ENST00000478811+ENST00000382320+ENST00000553443__exon_number_033__gene_id_ENSG00000139865	TTC6	ENSG00000139865.32	0.423106889922542	5.09277382908357	1.06953096803859e-06	0.000238737912604788
ENSG00000196839.1	ENSG00000196839	ENSG00000196839_002	chr20	dexseq_prepare_annotation2.py	exon	43248220	43248450	.	-	.	ENST00000372874+ENST00000464097+ENST00000536532__exon_number_002__gene_id_ENSG00000196839	ADA	ENSG00000196839.1	-1.22129461785872	-5.36951783788714	1.08420883910096e-06	0.000241610238194578
ENSG00000014914.38	ENSG00000014914	ENSG00000014914_039	chr1	dexseq_prepare_annotation2.py	exon	149908728	149908762	.	-	.	ENST00000406732+ENST00000482025+ENST00000439741+ENST00000361405__exon_number_039__gene_id_ENSG00000014914	MTMR11	ENSG00000014914.38	0.767480382385981	5.31203149331315	1.08608836854822e-06	0.000241625699645485
ENSG00000166535.28	ENSG00000166535	ENSG00000166535_029	chr12	dexseq_prepare_annotation2.py	exon	9001498	9001510	.	+	.	ENST00000541459+ENST00000539547+ENST00000299698__exon_number_029__gene_id_ENSG00000166535	A2ML1	ENSG00000166535.28	-1.10370437273964	-5.1506362370003	1.09288753633397e-06	0.000242733776871886
ENSG00000164985	ENSG00000164985	ENSG00000164985_001	chr9	dexseq_prepare_annotation2.py	exon	15464064	15465578	.	-	.	ENST00000380738+ENST00000380733__exon_number_001__gene_id_ENSG00000164985	PSIP1	ENSG00000164985	0.571351792982028	5.77546125580656	1.11485992934774e-06	0.000247202596028329
ENSG00000156395.30	ENSG00000156395	ENSG00000156395_031	chr10	dexseq_prepare_annotation2.py	exon	107022089	107022249	.	+	.	ENST00000369701__exon_number_031__gene_id_ENSG00000156395	SORCS3	ENSG00000156395.30	-0.862053682907805	-5.23931132025223	1.12334276258277e-06	0.000248670456584741
ENSG00000168872.ENSG00000260537.ENSG00000157349.73	ENSG00000168872+ENSG00000260537+ENSG00000157349	ENSG00000168872+ENSG00000260537+ENSG00000157349_074	chr16	dexseq_prepare_annotation2.py	exon	70399836	70399987	.	+	.	ENST00000569319+ENST00000566574__exon_number_074__gene_id_ENSG00000168872+ENSG00000260537+ENSG00000157349		ENSG00000168872.ENSG00000260537.ENSG00000157349.73	0.414725759247587	5.17423062535542	1.14295560365305e-06	0.000252593188407323
ENSG00000177479.52	ENSG00000177479	ENSG00000177479_053	chr3	dexseq_prepare_annotation2.py	exon	49011048	49011131	.	+	.	ENST00000469038__exon_number_053__gene_id_ENSG00000177479	ARIH2	ENSG00000177479.52	0.422285575558777	5.01769016074869	1.17652341892804e-06	0.000259453559126537
ENSG00000186522.21	ENSG00000186522	ENSG00000186522_022	chr2	dexseq_prepare_annotation2.py	exon	110332158	110332344	.	-	.	ENST00000415095+ENST00000397714+ENST00000397712+ENST00000486678+ENST00000461295+ENST00000437928+ENST00000493445+ENST00000356688+ENST00000334001__exon_number_022__gene_id_ENSG00000186522	SEPT10	ENSG00000186522.21	0.599915851065474	5.318107145796	1.17788541571036e-06	0.000259453559126537
ENSG00000124177.12	ENSG00000124177	ENSG00000124177_013	chr20	dexseq_prepare_annotation2.py	exon	40054782	40054793	.	-	.	ENST00000373233+ENST00000440697__exon_number_013__gene_id_ENSG00000124177	CHD6	ENSG00000124177.12	0.560698891896423	5.06691514255464	1.20068760148783e-06	0.000264040500489295
ENSG00000214753.ENSG00000168000.ENSG00000234857.13	ENSG00000214753+ENSG00000168000+ENSG00000234857	ENSG00000214753+ENSG00000168000+ENSG00000234857_014	chr11	dexseq_prepare_annotation2.py	exon	62458346	62458441	.	-	.	ENST00000463679__exon_number_014__gene_id_ENSG00000214753+ENSG00000168000+ENSG00000234857		ENSG00000214753.ENSG00000168000.ENSG00000234857.13	0.387967058155323	4.96126751448592	1.22069406890959e-06	0.000267998564299882
ENSG00000147394.33	ENSG00000147394	ENSG00000147394_034	chrX	dexseq_prepare_annotation2.py	exon	152142017	152142017	.	+	.	ENST00000535861+ENST00000318529+ENST00000426821+ENST00000324823+ENST00000449285+ENST00000318504+ENST00000539731__exon_number_034__gene_id_ENSG00000147394	ZNF185	ENSG00000147394.33	0.914682995582846	5.73840264013822	1.25409078904571e-06	0.000274878579449882
ENSG00000272333.ENSG00000105663.6	ENSG00000272333+ENSG00000105663	ENSG00000272333+ENSG00000105663_007	chr19	dexseq_prepare_annotation2.py	exon	36213261	36213374	.	+	.	ENST00000420124+ENST00000607650+ENST00000222270__exon_number_007__gene_id_ENSG00000272333+ENSG00000105663		ENSG00000272333.ENSG00000105663.6	-0.835979236023689	-5.73609043617892	1.26333214155652e-06	0.000276091723896519
ENSG00000261487.ENSG00000175938.ENSG00000099364.1	ENSG00000261487+ENSG00000175938+ENSG00000099364	ENSG00000261487+ENSG00000175938+ENSG00000099364_002	chr16	dexseq_prepare_annotation2.py	exon	30934392	30934473	.	+	.	ENST00000562798+ENST00000471231__exon_number_002__gene_id_ENSG00000261487+ENSG00000175938+ENSG00000099364		ENSG00000261487.ENSG00000175938.ENSG00000099364.1	-0.562196742297021	-5.50072184974983	1.26376227338687e-06	0.000276091723896519
ENSG00000104218.31	ENSG00000104218	ENSG00000104218_032	chr8	dexseq_prepare_annotation2.py	exon	68071272	68071372	.	+	.	ENST00000519668+ENST00000262210+ENST00000521168+ENST00000412460__exon_number_032__gene_id_ENSG00000104218	CSPP1	ENSG00000104218.31	-0.917345851586164	-5.16283543927513	1.26790321531538e-06	0.000276543779073788
ENSG00000236943.31	ENSG00000236943	ENSG00000236943_032	chr1	dexseq_prepare_annotation2.py	exon	144481510	144481554	.	-	.	ENST00000411760+ENST00000442509+ENST00000437785__exon_number_032__gene_id_ENSG00000236943	RP11-640M9.1	ENSG00000236943.31	-0.734541310526485	-5.29490111781048	1.28988706944078e-06	0.000280488334927741
ENSG00000070731.1	ENSG00000070731	ENSG00000070731_002	chr17	dexseq_prepare_annotation2.py	exon	74561461	74562187	.	-	.	ENST00000225276+ENST00000589997__exon_number_002__gene_id_ENSG00000070731	ST6GALNAC2	ENSG00000070731.1	1.8197542542534	6.22249870406784	1.29434243379229e-06	0.000280488334927741
ENSG00000070731.28	ENSG00000070731	ENSG00000070731_029	chr17	dexseq_prepare_annotation2.py	exon	74581766	74581938	.	-	.	ENST00000586520+ENST00000225276+ENST00000588120+ENST00000585736__exon_number_029__gene_id_ENSG00000070731	ST6GALNAC2	ENSG00000070731.28	-1.8197542542534	-6.22249870406783	1.2943424337923e-06	0.000280488334927741
ENSG00000124571.57	ENSG00000124571	ENSG00000124571_058	chr6	dexseq_prepare_annotation2.py	exon	43543723	43543812	.	-	.	ENST00000265351__exon_number_058__gene_id_ENSG00000124571	XPO5	ENSG00000124571.57	0.576571673589094	5.32358690734346	1.29439344277583e-06	0.000280488334927741
ENSG00000114735.15	ENSG00000114735	ENSG00000114735_016	chr3	dexseq_prepare_annotation2.py	exon	50614483	50614554	.	+	.	ENST00000424388+ENST00000434410+ENST00000448997+ENST00000232854+ENST00000482974+ENST00000455834__exon_number_016__gene_id_ENSG00000114735	HEMK1	ENSG00000114735.15	-0.556243681224922	-5.13799108818194	1.33256368199457e-06	0.000288291621600264
ENSG00000141519.21	ENSG00000141519	ENSG00000141519_022	chr17	dexseq_prepare_annotation2.py	exon	78023705	78023788	.	+	.	ENST00000269318+ENST00000574799+ENST00000374876+ENST00000573474+ENST00000374877+ENST00000397545__exon_number_022__gene_id_ENSG00000141519	CCDC40	ENSG00000141519.21	-0.697952067535876	-5.16392147087984	1.3394614934996e-06	0.000289315012942235
ENSG00000173406.ENSG00000162600.16	ENSG00000173406+ENSG00000162600	ENSG00000173406+ENSG00000162600_017	chr1	dexseq_prepare_annotation2.py	exon	57536407	57536695	.	-	.	ENST00000371230__exon_number_017__gene_id_ENSG00000173406+ENSG00000162600		ENSG00000173406.ENSG00000162600.16	-0.420966498217195	-4.96899991917296	1.34197304414491e-06	0.000289389224272438
ENSG00000123104.6	ENSG00000123104	ENSG00000123104_007	chr12	dexseq_prepare_annotation2.py	exon	26564146	26564252	.	-	.	ENST00000538984__exon_number_007__gene_id_ENSG00000123104	ITPR2	ENSG00000123104.6	-0.485977745165388	-5.02647181452114	1.36815854640469e-06	0.000294560121626263
ENSG00000108883.1	ENSG00000108883	ENSG00000108883_002	chr17	dexseq_prepare_annotation2.py	exon	42928178	42928233	.	-	.	ENST00000426333+ENST00000586276__exon_number_002__gene_id_ENSG00000108883	EFTUD2	ENSG00000108883.1	0.629535798019213	5.15136337108933	1.41135234666598e-06	0.000303370300551308
ENSG00000244045.ENSG00000258924.ENSG00000264302.ENSG00000004139.8	ENSG00000244045+ENSG00000258924+ENSG00000264302+ENSG00000004139	ENSG00000244045+ENSG00000258924+ENSG00000264302+ENSG00000004139_009	chr17	dexseq_prepare_annotation2.py	exon	26685337	26685491	.	+	.	ENST00000395404+ENST00000579762__exon_number_009__gene_id_ENSG00000244045+ENSG00000258924+ENSG00000264302+ENSG00000004139		ENSG00000244045.ENSG00000258924.ENSG00000264302.ENSG00000004139.8	0.452984160298589	5.01355786872343	1.41673798346983e-06	0.000304038348851264
ENSG00000255439.ENSG00000167397.ENSG00000151006	ENSG00000255439+ENSG00000167397+ENSG00000151006	ENSG00000255439+ENSG00000167397+ENSG00000151006_001	chr16	dexseq_prepare_annotation2.py	exon	31094746	31094757	.	-	.	ENST00000280606__exon_number_001__gene_id_ENSG00000255439+ENSG00000167397+ENSG00000151006		ENSG00000255439.ENSG00000167397.ENSG00000151006	0.768366180449677	5.17866139779128	1.44035563069341e-06	0.000308610643671716
ENSG00000262664.ENSG00000108963	ENSG00000262664+ENSG00000108963	ENSG00000262664+ENSG00000108963_001	chr17	dexseq_prepare_annotation2.py	exon	1933404	1933452	.	+	.	ENST00000263083__exon_number_001__gene_id_ENSG00000262664+ENSG00000108963		ENSG00000262664.ENSG00000108963	1.02480186620022	5.40977235592164	1.44996125562567e-06	0.000310170878599259
ENSG00000123104.12	ENSG00000123104	ENSG00000123104_013	chr12	dexseq_prepare_annotation2.py	exon	26589154	26589279	.	-	.	ENST00000381340+ENST00000451599__exon_number_013__gene_id_ENSG00000123104	ITPR2	ENSG00000123104.12	-0.553735722812355	-5.009513061438	1.47597005816005e-06	0.000315229419589497
ENSG00000142252.ENSG00000007047.ENSG00000104866.73	ENSG00000142252+ENSG00000007047+ENSG00000104866	ENSG00000142252+ENSG00000007047+ENSG00000104866_074	chr19	dexseq_prepare_annotation2.py	exon	45783403	45783631	.	+	.	ENST00000590897__exon_number_074__gene_id_ENSG00000142252+ENSG00000007047+ENSG00000104866		ENSG00000142252.ENSG00000007047.ENSG00000104866.73	-0.474640445560912	-5.35980214618916	1.48063347848771e-06	0.000315720254380915
ENSG00000180448.6	ENSG00000180448	ENSG00000180448_007	chr19	dexseq_prepare_annotation2.py	exon	1067497	1067673	.	+	.	ENST00000586866__exon_number_007__gene_id_ENSG00000180448	HMHA1	ENSG00000180448.6	-1.10267203491574	-5.03086911924439	1.48946169391665e-06	0.000317096179825791
ENSG00000125618.19	ENSG00000125618	ENSG00000125618_020	chr2	dexseq_prepare_annotation2.py	exon	113999261	113999303	.	-	.	ENST00000429538+ENST00000554830+ENST00000497038+ENST00000263334+ENST00000263335+ENST00000348715+ENST00000397647+ENST00000467778__exon_number_020__gene_id_ENSG00000125618	PAX8	ENSG00000125618.19	-0.792223576876134	-5.45192680869267	1.50192589461885e-06	0.000319240567065768
ENSG00000123104.21	ENSG00000123104	ENSG00000123104_022	chr12	dexseq_prepare_annotation2.py	exon	26640001	26640184	.	-	.	ENST00000381340+ENST00000451599__exon_number_022__gene_id_ENSG00000123104	ITPR2	ENSG00000123104.21	-0.943226930985234	-5.00467837496098	1.50818715183329e-06	0.000320061770707973
ENSG00000168389.28	ENSG00000168389	ENSG00000168389_029	chr1	dexseq_prepare_annotation2.py	exon	40434365	40434417	.	+	.	ENST00000420632+ENST00000483824+ENST00000372809+ENST00000480630+ENST00000372811__exon_number_029__gene_id_ENSG00000168389	MFSD2A	ENSG00000168389.28	-0.384793538867428	-5.07509979674334	1.51329043709655e-06	0.000320635016992692
ENSG00000249700.39	ENSG00000249700	ENSG00000249700_040	chr4	dexseq_prepare_annotation2.py	exon	56253058	56253438	.	-	.	ENST00000608136__exon_number_040__gene_id_ENSG00000249700	SRD5A3-AS1	ENSG00000249700.39	0.48340980311586	5.08344978560221	1.52457296364682e-06	0.000322513625165503
ENSG00000175183.6	ENSG00000175183	ENSG00000175183_007	chr12	dexseq_prepare_annotation2.py	exon	77254064	77254193	.	-	.	ENST00000552330+ENST00000546966+ENST00000311083+ENST00000548783+ENST00000547435__exon_number_007__gene_id_ENSG00000175183	CSRP2	ENSG00000175183.6	0.527334247045035	5.11145316445774	1.57265717085722e-06	0.000331917718198142
ENSG00000143995.32	ENSG00000143995	ENSG00000143995_033	chr2	dexseq_prepare_annotation2.py	exon	66775075	66775151	.	+	.	ENST00000398506+ENST00000444274+ENST00000488550+ENST00000475239+ENST00000409517+ENST00000542964+ENST00000560281+ENST00000450027+ENST00000272369+ENST00000495021+ENST00000606455+ENST00000407092__exon_number_033__gene_id_ENSG00000143995	MEIS1	ENSG00000143995.32	-2.14931159930317	-5.3055620120472	1.57400074630236e-06	0.000331917718198142
ENSG00000185722.11	ENSG00000185722	ENSG00000185722_012	chr17	dexseq_prepare_annotation2.py	exon	4080421	4080597	.	-	.	ENST00000570535+ENST00000572412+ENST00000574367+ENST00000341657__exon_number_012__gene_id_ENSG00000185722	ANKFY1	ENSG00000185722.11	0.746840298728569	5.0652187359865	1.57879110554049e-06	0.000332167040161224
ENSG00000124177.9	ENSG00000124177	ENSG00000124177_010	chr20	dexseq_prepare_annotation2.py	exon	40052132	40052340	.	-	.	ENST00000373233__exon_number_010__gene_id_ENSG00000124177	CHD6	ENSG00000124177.9	0.550549175512012	5.00518211910916	1.58015994802656e-06	0.000332167040161224
ENSG00000142515.18	ENSG00000142515	ENSG00000142515_019	chr19	dexseq_prepare_annotation2.py	exon	51361414	51361430	.	+	.	ENST00000597286+ENST00000593997+ENST00000596185+ENST00000601349+ENST00000601503+ENST00000360617+ENST00000601812+ENST00000422986+ENST00000326003+ENST00000595952+ENST00000597483+ENST00000596333+ENST00000595392+ENST00000598145__exon_number_019__gene_id_ENSG00000142515	KLK3	ENSG00000142515.18	0.453223033172438	5.08501911424503	1.5859233241744e-06	0.000332854385226565
ENSG00000257108.ENSG00000007541.14	ENSG00000257108+ENSG00000007541	ENSG00000257108+ENSG00000007541_015	chr16	dexseq_prepare_annotation2.py	exon	620018	620061	.	+	.	ENST00000439574+ENST00000026218+ENST00000321878__exon_number_015__gene_id_ENSG00000257108+ENSG00000007541		ENSG00000257108.ENSG00000007541.14	-0.487215165390339	-5.0329115925036	1.62169504460722e-06	0.00033939909411359
ENSG00000104218.9	ENSG00000104218	ENSG00000104218_010	chr8	dexseq_prepare_annotation2.py	exon	67999058	67999081	.	+	.	ENST00000519163+ENST00000412460__exon_number_010__gene_id_ENSG00000104218	CSPP1	ENSG00000104218.9	0.408109375914016	5.10403378111755	1.62219158883814e-06	0.00033939909411359
ENSG00000214753.ENSG00000168000.ENSG00000234857.87	ENSG00000214753+ENSG00000168000+ENSG00000234857	ENSG00000214753+ENSG00000168000+ENSG00000234857_088	chr11	dexseq_prepare_annotation2.py	exon	62491059	62491198	.	-	.	ENST00000540127+ENST00000403734+ENST00000301785__exon_number_088__gene_id_ENSG00000214753+ENSG00000168000+ENSG00000234857		ENSG00000214753.ENSG00000168000.ENSG00000234857.87	0.427601672919509	4.89681486296013	1.65324378269875e-06	0.000345354605774273
ENSG00000104365.51	ENSG00000104365	ENSG00000104365_052	chr8	dexseq_prepare_annotation2.py	exon	42178224	42178252	.	+	.	ENST00000519938+ENST00000520201__exon_number_052__gene_id_ENSG00000104365	IKBKB	ENSG00000104365.51	0.432474281498163	4.94215131227344	1.66298712040115e-06	0.000346847144968168
ENSG00000100225.23	ENSG00000100225	ENSG00000100225_024	chr22	dexseq_prepare_annotation2.py	exon	32894817	32894818	.	+	.	ENST00000382058__exon_number_024__gene_id_ENSG00000100225	FBXO7	ENSG00000100225.23	0.468345927376944	5.09288689353875	1.69948592733893e-06	0.000353660120960153
ENSG00000187775.81	ENSG00000187775	ENSG00000187775_082	chr17	dexseq_prepare_annotation2.py	exon	76506589	76506753	.	-	.	ENST00000587177__exon_number_082__gene_id_ENSG00000187775	DNAH17	ENSG00000187775.81	0.466765383662385	4.88922599895816	1.70095140733285e-06	0.000353660120960153
ENSG00000223745.58	ENSG00000223745	ENSG00000223745_059	chr1	dexseq_prepare_annotation2.py	exon	93806015	93806029	.	-	.	ENST00000452347+ENST00000411670+ENST00000451302+ENST00000413606+ENST00000421202+ENST00000457387+ENST00000449305+ENST00000438777+ENST00000447577__exon_number_059__gene_id_ENSG00000223745	RP4-717I23.3	ENSG00000223745.58	0.429165118477735	4.91221449421796	1.70746681896385e-06	0.000354462676302598
ENSG00000110090.8	ENSG00000110090	ENSG00000110090_009	chr11	dexseq_prepare_annotation2.py	exon	68540733	68540897	.	-	.	ENST00000537756+ENST00000539743+ENST00000376618+ENST00000540367+ENST00000265641__exon_number_009__gene_id_ENSG00000110090	CPT1A	ENSG00000110090.8	-0.771940490556568	-5.13464238559139	1.72368695450531e-06	0.000357274269309297
ENSG00000117472.2	ENSG00000117472	ENSG00000117472_003	chr1	dexseq_prepare_annotation2.py	exon	46640776	46640788	.	+	.	ENST00000372003+ENST00000482928+ENST00000498443__exon_number_003__gene_id_ENSG00000117472	TSPAN1	ENSG00000117472.2	-0.844208739352232	-5.54539741511306	1.73387989160078e-06	0.000358829803799129
ENSG00000161016.12	ENSG00000161016	ENSG00000161016_013	chr8	dexseq_prepare_annotation2.py	exon	146016149	146016257	.	-	.	ENST00000534781__exon_number_013__gene_id_ENSG00000161016	RPL8	ENSG00000161016.12	0.49965417580479	5.07354009926809	1.74834079086235e-06	0.000360548130895128
ENSG00000101280.3	ENSG00000101280	ENSG00000101280_004	chr20	dexseq_prepare_annotation2.py	exon	858804	858970	.	-	.	ENST00000381922+ENST00000546022__exon_number_004__gene_id_ENSG00000101280	ANGPT4	ENSG00000101280.3	-1.84085194894302	-5.74871367661682	1.74994708312454e-06	0.000360548130895128
ENSG00000214753.ENSG00000168000.ENSG00000234857.92	ENSG00000214753+ENSG00000168000+ENSG00000234857	ENSG00000214753+ENSG00000168000+ENSG00000234857_093	chr11	dexseq_prepare_annotation2.py	exon	62494091	62494821	.	-	.	ENST00000403734+ENST00000301785__exon_number_093__gene_id_ENSG00000214753+ENSG00000168000+ENSG00000234857		ENSG00000214753.ENSG00000168000.ENSG00000234857.92	0.437202914853217	4.88462122582218	1.75028609286539e-06	0.000360548130895128
ENSG00000146555.1	ENSG00000146555	ENSG00000146555_002	chr7	dexseq_prepare_annotation2.py	exon	3341219	3341516	.	+	.	ENST00000404826+ENST00000389531__exon_number_002__gene_id_ENSG00000146555	SDK1	ENSG00000146555.1	-0.933644617091214	-5.74795320266029	1.75396159256745e-06	0.000360748550419527
ENSG00000148120.21	ENSG00000148120	ENSG00000148120_022	chr9	dexseq_prepare_annotation2.py	exon	97693997	97694115	.	+	.	ENST00000277198+ENST00000473778+ENST00000395357__exon_number_022__gene_id_ENSG00000148120	C9orf3	ENSG00000148120.21	0.421244470286244	4.95150706459919	1.76032420091659e-06	0.00036150017790023
ENSG00000134668.32	ENSG00000134668	ENSG00000134668_033	chr1	dexseq_prepare_annotation2.py	exon	32266042	32266060	.	-	.	ENST00000533231+ENST00000257100+ENST00000360482+ENST00000528791__exon_number_033__gene_id_ENSG00000134668	SPOCD1	ENSG00000134668.32	-0.654400894195558	-5.14527865173149	1.77673596738635e-06	0.000364310021306605
ENSG00000081479.31	ENSG00000081479	ENSG00000081479_032	chr2	dexseq_prepare_annotation2.py	exon	170038677	170038829	.	-	.	ENST00000263816+ENST00000461418__exon_number_032__gene_id_ENSG00000081479	LRP2	ENSG00000081479.31	-0.468235691755545	-5.04593273812542	1.78860823522105e-06	0.00036585940272552
ENSG00000173193.20	ENSG00000173193	ENSG00000173193_021	chr3	dexseq_prepare_annotation2.py	exon	122437231	122437805	.	+	.	ENST00000474629+ENST00000460683+ENST00000475640+ENST00000474669__exon_number_021__gene_id_ENSG00000173193	PARP14	ENSG00000173193.20	-0.814734862787434	-5.1253973849587	1.78977398025055e-06	0.00036585940272552
ENSG00000135926.40	ENSG00000135926	ENSG00000135926_041	chr2	dexseq_prepare_annotation2.py	exon	219151930	219152014	.	-	.	ENST00000418569+ENST00000444000__exon_number_041__gene_id_ENSG00000135926	TMBIM1	ENSG00000135926.40	-0.888862139560668	-5.16309241343505	1.79266606169481e-06	0.000365890269998883
ENSG00000148120.20	ENSG00000148120	ENSG00000148120_021	chr9	dexseq_prepare_annotation2.py	exon	97690707	97690813	.	+	.	ENST00000277198+ENST00000395357+ENST00000488186+ENST00000473778+ENST00000428313+ENST00000479161+ENST00000375315__exon_number_021__gene_id_ENSG00000148120	C9orf3	ENSG00000148120.20	0.877875062834253	4.94615298766148	1.80315431112727e-06	0.000367469084071012
ENSG00000229688.14	ENSG00000229688	ENSG00000229688_015	chr7	dexseq_prepare_annotation2.py	exon	16308482	16308872	.	+	.	ENST00000457112+ENST00000438573__exon_number_015__gene_id_ENSG00000229688	ISPD-AS1	ENSG00000229688.14	-0.507594795074447	-5.61959371140047	1.82858110655587e-06	0.000372082805529732
ENSG00000112983.74	ENSG00000112983	ENSG00000112983_075	chr5	dexseq_prepare_annotation2.py	exon	137514359	137514367	.	-	.	ENST00000432618+ENST00000254900+ENST00000430331__exon_number_075__gene_id_ENSG00000112983	BRD8	ENSG00000112983.74	0.333065386226603	4.91838607130589	1.85283648198962e-06	0.000376444482438207
ENSG00000085552.23	ENSG00000085552	ENSG00000085552_024	chr1	dexseq_prepare_annotation2.py	exon	159906544	159906698	.	-	.	ENST00000368094+ENST00000361509+ENST00000476102__exon_number_024__gene_id_ENSG00000085552	IGSF9	ENSG00000085552.23	0.808127593150923	5.08532849648794	1.85597201526024e-06	0.000376508462743158
ENSG00000148337.59	ENSG00000148337	ENSG00000148337_060	chr9	dexseq_prepare_annotation2.py	exon	130953104	130953113	.	-	.	ENST00000467178+ENST00000325721+ENST00000420484+ENST00000372948+ENST00000491954+ENST00000393608+ENST00000541172+ENST00000476727+ENST00000357558+ENST00000372938+ENST00000372954+ENST00000488559+ENST00000324544+ENST00000538431+ENST00000277465+ENST00000498156__exon_number_060__gene_id_ENSG00000148337	CIZ1	ENSG00000148337.59	-0.429425730751448	-4.89247868751515	1.870098567413e-06	0.000378798538956838
ENSG00000220205.ENSG00000179094.ENSG00000263620.34	ENSG00000220205+ENSG00000179094+ENSG00000263620	ENSG00000220205+ENSG00000179094+ENSG00000263620_035	chr17	dexseq_prepare_annotation2.py	exon	8050866	8050867	.	-	.	ENST00000354903+ENST00000317276+ENST00000578223+ENST00000581082+ENST00000579203+ENST00000582719+ENST00000581395+ENST00000577424+ENST00000585095__exon_number_035__gene_id_ENSG00000220205+ENSG00000179094+ENSG00000263620		ENSG00000220205.ENSG00000179094.ENSG00000263620.34	-0.653558404044276	-4.90967127234674	1.87535860950824e-06	0.000379018050240584
ENSG00000214753.ENSG00000168000.ENSG00000234857.80	ENSG00000214753+ENSG00000168000+ENSG00000234857	ENSG00000214753+ENSG00000168000+ENSG00000234857_081	chr11	dexseq_prepare_annotation2.py	exon	62487495	62487663	.	-	.	ENST00000403734+ENST00000301785__exon_number_081__gene_id_ENSG00000214753+ENSG00000168000+ENSG00000234857		ENSG00000214753.ENSG00000168000.ENSG00000234857.80	-0.41948855268637	-4.86966315461175	1.87686113098968e-06	0.000379018050240584
ENSG00000100296.ENSG00000184117.20	ENSG00000100296+ENSG00000184117	ENSG00000100296+ENSG00000184117_021	chr22	dexseq_prepare_annotation2.py	exon	29924926	29925150	.	-	.	ENST00000358079__exon_number_021__gene_id_ENSG00000100296+ENSG00000184117		ENSG00000100296.ENSG00000184117.20	-0.902807687348541	-4.92460937881112	1.91717500387131e-06	0.000386574302442232
ENSG00000100031.ENSG00000100028.91	ENSG00000100031+ENSG00000100028	ENSG00000100031+ENSG00000100028_092	chr22	dexseq_prepare_annotation2.py	exon	25024970	25024972	.	+	.	ENST00000400383+ENST00000406383+ENST00000403838__exon_number_092__gene_id_ENSG00000100031+ENSG00000100028		ENSG00000100031.ENSG00000100028.91	-0.746768500040904	-4.86431250393296	1.93801035895757e-06	0.000390186085603457
ENSG00000132912.42	ENSG00000132912	ENSG00000132912_043	chr5	dexseq_prepare_annotation2.py	exon	150138658	150138671	.	-	.	ENST00000447998__exon_number_043__gene_id_ENSG00000132912	DCTN4	ENSG00000132912.42	0.537608420747637	5.03656855908073	1.94623459918032e-06	0.000391251775959317
ENSG00000156931.52	ENSG00000156931	ENSG00000156931_053	chr3	dexseq_prepare_annotation2.py	exon	184586777	184586824	.	+	.	ENST00000436792+ENST00000458721+ENST00000287546+ENST00000437079+ENST00000446204__exon_number_053__gene_id_ENSG00000156931	VPS8	ENSG00000156931.52	-0.507429836129293	-4.89088086540432	1.96830845822464e-06	0.000395094265019034
ENSG00000001630.ENSG00000240720.25	ENSG00000001630+ENSG00000240720	ENSG00000001630+ENSG00000240720_026	chr7	dexseq_prepare_annotation2.py	exon	91775397	91775514	.	-	.	ENST00000430130+ENST00000458448__exon_number_026__gene_id_ENSG00000001630+ENSG00000240720		ENSG00000001630.ENSG00000240720.25	-1.24657824651173	-5.21111647598403	1.9931064492352e-06	0.000399471203107676
ENSG00000100296.ENSG00000184117.74	ENSG00000100296+ENSG00000184117	ENSG00000100296+ENSG00000184117_075	chr22	dexseq_prepare_annotation2.py	exon	29977083	29977089	.	-	.	ENST00000496944+ENST00000216121__exon_number_075__gene_id_ENSG00000100296+ENSG00000184117		ENSG00000100296.ENSG00000184117.74	0.404047041878003	4.91444502420579	2.00684010759815e-06	0.000401295473480712
ENSG00000103657.108	ENSG00000103657	ENSG00000103657_109	chr15	dexseq_prepare_annotation2.py	exon	64126088	64126114	.	-	.	ENST00000559886+ENST00000561400+ENST00000560462+ENST00000558532__exon_number_109__gene_id_ENSG00000103657	HERC1	ENSG00000103657.108	-0.554275507670961	-4.9006288798646	2.00822103237179e-06	0.000401295473480712
ENSG00000215296.2	ENSG00000215296	ENSG00000215296_003	chr15	dexseq_prepare_annotation2.py	exon	33528833	33529123	.	-	.	ENST00000529696__exon_number_003__gene_id_ENSG00000215296	TMCO5B	ENSG00000215296.2	0.527614083637654	5.42789130547939	2.01593958903034e-06	0.000402235695219919
ENSG00000099139.24	ENSG00000099139	ENSG00000099139_025	chr9	dexseq_prepare_annotation2.py	exon	78804547	78804662	.	+	.	ENST00000455778+ENST00000545128+ENST00000376752+ENST00000424854__exon_number_025__gene_id_ENSG00000099139	PCSK5	ENSG00000099139.24	-0.982556895365087	-5.84458271666411	2.04484996136908e-06	0.000407395152602074
ENSG00000099139.46	ENSG00000099139	ENSG00000099139_047	chr9	dexseq_prepare_annotation2.py	exon	78973887	78977255	.	+	.	ENST00000545128__exon_number_047__gene_id_ENSG00000099139	PCSK5	ENSG00000099139.46	0.979095364540017	5.84050749819164	2.06853498227321e-06	0.000411499737069682
ENSG00000263053.ENSG00000171282.13	ENSG00000263053+ENSG00000171282	ENSG00000263053+ENSG00000171282_014	chr17	dexseq_prepare_annotation2.py	exon	79410491	79410590	.	+	.	ENST00000571813+ENST00000307745+ENST00000570375__exon_number_014__gene_id_ENSG00000263053+ENSG00000171282		ENSG00000263053.ENSG00000171282.13	0.419008037011998	4.96826186258894	2.07853763155113e-06	0.000412874281562457
ENSG00000006744.72	ENSG00000006744	ENSG00000006744_073	chr17	dexseq_prepare_annotation2.py	exon	12921383	12921504	.	-	.	ENST00000338034__exon_number_073__gene_id_ENSG00000006744	ELAC2	ENSG00000006744.72	1.25927955039025	5.05132222068343	2.13559016550009e-06	0.000423576697847866
ENSG00000173406.ENSG00000162600.49	ENSG00000173406+ENSG00000162600	ENSG00000173406+ENSG00000162600_050	chr1	dexseq_prepare_annotation2.py	exon	58996335	58996401	.	-	.	ENST00000421528+ENST00000358603+ENST00000371226__exon_number_050__gene_id_ENSG00000173406+ENSG00000162600		ENSG00000173406.ENSG00000162600.49	0.528585587196064	4.8656408130875	2.15989939540794e-06	0.000426924776314021
ENSG00000104408	ENSG00000104408	ENSG00000104408_001	chr8	dexseq_prepare_annotation2.py	exon	109213445	109213971	.	-	.	ENST00000523674__exon_number_001__gene_id_ENSG00000104408	EIF3E	ENSG00000104408	-0.416674388949555	-4.99143487871743	2.16316984782255e-06	0.000426924776314021
ENSG00000187775.80	ENSG00000187775	ENSG00000187775_081	chr17	dexseq_prepare_annotation2.py	exon	76506466	76506588	.	-	.	ENST00000389840+ENST00000585328+ENST00000587177__exon_number_081__gene_id_ENSG00000187775	DNAH17	ENSG00000187775.80	0.493371488641856	4.83735874855773	2.16632376975324e-06	0.000426924776314021
ENSG00000187527.5	ENSG00000187527	ENSG00000187527_006	chr3	dexseq_prepare_annotation2.py	exon	193007674	193007848	.	-	.	ENST00000495496+ENST00000342358__exon_number_006__gene_id_ENSG00000187527	ATP13A5	ENSG00000187527.5	0.394794818195111	4.97366056818213	2.16760534947541e-06	0.000426924776314021
ENSG00000187527.15	ENSG00000187527	ENSG00000187527_016	chr3	dexseq_prepare_annotation2.py	exon	193031822	193031982	.	-	.	ENST00000342358+ENST00000488957__exon_number_016__gene_id_ENSG00000187527	ATP13A5	ENSG00000187527.15	0.477571094560981	4.97356847919052	2.16846212535515e-06	0.000426924776314021
ENSG00000100298.10	ENSG00000100298	ENSG00000100298_011	chr22	dexseq_prepare_annotation2.py	exon	39500004	39500070	.	+	.	ENST00000348946+ENST00000442487__exon_number_011__gene_id_ENSG00000100298	APOBEC3H	ENSG00000100298.10	0.664266332764386	5.3426263012393	2.20856326283414e-06	0.000434179467711565
ENSG00000148700.5	ENSG00000148700	ENSG00000148700_006	chr10	dexseq_prepare_annotation2.py	exon	111767967	111767988	.	+	.	ENST00000484622+ENST00000459738+ENST00000356080+ENST00000277900+ENST00000487085__exon_number_006__gene_id_ENSG00000148700	ADD3	ENSG00000148700.5	0.414951043090649	4.90729284263559	2.22870659530578e-06	0.000437495104658525
ENSG00000142449.9	ENSG00000142449	ENSG00000142449_010	chr19	dexseq_prepare_annotation2.py	exon	8146242	8146364	.	-	.	ENST00000600128+ENST00000601739+ENST00000270509__exon_number_010__gene_id_ENSG00000142449	FBN3	ENSG00000142449.9	-0.842999421702937	-4.93242706046522	2.23312411971034e-06	0.000437718560933062
ENSG00000077782.73	ENSG00000077782	ENSG00000077782_074	chr8	dexseq_prepare_annotation2.py	exon	38297824	38297891	.	-	.	ENST00000335922__exon_number_074__gene_id_ENSG00000077782	FGFR1	ENSG00000077782.73	0.327017832713472	4.8540868983039	2.25314796779121e-06	0.000440591291560996
ENSG00000159166.ENSG00000118194.33	ENSG00000159166+ENSG00000118194	ENSG00000159166+ENSG00000118194_034	chr1	dexseq_prepare_annotation2.py	exon	201334799	201335522	.	-	.	ENST00000491504__exon_number_034__gene_id_ENSG00000159166+ENSG00000118194		ENSG00000159166.ENSG00000118194.33	-0.761718722167107	-4.97280707872591	2.25438143999401e-06	0.000440591291560996
ENSG00000205020.14	ENSG00000205020	ENSG00000205020_015	chr17	dexseq_prepare_annotation2.py	exon	34539715	34539735	.	+	.	ENST00000400702+ENST00000589079+ENST00000586598+ENST00000591637+ENST00000589336__exon_number_015__gene_id_ENSG00000205020	CCL4L1	ENSG00000205020.14	-0.892032237424266	-5.24435186811426	2.26857661649937e-06	0.000442717369995324
ENSG00000148120.44	ENSG00000148120	ENSG00000148120_045	chr9	dexseq_prepare_annotation2.py	exon	97783960	97784559	.	+	.	ENST00000496567+ENST00000482056__exon_number_045__gene_id_ENSG00000148120	C9orf3	ENSG00000148120.44	-0.428167990134825	-4.89349150986507	2.28196926164158e-06	0.000444191060261157
ENSG00000164972.1	ENSG00000164972	ENSG00000164972_002	chr9	dexseq_prepare_annotation2.py	exon	34379644	34379730	.	-	.	ENST00000481295+ENST00000297623+ENST00000379133+ENST00000379124+ENST00000379127+ENST00000379126__exon_number_002__gene_id_ENSG00000164972	C9orf24	ENSG00000164972.1	-1.03393843680696	-5.46223462586614	2.28278345973416e-06	0.000444191060261157
ENSG00000136504.17	ENSG00000136504	ENSG00000136504_018	chr17	dexseq_prepare_annotation2.py	exon	47892314	47892392	.	+	.	ENST00000513171__exon_number_018__gene_id_ENSG00000136504	KAT7	ENSG00000136504.17	0.427544294828999	5.00706931746444	2.30900941593706e-06	0.00044864019341622
ENSG00000140443.37	ENSG00000140443	ENSG00000140443_038	chr15	dexseq_prepare_annotation2.py	exon	99467011	99467104	.	+	.	ENST00000560343__exon_number_038__gene_id_ENSG00000140443	IGF1R	ENSG00000140443.37	-0.490746716611344	-4.88153574334786	2.32589190243722e-06	0.00045126359695484
ENSG00000272084.ENSG00000127481.130	ENSG00000272084+ENSG00000127481	ENSG00000272084+ENSG00000127481_131	chr1	dexseq_prepare_annotation2.py	exon	19500813	19500941	.	-	.	ENST00000375217+ENST00000375226+ENST00000419533+ENST00000375267+ENST00000375254__exon_number_131__gene_id_ENSG00000272084+ENSG00000127481		ENSG00000272084.ENSG00000127481.130	-0.36551423851128	-4.77898624362465	2.33180163227822e-06	0.000451753569060996
ENSG00000169727.41	ENSG00000169727	ENSG00000169727_042	chr17	dexseq_prepare_annotation2.py	exon	80012528	80012544	.	+	.	ENST00000392358+ENST00000578552+ENST00000584460+ENST00000306823+ENST00000581418+ENST00000583641+ENST00000355130+ENST00000580723+ENST00000580141+ENST00000320548+ENST00000585084+ENST00000392357+ENST00000580716+ENST00000580627__exon_number_042__gene_id_ENSG00000169727	GPS1	ENSG00000169727.41	0.375846571164875	4.88381120120808	2.34121878373211e-06	0.00045292064946043
ENSG00000119403.1	ENSG00000119403	ENSG00000119403_002	chr9	dexseq_prepare_annotation2.py	exon	123619897	123620207	.	-	.	ENST00000419155+ENST00000373896__exon_number_002__gene_id_ENSG00000119403	PHF19	ENSG00000119403.1	-1.08285589359731	-4.93847952821419	2.36430165304034e-06	0.000456724228443469
ENSG00000113649.29	ENSG00000113649	ENSG00000113649_030	chr5	dexseq_prepare_annotation2.py	exon	145863103	145863192	.	+	.	ENST00000515203+ENST00000549332+ENST00000394421+ENST00000506524+ENST00000296702__exon_number_030__gene_id_ENSG00000113649	TCERG1	ENSG00000113649.29	0.445376749788863	4.90647633954287	2.38400798784016e-06	0.000459865494579271
ENSG00000264594.ENSG00000204580.141	ENSG00000264594+ENSG00000204580	ENSG00000264594+ENSG00000204580_142	chr6	dexseq_prepare_annotation2.py	exon	30867618	30867824	.	+	.	ENST00000454612+ENST00000376575+ENST00000376567+ENST00000376570+ENST00000452441+ENST00000446312+ENST00000376568+ENST00000376569+ENST00000324771__exon_number_142__gene_id_ENSG00000264594+ENSG00000204580		ENSG00000264594.ENSG00000204580.141	-0.515309164786075	-5.00983206974351	2.40001822703986e-06	0.000462285761931009
ENSG00000118046.24	ENSG00000118046	ENSG00000118046_025	chr19	dexseq_prepare_annotation2.py	exon	1226453	1226457	.	+	.	ENST00000326873+ENST00000585465+ENST00000589152__exon_number_025__gene_id_ENSG00000118046	STK11	ENSG00000118046.24	-0.585050883249953	-5.08656029340038	2.42968562886299e-06	0.000467325873895025
ENSG00000059758.22	ENSG00000059758	ENSG00000059758_023	chr12	dexseq_prepare_annotation2.py	exon	96692647	96692761	.	-	.	ENST00000542666+ENST00000553042+ENST00000261211+ENST00000543119__exon_number_023__gene_id_ENSG00000059758	CDK17	ENSG00000059758.22	0.843526970858102	4.94285738036698	2.47333176237337e-06	0.000475036283408125
ENSG00000059691.34	ENSG00000059691	ENSG00000059691_035	chr4	dexseq_prepare_annotation2.py	exon	152681959	152682082	.	-	.	ENST00000263985+ENST00000511538+ENST00000508611+ENST00000503160+ENST00000515884+ENST00000515812+ENST00000512306__exon_number_035__gene_id_ENSG00000059691	PET112	ENSG00000059691.34	1.33431777730979	5.43692895388321	2.48181565231973e-06	0.000475799421815473
ENSG00000075292.78	ENSG00000075292	ENSG00000075292_079	chr2	dexseq_prepare_annotation2.py	exon	71660295	71660413	.	+	.	ENST00000409544+ENST00000460310+ENST00000487638+ENST00000483421+ENST00000488126+ENST00000409407+ENST00000355812+ENST00000461991+ENST00000264447+ENST00000493576+ENST00000472758__exon_number_079__gene_id_ENSG00000075292	ZNF638	ENSG00000075292.78	-0.617691515528624	-4.83972610300978	2.48443406704462e-06	0.000475799421815473
ENSG00000074201.6	ENSG00000074201	ENSG00000074201_007	chr11	dexseq_prepare_annotation2.py	exon	77323416	77323562	.	-	.	ENST00000533957__exon_number_007__gene_id_ENSG00000074201	CLNS1A	ENSG00000074201.6	-0.632370609802783	-5.43418112669691	2.50443901848951e-06	0.000478527899768317
ENSG00000008710.100	ENSG00000008710	ENSG00000008710_101	chr16	dexseq_prepare_annotation2.py	exon	2156942	2156949	.	-	.	ENST00000487932+ENST00000415938+ENST00000488185+ENST00000496574+ENST00000569983+ENST00000486339+ENST00000483024+ENST00000568591+ENST00000423118+ENST00000565639+ENST00000262304+ENST00000483558+ENST00000483731__exon_number_101__gene_id_ENSG00000008710	PKD1	ENSG00000008710.100	-1.04250791275093	-4.79809938306078	2.50585090301499e-06	0.000478527899768317
ENSG00000138101.2	ENSG00000138101	ENSG00000138101_003	chr2	dexseq_prepare_annotation2.py	exon	25600114	25600126	.	-	.	ENST00000407661+ENST00000398951+ENST00000404103+ENST00000496972+ENST00000405222+ENST00000407038+ENST00000406818+ENST00000497476__exon_number_003__gene_id_ENSG00000138101	DTNB	ENSG00000138101.2	-1.37916450280132	-4.9458637861758	2.52855945359529e-06	0.000482174614433877
ENSG00000168619.32	ENSG00000168619	ENSG00000168619_033	chr8	dexseq_prepare_annotation2.py	exon	39587582	39587582	.	+	.	ENST00000379866+ENST00000265707__exon_number_033__gene_id_ENSG00000168619	ADAM18	ENSG00000168619.32	0.710968105262386	5.17891594474691	2.53426216018531e-06	0.000482572682154317
ENSG00000008710.104	ENSG00000008710	ENSG00000008710_105	chr16	dexseq_prepare_annotation2.py	exon	2157758	2157760	.	-	.	ENST00000496574+ENST00000473780+ENST00000486339__exon_number_105__gene_id_ENSG00000008710	PKD1	ENSG00000008710.104	-0.994897762469568	-4.78945067532648	2.60841852759596e-06	0.000495985952617692
ENSG00000100949.1	ENSG00000100949	ENSG00000100949_002	chr14	dexseq_prepare_annotation2.py	exon	24734748	24734757	.	-	.	ENST00000560521+ENST00000561055+ENST00000399409+ENST00000216840+ENST00000560243__exon_number_002__gene_id_ENSG00000100949	RABGGTA	ENSG00000100949.1	0.504224293248834	4.89182854651889	2.66561432229541e-06	0.000505670798216481
ENSG00000187954.7	ENSG00000187954	ENSG00000187954_008	chr8	dexseq_prepare_annotation2.py	exon	145678844	145683024	.	-	.	ENST00000533173+ENST00000528663__exon_number_008__gene_id_ENSG00000187954	CYHR1	ENSG00000187954.7	-0.464284732372746	-4.95140335627145	2.66692818573314e-06	0.000505670798216481
ENSG00000180448.5	ENSG00000180448	ENSG00000180448_006	chr19	dexseq_prepare_annotation2.py	exon	1067326	1067494	.	+	.	ENST00000590214+ENST00000587602+ENST00000536472+ENST00000591293+ENST00000313093__exon_number_006__gene_id_ENSG00000180448	HMHA1	ENSG00000180448.5	-1.19747266789304	-4.8938292336524	2.7110015751956e-06	0.000513298346472921
ENSG00000165795.148	ENSG00000165795	ENSG00000165795_149	chr14	dexseq_prepare_annotation2.py	exon	21493686	21493688	.	-	.	ENST00000555767+ENST00000554415+ENST00000397844+ENST00000556457__exon_number_149__gene_id_ENSG00000165795	NDRG2	ENSG00000165795.148	-0.633716544318788	-4.79581136623752	2.71865453605616e-06	0.000514018246587705
ENSG00000259052.ENSG00000197119.52	ENSG00000259052+ENSG00000197119	ENSG00000259052+ENSG00000197119_053	chr14	dexseq_prepare_annotation2.py	exon	100772855	100772869	.	-	.	ENST00000553359+ENST00000554224+ENST00000555949+ENST00000359232__exon_number_053__gene_id_ENSG00000259052+ENSG00000197119		ENSG00000259052.ENSG00000197119.52	-0.930952114608478	-5.12588852528161	2.75822822200015e-06	0.000520762851464594
ENSG00000142621.76	ENSG00000142621	ENSG00000142621_077	chr1	dexseq_prepare_annotation2.py	exon	15714842	15714876	.	+	.	ENST00000477846+ENST00000375999+ENST00000481324__exon_number_077__gene_id_ENSG00000142621	FHAD1	ENSG00000142621.76	-0.851583909944036	-4.89457759799735	2.77609669660271e-06	0.000523396174363441
ENSG00000129055.14	ENSG00000129055	ENSG00000129055_015	chr3	dexseq_prepare_annotation2.py	exon	134205429	134205558	.	-	.	ENST00000511751__exon_number_015__gene_id_ENSG00000129055	ANAPC13	ENSG00000129055.14	-1.15356441319306	-5.40141286803224	2.79053621917789e-06	0.00052537649743405
ENSG00000101280	ENSG00000101280	ENSG00000101280_001	chr20	dexseq_prepare_annotation2.py	exon	853296	853401	.	-	.	ENST00000381922__exon_number_001__gene_id_ENSG00000101280	ANGPT4	ENSG00000101280	0.714125009600425	5.59236766130362	2.80337878320152e-06	0.000525944774153461
ENSG00000123843.21	ENSG00000123843	ENSG00000123843_022	chr1	dexseq_prepare_annotation2.py	exon	207273329	207273335	.	+	.	ENST00000243611+ENST00000367076+ENST00000367078+ENST00000470767+ENST00000391923__exon_number_022__gene_id_ENSG00000123843	C4BPB	ENSG00000123843.21	0.60708320564195	5.3998658299004	2.80481769568315e-06	0.000525944774153461
ENSG00000134376.34	ENSG00000134376	ENSG00000134376_035	chr1	dexseq_prepare_annotation2.py	exon	197446678	197446793	.	+	.	ENST00000448952__exon_number_035__gene_id_ENSG00000134376	CRB1	ENSG00000134376.34	-1.05410892676997	-4.89214500643568	2.80537502020665e-06	0.000525944774153461
ENSG00000048052.73	ENSG00000048052	ENSG00000048052_074	chr7	dexseq_prepare_annotation2.py	exon	18875532	18875620	.	+	.	ENST00000483142+ENST00000432645+ENST00000401921+ENST00000406451+ENST00000490851+ENST00000441542__exon_number_074__gene_id_ENSG00000048052	HDAC9	ENSG00000048052.73	0.377609482379192	4.88406517679886	2.82805708569577e-06	0.000529453537204788
ENSG00000188037.6	ENSG00000188037	ENSG00000188037_007	chr7	dexseq_prepare_annotation2.py	exon	143020402	143020479	.	+	.	ENST00000343257+ENST00000455478__exon_number_007__gene_id_ENSG00000188037	CLCN1	ENSG00000188037.6	-0.730736031295501	-5.06855003677494	2.83468666479215e-06	0.000529951421236856
ENSG00000078098	ENSG00000078098	ENSG00000078098_001	chr2	dexseq_prepare_annotation2.py	exon	163027194	163027194	.	-	.	ENST00000422436+ENST00000462608__exon_number_001__gene_id_ENSG00000078098	FAP	ENSG00000078098	-0.427443542184897	-4.94322758831581	2.8784687211511e-06	0.000537383942341445
ENSG00000142178.11	ENSG00000142178	ENSG00000142178_012	chr21	dexseq_prepare_annotation2.py	exon	44841680	44841853	.	-	.	ENST00000478426__exon_number_012__gene_id_ENSG00000142178	SIK1	ENSG00000142178.11	-0.756823841669121	-5.06194566794196	2.90866412812332e-06	0.000542262740891638
ENSG00000166887.52	ENSG00000166887	ENSG00000166887_053	chr15	dexseq_prepare_annotation2.py	exon	42500352	42500505	.	-	.	ENST00000568357+ENST00000318006__exon_number_053__gene_id_ENSG00000166887	VPS39	ENSG00000166887.52	1.04558666600988	4.9186089575887	2.94404741729529e-06	0.000548093759344832
ENSG00000272084.ENSG00000127481.131	ENSG00000272084+ENSG00000127481	ENSG00000272084+ENSG00000127481_132	chr1	dexseq_prepare_annotation2.py	exon	19501448	19501527	.	-	.	ENST00000375217+ENST00000375226+ENST00000419533+ENST00000375267+ENST00000375254__exon_number_132__gene_id_ENSG00000272084+ENSG00000127481		ENSG00000272084.ENSG00000127481.131	-0.368597542129172	-4.72889930344493	2.95518631810052e-06	0.000549401240230264
ENSG00000140443.35	ENSG00000140443	ENSG00000140443_036	chr15	dexseq_prepare_annotation2.py	exon	99465377	99465471	.	+	.	ENST00000561049+ENST00000558762+ENST00000560144+ENST00000268035__exon_number_036__gene_id_ENSG00000140443	IGF1R	ENSG00000140443.35	-0.49473832149712	-4.80839832798863	3.2204701964918e-06	0.000597887682487499
ENSG00000103657.105	ENSG00000103657	ENSG00000103657_106	chr15	dexseq_prepare_annotation2.py	exon	64126021	64126025	.	-	.	ENST00000560316+ENST00000560462+ENST00000558532__exon_number_106__gene_id_ENSG00000103657	HERC1	ENSG00000103657.105	-0.534270952092311	-4.79449263962469	3.23573674978639e-06	0.000599887617095121
ENSG00000172890.33	ENSG00000172890	ENSG00000172890_034	chr11	dexseq_prepare_annotation2.py	exon	71188393	71188484	.	+	.	ENST00000539574+ENST00000527852+ENST00000525200__exon_number_034__gene_id_ENSG00000172890	NADSYN1	ENSG00000172890.33	-0.574957503554447	-4.78168449408662	3.26445748634652e-06	0.000604372875322439
ENSG00000187775.86	ENSG00000187775	ENSG00000187775_087	chr17	dexseq_prepare_annotation2.py	exon	76522733	76522819	.	-	.	ENST00000389840+ENST00000585328__exon_number_087__gene_id_ENSG00000187775	DNAH17	ENSG00000187775.86	0.453285391532865	4.74624816132805	3.2969577614774e-06	0.000609544473452976
ENSG00000167380.32	ENSG00000167380	ENSG00000167380_033	chr19	dexseq_prepare_annotation2.py	exon	44677345	44677387	.	+	.	ENST00000588795+ENST00000588883__exon_number_033__gene_id_ENSG00000167380	ZNF226	ENSG00000167380.32	0.659781702287656	4.84170356957421	3.31251570583362e-06	0.000611573784892801
ENSG00000140386.49	ENSG00000140386	ENSG00000140386_050	chr15	dexseq_prepare_annotation2.py	exon	77066709	77066750	.	-	.	ENST00000564022__exon_number_050__gene_id_ENSG00000140386	SCAPER	ENSG00000140386.49	0.554644123182662	4.79413142319071	3.33045276548605e-06	0.000614036128381408
ENSG00000075292.71	ENSG00000075292	ENSG00000075292_072	chr2	dexseq_prepare_annotation2.py	exon	71654480	71654544	.	+	.	ENST00000487638+ENST00000409544+ENST00000483421+ENST00000492262+ENST00000409407+ENST00000355812+ENST00000461991+ENST00000264447+ENST00000493576+ENST00000472758__exon_number_072__gene_id_ENSG00000075292	ZNF638	ENSG00000075292.71	-0.634119961026348	-4.77397149981226	3.34256747051025e-06	0.000615419691356675
ENSG00000147642.66	ENSG00000147642	ENSG00000147642_067	chr8	dexseq_prepare_annotation2.py	exon	110703834	110703834	.	-	.	ENST00000534578+ENST00000529190+ENST00000422135+ENST00000419099__exon_number_067__gene_id_ENSG00000147642	SYBU	ENSG00000147642.66	0.396317959622969	4.80172032749687	3.36976980653163e-06	0.000619573488781085
ENSG00000103657.104	ENSG00000103657	ENSG00000103657_105	chr15	dexseq_prepare_annotation2.py	exon	64072661	64072751	.	-	.	ENST00000560462__exon_number_105__gene_id_ENSG00000103657	HERC1	ENSG00000103657.104	-0.6383000803921	-4.78454962723509	3.38231539602019e-06	0.000621024743221953
ENSG00000145388.14	ENSG00000145388	ENSG00000145388_015	chr4	dexseq_prepare_annotation2.py	exon	119621705	119621797	.	+	.	ENST00000388822+ENST00000506780+ENST00000502564__exon_number_015__gene_id_ENSG00000145388	METTL14	ENSG00000145388.14	0.649168731821995	5.01841302004356	3.44577840973338e-06	0.000631553803547875
ENSG00000180448.7	ENSG00000180448	ENSG00000180448_008	chr19	dexseq_prepare_annotation2.py	exon	1068332	1068412	.	+	.	ENST00000590214__exon_number_008__gene_id_ENSG00000180448	HMHA1	ENSG00000180448.7	-1.02870284902335	-4.83785684945671	3.45184863038199e-06	0.000631553803547875
ENSG00000077782.50	ENSG00000077782	ENSG00000077782_051	chr8	dexseq_prepare_annotation2.py	exon	38282201	38282217	.	-	.	ENST00000532791+ENST00000527203+ENST00000447712+ENST00000397113+ENST00000470826+ENST00000425967+ENST00000487647+ENST00000532386+ENST00000341462+ENST00000326324+ENST00000397108+ENST00000356207+ENST00000526570+ENST00000533668+ENST00000397091+ENST00000397103+ENST00000496296+ENST00000525001+ENST00000475621+ENST00000335922__exon_number_051__gene_id_ENSG00000077782	FGFR1	ENSG00000077782.50	-0.495263419486933	-4.75990882347949	3.45385421915697e-06	0.000631553803547875
ENSG00000095485.28	ENSG00000095485	ENSG00000095485_029	chr10	dexseq_prepare_annotation2.py	exon	102027328	102027355	.	-	.	ENST00000468709+ENST00000482452+ENST00000496796+ENST00000473842+ENST00000466955+ENST00000354105__exon_number_029__gene_id_ENSG00000095485	CWF19L1	ENSG00000095485.28	-0.902309166898252	-5.21379673372296	3.4715765761635e-06	0.000633128177021835
ENSG00000068078.12	ENSG00000068078	ENSG00000068078_013	chr4	dexseq_prepare_annotation2.py	exon	1804641	1804791	.	+	.	ENST00000340107+ENST00000474521__exon_number_013__gene_id_ENSG00000068078	FGFR3	ENSG00000068078.12	0.523991760988594	5.06520290080117	3.47195038791153e-06	0.000633128177021835
ENSG00000263218.5	ENSG00000263218	ENSG00000263218_006	chr17	dexseq_prepare_annotation2.py	exon	78973928	78973930	.	-	.	ENST00000576215__exon_number_006__gene_id_ENSG00000263218	CTD-2561B21.7	ENSG00000263218.5	1.04761996770899	5.84098566560902	3.4899995237609e-06	0.000634685417479156
ENSG00000263218.4	ENSG00000263218	ENSG00000263218_005	chr17	dexseq_prepare_annotation2.py	exon	78973785	78973927	.	-	.	ENST00000577061+ENST00000576215__exon_number_005__gene_id_ENSG00000263218	CTD-2561B21.7	ENSG00000263218.4	-1.04761996770899	-5.84098566560902	3.48999952376091e-06	0.000634685417479156
ENSG00000140199.4	ENSG00000140199	ENSG00000140199_005	chr15	dexseq_prepare_annotation2.py	exon	34525913	34526081	.	-	.	ENST00000458406+ENST00000558667+ENST00000354181+ENST00000561080+ENST00000559523+ENST00000560164+ENST00000290209+ENST00000559664+ENST00000397702+ENST00000397707+ENST00000451844+ENST00000560611__exon_number_005__gene_id_ENSG00000140199	SLC12A6	ENSG00000140199.4	-0.750128372532115	-4.91586849937513	3.53365959241924e-06	0.00064175104358434
ENSG00000140479.18	ENSG00000140479	ENSG00000140479_019	chr15	dexseq_prepare_annotation2.py	exon	101856523	101856594	.	-	.	ENST00000558433__exon_number_019__gene_id_ENSG00000140479	PCSK6	ENSG00000140479.18	-0.448748628151501	-4.94130666504992	3.54230325476393e-06	0.000642446749536561
ENSG00000214595.57	ENSG00000214595	ENSG00000214595_058	chr2	dexseq_prepare_annotation2.py	exon	55197469	55197790	.	+	.	ENST00000356458+ENST00000490828__exon_number_058__gene_id_ENSG00000214595	EML6	ENSG00000214595.57	0.801488999956857	4.81001323824995	3.55683414128322e-06	0.000644041373013785
ENSG00000059769.ENSG00000244115.ENSG00000242616.13	ENSG00000059769+ENSG00000244115+ENSG00000242616	ENSG00000059769+ENSG00000244115+ENSG00000242616_014	chr9	dexseq_prepare_annotation2.py	exon	114431552	114432508	.	+	.	ENST00000374293+ENST00000374294+ENST00000556107__exon_number_014__gene_id_ENSG00000059769+ENSG00000244115+ENSG00000242616		ENSG00000059769.ENSG00000244115.ENSG00000242616.13	0.37735718785615	5.12137130754551	3.56291324662472e-06	0.000644041373013785
ENSG00000132635.11	ENSG00000132635	ENSG00000132635_012	chr20	dexseq_prepare_annotation2.py	exon	2820857	2821317	.	-	.	ENST00000360652+ENST00000448755__exon_number_012__gene_id_ENSG00000132635	PCED1A	ENSG00000132635.11	-0.785949863129537	-5.64814684963107	3.56557021558529e-06	0.000644041373013785
ENSG00000159640.ENSG00000224353.ENSG00000264813.22	ENSG00000159640+ENSG00000224353+ENSG00000264813	ENSG00000159640+ENSG00000224353+ENSG00000264813_023	chr17	dexseq_prepare_annotation2.py	exon	61561213	61561332	.	+	.	ENST00000582678+ENST00000428043+ENST00000290866__exon_number_023__gene_id_ENSG00000159640+ENSG00000224353+ENSG00000264813		ENSG00000159640.ENSG00000224353.ENSG00000264813.22	-0.825292598374184	-4.76330439761165	3.58473801634696e-06	0.000645415218506653
ENSG00000196562.2	ENSG00000196562	ENSG00000196562_003	chr20	dexseq_prepare_annotation2.py	exon	46285996	46286149	.	-	.	ENST00000359930+ENST00000479472__exon_number_003__gene_id_ENSG00000196562	SULF2	ENSG00000196562.2	-0.90863933173775	-5.5106508478367	3.58649136183824e-06	0.000645415218506653
ENSG00000180448.2	ENSG00000180448	ENSG00000180448_003	chr19	dexseq_prepare_annotation2.py	exon	1067174	1067315	.	+	.	ENST00000313093__exon_number_003__gene_id_ENSG00000180448	HMHA1	ENSG00000180448.2	-1.04006361570168	-4.82887647005469	3.58768161076935e-06	0.000645415218506653
ENSG00000142623.9	ENSG00000142623	ENSG00000142623_010	chr1	dexseq_prepare_annotation2.py	exon	17556580	17556703	.	+	.	ENST00000375471__exon_number_010__gene_id_ENSG00000142623	PADI1	ENSG00000142623.9	-1.06973851189108	-5.3246333635071	3.59430049803754e-06	0.000645735676554567
ENSG00000181355.11	ENSG00000181355	ENSG00000181355_012	chr6	dexseq_prepare_annotation2.py	exon	9708166	9708205	.	-	.	ENST00000487015+ENST00000492094+ENST00000492169+ENST00000460363__exon_number_012__gene_id_ENSG00000181355	OFCC1	ENSG00000181355.11	-0.468307274874455	-5.08382868759574	3.61447336489431e-06	0.000648487046558538
ENSG00000222750.ENSG00000103534.22	ENSG00000222750+ENSG00000103534	ENSG00000222750+ENSG00000103534_023	chr16	dexseq_prepare_annotation2.py	exon	19481003	19481147	.	+	.	ENST00000219821+ENST00000564959+ENST00000381414+ENST00000542583+ENST00000396229+ENST00000567478+ENST00000541464+ENST00000561503__exon_number_023__gene_id_ENSG00000222750+ENSG00000103534		ENSG00000222750.ENSG00000103534.22	0.551977833762988	4.86854586092173	3.63325178085163e-06	0.000650981182168051
ENSG00000124126.33	ENSG00000124126	ENSG00000124126_034	chr20	dexseq_prepare_annotation2.py	exon	47296189	47296292	.	-	.	ENST00000396220+ENST00000371941__exon_number_034__gene_id_ENSG00000124126	PREX1	ENSG00000124126.33	-1.12713077065379	-4.8631272886155	3.71663548760886e-06	0.000665028648026784
ENSG00000173137.35	ENSG00000173137	ENSG00000173137_036	chr8	dexseq_prepare_annotation2.py	exon	145618452	145618457	.	+	.	ENST00000529654__exon_number_036__gene_id_ENSG00000173137	ADCK5	ENSG00000173137.35	0.474496544406804	5.24482616017743	3.76532133966608e-06	0.00067283822450333
ENSG00000255730.ENSG00000142046.ENSG00000248098.7	ENSG00000255730+ENSG00000142046+ENSG00000248098	ENSG00000255730+ENSG00000142046+ENSG00000248098_008	chr19	dexseq_prepare_annotation2.py	exon	41882645	41882661	.	+	.	ENST00000392002+ENST00000544232+ENST00000436170+ENST00000447302__exon_number_008__gene_id_ENSG00000255730+ENSG00000142046+ENSG00000248098		ENSG00000255730.ENSG00000142046.ENSG00000248098.7	-0.915826488099114	-4.8876927249027	3.78611852805619e-06	0.000675650060961299
ENSG00000059769.ENSG00000244115.ENSG00000242616.12	ENSG00000059769+ENSG00000244115+ENSG00000242616	ENSG00000059769+ENSG00000244115+ENSG00000242616_013	chr9	dexseq_prepare_annotation2.py	exon	114431549	114431551	.	+	.	ENST00000374293__exon_number_013__gene_id_ENSG00000059769+ENSG00000244115+ENSG00000242616		ENSG00000059769.ENSG00000244115.ENSG00000242616.12	0.307521478573333	5.10266002845224	3.81510475322566e-06	0.00067991380891799
ENSG00000142512.30	ENSG00000142512	ENSG00000142512_031	chr19	dexseq_prepare_annotation2.py	exon	51920897	51920952	.	-	.	ENST00000357375+ENST00000439889+ENST00000353836+ENST00000529627+ENST00000356298+ENST00000432469+ENST00000339313__exon_number_031__gene_id_ENSG00000142512	SIGLEC10	ENSG00000142512.30	0.528059768791952	4.85341643229537	3.87074404944666e-06	0.000688909864928451
ENSG00000177479.22	ENSG00000177479	ENSG00000177479_023	chr3	dexseq_prepare_annotation2.py	exon	48962516	48962650	.	+	.	ENST00000492077__exon_number_023__gene_id_ENSG00000177479	ARIH2	ENSG00000177479.22	-0.470467218459543	-4.75211352214507	3.90645166926024e-06	0.000694339273794319
ENSG00000135454.32	ENSG00000135454	ENSG00000135454_033	chr12	dexseq_prepare_annotation2.py	exon	58025005	58025037	.	-	.	ENST00000552350+ENST00000550764+ENST00000551220+ENST00000548888+ENST00000553142+ENST00000551925+ENST00000449184+ENST00000552798+ENST00000550943+ENST00000341156+ENST00000552219+ENST00000548487__exon_number_033__gene_id_ENSG00000135454	B4GALNT1	ENSG00000135454.32	-1.77372877710678	-4.92996209629213	3.93460521511592e-06	0.00069841335443422
ENSG00000265072.ENSG00000166598.23	ENSG00000265072+ENSG00000166598	ENSG00000265072+ENSG00000166598_024	chr12	dexseq_prepare_annotation2.py	exon	104335407	104335484	.	+	.	ENST00000548462+ENST00000299767+ENST00000550479__exon_number_024__gene_id_ENSG00000265072+ENSG00000166598		ENSG00000265072.ENSG00000166598.23	0.421429490050694	4.91464300365152	3.94423480519754e-06	0.000699192880128802
ENSG00000173402.27	ENSG00000173402	ENSG00000173402_028	chr3	dexseq_prepare_annotation2.py	exon	49547889	49547923	.	+	.	ENST00000431960+ENST00000496474+ENST00000541308+ENST00000452060+ENST00000430636+ENST00000479935+ENST00000515359+ENST00000419218+ENST00000538711+ENST00000466701+ENST00000469139+ENST00000545947+ENST00000428779+ENST00000475424+ENST00000308775+ENST00000418588+ENST00000539901+ENST00000421560+ENST00000435508+ENST00000452317__exon_number_028__gene_id_ENSG00000173402	DAG1	ENSG00000173402.27	0.316122107288629	4.87687478889341	3.95836385543957e-06	0.000700766897718164
ENSG00000184779	ENSG00000184779	ENSG00000184779_001	chr15	dexseq_prepare_annotation2.py	exon	82821158	82821162	.	-	.	ENST00000330339__exon_number_001__gene_id_ENSG00000184779	RPS17	ENSG00000184779	0.75221606373524	5.00426378967815	3.97152371656211e-06	0.000702165393088182
ENSG00000067798.12	ENSG00000067798	ENSG00000067798_013	chr12	dexseq_prepare_annotation2.py	exon	78400199	78400256	.	+	.	ENST00000397909+ENST00000266692+ENST00000536525+ENST00000228327+ENST00000550503+ENST00000549464__exon_number_013__gene_id_ENSG00000067798	NAV3	ENSG00000067798.12	-0.81836675263765	-5.12949735779476	3.98062849486088e-06	0.000702844198423293
ENSG00000014914.37	ENSG00000014914	ENSG00000014914_038	chr1	dexseq_prepare_annotation2.py	exon	149908719	149908727	.	-	.	ENST00000482025+ENST00000406732+ENST00000439741+ENST00000482343+ENST00000361405+ENST00000492824__exon_number_038__gene_id_ENSG00000014914	MTMR11	ENSG00000014914.37	0.555382864008056	4.97947328405795	4.0076091593431e-06	0.000706673317074973
ENSG00000067798.10	ENSG00000067798	ENSG00000067798_011	chr12	dexseq_prepare_annotation2.py	exon	78388583	78388651	.	+	.	ENST00000549464+ENST00000228327+ENST00000266692+ENST00000397909+ENST00000536525__exon_number_011__gene_id_ENSG00000067798	NAV3	ENSG00000067798.10	-0.814864091285288	-5.12107979564459	4.10228001355489e-06	0.000722412592782798
ENSG00000169689.14	ENSG00000169689	ENSG00000169689_015	chr17	dexseq_prepare_annotation2.py	exon	79977571	79977733	.	-	.	ENST00000585091__exon_number_015__gene_id_ENSG00000169689	STRA13	ENSG00000169689.14	0.728611966835508	5.01972053432098	4.12271255858623e-06	0.000725054233425988
ENSG00000103657.103	ENSG00000103657	ENSG00000103657_104	chr15	dexseq_prepare_annotation2.py	exon	64071782	64072208	.	-	.	ENST00000560316__exon_number_104__gene_id_ENSG00000103657	HERC1	ENSG00000103657.103	-0.599246949715629	-4.73552665879416	4.20397183192303e-06	0.000738372336858438
ENSG00000198689.20	ENSG00000198689	ENSG00000198689_021	chrX	dexseq_prepare_annotation2.py	exon	135129299	135129423	.	+	.	ENST00000370698+ENST00000370695__exon_number_021__gene_id_ENSG00000198689	SLC9A6	ENSG00000198689.20	-0.599476952118358	-5.00982153564182	4.27944308533151e-06	0.000750640185022853
ENSG00000177479.24	ENSG00000177479	ENSG00000177479_025	chr3	dexseq_prepare_annotation2.py	exon	48964895	48965158	.	+	.	ENST00000430423+ENST00000463204+ENST00000470296+ENST00000452385+ENST00000356401+ENST00000484999+ENST00000449376+ENST00000433170+ENST00000452882+ENST00000466850+ENST00000420814+ENST00000449729__exon_number_025__gene_id_ENSG00000177479	ARIH2	ENSG00000177479.24	-0.483458473265618	-4.72522521697019	4.39964016482457e-06	0.000770710718847037
ENSG00000173068.11	ENSG00000173068	ENSG00000173068_012	chr9	dexseq_prepare_annotation2.py	exon	16435553	16436370	.	-	.	ENST00000418777+ENST00000484726+ENST00000545497+ENST00000411752+ENST00000380666+ENST00000380667+ENST00000380672__exon_number_012__gene_id_ENSG00000173068	BNC2	ENSG00000173068.11	0.331218251721846	4.93410020859217	4.42576990832659e-06	0.000774271914080034
ENSG00000141519.10	ENSG00000141519	ENSG00000141519_011	chr17	dexseq_prepare_annotation2.py	exon	78013804	78013839	.	+	.	ENST00000572270+ENST00000374876+ENST00000269318+ENST00000397545+ENST00000576241+ENST00000374877+ENST00000574099+ENST00000576033+ENST00000573474+ENST00000572083__exon_number_011__gene_id_ENSG00000141519	CCDC40	ENSG00000141519.10	-0.743262056776818	-4.87109485105267	4.45644278378352e-06	0.000778617550458847
ENSG00000149972.5	ENSG00000149972	ENSG00000149972_006	chr11	dexseq_prepare_annotation2.py	exon	99196077	99196215	.	+	.	ENST00000528727+ENST00000524871+ENST00000527185__exon_number_006__gene_id_ENSG00000149972	CNTN5	ENSG00000149972.5	0.440923203853351	4.81841528128245	4.47938517755984e-06	0.000781602942537774
ENSG00000116922.10	ENSG00000116922	ENSG00000116922_011	chr1	dexseq_prepare_annotation2.py	exon	38151974	38152058	.	-	.	ENST00000491981+ENST00000464178+ENST00000464085+ENST00000477060+ENST00000358011+ENST00000461359+ENST00000494120__exon_number_011__gene_id_ENSG00000116922	C1orf109	ENSG00000116922.10	0.860200901669991	4.94557739573737	4.56883913793391e-06	0.000796170918391606
ENSG00000198099.3	ENSG00000198099	ENSG00000198099_004	chr4	dexseq_prepare_annotation2.py	exon	100045515	100045529	.	-	.	ENST00000508393+ENST00000265512+ENST00000423445+ENST00000509471__exon_number_004__gene_id_ENSG00000198099	ADH4	ENSG00000198099.3	0.359384709233824	4.78555295501384	4.67471582385825e-06	0.000813559018294518
ENSG00000116337.74	ENSG00000116337	ENSG00000116337_075	chr1	dexseq_prepare_annotation2.py	exon	110174164	110174190	.	+	.	ENST00000476688+ENST00000369840+ENST00000393688+ENST00000256578+ENST00000342115__exon_number_075__gene_id_ENSG00000116337	AMPD2	ENSG00000116337.74	0.367095399541128	4.72225858186089	4.70388168293962e-06	0.000816558157029632
ENSG00000196547.78	ENSG00000196547	ENSG00000196547_079	chr15	dexseq_prepare_annotation2.py	exon	91460882	91461073	.	+	.	ENST00000559558__exon_number_079__gene_id_ENSG00000196547	MAN2A2	ENSG00000196547.78	0.516058921311392	4.77132580895902	4.70418344337738e-06	0.000816558157029632
ENSG00000140854.20	ENSG00000140854	ENSG00000140854_021	chr16	dexseq_prepare_annotation2.py	exon	57785968	57786016	.	+	.	ENST00000566611+ENST00000563127__exon_number_021__gene_id_ENSG00000140854	KATNB1	ENSG00000140854.20	-0.978038930475841	-4.90016724411643	4.71845488872329e-06	0.000817971730345896
ENSG00000059758.11	ENSG00000059758	ENSG00000059758_012	chr12	dexseq_prepare_annotation2.py	exon	96679821	96679926	.	-	.	ENST00000550971+ENST00000549899+ENST00000542666+ENST00000261211+ENST00000543119__exon_number_012__gene_id_ENSG00000059758	CDK17	ENSG00000059758.11	0.721459297557792	4.78794264778352	4.76646296081563e-06	0.000825222492686789
ENSG00000174197.19	ENSG00000174197	ENSG00000174197_020	chr15	dexseq_prepare_annotation2.py	exon	42026720	42026751	.	+	.	ENST00000566586+ENST00000570161+ENST00000219905+ENST00000545763+ENST00000389936__exon_number_020__gene_id_ENSG00000174197	MGA	ENSG00000174197.19	-0.584935945138583	-5.0083446769109	4.783384287316e-06	0.000827079362963846
ENSG00000141295.34	ENSG00000141295	ENSG00000141295_035	chr17	dexseq_prepare_annotation2.py	exon	45918632	45918633	.	-	.	ENST00000578323+ENST00000580428+ENST00000407215+ENST00000290216__exon_number_035__gene_id_ENSG00000141295	SCRN2	ENSG00000141295.34	0.573585456587481	4.93258421624184	4.80374438873885e-06	0.00082952524707169
ENSG00000180448.4	ENSG00000180448	ENSG00000180448_005	chr19	dexseq_prepare_annotation2.py	exon	1067318	1067325	.	+	.	ENST00000591293+ENST00000587602+ENST00000536472+ENST00000313093__exon_number_005__gene_id_ENSG00000180448	HMHA1	ENSG00000180448.4	-1.12736499977793	-4.75955473380861	4.82536932489461e-06	0.000832182944398232
ENSG00000141646.ENSG00000267699.ENSG00000141642.47	ENSG00000141646+ENSG00000267699+ENSG00000141642	ENSG00000141646+ENSG00000267699+ENSG00000141642_048	chr18	dexseq_prepare_annotation2.py	exon	48593389	48593482	.	+	.	ENST00000591126+ENST00000588745+ENST00000398417+ENST00000342988+ENST00000590499__exon_number_048__gene_id_ENSG00000141646+ENSG00000267699+ENSG00000141642		ENSG00000141646.ENSG00000267699.ENSG00000141642.47	-0.491963101114474	-4.83554528443529	4.90327493546913e-06	0.000844527421272466
ENSG00000187775.79	ENSG00000187775	ENSG00000187775_080	chr17	dexseq_prepare_annotation2.py	exon	76503540	76503887	.	-	.	ENST00000389840+ENST00000585328+ENST00000587177__exon_number_080__gene_id_ENSG00000187775	DNAH17	ENSG00000187775.79	0.480916533593608	4.65812572379398	4.9197900610057e-06	0.000846279969720728
ENSG00000167178	ENSG00000167178	ENSG00000167178_001	chr15	dexseq_prepare_annotation2.py	exon	74392652	74392810	.	+	.	ENST00000561975__exon_number_001__gene_id_ENSG00000167178	ISLR2	ENSG00000167178	0.413004046234472	4.88738938466625	4.96185234092695e-06	0.000852416856983646
ENSG00000143341.3	ENSG00000143341	ENSG00000143341_004	chr1	dexseq_prepare_annotation2.py	exon	185834873	185834995	.	+	.	ENST00000271588+ENST00000367492__exon_number_004__gene_id_ENSG00000143341	HMCN1	ENSG00000143341.3	0.552140319317586	4.71289542424574	5.05032232175941e-06	0.000866500288943101
ENSG00000272084.ENSG00000127481.136	ENSG00000272084+ENSG00000127481	ENSG00000272084+ENSG00000127481_137	chr1	dexseq_prepare_annotation2.py	exon	19510305	19510390	.	-	.	ENST00000375226+ENST00000375217+ENST00000375267+ENST00000375254__exon_number_137__gene_id_ENSG00000272084+ENSG00000127481		ENSG00000272084.ENSG00000127481.136	-0.337395234090146	-4.61287875467558	5.07488162575615e-06	0.000869596275908131
ENSG00000213599.ENSG00000261052.ENSG00000132207.32	ENSG00000213599+ENSG00000261052+ENSG00000132207	ENSG00000213599+ENSG00000261052+ENSG00000132207_033	chr16	dexseq_prepare_annotation2.py	exon	30212302	30212377	.	+	.	ENST00000567520+ENST00000566712+ENST00000565342+ENST00000567309+ENST00000395137+ENST00000395138+ENST00000569959+ENST00000568997+ENST00000569409+ENST00000563322+ENST00000561824+ENST00000338971+ENST00000354723+ENST00000355544__exon_number_033__gene_id_ENSG00000213599+ENSG00000261052+ENSG00000132207		ENSG00000213599.ENSG00000261052.ENSG00000132207.32	-0.917535574768166	-4.936865919954	5.13606013250179e-06	0.000878951090675472
ENSG00000214595.62	ENSG00000214595	ENSG00000214595_063	chr2	dexseq_prepare_annotation2.py	exon	55199155	55199157	.	+	.	ENST00000466608__exon_number_063__gene_id_ENSG00000214595	EML6	ENSG00000214595.62	0.74445647100969	4.72347721415718	5.17047612854731e-06	0.000883707856008975
ENSG00000138075.19	ENSG00000138075	ENSG00000138075_020	chr2	dexseq_prepare_annotation2.py	exon	44065959	44066004	.	-	.	ENST00000409962__exon_number_020__gene_id_ENSG00000138075	ABCG5	ENSG00000138075.19	1.11601875970557	5.387499533245	5.1984624077525e-06	0.000887354930992882
ENSG00000141298.3	ENSG00000141298	ENSG00000141298_004	chr17	dexseq_prepare_annotation2.py	exon	27957807	27958196	.	-	.	ENST00000540801+ENST00000269033__exon_number_004__gene_id_ENSG00000141298	SSH2	ENSG00000141298.3	0.44114028629773	4.93146783703528	5.24260382544972e-06	0.000893746780378455
ENSG00000147642.61	ENSG00000147642	ENSG00000147642_062	chr8	dexseq_prepare_annotation2.py	exon	110693104	110693143	.	-	.	ENST00000532189+ENST00000533171+ENST00000534184+ENST00000408889+ENST00000531230__exon_number_062__gene_id_ENSG00000147642	SYBU	ENSG00000147642.61	0.690052211034765	4.6990433070876	5.28188207432956e-06	0.000899294319910468
ENSG00000095485.20	ENSG00000095485	ENSG00000095485_021	chr10	dexseq_prepare_annotation2.py	exon	102010031	102010089	.	-	.	ENST00000496796+ENST00000354105+ENST00000482452+ENST00000473842+ENST00000468709__exon_number_021__gene_id_ENSG00000095485	CWF19L1	ENSG00000095485.20	0.967821775165553	5.09102376892067	5.32889304795074e-06	0.000906142623710391
ENSG00000123104.53	ENSG00000123104	ENSG00000123104_054	chr12	dexseq_prepare_annotation2.py	exon	26816618	26816779	.	-	.	ENST00000381340__exon_number_054__gene_id_ENSG00000123104	ITPR2	ENSG00000123104.53	0.438983479139944	4.71559947930637	5.34837705928821e-06	0.000908298681147618
ENSG00000223745.59	ENSG00000223745	ENSG00000223745_060	chr1	dexseq_prepare_annotation2.py	exon	93806030	93806067	.	-	.	ENST00000452347+ENST00000411670+ENST00000451302+ENST00000413606+ENST00000421202+ENST00000457387+ENST00000449305+ENST00000438777__exon_number_060__gene_id_ENSG00000223745	RP4-717I23.3	ENSG00000223745.59	0.613810280617635	4.65931650110088	5.36606226606664e-06	0.000910144162037662
ENSG00000233919.3	ENSG00000233919	ENSG00000233919_004	chr3	dexseq_prepare_annotation2.py	exon	41209882	41210038	.	-	.	ENST00000415774__exon_number_004__gene_id_ENSG00000233919	RP11-372H2.1	ENSG00000233919.3	-2.1391582027046	-5.50156147261365	5.40436597675555e-06	0.000915477649798525
ENSG00000137776.58	ENSG00000137776	ENSG00000137776_059	chr15	dexseq_prepare_annotation2.py	exon	59209134	59209198	.	-	.	ENST00000492526+ENST00000558486+ENST00000536328+ENST00000560682+ENST00000480144+ENST00000249736+ENST00000560012+ENST00000558756+ENST00000559261+ENST00000559880+ENST00000559305+ENST00000380516+ENST00000557924+ENST00000484498+ENST00000557950__exon_number_059__gene_id_ENSG00000137776	SLTM	ENSG00000137776.58	0.483239541876655	4.67152621948735	5.44394815013088e-06	0.000921013909850532
ENSG00000204673.14	ENSG00000204673	ENSG00000204673_015	chr19	dexseq_prepare_annotation2.py	exon	50379915	50380055	.	-	.	ENST00000391835+ENST00000391834+ENST00000482622__exon_number_015__gene_id_ENSG00000204673	AKT1S1	ENSG00000204673.14	0.559689452101852	5.27262496773252	5.48630892973317e-06	0.000927005647058865
ENSG00000018408	ENSG00000018408	ENSG00000018408_001	chr3	dexseq_prepare_annotation2.py	exon	149235022	149238031	.	-	.	ENST00000465804__exon_number_001__gene_id_ENSG00000018408	WWTR1	ENSG00000018408	0.480748566653906	4.81796020617742	5.52087346614846e-06	0.000931666591346853
ENSG00000149761.ENSG00000110011.7	ENSG00000149761+ENSG00000110011	ENSG00000149761+ENSG00000110011_008	chr11	dexseq_prepare_annotation2.py	exon	63994081	63994106	.	+	.	ENST00000535000+ENST00000422364+ENST00000428347__exon_number_008__gene_id_ENSG00000149761+ENSG00000110011		ENSG00000149761.ENSG00000110011.7	0.404779765991361	4.72729946666834	5.53365588896969e-06	0.000932644599347513
ENSG00000164972.2	ENSG00000164972	ENSG00000164972_003	chr9	dexseq_prepare_annotation2.py	exon	34379731	34379773	.	-	.	ENST00000481295__exon_number_003__gene_id_ENSG00000164972	C9orf24	ENSG00000164972.2	-1.080443101666	-5.19158692519892	5.56621577396212e-06	0.000936949238803985
ENSG00000129473.ENSG00000258643.ENSG00000100836.15	ENSG00000129473+ENSG00000258643+ENSG00000100836	ENSG00000129473+ENSG00000258643+ENSG00000100836_016	chr14	dexseq_prepare_annotation2.py	exon	23777192	23777408	.	+	.	ENST00000557008+ENST00000553781+ENST00000557236+ENST00000557579+ENST00000556599+ENST00000250405+ENST00000556100__exon_number_016__gene_id_ENSG00000129473+ENSG00000258643+ENSG00000100836		ENSG00000129473.ENSG00000258643.ENSG00000100836.15	-0.830118112557945	-4.99508519398136	5.64387309102908e-06	0.000948824629323585
ENSG00000175166.66	ENSG00000175166	ENSG00000175166_067	chr3	dexseq_prepare_annotation2.py	exon	184026513	184026788	.	+	.	ENST00000435761+ENST00000310118+ENST00000439383__exon_number_067__gene_id_ENSG00000175166	PSMD2	ENSG00000175166.66	-0.725358795026899	-4.6581192604376	5.65312737155357e-06	0.000949184973665984
ENSG00000079215.24	ENSG00000079215	ENSG00000079215_025	chr5	dexseq_prepare_annotation2.py	exon	36671287	36671335	.	+	.	ENST00000265113+ENST00000381918+ENST00000509272+ENST00000505376__exon_number_025__gene_id_ENSG00000079215	SLC1A3	ENSG00000079215.24	-1.28353326360593	-5.06944137413784	5.74430449479054e-06	0.000963282338169122
ENSG00000075292.69	ENSG00000075292	ENSG00000075292_070	chr2	dexseq_prepare_annotation2.py	exon	71654413	71654424	.	+	.	ENST00000487638+ENST00000409544+ENST00000483421+ENST00000409407+ENST00000355812+ENST00000461991+ENST00000264447+ENST00000493576__exon_number_070__gene_id_ENSG00000075292	ZNF638	ENSG00000075292.69	-0.692121845468953	-4.64509263822829	5.92727600520965e-06	0.000992718331592729
ENSG00000166889.20	ENSG00000166889	ENSG00000166889_021	chr11	dexseq_prepare_annotation2.py	exon	59434326	59434437	.	-	.	ENST00000300146__exon_number_021__gene_id_ENSG00000166889	PATL1	ENSG00000166889.20	-0.494551087925051	-5.01616292304718	5.96277164660552e-06	0.000996570714011322
ENSG00000077157.ENSG00000232626.1	ENSG00000077157+ENSG00000232626	ENSG00000077157+ENSG00000232626_002	chr1	dexseq_prepare_annotation2.py	exon	202317830	202317847	.	+	.	ENST00000608999+ENST00000336894__exon_number_002__gene_id_ENSG00000077157+ENSG00000232626		ENSG00000077157.ENSG00000232626.1	0.374922562082291	4.70427211413936	5.96520931718443e-06	0.000996570714011322
ENSG00000013441.27	ENSG00000013441	ENSG00000013441_028	chr2	dexseq_prepare_annotation2.py	exon	201725688	201725706	.	-	.	ENST00000492793+ENST00000473565+ENST00000461981__exon_number_028__gene_id_ENSG00000013441	CLK1	ENSG00000013441.27	-0.505163423294332	-4.75645100353493	5.99585108818283e-06	0.00100043773331875
ENSG00000145362.29	ENSG00000145362	ENSG00000145362_030	chr4	dexseq_prepare_annotation2.py	exon	114195608	114195805	.	+	.	ENST00000357077+ENST00000503271+ENST00000394537+ENST00000264366+ENST00000506722+ENST00000503423+ENST00000504454__exon_number_030__gene_id_ENSG00000145362	ANK2	ENSG00000145362.29	-0.43288554179564	-4.65656017296404	6.01930110124004e-06	0.00100309661447931
ENSG00000142661.32	ENSG00000142661	ENSG00000142661_033	chr1	dexseq_prepare_annotation2.py	exon	24409205	24410435	.	-	.	ENST00000475306__exon_number_033__gene_id_ENSG00000142661	MYOM3	ENSG00000142661.32	-0.854818357581197	-4.91600964655226	6.08599865776337e-06	0.00101294693869437
ENSG00000129003.68	ENSG00000129003	ENSG00000129003_069	chr15	dexseq_prepare_annotation2.py	exon	62256034	62256150	.	-	.	ENST00000249837+ENST00000395896+ENST00000261517+ENST00000395898__exon_number_069__gene_id_ENSG00000129003	VPS13C	ENSG00000129003.68	0.538258733188768	4.85189769742909	6.09401827279899e-06	0.00101301859916102
ENSG00000078668	ENSG00000078668	ENSG00000078668_001	chr8	dexseq_prepare_annotation2.py	exon	42249142	42249345	.	+	.	ENST00000518563__exon_number_001__gene_id_ENSG00000078668	VDAC3	ENSG00000078668	1.1490208948409	5.45397714989528	6.18635427708423e-06	0.00102708869940586
ENSG00000154144.6	ENSG00000154144	ENSG00000154144_007	chr11	dexseq_prepare_annotation2.py	exon	124492795	124492889	.	+	.	ENST00000531667+ENST00000441174+ENST00000452080+ENST00000473629+ENST00000284290+ENST00000375005+ENST00000530731__exon_number_007__gene_id_ENSG00000154144	TBRG1	ENSG00000154144.6	-1.17917199751805	-5.23368397547225	6.20399055169539e-06	0.00102823614532498
ENSG00000091592.ENSG00000253071	ENSG00000091592+ENSG00000253071	ENSG00000091592+ENSG00000253071_001	chr17	dexseq_prepare_annotation2.py	exon	5402747	5402747	.	-	.	ENST00000544378__exon_number_001__gene_id_ENSG00000091592+ENSG00000253071		ENSG00000091592.ENSG00000253071	-0.569348835641844	-4.84708760058711	6.20867169946912e-06	0.00102823614532498
ENSG00000261190.1	ENSG00000261190	ENSG00000261190_002	chr16	dexseq_prepare_annotation2.py	exon	52039402	52039403	.	-	.	ENST00000566314+ENST00000568524__exon_number_002__gene_id_ENSG00000261190	C16orf97	ENSG00000261190.1	-0.50804673503566	-4.96739997565814	6.2395188724255e-06	0.00103206435832323
ENSG00000082805.12	ENSG00000082805	ENSG00000082805_013	chr12	dexseq_prepare_annotation2.py	exon	1136589	1136705	.	+	.	ENST00000546231+ENST00000542302__exon_number_013__gene_id_ENSG00000082805	ERC1	ENSG00000082805.12	-0.455087997690234	-4.61859203989591	6.27396032508287e-06	0.00103647688122941
ENSG00000253495.ENSG00000136960.14	ENSG00000253495+ENSG00000136960	ENSG00000253495+ENSG00000136960_015	chr8	dexseq_prepare_annotation2.py	exon	120592408	120593347	.	-	.	ENST00000523861__exon_number_015__gene_id_ENSG00000253495+ENSG00000136960		ENSG00000253495.ENSG00000136960.14	-0.750845994121394	-4.77222163814883	6.33484728268122e-06	0.00104524197117605
ENSG00000126226.37	ENSG00000126226	ENSG00000126226_038	chr13	dexseq_prepare_annotation2.py	exon	113862913	113862943	.	-	.	ENST00000475433+ENST00000375479+ENST00000375477+ENST00000246505+ENST00000375457+ENST00000484641+ENST00000480971+ENST00000491548+ENST00000337344__exon_number_038__gene_id_ENSG00000126226	PCID2	ENSG00000126226.37	0.418037642703257	4.71013828109035	6.41325087144546e-06	0.00105687207323954
ENSG00000187736.ENSG00000213901.57	ENSG00000187736+ENSG00000213901	ENSG00000187736+ENSG00000213901_058	chr2	dexseq_prepare_annotation2.py	exon	220034007	220034030	.	-	.	ENST00000455516__exon_number_058__gene_id_ENSG00000187736+ENSG00000213901		ENSG00000187736.ENSG00000213901.57	0.383117480850478	4.63829040780884	6.44039583836896e-06	0.00105884478716505
ENSG00000006062.9	ENSG00000006062	ENSG00000006062_010	chr17	dexseq_prepare_annotation2.py	exon	43348425	43348588	.	-	.	ENST00000586644+ENST00000376926+ENST00000592267+ENST00000587332+ENST00000344686__exon_number_010__gene_id_ENSG00000006062	MAP3K14	ENSG00000006062.9	-0.777237283887989	-4.82084299454995	6.44108632628647e-06	0.00105884478716505
ENSG00000183773.ENSG00000099949.40	ENSG00000183773+ENSG00000099949	ENSG00000183773+ENSG00000099949_041	chr22	dexseq_prepare_annotation2.py	exon	21331162	21331227	.	+	.	ENST00000465606+ENST00000440238+ENST00000483107+ENST00000399163+ENST00000399167+ENST00000335375+ENST00000486003+ENST00000405089+ENST00000333607__exon_number_041__gene_id_ENSG00000183773+ENSG00000099949		ENSG00000183773.ENSG00000099949.40	-0.869557173754607	-4.61862489094372	6.4789956082585e-06	0.00106334886173893
ENSG00000168003.8	ENSG00000168003	ENSG00000168003_009	chr11	dexseq_prepare_annotation2.py	exon	62644256	62644258	.	+	.	ENST00000377891__exon_number_009__gene_id_ENSG00000168003	SLC3A2	ENSG00000168003.8	-0.651203380964918	-4.99254602794984	6.48441740924374e-06	0.00106334886173893
ENSG00000163810.21	ENSG00000163810	ENSG00000163810_022	chr3	dexseq_prepare_annotation2.py	exon	44952450	44952619	.	+	.	ENST00000296125__exon_number_022__gene_id_ENSG00000163810	TGM4	ENSG00000163810.21	0.48710823702997	4.80358107414186	6.49572901026406e-06	0.00106389679902587
ENSG00000145362.90	ENSG00000145362	ENSG00000145362_091	chr4	dexseq_prepare_annotation2.py	exon	114302724	114302803	.	+	.	ENST00000357077+ENST00000509550+ENST00000506722+ENST00000394537+ENST00000505342+ENST00000506344+ENST00000514960__exon_number_091__gene_id_ENSG00000145362	ANK2	ENSG00000145362.90	-0.70521759274148	-4.63823052349504	6.51900765823878e-06	0.00106596857174197
ENSG00000174628.27	ENSG00000174628	ENSG00000174628_028	chr16	dexseq_prepare_annotation2.py	exon	19838348	19838385	.	+	.	ENST00000564186+ENST00000561935+ENST00000308214+ENST00000564955+ENST00000541926+ENST00000562762+ENST00000433597+ENST00000561839+ENST00000568300+ENST00000320394__exon_number_028__gene_id_ENSG00000174628	IQCK	ENSG00000174628.27	-0.667383662964474	-4.68832322735617	6.52434990795295e-06	0.00106596857174197
ENSG00000268614.ENSG00000090674.ENSG00000032444.115	ENSG00000268614+ENSG00000090674+ENSG00000032444	ENSG00000268614+ENSG00000090674+ENSG00000032444_116	chr19	dexseq_prepare_annotation2.py	exon	7623853	7624037	.	+	.	ENST00000450331+ENST00000600737+ENST00000414982+ENST00000221249+ENST00000599947+ENST00000545201__exon_number_116__gene_id_ENSG00000268614+ENSG00000090674+ENSG00000032444		ENSG00000268614.ENSG00000090674.ENSG00000032444.115	0.751702835399426	4.76331599233543	6.56624655861837e-06	0.00107150226849708
ENSG00000200469.ENSG00000163644.27	ENSG00000200469+ENSG00000163644	ENSG00000200469+ENSG00000163644_028	chr4	dexseq_prepare_annotation2.py	exon	89205731	89205742	.	-	.	ENST00000508256+ENST00000510548+ENST00000315194+ENST00000608933+ENST00000514204__exon_number_028__gene_id_ENSG00000200469+ENSG00000163644		ENSG00000200469.ENSG00000163644.27	0.871325981520493	4.81513545585553	6.58631714431529e-06	0.00107346514980682
ENSG00000006025.4	ENSG00000006025	ENSG00000006025_005	chr17	dexseq_prepare_annotation2.py	exon	45885557	45885581	.	-	.	ENST00000579728+ENST00000583167+ENST00000007414+ENST00000392507__exon_number_005__gene_id_ENSG00000006025	OSBPL7	ENSG00000006025.4	-0.492259547939458	-4.81150096389928	6.68045521384005e-06	0.00108748034605393
ENSG00000010671.34	ENSG00000010671	ENSG00000010671_035	chrX	dexseq_prepare_annotation2.py	exon	100641168	100641183	.	-	.	ENST00000308731__exon_number_035__gene_id_ENSG00000010671	BTK	ENSG00000010671.34	-0.804201649071634	-4.94817082593257	6.6890974551947e-06	0.00108756088271524
ENSG00000132781.31	ENSG00000132781	ENSG00000132781_032	chr1	dexseq_prepare_annotation2.py	exon	45798076	45798160	.	-	.	ENST00000461495+ENST00000372100+ENST00000372104+ENST00000355498+ENST00000475516+ENST00000467459+ENST00000467940+ENST00000456914+ENST00000372098+ENST00000462388+ENST00000448481+ENST00000478796+ENST00000354383+ENST00000372115+ENST00000372110+ENST00000525160+ENST00000435155+ENST00000533178+ENST00000470256+ENST00000412971+ENST00000481571+ENST00000528013+ENST00000450313__exon_number_032__gene_id_ENSG0…	MUTYH	ENSG00000132781.31	-0.673449139081657	-5.0221235745544	6.76992915990763e-06	0.00109936401944174
ENSG00000068971.2	ENSG00000068971	ENSG00000068971_003	chr11	dexseq_prepare_annotation2.py	exon	64685740	64685821	.	+	.	ENST00000413292__exon_number_003__gene_id_ENSG00000068971	PPP2R5B	ENSG00000068971.2	0.712390743450182	4.94435484152897	6.78202123320786e-06	0.00109998945600671
ENSG00000214595.61	ENSG00000214595	ENSG00000214595_062	chr2	dexseq_prepare_annotation2.py	exon	55198874	55199154	.	+	.	ENST00000356458+ENST00000466608__exon_number_062__gene_id_ENSG00000214595	EML6	ENSG00000214595.61	0.763317712157937	4.65942116637349	6.80001879715614e-06	0.00110157003533931
ENSG00000102901.11	ENSG00000102901	ENSG00000102901_012	chr16	dexseq_prepare_annotation2.py	exon	67862463	67862481	.	-	.	ENST00000562787+ENST00000219172+ENST00000574569+ENST00000562513+ENST00000565157+ENST00000568495+ENST00000564817+ENST00000440851+ENST00000563885+ENST00000569862__exon_number_012__gene_id_ENSG00000102901	CENPT	ENSG00000102901.11	0.45558902741528	4.63187829121224	6.87148910730518e-06	0.00110994877137796
ENSG00000123104.9	ENSG00000123104	ENSG00000123104_010	chr12	dexseq_prepare_annotation2.py	exon	26571982	26572146	.	-	.	ENST00000381340+ENST00000538984+ENST00000451599__exon_number_010__gene_id_ENSG00000123104	ITPR2	ENSG00000123104.9	-0.574085325011449	-4.65664648215962	6.88080149803038e-06	0.00110994877137796
ENSG00000078098.4	ENSG00000078098	ENSG00000078098_005	chr2	dexseq_prepare_annotation2.py	exon	163029321	163029350	.	-	.	ENST00000422436+ENST00000462608+ENST00000188790+ENST00000443424+ENST00000480044__exon_number_005__gene_id_ENSG00000078098	FAP	ENSG00000078098.4	-0.50745755719276	-4.73158537521473	6.88443208325642e-06	0.00110994877137796
ENSG00000103671.4	ENSG00000103671	ENSG00000103671_005	chr15	dexseq_prepare_annotation2.py	exon	64680054	64680057	.	+	.	ENST00000557834+ENST00000261884+ENST00000558820__exon_number_005__gene_id_ENSG00000103671	TRIP4	ENSG00000103671.4	-0.579190596250936	-4.85957938764316	6.88500181820258e-06	0.00110994877137796
ENSG00000166387.31	ENSG00000166387	ENSG00000166387_032	chr11	dexseq_prepare_annotation2.py	exon	7647008	7647030	.	+	.	ENST00000528883+ENST00000533792+ENST00000529575+ENST00000299492+ENST00000525597+ENST00000530181__exon_number_032__gene_id_ENSG00000166387	PPFIBP2	ENSG00000166387.31	-0.458956011438906	-4.58734080631063	6.91637598476507e-06	0.00111366167907163
ENSG00000023191.26	ENSG00000023191	ENSG00000023191_027	chr11	dexseq_prepare_annotation2.py	exon	499601	499676	.	-	.	ENST00000525522+ENST00000524780__exon_number_027__gene_id_ENSG00000023191	RNH1	ENSG00000023191.26	0.740519066643855	5.40787942329636	7.05200782824714e-06	0.00113413278668162
ENSG00000141519.33	ENSG00000141519	ENSG00000141519_034	chr17	dexseq_prepare_annotation2.py	exon	78055589	78055674	.	+	.	ENST00000572253__exon_number_034__gene_id_ENSG00000141519	CCDC40	ENSG00000141519.33	0.810723157371358	4.75379992536377	7.13837925432269e-06	0.00114664189697234
ENSG00000148700.17	ENSG00000148700	ENSG00000148700_018	chr10	dexseq_prepare_annotation2.py	exon	111871899	111872113	.	+	.	ENST00000487085__exon_number_018__gene_id_ENSG00000148700	ADD3	ENSG00000148700.17	-1.09406445647156	-4.63928630375475	7.15934505981999e-06	0.00114862742303487
ENSG00000174839.5	ENSG00000174839	ENSG00000174839_006	chr3	dexseq_prepare_annotation2.py	exon	57616466	57616551	.	-	.	ENST00000480710+ENST00000471531+ENST00000311128__exon_number_006__gene_id_ENSG00000174839	DENND6A	ENSG00000174839.5	0.441736665069723	4.73785183898374	7.27410347990083e-06	0.00116455948133737
ENSG00000145362.87	ENSG00000145362	ENSG00000145362_088	chr4	dexseq_prepare_annotation2.py	exon	114302613	114302627	.	+	.	ENST00000357077+ENST00000514167+ENST00000509550+ENST00000506722+ENST00000394537+ENST00000505342+ENST00000506344+ENST00000264366+ENST00000514960+ENST00000510275__exon_number_088__gene_id_ENSG00000145362	ANK2	ENSG00000145362.87	-0.487618086618277	-4.61289197536244	7.27609756551623e-06	0.00116455948133737
ENSG00000185261.28	ENSG00000185261	ENSG00000185261_029	chr5	dexseq_prepare_annotation2.py	exon	93954277	93954302	.	-	.	ENST00000329378+ENST00000312498__exon_number_029__gene_id_ENSG00000185261	KIAA0825	ENSG00000185261.28	0.601503971540274	4.78686789690017	7.35391807412076e-06	0.00117560526970771
ENSG00000105245.30	ENSG00000105245	ENSG00000105245_031	chr19	dexseq_prepare_annotation2.py	exon	41196765	41196877	.	-	.	ENST00000595741__exon_number_031__gene_id_ENSG00000105245	NUMBL	ENSG00000105245.30	-0.491080310570052	-4.73401403760706	7.38701675646565e-06	0.00117948390516754
ENSG00000127586.72	ENSG00000127586	ENSG00000127586_073	chr16	dexseq_prepare_annotation2.py	exon	850687	850737	.	+	.	ENST00000564940__exon_number_073__gene_id_ENSG00000127586	CHTF18	ENSG00000127586.72	0.353603493296526	4.65764695413234	7.42266019091624e-06	0.0011837591074364
ENSG00000137502.18	ENSG00000137502	ENSG00000137502_019	chr11	dexseq_prepare_annotation2.py	exon	82705149	82705164	.	-	.	ENST00000533276+ENST00000534103+ENST00000527633+ENST00000526205+ENST00000532548+ENST00000260056+ENST00000533486+ENST00000528379+ENST00000534141+ENST00000534301+ENST00000531021__exon_number_019__gene_id_ENSG00000137502	RAB30	ENSG00000137502.18	-0.476494048090654	-4.8621139848737	7.44181499200336e-06	0.00118539765201978
ENSG00000105397.63	ENSG00000105397	ENSG00000105397_064	chr19	dexseq_prepare_annotation2.py	exon	10490366	10490455	.	-	.	ENST00000530829+ENST00000525621+ENST00000529370__exon_number_064__gene_id_ENSG00000105397	TYK2	ENSG00000105397.63	-0.389251559215945	-4.74125582992894	7.50451580247255e-06	0.00119396041403724
ENSG00000139514.7	ENSG00000139514	ENSG00000139514_008	chr13	dexseq_prepare_annotation2.py	exon	30096454	30096593	.	-	.	ENST00000380752__exon_number_008__gene_id_ENSG00000139514	SLC7A1	ENSG00000139514.7	0.914715842931633	5.09446106599098	7.65126337408323e-06	0.00121585861931682
ENSG00000198561.ENSG00000213593.ENSG00000211450.ENSG00000254732.ENSG00000254462.43	ENSG00000198561+ENSG00000213593+ENSG00000211450+ENSG00000254732+ENSG00000254462	ENSG00000198561+ENSG00000213593+ENSG00000211450+ENSG00000254732+ENSG00000254462_044	chr11	dexseq_prepare_annotation2.py	exon	57520774	57520879	.	+	.	ENST00000524630+ENST00000529919+ENST00000399039+ENST00000533189__exon_number_044__gene_id_ENSG00000198561+ENSG00000213593+ENSG00000211450+ENSG00000254732+ENSG00000254462		ENSG00000198561.ENSG00000213593.ENSG00000211450.ENSG00000254732.ENSG00000254462.43	-0.664151393775919	-4.62947168564947	7.72255633411169e-06	0.00122572854899235
ENSG00000134668.43	ENSG00000134668	ENSG00000134668_044	chr1	dexseq_prepare_annotation2.py	exon	32281604	32281621	.	-	.	ENST00000257100+ENST00000525930+ENST00000360482+ENST00000528791__exon_number_044__gene_id_ENSG00000134668	SPOCD1	ENSG00000134668.43	-0.811757428404449	-4.77213189221845	7.78792349158813e-06	0.00123463560493011
ENSG00000187775	ENSG00000187775	ENSG00000187775_001	chr17	dexseq_prepare_annotation2.py	exon	76419778	76419780	.	-	.	ENST00000389840+ENST00000591369+ENST00000585328__exon_number_001__gene_id_ENSG00000187775	DNAH17	ENSG00000187775	0.377785531180257	4.55171386912819	7.91508285221461e-06	0.00125330595426455
ENSG00000100023.ENSG00000207751.43	ENSG00000100023+ENSG00000207751	ENSG00000100023+ENSG00000207751_044	chr22	dexseq_prepare_annotation2.py	exon	22048105	22048161	.	+	.	ENST00000492445+ENST00000456792+ENST00000406385+ENST00000417788+ENST00000335025+ENST00000412327+ENST00000398831+ENST00000446951__exon_number_044__gene_id_ENSG00000100023+ENSG00000207751		ENSG00000100023.ENSG00000207751.43	-0.392358992026739	-5.083362443688	7.93402236336391e-06	0.00125481639946833
ENSG00000104915.4	ENSG00000104915	ENSG00000104915_005	chr19	dexseq_prepare_annotation2.py	exon	13255085	13255217	.	-	.	ENST00000587230+ENST00000242770+ENST00000591843+ENST00000593126+ENST00000589083+ENST00000343587__exon_number_005__gene_id_ENSG00000104915	STX10	ENSG00000104915.4	1.14286462347729	4.71349595467367	8.02015189216494e-06	0.00126693722505769
ENSG00000124920.1	ENSG00000124920	ENSG00000124920_002	chr11	dexseq_prepare_annotation2.py	exon	61520121	61520262	.	+	.	ENST00000537766+ENST00000278836__exon_number_002__gene_id_ENSG00000124920	MYRF	ENSG00000124920.1	0.794629152959434	4.7488599437261	8.05399572284131e-06	0.00126995802082817
ENSG00000141367.59	ENSG00000141367	ENSG00000141367_060	chr17	dexseq_prepare_annotation2.py	exon	57771476	57772473	.	+	.	ENST00000269122+ENST00000498711__exon_number_060__gene_id_ENSG00000141367	CLTC	ENSG00000141367.59	-0.485741845161694	-4.66865778565495	8.05830244554748e-06	0.00126995802082817
ENSG00000110090.2	ENSG00000110090	ENSG00000110090_003	chr11	dexseq_prepare_annotation2.py	exon	68522357	68525080	.	-	.	ENST00000265641__exon_number_003__gene_id_ENSG00000110090	CPT1A	ENSG00000110090.2	-0.493813560983645	-4.74762107036498	8.09318059561442e-06	0.00127395061158608
ENSG00000269410.ENSG00000090924.43	ENSG00000269410+ENSG00000090924	ENSG00000269410+ENSG00000090924_044	chr19	dexseq_prepare_annotation2.py	exon	39915523	39915877	.	+	.	ENST00000425673+ENST00000205135+ENST00000409794__exon_number_044__gene_id_ENSG00000269410+ENSG00000090924		ENSG00000269410.ENSG00000090924.43	0.419812672771138	4.62199411258554	8.11634893826534e-06	0.00127582661789945
ENSG00000187736.ENSG00000213901.52	ENSG00000187736+ENSG00000213901	ENSG00000187736+ENSG00000213901_053	chr2	dexseq_prepare_annotation2.py	exon	220033370	220033373	.	-	.	ENST00000414999+ENST00000465580+ENST00000497918+ENST00000318673__exon_number_053__gene_id_ENSG00000187736+ENSG00000213901		ENSG00000187736.ENSG00000213901.52	0.419339427386418	4.58451406517137	8.13146816064593e-06	0.00127582661789945
ENSG00000075292.76	ENSG00000075292	ENSG00000075292_077	chr2	dexseq_prepare_annotation2.py	exon	71658313	71658456	.	+	.	ENST00000488126+ENST00000460310__exon_number_077__gene_id_ENSG00000075292	ZNF638	ENSG00000075292.76	-0.599614505205926	-4.57249797056691	8.14253931831063e-06	0.00127582661789945
ENSG00000080823.99	ENSG00000080823	ENSG00000080823_100	chr14	dexseq_prepare_annotation2.py	exon	102771532	102771537	.	-	.	ENST00000361847__exon_number_100__gene_id_ENSG00000080823	MOK	ENSG00000080823.99	-0.50065125967768	-4.61694307975957	8.14333012533587e-06	0.00127582661789945
ENSG00000187240.78	ENSG00000187240	ENSG00000187240_079	chr11	dexseq_prepare_annotation2.py	exon	103153737	103153745	.	+	.	ENST00000525306+ENST00000375735+ENST00000398093__exon_number_079__gene_id_ENSG00000187240	DYNC2H1	ENSG00000187240.78	-0.494767732572772	-4.61223375478533	8.16637610555961e-06	0.00127793733654692
ENSG00000163378.34	ENSG00000163378	ENSG00000163378_035	chr3	dexseq_prepare_annotation2.py	exon	69062823	69063112	.	-	.	ENST00000383701__exon_number_035__gene_id_ENSG00000163378	EOGT	ENSG00000163378.34	-1.14276813610784	-4.79311966928105	8.19750245202498e-06	0.00128130610925773
ENSG00000147996.47	ENSG00000147996	ENSG00000147996_048	chr9	dexseq_prepare_annotation2.py	exon	70473437	70473474	.	-	.	ENST00000469921+ENST00000476797+ENST00000480229+ENST00000472916+ENST00000382404+ENST00000382405+ENST00000430059+ENST00000486221+ENST00000377395+ENST00000429800+ENST00000476161+ENST00000496364+ENST00000377392+ENST00000465474+ENST00000468198+ENST00000497250+ENST00000377389__exon_number_048__gene_id_ENSG00000147996	CBWD5	ENSG00000147996.47	-0.803512870668507	-4.60662604922931	8.2280806356206e-06	0.00128387090082317
ENSG00000260565.4	ENSG00000260565	ENSG00000260565_005	chr16	dexseq_prepare_annotation2.py	exon	2713083	2713084	.	-	.	ENST00000568395+ENST00000569465+ENST00000562807__exon_number_005__gene_id_ENSG00000260565	ERVK13-1	ENSG00000260565.4	0.537188183041727	4.83494306297819	8.233147726354e-06	0.00128387090082317
ENSG00000075292.81	ENSG00000075292	ENSG00000075292_082	chr2	dexseq_prepare_annotation2.py	exon	71660666	71660696	.	+	.	ENST00000460310__exon_number_082__gene_id_ENSG00000075292	ZNF638	ENSG00000075292.81	-0.541770926365465	-4.56860593783421	8.28147579850033e-06	0.00128990025144343
ENSG00000115421.5	ENSG00000115421	ENSG00000115421_006	chr2	dexseq_prepare_annotation2.py	exon	60987270	60987430	.	+	.	ENST00000496283+ENST00000238714+ENST00000453839+ENST00000414060__exon_number_006__gene_id_ENSG00000115421	PAPOLG	ENSG00000115421.5	-0.794255276563298	-4.65995390819352	8.3514609990058e-06	0.00129928487178472
ENSG00000182871.28	ENSG00000182871	ENSG00000182871_029	chr21	dexseq_prepare_annotation2.py	exon	46913109	46913139	.	+	.	ENST00000342220+ENST00000355480+ENST00000359759+ENST00000400337+ENST00000459895__exon_number_029__gene_id_ENSG00000182871	COL18A1	ENSG00000182871.28	-0.610795767137527	-4.88579147311572	8.37743019746691e-06	0.00130180779101126
ENSG00000138074.6	ENSG00000138074	ENSG00000138074_007	chr2	dexseq_prepare_annotation2.py	exon	27423970	27423981	.	-	.	ENST00000488743+ENST00000408041+ENST00000461319+ENST00000461757+ENST00000310574__exon_number_007__gene_id_ENSG00000138074	SLC5A6	ENSG00000138074.6	-1.08944435923537	-4.63877875522924	8.41194521160315e-06	0.00130565127282051
ENSG00000255243.ENSG00000134343.19	ENSG00000255243+ENSG00000134343	ENSG00000255243+ENSG00000134343_020	chr11	dexseq_prepare_annotation2.py	exon	26563494	26563615	.	+	.	ENST00000525139+ENST00000537978+ENST00000256737+ENST00000529242+ENST00000531568__exon_number_020__gene_id_ENSG00000255243+ENSG00000134343		ENSG00000255243.ENSG00000134343.19	0.49110868688483	4.59665110610516	8.45288807821833e-06	0.00131048236031695
ENSG00000103657.109	ENSG00000103657	ENSG00000103657_110	chr15	dexseq_prepare_annotation2.py	exon	64126115	64126116	.	-	.	ENST00000559886+ENST00000561400+ENST00000558532__exon_number_110__gene_id_ENSG00000103657	HERC1	ENSG00000103657.109	-0.500490957127448	-4.57173892995657	8.59205917436872e-06	0.00133051325618496
ENSG00000128438.ENSG00000240505.22	ENSG00000128438+ENSG00000240505	ENSG00000128438+ENSG00000240505_023	chr17	dexseq_prepare_annotation2.py	exon	16835744	16835819	.	-	.	ENST00000584950+ENST00000424239+ENST00000261651+ENST00000437538+ENST00000582764__exon_number_023__gene_id_ENSG00000128438+ENSG00000240505		ENSG00000128438.ENSG00000240505.22	-0.556936498087578	-5.12846242521721	8.64401400304475e-06	0.00133700760739563
ENSG00000214753.ENSG00000168000.ENSG00000234857.90	ENSG00000214753+ENSG00000168000+ENSG00000234857	ENSG00000214753+ENSG00000168000+ENSG00000234857_091	chr11	dexseq_prepare_annotation2.py	exon	62491458	62491462	.	-	.	ENST00000403734+ENST00000301785__exon_number_091__gene_id_ENSG00000214753+ENSG00000168000+ENSG00000234857		ENSG00000214753.ENSG00000168000.ENSG00000234857.90	0.442113100411515	4.53167042470102	8.69481304964837e-06	0.00134330836240655
ENSG00000131446.16	ENSG00000131446	ENSG00000131446_017	chr5	dexseq_prepare_annotation2.py	exon	180222656	180222837	.	-	.	ENST00000514760+ENST00000507384+ENST00000505682__exon_number_017__gene_id_ENSG00000131446	MGAT1	ENSG00000131446.16	0.64536195737921	5.12236312221908	8.81159263824856e-06	0.00135977645286008
ENSG00000084731.1	ENSG00000084731	ENSG00000084731_002	chr2	dexseq_prepare_annotation2.py	exon	26151622	26151940	.	-	.	ENST00000264712+ENST00000405914+ENST00000417737+ENST00000455394__exon_number_002__gene_id_ENSG00000084731	KIF3C	ENSG00000084731.1	-1.15605254101489	-4.79176408166818	8.88935312911907e-06	0.0013701921629184
ENSG00000075292.74	ENSG00000075292	ENSG00000075292_075	chr2	dexseq_prepare_annotation2.py	exon	71655782	71656093	.	+	.	ENST00000492262__exon_number_075__gene_id_ENSG00000075292	ZNF638	ENSG00000075292.74	-0.681271241676533	-4.54985973472436	8.98325848153231e-06	0.00138306952150964
ENSG00000181381.58	ENSG00000181381	ENSG00000181381_059	chr4	dexseq_prepare_annotation2.py	exon	169397218	169397271	.	-	.	ENST00000505150+ENST00000514748+ENST00000515088__exon_number_059__gene_id_ENSG00000181381	DDX60L	ENSG00000181381.58	0.500438265047231	4.70470470156256	9.09671112154277e-06	0.00139726050916497
ENSG00000132912.39	ENSG00000132912	ENSG00000132912_040	chr5	dexseq_prepare_annotation2.py	exon	150138421	150138582	.	-	.	ENST00000521448+ENST00000517421+ENST00000447998+ENST00000446090__exon_number_040__gene_id_ENSG00000132912	DCTN4	ENSG00000132912.39	0.483313157791531	4.66267326250716	9.10147280282712e-06	0.00139726050916497
ENSG00000104490.23	ENSG00000104490	ENSG00000104490_024	chr8	dexseq_prepare_annotation2.py	exon	102731625	102731635	.	-	.	ENST00000523923+ENST00000311028+ENST00000522448+ENST00000220931+ENST00000518727+ENST00000518166+ENST00000517531+ENST00000522252+ENST00000520690+ENST00000517822+ENST00000520425+ENST00000521599+ENST00000520346+ENST00000395923+ENST00000524209+ENST00000521964+ENST00000522951+ENST00000519098+ENST00000519508__exon_number_024__gene_id_ENSG00000104490	NCALD	ENSG00000104490.23	-0.415641746452756	-4.58270514584026	9.1068340997687e-06	0.00139726050916497
ENSG00000272084.ENSG00000127481.125	ENSG00000272084+ENSG00000127481	ENSG00000272084+ENSG00000127481_126	chr1	dexseq_prepare_annotation2.py	exon	19495929	19496026	.	-	.	ENST00000375217+ENST00000375226+ENST00000419533+ENST00000375267+ENST00000375254__exon_number_126__gene_id_ENSG00000272084+ENSG00000127481		ENSG00000272084.ENSG00000127481.125	-0.358077735412322	-4.48337034625512	9.15735199804838e-06	0.00140329432366488
ENSG00000074181.2	ENSG00000074181	ENSG00000074181_003	chr19	dexseq_prepare_annotation2.py	exon	15273144	15273275	.	-	.	ENST00000597756__exon_number_003__gene_id_ENSG00000074181	NOTCH3	ENSG00000074181.2	0.54128985833163	4.56482509741068	9.16718595663731e-06	0.00140329432366488
ENSG00000075292.9	ENSG00000075292	ENSG00000075292_010	chr2	dexseq_prepare_annotation2.py	exon	71558912	71558995	.	+	.	ENST00000409544+ENST00000455226+ENST00000417778+ENST00000377802+ENST00000355812+ENST00000487707+ENST00000437658+ENST00000464375+ENST00000264447+ENST00000454122+ENST00000454278+ENST00000475743__exon_number_010__gene_id_ENSG00000075292	ZNF638	ENSG00000075292.9	0.349120802668947	4.54380173068225	9.22203393763649e-06	0.00140883839132153
ENSG00000038382.37	ENSG00000038382	ENSG00000038382_038	chr5	dexseq_prepare_annotation2.py	exon	14391010	14391099	.	+	.	ENST00000344204+ENST00000513206+ENST00000502490+ENST00000515144+ENST00000512070+ENST00000537187+ENST00000509967__exon_number_038__gene_id_ENSG00000038382	TRIO	ENSG00000038382.37	-1.213043107597	-4.56053622007307	9.22451195660165e-06	0.00140883839132153
ENSG00000128513.27	ENSG00000128513	ENSG00000128513_028	chr7	dexseq_prepare_annotation2.py	exon	124498835	124499010	.	-	.	ENST00000487564__exon_number_028__gene_id_ENSG00000128513	POT1	ENSG00000128513.27	-1.37787339556486	-4.59618871038773	9.59559180462421e-06	0.00146383768736967
ENSG00000126005.ENSG00000088298.ENSG00000261582.ENSG00000242372.52	ENSG00000126005+ENSG00000088298+ENSG00000261582+ENSG00000242372	ENSG00000126005+ENSG00000088298+ENSG00000261582+ENSG00000242372_053	chr20	dexseq_prepare_annotation2.py	exon	33871979	33872064	.	-	.	ENST00000374450+ENST00000374436+ENST00000374443+ENST00000415116+ENST00000447927+ENST00000462894+ENST00000456600__exon_number_053__gene_id_ENSG00000126005+ENSG00000088298+ENSG00000261582+ENSG00000242372		ENSG00000126005.ENSG00000088298.ENSG00000261582.ENSG00000242372.52	-0.499903518751308	-4.55647999409314	9.62015053318349e-06	0.00146590887416834
ENSG00000100314.2	ENSG00000100314	ENSG00000100314_003	chr22	dexseq_prepare_annotation2.py	exon	30124619	30124731	.	+	.	ENST00000216144__exon_number_003__gene_id_ENSG00000100314	CABP7	ENSG00000100314.2	-0.786418505757453	-5.1826251955137	9.63351569930145e-06	0.00146627161870645
ENSG00000103671.2	ENSG00000103671	ENSG00000103671_003	chr15	dexseq_prepare_annotation2.py	exon	64680003	64680034	.	+	.	ENST00000261884__exon_number_003__gene_id_ENSG00000103671	TRIP4	ENSG00000103671.2	-0.537290950006569	-4.76704000468661	9.75341926193647e-06	0.00148283077079764
ENSG00000157538.26	ENSG00000157538	ENSG00000157538_027	chr21	dexseq_prepare_annotation2.py	exon	38610761	38610910	.	-	.	ENST00000309117+ENST00000476950+ENST00000288304+ENST00000475009+ENST00000488368+ENST00000398998+ENST00000399000+ENST00000492514+ENST00000480452__exon_number_027__gene_id_ENSG00000157538	DSCR3	ENSG00000157538.26	-0.869342513281979	-4.78789353569986	9.8021653195569e-06	0.00148854634302131
ENSG00000102893.60	ENSG00000102893	ENSG00000102893_061	chr16	dexseq_prepare_annotation2.py	exon	47722952	47723086	.	+	.	ENST00000566044+ENST00000455779+ENST00000323584+ENST00000566319+ENST00000299167__exon_number_061__gene_id_ENSG00000102893	PHKB	ENSG00000102893.60	-0.671395959244084	-4.51755298876783	9.84649471667573e-06	0.00149280069954209
ENSG00000136235.1	ENSG00000136235	ENSG00000136235_002	chr7	dexseq_prepare_annotation2.py	exon	23275627	23275742	.	+	.	ENST00000492858+ENST00000465673__exon_number_002__gene_id_ENSG00000136235	GPNMB	ENSG00000136235.1	-0.444229753672084	-4.6972690242701	9.85254724383882e-06	0.00149280069954209
ENSG00000174996.16	ENSG00000174996	ENSG00000174996_017	chr11	dexseq_prepare_annotation2.py	exon	66029594	66029632	.	+	.	ENST00000421552+ENST00000394066+ENST00000440228+ENST00000461611+ENST00000417856+ENST00000534023+ENST00000394065+ENST00000394078+ENST00000475757+ENST00000394067+ENST00000483152+ENST00000316924__exon_number_017__gene_id_ENSG00000174996	KLC2	ENSG00000174996.16	-0.691989544870502	-4.64230729399028	9.87970910710767e-06	0.00149312024095355
ENSG00000053770.15	ENSG00000053770	ENSG00000053770_016	chr14	dexseq_prepare_annotation2.py	exon	57749652	57749702	.	+	.	ENST00000431972+ENST00000555448+ENST00000556723+ENST00000261558__exon_number_016__gene_id_ENSG00000053770	AP5M1	ENSG00000053770.15	0.547368350262565	4.95945320266581	9.88436441636647e-06	0.00149312024095355
ENSG00000160949.20	ENSG00000160949	ENSG00000160949_021	chr8	dexseq_prepare_annotation2.py	exon	145666254	145666348	.	-	.	ENST00000497613__exon_number_021__gene_id_ENSG00000160949	TONSL	ENSG00000160949.20	-0.450064049035125	-4.61867566032127	9.8882135162487e-06	0.00149312024095355
ENSG00000151651.40	ENSG00000151651	ENSG00000151651_041	chr10	dexseq_prepare_annotation2.py	exon	135088300	135088494	.	-	.	ENST00000486609__exon_number_041__gene_id_ENSG00000151651	ADAM8	ENSG00000151651.40	-0.483272753526863	-4.68300776413522	9.9063736820845e-06	0.00149417218596539
ENSG00000261538.ENSG00000121270.5	ENSG00000261538+ENSG00000121270	ENSG00000261538+ENSG00000121270_006	chr16	dexseq_prepare_annotation2.py	exon	48201150	48201277	.	-	.	ENST00000565329+ENST00000353782+ENST00000356608+ENST00000394748+ENST00000394747__exon_number_006__gene_id_ENSG00000261538+ENSG00000121270		ENSG00000261538.ENSG00000121270.5	-0.631231328599794	-4.60045867775364	1.01003904682165e-05	0.00152171616394968
ENSG00000105705.7	ENSG00000105705	ENSG00000105705_008	chr19	dexseq_prepare_annotation2.py	exon	19389499	19389605	.	-	.	ENST00000592188+ENST00000589144+ENST00000247001+ENST00000588731+ENST00000591007+ENST00000587119__exon_number_008__gene_id_ENSG00000105705	SUGP1	ENSG00000105705.7	-0.687438777822896	-4.86625591038146	1.01327369054025e-05	0.00152486838002339
ENSG00000155980.15	ENSG00000155980	ENSG00000155980_016	chr12	dexseq_prepare_annotation2.py	exon	57966363	57966509	.	+	.	ENST00000455537+ENST00000286452__exon_number_016__gene_id_ENSG00000155980	KIF5A	ENSG00000155980.15	-1.12481600434975	-4.73624900999539	1.01731785067807e-05	0.00152834272852391
ENSG00000128886.ENSG00000262560.ENSG00000184716.15	ENSG00000128886+ENSG00000262560+ENSG00000184716	ENSG00000128886+ENSG00000262560+ENSG00000184716_016	chr15	dexseq_prepare_annotation2.py	exon	44067736	44067762	.	-	.	ENST00000319359+ENST00000486851+ENST00000417761+ENST00000497530+ENST00000476335+ENST00000467869__exon_number_016__gene_id_ENSG00000128886+ENSG00000262560+ENSG00000184716		ENSG00000128886.ENSG00000262560.ENSG00000184716.15	-0.515911977841677	-4.95071870863667	1.01787231852339e-05	0.00152834272852391
ENSG00000151612.27	ENSG00000151612	ENSG00000151612_028	chr4	dexseq_prepare_annotation2.py	exon	146806901	146807184	.	-	.	ENST00000379448+ENST00000513320+ENST00000508784__exon_number_028__gene_id_ENSG00000151612	ZNF827	ENSG00000151612.27	-0.700013773053457	-4.67385194550622	1.02686537673865e-05	0.00154011346009643
ENSG00000108883.19	ENSG00000108883	ENSG00000108883_020	chr17	dexseq_prepare_annotation2.py	exon	42934490	42934525	.	-	.	ENST00000590977+ENST00000592576+ENST00000591382+ENST00000586276+ENST00000426333+ENST00000590367+ENST00000588340+ENST00000402521__exon_number_020__gene_id_ENSG00000108883	EFTUD2	ENSG00000108883.19	-0.560234341581545	-4.66136539332375	1.0302336217124e-05	0.00154343102986148
ENSG00000114857.40	ENSG00000114857	ENSG00000114857_041	chr3	dexseq_prepare_annotation2.py	exon	42676572	42676712	.	+	.	ENST00000472258__exon_number_041__gene_id_ENSG00000114857	NKTR	ENSG00000114857.40	-0.608531499049425	-4.67132146974169	1.0371027958013e-05	0.00155198015240741
ENSG00000236581.9	ENSG00000236581	ENSG00000236581_010	chr13	dexseq_prepare_annotation2.py	exon	33845580	33845580	.	+	.	ENST00000609536+ENST00000609788+ENST00000609233+ENST00000608205+ENST00000609995+ENST00000609608+ENST00000609137+ENST00000609335+ENST00000608695+ENST00000608175+ENST00000608315+ENST00000608539+ENST00000608197+ENST00000610218+ENST00000609615+ENST00000608628+ENST00000609167+ENST00000609997+ENST00000609061+ENST00000609063+ENST00000609108+ENST00000608803+ENST00000609588+ENST00000607944+ENST00000607935…	STARD13-AS	ENSG00000236581.9	-0.666351124888216	-4.54457850841061	1.03921709131103e-05	0.00155340262280584
ENSG00000113163.30	ENSG00000113163	ENSG00000113163_031	chr5	dexseq_prepare_annotation2.py	exon	74807331	74807454	.	-	.	ENST00000261415+ENST00000405807__exon_number_031__gene_id_ENSG00000113163	COL4A3BP	ENSG00000113163.30	0.729385207013429	4.85628928184864	1.04944068617417e-05	0.00156692998381736
ENSG00000050426.55	ENSG00000050426	ENSG00000050426_056	chr12	dexseq_prepare_annotation2.py	exon	51451789	51451814	.	+	.	ENST00000380135__exon_number_056__gene_id_ENSG00000050426	LETMD1	ENSG00000050426.55	0.492405764869644	4.60343252164915	1.05221457192838e-05	0.00156931631194735
ENSG00000229151	ENSG00000229151	ENSG00000229151_001	chrX	dexseq_prepare_annotation2.py	exon	51099796	51099879	.	-	.	ENST00000425150__exon_number_001__gene_id_ENSG00000229151	RP11-348F1.3	ENSG00000229151	-1.39064185374311	-5.41653019122885	1.06619704841667e-05	0.0015866248250931
ENSG00000229151.1	ENSG00000229151	ENSG00000229151_002	chrX	dexseq_prepare_annotation2.py	exon	51138948	51139314	.	-	.	ENST00000425150__exon_number_002__gene_id_ENSG00000229151	RP11-348F1.3	ENSG00000229151.1	1.39064185374311	5.41653019122885	1.06619704841667e-05	0.0015866248250931
ENSG00000009307.16	ENSG00000009307	ENSG00000009307_017	chr1	dexseq_prepare_annotation2.py	exon	115267842	115267954	.	-	.	ENST00000261443+ENST00000530886+ENST00000369530+ENST00000339438+ENST00000438362+ENST00000534699+ENST00000358528+ENST00000483030__exon_number_017__gene_id_ENSG00000009307	CSDE1	ENSG00000009307.16	0.410627099510483	4.59811031432412	1.07526060654421e-05	0.00159777237286704
ENSG00000223745.51	ENSG00000223745	ENSG00000223745_052	chr1	dexseq_prepare_annotation2.py	exon	93804495	93804495	.	-	.	ENST00000452347+ENST00000438777+ENST00000421202+ENST00000457387+ENST00000449305__exon_number_052__gene_id_ENSG00000223745	RP4-717I23.3	ENSG00000223745.51	-0.369091754189239	-4.50048492727611	1.07608204968945e-05	0.00159777237286704
ENSG00000172977.20	ENSG00000172977	ENSG00000172977_021	chr11	dexseq_prepare_annotation2.py	exon	65480527	65480529	.	+	.	ENST00000352980+ENST00000530446+ENST00000531880+ENST00000527544+ENST00000534293+ENST00000525204+ENST00000528198+ENST00000341318+ENST00000377046+ENST00000534650+ENST00000534104+ENST00000534681+ENST00000532042__exon_number_021__gene_id_ENSG00000172977	KAT5	ENSG00000172977.20	0.31595189728319	4.53115196664303	1.08526927408449e-05	0.00160962315313216
ENSG00000087266.31	ENSG00000087266	ENSG00000087266_032	chr4	dexseq_prepare_annotation2.py	exon	2826392	2826457	.	+	.	ENST00000503393+ENST00000509677+ENST00000510074+ENST00000511747+ENST00000502260+ENST00000515737+ENST00000511185+ENST00000503219+ENST00000513095+ENST00000508385+ENST00000515183+ENST00000506932+ENST00000513020+ENST00000442312+ENST00000435136+ENST00000511663+ENST00000452765+ENST00000504294+ENST00000511237+ENST00000512131+ENST00000512014+ENST00000356331__exon_number_032__gene_id_ENSG00000087266	SH3BP2	ENSG00000087266.31	-0.624691606996825	-4.57051961491244	1.09043319548855e-05	0.0016154870662219
ENSG00000136828.45	ENSG00000136828	ENSG00000136828_046	chr9	dexseq_prepare_annotation2.py	exon	129985444	129985445	.	+	.	ENST00000438723__exon_number_046__gene_id_ENSG00000136828	RALGPS1	ENSG00000136828.45	0.487822445488842	4.56353316270133	1.09881964500233e-05	0.00162610689017175
ENSG00000172575.22	ENSG00000172575	ENSG00000172575_023	chr15	dexseq_prepare_annotation2.py	exon	38810582	38810624	.	-	.	ENST00000310803+ENST00000450598+ENST00000559830+ENST00000558418+ENST00000414708+ENST00000539159+ENST00000561180+ENST00000558164+ENST00000558432__exon_number_023__gene_id_ENSG00000172575	RASGRP1	ENSG00000172575.22	1.34322246494432	4.88106474974205	1.10200318506274e-05	0.00162901210581301
ENSG00000221978.24	ENSG00000221978	ENSG00000221978_025	chr1	dexseq_prepare_annotation2.py	exon	1326281	1326384	.	-	.	ENST00000481223+ENST00000418865+ENST00000480646+ENST00000496007+ENST00000482365+ENST00000480479__exon_number_025__gene_id_ENSG00000221978	CCNL2	ENSG00000221978.24	0.416758551120428	4.7325949723559	1.10950702431892e-05	0.00163829021719234
ENSG00000008710.106	ENSG00000008710	ENSG00000008710_107	chr16	dexseq_prepare_annotation2.py	exon	2157806	2157883	.	-	.	ENST00000496574__exon_number_107__gene_id_ENSG00000008710	PKD1	ENSG00000008710.106	-0.772793600237422	-4.46823492064023	1.11105911844523e-05	0.00163876923056954
ENSG00000150093.56	ENSG00000150093	ENSG00000150093_057	chr10	dexseq_prepare_annotation2.py	exon	33249218	33249252	.	-	.	ENST00000528877__exon_number_057__gene_id_ENSG00000150093	ITGB1	ENSG00000150093.56	0.728387031921638	4.67799238687498	1.1209987296265e-05	0.00165147000393858
ENSG00000173715.ENSG00000173653.3	ENSG00000173715+ENSG00000173653	ENSG00000173715+ENSG00000173653_004	chr11	dexseq_prepare_annotation2.py	exon	66512242	66512244	.	+	.	ENST00000346672+ENST00000527634+ENST00000525908+ENST00000360962__exon_number_004__gene_id_ENSG00000173715+ENSG00000173653		ENSG00000173715.ENSG00000173653.3	0.534023151054187	4.59457619887481	1.12278842572837e-05	0.00165147000393858
ENSG00000168619.33	ENSG00000168619	ENSG00000168619_034	chr8	dexseq_prepare_annotation2.py	exon	39587583	39587583	.	+	.	ENST00000379866__exon_number_034__gene_id_ENSG00000168619	ADAM18	ENSG00000168619.33	0.618599441939167	4.77569664803392	1.12338165141607e-05	0.00165147000393858
ENSG00000174628.32	ENSG00000174628	ENSG00000174628_033	chr16	dexseq_prepare_annotation2.py	exon	19867884	19867963	.	+	.	ENST00000308214+ENST00000564955+ENST00000541926+ENST00000562762+ENST00000433597+ENST00000561839+ENST00000568300+ENST00000320394__exon_number_033__gene_id_ENSG00000174628	IQCK	ENSG00000174628.32	-0.659282975033921	-4.55724129678161	1.1278058018064e-05	0.00165507990923127
ENSG00000174963.32	ENSG00000174963	ENSG00000174963_033	chr3	dexseq_prepare_annotation2.py	exon	147124150	147124319	.	-	.	ENST00000491672+ENST00000383075+ENST00000464144+ENST00000463250__exon_number_033__gene_id_ENSG00000174963	ZIC4	ENSG00000174963.32	0.462684061476154	4.80274376848233	1.12864703481397e-05	0.00165507990923127
ENSG00000135749.ENSG00000251508.67	ENSG00000135749+ENSG00000251508	ENSG00000135749+ENSG00000251508_068	chr1	dexseq_prepare_annotation2.py	exon	233353836	233353930	.	-	.	ENST00000518351+ENST00000519530+ENST00000258229+ENST00000475463+ENST00000324142+ENST00000430153__exon_number_068__gene_id_ENSG00000135749+ENSG00000251508		ENSG00000135749.ENSG00000251508.67	0.417136856361364	4.52816312678455	1.12955694863031e-05	0.00165507990923127
ENSG00000148120.23	ENSG00000148120	ENSG00000148120_024	chr9	dexseq_prepare_annotation2.py	exon	97694264	97695953	.	+	.	ENST00000473778__exon_number_024__gene_id_ENSG00000148120	C9orf3	ENSG00000148120.23	0.376476332949073	4.52162885828636	1.14502341431791e-05	0.00167590247189486
ENSG00000052126.30	ENSG00000052126	ENSG00000052126_031	chr12	dexseq_prepare_annotation2.py	exon	19440407	19440490	.	+	.	ENST00000510738+ENST00000543806+ENST00000424268+ENST00000317589+ENST00000355397+ENST00000299275+ENST00000538677+ENST00000539256+ENST00000309364+ENST00000429027+ENST00000536974+ENST00000538714+ENST00000359180__exon_number_031__gene_id_ENSG00000052126	PLEKHA5	ENSG00000052126.30	-1.00625731845625	-4.74539182056536	1.14680660298497e-05	0.00167667396049119
ENSG00000167508.40	ENSG00000167508	ENSG00000167508_041	chr16	dexseq_prepare_annotation2.py	exon	88729438	88729454	.	-	.	ENST00000568133+ENST00000569177+ENST00000565610+ENST00000563170+ENST00000563463+ENST00000565842+ENST00000301012+ENST00000567064+ENST00000562741+ENST00000563785__exon_number_041__gene_id_ENSG00000167508	MVD	ENSG00000167508.40	-0.671675975241271	-4.58793538001873	1.15335149857977e-05	0.00168439793694115
ENSG00000100201.33	ENSG00000100201	ENSG00000100201_034	chr22	dexseq_prepare_annotation2.py	exon	38902300	38902311	.	-	.	ENST00000381633+ENST00000479734+ENST00000396821+ENST00000403230__exon_number_034__gene_id_ENSG00000100201	DDX17	ENSG00000100201.33	-0.388411025914499	-4.56774990344549	1.15502991633937e-05	0.00168500561041141
ENSG00000126226.41	ENSG00000126226	ENSG00000126226_042	chr13	dexseq_prepare_annotation2.py	exon	113862967	113862980	.	-	.	ENST00000375477+ENST00000246505+ENST00000337344+ENST00000375479__exon_number_042__gene_id_ENSG00000126226	PCID2	ENSG00000126226.41	0.410384295647425	4.56730278408696	1.15714484327669e-05	0.0016862480596064
ENSG00000123843.12	ENSG00000123843	ENSG00000123843_013	chr1	dexseq_prepare_annotation2.py	exon	207265166	207265217	.	+	.	ENST00000492730__exon_number_013__gene_id_ENSG00000123843	C4BPB	ENSG00000123843.12	-0.467810395311041	-4.96088095831239	1.183022163883e-05	0.00172207775925582
ENSG00000038382.11	ENSG00000038382	ENSG00000038382_012	chr5	dexseq_prepare_annotation2.py	exon	14293121	14293149	.	+	.	ENST00000537187+ENST00000513206+ENST00000509967+ENST00000504606+ENST00000512070+ENST00000344204__exon_number_012__gene_id_ENSG00000038382	TRIO	ENSG00000038382.11	0.67531093334524	4.50111259755889	1.18837603395291e-05	0.0017279867812219
ENSG00000272084.ENSG00000127481.128	ENSG00000272084+ENSG00000127481	ENSG00000272084+ENSG00000127481_129	chr1	dexseq_prepare_annotation2.py	exon	19499675	19499800	.	-	.	ENST00000375217+ENST00000375226+ENST00000419533+ENST00000375267+ENST00000375254__exon_number_129__gene_id_ENSG00000272084+ENSG00000127481		ENSG00000272084.ENSG00000127481.128	-0.323298401484008	-4.42448418575757	1.19205259928415e-05	0.00173144667206578
ENSG00000185122.3	ENSG00000185122	ENSG00000185122_004	chr8	dexseq_prepare_annotation2.py	exon	145516262	145516301	.	+	.	ENST00000533240+ENST00000528988__exon_number_004__gene_id_ENSG00000185122	HSF1	ENSG00000185122.3	0.685533468587757	4.59451636989317	1.19673642809385e-05	0.00173636049312695
ENSG00000092094.19	ENSG00000092094	ENSG00000092094_020	chr14	dexseq_prepare_annotation2.py	exon	20917123	20917172	.	-	.	ENST00000556124+ENST00000206542+ENST00000555656+ENST00000555785+ENST00000555223+ENST00000554249+ENST00000554915__exon_number_020__gene_id_ENSG00000092094	OSGEP	ENSG00000092094.19	0.396001716894879	4.56458457916515	1.1997546784788e-05	0.00173884965800287
ENSG00000150093.60	ENSG00000150093	ENSG00000150093_061	chr10	dexseq_prepare_annotation2.py	exon	33252109	33252211	.	-	.	ENST00000528877__exon_number_061__gene_id_ENSG00000150093	ITGB1	ENSG00000150093.60	0.67932088613988	4.65995274352995	1.20153327819081e-05	0.00173953869963148
ENSG00000123472.ENSG00000159658.52	ENSG00000123472+ENSG00000159658	ENSG00000123472+ENSG00000159658_053	chr1	dexseq_prepare_annotation2.py	exon	47183575	47184736	.	-	.	ENST00000371933+ENST00000544071__exon_number_053__gene_id_ENSG00000123472+ENSG00000159658		ENSG00000123472.ENSG00000159658.52	-0.462832324963385	-4.57678197983982	1.20650177771918e-05	0.00174316395631737
ENSG00000062485.ENSG00000257727.ENSG00000135473.ENSG00000144785.43	ENSG00000062485+ENSG00000257727+ENSG00000135473+ENSG00000144785	ENSG00000062485+ENSG00000257727+ENSG00000135473+ENSG00000144785_044	chr12	dexseq_prepare_annotation2.py	exon	56677606	56677641	.	-	.	ENST00000551936+ENST00000547283+ENST00000551430+ENST00000550655+ENST00000351328+ENST00000547298+ENST00000552688+ENST00000542324+ENST00000551473+ENST00000549143+ENST00000546891+ENST00000548567+ENST00000550734+ENST00000546621+ENST00000551968+ENST00000550159+ENST00000547912+ENST00000551137+ENST00000551253+ENST00000548041+ENST00000552222__exon_number_044__gene_id_ENSG00000062485+ENSG00000257727+ENSG0…		ENSG00000062485.ENSG00000257727.ENSG00000135473.ENSG00000144785.43	0.788368125071296	4.5459444152349	1.20664910823563e-05	0.00174316395631737
ENSG00000110090.3	ENSG00000110090	ENSG00000110090_004	chr11	dexseq_prepare_annotation2.py	exon	68525081	68525198	.	-	.	ENST00000539743+ENST00000265641__exon_number_004__gene_id_ENSG00000110090	CPT1A	ENSG00000110090.3	-0.608145243594158	-4.64468738225653	1.20852097014152e-05	0.00174398068300942
ENSG00000123104.49	ENSG00000123104	ENSG00000123104_050	chr12	dexseq_prepare_annotation2.py	exon	26809230	26809481	.	-	.	ENST00000381340__exon_number_050__gene_id_ENSG00000123104	ITPR2	ENSG00000123104.49	0.333096144043743	4.52248925536593	1.21097130373173e-05	0.00174562951951756
ENSG00000104218.28	ENSG00000104218	ENSG00000104218_029	chr8	dexseq_prepare_annotation2.py	exon	68069862	68070092	.	+	.	ENST00000521168__exon_number_029__gene_id_ENSG00000104218	CSPP1	ENSG00000104218.28	-0.652426426104022	-4.60904304979714	1.21517263564393e-05	0.00174979616069357
ENSG00000226994.6	ENSG00000226994	ENSG00000226994_007	chr2	dexseq_prepare_annotation2.py	exon	35384613	35384664	.	+	.	ENST00000591221+ENST00000586769+ENST00000588944+ENST00000592523+ENST00000453451+ENST00000585391+ENST00000587791__exon_number_007__gene_id_ENSG00000226994	AC012593.1	ENSG00000226994.6	-0.907006704275503	-4.63976735846524	1.23176408572586e-05	0.00177177583210162
ENSG00000074181.40	ENSG00000074181	ENSG00000074181_041	chr19	dexseq_prepare_annotation2.py	exon	15308311	15308389	.	-	.	ENST00000601011+ENST00000263388__exon_number_041__gene_id_ENSG00000074181	NOTCH3	ENSG00000074181.40	-0.530625415135749	-4.49450385021107	1.23627062134135e-05	0.00177634389256328
ENSG00000079215.6	ENSG00000079215	ENSG00000079215_007	chr5	dexseq_prepare_annotation2.py	exon	36608280	36608430	.	+	.	ENST00000513646__exon_number_007__gene_id_ENSG00000079215	SLC1A3	ENSG00000079215.6	0.551303929061694	4.84260921128106	1.25767890195848e-05	0.00180516140375297
ENSG00000090612.ENSG00000256223.ENSG00000256825.64	ENSG00000090612+ENSG00000256223+ENSG00000256825	ENSG00000090612+ENSG00000256223+ENSG00000256825_065	chr12	dexseq_prepare_annotation2.py	exon	133781760	133783698	.	+	.	ENST00000536435__exon_number_065__gene_id_ENSG00000090612+ENSG00000256223+ENSG00000256825		ENSG00000090612.ENSG00000256223.ENSG00000256825.64	0.326975035057797	4.67743949681491	1.27022435377314e-05	0.00182099389070614
ENSG00000067798.57	ENSG00000067798	ENSG00000067798_058	chr12	dexseq_prepare_annotation2.py	exon	78593115	78593194	.	+	.	ENST00000550788+ENST00000397909+ENST00000541270+ENST00000547884+ENST00000266692+ENST00000536525+ENST00000228327+ENST00000551162+ENST00000552895__exon_number_058__gene_id_ENSG00000067798	NAV3	ENSG00000067798.57	0.708255524650104	4.80163711914032	1.27143800465833e-05	0.00182099389070614
ENSG00000129933.26	ENSG00000129933	ENSG00000129933_027	chr19	dexseq_prepare_annotation2.py	exon	19455675	19455735	.	+	.	ENST00000587938+ENST00000392313+ENST00000262816+ENST00000262815__exon_number_027__gene_id_ENSG00000129933	MAU2	ENSG00000129933.26	-0.876056537657563	-4.5322303735076	1.27660723767414e-05	0.00182537309943734
ENSG00000226994.7	ENSG00000226994	ENSG00000226994_008	chr2	dexseq_prepare_annotation2.py	exon	35384665	35384694	.	+	.	ENST00000591221+ENST00000587255+ENST00000586769+ENST00000588944+ENST00000592523+ENST00000453451+ENST00000585391+ENST00000587791__exon_number_008__gene_id_ENSG00000226994	AC012593.1	ENSG00000226994.7	-0.928521670975299	-4.63039839695611	1.27723058559413e-05	0.00182537309943734
ENSG00000082805.3	ENSG00000082805	ENSG00000082805_004	chr12	dexseq_prepare_annotation2.py	exon	1100404	1100428	.	+	.	ENST00000546231+ENST00000543086+ENST00000542302+ENST00000347735+ENST00000397203__exon_number_004__gene_id_ENSG00000082805	ERC1	ENSG00000082805.3	-0.522882642760182	-4.45549640535877	1.27910563475578e-05	0.00182609771710952
ENSG00000068793.9	ENSG00000068793	ENSG00000068793_010	chr15	dexseq_prepare_annotation2.py	exon	22926081	22926227	.	+	.	ENST00000559393__exon_number_010__gene_id_ENSG00000068793	CYFIP1	ENSG00000068793.9	0.518237013893315	4.54792200554558	1.28385946986568e-05	0.00183092625508067
ENSG00000147606.ENSG00000214954.24	ENSG00000147606+ENSG00000214954	ENSG00000147606+ENSG00000214954_025	chr8	dexseq_prepare_annotation2.py	exon	92221728	92221770	.	+	.	ENST00000522862+ENST00000523719+ENST00000522181__exon_number_025__gene_id_ENSG00000147606+ENSG00000214954		ENSG00000147606.ENSG00000214954.24	0.445727476612488	4.65493174384313	1.29785526546982e-05	0.00184891048298798
ENSG00000088854.41	ENSG00000088854	ENSG00000088854_042	chr20	dexseq_prepare_annotation2.py	exon	3388122	3388272	.	-	.	ENST00000252032__exon_number_042__gene_id_ENSG00000088854	C20orf194	ENSG00000088854.41	0.560649342005854	4.65419648657195	1.30148591223561e-05	0.00185210602887909
ENSG00000139725.ENSG00000212694.1	ENSG00000139725+ENSG00000212694	ENSG00000139725+ENSG00000212694_002	chr12	dexseq_prepare_annotation2.py	exon	122217324	122217513	.	-	.	ENST00000267205+ENST00000537265__exon_number_002__gene_id_ENSG00000139725+ENSG00000212694		ENSG00000139725.ENSG00000212694.1	-0.412859031911475	-4.50808845793408	1.3073118491884e-05	0.00185652888369425
ENSG00000075292.75	ENSG00000075292	ENSG00000075292_076	chr2	dexseq_prepare_annotation2.py	exon	71658153	71658312	.	+	.	ENST00000488126__exon_number_076__gene_id_ENSG00000075292	ZNF638	ENSG00000075292.75	-0.726963950884684	-4.46262180653741	1.30737552865706e-05	0.00185652888369425
ENSG00000148120.54	ENSG00000148120	ENSG00000148120_055	chr9	dexseq_prepare_annotation2.py	exon	97844857	97844874	.	+	.	ENST00000297979+ENST00000478473+ENST00000489562+ENST00000445181+ENST00000425634+ENST00000428313+ENST00000479161+ENST00000375315+ENST00000463372+ENST00000468164+ENST00000433691__exon_number_055__gene_id_ENSG00000148120	C9orf3	ENSG00000148120.54	-0.515931642172856	-4.48934200849212	1.31159299979377e-05	0.00186053857581798
ENSG00000107331.91	ENSG00000107331	ENSG00000107331_092	chr9	dexseq_prepare_annotation2.py	exon	139918265	139918289	.	-	.	ENST00000464876+ENST00000425423__exon_number_092__gene_id_ENSG00000107331	ABCA2	ENSG00000107331.91	0.518976846056329	4.51880624961121	1.32155862981389e-05	0.00187268505458681
ENSG00000198758.20	ENSG00000198758	ENSG00000198758_021	chr1	dexseq_prepare_annotation2.py	exon	110300103	110300177	.	-	.	ENST00000361852+ENST00000361965+ENST00000369805__exon_number_021__gene_id_ENSG00000198758	EPS8L3	ENSG00000198758.20	0.585073796081796	4.66165811645844	1.34790422647315e-05	0.001907992022975
ENSG00000115840.37	ENSG00000115840	ENSG00000115840_038	chr2	dexseq_prepare_annotation2.py	exon	172864700	172864762	.	-	.	ENST00000472748+ENST00000464063__exon_number_038__gene_id_ENSG00000115840	SLC25A12	ENSG00000115840.37	0.493495012961829	4.59007981881717	1.36343859300959e-05	0.00192793683420861
ENSG00000174501.36	ENSG00000174501	ENSG00000174501_037	chr2	dexseq_prepare_annotation2.py	exon	96561310	96561338	.	-	.	ENST00000531153+ENST00000295246+ENST00000420871+ENST00000419039__exon_number_037__gene_id_ENSG00000174501	ANKRD36C	ENSG00000174501.36	0.706920535326162	4.55256825937381	1.37039388820305e-05	0.00193572124627403
ENSG00000142449.6	ENSG00000142449	ENSG00000142449_007	chr19	dexseq_prepare_annotation2.py	exon	8140167	8140295	.	-	.	ENST00000600128+ENST00000601739+ENST00000270509__exon_number_007__gene_id_ENSG00000142449	FBN3	ENSG00000142449.6	-0.914340422900719	-4.50389120960204	1.37839079978941e-05	0.00194495895897558
ENSG00000148120.41	ENSG00000148120	ENSG00000148120_042	chr9	dexseq_prepare_annotation2.py	exon	97768282	97768482	.	+	.	ENST00000451893__exon_number_042__gene_id_ENSG00000148120	C9orf3	ENSG00000148120.41	-0.388975324896094	-4.47649492053005	1.38415942911102e-05	0.00195103629604493
ENSG00000174996.14	ENSG00000174996	ENSG00000174996_015	chr11	dexseq_prepare_annotation2.py	exon	66029401	66029419	.	+	.	ENST00000526758+ENST00000417856+ENST00000440228+ENST00000483152+ENST00000534023+ENST00000394065+ENST00000394078+ENST00000475757+ENST00000394067+ENST00000316924__exon_number_015__gene_id_ENSG00000174996	KLC2	ENSG00000174996.14	-0.951516563980438	-4.55498701703351	1.40111809088061e-05	0.0019728570384294
ENSG00000164896.24	ENSG00000164896	ENSG00000164896_025	chr7	dexseq_prepare_annotation2.py	exon	150775787	150775788	.	-	.	ENST00000460980+ENST00000353841+ENST00000467237+ENST00000482571+ENST00000482806+ENST00000489884+ENST00000466855+ENST00000478883+ENST00000469237+ENST00000483953+ENST00000297532__exon_number_025__gene_id_ENSG00000164896	FASTK	ENSG00000164896.24	0.510605080187025	4.66816481062742	1.4103969700346e-05	0.00198382960113907
ENSG00000114098.65	ENSG00000114098	ENSG00000114098_066	chr3	dexseq_prepare_annotation2.py	exon	138015384	138015391	.	+	.	ENST00000481646+ENST00000466762+ENST00000469044__exon_number_066__gene_id_ENSG00000114098	ARMC8	ENSG00000114098.65	-0.614706655656512	-4.63260842875045	1.41259803300163e-05	0.00198403470448291
ENSG00000104695.16	ENSG00000104695	ENSG00000104695_017	chr8	dexseq_prepare_annotation2.py	exon	30651708	30651713	.	-	.	ENST00000221138+ENST00000518243+ENST00000523804+ENST00000520334__exon_number_017__gene_id_ENSG00000104695	PPP2CB	ENSG00000104695.16	0.370975750085729	4.64900334089325	1.41351548047949e-05	0.00198403470448291
ENSG00000132781.83	ENSG00000132781	ENSG00000132781_084	chr1	dexseq_prepare_annotation2.py	exon	45806120	45806142	.	-	.	ENST00000372115+ENST00000450313__exon_number_084__gene_id_ENSG00000132781	MUTYH	ENSG00000132781.83	0.464635585494034	4.80544953729551	1.42854850709948e-05	0.00200302908531163
ENSG00000265479.ENSG00000243566.ENSG00000259628.ENSG00000135205.ENSG00000241350.ENSG00000186704.ENSG00000242435.ENSG00000233448.ENSG00000230305.9	ENSG00000265479+ENSG00000243566+ENSG00000259628+ENSG00000135205+ENSG00000241350+ENSG00000186704+ENSG00000242435+ENSG00000233448+ENSG00000230305	ENSG00000265479+ENSG00000243566+ENSG00000259628+ENSG00000135205+ENSG00000241350+ENSG00000186704+ENSG00000242435+ENSG00000233448+ENSG00000230305_010	chr7	dexseq_prepare_annotation2.py	exon	76143264	76143365	.	+	.	ENST00000469114+ENST00000419923+ENST00000334348+ENST00000394849+ENST00000257632+ENST00000443097+ENST00000448265__exon_number_010__gene_id_ENSG00000265479+ENSG00000243566+ENSG00000259628+ENSG00000135205+ENSG00000241350+ENSG00000186704+ENSG00000242435+ENSG00000233448+ENSG00000230305		ENSG00000265479.ENSG00000243566.ENSG00000259628.ENSG00000135205.ENSG00000241350.ENSG00000186704.ENSG00000242435.ENSG00000233448.ENSG00000230305.9	-0.85361392264773	-4.84780596557429	1.43692151851309e-05	0.00201265510993916
ENSG00000163633.16	ENSG00000163633	ENSG00000163633_017	chr4	dexseq_prepare_annotation2.py	exon	87813352	87813362	.	-	.	ENST00000295898+ENST00000506308+ENST00000504371__exon_number_017__gene_id_ENSG00000163633	C4orf36	ENSG00000163633.16	-0.507209756976485	-4.54623930618466	1.45071030778733e-05	0.00202952592056994
ENSG00000137807.2	ENSG00000137807	ENSG00000137807_003	chr15	dexseq_prepare_annotation2.py	exon	69706643	69706663	.	+	.	ENST00000352331+ENST00000559279+ENST00000395392__exon_number_003__gene_id_ENSG00000137807	KIF23	ENSG00000137807.2	0.389531371871908	4.50080055050499	1.45200717250329e-05	0.00202952592056994
ENSG00000010327.15	ENSG00000010327	ENSG00000010327_016	chr3	dexseq_prepare_annotation2.py	exon	52539019	52539159	.	+	.	ENST00000321725+ENST00000481607__exon_number_016__gene_id_ENSG00000010327	STAB1	ENSG00000010327.15	-0.632230408308809	-4.55355266229577	1.45790637484065e-05	0.00203563990103797
ENSG00000160285.ENSG00000235878.3	ENSG00000160285+ENSG00000235878	ENSG00000160285+ENSG00000235878_004	chr21	dexseq_prepare_annotation2.py	exon	47608736	47609037	.	-	.	ENST00000397728__exon_number_004__gene_id_ENSG00000160285+ENSG00000235878		ENSG00000160285.ENSG00000235878.3	0.393968528712019	4.50784202875882	1.51013819408353e-05	0.00210636663217394
ENSG00000138107	ENSG00000138107	ENSG00000138107_001	chr10	dexseq_prepare_annotation2.py	exon	104238986	104238986	.	-	.	ENST00000369905__exon_number_001__gene_id_ENSG00000138107	ACTR1A	ENSG00000138107	-0.725943188770113	-4.56274496274197	1.51713602890172e-05	0.00211391843091772
ENSG00000170743.14	ENSG00000170743	ENSG00000170743_015	chr11	dexseq_prepare_annotation2.py	exon	7490269	7490273	.	+	.	ENST00000318881__exon_number_015__gene_id_ENSG00000170743	SYT9	ENSG00000170743.14	0.515581902216902	5.13595409502029	1.52779530528309e-05	0.00212655087101572
ENSG00000106638.26	ENSG00000106638	ENSG00000106638_027	chr7	dexseq_prepare_annotation2.py	exon	72988713	72988774	.	-	.	ENST00000469518+ENST00000465279+ENST00000433464+ENST00000305632+ENST00000452125+ENST00000459913+ENST00000479892+ENST00000426966+ENST00000452475+ENST00000437521+ENST00000450285+ENST00000424598+ENST00000476136+ENST00000496056+ENST00000432538+ENST00000435792__exon_number_027__gene_id_ENSG00000106638	TBL2	ENSG00000106638.26	0.467761141087471	4.82851966944217	1.53251795466792e-05	0.00212914468658252
ENSG00000074319.ENSG00000256464.37	ENSG00000074319+ENSG00000256464	ENSG00000074319+ENSG00000256464_038	chr11	dexseq_prepare_annotation2.py	exon	18548473	18548498	.	-	.	ENST00000536719+ENST00000251968__exon_number_038__gene_id_ENSG00000074319+ENSG00000256464		ENSG00000074319.ENSG00000256464.37	-0.548457148153614	-4.71690756330064	1.532848913582e-05	0.00212914468658252
ENSG00000074181.39	ENSG00000074181	ENSG00000074181_040	chr19	dexseq_prepare_annotation2.py	exon	15303188	15303330	.	-	.	ENST00000601011+ENST00000263388__exon_number_040__gene_id_ENSG00000074181	NOTCH3	ENSG00000074181.39	-0.464973564326193	-4.44251059254094	1.53888224621046e-05	0.00213530309514716
ENSG00000223745.50	ENSG00000223745	ENSG00000223745_051	chr1	dexseq_prepare_annotation2.py	exon	93804486	93804494	.	-	.	ENST00000452347+ENST00000438777+ENST00000421202+ENST00000449305__exon_number_051__gene_id_ENSG00000223745	RP4-717I23.3	ENSG00000223745.50	-0.532043739589125	-4.41276805441057	1.56790984369715e-05	0.00217332167784081
ENSG00000223501	ENSG00000223501	ENSG00000223501_001	chr6	dexseq_prepare_annotation2.py	exon	33218049	33218380	.	-	.	ENST00000478934+ENST00000482399+ENST00000445902__exon_number_001__gene_id_ENSG00000223501	VPS52	ENSG00000223501	-0.501310859666662	-4.44543334413058	1.59668353867753e-05	0.00221090980785095
ENSG00000226994.8	ENSG00000226994	ENSG00000226994_009	chr2	dexseq_prepare_annotation2.py	exon	35384695	35384830	.	+	.	ENST00000588944+ENST00000592523__exon_number_009__gene_id_ENSG00000226994	AC012593.1	ENSG00000226994.8	-0.945885447231426	-4.57094067303775	1.60611805880554e-05	0.00222166904623418
ENSG00000165795.144	ENSG00000165795	ENSG00000165795_145	chr14	dexseq_prepare_annotation2.py	exon	21493352	21493448	.	-	.	ENST00000556924__exon_number_145__gene_id_ENSG00000165795	NDRG2	ENSG00000165795.144	-0.549460804355707	-4.39396370627389	1.61687959895574e-05	0.00223423971415122
ENSG00000157538.39	ENSG00000157538	ENSG00000157538_040	chr21	dexseq_prepare_annotation2.py	exon	38639705	38639833	.	-	.	ENST00000309117+ENST00000399000+ENST00000288304+ENST00000398998__exon_number_040__gene_id_ENSG00000157538	DSCR3	ENSG00000157538.39	0.449640787335739	4.65124734270553	1.62019134913153e-05	0.00223562788896957
ENSG00000104915.5	ENSG00000104915	ENSG00000104915_006	chr19	dexseq_prepare_annotation2.py	exon	13255218	13255300	.	-	.	ENST00000242770+ENST00000589083+ENST00000591843+ENST00000587230+ENST00000343587__exon_number_006__gene_id_ENSG00000104915	STX10	ENSG00000104915.5	0.921863427397367	4.53577322630766	1.62123385313786e-05	0.00223562788896957
ENSG00000137807.4	ENSG00000137807	ENSG00000137807_005	chr15	dexseq_prepare_annotation2.py	exon	69706688	69706719	.	+	.	ENST00000352331+ENST00000559279+ENST00000558346+ENST00000561089+ENST00000260363+ENST00000395392__exon_number_005__gene_id_ENSG00000137807	KIF23	ENSG00000137807.4	0.418562851231448	4.47255740960965	1.6292683115965e-05	0.00224438855836065
ENSG00000197128.ENSG00000178201.ENSG00000268163.22	ENSG00000197128+ENSG00000178201+ENSG00000268163	ENSG00000197128+ENSG00000178201+ENSG00000268163_023	chr19	dexseq_prepare_annotation2.py	exon	57988889	57988900	.	-	.	ENST00000427512+ENST00000343280+ENST00000415705+ENST00000356584+ENST00000425074+ENST00000600175__exon_number_023__gene_id_ENSG00000197128+ENSG00000178201+ENSG00000268163		ENSG00000197128.ENSG00000178201.ENSG00000268163.22	-0.515824530102225	-4.61022569573387	1.63450094957609e-05	0.00224927551291973
ENSG00000175319.3	ENSG00000175319	ENSG00000175319_004	chr18	dexseq_prepare_annotation2.py	exon	14156283	14156353	.	-	.	ENST00000588287__exon_number_004__gene_id_ENSG00000175319	NF1P5	ENSG00000175319.3	-1.30219295656652	-5.00405913811181	1.64726269160705e-05	0.00226450270985041
ENSG00000135749.ENSG00000251508.69	ENSG00000135749+ENSG00000251508	ENSG00000135749+ENSG00000251508_070	chr1	dexseq_prepare_annotation2.py	exon	233363016	233363093	.	-	.	ENST00000258229+ENST00000324142+ENST00000430153+ENST00000519530__exon_number_070__gene_id_ENSG00000135749+ENSG00000251508		ENSG00000135749.ENSG00000251508.69	0.514499329465272	4.4363181156243	1.65829041598284e-05	0.00227731726221249
ENSG00000135250.2	ENSG00000135250	ENSG00000135250_003	chr7	dexseq_prepare_annotation2.py	exon	104755834	104755950	.	-	.	ENST00000493638+ENST00000465072__exon_number_003__gene_id_ENSG00000135250	SRPK2	ENSG00000135250.2	-0.462146427032315	-4.50286840618983	1.67076978091283e-05	0.00229001028304658
ENSG00000167380.26	ENSG00000167380	ENSG00000167380_027	chr19	dexseq_prepare_annotation2.py	exon	44676368	44676911	.	+	.	ENST00000590759__exon_number_027__gene_id_ENSG00000167380	ZNF226	ENSG00000167380.26	-0.721335962018468	-4.45699688470136	1.67096432208158e-05	0.00229001028304658
ENSG00000220205.ENSG00000179094.ENSG00000263620.35	ENSG00000220205+ENSG00000179094+ENSG00000263620	ENSG00000220205+ENSG00000179094+ENSG00000263620_036	chr17	dexseq_prepare_annotation2.py	exon	8050868	8050896	.	-	.	ENST00000354903+ENST00000317276+ENST00000578223+ENST00000581082+ENST00000579203+ENST00000582719+ENST00000581395+ENST00000577424__exon_number_036__gene_id_ENSG00000220205+ENSG00000179094+ENSG00000263620		ENSG00000220205.ENSG00000179094.ENSG00000263620.35	-0.421188544982798	-4.40867759960925	1.68692985242825e-05	0.00230951942996443
ENSG00000119688.ENSG00000258559.77	ENSG00000119688+ENSG00000258559	ENSG00000119688+ENSG00000258559_078	chr14	dexseq_prepare_annotation2.py	exon	74769696	74769698	.	-	.	ENST00000493427+ENST00000489207+ENST00000356924+ENST00000460308+ENST00000557554__exon_number_078__gene_id_ENSG00000119688+ENSG00000258559		ENSG00000119688.ENSG00000258559.77	-0.648111168881076	-4.49981887509947	1.69113821638012e-05	0.00231290874667299
ENSG00000248222.22	ENSG00000248222	ENSG00000248222_023	chr5	dexseq_prepare_annotation2.py	exon	168463371	168463413	.	+	.	ENST00000509170+ENST00000511447__exon_number_023__gene_id_ENSG00000248222	CTB-174D11.1	ENSG00000248222.22	-0.485000112743531	-4.75566150800937	1.6936332365848e-05	0.00231395024516158
ENSG00000118900.18	ENSG00000118900	ENSG00000118900_019	chr16	dexseq_prepare_annotation2.py	exon	4920213	4920342	.	+	.	ENST00000396658+ENST00000545171+ENST00000585857+ENST00000262376+ENST00000590769__exon_number_019__gene_id_ENSG00000118900	UBN1	ENSG00000118900.18	0.276116999151226	4.47237210508609	1.70191784511368e-05	0.00232205444875672
ENSG00000237854	ENSG00000237854	ENSG00000237854_001	chr17	dexseq_prepare_annotation2.py	exon	66098049	66098102	.	+	.	ENST00000590734__exon_number_001__gene_id_ENSG00000237854	LINC00674	ENSG00000237854	0.556434136723949	5.09776254259125	1.70304403923529e-05	0.00232205444875672
ENSG00000204843.ENSG00000188687.ENSG00000264324.96	ENSG00000204843+ENSG00000188687+ENSG00000264324	ENSG00000204843+ENSG00000188687+ENSG00000264324_097	chr2	dexseq_prepare_annotation2.py	exon	74596427	74596522	.	-	.	ENST00000497666+ENST00000434055+ENST00000394003+ENST00000409438+ENST00000361874+ENST00000409240+ENST00000409567+ENST00000409868+ENST00000407639+ENST00000466110__exon_number_097__gene_id_ENSG00000204843+ENSG00000188687+ENSG00000264324		ENSG00000204843.ENSG00000188687.ENSG00000264324.96	-0.498376196164372	-4.40732239883727	1.71220023409245e-05	0.00233215649028159
ENSG00000267618.ENSG00000185379.ENSG00000092871.30	ENSG00000267618+ENSG00000185379+ENSG00000092871	ENSG00000267618+ENSG00000185379+ENSG00000092871_031	chr17	dexseq_prepare_annotation2.py	exon	33390760	33390871	.	-	.	ENST00000394597__exon_number_031__gene_id_ENSG00000267618+ENSG00000185379+ENSG00000092871		ENSG00000267618.ENSG00000185379.ENSG00000092871.30	-0.731300891222379	-4.54099164818893	1.72187581326267e-05	0.00234294465909841
ENSG00000008710.43	ENSG00000008710	ENSG00000008710_044	chr16	dexseq_prepare_annotation2.py	exon	2149079	2149462	.	-	.	ENST00000480227+ENST00000471603__exon_number_044__gene_id_ENSG00000008710	PKD1	ENSG00000008710.43	0.540145463209056	4.3639215096879	1.74832411228188e-05	0.00237651014056858
ENSG00000141519.13	ENSG00000141519	ENSG00000141519_014	chr17	dexseq_prepare_annotation2.py	exon	78013965	78013986	.	+	.	ENST00000269318+ENST00000397545+ENST00000576241+ENST00000374877+ENST00000374876+ENST00000572083+ENST00000574099__exon_number_014__gene_id_ENSG00000141519	CCDC40	ENSG00000141519.13	-0.599121068992526	-4.5258203399901	1.75162242111719e-05	0.00237857138616894
ENSG00000265381.ENSG00000162734.13	ENSG00000265381+ENSG00000162734	ENSG00000265381+ENSG00000162734_014	chr1	dexseq_prepare_annotation2.py	exon	160183826	160185166	.	+	.	ENST00000360472+ENST00000368076__exon_number_014__gene_id_ENSG00000265381+ENSG00000162734		ENSG00000265381.ENSG00000162734.13	1.01093892375877	4.83873591400238	1.75859523739123e-05	0.0023856130758936
ENSG00000079215.30	ENSG00000079215	ENSG00000079215_031	chr5	dexseq_prepare_annotation2.py	exon	36680449	36680496	.	+	.	ENST00000506178__exon_number_031__gene_id_ENSG00000079215	SLC1A3	ENSG00000079215.30	-0.969944907470668	-4.74170516089164	1.77622896904853e-05	0.00240708779395405
ENSG00000065357.128	ENSG00000065357	ENSG00000065357_129	chr12	dexseq_prepare_annotation2.py	exon	56347195	56347231	.	+	.	ENST00000550957+ENST00000551739+ENST00000552478__exon_number_129__gene_id_ENSG00000065357	DGKA	ENSG00000065357.128	0.425601507871084	4.48306933596484	1.80735918763854e-05	0.00244679040367894
ENSG00000200469.ENSG00000163644.28	ENSG00000200469+ENSG00000163644	ENSG00000200469+ENSG00000163644_029	chr4	dexseq_prepare_annotation2.py	exon	89205743	89205783	.	-	.	ENST00000508256+ENST00000315194+ENST00000608933+ENST00000514204__exon_number_029__gene_id_ENSG00000200469+ENSG00000163644		ENSG00000200469.ENSG00000163644.28	0.735859274749675	4.55200923022851	1.81459042299642e-05	0.00245409106406539
ENSG00000094631.101	ENSG00000094631	ENSG00000094631_102	chrX	dexseq_prepare_annotation2.py	exon	48678513	48678587	.	+	.	ENST00000444343+ENST00000477528+ENST00000486227+ENST00000486665+ENST00000488543+ENST00000498808+ENST00000470942+ENST00000334136+ENST00000376619__exon_number_102__gene_id_ENSG00000094631	HDAC6	ENSG00000094631.101	-0.502158614005277	-4.4591876559879	1.83680716807787e-05	0.00248162315813468
ENSG00000196337.ENSG00000225950.1	ENSG00000196337+ENSG00000225950	ENSG00000196337+ENSG00000225950_002	chr19	dexseq_prepare_annotation2.py	exon	49557532	49557862	.	-	.	ENST00000597853+ENST00000596965+ENST00000377280+ENST00000356213__exon_number_002__gene_id_ENSG00000196337+ENSG00000225950		ENSG00000196337.ENSG00000225950.1	-1.25700409109888	-4.56076800004773	1.85278367585741e-05	0.00249924279493352
ENSG00000178252.ENSG00000178467.37	ENSG00000178252+ENSG00000178467	ENSG00000178252+ENSG00000178467_038	chr3	dexseq_prepare_annotation2.py	exon	49044588	49044785	.	+	.	ENST00000395474__exon_number_038__gene_id_ENSG00000178252+ENSG00000178467		ENSG00000178252.ENSG00000178467.37	-0.596582579315386	-4.5335429606421	1.8535932149053e-05	0.00249924279493352
ENSG00000204673.21	ENSG00000204673	ENSG00000204673_022	chr19	dexseq_prepare_annotation2.py	exon	50381427	50381613	.	-	.	ENST00000482622+ENST00000391830__exon_number_022__gene_id_ENSG00000204673	AKT1S1	ENSG00000204673.21	0.535748340810492	4.88455446356087	1.85820689588e-05	0.0025029353106927
ENSG00000172890.32	ENSG00000172890	ENSG00000172890_033	chr11	dexseq_prepare_annotation2.py	exon	71188272	71188392	.	+	.	ENST00000539574+ENST00000525200__exon_number_033__gene_id_ENSG00000172890	NADSYN1	ENSG00000172890.32	-0.49682444520276	-4.38090504063067	1.8637808132812e-05	0.00250791248064544
ENSG00000149761.ENSG00000110011.1	ENSG00000149761+ENSG00000110011	ENSG00000149761+ENSG00000110011_002	chr11	dexseq_prepare_annotation2.py	exon	63993740	63993746	.	+	.	ENST00000539325+ENST00000543358__exon_number_002__gene_id_ENSG00000149761+ENSG00000110011		ENSG00000149761.ENSG00000110011.1	0.353432233458932	4.43438400780733	1.86618707479591e-05	0.00250862150545879
ENSG00000104365.53	ENSG00000104365	ENSG00000104365_054	chr8	dexseq_prepare_annotation2.py	exon	42178363	42179413	.	+	.	ENST00000519938__exon_number_054__gene_id_ENSG00000104365	IKBKB	ENSG00000104365.53	0.370974394723742	4.38834782545822	1.8715367444118e-05	0.00251328179870286
ENSG00000074181.38	ENSG00000074181	ENSG00000074181_039	chr19	dexseq_prepare_annotation2.py	exon	15302771	15303109	.	-	.	ENST00000601011+ENST00000263388__exon_number_039__gene_id_ENSG00000074181	NOTCH3	ENSG00000074181.38	-0.438664548362618	-4.3953487529884	1.87399310221956e-05	0.00251405120860981
ENSG00000181135.68	ENSG00000181135	ENSG00000181135_069	chr8	dexseq_prepare_annotation2.py	exon	144794800	144794907	.	+	.	ENST00000527561+ENST00000508587__exon_number_069__gene_id_ENSG00000181135	ZNF707	ENSG00000181135.68	-0.527166897251381	-4.47121046584994	1.89426897165456e-05	0.00253870079731263
ENSG00000070756.68	ENSG00000070756	ENSG00000070756_069	chr8	dexseq_prepare_annotation2.py	exon	101734991	101735037	.	-	.	ENST00000521067__exon_number_069__gene_id_ENSG00000070756	PABPC1	ENSG00000070756.68	-0.687076311830162	-4.47684437209069	1.90896558898957e-05	0.00255583112016734
ENSG00000059758.18	ENSG00000059758	ENSG00000059758_019	chr12	dexseq_prepare_annotation2.py	exon	96688849	96688900	.	-	.	ENST00000542666+ENST00000553042+ENST00000261211+ENST00000551484+ENST00000543119__exon_number_019__gene_id_ENSG00000059758	CDK17	ENSG00000059758.18	0.802635248699655	4.44892172974698	1.9139598639373e-05	0.00255995008494796
ENSG00000094631.102	ENSG00000094631	ENSG00000094631_103	chrX	dexseq_prepare_annotation2.py	exon	48678588	48678610	.	+	.	ENST00000444343+ENST00000477528+ENST00000486227+ENST00000488543+ENST00000498808+ENST00000470942+ENST00000334136+ENST00000376619__exon_number_103__gene_id_ENSG00000094631	HDAC6	ENSG00000094631.102	-0.506694235714094	-4.4480592851173	1.92058188980628e-05	0.00256422210367024
ENSG00000123104.46	ENSG00000123104	ENSG00000123104_047	chr12	dexseq_prepare_annotation2.py	exon	26784799	26784992	.	-	.	ENST00000381340__exon_number_047__gene_id_ENSG00000123104	ITPR2	ENSG00000123104.46	0.386843257654527	4.41092080489281	1.92099585243942e-05	0.00256422210367024
ENSG00000174136.6	ENSG00000174136	ENSG00000174136_007	chr5	dexseq_prepare_annotation2.py	exon	98106302	98106377	.	+	.	ENST00000308234+ENST00000507054+ENST00000504776+ENST00000434027__exon_number_007__gene_id_ENSG00000174136	RGMB	ENSG00000174136.6	-1.01804488550311	-4.60315675493871	1.93074337874947e-05	0.00257465883285709
ENSG00000078814.2	ENSG00000078814	ENSG00000078814_003	chr20	dexseq_prepare_annotation2.py	exon	33565470	33565483	.	+	.	ENST00000470929+ENST00000262873__exon_number_003__gene_id_ENSG00000078814	MYH7B	ENSG00000078814.2	-0.806730971098504	-4.6810432109742	1.93664592707281e-05	0.00257995254420546
ENSG00000142512.32	ENSG00000142512	ENSG00000142512_033	chr19	dexseq_prepare_annotation2.py	exon	51920966	51920991	.	-	.	ENST00000353836+ENST00000432469+ENST00000439889__exon_number_033__gene_id_ENSG00000142512	SIGLEC10	ENSG00000142512.32	0.447070216922334	4.45826149120268	1.93922413005777e-05	0.00258081150325655
ENSG00000092108.64	ENSG00000092108	ENSG00000092108_065	chr14	dexseq_prepare_annotation2.py	exon	31205006	31205018	.	+	.	ENST00000458591__exon_number_065__gene_id_ENSG00000092108	SCFD1	ENSG00000092108.64	0.395744926358354	4.41200029222508	1.94207550394747e-05	0.0025820319379375
ENSG00000215262.27	ENSG00000215262	ENSG00000215262_028	chr8	dexseq_prepare_annotation2.py	exon	36776341	36776415	.	+	.	ENST00000522372+ENST00000399881__exon_number_028__gene_id_ENSG00000215262	KCNU1	ENSG00000215262.27	-0.764351012872006	-4.4972361435319	1.95686661728615e-05	0.00259910829394851
ENSG00000187097.22	ENSG00000187097	ENSG00000187097_023	chr14	dexseq_prepare_annotation2.py	exon	74474399	74474515	.	-	.	ENST00000557325__exon_number_023__gene_id_ENSG00000187097	ENTPD5	ENSG00000187097.22	0.832396625254533	4.71233447098581	1.96316306742651e-05	0.00260487931304533
ENSG00000042832.85	ENSG00000042832	ENSG00000042832_086	chr8	dexseq_prepare_annotation2.py	exon	134147142	134147143	.	+	.	ENST00000519543+ENST00000377869__exon_number_086__gene_id_ENSG00000042832	TG	ENSG00000042832.85	0.397135954274169	4.6203801726783	1.96877558132576e-05	0.00260816160739184
ENSG00000147206.30	ENSG00000147206	ENSG00000147206_031	chrX	dexseq_prepare_annotation2.py	exon	102338409	102338430	.	-	.	ENST00000425644+ENST00000427570+ENST00000425463+ENST00000395065__exon_number_031__gene_id_ENSG00000147206	NXF3	ENSG00000147206.30	-0.535008829136994	-4.50610111673622	1.96954458980175e-05	0.00260816160739184
ENSG00000151474.1	ENSG00000151474	ENSG00000151474_002	chr10	dexseq_prepare_annotation2.py	exon	13685712	13688271	.	-	.	ENST00000357447+ENST00000358621__exon_number_002__gene_id_ENSG00000151474	FRMD4A	ENSG00000151474.1	-0.596828043056405	-4.38313212624075	1.9716226422967e-05	0.0026083258353254
ENSG00000094914.8	ENSG00000094914	ENSG00000094914_009	chr12	dexseq_prepare_annotation2.py	exon	53701836	53701917	.	-	.	ENST00000550286+ENST00000394384+ENST00000552876+ENST00000548931+ENST00000209873+ENST00000550033__exon_number_009__gene_id_ENSG00000094914	AAAS	ENSG00000094914.8	0.405980067797605	4.41115254602598	1.98045229577078e-05	0.00261741281434324
ENSG00000074181.5	ENSG00000074181	ENSG00000074181_006	chr19	dexseq_prepare_annotation2.py	exon	15276598	15276778	.	-	.	ENST00000263388+ENST00000597756__exon_number_006__gene_id_ENSG00000074181	NOTCH3	ENSG00000074181.5	0.547340430567808	4.38053084324055	1.99303249682203e-05	0.00263004899244311
ENSG00000181450	ENSG00000181450	ENSG00000181450_001	chr1	dexseq_prepare_annotation2.py	exon	227751244	227751251	.	+	.	ENST00000608949+ENST00000397097+ENST00000343776__exon_number_001__gene_id_ENSG00000181450	ZNF678	ENSG00000181450	-0.476081157668358	-4.79989888799835	1.99395401722485e-05	0.00263004899244311
ENSG00000163633.18	ENSG00000163633	ENSG00000163633_019	chr4	dexseq_prepare_annotation2.py	exon	87813435	87813473	.	-	.	ENST00000295898+ENST00000506308+ENST00000512468+ENST00000504008+ENST00000462714+ENST00000504371__exon_number_019__gene_id_ENSG00000163633	C4orf36	ENSG00000163633.18	-0.380301028447682	-4.46506680096838	1.99950217340453e-05	0.00263476355493317
ENSG00000138399.28	ENSG00000138399	ENSG00000138399_029	chr2	dexseq_prepare_annotation2.py	exon	170430343	170430383	.	-	.	ENST00000445210+ENST00000453153__exon_number_029__gene_id_ENSG00000138399	FASTKD1	ENSG00000138399.28	0.430861531758557	4.57176099955901	2.01395347668767e-05	0.00265118901264474
ENSG00000068878.13	ENSG00000068878	ENSG00000068878_014	chr2	dexseq_prepare_annotation2.py	exon	54112827	54112912	.	-	.	ENST00000421748+ENST00000389993+ENST00000404125+ENST00000476586__exon_number_014__gene_id_ENSG00000068878	PSME4	ENSG00000068878.13	-0.809890251615447	-4.55388070887399	2.01648555602013e-05	0.00265190697497331
ENSG00000078098.40	ENSG00000078098	ENSG00000078098_041	chr2	dexseq_prepare_annotation2.py	exon	163080118	163080170	.	-	.	ENST00000443424+ENST00000450031+ENST00000447386+ENST00000188790+ENST00000480838__exon_number_041__gene_id_ENSG00000078098	FAP	ENSG00000078098.40	0.434180126650321	4.46212834713432	2.0227289456454e-05	0.00265749951358789
ENSG00000139263.13	ENSG00000139263	ENSG00000139263_014	chr12	dexseq_prepare_annotation2.py	exon	59274151	59274260	.	-	.	ENST00000547329+ENST00000433272__exon_number_014__gene_id_ENSG00000139263	LRIG3	ENSG00000139263.13	-0.853237277656807	-4.57021845178196	2.02540917711045e-05	0.00265840431265891
ENSG00000124177.7	ENSG00000124177	ENSG00000124177_008	chr20	dexseq_prepare_annotation2.py	exon	40045838	40045989	.	-	.	ENST00000373233__exon_number_008__gene_id_ENSG00000124177	CHD6	ENSG00000124177.7	0.505204193667594	4.40505970496766	2.03021701897842e-05	0.00266209713714455
ENSG00000059122.44	ENSG00000059122	ENSG00000059122_045	chr16	dexseq_prepare_annotation2.py	exon	2998845	2999461	.	+	.	ENST00000344592+ENST00000575679+ENST00000399667+ENST00000574985+ENST00000253928+ENST00000570752+ENST00000416288__exon_number_045__gene_id_ENSG00000059122	FLYWCH1	ENSG00000059122.44	0.473926134553326	4.48674972646111	2.03784638808219e-05	0.002666599975201
ENSG00000197858.20	ENSG00000197858	ENSG00000197858_021	chr8	dexseq_prepare_annotation2.py	exon	145138653	145138720	.	+	.	ENST00000524418+ENST00000355091+ENST00000532758+ENST00000361036+ENST00000525308+ENST00000530633+ENST00000528073+ENST00000527144+ENST00000529503__exon_number_021__gene_id_ENSG00000197858	GPAA1	ENSG00000197858.20	-0.871445119222051	-4.43913912115758	2.03901340178172e-05	0.002666599975201
ENSG00000166535.26	ENSG00000166535	ENSG00000166535_027	chr12	dexseq_prepare_annotation2.py	exon	9001316	9001391	.	+	.	ENST00000541459+ENST00000539547+ENST00000545692+ENST00000540049+ENST00000299698__exon_number_027__gene_id_ENSG00000166535	A2ML1	ENSG00000166535.26	-0.586451100693381	-4.44553757040378	2.03964413313971e-05	0.002666599975201
ENSG00000008710.42	ENSG00000008710	ENSG00000008710_043	chr16	dexseq_prepare_annotation2.py	exon	2148834	2149078	.	-	.	ENST00000471603__exon_number_043__gene_id_ENSG00000008710	PKD1	ENSG00000008710.42	0.593436313654791	4.3268616807645	2.04962822710565e-05	0.0026770310593637
ENSG00000161010.ENSG00000197226.23	ENSG00000161010+ENSG00000197226	ENSG00000161010+ENSG00000197226_024	chr5	dexseq_prepare_annotation2.py	exon	179268907	179268907	.	-	.	ENST00000520995+ENST00000523084+ENST00000376931+ENST00000522663+ENST00000520150+ENST00000518235+ENST00000292586+ENST00000521675+ENST00000519208+ENST00000521299+ENST00000523737+ENST00000520698+ENST00000403396+ENST00000518219+ENST00000520900__exon_number_024__gene_id_ENSG00000161010+ENSG00000197226		ENSG00000161010.ENSG00000197226.23	-0.32324275076194	-4.35791781468148	2.05253203649511e-05	0.00267820319022007
ENSG00000100023.ENSG00000207751.36	ENSG00000100023+ENSG00000207751	ENSG00000100023+ENSG00000207751_037	chr22	dexseq_prepare_annotation2.py	exon	22039927	22039961	.	+	.	ENST00000417788__exon_number_037__gene_id_ENSG00000100023+ENSG00000207751		ENSG00000100023.ENSG00000207751.36	0.417802874217887	4.78917638536837	2.06423054949119e-05	0.00269083740886995
ENSG00000143862	ENSG00000143862	ENSG00000143862_001	chr1	dexseq_prepare_annotation2.py	exon	202102532	202103510	.	-	.	ENST00000272217__exon_number_001__gene_id_ENSG00000143862	ARL8A	ENSG00000143862	0.498550359323446	4.84788292942652	2.08376445581244e-05	0.00271365087433822
ENSG00000099330.14	ENSG00000099330	ENSG00000099330_015	chr19	dexseq_prepare_annotation2.py	exon	17337784	17337802	.	+	.	ENST00000601576+ENST00000594283+ENST00000596279+ENST00000599588__exon_number_015__gene_id_ENSG00000099330	OCEL1	ENSG00000099330.14	-0.730502859216889	-4.54338472760473	2.09664837749108e-05	0.00272776814835302
ENSG00000079215.5	ENSG00000079215	ENSG00000079215_006	chr5	dexseq_prepare_annotation2.py	exon	36607326	36607413	.	+	.	ENST00000513903+ENST00000504121__exon_number_006__gene_id_ENSG00000079215	SLC1A3	ENSG00000079215.5	0.635627706938276	4.68923716338669	2.12359460190908e-05	0.00276013536359524
ENSG00000115091.6	ENSG00000115091	ENSG00000115091_007	chr2	dexseq_prepare_annotation2.py	exon	114670749	114670804	.	+	.	ENST00000536059+ENST00000535589+ENST00000263238+ENST00000446821+ENST00000415792__exon_number_007__gene_id_ENSG00000115091	ACTR3	ENSG00000115091.6	0.379073711258461	4.47571198605506	2.12658256980186e-05	0.00276133023100615
ENSG00000146215.ENSG00000171467.5	ENSG00000146215+ENSG00000171467	ENSG00000146215+ENSG00000171467_006	chr6	dexseq_prepare_annotation2.py	exon	43273614	43273804	.	-	.	ENST00000274990__exon_number_006__gene_id_ENSG00000146215+ENSG00000171467		ENSG00000146215.ENSG00000171467.5	-0.65385963973703	-4.43437758124823	2.13183480274514e-05	0.00276546002730449
ENSG00000126012.31	ENSG00000126012	ENSG00000126012_032	chrX	dexseq_prepare_annotation2.py	exon	53240969	53241088	.	-	.	ENST00000375383+ENST00000375401+ENST00000375379+ENST00000404049+ENST00000452825__exon_number_032__gene_id_ENSG00000126012	KDM5C	ENSG00000126012.31	0.737868668173083	4.65222433406394	2.14034446033678e-05	0.00277380330042325
ENSG00000068781.ENSG00000243244.ENSG00000242441.45	ENSG00000068781+ENSG00000243244+ENSG00000242441	ENSG00000068781+ENSG00000243244+ENSG00000242441_046	chr2	dexseq_prepare_annotation2.py	exon	48996214	48996260	.	+	.	ENST00000463040__exon_number_046__gene_id_ENSG00000068781+ENSG00000243244+ENSG00000242441		ENSG00000068781.ENSG00000243244.ENSG00000242441.45	0.378610003350515	4.46365694117955	2.14758431207517e-05	0.0027804863657909
ENSG00000115421.11	ENSG00000115421	ENSG00000115421_012	chr2	dexseq_prepare_annotation2.py	exon	61002169	61002258	.	+	.	ENST00000496283+ENST00000238714+ENST00000453839+ENST00000414060__exon_number_012__gene_id_ENSG00000115421	PAPOLG	ENSG00000115421.11	0.458506775712741	4.42509515228018	2.15612809850512e-05	0.00278884305330288
ENSG00000074181.18	ENSG00000074181	ENSG00000074181_019	chr19	dexseq_prepare_annotation2.py	exon	15289836	15290031	.	-	.	ENST00000601011+ENST00000263388+ENST00000600841+ENST00000595045__exon_number_019__gene_id_ENSG00000074181	NOTCH3	ENSG00000074181.18	0.669512156125934	4.36048879260106	2.16563851773699e-05	0.00279843264183547
ENSG00000198099.2	ENSG00000198099	ENSG00000198099_003	chr4	dexseq_prepare_annotation2.py	exon	100044832	100045514	.	-	.	ENST00000265512+ENST00000423445+ENST00000508393__exon_number_003__gene_id_ENSG00000198099	ADH4	ENSG00000198099.2	0.381149402066577	4.41201662016975	2.16910460913975e-05	0.00280020077027476
ENSG00000187527.7	ENSG00000187527	ENSG00000187527_008	chr3	dexseq_prepare_annotation2.py	exon	193019000	193019096	.	-	.	ENST00000495496+ENST00000342358__exon_number_008__gene_id_ENSG00000187527	ATP13A5	ENSG00000187527.7	0.411974175577414	4.41640058265455	2.17954531398477e-05	0.0028109606443666
ENSG00000175166.68	ENSG00000175166	ENSG00000175166_069	chr3	dexseq_prepare_annotation2.py	exon	184026837	184026842	.	+	.	ENST00000310118__exon_number_069__gene_id_ENSG00000175166	PSMD2	ENSG00000175166.68	-0.585942928026411	-4.34003169261622	2.21194173819436e-05	0.00284998871603413
ENSG00000163491.62	ENSG00000163491	ENSG00000163491_063	chr3	dexseq_prepare_annotation2.py	exon	27410884	27410912	.	-	.	ENST00000435750+ENST00000341435__exon_number_063__gene_id_ENSG00000163491	NEK10	ENSG00000163491.62	-0.427882483801876	-4.36924325936247	2.24573509922145e-05	0.00289073967198145
ENSG00000153094.18	ENSG00000153094	ENSG00000153094_019	chr2	dexseq_prepare_annotation2.py	exon	111907621	111907724	.	+	.	ENST00000437029+ENST00000393256+ENST00000439718+ENST00000393253+ENST00000433098+ENST00000357757+ENST00000308659+ENST00000431217+ENST00000452231+ENST00000361493__exon_number_019__gene_id_ENSG00000153094	BCL2L11	ENSG00000153094.18	-1.16564049704647	-4.76043624434359	2.26485774542196e-05	0.00291254596618406
ENSG00000075292.88	ENSG00000075292	ENSG00000075292_089	chr2	dexseq_prepare_annotation2.py	exon	71662192	71662199	.	+	.	ENST00000461991__exon_number_089__gene_id_ENSG00000075292	ZNF638	ENSG00000075292.88	-0.570012489672289	-4.33050988569432	2.28390549319848e-05	0.00293421406019352
ENSG00000272084.ENSG00000127481.138	ENSG00000272084+ENSG00000127481	ENSG00000272084+ENSG00000127481_139	chr1	dexseq_prepare_annotation2.py	exon	19511593	19511780	.	-	.	ENST00000375226+ENST00000375217+ENST00000375267+ENST00000375254__exon_number_139__gene_id_ENSG00000272084+ENSG00000127481		ENSG00000272084.ENSG00000127481.138	-0.349950651970059	-4.27392106398792	2.30844455916001e-05	0.00296288859168188
ENSG00000148408.68	ENSG00000148408	ENSG00000148408_069	chr9	dexseq_prepare_annotation2.py	exon	141016632	141019076	.	+	.	ENST00000371363+ENST00000371372+ENST00000371355+ENST00000371357+ENST00000277549__exon_number_069__gene_id_ENSG00000148408	CACNA1B	ENSG00000148408.68	0.433007643631704	4.36358738210452	2.36539038074174e-05	0.00303027889837423
ENSG00000205054.12	ENSG00000205054	ENSG00000205054_013	chr2	dexseq_prepare_annotation2.py	exon	45419405	45419424	.	-	.	ENST00000378479+ENST00000454673+ENST00000430650__exon_number_013__gene_id_ENSG00000205054	LINC01121	ENSG00000205054.12	-1.44386170254104	-4.56894520071765	2.36677972209389e-05	0.00303027889837423
ENSG00000150712.1	ENSG00000150712	ENSG00000150712_002	chr5	dexseq_prepare_annotation2.py	exon	32227112	32229713	.	-	.	ENST00000280285+ENST00000382142__exon_number_002__gene_id_ENSG00000150712	MTMR12	ENSG00000150712.1	-1.01200646697661	-4.44782281568733	2.36776009934099e-05	0.00303027889837423
ENSG00000224420.ENSG00000126457.6	ENSG00000224420+ENSG00000126457	ENSG00000224420+ENSG00000126457_007	chr19	dexseq_prepare_annotation2.py	exon	50180330	50180408	.	+	.	ENST00000534465__exon_number_007__gene_id_ENSG00000224420+ENSG00000126457		ENSG00000224420.ENSG00000126457.6	0.471948237979817	4.45751659002615	2.37257551949809e-05	0.00303353324372301
ENSG00000267009.ENSG00000108946.ENSG00000141337.9	ENSG00000267009+ENSG00000108946+ENSG00000141337	ENSG00000267009+ENSG00000108946+ENSG00000141337_010	chr17	dexseq_prepare_annotation2.py	exon	66343266	66343285	.	+	.	ENST00000582154+ENST00000448504+ENST00000452479__exon_number_010__gene_id_ENSG00000267009+ENSG00000108946+ENSG00000141337		ENSG00000267009.ENSG00000108946.ENSG00000141337.9	0.518545654603224	4.50908564348172	2.38077410163823e-05	0.00304110287256534
ENSG00000105281.15	ENSG00000105281	ENSG00000105281_016	chr19	dexseq_prepare_annotation2.py	exon	47288061	47288081	.	-	.	ENST00000594991+ENST00000434726__exon_number_016__gene_id_ENSG00000105281	SLC1A5	ENSG00000105281.15	-1.54914311566265	-4.65329496178387	2.39912050140695e-05	0.00306160804024671
ENSG00000142675.1	ENSG00000142675	ENSG00000142675_002	chr1	dexseq_prepare_annotation2.py	exon	26503975	26503980	.	+	.	ENST00000481077+ENST00000361530__exon_number_002__gene_id_ENSG00000142675	CNKSR1	ENSG00000142675.1	0.574453638939335	4.43404002863875	2.40860843419247e-05	0.0030707802123185
ENSG00000140386.13	ENSG00000140386	ENSG00000140386_014	chr15	dexseq_prepare_annotation2.py	exon	76673905	76673956	.	-	.	ENST00000567601+ENST00000538941+ENST00000303521+ENST00000563290+ENST00000324767__exon_number_014__gene_id_ENSG00000140386	SCAPER	ENSG00000140386.13	-0.387582658870194	-4.33087218898001	2.42268840265019e-05	0.00308578376659693
ENSG00000133818.3	ENSG00000133818	ENSG00000133818_004	chr11	dexseq_prepare_annotation2.py	exon	14300296	14300484	.	-	.	ENST00000256196+ENST00000414023+ENST00000529237+ENST00000545643+ENST00000537760__exon_number_004__gene_id_ENSG00000133818	RRAS2	ENSG00000133818.3	0.370029253765462	4.58686424981598	2.42755227752508e-05	0.00308903134616928
ENSG00000067798.14	ENSG00000067798	ENSG00000067798_015	chr12	dexseq_prepare_annotation2.py	exon	78400375	78400546	.	+	.	ENST00000397909+ENST00000266692+ENST00000536525+ENST00000228327+ENST00000550503+ENST00000549464__exon_number_015__gene_id_ENSG00000067798	NAV3	ENSG00000067798.14	-0.738956847204981	-4.61486278663216	2.43584150374156e-05	0.0030940046599229
ENSG00000118804.ENSG00000189157.ENSG00000272414.35	ENSG00000118804+ENSG00000189157+ENSG00000272414	ENSG00000118804+ENSG00000189157+ENSG00000272414_036	chr4	dexseq_prepare_annotation2.py	exon	77230297	77231197	.	+	.	ENST00000514365+ENST00000237642+ENST00000514140+ENST00000539752+ENST00000509377+ENST00000515604__exon_number_036__gene_id_ENSG00000118804+ENSG00000189157+ENSG00000272414		ENSG00000118804.ENSG00000189157.ENSG00000272414.35	0.470863166997199	4.4005908294954	2.43609638427e-05	0.0030940046599229
ENSG00000163633.17	ENSG00000163633	ENSG00000163633_018	chr4	dexseq_prepare_annotation2.py	exon	87813363	87813434	.	-	.	ENST00000295898+ENST00000506308+ENST00000512468+ENST00000504371__exon_number_018__gene_id_ENSG00000163633	C4orf36	ENSG00000163633.17	-0.347089825525415	-4.41381022358487	2.44414753701247e-05	0.00310127937101304
ENSG00000185261.27	ENSG00000185261	ENSG00000185261_028	chr5	dexseq_prepare_annotation2.py	exon	93954205	93954276	.	-	.	ENST00000329378+ENST00000513200+ENST00000312498__exon_number_028__gene_id_ENSG00000185261	KIAA0825	ENSG00000185261.27	0.579175538952881	4.47225181943537	2.45280607030742e-05	0.00310931021356994
ENSG00000140853.30	ENSG00000140853	ENSG00000140853_031	chr16	dexseq_prepare_annotation2.py	exon	57067516	57067581	.	+	.	ENST00000538110+ENST00000539144+ENST00000538805+ENST00000262510+ENST00000539881+ENST00000308149+ENST00000543030+ENST00000436936+ENST00000545081__exon_number_031__gene_id_ENSG00000140853	NLRC5	ENSG00000140853.30	0.368140673895356	4.44790784374612	2.46123411698405e-05	0.00311192688153772
ENSG00000152936.ENSG00000241846.3	ENSG00000152936+ENSG00000241846	ENSG00000152936+ENSG00000241846_004	chr12	dexseq_prepare_annotation2.py	exon	25629016	25629043	.	-	.	ENST00000282881__exon_number_004__gene_id_ENSG00000152936+ENSG00000241846		ENSG00000152936.ENSG00000241846.3	0.664125736903759	4.58293914659149	2.46128224824537e-05	0.00311192688153772
ENSG00000122786.35	ENSG00000122786	ENSG00000122786_036	chr7	dexseq_prepare_annotation2.py	exon	134625892	134625932	.	+	.	ENST00000495522+ENST00000424922+ENST00000436461+ENST00000361388+ENST00000361675+ENST00000393118+ENST00000430085+ENST00000482470+ENST00000361901+ENST00000422748+ENST00000478075+ENST00000417172+ENST00000543443+ENST00000443197__exon_number_036__gene_id_ENSG00000122786	CALD1	ENSG00000122786.35	0.542070661794355	4.53614412867353	2.46186418365035e-05	0.00311192688153772
ENSG00000136828.43	ENSG00000136828	ENSG00000136828_044	chr9	dexseq_prepare_annotation2.py	exon	129979725	129980091	.	+	.	ENST00000373434__exon_number_044__gene_id_ENSG00000136828	RALGPS1	ENSG00000136828.43	0.450153417915452	4.36532062304839	2.4668808594897e-05	0.00311283702146941
ENSG00000213221.ENSG00000187796.30	ENSG00000213221+ENSG00000187796	ENSG00000213221+ENSG00000187796_031	chr9	dexseq_prepare_annotation2.py	exon	139265154	139265292	.	-	.	ENST00000556340__exon_number_031__gene_id_ENSG00000213221+ENSG00000187796		ENSG00000213221.ENSG00000187796.30	0.768736807154337	4.58222151902384	2.46749834851405e-05	0.00311283702146941
ENSG00000103653.27	ENSG00000103653	ENSG00000103653_028	chr15	dexseq_prepare_annotation2.py	exon	75092753	75092815	.	+	.	ENST00000309470+ENST00000567135+ENST00000220003+ENST00000567571+ENST00000439220+ENST00000568329__exon_number_028__gene_id_ENSG00000103653	CSK	ENSG00000103653.27	-0.864356578168415	-4.581674032972	2.47225097630987e-05	0.00311283702146941
ENSG00000198561.ENSG00000213593.ENSG00000211450.ENSG00000254732.ENSG00000254462.46	ENSG00000198561+ENSG00000213593+ENSG00000211450+ENSG00000254732+ENSG00000254462	ENSG00000198561+ENSG00000213593+ENSG00000211450+ENSG00000254732+ENSG00000254462_047	chr11	dexseq_prepare_annotation2.py	exon	57529269	57529272	.	+	.	ENST00000530094+ENST00000530748+ENST00000361391+ENST00000426142+ENST00000532844+ENST00000361796+ENST00000428599+ENST00000361332+ENST00000529986+ENST00000526772+ENST00000527467+ENST00000532787+ENST00000399050+ENST00000415361+ENST00000532245+ENST00000531014+ENST00000358694+ENST00000533667+ENST00000532649+ENST00000528621+ENST00000532463+ENST00000529526+ENST00000528232+ENST00000525902+ENST00000360682…		ENSG00000198561.ENSG00000213593.ENSG00000211450.ENSG00000254732.ENSG00000254462.46	-0.712184343192847	-4.34907871707303	2.47232696269476e-05	0.00311283702146941
ENSG00000174799.18	ENSG00000174799	ENSG00000174799_019	chr4	dexseq_prepare_annotation2.py	exon	56846309	56846461	.	+	.	ENST00000506202+ENST00000257287__exon_number_019__gene_id_ENSG00000174799	CEP135	ENSG00000174799.18	-0.63198603841347	-4.79281313328318	2.47424416392904e-05	0.00311283702146941
ENSG00000149269.40	ENSG00000149269	ENSG00000149269_041	chr11	dexseq_prepare_annotation2.py	exon	77103376	77103428	.	-	.	ENST00000530617+ENST00000278568+ENST00000526910+ENST00000529248+ENST00000524847+ENST00000356341+ENST00000533568+ENST00000528592+ENST00000528633__exon_number_041__gene_id_ENSG00000149269	PAK1	ENSG00000149269.40	-0.628359088473773	-4.38367181532393	2.48250506513253e-05	0.00312028913478485
ENSG00000143995.33	ENSG00000143995	ENSG00000143995_034	chr2	dexseq_prepare_annotation2.py	exon	66789214	66789251	.	+	.	ENST00000606455__exon_number_034__gene_id_ENSG00000143995	MEIS1	ENSG00000143995.33	-1.4293460771857	-4.55456725474322	2.49139525644774e-05	0.00312851744507686
ENSG00000125844.8	ENSG00000125844	ENSG00000125844_009	chr20	dexseq_prepare_annotation2.py	exon	17599325	17600277	.	-	.	ENST00000468428__exon_number_009__gene_id_ENSG00000125844	RRBP1	ENSG00000125844.8	-0.709315754420837	-4.48030059327662	2.50421685470119e-05	0.00314166243076066
ENSG00000134802.ENSG00000186652.ENSG00000254979.71	ENSG00000134802+ENSG00000186652+ENSG00000254979	ENSG00000134802+ENSG00000186652+ENSG00000254979_072	chr11	dexseq_prepare_annotation2.py	exon	57194574	57194588	.	-	.	ENST00000530316+ENST00000526125+ENST00000533051+ENST00000395124+ENST00000533524+ENST00000529494+ENST00000524863+ENST00000533245__exon_number_072__gene_id_ENSG00000134802+ENSG00000186652+ENSG00000254979		ENSG00000134802.ENSG00000186652.ENSG00000254979.71	0.364329266298207	4.35644280171368	2.51315482059349e-05	0.00314991509926856
ENSG00000018408.1	ENSG00000018408	ENSG00000018408_002	chr3	dexseq_prepare_annotation2.py	exon	149238032	149238396	.	-	.	ENST00000360632+ENST00000465804__exon_number_002__gene_id_ENSG00000018408	WWTR1	ENSG00000018408.1	0.508246980367153	4.43162511459074	2.51975291203878e-05	0.00315522230497734
ENSG00000147642.62	ENSG00000147642	ENSG00000147642_063	chr8	dexseq_prepare_annotation2.py	exon	110693144	110693144	.	-	.	ENST00000532189+ENST00000533171+ENST00000534184+ENST00000408889__exon_number_063__gene_id_ENSG00000147642	SYBU	ENSG00000147642.62	0.356714844665292	4.32792413459987	2.53059877669589e-05	0.00316583361863612
ENSG00000198632.ENSG00000174368.28	ENSG00000198632+ENSG00000174368	ENSG00000198632+ENSG00000174368_029	chr7	dexseq_prepare_annotation2.py	exon	74987566	74987789	.	-	.	ENST00000442338__exon_number_029__gene_id_ENSG00000198632+ENSG00000174368		ENSG00000198632.ENSG00000174368.28	-0.47746198413081	-4.39023154763673	2.53748733437856e-05	0.00317147902005794
ENSG00000173692.19	ENSG00000173692	ENSG00000173692_020	chr2	dexseq_prepare_annotation2.py	exon	231944855	231945028	.	+	.	ENST00000308696+ENST00000373635+ENST00000409643+ENST00000431051__exon_number_020__gene_id_ENSG00000173692	PSMD1	ENSG00000173692.19	-1.07875892505242	-4.52625090979605	2.55144647234005e-05	0.003182991176966
ENSG00000117245.1	ENSG00000117245	ENSG00000117245_002	chr1	dexseq_prepare_annotation2.py	exon	20990509	20990697	.	-	.	ENST00000400463+ENST00000490034+ENST00000477167+ENST00000493818+ENST00000375044+ENST00000247986__exon_number_002__gene_id_ENSG00000117245	KIF17	ENSG00000117245.1	0.421252977163549	4.44933958822897	2.5534800967742e-05	0.003182991176966
ENSG00000170579.4	ENSG00000170579	ENSG00000170579_005	chr18	dexseq_prepare_annotation2.py	exon	3499002	3499392	.	-	.	ENST00000539435+ENST00000400149+ENST00000581699+ENST00000400155+ENST00000534970+ENST00000400147+ENST00000400150+ENST00000584874+ENST00000315677__exon_number_005__gene_id_ENSG00000170579	DLGAP1	ENSG00000170579.4	0.396591296779416	4.46151117053626	2.55385181035224e-05	0.003182991176966
ENSG00000008710.48	ENSG00000008710	ENSG00000008710_049	chr16	dexseq_prepare_annotation2.py	exon	2149895	2149932	.	-	.	ENST00000487932+ENST00000415938+ENST00000471603+ENST00000496574+ENST00000562297+ENST00000480227+ENST00000486339+ENST00000570193+ENST00000423118+ENST00000566905+ENST00000570253+ENST00000262304+ENST00000567946+ENST00000483731__exon_number_049__gene_id_ENSG00000008710	PKD1	ENSG00000008710.48	0.443178637406628	4.27452633534085	2.56087420993046e-05	0.00318876616640259
ENSG00000227001.13	ENSG00000227001	ENSG00000227001_014	chr1	dexseq_prepare_annotation2.py	exon	21754280	21754451	.	-	.	ENST00000453025+ENST00000426482__exon_number_014__gene_id_ENSG00000227001	NBPF2P	ENSG00000227001.13	0.365338003587363	4.56763807022423	2.59718956078274e-05	0.00323097158743265
ENSG00000066468.19	ENSG00000066468	ENSG00000066468_020	chr10	dexseq_prepare_annotation2.py	exon	123247505	123247627	.	-	.	ENST00000358487+ENST00000457416+ENST00000369058+ENST00000369059+ENST00000336553+ENST00000604236+ENST00000351936+ENST00000357555+ENST00000369056+ENST00000346997+ENST00000429361+ENST00000356226+ENST00000369061+ENST00000369060+ENST00000478859+ENST00000360144__exon_number_020__gene_id_ENSG00000066468	FGFR2	ENSG00000066468.19	-0.83100688633899	-4.41110694474199	2.63151831683777e-05	0.00327062933896436
ENSG00000117748.18	ENSG00000117748	ENSG00000117748_019	chr1	dexseq_prepare_annotation2.py	exon	28241100	28241137	.	-	.	ENST00000373912__exon_number_019__gene_id_ENSG00000117748	RPA2	ENSG00000117748.18	-0.443108811456422	-4.46618630326168	2.63937026644465e-05	0.00327733675019625
ENSG00000163482.27	ENSG00000163482	ENSG00000163482_028	chr2	dexseq_prepare_annotation2.py	exon	219549808	219549951	.	+	.	ENST00000392105+ENST00000392106+ENST00000295709+ENST00000440309+ENST00000414413+ENST00000470568+ENST00000422778__exon_number_028__gene_id_ENSG00000163482	STK36	ENSG00000163482.27	0.416395679176601	4.35261689904351	2.64300196263715e-05	0.00327879622658603
ENSG00000104490.19	ENSG00000104490	ENSG00000104490_020	chr8	dexseq_prepare_annotation2.py	exon	102731543	102731596	.	-	.	ENST00000311028+ENST00000522448+ENST00000220931+ENST00000518166+ENST00000517531+ENST00000522951+ENST00000520690+ENST00000517822+ENST00000520425+ENST00000521599+ENST00000518727+ENST00000395923+ENST00000524209+ENST00000522252+ENST00000519508__exon_number_020__gene_id_ENSG00000104490	NCALD	ENSG00000104490.19	0.70578338854043	4.32382564169511	2.66677375521949e-05	0.00329943169485925
ENSG00000172893.16	ENSG00000172893	ENSG00000172893_017	chr11	dexseq_prepare_annotation2.py	exon	71152406	71152486	.	-	.	ENST00000407721+ENST00000355527+ENST00000527316+ENST00000526780__exon_number_017__gene_id_ENSG00000172893	DHCR7	ENSG00000172893.16	0.289427881865036	4.39921825998116	2.66678859586921e-05	0.00329943169485925
ENSG00000197852.12	ENSG00000197852	ENSG00000197852_013	chr1	dexseq_prepare_annotation2.py	exon	112282026	112282046	.	-	.	ENST00000357260__exon_number_013__gene_id_ENSG00000197852	FAM212B	ENSG00000197852.12	0.397442867686154	4.5139715773736	2.66705133106075e-05	0.00329943169485925
ENSG00000004766.22	ENSG00000004766	ENSG00000004766_023	chr7	dexseq_prepare_annotation2.py	exon	92887544	92887588	.	+	.	ENST00000541136+ENST00000458530+ENST00000471188+ENST00000317751+ENST00000251739+ENST00000544910+ENST00000441602+ENST00000476413+ENST00000305866__exon_number_023__gene_id_ENSG00000004766	CCDC132	ENSG00000004766.22	-0.525530128350786	-4.46291477710881	2.67169196888567e-05	0.00330211232198829
ENSG00000075292.57	ENSG00000075292	ENSG00000075292_058	chr2	dexseq_prepare_annotation2.py	exon	71632731	71632772	.	+	.	ENST00000264447+ENST00000355812+ENST00000487638+ENST00000494241+ENST00000409544__exon_number_058__gene_id_ENSG00000075292	ZNF638	ENSG00000075292.57	-0.545879443233037	-4.29199626562409	2.68085884070523e-05	0.00331037707208786
ENSG00000238542.ENSG00000163492.ENSG00000155657.12	ENSG00000238542+ENSG00000163492+ENSG00000155657	ENSG00000238542+ENSG00000163492+ENSG00000155657_013	chr2	dexseq_prepare_annotation2.py	exon	179404795	179405097	.	-	.	ENST00000591111+ENST00000342992+ENST00000342175+ENST00000460472+ENST00000359218+ENST00000589042__exon_number_013__gene_id_ENSG00000238542+ENSG00000163492+ENSG00000155657		ENSG00000238542.ENSG00000163492.ENSG00000155657.12	-0.378807621810872	-4.2386808218623	2.68336124676346e-05	0.00331040473810512
ENSG00000074071.4	ENSG00000074071	ENSG00000074071_005	chr16	dexseq_prepare_annotation2.py	exon	1822648	1822699	.	-	.	ENST00000569585__exon_number_005__gene_id_ENSG00000074071	MRPS34	ENSG00000074071.4	-0.470318679637383	-4.6594129402249	2.68765963903349e-05	0.00331264597651658
ENSG00000104695.15	ENSG00000104695	ENSG00000104695_016	chr8	dexseq_prepare_annotation2.py	exon	30651478	30651594	.	-	.	ENST00000221138+ENST00000518243+ENST00000523804+ENST00000520334__exon_number_016__gene_id_ENSG00000104695	PPP2CB	ENSG00000104695.15	0.352662654451622	4.47315238814972	2.71843669919922e-05	0.00334619255043216
ENSG00000018408.8	ENSG00000018408	ENSG00000018408_009	chr3	dexseq_prepare_annotation2.py	exon	149245623	149245756	.	-	.	ENST00000485244+ENST00000465804+ENST00000471586+ENST00000360632+ENST00000494754+ENST00000467467+ENST00000472417__exon_number_009__gene_id_ENSG00000018408	WWTR1	ENSG00000018408.8	0.387846206506619	4.41168010630271	2.71989071141027e-05	0.00334619255043216
ENSG00000141456.47	ENSG00000141456	ENSG00000141456_048	chr17	dexseq_prepare_annotation2.py	exon	4586329	4586374	.	-	.	ENST00000575329+ENST00000570823+ENST00000436683__exon_number_048__gene_id_ENSG00000141456	PELP1	ENSG00000141456.47	-0.558775785121123	-4.30326642573186	2.7410140567394e-05	0.00336493880994713
ENSG00000163482.22	ENSG00000163482	ENSG00000163482_023	chr2	dexseq_prepare_annotation2.py	exon	219544616	219544772	.	+	.	ENST00000392105+ENST00000392106+ENST00000295709+ENST00000440309__exon_number_023__gene_id_ENSG00000163482	STK36	ENSG00000163482.22	0.435376335581249	4.34341017602183	2.74200217414748e-05	0.00336493880994713
ENSG00000059758.4	ENSG00000059758	ENSG00000059758_005	chr12	dexseq_prepare_annotation2.py	exon	96675517	96676286	.	-	.	ENST00000548422__exon_number_005__gene_id_ENSG00000059758	CDK17	ENSG00000059758.4	0.671899312056273	4.35850088618814	2.7426908282809e-05	0.00336493880994713
ENSG00000132912.41	ENSG00000132912	ENSG00000132912_042	chr5	dexseq_prepare_annotation2.py	exon	150138598	150138657	.	-	.	ENST00000517421+ENST00000447998__exon_number_042__gene_id_ENSG00000132912	DCTN4	ENSG00000132912.41	0.466263451610694	4.383028170456	2.75552249515246e-05	0.00337736252802265
ENSG00000181381.73	ENSG00000181381	ENSG00000181381_074	chr4	dexseq_prepare_annotation2.py	exon	169458792	169458937	.	-	.	ENST00000505150__exon_number_074__gene_id_ENSG00000181381	DDX60L	ENSG00000181381.73	0.421956892934267	4.41802819506307	2.75787746512292e-05	0.00337736252802265
ENSG00000116580.15	ENSG00000116580	ENSG00000116580_016	chr1	dexseq_prepare_annotation2.py	exon	155726971	155727114	.	-	.	ENST00000483032+ENST00000437809+ENST00000460075+ENST00000271883+ENST00000368331__exon_number_016__gene_id_ENSG00000116580	GON4L	ENSG00000116580.15	-0.822025612681531	-4.69715816964985	2.77671527728545e-05	0.00339731495942412
ENSG00000166183.8	ENSG00000166183	ENSG00000166183_009	chr14	dexseq_prepare_annotation2.py	exon	104563891	104563974	.	+	.	ENST00000551170+ENST00000546892+ENST00000548372+ENST00000455920+ENST00000551177__exon_number_009__gene_id_ENSG00000166183	ASPG	ENSG00000166183.8	-0.920384200194721	-4.42631389167158	2.78565334217136e-05	0.00340348227813846
ENSG00000141519.11	ENSG00000141519	ENSG00000141519_012	chr17	dexseq_prepare_annotation2.py	exon	78013840	78013904	.	+	.	ENST00000572270+ENST00000269318+ENST00000397545+ENST00000374876+ENST00000374877+ENST00000574099+ENST00000576033+ENST00000576241+ENST00000572083__exon_number_012__gene_id_ENSG00000141519	CCDC40	ENSG00000141519.11	-0.569560818738761	-4.40532222088628	2.78685545084455e-05	0.00340348227813846
ENSG00000197283.ENSG00000264085	ENSG00000197283+ENSG00000264085	ENSG00000197283+ENSG00000264085_001	chr6	dexseq_prepare_annotation2.py	exon	33387847	33387940	.	+	.	ENST00000479510+ENST00000293748__exon_number_001__gene_id_ENSG00000197283+ENSG00000264085		ENSG00000197283.ENSG00000264085	-0.823475947345798	-4.50101426518633	2.79455855547378e-05	0.00340977014825285
ENSG00000166535.27	ENSG00000166535	ENSG00000166535_028	chr12	dexseq_prepare_annotation2.py	exon	9001392	9001497	.	+	.	ENST00000541459+ENST00000539547+ENST00000545692+ENST00000299698__exon_number_028__gene_id_ENSG00000166535	A2ML1	ENSG00000166535.27	-0.776318478950453	-4.36496723933806	2.80209953589252e-05	0.00341584889907833
ENSG00000015676.29	ENSG00000015676	ENSG00000015676_030	chr7	dexseq_prepare_annotation2.py	exon	44530206	44530479	.	-	.	ENST00000355451__exon_number_030__gene_id_ENSG00000015676	NUDCD3	ENSG00000015676.29	-0.987250672911868	-4.39446464045515	2.80561876512322e-05	0.00341653410349495
ENSG00000161016.38	ENSG00000161016	ENSG00000161016_039	chr8	dexseq_prepare_annotation2.py	exon	146017807	146017808	.	-	.	ENST00000527914+ENST00000262584__exon_number_039__gene_id_ENSG00000161016	RPL8	ENSG00000161016.38	-0.510262639229547	-4.38588269474223	2.80799436186827e-05	0.00341653410349495
ENSG00000175224.68	ENSG00000175224	ENSG00000175224_069	chr11	dexseq_prepare_annotation2.py	exon	46689422	46689437	.	+	.	ENST00000529395+ENST00000312040+ENST00000526508+ENST00000533316+ENST00000528494+ENST00000524625+ENST00000434074+ENST00000451945+ENST00000530500+ENST00000525009+ENST00000532067+ENST00000529655+ENST00000359513__exon_number_069__gene_id_ENSG00000175224	ATG13	ENSG00000175224.68	-0.449927504431856	-4.32863093695812	2.81034014985875e-05	0.00341653410349495
ENSG00000175166.65	ENSG00000175166	ENSG00000175166_066	chr3	dexseq_prepare_annotation2.py	exon	184026496	184026512	.	+	.	ENST00000435761+ENST00000310118+ENST00000491494+ENST00000439383__exon_number_066__gene_id_ENSG00000175166	PSMD2	ENSG00000175166.65	-0.942202990454928	-4.28002661648467	2.8380323403307e-05	0.00344706013572978
ENSG00000085276.51	ENSG00000085276	ENSG00000085276_052	chr3	dexseq_prepare_annotation2.py	exon	169283757	169283828	.	-	.	ENST00000486748__exon_number_052__gene_id_ENSG00000085276	MECOM	ENSG00000085276.51	-0.450413979860225	-4.44576476171166	2.8475040943657e-05	0.00345542033211192
ENSG00000185261.23	ENSG00000185261	ENSG00000185261_024	chr5	dexseq_prepare_annotation2.py	exon	93859635	93859803	.	-	.	ENST00000329378+ENST00000513200+ENST00000427991+ENST00000312498__exon_number_024__gene_id_ENSG00000185261	KIAA0825	ENSG00000185261.23	0.539716971052638	4.43038491361932	2.86997369589287e-05	0.00347952378585435
ENSG00000141380.20	ENSG00000141380	ENSG00000141380_021	chr18	dexseq_prepare_annotation2.py	exon	23632707	23632734	.	-	.	ENST00000539849+ENST00000579640+ENST00000578954+ENST00000415083+ENST00000269138+ENST00000585121+ENST00000269137+ENST00000585241+ENST00000539244+ENST00000545952+ENST00000542743+ENST00000577636+ENST00000542420+ENST00000579061__exon_number_021__gene_id_ENSG00000141380	SS18	ENSG00000141380.20	0.304432601789695	4.3119785263083	2.8729392266263e-05	0.00347995843672401
ENSG00000163293.18	ENSG00000163293	ENSG00000163293_019	chr4	dexseq_prepare_annotation2.py	exon	48040718	48040877	.	+	.	ENST00000295461+ENST00000511123__exon_number_019__gene_id_ENSG00000163293	NIPAL1	ENSG00000163293.18	-0.614895812508816	-4.47270760428582	2.89357974403427e-05	0.00350178239848296
ENSG00000142252.ENSG00000007047.ENSG00000104866.74	ENSG00000142252+ENSG00000007047+ENSG00000104866	ENSG00000142252+ENSG00000007047+ENSG00000104866_075	chr19	dexseq_prepare_annotation2.py	exon	45783632	45783741	.	+	.	ENST00000592762+ENST00000588621+ENST00000262891+ENST00000590897+ENST00000300843+ENST00000592207__exon_number_075__gene_id_ENSG00000142252+ENSG00000007047+ENSG00000104866		ENSG00000142252.ENSG00000007047.ENSG00000104866.74	-0.520633141108072	-4.53620732528918	2.89971016461886e-05	0.00350602275012666
ENSG00000007314.5	ENSG00000007314	ENSG00000007314_006	chr17	dexseq_prepare_annotation2.py	exon	62022033	62022170	.	-	.	ENST00000578147+ENST00000435607__exon_number_006__gene_id_ENSG00000007314	SCN4A	ENSG00000007314.5	0.351867885320473	4.39468692933636	2.90244674396223e-05	0.00350615566670637
ENSG00000165795.146	ENSG00000165795	ENSG00000165795_147	chr14	dexseq_prepare_annotation2.py	exon	21493630	21493649	.	-	.	ENST00000554415+ENST00000397844+ENST00000555869+ENST00000555767+ENST00000553442+ENST00000556457__exon_number_147__gene_id_ENSG00000165795	NDRG2	ENSG00000165795.146	-0.490873392829596	-4.2550778884671	2.91066648793624e-05	0.00351069185523722
ENSG00000263142.ENSG00000262633.ENSG00000108433.21	ENSG00000263142+ENSG00000262633+ENSG00000108433	ENSG00000263142+ENSG00000262633+ENSG00000108433_022	chr17	dexseq_prepare_annotation2.py	exon	45016071	45016091	.	+	.	ENST00000393456+ENST00000576910+ENST00000570879__exon_number_022__gene_id_ENSG00000263142+ENSG00000262633+ENSG00000108433		ENSG00000263142.ENSG00000262633.ENSG00000108433.21	0.815704445626151	4.47101468191924	2.91146196079501e-05	0.00351069185523722
ENSG00000138101.57	ENSG00000138101	ENSG00000138101_058	chr2	dexseq_prepare_annotation2.py	exon	25872706	25872799	.	-	.	ENST00000472690__exon_number_058__gene_id_ENSG00000138101	DTNB	ENSG00000138101.57	0.490891181420999	4.34836254599326	2.91964247505258e-05	0.00351737866552273
ENSG00000177479.9	ENSG00000177479	ENSG00000177479_010	chr3	dexseq_prepare_annotation2.py	exon	48956289	48956289	.	+	.	ENST00000430423+ENST00000483333+ENST00000420814+ENST00000486316+ENST00000356401+ENST00000482427+ENST00000463738+ENST00000478224+ENST00000474618+ENST00000495761+ENST00000449376+ENST00000452882+ENST00000490095+ENST00000498314+ENST00000488963+ENST00000492077__exon_number_010__gene_id_ENSG00000177479	ARIH2	ENSG00000177479.9	-0.426008636608041	-4.27998089097008	2.93212286892232e-05	0.003529228936296
ENSG00000100031.ENSG00000100028.89	ENSG00000100031+ENSG00000100028	ENSG00000100031+ENSG00000100028_090	chr22	dexseq_prepare_annotation2.py	exon	25024964	25024968	.	+	.	ENST00000400383+ENST00000400380+ENST00000406383+ENST00000400382+ENST00000403838__exon_number_090__gene_id_ENSG00000100031+ENSG00000100028		ENSG00000100031.ENSG00000100028.89	-0.544337294374549	-4.24916470115827	2.9424887474248e-05	0.00353851502667795
ENSG00000127445.17	ENSG00000127445	ENSG00000127445_018	chr19	dexseq_prepare_annotation2.py	exon	9948693	9948751	.	+	.	ENST00000586352+ENST00000585442+ENST00000586025__exon_number_018__gene_id_ENSG00000127445	PIN1	ENSG00000127445.17	-0.58019191859201	-4.50705214508746	2.95035758117446e-05	0.00354478426071549
ENSG00000187775.64	ENSG00000187775	ENSG00000187775_065	chr17	dexseq_prepare_annotation2.py	exon	76490675	76490902	.	-	.	ENST00000389840+ENST00000585328__exon_number_065__gene_id_ENSG00000187775	DNAH17	ENSG00000187775.64	-0.411772319184428	-4.24623877247093	2.95332944705802e-05	0.00354516392006378
ENSG00000008710.98	ENSG00000008710	ENSG00000008710_099	chr16	dexseq_prepare_annotation2.py	exon	2156591	2156678	.	-	.	ENST00000487932+ENST00000415938+ENST00000483024+ENST00000569983+ENST00000486339+ENST00000496574+ENST00000568591+ENST00000423118+ENST00000565639+ENST00000262304+ENST00000483558+ENST00000483731__exon_number_099__gene_id_ENSG00000008710	PKD1	ENSG00000008710.98	-1.01441144127775	-4.24005630075836	2.96191354134208e-05	0.00355227373901622
ENSG00000233919.1	ENSG00000233919	ENSG00000233919_002	chr3	dexseq_prepare_annotation2.py	exon	41204542	41204752	.	-	.	ENST00000415774__exon_number_002__gene_id_ENSG00000233919	RP11-372H2.1	ENSG00000233919.1	0.839012946487523	4.90266506290484	2.96482056691956e-05	0.00355256829941374
ENSG00000089053.27	ENSG00000089053	ENSG00000089053_028	chr12	dexseq_prepare_annotation2.py	exon	121766576	121766638	.	-	.	ENST00000535463__exon_number_028__gene_id_ENSG00000089053	ANAPC5	ENSG00000089053.27	-0.388657495948422	-4.32596912030948	2.99447008228107e-05	0.00358487752881799
ENSG00000153404.7	ENSG00000153404	ENSG00000153404_008	chr5	dexseq_prepare_annotation2.py	exon	155460	155558	.	+	.	ENST00000283426+ENST00000502646__exon_number_008__gene_id_ENSG00000153404	PLEKHG4B	ENSG00000153404.7	-0.923517747707587	-4.8935009859535	3.0429769453609e-05	0.0036396840015641
ENSG00000272084.ENSG00000127481.126	ENSG00000272084+ENSG00000127481	ENSG00000272084+ENSG00000127481_127	chr1	dexseq_prepare_annotation2.py	exon	19497256	19497377	.	-	.	ENST00000375217+ENST00000375226+ENST00000419533+ENST00000375267+ENST00000375254__exon_number_127__gene_id_ENSG00000272084+ENSG00000127481		ENSG00000272084.ENSG00000127481.126	-0.322205786210871	-4.20916324099972	3.04927119655184e-05	0.00364394732677284
ENSG00000108387.6	ENSG00000108387	ENSG00000108387_007	chr17	dexseq_prepare_annotation2.py	exon	56597787	56597846	.	-	.	ENST00000426861+ENST00000457347+ENST00000393086+ENST00000317268+ENST00000583114+ENST00000584488+ENST00000582270+ENST00000317256+ENST00000412945+ENST00000580796+ENST00000579371+ENST00000580844+ENST00000583273+ENST00000577440__exon_number_007__gene_id_ENSG00000108387	SEPT4	ENSG00000108387.6	0.360956511587124	4.34247413212709	3.05988998916276e-05	0.00365336632659572
[truncated: 2,316 more rows]
