# Supplementary material for: The transcriptomic response of cells to a drug combination is more than the sum of the responses to the monotherapies
Source: eLife. 2020 Sep 18;9:e52707. doi: 10.7554/eLife.52707 (PMC7546737; doi:10.7554/eLife.52707)
Supplement: Source data 8. [file elife-52707-data8.zip › Supplementary Item 13 Differential Splicing/WFA_singlet_DMSO_singlet_6_dynsyn_exon_O_fcounts_O_flatten_exon_name.mtrx_genes_simes_test_rare_splicing_FDR_10]

V1	V3	V4	V5	V8	V9	V10	V12	NExons	P.Value	FDR
ENSG00000112159.111	ENSG00000112159	chr6	dexseq_prepare_annotation2.py	exon	.	-	.	MDN1	71	1.10446888896367e-164	1.51930740365842e-160
ENSG00000091536.101	ENSG00000091536	chr17	dexseq_prepare_annotation2.py	exon	.	+	.	MYO15A	61	3.62502309131011e-162	2.49329088220309e-158
ENSG00000215029.ENSG00000185945.51	ENSG00000215029+ENSG00000185945	chrX	dexseq_prepare_annotation2.py	exon	.	-	.		33	3.07188612856792e-132	1.40856218615268e-128
ENSG00000100106.ENSG00000100101.58	ENSG00000100106+ENSG00000100101	chr22	dexseq_prepare_annotation2.py	exon	.	+	.		40	5.2126625623573e-124	1.79263465519467e-120
ENSG00000227195.65	ENSG00000227195	chr20	dexseq_prepare_annotation2.py	exon	.	-	.	MIR663A	47	4.70427432906966e-121	1.29423995341365e-117
ENSG00000166689.60	ENSG00000166689	chr11	dexseq_prepare_annotation2.py	exon	.	-	.	PLEKHA7	41	1.39119178958825e-120	3.18953904292933e-117
ENSG00000180448.47	ENSG00000180448	chr19	dexseq_prepare_annotation2.py	exon	.	+	.	HMHA1	33	1.18666817199708e-112	2.33197248199883e-109
ENSG00000066855.36	ENSG00000066855	chr8	dexseq_prepare_annotation2.py	exon	.	+	.	MTFR1	32	1.95149891277291e-111	3.35560238051301e-108
ENSG00000085872.ENSG00000105085.ENSG00000269578.ENSG00000214046.ENSG00000127526.ENSG00000269058.ENSG00000141979.ENSG00000268790.128	ENSG00000085872+ENSG00000105085+ENSG00000269578+ENSG00000214046+ENSG00000127526+ENSG00000269058+ENSG00000141979+ENSG00000268790	chr19	dexseq_prepare_annotation2.py	exon	.	-	.		65	2.06737952490782e-109	3.15987474940355e-106
ENSG00000063978.ENSG00000206113.ENSG00000125386.ENSG00000249428.116	ENSG00000063978+ENSG00000206113+ENSG00000125386+ENSG00000249428	chr4	dexseq_prepare_annotation2.py	exon	.	+	.		72	5.57689083633061e-106	7.67157103445638e-103
ENSG00000148337.72	ENSG00000148337	chr9	dexseq_prepare_annotation2.py	exon	.	-	.	CIZ1	60	1.51049943650832e-103	1.88894820441895e-100
ENSG00000087460.93	ENSG00000087460	chr20	dexseq_prepare_annotation2.py	exon	.	+	.	GNAS	45	6.0468881517745e-100	6.9317494513175e-97
ENSG00000158286.41	ENSG00000158286	chr1	dexseq_prepare_annotation2.py	exon	.	+	.	RNF207	29	3.80837388441463e-97	4.0298454733852e-94
ENSG00000172890.75	ENSG00000172890	chr11	dexseq_prepare_annotation2.py	exon	.	+	.	NADSYN1	46	1.16954598441615e-91	1.14916246868775e-88
ENSG00000161010.ENSG00000197226.119	ENSG00000161010+ENSG00000197226	chr5	dexseq_prepare_annotation2.py	exon	.	-	.		49	1.28730510463467e-91	1.1805446012903e-88
ENSG00000145362.95	ENSG00000145362	chr4	dexseq_prepare_annotation2.py	exon	.	+	.	ANK2	48	9.57369505433827e-91	8.23098432296733e-88
ENSG00000255339.ENSG00000075826.ENSG00000166136.84	ENSG00000255339+ENSG00000075826+ENSG00000166136	chr10	dexseq_prepare_annotation2.py	exon	.	-	.		41	3.91534909276195e-90	3.16820836000197e-87
ENSG00000159216.45	ENSG00000159216	chr21	dexseq_prepare_annotation2.py	exon	.	-	.	RUNX1	24	6.52367154245207e-89	4.98553476322059e-86
ENSG00000138744.ENSG00000198301.72	ENSG00000138744+ENSG00000198301	chr4	dexseq_prepare_annotation2.py	exon	.	-	.		37	4.76136829783612e-88	3.44723064763335e-85
ENSG00000170421.48	ENSG00000170421	chr12	dexseq_prepare_annotation2.py	exon	.	-	.	KRT8	31	6.95328477809055e-86	4.78246927037068e-83
ENSG00000114735.29	ENSG00000114735	chr3	dexseq_prepare_annotation2.py	exon	.	+	.	HEMK1	26	1.04516388755458e-85	6.8463211605718e-83
ENSG00000147996.78	ENSG00000147996	chr9	dexseq_prepare_annotation2.py	exon	.	-	.	CBWD5	30	3.77929265564681e-85	2.36308862595807e-82
ENSG00000142512.33	ENSG00000142512	chr19	dexseq_prepare_annotation2.py	exon	.	-	.	SIGLEC10	26	1.27860362357747e-84	7.64716149823119e-82
ENSG00000255103.ENSG00000127603.104	ENSG00000255103+ENSG00000127603	chr1	dexseq_prepare_annotation2.py	exon	.	+	.		23	4.29963255787649e-81	2.46440606108954e-78
ENSG00000257062.ENSG00000111700.ENSG00000134538.ENSG00000205754.ENSG00000257046.53	ENSG00000257062+ENSG00000111700+ENSG00000134538+ENSG00000205754+ENSG00000257046	chr12	dexseq_prepare_annotation2.py	exon	.	+	.		35	1.82718034798823e-80	1.00538771467704e-77
ENSG00000023228.ENSG00000237580.35	ENSG00000023228+ENSG00000237580	chr2	dexseq_prepare_annotation2.py	exon	.	-	.		19	1.54934505854346e-79	8.19722716358607e-77
ENSG00000013441.39	ENSG00000013441	chr2	dexseq_prepare_annotation2.py	exon	.	-	.	CLK1	22	1.96050536444048e-78	9.98841177527528e-76
ENSG00000215440.ENSG00000124222.ENSG00000254995.89	ENSG00000215440+ENSG00000124222+ENSG00000254995	chr20	dexseq_prepare_annotation2.py	exon	.	+	.		28	3.00007882250602e-77	1.47389586722831e-74
ENSG00000148218.32	ENSG00000148218	chr9	dexseq_prepare_annotation2.py	exon	.	-	.	ALAD	27	4.30373146650163e-77	2.04145276045505e-74
ENSG00000252974.ENSG00000139116.68	ENSG00000252974+ENSG00000139116	chr12	dexseq_prepare_annotation2.py	exon	.	-	.		40	5.81546386883444e-77	2.66658403265622e-74
ENSG00000175224.87	ENSG00000175224	chr11	dexseq_prepare_annotation2.py	exon	.	+	.	ATG13	30	2.05755507034319e-75	9.13023469278741e-73
ENSG00000223745.70	ENSG00000223745	chr1	dexseq_prepare_annotation2.py	exon	.	-	.	RP4-717I23.3	50	2.7239483442609e-75	1.17095729448915e-72
ENSG00000175899.64	ENSG00000175899	chr12	dexseq_prepare_annotation2.py	exon	.	-	.	A2M	48	5.090736928907e-75	2.12206597557711e-72
ENSG00000148343.46	ENSG00000148343	chr9	dexseq_prepare_annotation2.py	exon	.	+	.	FAM73B	34	8.11939547562351e-75	3.28501188713756e-72
ENSG00000181666.64	ENSG00000181666	chr19	dexseq_prepare_annotation2.py	exon	.	+	.	HKR1	45	1.38643949316584e-74	5.44910333371124e-72
ENSG00000151150.92	ENSG00000151150	chr10	dexseq_prepare_annotation2.py	exon	.	-	.	ANK3	30	4.41746475755917e-74	1.68796236680511e-71
ENSG00000198947.115	ENSG00000198947	chrX	dexseq_prepare_annotation2.py	exon	.	-	.	DMD	40	7.71849438885226e-74	2.83043516295748e-71
ENSG00000165795.162	ENSG00000165795	chr14	dexseq_prepare_annotation2.py	exon	.	-	.	NDRG2	62	7.89847409571708e-74	2.83043516295748e-71
ENSG00000153048.35	ENSG00000153048	chr16	dexseq_prepare_annotation2.py	exon	.	-	.	CARHSP1	23	8.02464170946072e-74	2.83043516295748e-71
ENSG00000079102.89	ENSG00000079102	chr8	dexseq_prepare_annotation2.py	exon	.	-	.	RUNX1T1	21	2.02344856470616e-73	6.95863961402448e-71
ENSG00000167543.35	ENSG00000167543	chr17	dexseq_prepare_annotation2.py	exon	.	+	.	TP53I13	20	2.92189521150068e-73	9.74206514366583e-71
ENSG00000187775.94	ENSG00000187775	chr17	dexseq_prepare_annotation2.py	exon	.	-	.	DNAH17	67	2.97446013400672e-73	9.74206514366583e-71
ENSG00000166535.41	ENSG00000166535	chr12	dexseq_prepare_annotation2.py	exon	.	+	.	A2ML1	28	1.03075937139082e-72	3.29747114252376e-70
ENSG00000213398.ENSG00000124067.ENSG00000267660.79	ENSG00000213398+ENSG00000124067+ENSG00000267660	chr16	dexseq_prepare_annotation2.py	exon	.	-	.		31	9.74135031746222e-72	3.04550034015933e-69
ENSG00000129467.ENSG00000129465.ENSG00000258973.100	ENSG00000129467+ENSG00000129465+ENSG00000258973	chr14	dexseq_prepare_annotation2.py	exon	.	-	.		69	4.12224763519354e-71	1.26012529932716e-68
ENSG00000100201.37	ENSG00000100201	chr22	dexseq_prepare_annotation2.py	exon	.	-	.	DDX17	26	6.56671841305998e-71	1.96373431500116e-68
ENSG00000175455.60	ENSG00000175455	chr3	dexseq_prepare_annotation2.py	exon	.	-	.	CCDC14	44	1.44279473000023e-70	4.22278389486875e-68
ENSG00000092148.79	ENSG00000092148	chr14	dexseq_prepare_annotation2.py	exon	.	-	.	HECTD1	39	5.97970648850051e-70	1.71368421782944e-67
ENSG00000022840.73	ENSG00000022840	chr12	dexseq_prepare_annotation2.py	exon	.	+	.	RNF10	44	4.29166546337691e-69	1.20481939008598e-66
ENSG00000141447.ENSG00000265750.61	ENSG00000141447+ENSG00000265750	chr18	dexseq_prepare_annotation2.py	exon	.	-	.		34	6.06483782778953e-69	1.66855818318145e-66
ENSG00000260391.ENSG00000160145.110	ENSG00000260391+ENSG00000160145	chr3	dexseq_prepare_annotation2.py	exon	.	+	.		69	2.52690086254578e-68	6.81569573827054e-66
ENSG00000263072.27	ENSG00000263072	chr16	dexseq_prepare_annotation2.py	exon	.	-	.	RP11-473M20.14	27	4.29488225666432e-68	1.13616154466681e-65
ENSG00000238542.ENSG00000163492.ENSG00000155657.407	ENSG00000238542+ENSG00000163492+ENSG00000155657	chr2	dexseq_prepare_annotation2.py	exon	.	-	.		112	7.7622115538926e-68	2.01466004028956e-65
ENSG00000173715.ENSG00000173653.73	ENSG00000173715+ENSG00000173653	chr11	dexseq_prepare_annotation2.py	exon	.	+	.		24	9.25596178946522e-68	2.35787056251636e-65
ENSG00000010327.67	ENSG00000010327	chr3	dexseq_prepare_annotation2.py	exon	.	+	.	STAB1	24	2.54028354299624e-67	6.35348007590114e-65
ENSG00000114423.35	ENSG00000114423	chr3	dexseq_prepare_annotation2.py	exon	.	-	.	CBLB	30	3.03392769515624e-67	7.45262667403022e-65
ENSG00000102893.69	ENSG00000102893	chr16	dexseq_prepare_annotation2.py	exon	.	+	.	PHKB	57	4.03268266386695e-66	9.73220749546558e-64
ENSG00000127419.41	ENSG00000127419	chr4	dexseq_prepare_annotation2.py	exon	.	+	.	TMEM175	18	1.08866082484892e-65	2.58200315631408e-63
ENSG00000023839.35	ENSG00000023839	chr10	dexseq_prepare_annotation2.py	exon	.	+	.	ABCC2	27	4.11944946612044e-65	9.6046011620259e-63
ENSG00000221968.44	ENSG00000221968	chr11	dexseq_prepare_annotation2.py	exon	.	-	.	FADS3	21	5.59435777553809e-65	1.28259975933837e-62
ENSG00000064652.32	ENSG00000064652	chr5	dexseq_prepare_annotation2.py	exon	.	+	.	SNX24	15	1.03551631964553e-64	2.33517417918753e-62
ENSG00000164975.23	ENSG00000164975	chr9	dexseq_prepare_annotation2.py	exon	.	+	.	SNAPC3	21	8.55012994394421e-64	1.8970256049822e-61
ENSG00000140853.105	ENSG00000140853	chr16	dexseq_prepare_annotation2.py	exon	.	+	.	NLRC5	18	1.50698242654472e-63	3.29048416818241e-61
ENSG00000050438.30	ENSG00000050438	chr12	dexseq_prepare_annotation2.py	exon	.	+	.	SLC4A8	17	2.92443157524873e-63	6.28570011705023e-61
ENSG00000242384.ENSG00000267043.ENSG00000161583.ENSG00000234972.105	ENSG00000242384+ENSG00000267043+ENSG00000161583+ENSG00000234972	chr17	dexseq_prepare_annotation2.py	exon	.	-	.		43	1.07796562553987e-62	2.2813069453733e-60
ENSG00000233673.ENSG00000187627.44	ENSG00000233673+ENSG00000187627	chr2	dexseq_prepare_annotation2.py	exon	.	+	.		35	2.53249051191492e-62	5.2783241639245e-60
ENSG00000254485.ENSG00000196220.ENSG00000206573.109	ENSG00000254485+ENSG00000196220+ENSG00000206573	chr3	dexseq_prepare_annotation2.py	exon	.	-	.		65	2.80758601263036e-62	5.76435122234973e-60
ENSG00000068878.66	ENSG00000068878	chr2	dexseq_prepare_annotation2.py	exon	.	-	.	PSME4	19	2.98348701613918e-62	6.03541873441332e-60
ENSG00000131018.244	ENSG00000131018	chr6	dexseq_prepare_annotation2.py	exon	.	-	.	SYNE1	102	1.52000658998265e-61	3.03032038431903e-59
ENSG00000092201.40	ENSG00000092201	chr14	dexseq_prepare_annotation2.py	exon	.	-	.	SUPT16H	19	1.86471397118166e-61	3.66442934108214e-59
ENSG00000104490.71	ENSG00000104490	chr8	dexseq_prepare_annotation2.py	exon	.	-	.	NCALD	46	2.35272775705544e-61	4.55832718676825e-59
ENSG00000147642.66	ENSG00000147642	chr8	dexseq_prepare_annotation2.py	exon	.	-	.	SYBU	42	3.05533977780441e-61	5.8373963865941e-59
ENSG00000131558.68	ENSG00000131558	chr7	dexseq_prepare_annotation2.py	exon	.	+	.	EXOC4	49	3.12214774219467e-61	5.88332388241505e-59
ENSG00000156113.68	ENSG00000156113	chr10	dexseq_prepare_annotation2.py	exon	.	-	.	KCNMA1	44	7.08257972432317e-61	1.31659414442959e-58
ENSG00000212091.ENSG00000144061.41	ENSG00000212091+ENSG00000144061	chr2	dexseq_prepare_annotation2.py	exon	.	-	.		20	1.28357234257752e-60	2.35424281926619e-58
ENSG00000265408.ENSG00000172828.ENSG00000172831.64	ENSG00000265408+ENSG00000172828+ENSG00000172831	chr16	dexseq_prepare_annotation2.py	exon	.	+	.		22	1.56714662036181e-60	2.83653538285487e-58
ENSG00000095564.45	ENSG00000095564	chr10	dexseq_prepare_annotation2.py	exon	.	+	.	BTAF1	37	2.15213125661691e-60	3.84476851506782e-58
ENSG00000141002.ENSG00000267048.ENSG00000198211.ENSG00000258839.ENSG00000256390.ENSG00000258947.118	ENSG00000141002+ENSG00000267048+ENSG00000198211+ENSG00000258839+ENSG00000256390+ENSG00000258947	chr16	dexseq_prepare_annotation2.py	exon	.	+	.		60	1.04728184779879e-59	1.84697552542566e-57
ENSG00000150093.62	ENSG00000150093	chr10	dexseq_prepare_annotation2.py	exon	.	-	.	ITGB1	22	3.05775658239869e-59	5.32436703132613e-57
ENSG00000163491.62	ENSG00000163491	chr3	dexseq_prepare_annotation2.py	exon	.	-	.	NEK10	44	1.06937926288901e-58	1.83879764253766e-56
ENSG00000188897.78	ENSG00000188897	chr16	dexseq_prepare_annotation2.py	exon	.	-	.	CTD-3088G3.8	23	1.38812552955535e-58	2.35741417093375e-56
ENSG00000119912.32	ENSG00000119912	chr10	dexseq_prepare_annotation2.py	exon	.	-	.	IDE	20	2.14946499260127e-58	3.6058585900272e-56
ENSG00000214753.ENSG00000168000.ENSG00000234857.92	ENSG00000214753+ENSG00000168000+ENSG00000234857	chr11	dexseq_prepare_annotation2.py	exon	.	-	.		64	2.95517581409743e-58	4.89775885526799e-56
ENSG00000139908.16	ENSG00000139908	chr14	dexseq_prepare_annotation2.py	exon	.	+	.	TSSK4	12	6.62621112678679e-58	1.07765284936079e-55
ENSG00000166233.ENSG00000207690.34	ENSG00000166233+ENSG00000207690	chr15	dexseq_prepare_annotation2.py	exon	.	+	.		25	6.6589482549918e-58	1.07765284936079e-55
ENSG00000162878.28	ENSG00000162878	chr2	dexseq_prepare_annotation2.py	exon	.	+	.	PKDCC	22	7.22303444770245e-58	1.1553495565418e-55
ENSG00000167380.40	ENSG00000167380	chr19	dexseq_prepare_annotation2.py	exon	.	+	.	ZNF226	32	8.45503152234298e-58	1.33686682323391e-55
ENSG00000181090.64	ENSG00000181090	chr9	dexseq_prepare_annotation2.py	exon	.	+	.	EHMT1	17	1.6960446606242e-57	2.6512261763121e-55
ENSG00000104365.82	ENSG00000104365	chr8	dexseq_prepare_annotation2.py	exon	.	+	.	IKBKB	42	1.99285750096943e-57	3.04908507856725e-55
ENSG00000112983.76	ENSG00000112983	chr5	dexseq_prepare_annotation2.py	exon	.	-	.	BRD8	42	1.99489427937665e-57	3.04908507856725e-55
ENSG00000147099.36	ENSG00000147099	chrX	dexseq_prepare_annotation2.py	exon	.	-	.	HDAC8	27	2.37692371186548e-57	3.59307281103534e-55
ENSG00000156873.ENSG00000260899.ENSG00000080603.83	ENSG00000156873+ENSG00000260899+ENSG00000080603	chr16	dexseq_prepare_annotation2.py	exon	.	+	.		19	2.76231598488629e-57	4.13026290087998e-55
ENSG00000077782.100	ENSG00000077782	chr8	dexseq_prepare_annotation2.py	exon	.	-	.	FGFR1	47	3.15946142663517e-57	4.67328509513908e-55
ENSG00000175221.32	ENSG00000175221	chr19	dexseq_prepare_annotation2.py	exon	.	-	.	MED16	13	3.35783767991041e-57	4.91387394945187e-55
ENSG00000134109.24	ENSG00000134109	chr3	dexseq_prepare_annotation2.py	exon	.	+	.	EDEM1	13	3.86593906208701e-57	5.59787976190198e-55
ENSG00000114416.58	ENSG00000114416	chr3	dexseq_prepare_annotation2.py	exon	.	+	.	FXR1	48	7.08224939121915e-57	1.01482731901678e-54
ENSG00000090686.58	ENSG00000090686	chr1	dexseq_prepare_annotation2.py	exon	.	-	.	USP48	34	1.38580525414476e-56	1.96350675724098e-54
ENSG00000108309.26	ENSG00000108309	chr17	dexseq_prepare_annotation2.py	exon	.	+	.	RUNDC3A	24	1.39883441559768e-56	1.96350675724098e-54
ENSG00000141480.55	ENSG00000141480	chr17	dexseq_prepare_annotation2.py	exon	.	+	.	ARRB2	32	1.62612294499497e-56	2.25948961932836e-54
ENSG00000150593.ENSG00000265827.35	ENSG00000150593+ENSG00000265827	chr10	dexseq_prepare_annotation2.py	exon	.	+	.		27	5.00451191348812e-56	6.88420658819426e-54
ENSG00000077063.46	ENSG00000077063	chr7	dexseq_prepare_annotation2.py	exon	.	-	.	CTTNBP2	30	6.02237489728839e-56	8.20235535515832e-54
ENSG00000126883.95	ENSG00000126883	chr9	dexseq_prepare_annotation2.py	exon	.	+	.	NUP214	29	6.1584930282366e-56	8.30551275455124e-54
ENSG00000048740.27	ENSG00000048740	chr10	dexseq_prepare_annotation2.py	exon	.	+	.	CELF2	13	1.56693468095378e-55	2.09269451176701e-53
ENSG00000187122.ENSG00000213390.ENSG00000269891.72	ENSG00000187122+ENSG00000213390+ENSG00000269891	chr10	dexseq_prepare_annotation2.py	exon	.	-	.		17	3.66307790860957e-55	4.84512497219551e-53
ENSG00000177542.58	ENSG00000177542	chr11	dexseq_prepare_annotation2.py	exon	.	-	.	SLC25A22	30	9.99371511879242e-55	1.30927185880103e-52
ENSG00000088756.51	ENSG00000088756	chr18	dexseq_prepare_annotation2.py	exon	.	+	.	ARHGAP28	32	5.57768964881057e-54	7.23836781217342e-52
ENSG00000181625.ENSG00000260280.ENSG00000213648.41	ENSG00000181625+ENSG00000260280+ENSG00000213648	chr16	dexseq_prepare_annotation2.py	exon	.	+	.		26	6.80117544711242e-54	8.74364200471761e-52
ENSG00000145687.52	ENSG00000145687	chr5	dexseq_prepare_annotation2.py	exon	.	-	.	SSBP2	37	7.55771380914557e-54	9.62628807024134e-52
ENSG00000140443.55	ENSG00000140443	chr15	dexseq_prepare_annotation2.py	exon	.	+	.	IGF1R	40	1.73369640821373e-53	2.187956678109e-51
ENSG00000113569.48	ENSG00000113569	chr5	dexseq_prepare_annotation2.py	exon	.	-	.	NUP155	31	4.83715846807625e-53	6.04908653516881e-51
ENSG00000173068.31	ENSG00000173068	chr9	dexseq_prepare_annotation2.py	exon	.	-	.	BNC2	15	6.52147749959133e-53	8.08193193552958e-51
ENSG00000113575.ENSG00000272772.ENSG00000113558.ENSG00000273345.ENSG00000006837.89	ENSG00000113575+ENSG00000272772+ENSG00000113558+ENSG00000273345+ENSG00000006837	chr5	dexseq_prepare_annotation2.py	exon	.	-	.		68	1.72368639775402e-52	2.11705625781288e-50
ENSG00000196549.49	ENSG00000196549	chr3	dexseq_prepare_annotation2.py	exon	.	+	.	MME	33	2.61920386653054e-52	3.18847507858354e-50
ENSG00000012232.43	ENSG00000012232	chr8	dexseq_prepare_annotation2.py	exon	.	+	.	EXTL3	29	5.72169404778507e-52	6.90417748432731e-50
ENSG00000005884.31	ENSG00000005884	chr17	dexseq_prepare_annotation2.py	exon	.	+	.	ITGA3	19	5.8088462611749e-52	6.94839036249755e-50
ENSG00000070756.68	ENSG00000070756	chr8	dexseq_prepare_annotation2.py	exon	.	-	.	PABPC1	25	8.5007084754176e-52	1.00806677403314e-49
ENSG00000163625.89	ENSG00000163625	chr4	dexseq_prepare_annotation2.py	exon	.	-	.	WDFY3	58	1.55711602017794e-51	1.83074256184339e-49
ENSG00000214940.ENSG00000205746.ENSG00000233024.ENSG00000254681.130	ENSG00000214940+ENSG00000205746+ENSG00000233024+ENSG00000254681	chr16	dexseq_prepare_annotation2.py	exon	.	-	.		17	3.47030905542735e-51	4.04555689546259e-49
ENSG00000023191.67	ENSG00000023191	chr11	dexseq_prepare_annotation2.py	exon	.	-	.	RNH1	10	3.94492386905556e-51	4.56019939014524e-49
ENSG00000215298.ENSG00000147454.29	ENSG00000215298+ENSG00000147454	chr8	dexseq_prepare_annotation2.py	exon	.	+	.		19	4.14427788855477e-51	4.75072388624661e-49
ENSG00000146648.40	ENSG00000146648	chr7	dexseq_prepare_annotation2.py	exon	.	+	.	EGFR	25	4.96361291809223e-51	5.64293052076667e-49
ENSG00000088247.ENSG00000266722.47	ENSG00000088247+ENSG00000266722	chr19	dexseq_prepare_annotation2.py	exon	.	-	.		31	5.18511594571842e-51	5.84643073354939e-49
ENSG00000062485.ENSG00000257727.ENSG00000135473.ENSG00000144785.168	ENSG00000062485+ENSG00000257727+ENSG00000135473+ENSG00000144785	chr12	dexseq_prepare_annotation2.py	exon	.	-	.		33	7.28374164827307e-51	8.14594716371092e-49
ENSG00000164113.26	ENSG00000164113	chr4	dexseq_prepare_annotation2.py	exon	.	+	.	ADAD1	20	8.4432124566037e-51	9.36651859298714e-49
ENSG00000069943.27	ENSG00000069943	chr15	dexseq_prepare_annotation2.py	exon	.	+	.	PIGB	27	1.12766265851187e-50	1.24097020243914e-48
ENSG00000182774.ENSG00000214575.ENSG00000260836.80	ENSG00000182774+ENSG00000214575+ENSG00000260836	chr15	dexseq_prepare_annotation2.py	exon	.	-	.		31	2.29265953943659e-50	2.50300195432458e-48
ENSG00000189079.37	ENSG00000189079	chr12	dexseq_prepare_annotation2.py	exon	.	+	.	ARID2	29	2.45876684518673e-50	2.66321234034556e-48
ENSG00000175137.17	ENSG00000175137	chr1	dexseq_prepare_annotation2.py	exon	.	-	.	SH3BP5L	14	3.01522677579537e-50	3.24042652561259e-48
ENSG00000168314.33	ENSG00000168314	chr3	dexseq_prepare_annotation2.py	exon	.	+	.	MOBP	20	3.12949154727884e-50	3.33715393212153e-48
ENSG00000188811.13	ENSG00000188811	chr13	dexseq_prepare_annotation2.py	exon	.	+	.	NHLRC3	11	3.41747049372439e-50	3.61620954705175e-48
ENSG00000175287.ENSG00000095319.ENSG00000251184.106	ENSG00000175287+ENSG00000095319+ENSG00000251184	chr9	dexseq_prepare_annotation2.py	exon	.	+	.		32	1.09578836194486e-49	1.15066142800866e-47
ENSG00000147606.ENSG00000214954.59	ENSG00000147606+ENSG00000214954	chr8	dexseq_prepare_annotation2.py	exon	.	+	.		14	1.48979305005469e-49	1.55254493913275e-47
ENSG00000108100.30	ENSG00000108100	chr10	dexseq_prepare_annotation2.py	exon	.	+	.	CCNY	14	1.53845704537557e-49	1.59120414407416e-47
ENSG00000008710.140	ENSG00000008710	chr16	dexseq_prepare_annotation2.py	exon	.	-	.	PKD1	72	2.22116016011888e-49	2.28017008676085e-47
ENSG00000163803.69	ENSG00000163803	chr2	dexseq_prepare_annotation2.py	exon	.	+	.	PLB1	30	5.73535694812124e-49	5.84411630950784e-47
ENSG00000207945.ENSG00000100124.34	ENSG00000207945+ENSG00000100124	chr22	dexseq_prepare_annotation2.py	exon	.	-	.		12	6.0482035530823e-49	6.11758000560295e-47
ENSG00000006025.45	ENSG00000006025	chr17	dexseq_prepare_annotation2.py	exon	.	-	.	OSBPL7	20	9.42540286021909e-49	9.46393005439225e-47
ENSG00000221983.24	ENSG00000221983	chr19	dexseq_prepare_annotation2.py	exon	.	+	.	UBA52	11	1.86026807081278e-48	1.85433678131164e-46
ENSG00000079215.33	ENSG00000079215	chr5	dexseq_prepare_annotation2.py	exon	.	+	.	SLC1A3	17	3.82583860854691e-48	3.77364420014045e-46
ENSG00000125753.37	ENSG00000125753	chr19	dexseq_prepare_annotation2.py	exon	.	+	.	VASP	22	3.84058002340552e-48	3.77364420014045e-46
ENSG00000175216.67	ENSG00000175216	chr11	dexseq_prepare_annotation2.py	exon	.	-	.	CKAP5	25	4.06489833183864e-48	3.96572634416825e-46
ENSG00000133958.58	ENSG00000133958	chr14	dexseq_prepare_annotation2.py	exon	.	+	.	UNC79	22	5.20170936709032e-48	5.03906436997848e-46
ENSG00000170921.43	ENSG00000170921	chr17	dexseq_prepare_annotation2.py	exon	.	+	.	TANC2	17	7.87735639069873e-48	7.57768632940222e-46
ENSG00000185386.23	ENSG00000185386	chr22	dexseq_prepare_annotation2.py	exon	.	-	.	MAPK11	19	9.18874803877313e-48	8.77780680703911e-46
ENSG00000077327.27	ENSG00000077327	chr10	dexseq_prepare_annotation2.py	exon	.	+	.	SPAG6	17	1.13857593389353e-47	1.08015521011306e-45
ENSG00000258818.ENSG00000259171.ENSG00000214274.11	ENSG00000258818+ENSG00000259171+ENSG00000214274	chr14	dexseq_prepare_annotation2.py	exon	.	+	.		12	1.8409495429265e-47	1.73452752825322e-45
ENSG00000115423.84	ENSG00000115423	chr2	dexseq_prepare_annotation2.py	exon	.	+	.	DNAH6	48	2.21319656494348e-47	2.07107020050085e-45
ENSG00000007516.39	ENSG00000007516	chr16	dexseq_prepare_annotation2.py	exon	.	+	.	BAIAP3	22	2.55869956762977e-47	2.37820751704832e-45
ENSG00000196337.ENSG00000225950.30	ENSG00000196337+ENSG00000225950	chr19	dexseq_prepare_annotation2.py	exon	.	-	.		15	5.07078291754036e-47	4.68145569219364e-45
ENSG00000105063.ENSG00000180089.47	ENSG00000105063+ENSG00000180089	chr19	dexseq_prepare_annotation2.py	exon	.	-	.		22	6.24350386772088e-47	5.72570928029122e-45
ENSG00000168026.69	ENSG00000168026	chr3	dexseq_prepare_annotation2.py	exon	.	+	.	TTC21A	32	2.59819632262411e-46	2.3669396433124e-44
ENSG00000177239.47	ENSG00000177239	chr9	dexseq_prepare_annotation2.py	exon	.	+	.	MAN1B1	23	3.23794248976831e-46	2.93033795324032e-44
ENSG00000213599.ENSG00000261052.ENSG00000132207.45	ENSG00000213599+ENSG00000261052+ENSG00000132207	chr16	dexseq_prepare_annotation2.py	exon	.	+	.		13	3.98779225465426e-46	3.58536406895582e-44
ENSG00000119383.39	ENSG00000119383	chr9	dexseq_prepare_annotation2.py	exon	.	+	.	PPP2R4	26	4.6059590692604e-46	4.11425798420429e-44
ENSG00000127329.56	ENSG00000127329	chr12	dexseq_prepare_annotation2.py	exon	.	-	.	PTPRB	24	1.18570292314477e-45	1.05229222005029e-43
ENSG00000059573.24	ENSG00000059573	chr10	dexseq_prepare_annotation2.py	exon	.	-	.	ALDH18A1	21	1.37146668403113e-45	1.20935228881617e-43
ENSG00000204316.ENSG00000188878.ENSG00000267426.117	ENSG00000204316+ENSG00000188878+ENSG00000267426	chr17	dexseq_prepare_annotation2.py	exon	.	-	.		35	1.40901585066251e-45	1.23454917463143e-43
ENSG00000059769.ENSG00000244115.ENSG00000242616.15	ENSG00000059769+ENSG00000244115+ENSG00000242616	chr9	dexseq_prepare_annotation2.py	exon	.	+	.		10	1.60961644857549e-45	1.40138505484838e-43
ENSG00000163482.56	ENSG00000163482	chr2	dexseq_prepare_annotation2.py	exon	.	+	.	STK36	29	2.30692955617596e-45	1.99585679086519e-43
ENSG00000256626.ENSG00000197992.16	ENSG00000256626+ENSG00000197992	chr12	dexseq_prepare_annotation2.py	exon	.	+	.		13	2.74614088980446e-45	2.36099463000938e-43
ENSG00000119650.ENSG00000119685.ENSG00000119686.142	ENSG00000119650+ENSG00000119685+ENSG00000119686	chr14	dexseq_prepare_annotation2.py	exon	.	+	.		45	3.70717646520302e-45	3.16744841337471e-43
ENSG00000155827.31	ENSG00000155827	chr9	dexseq_prepare_annotation2.py	exon	.	+	.	RNF20	22	4.0009260873191e-45	3.3973295837754e-43
ENSG00000147813.46	ENSG00000147813	chr8	dexseq_prepare_annotation2.py	exon	.	-	.	NAPRT1	33	4.64189228403024e-45	3.91741535332025e-43
ENSG00000137968.30	ENSG00000137968	chr1	dexseq_prepare_annotation2.py	exon	.	-	.	SLC44A5	24	5.03348990856703e-45	4.22199312086878e-43
ENSG00000005801.ENSG00000263365.68	ENSG00000005801+ENSG00000263365	chr11	dexseq_prepare_annotation2.py	exon	.	-	.		17	5.16841317308121e-45	4.30889040053971e-43
ENSG00000221988.ENSG00000258388.ENSG00000241404.69	ENSG00000221988+ENSG00000258388+ENSG00000241404	chr6	dexseq_prepare_annotation2.py	exon	.	+	.		11	7.77345385975222e-45	6.4416645358284e-43
ENSG00000232732.49	ENSG00000232732	chr2	dexseq_prepare_annotation2.py	exon	.	-	.	AC073043.1	41	8.1032630246365e-45	6.67475965071256e-43
ENSG00000119403.40	ENSG00000119403	chr9	dexseq_prepare_annotation2.py	exon	.	-	.	PHF19	30	1.23912916881627e-44	1.01461076465694e-42
ENSG00000153113.109	ENSG00000153113	chr5	dexseq_prepare_annotation2.py	exon	.	+	.	CAST	68	1.42497939306325e-44	1.15988263496912e-42
ENSG00000205133.40	ENSG00000205133	chr8	dexseq_prepare_annotation2.py	exon	.	-	.	TRIQK	21	1.71579338389151e-44	1.38837963463598e-42
ENSG00000123384.69	ENSG00000123384	chr12	dexseq_prepare_annotation2.py	exon	.	+	.	LRP1	33	2.25843192592379e-44	1.81678301596536e-42
ENSG00000105072.25	ENSG00000105072	chr19	dexseq_prepare_annotation2.py	exon	.	+	.	C19orf44	12	3.72752737370953e-44	2.98115503213653e-42
ENSG00000138101.70	ENSG00000138101	chr2	dexseq_prepare_annotation2.py	exon	.	-	.	DTNB	25	4.27444025535411e-44	3.39879769668504e-42
ENSG00000149187.53	ENSG00000149187	chr11	dexseq_prepare_annotation2.py	exon	.	-	.	CELF1	36	1.53260842711692e-43	1.21164146686324e-41
ENSG00000239306.ENSG00000173933.ENSG00000248643.ENSG00000258297.60	ENSG00000239306+ENSG00000173933+ENSG00000248643+ENSG00000258297	chr11	dexseq_prepare_annotation2.py	exon	.	+	.		38	1.60870391368544e-43	1.26453320209468e-41
ENSG00000177483.ENSG00000124831.50	ENSG00000177483+ENSG00000124831	chr2	dexseq_prepare_annotation2.py	exon	.	+	.		19	1.75835591009512e-43	1.37431499427662e-41
ENSG00000186635.ENSG00000214530.107	ENSG00000186635+ENSG00000214530	chr11	dexseq_prepare_annotation2.py	exon	.	-	.		33	1.97300842929037e-43	1.53337310470725e-41
ENSG00000173846.28	ENSG00000173846	chr1	dexseq_prepare_annotation2.py	exon	.	+	.	PLK3	21	2.13987941944822e-43	1.65371805022077e-41
ENSG00000167851.15	ENSG00000167851	chr17	dexseq_prepare_annotation2.py	exon	.	+	.	CD300A	8	2.28861994587318e-43	1.75878525002411e-41
ENSG00000038382.79	ENSG00000038382	chr5	dexseq_prepare_annotation2.py	exon	.	+	.	TRIO	43	3.02742036905414e-43	2.31362192203938e-41
ENSG00000047188.38	ENSG00000047188	chr5	dexseq_prepare_annotation2.py	exon	.	+	.	YTHDC2	9	5.08416332460446e-43	3.86396412669939e-41
ENSG00000118515.80	ENSG00000118515	chr6	dexseq_prepare_annotation2.py	exon	.	-	.	SGK1	49	6.23864507102998e-43	4.71531876907079e-41
ENSG00000159086.36	ENSG00000159086	chr21	dexseq_prepare_annotation2.py	exon	.	-	.	PAXBP1	10	8.93013080063279e-43	6.7127256444538e-41
ENSG00000103671.28	ENSG00000103671	chr15	dexseq_prepare_annotation2.py	exon	.	+	.	TRIP4	14	1.05440350763293e-42	7.88281231032535e-41
ENSG00000147687.41	ENSG00000147687	chr8	dexseq_prepare_annotation2.py	exon	.	-	.	TATDN1	30	1.07775731894909e-42	8.0138538807912e-41
ENSG00000188676.16	ENSG00000188676	chr8	dexseq_prepare_annotation2.py	exon	.	+	.	IDO2	11	1.35440940182798e-42	1.0016804156745e-40
ENSG00000214198.34	ENSG00000214198	chr12	dexseq_prepare_annotation2.py	exon	.	-	.	RP11-642P15.1	29	1.58019643544126e-42	1.16241615860588e-40
ENSG00000156261.26	ENSG00000156261	chr21	dexseq_prepare_annotation2.py	exon	.	-	.	CCT8	14	1.81451873360246e-42	1.32768721805508e-40
ENSG00000132142.102	ENSG00000132142	chr17	dexseq_prepare_annotation2.py	exon	.	-	.	ACACA	73	2.24221321521402e-42	1.63195158669228e-40
ENSG00000141140.90	ENSG00000141140	chr17	dexseq_prepare_annotation2.py	exon	.	-	.	MYO19	44	2.62149089291589e-42	1.8979594064711e-40
ENSG00000266967.ENSG00000267060.ENSG00000108825.91	ENSG00000266967+ENSG00000267060+ENSG00000108825	chr17	dexseq_prepare_annotation2.py	exon	.	-	.		42	2.91375417851102e-42	2.0985132188271e-40
ENSG00000005810.107	ENSG00000005810	chr13	dexseq_prepare_annotation2.py	exon	.	-	.	MYCBP2	49	2.92977250637392e-42	2.09905992696248e-40
ENSG00000083844.16	ENSG00000083844	chr19	dexseq_prepare_annotation2.py	exon	.	+	.	ZNF264	17	3.25506070046e-42	2.32003186505325e-40
ENSG00000187527.37	ENSG00000187527	chr3	dexseq_prepare_annotation2.py	exon	.	-	.	ATP13A5	26	4.76792874240917e-42	3.38080555570003e-40
ENSG00000125462.62	ENSG00000125462	chr1	dexseq_prepare_annotation2.py	exon	.	-	.	C1orf61	36	6.0607529210245e-42	4.27547267598016e-40
ENSG00000240731.ENSG00000127054.120	ENSG00000240731+ENSG00000127054	chr1	dexseq_prepare_annotation2.py	exon	.	-	.		30	6.90580056139097e-42	4.84674451645378e-40
ENSG00000041357.32	ENSG00000041357	chr15	dexseq_prepare_annotation2.py	exon	.	+	.	PSMA4	30	1.10302752430173e-41	7.70215564685002e-40
ENSG00000012504.24	ENSG00000012504	chr12	dexseq_prepare_annotation2.py	exon	.	+	.	NR1H4	18	1.74534885016522e-41	1.21257670620569e-39
ENSG00000186001.36	ENSG00000186001	chr3	dexseq_prepare_annotation2.py	exon	.	+	.	LRCH3	26	1.83877425873212e-41	1.27099027936505e-39
ENSG00000089053.70	ENSG00000089053	chr12	dexseq_prepare_annotation2.py	exon	.	-	.	ANAPC5	31	1.84790677430219e-41	1.27099027936505e-39
ENSG00000170004.75	ENSG00000170004	chr17	dexseq_prepare_annotation2.py	exon	.	+	.	CHD3	51	2.57044724754635e-41	1.75915782772376e-39
ENSG00000144426.ENSG00000204196.58	ENSG00000144426+ENSG00000204196	chr2	dexseq_prepare_annotation2.py	exon	.	+	.		37	2.69570382390738e-41	1.83574761394406e-39
ENSG00000188603.ENSG00000261832.ENSG00000233232.89	ENSG00000188603+ENSG00000261832+ENSG00000233232	chr16	dexseq_prepare_annotation2.py	exon	.	-	.		59	2.84119517548143e-41	1.92529462236071e-39
ENSG00000138594.26	ENSG00000138594	chr15	dexseq_prepare_annotation2.py	exon	.	+	.	TMOD3	20	4.35886528349793e-41	2.93924268822537e-39
ENSG00000176658.48	ENSG00000176658	chr17	dexseq_prepare_annotation2.py	exon	.	-	.	MYO1D	15	5.30150970220203e-41	3.55744231529225e-39
ENSG00000159217.ENSG00000264552.21	ENSG00000159217+ENSG00000264552	chr17	dexseq_prepare_annotation2.py	exon	.	+	.		11	5.62785963632263e-41	3.75809889112884e-39
ENSG00000085276.54	ENSG00000085276	chr3	dexseq_prepare_annotation2.py	exon	.	-	.	MECOM	15	5.94171595321011e-41	3.94851423441344e-39
ENSG00000225697.70	ENSG00000225697	chr3	dexseq_prepare_annotation2.py	exon	.	-	.	SLC26A6	39	6.13220098654808e-41	4.05550753706516e-39
ENSG00000173818.62	ENSG00000173818	chr17	dexseq_prepare_annotation2.py	exon	.	+	.	ENDOV	21	6.90429068098673e-41	4.54427859366763e-39
ENSG00000254615.ENSG00000164830.49	ENSG00000254615+ENSG00000164830	chr8	dexseq_prepare_annotation2.py	exon	.	+	.		36	7.36018038622435e-41	4.82126863775724e-39
ENSG00000140694.51	ENSG00000140694	chr16	dexseq_prepare_annotation2.py	exon	.	-	.	PARN	25	9.104804558244e-41	5.93581476318504e-39
ENSG00000185989.27	ENSG00000185989	chr13	dexseq_prepare_annotation2.py	exon	.	-	.	RASA3	22	1.19357716037825e-40	7.7447393481902e-39
ENSG00000196504.32	ENSG00000196504	chr2	dexseq_prepare_annotation2.py	exon	.	-	.	PRPF40A	22	1.41897164815146e-40	9.1403330505076e-39
ENSG00000068976.26	ENSG00000068976	chr11	dexseq_prepare_annotation2.py	exon	.	-	.	PYGM	15	1.42194771213189e-40	9.1403330505076e-39
ENSG00000207112.ENSG00000210825.ENSG00000239195.ENSG00000207145.ENSG00000166012.ENSG00000207304.ENSG00000206834.ENSG00000221170.ENSG00000206799.74	ENSG00000207112+ENSG00000210825+ENSG00000239195+ENSG00000207145+ENSG00000166012+ENSG00000207304+ENSG00000206834+ENSG00000221170+ENSG00000206799	chr11	dexseq_prepare_annotation2.py	exon	.	-	.		48	1.54220258352283e-40	9.86722732043724e-39
ENSG00000016864.30	ENSG00000016864	chr3	dexseq_prepare_annotation2.py	exon	.	-	.	GLT8D1	28	1.65418906109871e-40	1.05347336687379e-38
ENSG00000187240.105	ENSG00000187240	chr11	dexseq_prepare_annotation2.py	exon	.	+	.	DYNC2H1	37	1.75629962777972e-40	1.11334828017225e-38
ENSG00000150672.ENSG00000256466.95	ENSG00000150672+ENSG00000256466	chr11	dexseq_prepare_annotation2.py	exon	.	-	.		21	3.58573646471136e-40	2.26263260589768e-38
ENSG00000063176.35	ENSG00000063176	chr19	dexseq_prepare_annotation2.py	exon	.	+	.	SPHK2	24	4.18106395898653e-40	2.62624273149857e-38
ENSG00000163322.21	ENSG00000163322	chr4	dexseq_prepare_annotation2.py	exon	.	-	.	FAM175A	14	4.24012003369569e-40	2.65123141743263e-38
ENSG00000147604.24	ENSG00000147604	chr8	dexseq_prepare_annotation2.py	exon	.	-	.	RPL7	21	6.2346167861372e-40	3.88069631267436e-38
ENSG00000163629.59	ENSG00000163629	chr4	dexseq_prepare_annotation2.py	exon	.	+	.	PTPN13	42	6.43570884120173e-40	3.98782030718788e-38
ENSG00000148120.64	ENSG00000148120	chr9	dexseq_prepare_annotation2.py	exon	.	+	.	C9orf3	37	6.56539252552238e-40	4.04993451036259e-38
ENSG00000083838.22	ENSG00000083838	chr19	dexseq_prepare_annotation2.py	exon	.	+	.	ZNF446	7	7.99869252354867e-40	4.91205421222926e-38
ENSG00000177479.68	ENSG00000177479	chr3	dexseq_prepare_annotation2.py	exon	.	+	.	ARIH2	48	8.43329511062113e-40	5.15592922407575e-38
ENSG00000168872.ENSG00000260537.ENSG00000157349.89	ENSG00000168872+ENSG00000260537+ENSG00000157349	chr16	dexseq_prepare_annotation2.py	exon	.	+	.		16	9.00903535379411e-40	5.48355266932707e-38
ENSG00000151612.29	ENSG00000151612	chr4	dexseq_prepare_annotation2.py	exon	.	-	.	ZNF827	19	9.67486273708283e-40	5.86288157759081e-38
ENSG00000113163.30	ENSG00000113163	chr5	dexseq_prepare_annotation2.py	exon	.	-	.	COL4A3BP	17	1.07574456002434e-39	6.49032551214685e-38
ENSG00000181191.19	ENSG00000181191	chrX	dexseq_prepare_annotation2.py	exon	.	-	.	PJA1	10	1.73700616425708e-39	1.0434173273153e-37
ENSG00000168259.35	ENSG00000168259	chr17	dexseq_prepare_annotation2.py	exon	.	-	.	DNAJC7	15	1.7689606902444e-39	1.05799231543487e-37
ENSG00000104980.35	ENSG00000104980	chr19	dexseq_prepare_annotation2.py	exon	.	-	.	TIMM44	22	1.85593912203418e-39	1.10520772998711e-37
ENSG00000214717.ENSG00000169084.29	ENSG00000214717+ENSG00000169084	chrX	dexseq_prepare_annotation2.py	exon	.	-	.		9	3.08304221070447e-39	1.82803140734701e-37
ENSG00000233327.ENSG00000154874.ENSG00000213077.ENSG00000273018.97	ENSG00000233327+ENSG00000154874+ENSG00000213077+ENSG00000273018	chr17	dexseq_prepare_annotation2.py	exon	.	-	.		52	3.27804911927865e-39	1.9320157557098e-37
ENSG00000185813.51	ENSG00000185813	chr17	dexseq_prepare_annotation2.py	exon	.	-	.	PCYT2	12	3.28650542916613e-39	1.9320157557098e-37
ENSG00000170160.ENSG00000188933.ENSG00000264892.ENSG00000266302.ENSG00000264729.ENSG00000272815.83	ENSG00000170160+ENSG00000188933+ENSG00000264892+ENSG00000266302+ENSG00000264729+ENSG00000272815	chr17	dexseq_prepare_annotation2.py	exon	.	+	.		24	4.1944742424811e-39	2.45528458210936e-37
ENSG00000178031.34	ENSG00000178031	chr9	dexseq_prepare_annotation2.py	exon	.	+	.	ADAMTSL1	13	5.04743362591909e-39	2.94205495585352e-37
ENSG00000166313.50	ENSG00000166313	chr11	dexseq_prepare_annotation2.py	exon	.	-	.	APBB1	45	5.32116980851601e-39	3.08852370826778e-37
ENSG00000155363.60	ENSG00000155363	chr1	dexseq_prepare_annotation2.py	exon	.	+	.	MOV10	17	8.42010575228671e-39	4.86667961043933e-37
ENSG00000149179.51	ENSG00000149179	chr11	dexseq_prepare_annotation2.py	exon	.	+	.	C11orf49	40	9.00932347187306e-39	5.18544994473162e-37
ENSG00000079785.36	ENSG00000079785	chr2	dexseq_prepare_annotation2.py	exon	.	+	.	DDX1	22	9.85480384781473e-39	5.64844507210581e-37
ENSG00000139998.19	ENSG00000139998	chr14	dexseq_prepare_annotation2.py	exon	.	-	.	RAB15	7	1.13061795761684e-38	6.45343594397393e-37
ENSG00000136279.ENSG00000239775.64	ENSG00000136279+ENSG00000239775	chr7	dexseq_prepare_annotation2.py	exon	.	+	.		29	1.3806875538701e-38	7.84823883927152e-37
ENSG00000082805.63	ENSG00000082805	chr12	dexseq_prepare_annotation2.py	exon	.	+	.	ERC1	57	1.50829617051509e-38	8.53832186074306e-37
ENSG00000010438.20	ENSG00000010438	chr9	dexseq_prepare_annotation2.py	exon	.	+	.	PRSS3	15	1.52708640631851e-38	8.6092625431629e-37
ENSG00000067248.33	ENSG00000067248	chr5	dexseq_prepare_annotation2.py	exon	.	-	.	DHX29	28	1.95596560800551e-38	1.09821481239689e-36
ENSG00000114374.53	ENSG00000114374	chrY	dexseq_prepare_annotation2.py	exon	.	+	.	USP9Y	35	2.10769748470924e-38	1.17859701624635e-36
ENSG00000197969.92	ENSG00000197969	chr9	dexseq_prepare_annotation2.py	exon	.	+	.	VPS13A	19	2.49174863186559e-38	1.38771231497745e-36
ENSG00000152556.88	ENSG00000152556	chr12	dexseq_prepare_annotation2.py	exon	.	+	.	PFKM	23	2.67269139047971e-38	1.48248156320318e-36
ENSG00000145703.72	ENSG00000145703	chr5	dexseq_prepare_annotation2.py	exon	.	+	.	IQGAP2	44	2.94189632232147e-38	1.62525003252426e-36
ENSG00000063438.ENSG00000249915.42	ENSG00000063438+ENSG00000249915	chr5	dexseq_prepare_annotation2.py	exon	.	+	.		36	2.95500379037132e-38	1.62596128561392e-36
ENSG00000132702.12	ENSG00000132702	chr1	dexseq_prepare_annotation2.py	exon	.	+	.	HAPLN2	12	3.16848849062995e-38	1.73648317438668e-36
ENSG00000168393.19	ENSG00000168393	chr2	dexseq_prepare_annotation2.py	exon	.	-	.	DTYMK	15	3.93033764829512e-38	2.14546526547411e-36
ENSG00000100129.34	ENSG00000100129	chr22	dexseq_prepare_annotation2.py	exon	.	+	.	EIF3L	16	4.37415312403222e-38	2.37829448119317e-36
ENSG00000196235.ENSG00000213922.19	ENSG00000196235+ENSG00000213922	chr19	dexseq_prepare_annotation2.py	exon	.	+	.		9	6.67930096883123e-38	3.61553665817872e-36
ENSG00000215296.21	ENSG00000215296	chr15	dexseq_prepare_annotation2.py	exon	.	-	.	TMCO5B	7	6.70225245591431e-38	3.61553665817872e-36
ENSG00000228192.11	ENSG00000228192	chr1	dexseq_prepare_annotation2.py	exon	.	-	.	RP11-342M1.3	10	6.95784700740066e-38	3.73875560288295e-36
ENSG00000130702.ENSG00000265329.94	ENSG00000130702+ENSG00000265329	chr20	dexseq_prepare_annotation2.py	exon	.	-	.		21	9.09197953541164e-38	4.86650857934329e-36
ENSG00000268614.ENSG00000090674.ENSG00000032444.122	ENSG00000268614+ENSG00000090674+ENSG00000032444	chr19	dexseq_prepare_annotation2.py	exon	.	+	.		23	9.18897398449115e-38	4.89936147793257e-36
ENSG00000168615.34	ENSG00000168615	chr8	dexseq_prepare_annotation2.py	exon	.	+	.	ADAM9	24	9.53316253569695e-38	5.06325034135318e-36
ENSG00000100453.10	ENSG00000100453	chr14	dexseq_prepare_annotation2.py	exon	.	-	.	GZMB	10	1.17462081859068e-37	6.21464768482054e-36
ENSG00000230768.18	ENSG00000230768	chr1	dexseq_prepare_annotation2.py	exon	.	-	.	RP11-251P6.1	6	1.17945923722985e-37	6.21633765031949e-36
ENSG00000227028.38	ENSG00000227028	chr2	dexseq_prepare_annotation2.py	exon	.	+	.	SLC8A1-AS1	31	1.22359198874202e-37	6.42432496073865e-36
ENSG00000067221.32	ENSG00000067221	chr15	dexseq_prepare_annotation2.py	exon	.	-	.	STOML1	19	1.44445450458627e-37	7.55510120345579e-36
ENSG00000090372.49	ENSG00000090372	chr19	dexseq_prepare_annotation2.py	exon	.	-	.	STRN4	11	1.56622072614574e-37	8.16095920790183e-36
ENSG00000174233.41	ENSG00000174233	chr12	dexseq_prepare_annotation2.py	exon	.	-	.	ADCY6	28	1.77559946833247e-37	9.21703633448357e-36
ENSG00000259529.ENSG00000092098.ENSG00000213928.121	ENSG00000259529+ENSG00000092098+ENSG00000213928	chr14	dexseq_prepare_annotation2.py	exon	.	+	.		16	2.72678907362893e-37	1.41013949236239e-35
ENSG00000118898.34	ENSG00000118898	chr16	dexseq_prepare_annotation2.py	exon	.	-	.	PPL	16	3.52614056124294e-37	1.81668874758269e-35
ENSG00000118900.37	ENSG00000118900	chr16	dexseq_prepare_annotation2.py	exon	.	+	.	UBN1	27	4.68901251704526e-37	2.40679314121174e-35
ENSG00000061273.54	ENSG00000061273	chr12	dexseq_prepare_annotation2.py	exon	.	-	.	HDAC7	26	5.30104830307156e-37	2.71082603929563e-35
ENSG00000095485.32	ENSG00000095485	chr10	dexseq_prepare_annotation2.py	exon	.	-	.	CWF19L1	8	1.02623011295642e-36	5.22845238289944e-35
ENSG00000221297.ENSG00000167110.55	ENSG00000221297+ENSG00000167110	chr9	dexseq_prepare_annotation2.py	exon	.	-	.		19	1.1048094606448e-36	5.6080291293837e-35
ENSG00000272084.ENSG00000127481.153	ENSG00000272084+ENSG00000127481	chr1	dexseq_prepare_annotation2.py	exon	.	-	.		118	1.19893371669222e-36	6.06343095838904e-35
ENSG00000236963.15	ENSG00000236963	chr1	dexseq_prepare_annotation2.py	exon	.	-	.	LINC01141	13	1.318202532748e-36	6.64219561922397e-35
ENSG00000187741.92	ENSG00000187741	chr16	dexseq_prepare_annotation2.py	exon	.	-	.	FANCA	40	1.77747560943293e-36	8.92370601582459e-35
ENSG00000182541.30	ENSG00000182541	chr22	dexseq_prepare_annotation2.py	exon	.	+	.	LIMK2	10	1.89511025027809e-36	9.47968603739105e-35
ENSG00000069329.36	ENSG00000069329	chr16	dexseq_prepare_annotation2.py	exon	.	-	.	VPS35	20	3.08596551565298e-36	1.53806310265661e-34
ENSG00000139644.49	ENSG00000139644	chr12	dexseq_prepare_annotation2.py	exon	.	+	.	TMBIM6	28	3.44070021492907e-36	1.70867408507452e-34
ENSG00000155816.25	ENSG00000155816	chr1	dexseq_prepare_annotation2.py	exon	.	+	.	FMN2	21	3.9953187974914e-36	1.97696422224071e-34
ENSG00000257207.ENSG00000184115.ENSG00000256671.ENSG00000230596.ENSG00000273471.42	ENSG00000257207+ENSG00000184115+ENSG00000256671+ENSG00000230596+ENSG00000273471	chr2	dexseq_prepare_annotation2.py	exon	.	-	.		18	4.27768634661453e-36	2.10909868759962e-34
ENSG00000171320.24	ENSG00000171320	chr8	dexseq_prepare_annotation2.py	exon	.	+	.	ESCO2	15	4.59500070603371e-36	2.25745820400713e-34
ENSG00000091128.48	ENSG00000091128	chr7	dexseq_prepare_annotation2.py	exon	.	-	.	LAMB4	29	5.52929044988912e-36	2.70679428571796e-34
ENSG00000074181.41	ENSG00000074181	chr19	dexseq_prepare_annotation2.py	exon	.	-	.	NOTCH3	41	7.38154499806985e-36	3.60072812033506e-34
ENSG00000100938.70	ENSG00000100938	chr14	dexseq_prepare_annotation2.py	exon	.	+	.	GMPR2	15	8.50665192121448e-36	4.13489412820588e-34
ENSG00000125520.ENSG00000273047.ENSG00000273154.ENSG00000197114.ENSG00000203896.89	ENSG00000125520+ENSG00000273047+ENSG00000273154+ENSG00000197114+ENSG00000203896	chr20	dexseq_prepare_annotation2.py	exon	.	+	.		36	9.82312354072046e-36	4.75798899387854e-34
ENSG00000074054.71	ENSG00000074054	chr2	dexseq_prepare_annotation2.py	exon	.	-	.	CLASP1	45	1.10933536957846e-35	5.35439205049869e-34
ENSG00000223501.45	ENSG00000223501	chr6	dexseq_prepare_annotation2.py	exon	.	-	.	VPS52	33	1.72640445199889e-35	8.3036432313625e-34
ENSG00000253877.7	ENSG00000253877	chr8	dexseq_prepare_annotation2.py	exon	.	-	.	RP11-946L20.2	8	3.05008205031922e-35	1.46191389143523e-33
ENSG00000196693.ENSG00000272373.15	ENSG00000196693+ENSG00000272373	chr10	dexseq_prepare_annotation2.py	exon	.	-	.		10	3.61336106088666e-35	1.72588176227628e-33
ENSG00000014641.35	ENSG00000014641	chr2	dexseq_prepare_annotation2.py	exon	.	+	.	MDH1	19	4.92897982782861e-35	2.34612617687233e-33
ENSG00000188130.ENSG00000100429.107	ENSG00000188130+ENSG00000100429	chr22	dexseq_prepare_annotation2.py	exon	.	-	.		25	5.32189245961094e-35	2.52441216118649e-33
ENSG00000213908.17	ENSG00000213908	chr19	dexseq_prepare_annotation2.py	exon	.	-	.	CYP2A7P1	11	5.86267938516127e-35	2.77137517602331e-33
ENSG00000164924.55	ENSG00000164924	chr8	dexseq_prepare_annotation2.py	exon	.	-	.	YWHAZ	35	6.94604367369687e-35	3.27225262929363e-33
ENSG00000114353.32	ENSG00000114353	chr3	dexseq_prepare_annotation2.py	exon	.	+	.	GNAI2	17	8.1676216356752e-35	3.83460079250335e-33
ENSG00000088340.36	ENSG00000088340	chr20	dexseq_prepare_annotation2.py	exon	.	-	.	FER1L4	14	9.95074279364792e-35	4.65586455338166e-33
ENSG00000149084.ENSG00000235661.45	ENSG00000149084+ENSG00000235661	chr11	dexseq_prepare_annotation2.py	exon	.	+	.		32	1.12274516405983e-34	5.23541778874814e-33
ENSG00000249700.39	ENSG00000249700	chr4	dexseq_prepare_annotation2.py	exon	.	-	.	SRD5A3-AS1	24	1.12770465812736e-34	5.24077880986487e-33
ENSG00000224596.13	ENSG00000224596	chr10	dexseq_prepare_annotation2.py	exon	.	-	.	ZMIZ1-AS1	12	1.83064659956588e-34	8.47891401468965e-33
ENSG00000148950.29	ENSG00000148950	chr11	dexseq_prepare_annotation2.py	exon	.	-	.	IMMP1L	21	1.91805746148541e-34	8.85395920811856e-33
ENSG00000141556.92	ENSG00000141556	chr17	dexseq_prepare_annotation2.py	exon	.	+	.	TBCD	42	2.12348469902887e-34	9.76945000663581e-33
ENSG00000268400.ENSG00000229833.ENSG00000076944.49	ENSG00000268400+ENSG00000229833+ENSG00000076944	chr19	dexseq_prepare_annotation2.py	exon	.	+	.		20	2.56495896788833e-34	1.17611918540906e-32
ENSG00000143341.116	ENSG00000143341	chr1	dexseq_prepare_annotation2.py	exon	.	+	.	HMCN1	39	3.56190462010731e-34	1.62782591209954e-32
ENSG00000113494.36	ENSG00000113494	chr5	dexseq_prepare_annotation2.py	exon	.	-	.	PRLR	26	3.98530031507207e-34	1.81529109715667e-32
ENSG00000237276.20	ENSG00000237276	chr1	dexseq_prepare_annotation2.py	exon	.	-	.	ANO7P1	12	6.76295569093291e-34	3.07033724371198e-32
ENSG00000105738.20	ENSG00000105738	chr19	dexseq_prepare_annotation2.py	exon	.	+	.	SIPA1L3	13	7.96259166303466e-34	3.60307272752318e-32
ENSG00000105135.32	ENSG00000105135	chr19	dexseq_prepare_annotation2.py	exon	.	-	.	ILVBL	30	8.45639112505463e-34	3.81397102676234e-32
ENSG00000185420.41	ENSG00000185420	chr1	dexseq_prepare_annotation2.py	exon	.	-	.	SMYD3	15	1.16269344953262e-33	5.2268010103826e-32
ENSG00000055609.31	ENSG00000055609	chr7	dexseq_prepare_annotation2.py	exon	.	-	.	KMT2C	23	1.49605831478081e-33	6.70351080720679e-32
ENSG00000133606.46	ENSG00000133606	chr7	dexseq_prepare_annotation2.py	exon	.	-	.	MKRN1	31	1.70841127822253e-33	7.63016413741207e-32
ENSG00000052749.30	ENSG00000052749	chr10	dexseq_prepare_annotation2.py	exon	.	-	.	RRP12	9	1.95358395108406e-33	8.69692583531142e-32
ENSG00000186522.40	ENSG00000186522	chr2	dexseq_prepare_annotation2.py	exon	.	-	.	SEPT10	13	2.34350189915648e-33	1.03991006854182e-31
ENSG00000175213.13	ENSG00000175213	chr11	dexseq_prepare_annotation2.py	exon	.	+	.	ZNF408	8	2.38106529822846e-33	1.05318116535147e-31
ENSG00000095585.27	ENSG00000095585	chr10	dexseq_prepare_annotation2.py	exon	.	-	.	BLNK	22	3.08432521631979e-33	1.3598710793492e-31
ENSG00000164946.50	ENSG00000164946	chr9	dexseq_prepare_annotation2.py	exon	.	-	.	FREM1	22	3.19939335502482e-33	1.40609760356937e-31
ENSG00000072609.ENSG00000196458.ENSG00000090615.125	ENSG00000072609+ENSG00000196458+ENSG00000090615	chr12	dexseq_prepare_annotation2.py	exon	.	-	.		21	3.38398809968878e-33	1.48248854456429e-31
ENSG00000005471.46	ENSG00000005471	chr7	dexseq_prepare_annotation2.py	exon	.	-	.	ABCB4	19	3.66898105031684e-33	1.60223820089392e-31
ENSG00000177156.26	ENSG00000177156	chr11	dexseq_prepare_annotation2.py	exon	.	+	.	TALDO1	20	3.95304186618853e-33	1.72082417440789e-31
ENSG00000186815.74	ENSG00000186815	chr12	dexseq_prepare_annotation2.py	exon	.	+	.	TPCN1	17	4.15432957597483e-33	1.80274314344195e-31
ENSG00000103343.ENSG00000103351.ENSG00000263212.ENSG00000262621.ENSG00000122390.139	ENSG00000103343+ENSG00000103351+ENSG00000263212+ENSG00000262621+ENSG00000122390	chr16	dexseq_prepare_annotation2.py	exon	.	+	.		70	4.39081561874668e-33	1.89937294501507e-31
ENSG00000105737.28	ENSG00000105737	chr19	dexseq_prepare_annotation2.py	exon	.	-	.	GRIK5	16	6.09960998889103e-33	2.63028949865784e-31
ENSG00000213699.ENSG00000115163.23	ENSG00000213699+ENSG00000115163	chr2	dexseq_prepare_annotation2.py	exon	.	+	.		19	6.36202536088379e-33	2.73487565200992e-31
ENSG00000178149.44	ENSG00000178149	chr3	dexseq_prepare_annotation2.py	exon	.	-	.	DALRD3	27	7.25835572358043e-33	3.11046546210506e-31
ENSG00000183292.12	ENSG00000183292	chr2	dexseq_prepare_annotation2.py	exon	.	+	.	AC140481.2	8	7.70493631762717e-33	3.29158708028818e-31
ENSG00000173406.ENSG00000162600.75	ENSG00000173406+ENSG00000162600	chr1	dexseq_prepare_annotation2.py	exon	.	-	.		52	7.85457057989419e-33	3.34512299990788e-31
ENSG00000088538.52	ENSG00000088538	chr3	dexseq_prepare_annotation2.py	exon	.	+	.	DOCK3	36	8.93886218079537e-33	3.79515395552534e-31
ENSG00000181381.73	ENSG00000181381	chr4	dexseq_prepare_annotation2.py	exon	.	-	.	DDX60L	19	9.07556731210653e-33	3.84133858293346e-31
ENSG00000091129.31	ENSG00000091129	chr7	dexseq_prepare_annotation2.py	exon	.	-	.	NRCAM	21	9.94086676169317e-33	4.19467985195863e-31
ENSG00000197355.11	ENSG00000197355	chr9	dexseq_prepare_annotation2.py	exon	.	+	.	UAP1L1	8	1.55883892522277e-32	6.55761108726741e-31
ENSG00000215021.ENSG00000238795.45	ENSG00000215021+ENSG00000238795	chr12	dexseq_prepare_annotation2.py	exon	.	-	.		25	1.57129576331694e-32	6.58986113420361e-31
ENSG00000255033.ENSG00000253434.13	ENSG00000255033+ENSG00000253434	chr8	dexseq_prepare_annotation2.py	exon	.	+	.		10	1.72382896269065e-32	7.20759611269684e-31
ENSG00000114480.26	ENSG00000114480	chr3	dexseq_prepare_annotation2.py	exon	.	-	.	GBE1	14	1.96018343211161e-32	8.17099493700827e-31
ENSG00000148700.55	ENSG00000148700	chr10	dexseq_prepare_annotation2.py	exon	.	+	.	ADD3	34	1.98681443434944e-32	8.25698470057729e-31
ENSG00000159618.23	ENSG00000159618	chr16	dexseq_prepare_annotation2.py	exon	.	+	.	GPR114	7	2.00667535010559e-32	8.31440545664234e-31
ENSG00000026559.15	ENSG00000026559	chr20	dexseq_prepare_annotation2.py	exon	.	-	.	KCNG1	10	2.21951106202544e-32	9.16864689766424e-31
ENSG00000198887.27	ENSG00000198887	chr9	dexseq_prepare_annotation2.py	exon	.	+	.	SMC5	14	2.25298694425421e-32	9.2790683847787e-31
ENSG00000262664.ENSG00000108963.44	ENSG00000262664+ENSG00000108963	chr17	dexseq_prepare_annotation2.py	exon	.	+	.		12	2.28746739654861e-32	9.39295567370825e-31
ENSG00000179603.48	ENSG00000179603	chr7	dexseq_prepare_annotation2.py	exon	.	-	.	GRM8	28	2.30652901648206e-32	9.44303962819261e-31
ENSG00000115970.84	ENSG00000115970	chr2	dexseq_prepare_annotation2.py	exon	.	-	.	THADA	40	2.74446395729347e-32	1.12026249841332e-30
ENSG00000134138.45	ENSG00000134138	chr15	dexseq_prepare_annotation2.py	exon	.	-	.	MEIS2	40	3.13266757686073e-32	1.2749400942987e-30
ENSG00000120705.28	ENSG00000120705	chr5	dexseq_prepare_annotation2.py	exon	.	-	.	ETF1	25	3.36670398078071e-32	1.3661469014637e-30
ENSG00000151651.45	ENSG00000151651	chr10	dexseq_prepare_annotation2.py	exon	.	-	.	ADAM8	20	3.51189068447328e-32	1.42086965457689e-30
ENSG00000139624.75	ENSG00000139624	chr12	dexseq_prepare_annotation2.py	exon	.	-	.	CERS5	22	3.53797964829522e-32	1.42722721530642e-30
ENSG00000140955.28	ENSG00000140955	chr16	dexseq_prepare_annotation2.py	exon	.	+	.	ADAD2	27	3.84222070762758e-32	1.5454265512902e-30
ENSG00000129993.33	ENSG00000129993	chr16	dexseq_prepare_annotation2.py	exon	.	-	.	CBFA2T3	18	4.65960099755345e-32	1.86873094234243e-30
ENSG00000254553.ENSG00000273274.ENSG00000160062.16	ENSG00000254553+ENSG00000273274+ENSG00000160062	chr1	dexseq_prepare_annotation2.py	exon	.	+	.		10	5.67186888952598e-32	2.26808803617208e-30
ENSG00000170448.31	ENSG00000170448	chr4	dexseq_prepare_annotation2.py	exon	.	-	.	NFXL1	25	6.069172570808e-32	2.41992863431985e-30
ENSG00000174744.17	ENSG00000174744	chr11	dexseq_prepare_annotation2.py	exon	.	-	.	BRMS1	8	6.32800279018654e-32	2.51583833473428e-30
ENSG00000111731.51	ENSG00000111731	chr12	dexseq_prepare_annotation2.py	exon	.	-	.	C2CD5	11	7.05999250409112e-32	2.79876820997918e-30
ENSG00000142347.75	ENSG00000142347	chr19	dexseq_prepare_annotation2.py	exon	.	-	.	MYO1F	29	7.93682972168874e-32	3.13732843826294e-30
ENSG00000104529.112	ENSG00000104529	chr8	dexseq_prepare_annotation2.py	exon	.	-	.	EEF1D	56	8.09974882336249e-32	3.19255429266975e-30
ENSG00000075420.50	ENSG00000075420	chr3	dexseq_prepare_annotation2.py	exon	.	+	.	FNDC3B	11	8.71095600077692e-32	3.4236545927625e-30
ENSG00000133316.ENSG00000222328.41	ENSG00000133316+ENSG00000222328	chr11	dexseq_prepare_annotation2.py	exon	.	-	.		28	9.14629406005863e-32	3.58451342137227e-30
ENSG00000141293.18	ENSG00000141293	chr17	dexseq_prepare_annotation2.py	exon	.	-	.	SKAP1	11	1.04883916058216e-31	4.09881576504777e-30
ENSG00000065357.135	ENSG00000065357	chr12	dexseq_prepare_annotation2.py	exon	.	+	.	DGKA	25	1.2120508766339e-31	4.72322148979488e-30
ENSG00000236581.67	ENSG00000236581	chr13	dexseq_prepare_annotation2.py	exon	.	+	.	STARD13-AS	41	1.22792063875214e-31	4.77154697928657e-30
ENSG00000215148.11	ENSG00000215148	chr16	dexseq_prepare_annotation2.py	exon	.	+	.	PRSS41	12	1.41523225002477e-31	5.48392530460303e-30
ENSG00000121152.11	ENSG00000121152	chr2	dexseq_prepare_annotation2.py	exon	.	+	.	NCAPH	11	1.48319739002435e-31	5.73114137561094e-30
ENSG00000142330.ENSG00000178623.54	ENSG00000142330+ENSG00000178623	chr2	dexseq_prepare_annotation2.py	exon	.	+	.		40	1.69972643925397e-31	6.54942210038589e-30
ENSG00000213221.ENSG00000187796.37	ENSG00000213221+ENSG00000187796	chr9	dexseq_prepare_annotation2.py	exon	.	-	.		11	1.73251651719507e-31	6.65712212584788e-30
ENSG00000168137.84	ENSG00000168137	chr3	dexseq_prepare_annotation2.py	exon	.	+	.	SETD5	32	1.8798783126697e-31	7.20323288832433e-30
ENSG00000140400.118	ENSG00000140400	chr15	dexseq_prepare_annotation2.py	exon	.	-	.	MAN2C1	31	2.08099231391502e-31	7.95170285283752e-30
ENSG00000257108.ENSG00000007541.52	ENSG00000257108+ENSG00000007541	chr16	dexseq_prepare_annotation2.py	exon	.	+	.		28	2.19329329342243e-31	8.35760181283074e-30
ENSG00000137509.50	ENSG00000137509	chr11	dexseq_prepare_annotation2.py	exon	.	-	.	PRCP	23	2.34111594786086e-31	8.89624060187127e-30
ENSG00000260498.4	ENSG00000260498	chr16	dexseq_prepare_annotation2.py	exon	.	-	.	RP4-536B24.4	5	2.77257061738561e-31	1.0506744190842e-29
ENSG00000227001.14	ENSG00000227001	chr1	dexseq_prepare_annotation2.py	exon	.	-	.	NBPF2P	10	3.09886178437082e-31	1.17109732708256e-29
ENSG00000123329.77	ENSG00000123329	chr12	dexseq_prepare_annotation2.py	exon	.	-	.	ARHGAP9	35	3.45000267006837e-31	1.30022566382083e-29
ENSG00000116883.ENSG00000214193.35	ENSG00000116883+ENSG00000214193	chr1	dexseq_prepare_annotation2.py	exon	.	+	.		28	3.54916701091709e-31	1.3339437541578e-29
ENSG00000221978.56	ENSG00000221978	chr1	dexseq_prepare_annotation2.py	exon	.	-	.	CCNL2	15	3.88500585854326e-31	1.45618911689703e-29
ENSG00000123200.31	ENSG00000123200	chr13	dexseq_prepare_annotation2.py	exon	.	-	.	ZC3H13	6	3.92053465823225e-31	1.46551290105008e-29
ENSG00000231817.22	ENSG00000231817	chr13	dexseq_prepare_annotation2.py	exon	.	-	.	RP11-189B4.6	10	4.20503267152983e-31	1.56759971353833e-29
ENSG00000177694.38	ENSG00000177694	chr3	dexseq_prepare_annotation2.py	exon	.	+	.	NAALADL2	18	4.24306959797013e-31	1.57750446999127e-29
ENSG00000272298.ENSG00000185442.ENSG00000258741.35	ENSG00000272298+ENSG00000185442+ENSG00000258741	chr15	dexseq_prepare_annotation2.py	exon	.	-	.		14	4.74044686121873e-31	1.75767080924326e-29
ENSG00000007545.ENSG00000261732.ENSG00000206053.81	ENSG00000007545+ENSG00000261732+ENSG00000206053	chr16	dexseq_prepare_annotation2.py	exon	.	+	.		29	5.11313328392318e-31	1.89075971649589e-29
ENSG00000166225.32	ENSG00000166225	chr12	dexseq_prepare_annotation2.py	exon	.	+	.	FRS2	25	5.36850385339645e-31	1.97986967848047e-29
ENSG00000066468.58	ENSG00000066468	chr10	dexseq_prepare_annotation2.py	exon	.	-	.	FGFR2	28	5.5470043012415e-31	2.04022971037107e-29
ENSG00000091181.31	ENSG00000091181	chr3	dexseq_prepare_annotation2.py	exon	.	-	.	IL5RA	21	6.204794652759e-31	2.27608413982274e-29
ENSG00000112146.ENSG00000242865.43	ENSG00000112146+ENSG00000242865	chr6	dexseq_prepare_annotation2.py	exon	.	+	.		23	6.35659189279998e-31	2.32556590631267e-29
ENSG00000123213.32	ENSG00000123213	chr5	dexseq_prepare_annotation2.py	exon	.	+	.	NLN	24	6.96933575916072e-31	2.54297566851498e-29
ENSG00000141646.ENSG00000267699.ENSG00000141642.58	ENSG00000141646+ENSG00000267699+ENSG00000141642	chr18	dexseq_prepare_annotation2.py	exon	.	+	.		22	7.88169742526489e-31	2.86413338778667e-29
ENSG00000230782.6	ENSG00000230782	chr9	dexseq_prepare_annotation2.py	exon	.	-	.	RP11-508N12.2	4	7.89114970900806e-31	2.86413338778667e-29
ENSG00000075151.24	ENSG00000075151	chr1	dexseq_prepare_annotation2.py	exon	.	-	.	EIF4G3	6	8.43249386068432e-31	3.05256277756772e-29
ENSG00000172638.43	ENSG00000172638	chr11	dexseq_prepare_annotation2.py	exon	.	-	.	EFEMP2	17	8.56392973553207e-31	3.09200570713856e-29
ENSG00000103489.16	ENSG00000103489	chr16	dexseq_prepare_annotation2.py	exon	.	-	.	XYLT1	10	9.306970689458e-31	3.35148400010953e-29
ENSG00000116731.35	ENSG00000116731	chr1	dexseq_prepare_annotation2.py	exon	.	+	.	PRDM2	15	9.58924197166199e-31	3.44411521050085e-29
ENSG00000175203.70	ENSG00000175203	chr12	dexseq_prepare_annotation2.py	exon	.	-	.	DCTN2	30	9.70854596419773e-31	3.47788433029958e-29
ENSG00000269553.ENSG00000263397.ENSG00000012124.76	ENSG00000269553+ENSG00000263397+ENSG00000012124	chr19	dexseq_prepare_annotation2.py	exon	.	+	.		48	1.03603494996813e-30	3.70173942123677e-29
ENSG00000143702.73	ENSG00000143702	chr1	dexseq_prepare_annotation2.py	exon	.	-	.	CEP170	35	1.04400682786133e-30	3.72055904768404e-29
ENSG00000163719.41	ENSG00000163719	chr3	dexseq_prepare_annotation2.py	exon	.	+	.	MTMR14	31	1.13568922204568e-30	4.03683228383989e-29
ENSG00000134853.ENSG00000145216.53	ENSG00000134853+ENSG00000145216	chr4	dexseq_prepare_annotation2.py	exon	.	+	.		37	1.52847044394011e-30	5.4189792337217e-29
ENSG00000150995.92	ENSG00000150995	chr3	dexseq_prepare_annotation2.py	exon	.	+	.	ITPR1	18	1.62969848850598e-30	5.76301604315892e-29
ENSG00000012061.30	ENSG00000012061	chr19	dexseq_prepare_annotation2.py	exon	.	-	.	ERCC1	24	1.74214870033715e-30	6.14487115944559e-29
ENSG00000040633.24	ENSG00000040633	chr17	dexseq_prepare_annotation2.py	exon	.	-	.	PHF23	12	1.79149575106916e-30	6.30276612575635e-29
ENSG00000085231.28	ENSG00000085231	chr5	dexseq_prepare_annotation2.py	exon	.	-	.	TAF9	24	2.1174158546279e-30	7.43040114700546e-29
ENSG00000055163.92	ENSG00000055163	chr5	dexseq_prepare_annotation2.py	exon	.	+	.	CYFIP2	32	2.44569147938987e-30	8.56054249121807e-29
ENSG00000196405.62	ENSG00000196405	chr14	dexseq_prepare_annotation2.py	exon	.	+	.	EVL	45	2.69382332213119e-30	9.40513543635447e-29
ENSG00000148399.38	ENSG00000148399	chr9	dexseq_prepare_annotation2.py	exon	.	-	.	DPH7	27	3.36756241906968e-30	1.17276426928411e-28
ENSG00000148341.40	ENSG00000148341	chr9	dexseq_prepare_annotation2.py	exon	.	-	.	SH3GLB2	26	3.4235834456064e-30	1.18926297671115e-28
ENSG00000126733.24	ENSG00000126733	chrX	dexseq_prepare_annotation2.py	exon	.	+	.	DACH2	12	3.60719994154393e-30	1.249890236672e-28
ENSG00000223705.ENSG00000205583.ENSG00000178809.75	ENSG00000223705+ENSG00000205583+ENSG00000178809	chr7	dexseq_prepare_annotation2.py	exon	.	+	.		38	3.78764486791275e-30	1.3091166533419e-28
ENSG00000141524.ENSG00000204282.55	ENSG00000141524+ENSG00000204282	chr17	dexseq_prepare_annotation2.py	exon	.	-	.		25	3.83114022675454e-30	1.32083120198585e-28
ENSG00000254634.ENSG00000183336.ENSG00000261740.32	ENSG00000254634+ENSG00000183336+ENSG00000261740	chr16	dexseq_prepare_annotation2.py	exon	.	-	.		14	3.93365016011754e-30	1.35278229006442e-28
ENSG00000221444.ENSG00000249931.ENSG00000261279.ENSG00000233812.ENSG00000215304.41	ENSG00000221444+ENSG00000249931+ENSG00000261279+ENSG00000233812+ENSG00000215304	chr15	dexseq_prepare_annotation2.py	exon	.	-	.		21	3.98769554714551e-30	1.3679486270956e-28
ENSG00000164733.84	ENSG00000164733	chr8	dexseq_prepare_annotation2.py	exon	.	-	.	CTSB	13	4.04778576732045e-30	1.38510798545423e-28
ENSG00000227775.7	ENSG00000227775	chr1	dexseq_prepare_annotation2.py	exon	.	+	.	RP1-283E3.4	2	4.19709066064332e-30	1.43263471781165e-28
ENSG00000259522.ENSG00000260669.ENSG00000213920.ENSG00000254505.ENSG00000129559.ENSG00000254692.ENSG00000100926.ENSG00000255526.ENSG00000196497.205	ENSG00000259522+ENSG00000260669+ENSG00000213920+ENSG00000254505+ENSG00000129559+ENSG00000254692+ENSG00000100926+ENSG00000255526+ENSG00000196497	chr14	dexseq_prepare_annotation2.py	exon	.	-	.		49	4.27727412016247e-30	1.45639066329096e-28
ENSG00000158636.50	ENSG00000158636	chr11	dexseq_prepare_annotation2.py	exon	.	+	.	C11orf30	7	4.34813743854322e-30	1.4768636692494e-28
ENSG00000068400.37	ENSG00000068400	chrX	dexseq_prepare_annotation2.py	exon	.	-	.	GRIPAP1	22	4.51458281400896e-30	1.52962071895338e-28
ENSG00000102786.62	ENSG00000102786	chr13	dexseq_prepare_annotation2.py	exon	.	-	.	INTS6	22	4.95176033149382e-30	1.6736219931211e-28
ENSG00000126012.31	ENSG00000126012	chrX	dexseq_prepare_annotation2.py	exon	.	-	.	KDM5C	10	5.39640189733484e-30	1.81943393381711e-28
ENSG00000234394.ENSG00000154330.39	ENSG00000234394+ENSG00000154330	chr9	dexseq_prepare_annotation2.py	exon	.	+	.		17	5.48296785765601e-30	1.84410038752851e-28
ENSG00000134852.44	ENSG00000134852	chr4	dexseq_prepare_annotation2.py	exon	.	-	.	CLOCK	16	5.84244401626935e-30	1.96021121677564e-28
ENSG00000170266.ENSG00000188167.54	ENSG00000170266+ENSG00000188167	chr3	dexseq_prepare_annotation2.py	exon	.	-	.		35	6.33217764789378e-30	2.11935366726099e-28
ENSG00000151655.30	ENSG00000151655	chr10	dexseq_prepare_annotation2.py	exon	.	+	.	ITIH2	21	6.52891395018987e-30	2.17989660919446e-28
ENSG00000018189.43	ENSG00000018189	chr4	dexseq_prepare_annotation2.py	exon	.	+	.	RUFY3	27	7.21058037160562e-30	2.40166449374835e-28
ENSG00000108799.17	ENSG00000108799	chr17	dexseq_prepare_annotation2.py	exon	.	-	.	EZH1	6	7.25404863807742e-30	2.41030659578244e-28
ENSG00000120616.ENSG00000222309.9	ENSG00000120616+ENSG00000222309	chr10	dexseq_prepare_annotation2.py	exon	.	-	.		5	7.57127799006093e-30	2.50965060316333e-28
ENSG00000123607.45	ENSG00000123607	chr2	dexseq_prepare_annotation2.py	exon	.	-	.	TTC21B	28	9.61170399386394e-30	3.17833173412482e-28
ENSG00000266997.ENSG00000167306.ENSG00000167315.78	ENSG00000266997+ENSG00000167306+ENSG00000167315	chr18	dexseq_prepare_annotation2.py	exon	.	-	.		56	1.02607446298293e-29	3.38481542273218e-28
ENSG00000124839.31	ENSG00000124839	chr2	dexseq_prepare_annotation2.py	exon	.	-	.	RAB17	17	1.03804880252312e-29	3.41612424103063e-28
ENSG00000212290.ENSG00000129636.42	ENSG00000212290+ENSG00000129636	chr16	dexseq_prepare_annotation2.py	exon	.	-	.		14	1.06165057026075e-29	3.48545709892767e-28
ENSG00000272333.ENSG00000105663.7	ENSG00000272333+ENSG00000105663	chr19	dexseq_prepare_annotation2.py	exon	.	+	.		6	1.22461126359101e-29	4.01089346237093e-28
ENSG00000155066.38	ENSG00000155066	chr2	dexseq_prepare_annotation2.py	exon	.	+	.	PROM2	10	1.3058616645351e-29	4.2668487072078e-28
ENSG00000077616.26	ENSG00000077616	chr11	dexseq_prepare_annotation2.py	exon	.	+	.	NAALAD2	16	1.38908924795572e-29	4.52803594665377e-28
ENSG00000140992.57	ENSG00000140992	chr16	dexseq_prepare_annotation2.py	exon	.	+	.	PDPK1	15	1.43725733815039e-29	4.67397445475102e-28
ENSG00000163810.22	ENSG00000163810	chr3	dexseq_prepare_annotation2.py	exon	.	+	.	TGM4	18	1.61159285933821e-29	5.22855456911707e-28
ENSG00000157483.43	ENSG00000157483	chr15	dexseq_prepare_annotation2.py	exon	.	-	.	MYO1E	27	1.83308742884233e-29	5.93316486380121e-28
ENSG00000154734.19	ENSG00000154734	chr21	dexseq_prepare_annotation2.py	exon	.	-	.	ADAMTS1	13	1.97590029130802e-29	6.38039540075895e-28
ENSG00000065534.66	ENSG00000065534	chr3	dexseq_prepare_annotation2.py	exon	.	-	.	MYLK	29	2.28760325643573e-29	7.36961835960887e-28
ENSG00000138399.28	ENSG00000138399	chr2	dexseq_prepare_annotation2.py	exon	.	-	.	FASTKD1	15	2.49099250684862e-29	8.00609647761906e-28
ENSG00000100427.27	ENSG00000100427	chr22	dexseq_prepare_annotation2.py	exon	.	-	.	MLC1	20	2.61151362428365e-29	8.37388844187549e-28
ENSG00000224743.40	ENSG00000224743	chr13	dexseq_prepare_annotation2.py	exon	.	-	.	TEX26-AS1	30	3.37825143704249e-29	1.08072620390596e-27
ENSG00000166888.73	ENSG00000166888	chr12	dexseq_prepare_annotation2.py	exon	.	-	.	STAT6	30	3.93978481501069e-29	1.2574403692642e-27
ENSG00000166889.21	ENSG00000166889	chr11	dexseq_prepare_annotation2.py	exon	.	-	.	PATL1	9	4.08930148609846e-29	1.30213961210117e-27
ENSG00000081803.44	ENSG00000081803	chr7	dexseq_prepare_annotation2.py	exon	.	-	.	CADPS2	15	4.60473165946041e-29	1.46287964682534e-27
ENSG00000100304.18	ENSG00000100304	chr22	dexseq_prepare_annotation2.py	exon	.	-	.	TTLL12	8	4.67578413615487e-29	1.4820296446301e-27
ENSG00000156171.34	ENSG00000156171	chr1	dexseq_prepare_annotation2.py	exon	.	-	.	DRAM2	20	4.80995595558855e-29	1.52105181896727e-27
ENSG00000129084.ENSG00000256206.ENSG00000129083.99	ENSG00000129084+ENSG00000256206+ENSG00000129083	chr11	dexseq_prepare_annotation2.py	exon	.	-	.		48	4.88259691967489e-29	1.540481725391e-27
ENSG00000236107.28	ENSG00000236107	chr2	dexseq_prepare_annotation2.py	exon	.	+	.	AC010127.3	22	5.00158951889989e-29	1.57441339638414e-27
ENSG00000119408.27	ENSG00000119408	chr9	dexseq_prepare_annotation2.py	exon	.	+	.	NEK6	21	5.65515866079317e-29	1.77608133648107e-27
ENSG00000267618.ENSG00000185379.ENSG00000092871.41	ENSG00000267618+ENSG00000185379+ENSG00000092871	chr17	dexseq_prepare_annotation2.py	exon	.	-	.		16	6.41554218186721e-29	2.01030064359374e-27
ENSG00000196924.65	ENSG00000196924	chrX	dexseq_prepare_annotation2.py	exon	.	-	.	FLNA	19	6.45433338726988e-29	2.01785931989283e-27
ENSG00000116977.65	ENSG00000116977	chr1	dexseq_prepare_annotation2.py	exon	.	+	.	LGALS8	20	6.70231663498613e-29	2.09063645421472e-27
ENSG00000011422.38	ENSG00000011422	chr19	dexseq_prepare_annotation2.py	exon	.	-	.	PLAUR	17	6.95734015358687e-29	2.16527536544663e-27
ENSG00000080823.99	ENSG00000080823	chr14	dexseq_prepare_annotation2.py	exon	.	-	.	MOK	30	7.02483916587075e-29	2.18134734911327e-27
ENSG00000066739.54	ENSG00000066739	chr14	dexseq_prepare_annotation2.py	exon	.	-	.	ATG2B	30	7.33130708800356e-29	2.27138424104903e-27
ENSG00000080561.15	ENSG00000080561	chrX	dexseq_prepare_annotation2.py	exon	.	+	.	MID2	11	7.35109772174358e-29	2.27239775865853e-27
ENSG00000159593.39	ENSG00000159593	chr16	dexseq_prepare_annotation2.py	exon	.	-	.	NAE1	27	8.31748794369805e-29	2.56536690927153e-27
ENSG00000185811.28	ENSG00000185811	chr7	dexseq_prepare_annotation2.py	exon	.	+	.	IKZF1	10	8.88819007565723e-29	2.73525598838346e-27
ENSG00000269755.ENSG00000268870.ENSG00000268744.ENSG00000180855.ENSG00000196826.ENSG00000269693.ENSG00000248406.ENSG00000242852.ENSG00000249709.ENSG00000188033.ENSG00000196466.66	ENSG00000269755+ENSG00000268870+ENSG00000268744+ENSG00000180855+ENSG00000196826+ENSG00000269693+ENSG00000248406+ENSG00000242852+ENSG00000249709+ENSG00000188033+ENSG00000196466	chr19	dexseq_prepare_annotation2.py	exon	.	-	.		34	1.07751441505292e-28	3.30854649407768e-27
ENSG00000125347.35	ENSG00000125347	chr5	dexseq_prepare_annotation2.py	exon	.	-	.	IRF1	25	1.09096213467197e-28	3.34237753330682e-27
ENSG00000113649.35	ENSG00000113649	chr5	dexseq_prepare_annotation2.py	exon	.	+	.	TCERG1	33	1.20549797135763e-28	3.68203196806741e-27
ENSG00000196482.50	ENSG00000196482	chr1	dexseq_prepare_annotation2.py	exon	.	-	.	ESRRG	13	1.20717971619541e-28	3.68203196806741e-27
ENSG00000108349.36	ENSG00000108349	chr17	dexseq_prepare_annotation2.py	exon	.	+	.	CASC3	32	1.51374937805788e-28	4.60688859393014e-27
ENSG00000150556.33	ENSG00000150556	chr2	dexseq_prepare_annotation2.py	exon	.	+	.	LYPD6B	13	1.74885836407899e-28	5.31066129277496e-27
ENSG00000175701.12	ENSG00000175701	chr2	dexseq_prepare_annotation2.py	exon	.	-	.	LINC00116	10	2.15268138354133e-28	6.52252976035123e-27
ENSG00000141349.23	ENSG00000141349	chr17	dexseq_prepare_annotation2.py	exon	.	+	.	G6PC3	13	2.26428025922282e-28	6.84559104304816e-27
ENSG00000174485.45	ENSG00000174485	chr15	dexseq_prepare_annotation2.py	exon	.	-	.	DENND4A	14	2.29952243492276e-28	6.93689267868367e-27
ENSG00000151834.36	ENSG00000151834	chr4	dexseq_prepare_annotation2.py	exon	.	-	.	GABRA2	12	2.38416163827655e-28	7.16864469937501e-27
ENSG00000227232.23	ENSG00000227232	chr1	dexseq_prepare_annotation2.py	exon	.	-	.	WASH7P	23	2.3867688807166e-28	7.16864469937501e-27
ENSG00000197085.21	ENSG00000197085	chr7	dexseq_prepare_annotation2.py	exon	.	-	.	NPSR1-AS1	15	3.16412008267084e-28	9.48270933708498e-27
ENSG00000134802.ENSG00000186652.ENSG00000254979.78	ENSG00000134802+ENSG00000186652+ENSG00000254979	chr11	dexseq_prepare_annotation2.py	exon	.	-	.		32	3.44086016630682e-28	1.02896679234167e-26
ENSG00000182903.ENSG00000251595.16	ENSG00000182903+ENSG00000251595	chr4	dexseq_prepare_annotation2.py	exon	.	-	.		16	3.83204740709961e-28	1.1434629963571e-26
ENSG00000100949.67	ENSG00000100949	chr14	dexseq_prepare_annotation2.py	exon	.	-	.	RABGGTA	36	4.07979401597293e-28	1.21475425289445e-26
ENSG00000165409.26	ENSG00000165409	chr14	dexseq_prepare_annotation2.py	exon	.	+	.	TSHR	16	4.16632503638084e-28	1.23783946437267e-26
ENSG00000104979.ENSG00000037757.32	ENSG00000104979+ENSG00000037757	chr19	dexseq_prepare_annotation2.py	exon	.	+	.		12	4.35592219563709e-28	1.29110284409408e-26
ENSG00000106266.27	ENSG00000106266	chr7	dexseq_prepare_annotation2.py	exon	.	-	.	SNX8	21	4.36437062012031e-28	1.29110284409408e-26
ENSG00000067601.19	ENSG00000067601	chr7	dexseq_prepare_annotation2.py	exon	.	-	.	PMS2P4	10	4.74446898580186e-28	1.40053466456417e-26
ENSG00000141971.ENSG00000269640.54	ENSG00000141971+ENSG00000269640	chr19	dexseq_prepare_annotation2.py	exon	.	+	.		21	5.56744440583631e-28	1.63995214660994e-26
ENSG00000141449.53	ENSG00000141449	chr18	dexseq_prepare_annotation2.py	exon	.	+	.	GREB1L	10	6.00250045139374e-28	1.76432470532847e-26
ENSG00000226926.11	ENSG00000226926	chr5	dexseq_prepare_annotation2.py	exon	.	-	.	AC010423.1	6	6.20039137726293e-28	1.81860519798782e-26
ENSG00000137877.58	ENSG00000137877	chr15	dexseq_prepare_annotation2.py	exon	.	-	.	SPTBN5	37	6.22925370184819e-28	1.82318327494944e-26
ENSG00000154040.34	ENSG00000154040	chr18	dexseq_prepare_annotation2.py	exon	.	+	.	CABYR	19	6.26999478507112e-28	1.83121121578425e-26
ENSG00000021776.44	ENSG00000021776	chr15	dexseq_prepare_annotation2.py	exon	.	-	.	AQR	6	6.3615645148761e-28	1.85401867514059e-26
ENSG00000163630.21	ENSG00000163630	chr3	dexseq_prepare_annotation2.py	exon	.	+	.	SYNPR	19	6.82127686102706e-28	1.98379459831476e-26
ENSG00000126822.31	ENSG00000126822	chr14	dexseq_prepare_annotation2.py	exon	.	+	.	PLEKHG3	24	7.72845423966197e-28	2.24288220507996e-26
ENSG00000163499.14	ENSG00000163499	chr2	dexseq_prepare_annotation2.py	exon	.	-	.	CRYBA2	9	8.1348552191266e-28	2.35585407145906e-26
ENSG00000090659.24	ENSG00000090659	chr19	dexseq_prepare_annotation2.py	exon	.	-	.	CD209	9	8.9220577061733e-28	2.57839970180924e-26
ENSG00000269332.ENSG00000269025.ENSG00000240713.ENSG00000221790.ENSG00000268823.24	ENSG00000269332+ENSG00000269025+ENSG00000240713+ENSG00000221790+ENSG00000268823	chr19	dexseq_prepare_annotation2.py	exon	.	+	.		18	9.33331965887412e-28	2.69159633600571e-26
ENSG00000186281.31	ENSG00000186281	chr2	dexseq_prepare_annotation2.py	exon	.	-	.	GPAT2	15	1.09353939039536e-27	3.14701419545578e-26
ENSG00000197077.22	ENSG00000197077	chr22	dexseq_prepare_annotation2.py	exon	.	+	.	KIAA1671	13	1.1181700683791e-27	3.21117901056846e-26
ENSG00000105669.ENSG00000051128.ENSG00000268193.65	ENSG00000105669+ENSG00000051128+ENSG00000268193	chr19	dexseq_prepare_annotation2.py	exon	.	-	.		32	1.15198620614281e-27	3.30140046910426e-26
ENSG00000133597.ENSG00000090266.48	ENSG00000133597+ENSG00000090266	chr7	dexseq_prepare_annotation2.py	exon	.	+	.		10	1.17996278376677e-27	3.37454637286813e-26
ENSG00000141627.67	ENSG00000141627	chr18	dexseq_prepare_annotation2.py	exon	.	-	.	DYM	25	1.29470967982537e-27	3.69502621487091e-26
ENSG00000148481.22	ENSG00000148481	chr10	dexseq_prepare_annotation2.py	exon	.	-	.	FAM188A	10	1.33901119499533e-27	3.8135482398252e-26
ENSG00000268465.ENSG00000269751.ENSG00000182324.ENSG00000105447.ENSG00000105443.42	ENSG00000268465+ENSG00000269751+ENSG00000182324+ENSG00000105447+ENSG00000105443	chr19	dexseq_prepare_annotation2.py	exon	.	+	.		24	1.46107386501269e-27	4.15258927419722e-26
ENSG00000035681.43	ENSG00000035681	chr8	dexseq_prepare_annotation2.py	exon	.	-	.	NSMAF	13	1.5555807480262e-27	4.4120760350203e-26
ENSG00000042317.53	ENSG00000042317	chr14	dexseq_prepare_annotation2.py	exon	.	+	.	SPATA7	22	1.92498489519473e-27	5.44857864574048e-26
ENSG00000138031.50	ENSG00000138031	chr2	dexseq_prepare_annotation2.py	exon	.	-	.	ADCY3	18	1.99019149596893e-27	5.62157581489705e-26
ENSG00000156535.37	ENSG00000156535	chr6	dexseq_prepare_annotation2.py	exon	.	+	.	CD109	21	2.10316804847919e-27	5.92852042518028e-26
ENSG00000167759.14	ENSG00000167759	chr19	dexseq_prepare_annotation2.py	exon	.	-	.	KLK13	9	2.58740693888491e-27	7.27860324157482e-26
ENSG00000205517.ENSG00000187266.64	ENSG00000205517+ENSG00000187266	chr19	dexseq_prepare_annotation2.py	exon	.	-	.		33	2.65414673624762e-27	7.45111071506577e-26
ENSG00000166311.32	ENSG00000166311	chr11	dexseq_prepare_annotation2.py	exon	.	+	.	SMPD1	11	2.7169020765386e-27	7.61175253866903e-26
ENSG00000011243.50	ENSG00000011243	chr19	dexseq_prepare_annotation2.py	exon	.	-	.	AKAP8L	31	2.74274548555289e-27	7.66853798765559e-26
ENSG00000160410.69	ENSG00000160410	chr19	dexseq_prepare_annotation2.py	exon	.	+	.	SHKBP1	36	2.75151790991975e-27	7.67746052106615e-26
ENSG00000253309.16	ENSG00000253309	chr13	dexseq_prepare_annotation2.py	exon	.	+	.	SERPINE3	8	2.96122097491408e-27	8.24586148399152e-26
ENSG00000242600.19	ENSG00000242600	chr10	dexseq_prepare_annotation2.py	exon	.	+	.	MBL1P	8	3.00091169265361e-27	8.33950328164507e-26
ENSG00000064201.43	ENSG00000064201	chr11	dexseq_prepare_annotation2.py	exon	.	+	.	TSPAN32	13	3.01145794406857e-27	8.35193860455792e-26
ENSG00000143226.ENSG00000244682.ENSG00000273112.ENSG00000072694.80	ENSG00000143226+ENSG00000244682+ENSG00000273112+ENSG00000072694	chr1	dexseq_prepare_annotation2.py	exon	.	+	.		41	3.70853368983641e-27	1.02645049169798e-25
ENSG00000147889.39	ENSG00000147889	chr9	dexseq_prepare_annotation2.py	exon	.	-	.	CDKN2A	18	4.02586083881643e-27	1.11204300599917e-25
ENSG00000221267.ENSG00000204356.41	ENSG00000221267+ENSG00000204356	chr6	dexseq_prepare_annotation2.py	exon	.	-	.		19	4.59594444914782e-27	1.26697017720396e-25
ENSG00000174628.38	ENSG00000174628	chr16	dexseq_prepare_annotation2.py	exon	.	+	.	IQCK	30	4.73050225363776e-27	1.30145578002082e-25
ENSG00000165949.32	ENSG00000165949	chr14	dexseq_prepare_annotation2.py	exon	.	+	.	IFI27	19	4.77225550381837e-27	1.31032228963125e-25
ENSG00000231870.6	ENSG00000231870	chr17	dexseq_prepare_annotation2.py	exon	.	-	.	KRT17P3	4	4.80950058238717e-27	1.3179181277155e-25
ENSG00000173020.52	ENSG00000173020	chr11	dexseq_prepare_annotation2.py	exon	.	+	.	ADRBK1	19	4.93586692641715e-27	1.34985656937961e-25
ENSG00000115464.45	ENSG00000115464	chr2	dexseq_prepare_annotation2.py	exon	.	-	.	USP34	17	5.16145892568463e-27	1.40875057503408e-25
ENSG00000081059.68	ENSG00000081059	chr5	dexseq_prepare_annotation2.py	exon	.	+	.	TCF7	23	5.53763503988064e-27	1.5084298536356e-25
ENSG00000151490.43	ENSG00000151490	chr12	dexseq_prepare_annotation2.py	exon	.	+	.	PTPRO	18	6.00081983679385e-27	1.6313691240106e-25
ENSG00000167261.30	ENSG00000167261	chr16	dexseq_prepare_annotation2.py	exon	.	-	.	DPEP2	21	6.55359246481569e-27	1.77813053147938e-25
ENSG00000114841.92	ENSG00000114841	chr3	dexseq_prepare_annotation2.py	exon	.	+	.	DNAH1	43	1.11006950095376e-26	3.004194280869e-25
ENSG00000183773.ENSG00000099949.127	ENSG00000183773+ENSG00000099949	chr22	dexseq_prepare_annotation2.py	exon	.	+	.		48	1.11161303355795e-26	3.004194280869e-25
ENSG00000167210.66	ENSG00000167210	chr18	dexseq_prepare_annotation2.py	exon	.	-	.	LOXHD1	30	1.17526408170361e-26	3.16970387574216e-25
ENSG00000197905.28	ENSG00000197905	chr12	dexseq_prepare_annotation2.py	exon	.	+	.	TEAD4	22	1.17746341996528e-26	3.16970387574216e-25
ENSG00000186148.ENSG00000240069.23	ENSG00000186148+ENSG00000240069	chr2	dexseq_prepare_annotation2.py	exon	.	+	.		5	1.2258985294609e-26	3.29364456470003e-25
ENSG00000174996.30	ENSG00000174996	chr11	dexseq_prepare_annotation2.py	exon	.	+	.	KLC2	23	1.40589609325606e-26	3.76988433895329e-25
ENSG00000139835.13	ENSG00000139835	chr13	dexseq_prepare_annotation2.py	exon	.	-	.	GRTP1	11	1.47705861305701e-26	3.9515637098788e-25
ENSG00000018236.42	ENSG00000018236	chr12	dexseq_prepare_annotation2.py	exon	.	+	.	CNTN1	12	1.47939467184325e-26	3.9515637098788e-25
ENSG00000225190.46	ENSG00000225190	chr17	dexseq_prepare_annotation2.py	exon	.	-	.	PLEKHM1	9	1.53770815984846e-26	4.0993630710999e-25
ENSG00000183185.11	ENSG00000183185	chr3	dexseq_prepare_annotation2.py	exon	.	-	.	GABRR3	11	1.59802599594024e-26	4.25192371376285e-25
ENSG00000149212.21	ENSG00000149212	chr11	dexseq_prepare_annotation2.py	exon	.	-	.	SESN3	15	1.65141211840681e-26	4.3854874711977e-25
ENSG00000187736.ENSG00000213901.77	ENSG00000187736+ENSG00000213901	chr2	dexseq_prepare_annotation2.py	exon	.	-	.		46	1.66499490442013e-26	4.41303851738023e-25
ENSG00000135636.47	ENSG00000135636	chr2	dexseq_prepare_annotation2.py	exon	.	+	.	DYSF	38	1.74410037496118e-26	4.61381629960884e-25
ENSG00000134982.ENSG00000272869.ENSG00000258864.ENSG00000212643.ENSG00000153037.70	ENSG00000134982+ENSG00000272869+ENSG00000258864+ENSG00000212643+ENSG00000153037	chr5	dexseq_prepare_annotation2.py	exon	.	+	.		17	2.15528656981544e-26	5.69061843654151e-25
ENSG00000175550.27	ENSG00000175550	chr11	dexseq_prepare_annotation2.py	exon	.	+	.	DRAP1	25	2.43440552827702e-26	6.41526483658595e-25
ENSG00000244607.ENSG00000010282.ENSG00000181061.51	ENSG00000244607+ENSG00000010282+ENSG00000181061	chr3	dexseq_prepare_annotation2.py	exon	.	-	.		17	2.60127153511688e-26	6.84189124991737e-25
ENSG00000162434.34	ENSG00000162434	chr1	dexseq_prepare_annotation2.py	exon	.	-	.	JAK1	27	2.72226231943868e-26	7.14645810423634e-25
ENSG00000103657.110	ENSG00000103657	chr15	dexseq_prepare_annotation2.py	exon	.	-	.	HERC1	43	2.95393218835858e-26	7.73986498724965e-25
ENSG00000113648.55	ENSG00000113648	chr5	dexseq_prepare_annotation2.py	exon	.	-	.	H2AFY	18	2.9765474755317e-26	7.78429412042092e-25
ENSG00000145388.17	ENSG00000145388	chr4	dexseq_prepare_annotation2.py	exon	.	+	.	METTL14	14	3.32010158389918e-26	8.66628413436757e-25
ENSG00000066777.57	ENSG00000066777	chr8	dexseq_prepare_annotation2.py	exon	.	-	.	ARFGEF1	41	3.54208234834719e-26	9.2281978757318e-25
ENSG00000107186.84	ENSG00000107186	chr9	dexseq_prepare_annotation2.py	exon	.	-	.	MPDZ	40	3.56188198987868e-26	9.26223982093972e-25
ENSG00000175183.20	ENSG00000175183	chr12	dexseq_prepare_annotation2.py	exon	.	-	.	CSRP2	20	4.3370322025569e-26	1.1256644335542e-24
ENSG00000130948.21	ENSG00000130948	chr9	dexseq_prepare_annotation2.py	exon	.	-	.	HSD17B3	11	4.62377439161009e-26	1.19782750529168e-24
ENSG00000077549.29	ENSG00000077549	chr1	dexseq_prepare_annotation2.py	exon	.	-	.	CAPZB	24	5.34078349897487e-26	1.38097401902064e-24
ENSG00000147955.16	ENSG00000147955	chr9	dexseq_prepare_annotation2.py	exon	.	-	.	SIGMAR1	17	7.3955284294258e-26	1.90868459803342e-24
ENSG00000197102.99	ENSG00000197102	chr14	dexseq_prepare_annotation2.py	exon	.	+	.	DYNC1H1	40	7.86213677727415e-26	2.02530999078995e-24
ENSG00000135423.26	ENSG00000135423	chr12	dexseq_prepare_annotation2.py	exon	.	-	.	GLS2	20	9.02307637618096e-26	2.32002689029431e-24
ENSG00000147206.37	ENSG00000147206	chrX	dexseq_prepare_annotation2.py	exon	.	-	.	NXF3	20	9.27545305650465e-26	2.38031422512906e-24
ENSG00000069869.48	ENSG00000069869	chr15	dexseq_prepare_annotation2.py	exon	.	-	.	NEDD4	22	9.29215425192137e-26	2.38031422512906e-24
ENSG00000158828.10	ENSG00000158828	chr1	dexseq_prepare_annotation2.py	exon	.	+	.	PINK1	9	9.98928426422871e-26	2.55413744124034e-24
ENSG00000159674.28	ENSG00000159674	chr4	dexseq_prepare_annotation2.py	exon	.	-	.	SPON2	18	1.0598344902192e-25	2.70483919247779e-24
ENSG00000151576.42	ENSG00000151576	chr3	dexseq_prepare_annotation2.py	exon	.	+	.	QTRTD1	34	1.26759335586986e-25	3.22907670432329e-24
ENSG00000186523.43	ENSG00000186523	chr8	dexseq_prepare_annotation2.py	exon	.	-	.	FAM86B1	29	1.27428243303176e-25	3.24011629367557e-24
ENSG00000226994.23	ENSG00000226994	chr2	dexseq_prepare_annotation2.py	exon	.	+	.	AC012593.1	19	1.30925408276622e-25	3.32289652445242e-24
ENSG00000177830.74	ENSG00000177830	chr11	dexseq_prepare_annotation2.py	exon	.	-	.	CHID1	45	1.44765188386984e-25	3.66738477247025e-24
ENSG00000249006.ENSG00000130997.ENSG00000214367.68	ENSG00000249006+ENSG00000130997+ENSG00000214367	chr4	dexseq_prepare_annotation2.py	exon	.	-	.		29	1.4781222566688e-25	3.73769297109117e-24
ENSG00000241015.ENSG00000160336.25	ENSG00000241015+ENSG00000160336	chr19	dexseq_prepare_annotation2.py	exon	.	+	.		18	1.59660092947156e-25	4.029879336846e-24
ENSG00000215012.ENSG00000185838.27	ENSG00000215012+ENSG00000185838	chr22	dexseq_prepare_annotation2.py	exon	.	-	.		22	1.76785308865914e-25	4.45395367904672e-24
ENSG00000158321.48	ENSG00000158321	chr7	dexseq_prepare_annotation2.py	exon	.	+	.	AUTS2	25	1.8678967136212e-25	4.69740168054354e-24
ENSG00000129680.32	ENSG00000129680	chrX	dexseq_prepare_annotation2.py	exon	.	-	.	MAP7D3	14	1.89016109199632e-25	4.74471824479952e-24
ENSG00000092607.11	ENSG00000092607	chr1	dexseq_prepare_annotation2.py	exon	.	-	.	TBX15	10	2.02577163514898e-25	5.07586787124032e-24
ENSG00000109536.23	ENSG00000109536	chr4	dexseq_prepare_annotation2.py	exon	.	+	.	FRG1	13	2.15963330634377e-25	5.40143922946634e-24
ENSG00000129534.39	ENSG00000129534	chr14	dexseq_prepare_annotation2.py	exon	.	-	.	MIS18BP1	12	2.29652528877096e-25	5.73339416920751e-24
ENSG00000253729.106	ENSG00000253729	chr8	dexseq_prepare_annotation2.py	exon	.	-	.	PRKDC	75	2.36503828259752e-25	5.8937439520673e-24
ENSG00000268093.ENSG00000063177.49	ENSG00000268093+ENSG00000063177	chr19	dexseq_prepare_annotation2.py	exon	.	-	.		9	2.40338643178723e-25	5.9784780751655e-24
ENSG00000135655.60	ENSG00000135655	chr12	dexseq_prepare_annotation2.py	exon	.	+	.	USP15	21	2.42639848988618e-25	6.0248262864394e-24
ENSG00000177674.35	ENSG00000177674	chr1	dexseq_prepare_annotation2.py	exon	.	+	.	AGTRAP	17	2.445352143432e-25	6.06094848379289e-24
ENSG00000183091.92	ENSG00000183091	chr2	dexseq_prepare_annotation2.py	exon	.	-	.	NEB	33	2.78780264604049e-25	6.8973045321822e-24
ENSG00000152042.ENSG00000232637.26	ENSG00000152042+ENSG00000232637	chr1	dexseq_prepare_annotation2.py	exon	.	-	.		11	2.82395861443357e-25	6.97421448835695e-24
ENSG00000148488.10	ENSG00000148488	chr10	dexseq_prepare_annotation2.py	exon	.	-	.	ST8SIA6	7	2.88678463399146e-25	7.11659667118039e-24
ENSG00000240207.ENSG00000118855.66	ENSG00000240207+ENSG00000118855	chr3	dexseq_prepare_annotation2.py	exon	.	+	.		38	3.08666045107911e-25	7.59572471646587e-24
ENSG00000165929.ENSG00000133962.65	ENSG00000165929+ENSG00000133962	chr14	dexseq_prepare_annotation2.py	exon	.	-	.		33	3.11464445876677e-25	7.65090163835636e-24
ENSG00000265381.ENSG00000162734.13	ENSG00000265381+ENSG00000162734	chr1	dexseq_prepare_annotation2.py	exon	.	+	.		9	3.40572296792003e-25	8.35100269994793e-24
ENSG00000115361.16	ENSG00000115361	chr2	dexseq_prepare_annotation2.py	exon	.	-	.	ACADL	8	3.42986560958073e-25	8.39523689063924e-24
ENSG00000099622.103	ENSG00000099622	chr19	dexseq_prepare_annotation2.py	exon	.	+	.	CIRBP	32	3.44797299928728e-25	8.42456777587847e-24
ENSG00000232749.ENSG00000228430.8	ENSG00000232749+ENSG00000228430	chr9	dexseq_prepare_annotation2.py	exon	.	+	.		7	3.47479143186854e-25	8.47504094623823e-24
ENSG00000156931.97	ENSG00000156931	chr3	dexseq_prepare_annotation2.py	exon	.	+	.	VPS8	47	3.733078723894e-25	9.08889042936034e-24
ENSG00000164076.33	ENSG00000164076	chr3	dexseq_prepare_annotation2.py	exon	.	-	.	CAMKV	15	4.32253508729376e-25	1.05054403994369e-23
ENSG00000181004.5	ENSG00000181004	chr4	dexseq_prepare_annotation2.py	exon	.	+	.	BBS12	3	4.3393606557506e-25	1.0527732836068e-23
ENSG00000124570.12	ENSG00000124570	chr6	dexseq_prepare_annotation2.py	exon	.	-	.	SERPINB6	9	4.70886089125798e-25	1.14040652148142e-23
ENSG00000185038.34	ENSG00000185038	chr2	dexseq_prepare_annotation2.py	exon	.	+	.	MROH2A	16	4.7889380955569e-25	1.1577615543494e-23
ENSG00000260170.ENSG00000137767.ENSG00000104164.76	ENSG00000260170+ENSG00000137767+ENSG00000104164	chr15	dexseq_prepare_annotation2.py	exon	.	+	.		41	5.16374987888609e-25	1.24618497077118e-23
ENSG00000134107.7	ENSG00000134107	chr3	dexseq_prepare_annotation2.py	exon	.	+	.	BHLHE40	8	5.23673515527516e-25	1.26158544301165e-23
ENSG00000091164.39	ENSG00000091164	chr18	dexseq_prepare_annotation2.py	exon	.	-	.	TXNL1	20	5.81021900773457e-25	1.39662854103406e-23
ENSG00000074319.ENSG00000256464.37	ENSG00000074319+ENSG00000256464	chr11	dexseq_prepare_annotation2.py	exon	.	-	.		11	5.8175934429523e-25	1.39662854103406e-23
ENSG00000233429.13	ENSG00000233429	chr7	dexseq_prepare_annotation2.py	exon	.	+	.	HOTAIRM1	7	5.94855991800322e-25	1.4255817113598e-23
ENSG00000012983.41	ENSG00000012983	chr14	dexseq_prepare_annotation2.py	exon	.	-	.	MAP4K5	16	6.03693494668744e-25	1.44424481959361e-23
ENSG00000092200.57	ENSG00000092200	chr14	dexseq_prepare_annotation2.py	exon	.	+	.	RPGRIP1	9	6.1733370316247e-25	1.47431292026093e-23
ENSG00000188672.11	ENSG00000188672	chr1	dexseq_prepare_annotation2.py	exon	.	-	.	RHCE	8	6.3626103795513e-25	1.51688160105906e-23
ENSG00000124571.57	ENSG00000124571	chr6	dexseq_prepare_annotation2.py	exon	.	-	.	XPO5	12	7.13381142069824e-25	1.69779774918901e-23
ENSG00000151474.46	ENSG00000151474	chr10	dexseq_prepare_annotation2.py	exon	.	-	.	FRMD4A	40	8.32199942761777e-25	1.97715758421952e-23
ENSG00000235098.14	ENSG00000235098	chr1	dexseq_prepare_annotation2.py	exon	.	-	.	ANKRD65	11	8.54778553596654e-25	2.02729892815096e-23
ENSG00000160953.40	ENSG00000160953	chr19	dexseq_prepare_annotation2.py	exon	.	+	.	MUM1	21	9.38002891779348e-25	2.22085503946931e-23
ENSG00000203666.40	ENSG00000203666	chr1	dexseq_prepare_annotation2.py	exon	.	+	.	EFCAB2	12	9.50442889529931e-25	2.24644199112951e-23
ENSG00000142449.74	ENSG00000142449	chr19	dexseq_prepare_annotation2.py	exon	.	-	.	FBN3	27	9.58587081740965e-25	2.26180512803237e-23
ENSG00000237675.6	ENSG00000237675	chr10	dexseq_prepare_annotation2.py	exon	.	+	.	TEX36-AS1	5	9.78337346727172e-25	2.30445351739366e-23
ENSG00000119689.17	ENSG00000119689	chr14	dexseq_prepare_annotation2.py	exon	.	+	.	DLST	11	1.00851828267005e-24	2.37148333271952e-23
ENSG00000188739.ENSG00000054267.42	ENSG00000188739+ENSG00000054267	chr1	dexseq_prepare_annotation2.py	exon	.	-	.		7	1.08828939223515e-24	2.55469434805235e-23
ENSG00000267097.9	ENSG00000267097	chr18	dexseq_prepare_annotation2.py	exon	.	-	.	RP11-309E23.2	3	1.19407893218783e-24	2.79825379747459e-23
ENSG00000179044.15	ENSG00000179044	chr16	dexseq_prepare_annotation2.py	exon	.	-	.	EXOC3L1	9	1.20991817445227e-24	2.83055006934786e-23
ENSG00000155465.56	ENSG00000155465	chr14	dexseq_prepare_annotation2.py	exon	.	-	.	SLC7A7	28	1.22015716907874e-24	2.84965738842906e-23
ENSG00000168619.33	ENSG00000168619	chr8	dexseq_prepare_annotation2.py	exon	.	+	.	ADAM18	11	1.27392890206878e-24	2.97019762319629e-23
ENSG00000154727.11	ENSG00000154727	chr21	dexseq_prepare_annotation2.py	exon	.	+	.	GABPA	4	1.4308710905294e-24	3.3304674655368e-23
ENSG00000164929.17	ENSG00000164929	chr8	dexseq_prepare_annotation2.py	exon	.	+	.	BAALC	11	1.4541889631008e-24	3.37902421898895e-23
ENSG00000163516.52	ENSG00000163516	chr2	dexseq_prepare_annotation2.py	exon	.	+	.	ANKZF1	34	1.51199187345757e-24	3.5074131890864e-23
ENSG00000182871.50	ENSG00000182871	chr21	dexseq_prepare_annotation2.py	exon	.	+	.	COL18A1	11	1.53675735907664e-24	3.55886098172699e-23
ENSG00000221177.ENSG00000259328.19	ENSG00000221177+ENSG00000259328	chr15	dexseq_prepare_annotation2.py	exon	.	+	.		13	1.54039955065882e-24	3.56130020485087e-23
ENSG00000140943.52	ENSG00000140943	chr16	dexseq_prepare_annotation2.py	exon	.	-	.	MBTPS1	40	1.70395115606214e-24	3.93281075550182e-23
ENSG00000135336.33	ENSG00000135336	chr6	dexseq_prepare_annotation2.py	exon	.	+	.	ORC3	20	1.83153720548348e-24	4.22020532640381e-23
ENSG00000106263.44	ENSG00000106263	chr7	dexseq_prepare_annotation2.py	exon	.	+	.	EIF3B	28	1.85409567731202e-24	4.26504015670637e-23
ENSG00000163104.21	ENSG00000163104	chr4	dexseq_prepare_annotation2.py	exon	.	+	.	SMARCAD1	12	1.87689886475866e-24	4.31028727606347e-23
ENSG00000160191.37	ENSG00000160191	chr21	dexseq_prepare_annotation2.py	exon	.	+	.	PDE9A	9	1.95663896713557e-24	4.48592093865282e-23
ENSG00000104611.18	ENSG00000104611	chr8	dexseq_prepare_annotation2.py	exon	.	+	.	SH2D4A	8	1.96385826759547e-24	4.49498075358457e-23
ENSG00000120549.37	ENSG00000120549	chr10	dexseq_prepare_annotation2.py	exon	.	+	.	KIAA1217	22	2.13905864207446e-24	4.88785559474689e-23
ENSG00000166435.55	ENSG00000166435	chr11	dexseq_prepare_annotation2.py	exon	.	-	.	XRRA1	14	2.27462793026093e-24	5.18637555191068e-23
ENSG00000177189.35	ENSG00000177189	chrX	dexseq_prepare_annotation2.py	exon	.	-	.	RPS6KA3	34	2.27723962878311e-24	5.18637555191068e-23
ENSG00000170017.17	ENSG00000170017	chr3	dexseq_prepare_annotation2.py	exon	.	+	.	ALCAM	12	2.3451909118511e-24	5.33230515428492e-23
ENSG00000265148.25	ENSG00000265148	chr17	dexseq_prepare_annotation2.py	exon	.	+	.	BZRAP1-AS1	11	2.3644005589879e-24	5.36641164696941e-23
ENSG00000188352.79	ENSG00000188352	chr9	dexseq_prepare_annotation2.py	exon	.	+	.	FOCAD	25	2.36799350807679e-24	5.36641164696941e-23
ENSG00000129933.56	ENSG00000129933	chr19	dexseq_prepare_annotation2.py	exon	.	+	.	MAU2	27	2.41813713476605e-24	5.46484483932285e-23
ENSG00000133818.15	ENSG00000133818	chr11	dexseq_prepare_annotation2.py	exon	.	-	.	RRAS2	10	2.41937373302386e-24	5.46484483932285e-23
ENSG00000082438.67	ENSG00000082438	chr2	dexseq_prepare_annotation2.py	exon	.	-	.	COBLL1	35	2.48022727218068e-24	5.59311579608482e-23
ENSG00000145012.45	ENSG00000145012	chr3	dexseq_prepare_annotation2.py	exon	.	+	.	LPP	24	2.54996636055426e-24	5.74097172762429e-23
ENSG00000028310.ENSG00000188818.ENSG00000206077.123	ENSG00000028310+ENSG00000188818+ENSG00000206077	chr5	dexseq_prepare_annotation2.py	exon	.	-	.		25	2.75147270600886e-24	6.18451936991142e-23
ENSG00000133704.44	ENSG00000133704	chr12	dexseq_prepare_annotation2.py	exon	.	-	.	IPO8	17	2.90096734113992e-24	6.50990322099848e-23
ENSG00000213886.ENSG00000204681.52	ENSG00000213886+ENSG00000204681	chr6	dexseq_prepare_annotation2.py	exon	.	-	.		11	2.92592214292002e-24	6.55520928306315e-23
ENSG00000104450.29	ENSG00000104450	chr8	dexseq_prepare_annotation2.py	exon	.	+	.	SPAG1	25	2.96241215487175e-24	6.62616936624647e-23
ENSG00000090512.20	ENSG00000090512	chr3	dexseq_prepare_annotation2.py	exon	.	+	.	FETUB	15	2.98720459004692e-24	6.67077700335803e-23
ENSG00000177463.36	ENSG00000177463	chr3	dexseq_prepare_annotation2.py	exon	.	+	.	NR2C2	17	3.08973285206169e-24	6.88855188216542e-23
ENSG00000025434.75	ENSG00000025434	chr11	dexseq_prepare_annotation2.py	exon	.	+	.	NR1H3	16	3.34521520380121e-24	7.44608096172969e-23
ENSG00000206597.ENSG00000214756.11	ENSG00000206597+ENSG00000214756	chr11	dexseq_prepare_annotation2.py	exon	.	+	.		7	3.64918116228608e-24	8.10955348439536e-23
ENSG00000095110.19	ENSG00000095110	chr11	dexseq_prepare_annotation2.py	exon	.	-	.	NXPE1	15	4.10681205615543e-24	9.11182365233453e-23
ENSG00000040531.35	ENSG00000040531	chr17	dexseq_prepare_annotation2.py	exon	.	+	.	CTNS	14	4.14721317599074e-24	9.18664483879689e-23
ENSG00000111799.84	ENSG00000111799	chr6	dexseq_prepare_annotation2.py	exon	.	-	.	COL12A1	26	4.15739043858345e-24	9.19438309857779e-23
ENSG00000261987.4	ENSG00000261987	chr17	dexseq_prepare_annotation2.py	exon	.	-	.	KYNUP1	5	4.17936670584199e-24	9.22814902175961e-23
ENSG00000125257.39	ENSG00000125257	chr13	dexseq_prepare_annotation2.py	exon	.	-	.	ABCC4	22	4.55910326772105e-24	1.00504847036492e-22
ENSG00000269897.ENSG00000168283.ENSG00000148444.52	ENSG00000269897+ENSG00000168283+ENSG00000148444	chr10	dexseq_prepare_annotation2.py	exon	.	+	.		24	4.61953298004836e-24	1.01674073077672e-22
ENSG00000115084.41	ENSG00000115084	chr2	dexseq_prepare_annotation2.py	exon	.	-	.	SLC35F5	33	5.22868363510006e-24	1.14897399495905e-22
ENSG00000164985.33	ENSG00000164985	chr9	dexseq_prepare_annotation2.py	exon	.	-	.	PSIP1	7	5.31177547661186e-24	1.16537134699e-22
ENSG00000251018.6	ENSG00000251018	chr5	dexseq_prepare_annotation2.py	exon	.	-	.	RP11-80G7.1	3	5.42514540553018e-24	1.18834872927505e-22
ENSG00000170522.20	ENSG00000170522	chr4	dexseq_prepare_annotation2.py	exon	.	-	.	ELOVL6	17	5.63963134756353e-24	1.23336675384871e-22
ENSG00000136631.20	ENSG00000136631	chr1	dexseq_prepare_annotation2.py	exon	.	+	.	VPS45	4	5.8689359253714e-24	1.28147750141919e-22
ENSG00000105568.40	ENSG00000105568	chr19	dexseq_prepare_annotation2.py	exon	.	+	.	PPP2R1A	29	5.94030434675363e-24	1.29500517581526e-22
ENSG00000074855.22	ENSG00000074855	chr19	dexseq_prepare_annotation2.py	exon	.	-	.	ANO8	6	6.05368511308631e-24	1.3176343736648e-22
ENSG00000151376.37	ENSG00000151376	chr11	dexseq_prepare_annotation2.py	exon	.	-	.	ME3	24	6.1315743520195e-24	1.33247925412923e-22
ENSG00000152767.79	ENSG00000152767	chr13	dexseq_prepare_annotation2.py	exon	.	+	.	FARP1	39	6.4050616352378e-24	1.38971652767084e-22
ENSG00000240758.ENSG00000272601.ENSG00000135245.ENSG00000273184.ENSG00000165055.39	ENSG00000240758+ENSG00000272601+ENSG00000135245+ENSG00000273184+ENSG00000165055	chr7	dexseq_prepare_annotation2.py	exon	.	+	.		32	6.42134825890308e-24	1.3910561677082e-22
ENSG00000257225.ENSG00000134283.50	ENSG00000257225+ENSG00000134283	chr12	dexseq_prepare_annotation2.py	exon	.	+	.		12	6.94169709762412e-24	1.50141486281317e-22
ENSG00000223802.ENSG00000130283.15	ENSG00000223802+ENSG00000130283	chr19	dexseq_prepare_annotation2.py	exon	.	-	.		11	7.49424020138578e-24	1.61837940675452e-22
ENSG00000166444.150	ENSG00000166444	chr11	dexseq_prepare_annotation2.py	exon	.	-	.	ST5	123	7.54601379554199e-24	1.62700573309523e-22
ENSG00000001631.ENSG00000243107.67	ENSG00000001631+ENSG00000243107	chr7	dexseq_prepare_annotation2.py	exon	.	-	.		51	7.84007355855073e-24	1.68776294008488e-22
ENSG00000163520.31	ENSG00000163520	chr3	dexseq_prepare_annotation2.py	exon	.	+	.	FBLN2	18	8.04735380415301e-24	1.72967810828014e-22
ENSG00000129270.21	ENSG00000129270	chr17	dexseq_prepare_annotation2.py	exon	.	-	.	MMP28	14	8.49631094556868e-24	1.82332688560441e-22
ENSG00000172572.16	ENSG00000172572	chr12	dexseq_prepare_annotation2.py	exon	.	+	.	PDE3A	11	8.92386705881763e-24	1.91209836855289e-22
ENSG00000178038.54	ENSG00000178038	chr3	dexseq_prepare_annotation2.py	exon	.	-	.	ALS2CL	6	9.82218811167615e-24	2.10130668218067e-22
ENSG00000106128.27	ENSG00000106128	chr7	dexseq_prepare_annotation2.py	exon	.	+	.	GHRHR	17	1.03483289413012e-23	2.21042877199595e-22
ENSG00000142621.51	ENSG00000142621	chr1	dexseq_prepare_annotation2.py	exon	.	+	.	FHAD1	29	1.10871838802719e-23	2.36457831716311e-22
ENSG00000145016.ENSG00000216042.41	ENSG00000145016+ENSG00000216042	chr3	dexseq_prepare_annotation2.py	exon	.	-	.		19	1.15067912340277e-23	2.45026966277532e-22
ENSG00000067225.62	ENSG00000067225	chr15	dexseq_prepare_annotation2.py	exon	.	-	.	PKM	38	1.16533589600775e-23	2.47764460362946e-22
ENSG00000170954.22	ENSG00000170954	chr19	dexseq_prepare_annotation2.py	exon	.	-	.	ZNF415	20	1.22893042565491e-23	2.60882205791806e-22
ENSG00000013374.39	ENSG00000013374	chr7	dexseq_prepare_annotation2.py	exon	.	+	.	NUB1	17	1.26467431223206e-23	2.68056391973255e-22
ENSG00000204843.ENSG00000188687.ENSG00000264324.144	ENSG00000204843+ENSG00000188687+ENSG00000264324	chr2	dexseq_prepare_annotation2.py	exon	.	-	.		44	1.35421250940835e-23	2.86593035068018e-22
ENSG00000270956.ENSG00000237298.14	ENSG00000270956+ENSG00000237298	chr2	dexseq_prepare_annotation2.py	exon	.	+	.		6	1.36865425047109e-23	2.89204421958223e-22
ENSG00000064393.20	ENSG00000064393	chr7	dexseq_prepare_annotation2.py	exon	.	-	.	HIPK2	7	1.37838572663336e-23	2.90814019257186e-22
ENSG00000120699.33	ENSG00000120699	chr13	dexseq_prepare_annotation2.py	exon	.	+	.	EXOSC8	20	1.4647328776152e-23	3.08558429777561e-22
ENSG00000181143.67	ENSG00000181143	chr19	dexseq_prepare_annotation2.py	exon	.	-	.	MUC16	27	1.46822861281242e-23	3.08821908223971e-22
ENSG00000143398.48	ENSG00000143398	chr1	dexseq_prepare_annotation2.py	exon	.	+	.	PIP5K1A	12	1.5675473393962e-23	3.29208873293651e-22
ENSG00000101898.ENSG00000101294.63	ENSG00000101898+ENSG00000101294	chr20	dexseq_prepare_annotation2.py	exon	.	+	.		18	1.61701961682466e-23	3.39081125747561e-22
ENSG00000113597.ENSG00000253251.40	ENSG00000113597+ENSG00000253251	chr5	dexseq_prepare_annotation2.py	exon	.	+	.		5	1.62389751092329e-23	3.40005086153133e-22
ENSG00000090661.45	ENSG00000090661	chr19	dexseq_prepare_annotation2.py	exon	.	+	.	CERS4	3	1.64126371709909e-23	3.43118901100532e-22
ENSG00000184779.29	ENSG00000184779	chr15	dexseq_prepare_annotation2.py	exon	.	-	.	RPS17	13	2.01624102199485e-23	4.20871191176953e-22
ENSG00000104885.38	ENSG00000104885	chr19	dexseq_prepare_annotation2.py	exon	.	+	.	DOT1L	23	2.07474664998938e-23	4.32427498746271e-22
ENSG00000168397.53	ENSG00000168397	chr2	dexseq_prepare_annotation2.py	exon	.	+	.	ATG4B	41	2.09093038268654e-23	4.35141276009623e-22
ENSG00000065371.19	ENSG00000065371	chr3	dexseq_prepare_annotation2.py	exon	.	-	.	ROPN1	11	2.20502039584218e-23	4.58191247208535e-22
ENSG00000123104.53	ENSG00000123104	chr12	dexseq_prepare_annotation2.py	exon	.	-	.	ITPR2	32	2.32589806518089e-23	4.82579996751559e-22
ENSG00000157851.22	ENSG00000157851	chr2	dexseq_prepare_annotation2.py	exon	.	+	.	DPYSL5	12	2.36268304183094e-23	4.89473914509434e-22
ENSG00000122678.50	ENSG00000122678	chr7	dexseq_prepare_annotation2.py	exon	.	-	.	POLM	25	2.440593371453e-23	5.04854171694849e-22
ENSG00000135976.77	ENSG00000135976	chr2	dexseq_prepare_annotation2.py	exon	.	+	.	ANKRD36	21	2.62330923259599e-23	5.41835462516374e-22
ENSG00000189143.12	ENSG00000189143	chr7	dexseq_prepare_annotation2.py	exon	.	+	.	CLDN4	9	2.64783071643084e-23	5.46080349853413e-22
ENSG00000169251.34	ENSG00000169251	chr3	dexseq_prepare_annotation2.py	exon	.	+	.	NMD3	27	2.73456411098697e-23	5.63123711238574e-22
ENSG00000125170.47	ENSG00000125170	chr16	dexseq_prepare_annotation2.py	exon	.	-	.	DOK4	19	2.80778762858859e-23	5.76738528059585e-22
ENSG00000080815.63	ENSG00000080815	chr14	dexseq_prepare_annotation2.py	exon	.	+	.	PSEN1	16	2.809063781622e-23	5.76738528059585e-22
ENSG00000214597.ENSG00000271698.ENSG00000182325.37	ENSG00000214597+ENSG00000271698+ENSG00000182325	chr8	dexseq_prepare_annotation2.py	exon	.	-	.		26	2.95331047452261e-23	6.05450654061595e-22
ENSG00000198632.ENSG00000174368.32	ENSG00000198632+ENSG00000174368	chr7	dexseq_prepare_annotation2.py	exon	.	-	.		24	3.15616951198684e-23	6.46075413793021e-22
ENSG00000263719.ENSG00000160551.32	ENSG00000263719+ENSG00000160551	chr17	dexseq_prepare_annotation2.py	exon	.	+	.		24	3.52426121977289e-23	7.20352709349122e-22
ENSG00000127314.71	ENSG00000127314	chr12	dexseq_prepare_annotation2.py	exon	.	+	.	RAP1B	42	3.66043300853729e-23	7.47075911950132e-22
ENSG00000053770.16	ENSG00000053770	chr14	dexseq_prepare_annotation2.py	exon	.	+	.	AP5M1	8	3.7047920855856e-23	7.55009184138007e-22
ENSG00000175193.26	ENSG00000175193	chr3	dexseq_prepare_annotation2.py	exon	.	-	.	PARL	22	4.72625453228633e-23	9.61750848315543e-22
ENSG00000160209.45	ENSG00000160209	chr21	dexseq_prepare_annotation2.py	exon	.	+	.	PDXK	9	4.81133984074394e-23	9.77618771776567e-22
ENSG00000155849.54	ENSG00000155849	chr7	dexseq_prepare_annotation2.py	exon	.	-	.	ELMO1	44	5.20048325755612e-23	1.05513049691655e-21
ENSG00000013503.33	ENSG00000013503	chr12	dexseq_prepare_annotation2.py	exon	.	+	.	POLR3B	14	5.6174053004949e-23	1.13804163937567e-21
ENSG00000127463.53	ENSG00000127463	chr1	dexseq_prepare_annotation2.py	exon	.	-	.	EMC1	31	5.63805388101792e-23	1.1405451351071e-21
ENSG00000069248.35	ENSG00000069248	chr1	dexseq_prepare_annotation2.py	exon	.	-	.	NUP133	9	5.89685680973568e-23	1.19114775733809e-21
ENSG00000135953.23	ENSG00000135953	chr2	dexseq_prepare_annotation2.py	exon	.	-	.	MFSD9	13	5.92136713880762e-23	1.1943449613114e-21
ENSG00000100031.ENSG00000100028.91	ENSG00000100031+ENSG00000100028	chr22	dexseq_prepare_annotation2.py	exon	.	+	.		63	6.11171349976758e-23	1.22982224556899e-21
ENSG00000170852.15	ENSG00000170852	chr7	dexseq_prepare_annotation2.py	exon	.	-	.	KBTBD2	10	6.12277253120975e-23	1.22982224556899e-21
ENSG00000236943.53	ENSG00000236943	chr1	dexseq_prepare_annotation2.py	exon	.	-	.	RP11-640M9.1	18	6.12407849821719e-23	1.22982224556899e-21
ENSG00000083845.26	ENSG00000083845	chr19	dexseq_prepare_annotation2.py	exon	.	+	.	RPS5	22	6.51776714145492e-23	1.3069738308725e-21
ENSG00000183474.46	ENSG00000183474	chr5	dexseq_prepare_annotation2.py	exon	.	+	.	GTF2H2C	22	6.62307810137882e-23	1.32615811299224e-21
ENSG00000270179.ENSG00000149292.64	ENSG00000270179+ENSG00000149292	chr11	dexseq_prepare_annotation2.py	exon	.	+	.		24	6.7989505792139e-23	1.35939482801841e-21
ENSG00000156970.ENSG00000259288.ENSG00000137843.103	ENSG00000156970+ENSG00000259288+ENSG00000137843	chr15	dexseq_prepare_annotation2.py	exon	.	+	.		52	6.85681880064832e-23	1.36897531816717e-21
ENSG00000178814.20	ENSG00000178814	chr8	dexseq_prepare_annotation2.py	exon	.	-	.	OPLAH	14	7.2825960690928e-23	1.45187523951363e-21
ENSG00000136531.8	ENSG00000136531	chr2	dexseq_prepare_annotation2.py	exon	.	+	.	SCN2A	7	7.3037428924553e-23	1.4539838962173e-21
ENSG00000119285.ENSG00000230325.54	ENSG00000119285+ENSG00000230325	chr1	dexseq_prepare_annotation2.py	exon	.	-	.		42	7.52072593152141e-23	1.49501598141631e-21
ENSG00000168256.31	ENSG00000168256	chr17	dexseq_prepare_annotation2.py	exon	.	+	.	NKIRAS2	22	7.87714611681013e-23	1.56185362091546e-21
ENSG00000134986.54	ENSG00000134986	chr5	dexseq_prepare_annotation2.py	exon	.	-	.	NREP	32	7.87966278653191e-23	1.56185362091546e-21
ENSG00000010322.44	ENSG00000010322	chr3	dexseq_prepare_annotation2.py	exon	.	+	.	NISCH	30	8.31609617379704e-23	1.64564788955229e-21
ENSG00000204653.18	ENSG00000204653	chr19	dexseq_prepare_annotation2.py	exon	.	-	.	ASPDH	8	8.32633709747307e-23	1.64564788955229e-21
ENSG00000196498.78	ENSG00000196498	chr12	dexseq_prepare_annotation2.py	exon	.	-	.	NCOR2	32	8.41178878677076e-23	1.66015160044216e-21
ENSG00000082196.ENSG00000250767.ENSG00000273294.ENSG00000242110.40	ENSG00000082196+ENSG00000250767+ENSG00000273294+ENSG00000242110	chr5	dexseq_prepare_annotation2.py	exon	.	-	.		16	9.02050238571879e-23	1.77773683120269e-21
ENSG00000082126.46	ENSG00000082126	chr2	dexseq_prepare_annotation2.py	exon	.	-	.	MPP4	25	9.24398271840505e-23	1.81917348032017e-21
ENSG00000075891.28	ENSG00000075891	chr10	dexseq_prepare_annotation2.py	exon	.	+	.	PAX2	4	9.28048511026774e-23	1.82374790252633e-21
ENSG00000133030.53	ENSG00000133030	chr17	dexseq_prepare_annotation2.py	exon	.	+	.	MPRIP	20	1.072323839225e-22	2.10426344256478e-21
ENSG00000156453.20	ENSG00000156453	chr5	dexseq_prepare_annotation2.py	exon	.	-	.	PCDH1	7	1.27686095976036e-22	2.50206543624837e-21
ENSG00000134255.17	ENSG00000134255	chr1	dexseq_prepare_annotation2.py	exon	.	+	.	CEPT1	8	1.34626511930021e-22	2.63431336857663e-21
ENSG00000231074.ENSG00000270604.38	ENSG00000231074+ENSG00000270604	chr6	dexseq_prepare_annotation2.py	exon	.	-	.		20	1.5528025353953e-22	3.03414086319571e-21
ENSG00000223685.6	ENSG00000223685	chr13	dexseq_prepare_annotation2.py	exon	.	-	.	LINC00571	7	1.58373927082397e-22	3.09020105098647e-21
ENSG00000145740.27	ENSG00000145740	chr5	dexseq_prepare_annotation2.py	exon	.	+	.	SLC30A5	13	1.66286482536721e-22	3.23999554359084e-21
ENSG00000102897.25	ENSG00000102897	chr16	dexseq_prepare_annotation2.py	exon	.	+	.	LYRM1	16	1.69696279121891e-22	3.3017567405951e-21
ENSG00000125503.46	ENSG00000125503	chr19	dexseq_prepare_annotation2.py	exon	.	-	.	PPP1R12C	26	1.71184901265527e-22	3.32601624549235e-21
ENSG00000166589.35	ENSG00000166589	chr16	dexseq_prepare_annotation2.py	exon	.	-	.	CDH16	19	1.76623973993275e-22	3.42685385931098e-21
ENSG00000173085.15	ENSG00000173085	chr4	dexseq_prepare_annotation2.py	exon	.	-	.	COQ2	9	1.78292257824411e-22	3.45434971638393e-21
ENSG00000141562.72	ENSG00000141562	chr17	dexseq_prepare_annotation2.py	exon	.	+	.	NARF	32	1.81620622240202e-22	3.5138864691086e-21
ENSG00000263136.ENSG00000185928.ENSG00000013364.67	ENSG00000263136+ENSG00000185928+ENSG00000013364	chr16	dexseq_prepare_annotation2.py	exon	.	+	.		33	1.82006736283814e-22	3.51641104539345e-21
ENSG00000121940.ENSG00000162641.28	ENSG00000121940+ENSG00000162641	chr1	dexseq_prepare_annotation2.py	exon	.	-	.		13	1.86370114596217e-22	3.59566240727287e-21
ENSG00000249274.ENSG00000064225.69	ENSG00000249274+ENSG00000064225	chr3	dexseq_prepare_annotation2.py	exon	.	+	.		26	1.99153953740551e-22	3.83692127122552e-21
ENSG00000175054.46	ENSG00000175054	chr3	dexseq_prepare_annotation2.py	exon	.	-	.	ATR	10	2.12418449964137e-22	4.08675272406526e-21
ENSG00000133816.91	ENSG00000133816	chr11	dexseq_prepare_annotation2.py	exon	.	+	.	MICAL2	17	2.20403433415553e-22	4.23445479059267e-21
ENSG00000239961.ENSG00000250507.ENSG00000248166.ENSG00000187116.ENSG00000249654.29	ENSG00000239961+ENSG00000250507+ENSG00000248166+ENSG00000187116+ENSG00000249654	chr19	dexseq_prepare_annotation2.py	exon	.	-	.		25	2.25844701471685e-22	4.33294241763528e-21
ENSG00000072682.41	ENSG00000072682	chr5	dexseq_prepare_annotation2.py	exon	.	-	.	P4HA2	20	2.59140569746806e-22	4.96481570673686e-21
ENSG00000165197.7	ENSG00000165197	chrX	dexseq_prepare_annotation2.py	exon	.	-	.	FIGF	4	2.61313197100835e-22	4.99947752339233e-21
ENSG00000099331.55	ENSG00000099331	chr19	dexseq_prepare_annotation2.py	exon	.	+	.	MYO9B	29	2.63891031482947e-22	5.0417847626103e-21
ENSG00000134376.32	ENSG00000134376	chr1	dexseq_prepare_annotation2.py	exon	.	+	.	CRB1	29	2.71599578486038e-22	5.18186380257135e-21
ENSG00000160218.46	ENSG00000160218	chr21	dexseq_prepare_annotation2.py	exon	.	+	.	TRAPPC10	30	2.96626558304089e-22	5.65151653189896e-21
ENSG00000118058.66	ENSG00000118058	chr11	dexseq_prepare_annotation2.py	exon	.	+	.	KMT2A	38	3.02909594105805e-22	5.76324256780007e-21
ENSG00000110888.47	ENSG00000110888	chr12	dexseq_prepare_annotation2.py	exon	.	-	.	CAPRIN2	8	3.08882060849152e-22	5.86875915613389e-21
ENSG00000115750.37	ENSG00000115750	chr2	dexseq_prepare_annotation2.py	exon	.	+	.	TAF1B	7	3.55966930447505e-22	6.75404288998053e-21
ENSG00000197157.38	ENSG00000197157	chr7	dexseq_prepare_annotation2.py	exon	.	+	.	SND1	9	4.05042556550751e-22	7.67460799987896e-21
ENSG00000254377.10	ENSG00000254377	chr8	dexseq_prepare_annotation2.py	exon	.	+	.	LINC00966	10	4.30498706291271e-22	8.14572242605602e-21
ENSG00000162618.14	ENSG00000162618	chr1	dexseq_prepare_annotation2.py	exon	.	-	.	ELTD1	8	4.45586326312585e-22	8.4196229460933e-21
ENSG00000141551.47	ENSG00000141551	chr17	dexseq_prepare_annotation2.py	exon	.	-	.	CSNK1D	26	5.12316749394706e-22	9.664581764941e-21
ENSG00000162129.43	ENSG00000162129	chr11	dexseq_prepare_annotation2.py	exon	.	-	.	CLPB	20	5.12877630736183e-22	9.664581764941e-21
ENSG00000239520.ENSG00000006125.52	ENSG00000239520+ENSG00000006125	chr17	dexseq_prepare_annotation2.py	exon	.	+	.		28	5.27711109856429e-22	9.93049798520524e-21
ENSG00000215126.44	ENSG00000215126	chr9	dexseq_prepare_annotation2.py	exon	.	+	.	CBWD7	15	5.36834746695079e-22	1.00883863053791e-20
ENSG00000088986.21	ENSG00000088986	chr12	dexseq_prepare_annotation2.py	exon	.	+	.	DYNLL1	5	5.67313963641004e-22	1.06466178497212e-20
ENSG00000213830.ENSG00000183323.27	ENSG00000213830+ENSG00000183323	chr5	dexseq_prepare_annotation2.py	exon	.	-	.		15	6.97692200287319e-22	1.30755502822239e-20
ENSG00000151575.28	ENSG00000151575	chr15	dexseq_prepare_annotation2.py	exon	.	+	.	TEX9	26	7.18191595675071e-22	1.34414198504847e-20
ENSG00000038295.29	ENSG00000038295	chr4	dexseq_prepare_annotation2.py	exon	.	+	.	TLL1	3	7.91292481025927e-22	1.47894284904791e-20
ENSG00000135093.30	ENSG00000135093	chr12	dexseq_prepare_annotation2.py	exon	.	+	.	USP30	8	8.05097024227231e-22	1.50270212554543e-20
ENSG00000175356.40	ENSG00000175356	chr11	dexseq_prepare_annotation2.py	exon	.	-	.	SCUBE2	23	8.2927898808033e-22	1.54574007588523e-20
ENSG00000259271.ENSG00000273244.ENSG00000189295.ENSG00000249263.ENSG00000241717.24	ENSG00000259271+ENSG00000273244+ENSG00000189295+ENSG00000249263+ENSG00000241717	chr22	dexseq_prepare_annotation2.py	exon	.	-	.		14	1.00761863533643e-21	1.87561596044491e-20
ENSG00000197461.13	ENSG00000197461	chr7	dexseq_prepare_annotation2.py	exon	.	-	.	PDGFA	10	1.01752716216992e-21	1.89150049227154e-20
ENSG00000237250.ENSG00000243781.8	ENSG00000237250+ENSG00000243781	chr1	dexseq_prepare_annotation2.py	exon	.	+	.		8	1.08038000004832e-21	2.00562851291021e-20
ENSG00000104447.31	ENSG00000104447	chr8	dexseq_prepare_annotation2.py	exon	.	-	.	TRPS1	23	1.1102207651952e-21	2.05824755337267e-20
ENSG00000070669.45	ENSG00000070669	chr7	dexseq_prepare_annotation2.py	exon	.	-	.	ASNS	25	1.12900655077654e-21	2.09025761944578e-20
ENSG00000176387.ENSG00000203401.16	ENSG00000176387+ENSG00000203401	chr16	dexseq_prepare_annotation2.py	exon	.	+	.		12	1.29557418682149e-21	2.39541915509629e-20
ENSG00000070366.46	ENSG00000070366	chr17	dexseq_prepare_annotation2.py	exon	.	-	.	SMG6	25	1.33813944316656e-21	2.47079814499319e-20
ENSG00000172375.45	ENSG00000172375	chr11	dexseq_prepare_annotation2.py	exon	.	+	.	C2CD2L	13	1.42368730271424e-21	2.62523358393259e-20
ENSG00000174292.28	ENSG00000174292	chr17	dexseq_prepare_annotation2.py	exon	.	+	.	TNK1	23	1.42907587984821e-21	2.63164227619705e-20
ENSG00000234680.6	ENSG00000234680	chr9	dexseq_prepare_annotation2.py	exon	.	+	.	VN2R3P	6	1.45909420335544e-21	2.68145605746445e-20
ENSG00000114204.ENSG00000174776.61	ENSG00000114204+ENSG00000174776	chr3	dexseq_prepare_annotation2.py	exon	.	-	.		30	1.46002514323995e-21	2.68145605746445e-20
ENSG00000227671.ENSG00000263568.ENSG00000232347.21	ENSG00000227671+ENSG00000263568+ENSG00000232347	chr1	dexseq_prepare_annotation2.py	exon	.	-	.		5	1.48974127283986e-21	2.73238412655801e-20
ENSG00000197360.12	ENSG00000197360	chr19	dexseq_prepare_annotation2.py	exon	.	-	.	ZNF98	5	1.54604387123263e-21	2.83187476600213e-20
ENSG00000117523.47	ENSG00000117523	chr1	dexseq_prepare_annotation2.py	exon	.	+	.	PRRC2C	27	1.63574333322168e-21	2.99219219305817e-20
ENSG00000073584.ENSG00000213424.ENSG00000264058.19	ENSG00000073584+ENSG00000213424+ENSG00000264058	chr17	dexseq_prepare_annotation2.py	exon	.	-	.		15	1.7169371468777e-21	3.13654547044484e-20
ENSG00000068097.44	ENSG00000068097	chr17	dexseq_prepare_annotation2.py	exon	.	-	.	HEATR6	26	1.78209563635569e-21	3.25126095142027e-20
ENSG00000118492.54	ENSG00000118492	chr6	dexseq_prepare_annotation2.py	exon	.	+	.	ADGB	26	1.81054504909939e-21	3.29878909872996e-20
ENSG00000011295.ENSG00000243686.33	ENSG00000011295+ENSG00000243686	chr17	dexseq_prepare_annotation2.py	exon	.	+	.		17	2.01910014167317e-21	3.67390761228256e-20
ENSG00000025293.33	ENSG00000025293	chr20	dexseq_prepare_annotation2.py	exon	.	+	.	PHF20	13	2.05982993907617e-21	3.74306745600155e-20
ENSG00000103197.85	ENSG00000103197	chr16	dexseq_prepare_annotation2.py	exon	.	+	.	TSC2	49	2.09517603671676e-21	3.80227461227913e-20
ENSG00000037042.16	ENSG00000037042	chr17	dexseq_prepare_annotation2.py	exon	.	+	.	TUBG2	13	2.0990321678463e-21	3.80425382093462e-20
ENSG00000197565.63	ENSG00000197565	chrX	dexseq_prepare_annotation2.py	exon	.	-	.	COL4A6	26	2.18923245101161e-21	3.96251073633101e-20
ENSG00000104824.ENSG00000104823.ENSG00000268083.79	ENSG00000104824+ENSG00000104823+ENSG00000268083	chr19	dexseq_prepare_annotation2.py	exon	.	-	.		27	2.27873021294275e-21	4.11908184089887e-20
ENSG00000119682.ENSG00000214670.33	ENSG00000119682+ENSG00000214670	chr14	dexseq_prepare_annotation2.py	exon	.	-	.		23	2.37614793465412e-21	4.28953949988216e-20
ENSG00000071967.15	ENSG00000071967	chr2	dexseq_prepare_annotation2.py	exon	.	+	.	CYBRD1	11	2.39648620461419e-21	4.32058508921007e-20
ENSG00000125835.ENSG00000088876.ENSG00000256566.30	ENSG00000125835+ENSG00000088876+ENSG00000256566	chr20	dexseq_prepare_annotation2.py	exon	.	-	.		20	2.46502898405966e-21	4.43834276239852e-20
ENSG00000196865.ENSG00000234631.14	ENSG00000196865+ENSG00000234631	chr10	dexseq_prepare_annotation2.py	exon	.	+	.		8	2.51114502539506e-21	4.51546548618751e-20
ENSG00000154845.71	ENSG00000154845	chr18	dexseq_prepare_annotation2.py	exon	.	-	.	PPP4R1	5	2.5481217231107e-21	4.57597420667242e-20
ENSG00000100239.28	ENSG00000100239	chr22	dexseq_prepare_annotation2.py	exon	.	+	.	PPP6R2	16	2.7318215541871e-21	4.89947031282892e-20
ENSG00000118454.17	ENSG00000118454	chr1	dexseq_prepare_annotation2.py	exon	.	-	.	ANKRD13C	15	2.78404281531526e-21	4.98662668847353e-20
ENSG00000164292.42	ENSG00000164292	chr5	dexseq_prepare_annotation2.py	exon	.	+	.	RHOBTB3	24	2.80771428757903e-21	5.02248605200743e-20
ENSG00000158683.61	ENSG00000158683	chr7	dexseq_prepare_annotation2.py	exon	.	-	.	PKD1L1	40	2.82775894371932e-21	5.0517729908835e-20
ENSG00000228203.14	ENSG00000228203	chr2	dexseq_prepare_annotation2.py	exon	.	-	.	RNF144A-AS1	12	3.01339109104179e-21	5.37642125140996e-20
ENSG00000150712.26	ENSG00000150712	chr5	dexseq_prepare_annotation2.py	exon	.	-	.	MTMR12	19	3.04701028267838e-21	5.4293618456637e-20
ENSG00000266542.ENSG00000172379.36	ENSG00000266542+ENSG00000172379	chr15	dexseq_prepare_annotation2.py	exon	.	+	.		23	3.38011666642569e-21	6.01512093963154e-20
ENSG00000234771.6	ENSG00000234771	chr9	dexseq_prepare_annotation2.py	exon	.	-	.	RP11-395P17.3	6	3.43480981174621e-21	6.10455345870554e-20
ENSG00000161013.62	ENSG00000161013	chr5	dexseq_prepare_annotation2.py	exon	.	-	.	MGAT4B	29	3.76069435469869e-21	6.67511116686906e-20
ENSG00000104093.66	ENSG00000104093	chr15	dexseq_prepare_annotation2.py	exon	.	-	.	DMXL2	41	3.79710157940563e-21	6.73104759359585e-20
ENSG00000204790.57	ENSG00000204790	chr9	dexseq_prepare_annotation2.py	exon	.	-	.	CBWD6	29	3.83817651037818e-21	6.79510374218304e-20
ENSG00000256873.ENSG00000198792.48	ENSG00000256873+ENSG00000198792	chr22	dexseq_prepare_annotation2.py	exon	.	-	.		20	4.01625889129745e-21	7.10124129931719e-20
ENSG00000138696.23	ENSG00000138696	chr4	dexseq_prepare_annotation2.py	exon	.	+	.	BMPR1B	15	4.16745350976082e-21	7.35911302699228e-20
ENSG00000131966.46	ENSG00000131966	chr14	dexseq_prepare_annotation2.py	exon	.	+	.	ACTR10	17	4.96856901087408e-21	8.76251734789537e-20
ENSG00000100911.48	ENSG00000100911	chr14	dexseq_prepare_annotation2.py	exon	.	-	.	PSME2	10	5.43200591443976e-21	9.56756381037559e-20
ENSG00000103942.26	ENSG00000103942	chr15	dexseq_prepare_annotation2.py	exon	.	-	.	HOMER2	22	5.4623492508094e-21	9.60870540845705e-20
ENSG00000172943.58	ENSG00000172943	chrX	dexseq_prepare_annotation2.py	exon	.	-	.	PHF8	5	5.544890552599e-21	9.74144501169244e-20
ENSG00000177822.23	ENSG00000177822	chr4	dexseq_prepare_annotation2.py	exon	.	-	.	AC108142.1	22	5.57836568054492e-21	9.78775488540509e-20
ENSG00000213672.32	ENSG00000213672	chr3	dexseq_prepare_annotation2.py	exon	.	-	.	NCKIPSD	11	6.53866698196867e-21	1.14580768157912e-19
ENSG00000166526.14	ENSG00000166526	chr7	dexseq_prepare_annotation2.py	exon	.	-	.	ZNF3	5	6.61354272686307e-21	1.15745411896601e-19
ENSG00000021852.20	ENSG00000021852	chr1	dexseq_prepare_annotation2.py	exon	.	-	.	C8B	12	6.69646395715034e-21	1.17047723245947e-19
ENSG00000074706.24	ENSG00000074706	chr6	dexseq_prepare_annotation2.py	exon	.	-	.	IPCEF1	16	6.86004544505284e-21	1.19754803479882e-19
ENSG00000163793.15	ENSG00000163793	chr2	dexseq_prepare_annotation2.py	exon	.	+	.	DNAJC5G	11	7.58473446747648e-21	1.32237778624343e-19
ENSG00000185298.20	ENSG00000185298	chr17	dexseq_prepare_annotation2.py	exon	.	+	.	CCDC137	8	7.61552054995044e-21	1.32606456563441e-19
ENSG00000223678.2	ENSG00000223678	chr9	dexseq_prepare_annotation2.py	exon	.	+	.	RP11-311H10.4	3	7.72680009306957e-21	1.34374035499703e-19
ENSG00000103316.33	ENSG00000103316	chr16	dexseq_prepare_annotation2.py	exon	.	-	.	CRYM	22	7.87437347152496e-21	1.36767527114012e-19
ENSG00000178950.70	ENSG00000178950	chr4	dexseq_prepare_annotation2.py	exon	.	-	.	GAK	30	8.35223762069975e-21	1.448844649563e-19
ENSG00000260565.14	ENSG00000260565	chr16	dexseq_prepare_annotation2.py	exon	.	-	.	ERVK13-1	12	8.77939819913177e-21	1.52102520941129e-19
ENSG00000118307.39	ENSG00000118307	chr12	dexseq_prepare_annotation2.py	exon	.	-	.	CASC1	25	9.43932972312692e-21	1.63330087636898e-19
ENSG00000188997.14	ENSG00000188997	chr11	dexseq_prepare_annotation2.py	exon	.	-	.	KCTD21	7	9.98239288597261e-21	1.72509794647537e-19
ENSG00000108312.44	ENSG00000108312	chr17	dexseq_prepare_annotation2.py	exon	.	-	.	UBTF	25	1.04816352835535e-20	1.80910131694557e-19
ENSG00000162747.ENSG00000203747.32	ENSG00000162747+ENSG00000203747	chr1	dexseq_prepare_annotation2.py	exon	.	-	.		28	1.06498162179545e-20	1.83582546233311e-19
ENSG00000133858.18	ENSG00000133858	chr12	dexseq_prepare_annotation2.py	exon	.	-	.	ZFC3H1	14	1.11632973613805e-20	1.92193139553379e-19
ENSG00000125851.16	ENSG00000125851	chr20	dexseq_prepare_annotation2.py	exon	.	+	.	PCSK2	7	1.15636201435729e-20	1.98836448368736e-19
ENSG00000104324.24	ENSG00000104324	chr8	dexseq_prepare_annotation2.py	exon	.	+	.	CPQ	19	1.17292778103034e-20	2.01433140522514e-19
ENSG00000171759.44	ENSG00000171759	chr12	dexseq_prepare_annotation2.py	exon	.	-	.	PAH	10	1.35037483447462e-20	2.31617908017867e-19
ENSG00000140105.66	ENSG00000140105	chr14	dexseq_prepare_annotation2.py	exon	.	-	.	WARS	41	1.43149717622754e-20	2.45226340674794e-19
ENSG00000113924.31	ENSG00000113924	chr3	dexseq_prepare_annotation2.py	exon	.	-	.	HGD	24	1.60468563847426e-20	2.74552930881243e-19
ENSG00000125734.51	ENSG00000125734	chr19	dexseq_prepare_annotation2.py	exon	.	-	.	GPR108	15	1.62843082776269e-20	2.7826949648079e-19
ENSG00000173273.50	ENSG00000173273	chr8	dexseq_prepare_annotation2.py	exon	.	+	.	TNKS	27	1.67700896887157e-20	2.86215079104185e-19
ENSG00000116406.35	ENSG00000116406	chr1	dexseq_prepare_annotation2.py	exon	.	-	.	EDEM3	22	1.74576398021332e-20	2.97580288870067e-19
ENSG00000074696.30	ENSG00000074696	chr15	dexseq_prepare_annotation2.py	exon	.	+	.	PTPLAD1	10	1.83431013537922e-20	3.1228676017669e-19
ENSG00000117472.24	ENSG00000117472	chr1	dexseq_prepare_annotation2.py	exon	.	+	.	TSPAN1	5	1.84739769902288e-20	3.13974042314581e-19
ENSG00000123552.45	ENSG00000123552	chr6	dexseq_prepare_annotation2.py	exon	.	-	.	USP45	28	1.84878579728708e-20	3.13974042314581e-19
ENSG00000108469.41	ENSG00000108469	chr17	dexseq_prepare_annotation2.py	exon	.	-	.	RECQL5	4	1.8735136684119e-20	3.1778118400338e-19
ENSG00000143811.ENSG00000243709.ENSG00000255835.28	ENSG00000143811+ENSG00000243709+ENSG00000255835	chr1	dexseq_prepare_annotation2.py	exon	.	-	.		26	1.94070132221871e-20	3.28772012172913e-19
ENSG00000134602.11	ENSG00000134602	chrX	dexseq_prepare_annotation2.py	exon	.	+	.	MST4	5	2.2746846038035e-20	3.84877754119568e-19
ENSG00000196814.18	ENSG00000196814	chr9	dexseq_prepare_annotation2.py	exon	.	+	.	MVB12B	7	2.4063152826388e-20	4.06649545798271e-19
ENSG00000117859.75	ENSG00000117859	chr1	dexseq_prepare_annotation2.py	exon	.	+	.	OSBPL9	38	2.44362893728717e-20	4.12448584801501e-19
ENSG00000223646.7	ENSG00000223646	chr7	dexseq_prepare_annotation2.py	exon	.	+	.	AC002463.3	7	2.46366358884072e-20	4.15320543236433e-19
ENSG00000074071.6	ENSG00000074071	chr16	dexseq_prepare_annotation2.py	exon	.	-	.	MRPS34	7	2.89394688714581e-20	4.87259894486877e-19
ENSG00000075407.3	ENSG00000075407	chr10	dexseq_prepare_annotation2.py	exon	.	+	.	ZNF37A	4	3.00778293286842e-20	5.05807604211956e-19
ENSG00000157470.42	ENSG00000157470	chr15	dexseq_prepare_annotation2.py	exon	.	+	.	FAM81A	13	3.25189088719944e-20	5.46190611041704e-19
ENSG00000104738.48	ENSG00000104738	chr8	dexseq_prepare_annotation2.py	exon	.	+	.	MCM4	33	3.2834745233339e-20	5.50822872475379e-19
ENSG00000155506.49	ENSG00000155506	chr5	dexseq_prepare_annotation2.py	exon	.	+	.	LARP1	16	3.2964180587963e-20	5.52320667683336e-19
ENSG00000138074.58	ENSG00000138074	chr2	dexseq_prepare_annotation2.py	exon	.	-	.	SLC5A6	26	3.36233654088141e-20	5.62680066379133e-19
ENSG00000157954.41	ENSG00000157954	chr7	dexseq_prepare_annotation2.py	exon	.	+	.	WIPI2	23	3.44706955584212e-20	5.76159037790574e-19
ENSG00000115363.22	ENSG00000115363	chr2	dexseq_prepare_annotation2.py	exon	.	-	.	EVA1A	9	3.79500306375655e-20	6.33544443507707e-19
ENSG00000153064.33	ENSG00000153064	chr4	dexseq_prepare_annotation2.py	exon	.	+	.	BANK1	20	3.92868345393787e-20	6.55066298089325e-19
ENSG00000163354.24	ENSG00000163354	chr1	dexseq_prepare_annotation2.py	exon	.	-	.	DCST2	3	3.96034727001755e-20	6.5954645334578e-19
ENSG00000147316.22	ENSG00000147316	chr8	dexseq_prepare_annotation2.py	exon	.	+	.	MCPH1	4	4.02885803789289e-20	6.70144754162692e-19
ENSG00000164941.70	ENSG00000164941	chr8	dexseq_prepare_annotation2.py	exon	.	+	.	INTS8	22	4.26014948646938e-20	7.07761066858367e-19
ENSG00000169427.12	ENSG00000169427	chr8	dexseq_prepare_annotation2.py	exon	.	-	.	KCNK9	11	4.46555106874257e-20	7.4099059712452e-19
ENSG00000204344.ENSG00000244731.104	ENSG00000204344+ENSG00000244731	chr6	dexseq_prepare_annotation2.py	exon	.	+	.		35	4.52342518806215e-20	7.49689601047987e-19
ENSG00000259905.43	ENSG00000259905	chr15	dexseq_prepare_annotation2.py	exon	.	+	.	PWRN1	25	4.80659988978549e-20	7.95640566664833e-19
ENSG00000103091.71	ENSG00000103091	chr16	dexseq_prepare_annotation2.py	exon	.	-	.	WDR59	21	4.81224884752211e-20	7.95640566664833e-19
ENSG00000133612.70	ENSG00000133612	chr7	dexseq_prepare_annotation2.py	exon	.	+	.	AGAP3	49	4.82176775918177e-20	7.96257350483847e-19
ENSG00000136021.39	ENSG00000136021	chr12	dexseq_prepare_annotation2.py	exon	.	+	.	SCYL2	8	5.04397746548778e-20	8.31953885074939e-19
ENSG00000147050.47	ENSG00000147050	chrX	dexseq_prepare_annotation2.py	exon	.	+	.	KDM6A	19	5.09301618220234e-20	8.39036294639226e-19
ENSG00000076662.31	ENSG00000076662	chr19	dexseq_prepare_annotation2.py	exon	.	-	.	ICAM3	21	5.11788595950809e-20	8.42124871519058e-19
ENSG00000137841.30	ENSG00000137841	chr15	dexseq_prepare_annotation2.py	exon	.	-	.	PLCB2	18	5.77343372092989e-20	9.48857279153065e-19
ENSG00000182326.ENSG00000257084.ENSG00000126749.86	ENSG00000182326+ENSG00000257084+ENSG00000126749	chr12	dexseq_prepare_annotation2.py	exon	.	+	.		44	5.84043555701508e-20	9.58723526519086e-19
ENSG00000001084.ENSG00000231683.37	ENSG00000001084+ENSG00000231683	chr6	dexseq_prepare_annotation2.py	exon	.	-	.		3	5.87489396914551e-20	9.63230529673011e-19
ENSG00000100311.11	ENSG00000100311	chr22	dexseq_prepare_annotation2.py	exon	.	-	.	PDGFB	9	6.31138621820167e-20	1.03356462878074e-18
ENSG00000168003.67	ENSG00000168003	chr11	dexseq_prepare_annotation2.py	exon	.	+	.	SLC3A2	9	6.34055310329194e-20	1.03710640295938e-18
ENSG00000158023.ENSG00000256950.ENSG00000110801.51	ENSG00000158023+ENSG00000256950+ENSG00000110801	chr12	dexseq_prepare_annotation2.py	exon	.	+	.		37	6.42419960033525e-20	1.04954025774598e-18
ENSG00000166833.49	ENSG00000166833	chr11	dexseq_prepare_annotation2.py	exon	.	+	.	NAV2	13	6.48812958584216e-20	1.0587272904252e-18
ENSG00000070159.36	ENSG00000070159	chr9	dexseq_prepare_annotation2.py	exon	.	-	.	PTPN3	12	6.61424476256068e-20	1.07802785490266e-18
ENSG00000159131.54	ENSG00000159131	chr21	dexseq_prepare_annotation2.py	exon	.	-	.	GART	32	6.81036925682667e-20	1.10867975735985e-18
ENSG00000134717.22	ENSG00000134717	chr1	dexseq_prepare_annotation2.py	exon	.	+	.	BTF3L4	18	7.09741456076549e-20	1.15404296333203e-18
ENSG00000126226.43	ENSG00000126226	chr13	dexseq_prepare_annotation2.py	exon	.	-	.	PCID2	29	7.97616230063773e-20	1.2953965597116e-18
ENSG00000133067.30	ENSG00000133067	chr1	dexseq_prepare_annotation2.py	exon	.	+	.	LGR6	24	8.09089738883768e-20	1.31248094906664e-18
ENSG00000196208.32	ENSG00000196208	chr2	dexseq_prepare_annotation2.py	exon	.	+	.	GREB1	21	8.16140182374882e-20	1.32235858053579e-18
ENSG00000120519.30	ENSG00000120519	chr4	dexseq_prepare_annotation2.py	exon	.	-	.	SLC10A7	4	8.31642127033779e-20	1.34589048229137e-18
ENSG00000259673.16	ENSG00000259673	chr15	dexseq_prepare_annotation2.py	exon	.	-	.	IQCH-AS1	6	8.77349843460538e-20	1.41819323697334e-18
ENSG00000070886.21	ENSG00000070886	chr1	dexseq_prepare_annotation2.py	exon	.	+	.	EPHA8	3	8.9839725930351e-20	1.45051088016187e-18
ENSG00000188641.21	ENSG00000188641	chr1	dexseq_prepare_annotation2.py	exon	.	-	.	DPYD	10	1.0298191646623e-19	1.66074940552105e-18
ENSG00000100364.41	ENSG00000100364	chr22	dexseq_prepare_annotation2.py	exon	.	-	.	KIAA0930	24	1.03634558115173e-19	1.66752202209138e-18
ENSG00000134900.46	ENSG00000134900	chr13	dexseq_prepare_annotation2.py	exon	.	+	.	TPP2	37	1.03644324577503e-19	1.66752202209138e-18
ENSG00000165309.42	ENSG00000165309	chr10	dexseq_prepare_annotation2.py	exon	.	+	.	ARMC3	17	1.03823905510768e-19	1.66845986472678e-18
ENSG00000182896.11	ENSG00000182896	chr17	dexseq_prepare_annotation2.py	exon	.	+	.	TMEM95	6	1.06169933604634e-19	1.70416990276003e-18
ENSG00000220205.ENSG00000179094.ENSG00000263620.79	ENSG00000220205+ENSG00000179094+ENSG00000263620	chr17	dexseq_prepare_annotation2.py	exon	.	-	.		46	1.07032384721805e-19	1.71601105388479e-18
ENSG00000177182.26	ENSG00000177182	chr8	dexseq_prepare_annotation2.py	exon	.	+	.	CLVS1	9	1.12648265122655e-19	1.80394590806431e-18
ENSG00000228113.20	ENSG00000228113	chr7	dexseq_prepare_annotation2.py	exon	.	+	.	AC003991.3	13	1.15031980403358e-19	1.83997665398673e-18
ENSG00000141098.17	ENSG00000141098	chr16	dexseq_prepare_annotation2.py	exon	.	-	.	GFOD2	7	1.24032568908987e-19	1.98163997434614e-18
ENSG00000109572.35	ENSG00000109572	chr4	dexseq_prepare_annotation2.py	exon	.	+	.	CLCN3	21	1.2709828303932e-19	2.02826447968548e-18
ENSG00000205352.ENSG00000257379.ENSG00000197111.104	ENSG00000205352+ENSG00000257379+ENSG00000197111	chr12	dexseq_prepare_annotation2.py	exon	.	+	.		28	1.34380529922578e-19	2.14199139005212e-18
ENSG00000139865.53	ENSG00000139865	chr14	dexseq_prepare_annotation2.py	exon	.	+	.	TTC6	32	1.34991530300892e-19	2.14924015141096e-18
ENSG00000133313.76	ENSG00000133313	chr18	dexseq_prepare_annotation2.py	exon	.	+	.	CNDP2	36	1.37157882811187e-19	2.18120674676381e-18
ENSG00000117593.16	ENSG00000117593	chr1	dexseq_prepare_annotation2.py	exon	.	+	.	DARS2	7	1.41015705253661e-19	2.23996771532259e-18
ENSG00000155324.53	ENSG00000155324	chr5	dexseq_prepare_annotation2.py	exon	.	+	.	GRAMD3	23	1.42512293736266e-19	2.26112931099894e-18
ENSG00000018408.37	ENSG00000018408	chr3	dexseq_prepare_annotation2.py	exon	.	-	.	WWTR1	19	1.54215937151337e-19	2.44400280121405e-18
ENSG00000107281.17	ENSG00000107281	chr9	dexseq_prepare_annotation2.py	exon	.	-	.	NPDC1	6	1.55932055985384e-19	2.46835599785379e-18
ENSG00000237854.2	ENSG00000237854	chr17	dexseq_prepare_annotation2.py	exon	.	+	.	LINC00674	3	1.67455414251118e-19	2.64772032004411e-18
ENSG00000063854.36	ENSG00000063854	chr16	dexseq_prepare_annotation2.py	exon	.	-	.	HAGH	22	1.76350586089151e-19	2.78516493942867e-18
ENSG00000174093.ENSG00000197681.55	ENSG00000174093+ENSG00000197681	chr17	dexseq_prepare_annotation2.py	exon	.	-	.		35	1.77918048347091e-19	2.80669801956718e-18
ENSG00000198561.ENSG00000213593.ENSG00000211450.ENSG00000254732.ENSG00000254462.95	ENSG00000198561+ENSG00000213593+ENSG00000211450+ENSG00000254732+ENSG00000254462	chr11	dexseq_prepare_annotation2.py	exon	.	+	.		38	1.92111918781767e-19	3.02713809251086e-18
ENSG00000162368.5	ENSG00000162368	chr1	dexseq_prepare_annotation2.py	exon	.	+	.	CMPK1	3	2.10478159388659e-19	3.31274320429106e-18
ENSG00000141664.27	ENSG00000141664	chr18	dexseq_prepare_annotation2.py	exon	.	+	.	ZCCHC2	6	2.13533313289352e-19	3.35698772298094e-18
ENSG00000165275.9	ENSG00000165275	chr9	dexseq_prepare_annotation2.py	exon	.	+	.	TRMT10B	5	2.21258561734958e-19	3.47446663838593e-18
ENSG00000035928.50	ENSG00000035928	chr4	dexseq_prepare_annotation2.py	exon	.	-	.	RFC1	7	2.26526183869937e-19	3.55312905965205e-18
ENSG00000161040.28	ENSG00000161040	chr7	dexseq_prepare_annotation2.py	exon	.	-	.	FBXL13	12	2.29988321312788e-19	3.60332499769784e-18
ENSG00000138002.36	ENSG00000138002	chr2	dexseq_prepare_annotation2.py	exon	.	-	.	IFT172	17	2.32454718627087e-19	3.63782378775223e-18
ENSG00000184445.92	ENSG00000184445	chr12	dexseq_prepare_annotation2.py	exon	.	+	.	KNTC1	10	2.38400102110459e-19	3.72662705071758e-18
ENSG00000136261.33	ENSG00000136261	chr7	dexseq_prepare_annotation2.py	exon	.	+	.	BZW2	21	2.40864700222396e-19	3.76087947362006e-18
ENSG00000011143.47	ENSG00000011143	chr17	dexseq_prepare_annotation2.py	exon	.	-	.	MKS1	38	2.44703737315281e-19	3.81649048810544e-18
ENSG00000082641.52	ENSG00000082641	chr17	dexseq_prepare_annotation2.py	exon	.	+	.	NFE2L1	9	2.65244075446488e-19	4.13216025123657e-18
ENSG00000116885.32	ENSG00000116885	chr1	dexseq_prepare_annotation2.py	exon	.	-	.	OSCP1	21	2.75196632720887e-19	4.28235846120873e-18
ENSG00000163739.5	ENSG00000163739	chr4	dexseq_prepare_annotation2.py	exon	.	+	.	CXCL1	3	2.76167621693194e-19	4.29261220792268e-18
ENSG00000162572.30	ENSG00000162572	chr1	dexseq_prepare_annotation2.py	exon	.	+	.	SCNN1D	15	2.80965362513109e-19	4.3622568021787e-18
ENSG00000104043.61	ENSG00000104043	chr15	dexseq_prepare_annotation2.py	exon	.	-	.	ATP8B4	9	2.81414402959037e-19	4.36430273630723e-18
ENSG00000180776.5	ENSG00000180776	chr13	dexseq_prepare_annotation2.py	exon	.	-	.	ZDHHC20	3	2.85328848853225e-19	4.41936571161476e-18
ENSG00000256453.ENSG00000170445.32	ENSG00000256453+ENSG00000170445	chr5	dexseq_prepare_annotation2.py	exon	.	-	.		3	2.85607452575278e-19	4.41936571161476e-18
ENSG00000125633.36	ENSG00000125633	chr2	dexseq_prepare_annotation2.py	exon	.	-	.	CCDC93	27	2.89523164156943e-19	4.47492207431788e-18
ENSG00000129071.29	ENSG00000129071	chr3	dexseq_prepare_annotation2.py	exon	.	-	.	MBD4	25	2.94885257225866e-19	4.55268417328733e-18
ENSG00000171316.61	ENSG00000171316	chr8	dexseq_prepare_annotation2.py	exon	.	+	.	CHD7	37	3.13152688129958e-19	4.82929190349293e-18
ENSG00000242294.ENSG00000121716.ENSG00000085514.ENSG00000235333.ENSG00000272752.83	ENSG00000242294+ENSG00000121716+ENSG00000085514+ENSG00000235333+ENSG00000272752	chr7	dexseq_prepare_annotation2.py	exon	.	+	.		30	3.13676248287079e-19	4.83194901616692e-18
ENSG00000233932.ENSG00000074803.52	ENSG00000233932+ENSG00000074803	chr15	dexseq_prepare_annotation2.py	exon	.	+	.		27	3.15721894405173e-19	4.85802055865498e-18
ENSG00000136758.31	ENSG00000136758	chr10	dexseq_prepare_annotation2.py	exon	.	-	.	YME1L1	12	3.19594813940406e-19	4.91211872688741e-18
ENSG00000132254.24	ENSG00000132254	chr11	dexseq_prepare_annotation2.py	exon	.	-	.	ARFIP2	15	3.29443089309218e-19	5.05783385774287e-18
ENSG00000105676.51	ENSG00000105676	chr19	dexseq_prepare_annotation2.py	exon	.	+	.	ARMC6	45	3.38289782047716e-19	5.18786426070053e-18
ENSG00000175318.36	ENSG00000175318	chr15	dexseq_prepare_annotation2.py	exon	.	-	.	GRAMD2	19	3.44858107766892e-19	5.28270393144919e-18
ENSG00000166387.82	ENSG00000166387	chr11	dexseq_prepare_annotation2.py	exon	.	+	.	PPFIBP2	67	3.83873733739955e-19	5.87382322728234e-18
ENSG00000263798.ENSG00000108439.ENSG00000108465.115	ENSG00000263798+ENSG00000108439+ENSG00000108465	chr17	dexseq_prepare_annotation2.py	exon	.	+	.		57	3.95513610014328e-19	6.04520579928566e-18
ENSG00000233355.14	ENSG00000233355	chr1	dexseq_prepare_annotation2.py	exon	.	-	.	CHRM3-AS2	9	4.01814750850735e-19	6.13469890422054e-18
ENSG00000204661.20	ENSG00000204661	chr5	dexseq_prepare_annotation2.py	exon	.	-	.	C5orf60	15	4.25542728152708e-19	6.48976249275904e-18
ENSG00000141448.2	ENSG00000141448	chr18	dexseq_prepare_annotation2.py	exon	.	+	.	GATA6	3	4.28679684343517e-19	6.53036294333269e-18
ENSG00000161249.112	ENSG00000161249	chr19	dexseq_prepare_annotation2.py	exon	.	-	.	DMKN	53	4.54712330633562e-19	6.91927303118947e-18
ENSG00000214021.ENSG00000241553.ENSG00000250151.116	ENSG00000214021+ENSG00000241553+ENSG00000250151	chr3	dexseq_prepare_annotation2.py	exon	.	+	.		42	4.70661811876027e-19	7.15405954051561e-18
ENSG00000263053.ENSG00000171282.43	ENSG00000263053+ENSG00000171282	chr17	dexseq_prepare_annotation2.py	exon	.	+	.		25	4.7229772988832e-19	7.17100173547873e-18
ENSG00000173821.107	ENSG00000173821	chr17	dexseq_prepare_annotation2.py	exon	.	+	.	RNF213	24	4.86657576826355e-19	7.38088382229696e-18
ENSG00000088808.51	ENSG00000088808	chr14	dexseq_prepare_annotation2.py	exon	.	-	.	PPP1R13B	28	6.29221421885774e-19	9.53256594654262e-18
ENSG00000082269.61	ENSG00000082269	chr6	dexseq_prepare_annotation2.py	exon	.	+	.	FAM135A	12	6.45532946799156e-19	9.76892323010913e-18
ENSG00000104231.58	ENSG00000104231	chr8	dexseq_prepare_annotation2.py	exon	.	-	.	ZFAND1	24	6.46800694324353e-19	9.77735203420418e-18
ENSG00000004399.59	ENSG00000004399	chr3	dexseq_prepare_annotation2.py	exon	.	-	.	PLXND1	15	6.60175402669569e-19	9.96857611319713e-18
ENSG00000171208.18	ENSG00000171208	chr16	dexseq_prepare_annotation2.py	exon	.	-	.	NETO2	6	6.77115677496088e-19	1.02131614688993e-17
ENSG00000256028.ENSG00000182196.ENSG00000111325.35	ENSG00000256028+ENSG00000182196+ENSG00000111325	chr12	dexseq_prepare_annotation2.py	exon	.	+	.		10	7.18431506747973e-19	1.08244729538063e-17
ENSG00000167842.13	ENSG00000167842	chr17	dexseq_prepare_annotation2.py	exon	.	+	.	MIS12	5	7.363688249909e-19	1.10825925126639e-17
ENSG00000006114.59	ENSG00000006114	chr17	dexseq_prepare_annotation2.py	exon	.	-	.	SYNRG	39	8.00944829950478e-19	1.2041308285026e-17
ENSG00000066926.12	ENSG00000066926	chr18	dexseq_prepare_annotation2.py	exon	.	-	.	FECH	10	8.25991335336833e-19	1.24042978263029e-17
ENSG00000204764.67	ENSG00000204764	chr5	dexseq_prepare_annotation2.py	exon	.	+	.	RANBP17	31	8.48492490882246e-19	1.27283126549359e-17
ENSG00000079459.24	ENSG00000079459	chr8	dexseq_prepare_annotation2.py	exon	.	+	.	FDFT1	9	8.746562732694e-19	1.31065051144813e-17
ENSG00000175265.ENSG00000215252.31	ENSG00000175265+ENSG00000215252	chr15	dexseq_prepare_annotation2.py	exon	.	-	.		7	9.09012266209413e-19	1.36064991664599e-17
ENSG00000149806.ENSG00000162298.74	ENSG00000149806+ENSG00000162298	chr11	dexseq_prepare_annotation2.py	exon	.	-	.		55	9.28651848641638e-19	1.38853639455591e-17
ENSG00000082153.36	ENSG00000082153	chr2	dexseq_prepare_annotation2.py	exon	.	+	.	BZW1	2	9.36846789365724e-19	1.39926866824266e-17
ENSG00000133226.69	ENSG00000133226	chr1	dexseq_prepare_annotation2.py	exon	.	+	.	SRRM1	35	9.41573279782267e-19	1.40480282393545e-17
ENSG00000164306.31	ENSG00000164306	chr4	dexseq_prepare_annotation2.py	exon	.	+	.	PRIMPOL	12	9.55795719486288e-19	1.42447734748141e-17
ENSG00000264147.ENSG00000241990.ENSG00000197182.ENSG00000198986.ENSG00000207875.5	ENSG00000264147+ENSG00000241990+ENSG00000197182+ENSG00000198986+ENSG00000207875	chr22	dexseq_prepare_annotation2.py	exon	.	+	.		4	9.73670213489576e-19	1.4495462615544e-17
ENSG00000226074.ENSG00000188086.ENSG00000261603.ENSG00000206549.32	ENSG00000226074+ENSG00000188086+ENSG00000261603+ENSG00000206549	chr3	dexseq_prepare_annotation2.py	exon	.	-	.		8	9.8473975461966e-19	1.46444108805925e-17
ENSG00000164898.ENSG00000269955.ENSG00000146963.43	ENSG00000164898+ENSG00000269955+ENSG00000146963	chr7	dexseq_prepare_annotation2.py	exon	.	+	.		23	1.00466117076976e-18	1.49245346275473e-17
ENSG00000176463.35	ENSG00000176463	chr15	dexseq_prepare_annotation2.py	exon	.	+	.	SLCO3A1	9	1.01896425333257e-18	1.51206820591617e-17
ENSG00000147419.28	ENSG00000147419	chr8	dexseq_prepare_annotation2.py	exon	.	-	.	CCDC25	12	1.05589657818172e-18	1.56518462602023e-17
ENSG00000007952.20	ENSG00000007952	chrX	dexseq_prepare_annotation2.py	exon	.	-	.	NOX1	11	1.08535271338824e-18	1.60711646128833e-17
ENSG00000169519.11	ENSG00000169519	chr11	dexseq_prepare_annotation2.py	exon	.	+	.	METTL15	6	1.19847693143824e-18	1.77271491063058e-17
ENSG00000177575.ENSG00000177675.63	ENSG00000177575+ENSG00000177675	chr12	dexseq_prepare_annotation2.py	exon	.	-	.		40	1.26291001296905e-18	1.8660139783461e-17
ENSG00000133318.31	ENSG00000133318	chr11	dexseq_prepare_annotation2.py	exon	.	+	.	RTN3	24	1.27752763597135e-18	1.8855869270839e-17
ENSG00000102316.39	ENSG00000102316	chrX	dexseq_prepare_annotation2.py	exon	.	+	.	MAGED2	5	1.30506293916383e-18	1.92416353602761e-17
ENSG00000122966.ENSG00000221323.79	ENSG00000122966+ENSG00000221323	chr12	dexseq_prepare_annotation2.py	exon	.	-	.		30	1.31781823393277e-18	1.9408894674496e-17
ENSG00000117013.18	ENSG00000117013	chr1	dexseq_prepare_annotation2.py	exon	.	+	.	KCNQ4	8	1.45971322333311e-18	2.14757380750484e-17
ENSG00000105290.37	ENSG00000105290	chr19	dexseq_prepare_annotation2.py	exon	.	+	.	APLP1	25	1.60282200821683e-18	2.3556003787426e-17
ENSG00000104833.29	ENSG00000104833	chr19	dexseq_prepare_annotation2.py	exon	.	-	.	TUBB4A	22	1.63169363767495e-18	2.39547253787157e-17
ENSG00000230493.ENSG00000072134.71	ENSG00000230493+ENSG00000072134	chr17	dexseq_prepare_annotation2.py	exon	.	+	.		19	1.65078604042315e-18	2.42091820597663e-17
ENSG00000171606.36	ENSG00000171606	chr19	dexseq_prepare_annotation2.py	exon	.	+	.	ZNF274	16	1.67230991448157e-18	2.44987169154509e-17
ENSG00000196923.45	ENSG00000196923	chr5	dexseq_prepare_annotation2.py	exon	.	-	.	PDLIM7	23	1.76323665312833e-18	2.58032802132269e-17
ENSG00000272162.ENSG00000153157.ENSG00000137210.82	ENSG00000272162+ENSG00000153157+ENSG00000137210	chr6	dexseq_prepare_annotation2.py	exon	.	+	.		53	1.81319240768397e-18	2.65061368332632e-17
ENSG00000101280.10	ENSG00000101280	chr20	dexseq_prepare_annotation2.py	exon	.	-	.	ANGPT4	4	1.89214325662851e-18	2.76309157517853e-17
ENSG00000085760.40	ENSG00000085760	chr2	dexseq_prepare_annotation2.py	exon	.	-	.	MTIF2	25	2.01778979373386e-18	2.94344818691442e-17
ENSG00000048544.3	ENSG00000048544	chr6	dexseq_prepare_annotation2.py	exon	.	-	.	MRPS10	2	2.04344443692801e-18	2.97771416042179e-17
ENSG00000173120.27	ENSG00000173120	chr11	dexseq_prepare_annotation2.py	exon	.	+	.	KDM2A	11	2.24003261349081e-18	3.26072895568038e-17
ENSG00000136051.55	ENSG00000136051	chr12	dexseq_prepare_annotation2.py	exon	.	+	.	KIAA1033	42	2.25564543881816e-18	3.27998505881423e-17
ENSG00000119471.21	ENSG00000119471	chr9	dexseq_prepare_annotation2.py	exon	.	+	.	HSDL2	9	2.40576367633445e-18	3.4945813233006e-17
ENSG00000170074.75	ENSG00000170074	chr5	dexseq_prepare_annotation2.py	exon	.	-	.	FAM153A	14	2.4578607942615e-18	3.5664908318419e-17
ENSG00000020577.32	ENSG00000020577	chr14	dexseq_prepare_annotation2.py	exon	.	+	.	SAMD4A	7	2.6091918091854e-18	3.78209088800361e-17
ENSG00000174695.14	ENSG00000174695	chr5	dexseq_prepare_annotation2.py	exon	.	-	.	TMEM167A	9	2.68678567549731e-18	3.89046565812011e-17
ENSG00000119737.ENSG00000270898.ENSG00000115239.51	ENSG00000119737+ENSG00000270898+ENSG00000115239	chr2	dexseq_prepare_annotation2.py	exon	.	-	.		30	2.8373657346913e-18	4.10418538868701e-17
ENSG00000009413.54	ENSG00000009413	chr6	dexseq_prepare_annotation2.py	exon	.	-	.	REV3L	16	2.88860620717486e-18	4.17391459935897e-17
ENSG00000077157.ENSG00000232626.59	ENSG00000077157+ENSG00000232626	chr1	dexseq_prepare_annotation2.py	exon	.	+	.		31	2.94168631831204e-18	4.24615288506825e-17
ENSG00000163811.26	ENSG00000163811	chr2	dexseq_prepare_annotation2.py	exon	.	+	.	WDR43	8	3.0986965154706e-18	4.46809950385887e-17
ENSG00000255243.ENSG00000134343.38	ENSG00000255243+ENSG00000134343	chr11	dexseq_prepare_annotation2.py	exon	.	+	.		38	3.22028104045389e-18	4.63855350706636e-17
ENSG00000244045.ENSG00000258924.ENSG00000264302.ENSG00000004139.57	ENSG00000244045+ENSG00000258924+ENSG00000264302+ENSG00000004139	chr17	dexseq_prepare_annotation2.py	exon	.	+	.		36	3.325795194398e-18	4.78552706005637e-17
ENSG00000198015.25	ENSG00000198015	chr12	dexseq_prepare_annotation2.py	exon	.	+	.	MRPL42	7	3.40216614386312e-18	4.89030276645571e-17
ENSG00000117748.20	ENSG00000117748	chr1	dexseq_prepare_annotation2.py	exon	.	-	.	RPA2	17	3.63668949521492e-18	5.22195205596831e-17
ENSG00000261771.ENSG00000260916.ENSG00000207964.ENSG00000256061.66	ENSG00000261771+ENSG00000260916+ENSG00000207964+ENSG00000256061	chr15	dexseq_prepare_annotation2.py	exon	.	-	.		41	3.68112350464509e-18	5.28024347548465e-17
ENSG00000182986.27	ENSG00000182986	chr19	dexseq_prepare_annotation2.py	exon	.	-	.	ZNF320	19	3.69152697003697e-18	5.28965052081548e-17
ENSG00000250421.6	ENSG00000250421	chr5	dexseq_prepare_annotation2.py	exon	.	-	.	RP11-83M16.6	6	3.94171579533811e-18	5.64227289080864e-17
ENSG00000234232.14	ENSG00000234232	chr1	dexseq_prepare_annotation2.py	exon	.	-	.	RP11-353N4.5	6	3.96789329339207e-18	5.67383993179847e-17
ENSG00000140326.11	ENSG00000140326	chr15	dexseq_prepare_annotation2.py	exon	.	-	.	CDAN1	7	4.07037567635143e-18	5.81433933581414e-17
ENSG00000128513.31	ENSG00000128513	chr7	dexseq_prepare_annotation2.py	exon	.	-	.	POT1	30	4.08509983761542e-18	5.82931881392508e-17
ENSG00000132781.83	ENSG00000132781	chr1	dexseq_prepare_annotation2.py	exon	.	-	.	MUTYH	8	4.21746550212741e-18	6.01196429505333e-17
ENSG00000167702.35	ENSG00000167702	chr8	dexseq_prepare_annotation2.py	exon	.	+	.	KIFC2	17	4.35862939605638e-18	6.20676045260368e-17
ENSG00000197971.105	ENSG00000197971	chr18	dexseq_prepare_annotation2.py	exon	.	-	.	MBP	14	4.60407786446013e-18	6.5495031130831e-17
ENSG00000156170.57	ENSG00000156170	chr8	dexseq_prepare_annotation2.py	exon	.	+	.	NDUFAF6	39	4.90435641043753e-18	6.96945524607217e-17
ENSG00000239857.ENSG00000164828.95	ENSG00000239857+ENSG00000164828	chr7	dexseq_prepare_annotation2.py	exon	.	+	.		41	4.9817604885127e-18	7.07214626212391e-17
ENSG00000163468.43	ENSG00000163468	chr1	dexseq_prepare_annotation2.py	exon	.	-	.	CCT3	33	5.06251010694457e-18	7.17937000320923e-17
ENSG00000139197.37	ENSG00000139197	chr12	dexseq_prepare_annotation2.py	exon	.	+	.	PEX5	28	5.86594442085299e-18	8.31018861516516e-17
ENSG00000158985.34	ENSG00000158985	chr5	dexseq_prepare_annotation2.py	exon	.	+	.	CDC42SE2	21	6.15927023546582e-18	8.71676145669422e-17
ENSG00000143228.37	ENSG00000143228	chr1	dexseq_prepare_annotation2.py	exon	.	+	.	NUF2	8	6.18830443554029e-18	8.74885054627876e-17
ENSG00000099940.6	ENSG00000099940	chr22	dexseq_prepare_annotation2.py	exon	.	+	.	SNAP29	2	6.26966243251368e-18	8.85477170653574e-17
ENSG00000144381.46	ENSG00000144381	chr2	dexseq_prepare_annotation2.py	exon	.	-	.	HSPD1	15	6.29529873132271e-18	8.88185942031541e-17
ENSG00000167173.15	ENSG00000167173	chr15	dexseq_prepare_annotation2.py	exon	.	+	.	C15orf39	11	6.4810960888786e-18	9.13462682362849e-17
ENSG00000267057.13	ENSG00000267057	chr18	dexseq_prepare_annotation2.py	exon	.	+	.	RP11-456O19.2	3	6.59641550677953e-18	9.28764500627013e-17
ENSG00000244510.ENSG00000230189.ENSG00000251451.ENSG00000244657.19	ENSG00000244510+ENSG00000230189+ENSG00000251451+ENSG00000244657	chr7	dexseq_prepare_annotation2.py	exon	.	-	.		16	6.62111675335934e-18	9.3128918260952e-17
ENSG00000148773.23	ENSG00000148773	chr10	dexseq_prepare_annotation2.py	exon	.	-	.	MKI67	19	6.88527135194748e-18	9.67454471066287e-17
ENSG00000078668.32	ENSG00000078668	chr8	dexseq_prepare_annotation2.py	exon	.	+	.	VDAC3	5	7.06740767026527e-18	9.92033264409888e-17
ENSG00000108883.74	ENSG00000108883	chr17	dexseq_prepare_annotation2.py	exon	.	-	.	EFTUD2	17	8.32522345158058e-18	1.16739830580981e-16
ENSG00000048052.73	ENSG00000048052	chr7	dexseq_prepare_annotation2.py	exon	.	+	.	HDAC9	31	8.47107235206744e-18	1.1866402370167e-16
ENSG00000185722.50	ENSG00000185722	chr17	dexseq_prepare_annotation2.py	exon	.	-	.	ANKFY1	25	8.51325123939082e-18	1.19133554475138e-16
ENSG00000112658.7	ENSG00000112658	chr6	dexseq_prepare_annotation2.py	exon	.	+	.	SRF	3	8.54512428660129e-18	1.19458058624479e-16
ENSG00000116478.14	ENSG00000116478	chr1	dexseq_prepare_annotation2.py	exon	.	+	.	HDAC1	6	8.5723504174398e-18	1.19717007454114e-16
ENSG00000174136.17	ENSG00000174136	chr5	dexseq_prepare_annotation2.py	exon	.	+	.	RGMB	13	8.71929128650141e-18	1.21645609469689e-16
ENSG00000240216.21	ENSG00000240216	chr3	dexseq_prepare_annotation2.py	exon	.	-	.	CPHL1P	10	8.78205962988647e-18	1.2239717555088e-16
ENSG00000146151.26	ENSG00000146151	chr6	dexseq_prepare_annotation2.py	exon	.	-	.	HMGCLL1	14	8.99644847477912e-18	1.25258244148848e-16
ENSG00000255693.6	ENSG00000255693	chr12	dexseq_prepare_annotation2.py	exon	.	+	.	RP11-766N7.3	6	1.0235957689204e-17	1.42371925149333e-16
ENSG00000166676.22	ENSG00000166676	chr16	dexseq_prepare_annotation2.py	exon	.	-	.	TVP23A	12	1.02512024254804e-17	1.42439939964553e-16
ENSG00000115266.29	ENSG00000115266	chr19	dexseq_prepare_annotation2.py	exon	.	+	.	APC2	12	1.02903316749338e-17	1.42839356730969e-16
ENSG00000090857.21	ENSG00000090857	chr16	dexseq_prepare_annotation2.py	exon	.	+	.	PDPR	12	1.0373844403018e-17	1.4376091631266e-16
ENSG00000073910.76	ENSG00000073910	chr13	dexseq_prepare_annotation2.py	exon	.	+	.	FRY	8	1.03776235750561e-17	1.4376091631266e-16
ENSG00000182389.32	ENSG00000182389	chr2	dexseq_prepare_annotation2.py	exon	.	-	.	CACNB4	14	1.05282387822728e-17	1.45700656628717e-16
ENSG00000145247.25	ENSG00000145247	chr4	dexseq_prepare_annotation2.py	exon	.	-	.	OCIAD2	14	1.09343255841716e-17	1.51168424860165e-16
ENSG00000147872.29	ENSG00000147872	chr9	dexseq_prepare_annotation2.py	exon	.	-	.	PLIN2	20	1.1129265470584e-17	1.53709011860797e-16
ENSG00000255624.15	ENSG00000255624	chr10	dexseq_prepare_annotation2.py	exon	.	+	.	RP11-564D11.3	8	1.16256449128432e-17	1.60403582167574e-16
ENSG00000267072.ENSG00000103184.ENSG00000033011.40	ENSG00000267072+ENSG00000103184+ENSG00000033011	chr16	dexseq_prepare_annotation2.py	exon	.	+	.		9	1.1672685461024e-17	1.60891243689225e-16
ENSG00000167236.9	ENSG00000167236	chr17	dexseq_prepare_annotation2.py	exon	.	-	.	CCL23	6	1.17900351202666e-17	1.62346069183571e-16
ENSG00000066427.ENSG00000259634.44	ENSG00000066427+ENSG00000259634	chr14	dexseq_prepare_annotation2.py	exon	.	-	.		9	1.2040936791733e-17	1.65635126507079e-16
ENSG00000118473.47	ENSG00000118473	chr1	dexseq_prepare_annotation2.py	exon	.	+	.	SGIP1	11	1.22091547627895e-17	1.67781351565367e-16
ENSG00000138041.27	ENSG00000138041	chr2	dexseq_prepare_annotation2.py	exon	.	-	.	SMEK2	18	1.26213243949895e-17	1.73272393590294e-16
ENSG00000100802.46	ENSG00000100802	chr14	dexseq_prepare_annotation2.py	exon	.	-	.	C14orf93	16	1.28515621043268e-17	1.76257316358045e-16
ENSG00000115241.22	ENSG00000115241	chr2	dexseq_prepare_annotation2.py	exon	.	-	.	PPM1G	15	1.32025060415575e-17	1.80710481535872e-16
ENSG00000204655.30	ENSG00000204655	chr6	dexseq_prepare_annotation2.py	exon	.	+	.	MOG	20	1.32025322727211e-17	1.80710481535872e-16
ENSG00000135723.48	ENSG00000135723	chr16	dexseq_prepare_annotation2.py	exon	.	-	.	FHOD1	22	1.32695713993211e-17	1.81447538935448e-16
ENSG00000145632.28	ENSG00000145632	chr5	dexseq_prepare_annotation2.py	exon	.	-	.	PLK2	16	1.35348865181541e-17	1.84891657342332e-16
ENSG00000120709.22	ENSG00000120709	chr5	dexseq_prepare_annotation2.py	exon	.	+	.	FAM53C	16	1.43335462219401e-17	1.95607402608143e-16
ENSG00000183117.77	ENSG00000183117	chr8	dexseq_prepare_annotation2.py	exon	.	-	.	CSMD1	22	1.53132781326167e-17	2.08770519318409e-16
ENSG00000147224.18	ENSG00000147224	chrX	dexseq_prepare_annotation2.py	exon	.	+	.	PRPS1	13	1.62086182897616e-17	2.20758171479169e-16
ENSG00000173486.17	ENSG00000173486	chr11	dexseq_prepare_annotation2.py	exon	.	+	.	FKBP2	9	1.6716093790768e-17	2.27444694545801e-16
ENSG00000159625.39	ENSG00000159625	chr16	dexseq_prepare_annotation2.py	exon	.	+	.	CCDC135	17	1.77213461454034e-17	2.40884226853923e-16
ENSG00000111961.22	ENSG00000111961	chr6	dexseq_prepare_annotation2.py	exon	.	+	.	SASH1	16	1.78590303807227e-17	2.42516112455302e-16
ENSG00000164684.20	ENSG00000164684	chr8	dexseq_prepare_annotation2.py	exon	.	-	.	ZNF704	9	1.80896699441765e-17	2.45263430059321e-16
ENSG00000175166.68	ENSG00000175166	chr3	dexseq_prepare_annotation2.py	exon	.	+	.	PSMD2	47	1.80970035991721e-17	2.45263430059321e-16
ENSG00000163633.23	ENSG00000163633	chr4	dexseq_prepare_annotation2.py	exon	.	-	.	C4orf36	21	1.81239821344547e-17	2.45387301418857e-16
ENSG00000078246.ENSG00000171792.47	ENSG00000078246+ENSG00000171792	chr12	dexseq_prepare_annotation2.py	exon	.	+	.		25	1.81653203285106e-17	2.45705158740405e-16
ENSG00000172748.35	ENSG00000172748	chr8	dexseq_prepare_annotation2.py	exon	.	+	.	ZNF596	9	1.8555479043528e-17	2.50735923106849e-16
ENSG00000085224.43	ENSG00000085224	chrX	dexseq_prepare_annotation2.py	exon	.	-	.	ATRX	15	1.91478979542794e-17	2.58487226947073e-16
ENSG00000175115.55	ENSG00000175115	chr11	dexseq_prepare_annotation2.py	exon	.	+	.	PACS1	24	1.98031399575178e-17	2.67070581623152e-16
ENSG00000083312.17	ENSG00000083312	chr5	dexseq_prepare_annotation2.py	exon	.	+	.	TNPO1	5	1.98795889977669e-17	2.67839007104095e-16
ENSG00000187908.56	ENSG00000187908	chr10	dexseq_prepare_annotation2.py	exon	.	+	.	DMBT1	22	2.03404752323175e-17	2.73780408312876e-16
ENSG00000094631.113	ENSG00000094631	chrX	dexseq_prepare_annotation2.py	exon	.	+	.	HDAC6	30	2.21646033083937e-17	2.98041332463601e-16
ENSG00000070371.25	ENSG00000070371	chr22	dexseq_prepare_annotation2.py	exon	.	-	.	CLTCL1	19	2.2349261314689e-17	3.00230897114122e-16
ENSG00000136710.16	ENSG00000136710	chr2	dexseq_prepare_annotation2.py	exon	.	-	.	CCDC115	13	2.35439169167813e-17	3.15970849860725e-16
ENSG00000116668.23	ENSG00000116668	chr1	dexseq_prepare_annotation2.py	exon	.	+	.	SWT1	21	2.42582028711453e-17	3.25239608864985e-16
ENSG00000166140.34	ENSG00000166140	chr15	dexseq_prepare_annotation2.py	exon	.	+	.	ZFYVE19	6	2.45888025369019e-17	3.29351088313167e-16
ENSG00000132780.54	ENSG00000132780	chr1	dexseq_prepare_annotation2.py	exon	.	+	.	NASP	27	2.63425773425761e-17	3.52498534945989e-16
ENSG00000008838.82	ENSG00000008838	chr17	dexseq_prepare_annotation2.py	exon	.	-	.	MED24	19	2.64607954477913e-17	3.53736348085343e-16
ENSG00000116337.74	ENSG00000116337	chr1	dexseq_prepare_annotation2.py	exon	.	+	.	AMPD2	42	2.65531447449685e-17	3.54626270982317e-16
ENSG00000215472.ENSG00000265681.ENSG00000177576.ENSG00000206602.ENSG00000202093.ENSG00000271982.66	ENSG00000215472+ENSG00000265681+ENSG00000177576+ENSG00000206602+ENSG00000202093+ENSG00000271982	chr18	dexseq_prepare_annotation2.py	exon	.	-	.		45	2.67752954791015e-17	3.57246328429215e-16
ENSG00000141086.ENSG00000205220.ENSG00000261884.54	ENSG00000141086+ENSG00000205220+ENSG00000261884	chr16	dexseq_prepare_annotation2.py	exon	.	-	.		36	2.8027707765978e-17	3.73594135686816e-16
ENSG00000108511.ENSG00000257178.ENSG00000182742.ENSG00000120093.56	ENSG00000108511+ENSG00000257178+ENSG00000182742+ENSG00000120093	chr17	dexseq_prepare_annotation2.py	exon	.	-	.		29	2.86426053330401e-17	3.81420792798935e-16
ENSG00000249007.ENSG00000163435.32	ENSG00000249007+ENSG00000163435	chr1	dexseq_prepare_annotation2.py	exon	.	+	.		8	2.88040214662626e-17	3.83199341673026e-16
ENSG00000177666.22	ENSG00000177666	chr11	dexseq_prepare_annotation2.py	exon	.	+	.	PNPLA2	11	3.32464061635774e-17	4.41872041725769e-16
ENSG00000117385.43	ENSG00000117385	chr1	dexseq_prepare_annotation2.py	exon	.	-	.	LEPRE1	17	3.51967636593647e-17	4.67342356079363e-16
ENSG00000236951.9	ENSG00000236951	chrY	dexseq_prepare_annotation2.py	exon	.	-	.	AC007359.6	2	3.58299349370925e-17	4.75290824488568e-16
ENSG00000125630.53	ENSG00000125630	chr2	dexseq_prepare_annotation2.py	exon	.	+	.	POLR1B	37	3.64246391930595e-17	4.82714197244438e-16
ENSG00000173890.ENSG00000242583.20	ENSG00000173890+ENSG00000242583	chr3	dexseq_prepare_annotation2.py	exon	.	+	.		13	3.71004953345778e-17	4.91197703390233e-16
ENSG00000108294.14	ENSG00000108294	chr17	dexseq_prepare_annotation2.py	exon	.	+	.	PSMB3	4	3.84067291632986e-17	5.08002852279168e-16
ENSG00000074317.16	ENSG00000074317	chr5	dexseq_prepare_annotation2.py	exon	.	-	.	SNCB	11	3.97938239134464e-17	5.25844228389403e-16
ENSG00000174358.14	ENSG00000174358	chr5	dexseq_prepare_annotation2.py	exon	.	+	.	SLC6A19	12	4.0556620432799e-17	5.35234944951915e-16
ENSG00000173402.44	ENSG00000173402	chr3	dexseq_prepare_annotation2.py	exon	.	+	.	DAG1	21	4.05822948229753e-17	5.35234944951915e-16
ENSG00000231731.16	ENSG00000231731	chr2	dexseq_prepare_annotation2.py	exon	.	+	.	AC010976.2	11	4.19891129860655e-17	5.53258848885361e-16
ENSG00000072071.21	ENSG00000072071	chr19	dexseq_prepare_annotation2.py	exon	.	-	.	LPHN1	13	4.32416716360246e-17	5.69217641172397e-16
ENSG00000240891.ENSG00000144824.38	ENSG00000240891+ENSG00000144824	chr3	dexseq_prepare_annotation2.py	exon	.	+	.		23	4.37756068829352e-17	5.75695266043648e-16
ENSG00000177058.64	ENSG00000177058	chr5	dexseq_prepare_annotation2.py	exon	.	-	.	SLC38A9	35	4.59943107903107e-17	6.04295834987119e-16
ENSG00000147044.50	ENSG00000147044	chrX	dexseq_prepare_annotation2.py	exon	.	-	.	CASK	9	4.66359618195089e-17	6.12141498844623e-16
ENSG00000006704.40	ENSG00000006704	chr7	dexseq_prepare_annotation2.py	exon	.	+	.	GTF2IRD1	27	4.84886646724447e-17	6.35853261424356e-16
ENSG00000173137.35	ENSG00000173137	chr8	dexseq_prepare_annotation2.py	exon	.	+	.	ADCK5	6	5.6197892818313e-17	7.36245917722584e-16
ENSG00000215424.19	ENSG00000215424	chr21	dexseq_prepare_annotation2.py	exon	.	+	.	MCM3AP-AS1	16	5.62623381970771e-17	7.36388890807795e-16
ENSG00000201965.ENSG00000060971.42	ENSG00000201965+ENSG00000060971	chr3	dexseq_prepare_annotation2.py	exon	.	-	.		19	5.81076388401535e-17	7.59818136772957e-16
ENSG00000129515.33	ENSG00000129515	chr14	dexseq_prepare_annotation2.py	exon	.	-	.	SNX6	13	5.86753676313989e-17	7.6651315967476e-16
ENSG00000105186.45	ENSG00000105186	chr19	dexseq_prepare_annotation2.py	exon	.	-	.	ANKRD27	15	5.906988675057e-17	7.70934878691501e-16
ENSG00000196912.61	ENSG00000196912	chr2	dexseq_prepare_annotation2.py	exon	.	-	.	ANKRD36B	17	6.01068283336174e-17	7.83724673513972e-16
ENSG00000211535.ENSG00000114270.124	ENSG00000211535+ENSG00000114270	chr3	dexseq_prepare_annotation2.py	exon	.	-	.		65	6.04197874009546e-17	7.8705927602986e-16
ENSG00000172915.67	ENSG00000172915	chr13	dexseq_prepare_annotation2.py	exon	.	+	.	NBEA	21	6.21564359029189e-17	8.08915735364761e-16
ENSG00000245937.30	ENSG00000245937	chr5	dexseq_prepare_annotation2.py	exon	.	-	.	CTC-228N24.3	22	6.33980025500394e-17	8.24293878145881e-16
ENSG00000125618.30	ENSG00000125618	chr2	dexseq_prepare_annotation2.py	exon	.	-	.	PAX8	8	6.35709403996684e-17	8.25761903812879e-16
ENSG00000159023.32	ENSG00000159023	chr1	dexseq_prepare_annotation2.py	exon	.	+	.	EPB41	18	6.39867801513896e-17	8.30379384681618e-16
ENSG00000104218.45	ENSG00000104218	chr8	dexseq_prepare_annotation2.py	exon	.	+	.	CSPP1	19	6.79842200935899e-17	8.81424063720474e-16
ENSG00000236780.9	ENSG00000236780	chr2	dexseq_prepare_annotation2.py	exon	.	-	.	AC078941.1	4	6.8394164776974e-17	8.85904077845626e-16
ENSG00000260773.1	ENSG00000260773	chr15	dexseq_prepare_annotation2.py	exon	.	-	.	RP11-352G18.2	2	6.87116818513003e-17	8.8917958188757e-16
ENSG00000125485.30	ENSG00000125485	chr9	dexseq_prepare_annotation2.py	exon	.	-	.	DDX31	21	6.93082269499918e-17	8.96056362710609e-16
ENSG00000147535.42	ENSG00000147535	chr8	dexseq_prepare_annotation2.py	exon	.	-	.	PPAPDC1B	19	6.94213787473487e-17	8.96676512721624e-16
ENSG00000166260.21	ENSG00000166260	chr17	dexseq_prepare_annotation2.py	exon	.	-	.	COX11	9	7.08579130189519e-17	9.14372843798032e-16
ENSG00000118804.ENSG00000189157.ENSG00000272414.39	ENSG00000118804+ENSG00000189157+ENSG00000272414	chr4	dexseq_prepare_annotation2.py	exon	.	+	.		21	7.35411165761811e-17	9.48108340789079e-16
ENSG00000246090.33	ENSG00000246090	chr4	dexseq_prepare_annotation2.py	exon	.	+	.	RP11-696N14.1	26	7.50336899889967e-17	9.66445168060522e-16
ENSG00000131504.54	ENSG00000131504	chr5	dexseq_prepare_annotation2.py	exon	.	-	.	DIAPH1	31	7.59802450088868e-17	9.77721468982458e-16
ENSG00000196367.ENSG00000242687.94	ENSG00000196367+ENSG00000242687	chr7	dexseq_prepare_annotation2.py	exon	.	+	.		54	8.16493146294971e-17	1.04968969349847e-15
ENSG00000091262.45	ENSG00000091262	chr16	dexseq_prepare_annotation2.py	exon	.	-	.	ABCC6	18	8.32687381686764e-17	1.0695095819312e-15
ENSG00000136504.49	ENSG00000136504	chr17	dexseq_prepare_annotation2.py	exon	.	+	.	KAT7	23	8.41511543943716e-17	1.07983514911285e-15
ENSG00000184640.109	ENSG00000184640	chr17	dexseq_prepare_annotation2.py	exon	.	+	.	SEPT9	42	8.59364571607299e-17	1.10171659338583e-15
ENSG00000128973.ENSG00000260007.ENSG00000129007.30	ENSG00000128973+ENSG00000260007+ENSG00000129007	chr15	dexseq_prepare_annotation2.py	exon	.	-	.		24	8.65760716100958e-17	1.10888309224253e-15
ENSG00000206120.55	ENSG00000206120	chr3	dexseq_prepare_annotation2.py	exon	.	+	.	EGFEM1P	16	8.71966101703135e-17	1.11579215767705e-15
ENSG00000179583.36	ENSG00000179583	chr16	dexseq_prepare_annotation2.py	exon	.	+	.	CIITA	3	8.83511962371287e-17	1.12951585077876e-15
ENSG00000163467.16	ENSG00000163467	chr1	dexseq_prepare_annotation2.py	exon	.	+	.	TSACC	9	9.11466365290916e-17	1.16417189609488e-15
ENSG00000262117.3	ENSG00000262117	chr16	dexseq_prepare_annotation2.py	exon	.	-	.	BCAR4	4	9.1244769900764e-17	1.16434420663721e-15
ENSG00000055208.ENSG00000228408.17	ENSG00000055208+ENSG00000228408	chr6	dexseq_prepare_annotation2.py	exon	.	+	.		11	9.38391032853372e-17	1.19633985615672e-15
ENSG00000128585.42	ENSG00000128585	chr7	dexseq_prepare_annotation2.py	exon	.	+	.	MKLN1	23	9.81368399067577e-17	1.24997256459015e-15
ENSG00000137337.35	ENSG00000137337	chr6	dexseq_prepare_annotation2.py	exon	.	-	.	MDC1	17	1.04569775427222e-16	1.33067699424317e-15
ENSG00000134490.46	ENSG00000134490	chr18	dexseq_prepare_annotation2.py	exon	.	-	.	TMEM241	23	1.06645231762305e-16	1.35583346406864e-15
ENSG00000164934.20	ENSG00000164934	chr8	dexseq_prepare_annotation2.py	exon	.	+	.	DCAF13	13	1.08369219912104e-16	1.37647921432217e-15
ENSG00000106327.42	ENSG00000106327	chr7	dexseq_prepare_annotation2.py	exon	.	-	.	TFR2	20	1.09807627202139e-16	1.39275819000763e-15
ENSG00000006071.82	ENSG00000006071	chr11	dexseq_prepare_annotation2.py	exon	.	-	.	ABCC8	41	1.09853346623893e-16	1.39275819000763e-15
ENSG00000068654.51	ENSG00000068654	chr2	dexseq_prepare_annotation2.py	exon	.	-	.	POLR1A	35	1.2005837971104e-16	1.52073947633984e-15
ENSG00000175826.ENSG00000181885.ENSG00000262526.ENSG00000262302.ENSG00000170296.58	ENSG00000175826+ENSG00000181885+ENSG00000262526+ENSG00000262302+ENSG00000170296	chr17	dexseq_prepare_annotation2.py	exon	.	-	.		20	1.25982095667398e-16	1.5943051591543e-15
ENSG00000186472.28	ENSG00000186472	chr7	dexseq_prepare_annotation2.py	exon	.	-	.	PCLO	22	1.34274249836157e-16	1.69768068083288e-15
ENSG00000115718.33	ENSG00000115718	chr2	dexseq_prepare_annotation2.py	exon	.	+	.	PROC	16	1.35752318407676e-16	1.71479237099724e-15
ENSG00000162438.9	ENSG00000162438	chr1	dexseq_prepare_annotation2.py	exon	.	+	.	CTRC	7	1.36853719807723e-16	1.72711905474774e-15
ENSG00000258984.ENSG00000184182.ENSG00000132330.80	ENSG00000258984+ENSG00000184182+ENSG00000132330	chr2	dexseq_prepare_annotation2.py	exon	.	+	.		36	1.40742454567552e-16	1.77456755731554e-15
ENSG00000169554.ENSG00000176824.66	ENSG00000169554+ENSG00000176824	chr2	dexseq_prepare_annotation2.py	exon	.	-	.		4	1.43205872019296e-16	1.80397433653611e-15
ENSG00000138081.40	ENSG00000138081	chr2	dexseq_prepare_annotation2.py	exon	.	-	.	FBXO11	11	1.45012566988552e-16	1.82506209651832e-15
ENSG00000105193.19	ENSG00000105193	chr19	dexseq_prepare_annotation2.py	exon	.	-	.	RPS16	11	1.48437148162296e-16	1.86645467104254e-15
ENSG00000169689.26	ENSG00000169689	chr17	dexseq_prepare_annotation2.py	exon	.	-	.	STRA13	13	1.59397600115763e-16	2.0024414494908e-15
ENSG00000178685.15	ENSG00000178685	chr8	dexseq_prepare_annotation2.py	exon	.	-	.	PARP10	8	1.62192415615248e-16	2.03569239890817e-15
ENSG00000148824.ENSG00000148832.ENSG00000254536.53	ENSG00000148824+ENSG00000148832+ENSG00000254536	chr10	dexseq_prepare_annotation2.py	exon	.	+	.		45	1.63171606350987e-16	2.04611542111593e-15
ENSG00000172803.35	ENSG00000172803	chr11	dexseq_prepare_annotation2.py	exon	.	+	.	SNX32	11	1.70208828374397e-16	2.1324158862643e-15
ENSG00000168014.74	ENSG00000168014	chr11	dexseq_prepare_annotation2.py	exon	.	-	.	C2CD3	21	1.71547294697689e-16	2.14722892253086e-15
ENSG00000225241.40	ENSG00000225241	chr1	dexseq_prepare_annotation2.py	exon	.	+	.	RP11-640M9.2	6	1.72023014325472e-16	2.15122598641926e-15
ENSG00000175556.19	ENSG00000175556	chrX	dexseq_prepare_annotation2.py	exon	.	+	.	LONRF3	15	1.8031056464592e-16	2.25281755428635e-15
ENSG00000164675.24	ENSG00000164675	chr7	dexseq_prepare_annotation2.py	exon	.	-	.	IQUB	19	1.81765274879179e-16	2.2689320519401e-15
ENSG00000185619.40	ENSG00000185619	chr4	dexseq_prepare_annotation2.py	exon	.	+	.	PCGF3	22	2.04005334932962e-16	2.5442406050207e-15
ENSG00000165125.35	ENSG00000165125	chr7	dexseq_prepare_annotation2.py	exon	.	-	.	TRPV6	20	2.06052959301164e-16	2.56744973564022e-15
ENSG00000105248.8	ENSG00000105248	chr19	dexseq_prepare_annotation2.py	exon	.	+	.	CCDC94	7	2.06519660559045e-16	2.5709361544346e-15
ENSG00000128340.ENSG00000255594.24	ENSG00000128340+ENSG00000255594	chr22	dexseq_prepare_annotation2.py	exon	.	-	.		14	2.08259577122461e-16	2.59025202793542e-15
ENSG00000080822.ENSG00000080819.85	ENSG00000080822+ENSG00000080819	chr3	dexseq_prepare_annotation2.py	exon	.	-	.		42	2.10065972956068e-16	2.61035910025625e-15
ENSG00000258913.6	ENSG00000258913	chr14	dexseq_prepare_annotation2.py	exon	.	+	.	RP11-260M19.2	7	2.10684918155926e-16	2.61568748569758e-15
ENSG00000269404.ENSG00000142539.ENSG00000062822.80	ENSG00000269404+ENSG00000142539+ENSG00000062822	chr19	dexseq_prepare_annotation2.py	exon	.	+	.		14	2.11806060675047e-16	2.62723550103332e-15
ENSG00000197253.13	ENSG00000197253	chr16	dexseq_prepare_annotation2.py	exon	.	-	.	TPSB2	5	2.18671308886954e-16	2.70994822076481e-15
ENSG00000036448.64	ENSG00000036448	chr8	dexseq_prepare_annotation2.py	exon	.	+	.	MYOM2	41	2.25376758266987e-16	2.79053347139575e-15
ENSG00000204463.82	ENSG00000204463	chr6	dexseq_prepare_annotation2.py	exon	.	-	.	BAG6	20	2.27808743343094e-16	2.81810887898165e-15
ENSG00000215039.30	ENSG00000215039	chr12	dexseq_prepare_annotation2.py	exon	.	-	.	CD27-AS1	17	2.31016669092918e-16	2.85522488772882e-15
ENSG00000177200.72	ENSG00000177200	chr16	dexseq_prepare_annotation2.py	exon	.	+	.	CHD9	17	2.43648422118374e-16	3.0086424548118e-15
ENSG00000257341.ENSG00000213145.ENSG00000185347.80	ENSG00000257341+ENSG00000213145+ENSG00000185347	chr14	dexseq_prepare_annotation2.py	exon	.	+	.		50	2.49449689711987e-16	3.07751563379201e-15
ENSG00000156482.28	ENSG00000156482	chr8	dexseq_prepare_annotation2.py	exon	.	-	.	RPL30	11	2.51228316437237e-16	3.0966816495615e-15
ENSG00000233436.5	ENSG00000233436	chr11	dexseq_prepare_annotation2.py	exon	.	-	.	BTBD18	5	2.59524677666239e-16	3.19608009487626e-15
ENSG00000214022.ENSG00000196456.60	ENSG00000214022+ENSG00000196456	chr7	dexseq_prepare_annotation2.py	exon	.	+	.		20	2.75900311715753e-16	3.39470902322173e-15
ENSG00000154222.55	ENSG00000154222	chr1	dexseq_prepare_annotation2.py	exon	.	-	.	CC2D1B	24	2.78655701586963e-16	3.42554765954447e-15
ENSG00000181450.12	ENSG00000181450	chr1	dexseq_prepare_annotation2.py	exon	.	+	.	ZNF678	6	2.84283495679328e-16	3.49161050586147e-15
ENSG00000061656.4	ENSG00000061656	chr20	dexseq_prepare_annotation2.py	exon	.	+	.	SPAG4	2	3.09097082944394e-16	3.79298793308036e-15
ENSG00000059122.49	ENSG00000059122	chr16	dexseq_prepare_annotation2.py	exon	.	+	.	FLYWCH1	19	3.20353186211739e-16	3.92761000849258e-15
ENSG00000119681.50	ENSG00000119681	chr14	dexseq_prepare_annotation2.py	exon	.	-	.	LTBP2	15	3.39734245972868e-16	4.16151762030523e-15
ENSG00000127418.20	ENSG00000127418	chr4	dexseq_prepare_annotation2.py	exon	.	+	.	FGFRL1	6	3.43170337358202e-16	4.19986758069344e-15
ENSG00000142102.38	ENSG00000142102	chr11	dexseq_prepare_annotation2.py	exon	.	+	.	ATHL1	37	3.47548136461893e-16	4.2496641468176e-15
ENSG00000166946.ENSG00000137842.46	ENSG00000166946+ENSG00000137842	chr15	dexseq_prepare_annotation2.py	exon	.	+	.		22	3.63886440166151e-16	4.44549011627493e-15
ENSG00000163006.32	ENSG00000163006	chr2	dexseq_prepare_annotation2.py	exon	.	+	.	CCDC138	16	3.73033964413364e-16	4.55319894806587e-15
ENSG00000223662.4	ENSG00000223662	chr21	dexseq_prepare_annotation2.py	exon	.	+	.	SAMSN1-AS1	5	3.74186251602536e-16	4.56321460730894e-15
ENSG00000030582.56	ENSG00000030582	chr17	dexseq_prepare_annotation2.py	exon	.	+	.	GRN	37	3.78602222657058e-16	4.6129780113999e-15
ENSG00000169592.41	ENSG00000169592	chr16	dexseq_prepare_annotation2.py	exon	.	+	.	INO80E	13	3.84973741967251e-16	4.68645911017833e-15
ENSG00000225720.3	ENSG00000225720	chr22	dexseq_prepare_annotation2.py	exon	.	+	.	RP4-742C19.12	4	3.94652073402957e-16	4.80002999268885e-15
ENSG00000174353.22	ENSG00000174353	chr7	dexseq_prepare_annotation2.py	exon	.	-	.	STAG3L3	14	4.06437767637684e-16	4.93900877351942e-15
ENSG00000078814.32	ENSG00000078814	chr20	dexseq_prepare_annotation2.py	exon	.	+	.	MYH7B	9	4.08409354462612e-16	4.95858700793265e-15
ENSG00000161671.20	ENSG00000161671	chr19	dexseq_prepare_annotation2.py	exon	.	+	.	EMC10	16	4.14399945993319e-16	5.02688329548863e-15
ENSG00000174080.27	ENSG00000174080	chr11	dexseq_prepare_annotation2.py	exon	.	-	.	CTSF	18	4.24661356796823e-16	5.14682081418246e-15
ENSG00000204469.44	ENSG00000204469	chr6	dexseq_prepare_annotation2.py	exon	.	+	.	PRRC2A	5	4.70559369985507e-16	5.69807631471886e-15
ENSG00000141030.31	ENSG00000141030	chr17	dexseq_prepare_annotation2.py	exon	.	-	.	COPS3	21	4.76103474943903e-16	5.75982803223054e-15
ENSG00000141748.19	ENSG00000141748	chr17	dexseq_prepare_annotation2.py	exon	.	-	.	ARL5C	17	4.76496387080427e-16	5.75982803223054e-15
ENSG00000234757.5	ENSG00000234757	chr22	dexseq_prepare_annotation2.py	exon	.	-	.	CA15P2	4	4.84324749383147e-16	5.84931628842368e-15
ENSG00000088854.41	ENSG00000088854	chr20	dexseq_prepare_annotation2.py	exon	.	-	.	C20orf194	16	5.01722471798145e-16	6.05411782636428e-15
ENSG00000158352.18	ENSG00000158352	chrX	dexseq_prepare_annotation2.py	exon	.	-	.	SHROOM4	6	5.39158581877544e-16	6.50014500640447e-15
ENSG00000139372.30	ENSG00000139372	chr12	dexseq_prepare_annotation2.py	exon	.	+	.	TDG	21	5.40357860111697e-16	6.50889905752759e-15
ENSG00000112280.44	ENSG00000112280	chr6	dexseq_prepare_annotation2.py	exon	.	-	.	COL9A1	8	5.66912676798589e-16	6.82279158533804e-15
ENSG00000131355.12	ENSG00000131355	chr19	dexseq_prepare_annotation2.py	exon	.	-	.	EMR3	4	5.88179651601007e-16	7.07255182467085e-15
ENSG00000129221.25	ENSG00000129221	chr17	dexseq_prepare_annotation2.py	exon	.	-	.	AIPL1	6	5.93972757416319e-16	7.13597314499466e-15
ENSG00000148219.38	ENSG00000148219	chr9	dexseq_prepare_annotation2.py	exon	.	-	.	ASTN2	32	6.03787618221444e-16	7.24755887980295e-15
ENSG00000215462.ENSG00000102547.39	ENSG00000215462+ENSG00000102547	chr13	dexseq_prepare_annotation2.py	exon	.	-	.		25	6.0602150568046e-16	7.2680312398783e-15
ENSG00000113971.ENSG00000240303.48	ENSG00000113971+ENSG00000240303	chr3	dexseq_prepare_annotation2.py	exon	.	-	.		10	6.13428678361282e-16	7.35045722956254e-15
ENSG00000117143.20	ENSG00000117143	chr1	dexseq_prepare_annotation2.py	exon	.	+	.	UAP1	15	6.4850541944931e-16	7.76400395991706e-15
ENSG00000177943.ENSG00000054148.47	ENSG00000177943+ENSG00000054148	chr9	dexseq_prepare_annotation2.py	exon	.	+	.		17	6.5942900136017e-16	7.88791768931348e-15
ENSG00000135333.18	ENSG00000135333	chr6	dexseq_prepare_annotation2.py	exon	.	-	.	EPHA7	3	6.69182766329508e-16	7.99763521601104e-15
ENSG00000091592.ENSG00000253071.44	ENSG00000091592+ENSG00000253071	chr17	dexseq_prepare_annotation2.py	exon	.	-	.		17	6.81097502541618e-16	8.13296635847439e-15
ENSG00000137497.88	ENSG00000137497	chr11	dexseq_prepare_annotation2.py	exon	.	-	.	NUMA1	11	7.51527130144069e-16	8.96618144168414e-15
ENSG00000267320.10	ENSG00000267320	chr19	dexseq_prepare_annotation2.py	exon	.	-	.	AC005780.1	10	8.3483469951725e-16	9.9514611148694e-15
ENSG00000238168.2	ENSG00000238168	chr12	dexseq_prepare_annotation2.py	exon	.	+	.	RP11-686G8.1	2	8.486673871799e-16	1.01075918424647e-14
ENSG00000221995.ENSG00000196535.93	ENSG00000221995+ENSG00000196535	chr17	dexseq_prepare_annotation2.py	exon	.	-	.		9	8.6342758897073e-16	1.02744895448801e-14
ENSG00000065328.29	ENSG00000065328	chr10	dexseq_prepare_annotation2.py	exon	.	+	.	MCM10	17	8.83018894382357e-16	1.04985375204181e-14
ENSG00000113448.72	ENSG00000113448	chr5	dexseq_prepare_annotation2.py	exon	.	-	.	PDE4D	21	8.86530872054452e-16	1.05311905664776e-14
ENSG00000134668.45	ENSG00000134668	chr1	dexseq_prepare_annotation2.py	exon	.	-	.	SPOCD1	27	9.31343102715745e-16	1.10539738748557e-14
ENSG00000073464.15	ENSG00000073464	chrX	dexseq_prepare_annotation2.py	exon	.	+	.	CLCN4	7	9.50307570431305e-16	1.12693370162526e-14
ENSG00000175155.12	ENSG00000175155	chr17	dexseq_prepare_annotation2.py	exon	.	+	.	YPEL2	12	9.66878937455955e-16	1.14559747318209e-14
ENSG00000010292.62	ENSG00000010292	chr12	dexseq_prepare_annotation2.py	exon	.	+	.	NCAPD2	17	9.83346609962899e-16	1.16410636546038e-14
ENSG00000124406.52	ENSG00000124406	chr4	dexseq_prepare_annotation2.py	exon	.	-	.	ATP8A1	32	1.04332306449479e-15	1.23404575023133e-14
ENSG00000177106.58	ENSG00000177106	chr11	dexseq_prepare_annotation2.py	exon	.	+	.	EPS8L2	22	1.13823166628296e-15	1.34514731970691e-14
ENSG00000171067.11	ENSG00000171067	chr11	dexseq_prepare_annotation2.py	exon	.	-	.	C11orf24	11	1.15396364937223e-15	1.36256858032313e-14
ENSG00000151532.24	ENSG00000151532	chr10	dexseq_prepare_annotation2.py	exon	.	+	.	VTI1A	16	1.21448838586369e-15	1.43280465145291e-14
ENSG00000120318.44	ENSG00000120318	chr5	dexseq_prepare_annotation2.py	exon	.	-	.	ARAP3	3	1.28228386306235e-15	1.51149073010161e-14
ENSG00000245466.ENSG00000259115.ENSG00000133997.32	ENSG00000245466+ENSG00000259115+ENSG00000133997	chr14	dexseq_prepare_annotation2.py	exon	.	-	.		12	1.3010501286571e-15	1.53229842207253e-14
ENSG00000214711.25	ENSG00000214711	chr2	dexseq_prepare_annotation2.py	exon	.	-	.	CAPN14	7	1.32144139078941e-15	1.55498270074415e-14
ENSG00000198626.121	ENSG00000198626	chr1	dexseq_prepare_annotation2.py	exon	.	+	.	RYR2	32	1.3547524390725e-15	1.59281833776764e-14
ENSG00000125450.72	ENSG00000125450	chr17	dexseq_prepare_annotation2.py	exon	.	+	.	NUP85	12	1.3776630789963e-15	1.61837176043323e-14
ENSG00000129038.15	ENSG00000129038	chr15	dexseq_prepare_annotation2.py	exon	.	+	.	LOXL1	15	1.38781519070457e-15	1.62890663509659e-14
ENSG00000074201.26	ENSG00000074201	chr11	dexseq_prepare_annotation2.py	exon	.	-	.	CLNS1A	5	1.40177564923742e-15	1.6438896701543e-14
ENSG00000131051.104	ENSG00000131051	chr20	dexseq_prepare_annotation2.py	exon	.	-	.	RBM39	5	1.44317968207381e-15	1.69100338216417e-14
ENSG00000167378.ENSG00000268361.ENSG00000073050.48	ENSG00000167378+ENSG00000268361+ENSG00000073050	chr19	dexseq_prepare_annotation2.py	exon	.	-	.		4	1.45811578182928e-15	1.70705027190158e-14
ENSG00000149480.34	ENSG00000149480	chr11	dexseq_prepare_annotation2.py	exon	.	-	.	MTA2	26	1.54895794296082e-15	1.81185930810962e-14
ENSG00000023287.48	ENSG00000023287	chr8	dexseq_prepare_annotation2.py	exon	.	-	.	RB1CC1	17	1.5729362450738e-15	1.83834417903443e-14
ENSG00000225648.13	ENSG00000225648	chr7	dexseq_prepare_annotation2.py	exon	.	+	.	SBDSP1	10	1.59795476418903e-15	1.86599878914977e-14
ENSG00000106462.41	ENSG00000106462	chr7	dexseq_prepare_annotation2.py	exon	.	-	.	EZH2	6	1.62603749537225e-15	1.89718166126724e-14
ENSG00000198373.24	ENSG00000198373	chr16	dexseq_prepare_annotation2.py	exon	.	+	.	WWP2	13	1.70984939113178e-15	1.99327866308549e-14
ENSG00000171241.26	ENSG00000171241	chr16	dexseq_prepare_annotation2.py	exon	.	-	.	SHCBP1	10	1.79760471901216e-15	2.09380614011272e-14
ENSG00000013563.27	ENSG00000013563	chrX	dexseq_prepare_annotation2.py	exon	.	-	.	DNASE1L1	14	1.81799581283282e-15	2.11423412622879e-14
ENSG00000066629.65	ENSG00000066629	chr14	dexseq_prepare_annotation2.py	exon	.	+	.	EML1	26	1.81821675729039e-15	2.11423412622879e-14
ENSG00000157837.20	ENSG00000157837	chr12	dexseq_prepare_annotation2.py	exon	.	-	.	SPPL3	8	1.83616013223393e-15	2.13329550498395e-14
ENSG00000266009.ENSG00000264660.ENSG00000233098.ENSG00000244456.55	ENSG00000266009+ENSG00000264660+ENSG00000233098+ENSG00000244456	chr17	dexseq_prepare_annotation2.py	exon	.	+	.		38	1.84719084407552e-15	2.14430018996649e-14
ENSG00000166157.ENSG00000187172.51	ENSG00000166157+ENSG00000187172	chr21	dexseq_prepare_annotation2.py	exon	.	-	.		17	1.85576124813727e-15	2.15243269219025e-14
ENSG00000167244.ENSG00000129965.ENSG00000254647.ENSG00000240801.42	ENSG00000167244+ENSG00000129965+ENSG00000254647+ENSG00000240801	chr11	dexseq_prepare_annotation2.py	exon	.	-	.		24	1.90789969432416e-15	2.2110419709455e-14
ENSG00000163728.20	ENSG00000163728	chr3	dexseq_prepare_annotation2.py	exon	.	+	.	TTC14	16	2.06795418785292e-15	2.39450991650713e-14
ENSG00000099904.22	ENSG00000099904	chr22	dexseq_prepare_annotation2.py	exon	.	+	.	ZDHHC8	8	2.07260220495411e-15	2.397873501375e-14
ENSG00000013561.34	ENSG00000013561	chr5	dexseq_prepare_annotation2.py	exon	.	+	.	RNF14	14	2.08238345774613e-15	2.40716528107192e-14
ENSG00000128965.7	ENSG00000128965	chr15	dexseq_prepare_annotation2.py	exon	.	+	.	CHAC1	8	2.15197418542557e-15	2.48552114985006e-14
ENSG00000226742.13	ENSG00000226742	chr18	dexseq_prepare_annotation2.py	exon	.	+	.	HSBP1L1	14	2.16440143744805e-15	2.49777736355163e-14
ENSG00000119772.42	ENSG00000119772	chr2	dexseq_prepare_annotation2.py	exon	.	-	.	DNMT3A	3	2.22537667073365e-15	2.56599174204628e-14
ENSG00000050165.40	ENSG00000050165	chr11	dexseq_prepare_annotation2.py	exon	.	-	.	DKK3	22	2.27406651102092e-15	2.61993793346766e-14
ENSG00000267787.ENSG00000267040.10	ENSG00000267787+ENSG00000267040	chr18	dexseq_prepare_annotation2.py	exon	.	+	.		7	2.53986604587221e-15	2.92371525749106e-14
ENSG00000078081.15	ENSG00000078081	chr3	dexseq_prepare_annotation2.py	exon	.	-	.	LAMP3	10	2.79646249147328e-15	3.21639950106241e-14
ENSG00000170310.27	ENSG00000170310	chr17	dexseq_prepare_annotation2.py	exon	.	-	.	STX8	3	2.85494316283109e-15	3.28091880934874e-14
ENSG00000151914.152	ENSG00000151914	chr6	dexseq_prepare_annotation2.py	exon	.	-	.	DST	66	2.94647988407304e-15	3.38328691864012e-14
ENSG00000003756.ENSG00000004534.144	ENSG00000003756+ENSG00000004534	chr3	dexseq_prepare_annotation2.py	exon	.	+	.		51	2.96667663170917e-15	3.40363667604599e-14
ENSG00000141738.46	ENSG00000141738	chr17	dexseq_prepare_annotation2.py	exon	.	+	.	GRB7	27	3.00832383465089e-15	3.44854188912147e-14
ENSG00000265817.ENSG00000197275.34	ENSG00000265817+ENSG00000197275	chr8	dexseq_prepare_annotation2.py	exon	.	-	.		9	3.16473271915729e-15	3.62481792545609e-14
ENSG00000104671.ENSG00000104660.34	ENSG00000104671+ENSG00000104660	chr8	dexseq_prepare_annotation2.py	exon	.	+	.		14	3.26125441672998e-15	3.73226420603474e-14
ENSG00000174365.30	ENSG00000174365	chr20	dexseq_prepare_annotation2.py	exon	.	+	.	SNHG11	9	3.34029243391726e-15	3.81953971080348e-14
ENSG00000143353.23	ENSG00000143353	chr1	dexseq_prepare_annotation2.py	exon	.	+	.	LYPLAL1	17	3.40470305240307e-15	3.88995807216417e-14
ENSG00000181355.55	ENSG00000181355	chr6	dexseq_prepare_annotation2.py	exon	.	-	.	OFCC1	11	3.44974665494616e-15	3.93815062119828e-14
ENSG00000167613.20	ENSG00000167613	chr19	dexseq_prepare_annotation2.py	exon	.	-	.	LAIR1	18	3.51714498189738e-15	4.01176172230351e-14
ENSG00000166960.46	ENSG00000166960	chr18	dexseq_prepare_annotation2.py	exon	.	-	.	CCDC178	26	3.5675608990768e-15	4.0658962491881e-14
ENSG00000167524.ENSG00000258472.ENSG00000076382.92	ENSG00000167524+ENSG00000258472+ENSG00000076382	chr17	dexseq_prepare_annotation2.py	exon	.	-	.		6	3.71808434087889e-15	4.23393776433196e-14
ENSG00000174899.17	ENSG00000174899	chr3	dexseq_prepare_annotation2.py	exon	.	+	.	C3orf55	3	3.83168735137566e-15	4.35969323453462e-14
ENSG00000261997.ENSG00000087253.15	ENSG00000261997+ENSG00000087253	chr16	dexseq_prepare_annotation2.py	exon	.	+	.		14	3.87887611771282e-15	4.40973717977336e-14
ENSG00000173706.28	ENSG00000173706	chr3	dexseq_prepare_annotation2.py	exon	.	-	.	HEG1	18	3.91045251832661e-15	4.44196406623459e-14
ENSG00000099840.31	ENSG00000099840	chr19	dexseq_prepare_annotation2.py	exon	.	+	.	IZUMO4	10	4.09363204042303e-15	4.6462048141963e-14
ENSG00000196547.99	ENSG00000196547	chr15	dexseq_prepare_annotation2.py	exon	.	+	.	MAN2A2	31	4.12411906702183e-15	4.67694821813291e-14
ENSG00000111058.30	ENSG00000111058	chr12	dexseq_prepare_annotation2.py	exon	.	+	.	ACSS3	8	4.73221313929847e-15	5.36213541550163e-14
ENSG00000188895.3	ENSG00000188895	chr17	dexseq_prepare_annotation2.py	exon	.	+	.	MSL1	4	4.77347300311838e-15	5.40443577209024e-14
ENSG00000155926.49	ENSG00000155926	chr8	dexseq_prepare_annotation2.py	exon	.	-	.	SLA	26	5.06860011635376e-15	5.73385388162519e-14
ENSG00000132716.ENSG00000258465.ENSG00000162735.96	ENSG00000132716+ENSG00000258465+ENSG00000162735	chr1	dexseq_prepare_annotation2.py	exon	.	-	.		46	5.20251449410631e-15	5.8799336988296e-14
ENSG00000117682.52	ENSG00000117682	chr1	dexseq_prepare_annotation2.py	exon	.	+	.	DHDDS	38	5.2062803468846e-15	5.8799336988296e-14
ENSG00000259784.ENSG00000162066.ENSG00000162065.ENSG00000185883.ENSG00000260272.86	ENSG00000259784+ENSG00000162066+ENSG00000162065+ENSG00000185883+ENSG00000260272	chr16	dexseq_prepare_annotation2.py	exon	.	+	.		34	5.23704415497551e-15	5.90982603739484e-14
ENSG00000223659.2	ENSG00000223659	chr1	dexseq_prepare_annotation2.py	exon	.	-	.	RP5-857K21.5	3	5.39337269133482e-15	6.08124874934441e-14
ENSG00000118308.68	ENSG00000118308	chr12	dexseq_prepare_annotation2.py	exon	.	+	.	LRMP	38	5.40640485591011e-15	6.09095046665843e-14
ENSG00000219545.ENSG00000106415.4	ENSG00000219545+ENSG00000106415	chr7	dexseq_prepare_annotation2.py	exon	.	+	.		5	5.49736392992249e-15	6.18835828314352e-14
ENSG00000197020.14	ENSG00000197020	chr19	dexseq_prepare_annotation2.py	exon	.	-	.	ZNF100	13	5.54407492308725e-15	6.23583766492136e-14
ENSG00000126262.6	ENSG00000126262	chr19	dexseq_prepare_annotation2.py	exon	.	+	.	FFAR2	5	5.65449379525699e-15	6.35483796140156e-14
ENSG00000065427.23	ENSG00000065427	chr16	dexseq_prepare_annotation2.py	exon	.	-	.	KARS	12	6.00018656062969e-15	6.73784214922628e-14
ENSG00000163092.15	ENSG00000163092	chr2	dexseq_prepare_annotation2.py	exon	.	+	.	XIRP2	3	6.03509779751327e-15	6.77151756138601e-14
ENSG00000176956.5	ENSG00000176956	chr8	dexseq_prepare_annotation2.py	exon	.	-	.	LY6H	5	6.05111709414783e-15	6.7839581700976e-14
ENSG00000162889.18	ENSG00000162889	chr1	dexseq_prepare_annotation2.py	exon	.	+	.	MAPKAPK2	14	6.10228755565211e-15	6.83575469182007e-14
ENSG00000132704.21	ENSG00000132704	chr1	dexseq_prepare_annotation2.py	exon	.	-	.	FCRL2	15	6.38625027575567e-15	7.14802756658218e-14
ENSG00000240038.ENSG00000236085.ENSG00000185946.64	ENSG00000240038+ENSG00000236085+ENSG00000185946	chr1	dexseq_prepare_annotation2.py	exon	.	+	.		46	6.59285812404076e-15	7.37328100441502e-14
ENSG00000164038.ENSG00000164039.66	ENSG00000164038+ENSG00000164039	chr4	dexseq_prepare_annotation2.py	exon	.	-	.		4	6.71901508324179e-15	7.50826738302795e-14
ENSG00000196290.25	ENSG00000196290	chr2	dexseq_prepare_annotation2.py	exon	.	+	.	NIF3L1	17	6.94074654738394e-15	7.74974914819915e-14
ENSG00000106927.19	ENSG00000106927	chr9	dexseq_prepare_annotation2.py	exon	.	-	.	AMBP	3	7.12791900410698e-15	7.95228335932649e-14
ENSG00000224187.3	ENSG00000224187	chr3	dexseq_prepare_annotation2.py	exon	.	-	.	RP11-132N15.3	3	7.15694247128311e-15	7.97819292017589e-14
ENSG00000266504.ENSG00000214425.ENSG00000267246.28	ENSG00000266504+ENSG00000214425+ENSG00000267246	chr17	dexseq_prepare_annotation2.py	exon	.	-	.		18	7.30802238371687e-15	8.14001262432464e-14
ENSG00000159140.47	ENSG00000159140	chr21	dexseq_prepare_annotation2.py	exon	.	+	.	SON	23	7.33970732304498e-15	8.16869044788081e-14
ENSG00000165102.25	ENSG00000165102	chr8	dexseq_prepare_annotation2.py	exon	.	+	.	HGSNAT	10	7.55888365487646e-15	8.40275844590324e-14
ENSG00000090621.29	ENSG00000090621	chr1	dexseq_prepare_annotation2.py	exon	.	-	.	PABPC4	12	7.56223826405075e-15	8.40275844590324e-14
ENSG00000138448.32	ENSG00000138448	chr2	dexseq_prepare_annotation2.py	exon	.	+	.	ITGAV	19	7.57817858866828e-15	8.41367430716069e-14
ENSG00000159650.23	ENSG00000159650	chr3	dexseq_prepare_annotation2.py	exon	.	-	.	UROC1	17	7.7306141699363e-15	8.57599423561643e-14
ENSG00000086102.29	ENSG00000086102	chr9	dexseq_prepare_annotation2.py	exon	.	+	.	NFX1	8	7.96480715547048e-15	8.82867745613633e-14
ENSG00000230773.15	ENSG00000230773	chr2	dexseq_prepare_annotation2.py	exon	.	-	.	AC079807.4	2	8.09817211786556e-15	8.96927984326559e-14
ENSG00000224420.ENSG00000126457.41	ENSG00000224420+ENSG00000126457	chr19	dexseq_prepare_annotation2.py	exon	.	+	.		16	8.22960820374465e-15	9.10752135564855e-14
ENSG00000173083.16	ENSG00000173083	chr4	dexseq_prepare_annotation2.py	exon	.	-	.	HPSE	10	8.25607543238769e-15	9.1294673350422e-14
ENSG00000259248.22	ENSG00000259248	chr15	dexseq_prepare_annotation2.py	exon	.	-	.	USP3-AS1	3	9.44089315213841e-15	1.04312390522744e-13
ENSG00000002079.31	ENSG00000002079	chr7	dexseq_prepare_annotation2.py	exon	.	+	.	MYH16	9	9.52034062500148e-15	1.05105783015666e-13
ENSG00000175931.30	ENSG00000175931	chr17	dexseq_prepare_annotation2.py	exon	.	-	.	UBE2O	30	1.01315277686403e-14	1.11763669595362e-13
ENSG00000205336.173	ENSG00000205336	chr16	dexseq_prepare_annotation2.py	exon	.	+	.	GPR56	55	1.02461369688508e-14	1.12937387935506e-13
ENSG00000128918.50	ENSG00000128918	chr15	dexseq_prepare_annotation2.py	exon	.	-	.	ALDH1A2	27	1.02675582637096e-14	1.13082891493666e-13
ENSG00000161016.38	ENSG00000161016	chr8	dexseq_prepare_annotation2.py	exon	.	-	.	RPL8	21	1.03349854511559e-14	1.13734447892881e-13
ENSG00000262879.23	ENSG00000262879	chr17	dexseq_prepare_annotation2.py	exon	.	-	.	RP11-156P1.3	17	1.09357962426795e-14	1.20250050451079e-13
ENSG00000149269.48	ENSG00000149269	chr11	dexseq_prepare_annotation2.py	exon	.	-	.	PAK1	24	1.10756148273898e-14	1.21690221697743e-13
ENSG00000048707.98	ENSG00000048707	chr1	dexseq_prepare_annotation2.py	exon	.	+	.	VPS13D	14	1.12713796762183e-14	1.23742297546735e-13
ENSG00000163710.28	ENSG00000163710	chr3	dexseq_prepare_annotation2.py	exon	.	-	.	PCOLCE2	19	1.14132286600862e-14	1.25199659847006e-13
ENSG00000130958.19	ENSG00000130958	chr9	dexseq_prepare_annotation2.py	exon	.	-	.	SLC35D2	4	1.17894847572621e-14	1.29224025753703e-13
ENSG00000142252.ENSG00000007047.ENSG00000104866.84	ENSG00000142252+ENSG00000007047+ENSG00000104866	chr19	dexseq_prepare_annotation2.py	exon	.	+	.		10	1.19616471756392e-14	1.31006702665679e-13
ENSG00000105486.60	ENSG00000105486	chr19	dexseq_prepare_annotation2.py	exon	.	-	.	LIG1	26	1.22194096816785e-14	1.33719297970989e-13
ENSG00000151067.69	ENSG00000151067	chr12	dexseq_prepare_annotation2.py	exon	.	+	.	CACNA1C	40	1.22384571267969e-14	1.33719297970989e-13
ENSG00000017260.72	ENSG00000017260	chr3	dexseq_prepare_annotation2.py	exon	.	+	.	ATP2C1	7	1.22384847445097e-14	1.33719297970989e-13
ENSG00000115204.29	ENSG00000115204	chr2	dexseq_prepare_annotation2.py	exon	.	-	.	MPV17	24	1.23105105701554e-14	1.34399510637348e-13
ENSG00000118298.21	ENSG00000118298	chr1	dexseq_prepare_annotation2.py	exon	.	+	.	CA14	10	1.24700926482511e-14	1.36033778326203e-13
ENSG00000148735.20	ENSG00000148735	chr10	dexseq_prepare_annotation2.py	exon	.	+	.	PLEKHS1	18	1.26480745293112e-14	1.37866016818704e-13
ENSG00000101558.23	ENSG00000101558	chr18	dexseq_prepare_annotation2.py	exon	.	+	.	VAPA	15	1.27801303722312e-14	1.39195149168973e-13
ENSG00000022567.21	ENSG00000022567	chr8	dexseq_prepare_annotation2.py	exon	.	-	.	SLC45A4	17	1.28433837997623e-14	1.39773407871463e-13
ENSG00000184206.23	ENSG00000184206	chr15	dexseq_prepare_annotation2.py	exon	.	+	.	GOLGA6L4	9	1.32467383028456e-14	1.44049116279798e-13
ENSG00000132326.23	ENSG00000132326	chr2	dexseq_prepare_annotation2.py	exon	.	-	.	PER2	12	1.33061460587453e-14	1.44575539546162e-13
ENSG00000196684.ENSG00000167461.51	ENSG00000196684+ENSG00000167461	chr19	dexseq_prepare_annotation2.py	exon	.	+	.		17	1.33161681160938e-14	1.44575539546162e-13
ENSG00000163032.12	ENSG00000163032	chr2	dexseq_prepare_annotation2.py	exon	.	+	.	VSNL1	4	1.34444756244921e-14	1.45853475307975e-13
ENSG00000149557.38	ENSG00000149557	chr11	dexseq_prepare_annotation2.py	exon	.	-	.	FEZ1	10	1.34692502880513e-14	1.46007097685133e-13
ENSG00000100116.19	ENSG00000100116	chr22	dexseq_prepare_annotation2.py	exon	.	+	.	GCAT	13	1.38193902571552e-14	1.49684671163328e-13
ENSG00000222750.ENSG00000103534.38	ENSG00000222750+ENSG00000103534	chr16	dexseq_prepare_annotation2.py	exon	.	+	.		22	1.41354702753546e-14	1.52987827779526e-13
ENSG00000267534.ENSG00000130816.102	ENSG00000267534+ENSG00000130816	chr19	dexseq_prepare_annotation2.py	exon	.	-	.		50	1.42113828572969e-14	1.53688508321522e-13
ENSG00000134905.57	ENSG00000134905	chr13	dexseq_prepare_annotation2.py	exon	.	-	.	CARS2	38	1.4394443879074e-14	1.55545930872382e-13
ENSG00000129667.63	ENSG00000129667	chr17	dexseq_prepare_annotation2.py	exon	.	-	.	RHBDF2	19	1.4422239838036e-14	1.55723964844602e-13
ENSG00000185261.28	ENSG00000185261	chr5	dexseq_prepare_annotation2.py	exon	.	-	.	KIAA0825	16	1.4459398219212e-14	1.56002730904691e-13
ENSG00000099899.ENSG00000243762.53	ENSG00000099899+ENSG00000243762	chr22	dexseq_prepare_annotation2.py	exon	.	-	.		19	1.44962418371984e-14	1.56277666702588e-13
ENSG00000245534.13	ENSG00000245534	chr15	dexseq_prepare_annotation2.py	exon	.	+	.	RP11-219B17.1	5	1.49137929620854e-14	1.60653199676153e-13
ENSG00000261360.9	ENSG00000261360	chr5	dexseq_prepare_annotation2.py	exon	.	-	.	CTD-2165H16.4	5	1.53783549622608e-14	1.65527895822269e-13
ENSG00000170959.35	ENSG00000170959	chr11	dexseq_prepare_annotation2.py	exon	.	-	.	DCDC1	15	1.54127665023458e-14	1.65732833365172e-13
ENSG00000041982.45	ENSG00000041982	chr9	dexseq_prepare_annotation2.py	exon	.	-	.	TNC	6	1.54214907463958e-14	1.65732833365172e-13
ENSG00000158417.20	ENSG00000158417	chr2	dexseq_prepare_annotation2.py	exon	.	+	.	EIF5B	11	1.59248789299056e-14	1.71009082404201e-13
ENSG00000126261.33	ENSG00000126261	chr19	dexseq_prepare_annotation2.py	exon	.	+	.	UBA2	8	1.60648987560461e-14	1.72378118009493e-13
ENSG00000259344.ENSG00000170113.30	ENSG00000259344+ENSG00000170113	chr15	dexseq_prepare_annotation2.py	exon	.	-	.		12	1.66473024909452e-14	1.78488147361997e-13
ENSG00000133706.65	ENSG00000133706	chr5	dexseq_prepare_annotation2.py	exon	.	-	.	LARS	20	1.72118691420482e-14	1.84397563799077e-13
ENSG00000134571.36	ENSG00000134571	chr11	dexseq_prepare_annotation2.py	exon	.	-	.	MYBPC3	24	1.73720556953808e-14	1.85968870152263e-13
ENSG00000254645.8	ENSG00000254645	chr11	dexseq_prepare_annotation2.py	exon	.	-	.	RP11-396O20.2	4	1.74089713629391e-14	1.86219136911812e-13
ENSG00000039560.75	ENSG00000039560	chr5	dexseq_prepare_annotation2.py	exon	.	+	.	RAI14	25	1.79702235437963e-14	1.9207334504154e-13
ENSG00000156299.35	ENSG00000156299	chr21	dexseq_prepare_annotation2.py	exon	.	-	.	TIAM1	9	1.81926935750456e-14	1.94300227343422e-13
ENSG00000156256.29	ENSG00000156256	chr21	dexseq_prepare_annotation2.py	exon	.	+	.	USP16	19	1.8240052970969e-14	1.94654901992746e-13
ENSG00000175267.52	ENSG00000175267	chr16	dexseq_prepare_annotation2.py	exon	.	+	.	VWA3A	12	1.85108899527711e-14	1.97392094721178e-13
ENSG00000181827.21	ENSG00000181827	chr15	dexseq_prepare_annotation2.py	exon	.	-	.	RFX7	7	1.88702761017556e-14	2.01068565496321e-13
ENSG00000100297.37	ENSG00000100297	chr22	dexseq_prepare_annotation2.py	exon	.	+	.	MCM5	10	1.88908931739709e-14	2.01132450852279e-13
ENSG00000134779.42	ENSG00000134779	chr18	dexseq_prepare_annotation2.py	exon	.	-	.	TPGS2	21	1.90926900211922e-14	2.03123777209219e-13
ENSG00000131446.22	ENSG00000131446	chr5	dexseq_prepare_annotation2.py	exon	.	-	.	MGAT1	4	1.92242601054499e-14	2.04365472960254e-13
ENSG00000163702.68	ENSG00000163702	chr3	dexseq_prepare_annotation2.py	exon	.	+	.	IL17RC	51	1.92766347136188e-14	2.04764005498487e-13
ENSG00000130255.ENSG00000167733.55	ENSG00000130255+ENSG00000167733	chr19	dexseq_prepare_annotation2.py	exon	.	+	.		39	1.95106415032957e-14	2.07089802869857e-13
ENSG00000140332.80	ENSG00000140332	chr15	dexseq_prepare_annotation2.py	exon	.	-	.	TLE3	45	1.97445002517314e-14	2.094104436876e-13
ENSG00000165525.70	ENSG00000165525	chr14	dexseq_prepare_annotation2.py	exon	.	-	.	NEMF	34	1.99890664523239e-14	2.11840984682718e-13
ENSG00000137822.47	ENSG00000137822	chr15	dexseq_prepare_annotation2.py	exon	.	+	.	TUBGCP4	11	2.00842921383984e-14	2.12686314592616e-13
ENSG00000054356.63	ENSG00000054356	chr2	dexseq_prepare_annotation2.py	exon	.	-	.	PTPRN	16	2.02363161328189e-14	2.14131357479275e-13
ENSG00000164116.27	ENSG00000164116	chr4	dexseq_prepare_annotation2.py	exon	.	+	.	GUCY1A3	18	2.16332673615617e-14	2.2873729886675e-13
ENSG00000010361.52	ENSG00000010361	chr19	dexseq_prepare_annotation2.py	exon	.	-	.	FUZ	2	2.18614514467096e-14	2.30972447082133e-13
ENSG00000174442.42	ENSG00000174442	chr15	dexseq_prepare_annotation2.py	exon	.	+	.	ZWILCH	26	2.27535733358268e-14	2.40213472607547e-13
ENSG00000091664.13	ENSG00000091664	chr11	dexseq_prepare_annotation2.py	exon	.	+	.	SLC17A6	5	2.3117873401177e-14	2.43731456635099e-13
ENSG00000129003.99	ENSG00000129003	chr15	dexseq_prepare_annotation2.py	exon	.	-	.	VPS13C	18	2.31222412699044e-14	2.43731456635099e-13
ENSG00000178568.38	ENSG00000178568	chr2	dexseq_prepare_annotation2.py	exon	.	-	.	ERBB4	31	2.32954389795314e-14	2.45369110721619e-13
ENSG00000140199.59	ENSG00000140199	chr15	dexseq_prepare_annotation2.py	exon	.	-	.	SLC12A6	20	2.38586648560357e-14	2.5110925306781e-13
ENSG00000100523.ENSG00000266552.29	ENSG00000100523+ENSG00000266552	chr14	dexseq_prepare_annotation2.py	exon	.	-	.		19	2.59775063773489e-14	2.73200747497562e-13
ENSG00000182378.29	ENSG00000182378	chrX	dexseq_prepare_annotation2.py	exon	.	+	.	PLCXD1	9	2.60889626382474e-14	2.74163307908122e-13
ENSG00000213918.45	ENSG00000213918	chr16	dexseq_prepare_annotation2.py	exon	.	+	.	DNASE1	15	2.72331758548188e-14	2.85969135159456e-13
ENSG00000183431.32	ENSG00000183431	chr1	dexseq_prepare_annotation2.py	exon	.	-	.	SF3A3	14	2.76333794706254e-14	2.89950242561345e-13
ENSG00000122705.23	ENSG00000122705	chr9	dexseq_prepare_annotation2.py	exon	.	+	.	CLTA	8	2.81212476349444e-14	2.94844422611505e-13
ENSG00000172794.34	ENSG00000172794	chr17	dexseq_prepare_annotation2.py	exon	.	+	.	RAB37	26	2.81725281535685e-14	2.95157119025505e-13
ENSG00000113916.29	ENSG00000113916	chr3	dexseq_prepare_annotation2.py	exon	.	-	.	BCL6	14	2.82584374868503e-14	2.95831861544226e-13
ENSG00000070269.40	ENSG00000070269	chr14	dexseq_prepare_annotation2.py	exon	.	+	.	TMEM260	18	3.09004276713728e-14	3.23244321709053e-13
ENSG00000224729.18	ENSG00000224729	chr7	dexseq_prepare_annotation2.py	exon	.	-	.	PCOLCE-AS1	8	3.16772760486307e-14	3.31119004046325e-13
ENSG00000121104.33	ENSG00000121104	chr17	dexseq_prepare_annotation2.py	exon	.	-	.	FAM117A	9	3.44098643402667e-14	3.59409334749209e-13
ENSG00000258912.5	ENSG00000258912	chr14	dexseq_prepare_annotation2.py	exon	.	-	.	RP11-1079H9.1	6	3.45191978486348e-14	3.60277758426267e-13
ENSG00000176728.16	ENSG00000176728	chrY	dexseq_prepare_annotation2.py	exon	.	-	.	TTTY14	5	3.5317447949593e-14	3.68329654279455e-13
ENSG00000179889.56	ENSG00000179889	chr16	dexseq_prepare_annotation2.py	exon	.	+	.	PDXDC1	33	3.56566672289105e-14	3.71585692727949e-13
ENSG00000165029.51	ENSG00000165029	chr9	dexseq_prepare_annotation2.py	exon	.	-	.	ABCA1	9	3.63120954946817e-14	3.78129587906768e-13
ENSG00000162366.9	ENSG00000162366	chr1	dexseq_prepare_annotation2.py	exon	.	-	.	PDZK1IP1	10	3.66369981492647e-14	3.81224316597038e-13
ENSG00000230572.ENSG00000184303.26	ENSG00000230572+ENSG00000184303	chr2	dexseq_prepare_annotation2.py	exon	.	-	.		7	3.83848491965673e-14	3.9910958847164e-13
ENSG00000164199.104	ENSG00000164199	chr5	dexseq_prepare_annotation2.py	exon	.	+	.	GPR98	55	3.88729930341455e-14	4.03879827928781e-13
ENSG00000066933.82	ENSG00000066933	chr15	dexseq_prepare_annotation2.py	exon	.	-	.	MYO9A	26	3.90369920356832e-14	4.05277632032345e-13
ENSG00000196365.52	ENSG00000196365	chr19	dexseq_prepare_annotation2.py	exon	.	-	.	LONP1	31	3.95866828531291e-14	4.10674516838344e-13
ENSG00000068137.34	ENSG00000068137	chr17	dexseq_prepare_annotation2.py	exon	.	-	.	PLEKHH3	25	3.96882000351021e-14	4.11417392375934e-13
ENSG00000233404.ENSG00000071054.63	ENSG00000233404+ENSG00000071054	chr2	dexseq_prepare_annotation2.py	exon	.	+	.		52	3.98876930474723e-14	4.13174025271859e-13
ENSG00000173093.13	ENSG00000173093	chr12	dexseq_prepare_annotation2.py	exon	.	+	.	CCDC63	12	4.20905892433904e-14	4.35664518910518e-13
ENSG00000206561.ENSG00000206562.ENSG00000249786.84	ENSG00000206561+ENSG00000206562+ENSG00000249786	chr3	dexseq_prepare_annotation2.py	exon	.	-	.		20	4.25823196574505e-14	4.40422849028488e-13
ENSG00000156052.5	ENSG00000156052	chr9	dexseq_prepare_annotation2.py	exon	.	-	.	GNAQ	5	4.29407864730543e-14	4.43796738334587e-13
ENSG00000215428.ENSG00000148357.68	ENSG00000215428+ENSG00000148357	chr9	dexseq_prepare_annotation2.py	exon	.	+	.		35	4.35100413457908e-14	4.49342439003527e-13
ENSG00000183914.100	ENSG00000183914	chr17	dexseq_prepare_annotation2.py	exon	.	+	.	DNAH2	53	4.39368771172004e-14	4.53410113746593e-13
ENSG00000158796.34	ENSG00000158796	chr1	dexseq_prepare_annotation2.py	exon	.	-	.	DEDD	20	4.40190624638882e-14	4.53917708585642e-13
ENSG00000223972.18	ENSG00000223972	chr1	dexseq_prepare_annotation2.py	exon	.	+	.	DDX11L1	19	4.49156323875922e-14	4.62816059268703e-13
ENSG00000148985.ENSG00000250404.89	ENSG00000148985+ENSG00000250404	chr11	dexseq_prepare_annotation2.py	exon	.	+	.		67	4.64200109381166e-14	4.77959334180188e-13
ENSG00000261408.ENSG00000250506.ENSG00000257949.34	ENSG00000261408+ENSG00000250506+ENSG00000257949	chr17	dexseq_prepare_annotation2.py	exon	.	+	.		21	4.83462589506759e-14	4.97420447363873e-13
ENSG00000017797.15	ENSG00000017797	chr18	dexseq_prepare_annotation2.py	exon	.	+	.	RALBP1	7	4.84796345519637e-14	4.98419919952775e-13
ENSG00000166183.34	ENSG00000166183	chr14	dexseq_prepare_annotation2.py	exon	.	+	.	ASPG	18	5.17904023295004e-14	5.32060324454524e-13
ENSG00000067182.28	ENSG00000067182	chr12	dexseq_prepare_annotation2.py	exon	.	-	.	TNFRSF1A	13	5.23314353465588e-14	5.3721733181139e-13
ENSG00000141519.45	ENSG00000141519	chr17	dexseq_prepare_annotation2.py	exon	.	+	.	CCDC40	23	5.28150083757715e-14	5.41777222384126e-13
ENSG00000260774.ENSG00000164366.4	ENSG00000260774+ENSG00000164366	chr5	dexseq_prepare_annotation2.py	exon	.	-	.		5	5.41627783662902e-14	5.5518865812719e-13
ENSG00000145934.25	ENSG00000145934	chr5	dexseq_prepare_annotation2.py	exon	.	+	.	TENM2	14	5.45325480676686e-14	5.58562718703537e-13
ENSG00000166669.43	ENSG00000166669	chr16	dexseq_prepare_annotation2.py	exon	.	+	.	ATF7IP2	21	5.58013212788437e-14	5.71133166303403e-13
ENSG00000124721.96	ENSG00000124721	chr6	dexseq_prepare_annotation2.py	exon	.	+	.	DNAH8	36	5.69910854119604e-14	5.82876855707753e-13
ENSG00000224914.ENSG00000214562.14	ENSG00000224914+ENSG00000214562	chr10	dexseq_prepare_annotation2.py	exon	.	+	.		15	5.79295885733706e-14	5.92035230620569e-13
ENSG00000085982.51	ENSG00000085982	chr2	dexseq_prepare_annotation2.py	exon	.	-	.	USP40	14	5.96376744176918e-14	6.09039234810518e-13
ENSG00000052344.11	ENSG00000052344	chr16	dexseq_prepare_annotation2.py	exon	.	-	.	PRSS8	8	6.04467380424571e-14	6.16843715513383e-13
ENSG00000143224.43	ENSG00000143224	chr1	dexseq_prepare_annotation2.py	exon	.	+	.	PPOX	23	6.08351058446846e-14	6.20346713120446e-13
ENSG00000140575.74	ENSG00000140575	chr15	dexseq_prepare_annotation2.py	exon	.	+	.	IQGAP1	55	6.09817081594496e-14	6.21381020326954e-13
ENSG00000142515.37	ENSG00000142515	chr19	dexseq_prepare_annotation2.py	exon	.	+	.	KLK3	19	6.10628208452127e-14	6.21746975238154e-13
ENSG00000156265.33	ENSG00000156265	chr21	dexseq_prepare_annotation2.py	exon	.	+	.	MAP3K7CL	10	6.20117863526345e-14	6.30942406114527e-13
ENSG00000123908.28	ENSG00000123908	chr8	dexseq_prepare_annotation2.py	exon	.	-	.	AGO2	16	6.27317391817257e-14	6.37795864141772e-13
ENSG00000095321.31	ENSG00000095321	chr9	dexseq_prepare_annotation2.py	exon	.	-	.	CRAT	25	6.98982757663784e-14	7.10133442719573e-13
ENSG00000188877.14	ENSG00000188877	chr8	dexseq_prepare_annotation2.py	exon	.	+	.	POTEA	2	7.00292263476566e-14	7.10938773164845e-13
ENSG00000149201.30	ENSG00000149201	chr11	dexseq_prepare_annotation2.py	exon	.	+	.	CCDC81	27	7.13196994770386e-14	7.23505741892436e-13
ENSG00000006432.24	ENSG00000006432	chr14	dexseq_prepare_annotation2.py	exon	.	-	.	MAP3K9	19	7.44077947133328e-14	7.54276804772738e-13
ENSG00000104915.30	ENSG00000104915	chr19	dexseq_prepare_annotation2.py	exon	.	-	.	STX10	21	7.47523466227981e-14	7.5721154649721e-13
ENSG00000126231.7	ENSG00000126231	chr13	dexseq_prepare_annotation2.py	exon	.	+	.	PROZ	6	7.92713932066996e-14	8.02396824835437e-13
ENSG00000100342.30	ENSG00000100342	chr22	dexseq_prepare_annotation2.py	exon	.	+	.	APOL1	4	8.26779950667618e-14	8.36263603042923e-13
ENSG00000114126.ENSG00000269905.58	ENSG00000114126+ENSG00000269905	chr3	dexseq_prepare_annotation2.py	exon	.	-	.		46	8.52335092627038e-14	8.61478437485492e-13
ENSG00000137573.64	ENSG00000137573	chr8	dexseq_prepare_annotation2.py	exon	.	+	.	SULF1	33	8.5627110970859e-14	8.64421818430317e-13
ENSG00000172955.12	ENSG00000172955	chr4	dexseq_prepare_annotation2.py	exon	.	-	.	ADH6	10	8.56504026258013e-14	8.64421818430317e-13
ENSG00000109819.47	ENSG00000109819	chr4	dexseq_prepare_annotation2.py	exon	.	-	.	PPARGC1A	34	8.65372810665807e-14	8.72732286181734e-13
ENSG00000242125.ENSG00000180198.46	ENSG00000242125+ENSG00000180198	chr1	dexseq_prepare_annotation2.py	exon	.	+	.		13	8.6823733049172e-14	8.74979686318249e-13
ENSG00000166986.77	ENSG00000166986	chr12	dexseq_prepare_annotation2.py	exon	.	+	.	MARS	15	8.77168641845657e-14	8.83333223808848e-13
ENSG00000174243.55	ENSG00000174243	chr12	dexseq_prepare_annotation2.py	exon	.	-	.	DDX23	18	8.83841983655652e-14	8.89402364825688e-13
ENSG00000158169.35	ENSG00000158169	chr9	dexseq_prepare_annotation2.py	exon	.	-	.	FANCC	21	8.91343392943939e-14	8.96295300682516e-13
ENSG00000076043.ENSG00000076053.ENSG00000255663.40	ENSG00000076043+ENSG00000076053+ENSG00000255663	chr11	dexseq_prepare_annotation2.py	exon	.	+	.		35	8.96755048431296e-14	9.0107833792702e-13
ENSG00000245870.5	ENSG00000245870	chr4	dexseq_prepare_annotation2.py	exon	.	-	.	LINC00682	4	9.03172609422232e-14	9.06864409869505e-13
ENSG00000073969.9	ENSG00000073969	chr17	dexseq_prepare_annotation2.py	exon	.	+	.	NSF	7	9.04884532335601e-14	9.07920614646865e-13
ENSG00000013573.86	ENSG00000013573	chr12	dexseq_prepare_annotation2.py	exon	.	+	.	DDX11	26	9.10167363535378e-14	9.12555557783722e-13
ENSG00000229956.33	ENSG00000229956	chr1	dexseq_prepare_annotation2.py	exon	.	+	.	ZRANB2-AS2	22	9.22999961545716e-14	9.24747812893144e-13
ENSG00000260914.ENSG00000168807.ENSG00000132612.40	ENSG00000260914+ENSG00000168807+ENSG00000132612	chr16	dexseq_prepare_annotation2.py	exon	.	+	.		19	9.58555044012033e-14	9.59671265315104e-13
ENSG00000113966.20	ENSG00000113966	chr3	dexseq_prepare_annotation2.py	exon	.	+	.	ARL6	8	9.65017824045263e-14	9.65438922732119e-13
ENSG00000169627.6	ENSG00000169627	chr16	dexseq_prepare_annotation2.py	exon	.	-	.	BOLA2B	3	9.66859491389726e-14	9.6657842758409e-13
ENSG00000158125.36	ENSG00000158125	chr2	dexseq_prepare_annotation2.py	exon	.	-	.	XDH	23	9.68032291880479e-14	9.6704809056702e-13
ENSG00000070731.28	ENSG00000070731	chr17	dexseq_prepare_annotation2.py	exon	.	-	.	ST6GALNAC2	2	9.8843725459139e-14	9.86715738327951e-13
ENSG00000072135.49	ENSG00000072135	chr2	dexseq_prepare_annotation2.py	exon	.	+	.	PTPN18	21	9.97416564895124e-14	9.94957379745999e-13
ENSG00000256121.ENSG00000092421.56	ENSG00000256121+ENSG00000092421	chr5	dexseq_prepare_annotation2.py	exon	.	-	.		19	1.00342951716695e-13	1.00023017667743e-12
ENSG00000156218.45	ENSG00000156218	chr15	dexseq_prepare_annotation2.py	exon	.	+	.	ADAMTSL3	26	1.00825568277124e-13	1.00431319132521e-12
ENSG00000173153.19	ENSG00000173153	chr11	dexseq_prepare_annotation2.py	exon	.	+	.	ESRRA	8	1.07381501948155e-13	1.06884221476036e-12
ENSG00000116641.64	ENSG00000116641	chr1	dexseq_prepare_annotation2.py	exon	.	-	.	DOCK7	27	1.08955279555495e-13	1.08372293967128e-12
ENSG00000115042.18	ENSG00000115042	chr2	dexseq_prepare_annotation2.py	exon	.	+	.	FAHD2A	9	1.11030244459477e-13	1.10356361472873e-12
ENSG00000172578.17	ENSG00000172578	chr3	dexseq_prepare_annotation2.py	exon	.	-	.	KLHL6	14	1.1345303788472e-13	1.12683031707018e-12
ENSG00000144744.32	ENSG00000144744	chr3	dexseq_prepare_annotation2.py	exon	.	-	.	UBA3	20	1.15277259829579e-13	1.14412264517727e-12
ENSG00000108352.29	ENSG00000108352	chr17	dexseq_prepare_annotation2.py	exon	.	+	.	RAPGEFL1	22	1.16368100242285e-13	1.15411650103307e-12
ENSG00000143847.61	ENSG00000143847	chr1	dexseq_prepare_annotation2.py	exon	.	+	.	PPFIA4	46	1.16957010022402e-13	1.15912149125949e-12
ENSG00000021300.50	ENSG00000021300	chr11	dexseq_prepare_annotation2.py	exon	.	+	.	PLEKHB1	17	1.20960260068242e-13	1.19793328833602e-12
ENSG00000182872.21	ENSG00000182872	chrX	dexseq_prepare_annotation2.py	exon	.	+	.	RBM10	10	1.32048357667048e-13	1.30680374681145e-12
ENSG00000141279.84	ENSG00000141279	chr17	dexseq_prepare_annotation2.py	exon	.	+	.	NPEPPS	28	1.35280226198253e-13	1.33782515570321e-12
ENSG00000196517.20	ENSG00000196517	chr1	dexseq_prepare_annotation2.py	exon	.	-	.	SLC6A9	14	1.36751305430955e-13	1.35140154993407e-12
ENSG00000116688.30	ENSG00000116688	chr1	dexseq_prepare_annotation2.py	exon	.	+	.	MFN2	19	1.37743952201496e-13	1.36023388835878e-12
ENSG00000141564.51	ENSG00000141564	chr17	dexseq_prepare_annotation2.py	exon	.	+	.	RPTOR	13	1.386053738028e-13	1.36775862412576e-12
ENSG00000197568.19	ENSG00000197568	chr1	dexseq_prepare_annotation2.py	exon	.	+	.	HHLA3	16	1.39972674483989e-13	1.38026101089732e-12
ENSG00000137869.51	ENSG00000137869	chr15	dexseq_prepare_annotation2.py	exon	.	-	.	CYP19A1	25	1.41090481360849e-13	1.39028700687667e-12
ENSG00000213799.6	ENSG00000213799	chr19	dexseq_prepare_annotation2.py	exon	.	+	.	ZNF845	3	1.43259418563002e-13	1.41064893468336e-12
ENSG00000172900.9	ENSG00000172900	chr11	dexseq_prepare_annotation2.py	exon	.	-	.	AP002387.1	4	1.45264530382048e-13	1.42936972813695e-12
ENSG00000136237.43	ENSG00000136237	chr7	dexseq_prepare_annotation2.py	exon	.	-	.	RAPGEF5	6	1.45988478513391e-13	1.43546641203017e-12
ENSG00000183087.14	ENSG00000183087	chr13	dexseq_prepare_annotation2.py	exon	.	-	.	GAS6	11	1.49512724473597e-13	1.46906931275628e-12
ENSG00000121578.39	ENSG00000121578	chr3	dexseq_prepare_annotation2.py	exon	.	-	.	B4GALT4	15	1.50649315966439e-13	1.47918057846848e-12
ENSG00000170832.46	ENSG00000170832	chr17	dexseq_prepare_annotation2.py	exon	.	-	.	USP32	12	1.51520423027046e-13	1.48667256716123e-12
ENSG00000067596.36	ENSG00000067596	chr17	dexseq_prepare_annotation2.py	exon	.	+	.	DHX8	23	1.52054832979436e-13	1.49085266034578e-12
ENSG00000139915.ENSG00000272781.45	ENSG00000139915+ENSG00000272781	chr14	dexseq_prepare_annotation2.py	exon	.	-	.		16	1.57060478869581e-13	1.53883472032048e-12
ENSG00000159377.24	ENSG00000159377	chr1	dexseq_prepare_annotation2.py	exon	.	+	.	PSMB4	10	1.6103220349118e-13	1.57662561653001e-12
ENSG00000114737.9	ENSG00000114737	chr3	dexseq_prepare_annotation2.py	exon	.	-	.	CISH	2	1.61835324319334e-13	1.58336182171889e-12
ENSG00000141543.27	ENSG00000141543	chr17	dexseq_prepare_annotation2.py	exon	.	-	.	EIF4A3	19	1.66813508838447e-13	1.63090734014333e-12
ENSG00000255591.ENSG00000147140.49	ENSG00000255591+ENSG00000147140	chrX	dexseq_prepare_annotation2.py	exon	.	+	.		35	1.67042330531805e-13	1.63198458721272e-12
ENSG00000175029.37	ENSG00000175029	chr10	dexseq_prepare_annotation2.py	exon	.	-	.	CTBP2	26	1.74691556394039e-13	1.70550535823733e-12
ENSG00000166377.92	ENSG00000166377	chr18	dexseq_prepare_annotation2.py	exon	.	+	.	ATP9B	11	1.78266841628087e-13	1.73917636413898e-12
ENSG00000165633.10	ENSG00000165633	chr10	dexseq_prepare_annotation2.py	exon	.	-	.	VSTM4	11	1.92998400841369e-13	1.88156343159027e-12
ENSG00000132153.38	ENSG00000132153	chr3	dexseq_prepare_annotation2.py	exon	.	+	.	DHX30	25	2.05042533128794e-13	1.99756734116126e-12
ENSG00000205944.22	ENSG00000205944	chrY	dexseq_prepare_annotation2.py	exon	.	+	.	DAZ2	14	2.06419374107156e-13	2.00955761515785e-12
ENSG00000200656.ENSG00000136270.13	ENSG00000200656+ENSG00000136270	chr7	dexseq_prepare_annotation2.py	exon	.	-	.		2	2.07744530391829e-13	2.02102811886138e-12
ENSG00000142675.50	ENSG00000142675	chr1	dexseq_prepare_annotation2.py	exon	.	+	.	CNKSR1	25	2.08508914899682e-13	2.02703083629684e-12
ENSG00000081760.42	ENSG00000081760	chr12	dexseq_prepare_annotation2.py	exon	.	+	.	AACS	25	2.13953094512996e-13	2.07848783059377e-12
ENSG00000237233.2	ENSG00000237233	chr10	dexseq_prepare_annotation2.py	exon	.	+	.	RP11-809M12.1	2	2.17461711845582e-13	2.11108208055598e-12
ENSG00000111642.72	ENSG00000111642	chr12	dexseq_prepare_annotation2.py	exon	.	-	.	CHD4	21	2.19041079137388e-13	2.12491472821855e-12
ENSG00000188517.51	ENSG00000188517	chr4	dexseq_prepare_annotation2.py	exon	.	-	.	COL25A1	17	2.27067152145923e-13	2.2012232169974e-12
ENSG00000106125.ENSG00000241644.ENSG00000240583.ENSG00000250424.ENSG00000254959.38	ENSG00000106125+ENSG00000241644+ENSG00000240583+ENSG00000250424+ENSG00000254959	chr7	dexseq_prepare_annotation2.py	exon	.	+	.		19	2.32801292155724e-13	2.25522153161559e-12
ENSG00000100726.38	ENSG00000100726	chr16	dexseq_prepare_annotation2.py	exon	.	+	.	TELO2	22	2.39084667675076e-13	2.31446072381305e-12
ENSG00000132517.14	ENSG00000132517	chr17	dexseq_prepare_annotation2.py	exon	.	-	.	SLC52A1	5	2.41123992451713e-13	2.33256092838661e-12
ENSG00000215033.ENSG00000186807.ENSG00000239492.28	ENSG00000215033+ENSG00000186807+ENSG00000239492	chr10	dexseq_prepare_annotation2.py	exon	.	+	.		21	2.41597447999836e-13	2.33549859078407e-12
ENSG00000132740.28	ENSG00000132740	chr11	dexseq_prepare_annotation2.py	exon	.	+	.	IGHMBP2	5	2.42740806554399e-13	2.34490346556342e-12
ENSG00000133107.28	ENSG00000133107	chr13	dexseq_prepare_annotation2.py	exon	.	-	.	TRPC4	4	2.6851093996542e-13	2.59202560713285e-12
ENSG00000115355.55	ENSG00000115355	chr2	dexseq_prepare_annotation2.py	exon	.	-	.	CCDC88A	31	2.76807771155953e-13	2.67024382890693e-12
ENSG00000174483.ENSG00000254986.ENSG00000256349.123	ENSG00000174483+ENSG00000254986+ENSG00000256349	chr11	dexseq_prepare_annotation2.py	exon	.	+	.		35	2.77614684453011e-13	2.67615108572924e-12
ENSG00000099194.ENSG00000256545.10	ENSG00000099194+ENSG00000256545	chr10	dexseq_prepare_annotation2.py	exon	.	+	.		5	2.8130865191765e-13	2.70986121553165e-12
ENSG00000233901.11	ENSG00000233901	chr9	dexseq_prepare_annotation2.py	exon	.	+	.	RP11-65J3.1	9	2.86799995459678e-13	2.76082626839981e-12
ENSG00000146830.16	ENSG00000146830	chr7	dexseq_prepare_annotation2.py	exon	.	-	.	GIGYF1	13	2.87518204702066e-13	2.76580449222491e-12
ENSG00000168389.28	ENSG00000168389	chr1	dexseq_prepare_annotation2.py	exon	.	+	.	MFSD2A	25	2.95027202417313e-13	2.83605464462093e-12
ENSG00000002726.18	ENSG00000002726	chr7	dexseq_prepare_annotation2.py	exon	.	+	.	AOC1	14	2.99908024824688e-13	2.88096004852542e-12
ENSG00000174844.75	ENSG00000174844	chr3	dexseq_prepare_annotation2.py	exon	.	-	.	DNAH12	37	3.05917324786041e-13	2.93663553367536e-12
ENSG00000140470.40	ENSG00000140470	chr15	dexseq_prepare_annotation2.py	exon	.	-	.	ADAMTS17	10	3.09052879409492e-13	2.96466625464224e-12
ENSG00000129292.52	ENSG00000129292	chr8	dexseq_prepare_annotation2.py	exon	.	+	.	PHF20L1	16	3.11829442073281e-13	2.98921658896171e-12
ENSG00000166887.52	ENSG00000166887	chr15	dexseq_prepare_annotation2.py	exon	.	-	.	VPS39	26	3.13254574040465e-13	3.00078685271632e-12
ENSG00000160563.ENSG00000230940.9	ENSG00000160563+ENSG00000230940	chr9	dexseq_prepare_annotation2.py	exon	.	-	.		4	3.20553740891784e-13	3.06857150988684e-12
ENSG00000104472.9	ENSG00000104472	chr8	dexseq_prepare_annotation2.py	exon	.	+	.	CHRAC1	10	3.23806420928877e-13	3.09755293901087e-12
ENSG00000132122.35	ENSG00000132122	chr1	dexseq_prepare_annotation2.py	exon	.	-	.	SPATA6	19	3.2414695210527e-13	3.09865564500354e-12
ENSG00000259900.ENSG00000260371.ENSG00000213380.ENSG00000157315.ENSG00000272617.ENSG00000258429.ENSG00000132604.22	ENSG00000259900+ENSG00000260371+ENSG00000213380+ENSG00000157315+ENSG00000272617+ENSG00000258429+ENSG00000132604	chr16	dexseq_prepare_annotation2.py	exon	.	-	.		8	3.34199825386513e-13	3.1925366652895e-12
ENSG00000145826.12	ENSG00000145826	chr5	dexseq_prepare_annotation2.py	exon	.	-	.	LECT2	9	3.52360277339545e-13	3.36368353579651e-12
ENSG00000174514.17	ENSG00000174514	chr1	dexseq_prepare_annotation2.py	exon	.	+	.	MFSD4	12	3.90659214642098e-13	3.72670468558717e-12
ENSG00000148358.9	ENSG00000148358	chr9	dexseq_prepare_annotation2.py	exon	.	+	.	GPR107	6	3.91105637261997e-13	3.72837778667777e-12
ENSG00000131370.5	ENSG00000131370	chr3	dexseq_prepare_annotation2.py	exon	.	-	.	SH3BP5	3	3.98356015160623e-13	3.79486519705646e-12
ENSG00000235991.7	ENSG00000235991	chrX	dexseq_prepare_annotation2.py	exon	.	+	.	RP11-143H17.1	4	4.02049432561415e-13	3.8273993040241e-12
ENSG00000166436.36	ENSG00000166436	chr11	dexseq_prepare_annotation2.py	exon	.	-	.	TRIM66	6	4.06934019932693e-13	3.87122017855749e-12
ENSG00000196169.29	ENSG00000196169	chr17	dexseq_prepare_annotation2.py	exon	.	+	.	KIF19	19	4.18130692222405e-13	3.97404525546385e-12
ENSG00000178105.30	ENSG00000178105	chr11	dexseq_prepare_annotation2.py	exon	.	+	.	DDX10	14	4.18320553206721e-13	3.97404525546385e-12
ENSG00000116580.51	ENSG00000116580	chr1	dexseq_prepare_annotation2.py	exon	.	-	.	GON4L	5	4.2391106816791e-13	4.02437588248293e-12
ENSG00000170523.8	ENSG00000170523	chr12	dexseq_prepare_annotation2.py	exon	.	-	.	KRT83	8	4.40101312863582e-13	4.17519562741479e-12
ENSG00000116698.56	ENSG00000116698	chr1	dexseq_prepare_annotation2.py	exon	.	+	.	SMG7	19	4.43212321356346e-13	4.20181164202474e-12
ENSG00000092531.51	ENSG00000092531	chr15	dexseq_prepare_annotation2.py	exon	.	+	.	SNAP23	35	4.44512805359189e-13	4.21123839567563e-12
ENSG00000049768.11	ENSG00000049768	chrX	dexseq_prepare_annotation2.py	exon	.	-	.	FOXP3	11	4.50292454938708e-13	4.26305781840115e-12
ENSG00000160789.68	ENSG00000160789	chr1	dexseq_prepare_annotation2.py	exon	.	+	.	LMNA	4	4.52092490983107e-13	4.27715564371638e-12
ENSG00000198384.ENSG00000244471.49	ENSG00000198384+ENSG00000244471	chr13	dexseq_prepare_annotation2.py	exon	.	+	.		24	4.61604870934288e-13	4.3641488691217e-12
ENSG00000026297.ENSG00000249141.ENSG00000071242.43	ENSG00000026297+ENSG00000249141+ENSG00000071242	chr6	dexseq_prepare_annotation2.py	exon	.	-	.		9	4.9356956824393e-13	4.66314765162328e-12
ENSG00000126581.56	ENSG00000126581	chr17	dexseq_prepare_annotation2.py	exon	.	-	.	BECN1	29	4.95674172068023e-13	4.6798173719751e-12
ENSG00000081181.13	ENSG00000081181	chr14	dexseq_prepare_annotation2.py	exon	.	+	.	ARG2	11	4.97204769086026e-13	4.69104856210382e-12
ENSG00000127507.39	ENSG00000127507	chr19	dexseq_prepare_annotation2.py	exon	.	-	.	EMR2	5	5.01797006465037e-13	4.73113065177042e-12
ENSG00000119778.49	ENSG00000119778	chr2	dexseq_prepare_annotation2.py	exon	.	-	.	ATAD2B	17	5.04374161048417e-13	4.75217188998768e-12
ENSG00000110799.56	ENSG00000110799	chr12	dexseq_prepare_annotation2.py	exon	.	-	.	VWF	7	5.05780362917563e-13	4.76215925550582e-12
ENSG00000135605.26	ENSG00000135605	chr4	dexseq_prepare_annotation2.py	exon	.	-	.	TEC	12	5.24096911493414e-13	4.93124289637715e-12
ENSG00000176473.26	ENSG00000176473	chr14	dexseq_prepare_annotation2.py	exon	.	+	.	WDR25	14	5.2496417879659e-13	4.9360268240095e-12
ENSG00000160305.64	ENSG00000160305	chr21	dexseq_prepare_annotation2.py	exon	.	+	.	DIP2A	26	5.37037148470998e-13	5.04609495516875e-12
ENSG00000261218.ENSG00000197943.69	ENSG00000261218+ENSG00000197943	chr16	dexseq_prepare_annotation2.py	exon	.	+	.		39	5.37801938291169e-13	5.04983171544936e-12
ENSG00000140451.22	ENSG00000140451	chr15	dexseq_prepare_annotation2.py	exon	.	-	.	PIF1	14	5.48239738902666e-13	5.14432868236363e-12
ENSG00000021762.60	ENSG00000021762	chr11	dexseq_prepare_annotation2.py	exon	.	-	.	OSBPL5	37	5.57658171782822e-13	5.22913824883743e-12
ENSG00000131149.36	ENSG00000131149	chr16	dexseq_prepare_annotation2.py	exon	.	+	.	GSE1	11	5.67400676123333e-13	5.31686900596224e-12
ENSG00000163214.45	ENSG00000163214	chr2	dexseq_prepare_annotation2.py	exon	.	-	.	DHX57	16	5.69392906287677e-13	5.33190525452232e-12
ENSG00000170949.23	ENSG00000170949	chr19	dexseq_prepare_annotation2.py	exon	.	-	.	ZNF160	9	5.71306943025064e-13	5.34618932534203e-12
ENSG00000261963.3	ENSG00000261963	chr17	dexseq_prepare_annotation2.py	exon	.	-	.	RP11-74E22.4	4	6.07102537118979e-13	5.6772960575178e-12
ENSG00000140009.ENSG00000214770.43	ENSG00000140009+ENSG00000214770	chr14	dexseq_prepare_annotation2.py	exon	.	-	.		25	6.19256127776137e-13	5.78701582451667e-12
ENSG00000147394.33	ENSG00000147394	chrX	dexseq_prepare_annotation2.py	exon	.	+	.	ZNF185	12	6.33835648203836e-13	5.91924180359265e-12
ENSG00000230534.10	ENSG00000230534	chr10	dexseq_prepare_annotation2.py	exon	.	-	.	RP11-297A16.2	5	6.46592355156634e-13	6.03076057195423e-12
ENSG00000162664.21	ENSG00000162664	chr1	dexseq_prepare_annotation2.py	exon	.	+	.	ZNF326	14	6.46653957809864e-13	6.03076057195423e-12
ENSG00000124678.50	ENSG00000124678	chr6	dexseq_prepare_annotation2.py	exon	.	-	.	TCP11	17	6.70997710836043e-13	6.25355319123348e-12
ENSG00000213047.33	ENSG00000213047	chr1	dexseq_prepare_annotation2.py	exon	.	-	.	DENND1B	17	6.78613364393281e-13	6.320247420849e-12
ENSG00000154133.34	ENSG00000154133	chr11	dexseq_prepare_annotation2.py	exon	.	-	.	ROBO4	14	6.81103407139748e-13	6.33569286963016e-12
ENSG00000056661.15	ENSG00000056661	chr17	dexseq_prepare_annotation2.py	exon	.	-	.	PCGF2	10	6.81192916122638e-13	6.33569286963016e-12
ENSG00000105609.35	ENSG00000105609	chr19	dexseq_prepare_annotation2.py	exon	.	-	.	LILRB5	17	6.93643549126124e-13	6.44713558228308e-12
ENSG00000084674.31	ENSG00000084674	chr2	dexseq_prepare_annotation2.py	exon	.	-	.	APOB	22	6.94998800506166e-13	6.45537035770616e-12
ENSG00000141298.22	ENSG00000141298	chr17	dexseq_prepare_annotation2.py	exon	.	-	.	SSH2	12	6.96183649974511e-13	6.46201234078905e-12
ENSG00000229847.8	ENSG00000229847	chr10	dexseq_prepare_annotation2.py	exon	.	-	.	EMX2OS	6	6.97765146486948e-13	6.47232458197873e-12
ENSG00000183675.29	ENSG00000183675	chr10	dexseq_prepare_annotation2.py	exon	.	-	.	PTPN20B	14	7.59539223956895e-13	7.04058056923925e-12
ENSG00000255311.11	ENSG00000255311	chr11	dexseq_prepare_annotation2.py	exon	.	+	.	RP11-160H12.2	8	7.83785167562161e-13	7.25995133476019e-12
ENSG00000136830.30	ENSG00000136830	chr9	dexseq_prepare_annotation2.py	exon	.	-	.	FAM129B	20	7.84260517843387e-13	7.25995133476019e-12
ENSG00000133069.2	ENSG00000133069	chr1	dexseq_prepare_annotation2.py	exon	.	+	.	TMCC2	3	8.01300765832558e-13	7.41270567235552e-12
ENSG00000151725.24	ENSG00000151725	chr4	dexseq_prepare_annotation2.py	exon	.	-	.	CENPU	15	8.17903151382794e-13	7.56120682151997e-12
ENSG00000131238.16	ENSG00000131238	chr1	dexseq_prepare_annotation2.py	exon	.	-	.	PPT1	6	8.57766579310111e-13	7.9244036702417e-12
ENSG00000105520.27	ENSG00000105520	chr19	dexseq_prepare_annotation2.py	exon	.	+	.	DKFZP761J1410	18	9.05579344870807e-13	8.36050299868646e-12
ENSG00000022267.34	ENSG00000022267	chrX	dexseq_prepare_annotation2.py	exon	.	+	.	FHL1	19	9.09264564958642e-13	8.38889561071165e-12
ENSG00000157890.58	ENSG00000157890	chr15	dexseq_prepare_annotation2.py	exon	.	-	.	MEGF11	46	9.12696504562275e-13	8.41491495761304e-12
ENSG00000010379.37	ENSG00000010379	chr12	dexseq_prepare_annotation2.py	exon	.	-	.	SLC6A13	13	9.15091826725108e-13	8.43134840484299e-12
ENSG00000166863.ENSG00000166866.64	ENSG00000166863+ENSG00000166866	chr12	dexseq_prepare_annotation2.py	exon	.	-	.		21	9.5034854280653e-13	8.75033102734044e-12
ENSG00000151388.25	ENSG00000151388	chr5	dexseq_prepare_annotation2.py	exon	.	-	.	ADAMTS12	20	9.60802963537006e-13	8.84067261967562e-12
ENSG00000100298.11	ENSG00000100298	chr22	dexseq_prepare_annotation2.py	exon	.	+	.	APOBEC3H	8	9.65880073810552e-13	8.88144805838098e-12
ENSG00000225957.2	ENSG00000225957	chrX	dexseq_prepare_annotation2.py	exon	.	+	.	CTD-2267G17.2	3	9.79717619786709e-13	9.00266905663725e-12
ENSG00000184277.25	ENSG00000184277	chr15	dexseq_prepare_annotation2.py	exon	.	-	.	TM2D3	20	9.87612843390877e-13	9.06916039631836e-12
ENSG00000163395.12	ENSG00000163395	chr1	dexseq_prepare_annotation2.py	exon	.	+	.	IGFN1	4	9.91486738701537e-13	9.09866015849123e-12
ENSG00000229974.ENSG00000122783.30	ENSG00000229974+ENSG00000122783	chr7	dexseq_prepare_annotation2.py	exon	.	-	.		6	1.00984725412227e-12	9.26097255180400e-12
ENSG00000175497.46	ENSG00000175497	chr2	dexseq_prepare_annotation2.py	exon	.	+	.	DPP10	9	1.01687952783243e-12	9.31925035633775e-12
ENSG00000129354.7	ENSG00000129354	chr19	dexseq_prepare_annotation2.py	exon	.	-	.	AP1M2	6	1.02951447248746e-12	9.42876237252833e-12
ENSG00000119283.19	ENSG00000119283	chr1	dexseq_prepare_annotation2.py	exon	.	+	.	TRIM67	10	1.05962143293076e-12	9.69803887651065e-12
ENSG00000229688.14	ENSG00000229688	chr7	dexseq_prepare_annotation2.py	exon	.	+	.	ISPD-AS1	5	1.06685302646644e-12	9.75773286706941e-12
ENSG00000170558.17	ENSG00000170558	chr18	dexseq_prepare_annotation2.py	exon	.	-	.	CDH2	10	1.09576021694548e-12	1.00154668068452e-11
ENSG00000082397.90	ENSG00000082397	chr18	dexseq_prepare_annotation2.py	exon	.	-	.	EPB41L3	25	1.10468422432363e-12	1.00903294752961e-11
ENSG00000139719.ENSG00000184047.ENSG00000256861.76	ENSG00000139719+ENSG00000184047+ENSG00000256861	chr12	dexseq_prepare_annotation2.py	exon	.	-	.		18	1.11329392960416e-12	1.01622238192667e-11
ENSG00000197013.ENSG00000269237.ENSG00000196268.ENSG00000268658.50	ENSG00000197013+ENSG00000269237+ENSG00000196268+ENSG00000268658	chr19	dexseq_prepare_annotation2.py	exon	.	+	.		23	1.16248681403959e-12	1.06042232187856e-11
ENSG00000133026.57	ENSG00000133026	chr17	dexseq_prepare_annotation2.py	exon	.	-	.	MYH10	32	1.17088149490984e-12	1.0673721566587e-11
ENSG00000170442.15	ENSG00000170442	chr12	dexseq_prepare_annotation2.py	exon	.	+	.	KRT86	11	1.2139512958995e-12	1.10590159115189e-11
ENSG00000104884.47	ENSG00000104884	chr19	dexseq_prepare_annotation2.py	exon	.	-	.	ERCC2	30	1.21552043108562e-12	1.10659821641388e-11
ENSG00000175643.16	ENSG00000175643	chr16	dexseq_prepare_annotation2.py	exon	.	+	.	RMI2	13	1.2251941076098e-12	1.11466733758468e-11
ENSG00000131584.6	ENSG00000131584	chr1	dexseq_prepare_annotation2.py	exon	.	-	.	ACAP3	5	1.3038267282367e-12	1.18542237102604e-11
ENSG00000166987.25	ENSG00000166987	chr12	dexseq_prepare_annotation2.py	exon	.	+	.	MBD6	4	1.32764744895194e-12	1.2062825830768e-11
ENSG00000178585.13	ENSG00000178585	chr1	dexseq_prepare_annotation2.py	exon	.	-	.	CTNNBIP1	11	1.34520005809333e-12	1.22142389433214e-11
ENSG00000171824.44	ENSG00000171824	chr1	dexseq_prepare_annotation2.py	exon	.	-	.	EXOSC10	7	1.40941034993713e-12	1.27888184523319e-11
ENSG00000187922.ENSG00000204003.ENSG00000267206.41	ENSG00000187922+ENSG00000204003+ENSG00000267206	chr9	dexseq_prepare_annotation2.py	exon	.	-	.		26	1.50215560407879e-12	1.36213925443031e-11
ENSG00000081479.75	ENSG00000081479	chr2	dexseq_prepare_annotation2.py	exon	.	-	.	LRP2	24	1.50712469867892e-12	1.36574488504791e-11
ENSG00000121753.63	ENSG00000121753	chr1	dexseq_prepare_annotation2.py	exon	.	-	.	BAI2	24	1.54149058755689e-12	1.39596738133197e-11
ENSG00000149582.ENSG00000172425.73	ENSG00000149582+ENSG00000172425	chr11	dexseq_prepare_annotation2.py	exon	.	+	.		33	1.56067429782241e-12	1.41241023952928e-11
ENSG00000129422.53	ENSG00000129422	chr8	dexseq_prepare_annotation2.py	exon	.	-	.	MTUS1	47	1.62155907333823e-12	1.46654612839189e-11
ENSG00000136010.23	ENSG00000136010	chr12	dexseq_prepare_annotation2.py	exon	.	-	.	ALDH1L2	18	1.62685929433754e-12	1.47037296011217e-11
ENSG00000198691.62	ENSG00000198691	chr1	dexseq_prepare_annotation2.py	exon	.	-	.	ABCA4	29	1.63701387113276e-12	1.47857930474736e-11
ENSG00000089060.38	ENSG00000089060	chr12	dexseq_prepare_annotation2.py	exon	.	-	.	SLC8B1	5	1.68217272579028e-12	1.51837060472251e-11
ENSG00000188883.6	ENSG00000188883	chr7	dexseq_prepare_annotation2.py	exon	.	-	.	KLRG2	7	1.70058479046683e-12	1.53398323787945e-11
ENSG00000258941.ENSG00000150527.ENSG00000150526.45	ENSG00000258941+ENSG00000150527+ENSG00000150526	chr14	dexseq_prepare_annotation2.py	exon	.	+	.		6	1.74890605273082e-12	1.5765368061183e-11
ENSG00000138768.35	ENSG00000138768	chr4	dexseq_prepare_annotation2.py	exon	.	+	.	USO1	18	1.77803701167819e-12	1.6017470289879e-11
ENSG00000142945.25	ENSG00000142945	chr1	dexseq_prepare_annotation2.py	exon	.	+	.	KIF2C	12	1.79556321604141e-12	1.61647693716398e-11
ENSG00000130827.29	ENSG00000130827	chrX	dexseq_prepare_annotation2.py	exon	.	+	.	PLXNA3	12	1.82718566501851e-12	1.64386958848886e-11
ENSG00000134882.26	ENSG00000134882	chr13	dexseq_prepare_annotation2.py	exon	.	+	.	UBAC2	13	1.84741418734513e-12	1.66098232425618e-11
ENSG00000165905.26	ENSG00000165905	chr11	dexseq_prepare_annotation2.py	exon	.	+	.	GYLTL1B	20	1.87745824777925e-12	1.68689194359578e-11
ENSG00000254685.ENSG00000259030.ENSG00000116783.51	ENSG00000254685+ENSG00000259030+ENSG00000116783	chr1	dexseq_prepare_annotation2.py	exon	.	+	.		39	1.90785485237536e-12	1.71308429172816e-11
ENSG00000224177.9	ENSG00000224177	chr2	dexseq_prepare_annotation2.py	exon	.	+	.	LINC00570	2	2.00341779204549e-12	1.79771788306443e-11
ENSG00000164535.ENSG00000136240.39	ENSG00000164535+ENSG00000136240	chr7	dexseq_prepare_annotation2.py	exon	.	-	.		12	2.03945775836647e-12	1.82886446702015e-11
ENSG00000243509.ENSG00000026036.ENSG00000258366.53	ENSG00000243509+ENSG00000026036+ENSG00000258366	chr20	dexseq_prepare_annotation2.py	exon	.	+	.		16	2.04593349273687e-12	1.83347629485918e-11
ENSG00000258891.ENSG00000156050.18	ENSG00000258891+ENSG00000156050	chr14	dexseq_prepare_annotation2.py	exon	.	-	.		18	2.08935874989795e-12	1.87117310960913e-11
ENSG00000126218.17	ENSG00000126218	chr13	dexseq_prepare_annotation2.py	exon	.	+	.	F10	14	2.10204145473280e-12	1.881306587593e-11
ENSG00000155561.70	ENSG00000155561	chr7	dexseq_prepare_annotation2.py	exon	.	+	.	NUP205	19	2.12007484450777e-12	1.89621258524375e-11
ENSG00000007923.11	ENSG00000007923	chr1	dexseq_prepare_annotation2.py	exon	.	-	.	DNAJC11	10	2.32864707723497e-12	2.08140800483719e-11
ENSG00000020922.29	ENSG00000020922	chr11	dexseq_prepare_annotation2.py	exon	.	-	.	MRE11A	6	2.37804064169278e-12	2.1241770822809e-11
ENSG00000213123.ENSG00000145107.ENSG00000273331.ENSG00000161217.ENSG00000272741.30	ENSG00000213123+ENSG00000145107+ENSG00000273331+ENSG00000161217+ENSG00000272741	chr3	dexseq_prepare_annotation2.py	exon	.	-	.		10	2.44534075128226e-12	2.18287523521342e-11
ENSG00000204954.27	ENSG00000204954	chr12	dexseq_prepare_annotation2.py	exon	.	-	.	C12orf73	11	2.49935563584845e-12	2.22964566321214e-11
ENSG00000120071.48	ENSG00000120071	chr17	dexseq_prepare_annotation2.py	exon	.	-	.	KANSL1	31	2.55481024414206e-12	2.27763899665704e-11
ENSG00000130956.7	ENSG00000130956	chr9	dexseq_prepare_annotation2.py	exon	.	+	.	HABP4	4	2.57214851427788e-12	2.29161107269472e-11
ENSG00000145794.43	ENSG00000145794	chr5	dexseq_prepare_annotation2.py	exon	.	+	.	MEGF10	8	2.57599799358566e-12	2.2935552362307e-11
ENSG00000226237.6	ENSG00000226237	chr9	dexseq_prepare_annotation2.py	exon	.	+	.	RP11-276H19.1	7	2.58647427083433e-12	2.30139327746423e-11
ENSG00000172382.14	ENSG00000172382	chr16	dexseq_prepare_annotation2.py	exon	.	-	.	PRSS27	12	2.64174037967838e-12	2.34904852377866e-11
ENSG00000151687.37	ENSG00000151687	chr2	dexseq_prepare_annotation2.py	exon	.	+	.	ANKAR	17	2.76003394313699e-12	2.45265031794525e-11
ENSG00000149927.54	ENSG00000149927	chr16	dexseq_prepare_annotation2.py	exon	.	-	.	DOC2A	25	2.762735414717e-12	2.45346600160407e-11
ENSG00000175426.14	ENSG00000175426	chr5	dexseq_prepare_annotation2.py	exon	.	-	.	PCSK1	4	2.78358822302007e-12	2.47038965134607e-11
ENSG00000267827.ENSG00000204611.ENSG00000196267.18	ENSG00000267827+ENSG00000204611+ENSG00000196267	chr19	dexseq_prepare_annotation2.py	exon	.	-	.		15	2.82143226062154e-12	2.50236119775047e-11
ENSG00000101542.17	ENSG00000101542	chr18	dexseq_prepare_annotation2.py	exon	.	+	.	CDH20	3	2.8494562778385e-12	2.52558766481614e-11
ENSG00000166455.ENSG00000140905.ENSG00000260643.29	ENSG00000166455+ENSG00000140905+ENSG00000260643	chr16	dexseq_prepare_annotation2.py	exon	.	-	.		25	2.86075074448257e-12	2.53396569485526e-11
ENSG00000150893.24	ENSG00000150893	chr13	dexseq_prepare_annotation2.py	exon	.	+	.	FREM2	10	2.93099056872289e-12	2.59451134255805e-11
ENSG00000134216.13	ENSG00000134216	chr1	dexseq_prepare_annotation2.py	exon	.	+	.	CHIA	5	2.98335097454121e-12	2.63916244410218e-11
ENSG00000006283.51	ENSG00000006283	chr17	dexseq_prepare_annotation2.py	exon	.	+	.	CACNA1G	17	3.13326423270827e-12	2.7699988936462e-11
ENSG00000081791.18	ENSG00000081791	chr5	dexseq_prepare_annotation2.py	exon	.	+	.	KIAA0141	11	3.14701125585131e-12	2.7803652431272e-11
ENSG00000110077.50	ENSG00000110077	chr11	dexseq_prepare_annotation2.py	exon	.	-	.	MS4A6A	34	3.15371745127395e-12	2.78450174966139e-11
ENSG00000141068.ENSG00000266728.ENSG00000168961.106	ENSG00000141068+ENSG00000266728+ENSG00000168961	chr17	dexseq_prepare_annotation2.py	exon	.	+	.		86	3.21424684235264e-12	2.83612441073784e-11
ENSG00000241369.29	ENSG00000241369	chr3	dexseq_prepare_annotation2.py	exon	.	-	.	CT64	19	3.3175059891682e-12	2.92535976839729e-11
ENSG00000140025.ENSG00000259053.ENSG00000053254.35	ENSG00000140025+ENSG00000259053+ENSG00000053254	chr14	dexseq_prepare_annotation2.py	exon	.	-	.		17	3.34109524697407e-12	2.94427330028029e-11
ENSG00000139531.24	ENSG00000139531	chr12	dexseq_prepare_annotation2.py	exon	.	+	.	SUOX	11	3.34616665734358e-12	2.94685457992435e-11
ENSG00000136546.32	ENSG00000136546	chr2	dexseq_prepare_annotation2.py	exon	.	-	.	SCN7A	11	3.37771736197006e-12	2.97273704614588e-11
ENSG00000106565.18	ENSG00000106565	chr7	dexseq_prepare_annotation2.py	exon	.	-	.	TMEM176B	6	3.43070195872303e-12	3.01743837239092e-11
ENSG00000130733.29	ENSG00000130733	chr19	dexseq_prepare_annotation2.py	exon	.	-	.	YIPF2	6	3.43917684572821e-12	3.02295953289695e-11
ENSG00000164744.25	ENSG00000164744	chr7	dexseq_prepare_annotation2.py	exon	.	-	.	SUN3	5	3.46971380274835e-12	3.04741265475045e-11
ENSG00000133884.14	ENSG00000133884	chr11	dexseq_prepare_annotation2.py	exon	.	+	.	DPF2	3	3.47142747164434e-12	3.04741265475045e-11
ENSG00000228107.ENSG00000159259.ENSG00000159256.51	ENSG00000228107+ENSG00000159259+ENSG00000159256	chr21	dexseq_prepare_annotation2.py	exon	.	+	.		36	3.53945040840233e-12	3.105145396555e-11
ENSG00000175866.72	ENSG00000175866	chr17	dexseq_prepare_annotation2.py	exon	.	+	.	BAIAP2	50	3.58283680610193e-12	3.1412047867902e-11
ENSG00000102001.58	ENSG00000102001	chrX	dexseq_prepare_annotation2.py	exon	.	-	.	CACNA1F	31	3.63952372733406e-12	3.18767210759885e-11
ENSG00000253117.ENSG00000132297.ENSG00000258417.36	ENSG00000253117+ENSG00000132297+ENSG00000258417	chr8	dexseq_prepare_annotation2.py	exon	.	-	.		10	3.64047170764597e-12	3.18767210759885e-11
ENSG00000123836.29	ENSG00000123836	chr1	dexseq_prepare_annotation2.py	exon	.	+	.	PFKFB2	22	3.68280462910274e-12	3.22268832556853e-11
ENSG00000244301.ENSG00000243478.56	ENSG00000244301+ENSG00000243478	chr2	dexseq_prepare_annotation2.py	exon	.	+	.		10	3.71222490801312e-12	3.2463678216547e-11
ENSG00000149488.22	ENSG00000149488	chr20	dexseq_prepare_annotation2.py	exon	.	+	.	TMC2	9	3.71606810214508e-12	3.24766409231942e-11
ENSG00000148334.37	ENSG00000148334	chr9	dexseq_prepare_annotation2.py	exon	.	-	.	PTGES2	31	3.74047852755642e-12	3.26692207143277e-11
ENSG00000178074.ENSG00000162972.13	ENSG00000178074+ENSG00000162972	chr2	dexseq_prepare_annotation2.py	exon	.	+	.		11	3.86819591208416e-12	3.3763263303699e-11
ENSG00000160867.34	ENSG00000160867	chr5	dexseq_prepare_annotation2.py	exon	.	+	.	FGFR4	18	3.99637518977079e-12	3.48599474384825e-11
ENSG00000145882.15	ENSG00000145882	chr5	dexseq_prepare_annotation2.py	exon	.	+	.	PCYOX1L	10	4.02116347344201e-12	3.50539447025781e-11
ENSG00000232636.ENSG00000228824.17	ENSG00000232636+ENSG00000228824	chr13	dexseq_prepare_annotation2.py	exon	.	-	.		3	4.19580340246657e-12	3.65531802434009e-11
ENSG00000189091.52	ENSG00000189091	chr16	dexseq_prepare_annotation2.py	exon	.	+	.	SF3B3	24	4.49928617014313e-12	3.9172266174993e-11
ENSG00000130822.95	ENSG00000130822	chrX	dexseq_prepare_annotation2.py	exon	.	-	.	PNCK	16	4.53290236296859e-12	3.94399778020215e-11
ENSG00000239344.ENSG00000176406.56	ENSG00000239344+ENSG00000176406	chr8	dexseq_prepare_annotation2.py	exon	.	+	.		26	4.55282858006897e-12	3.95883122297274e-11
ENSG00000125676.80	ENSG00000125676	chrX	dexseq_prepare_annotation2.py	exon	.	-	.	THOC2	3	4.87747240781301e-12	4.23844033113555e-11
ENSG00000132746.16	ENSG00000132746	chr11	dexseq_prepare_annotation2.py	exon	.	-	.	ALDH3B2	2	4.88908082077288e-12	4.24584569258533e-11
ENSG00000225526.3	ENSG00000225526	chr3	dexseq_prepare_annotation2.py	exon	.	-	.	C3orf83	3	4.92959612141653e-12	4.27832960543885e-11
ENSG00000112715.43	ENSG00000112715	chr6	dexseq_prepare_annotation2.py	exon	.	+	.	VEGFA	26	5.07553350532561e-12	4.40220926224837e-11
ENSG00000105982.35	ENSG00000105982	chr7	dexseq_prepare_annotation2.py	exon	.	+	.	RNF32	7	5.11501873964214e-12	4.4336608558612e-11
ENSG00000004897.54	ENSG00000004897	chr17	dexseq_prepare_annotation2.py	exon	.	-	.	CDC27	22	5.19392836553241e-12	4.49922409296372e-11
ENSG00000101751.26	ENSG00000101751	chr18	dexseq_prepare_annotation2.py	exon	.	+	.	POLI	6	5.26310919888454e-12	4.5562825764541e-11
ENSG00000100884.50	ENSG00000100884	chr14	dexseq_prepare_annotation2.py	exon	.	+	.	CPNE6	28	5.28312787298913e-12	4.57073629061877e-11
ENSG00000185787.24	ENSG00000185787	chr15	dexseq_prepare_annotation2.py	exon	.	+	.	MORF4L1	17	5.44924760418636e-12	4.7114927745561e-11
ENSG00000163576.10	ENSG00000163576	chr3	dexseq_prepare_annotation2.py	exon	.	-	.	EFHB	8	5.54089485722325e-12	4.78772296833938e-11
ENSG00000164114.28	ENSG00000164114	chr4	dexseq_prepare_annotation2.py	exon	.	-	.	MAP9	17	5.57663738860513e-12	4.81558216683316e-11
ENSG00000147130.41	ENSG00000147130	chrX	dexseq_prepare_annotation2.py	exon	.	-	.	ZMYM3	20	5.95566568230979e-12	5.13736838315011e-11
ENSG00000260781.18	ENSG00000260781	chr16	dexseq_prepare_annotation2.py	exon	.	-	.	ARHGAP23P1	15	5.95674801622886e-12	5.13736838315011e-11
ENSG00000026103.33	ENSG00000026103	chr10	dexseq_prepare_annotation2.py	exon	.	+	.	FAS	13	6.04436680843827e-12	5.20966853489203e-11
ENSG00000006118.49	ENSG00000006118	chr11	dexseq_prepare_annotation2.py	exon	.	+	.	TMEM132A	34	6.06345911634376e-12	5.22285182244363e-11
ENSG00000132005.33	ENSG00000132005	chr19	dexseq_prepare_annotation2.py	exon	.	-	.	RFX1	11	6.21754931226319e-12	5.35222830660153e-11
ENSG00000176148.20	ENSG00000176148	chr11	dexseq_prepare_annotation2.py	exon	.	+	.	TCP11L1	5	6.4284762132448e-12	5.53033888614106e-11
ENSG00000085999.34	ENSG00000085999	chr1	dexseq_prepare_annotation2.py	exon	.	+	.	RAD54L	27	6.43358900755682e-12	5.53127814924698e-11
ENSG00000179571.12	ENSG00000179571	chr1	dexseq_prepare_annotation2.py	exon	.	-	.	NBPF23	5	6.54582232361428e-12	5.62425558298801e-11
ENSG00000100395.36	ENSG00000100395	chr22	dexseq_prepare_annotation2.py	exon	.	+	.	L3MBTL2	24	6.56564147895315e-12	5.63776305770784e-11
ENSG00000227075.2	ENSG00000227075	chr21	dexseq_prepare_annotation2.py	exon	.	-	.	AP000472.3	3	6.58895806699614e-12	5.65425497003113e-11
ENSG00000105607.45	ENSG00000105607	chr19	dexseq_prepare_annotation2.py	exon	.	+	.	GCDH	29	6.61524541809012e-12	5.67327406304537e-11
ENSG00000126005.ENSG00000088298.ENSG00000261582.ENSG00000242372.60	ENSG00000126005+ENSG00000088298+ENSG00000261582+ENSG00000242372	chr20	dexseq_prepare_annotation2.py	exon	.	-	.		40	6.67551505333314e-12	5.72139470863867e-11
ENSG00000162598.23	ENSG00000162598	chr1	dexseq_prepare_annotation2.py	exon	.	-	.	C1orf87	16	6.94810848186052e-12	5.95131882169822e-11
ENSG00000136235.33	ENSG00000136235	chr7	dexseq_prepare_annotation2.py	exon	.	+	.	GPNMB	16	7.04723490117808e-12	6.03246815809618e-11
ENSG00000033122.57	ENSG00000033122	chr1	dexseq_prepare_annotation2.py	exon	.	+	.	LRRC7	34	7.12327370856613e-12	6.09376574222859e-11
ENSG00000170485.26	ENSG00000170485	chr2	dexseq_prepare_annotation2.py	exon	.	+	.	NPAS2	14	7.17778579390577e-12	6.13658305661702e-11
ENSG00000129757.14	ENSG00000129757	chr11	dexseq_prepare_annotation2.py	exon	.	-	.	CDKN1C	5	7.18585902549366e-12	6.13966936364539e-11
ENSG00000061936.36	ENSG00000061936	chr12	dexseq_prepare_annotation2.py	exon	.	+	.	SFSWAP	11	7.20405935003314e-12	6.15139915698671e-11
ENSG00000267796.ENSG00000188223.ENSG00000205155.40	ENSG00000267796+ENSG00000188223+ENSG00000205155	chr19	dexseq_prepare_annotation2.py	exon	.	+	.		4	7.37530573105744e-12	6.29371623054753e-11
ENSG00000160201.25	ENSG00000160201	chr21	dexseq_prepare_annotation2.py	exon	.	-	.	U2AF1	16	7.39859893616375e-12	6.30967929112639e-11
ENSG00000165124.57	ENSG00000165124	chr9	dexseq_prepare_annotation2.py	exon	.	-	.	SVEP1	33	7.67521717707550e-12	6.54152958412953e-11
ENSG00000135341.23	ENSG00000135341	chr6	dexseq_prepare_annotation2.py	exon	.	-	.	MAP3K7	7	7.89500941288609e-12	6.72469037050533e-11
ENSG00000060718.47	ENSG00000060718	chr1	dexseq_prepare_annotation2.py	exon	.	-	.	COL11A1	15	7.97534731186894e-12	6.78891569443497e-11
ENSG00000260765.10	ENSG00000260765	chr16	dexseq_prepare_annotation2.py	exon	.	+	.	CES1P2	4	7.98249515343016e-12	6.79079797962803e-11
ENSG00000148541.43	ENSG00000148541	chr10	dexseq_prepare_annotation2.py	exon	.	-	.	FAM13C	28	8.14084745598394e-12	6.9212297654212e-11
ENSG00000135249.29	ENSG00000135249	chr7	dexseq_prepare_annotation2.py	exon	.	+	.	RINT1	15	8.22852157486141e-12	6.9914479792337e-11
ENSG00000167612.26	ENSG00000167612	chr12	dexseq_prepare_annotation2.py	exon	.	+	.	ANKRD33	14	8.50493058553673e-12	7.22184105769403e-11
ENSG00000100266.ENSG00000242247.52	ENSG00000100266+ENSG00000242247	chr22	dexseq_prepare_annotation2.py	exon	.	-	.		9	8.55139687071038e-12	7.25681772692733e-11
ENSG00000100697.59	ENSG00000100697	chr14	dexseq_prepare_annotation2.py	exon	.	-	.	DICER1	23	8.71307831196854e-12	7.38946394941055e-11
ENSG00000170242.30	ENSG00000170242	chr11	dexseq_prepare_annotation2.py	exon	.	+	.	USP47	18	8.73081194233715e-12	7.39994140966049e-11
ENSG00000178057.17	ENSG00000178057	chr3	dexseq_prepare_annotation2.py	exon	.	+	.	NDUFAF3	8	8.82665492244935e-12	7.47656804884318e-11
ENSG00000006047.27	ENSG00000006047	chr17	dexseq_prepare_annotation2.py	exon	.	-	.	YBX2	8	8.84021804232475e-12	7.48344857785965e-11
ENSG00000204952.8	ENSG00000204952	chr17	dexseq_prepare_annotation2.py	exon	.	-	.	FBXO47	9	8.92772384426632e-12	7.55287633466959e-11
ENSG00000204410.ENSG00000228727.ENSG00000255152.84	ENSG00000204410+ENSG00000228727+ENSG00000255152	chr6	dexseq_prepare_annotation2.py	exon	.	+	.		19	9.15985204416301e-12	7.74449445110673e-11
ENSG00000164970.15	ENSG00000164970	chr9	dexseq_prepare_annotation2.py	exon	.	-	.	FAM219A	11	9.19141297958953e-12	7.76640521788904e-11
ENSG00000237243.3	ENSG00000237243	chr7	dexseq_prepare_annotation2.py	exon	.	+	.	AC022173.2	3	9.61110358972733e-12	8.1160430313253e-11
ENSG00000129990.30	ENSG00000129990	chr19	dexseq_prepare_annotation2.py	exon	.	-	.	SYT5	24	9.73851759584101e-12	8.21859190480913e-11
ENSG00000146350.45	ENSG00000146350	chr6	dexseq_prepare_annotation2.py	exon	.	-	.	TBC1D32	8	9.84097329604836e-12	8.29996496998413e-11
ENSG00000177455.16	ENSG00000177455	chr16	dexseq_prepare_annotation2.py	exon	.	+	.	CD19	14	9.9393747519337e-12	8.37782102252451e-11
ENSG00000162458.43	ENSG00000162458	chr1	dexseq_prepare_annotation2.py	exon	.	+	.	FBLIM1	11	9.95827746632622e-12	8.38861389018882e-11
ENSG00000099953.33	ENSG00000099953	chr22	dexseq_prepare_annotation2.py	exon	.	+	.	MMP11	28	9.97593881629142e-12	8.39834849185464e-11
ENSG00000099804.18	ENSG00000099804	chr19	dexseq_prepare_annotation2.py	exon	.	+	.	CDC34	16	1.01643221226218e-11	8.55170734671471e-11
ENSG00000223244.ENSG00000079313.29	ENSG00000223244+ENSG00000079313	chr19	dexseq_prepare_annotation2.py	exon	.	-	.		15	1.01892844113907e-11	8.56746921534786e-11
ENSG00000213983.ENSG00000092051.68	ENSG00000213983+ENSG00000092051	chr14	dexseq_prepare_annotation2.py	exon	.	-	.		42	1.02846424636678e-11	8.64236662982373e-11
ENSG00000090273.5	ENSG00000090273	chr1	dexseq_prepare_annotation2.py	exon	.	+	.	NUDC	3	1.04101537319333e-11	8.74249540515717e-11
ENSG00000119411.4	ENSG00000119411	chr9	dexseq_prepare_annotation2.py	exon	.	+	.	BSPRY	4	1.04824331887044e-11	8.79294115014649e-11
ENSG00000255701.ENSG00000131386.22	ENSG00000255701+ENSG00000131386	chr3	dexseq_prepare_annotation2.py	exon	.	+	.		14	1.04830063145102e-11	8.79294115014649e-11
ENSG00000196427.9	ENSG00000196427	chr1	dexseq_prepare_annotation2.py	exon	.	-	.	NBPF4	7	1.05865346573841e-11	8.87436750438612e-11
ENSG00000101940.41	ENSG00000101940	chrX	dexseq_prepare_annotation2.py	exon	.	+	.	WDR13	21	1.06994940227755e-11	8.96359560154076e-11
ENSG00000177181.7	ENSG00000177181	chr1	dexseq_prepare_annotation2.py	exon	.	+	.	RIMKLA	7	1.09059926905707e-11	9.13103076393732e-11
ENSG00000135913.23	ENSG00000135913	chr2	dexseq_prepare_annotation2.py	exon	.	-	.	USP37	21	1.11825922460272e-11	9.3569184267853e-11
ENSG00000069020.57	ENSG00000069020	chr5	dexseq_prepare_annotation2.py	exon	.	+	.	MAST4	22	1.19944429582802e-11	1.00301250659029e-10
ENSG00000244791.2	ENSG00000244791	chr8	dexseq_prepare_annotation2.py	exon	.	+	.	RP11-65D17.1	3	1.21099065262366e-11	1.012052698511e-10
ENSG00000162039.17	ENSG00000162039	chr16	dexseq_prepare_annotation2.py	exon	.	-	.	MEIOB	2	1.23977530962336e-11	1.03547960893618e-10
ENSG00000165637.38	ENSG00000165637	chr10	dexseq_prepare_annotation2.py	exon	.	+	.	VDAC2	24	1.25618899782688e-11	1.04855193289481e-10
ENSG00000149968.13	ENSG00000149968	chr11	dexseq_prepare_annotation2.py	exon	.	-	.	MMP3	13	1.26375625826498e-11	1.05390347929717e-10
ENSG00000160255.49	ENSG00000160255	chr21	dexseq_prepare_annotation2.py	exon	.	-	.	ITGB2	22	1.26413255367863e-11	1.05390347929717e-10
ENSG00000233381.1	ENSG00000233381	chr12	dexseq_prepare_annotation2.py	exon	.	-	.	AK4P3	2	1.26830295776596e-11	1.05673988413256e-10
ENSG00000117448.34	ENSG00000117448	chr1	dexseq_prepare_annotation2.py	exon	.	+	.	AKR1A1	4	1.27549429357026e-11	1.06208834760003e-10
ENSG00000112739.40	ENSG00000112739	chr6	dexseq_prepare_annotation2.py	exon	.	+	.	PRPF4B	10	1.31089548948479e-11	1.09090613147929e-10
ENSG00000266365.8	ENSG00000266365	chr17	dexseq_prepare_annotation2.py	exon	.	-	.	RP11-51L5.3	9	1.31579752441481e-11	1.09432350337667e-10
ENSG00000144749.35	ENSG00000144749	chr3	dexseq_prepare_annotation2.py	exon	.	-	.	LRIG1	3	1.32467427675128e-11	1.10104044416862e-10
ENSG00000064687.41	ENSG00000064687	chr19	dexseq_prepare_annotation2.py	exon	.	+	.	ABCA7	21	1.36192005886647e-11	1.13131475421299e-10
ENSG00000069849.22	ENSG00000069849	chr3	dexseq_prepare_annotation2.py	exon	.	+	.	ATP1B3	4	1.3994312122532e-11	1.16177282774623e-10
ENSG00000179915.40	ENSG00000179915	chr2	dexseq_prepare_annotation2.py	exon	.	-	.	NRXN1	9	1.41178598434953e-11	1.1713225573409e-10
ENSG00000255275.ENSG00000159423.ENSG00000179002.ENSG00000169991.32	ENSG00000255275+ENSG00000159423+ENSG00000179002+ENSG00000169991	chr1	dexseq_prepare_annotation2.py	exon	.	-	.		10	1.41960387009107e-11	1.1770989051822e-10
ENSG00000226251.5	ENSG00000226251	chr1	dexseq_prepare_annotation2.py	exon	.	-	.	RP11-15I11.3	4	1.48982475234244e-11	1.23458007790498e-10
ENSG00000106013.19	ENSG00000106013	chr7	dexseq_prepare_annotation2.py	exon	.	+	.	ANKRD7	8	1.57830955309056e-11	1.30711777316760e-10
ENSG00000183795.10	ENSG00000183795	chrY	dexseq_prepare_annotation2.py	exon	.	+	.	BPY2B	6	1.66225928767732e-11	1.37581460657576e-10
ENSG00000105383.23	ENSG00000105383	chr19	dexseq_prepare_annotation2.py	exon	.	+	.	CD33	9	1.67474006219403e-11	1.38531114224541e-10
ENSG00000185359.61	ENSG00000185359	chr17	dexseq_prepare_annotation2.py	exon	.	+	.	HGS	3	1.68020663429745e-11	1.38899774407426e-10
ENSG00000166793.28	ENSG00000166793	chr11	dexseq_prepare_annotation2.py	exon	.	-	.	YPEL4	12	1.68929124028817e-11	1.39566908717142e-10
ENSG00000265759.ENSG00000132026.ENSG00000095066.117	ENSG00000265759+ENSG00000132026+ENSG00000095066	chr19	dexseq_prepare_annotation2.py	exon	.	-	.		80	1.76049473223837e-11	1.45362338155288e-10
ENSG00000185684.41	ENSG00000185684	chr12	dexseq_prepare_annotation2.py	exon	.	+	.	EP400NL	27	1.79658081590346e-11	1.48252943632681e-10
ENSG00000100372.44	ENSG00000100372	chr22	dexseq_prepare_annotation2.py	exon	.	-	.	SLC25A17	22	1.81130218230585e-11	1.49378134411267e-10
ENSG00000175467.33	ENSG00000175467	chr11	dexseq_prepare_annotation2.py	exon	.	+	.	SART1	17	1.81675166410085e-11	1.49737782452794e-10
ENSG00000134644.62	ENSG00000134644	chr1	dexseq_prepare_annotation2.py	exon	.	-	.	PUM1	16	1.82827410074259e-11	1.50597236705479e-10
ENSG00000140382.36	ENSG00000140382	chr15	dexseq_prepare_annotation2.py	exon	.	+	.	HMG20A	19	1.83571576606223e-11	1.51119725182238e-10
ENSG00000077380.52	ENSG00000077380	chr2	dexseq_prepare_annotation2.py	exon	.	+	.	DYNC1I2	26	1.84381194535862e-11	1.51695437322687e-10
ENSG00000256589.ENSG00000226091.26	ENSG00000256589+ENSG00000226091	chr12	dexseq_prepare_annotation2.py	exon	.	-	.		8	1.94110573120311e-11	1.59604605131082e-10
ENSG00000105576.69	ENSG00000105576	chr19	dexseq_prepare_annotation2.py	exon	.	-	.	TNPO2	44	1.96670616905255e-11	1.61612963330268e-10
ENSG00000086205.42	ENSG00000086205	chr11	dexseq_prepare_annotation2.py	exon	.	-	.	FOLH1	23	1.97859526285135e-11	1.62492874243482e-10
ENSG00000060982.26	ENSG00000060982	chr12	dexseq_prepare_annotation2.py	exon	.	-	.	BCAT1	17	2.04101622862037e-11	1.67519207881276e-10
ENSG00000207395.ENSG00000137819.21	ENSG00000207395+ENSG00000137819	chr15	dexseq_prepare_annotation2.py	exon	.	+	.		13	2.0505758614402e-11	1.68203467799471e-10
ENSG00000141622.19	ENSG00000141622	chr18	dexseq_prepare_annotation2.py	exon	.	+	.	RNF165	13	2.07180318304321e-11	1.69843412311933e-10
ENSG00000115286.23	ENSG00000115286	chr19	dexseq_prepare_annotation2.py	exon	.	+	.	NDUFS7	13	2.07885353311366e-11	1.70319888037591e-10
ENSG00000184254.ENSG00000232386.ENSG00000259604.ENSG00000272808.ENSG00000272639.38	ENSG00000184254+ENSG00000232386+ENSG00000259604+ENSG00000272808+ENSG00000272639	chr15	dexseq_prepare_annotation2.py	exon	.	+	.		10	2.21011494259657e-11	1.80966316371181e-10
ENSG00000086288.ENSG00000187037.ENSG00000086289.47	ENSG00000086288+ENSG00000187037+ENSG00000086289	chr7	dexseq_prepare_annotation2.py	exon	.	+	.		15	2.31508379821874e-11	1.89448499276008e-10
ENSG00000153814.16	ENSG00000153814	chr7	dexseq_prepare_annotation2.py	exon	.	-	.	JAZF1	15	2.34285159408385e-11	1.91606816457892e-10
ENSG00000115232.48	ENSG00000115232	chr2	dexseq_prepare_annotation2.py	exon	.	+	.	ITGA4	20	2.50874337238867e-11	2.05052132088999e-10
ENSG00000138162.80	ENSG00000138162	chr10	dexseq_prepare_annotation2.py	exon	.	+	.	TACC2	36	2.5152102341106e-11	2.05458622211552e-10
ENSG00000174238.32	ENSG00000174238	chr17	dexseq_prepare_annotation2.py	exon	.	-	.	PITPNA	18	2.51777400389921e-11	2.05545989303487e-10
ENSG00000085265.8	ENSG00000085265	chr9	dexseq_prepare_annotation2.py	exon	.	-	.	FCN1	7	2.55406755387899e-11	2.08385250718621e-10
ENSG00000250910.57	ENSG00000250910	chr4	dexseq_prepare_annotation2.py	exon	.	+	.	AC097467.2	20	2.58074625455822e-11	2.10437139761131e-10
ENSG00000120903.33	ENSG00000120903	chr8	dexseq_prepare_annotation2.py	exon	.	-	.	CHRNA2	11	2.582535561242e-11	2.10458288983678e-10
ENSG00000169375.52	ENSG00000169375	chr15	dexseq_prepare_annotation2.py	exon	.	-	.	SIN3A	19	2.59767779943162e-11	2.11566937886213e-10
ENSG00000139220.74	ENSG00000139220	chr12	dexseq_prepare_annotation2.py	exon	.	-	.	PPFIA2	15	2.615265977718e-11	2.12873365618277e-10
ENSG00000111641.57	ENSG00000111641	chr12	dexseq_prepare_annotation2.py	exon	.	-	.	NOP2	41	2.69036920906809e-11	2.18857000827561e-10
ENSG00000165219.64	ENSG00000165219	chr9	dexseq_prepare_annotation2.py	exon	.	+	.	GAPVD1	9	2.69328956849908e-11	2.18965078630457e-10
ENSG00000141013.14	ENSG00000141013	chr16	dexseq_prepare_annotation2.py	exon	.	+	.	GAS8	11	2.70287999079677e-11	2.19614986139399e-10
ENSG00000052126.64	ENSG00000052126	chr12	dexseq_prepare_annotation2.py	exon	.	+	.	PLEKHA5	11	2.70625898151296e-11	2.19759731698301e-10
ENSG00000100038.31	ENSG00000100038	chr22	dexseq_prepare_annotation2.py	exon	.	-	.	TOP3B	26	2.74246684545787e-11	2.22568577735212e-10
ENSG00000177042.14	ENSG00000177042	chr11	dexseq_prepare_annotation2.py	exon	.	+	.	TMEM80	4	2.74700675705214e-11	2.22805571639206e-10
ENSG00000115091.28	ENSG00000115091	chr2	dexseq_prepare_annotation2.py	exon	.	+	.	ACTR3	19	2.753943540225e-11	2.23236578310755e-10
ENSG00000257067.5	ENSG00000257067	chr11	dexseq_prepare_annotation2.py	exon	.	+	.	AP000797.4	5	2.79611236237635e-11	2.26521328956708e-10
ENSG00000140403.30	ENSG00000140403	chr15	dexseq_prepare_annotation2.py	exon	.	+	.	DNAJA4	19	2.84801596983479e-11	2.30590392472321e-10
ENSG00000125107.93	ENSG00000125107	chr16	dexseq_prepare_annotation2.py	exon	.	-	.	CNOT1	44	2.92705344377531e-11	2.36850277485725e-10
ENSG00000228528.1	ENSG00000228528	chr2	dexseq_prepare_annotation2.py	exon	.	+	.	AC068057.1	2	3.03747166521324e-11	2.45640565706486e-10
ENSG00000254083.10	ENSG00000254083	chr8	dexseq_prepare_annotation2.py	exon	.	+	.	RP11-452N4.1	11	3.04064721161016e-11	2.45752896844356e-10
ENSG00000180957.27	ENSG00000180957	chr22	dexseq_prepare_annotation2.py	exon	.	-	.	PITPNB	8	3.10409015867342e-11	2.5073320154264e-10
ENSG00000165591.15	ENSG00000165591	chrX	dexseq_prepare_annotation2.py	exon	.	+	.	FAAH2	12	3.18003044560148e-11	2.5671654231041e-10
ENSG00000083799.54	ENSG00000083799	chr16	dexseq_prepare_annotation2.py	exon	.	+	.	CYLD	2	3.18618103287981e-11	2.5706220696947e-10
ENSG00000173436.ENSG00000270136.ENSG00000158747.32	ENSG00000173436+ENSG00000270136+ENSG00000158747	chr1	dexseq_prepare_annotation2.py	exon	.	+	.		7	3.27890203070988e-11	2.64382776470601e-10
ENSG00000142208.56	ENSG00000142208	chr14	dexseq_prepare_annotation2.py	exon	.	-	.	AKT1	5	3.2807603913588e-11	2.64382776470601e-10
ENSG00000164050.36	ENSG00000164050	chr3	dexseq_prepare_annotation2.py	exon	.	-	.	PLXNB1	6	3.38150524960359e-11	2.72341839657769e-10
ENSG00000176927.42	ENSG00000176927	chr17	dexseq_prepare_annotation2.py	exon	.	+	.	EFCAB5	4	3.39108709640075e-11	2.72953739602626e-10
ENSG00000196605.33	ENSG00000196605	chr19	dexseq_prepare_annotation2.py	exon	.	-	.	ZNF846	12	3.40816179327097e-11	2.74167682036464e-10
ENSG00000175920.20	ENSG00000175920	chr4	dexseq_prepare_annotation2.py	exon	.	+	.	DOK7	12	3.43180669445445e-11	2.75908433015286e-10
ENSG00000162688.40	ENSG00000162688	chr1	dexseq_prepare_annotation2.py	exon	.	+	.	AGL	13	3.58052546719044e-11	2.87696894431494e-10
ENSG00000204991.1	ENSG00000204991	chr16	dexseq_prepare_annotation2.py	exon	.	+	.	SPIRE2	2	3.62742284247658e-11	2.91294971518434e-10
ENSG00000095794.45	ENSG00000095794	chr10	dexseq_prepare_annotation2.py	exon	.	+	.	CREM	6	3.65620422844338e-11	2.93434920457801e-10
ENSG00000100577.50	ENSG00000100577	chr14	dexseq_prepare_annotation2.py	exon	.	+	.	GSTZ1	14	3.67588480381842e-11	2.94842398608316e-10
ENSG00000159720.42	ENSG00000159720	chr16	dexseq_prepare_annotation2.py	exon	.	-	.	ATP6V0D1	28	3.75308855183816e-11	3.00859476218448e-10
ENSG00000092841.ENSG00000196465.75	ENSG00000092841+ENSG00000196465	chr12	dexseq_prepare_annotation2.py	exon	.	+	.		4	3.8006207738975e-11	3.04492366719476e-10
ENSG00000103335.81	ENSG00000103335	chr16	dexseq_prepare_annotation2.py	exon	.	-	.	PIEZO1	27	3.80496169270474e-11	3.04662706896661e-10
ENSG00000158869.7	ENSG00000158869	chr1	dexseq_prepare_annotation2.py	exon	.	+	.	FCER1G	7	3.85689008022478e-11	3.08640953714788e-10
ENSG00000174348.21	ENSG00000174348	chr1	dexseq_prepare_annotation2.py	exon	.	+	.	PODN	19	3.95435963561522e-11	3.16256808997226e-10
ENSG00000127616.74	ENSG00000127616	chr19	dexseq_prepare_annotation2.py	exon	.	+	.	SMARCA4	35	4.12603678331828e-11	3.29795246899049e-10
ENSG00000157445.38	ENSG00000157445	chr3	dexseq_prepare_annotation2.py	exon	.	+	.	CACNA2D3	8	4.21745607892716e-11	3.36906654016969e-10
ENSG00000090060.61	ENSG00000090060	chr14	dexseq_prepare_annotation2.py	exon	.	+	.	PAPOLA	4	4.45593873262159e-11	3.55750976238784e-10
ENSG00000149196.21	ENSG00000149196	chr11	dexseq_prepare_annotation2.py	exon	.	+	.	C11orf73	16	4.67524499714627e-11	3.73043330514757e-10
ENSG00000171132.51	ENSG00000171132	chr2	dexseq_prepare_annotation2.py	exon	.	+	.	PRKCE	12	4.68413567437669e-11	3.73536059923048e-10
ENSG00000135250.50	ENSG00000135250	chr7	dexseq_prepare_annotation2.py	exon	.	-	.	SRPK2	24	4.71410550125483e-11	3.75708199740796e-10
ENSG00000244480.ENSG00000006625.ENSG00000196295.88	ENSG00000244480+ENSG00000006625+ENSG00000196295	chr7	dexseq_prepare_annotation2.py	exon	.	-	.		58	4.78158948198702e-11	3.80865923070141e-10
ENSG00000162669.58	ENSG00000162669	chr1	dexseq_prepare_annotation2.py	exon	.	-	.	HFM1	8	4.86983511670243e-11	3.8767043903564e-10
ENSG00000204771.32	ENSG00000204771	chr8	dexseq_prepare_annotation2.py	exon	.	+	.	CTD-3232M19.2	31	4.92735306576238e-11	3.92022375781535e-10
ENSG00000084090.21	ENSG00000084090	chr2	dexseq_prepare_annotation2.py	exon	.	-	.	STARD7	5	5.00270139211106e-11	3.97787054045548e-10
ENSG00000148606.35	ENSG00000148606	chr10	dexseq_prepare_annotation2.py	exon	.	-	.	POLR3A	22	5.11942328762891e-11	4.06832967906547e-10
ENSG00000172765.28	ENSG00000172765	chr3	dexseq_prepare_annotation2.py	exon	.	-	.	TMCC1	13	5.29859090703315e-11	4.20828039937345e-10
ENSG00000132840.21	ENSG00000132840	chr5	dexseq_prepare_annotation2.py	exon	.	+	.	BHMT2	8	5.50926318522076e-11	4.37307699803213e-10
ENSG00000049246.29	ENSG00000049246	chr1	dexseq_prepare_annotation2.py	exon	.	+	.	PER3	20	5.52095959095187e-11	4.37983391771245e-10
ENSG00000261263.3	ENSG00000261263	chr16	dexseq_prepare_annotation2.py	exon	.	-	.	RP11-586K12.13	4	5.5977227384074e-11	4.43817141150042e-10
ENSG00000177600.ENSG00000199785.21	ENSG00000177600+ENSG00000199785	chr11	dexseq_prepare_annotation2.py	exon	.	+	.		17	5.65648909623254e-11	4.48218110643864e-10
ENSG00000128944.38	ENSG00000128944	chr15	dexseq_prepare_annotation2.py	exon	.	+	.	KNSTRN	7	5.66085969554681e-11	4.48306194426839e-10
ENSG00000013375.43	ENSG00000013375	chr6	dexseq_prepare_annotation2.py	exon	.	-	.	PGM3	12	5.70796169181425e-11	4.51776300532778e-10
ENSG00000116459.12	ENSG00000116459	chr1	dexseq_prepare_annotation2.py	exon	.	+	.	ATP5F1	3	5.8187034677247e-11	4.6027650892479e-10
ENSG00000104361.ENSG00000252558.28	ENSG00000104361+ENSG00000252558	chr8	dexseq_prepare_annotation2.py	exon	.	-	.		18	5.9432417316814e-11	4.69857662419594e-10
ENSG00000128915.50	ENSG00000128915	chr15	dexseq_prepare_annotation2.py	exon	.	-	.	NARG2	29	5.9717454929356e-11	4.71839925334992e-10
ENSG00000172766.42	ENSG00000172766	chr13	dexseq_prepare_annotation2.py	exon	.	+	.	NAA16	10	5.99056069563824e-11	4.73054838858781e-10
ENSG00000104177.44	ENSG00000104177	chr15	dexseq_prepare_annotation2.py	exon	.	-	.	MYEF2	3	6.03682606867484e-11	4.76434764203621e-10
ENSG00000138385.32	ENSG00000138385	chr2	dexseq_prepare_annotation2.py	exon	.	+	.	SSB	17	6.09306365660688e-11	4.80326074455763e-10
ENSG00000129055.14	ENSG00000129055	chr3	dexseq_prepare_annotation2.py	exon	.	-	.	ANAPC13	6	6.09311573077425e-11	4.80326074455763e-10
ENSG00000174106.17	ENSG00000174106	chr12	dexseq_prepare_annotation2.py	exon	.	+	.	LEMD3	15	6.10903711070839e-11	4.81305352204494e-10
ENSG00000255246.3	ENSG00000255246	chr11	dexseq_prepare_annotation2.py	exon	.	-	.	RP11-179A16.2	4	6.20281651761859e-11	4.88414104272246e-10
ENSG00000137776.58	ENSG00000137776	chr15	dexseq_prepare_annotation2.py	exon	.	-	.	SLTM	46	6.38885232744863e-11	5.02774900551392e-10
ENSG00000141569.16	ENSG00000141569	chr17	dexseq_prepare_annotation2.py	exon	.	-	.	TRIM65	8	6.63331418437464e-11	5.21714522128403e-10
ENSG00000168065.9	ENSG00000168065	chr11	dexseq_prepare_annotation2.py	exon	.	+	.	SLC22A11	3	6.82542722387876e-11	5.3651758223815e-10
ENSG00000103549.35	ENSG00000103549	chr16	dexseq_prepare_annotation2.py	exon	.	+	.	RNF40	14	7.1109415210415e-11	5.58641413840359e-10
ENSG00000237596.5	ENSG00000237596	chr6	dexseq_prepare_annotation2.py	exon	.	-	.	RP13-143G15.4	6	7.21710033513727e-11	5.66657718094454e-10
ENSG00000061938.71	ENSG00000061938	chr3	dexseq_prepare_annotation2.py	exon	.	-	.	TNK2	30	7.33881346982148e-11	5.75885442617595e-10
ENSG00000005448.8	ENSG00000005448	chr2	dexseq_prepare_annotation2.py	exon	.	+	.	WDR54	6	7.40506070112132e-11	5.80752651109606e-10
ENSG00000177045.9	ENSG00000177045	chr19	dexseq_prepare_annotation2.py	exon	.	-	.	SIX5	3	7.51939266813318e-11	5.89383279446382e-10
ENSG00000165669.4	ENSG00000165669	chr10	dexseq_prepare_annotation2.py	exon	.	-	.	FAM204A	4	7.65990834333526e-11	6.00055234458541e-10
ENSG00000150637.18	ENSG00000150637	chr18	dexseq_prepare_annotation2.py	exon	.	-	.	CD226	11	7.6717688398797e-11	6.0064230029246e-10
ENSG00000167703.41	ENSG00000167703	chr17	dexseq_prepare_annotation2.py	exon	.	-	.	SLC43A2	8	7.82945258667136e-11	6.12639077259677e-10
ENSG00000269371.1	ENSG00000269371	chr19	dexseq_prepare_annotation2.py	exon	.	-	.	CTD-2207O23.11	2	7.90600645585314e-11	6.18052058063409e-10
ENSG00000119977.18	ENSG00000119977	chr10	dexseq_prepare_annotation2.py	exon	.	-	.	TCTN3	19	7.9076157472492e-11	6.18052058063409e-10
ENSG00000263142.ENSG00000262633.ENSG00000108433.23	ENSG00000263142+ENSG00000262633+ENSG00000108433	chr17	dexseq_prepare_annotation2.py	exon	.	+	.		13	7.95826784820508e-11	6.21657765587218e-10
ENSG00000228775.19	ENSG00000228775	chr7	dexseq_prepare_annotation2.py	exon	.	-	.	WEE2-AS1	6	8.01758798873781e-11	6.25936097463549e-10
ENSG00000115486.33	ENSG00000115486	chr2	dexseq_prepare_annotation2.py	exon	.	-	.	GGCX	5	8.12093691155264e-11	6.33644969684164e-10
ENSG00000141644.46	ENSG00000141644	chr18	dexseq_prepare_annotation2.py	exon	.	-	.	MBD1	34	8.20057216919587e-11	6.39495865983324e-10
ENSG00000075539.64	ENSG00000075539	chr4	dexseq_prepare_annotation2.py	exon	.	-	.	FRYL	25	8.21016340505343e-11	6.39881064022181e-10
ENSG00000168060.56	ENSG00000168060	chr11	dexseq_prepare_annotation2.py	exon	.	-	.	NAALADL1	5	8.22483510321289e-11	6.40661561040751e-10
ENSG00000172977.48	ENSG00000172977	chr11	dexseq_prepare_annotation2.py	exon	.	+	.	KAT5	40	8.31847750798179e-11	6.47589001696647e-10
ENSG00000238088.9	ENSG00000238088	chrY	dexseq_prepare_annotation2.py	exon	.	+	.	OFD1P7Y	6	8.32836551501918e-11	6.47992058962691e-10
ENSG00000143977.21	ENSG00000143977	chr2	dexseq_prepare_annotation2.py	exon	.	-	.	SNRPG	17	8.42844271387521e-11	6.55407902612026e-10
ENSG00000250571.ENSG00000181638.ENSG00000264668.37	ENSG00000250571+ENSG00000181638+ENSG00000264668	chr8	dexseq_prepare_annotation2.py	exon	.	+	.		24	8.81808602229388e-11	6.85319724986862e-10
ENSG00000133794.57	ENSG00000133794	chr11	dexseq_prepare_annotation2.py	exon	.	+	.	ARNTL	44	8.99402935920996e-11	6.98598915106111e-10
ENSG00000163029.42	ENSG00000163029	chr2	dexseq_prepare_annotation2.py	exon	.	-	.	SMC6	23	9.05579662686851e-11	7.02999652365707e-10
ENSG00000118518.17	ENSG00000118518	chr6	dexseq_prepare_annotation2.py	exon	.	+	.	RNF146	13	9.234594097495e-11	7.16475332234299e-10
ENSG00000221926.ENSG00000251537.ENSG00000241322.ENSG00000181464.92	ENSG00000221926+ENSG00000251537+ENSG00000241322+ENSG00000181464	chr17	dexseq_prepare_annotation2.py	exon	.	-	.		55	9.34763959545026e-11	7.24837261978658e-10
ENSG00000148400.22	ENSG00000148400	chr9	dexseq_prepare_annotation2.py	exon	.	-	.	NOTCH1	9	9.44339237494436e-11	7.31456562174889e-10
ENSG00000174500.20	ENSG00000174500	chr3	dexseq_prepare_annotation2.py	exon	.	-	.	GCSAM	7	9.44363808100176e-11	7.31456562174889e-10
ENSG00000167107.61	ENSG00000167107	chr17	dexseq_prepare_annotation2.py	exon	.	+	.	ACSF2	27	9.49531928231746e-11	7.35045650239499e-10
ENSG00000186160.9	ENSG00000186160	chr1	dexseq_prepare_annotation2.py	exon	.	+	.	CYP4Z1	9	9.54097330897288e-11	7.38164391666091e-10
ENSG00000160214.17	ENSG00000160214	chr21	dexseq_prepare_annotation2.py	exon	.	+	.	RRP1	7	9.57510902891459e-11	7.40388981460085e-10
ENSG00000163166.35	ENSG00000163166	chr2	dexseq_prepare_annotation2.py	exon	.	-	.	IWS1	22	9.59744710323915e-11	7.41699339057066e-10
ENSG00000196961.53	ENSG00000196961	chr19	dexseq_prepare_annotation2.py	exon	.	+	.	AP2A1	6	9.65824215600604e-11	7.45978546311168e-10
ENSG00000119943.ENSG00000221419.13	ENSG00000119943+ENSG00000221419	chr10	dexseq_prepare_annotation2.py	exon	.	-	.		12	9.71257477982593e-11	7.49754089064453e-10
ENSG00000065154.27	ENSG00000065154	chr10	dexseq_prepare_annotation2.py	exon	.	-	.	OAT	5	9.74820102540639e-11	7.52082183429558e-10
ENSG00000187994.34	ENSG00000187994	chr19	dexseq_prepare_annotation2.py	exon	.	-	.	RINL	2	9.76502437688966e-11	7.52957821348061e-10
ENSG00000062716.ENSG00000199004.54	ENSG00000062716+ENSG00000199004	chr17	dexseq_prepare_annotation2.py	exon	.	+	.		31	9.81600107831654e-11	7.56464486461189e-10
ENSG00000170776.30	ENSG00000170776	chr15	dexseq_prepare_annotation2.py	exon	.	+	.	AKAP13	10	9.99001700337903e-11	7.69443862813448e-10
ENSG00000040608.3	ENSG00000040608	chr22	dexseq_prepare_annotation2.py	exon	.	-	.	RTN4R	3	1.00844671492325e-10	7.76283884190497e-10
ENSG00000134108.19	ENSG00000134108	chr3	dexseq_prepare_annotation2.py	exon	.	+	.	ARL8B	13	1.01963510794231e-10	7.84457524879999e-10
ENSG00000240198.4	ENSG00000240198	chr3	dexseq_prepare_annotation2.py	exon	.	+	.	ARHGEF3-AS1	3	1.04643031389768e-10	8.04622437002599e-10
ENSG00000132694.37	ENSG00000132694	chr1	dexseq_prepare_annotation2.py	exon	.	-	.	ARHGEF11	26	1.05516580657956e-10	8.10886080184831e-10
ENSG00000141510.31	ENSG00000141510	chr17	dexseq_prepare_annotation2.py	exon	.	-	.	TP53	9	1.05898066748206e-10	8.1336337587288e-10
ENSG00000141367.59	ENSG00000141367	chr17	dexseq_prepare_annotation2.py	exon	.	+	.	CLTC	24	1.08278070434891e-10	8.31179205860692e-10
ENSG00000154710.ENSG00000243335.40	ENSG00000154710+ENSG00000243335	chr7	dexseq_prepare_annotation2.py	exon	.	+	.		5	1.08956608676147e-10	8.35921421611311e-10
ENSG00000244625.ENSG00000225783.57	ENSG00000244625+ENSG00000225783	chr22	dexseq_prepare_annotation2.py	exon	.	+	.		25	1.11106640415371e-10	8.51941441222879e-10
ENSG00000142327.33	ENSG00000142327	chr2	dexseq_prepare_annotation2.py	exon	.	+	.	RNPEPL1	19	1.11450840621467e-10	8.54104603670696e-10
ENSG00000136828.45	ENSG00000136828	chr9	dexseq_prepare_annotation2.py	exon	.	+	.	RALGPS1	32	1.15800393195347e-10	8.86943323382627e-10
ENSG00000115977.ENSG00000188971.10	ENSG00000115977+ENSG00000188971	chr2	dexseq_prepare_annotation2.py	exon	.	-	.		7	1.16475046977058e-10	8.9161421603584e-10
ENSG00000119688.ENSG00000258559.80	ENSG00000119688+ENSG00000258559	chr14	dexseq_prepare_annotation2.py	exon	.	-	.		23	1.20745022667522e-10	9.23786725147068e-10
ENSG00000058600.50	ENSG00000058600	chr16	dexseq_prepare_annotation2.py	exon	.	+	.	POLR3E	5	1.21584056934794e-10	9.29688875594787e-10
ENSG00000164683.21	ENSG00000164683	chr8	dexseq_prepare_annotation2.py	exon	.	-	.	HEY1	15	1.2536258593414e-10	9.58048740061129e-10
ENSG00000007314.28	ENSG00000007314	chr17	dexseq_prepare_annotation2.py	exon	.	-	.	SCN4A	18	1.28221380479027e-10	9.79352198705998e-10
ENSG00000233396.4	ENSG00000233396	chr1	dexseq_prepare_annotation2.py	exon	.	-	.	RP11-458D21.1	5	1.32092076804824e-10	1.00835660850563e-09
ENSG00000132204.18	ENSG00000132204	chr18	dexseq_prepare_annotation2.py	exon	.	-	.	LINC00470	5	1.32205434705585e-10	1.00866220732669e-09
ENSG00000165501.ENSG00000258568.15	ENSG00000165501+ENSG00000258568	chr14	dexseq_prepare_annotation2.py	exon	.	+	.		10	1.32564386909425e-10	1.01084019197675e-09
ENSG00000166508.13	ENSG00000166508	chr7	dexseq_prepare_annotation2.py	exon	.	-	.	MCM7	5	1.3632061070686e-10	1.03890654896597e-09
ENSG00000145014.39	ENSG00000145014	chr3	dexseq_prepare_annotation2.py	exon	.	-	.	TMEM44	12	1.3652694537899e-10	1.03990291286456e-09
ENSG00000141378.12	ENSG00000141378	chr17	dexseq_prepare_annotation2.py	exon	.	-	.	PTRH2	6	1.41437422833108e-10	1.07670901410749e-09
ENSG00000078070.38	ENSG00000078070	chr3	dexseq_prepare_annotation2.py	exon	.	-	.	MCCC1	7	1.5144121022239e-10	1.15222637600619e-09
ENSG00000176853.39	ENSG00000176853	chr8	dexseq_prepare_annotation2.py	exon	.	+	.	FAM91A1	18	1.51603323287287e-10	1.15282217531228e-09
ENSG00000068650.ENSG00000234603.62	ENSG00000068650+ENSG00000234603	chr13	dexseq_prepare_annotation2.py	exon	.	+	.		19	1.51875541477596e-10	1.15425411522973e-09
ENSG00000113504.32	ENSG00000113504	chr5	dexseq_prepare_annotation2.py	exon	.	-	.	SLC12A7	11	1.54286259559615e-10	1.17192809856547e-09
ENSG00000228473.1	ENSG00000228473	chr13	dexseq_prepare_annotation2.py	exon	.	-	.	LIN28AP2	2	1.57558133499692e-10	1.1961201348906e-09
ENSG00000100664.50	ENSG00000100664	chr14	dexseq_prepare_annotation2.py	exon	.	+	.	EIF5	25	1.58961528560416e-10	1.20610854212746e-09
ENSG00000267546.ENSG00000161544.21	ENSG00000267546+ENSG00000161544	chr17	dexseq_prepare_annotation2.py	exon	.	-	.		20	1.63174090654689e-10	1.23738852869124e-09
ENSG00000184985.33	ENSG00000184985	chr4	dexseq_prepare_annotation2.py	exon	.	+	.	SORCS2	4	1.65149489189034e-10	1.25167844258091e-09
ENSG00000223647.4	ENSG00000223647	chr2	dexseq_prepare_annotation2.py	exon	.	-	.	AL133249.1	5	1.65572794180758e-10	1.25419568103001e-09
ENSG00000213822.8	ENSG00000213822	chr19	dexseq_prepare_annotation2.py	exon	.	+	.	CEACAM18	7	1.66103908062427e-10	1.25752633973954e-09
ENSG00000267448.4	ENSG00000267448	chr19	dexseq_prepare_annotation2.py	exon	.	-	.	AC010649.1	5	1.6735388422284e-10	1.26629264651781e-09
ENSG00000003436.32	ENSG00000003436	chr2	dexseq_prepare_annotation2.py	exon	.	-	.	TFPI	24	1.73713022456932e-10	1.31368682623285e-09
ENSG00000145725.59	ENSG00000145725	chr5	dexseq_prepare_annotation2.py	exon	.	+	.	PPIP5K2	37	1.74717227109358e-10	1.32055504182216e-09
ENSG00000224851.2	ENSG00000224851	chr10	dexseq_prepare_annotation2.py	exon	.	+	.	LINC00502	3	1.75924285000871e-10	1.3289480859264e-09
ENSG00000129460.38	ENSG00000129460	chr14	dexseq_prepare_annotation2.py	exon	.	+	.	NGDN	22	1.76119749709989e-10	1.32969444402338e-09
ENSG00000183644.11	ENSG00000183644	chr11	dexseq_prepare_annotation2.py	exon	.	+	.	C11orf88	5	1.82835710431531e-10	1.37964236571374e-09
ENSG00000183066.28	ENSG00000183066	chr22	dexseq_prepare_annotation2.py	exon	.	+	.	WBP2NL	10	1.85992269108796e-10	1.4026916961955e-09
ENSG00000136425.23	ENSG00000136425	chr15	dexseq_prepare_annotation2.py	exon	.	-	.	CIB2	16	1.87278515130372e-10	1.41161822144296e-09
ENSG00000100376.35	ENSG00000100376	chr22	dexseq_prepare_annotation2.py	exon	.	+	.	FAM118A	27	1.883932773469e-10	1.41924311236799e-09
ENSG00000096006.17	ENSG00000096006	chr6	dexseq_prepare_annotation2.py	exon	.	-	.	CRISP3	8	1.88592534906969e-10	1.41996656276971e-09
ENSG00000183495.52	ENSG00000183495	chr12	dexseq_prepare_annotation2.py	exon	.	+	.	EP400	8	1.93372644451073e-10	1.45516088461103e-09
ENSG00000179698.42	ENSG00000179698	chr8	dexseq_prepare_annotation2.py	exon	.	+	.	KIAA1875	22	2.00467559712497e-10	1.50772649065342e-09
ENSG00000213842.ENSG00000182973.9	ENSG00000213842+ENSG00000182973	chr3	dexseq_prepare_annotation2.py	exon	.	+	.		8	2.09815285642323e-10	1.57716889032557e-09
ENSG00000105726.58	ENSG00000105726	chr19	dexseq_prepare_annotation2.py	exon	.	-	.	ATP13A1	13	2.12477573122416e-10	1.59630884536972e-09
ENSG00000160211.28	ENSG00000160211	chrX	dexseq_prepare_annotation2.py	exon	.	-	.	G6PD	9	2.14969537724472e-10	1.61414899614511e-09
ENSG00000204849.5	ENSG00000204849	chr9	dexseq_prepare_annotation2.py	exon	.	+	.	SPATA31A1	6	2.19967250885094e-10	1.65077441526206e-09
ENSG00000166145.29	ENSG00000166145	chr15	dexseq_prepare_annotation2.py	exon	.	+	.	SPINT1	2	2.20626605431823e-10	1.65481983877871e-09
ENSG00000136155.28	ENSG00000136155	chr13	dexseq_prepare_annotation2.py	exon	.	+	.	SCEL	22	2.31120872077457e-10	1.73258785629291e-09
ENSG00000204673.21	ENSG00000204673	chr19	dexseq_prepare_annotation2.py	exon	.	-	.	AKT1S1	4	2.33277781191441e-10	1.74780455232542e-09
ENSG00000255011.ENSG00000204449.8	ENSG00000255011+ENSG00000204449	chr11	dexseq_prepare_annotation2.py	exon	.	+	.		2	2.36662954226965e-10	1.77164913592219e-09
ENSG00000075413.68	ENSG00000075413	chr14	dexseq_prepare_annotation2.py	exon	.	+	.	MARK3	13	2.36717876695623e-10	1.77164913592219e-09
ENSG00000078018.38	ENSG00000078018	chr2	dexseq_prepare_annotation2.py	exon	.	+	.	MAP2	12	2.43594498503764e-10	1.82212393769319e-09
ENSG00000183828.ENSG00000257622.ENSG00000184916.47	ENSG00000183828+ENSG00000257622+ENSG00000184916	chr14	dexseq_prepare_annotation2.py	exon	.	-	.		32	2.45305174362699e-10	1.83392281442027e-09
ENSG00000114790.20	ENSG00000114790	chr3	dexseq_prepare_annotation2.py	exon	.	+	.	ARHGEF26	11	2.50381630818697e-10	1.87085807362411e-09
ENSG00000126970.13	ENSG00000126970	chrX	dexseq_prepare_annotation2.py	exon	.	-	.	ZC4H2	7	2.51843432562905e-10	1.88075909790191e-09
ENSG00000122971.15	ENSG00000122971	chr12	dexseq_prepare_annotation2.py	exon	.	+	.	ACADS	9	2.56034110921915e-10	1.91101748770584e-09
ENSG00000240821.ENSG00000075131.19	ENSG00000240821+ENSG00000075131	chr15	dexseq_prepare_annotation2.py	exon	.	-	.		7	2.5934551363204e-10	1.93468377739824e-09
ENSG00000164327.43	ENSG00000164327	chr5	dexseq_prepare_annotation2.py	exon	.	-	.	RICTOR	13	2.59824989047894e-10	1.93721005384435e-09
ENSG00000133275.12	ENSG00000133275	chr19	dexseq_prepare_annotation2.py	exon	.	+	.	CSNK1G2	9	2.66620879075781e-10	1.98680217365463e-09
ENSG00000122786.36	ENSG00000122786	chr7	dexseq_prepare_annotation2.py	exon	.	+	.	CALD1	11	2.67053603106283e-10	1.98894930391447e-09
ENSG00000141380.59	ENSG00000141380	chr18	dexseq_prepare_annotation2.py	exon	.	-	.	SS18	32	2.6736125570707e-10	1.9901631133693e-09
ENSG00000142185.ENSG00000266692.ENSG00000264452.41	ENSG00000142185+ENSG00000266692+ENSG00000264452	chr21	dexseq_prepare_annotation2.py	exon	.	+	.		15	2.73533157070907e-10	2.03500384460108e-09
ENSG00000105289.38	ENSG00000105289	chr19	dexseq_prepare_annotation2.py	exon	.	+	.	TJP3	28	2.80636660664556e-10	2.08672319140628e-09
ENSG00000245651.4	ENSG00000245651	chr12	dexseq_prepare_annotation2.py	exon	.	-	.	RP11-620J15.2	4	2.85274073429357e-10	2.12005951058576e-09
ENSG00000196177.14	ENSG00000196177	chr10	dexseq_prepare_annotation2.py	exon	.	+	.	ACADSB	13	2.87870581207917e-10	2.13820071009509e-09
ENSG00000162825.82	ENSG00000162825	chr1	dexseq_prepare_annotation2.py	exon	.	+	.	NBPF8	46	2.91598661490367e-10	2.16472271314705e-09
ENSG00000242590.ENSG00000188157.58	ENSG00000242590+ENSG00000188157	chr1	dexseq_prepare_annotation2.py	exon	.	+	.		18	2.95198090798803e-10	2.1902615625827e-09
ENSG00000136250.42	ENSG00000136250	chr7	dexseq_prepare_annotation2.py	exon	.	-	.	AOAH	4	2.95560826687041e-10	2.19177074496331e-09
ENSG00000265371.ENSG00000094916.15	ENSG00000265371+ENSG00000094916	chr12	dexseq_prepare_annotation2.py	exon	.	-	.		3	2.98387242297357e-10	2.21153820314787e-09
ENSG00000140798.52	ENSG00000140798	chr16	dexseq_prepare_annotation2.py	exon	.	-	.	ABCC12	28	3.01677791230035e-10	2.23472250735614e-09
ENSG00000155974.48	ENSG00000155974	chr12	dexseq_prepare_annotation2.py	exon	.	-	.	GRIP1	12	3.02414742719068e-10	2.23897588850565e-09
ENSG00000077943.34	ENSG00000077943	chr10	dexseq_prepare_annotation2.py	exon	.	-	.	ITGA8	12	3.02920944640493e-10	2.24151722134192e-09
ENSG00000141994.ENSG00000267157.ENSG00000212123.37	ENSG00000141994+ENSG00000267157+ENSG00000212123	chr19	dexseq_prepare_annotation2.py	exon	.	-	.		18	3.05305860988556e-10	2.25795022782719e-09
ENSG00000141027.103	ENSG00000141027	chr17	dexseq_prepare_annotation2.py	exon	.	-	.	NCOR1	39	3.22987747694152e-10	2.38743657027445e-09
ENSG00000120533.36	ENSG00000120533	chr8	dexseq_prepare_annotation2.py	exon	.	+	.	ENY2	9	3.31812806832574e-10	2.45135175659983e-09
ENSG00000143924.38	ENSG00000143924	chr2	dexseq_prepare_annotation2.py	exon	.	+	.	EML4	25	3.49066673006464e-10	2.577434865205e-09
ENSG00000134769.87	ENSG00000134769	chr18	dexseq_prepare_annotation2.py	exon	.	+	.	DTNA	17	3.5078471816771e-10	2.58873099952523e-09
ENSG00000139613.55	ENSG00000139613	chr12	dexseq_prepare_annotation2.py	exon	.	-	.	SMARCC2	14	3.61307125731741e-10	2.66495486411037e-09
ENSG00000117242.ENSG00000257033.ENSG00000244038.24	ENSG00000117242+ENSG00000257033+ENSG00000244038	chr1	dexseq_prepare_annotation2.py	exon	.	-	.		17	3.63856668790494e-10	2.68220759779162e-09
ENSG00000175198.32	ENSG00000175198	chr13	dexseq_prepare_annotation2.py	exon	.	+	.	PCCA	21	3.64036172221354e-10	2.68220759779162e-09
ENSG00000077312.28	ENSG00000077312	chr19	dexseq_prepare_annotation2.py	exon	.	+	.	SNRPA	11	3.70006010435371e-10	2.72473376849516e-09
ENSG00000063601.40	ENSG00000063601	chrX	dexseq_prepare_annotation2.py	exon	.	+	.	MTMR1	25	3.73349531986842e-10	2.74788451685982e-09
ENSG00000092108.64	ENSG00000092108	chr14	dexseq_prepare_annotation2.py	exon	.	+	.	SCFD1	26	3.74770943090385e-10	2.7568711728082e-09
ENSG00000175463.31	ENSG00000175463	chr11	dexseq_prepare_annotation2.py	exon	.	+	.	TBC1D10C	29	3.78628763873842e-10	2.78298601767530e-09
ENSG00000110075.78	ENSG00000110075	chr11	dexseq_prepare_annotation2.py	exon	.	+	.	PPP6R3	36	3.78725634275091e-10	2.78298601767530e-09
ENSG00000139910.30	ENSG00000139910	chr14	dexseq_prepare_annotation2.py	exon	.	-	.	NOVA1	22	3.81785688209503e-10	2.80397433369457e-09
ENSG00000166153.25	ENSG00000166153	chr12	dexseq_prepare_annotation2.py	exon	.	-	.	DEPDC4	10	3.84794640805826e-10	2.82456514350317e-09
ENSG00000163703.32	ENSG00000163703	chr3	dexseq_prepare_annotation2.py	exon	.	+	.	CRELD1	16	3.88702812995236e-10	2.85173114429999e-09
ENSG00000134121.52	ENSG00000134121	chr3	dexseq_prepare_annotation2.py	exon	.	+	.	CHL1	23	3.94302926246019e-10	2.89127454874213e-09
ENSG00000104381.19	ENSG00000104381	chr8	dexseq_prepare_annotation2.py	exon	.	+	.	GDAP1	10	3.96790088829999e-10	2.90796188702476e-09
ENSG00000100883.35	ENSG00000100883	chr14	dexseq_prepare_annotation2.py	exon	.	+	.	SRP54	12	3.98174369341148e-10	2.91655304827307e-09
ENSG00000188917.26	ENSG00000188917	chrX	dexseq_prepare_annotation2.py	exon	.	-	.	TRMT2B	17	4.10594585349132e-10	3.00592821504133e-09
ENSG00000114166.27	ENSG00000114166	chr3	dexseq_prepare_annotation2.py	exon	.	+	.	KAT2B	24	4.1296581006393e-10	3.02167961874437e-09
ENSG00000007174.72	ENSG00000007174	chr17	dexseq_prepare_annotation2.py	exon	.	+	.	DNAH9	12	4.26575377802378e-10	3.11960175281739e-09
ENSG00000232517.8	ENSG00000232517	chr5	dexseq_prepare_annotation2.py	exon	.	-	.	AC112198.1	4	4.30530700290391e-10	3.14685457661776e-09
ENSG00000013523.22	ENSG00000013523	chr14	dexseq_prepare_annotation2.py	exon	.	-	.	ANGEL1	15	4.33114733578399e-10	3.16406068778781e-09
ENSG00000125629.16	ENSG00000125629	chr2	dexseq_prepare_annotation2.py	exon	.	+	.	INSIG2	8	4.40392187809683e-10	3.21551748169321e-09
ENSG00000134686.ENSG00000266239.40	ENSG00000134686+ENSG00000266239	chr1	dexseq_prepare_annotation2.py	exon	.	-	.		9	4.42669048404959e-10	3.23042728374462e-09
ENSG00000198589.82	ENSG00000198589	chr4	dexseq_prepare_annotation2.py	exon	.	-	.	LRBA	20	4.46162403763622e-10	3.25419407538303e-09
ENSG00000196411.28	ENSG00000196411	chr7	dexseq_prepare_annotation2.py	exon	.	-	.	EPHB4	22	4.46835016321546e-10	3.25737280578653e-09
ENSG00000004455.31	ENSG00000004455	chr1	dexseq_prepare_annotation2.py	exon	.	-	.	AK2	3	4.52053836072471e-10	3.29367191155345e-09
ENSG00000100711.31	ENSG00000100711	chr14	dexseq_prepare_annotation2.py	exon	.	+	.	ZFYVE21	17	4.54281058670138e-10	3.30814729648831e-09
ENSG00000141744.7	ENSG00000141744	chr17	dexseq_prepare_annotation2.py	exon	.	+	.	PNMT	2	4.58831840109346e-10	3.33951893785406e-09
ENSG00000171314.6	ENSG00000171314	chr10	dexseq_prepare_annotation2.py	exon	.	+	.	PGAM1	4	4.62307013641106e-10	3.3630329347684e-09
ENSG00000063660.26	ENSG00000063660	chr2	dexseq_prepare_annotation2.py	exon	.	+	.	GPC1	7	4.64732842964246e-10	3.37889269969142e-09
ENSG00000259052.ENSG00000197119.33	ENSG00000259052+ENSG00000197119	chr14	dexseq_prepare_annotation2.py	exon	.	-	.		13	4.73110368018772e-10	3.43798532618396e-09
ENSG00000079385.37	ENSG00000079385	chr19	dexseq_prepare_annotation2.py	exon	.	-	.	CEACAM1	33	4.73412992351386e-10	3.43836806905262e-09
ENSG00000125166.22	ENSG00000125166	chr16	dexseq_prepare_annotation2.py	exon	.	-	.	GOT2	10	4.79957812691161e-10	3.48239814833308e-09
ENSG00000160796.74	ENSG00000160796	chr3	dexseq_prepare_annotation2.py	exon	.	+	.	NBEAL2	9	4.79981599973795e-10	3.48239814833308e-09
ENSG00000067167.23	ENSG00000067167	chr8	dexseq_prepare_annotation2.py	exon	.	-	.	TRAM1	4	4.80661067109139e-10	3.48548953039184e-09
ENSG00000255157.4	ENSG00000255157	chr11	dexseq_prepare_annotation2.py	exon	.	+	.	CTD-2313N18.8	3	4.81485963687779e-10	3.48963167359804e-09
ENSG00000073605.29	ENSG00000073605	chr17	dexseq_prepare_annotation2.py	exon	.	-	.	GSDMB	13	4.84043430082335e-10	3.50631986530416e-09
ENSG00000151729.6	ENSG00000151729	chr4	dexseq_prepare_annotation2.py	exon	.	+	.	SLC25A4	7	4.84313024227748e-10	3.5064262954089e-09
ENSG00000253250.5	ENSG00000253250	chr8	dexseq_prepare_annotation2.py	exon	.	-	.	C8orf88	5	4.85366344516608e-10	3.5122038059813e-09
ENSG00000155666.42	ENSG00000155666	chr16	dexseq_prepare_annotation2.py	exon	.	+	.	KDM8	26	4.96970796983069e-10	3.59428511214464e-09
ENSG00000264594.ENSG00000204580.145	ENSG00000264594+ENSG00000204580	chr6	dexseq_prepare_annotation2.py	exon	.	+	.		20	5.02878727113006e-10	3.63510234901025e-09
ENSG00000127324.25	ENSG00000127324	chr12	dexseq_prepare_annotation2.py	exon	.	-	.	TSPAN8	21	5.18146858589036e-10	3.74350219892373e-09
ENSG00000239381.6	ENSG00000239381	chr3	dexseq_prepare_annotation2.py	exon	.	-	.	RP11-4B14.3	4	5.29065050652529e-10	3.82037734213973e-09
ENSG00000224389.78	ENSG00000224389	chr6	dexseq_prepare_annotation2.py	exon	.	+	.	C4B	31	5.34058243891589e-10	3.85440986514832e-09
ENSG00000011465.41	ENSG00000011465	chr12	dexseq_prepare_annotation2.py	exon	.	-	.	DCN	13	5.39191526143526e-10	3.88941721742546e-09
ENSG00000126217.105	ENSG00000126217	chr13	dexseq_prepare_annotation2.py	exon	.	+	.	MCF2L	32	5.42959627492488e-10	3.91454540659678e-09
ENSG00000090612.ENSG00000256223.ENSG00000256825.64	ENSG00000090612+ENSG00000256223+ENSG00000256825	chr12	dexseq_prepare_annotation2.py	exon	.	+	.		11	5.45075923035837e-10	3.92774457688893e-09
ENSG00000257083.7	ENSG00000257083	chr12	dexseq_prepare_annotation2.py	exon	.	-	.	RP11-123O10.3	7	5.5184650629557e-10	3.97445054481773e-09
ENSG00000131037.57	ENSG00000131037	chr19	dexseq_prepare_annotation2.py	exon	.	+	.	EPS8L1	37	5.56375354845537e-10	4.0049708954763e-09
ENSG00000154227.24	ENSG00000154227	chr15	dexseq_prepare_annotation2.py	exon	.	-	.	CERS3	19	5.59997184629895e-10	4.02893371954437e-09
ENSG00000151065.17	ENSG00000151065	chr12	dexseq_prepare_annotation2.py	exon	.	-	.	DCP1B	12	5.66750507045291e-10	4.07538942755621e-09
ENSG00000146281.6	ENSG00000146281	chr6	dexseq_prepare_annotation2.py	exon	.	+	.	PM20D2	5	5.79930928761726e-10	4.16798843053621e-09
ENSG00000118557.44	ENSG00000118557	chr16	dexseq_prepare_annotation2.py	exon	.	-	.	PMFBP1	29	5.80487710807359e-10	4.16981146207104e-09
ENSG00000159208.16	ENSG00000159208	chr1	dexseq_prepare_annotation2.py	exon	.	+	.	C1orf51	11	5.83555814061573e-10	4.18966272350261e-09
ENSG00000106571.24	ENSG00000106571	chr7	dexseq_prepare_annotation2.py	exon	.	-	.	GLI3	18	6.03145190544381e-10	4.3280465524927e-09
ENSG00000268119.16	ENSG00000268119	chr19	dexseq_prepare_annotation2.py	exon	.	-	.	CTD-2561J22.5	5	6.33900960001885e-10	4.54637205723980e-09
ENSG00000127663.18	ENSG00000127663	chr19	dexseq_prepare_annotation2.py	exon	.	+	.	KDM4B	15	6.35060173262964e-10	4.55231252913253e-09
ENSG00000100764.12	ENSG00000100764	chr14	dexseq_prepare_annotation2.py	exon	.	+	.	PSMC1	8	6.36273126193243e-10	4.55863183537201e-09
ENSG00000198099.32	ENSG00000198099	chr4	dexseq_prepare_annotation2.py	exon	.	-	.	ADH4	27	6.41778842512233e-10	4.59568441311727e-09
ENSG00000205755.11	ENSG00000205755	chrX	dexseq_prepare_annotation2.py	exon	.	-	.	CRLF2	6	6.44590795919266e-10	4.61341882865007e-09
ENSG00000164619.26	ENSG00000164619	chr7	dexseq_prepare_annotation2.py	exon	.	+	.	BMPER	8	6.44963453601068e-10	4.61368552664394e-09
ENSG00000150459.13	ENSG00000150459	chr13	dexseq_prepare_annotation2.py	exon	.	+	.	SAP18	12	6.54090759439068e-10	4.67654495158202e-09
ENSG00000231890.41	ENSG00000231890	chr2	dexseq_prepare_annotation2.py	exon	.	+	.	AC093391.2	24	6.72044490340233e-10	4.80241247227026e-09
ENSG00000174611.24	ENSG00000174611	chr3	dexseq_prepare_annotation2.py	exon	.	-	.	KY	4	6.79085222563371e-10	4.85020577444534e-09
ENSG00000177565.40	ENSG00000177565	chr3	dexseq_prepare_annotation2.py	exon	.	-	.	TBL1XR1	33	6.85909293463782e-10	4.89622452877927e-09
ENSG00000135365.60	ENSG00000135365	chr11	dexseq_prepare_annotation2.py	exon	.	-	.	PHF21A	25	6.86240250907708e-10	4.89622452877927e-09
ENSG00000141522.25	ENSG00000141522	chr17	dexseq_prepare_annotation2.py	exon	.	-	.	ARHGDIA	9	6.88234660344307e-10	4.90790875463779e-09
ENSG00000125755.64	ENSG00000125755	chr19	dexseq_prepare_annotation2.py	exon	.	-	.	SYMPK	16	6.97624312907669e-10	4.97229018049632e-09
ENSG00000183426.ENSG00000183458.63	ENSG00000183426+ENSG00000183458	chr16	dexseq_prepare_annotation2.py	exon	.	+	.		46	7.04121110460092e-10	5.01599689046558e-09
ENSG00000169347.29	ENSG00000169347	chr16	dexseq_prepare_annotation2.py	exon	.	-	.	GP2	17	7.32094352840052e-10	5.21257242115308e-09
ENSG00000113712.ENSG00000230551.39	ENSG00000113712+ENSG00000230551	chr5	dexseq_prepare_annotation2.py	exon	.	-	.		9	7.44649418776887e-10	5.29922266150794e-09
ENSG00000065548.28	ENSG00000065548	chr2	dexseq_prepare_annotation2.py	exon	.	+	.	ZC3H15	8	7.50140879674807e-10	5.33554185150292e-09
ENSG00000115267.17	ENSG00000115267	chr2	dexseq_prepare_annotation2.py	exon	.	-	.	IFIH1	5	7.56124821384443e-10	5.3742618640231e-09
ENSG00000253738.1	ENSG00000253738	chr8	dexseq_prepare_annotation2.py	exon	.	-	.	GS1-251I9.4	2	7.56366019827619e-10	5.3742618640231e-09
ENSG00000184014.57	ENSG00000184014	chr11	dexseq_prepare_annotation2.py	exon	.	-	.	DENND5A	26	7.61115408756098e-10	5.40521608820283e-09
ENSG00000078304.79	ENSG00000078304	chr14	dexseq_prepare_annotation2.py	exon	.	+	.	PPP2R5C	2	7.64372795973856e-10	5.42554808122619e-09
ENSG00000145708.13	ENSG00000145708	chr5	dexseq_prepare_annotation2.py	exon	.	+	.	CRHBP	2	7.68780800699225e-10	5.45402201878212e-09
ENSG00000118007.45	ENSG00000118007	chr3	dexseq_prepare_annotation2.py	exon	.	-	.	STAG1	25	7.81744203691407e-10	5.54313054947371e-09
ENSG00000163596.55	ENSG00000163596	chr2	dexseq_prepare_annotation2.py	exon	.	-	.	ICA1L	17	7.94220960772112e-10	5.6286983701088e-09
ENSG00000186275.110	ENSG00000186275	chr1	dexseq_prepare_annotation2.py	exon	.	+	.	NBPF12	12	8.11676274423471e-10	5.74944327032403e-09
ENSG00000159363.54	ENSG00000159363	chr1	dexseq_prepare_annotation2.py	exon	.	-	.	ATP13A2	26	8.18875177594743e-10	5.79745081986273e-09
ENSG00000261538.ENSG00000121270.47	ENSG00000261538+ENSG00000121270	chr16	dexseq_prepare_annotation2.py	exon	.	-	.		28	8.21851129749189e-10	5.81487257310669e-09
ENSG00000211460.25	ENSG00000211460	chr2	dexseq_prepare_annotation2.py	exon	.	+	.	TSN	12	8.224208449927e-10	5.81487257310669e-09
ENSG00000227906.21	ENSG00000227906	chr20	dexseq_prepare_annotation2.py	exon	.	-	.	SNAP25-AS1	9	8.22604102011167e-10	5.81487257310669e-09
ENSG00000159176.42	ENSG00000159176	chr1	dexseq_prepare_annotation2.py	exon	.	-	.	CSRP1	28	8.32703589903698e-10	5.88324118269916e-09
ENSG00000187323.68	ENSG00000187323	chr18	dexseq_prepare_annotation2.py	exon	.	+	.	DCC	26	8.33489511799714e-10	5.88577090570681e-09
ENSG00000136381.40	ENSG00000136381	chr15	dexseq_prepare_annotation2.py	exon	.	+	.	IREB2	27	8.49611535773225e-10	5.99653991077295e-09
ENSG00000081377.40	ENSG00000081377	chr9	dexseq_prepare_annotation2.py	exon	.	-	.	CDC14B	4	8.50320829500535e-10	5.99846837467147e-09
ENSG00000239389.ENSG00000204961.ENSG00000243232.ENSG00000204967.ENSG00000204965.ENSG00000204963.ENSG00000204962.ENSG00000251664.ENSG00000204969.ENSG00000081842.ENSG00000255408.ENSG00000248383.ENSG00000250120.ENSG00000204970.ENSG00000249158.8	ENSG00000239389+ENSG00000204961+ENSG00000243232+ENSG00000204967+ENSG00000204965+ENSG00000204963+ENSG00000204962+ENSG00000251664+ENSG00000204969+ENSG00000081842+ENSG00000255408+ENSG00000248383+ENSG00000250120+ENSG00000204970+ENSG00000249158	chr5	dexseq_prepare_annotation2.py	exon	.	+	.		4	8.55186640782571e-10	6.02970139959254e-09
ENSG00000177595.23	ENSG00000177595	chr11	dexseq_prepare_annotation2.py	exon	.	-	.	PIDD	6	8.73334508019438e-10	6.15450281368616e-09
ENSG00000176014.22	ENSG00000176014	chr18	dexseq_prepare_annotation2.py	exon	.	+	.	TUBB6	13	8.87029411256286e-10	6.24781186955528e-09
ENSG00000261272.3	ENSG00000261272	chr6	dexseq_prepare_annotation2.py	exon	.	+	.	MUC22	4	9.11916155482146e-10	6.41981506387534e-09
ENSG00000251360.ENSG00000135314.ENSG00000256980.ENSG00000243501.27	ENSG00000251360+ENSG00000135314+ENSG00000256980+ENSG00000243501	chr6	dexseq_prepare_annotation2.py	exon	.	-	.		16	9.35519098715777e-10	6.58260906492799e-09
ENSG00000189067.35	ENSG00000189067	chr16	dexseq_prepare_annotation2.py	exon	.	-	.	LITAF	6	9.46032174394907e-10	6.65317923874046e-09
ENSG00000167693.15	ENSG00000167693	chr17	dexseq_prepare_annotation2.py	exon	.	-	.	NXN	3	9.59844544335759e-10	6.74686844756398e-09
ENSG00000159842.95	ENSG00000159842	chr17	dexseq_prepare_annotation2.py	exon	.	-	.	ABR	26	9.6419219431104e-10	6.7739672241791e-09
ENSG00000163481.23	ENSG00000163481	chr2	dexseq_prepare_annotation2.py	exon	.	-	.	RNF25	5	9.74796068054806e-10	6.84496922519751e-09
ENSG00000159692.43	ENSG00000159692	chr4	dexseq_prepare_annotation2.py	exon	.	-	.	CTBP1	12	9.75791371515478e-10	6.84846229926883e-09
ENSG00000106554.25	ENSG00000106554	chr7	dexseq_prepare_annotation2.py	exon	.	-	.	CHCHD3	9	9.8025789498264e-10	6.87630168453911e-09
ENSG00000179676.8	ENSG00000179676	chr18	dexseq_prepare_annotation2.py	exon	.	-	.	LINC00305	6	9.8453968870817e-10	6.90281751165626e-09
ENSG00000023892.9	ENSG00000023892	chr6	dexseq_prepare_annotation2.py	exon	.	+	.	DEF6	3	9.95147510737058e-10	6.9736368607738e-09
ENSG00000100445.47	ENSG00000100445	chr14	dexseq_prepare_annotation2.py	exon	.	-	.	SDR39U1	15	1.01355387775914e-09	7.09900567334764e-09
ENSG00000143842.27	ENSG00000143842	chr1	dexseq_prepare_annotation2.py	exon	.	+	.	SOX13	5	1.04896312404832e-09	7.34327569181102e-09
ENSG00000163626.13	ENSG00000163626	chr4	dexseq_prepare_annotation2.py	exon	.	-	.	COX18	5	1.0686081960471e-09	7.47699610621764e-09
ENSG00000091039.58	ENSG00000091039	chr12	dexseq_prepare_annotation2.py	exon	.	-	.	OSBPL8	12	1.06975408708411e-09	7.48120855207371e-09
ENSG00000084774.66	ENSG00000084774	chr2	dexseq_prepare_annotation2.py	exon	.	+	.	CAD	46	1.07335136809912e-09	7.50255153433514e-09
ENSG00000005469.30	ENSG00000005469	chr7	dexseq_prepare_annotation2.py	exon	.	+	.	CROT	7	1.08112975784658e-09	7.55308326507745e-09
ENSG00000104419.71	ENSG00000104419	chr8	dexseq_prepare_annotation2.py	exon	.	-	.	NDRG1	48	1.08795718536624e-09	7.59692337152184e-09
ENSG00000143466.25	ENSG00000143466	chr1	dexseq_prepare_annotation2.py	exon	.	+	.	IKBKE	12	1.14262985643012e-09	7.97464043889026e-09
ENSG00000224539.23	ENSG00000224539	chrX	dexseq_prepare_annotation2.py	exon	.	+	.	RP11-432N13.3	7	1.15600340930569e-09	8.06388585112019e-09
ENSG00000044115.104	ENSG00000044115	chr5	dexseq_prepare_annotation2.py	exon	.	+	.	CTNNA1	27	1.19655073772008e-09	8.34249972026223e-09
ENSG00000084234.56	ENSG00000084234	chr11	dexseq_prepare_annotation2.py	exon	.	+	.	APLP2	10	1.20383102051935e-09	8.38900684815814e-09
ENSG00000110074.53	ENSG00000110074	chr11	dexseq_prepare_annotation2.py	exon	.	+	.	FOXRED1	25	1.20848265492674e-09	8.41715817780871e-09
ENSG00000177337.10	ENSG00000177337	chr18	dexseq_prepare_annotation2.py	exon	.	+	.	DLGAP1-AS1	4	1.30347105714414e-09	9.07416389781112e-09
ENSG00000233919.2	ENSG00000233919	chr3	dexseq_prepare_annotation2.py	exon	.	-	.	RP11-372H2.1	3	1.30942949598553e-09	9.11103295234036e-09
ENSG00000186280.3	ENSG00000186280	chr11	dexseq_prepare_annotation2.py	exon	.	+	.	KDM4D	4	1.31128340863196e-09	9.11931980239702e-09
ENSG00000263609.12	ENSG00000263609	chr17	dexseq_prepare_annotation2.py	exon	.	-	.	RP11-1109M24.16	10	1.38061431719315e-09	9.59662988747296e-09
ENSG00000175832.31	ENSG00000175832	chr17	dexseq_prepare_annotation2.py	exon	.	-	.	ETV4	27	1.39120270190526e-09	9.6653456401054e-09
ENSG00000170579.48	ENSG00000170579	chr18	dexseq_prepare_annotation2.py	exon	.	-	.	DLGAP1	13	1.42466210489341e-09	9.8928076299413e-09
ENSG00000231728.6	ENSG00000231728	chrX	dexseq_prepare_annotation2.py	exon	.	-	.	LL0XNC01-116E7.2	4	1.43425762679921e-09	9.95441368024718e-09
ENSG00000109814.36	ENSG00000109814	chr4	dexseq_prepare_annotation2.py	exon	.	-	.	UGDH	6	1.44485127067736e-09	1.00228815327472e-08
ENSG00000252561.ENSG00000008517.70	ENSG00000252561+ENSG00000008517	chr16	dexseq_prepare_annotation2.py	exon	.	+	.		22	1.46320967860105e-09	1.01451171062682e-08
ENSG00000143156.29	ENSG00000143156	chr1	dexseq_prepare_annotation2.py	exon	.	-	.	NME7	22	1.50534439412224e-09	1.04319987332723e-08
ENSG00000141376.89	ENSG00000141376	chr17	dexseq_prepare_annotation2.py	exon	.	+	.	BCAS3	58	1.5356778234547e-09	1.06368500198604e-08
ENSG00000112246.17	ENSG00000112246	chr6	dexseq_prepare_annotation2.py	exon	.	-	.	SIM1	4	1.54977180525586e-09	1.07245840860693e-08
ENSG00000234911.ENSG00000258809.5	ENSG00000234911+ENSG00000258809	chr14	dexseq_prepare_annotation2.py	exon	.	-	.		3	1.54990354486084e-09	1.07245840860693e-08
ENSG00000110046.46	ENSG00000110046	chr11	dexseq_prepare_annotation2.py	exon	.	-	.	ATG2A	26	1.57135085125901e-09	1.08675225288682e-08
ENSG00000176635.15	ENSG00000176635	chr22	dexseq_prepare_annotation2.py	exon	.	+	.	HORMAD2	10	1.57790895096413e-09	1.09073947384234e-08
ENSG00000255545.13	ENSG00000255545	chr11	dexseq_prepare_annotation2.py	exon	.	+	.	RP11-627G23.1	13	1.60364229431044e-09	1.1079710397054e-08
ENSG00000148408.68	ENSG00000148408	chr9	dexseq_prepare_annotation2.py	exon	.	+	.	CACNA1B	19	1.6304066222698e-09	1.12589726385258e-08
ENSG00000156110.ENSG00000226253.23	ENSG00000156110+ENSG00000226253	chr10	dexseq_prepare_annotation2.py	exon	.	+	.		14	1.64945160561164e-09	1.13847748553907e-08
ENSG00000124006.52	ENSG00000124006	chr2	dexseq_prepare_annotation2.py	exon	.	-	.	OBSL1	25	1.65961133771124e-09	1.14491542435084e-08
ENSG00000171617.15	ENSG00000171617	chr5	dexseq_prepare_annotation2.py	exon	.	-	.	ENC1	10	1.66981816810402e-09	1.15137938448315e-08
ENSG00000049618.37	ENSG00000049618	chr6	dexseq_prepare_annotation2.py	exon	.	+	.	ARID1B	22	1.68663721364776e-09	1.16239386327348e-08
ENSG00000139926.48	ENSG00000139926	chr14	dexseq_prepare_annotation2.py	exon	.	+	.	FRMD6	9	1.71441242396708e-09	1.180944281627e-08
ENSG00000166949.26	ENSG00000166949	chr15	dexseq_prepare_annotation2.py	exon	.	+	.	SMAD3	11	1.74431639004661e-09	1.20094175482888e-08
ENSG00000116922.32	ENSG00000116922	chr1	dexseq_prepare_annotation2.py	exon	.	-	.	C1orf109	13	1.78517438424165e-09	1.22845717006644e-08
[truncated: 2,911 more rows]
