# Supplementary material for: The transcriptomic response of cells to a drug combination is more than the sum of the responses to the monotherapies
Source: eLife. 2020 Sep 18;9:e52707. doi: 10.7554/eLife.52707 (PMC7546737; doi:10.7554/eLife.52707)
Supplement: Source data 8. [file elife-52707-data8.zip › Supplementary Item 13 Differential Splicing/TMX_MFL_DMSO_singlet_6_dynsyn_exon_O_fcounts_O_flatten_exon_name.mtrx_genes_simes_test_rare_splicing_FDR_10]

V1	V3	V4	V5	V8	V9	V10	V12	NExons	P.Value	FDR
ENSG00000091536.101	ENSG00000091536	chr17	dexseq_prepare_annotation2.py	exon	.	+	.	MYO15A	61	1.01347985916284e-157	1.42231763434913e-153
ENSG00000215029.ENSG00000185945.51	ENSG00000215029+ENSG00000185945	chrX	dexseq_prepare_annotation2.py	exon	.	-	.		33	3.73796296354786e-146	2.62292861152153e-142
ENSG00000227195.65	ENSG00000227195	chr20	dexseq_prepare_annotation2.py	exon	.	-	.	MIR663A	44	9.02360663406677e-135	4.22124318341644e-131
ENSG00000138744.ENSG00000198301.72	ENSG00000138744+ENSG00000198301	chr4	dexseq_prepare_annotation2.py	exon	.	-	.		40	1.59582563647654e-123	5.59895424557794e-120
ENSG00000180448.47	ENSG00000180448	chr19	dexseq_prepare_annotation2.py	exon	.	+	.	HMHA1	35	4.50624004366093e-120	1.26481145545475e-116
ENSG00000161010.ENSG00000197226.119	ENSG00000161010+ENSG00000197226	chr5	dexseq_prepare_annotation2.py	exon	.	-	.		49	1.95326364581999e-117	4.56868366757296e-114
ENSG00000175216.68	ENSG00000175216	chr11	dexseq_prepare_annotation2.py	exon	.	-	.	CKAP5	26	9.85157485607096e-114	1.97510002185857e-110
ENSG00000148337.72	ENSG00000148337	chr9	dexseq_prepare_annotation2.py	exon	.	-	.	CIZ1	54	2.91412593102705e-105	5.1121054145042e-102
ENSG00000143341.116	ENSG00000143341	chr1	dexseq_prepare_annotation2.py	exon	.	+	.	HMCN1	38	1.0837654156155e-94	1.6899515380831e-91
ENSG00000172890.75	ENSG00000172890	chr11	dexseq_prepare_annotation2.py	exon	.	+	.	NADSYN1	46	3.03822856679873e-94	4.26384997064534e-91
ENSG00000115421.36	ENSG00000115421	chr2	dexseq_prepare_annotation2.py	exon	.	+	.	PAPOLG	26	9.72683646441264e-93	1.24096748128697e-89
ENSG00000079102.89	ENSG00000079102	chr8	dexseq_prepare_annotation2.py	exon	.	-	.	RUNX1T1	22	2.94830260582549e-91	3.44803989751291e-88
ENSG00000066855.36	ENSG00000066855	chr8	dexseq_prepare_annotation2.py	exon	.	+	.	MTFR1	31	3.9521742352411e-91	4.26652409364412e-88
ENSG00000272084.ENSG00000127481.153	ENSG00000272084+ENSG00000127481	chr1	dexseq_prepare_annotation2.py	exon	.	-	.		117	6.21483887110862e-89	6.22993205122417e-86
ENSG00000005884.32	ENSG00000005884	chr17	dexseq_prepare_annotation2.py	exon	.	+	.	ITGA3	20	2.09332657574438e-86	1.95851634426644e-83
ENSG00000124721.101	ENSG00000124721	chr6	dexseq_prepare_annotation2.py	exon	.	+	.	DNAH8	48	3.85389529827407e-86	3.38034791349865e-83
ENSG00000114735.29	ENSG00000114735	chr3	dexseq_prepare_annotation2.py	exon	.	+	.	HEMK1	27	2.68619733615116e-84	2.21753490679679e-81
ENSG00000118900.37	ENSG00000118900	chr16	dexseq_prepare_annotation2.py	exon	.	+	.	UBN1	27	3.1400971263766e-82	2.44822905953162e-79
ENSG00000142512.33	ENSG00000142512	chr19	dexseq_prepare_annotation2.py	exon	.	-	.	SIGLEC10	25	5.27849751104433e-82	3.89886495105243e-79
ENSG00000112159.111	ENSG00000112159	chr6	dexseq_prepare_annotation2.py	exon	.	-	.	MDN1	73	9.30824593876961e-82	6.53159617523463e-79
ENSG00000182774.ENSG00000214575.ENSG00000260836.80	ENSG00000182774+ENSG00000214575+ENSG00000260836	chr15	dexseq_prepare_annotation2.py	exon	.	-	.		31	2.07167402927582e-80	1.38447015842175e-77
ENSG00000013441.40	ENSG00000013441	chr2	dexseq_prepare_annotation2.py	exon	.	-	.	CLK1	25	1.14366675588996e-79	7.29555420552716e-77
ENSG00000188897.80	ENSG00000188897	chr16	dexseq_prepare_annotation2.py	exon	.	-	.	CTD-3088G3.8	25	6.14942278230347e-79	3.75221736203682e-76
ENSG00000250571.ENSG00000181638.ENSG00000264668.37	ENSG00000250571+ENSG00000181638+ENSG00000264668	chr8	dexseq_prepare_annotation2.py	exon	.	+	.		24	1.15076421406942e-78	6.72909374177092e-76
ENSG00000166747.73	ENSG00000166747	chr16	dexseq_prepare_annotation2.py	exon	.	-	.	AP1G1	38	9.88980157717572e-78	5.55173901336336e-75
ENSG00000223745.70	ENSG00000223745	chr1	dexseq_prepare_annotation2.py	exon	.	-	.	RP4-717I23.3	54	5.89784003935568e-75	3.18347258124298e-72
ENSG00000257062.ENSG00000111700.ENSG00000134538.ENSG00000205754.ENSG00000257046.53	ENSG00000257062+ENSG00000111700+ENSG00000134538+ENSG00000205754+ENSG00000257046	chr12	dexseq_prepare_annotation2.py	exon	.	+	.		33	8.72236400578487e-74	4.53369097989574e-71
ENSG00000141458.51	ENSG00000141458	chr18	dexseq_prepare_annotation2.py	exon	.	-	.	NPC1	37	1.05804381464161e-73	5.30306674810014e-71
ENSG00000077782.100	ENSG00000077782	chr8	dexseq_prepare_annotation2.py	exon	.	-	.	FGFR1	47	2.50545481143087e-73	1.21246733874555e-70
ENSG00000047188.40	ENSG00000047188	chr5	dexseq_prepare_annotation2.py	exon	.	+	.	YTHDC2	18	2.99411615832115e-73	1.40064753886263e-70
ENSG00000264594.ENSG00000204580.145	ENSG00000264594+ENSG00000204580	chr6	dexseq_prepare_annotation2.py	exon	.	+	.		23	5.7978949488063e-73	2.62476315198541e-70
ENSG00000236172.96	ENSG00000236172	chr2	dexseq_prepare_annotation2.py	exon	.	-	.	hsa-mir-7515	30	1.67406030706141e-71	7.34180073415618e-69
ENSG00000147099.36	ENSG00000147099	chrX	dexseq_prepare_annotation2.py	exon	.	-	.	HDAC8	30	1.99104728953072e-70	8.46738110947699e-68
ENSG00000079215.33	ENSG00000079215	chr5	dexseq_prepare_annotation2.py	exon	.	+	.	SLC1A3	23	2.73650795169152e-68	1.12953389982467e-65
ENSG00000149179.51	ENSG00000149179	chr11	dexseq_prepare_annotation2.py	exon	.	+	.	C11orf49	40	3.20220717888374e-68	1.2839935870987e-65
ENSG00000104490.71	ENSG00000104490	chr8	dexseq_prepare_annotation2.py	exon	.	-	.	NCALD	52	1.42078797509237e-67	5.53870512290177e-65
ENSG00000133619.37	ENSG00000133619	chr7	dexseq_prepare_annotation2.py	exon	.	+	.	KRBA1	20	2.85939364084948e-67	1.08456027988329e-64
ENSG00000214753.ENSG00000168000.ENSG00000234857.92	ENSG00000214753+ENSG00000168000+ENSG00000234857	chr11	dexseq_prepare_annotation2.py	exon	.	-	.		64	1.12330100688988e-66	4.1485279817612e-64
ENSG00000085872.ENSG00000105085.ENSG00000269578.ENSG00000214046.ENSG00000127526.ENSG00000269058.ENSG00000141979.ENSG00000268790.128	ENSG00000085872+ENSG00000105085+ENSG00000269578+ENSG00000214046+ENSG00000127526+ENSG00000269058+ENSG00000141979+ENSG00000268790	chr19	dexseq_prepare_annotation2.py	exon	.	-	.		62	2.03441053825196e-66	7.3207480753405e-64
ENSG00000252974.ENSG00000139116.68	ENSG00000252974+ENSG00000139116	chr12	dexseq_prepare_annotation2.py	exon	.	-	.		45	2.21789254832672e-66	7.78147600580429e-64
ENSG00000158286.41	ENSG00000158286	chr1	dexseq_prepare_annotation2.py	exon	.	+	.	RNF207	29	2.75134062184092e-66	9.41763763095499e-64
ENSG00000175224.87	ENSG00000175224	chr11	dexseq_prepare_annotation2.py	exon	.	+	.	ATG13	39	6.67778095404973e-66	2.23133280736033e-63
ENSG00000169727.63	ENSG00000169727	chr17	dexseq_prepare_annotation2.py	exon	.	+	.	GPS1	40	1.37314759524557e-65	4.48157054690148e-63
ENSG00000170421.48	ENSG00000170421	chr12	dexseq_prepare_annotation2.py	exon	.	-	.	KRT8	34	1.57330495526859e-65	5.01812766869078e-63
ENSG00000221968.44	ENSG00000221968	chr11	dexseq_prepare_annotation2.py	exon	.	-	.	FADS3	21	2.94851640312297e-64	9.19543982253951e-62
ENSG00000151150.92	ENSG00000151150	chr10	dexseq_prepare_annotation2.py	exon	.	-	.	ANK3	30	7.21487082265398e-64	2.201162980981e-61
ENSG00000147642.66	ENSG00000147642	chr8	dexseq_prepare_annotation2.py	exon	.	-	.	SYBU	42	8.07044564688978e-64	2.40980072783939e-61
ENSG00000166535.41	ENSG00000166535	chr12	dexseq_prepare_annotation2.py	exon	.	+	.	A2ML1	28	8.66639013133423e-64	2.53383581464885e-61
ENSG00000168397.53	ENSG00000168397	chr2	dexseq_prepare_annotation2.py	exon	.	+	.	ATG4B	41	2.3884070979558e-63	6.84059290055342e-61
ENSG00000088247.ENSG00000266722.47	ENSG00000088247+ENSG00000266722	chr19	dexseq_prepare_annotation2.py	exon	.	-	.		33	4.80235718570896e-62	1.34792561488479e-59
ENSG00000212091.ENSG00000144061.44	ENSG00000212091+ENSG00000144061	chr2	dexseq_prepare_annotation2.py	exon	.	-	.		24	6.05002683402286e-62	1.66482503115053e-59
ENSG00000059769.ENSG00000244115.ENSG00000242616.15	ENSG00000059769+ENSG00000244115+ENSG00000242616	chr9	dexseq_prepare_annotation2.py	exon	.	+	.		12	9.37447386189601e-62	2.53002627265094e-59
ENSG00000130827.38	ENSG00000130827	chrX	dexseq_prepare_annotation2.py	exon	.	+	.	PLXNA3	15	1.10951870407837e-61	2.93792179113883e-59
ENSG00000082397.92	ENSG00000082397	chr18	dexseq_prepare_annotation2.py	exon	.	-	.	EPB41L3	27	1.38091221834943e-61	3.58883742079923e-59
ENSG00000126883.95	ENSG00000126883	chr9	dexseq_prepare_annotation2.py	exon	.	+	.	NUP214	29	4.38845181592859e-61	1.11977332335894e-58
ENSG00000085276.54	ENSG00000085276	chr3	dexseq_prepare_annotation2.py	exon	.	-	.	MECOM	15	6.20930547161207e-61	1.55609630336793e-58
ENSG00000067369.62	ENSG00000067369	chr15	dexseq_prepare_annotation2.py	exon	.	-	.	TP53BP1	35	9.03526191193816e-61	2.2245765907393e-58
ENSG00000074054.71	ENSG00000074054	chr2	dexseq_prepare_annotation2.py	exon	.	-	.	CLASP1	51	9.49420949705558e-61	2.29727131175307e-58
ENSG00000167380.40	ENSG00000167380	chr19	dexseq_prepare_annotation2.py	exon	.	+	.	ZNF226	33	2.30414874657361e-60	5.48074974735831e-58
ENSG00000215440.ENSG00000124222.ENSG00000254995.89	ENSG00000215440+ENSG00000124222+ENSG00000254995	chr20	dexseq_prepare_annotation2.py	exon	.	+	.		28	2.38736706449251e-60	5.49589035956193e-58
ENSG00000081479.75	ENSG00000081479	chr2	dexseq_prepare_annotation2.py	exon	.	-	.	LRP2	29	2.38883648235199e-60	5.49589035956193e-58
ENSG00000163138.68	ENSG00000163138	chr4	dexseq_prepare_annotation2.py	exon	.	+	.	PACRGL	29	3.64482775361507e-60	8.25024398294095e-58
ENSG00000069329.36	ENSG00000069329	chr16	dexseq_prepare_annotation2.py	exon	.	-	.	VPS35	22	1.32732307166599e-59	2.95677015678739e-57
ENSG00000158828.10	ENSG00000158828	chr1	dexseq_prepare_annotation2.py	exon	.	+	.	PINK1	8	7.35567318518954e-59	1.61296121063984e-56
ENSG00000232732.49	ENSG00000232732	chr2	dexseq_prepare_annotation2.py	exon	.	-	.	AC073043.1	40	1.07850164180415e-58	2.3285680063199e-56
ENSG00000214198.34	ENSG00000214198	chr12	dexseq_prepare_annotation2.py	exon	.	-	.	RP11-642P15.1	29	1.20445241631846e-58	2.56110381978989e-56
ENSG00000141646.ENSG00000267699.ENSG00000141642.58	ENSG00000141646+ENSG00000267699+ENSG00000141642	chr18	dexseq_prepare_annotation2.py	exon	.	+	.		29	1.49945471615273e-58	3.14079813231154e-56
ENSG00000141447.ENSG00000265750.61	ENSG00000141447+ENSG00000265750	chr18	dexseq_prepare_annotation2.py	exon	.	-	.		32	1.6153805273865e-58	3.33386034137384e-56
ENSG00000175203.70	ENSG00000175203	chr12	dexseq_prepare_annotation2.py	exon	.	-	.	DCTN2	34	3.05402157061841e-57	6.21161430754475e-55
ENSG00000196337.ENSG00000225950.30	ENSG00000196337+ENSG00000225950	chr19	dexseq_prepare_annotation2.py	exon	.	-	.		20	7.96645946542301e-57	1.59716131625352e-54
ENSG00000223501.45	ENSG00000223501	chr6	dexseq_prepare_annotation2.py	exon	.	-	.	VPS52	35	1.11948871886626e-56	2.2128034761365e-54
ENSG00000163491.62	ENSG00000163491	chr3	dexseq_prepare_annotation2.py	exon	.	-	.	NEK10	39	3.55307457226617e-56	6.92553452044215e-54
ENSG00000014641.35	ENSG00000014641	chr2	dexseq_prepare_annotation2.py	exon	.	+	.	MDH1	21	1.12410510856884e-55	2.1610535744733e-53
ENSG00000147206.37	ENSG00000147206	chrX	dexseq_prepare_annotation2.py	exon	.	-	.	NXF3	20	1.16356412687038e-55	2.20668364277013e-53
ENSG00000140983.87	ENSG00000140983	chr16	dexseq_prepare_annotation2.py	exon	.	+	.	RHOT2	61	2.1844200657649e-55	4.08748682705928e-53
ENSG00000143322.29	ENSG00000143322	chr1	dexseq_prepare_annotation2.py	exon	.	-	.	ABL2	17	2.42596448525884e-55	4.47973494554244e-53
ENSG00000131018.244	ENSG00000131018	chr6	dexseq_prepare_annotation2.py	exon	.	-	.	SYNE1	120	5.47557950553567e-55	9.97977698450489e-53
ENSG00000227028.38	ENSG00000227028	chr2	dexseq_prepare_annotation2.py	exon	.	+	.	SLC8A1-AS1	33	1.12662407524958e-54	2.02705670154521e-52
ENSG00000216937.ENSG00000150076.66	ENSG00000216937+ENSG00000150076	chr10	dexseq_prepare_annotation2.py	exon	.	+	.		18	2.05946753529769e-54	3.65855283422378e-52
ENSG00000229807.29	ENSG00000229807	chrX	dexseq_prepare_annotation2.py	exon	.	-	.	XIST	19	2.62664826523445e-54	4.60779771928754e-52
ENSG00000175356.40	ENSG00000175356	chr11	dexseq_prepare_annotation2.py	exon	.	-	.	SCUBE2	29	4.52929096717251e-54	7.84741597941963e-52
ENSG00000132286.ENSG00000265264.ENSG00000179532.111	ENSG00000132286+ENSG00000265264+ENSG00000179532	chr11	dexseq_prepare_annotation2.py	exon	.	+	.		88	1.04576801261127e-53	1.78979369377885e-51
ENSG00000267534.ENSG00000130816.94	ENSG00000267534+ENSG00000130816	chr19	dexseq_prepare_annotation2.py	exon	.	-	.		53	1.81285039148975e-53	3.06524607158641e-51
ENSG00000148219.38	ENSG00000148219	chr9	dexseq_prepare_annotation2.py	exon	.	-	.	ASTN2	35	1.88742921292578e-53	3.15335494930956e-51
ENSG00000222750.ENSG00000103534.38	ENSG00000222750+ENSG00000103534	chr16	dexseq_prepare_annotation2.py	exon	.	+	.		25	2.02689390407172e-53	3.3465210646756e-51
ENSG00000166689.60	ENSG00000166689	chr11	dexseq_prepare_annotation2.py	exon	.	-	.	PLEKHA7	38	2.83938555037299e-53	4.63348102487611e-51
ENSG00000010379.37	ENSG00000010379	chr12	dexseq_prepare_annotation2.py	exon	.	-	.	SLC6A13	16	4.81251880638499e-53	7.76309068147207e-51
ENSG00000231890.42	ENSG00000231890	chr2	dexseq_prepare_annotation2.py	exon	.	+	.	AC093391.2	29	5.48122041456037e-53	8.74130082931139e-51
ENSG00000092148.79	ENSG00000092148	chr14	dexseq_prepare_annotation2.py	exon	.	-	.	HECTD1	48	9.71809409765947e-53	1.53240148951183e-50
ENSG00000177565.40	ENSG00000177565	chr3	dexseq_prepare_annotation2.py	exon	.	-	.	TBL1XR1	33	1.08751318030242e-52	1.69579555248491e-50
ENSG00000140575.74	ENSG00000140575	chr15	dexseq_prepare_annotation2.py	exon	.	+	.	IQGAP1	57	1.73475539064926e-52	2.67533595081008e-50
ENSG00000048052.73	ENSG00000048052	chr7	dexseq_prepare_annotation2.py	exon	.	+	.	HDAC9	31	3.36541790838331e-52	5.13372553546211e-50
ENSG00000159640.ENSG00000224353.ENSG00000264813.67	ENSG00000159640+ENSG00000224353+ENSG00000264813	chr17	dexseq_prepare_annotation2.py	exon	.	+	.		47	5.54801962971662e-52	8.37214058961753e-50
ENSG00000179603.48	ENSG00000179603	chr7	dexseq_prepare_annotation2.py	exon	.	-	.	GRM8	29	8.4402647164969e-52	1.26011356416295e-49
ENSG00000113163.30	ENSG00000113163	chr5	dexseq_prepare_annotation2.py	exon	.	-	.	COL4A3BP	17	1.15438313648216e-51	1.70532767762007e-49
ENSG00000148341.40	ENSG00000148341	chr9	dexseq_prepare_annotation2.py	exon	.	-	.	SH3GLB2	29	1.01058716645579e-50	1.47735211396256e-48
ENSG00000165949.32	ENSG00000165949	chr14	dexseq_prepare_annotation2.py	exon	.	+	.	IFI27	19	1.78829711914789e-50	2.58731564640427e-48
ENSG00000003756.ENSG00000004534.144	ENSG00000003756+ENSG00000004534	chr3	dexseq_prepare_annotation2.py	exon	.	+	.		54	2.35169049391865e-50	3.36771677465861e-48
ENSG00000133958.58	ENSG00000133958	chr14	dexseq_prepare_annotation2.py	exon	.	+	.	UNC79	22	3.06000381644347e-50	4.33778722827956e-48
ENSG00000198561.ENSG00000213593.ENSG00000211450.ENSG00000254732.ENSG00000254462.80	ENSG00000198561+ENSG00000213593+ENSG00000211450+ENSG00000254732+ENSG00000254462	chr11	dexseq_prepare_annotation2.py	exon	.	+	.		34	3.12166074526881e-50	4.38093868991025e-48
ENSG00000181090.64	ENSG00000181090	chr9	dexseq_prepare_annotation2.py	exon	.	+	.	EHMT1	17	3.24184354480751e-50	4.50455765424046e-48
ENSG00000116883.ENSG00000214193.37	ENSG00000116883+ENSG00000214193	chr1	dexseq_prepare_annotation2.py	exon	.	+	.		29	4.29135672866902e-50	5.90440199315108e-48
ENSG00000198632.ENSG00000174368.32	ENSG00000198632+ENSG00000174368	chr7	dexseq_prepare_annotation2.py	exon	.	-	.		26	5.91268450912676e-50	8.05617615544514e-48
ENSG00000164116.27	ENSG00000164116	chr4	dexseq_prepare_annotation2.py	exon	.	+	.	GUCY1A3	18	8.74922527312963e-50	1.18064064887597e-47
ENSG00000170448.29	ENSG00000170448	chr4	dexseq_prepare_annotation2.py	exon	.	-	.	NFXL1	24	1.07743936361983e-49	1.44007466943245e-47
ENSG00000088538.52	ENSG00000088538	chr3	dexseq_prepare_annotation2.py	exon	.	+	.	DOCK3	37	3.03463618461729e-49	4.01774379386029e-47
ENSG00000153048.35	ENSG00000153048	chr16	dexseq_prepare_annotation2.py	exon	.	-	.	CARHSP1	22	9.54047571940681e-49	1.25131809575846e-46
ENSG00000080822.ENSG00000080819.85	ENSG00000080822+ENSG00000080819	chr3	dexseq_prepare_annotation2.py	exon	.	-	.		44	1.59598935262928e-48	2.07389949766661e-46
ENSG00000133226.69	ENSG00000133226	chr1	dexseq_prepare_annotation2.py	exon	.	+	.	SRRM1	34	2.57923757756945e-48	3.32082753794584e-46
ENSG00000236107.28	ENSG00000236107	chr2	dexseq_prepare_annotation2.py	exon	.	+	.	AC010127.3	22	9.80756355809053e-48	1.25126679067493e-45
ENSG00000100129.34	ENSG00000100129	chr22	dexseq_prepare_annotation2.py	exon	.	+	.	EIF3L	16	1.31592938282722e-47	1.66376152780155e-45
ENSG00000185989.27	ENSG00000185989	chr13	dexseq_prepare_annotation2.py	exon	.	-	.	RASA3	22	2.23095710973087e-47	2.79546893553241e-45
ENSG00000157965.15	ENSG00000157965	chrX	dexseq_prepare_annotation2.py	exon	.	+	.	SSX8	10	2.43008482443547e-47	3.01803632089623e-45
ENSG00000108387.71	ENSG00000108387	chr17	dexseq_prepare_annotation2.py	exon	.	-	.	SEPT4	24	2.51838940874903e-47	3.10026990898104e-45
ENSG00000159363.54	ENSG00000159363	chr1	dexseq_prepare_annotation2.py	exon	.	-	.	ATP13A2	26	4.70734780713879e-47	5.73328652860225e-45
ENSG00000140943.52	ENSG00000140943	chr16	dexseq_prepare_annotation2.py	exon	.	-	.	MBTPS1	39	4.73892858285493e-47	5.73328652860225e-45
ENSG00000121940.ENSG00000162641.28	ENSG00000121940+ENSG00000162641	chr1	dexseq_prepare_annotation2.py	exon	.	-	.		18	1.09084434708168e-46	1.30845380914054e-44
ENSG00000100239.28	ENSG00000100239	chr22	dexseq_prepare_annotation2.py	exon	.	+	.	PPP6R2	16	1.32961176623895e-46	1.58133657011843e-44
ENSG00000152556.88	ENSG00000152556	chr12	dexseq_prepare_annotation2.py	exon	.	+	.	PFKM	27	1.64860174951984e-46	1.94424176073626e-44
ENSG00000196549.49	ENSG00000196549	chr3	dexseq_prepare_annotation2.py	exon	.	+	.	MME	33	2.02842482721821e-46	2.3722428354317e-44
ENSG00000136235.33	ENSG00000136235	chr7	dexseq_prepare_annotation2.py	exon	.	+	.	GPNMB	16	2.23334794486862e-46	2.59031446762696e-44
ENSG00000123213.32	ENSG00000123213	chr5	dexseq_prepare_annotation2.py	exon	.	+	.	NLN	25	3.20208656056095e-46	3.68344940909118e-44
ENSG00000074181.42	ENSG00000074181	chr19	dexseq_prepare_annotation2.py	exon	.	-	.	NOTCH3	43	5.44909786007106e-46	6.21728775351523e-44
ENSG00000119912.32	ENSG00000119912	chr10	dexseq_prepare_annotation2.py	exon	.	-	.	IDE	20	1.24710397467196e-45	1.41144009520535e-43
ENSG00000168314.33	ENSG00000168314	chr3	dexseq_prepare_annotation2.py	exon	.	+	.	MOBP	21	1.47634119135211e-45	1.65751778235484e-43
ENSG00000127419.41	ENSG00000127419	chr4	dexseq_prepare_annotation2.py	exon	.	+	.	TMEM175	18	1.688024762066e-45	1.87140256897028e-43
ENSG00000166157.ENSG00000187172.51	ENSG00000166157+ENSG00000187172	chr21	dexseq_prepare_annotation2.py	exon	.	-	.		17	1.69351664713713e-45	1.87140256897028e-43
ENSG00000167178.30	ENSG00000167178	chr15	dexseq_prepare_annotation2.py	exon	.	+	.	ISLR2	15	2.07880491777728e-45	2.27921470438174e-43
ENSG00000259522.ENSG00000260669.ENSG00000213920.ENSG00000254505.ENSG00000129559.ENSG00000254692.ENSG00000100926.ENSG00000255526.ENSG00000196497.205	ENSG00000259522+ENSG00000260669+ENSG00000213920+ENSG00000254505+ENSG00000129559+ENSG00000254692+ENSG00000100926+ENSG00000255526+ENSG00000196497	chr14	dexseq_prepare_annotation2.py	exon	.	-	.		58	2.5643026590132e-45	2.78972275322413e-43
ENSG00000125618.30	ENSG00000125618	chr2	dexseq_prepare_annotation2.py	exon	.	-	.	PAX8	14	5.26339592523361e-45	5.6820383395945e-43
ENSG00000075035.37	ENSG00000075035	chr12	dexseq_prepare_annotation2.py	exon	.	+	.	WSCD2	22	5.74710059472112e-45	6.15685570582566e-43
ENSG00000145362.95	ENSG00000145362	chr4	dexseq_prepare_annotation2.py	exon	.	+	.	ANK2	48	7.098432019182e-45	7.54692386039395e-43
ENSG00000070182.51	ENSG00000070182	chr14	dexseq_prepare_annotation2.py	exon	.	-	.	SPTB	27	1.03275877803502e-44	1.0897546384168e-42
ENSG00000201965.ENSG00000060971.42	ENSG00000201965+ENSG00000060971	chr3	dexseq_prepare_annotation2.py	exon	.	-	.		30	4.328845138026e-44	4.53365766172067e-42
ENSG00000078018.44	ENSG00000078018	chr2	dexseq_prepare_annotation2.py	exon	.	+	.	MAP2	13	5.2320613892971e-44	5.43901848425151e-42
ENSG00000221978.56	ENSG00000221978	chr1	dexseq_prepare_annotation2.py	exon	.	-	.	CCNL2	17	6.25646339688972e-44	6.45611818470223e-42
ENSG00000138448.37	ENSG00000138448	chr2	dexseq_prepare_annotation2.py	exon	.	+	.	ITGAV	24	9.03388861260079e-44	9.24456718291111e-42
ENSG00000139908.16	ENSG00000139908	chr14	dexseq_prepare_annotation2.py	exon	.	+	.	TSSK4	12	9.09042519054962e-44	9.24456718291111e-42
ENSG00000266967.ENSG00000267060.ENSG00000108825.91	ENSG00000266967+ENSG00000267060+ENSG00000108825	chr17	dexseq_prepare_annotation2.py	exon	.	-	.		41	1.72287711342344e-43	1.73948614458882e-41
ENSG00000103671.28	ENSG00000103671	chr15	dexseq_prepare_annotation2.py	exon	.	+	.	TRIP4	16	3.52256231142576e-43	3.53111710561065e-41
ENSG00000240207.ENSG00000118855.66	ENSG00000240207+ENSG00000118855	chr3	dexseq_prepare_annotation2.py	exon	.	+	.		37	4.79364440149546e-43	4.7712060659991e-41
ENSG00000265759.ENSG00000132026.ENSG00000095066.117	ENSG00000265759+ENSG00000132026+ENSG00000095066	chr19	dexseq_prepare_annotation2.py	exon	.	-	.		80	5.24855436807959e-43	5.18719802828373e-41
ENSG00000137776.58	ENSG00000137776	chr15	dexseq_prepare_annotation2.py	exon	.	-	.	SLTM	46	7.08578626193803e-43	6.9539807272754e-41
ENSG00000128973.ENSG00000260007.ENSG00000129007.30	ENSG00000128973+ENSG00000260007+ENSG00000129007	chr15	dexseq_prepare_annotation2.py	exon	.	-	.		24	7.58514110170923e-43	7.39235209870745e-41
ENSG00000089053.70	ENSG00000089053	chr12	dexseq_prepare_annotation2.py	exon	.	-	.	ANAPC5	31	9.80437957314579e-43	9.48928709858814e-41
ENSG00000214940.ENSG00000205746.ENSG00000233024.ENSG00000254681.130	ENSG00000214940+ENSG00000205746+ENSG00000233024+ENSG00000254681	chr16	dexseq_prepare_annotation2.py	exon	.	-	.		17	1.63059891399215e-42	1.56738528486067e-40
ENSG00000069248.35	ENSG00000069248	chr1	dexseq_prepare_annotation2.py	exon	.	-	.	NUP133	8	1.64358828885957e-42	1.56912367658879e-40
ENSG00000207945.ENSG00000100124.34	ENSG00000207945+ENSG00000100124	chr22	dexseq_prepare_annotation2.py	exon	.	-	.		12	3.53619290867408e-42	3.35317103245487e-40
ENSG00000205517.ENSG00000187266.64	ENSG00000205517+ENSG00000187266	chr19	dexseq_prepare_annotation2.py	exon	.	-	.		36	3.94347071670782e-42	3.71427302270319e-40
ENSG00000134376.32	ENSG00000134376	chr1	dexseq_prepare_annotation2.py	exon	.	+	.	CRB1	28	3.997636978905e-42	3.74018915746352e-40
ENSG00000119689.17	ENSG00000119689	chr14	dexseq_prepare_annotation2.py	exon	.	+	.	DLST	11	4.04223642861928e-42	3.75687059862536e-40
ENSG00000124920.53	ENSG00000124920	chr11	dexseq_prepare_annotation2.py	exon	.	+	.	MYRF	20	5.20661467913445e-42	4.80721252677453e-40
ENSG00000141527.49	ENSG00000141527	chr17	dexseq_prepare_annotation2.py	exon	.	+	.	CARD14	34	5.7328592830387e-42	5.25849327961863e-40
ENSG00000048740.27	ENSG00000048740	chr10	dexseq_prepare_annotation2.py	exon	.	+	.	CELF2	12	7.19389196955642e-42	6.55578440913992e-40
ENSG00000205352.ENSG00000257379.ENSG00000197111.104	ENSG00000205352+ENSG00000257379+ENSG00000197111	chr12	dexseq_prepare_annotation2.py	exon	.	+	.		32	8.13950029912121e-42	7.36966110953981e-40
ENSG00000162878.28	ENSG00000162878	chr2	dexseq_prepare_annotation2.py	exon	.	+	.	PKDCC	22	9.77089343692981e-42	8.79004605729955e-40
ENSG00000260170.ENSG00000137767.ENSG00000104164.76	ENSG00000260170+ENSG00000137767+ENSG00000104164	chr15	dexseq_prepare_annotation2.py	exon	.	+	.		42	2.50195706540057e-41	2.23646276788736e-39
ENSG00000221983.24	ENSG00000221983	chr19	dexseq_prepare_annotation2.py	exon	.	+	.	UBA52	13	3.61853389968645e-41	3.21408257899998e-39
ENSG00000166888.73	ENSG00000166888	chr12	dexseq_prepare_annotation2.py	exon	.	-	.	STAT6	31	3.64896125139724e-41	3.2207246667993e-39
ENSG00000215462.ENSG00000102547.39	ENSG00000215462+ENSG00000102547	chr13	dexseq_prepare_annotation2.py	exon	.	-	.		25	3.68652072507927e-41	3.23353949098516e-39
ENSG00000123384.69	ENSG00000123384	chr12	dexseq_prepare_annotation2.py	exon	.	+	.	LRP1	34	4.0585400562823e-41	3.53773609626495e-39
ENSG00000049759.95	ENSG00000049759	chr18	dexseq_prepare_annotation2.py	exon	.	+	.	NEDD4L	35	4.1701159756475e-41	3.61255602482944e-39
ENSG00000137968.30	ENSG00000137968	chr1	dexseq_prepare_annotation2.py	exon	.	-	.	SLC44A5	19	4.26825204988043e-41	3.67488645816086e-39
ENSG00000164924.55	ENSG00000164924	chr8	dexseq_prepare_annotation2.py	exon	.	-	.	YWHAZ	34	6.49746611138194e-41	5.56008776872769e-39
ENSG00000161013.62	ENSG00000161013	chr5	dexseq_prepare_annotation2.py	exon	.	-	.	MGAT4B	30	1.06098599922872e-40	9.02416818980358e-39
ENSG00000198130.41	ENSG00000198130	chr2	dexseq_prepare_annotation2.py	exon	.	-	.	HIBCH	24	1.07885239150402e-40	9.12085208576353e-39
ENSG00000140199.59	ENSG00000140199	chr15	dexseq_prepare_annotation2.py	exon	.	-	.	SLC12A6	21	1.3611159603363e-40	1.14382643038082e-38
ENSG00000149972.39	ENSG00000149972	chr11	dexseq_prepare_annotation2.py	exon	.	+	.	CNTN5	28	2.11138602753602e-40	1.76376139943098e-38
ENSG00000129292.53	ENSG00000129292	chr8	dexseq_prepare_annotation2.py	exon	.	+	.	PHF20L1	20	2.43647039380984e-40	2.02327961578268e-38
ENSG00000119650.ENSG00000119685.ENSG00000119686.142	ENSG00000119650+ENSG00000119685+ENSG00000119686	chr14	dexseq_prepare_annotation2.py	exon	.	+	.		46	4.13315519599053e-40	3.4120411776783e-38
ENSG00000148634.54	ENSG00000148634	chr10	dexseq_prepare_annotation2.py	exon	.	-	.	HERC4	28	6.82581014833384e-40	5.60195436384311e-38
ENSG00000204316.ENSG00000188878.ENSG00000267426.117	ENSG00000204316+ENSG00000188878+ENSG00000267426	chr17	dexseq_prepare_annotation2.py	exon	.	-	.		35	7.4453444021044e-40	6.07488158948448e-38
ENSG00000228775.19	ENSG00000228775	chr7	dexseq_prepare_annotation2.py	exon	.	-	.	WEE2-AS1	12	7.51520668704911e-40	6.09643992173684e-38
ENSG00000103197.85	ENSG00000103197	chr16	dexseq_prepare_annotation2.py	exon	.	+	.	TSC2	51	7.92299583755054e-40	6.39030595311404e-38
ENSG00000214597.ENSG00000271698.ENSG00000182325.37	ENSG00000214597+ENSG00000271698+ENSG00000182325	chr8	dexseq_prepare_annotation2.py	exon	.	-	.		26	1.3827784856921e-39	1.1089093296116e-37
ENSG00000225210.ENSG00000257227.17	ENSG00000225210+ENSG00000257227	chr14	dexseq_prepare_annotation2.py	exon	.	+	.		16	2.10029667312707e-39	1.67474792674235e-37
ENSG00000100296.ENSG00000184117.77	ENSG00000100296+ENSG00000184117	chr22	dexseq_prepare_annotation2.py	exon	.	-	.		38	2.3968958182163e-39	1.90045400637557e-37
ENSG00000149182.ENSG00000270060.71	ENSG00000149182+ENSG00000270060	chr11	dexseq_prepare_annotation2.py	exon	.	-	.		40	3.04659683787326e-39	2.40201910239963e-37
ENSG00000241015.ENSG00000160336.26	ENSG00000241015+ENSG00000160336	chr19	dexseq_prepare_annotation2.py	exon	.	+	.		20	3.93334274033547e-39	3.08382860435017e-37
ENSG00000174695.14	ENSG00000174695	chr5	dexseq_prepare_annotation2.py	exon	.	-	.	TMEM167A	10	4.55689597739688e-39	3.55285989704377e-37
ENSG00000090372.50	ENSG00000090372	chr19	dexseq_prepare_annotation2.py	exon	.	-	.	STRN4	13	4.74633630833641e-39	3.68011512437532e-37
ENSG00000171777.32	ENSG00000171777	chr19	dexseq_prepare_annotation2.py	exon	.	-	.	RASGRP4	6	2.07576002052429e-38	1.60061627077131e-36
ENSG00000123104.53	ENSG00000123104	chr12	dexseq_prepare_annotation2.py	exon	.	-	.	ITPR2	35	2.30054917275376e-38	1.76425721805608e-36
ENSG00000082126.39	ENSG00000082126	chr2	dexseq_prepare_annotation2.py	exon	.	-	.	MPP4	26	2.58248347175673e-38	1.96970505666489e-36
ENSG00000168872.ENSG00000260537.ENSG00000157349.89	ENSG00000168872+ENSG00000260537+ENSG00000157349	chr16	dexseq_prepare_annotation2.py	exon	.	+	.		20	3.54735184202846e-38	2.69100193248796e-36
ENSG00000147130.41	ENSG00000147130	chrX	dexseq_prepare_annotation2.py	exon	.	-	.	ZMYM3	20	4.05373485927034e-38	3.05860833413978e-36
ENSG00000140853.105	ENSG00000140853	chr16	dexseq_prepare_annotation2.py	exon	.	+	.	NLRC5	21	4.12239225349606e-38	3.09377822917453e-36
ENSG00000148408.68	ENSG00000148408	chr9	dexseq_prepare_annotation2.py	exon	.	+	.	CACNA1B	29	4.46804551304093e-38	3.33534844308598e-36
ENSG00000132953.26	ENSG00000132953	chr13	dexseq_prepare_annotation2.py	exon	.	-	.	XPO4	18	5.02938933818573e-38	3.73452116254489e-36
ENSG00000198099.32	ENSG00000198099	chr4	dexseq_prepare_annotation2.py	exon	.	-	.	ADH4	28	5.34469400911402e-38	3.94775977494243e-36
ENSG00000257225.ENSG00000134283.50	ENSG00000257225+ENSG00000134283	chr12	dexseq_prepare_annotation2.py	exon	.	+	.		11	6.05727424369274e-38	4.45066946261696e-36
ENSG00000151491.53	ENSG00000151491	chr12	dexseq_prepare_annotation2.py	exon	.	-	.	EPS8	38	6.36471278401069e-38	4.65220725056281e-36
ENSG00000116688.30	ENSG00000116688	chr1	dexseq_prepare_annotation2.py	exon	.	+	.	MFN2	21	6.74139689593006e-38	4.90200849935142e-36
ENSG00000175137.17	ENSG00000175137	chr1	dexseq_prepare_annotation2.py	exon	.	-	.	SH3BP5L	13	6.87381874449598e-38	4.97253465259055e-36
ENSG00000074706.24	ENSG00000074706	chr6	dexseq_prepare_annotation2.py	exon	.	-	.	IPCEF1	16	1.09176975251291e-37	7.85738292654679e-36
ENSG00000114166.27	ENSG00000114166	chr3	dexseq_prepare_annotation2.py	exon	.	+	.	KAT2B	23	1.36306614213297e-37	9.75983175443574e-36
ENSG00000080823.99	ENSG00000080823	chr14	dexseq_prepare_annotation2.py	exon	.	-	.	MOK	31	1.7154096998654e-37	1.22203348872645e-35
ENSG00000058600.57	ENSG00000058600	chr16	dexseq_prepare_annotation2.py	exon	.	+	.	POLR3E	10	2.03100328604638e-37	1.43955051092803e-35
ENSG00000065427.23	ENSG00000065427	chr16	dexseq_prepare_annotation2.py	exon	.	-	.	KARS	12	2.24462934509685e-37	1.58297126779343e-35
ENSG00000077063.46	ENSG00000077063	chr7	dexseq_prepare_annotation2.py	exon	.	-	.	CTTNBP2	36	2.64205725342235e-37	1.85393157472646e-35
ENSG00000032219.44	ENSG00000032219	chr14	dexseq_prepare_annotation2.py	exon	.	+	.	ARID4A	36	2.84664527241853e-37	1.97955379884882e-35
ENSG00000078142.35	ENSG00000078142	chr18	dexseq_prepare_annotation2.py	exon	.	+	.	PIK3C3	24	2.84929362524911e-37	1.97955379884882e-35
ENSG00000036257.46	ENSG00000036257	chr2	dexseq_prepare_annotation2.py	exon	.	-	.	CUL3	25	4.70492747154538e-37	3.2526577406733e-35
ENSG00000182541.30	ENSG00000182541	chr22	dexseq_prepare_annotation2.py	exon	.	+	.	LIMK2	9	6.83114370211384e-37	4.69942503507185e-35
ENSG00000132716.ENSG00000258465.ENSG00000162735.96	ENSG00000132716+ENSG00000258465+ENSG00000162735	chr1	dexseq_prepare_annotation2.py	exon	.	-	.		46	8.52862042675977e-37	5.83856873508032e-35
ENSG00000012061.30	ENSG00000012061	chr19	dexseq_prepare_annotation2.py	exon	.	-	.	ERCC1	24	9.09832126425062e-37	6.19834177779093e-35
ENSG00000022840.73	ENSG00000022840	chr12	dexseq_prepare_annotation2.py	exon	.	+	.	RNF10	29	9.83432966677267e-37	6.66739046103805e-35
ENSG00000026559.15	ENSG00000026559	chr20	dexseq_prepare_annotation2.py	exon	.	-	.	KCNG1	10	1.12840165288437e-36	7.61345615220153e-35
ENSG00000141664.27	ENSG00000141664	chr18	dexseq_prepare_annotation2.py	exon	.	+	.	ZCCHC2	8	1.30250724272202e-36	8.74611801165587e-35
ENSG00000140682.44	ENSG00000140682	chr16	dexseq_prepare_annotation2.py	exon	.	+	.	TGFB1I1	14	2.15980598516787e-36	1.44336748551647e-34
ENSG00000263053.ENSG00000171282.43	ENSG00000263053+ENSG00000171282	chr17	dexseq_prepare_annotation2.py	exon	.	+	.		26	2.63420570732227e-36	1.75205890505027e-34
ENSG00000113916.29	ENSG00000113916	chr3	dexseq_prepare_annotation2.py	exon	.	-	.	BCL6	16	2.65078878172903e-36	1.75477215862194e-34
ENSG00000173852.19	ENSG00000173852	chr7	dexseq_prepare_annotation2.py	exon	.	-	.	DPY19L1	13	3.81334122589791e-36	2.51250848658456e-34
ENSG00000179818.ENSG00000244617.128	ENSG00000179818+ENSG00000244617	chr2	dexseq_prepare_annotation2.py	exon	.	-	.		59	4.14123969061712e-36	2.7158017672019e-34
ENSG00000164941.71	ENSG00000164941	chr8	dexseq_prepare_annotation2.py	exon	.	+	.	INTS8	24	5.96369338064815e-36	3.89276618158214e-34
ENSG00000177239.30	ENSG00000177239	chr9	dexseq_prepare_annotation2.py	exon	.	+	.	MAN1B1	22	6.80965060503518e-36	4.42438132366035e-34
ENSG00000133624.16	ENSG00000133624	chr7	dexseq_prepare_annotation2.py	exon	.	-	.	ZNF767	8	8.6678836843702e-36	5.60576403808532e-34
ENSG00000139998.19	ENSG00000139998	chr14	dexseq_prepare_annotation2.py	exon	.	-	.	RAB15	8	9.56936062938781e-36	6.16038564554259e-34
ENSG00000224743.40	ENSG00000224743	chr13	dexseq_prepare_annotation2.py	exon	.	-	.	TEX26-AS1	30	1.21995282433959e-35	7.81772508528848e-34
ENSG00000245937.30	ENSG00000245937	chr5	dexseq_prepare_annotation2.py	exon	.	-	.	CTC-228N24.3	18	1.2466118900692e-35	7.95225057510507e-34
ENSG00000231887.ENSG00000256682.ENSG00000212127.ENSG00000111215.61	ENSG00000231887+ENSG00000256682+ENSG00000212127+ENSG00000111215	chr12	dexseq_prepare_annotation2.py	exon	.	-	.		8	1.37227970799883e-35	8.71428661631473e-34
ENSG00000173068.31	ENSG00000173068	chr9	dexseq_prepare_annotation2.py	exon	.	-	.	BNC2	15	1.47549942434786e-35	9.32754906364769e-34
ENSG00000272333.ENSG00000105663.7	ENSG00000272333+ENSG00000105663	chr19	dexseq_prepare_annotation2.py	exon	.	+	.		6	1.56296766306857e-35	9.8361830419302e-34
ENSG00000182389.32	ENSG00000182389	chr2	dexseq_prepare_annotation2.py	exon	.	-	.	CACNB4	17	1.5722179109256e-35	9.85022596514724e-34
ENSG00000099804.18	ENSG00000099804	chr19	dexseq_prepare_annotation2.py	exon	.	+	.	CDC34	16	1.83599018632542e-35	1.14516827888404e-33
ENSG00000148803.16	ENSG00000148803	chr10	dexseq_prepare_annotation2.py	exon	.	-	.	FUOM	12	2.04710910628187e-35	1.27120040697167e-33
ENSG00000152894.77	ENSG00000152894	chr6	dexseq_prepare_annotation2.py	exon	.	-	.	PTPRK	53	2.37990133953136e-35	1.47134517176137e-33
ENSG00000110906.27	ENSG00000110906	chr12	dexseq_prepare_annotation2.py	exon	.	-	.	KCTD10	18	2.51662484740029e-35	1.54904882054455e-33
ENSG00000142621.88	ENSG00000142621	chr1	dexseq_prepare_annotation2.py	exon	.	+	.	FHAD1	39	2.54900094669932e-35	1.56212573301215e-33
ENSG00000075275.43	ENSG00000075275	chr22	dexseq_prepare_annotation2.py	exon	.	-	.	CELSR1	11	3.54241658120054e-35	2.16149018698123e-33
ENSG00000177697.50	ENSG00000177697	chr11	dexseq_prepare_annotation2.py	exon	.	+	.	CD151	21	5.20820403109633e-35	3.1641530464245e-33
ENSG00000147606.ENSG00000214954.59	ENSG00000147606+ENSG00000214954	chr8	dexseq_prepare_annotation2.py	exon	.	+	.		15	7.16699491028583e-35	4.33541407633411e-33
ENSG00000141480.55	ENSG00000141480	chr17	dexseq_prepare_annotation2.py	exon	.	+	.	ARRB2	34	7.6251073792914e-35	4.59273635025646e-33
ENSG00000165124.57	ENSG00000165124	chr9	dexseq_prepare_annotation2.py	exon	.	-	.	SVEP1	34	9.37135075851596e-35	5.62040754465867e-33
ENSG00000228107.ENSG00000159259.ENSG00000159256.51	ENSG00000228107+ENSG00000159259+ENSG00000159256	chr21	dexseq_prepare_annotation2.py	exon	.	+	.		40	9.99028734012998e-35	5.96611457580358e-33
ENSG00000100372.44	ENSG00000100372	chr22	dexseq_prepare_annotation2.py	exon	.	-	.	SLC25A17	23	1.10200098899855e-34	6.55317028796847e-33
ENSG00000144028.69	ENSG00000144028	chr2	dexseq_prepare_annotation2.py	exon	.	-	.	SNRNP200	21	1.2981787397612e-34	7.68719005645936e-33
ENSG00000080503.60	ENSG00000080503	chr9	dexseq_prepare_annotation2.py	exon	.	+	.	SMARCA2	38	1.68527429385362e-34	9.93745354619397e-33
ENSG00000260391.ENSG00000160145.110	ENSG00000260391+ENSG00000160145	chr3	dexseq_prepare_annotation2.py	exon	.	+	.		67	1.89890553747801e-34	1.11503097543793e-32
ENSG00000266009.ENSG00000264660.ENSG00000233098.ENSG00000244456.55	ENSG00000266009+ENSG00000264660+ENSG00000233098+ENSG00000244456	chr17	dexseq_prepare_annotation2.py	exon	.	+	.		40	2.1885998777239e-34	1.27978377849905e-32
ENSG00000155363.60	ENSG00000155363	chr1	dexseq_prepare_annotation2.py	exon	.	+	.	MOV10	19	2.37670328664979e-34	1.38401053630055e-32
ENSG00000018408.37	ENSG00000018408	chr3	dexseq_prepare_annotation2.py	exon	.	-	.	WWTR1	19	2.49206570109792e-34	1.44519215079373e-32
ENSG00000138074.58	ENSG00000138074	chr2	dexseq_prepare_annotation2.py	exon	.	-	.	SLC5A6	26	2.55924659376848e-34	1.4780438969937e-32
ENSG00000175198.32	ENSG00000175198	chr13	dexseq_prepare_annotation2.py	exon	.	+	.	PCCA	21	3.1011007942912e-34	1.78364133389683e-32
ENSG00000021300.50	ENSG00000021300	chr11	dexseq_prepare_annotation2.py	exon	.	+	.	PLEKHB1	19	3.25009988928073e-34	1.86171027943534e-32
ENSG00000158882.ENSG00000263548.27	ENSG00000158882+ENSG00000263548	chr1	dexseq_prepare_annotation2.py	exon	.	+	.		25	4.01167165027144e-34	2.28860975365485e-32
ENSG00000242086.ENSG00000215837.ENSG00000176945.136	ENSG00000242086+ENSG00000215837+ENSG00000176945	chr3	dexseq_prepare_annotation2.py	exon	.	+	.		45	4.34883927610357e-34	2.4617294193641e-32
ENSG00000178149.44	ENSG00000178149	chr3	dexseq_prepare_annotation2.py	exon	.	-	.	DALRD3	25	4.35021302552585e-34	2.4617294193641e-32
ENSG00000196155.60	ENSG00000196155	chr16	dexseq_prepare_annotation2.py	exon	.	+	.	PLEKHG4	14	5.01656113069824e-34	2.82740638185619e-32
ENSG00000168389.28	ENSG00000168389	chr1	dexseq_prepare_annotation2.py	exon	.	+	.	MFSD2A	24	5.42599237356725e-34	3.04593507882571e-32
ENSG00000086205.42	ENSG00000086205	chr11	dexseq_prepare_annotation2.py	exon	.	-	.	FOLH1	29	5.68127105801562e-34	3.17653219235822e-32
ENSG00000196705.21	ENSG00000196705	chr19	dexseq_prepare_annotation2.py	exon	.	+	.	ZNF431	9	7.70437953116478e-34	4.29060564842724e-32
ENSG00000150712.26	ENSG00000150712	chr5	dexseq_prepare_annotation2.py	exon	.	-	.	MTMR12	19	8.50807628506523e-34	4.7194601812097e-32
ENSG00000141141.35	ENSG00000141141	chr17	dexseq_prepare_annotation2.py	exon	.	-	.	DDX52	13	1.10057978691274e-33	6.08091997225724e-32
ENSG00000138041.27	ENSG00000138041	chr2	dexseq_prepare_annotation2.py	exon	.	-	.	SMEK2	18	1.37980771008921e-33	7.59381231505566e-32
ENSG00000148218.32	ENSG00000148218	chr9	dexseq_prepare_annotation2.py	exon	.	-	.	ALAD	27	1.45830413760409e-33	7.9944688543499e-32
ENSG00000102893.69	ENSG00000102893	chr16	dexseq_prepare_annotation2.py	exon	.	+	.	PHKB	57	1.49333624184769e-33	8.15466179692237e-32
ENSG00000175575.43	ENSG00000175575	chr11	dexseq_prepare_annotation2.py	exon	.	+	.	PAAF1	39	1.78043536815704e-33	9.68474029330074e-32
ENSG00000258941.ENSG00000150527.ENSG00000150526.57	ENSG00000258941+ENSG00000150527+ENSG00000150526	chr14	dexseq_prepare_annotation2.py	exon	.	+	.		19	1.88418169598698e-33	1.02095003557843e-31
ENSG00000141086.ENSG00000205220.ENSG00000261884.54	ENSG00000141086+ENSG00000205220+ENSG00000261884	chr16	dexseq_prepare_annotation2.py	exon	.	-	.		48	2.5939751513661e-33	1.40014797208738e-31
ENSG00000183292.12	ENSG00000183292	chr2	dexseq_prepare_annotation2.py	exon	.	+	.	AC140481.2	8	2.97659263609145e-33	1.60051728179722e-31
ENSG00000095564.45	ENSG00000095564	chr10	dexseq_prepare_annotation2.py	exon	.	+	.	BTAF1	34	3.26243864388142e-33	1.74752152397831e-31
ENSG00000165125.35	ENSG00000165125	chr7	dexseq_prepare_annotation2.py	exon	.	-	.	TRPV6	20	3.67419994827464e-33	1.96059779749378e-31
ENSG00000104450.29	ENSG00000104450	chr8	dexseq_prepare_annotation2.py	exon	.	+	.	SPAG1	25	4.1613344120609e-33	2.21212754313874e-31
ENSG00000231870.6	ENSG00000231870	chr17	dexseq_prepare_annotation2.py	exon	.	-	.	KRT17P3	5	4.23906182455385e-33	2.24494315644486e-31
ENSG00000168259.35	ENSG00000168259	chr17	dexseq_prepare_annotation2.py	exon	.	-	.	DNAJC7	15	4.95036829014588e-33	2.6117845332296e-31
ENSG00000010810.16	ENSG00000010810	chr6	dexseq_prepare_annotation2.py	exon	.	-	.	FYN	11	6.05409805434898e-33	3.18214277508366e-31
ENSG00000239953.ENSG00000112130.29	ENSG00000239953+ENSG00000112130	chr6	dexseq_prepare_annotation2.py	exon	.	+	.		21	9.18344786702616e-33	4.80897415544198e-31
ENSG00000126522.ENSG00000249319.ENSG00000241258.60	ENSG00000126522+ENSG00000249319+ENSG00000241258	chr7	dexseq_prepare_annotation2.py	exon	.	+	.		38	9.55756641432375e-33	4.98627832931671e-31
ENSG00000147481.37	ENSG00000147481	chr8	dexseq_prepare_annotation2.py	exon	.	+	.	SNTG1	17	1.06842558050446e-32	5.55343873955539e-31
ENSG00000141380.59	ENSG00000141380	chr18	dexseq_prepare_annotation2.py	exon	.	-	.	SS18	32	1.20465712267871e-32	6.23843470836643e-31
ENSG00000253729.106	ENSG00000253729	chr8	dexseq_prepare_annotation2.py	exon	.	-	.	PRKDC	72	1.26016057725201e-32	6.50187262542453e-31
ENSG00000269897.ENSG00000168283.ENSG00000148444.52	ENSG00000269897+ENSG00000168283+ENSG00000148444	chr10	dexseq_prepare_annotation2.py	exon	.	+	.		24	1.33988654690806e-32	6.86542159390288e-31
ENSG00000167261.30	ENSG00000167261	chr16	dexseq_prepare_annotation2.py	exon	.	-	.	DPEP2	21	1.34040581212013e-32	6.86542159390288e-31
ENSG00000117472.25	ENSG00000117472	chr1	dexseq_prepare_annotation2.py	exon	.	+	.	TSPAN1	10	1.85307464499576e-32	9.45674529740744e-31
ENSG00000013573.86	ENSG00000013573	chr12	dexseq_prepare_annotation2.py	exon	.	+	.	DDX11	36	1.96346728003402e-32	9.98380427825992e-31
ENSG00000160214.17	ENSG00000160214	chr21	dexseq_prepare_annotation2.py	exon	.	+	.	RRP1	6	2.32947231887755e-32	1.18020991058222e-30
ENSG00000151090.32	ENSG00000151090	chr3	dexseq_prepare_annotation2.py	exon	.	-	.	THRB	15	2.63169974902e-32	1.32853504596211e-30
ENSG00000255103.ENSG00000127603.104	ENSG00000255103+ENSG00000127603	chr1	dexseq_prepare_annotation2.py	exon	.	+	.		20	3.42858103670144e-32	1.72461312792358e-30
ENSG00000068400.37	ENSG00000068400	chrX	dexseq_prepare_annotation2.py	exon	.	-	.	GRIPAP1	23	3.54048340123143e-32	1.77454085903149e-30
ENSG00000170906.19	ENSG00000170906	chr19	dexseq_prepare_annotation2.py	exon	.	+	.	NDUFA3	16	4.0818141617639e-32	2.03858291623468e-30
ENSG00000104368.37	ENSG00000104368	chr8	dexseq_prepare_annotation2.py	exon	.	-	.	PLAT	20	4.47889357154231e-32	2.22896426890159e-30
ENSG00000130810.ENSG00000243207.ENSG00000244165.31	ENSG00000130810+ENSG00000243207+ENSG00000244165	chr19	dexseq_prepare_annotation2.py	exon	.	+	.		15	4.56430625226093e-32	2.26344430898339e-30
ENSG00000271793.ENSG00000135317.ENSG00000135316.86	ENSG00000271793+ENSG00000135317+ENSG00000135316	chr6	dexseq_prepare_annotation2.py	exon	.	-	.		49	5.32159411816103e-32	2.62969196669971e-30
ENSG00000125107.93	ENSG00000125107	chr16	dexseq_prepare_annotation2.py	exon	.	-	.	CNOT1	51	8.53174007496648e-32	4.20120842849402e-30
ENSG00000117859.75	ENSG00000117859	chr1	dexseq_prepare_annotation2.py	exon	.	+	.	OSBPL9	37	8.91383881091319e-32	4.37401447106139e-30
ENSG00000231091.ENSG00000232561.66	ENSG00000231091+ENSG00000232561	chr7	dexseq_prepare_annotation2.py	exon	.	-	.		32	9.89344532309343e-32	4.83779134718792e-30
ENSG00000111641.57	ENSG00000111641	chr12	dexseq_prepare_annotation2.py	exon	.	-	.	NOP2	42	1.06199146563573e-31	5.17499591275413e-30
ENSG00000148541.43	ENSG00000148541	chr10	dexseq_prepare_annotation2.py	exon	.	-	.	FAM13C	29	1.17995249176341e-31	5.72991462609262e-30
ENSG00000265408.ENSG00000172828.ENSG00000172831.64	ENSG00000265408+ENSG00000172828+ENSG00000172831	chr16	dexseq_prepare_annotation2.py	exon	.	+	.		27	1.50506614043853e-31	7.2834821430739e-30
ENSG00000136546.32	ENSG00000136546	chr2	dexseq_prepare_annotation2.py	exon	.	-	.	SCN7A	13	1.75585156534428e-31	8.46791095121707e-30
ENSG00000268614.ENSG00000090674.ENSG00000032444.122	ENSG00000268614+ENSG00000090674+ENSG00000032444	chr19	dexseq_prepare_annotation2.py	exon	.	+	.		20	1.83155693965265e-31	8.80276372982371e-30
ENSG00000173464.ENSG00000258436.ENSG00000259060.34	ENSG00000173464+ENSG00000258436+ENSG00000259060	chr14	dexseq_prepare_annotation2.py	exon	.	-	.		20	2.7510608557986e-31	1.31769242492415e-29
ENSG00000151789.34	ENSG00000151789	chr3	dexseq_prepare_annotation2.py	exon	.	-	.	ZNF385D	30	3.05312545265787e-31	1.45740008852383e-29
ENSG00000142945.30	ENSG00000142945	chr1	dexseq_prepare_annotation2.py	exon	.	+	.	KIF2C	14	3.53156993094697e-31	1.68006957325118e-29
ENSG00000204790.57	ENSG00000204790	chr9	dexseq_prepare_annotation2.py	exon	.	-	.	CBWD6	29	3.9508197088045e-31	1.87316904707305e-29
ENSG00000258818.ENSG00000259171.ENSG00000214274.11	ENSG00000258818+ENSG00000259171+ENSG00000214274	chr14	dexseq_prepare_annotation2.py	exon	.	+	.		12	4.09215659747667e-31	1.93364732959554e-29
ENSG00000215298.ENSG00000147454.28	ENSG00000215298+ENSG00000147454	chr8	dexseq_prepare_annotation2.py	exon	.	+	.		18	5.3818521057082e-31	2.53452726347345e-29
ENSG00000028310.ENSG00000188818.ENSG00000206077.123	ENSG00000028310+ENSG00000188818+ENSG00000206077	chr5	dexseq_prepare_annotation2.py	exon	.	-	.		26	7.08075054542918e-31	3.32345328276097e-29
ENSG00000084774.66	ENSG00000084774	chr2	dexseq_prepare_annotation2.py	exon	.	+	.	CAD	48	7.24721168553726e-31	3.39024562649433e-29
ENSG00000166889.21	ENSG00000166889	chr11	dexseq_prepare_annotation2.py	exon	.	-	.	PATL1	9	7.75077735614396e-31	3.61376775468851e-29
ENSG00000141002.ENSG00000267048.ENSG00000198211.ENSG00000258839.ENSG00000256390.ENSG00000258947.118	ENSG00000141002+ENSG00000267048+ENSG00000198211+ENSG00000258839+ENSG00000256390+ENSG00000258947	chr16	dexseq_prepare_annotation2.py	exon	.	+	.		64	8.0775836510092e-31	3.75366917080341e-29
ENSG00000148950.29	ENSG00000148950	chr11	dexseq_prepare_annotation2.py	exon	.	-	.	IMMP1L	20	1.14749019921639e-30	5.31481104151908e-29
ENSG00000106638.26	ENSG00000106638	chr7	dexseq_prepare_annotation2.py	exon	.	-	.	TBL2	8	1.20953782532308e-30	5.58376771071845e-29
ENSG00000123560.55	ENSG00000123560	chrX	dexseq_prepare_annotation2.py	exon	.	+	.	PLP1	41	1.29249533429857e-30	5.94717361362168e-29
ENSG00000156873.ENSG00000260899.ENSG00000080603.80	ENSG00000156873+ENSG00000260899+ENSG00000080603	chr16	dexseq_prepare_annotation2.py	exon	.	+	.		18	1.33269246134909e-30	6.11209346489319e-29
ENSG00000013563.27	ENSG00000013563	chrX	dexseq_prepare_annotation2.py	exon	.	-	.	DNASE1L1	14	1.39935907976678e-30	6.39693984542248e-29
ENSG00000142546.48	ENSG00000142546	chr19	dexseq_prepare_annotation2.py	exon	.	-	.	NOSIP	15	1.46947905908966e-30	6.69567179067021e-29
ENSG00000147316.22	ENSG00000147316	chr8	dexseq_prepare_annotation2.py	exon	.	+	.	MCPH1	6	2.12876697224373e-30	9.66832222927785e-29
ENSG00000132142.102	ENSG00000132142	chr17	dexseq_prepare_annotation2.py	exon	.	-	.	ACACA	75	2.25480522198942e-30	1.02077214469031e-28
ENSG00000233673.ENSG00000187627.42	ENSG00000233673+ENSG00000187627	chr2	dexseq_prepare_annotation2.py	exon	.	+	.		29	2.74864535443999e-30	1.24033726380099e-28
ENSG00000198626.121	ENSG00000198626	chr1	dexseq_prepare_annotation2.py	exon	.	+	.	RYR2	35	3.36901853236634e-30	1.51541045138555e-28
ENSG00000204673.22	ENSG00000204673	chr19	dexseq_prepare_annotation2.py	exon	.	-	.	AKT1S1	11	3.48816339502802e-30	1.56398993884419e-28
ENSG00000238542.ENSG00000163492.ENSG00000155657.407	ENSG00000238542+ENSG00000163492+ENSG00000155657	chr2	dexseq_prepare_annotation2.py	exon	.	-	.		124	3.7421208630897e-30	1.6725135093185e-28
ENSG00000236963.15	ENSG00000236963	chr1	dexseq_prepare_annotation2.py	exon	.	-	.	LINC01141	13	3.77450371566691e-30	1.68163127446569e-28
ENSG00000121892.41	ENSG00000121892	chr4	dexseq_prepare_annotation2.py	exon	.	-	.	PDS5A	13	3.82280249352417e-30	1.69775981626956e-28
ENSG00000120533.36	ENSG00000120533	chr8	dexseq_prepare_annotation2.py	exon	.	+	.	ENY2	9	4.15868753512057e-30	1.84110475923918e-28
ENSG00000104980.34	ENSG00000104980	chr19	dexseq_prepare_annotation2.py	exon	.	-	.	TIMM44	21	4.56148635358288e-30	2.01307860019441e-28
ENSG00000060237.64	ENSG00000060237	chr12	dexseq_prepare_annotation2.py	exon	.	+	.	WNK1	20	4.76564058128796e-30	2.09658306952336e-28
ENSG00000118058.66	ENSG00000118058	chr11	dexseq_prepare_annotation2.py	exon	.	+	.	KMT2A	39	5.59771906524329e-30	2.45494966755076e-28
ENSG00000177479.68	ENSG00000177479	chr3	dexseq_prepare_annotation2.py	exon	.	+	.	ARIH2	49	5.65026775238496e-30	2.47027593884643e-28
ENSG00000087460.93	ENSG00000087460	chr20	dexseq_prepare_annotation2.py	exon	.	+	.	GNAS	28	6.52273450079571e-30	2.84285888149587e-28
ENSG00000068724.21	ENSG00000068724	chr2	dexseq_prepare_annotation2.py	exon	.	+	.	TTC7A	15	7.23237548654422e-30	3.14238877950965e-28
ENSG00000113649.35	ENSG00000113649	chr5	dexseq_prepare_annotation2.py	exon	.	+	.	TCERG1	34	7.34218188123256e-30	3.18025248522277e-28
ENSG00000176853.39	ENSG00000176853	chr8	dexseq_prepare_annotation2.py	exon	.	+	.	FAM91A1	19	1.04702593555186e-29	4.52121907062608e-28
ENSG00000228203.14	ENSG00000228203	chr2	dexseq_prepare_annotation2.py	exon	.	-	.	RNF144A-AS1	12	1.10404526851648e-29	4.75281328170559e-28
ENSG00000168393.19	ENSG00000168393	chr2	dexseq_prepare_annotation2.py	exon	.	-	.	DTYMK	15	1.14635836832762e-29	4.91987563948313e-28
ENSG00000177542.58	ENSG00000177542	chr11	dexseq_prepare_annotation2.py	exon	.	-	.	SLC25A22	30	1.20959845580354e-29	5.17545875876428e-28
ENSG00000185298.20	ENSG00000185298	chr17	dexseq_prepare_annotation2.py	exon	.	+	.	CCDC137	8	1.25371546286787e-29	5.34791574647042e-28
ENSG00000254485.ENSG00000196220.ENSG00000206573.110	ENSG00000254485+ENSG00000196220+ENSG00000206573	chr3	dexseq_prepare_annotation2.py	exon	.	-	.		65	1.50574757744433e-29	6.40353378844051e-28
ENSG00000114812.33	ENSG00000114812	chr3	dexseq_prepare_annotation2.py	exon	.	+	.	VIPR1	29	1.69592167322559e-29	7.19050294925919e-28
ENSG00000260565.14	ENSG00000260565	chr16	dexseq_prepare_annotation2.py	exon	.	-	.	ERVK13-1	12	1.86577662621229e-29	7.8868401121275e-28
ENSG00000213983.ENSG00000092051.68	ENSG00000213983+ENSG00000092051	chr14	dexseq_prepare_annotation2.py	exon	.	-	.		42	2.06032346150327e-29	8.68305689451557e-28
ENSG00000112365.ENSG00000135596.49	ENSG00000112365+ENSG00000135596	chr6	dexseq_prepare_annotation2.py	exon	.	-	.		15	2.20346433003475e-29	9.25850850530171e-28
ENSG00000183305.27	ENSG00000183305	chrX	dexseq_prepare_annotation2.py	exon	.	+	.	MAGEA2B	13	2.22789313585932e-29	9.33320963243276e-28
ENSG00000159166.ENSG00000118194.90	ENSG00000159166+ENSG00000118194	chr1	dexseq_prepare_annotation2.py	exon	.	-	.		27	2.83747223159698e-29	1.18515134816167e-27
ENSG00000254706.ENSG00000198929.ENSG00000239887.34	ENSG00000254706+ENSG00000198929+ENSG00000239887	chr1	dexseq_prepare_annotation2.py	exon	.	+	.		25	2.86076402018008e-29	1.19133419166787e-27
ENSG00000158321.48	ENSG00000158321	chr7	dexseq_prepare_annotation2.py	exon	.	+	.	AUTS2	26	2.911368188351e-29	1.20882074424018e-27
ENSG00000079785.37	ENSG00000079785	chr2	dexseq_prepare_annotation2.py	exon	.	+	.	DDX1	23	3.59052471151212e-29	1.48641368145608e-27
ENSG00000159023.32	ENSG00000159023	chr1	dexseq_prepare_annotation2.py	exon	.	+	.	EPB41	18	3.82548084796161e-29	1.57902347706745e-27
ENSG00000066739.54	ENSG00000066739	chr14	dexseq_prepare_annotation2.py	exon	.	-	.	ATG2B	22	4.35820214730685e-29	1.79363662566875e-27
ENSG00000113594.37	ENSG00000113594	chr5	dexseq_prepare_annotation2.py	exon	.	-	.	LIFR	17	4.41606111062733e-29	1.81213455048374e-27
ENSG00000111077.47	ENSG00000111077	chr12	dexseq_prepare_annotation2.py	exon	.	+	.	TENC1	19	4.67140079042344e-29	1.91132474323039e-27
ENSG00000174093.ENSG00000197681.55	ENSG00000174093+ENSG00000197681	chr17	dexseq_prepare_annotation2.py	exon	.	-	.		35	4.7725089314266e-29	1.94701716115235e-27
ENSG00000204248.73	ENSG00000204248	chr6	dexseq_prepare_annotation2.py	exon	.	-	.	COL11A2	13	4.82351137781173e-29	1.96212054133941e-27
ENSG00000133026.57	ENSG00000133026	chr17	dexseq_prepare_annotation2.py	exon	.	-	.	MYH10	35	5.45803437127453e-29	2.2138166001869e-27
ENSG00000263072.27	ENSG00000263072	chr16	dexseq_prepare_annotation2.py	exon	.	-	.	RP11-473M20.14	27	5.4953153620584e-29	2.22251457611319e-27
ENSG00000186469.33	ENSG00000186469	chr14	dexseq_prepare_annotation2.py	exon	.	+	.	GNG2	15	5.68727722325559e-29	2.29157185189787e-27
ENSG00000119760.10	ENSG00000119760	chr2	dexseq_prepare_annotation2.py	exon	.	-	.	SUPT7L	8	5.69872150714235e-29	2.29157185189787e-27
ENSG00000103343.ENSG00000103351.ENSG00000263212.ENSG00000262621.ENSG00000122390.139	ENSG00000103343+ENSG00000103351+ENSG00000263212+ENSG00000262621+ENSG00000122390	chr16	dexseq_prepare_annotation2.py	exon	.	+	.		73	5.73823955128458e-29	2.30087011036365e-27
ENSG00000164733.68	ENSG00000164733	chr8	dexseq_prepare_annotation2.py	exon	.	-	.	CTSB	14	6.09725379950353e-29	2.43175087361579e-27
ENSG00000067601.19	ENSG00000067601	chr7	dexseq_prepare_annotation2.py	exon	.	-	.	PMS2P4	10	6.09930388707965e-29	2.43175087361579e-27
ENSG00000003987.9	ENSG00000003987	chr8	dexseq_prepare_annotation2.py	exon	.	-	.	MTMR7	7	6.20595873700004e-29	2.46726416189968e-27
ENSG00000111011.40	ENSG00000111011	chr12	dexseq_prepare_annotation2.py	exon	.	-	.	RSRC2	34	8.06157603145865e-29	3.19593666738674e-27
ENSG00000169344.33	ENSG00000169344	chr16	dexseq_prepare_annotation2.py	exon	.	-	.	UMOD	13	8.41508042954746e-29	3.32668278164138e-27
ENSG00000143226.ENSG00000244682.ENSG00000273112.ENSG00000072694.80	ENSG00000143226+ENSG00000244682+ENSG00000273112+ENSG00000072694	chr1	dexseq_prepare_annotation2.py	exon	.	+	.		42	9.2036462693473e-29	3.62820145348371e-27
ENSG00000213398.ENSG00000124067.ENSG00000267660.63	ENSG00000213398+ENSG00000124067+ENSG00000267660	chr16	dexseq_prepare_annotation2.py	exon	.	-	.		21	1.018477476798e-28	4.00372910626977e-27
ENSG00000197614.36	ENSG00000197614	chr12	dexseq_prepare_annotation2.py	exon	.	-	.	MFAP5	20	1.24528080715792e-28	4.88163990157941e-27
ENSG00000133318.31	ENSG00000133318	chr11	dexseq_prepare_annotation2.py	exon	.	+	.	RTN3	23	1.2716514049471e-28	4.9711297540467e-27
ENSG00000124570.12	ENSG00000124570	chr6	dexseq_prepare_annotation2.py	exon	.	-	.	SERPINB6	9	1.2929944407574e-28	5.04052332821928e-27
ENSG00000182986.27	ENSG00000182986	chr19	dexseq_prepare_annotation2.py	exon	.	-	.	ZNF320	15	1.38987349821199e-28	5.40318135011277e-27
ENSG00000221995.ENSG00000196535.93	ENSG00000221995+ENSG00000196535	chr17	dexseq_prepare_annotation2.py	exon	.	-	.		10	1.56126651816381e-28	6.05271113699196e-27
ENSG00000174744.17	ENSG00000174744	chr11	dexseq_prepare_annotation2.py	exon	.	-	.	BRMS1	8	1.76919299844857e-28	6.83990483201854e-27
ENSG00000185386.23	ENSG00000185386	chr22	dexseq_prepare_annotation2.py	exon	.	-	.	MAPK11	21	2.06668019241784e-28	7.96807412648129e-27
ENSG00000267138.ENSG00000011132.21	ENSG00000267138+ENSG00000011132	chr19	dexseq_prepare_annotation2.py	exon	.	-	.		8	2.20063780887727e-28	8.46130164651605e-27
ENSG00000257207.ENSG00000184115.ENSG00000256671.ENSG00000230596.ENSG00000273471.42	ENSG00000257207+ENSG00000184115+ENSG00000256671+ENSG00000230596+ENSG00000273471	chr2	dexseq_prepare_annotation2.py	exon	.	-	.		18	2.56686608406064e-28	9.84245864035712e-27
ENSG00000145868.56	ENSG00000145868	chr5	dexseq_prepare_annotation2.py	exon	.	+	.	FBXO38	17	2.71360189362916e-28	1.0376754489153e-26
ENSG00000090659.24	ENSG00000090659	chr19	dexseq_prepare_annotation2.py	exon	.	-	.	CD209	10	2.89471351217828e-28	1.10392416929103e-26
ENSG00000169045.117	ENSG00000169045	chr5	dexseq_prepare_annotation2.py	exon	.	-	.	HNRNPH1	56	3.74941577353288e-28	1.42599731614527e-26
ENSG00000136044.56	ENSG00000136044	chr12	dexseq_prepare_annotation2.py	exon	.	-	.	APPL2	36	3.91944472936846e-28	1.48663479275559e-26
ENSG00000110075.78	ENSG00000110075	chr11	dexseq_prepare_annotation2.py	exon	.	+	.	PPP6R3	36	3.95099827516047e-28	1.49456360629655e-26
ENSG00000118515.72	ENSG00000118515	chr6	dexseq_prepare_annotation2.py	exon	.	-	.	SGK1	48	4.38370369122089e-28	1.6537875699622e-26
ENSG00000161618.ENSG00000202503.ENSG00000200259.ENSG00000201675.ENSG00000273189.ENSG00000142541.ENSG00000090554.ENSG00000199631.ENSG00000269469.92	ENSG00000161618+ENSG00000202503+ENSG00000200259+ENSG00000201675+ENSG00000273189+ENSG00000142541+ENSG00000090554+ENSG00000199631+ENSG00000269469	chr19	dexseq_prepare_annotation2.py	exon	.	+	.		29	5.39399288820966e-28	2.02947174780521e-26
ENSG00000099622.104	ENSG00000099622	chr19	dexseq_prepare_annotation2.py	exon	.	+	.	CIRBP	37	5.79468916661591e-28	2.17440288139806e-26
ENSG00000174844.75	ENSG00000174844	chr3	dexseq_prepare_annotation2.py	exon	.	-	.	DNAH12	38	6.03880692445476e-28	2.25996310340795e-26
ENSG00000079805.45	ENSG00000079805	chr19	dexseq_prepare_annotation2.py	exon	.	+	.	DNM2	28	6.10878829498548e-28	2.28007273754857e-26
ENSG00000146648.40	ENSG00000146648	chr7	dexseq_prepare_annotation2.py	exon	.	+	.	EGFR	20	6.48870541823314e-28	2.41545071192265e-26
ENSG00000085998.49	ENSG00000085998	chr1	dexseq_prepare_annotation2.py	exon	.	-	.	POMGNT1	24	6.72484780563018e-28	2.49673317736016e-26
ENSG00000140859.94	ENSG00000140859	chr16	dexseq_prepare_annotation2.py	exon	.	-	.	KIFC3	42	6.8297693944547e-28	2.52899693091761e-26
ENSG00000077616.26	ENSG00000077616	chr11	dexseq_prepare_annotation2.py	exon	.	+	.	NAALAD2	16	7.1594468029069e-28	2.64409674821041e-26
ENSG00000266365.8	ENSG00000266365	chr17	dexseq_prepare_annotation2.py	exon	.	-	.	RP11-51L5.3	9	7.29403893630109e-28	2.68673339716665e-26
ENSG00000166387.82	ENSG00000166387	chr11	dexseq_prepare_annotation2.py	exon	.	+	.	PPFIBP2	65	7.40563597543529e-28	2.72069882929997e-26
ENSG00000166669.43	ENSG00000166669	chr16	dexseq_prepare_annotation2.py	exon	.	+	.	ATF7IP2	21	7.64230727394167e-28	2.80031697865529e-26
ENSG00000151834.36	ENSG00000151834	chr4	dexseq_prepare_annotation2.py	exon	.	-	.	GABRA2	12	7.75988991635856e-28	2.83599726786917e-26
ENSG00000213221.ENSG00000187796.37	ENSG00000213221+ENSG00000187796	chr9	dexseq_prepare_annotation2.py	exon	.	-	.		11	1.11173017103061e-27	4.05247304421912e-26
ENSG00000204677.43	ENSG00000204677	chr5	dexseq_prepare_annotation2.py	exon	.	+	.	FAM153C	37	1.13296854560785e-27	4.11919185726958e-26
ENSG00000159208.16	ENSG00000159208	chr1	dexseq_prepare_annotation2.py	exon	.	+	.	C1orf51	14	1.16980723575587e-27	4.24213817741546e-26
ENSG00000075420.50	ENSG00000075420	chr3	dexseq_prepare_annotation2.py	exon	.	+	.	FNDC3B	14	1.20693482470561e-27	4.36549570358726e-26
ENSG00000101901.43	ENSG00000101901	chrX	dexseq_prepare_annotation2.py	exon	.	+	.	ALG13	17	1.38819588902431e-27	5.00821108137975e-26
ENSG00000105726.58	ENSG00000105726	chr19	dexseq_prepare_annotation2.py	exon	.	-	.	ATP13A1	13	1.55309957949854e-27	5.58876910222629e-26
ENSG00000205336.173	ENSG00000205336	chr16	dexseq_prepare_annotation2.py	exon	.	+	.	GPR56	59	1.81418674271077e-27	6.51158484583196e-26
ENSG00000164929.17	ENSG00000164929	chr8	dexseq_prepare_annotation2.py	exon	.	+	.	BAALC	11	1.82397755168711e-27	6.53002575519818e-26
ENSG00000113648.55	ENSG00000113648	chr5	dexseq_prepare_annotation2.py	exon	.	-	.	H2AFY	18	1.84824365480243e-27	6.60006398256929e-26
ENSG00000169689.26	ENSG00000169689	chr17	dexseq_prepare_annotation2.py	exon	.	-	.	STRA13	13	1.92744134804945e-27	6.86540910622488e-26
ENSG00000170852.15	ENSG00000170852	chr7	dexseq_prepare_annotation2.py	exon	.	-	.	KBTBD2	10	2.24555290985059e-27	7.97825051565651e-26
ENSG00000173715.ENSG00000173653.67	ENSG00000173715+ENSG00000173653	chr11	dexseq_prepare_annotation2.py	exon	.	+	.		19	2.50008317382526e-27	8.86014324784439e-26
ENSG00000152061.48	ENSG00000152061	chr1	dexseq_prepare_annotation2.py	exon	.	+	.	RABGAP1L	28	2.86823535381909e-27	1.01392480996214e-25
ENSG00000212238.ENSG00000106459.27	ENSG00000212238+ENSG00000106459	chr7	dexseq_prepare_annotation2.py	exon	.	+	.		15	2.93570909436769e-27	1.03516938267227e-25
ENSG00000187775.94	ENSG00000187775	chr17	dexseq_prepare_annotation2.py	exon	.	-	.	DNAH17	67	3.1686482058118e-27	1.11450648923215e-25
ENSG00000113575.ENSG00000272772.ENSG00000113558.ENSG00000273345.ENSG00000006837.62	ENSG00000113575+ENSG00000272772+ENSG00000113558+ENSG00000273345+ENSG00000006837	chr5	dexseq_prepare_annotation2.py	exon	.	-	.		61	3.31175162649513e-27	1.16192805815582e-25
ENSG00000073331.24	ENSG00000073331	chr4	dexseq_prepare_annotation2.py	exon	.	+	.	ALPK1	10	4.20562818398764e-27	1.47186498588734e-25
ENSG00000181625.ENSG00000260280.ENSG00000213648.41	ENSG00000181625+ENSG00000260280+ENSG00000213648	chr16	dexseq_prepare_annotation2.py	exon	.	+	.		26	4.70955383478846e-27	1.64412633127914e-25
ENSG00000147050.47	ENSG00000147050	chrX	dexseq_prepare_annotation2.py	exon	.	+	.	KDM6A	19	5.04471259571337e-27	1.7567617014452e-25
ENSG00000253871.11	ENSG00000253871	chr8	dexseq_prepare_annotation2.py	exon	.	+	.	RP11-756K15.2	6	6.08794758278004e-27	2.11480832615681e-25
ENSG00000060138.53	ENSG00000060138	chr12	dexseq_prepare_annotation2.py	exon	.	-	.	YBX3	38	7.3969902760333e-27	2.56319411194695e-25
ENSG00000104299.53	ENSG00000104299	chr8	dexseq_prepare_annotation2.py	exon	.	-	.	INTS9	24	8.66459466135936e-27	2.99504732703244e-25
ENSG00000059758.40	ENSG00000059758	chr12	dexseq_prepare_annotation2.py	exon	.	-	.	CDK17	29	9.03743720083907e-27	3.11625045888392e-25
ENSG00000091262.45	ENSG00000091262	chr16	dexseq_prepare_annotation2.py	exon	.	-	.	ABCC6	17	9.80412033748439e-27	3.37232903961412e-25
ENSG00000103187.15	ENSG00000103187	chr16	dexseq_prepare_annotation2.py	exon	.	-	.	COTL1	8	9.94972885902999e-27	3.41404632781484e-25
ENSG00000111961.22	ENSG00000111961	chr6	dexseq_prepare_annotation2.py	exon	.	+	.	SASH1	16	1.2043651041313e-26	4.12245362716552e-25
ENSG00000147274.ENSG00000206979.32	ENSG00000147274+ENSG00000206979	chrX	dexseq_prepare_annotation2.py	exon	.	-	.		22	1.37636886598062e-26	4.69974712047982e-25
ENSG00000174469.30	ENSG00000174469	chr7	dexseq_prepare_annotation2.py	exon	.	+	.	CNTNAP2	9	1.47814989144892e-26	5.03503776130925e-25
ENSG00000130948.21	ENSG00000130948	chr9	dexseq_prepare_annotation2.py	exon	.	-	.	HSD17B3	11	1.54812120317329e-26	5.26061330879756e-25
ENSG00000055483.76	ENSG00000055483	chr17	dexseq_prepare_annotation2.py	exon	.	-	.	USP36	25	1.62951384136778e-26	5.52381576081048e-25
ENSG00000125414.45	ENSG00000125414	chr17	dexseq_prepare_annotation2.py	exon	.	-	.	MYH2	24	1.67785574770851e-26	5.67398254538343e-25
ENSG00000196504.32	ENSG00000196504	chr2	dexseq_prepare_annotation2.py	exon	.	-	.	PRPF40A	24	2.40967421511927e-26	8.1291749843711e-25
ENSG00000103932.49	ENSG00000103932	chr15	dexseq_prepare_annotation2.py	exon	.	-	.	RPAP1	30	2.47056229766166e-26	8.31459743054765e-25
ENSG00000082196.ENSG00000250767.ENSG00000273294.ENSG00000242110.41	ENSG00000082196+ENSG00000250767+ENSG00000273294+ENSG00000242110	chr5	dexseq_prepare_annotation2.py	exon	.	-	.		19	2.5356896671468e-26	8.51336573893257e-25
ENSG00000213614.ENSG00000140488.ENSG00000273025.ENSG00000137817.ENSG00000260729.142	ENSG00000213614+ENSG00000140488+ENSG00000273025+ENSG00000137817+ENSG00000260729	chr15	dexseq_prepare_annotation2.py	exon	.	-	.		56	2.60805517199071e-26	8.73542870733119e-25
ENSG00000266994.ENSG00000168096.ENSG00000103199.101	ENSG00000266994+ENSG00000168096+ENSG00000103199	chr16	dexseq_prepare_annotation2.py	exon	.	-	.		78	2.86126810373656e-26	9.56072299234261e-25
ENSG00000127824.19	ENSG00000127824	chr2	dexseq_prepare_annotation2.py	exon	.	-	.	TUBA4A	7	3.01963344621018e-26	1.00659229891006e-24
ENSG00000100949.67	ENSG00000100949	chr14	dexseq_prepare_annotation2.py	exon	.	-	.	RABGGTA	36	3.31048998556915e-26	1.10093403927672e-24
ENSG00000169592.41	ENSG00000169592	chr16	dexseq_prepare_annotation2.py	exon	.	+	.	INO80E	14	3.56056620127623e-26	1.18129990706171e-24
ENSG00000152767.79	ENSG00000152767	chr13	dexseq_prepare_annotation2.py	exon	.	+	.	FARP1	39	3.58644590960725e-26	1.18707976168463e-24
ENSG00000104419.71	ENSG00000104419	chr8	dexseq_prepare_annotation2.py	exon	.	-	.	NDRG1	47	3.73816417919072e-26	1.23438579037088e-24
ENSG00000007952.21	ENSG00000007952	chrX	dexseq_prepare_annotation2.py	exon	.	-	.	NOX1	15	3.78180455922514e-26	1.24586491042642e-24
ENSG00000136010.23	ENSG00000136010	chr12	dexseq_prepare_annotation2.py	exon	.	-	.	ALDH1L2	18	4.00082254028051e-26	1.31493076183365e-24
ENSG00000244045.ENSG00000258924.ENSG00000264302.ENSG00000004139.57	ENSG00000244045+ENSG00000258924+ENSG00000264302+ENSG00000004139	chr17	dexseq_prepare_annotation2.py	exon	.	+	.		36	4.13320393359575e-26	1.3552659814038e-24
ENSG00000196924.66	ENSG00000196924	chrX	dexseq_prepare_annotation2.py	exon	.	-	.	FLNA	37	4.4171281709364e-26	1.44498780305178e-24
ENSG00000173406.ENSG00000162600.75	ENSG00000173406+ENSG00000162600	chr1	dexseq_prepare_annotation2.py	exon	.	-	.		55	4.5927137197082e-26	1.4955975430076e-24
ENSG00000157954.43	ENSG00000157954	chr7	dexseq_prepare_annotation2.py	exon	.	+	.	WIPI2	23	4.59314907393668e-26	1.4955975430076e-24
ENSG00000186635.ENSG00000214530.107	ENSG00000186635+ENSG00000214530	chr11	dexseq_prepare_annotation2.py	exon	.	-	.		35	4.64522543884436e-26	1.50905309742458e-24
ENSG00000115361.16	ENSG00000115361	chr2	dexseq_prepare_annotation2.py	exon	.	-	.	ACADL	8	4.90243032804494e-26	1.58893088276634e-24
ENSG00000160410.69	ENSG00000160410	chr19	dexseq_prepare_annotation2.py	exon	.	+	.	SHKBP1	34	4.92707780534167e-26	1.59323985991163e-24
ENSG00000177042.14	ENSG00000177042	chr11	dexseq_prepare_annotation2.py	exon	.	+	.	TMEM80	4	5.09147304250006e-26	1.64261454433209e-24
ENSG00000066468.58	ENSG00000066468	chr10	dexseq_prepare_annotation2.py	exon	.	-	.	FGFR2	23	5.5353062013101e-26	1.78113577132345e-24
ENSG00000085760.40	ENSG00000085760	chr2	dexseq_prepare_annotation2.py	exon	.	-	.	MTIF2	27	5.54621869793608e-26	1.78113577132345e-24
ENSG00000135090.62	ENSG00000135090	chr12	dexseq_prepare_annotation2.py	exon	.	-	.	TAOK3	38	6.07059410828893e-26	1.94508487935449e-24
ENSG00000090686.58	ENSG00000090686	chr1	dexseq_prepare_annotation2.py	exon	.	-	.	USP48	34	6.12819748193823e-26	1.95906887156085e-24
ENSG00000122966.ENSG00000221323.86	ENSG00000122966+ENSG00000221323	chr12	dexseq_prepare_annotation2.py	exon	.	-	.		33	6.730071962193e-26	2.14658704357765e-24
ENSG00000104447.31	ENSG00000104447	chr8	dexseq_prepare_annotation2.py	exon	.	-	.	TRPS1	24	7.10358058927626e-26	2.2605816324241e-24
ENSG00000189091.52	ENSG00000189091	chr16	dexseq_prepare_annotation2.py	exon	.	+	.	SF3B3	25	7.16701611664782e-26	2.27560869187863e-24
ENSG00000260774.ENSG00000164366.4	ENSG00000260774+ENSG00000164366	chr5	dexseq_prepare_annotation2.py	exon	.	-	.		5	8.37307949133728e-26	2.65254622079971e-24
ENSG00000183090.9	ENSG00000183090	chr4	dexseq_prepare_annotation2.py	exon	.	-	.	FREM3	9	8.81538973944862e-26	2.78637791899599e-24
ENSG00000167851.15	ENSG00000167851	chr17	dexseq_prepare_annotation2.py	exon	.	+	.	CD300A	8	8.86707906679355e-26	2.79641769940181e-24
ENSG00000149043.43	ENSG00000149043	chr11	dexseq_prepare_annotation2.py	exon	.	+	.	SYT8	22	9.03375365379641e-26	2.8399453571375e-24
ENSG00000253877.7	ENSG00000253877	chr8	dexseq_prepare_annotation2.py	exon	.	-	.	RP11-946L20.2	8	9.04557200114338e-26	2.8399453571375e-24
ENSG00000035681.61	ENSG00000035681	chr8	dexseq_prepare_annotation2.py	exon	.	-	.	NSMAF	18	1.01456397611985e-25	3.17821224126474e-24
ENSG00000224539.23	ENSG00000224539	chrX	dexseq_prepare_annotation2.py	exon	.	+	.	RP11-432N13.3	8	1.11972530517e-25	3.49982737923292e-24
ENSG00000008838.82	ENSG00000008838	chr17	dexseq_prepare_annotation2.py	exon	.	-	.	MED24	13	1.13649786450918e-25	3.54435800678263e-24
ENSG00000091513.ENSG00000242337.60	ENSG00000091513+ENSG00000242337	chr3	dexseq_prepare_annotation2.py	exon	.	+	.		18	1.18903867017045e-25	3.69999305923994e-24
ENSG00000102103.35	ENSG00000102103	chrX	dexseq_prepare_annotation2.py	exon	.	+	.	PQBP1	13	1.21808585868606e-25	3.78195481829932e-24
ENSG00000171914.73	ENSG00000171914	chr15	dexseq_prepare_annotation2.py	exon	.	+	.	TLN2	62	1.22076780154596e-25	3.78195481829932e-24
ENSG00000175166.68	ENSG00000175166	chr3	dexseq_prepare_annotation2.py	exon	.	+	.	PSMD2	48	1.27955291714331e-25	3.95534044916062e-24
ENSG00000168014.74	ENSG00000168014	chr11	dexseq_prepare_annotation2.py	exon	.	-	.	C2CD3	25	1.45036397769002e-25	4.47349627756083e-24
ENSG00000123243.33	ENSG00000123243	chr10	dexseq_prepare_annotation2.py	exon	.	-	.	ITIH5	31	1.51602527626521e-25	4.66576726471623e-24
ENSG00000132361.51	ENSG00000132361	chr17	dexseq_prepare_annotation2.py	exon	.	-	.	CLUH	24	1.58615461706089e-25	4.87091770149508e-24
ENSG00000135931.49	ENSG00000135931	chr2	dexseq_prepare_annotation2.py	exon	.	+	.	ARMC9	25	1.5934716443415e-25	4.8827032874866e-24
ENSG00000134602.11	ENSG00000134602	chrX	dexseq_prepare_annotation2.py	exon	.	+	.	MST4	5	1.71101557515563e-25	5.23145807880916e-24
ENSG00000183044.51	ENSG00000183044	chr16	dexseq_prepare_annotation2.py	exon	.	+	.	ABAT	27	1.75052221790154e-25	5.34061495783266e-24
ENSG00000143228.37	ENSG00000143228	chr1	dexseq_prepare_annotation2.py	exon	.	+	.	NUF2	8	1.87727007431846e-25	5.714882477871e-24
ENSG00000187240.105	ENSG00000187240	chr11	dexseq_prepare_annotation2.py	exon	.	+	.	DYNC2H1	37	1.88973984021165e-25	5.74039154059099e-24
ENSG00000169347.29	ENSG00000169347	chr16	dexseq_prepare_annotation2.py	exon	.	-	.	GP2	17	1.93542919511198e-25	5.86648235943877e-24
ENSG00000135390.ENSG00000213470.24	ENSG00000135390+ENSG00000213470	chr12	dexseq_prepare_annotation2.py	exon	.	-	.		14	2.04191612571424e-25	6.1759161440245e-24
ENSG00000105576.69	ENSG00000105576	chr19	dexseq_prepare_annotation2.py	exon	.	-	.	TNPO2	45	2.15398799512006e-25	6.50087473623976e-24
ENSG00000115084.41	ENSG00000115084	chr2	dexseq_prepare_annotation2.py	exon	.	-	.	SLC35F5	35	2.40311830670754e-25	7.23720221380549e-24
ENSG00000232274.21	ENSG00000232274	chr1	dexseq_prepare_annotation2.py	exon	.	-	.	RP11-782C8.2	14	2.65692138506897e-25	7.98441856917728e-24
ENSG00000254615.ENSG00000164830.49	ENSG00000254615+ENSG00000164830	chr8	dexseq_prepare_annotation2.py	exon	.	+	.		34	2.6839325762555e-25	8.04835678956616e-24
ENSG00000237276.20	ENSG00000237276	chr1	dexseq_prepare_annotation2.py	exon	.	-	.	ANO7P1	13	2.75382343537264e-25	8.24033221578244e-24
ENSG00000125630.53	ENSG00000125630	chr2	dexseq_prepare_annotation2.py	exon	.	+	.	POLR1B	37	2.80971263071869e-25	8.38968235308641e-24
ENSG00000116830.37	ENSG00000116830	chr1	dexseq_prepare_annotation2.py	exon	.	+	.	TTF2	12	3.07115378904331e-25	9.15086460200293e-24
ENSG00000092201.40	ENSG00000092201	chr14	dexseq_prepare_annotation2.py	exon	.	-	.	SUPT16H	21	3.07851318041249e-25	9.1533588927773e-24
ENSG00000204764.62	ENSG00000204764	chr5	dexseq_prepare_annotation2.py	exon	.	+	.	RANBP17	30	3.50703501302798e-25	1.04054396137071e-23
ENSG00000228192.11	ENSG00000228192	chr1	dexseq_prepare_annotation2.py	exon	.	-	.	RP11-342M1.3	8	3.59765284504633e-25	1.0651784815903e-23
ENSG00000108294.14	ENSG00000108294	chr17	dexseq_prepare_annotation2.py	exon	.	+	.	PSMB3	4	3.72893184882566e-25	1.10172272771409e-23
ENSG00000182326.ENSG00000257084.ENSG00000126749.86	ENSG00000182326+ENSG00000257084+ENSG00000126749	chr12	dexseq_prepare_annotation2.py	exon	.	+	.		42	3.90536935011793e-25	1.15142759368813e-23
ENSG00000074071.6	ENSG00000074071	chr16	dexseq_prepare_annotation2.py	exon	.	-	.	MRPS34	7	3.98179201273888e-25	1.17149830412531e-23
ENSG00000005801.ENSG00000263365.68	ENSG00000005801+ENSG00000263365	chr11	dexseq_prepare_annotation2.py	exon	.	-	.		21	4.46547392428556e-25	1.31105567057371e-23
ENSG00000198691.62	ENSG00000198691	chr1	dexseq_prepare_annotation2.py	exon	.	-	.	ABCA4	31	4.51007763341157e-25	1.32063301731229e-23
ENSG00000025796.39	ENSG00000025796	chr6	dexseq_prepare_annotation2.py	exon	.	-	.	SEC63	35	4.516914980119e-25	1.32063301731229e-23
ENSG00000196074.54	ENSG00000196074	chr20	dexseq_prepare_annotation2.py	exon	.	-	.	SYCP2	9	4.91990777712278e-25	1.43546747908817e-23
ENSG00000240891.ENSG00000144824.41	ENSG00000240891+ENSG00000144824	chr3	dexseq_prepare_annotation2.py	exon	.	+	.		26	5.26235498994029e-25	1.53219688649008e-23
ENSG00000158683.61	ENSG00000158683	chr7	dexseq_prepare_annotation2.py	exon	.	-	.	PKD1L1	40	5.4485325178588e-25	1.58104976351072e-23
ENSG00000100106.ENSG00000100101.58	ENSG00000100106+ENSG00000100101	chr22	dexseq_prepare_annotation2.py	exon	.	+	.		37	5.45608935873516e-25	1.58104976351072e-23
ENSG00000021762.60	ENSG00000021762	chr11	dexseq_prepare_annotation2.py	exon	.	-	.	OSBPL5	38	5.46393854426891e-25	1.58104976351072e-23
ENSG00000172927.29	ENSG00000172927	chr11	dexseq_prepare_annotation2.py	exon	.	+	.	MYEOV	23	5.50384106626396e-25	1.58931904370264e-23
ENSG00000059573.24	ENSG00000059573	chr10	dexseq_prepare_annotation2.py	exon	.	-	.	ALDH18A1	21	5.73594754584376e-25	1.65294225581871e-23
ENSG00000151576.42	ENSG00000151576	chr3	dexseq_prepare_annotation2.py	exon	.	+	.	QTRTD1	30	6.10928749663397e-25	1.75692091655248e-23
ENSG00000174514.19	ENSG00000174514	chr1	dexseq_prepare_annotation2.py	exon	.	+	.	MFSD4	18	6.79093972145482e-25	1.94895803785065e-23
ENSG00000122678.49	ENSG00000122678	chr7	dexseq_prepare_annotation2.py	exon	.	-	.	POLM	21	7.62520786281371e-25	2.18392177850464e-23
ENSG00000238098.38	ENSG00000238098	chr16	dexseq_prepare_annotation2.py	exon	.	+	.	ABCA17P	19	7.66266023442516e-25	2.19017869103712e-23
ENSG00000196547.99	ENSG00000196547	chr15	dexseq_prepare_annotation2.py	exon	.	+	.	MAN2A2	30	8.73275598711581e-25	2.49096539681267e-23
ENSG00000147649.21	ENSG00000147649	chr8	dexseq_prepare_annotation2.py	exon	.	+	.	MTDH	15	9.34867462605e-25	2.661243401663e-23
ENSG00000123329.77	ENSG00000123329	chr12	dexseq_prepare_annotation2.py	exon	.	-	.	ARHGAP9	39	9.49893598473345e-25	2.69854387873986e-23
ENSG00000014914.39	ENSG00000014914	chr1	dexseq_prepare_annotation2.py	exon	.	-	.	MTMR11	17	1.04562883496201e-24	2.96451617572865e-23
ENSG00000152042.ENSG00000232637.95	ENSG00000152042+ENSG00000232637	chr1	dexseq_prepare_annotation2.py	exon	.	-	.		10	1.39258745815884e-24	3.94023636850829e-23
ENSG00000124942.21	ENSG00000124942	chr11	dexseq_prepare_annotation2.py	exon	.	-	.	AHNAK	8	1.40703762219154e-24	3.97311186918232e-23
ENSG00000188739.ENSG00000054267.42	ENSG00000188739+ENSG00000054267	chr1	dexseq_prepare_annotation2.py	exon	.	-	.		6	1.48658243615928e-24	4.18929676888741e-23
ENSG00000030582.56	ENSG00000030582	chr17	dexseq_prepare_annotation2.py	exon	.	+	.	GRN	37	1.66628478978594e-24	4.6863007494701e-23
ENSG00000013725.38	ENSG00000013725	chr11	dexseq_prepare_annotation2.py	exon	.	+	.	CD6	24	1.70011224357463e-24	4.77187504526527e-23
ENSG00000183087.26	ENSG00000183087	chr13	dexseq_prepare_annotation2.py	exon	.	-	.	GAS6	13	1.73765291737077e-24	4.8675091900961e-23
ENSG00000242384.ENSG00000267043.ENSG00000161583.ENSG00000234972.105	ENSG00000242384+ENSG00000267043+ENSG00000161583+ENSG00000234972	chr17	dexseq_prepare_annotation2.py	exon	.	-	.		48	1.79642306467718e-24	5.02211181069315e-23
ENSG00000170579.48	ENSG00000170579	chr18	dexseq_prepare_annotation2.py	exon	.	-	.	DLGAP1	16	1.80019722768105e-24	5.02265763285803e-23
ENSG00000143390.59	ENSG00000143390	chr1	dexseq_prepare_annotation2.py	exon	.	-	.	RFX5	40	1.82316214076826e-24	5.07663838959161e-23
ENSG00000171759.44	ENSG00000171759	chr12	dexseq_prepare_annotation2.py	exon	.	-	.	PAH	10	1.90149432454265e-24	5.28427155458052e-23
ENSG00000225697.70	ENSG00000225697	chr3	dexseq_prepare_annotation2.py	exon	.	-	.	SLC26A6	42	1.95114361076368e-24	5.41153150858843e-23
ENSG00000105193.19	ENSG00000105193	chr19	dexseq_prepare_annotation2.py	exon	.	-	.	RPS16	12	2.03895692877652e-24	5.64392929752459e-23
ENSG00000226994.23	ENSG00000226994	chr2	dexseq_prepare_annotation2.py	exon	.	+	.	AC012593.1	15	2.07929615704344e-24	5.74426028896608e-23
ENSG00000259132.ENSG00000129474.ENSG00000092036.ENSG00000265037.75	ENSG00000259132+ENSG00000129474+ENSG00000092036+ENSG00000265037	chr14	dexseq_prepare_annotation2.py	exon	.	-	.		31	2.09526568834392e-24	5.7770056326559e-23
ENSG00000177030.35	ENSG00000177030	chr11	dexseq_prepare_annotation2.py	exon	.	-	.	DEAF1	7	2.1305685741808e-24	5.86282340589282e-23
ENSG00000262117.16	ENSG00000262117	chr16	dexseq_prepare_annotation2.py	exon	.	-	.	BCAR4	13	2.30490196364316e-24	6.33013584300745e-23
ENSG00000148343.46	ENSG00000148343	chr9	dexseq_prepare_annotation2.py	exon	.	+	.	FAM73B	33	2.51180623608329e-24	6.88490014007675e-23
ENSG00000095794.45	ENSG00000095794	chr10	dexseq_prepare_annotation2.py	exon	.	+	.	CREM	12	2.52753114472999e-24	6.91449748248356e-23
ENSG00000104915.30	ENSG00000104915	chr19	dexseq_prepare_annotation2.py	exon	.	-	.	STX10	20	2.6841606631025e-24	7.32869858871215e-23
ENSG00000114698.26	ENSG00000114698	chr3	dexseq_prepare_annotation2.py	exon	.	-	.	PLSCR4	25	2.75978689018257e-24	7.52055324598489e-23
ENSG00000167792.46	ENSG00000167792	chr11	dexseq_prepare_annotation2.py	exon	.	+	.	NDUFV1	11	2.85584963680988e-24	7.76724686104454e-23
ENSG00000072849.26	ENSG00000072849	chr17	dexseq_prepare_annotation2.py	exon	.	-	.	DERL2	12	2.96734456303845e-24	8.05487690477401e-23
ENSG00000261360.9	ENSG00000261360	chr5	dexseq_prepare_annotation2.py	exon	.	-	.	CTD-2165H16.4	5	2.98651407712421e-24	8.0912622699539e-23
ENSG00000125844.29	ENSG00000125844	chr20	dexseq_prepare_annotation2.py	exon	.	-	.	RRBP1	16	2.99350503812096e-24	8.09457605105771e-23
ENSG00000184381.76	ENSG00000184381	chr22	dexseq_prepare_annotation2.py	exon	.	-	.	PLA2G6	7	3.17296703400168e-24	8.56334987599607e-23
ENSG00000136997.15	ENSG00000136997	chr8	dexseq_prepare_annotation2.py	exon	.	+	.	MYC	14	3.25180049586044e-24	8.75926452186284e-23
ENSG00000171219.22	ENSG00000171219	chr11	dexseq_prepare_annotation2.py	exon	.	-	.	CDC42BPG	16	3.26290557108964e-24	8.77234038020537e-23
ENSG00000114346.58	ENSG00000114346	chr3	dexseq_prepare_annotation2.py	exon	.	+	.	ECT2	39	3.29359324300749e-24	8.83791349376044e-23
ENSG00000203666.40	ENSG00000203666	chr1	dexseq_prepare_annotation2.py	exon	.	+	.	EFCAB2	15	3.32136774763637e-24	8.89543415464291e-23
ENSG00000198947.90	ENSG00000198947	chrX	dexseq_prepare_annotation2.py	exon	.	-	.	DMD	30	3.59116481816821e-24	9.59969658250907e-23
ENSG00000103657.110	ENSG00000103657	chr15	dexseq_prepare_annotation2.py	exon	.	-	.	HERC1	49	3.64334409997416e-24	9.72066370704131e-23
ENSG00000184014.57	ENSG00000184014	chr11	dexseq_prepare_annotation2.py	exon	.	-	.	DENND5A	26	3.68373255905366e-24	9.80977281475503e-23
ENSG00000114127.71	ENSG00000114127	chr3	dexseq_prepare_annotation2.py	exon	.	-	.	XRN1	30	4.05554155986116e-24	1.07794451233128e-22
ENSG00000092108.64	ENSG00000092108	chr14	dexseq_prepare_annotation2.py	exon	.	+	.	SCFD1	30	4.12209053519278e-24	1.09356178772959e-22
ENSG00000140749.9	ENSG00000140749	chr16	dexseq_prepare_annotation2.py	exon	.	-	.	IGSF6	7	4.55950687094812e-24	1.20732300805445e-22
ENSG00000041357.32	ENSG00000041357	chr15	dexseq_prepare_annotation2.py	exon	.	+	.	PSMA4	28	5.18641404225128e-24	1.37073699941534e-22
ENSG00000157483.43	ENSG00000157483	chr15	dexseq_prepare_annotation2.py	exon	.	-	.	MYO1E	24	5.29834703320378e-24	1.39768801248086e-22
ENSG00000080345.65	ENSG00000080345	chr2	dexseq_prepare_annotation2.py	exon	.	+	.	RIF1	39	5.34823070512152e-24	1.40820018228284e-22
ENSG00000039123.41	ENSG00000039123	chr5	dexseq_prepare_annotation2.py	exon	.	+	.	SKIV2L2	28	5.86259214225137e-24	1.54074191244112e-22
ENSG00000100359.50	ENSG00000100359	chr22	dexseq_prepare_annotation2.py	exon	.	+	.	SGSM3	20	6.22136010529688e-24	1.63197322836891e-22
ENSG00000129467.ENSG00000129465.ENSG00000258973.100	ENSG00000129467+ENSG00000129465+ENSG00000258973	chr14	dexseq_prepare_annotation2.py	exon	.	-	.		68	6.88462607297747e-24	1.80259034157026e-22
ENSG00000215148.12	ENSG00000215148	chr16	dexseq_prepare_annotation2.py	exon	.	+	.	PRSS41	13	7.03739353865095e-24	1.83915793149772e-22
ENSG00000117713.38	ENSG00000117713	chr1	dexseq_prepare_annotation2.py	exon	.	+	.	ARID1A	15	7.54496377512772e-24	1.9681416658019e-22
ENSG00000178057.17	ENSG00000178057	chr3	dexseq_prepare_annotation2.py	exon	.	+	.	NDUFAF3	11	8.08961004583641e-24	2.10630032250961e-22
ENSG00000129277.7	ENSG00000129277	chr17	dexseq_prepare_annotation2.py	exon	.	+	.	CCL4	8	8.67558591225126e-24	2.25468838319508e-22
ENSG00000012232.43	ENSG00000012232	chr8	dexseq_prepare_annotation2.py	exon	.	+	.	EXTL3	28	8.84497214785149e-24	2.29446098193989e-22
ENSG00000067064.13	ENSG00000067064	chr10	dexseq_prepare_annotation2.py	exon	.	-	.	IDI1	13	8.95612728450489e-24	2.31900904632365e-22
ENSG00000167543.38	ENSG00000167543	chr17	dexseq_prepare_annotation2.py	exon	.	+	.	TP53I13	18	9.1951738664798e-24	2.37652062692776e-22
ENSG00000177830.74	ENSG00000177830	chr11	dexseq_prepare_annotation2.py	exon	.	-	.	CHID1	45	1.01532986686979e-23	2.61932708670049e-22
ENSG00000147996.78	ENSG00000147996	chr9	dexseq_prepare_annotation2.py	exon	.	-	.	CBWD5	37	1.0314592269039e-23	2.65605482392097e-22
ENSG00000107614.28	ENSG00000107614	chr10	dexseq_prepare_annotation2.py	exon	.	-	.	TRDMT1	11	1.03377181415336e-23	2.6571343662689e-22
ENSG00000105186.45	ENSG00000105186	chr19	dexseq_prepare_annotation2.py	exon	.	-	.	ANKRD27	15	1.04585115423464e-23	2.68326784250987e-22
ENSG00000197102.100	ENSG00000197102	chr14	dexseq_prepare_annotation2.py	exon	.	+	.	DYNC1H1	40	1.11068106338951e-23	2.84439745321321e-22
ENSG00000242111.7	ENSG00000242111	chr9	dexseq_prepare_annotation2.py	exon	.	+	.	RP11-86L19.2	6	1.11893836248024e-23	2.86032440419812e-22
ENSG00000151790.28	ENSG00000151790	chr4	dexseq_prepare_annotation2.py	exon	.	+	.	TDO2	17	1.3350652047824e-23	3.40660092434839e-22
ENSG00000099251.19	ENSG00000099251	chr10	dexseq_prepare_annotation2.py	exon	.	+	.	HSD17B7P2	14	1.34760564108988e-23	3.43235890509173e-22
ENSG00000077380.52	ENSG00000077380	chr2	dexseq_prepare_annotation2.py	exon	.	+	.	DYNC1I2	27	1.37519963634533e-23	3.49629559718665e-22
ENSG00000010327.56	ENSG00000010327	chr3	dexseq_prepare_annotation2.py	exon	.	+	.	STAB1	23	1.41260309110184e-23	3.58489543951595e-22
ENSG00000204410.ENSG00000228727.ENSG00000255152.84	ENSG00000204410+ENSG00000228727+ENSG00000255152	chr6	dexseq_prepare_annotation2.py	exon	.	+	.		21	1.4834351603704e-23	3.75785722755202e-22
ENSG00000078618.ENSG00000212076.59	ENSG00000078618+ENSG00000212076	chr1	dexseq_prepare_annotation2.py	exon	.	-	.		20	1.51480641951174e-23	3.83041320566265e-22
ENSG00000145012.45	ENSG00000145012	chr3	dexseq_prepare_annotation2.py	exon	.	+	.	LPP	24	1.55313176205736e-23	3.92026099796997e-22
ENSG00000088205.25	ENSG00000088205	chr2	dexseq_prepare_annotation2.py	exon	.	+	.	DDX18	11	1.55989005508467e-23	3.93025081383452e-22
ENSG00000105339.45	ENSG00000105339	chr8	dexseq_prepare_annotation2.py	exon	.	+	.	DENND3	33	1.57826579073243e-23	3.96942331669157e-22
ENSG00000106804.41	ENSG00000106804	chr9	dexseq_prepare_annotation2.py	exon	.	-	.	C5	17	1.62555480539193e-23	4.08104403199828e-22
ENSG00000167244.ENSG00000129965.ENSG00000254647.ENSG00000240801.42	ENSG00000167244+ENSG00000129965+ENSG00000254647+ENSG00000240801	chr11	dexseq_prepare_annotation2.py	exon	.	-	.		25	1.77579145019603e-23	4.45026021643769e-22
ENSG00000162994.36	ENSG00000162994	chr2	dexseq_prepare_annotation2.py	exon	.	-	.	CLHC1	11	1.84087095216098e-23	4.60513064930965e-22
ENSG00000011422.38	ENSG00000011422	chr19	dexseq_prepare_annotation2.py	exon	.	-	.	PLAUR	16	1.87461286945477e-23	4.68119519749613e-22
ENSG00000138002.36	ENSG00000138002	chr2	dexseq_prepare_annotation2.py	exon	.	-	.	IFT172	16	2.00376834636647e-23	4.99482859199059e-22
ENSG00000172752.48	ENSG00000172752	chr3	dexseq_prepare_annotation2.py	exon	.	+	.	COL6A5	37	2.15198254049604e-23	5.35477357683005e-22
ENSG00000150093.62	ENSG00000150093	chr10	dexseq_prepare_annotation2.py	exon	.	-	.	ITGB1	18	2.24899393380365e-23	5.58626210035405e-22
ENSG00000099331.55	ENSG00000099331	chr19	dexseq_prepare_annotation2.py	exon	.	+	.	MYO9B	24	2.28959463676086e-23	5.67706203750918e-22
ENSG00000183773.ENSG00000099949.127	ENSG00000183773+ENSG00000099949	chr22	dexseq_prepare_annotation2.py	exon	.	+	.		53	2.41024632759593e-23	5.96567847645172e-22
ENSG00000126581.56	ENSG00000126581	chr17	dexseq_prepare_annotation2.py	exon	.	-	.	BECN1	28	2.42940154531435e-23	6.00250374770097e-22
ENSG00000178814.20	ENSG00000178814	chr8	dexseq_prepare_annotation2.py	exon	.	-	.	OPLAH	14	2.47429394199499e-23	6.10267859085373e-22
ENSG00000186001.36	ENSG00000186001	chr3	dexseq_prepare_annotation2.py	exon	.	+	.	LRCH3	24	2.76058956448657e-23	6.79686209614114e-22
ENSG00000133706.65	ENSG00000133706	chr5	dexseq_prepare_annotation2.py	exon	.	-	.	LARS	20	2.83516570462907e-23	6.9682514008344e-22
ENSG00000255033.ENSG00000253434.13	ENSG00000255033+ENSG00000253434	chr8	dexseq_prepare_annotation2.py	exon	.	+	.		10	3.03500016548225e-23	7.44444739141506e-22
ENSG00000151532.24	ENSG00000151532	chr10	dexseq_prepare_annotation2.py	exon	.	+	.	VTI1A	16	3.03952426626823e-23	7.44444739141506e-22
ENSG00000268093.ENSG00000063177.49	ENSG00000268093+ENSG00000063177	chr19	dexseq_prepare_annotation2.py	exon	.	-	.		9	3.25646248104237e-23	7.96188056776108e-22
ENSG00000257093.ENSG00000244701.14	ENSG00000257093+ENSG00000244701	chr7	dexseq_prepare_annotation2.py	exon	.	-	.		12	3.53025885412412e-23	8.61628743630919e-22
ENSG00000141738.46	ENSG00000141738	chr17	dexseq_prepare_annotation2.py	exon	.	+	.	GRB7	28	3.5975416733244e-23	8.76526038948517e-22
ENSG00000164107.10	ENSG00000164107	chr4	dexseq_prepare_annotation2.py	exon	.	-	.	HAND2	9	3.62966916334201e-23	8.82821092518922e-22
ENSG00000172113.48	ENSG00000172113	chr3	dexseq_prepare_annotation2.py	exon	.	-	.	NME6	12	3.68461900940816e-23	8.94635695121698e-22
ENSG00000111731.51	ENSG00000111731	chr12	dexseq_prepare_annotation2.py	exon	.	-	.	C2CD5	12	3.88568804346506e-23	9.41826355820185e-22
ENSG00000063978.ENSG00000206113.ENSG00000125386.ENSG00000249428.116	ENSG00000063978+ENSG00000206113+ENSG00000125386+ENSG00000249428	chr4	dexseq_prepare_annotation2.py	exon	.	+	.		61	4.0689776272042e-23	9.84552276210065e-22
ENSG00000259673.16	ENSG00000259673	chr15	dexseq_prepare_annotation2.py	exon	.	-	.	IQCH-AS1	6	4.16337067077769e-23	1.00565824429766e-21
ENSG00000076650.23	ENSG00000076650	chr19	dexseq_prepare_annotation2.py	exon	.	+	.	GPATCH1	13	4.32076099549164e-23	1.04188247097474e-21
ENSG00000246090.33	ENSG00000246090	chr4	dexseq_prepare_annotation2.py	exon	.	+	.	RP11-696N14.1	26	4.42258488863141e-23	1.06460645500949e-21
ENSG00000181381.73	ENSG00000181381	chr4	dexseq_prepare_annotation2.py	exon	.	-	.	DDX60L	17	4.7826978685345e-23	1.14932160765434e-21
ENSG00000157470.42	ENSG00000157470	chr15	dexseq_prepare_annotation2.py	exon	.	+	.	FAM81A	10	4.90511510986783e-23	1.17672453763906e-21
ENSG00000114416.58	ENSG00000114416	chr3	dexseq_prepare_annotation2.py	exon	.	+	.	FXR1	46	6.12554392203768e-23	1.46699459730165e-21
ENSG00000082641.52	ENSG00000082641	chr17	dexseq_prepare_annotation2.py	exon	.	+	.	NFE2L1	9	6.89218947585303e-23	1.6477851295421e-21
ENSG00000067596.36	ENSG00000067596	chr17	dexseq_prepare_annotation2.py	exon	.	+	.	DHX8	24	8.19572271912815e-23	1.95610157551436e-21
ENSG00000221177.ENSG00000259328.19	ENSG00000221177+ENSG00000259328	chr15	dexseq_prepare_annotation2.py	exon	.	+	.		13	1.12614032655812e-22	2.68323486297397e-21
ENSG00000257083.7	ENSG00000257083	chr12	dexseq_prepare_annotation2.py	exon	.	-	.	RP11-123O10.3	7	1.23799594547063e-22	2.94475171164997e-21
ENSG00000270179.ENSG00000149292.64	ENSG00000270179+ENSG00000149292	chr11	dexseq_prepare_annotation2.py	exon	.	+	.		27	1.33650238515911e-22	3.17368434404787e-21
ENSG00000106571.24	ENSG00000106571	chr7	dexseq_prepare_annotation2.py	exon	.	-	.	GLI3	19	1.35998603959087e-22	3.22399393236794e-21
ENSG00000129534.39	ENSG00000129534	chr14	dexseq_prepare_annotation2.py	exon	.	-	.	MIS18BP1	11	1.37810663292816e-22	3.26144156602257e-21
ENSG00000130733.29	ENSG00000130733	chr19	dexseq_prepare_annotation2.py	exon	.	-	.	YIPF2	6	1.43289424078823e-22	3.3853935648522e-21
ENSG00000140463.34	ENSG00000140463	chr15	dexseq_prepare_annotation2.py	exon	.	+	.	BBS4	17	1.4941934483987e-22	3.52428753862645e-21
ENSG00000068305.41	ENSG00000068305	chr15	dexseq_prepare_annotation2.py	exon	.	+	.	MEF2A	11	1.56651090352644e-22	3.68866007048491e-21
ENSG00000215428.ENSG00000148357.68	ENSG00000215428+ENSG00000148357	chr9	dexseq_prepare_annotation2.py	exon	.	+	.		36	1.65858045748097e-22	3.89891426135477e-21
ENSG00000168827.43	ENSG00000168827	chr3	dexseq_prepare_annotation2.py	exon	.	+	.	GFM1	17	1.70594009582192e-22	4.00353901417473e-21
ENSG00000197134.15	ENSG00000197134	chr19	dexseq_prepare_annotation2.py	exon	.	+	.	ZNF257	9	1.71582426864173e-22	4.02001298599634e-21
ENSG00000175550.27	ENSG00000175550	chr11	dexseq_prepare_annotation2.py	exon	.	+	.	DRAP1	24	1.83816085332741e-22	4.29945823593281e-21
ENSG00000105738.20	ENSG00000105738	chr19	dexseq_prepare_annotation2.py	exon	.	+	.	SIPA1L3	12	1.89400828523222e-22	4.42271418884343e-21
ENSG00000066926.12	ENSG00000066926	chr18	dexseq_prepare_annotation2.py	exon	.	-	.	FECH	10	2.04385787677328e-22	4.76470123631831e-21
ENSG00000021776.44	ENSG00000021776	chr15	dexseq_prepare_annotation2.py	exon	.	-	.	AQR	6	2.20744496656608e-22	5.13752614606772e-21
ENSG00000068137.34	ENSG00000068137	chr17	dexseq_prepare_annotation2.py	exon	.	-	.	PLEKHH3	25	2.233858398811e-22	5.1903921802837e-21
ENSG00000165495.42	ENSG00000165495	chr11	dexseq_prepare_annotation2.py	exon	.	+	.	PKNOX2	30	2.26412406125825e-22	5.25201935135508e-21
ENSG00000117868.29	ENSG00000117868	chr7	dexseq_prepare_annotation2.py	exon	.	-	.	ESYT2	10	2.41183218235427e-22	5.58047857284578e-21
ENSG00000149582.ENSG00000172425.73	ENSG00000149582+ENSG00000172425	chr11	dexseq_prepare_annotation2.py	exon	.	+	.		30	2.41367428653084e-22	5.58047857284578e-21
ENSG00000173020.52	ENSG00000173020	chr11	dexseq_prepare_annotation2.py	exon	.	+	.	ADRBK1	19	2.4929326908483e-22	5.75424628015871e-21
ENSG00000048544.3	ENSG00000048544	chr6	dexseq_prepare_annotation2.py	exon	.	-	.	MRPS10	2	2.67173131536793e-22	6.1568271395523e-21
ENSG00000023191.64	ENSG00000023191	chr11	dexseq_prepare_annotation2.py	exon	.	-	.	RNH1	5	2.69920902571457e-22	6.20995073227514e-21
ENSG00000055609.26	ENSG00000055609	chr7	dexseq_prepare_annotation2.py	exon	.	-	.	KMT2C	20	2.74286154763688e-22	6.30005220287004e-21
ENSG00000159086.34	ENSG00000159086	chr21	dexseq_prepare_annotation2.py	exon	.	-	.	PAXBP1	7	2.75048169732749e-22	6.30723204906765e-21
ENSG00000175221.32	ENSG00000175221	chr19	dexseq_prepare_annotation2.py	exon	.	-	.	MED16	11	2.93141972006048e-22	6.71118178651366e-21
ENSG00000267488.7	ENSG00000267488	chr17	dexseq_prepare_annotation2.py	exon	.	+	.	AC131056.3	4	3.11327216881734e-22	7.11590580084407e-21
ENSG00000148834.16	ENSG00000148834	chr10	dexseq_prepare_annotation2.py	exon	.	+	.	GSTO1	16	3.37979736457664e-22	7.71253271779977e-21
ENSG00000090487.33	ENSG00000090487	chr15	dexseq_prepare_annotation2.py	exon	.	-	.	SPG21	11	3.39081226191864e-22	7.72510702658543e-21
ENSG00000074201.26	ENSG00000074201	chr11	dexseq_prepare_annotation2.py	exon	.	-	.	CLNS1A	6	4.0473817551075e-22	9.205989554486e-21
ENSG00000168619.33	ENSG00000168619	chr8	dexseq_prepare_annotation2.py	exon	.	+	.	ADAM18	11	4.27112244797482e-22	9.6991800056438e-21
ENSG00000007376.27	ENSG00000007376	chr16	dexseq_prepare_annotation2.py	exon	.	-	.	RPUSD1	14	4.40526017769953e-22	9.98762864843864e-21
ENSG00000174292.28	ENSG00000174292	chr17	dexseq_prepare_annotation2.py	exon	.	+	.	TNK1	23	4.48638304537402e-22	1.01542417171002e-20
ENSG00000091039.58	ENSG00000091039	chr12	dexseq_prepare_annotation2.py	exon	.	-	.	OSBPL8	15	4.49321940025599e-22	1.01542417171002e-20
ENSG00000118046.28	ENSG00000118046	chr19	dexseq_prepare_annotation2.py	exon	.	+	.	STK11	15	4.57146704252957e-22	1.03144643850257e-20
ENSG00000136531.8	ENSG00000136531	chr2	dexseq_prepare_annotation2.py	exon	.	+	.	SCN2A	7	4.59804002412138e-22	1.03577678488795e-20
ENSG00000253495.ENSG00000136960.24	ENSG00000253495+ENSG00000136960	chr8	dexseq_prepare_annotation2.py	exon	.	-	.		20	4.62636339696532e-22	1.04048692168287e-20
ENSG00000148516.58	ENSG00000148516	chr10	dexseq_prepare_annotation2.py	exon	.	+	.	ZEB1	13	4.78632485768645e-22	1.07474052884435e-20
ENSG00000203722.8	ENSG00000203722	chr6	dexseq_prepare_annotation2.py	exon	.	-	.	RAET1G	8	4.89140465692808e-22	1.09658103762506e-20
ENSG00000162438.9	ENSG00000162438	chr1	dexseq_prepare_annotation2.py	exon	.	+	.	CTRC	7	5.17421507628087e-22	1.15813292472928e-20
ENSG00000129270.21	ENSG00000129270	chr17	dexseq_prepare_annotation2.py	exon	.	-	.	MMP28	13	5.56695811123051e-22	1.24405557536639e-20
ENSG00000137478.37	ENSG00000137478	chr11	dexseq_prepare_annotation2.py	exon	.	-	.	FCHSD2	28	5.75772816942805e-22	1.28455111979616e-20
ENSG00000136811.31	ENSG00000136811	chr9	dexseq_prepare_annotation2.py	exon	.	+	.	ODF2	20	5.76647574085493e-22	1.28455111979616e-20
ENSG00000163499.14	ENSG00000163499	chr2	dexseq_prepare_annotation2.py	exon	.	-	.	CRYBA2	7	5.91979332486946e-22	1.31661457244402e-20
ENSG00000114857.52	ENSG00000114857	chr3	dexseq_prepare_annotation2.py	exon	.	+	.	NKTR	18	6.06561728959172e-22	1.34691254813497e-20
ENSG00000100297.37	ENSG00000100297	chr22	dexseq_prepare_annotation2.py	exon	.	+	.	MCM5	10	6.15649663766034e-22	1.36493323559124e-20
ENSG00000033170.31	ENSG00000033170	chr14	dexseq_prepare_annotation2.py	exon	.	+	.	FUT8	18	6.85561690095513e-22	1.51753513545748e-20
ENSG00000100346.49	ENSG00000100346	chr22	dexseq_prepare_annotation2.py	exon	.	+	.	CACNA1I	20	7.20239231623819e-22	1.59178541363916e-20
ENSG00000068097.44	ENSG00000068097	chr17	dexseq_prepare_annotation2.py	exon	.	-	.	HEATR6	25	7.60354390504644e-22	1.6778008673494e-20
ENSG00000128513.31	ENSG00000128513	chr7	dexseq_prepare_annotation2.py	exon	.	-	.	POT1	32	7.70372340077774e-22	1.69723789963132e-20
ENSG00000234680.6	ENSG00000234680	chr9	dexseq_prepare_annotation2.py	exon	.	+	.	VN2R3P	7	7.83929859268974e-22	1.72439994435436e-20
ENSG00000118007.45	ENSG00000118007	chr3	dexseq_prepare_annotation2.py	exon	.	-	.	STAG1	25	7.89077022639862e-22	1.7330057802391e-20
ENSG00000111058.30	ENSG00000111058	chr12	dexseq_prepare_annotation2.py	exon	.	+	.	ACSS3	9	8.19616044516024e-22	1.79726430761529e-20
ENSG00000166987.25	ENSG00000166987	chr12	dexseq_prepare_annotation2.py	exon	.	+	.	MBD6	8	8.31735772338923e-22	1.82099529313642e-20
ENSG00000164985.33	ENSG00000164985	chr9	dexseq_prepare_annotation2.py	exon	.	-	.	PSIP1	6	8.51896666066103e-22	1.86223018871833e-20
ENSG00000265817.ENSG00000197275.34	ENSG00000265817+ENSG00000197275	chr8	dexseq_prepare_annotation2.py	exon	.	-	.		19	8.85120857064788e-22	1.93184853935416e-20
ENSG00000148200.17	ENSG00000148200	chr9	dexseq_prepare_annotation2.py	exon	.	-	.	NR6A1	16	9.03873363324575e-22	1.96971409641259e-20
ENSG00000203832.84	ENSG00000203832	chr1	dexseq_prepare_annotation2.py	exon	.	-	.	NBPF20	52	9.07889923295119e-22	1.97539956333701e-20
ENSG00000065809.61	ENSG00000065809	chr10	dexseq_prepare_annotation2.py	exon	.	-	.	FAM107B	28	9.10396218906941e-22	1.97778646070279e-20
ENSG00000113360.77	ENSG00000113360	chr5	dexseq_prepare_annotation2.py	exon	.	-	.	DROSHA	48	9.74265573826922e-22	2.11326786137357e-20
ENSG00000242114.ENSG00000249590.ENSG00000100003.60	ENSG00000242114+ENSG00000249590+ENSG00000100003	chr22	dexseq_prepare_annotation2.py	exon	.	+	.		27	1.0155200692838e-21	2.19935318708779e-20
ENSG00000139644.49	ENSG00000139644	chr12	dexseq_prepare_annotation2.py	exon	.	+	.	TMBIM6	28	1.03658704438024e-21	2.24151965806354e-20
ENSG00000001631.ENSG00000243107.67	ENSG00000001631+ENSG00000243107	chr7	dexseq_prepare_annotation2.py	exon	.	-	.		50	1.13150755968764e-21	2.44301186040867e-20
ENSG00000144426.ENSG00000204196.77	ENSG00000144426+ENSG00000204196	chr2	dexseq_prepare_annotation2.py	exon	.	+	.		37	1.19968666532214e-21	2.58623696791565e-20
ENSG00000153107.29	ENSG00000153107	chr2	dexseq_prepare_annotation2.py	exon	.	-	.	ANAPC1	14	1.31733006817822e-21	2.83549235840692e-20
ENSG00000006025.45	ENSG00000006025	chr17	dexseq_prepare_annotation2.py	exon	.	-	.	OSBPL7	19	1.40354684431355e-21	3.01644355483864e-20
ENSG00000164300.21	ENSG00000164300	chr5	dexseq_prepare_annotation2.py	exon	.	-	.	SERINC5	6	1.47218043473152e-21	3.15911012553857e-20
ENSG00000132256.43	ENSG00000132256	chr11	dexseq_prepare_annotation2.py	exon	.	-	.	TRIM5	17	1.55668149368186e-21	3.33533863852385e-20
ENSG00000133313.76	ENSG00000133313	chr18	dexseq_prepare_annotation2.py	exon	.	+	.	CNDP2	41	1.81798873764611e-21	3.88927651587278e-20
ENSG00000158161.34	ENSG00000158161	chr1	dexseq_prepare_annotation2.py	exon	.	-	.	EYA3	26	1.89189402645472e-21	4.04122386107543e-20
ENSG00000118260.52	ENSG00000118260	chr2	dexseq_prepare_annotation2.py	exon	.	+	.	CREB1	28	1.99596511190123e-21	4.25704777817961e-20
ENSG00000117523.47	ENSG00000117523	chr1	dexseq_prepare_annotation2.py	exon	.	+	.	PRRC2C	28	2.3027323142534e-21	4.90387637302462e-20
ENSG00000117748.20	ENSG00000117748	chr1	dexseq_prepare_annotation2.py	exon	.	-	.	RPA2	15	2.67213894311722e-21	5.68193907995561e-20
ENSG00000151655.30	ENSG00000151655	chr10	dexseq_prepare_annotation2.py	exon	.	+	.	ITIH2	21	2.76558636892776e-21	5.87174570371138e-20
ENSG00000129680.32	ENSG00000129680	chrX	dexseq_prepare_annotation2.py	exon	.	-	.	MAP7D3	15	2.89077902334138e-21	6.12827686005633e-20
ENSG00000204344.ENSG00000244731.104	ENSG00000204344+ENSG00000244731	chr6	dexseq_prepare_annotation2.py	exon	.	+	.		35	3.16672567579591e-21	6.70314149835895e-20
ENSG00000070269.40	ENSG00000070269	chr14	dexseq_prepare_annotation2.py	exon	.	+	.	TMEM260	20	3.2248257533505e-21	6.81584406965677e-20
ENSG00000005469.30	ENSG00000005469	chr7	dexseq_prepare_annotation2.py	exon	.	+	.	CROT	7	3.28044772423562e-21	6.92297794916131e-20
ENSG00000133612.70	ENSG00000133612	chr7	dexseq_prepare_annotation2.py	exon	.	+	.	AGAP3	49	3.31813146181228e-21	6.99199053079181e-20
ENSG00000213780.ENSG00000137411.48	ENSG00000213780+ENSG00000137411	chr6	dexseq_prepare_annotation2.py	exon	.	+	.		7	3.95050990180385e-21	8.31206236310573e-20
ENSG00000159348.23	ENSG00000159348	chr1	dexseq_prepare_annotation2.py	exon	.	-	.	CYB5R1	6	4.29213944666037e-21	9.01734805305862e-20
ENSG00000177822.23	ENSG00000177822	chr4	dexseq_prepare_annotation2.py	exon	.	-	.	AC108142.1	22	4.42825215226946e-21	9.28940070328095e-20
ENSG00000129084.ENSG00000256206.ENSG00000129083.99	ENSG00000129084+ENSG00000256206+ENSG00000129083	chr11	dexseq_prepare_annotation2.py	exon	.	-	.		51	4.52091356952864e-21	9.46962702011417e-20
ENSG00000112715.43	ENSG00000112715	chr6	dexseq_prepare_annotation2.py	exon	.	+	.	VEGFA	27	4.75147639305143e-21	9.93773766022112e-20
ENSG00000151651.45	ENSG00000151651	chr10	dexseq_prepare_annotation2.py	exon	.	-	.	ADAM8	20	5.10046215876014e-21	1.06517687404821e-19
ENSG00000147813.46	ENSG00000147813	chr8	dexseq_prepare_annotation2.py	exon	.	-	.	NAPRT1	30	5.22530127719131e-21	1.08962671804016e-19
ENSG00000221988.ENSG00000258388.ENSG00000241404.69	ENSG00000221988+ENSG00000258388+ENSG00000241404	chr6	dexseq_prepare_annotation2.py	exon	.	+	.		15	5.23393385389841e-21	1.08980753272419e-19
ENSG00000198363.82	ENSG00000198363	chr8	dexseq_prepare_annotation2.py	exon	.	-	.	ASPH	12	5.41187833718262e-21	1.12518963828179e-19
ENSG00000099917.89	ENSG00000099917	chr22	dexseq_prepare_annotation2.py	exon	.	+	.	MED15	47	5.57066986482271e-21	1.1554650006907e-19
ENSG00000002079.31	ENSG00000002079	chr7	dexseq_prepare_annotation2.py	exon	.	+	.	MYH16	9	5.57396184599973e-21	1.1554650006907e-19
ENSG00000187741.92	ENSG00000187741	chr16	dexseq_prepare_annotation2.py	exon	.	-	.	FANCA	37	5.65036668793456e-21	1.16957590115743e-19
ENSG00000127616.74	ENSG00000127616	chr19	dexseq_prepare_annotation2.py	exon	.	+	.	SMARCA4	32	5.71997314295833e-21	1.18224010439289e-19
ENSG00000159674.51	ENSG00000159674	chr4	dexseq_prepare_annotation2.py	exon	.	-	.	SPON2	22	5.79188417506262e-21	1.19534268401219e-19
ENSG00000101695.ENSG00000263917.ENSG00000134758.41	ENSG00000101695+ENSG00000263917+ENSG00000134758	chr18	dexseq_prepare_annotation2.py	exon	.	+	.		36	5.84544194845421e-21	1.20462455660215e-19
ENSG00000266714.135	ENSG00000266714	chr17	dexseq_prepare_annotation2.py	exon	.	+	.	MYO15B	29	5.88785445872942e-21	1.21158576941069e-19
ENSG00000008382.27	ENSG00000008382	chr19	dexseq_prepare_annotation2.py	exon	.	+	.	MPND	4	6.24731769554985e-21	1.28367286294797e-19
ENSG00000239306.ENSG00000173933.ENSG00000248643.ENSG00000258297.60	ENSG00000239306+ENSG00000173933+ENSG00000248643+ENSG00000258297	chr11	dexseq_prepare_annotation2.py	exon	.	+	.		37	6.3584183316117e-21	1.3045912699684e-19
ENSG00000079819.57	ENSG00000079819	chr6	dexseq_prepare_annotation2.py	exon	.	-	.	EPB41L2	5	6.37050228958241e-21	1.30516246908028e-19
ENSG00000134982.ENSG00000272869.ENSG00000258864.ENSG00000212643.ENSG00000153037.72	ENSG00000134982+ENSG00000272869+ENSG00000258864+ENSG00000212643+ENSG00000153037	chr5	dexseq_prepare_annotation2.py	exon	.	+	.		21	6.82637740578017e-21	1.39652158181806e-19
ENSG00000187736.ENSG00000213901.77	ENSG00000187736+ENSG00000213901	chr2	dexseq_prepare_annotation2.py	exon	.	-	.		49	7.2559388298963e-21	1.48223938193253e-19
ENSG00000161016.38	ENSG00000161016	chr8	dexseq_prepare_annotation2.py	exon	.	-	.	RPL8	21	7.32809371064505e-21	1.49480330138361e-19
ENSG00000141469.40	ENSG00000141469	chr18	dexseq_prepare_annotation2.py	exon	.	+	.	SLC14A1	21	7.34611376555591e-21	1.49630421750089e-19
ENSG00000256121.ENSG00000092421.56	ENSG00000256121+ENSG00000092421	chr5	dexseq_prepare_annotation2.py	exon	.	-	.		16	7.58727672064726e-21	1.54318610866034e-19
ENSG00000007314.29	ENSG00000007314	chr17	dexseq_prepare_annotation2.py	exon	.	-	.	SCN4A	20	7.87048513901089e-21	1.59847161274788e-19
ENSG00000053770.16	ENSG00000053770	chr14	dexseq_prepare_annotation2.py	exon	.	+	.	AP5M1	12	8.60713554701679e-21	1.74555694027216e-19
ENSG00000063438.ENSG00000249915.42	ENSG00000063438+ENSG00000249915	chr5	dexseq_prepare_annotation2.py	exon	.	+	.		30	9.8758661931539e-21	1.99996978578242e-19
ENSG00000025293.33	ENSG00000025293	chr20	dexseq_prepare_annotation2.py	exon	.	+	.	PHF20	13	9.94767025325122e-21	2.01160813161567e-19
ENSG00000137504.24	ENSG00000137504	chr11	dexseq_prepare_annotation2.py	exon	.	-	.	CREBZF	15	1.09064149172412e-20	2.20231117911601e-19
ENSG00000126005.ENSG00000088298.ENSG00000261582.ENSG00000242372.60	ENSG00000126005+ENSG00000088298+ENSG00000261582+ENSG00000242372	chr20	dexseq_prepare_annotation2.py	exon	.	-	.		40	1.10623534416953e-20	2.23059006035564e-19
ENSG00000173402.44	ENSG00000173402	chr3	dexseq_prepare_annotation2.py	exon	.	+	.	DAG1	22	1.12744264714059e-20	2.27009040315222e-19
ENSG00000175115.55	ENSG00000175115	chr11	dexseq_prepare_annotation2.py	exon	.	+	.	PACS1	24	1.13264976945786e-20	2.27730757372087e-19
ENSG00000085563.48	ENSG00000085563	chr7	dexseq_prepare_annotation2.py	exon	.	-	.	ABCB1	9	1.1469332260037e-20	2.3027268803628e-19
ENSG00000080815.63	ENSG00000080815	chr14	dexseq_prepare_annotation2.py	exon	.	+	.	PSEN1	16	1.1487792297104e-20	2.30313824425083e-19
ENSG00000163710.28	ENSG00000163710	chr3	dexseq_prepare_annotation2.py	exon	.	-	.	PCOLCE2	23	1.19272943175026e-20	2.38784091942698e-19
ENSG00000175467.33	ENSG00000175467	chr11	dexseq_prepare_annotation2.py	exon	.	+	.	SART1	16	1.19849195755353e-20	2.39300404295586e-19
ENSG00000205944.22	ENSG00000205944	chrY	dexseq_prepare_annotation2.py	exon	.	+	.	DAZ2	14	1.19871871326633e-20	2.39300404295586e-19
ENSG00000112280.49	ENSG00000112280	chr6	dexseq_prepare_annotation2.py	exon	.	-	.	COL9A1	11	1.24907913401463e-20	2.48999667141495e-19
ENSG00000265381.ENSG00000162734.13	ENSG00000265381+ENSG00000162734	chr1	dexseq_prepare_annotation2.py	exon	.	+	.		7	1.38077827129099e-20	2.74863010770181e-19
ENSG00000160191.37	ENSG00000160191	chr21	dexseq_prepare_annotation2.py	exon	.	+	.	PDE9A	7	1.41363248665769e-20	2.81004508750058e-19
ENSG00000099904.22	ENSG00000099904	chr22	dexseq_prepare_annotation2.py	exon	.	+	.	ZDHHC8	8	1.43262341874171e-20	2.84376761790963e-19
ENSG00000104522.48	ENSG00000104522	chr8	dexseq_prepare_annotation2.py	exon	.	-	.	TSTA3	11	1.4596100873098e-20	2.89324406289629e-19
ENSG00000128438.ENSG00000240505.22	ENSG00000128438+ENSG00000240505	chr17	dexseq_prepare_annotation2.py	exon	.	-	.		5	1.48874491947556e-20	2.94683303242877e-19
ENSG00000165899.68	ENSG00000165899	chr12	dexseq_prepare_annotation2.py	exon	.	+	.	OTOGL	36	1.56968257548429e-20	3.10266553018966e-19
ENSG00000095585.27	ENSG00000095585	chr10	dexseq_prepare_annotation2.py	exon	.	-	.	BLNK	22	1.7329287336361e-20	3.42052346664542e-19
ENSG00000183484.13	ENSG00000183484	chr14	dexseq_prepare_annotation2.py	exon	.	-	.	GPR132	8	1.83548956367428e-20	3.61787367087147e-19
ENSG00000150990.38	ENSG00000150990	chr12	dexseq_prepare_annotation2.py	exon	.	-	.	DHX37	21	1.91014294323084e-20	3.75973998110822e-19
ENSG00000135976.77	ENSG00000135976	chr2	dexseq_prepare_annotation2.py	exon	.	+	.	ANKRD36	19	2.07181708288236e-20	4.07225223265701e-19
ENSG00000104974.17	ENSG00000104974	chr19	dexseq_prepare_annotation2.py	exon	.	+	.	LILRA1	16	2.27689533566804e-20	4.46908379591122e-19
ENSG00000198208.41	ENSG00000198208	chr14	dexseq_prepare_annotation2.py	exon	.	-	.	RPS6KL1	25	2.31423177547396e-20	4.53602356662034e-19
ENSG00000168890.12	ENSG00000168890	chr2	dexseq_prepare_annotation2.py	exon	.	-	.	TMEM150A	12	2.33011196825957e-20	4.5607798274135e-19
ENSG00000140105.66	ENSG00000140105	chr14	dexseq_prepare_annotation2.py	exon	.	-	.	WARS	40	2.65835053399153e-20	5.19600158691325e-19
ENSG00000269371.1	ENSG00000269371	chr19	dexseq_prepare_annotation2.py	exon	.	-	.	CTD-2207O23.11	2	2.82515847947618e-20	5.51436357454364e-19
ENSG00000256066.ENSG00000196834.13	ENSG00000256066+ENSG00000196834	chr2	dexseq_prepare_annotation2.py	exon	.	-	.		12	2.90242537329781e-20	5.65731079011964e-19
ENSG00000081760.42	ENSG00000081760	chr12	dexseq_prepare_annotation2.py	exon	.	+	.	AACS	25	3.09502742013166e-20	6.02435711707735e-19
ENSG00000155066.38	ENSG00000155066	chr2	dexseq_prepare_annotation2.py	exon	.	+	.	PROM2	8	3.37125086914759e-20	6.55292724343729e-19
ENSG00000116478.14	ENSG00000116478	chr1	dexseq_prepare_annotation2.py	exon	.	+	.	HDAC1	6	3.54451459211072e-20	6.88018226634603e-19
ENSG00000135336.33	ENSG00000135336	chr6	dexseq_prepare_annotation2.py	exon	.	+	.	ORC3	21	3.89087604020616e-20	7.54206551771454e-19
ENSG00000134769.87	ENSG00000134769	chr18	dexseq_prepare_annotation2.py	exon	.	+	.	DTNA	17	4.30903770828963e-20	8.34110830319127e-19
ENSG00000052344.11	ENSG00000052344	chr16	dexseq_prepare_annotation2.py	exon	.	-	.	PRSS8	8	4.60071994237717e-20	8.8934578059671e-19
ENSG00000127022.58	ENSG00000127022	chr5	dexseq_prepare_annotation2.py	exon	.	+	.	CANX	24	4.675571547156e-20	9.02571816957184e-19
ENSG00000172500.39	ENSG00000172500	chr11	dexseq_prepare_annotation2.py	exon	.	-	.	FIBP	15	4.73272884198747e-20	9.12350502313903e-19
ENSG00000254444.2	ENSG00000254444	chr11	dexseq_prepare_annotation2.py	exon	.	-	.	RP11-290F24.3	3	4.77973705835334e-20	9.2014855798259e-19
ENSG00000270956.ENSG00000237298.14	ENSG00000270956+ENSG00000237298	chr2	dexseq_prepare_annotation2.py	exon	.	+	.		5	5.27679868963669e-20	1.01444647685426e-18
ENSG00000146839.57	ENSG00000146839	chr7	dexseq_prepare_annotation2.py	exon	.	+	.	ZAN	10	5.31822325322285e-20	1.02101156136429e-18
ENSG00000105520.27	ENSG00000105520	chr19	dexseq_prepare_annotation2.py	exon	.	+	.	DKFZP761J1410	16	5.34021837090337e-20	1.02383366963467e-18
ENSG00000013503.33	ENSG00000013503	chr12	dexseq_prepare_annotation2.py	exon	.	+	.	POLR3B	15	5.37452479820798e-20	1.02900519806345e-18
ENSG00000229956.33	ENSG00000229956	chr1	dexseq_prepare_annotation2.py	exon	.	+	.	ZRANB2-AS2	23	5.68000509014772e-20	1.086010782495e-18
ENSG00000141027.103	ENSG00000141027	chr17	dexseq_prepare_annotation2.py	exon	.	-	.	NCOR1	41	5.88645618377376e-20	1.12395273582423e-18
ENSG00000063601.40	ENSG00000063601	chrX	dexseq_prepare_annotation2.py	exon	.	+	.	MTMR1	25	5.96689092484913e-20	1.13776287009963e-18
ENSG00000149084.ENSG00000235661.45	ENSG00000149084+ENSG00000235661	chr11	dexseq_prepare_annotation2.py	exon	.	+	.		36	6.1954755177287e-20	1.17974631500413e-18
ENSG00000229692.6	ENSG00000229692	chr2	dexseq_prepare_annotation2.py	exon	.	-	.	SOS1-IT1	7	6.46693178083528e-20	1.2297685719816e-18
ENSG00000172748.35	ENSG00000172748	chr8	dexseq_prepare_annotation2.py	exon	.	+	.	ZNF596	9	6.714391585561e-20	1.27509839664091e-18
ENSG00000106565.18	ENSG00000106565	chr7	dexseq_prepare_annotation2.py	exon	.	-	.	TMEM176B	7	6.9796448855492e-20	1.32368022059186e-18
ENSG00000251154.ENSG00000058091.ENSG00000157224.ENSG00000105793.ENSG00000273299.120	ENSG00000251154+ENSG00000058091+ENSG00000157224+ENSG00000105793+ENSG00000273299	chr7	dexseq_prepare_annotation2.py	exon	.	+	.		18	7.16268680104857e-20	1.35656068240102e-18
ENSG00000204463.82	ENSG00000204463	chr6	dexseq_prepare_annotation2.py	exon	.	-	.	BAG6	18	7.31950743718202e-20	1.38439309128588e-18
ENSG00000136051.55	ENSG00000136051	chr12	dexseq_prepare_annotation2.py	exon	.	+	.	KIAA1033	32	7.52817117706913e-20	1.42194285732151e-18
ENSG00000137822.47	ENSG00000137822	chr15	dexseq_prepare_annotation2.py	exon	.	+	.	TUBGCP4	14	7.63333825784832e-20	1.43986920847639e-18
ENSG00000161011.43	ENSG00000161011	chr5	dexseq_prepare_annotation2.py	exon	.	+	.	SQSTM1	16	8.29212241074927e-20	1.56203551560343e-18
ENSG00000068878.66	ENSG00000068878	chr2	dexseq_prepare_annotation2.py	exon	.	-	.	PSME4	14	8.59362072651607e-20	1.6166604996773e-18
ENSG00000083845.26	ENSG00000083845	chr19	dexseq_prepare_annotation2.py	exon	.	+	.	RPS5	22	9.38068658664195e-20	1.76236352820526e-18
ENSG00000196517.20	ENSG00000196517	chr1	dexseq_prepare_annotation2.py	exon	.	-	.	SLC6A9	14	9.49466835209879e-20	1.78139272263843e-18
ENSG00000115750.37	ENSG00000115750	chr2	dexseq_prepare_annotation2.py	exon	.	+	.	TAF1B	5	9.53303243826217e-20	1.78620263335876e-18
ENSG00000172955.12	ENSG00000172955	chr4	dexseq_prepare_annotation2.py	exon	.	-	.	ADH6	11	9.85606152670803e-20	1.84426623287761e-18
ENSG00000260765.10	ENSG00000260765	chr16	dexseq_prepare_annotation2.py	exon	.	+	.	CES1P2	6	1.01364427344493e-19	1.89420555706074e-18
ENSG00000167173.15	ENSG00000167173	chr15	dexseq_prepare_annotation2.py	exon	.	+	.	C15orf39	11	1.0602143604679e-19	1.97859685303278e-18
ENSG00000183291.17	ENSG00000183291	chr1	dexseq_prepare_annotation2.py	exon	.	-	.	SEP15	14	1.08110846273433e-19	2.01491051341482e-18
ENSG00000163214.45	ENSG00000163214	chr2	dexseq_prepare_annotation2.py	exon	.	-	.	DHX57	21	1.13325681276349e-19	2.10930054513566e-18
ENSG00000132780.54	ENSG00000132780	chr1	dexseq_prepare_annotation2.py	exon	.	+	.	NASP	27	1.1976531918452e-19	2.22620727077557e-18
ENSG00000163810.21	ENSG00000163810	chr3	dexseq_prepare_annotation2.py	exon	.	+	.	TGM4	17	1.24626715448616e-19	2.31350704312946e-18
ENSG00000104365.82	ENSG00000104365	chr8	dexseq_prepare_annotation2.py	exon	.	+	.	IKBKB	44	1.27841093672426e-19	2.3700421513855e-18
ENSG00000163482.56	ENSG00000163482	chr2	dexseq_prepare_annotation2.py	exon	.	+	.	STK36	29	1.43363895472075e-19	2.65431254492757e-18
ENSG00000100225.23	ENSG00000100225	chr22	dexseq_prepare_annotation2.py	exon	.	+	.	FBXO7	21	1.55476136972081e-19	2.87477220851935e-18
ENSG00000107331.91	ENSG00000107331	chr9	dexseq_prepare_annotation2.py	exon	.	-	.	ABCA2	31	2.04611767997168e-19	3.77831783167402e-18
ENSG00000139910.30	ENSG00000139910	chr14	dexseq_prepare_annotation2.py	exon	.	-	.	NOVA1	22	2.05628002541021e-19	3.7920938077013e-18
ENSG00000059145.59	ENSG00000059145	chr16	dexseq_prepare_annotation2.py	exon	.	-	.	UNKL	28	2.08118126999154e-19	3.83297873268521e-18
ENSG00000067225.62	ENSG00000067225	chr15	dexseq_prepare_annotation2.py	exon	.	-	.	PKM	41	2.19234572453613e-19	4.03242200499869e-18
ENSG00000137601.49	ENSG00000137601	chr4	dexseq_prepare_annotation2.py	exon	.	-	.	NEK1	17	2.23715197463098e-19	4.10944905915853e-18
ENSG00000160201.21	ENSG00000160201	chr21	dexseq_prepare_annotation2.py	exon	.	-	.	U2AF1	13	2.35240013015712e-19	4.3155011015196e-18
ENSG00000255429.ENSG00000086991.45	ENSG00000255429+ENSG00000086991	chr11	dexseq_prepare_annotation2.py	exon	.	-	.		26	2.49058056979304e-19	4.56302972799942e-18
ENSG00000259134.7	ENSG00000259134	chr15	dexseq_prepare_annotation2.py	exon	.	+	.	LINC00924	8	2.636115400218e-19	4.82336942981217e-18
ENSG00000129071.29	ENSG00000129071	chr3	dexseq_prepare_annotation2.py	exon	.	-	.	MBD4	25	2.72241096726899e-19	4.97478066597045e-18
ENSG00000104375.54	ENSG00000104375	chr8	dexseq_prepare_annotation2.py	exon	.	-	.	STK3	27	2.80919848326393e-19	5.12669590560805e-18
ENSG00000255330.ENSG00000189367.ENSG00000214338.43	ENSG00000255330+ENSG00000189367+ENSG00000214338	chr6	dexseq_prepare_annotation2.py	exon	.	-	.		32	2.89141862160666e-19	5.26989206956206e-18
ENSG00000156261.26	ENSG00000156261	chr21	dexseq_prepare_annotation2.py	exon	.	-	.	CCT8	12	2.9693609688466e-19	5.40493019932466e-18
ENSG00000265500.ENSG00000238917.ENSG00000161956.ENSG00000161960.ENSG00000129226.ENSG00000209582.ENSG00000264772.95	ENSG00000265500+ENSG00000238917+ENSG00000161956+ENSG00000161960+ENSG00000129226+ENSG00000209582+ENSG00000264772	chr17	dexseq_prepare_annotation2.py	exon	.	+	.		7	2.98727083266804e-19	5.43048689969732e-18
ENSG00000173699.20	ENSG00000173699	chr2	dexseq_prepare_annotation2.py	exon	.	+	.	SPATA3	20	3.01327000314009e-19	5.4706638064771e-18
ENSG00000049246.29	ENSG00000049246	chr1	dexseq_prepare_annotation2.py	exon	.	+	.	PER3	21	3.07777426811523e-19	5.58055349854381e-18
ENSG00000090971.15	ENSG00000090971	chr19	dexseq_prepare_annotation2.py	exon	.	+	.	NAT14	13	3.15965694595384e-19	5.72162910703435e-18
ENSG00000074319.ENSG00000256464.37	ENSG00000074319+ENSG00000256464	chr11	dexseq_prepare_annotation2.py	exon	.	-	.		10	3.20340283226739e-19	5.79337053454132e-18
ENSG00000232774.ENSG00000258989.ENSG00000027075.33	ENSG00000232774+ENSG00000258989+ENSG00000027075	chr14	dexseq_prepare_annotation2.py	exon	.	+	.		23	3.59316019012193e-19	6.4898854708071e-18
ENSG00000230524.21	ENSG00000230524	chr3	dexseq_prepare_annotation2.py	exon	.	-	.	COL6A4P1	15	3.64354776683003e-19	6.56964882740637e-18
ENSG00000234761.3	ENSG00000234761	chr1	dexseq_prepare_annotation2.py	exon	.	-	.	RP11-38O14.5	4	3.64668407905769e-19	6.56964882740637e-18
ENSG00000215296.21	ENSG00000215296	chr15	dexseq_prepare_annotation2.py	exon	.	-	.	TMCO5B	7	3.66244983745061e-19	6.58959243830537e-18
ENSG00000112592.16	ENSG00000112592	chr6	dexseq_prepare_annotation2.py	exon	.	+	.	TBP	12	3.77962647096542e-19	6.7917129185056e-18
ENSG00000028203.83	ENSG00000028203	chr12	dexseq_prepare_annotation2.py	exon	.	+	.	VEZT	36	3.79331485705478e-19	6.80759344039728e-18
ENSG00000167566.21	ENSG00000167566	chr12	dexseq_prepare_annotation2.py	exon	.	-	.	NCKAP5L	13	3.82376105794072e-19	6.85346905327459e-18
ENSG00000157404.26	ENSG00000157404	chr4	dexseq_prepare_annotation2.py	exon	.	+	.	KIT	16	3.90904897091184e-19	6.99739709920621e-18
ENSG00000124116.25	ENSG00000124116	chr20	dexseq_prepare_annotation2.py	exon	.	-	.	WFDC3	15	4.28569953631419e-19	7.66184806275584e-18
ENSG00000204531.14	ENSG00000204531	chr6	dexseq_prepare_annotation2.py	exon	.	-	.	POU5F1	6	4.35451140537755e-19	7.77496349402907e-18
ENSG00000102897.25	ENSG00000102897	chr16	dexseq_prepare_annotation2.py	exon	.	+	.	LYRM1	16	4.48341683837334e-19	7.99495195803449e-18
ENSG00000197077.22	ENSG00000197077	chr22	dexseq_prepare_annotation2.py	exon	.	+	.	KIAA1671	14	4.63594396951065e-19	8.25645148072494e-18
ENSG00000163781.47	ENSG00000163781	chr3	dexseq_prepare_annotation2.py	exon	.	-	.	TOPBP1	26	4.82269060228696e-19	8.5781546150184e-18
ENSG00000104979.ENSG00000037757.32	ENSG00000104979+ENSG00000037757	chr19	dexseq_prepare_annotation2.py	exon	.	+	.		13	4.83801041925218e-19	8.59451116756774e-18
ENSG00000010292.62	ENSG00000010292	chr12	dexseq_prepare_annotation2.py	exon	.	+	.	NCAPD2	21	5.00106113611134e-19	8.87293198283015e-18
ENSG00000019102.ENSG00000149564.26	ENSG00000019102+ENSG00000149564	chr11	dexseq_prepare_annotation2.py	exon	.	-	.		14	5.27689357755271e-19	9.35049551355742e-18
ENSG00000214021.ENSG00000241553.ENSG00000250151.116	ENSG00000214021+ENSG00000241553+ENSG00000250151	chr3	dexseq_prepare_annotation2.py	exon	.	+	.		47	5.60881767873318e-19	9.92612198024482e-18
ENSG00000117625.47	ENSG00000117625	chr1	dexseq_prepare_annotation2.py	exon	.	+	.	RCOR3	35	5.61977056924959e-19	9.93297987013209e-18
ENSG00000157423.107	ENSG00000157423	chr16	dexseq_prepare_annotation2.py	exon	.	-	.	HYDIN	31	5.83716427379843e-19	1.03042469708789e-17
ENSG00000105063.ENSG00000180089.47	ENSG00000105063+ENSG00000180089	chr19	dexseq_prepare_annotation2.py	exon	.	-	.		21	5.84793507811101e-19	1.03102915686193e-17
ENSG00000100201.37	ENSG00000100201	chr22	dexseq_prepare_annotation2.py	exon	.	-	.	DDX17	28	5.8658084545307e-19	1.03288275848035e-17
ENSG00000122674.29	ENSG00000122674	chr7	dexseq_prepare_annotation2.py	exon	.	+	.	CCZ1	25	6.01633450257176e-19	1.05806063169288e-17
ENSG00000243509.ENSG00000026036.ENSG00000258366.53	ENSG00000243509+ENSG00000026036+ENSG00000258366	chr20	dexseq_prepare_annotation2.py	exon	.	+	.		15	6.0277848785868e-19	1.05874759682212e-17
ENSG00000239642.ENSG00000164398.84	ENSG00000239642+ENSG00000164398	chr5	dexseq_prepare_annotation2.py	exon	.	-	.		32	6.05275706249154e-19	1.06162285859083e-17
ENSG00000184867.31	ENSG00000184867	chrX	dexseq_prepare_annotation2.py	exon	.	-	.	ARMCX2	7	6.05928395134143e-19	1.06162285859083e-17
ENSG00000226074.ENSG00000188086.ENSG00000261603.ENSG00000206549.32	ENSG00000226074+ENSG00000188086+ENSG00000261603+ENSG00000206549	chr3	dexseq_prepare_annotation2.py	exon	.	-	.		10	6.48936012599646e-19	1.13555710733459e-17
ENSG00000128596.47	ENSG00000128596	chr7	dexseq_prepare_annotation2.py	exon	.	+	.	CCDC136	30	6.53714000668385e-19	1.14249343529018e-17
ENSG00000146151.28	ENSG00000146151	chr6	dexseq_prepare_annotation2.py	exon	.	-	.	HMGCLL1	14	6.67514383678294e-19	1.16516130106234e-17
ENSG00000135723.48	ENSG00000135723	chr16	dexseq_prepare_annotation2.py	exon	.	-	.	FHOD1	23	6.80015068650167e-19	1.18550701533372e-17
ENSG00000200469.ENSG00000163644.30	ENSG00000200469+ENSG00000163644	chr4	dexseq_prepare_annotation2.py	exon	.	-	.		17	6.94635141286295e-19	1.20949250283026e-17
ENSG00000037749.ENSG00000164574.60	ENSG00000037749+ENSG00000164574	chr5	dexseq_prepare_annotation2.py	exon	.	+	.		39	7.10947070183905e-19	1.23636074138301e-17
ENSG00000239779.ENSG00000115274.63	ENSG00000239779+ENSG00000115274	chr2	dexseq_prepare_annotation2.py	exon	.	+	.		53	7.17148265329232e-19	1.24560133114238e-17
ENSG00000139624.75	ENSG00000139624	chr12	dexseq_prepare_annotation2.py	exon	.	-	.	CERS5	21	7.55936783505636e-19	1.31134942147319e-17
ENSG00000087995.12	ENSG00000087995	chr17	dexseq_prepare_annotation2.py	exon	.	+	.	METTL2A	9	7.97112323827334e-19	1.38107090772751e-17
ENSG00000141030.31	ENSG00000141030	chr17	dexseq_prepare_annotation2.py	exon	.	-	.	COPS3	22	8.13500775517383e-19	1.40772748256609e-17
ENSG00000212290.ENSG00000129636.42	ENSG00000212290+ENSG00000129636	chr16	dexseq_prepare_annotation2.py	exon	.	-	.		17	8.19138378749957e-19	1.41573743933213e-17
ENSG00000175832.31	ENSG00000175832	chr17	dexseq_prepare_annotation2.py	exon	.	-	.	ETV4	27	8.24655664346815e-19	1.4235199991935e-17
ENSG00000175463.31	ENSG00000175463	chr11	dexseq_prepare_annotation2.py	exon	.	+	.	TBC1D10C	30	8.39869277845635e-19	1.44800066895401e-17
ENSG00000165119.ENSG00000207603.20	ENSG00000165119+ENSG00000207603	chr9	dexseq_prepare_annotation2.py	exon	.	-	.		13	8.42787566226932e-19	1.45124916618758e-17
ENSG00000104325.48	ENSG00000104325	chr8	dexseq_prepare_annotation2.py	exon	.	+	.	DECR1	32	8.70528578477531e-19	1.49718113607275e-17
ENSG00000268465.ENSG00000269751.ENSG00000182324.ENSG00000105447.ENSG00000105443.42	ENSG00000268465+ENSG00000269751+ENSG00000182324+ENSG00000105447+ENSG00000105443	chr19	dexseq_prepare_annotation2.py	exon	.	+	.		24	8.88479700600907e-19	1.52618410259891e-17
ENSG00000109576.17	ENSG00000109576	chr4	dexseq_prepare_annotation2.py	exon	.	-	.	AADAT	11	9.11850527787789e-19	1.56441446295524e-17
ENSG00000205810.ENSG00000255641.ENSG00000134545.ENSG00000205809.42	ENSG00000205810+ENSG00000255641+ENSG00000134545+ENSG00000205809	chr12	dexseq_prepare_annotation2.py	exon	.	-	.		21	9.34148765968975e-19	1.60071352644794e-17
ENSG00000138400.24	ENSG00000138400	chr2	dexseq_prepare_annotation2.py	exon	.	-	.	MDH1B	13	9.51937017423805e-19	1.62920537835679e-17
ENSG00000060982.25	ENSG00000060982	chr12	dexseq_prepare_annotation2.py	exon	.	-	.	BCAT1	16	1.02610414579281e-18	1.75400067990942e-17
ENSG00000234394.ENSG00000154330.39	ENSG00000234394+ENSG00000154330	chr9	dexseq_prepare_annotation2.py	exon	.	+	.		18	1.03988914810861e-18	1.77400205508356e-17
ENSG00000173809.35	ENSG00000173809	chr19	dexseq_prepare_annotation2.py	exon	.	+	.	TDRD12	14	1.04033325590264e-18	1.77400205508356e-17
ENSG00000252561.ENSG00000008517.70	ENSG00000252561+ENSG00000008517	chr16	dexseq_prepare_annotation2.py	exon	.	+	.		30	1.05366654070716e-18	1.79292450442476e-17
ENSG00000261556.23	ENSG00000261556	chr16	dexseq_prepare_annotation2.py	exon	.	-	.	RP11-296I10.6	16	1.05398511910391e-18	1.79292450442476e-17
ENSG00000261263.3	ENSG00000261263	chr16	dexseq_prepare_annotation2.py	exon	.	-	.	RP11-586K12.13	4	1.08553554124627e-18	1.84435905397701e-17
ENSG00000131966.46	ENSG00000131966	chr14	dexseq_prepare_annotation2.py	exon	.	+	.	ACTR10	17	1.18820755703592e-18	2.01636092568828e-17
ENSG00000185122.39	ENSG00000185122	chr8	dexseq_prepare_annotation2.py	exon	.	+	.	HSF1	26	1.22988871438912e-18	2.08457224851895e-17
ENSG00000167378.ENSG00000268361.ENSG00000073050.48	ENSG00000167378+ENSG00000268361+ENSG00000073050	chr19	dexseq_prepare_annotation2.py	exon	.	-	.		4	1.26100024789272e-18	2.1347258720056e-17
ENSG00000186792.ENSG00000243477.ENSG00000214706.37	ENSG00000186792+ENSG00000243477+ENSG00000214706	chr3	dexseq_prepare_annotation2.py	exon	.	-	.		16	1.28098879672417e-18	2.16595141846109e-17
ENSG00000205356.21	ENSG00000205356	chr7	dexseq_prepare_annotation2.py	exon	.	-	.	TECPR1	20	1.29621791197499e-18	2.18906404051228e-17
ENSG00000181191.19	ENSG00000181191	chrX	dexseq_prepare_annotation2.py	exon	.	-	.	PJA1	10	1.40710076799367e-18	2.37346780985855e-17
ENSG00000205339.37	ENSG00000205339	chr11	dexseq_prepare_annotation2.py	exon	.	+	.	IPO7	20	1.42394509877775e-18	2.39899706077394e-17
ENSG00000036448.64	ENSG00000036448	chr8	dexseq_prepare_annotation2.py	exon	.	+	.	MYOM2	43	1.43222273696268e-18	2.41004962716239e-17
ENSG00000170921.43	ENSG00000170921	chr17	dexseq_prepare_annotation2.py	exon	.	+	.	TANC2	18	1.45531862552904e-18	2.4459810288233e-17
ENSG00000232636.ENSG00000228824.17	ENSG00000232636+ENSG00000228824	chr13	dexseq_prepare_annotation2.py	exon	.	-	.		3	1.46028210378355e-18	2.45138744551416e-17
ENSG00000177575.ENSG00000177675.63	ENSG00000177575+ENSG00000177675	chr12	dexseq_prepare_annotation2.py	exon	.	-	.		41	1.48643554924768e-18	2.49231021483178e-17
ENSG00000182934.28	ENSG00000182934	chr11	dexseq_prepare_annotation2.py	exon	.	-	.	SRPR	24	1.5109657714712e-18	2.52713028940799e-17
ENSG00000119403.40	ENSG00000119403	chr9	dexseq_prepare_annotation2.py	exon	.	-	.	PHF19	30	1.51160824954927e-18	2.52713028940799e-17
ENSG00000272027.4	ENSG00000272027	chr2	dexseq_prepare_annotation2.py	exon	.	-	.	RP11-529E15.1	2	1.51260470507532e-18	2.52713028940799e-17
ENSG00000170265.13	ENSG00000170265	chr7	dexseq_prepare_annotation2.py	exon	.	+	.	ZNF282	8	1.57459478330655e-18	2.62756993922997e-17
ENSG00000206775.ENSG00000167658.30	ENSG00000206775+ENSG00000167658	chr19	dexseq_prepare_annotation2.py	exon	.	-	.		14	1.58843331610892e-18	2.64596821782418e-17
ENSG00000205744.57	ENSG00000205744	chr19	dexseq_prepare_annotation2.py	exon	.	-	.	DENND1C	29	1.58939091322915e-18	2.64596821782418e-17
ENSG00000214022.ENSG00000196456.62	ENSG00000214022+ENSG00000196456	chr7	dexseq_prepare_annotation2.py	exon	.	+	.		21	1.64016143356759e-18	2.72725421311463e-17
ENSG00000164951.23	ENSG00000164951	chr8	dexseq_prepare_annotation2.py	exon	.	+	.	PDP1	7	1.67394947511637e-18	2.77983378874629e-17
ENSG00000158104.26	ENSG00000158104	chr12	dexseq_prepare_annotation2.py	exon	.	-	.	HPD	11	1.67574418218566e-18	2.77983378874629e-17
ENSG00000018236.42	ENSG00000018236	chr12	dexseq_prepare_annotation2.py	exon	.	+	.	CNTN1	14	1.75861695437635e-18	2.91386426655463e-17
ENSG00000023839.35	ENSG00000023839	chr10	dexseq_prepare_annotation2.py	exon	.	+	.	ABCC2	23	1.76669920294119e-18	2.9238038459996e-17
ENSG00000174951.7	ENSG00000174951	chr19	dexseq_prepare_annotation2.py	exon	.	-	.	FUT1	6	1.79661480994514e-18	2.96981062930154e-17
ENSG00000132470.68	ENSG00000132470	chr17	dexseq_prepare_annotation2.py	exon	.	+	.	ITGB4	26	1.91621717845232e-18	3.16378728028234e-17
ENSG00000106069.73	ENSG00000106069	chr7	dexseq_prepare_annotation2.py	exon	.	+	.	CHN2	7	1.92013908696842e-18	3.1665372440088e-17
ENSG00000125967.52	ENSG00000125967	chr20	dexseq_prepare_annotation2.py	exon	.	-	.	NECAB3	15	1.97191955267375e-18	3.24811255894641e-17
ENSG00000159082.52	ENSG00000159082	chr21	dexseq_prepare_annotation2.py	exon	.	-	.	SYNJ1	32	2.02034396839034e-18	3.3208206433962e-17
ENSG00000185420.41	ENSG00000185420	chr1	dexseq_prepare_annotation2.py	exon	.	-	.	SMYD3	14	2.02079295244432e-18	3.3208206433962e-17
ENSG00000162493.25	ENSG00000162493	chr1	dexseq_prepare_annotation2.py	exon	.	+	.	PDPN	23	2.06959783326762e-18	3.39704514527225e-17
ENSG00000101751.32	ENSG00000101751	chr18	dexseq_prepare_annotation2.py	exon	.	+	.	POLI	11	2.1122237610937e-18	3.46296124569965e-17
ENSG00000086015.47	ENSG00000086015	chr1	dexseq_prepare_annotation2.py	exon	.	+	.	MAST2	14	2.21888221923609e-18	3.63358145446433e-17
ENSG00000106617.46	ENSG00000106617	chr7	dexseq_prepare_annotation2.py	exon	.	-	.	PRKAG2	12	2.22796512821182e-18	3.64420310131989e-17
ENSG00000160188.13	ENSG00000160188	chr21	dexseq_prepare_annotation2.py	exon	.	-	.	RSPH1	6	2.24062253826113e-18	3.66063989545479e-17
ENSG00000141101.15	ENSG00000141101	chr16	dexseq_prepare_annotation2.py	exon	.	-	.	NOB1	10	2.2491431737362e-18	3.67028782560627e-17
ENSG00000233429.13	ENSG00000233429	chr7	dexseq_prepare_annotation2.py	exon	.	+	.	HOTAIRM1	7	2.25758651338723e-18	3.6797873552702e-17
ENSG00000105229.16	ENSG00000105229	chr19	dexseq_prepare_annotation2.py	exon	.	+	.	PIAS4	10	2.35843704725001e-18	3.83971061729776e-17
ENSG00000108961.15	ENSG00000108961	chr17	dexseq_prepare_annotation2.py	exon	.	+	.	RANGRF	13	2.40960948422082e-18	3.91847734664601e-17
ENSG00000166226.36	ENSG00000166226	chr12	dexseq_prepare_annotation2.py	exon	.	+	.	CCT2	8	2.45195073484643e-18	3.97860608572945e-17
ENSG00000263738.ENSG00000120251.53	ENSG00000263738+ENSG00000120251	chr4	dexseq_prepare_annotation2.py	exon	.	+	.		20	2.45225471295138e-18	3.97860608572945e-17
ENSG00000215424.19	ENSG00000215424	chr21	dexseq_prepare_annotation2.py	exon	.	+	.	MCM3AP-AS1	15	2.47471365975525e-18	4.01040779457335e-17
ENSG00000227671.ENSG00000263568.ENSG00000232347.21	ENSG00000227671+ENSG00000263568+ENSG00000232347	chr1	dexseq_prepare_annotation2.py	exon	.	-	.		5	2.55027341371621e-18	4.12808962953786e-17
ENSG00000128886.ENSG00000262560.ENSG00000184716.55	ENSG00000128886+ENSG00000262560+ENSG00000184716	chr15	dexseq_prepare_annotation2.py	exon	.	-	.		8	2.55515675330058e-18	4.13122924836641e-17
ENSG00000173692.15	ENSG00000173692	chr2	dexseq_prepare_annotation2.py	exon	.	+	.	PSMD1	11	2.6648948840015e-18	4.30369790587769e-17
ENSG00000186148.ENSG00000240069.23	ENSG00000186148+ENSG00000240069	chr2	dexseq_prepare_annotation2.py	exon	.	+	.		5	2.85487627675681e-18	4.60521076643737e-17
ENSG00000162105.74	ENSG00000162105	chr11	dexseq_prepare_annotation2.py	exon	.	-	.	SHANK2	13	2.8946437709542e-18	4.66399893014595e-17
ENSG00000141867.43	ENSG00000141867	chr19	dexseq_prepare_annotation2.py	exon	.	-	.	BRD4	10	3.06245225552739e-18	4.92872189840268e-17
ENSG00000263798.ENSG00000108439.ENSG00000108465.115	ENSG00000263798+ENSG00000108439+ENSG00000108465	chr17	dexseq_prepare_annotation2.py	exon	.	+	.		59	3.08344749509509e-18	4.95682727905665e-17
ENSG00000144381.46	ENSG00000144381	chr2	dexseq_prepare_annotation2.py	exon	.	-	.	HSPD1	15	3.09545141682201e-18	4.97043079904806e-17
ENSG00000151914.152	ENSG00000151914	chr6	dexseq_prepare_annotation2.py	exon	.	-	.	DST	67	3.14931666911117e-18	5.05114401534927e-17
ENSG00000205755.11	ENSG00000205755	chrX	dexseq_prepare_annotation2.py	exon	.	-	.	CRLF2	6	3.36920274491585e-18	5.39764741120423e-17
ENSG00000188130.ENSG00000100429.107	ENSG00000188130+ENSG00000100429	chr22	dexseq_prepare_annotation2.py	exon	.	-	.		24	3.37890236732427e-18	5.40701434698163e-17
ENSG00000197253.13	ENSG00000197253	chr16	dexseq_prepare_annotation2.py	exon	.	-	.	TPSB2	6	4.01830851942299e-18	6.42288630541939e-17
ENSG00000155827.31	ENSG00000155827	chr9	dexseq_prepare_annotation2.py	exon	.	+	.	RNF20	22	4.05890666510383e-18	6.48039774039444e-17
ENSG00000146530.36	ENSG00000146530	chr7	dexseq_prepare_annotation2.py	exon	.	-	.	VWDE	26	4.06631064464538e-18	6.48484131669923e-17
ENSG00000164307.37	ENSG00000164307	chr5	dexseq_prepare_annotation2.py	exon	.	-	.	ERAP1	28	4.16553937248579e-18	6.63554818995069e-17
ENSG00000100292.11	ENSG00000100292	chr22	dexseq_prepare_annotation2.py	exon	.	+	.	HMOX1	12	4.18346468777294e-18	6.6565468739462e-17
ENSG00000091436.31	ENSG00000091436	chr2	dexseq_prepare_annotation2.py	exon	.	+	.	MLTK	5	4.4857567060097e-18	7.12945748721858e-17
ENSG00000085274.19	ENSG00000085274	chr3	dexseq_prepare_annotation2.py	exon	.	+	.	MYNN	16	4.63917321518423e-18	7.36107999831828e-17
ENSG00000143398.48	ENSG00000143398	chr1	dexseq_prepare_annotation2.py	exon	.	+	.	PIP5K1A	14	4.64198075994847e-18	7.36107999831828e-17
ENSG00000117528.32	ENSG00000117528	chr1	dexseq_prepare_annotation2.py	exon	.	+	.	ABCD3	20	4.73102216200571e-18	7.49381095051784e-17
ENSG00000198075.11	ENSG00000198075	chr2	dexseq_prepare_annotation2.py	exon	.	+	.	SULT1C4	9	4.74116827039501e-18	7.5014155024491e-17
ENSG00000105429.52	ENSG00000105429	chr19	dexseq_prepare_annotation2.py	exon	.	+	.	MEGF8	26	4.81961011835597e-18	7.61693788299636e-17
ENSG00000092094.42	ENSG00000092094	chr14	dexseq_prepare_annotation2.py	exon	.	-	.	OSGEP	25	4.9868880023956e-18	7.87243939545781e-17
ENSG00000225957.2	ENSG00000225957	chrX	dexseq_prepare_annotation2.py	exon	.	+	.	CTD-2267G17.2	3	5.21105722926226e-18	8.21707608488389e-17
ENSG00000158714.9	ENSG00000158714	chr1	dexseq_prepare_annotation2.py	exon	.	+	.	SLAMF8	5	5.55096141446548e-18	8.74323148042744e-17
ENSG00000166147.82	ENSG00000166147	chr15	dexseq_prepare_annotation2.py	exon	.	-	.	FBN1	34	5.89857593210515e-18	9.28033796313494e-17
ENSG00000174483.ENSG00000254986.ENSG00000256349.123	ENSG00000174483+ENSG00000254986+ENSG00000256349	chr11	dexseq_prepare_annotation2.py	exon	.	+	.		36	6.06673531506017e-18	9.53421762727374e-17
ENSG00000079462.21	ENSG00000079462	chr19	dexseq_prepare_annotation2.py	exon	.	-	.	PAFAH1B3	8	6.42186744149325e-18	1.00810388896998e-16
ENSG00000213599.ENSG00000261052.ENSG00000132207.45	ENSG00000213599+ENSG00000261052+ENSG00000132207	chr16	dexseq_prepare_annotation2.py	exon	.	+	.		11	6.62263657416795e-18	1.03845901320528e-16
ENSG00000185813.51	ENSG00000185813	chr17	dexseq_prepare_annotation2.py	exon	.	-	.	PCYT2	11	6.81856749671086e-18	1.06798857420581e-16
ENSG00000132141.22	ENSG00000132141	chr17	dexseq_prepare_annotation2.py	exon	.	-	.	CCT6B	17	6.99907066785268e-18	1.09503854796705e-16
ENSG00000171316.61	ENSG00000171316	chr8	dexseq_prepare_annotation2.py	exon	.	+	.	CHD7	32	7.2950849440667e-18	1.13945622310499e-16
ENSG00000091164.39	ENSG00000091164	chr18	dexseq_prepare_annotation2.py	exon	.	-	.	TXNL1	20	7.29921009385338e-18	1.13945622310499e-16
ENSG00000132522.ENSG00000261915.ENSG00000215041.110	ENSG00000132522+ENSG00000261915+ENSG00000215041	chr17	dexseq_prepare_annotation2.py	exon	.	-	.		37	7.65101439270978e-18	1.19304817763655e-16
ENSG00000147883.8	ENSG00000147883	chr9	dexseq_prepare_annotation2.py	exon	.	-	.	CDKN2B	7	7.67566207264285e-18	1.19556316900632e-16
ENSG00000141140.91	ENSG00000141140	chr17	dexseq_prepare_annotation2.py	exon	.	-	.	MYO19	47	7.84452064775999e-18	1.22051000854394e-16
ENSG00000148335.17	ENSG00000148335	chr9	dexseq_prepare_annotation2.py	exon	.	+	.	NTMT1	16	7.98101748080098e-18	1.23976629844878e-16
ENSG00000240038.ENSG00000236085.ENSG00000185946.57	ENSG00000240038+ENSG00000236085+ENSG00000185946	chr1	dexseq_prepare_annotation2.py	exon	.	+	.		44	7.98595363971568e-18	1.23976629844878e-16
ENSG00000147687.41	ENSG00000147687	chr8	dexseq_prepare_annotation2.py	exon	.	-	.	TATDN1	28	8.33325975026349e-18	1.29225378270937e-16
ENSG00000136250.42	ENSG00000136250	chr7	dexseq_prepare_annotation2.py	exon	.	-	.	AOAH	3	8.36635340732488e-18	1.29595368342602e-16
ENSG00000136710.16	ENSG00000136710	chr2	dexseq_prepare_annotation2.py	exon	.	-	.	CCDC115	10	9.01444385485246e-18	1.39480380439911e-16
ENSG00000214595.62	ENSG00000214595	chr2	dexseq_prepare_annotation2.py	exon	.	+	.	EML6	35	9.4736905926083e-18	1.46424860987516e-16
ENSG00000075239.34	ENSG00000075239	chr11	dexseq_prepare_annotation2.py	exon	.	+	.	ACAT1	7	9.56187012724456e-18	1.47625176419967e-16
ENSG00000176884.31	ENSG00000176884	chr9	dexseq_prepare_annotation2.py	exon	.	+	.	GRIN1	23	9.60630164796831e-18	1.48148172887459e-16
ENSG00000135749.ENSG00000251508.86	ENSG00000135749+ENSG00000251508	chr1	dexseq_prepare_annotation2.py	exon	.	-	.		40	9.63312507488072e-18	1.48339693143728e-16
ENSG00000254377.10	ENSG00000254377	chr8	dexseq_prepare_annotation2.py	exon	.	+	.	LINC00966	10	9.63986034965653e-18	1.48339693143728e-16
ENSG00000142453.30	ENSG00000142453	chr19	dexseq_prepare_annotation2.py	exon	.	+	.	CARM1	13	9.76939291069156e-18	1.50168302419108e-16
ENSG00000168078.15	ENSG00000168078	chr8	dexseq_prepare_annotation2.py	exon	.	-	.	PBK	11	9.91468490358181e-18	1.52234888333553e-16
ENSG00000166451.29	ENSG00000166451	chr16	dexseq_prepare_annotation2.py	exon	.	+	.	CENPN	20	1.00763992954831e-17	1.54548839030394e-16
ENSG00000076604.45	ENSG00000076604	chr17	dexseq_prepare_annotation2.py	exon	.	+	.	TRAF4	5	1.01565295368322e-17	1.5560778986889e-16
ENSG00000062485.ENSG00000257727.ENSG00000135473.ENSG00000144785.168	ENSG00000062485+ENSG00000257727+ENSG00000135473+ENSG00000144785	chr12	dexseq_prepare_annotation2.py	exon	.	-	.		32	1.06578287154218e-17	1.63110107079858e-16
ENSG00000147231.24	ENSG00000147231	chrX	dexseq_prepare_annotation2.py	exon	.	+	.	CXorf57	13	1.15662400050676e-17	1.76714798977558e-16
ENSG00000039560.75	ENSG00000039560	chr5	dexseq_prepare_annotation2.py	exon	.	+	.	RAI14	25	1.1571960970527e-17	1.76714798977558e-16
ENSG00000261487.ENSG00000175938.ENSG00000099364.16	ENSG00000261487+ENSG00000175938+ENSG00000099364	chr16	dexseq_prepare_annotation2.py	exon	.	+	.		9	1.17597045578409e-17	1.79386623657325e-16
ENSG00000099940.6	ENSG00000099940	chr22	dexseq_prepare_annotation2.py	exon	.	+	.	SNAP29	4	1.23870173943487e-17	1.88750708048089e-16
ENSG00000171823.4	ENSG00000171823	chr12	dexseq_prepare_annotation2.py	exon	.	-	.	FBXL14	4	1.32146328829498e-17	2.01143338263902e-16
ENSG00000133816.91	ENSG00000133816	chr11	dexseq_prepare_annotation2.py	exon	.	+	.	MICAL2	17	1.32924401437107e-17	2.02108456096247e-16
ENSG00000172375.45	ENSG00000172375	chr11	dexseq_prepare_annotation2.py	exon	.	+	.	C2CD2L	15	1.33555347977843e-17	2.0284802527284e-16
ENSG00000169519.11	ENSG00000169519	chr11	dexseq_prepare_annotation2.py	exon	.	+	.	METTL15	7	1.34925365554481e-17	2.04707305966658e-16
ENSG00000147852.21	ENSG00000147852	chr9	dexseq_prepare_annotation2.py	exon	.	+	.	VLDLR	16	1.42229570485625e-17	2.15556133066443e-16
ENSG00000090975.45	ENSG00000090975	chr12	dexseq_prepare_annotation2.py	exon	.	-	.	PITPNM2	31	1.55880963672841e-17	2.3599066280309e-16
ENSG00000004399.61	ENSG00000004399	chr3	dexseq_prepare_annotation2.py	exon	.	-	.	PLXND1	15	1.57204657554134e-17	2.37738164236499e-16
ENSG00000095787.60	ENSG00000095787	chr10	dexseq_prepare_annotation2.py	exon	.	+	.	WAC	6	1.58814342008639e-17	2.39913937109713e-16
ENSG00000253896.4	ENSG00000253896	chr8	dexseq_prepare_annotation2.py	exon	.	+	.	AC144568.2	5	1.60080810381705e-17	2.41567106763103e-16
ENSG00000170324.25	ENSG00000170324	chr10	dexseq_prepare_annotation2.py	exon	.	-	.	FRMPD2	5	1.6324511744634e-17	2.46077548683344e-16
ENSG00000215012.ENSG00000185838.27	ENSG00000215012+ENSG00000185838	chr22	dexseq_prepare_annotation2.py	exon	.	-	.		22	1.65794015361406e-17	2.49651632143989e-16
ENSG00000132326.23	ENSG00000132326	chr2	dexseq_prepare_annotation2.py	exon	.	-	.	PER2	12	1.71056290440297e-17	2.57299461954891e-16
ENSG00000154263.ENSG00000154265.128	ENSG00000154263+ENSG00000154265	chr17	dexseq_prepare_annotation2.py	exon	.	-	.		23	1.79127043899591e-17	2.69150849473968e-16
ENSG00000173085.15	ENSG00000173085	chr4	dexseq_prepare_annotation2.py	exon	.	-	.	COQ2	9	1.87303999848418e-17	2.81136292392802e-16
ENSG00000259472.ENSG00000221517.11	ENSG00000259472+ENSG00000221517	chr15	dexseq_prepare_annotation2.py	exon	.	-	.		9	1.88030951223834e-17	2.81925894174711e-16
ENSG00000137337.35	ENSG00000137337	chr6	dexseq_prepare_annotation2.py	exon	.	-	.	MDC1	18	1.91125197706212e-17	2.86259447663712e-16
ENSG00000149187.53	ENSG00000149187	chr11	dexseq_prepare_annotation2.py	exon	.	-	.	CELF1	36	1.92044018628126e-17	2.87328972007155e-16
ENSG00000123415.56	ENSG00000123415	chr12	dexseq_prepare_annotation2.py	exon	.	-	.	SMUG1	38	1.95900240661556e-17	2.92786366075003e-16
ENSG00000118804.ENSG00000189157.ENSG00000272414.39	ENSG00000118804+ENSG00000189157+ENSG00000272414	chr4	dexseq_prepare_annotation2.py	exon	.	+	.		23	2.00528266952854e-17	2.9938443600174e-16
ENSG00000119812.20	ENSG00000119812	chr2	dexseq_prepare_annotation2.py	exon	.	-	.	FAM98A	17	2.04061761083677e-17	3.04336105743711e-16
ENSG00000136003.31	ENSG00000136003	chr12	dexseq_prepare_annotation2.py	exon	.	+	.	ISCU	32	2.05473679175531e-17	3.06116519485075e-16
ENSG00000201129.ENSG00000143569.59	ENSG00000201129+ENSG00000143569	chr1	dexseq_prepare_annotation2.py	exon	.	+	.		33	2.16930504296112e-17	3.22842279670375e-16
ENSG00000254634.ENSG00000183336.ENSG00000261740.32	ENSG00000254634+ENSG00000183336+ENSG00000261740	chr16	dexseq_prepare_annotation2.py	exon	.	-	.		15	2.23539176177e-17	3.32325084583477e-16
ENSG00000106554.25	ENSG00000106554	chr7	dexseq_prepare_annotation2.py	exon	.	-	.	CHCHD3	13	2.24630259940763e-17	3.3359376381044e-16
ENSG00000158352.18	ENSG00000158352	chrX	dexseq_prepare_annotation2.py	exon	.	-	.	SHROOM4	6	2.30328920702463e-17	3.41695145152047e-16
ENSG00000081800.22	ENSG00000081800	chr7	dexseq_prepare_annotation2.py	exon	.	-	.	SLC13A1	19	2.31961760545134e-17	3.43754102163718e-16
ENSG00000160285.ENSG00000235878.47	ENSG00000160285+ENSG00000235878	chr21	dexseq_prepare_annotation2.py	exon	.	-	.		30	2.42172140053588e-17	3.58506731383128e-16
ENSG00000189403.23	ENSG00000189403	chr13	dexseq_prepare_annotation2.py	exon	.	-	.	HMGB1	19	2.43006248001994e-17	3.59362453578501e-16
ENSG00000111783.28	ENSG00000111783	chr12	dexseq_prepare_annotation2.py	exon	.	+	.	RFX4	4	2.54076222177713e-17	3.75337442320214e-16
ENSG00000130559.34	ENSG00000130559	chr9	dexseq_prepare_annotation2.py	exon	.	-	.	CAMSAP1	21	2.70148397999858e-17	3.98660632758151e-16
ENSG00000143702.73	ENSG00000143702	chr1	dexseq_prepare_annotation2.py	exon	.	-	.	CEP170	33	2.71132876881219e-17	3.99693150646117e-16
ENSG00000204054.ENSG00000239353.25	ENSG00000204054+ENSG00000239353	chr9	dexseq_prepare_annotation2.py	exon	.	+	.		15	2.9513875507e-17	4.34625108987657e-16
ENSG00000108312.44	ENSG00000108312	chr17	dexseq_prepare_annotation2.py	exon	.	-	.	UBTF	26	2.96725990690028e-17	4.36504460518223e-16
ENSG00000119638.40	ENSG00000119638	chr14	dexseq_prepare_annotation2.py	exon	.	-	.	NEK9	36	3.0364110588564e-17	4.46209348691002e-16
ENSG00000223960.20	ENSG00000223960	chr2	dexseq_prepare_annotation2.py	exon	.	+	.	AC009948.5	16	3.0588227799856e-17	4.49032624417551e-16
ENSG00000171988.32	ENSG00000171988	chr10	dexseq_prepare_annotation2.py	exon	.	-	.	JMJD1C	12	3.13521001575369e-17	4.59765280680118e-16
ENSG00000173436.ENSG00000270136.ENSG00000158747.32	ENSG00000173436+ENSG00000270136+ENSG00000158747	chr1	dexseq_prepare_annotation2.py	exon	.	+	.		7	3.1766260878492e-17	4.65352510614569e-16
ENSG00000104976.14	ENSG00000104976	chr19	dexseq_prepare_annotation2.py	exon	.	+	.	SNAPC2	11	3.19349703427479e-17	4.67336156194081e-16
ENSG00000196344.10	ENSG00000196344	chr4	dexseq_prepare_annotation2.py	exon	.	-	.	ADH7	7	3.2697023355729e-17	4.77989610181564e-16
ENSG00000114480.26	ENSG00000114480	chr3	dexseq_prepare_annotation2.py	exon	.	-	.	GBE1	13	3.4086598329145e-17	4.97784933351947e-16
ENSG00000259344.ENSG00000170113.30	ENSG00000259344+ENSG00000170113	chr15	dexseq_prepare_annotation2.py	exon	.	-	.		12	3.42662166232862e-17	4.99887821300622e-16
ENSG00000115204.29	ENSG00000115204	chr2	dexseq_prepare_annotation2.py	exon	.	-	.	MPV17	24	3.47992693924678e-17	5.0713701625534e-16
ENSG00000242600.19	ENSG00000242600	chr10	dexseq_prepare_annotation2.py	exon	.	+	.	MBL1P	8	3.48628524502008e-17	5.07536588471077e-16
ENSG00000225241.40	ENSG00000225241	chr1	dexseq_prepare_annotation2.py	exon	.	+	.	RP11-640M9.2	10	3.50929715041649e-17	5.10357266413937e-16
ENSG00000175931.30	ENSG00000175931	chr17	dexseq_prepare_annotation2.py	exon	.	-	.	UBE2O	30	3.52272033237904e-17	5.11779059467986e-16
ENSG00000104472.9	ENSG00000104472	chr8	dexseq_prepare_annotation2.py	exon	.	+	.	CHRAC1	10	3.5482735749109e-17	5.14958338679416e-16
ENSG00000175155.12	ENSG00000175155	chr17	dexseq_prepare_annotation2.py	exon	.	+	.	YPEL2	12	3.68152940629862e-17	5.33745699256145e-16
ENSG00000165275.9	ENSG00000165275	chr9	dexseq_prepare_annotation2.py	exon	.	+	.	TRMT10B	5	3.79673681311389e-17	5.49880334729002e-16
ENSG00000106266.27	ENSG00000106266	chr7	dexseq_prepare_annotation2.py	exon	.	-	.	SNX8	21	3.82971450404498e-17	5.5408467370894e-16
ENSG00000129968.18	ENSG00000129968	chr19	dexseq_prepare_annotation2.py	exon	.	-	.	ABHD17A	6	3.926714716949e-17	5.67533618307541e-16
ENSG00000135622.17	ENSG00000135622	chr2	dexseq_prepare_annotation2.py	exon	.	+	.	SEMA4F	15	4.1212672410033e-17	5.95039757821402e-16
ENSG00000188690.31	ENSG00000188690	chr10	dexseq_prepare_annotation2.py	exon	.	-	.	UROS	22	4.1609743742204e-17	6.00155337798654e-16
ENSG00000162599.37	ENSG00000162599	chr1	dexseq_prepare_annotation2.py	exon	.	+	.	NFIA	26	4.16641727061223e-17	6.00323408375483e-16
ENSG00000162889.18	ENSG00000162889	chr1	dexseq_prepare_annotation2.py	exon	.	+	.	MAPKAPK2	14	4.17949984724012e-17	6.01590778011978e-16
ENSG00000164796.83	ENSG00000164796	chr8	dexseq_prepare_annotation2.py	exon	.	-	.	CSMD3	22	4.30325842641018e-17	6.18769761846725e-16
ENSG00000125734.51	ENSG00000125734	chr19	dexseq_prepare_annotation2.py	exon	.	-	.	GPR108	14	4.40184972496617e-17	6.32298454863616e-16
ENSG00000111642.72	ENSG00000111642	chr12	dexseq_prepare_annotation2.py	exon	.	-	.	CHD4	21	4.49151109080428e-17	6.44518063889032e-16
ENSG00000159217.ENSG00000264552.21	ENSG00000159217+ENSG00000264552	chr17	dexseq_prepare_annotation2.py	exon	.	+	.		11	4.5916943046215e-17	6.58221020133382e-16
ENSG00000077809.33	ENSG00000077809	chr7	dexseq_prepare_annotation2.py	exon	.	+	.	GTF2I	32	4.66868966876123e-17	6.68575416442808e-16
ENSG00000126733.24	ENSG00000126733	chrX	dexseq_prepare_annotation2.py	exon	.	+	.	DACH2	10	4.68330559500109e-17	6.69984818758871e-16
ENSG00000135250.50	ENSG00000135250	chr7	dexseq_prepare_annotation2.py	exon	.	-	.	SRPK2	27	4.70466374566557e-17	6.72354898234934e-16
ENSG00000108264.41	ENSG00000108264	chr17	dexseq_prepare_annotation2.py	exon	.	+	.	TADA2A	24	4.76503906442232e-17	6.80290521160761e-16
ENSG00000243197.14	ENSG00000243197	chr3	dexseq_prepare_annotation2.py	exon	.	+	.	TUSC7	13	4.85537364878631e-17	6.92482863689706e-16
ENSG00000172508.26	ENSG00000172508	chr11	dexseq_prepare_annotation2.py	exon	.	+	.	CARNS1	12	4.86955997883095e-17	6.93801063379833e-16
ENSG00000121152.26	ENSG00000121152	chr2	dexseq_prepare_annotation2.py	exon	.	+	.	NCAPH	11	5.03057289172435e-17	7.16014806921496e-16
ENSG00000233223.9	ENSG00000233223	chr17	dexseq_prepare_annotation2.py	exon	.	-	.	AC113189.5	6	5.25115488297407e-17	7.46653572721966e-16
ENSG00000063660.26	ENSG00000063660	chr2	dexseq_prepare_annotation2.py	exon	.	+	.	GPC1	7	5.29841909747927e-17	7.52611473826154e-16
ENSG00000050438.30	ENSG00000050438	chr12	dexseq_prepare_annotation2.py	exon	.	+	.	SLC4A8	15	5.5535866673343e-17	7.88059001914757e-16
ENSG00000226249.1	ENSG00000226249	chr6	dexseq_prepare_annotation2.py	exon	.	-	.	RP11-307P5.2	2	5.63465296045589e-17	7.98754743909474e-16
ENSG00000140521.30	ENSG00000140521	chr15	dexseq_prepare_annotation2.py	exon	.	-	.	POLG	12	5.66747330632687e-17	8.02596572966612e-16
ENSG00000103168.70	ENSG00000103168	chr16	dexseq_prepare_annotation2.py	exon	.	-	.	TAF1C	23	5.95671712856614e-17	8.42707340547351e-16
ENSG00000069943.26	ENSG00000069943	chr15	dexseq_prepare_annotation2.py	exon	.	+	.	PIGB	23	6.36527850545596e-17	8.996003881729e-16
ENSG00000086717.33	ENSG00000086717	chrX	dexseq_prepare_annotation2.py	exon	.	+	.	PPEF1	20	6.43063929908282e-17	9.07923459993242e-16
ENSG00000104529.112	ENSG00000104529	chr8	dexseq_prepare_annotation2.py	exon	.	-	.	EEF1D	55	6.5641052131346e-17	9.2583570413197e-16
ENSG00000145016.ENSG00000216042.39	ENSG00000145016+ENSG00000216042	chr3	dexseq_prepare_annotation2.py	exon	.	-	.		18	6.57842543410918e-17	9.26923921107312e-16
ENSG00000184254.ENSG00000232386.ENSG00000259604.ENSG00000272808.ENSG00000272639.52	ENSG00000184254+ENSG00000232386+ENSG00000259604+ENSG00000272808+ENSG00000272639	chr15	dexseq_prepare_annotation2.py	exon	.	+	.		12	6.59547246265785e-17	9.28393786769712e-16
ENSG00000005955.32	ENSG00000005955	chr17	dexseq_prepare_annotation2.py	exon	.	+	.	GGNBP2	10	6.73700714701489e-17	9.47366315643356e-16
ENSG00000107521.39	ENSG00000107521	chr10	dexseq_prepare_annotation2.py	exon	.	-	.	HPS1	18	6.94758162703802e-17	9.75999605143659e-16
ENSG00000255275.ENSG00000159423.ENSG00000179002.ENSG00000169991.32	ENSG00000255275+ENSG00000159423+ENSG00000179002+ENSG00000169991	chr1	dexseq_prepare_annotation2.py	exon	.	-	.		10	7.25366448386523e-17	1.01797927366565e-15
ENSG00000134882.26	ENSG00000134882	chr13	dexseq_prepare_annotation2.py	exon	.	+	.	UBAC2	13	7.34012554954663e-17	1.02908413548789e-15
ENSG00000068079.18	ENSG00000068079	chr17	dexseq_prepare_annotation2.py	exon	.	+	.	IFI35	12	7.46227828956851e-17	1.04516580355094e-15
ENSG00000160796.74	ENSG00000160796	chr3	dexseq_prepare_annotation2.py	exon	.	+	.	NBEAL2	9	7.47725799385761e-17	1.04621972767495e-15
ENSG00000138834.62	ENSG00000138834	chr16	dexseq_prepare_annotation2.py	exon	.	+	.	MAPK8IP3	18	8.21452914458853e-17	1.14823408381629e-15
ENSG00000172893.35	ENSG00000172893	chr11	dexseq_prepare_annotation2.py	exon	.	-	.	DHCR7	24	8.6263628806364e-17	1.20460076285424e-15
ENSG00000010704.29	ENSG00000010704	chr6	dexseq_prepare_annotation2.py	exon	.	+	.	HFE	16	8.71351739874848e-17	1.21556166176974e-15
ENSG00000158805.36	ENSG00000158805	chr16	dexseq_prepare_annotation2.py	exon	.	+	.	ZNF276	14	8.78451733968006e-17	1.224249417528e-15
ENSG00000125485.30	ENSG00000125485	chr9	dexseq_prepare_annotation2.py	exon	.	-	.	DDX31	21	9.697605082209e-17	1.3501606123385e-15
ENSG00000267618.ENSG00000185379.ENSG00000092871.43	ENSG00000267618+ENSG00000185379+ENSG00000092871	chr17	dexseq_prepare_annotation2.py	exon	.	-	.		18	9.8152007460575e-17	1.36517866471924e-15
ENSG00000149968.13	ENSG00000149968	chr11	dexseq_prepare_annotation2.py	exon	.	-	.	MMP3	13	9.95207642555145e-17	1.38284594610088e-15
ENSG00000181929.ENSG00000167548.124	ENSG00000181929+ENSG00000167548	chr12	dexseq_prepare_annotation2.py	exon	.	-	.		14	1.0175438568226e-16	1.41248372766057e-15
ENSG00000136261.33	ENSG00000136261	chr7	dexseq_prepare_annotation2.py	exon	.	+	.	BZW2	22	1.03348785474188e-16	1.43319847366083e-15
ENSG00000088854.41	ENSG00000088854	chr20	dexseq_prepare_annotation2.py	exon	.	-	.	C20orf194	15	1.03771155384005e-16	1.43638730643563e-15
ENSG00000175287.ENSG00000095319.ENSG00000251184.106	ENSG00000175287+ENSG00000095319+ENSG00000251184	chr9	dexseq_prepare_annotation2.py	exon	.	+	.		32	1.03783435137931e-16	1.43638730643563e-15
ENSG00000149554.ENSG00000134910.77	ENSG00000149554+ENSG00000134910	chr11	dexseq_prepare_annotation2.py	exon	.	+	.		35	1.05913787293559e-16	1.46442767574168e-15
ENSG00000013374.39	ENSG00000013374	chr7	dexseq_prepare_annotation2.py	exon	.	+	.	NUB1	15	1.09864666546385e-16	1.5175597739291e-15
ENSG00000162825.82	ENSG00000162825	chr1	dexseq_prepare_annotation2.py	exon	.	+	.	NBPF8	46	1.12119181937286e-16	1.54717856372456e-15
ENSG00000156113.68	ENSG00000156113	chr10	dexseq_prepare_annotation2.py	exon	.	-	.	KCNMA1	31	1.16096537202889e-16	1.60048998340408e-15
ENSG00000158488.29	ENSG00000158488	chr1	dexseq_prepare_annotation2.py	exon	.	+	.	CD1E	5	1.19626304262115e-16	1.64753243769826e-15
ENSG00000164953.73	ENSG00000164953	chr8	dexseq_prepare_annotation2.py	exon	.	+	.	TMEM67	33	1.22983486523953e-16	1.69210808811486e-15
ENSG00000203710.60	ENSG00000203710	chr1	dexseq_prepare_annotation2.py	exon	.	+	.	CR1	22	1.24550979701849e-16	1.71199652217018e-15
ENSG00000114126.ENSG00000269905.64	ENSG00000114126+ENSG00000269905	chr3	dexseq_prepare_annotation2.py	exon	.	-	.		47	1.27365863828217e-16	1.74897508117926e-15
ENSG00000235033.ENSG00000124615.32	ENSG00000235033+ENSG00000124615	chr6	dexseq_prepare_annotation2.py	exon	.	-	.		7	1.31355150475393e-16	1.80199235754806e-15
ENSG00000177156.26	ENSG00000177156	chr11	dexseq_prepare_annotation2.py	exon	.	+	.	TALDO1	20	1.35115651453178e-16	1.85177055907607e-15
ENSG00000166183.34	ENSG00000166183	chr14	dexseq_prepare_annotation2.py	exon	.	+	.	ASPG	19	1.37272688910122e-16	1.87949747918503e-15
ENSG00000249961.30	ENSG00000249961	chr16	dexseq_prepare_annotation2.py	exon	.	-	.	CCDC79	16	1.42269043560191e-16	1.94600756074437e-15
ENSG00000164975.23	ENSG00000164975	chr9	dexseq_prepare_annotation2.py	exon	.	+	.	SNAPC3	21	1.50834281888017e-16	2.06115707109681e-15
ENSG00000155761.77	ENSG00000155761	chr1	dexseq_prepare_annotation2.py	exon	.	-	.	SPAG17	53	1.64101535221056e-16	2.2402732930859e-15
ENSG00000254117.1	ENSG00000254117	chr14	dexseq_prepare_annotation2.py	exon	.	-	.	IGHV2-10	2	1.76728111837865e-16	2.41030351946803e-15
ENSG00000171681.66	ENSG00000171681	chr12	dexseq_prepare_annotation2.py	exon	.	+	.	ATF7IP	18	1.78006644895331e-16	2.42538374219522e-15
ENSG00000242125.ENSG00000180198.46	ENSG00000242125+ENSG00000180198	chr1	dexseq_prepare_annotation2.py	exon	.	+	.		16	1.7852774960786e-16	2.43012457613648e-15
ENSG00000197852.12	ENSG00000197852	chr1	dexseq_prepare_annotation2.py	exon	.	-	.	FAM212B	12	1.91790847356884e-16	2.60813251144041e-15
ENSG00000176834.36	ENSG00000176834	chr12	dexseq_prepare_annotation2.py	exon	.	-	.	VSIG10	23	1.95765876446252e-16	2.65961114234917e-15
ENSG00000135249.30	ENSG00000135249	chr7	dexseq_prepare_annotation2.py	exon	.	+	.	RINT1	15	2.0143902070264e-16	2.73403792702209e-15
ENSG00000115266.29	ENSG00000115266	chr19	dexseq_prepare_annotation2.py	exon	.	+	.	APC2	12	2.04171849305579e-16	2.7684519160913e-15
ENSG00000064313.43	ENSG00000064313	chr8	dexseq_prepare_annotation2.py	exon	.	-	.	TAF2	22	2.11373960364909e-16	2.86334185305129e-15
ENSG00000178795.25	ENSG00000178795	chr11	dexseq_prepare_annotation2.py	exon	.	-	.	GDPD4	14	2.13700241990825e-16	2.89206286991248e-15
ENSG00000116337.74	ENSG00000116337	chr1	dexseq_prepare_annotation2.py	exon	.	+	.	AMPD2	42	2.19156941605426e-16	2.96305252263059e-15
ENSG00000159842.95	ENSG00000159842	chr17	dexseq_prepare_annotation2.py	exon	.	-	.	ABR	28	2.19782738553878e-16	2.96865346762765e-15
ENSG00000221297.ENSG00000167110.55	ENSG00000221297+ENSG00000167110	chr9	dexseq_prepare_annotation2.py	exon	.	-	.		19	2.20882078892865e-16	2.98063374536776e-15
ENSG00000146221.8	ENSG00000146221	chr6	dexseq_prepare_annotation2.py	exon	.	-	.	TCTE1	8	2.27345926384137e-16	3.06491136491352e-15
ENSG00000213689.ENSG00000164053.24	ENSG00000213689+ENSG00000164053	chr3	dexseq_prepare_annotation2.py	exon	.	+	.		15	2.30306509510646e-16	3.10184410218081e-15
ENSG00000127586.72	ENSG00000127586	chr16	dexseq_prepare_annotation2.py	exon	.	+	.	CHTF18	34	2.43590967759161e-16	3.27761806474791e-15
ENSG00000149743.39	ENSG00000149743	chr11	dexseq_prepare_annotation2.py	exon	.	-	.	TRPT1	20	2.55047933799917e-16	3.42848917906899e-15
ENSG00000115363.23	ENSG00000115363	chr2	dexseq_prepare_annotation2.py	exon	.	-	.	EVA1A	10	2.56126759141227e-16	3.43969659118467e-15
ENSG00000166450.26	ENSG00000166450	chr15	dexseq_prepare_annotation2.py	exon	.	-	.	PRTG	24	2.64335958260429e-16	3.54654955853429e-15
ENSG00000267827.ENSG00000204611.ENSG00000196267.18	ENSG00000267827+ENSG00000204611+ENSG00000196267	chr19	dexseq_prepare_annotation2.py	exon	.	-	.		15	2.68842127599342e-16	3.6035629596267e-15
ENSG00000226210.10	ENSG00000226210	chr12	dexseq_prepare_annotation2.py	exon	.	+	.	ABC7-42389800N19.1	9	2.89147196016472e-16	3.8720341115412e-15
ENSG00000268153.6	ENSG00000268153	chr19	dexseq_prepare_annotation2.py	exon	.	+	.	AC005176.2	7	2.91211587489267e-16	3.8959613144179e-15
ENSG00000136560.54	ENSG00000136560	chr2	dexseq_prepare_annotation2.py	exon	.	+	.	TANK	18	2.99406470944407e-16	4.00178134593696e-15
ENSG00000135953.23	ENSG00000135953	chr2	dexseq_prepare_annotation2.py	exon	.	-	.	MFSD9	12	3.05131167301051e-16	4.07441560599709e-15
ENSG00000199066.ENSG00000125746.80	ENSG00000199066+ENSG00000125746	chr19	dexseq_prepare_annotation2.py	exon	.	-	.		28	3.07625462124016e-16	4.10381723901943e-15
ENSG00000125462.62	ENSG00000125462	chr1	dexseq_prepare_annotation2.py	exon	.	-	.	C1orf61	31	3.08950332871657e-16	4.11757737086498e-15
ENSG00000165323.37	ENSG00000165323	chr11	dexseq_prepare_annotation2.py	exon	.	+	.	FAT3	14	3.41594312353819e-16	4.54832502805835e-15
ENSG00000166452.21	ENSG00000166452	chr11	dexseq_prepare_annotation2.py	exon	.	+	.	AKIP1	9	3.50746319445938e-16	4.66575720104672e-15
ENSG00000132640.25	ENSG00000132640	chr20	dexseq_prepare_annotation2.py	exon	.	+	.	BTBD3	4	3.52965120212049e-16	4.69082622827263e-15
ENSG00000048028.63	ENSG00000048028	chr11	dexseq_prepare_annotation2.py	exon	.	-	.	USP28	9	3.68267982544328e-16	4.88956751847408e-15
ENSG00000088340.37	ENSG00000088340	chr20	dexseq_prepare_annotation2.py	exon	.	-	.	FER1L4	13	3.74032207419774e-16	4.96140642620899e-15
ENSG00000224167.3	ENSG00000224167	chr1	dexseq_prepare_annotation2.py	exon	.	+	.	RP3-522D1.1	4	3.74978204350206e-16	4.96925790354182e-15
ENSG00000236144.15	ENSG00000236144	chr19	dexseq_prepare_annotation2.py	exon	.	-	.	AD000090.2	8	3.7584563810496e-16	4.97605441996698e-15
ENSG00000128805.32	ENSG00000128805	chr10	dexseq_prepare_annotation2.py	exon	.	-	.	ARHGAP22	8	3.78949697988291e-16	5.01242230119479e-15
ENSG00000180229.63	ENSG00000180229	chr15	dexseq_prepare_annotation2.py	exon	.	-	.	HERC2P3	25	3.86051985540833e-16	5.10155702926558e-15
ENSG00000147124.10	ENSG00000147124	chrX	dexseq_prepare_annotation2.py	exon	.	-	.	ZNF41	11	4.22994763646147e-16	5.58448590123239e-15
ENSG00000140386.77	ENSG00000140386	chr15	dexseq_prepare_annotation2.py	exon	.	-	.	SCAPER	45	4.39405243100414e-16	5.79568908051806e-15
ENSG00000104814.35	ENSG00000104814	chr19	dexseq_prepare_annotation2.py	exon	.	-	.	MAP4K1	27	4.4016940743619e-16	5.8003168675676e-15
ENSG00000233917.16	ENSG00000233917	chr15	dexseq_prepare_annotation2.py	exon	.	-	.	POTEB	11	4.42091912869477e-16	5.82018565216721e-15
ENSG00000233404.ENSG00000071054.63	ENSG00000233404+ENSG00000071054	chr2	dexseq_prepare_annotation2.py	exon	.	+	.		47	4.54798515742532e-16	5.98185789121902e-15
ENSG00000253309.16	ENSG00000253309	chr13	dexseq_prepare_annotation2.py	exon	.	+	.	SERPINE3	6	4.67084686689086e-16	6.13770270879647e-15
ENSG00000134115.35	ENSG00000134115	chr3	dexseq_prepare_annotation2.py	exon	.	+	.	CNTN6	27	4.77117191878781e-16	6.26366947691937e-15
ENSG00000115504.61	ENSG00000115504	chr2	dexseq_prepare_annotation2.py	exon	.	+	.	EHBP1	32	5.00448580473412e-16	6.56382745641482e-15
ENSG00000169087.5	ENSG00000169087	chr3	dexseq_prepare_annotation2.py	exon	.	-	.	HSPBAP1	6	5.07541766294666e-16	6.65064532976596e-15
ENSG00000124608.22	ENSG00000124608	chr6	dexseq_prepare_annotation2.py	exon	.	-	.	AARS2	15	5.21929252436839e-16	6.83279396333825e-15
ENSG00000241287.ENSG00000179344.8	ENSG00000241287+ENSG00000179344	chr6	dexseq_prepare_annotation2.py	exon	.	-	.		6	5.24568426975759e-16	6.86094436549656e-15
ENSG00000153046.25	ENSG00000153046	chr6	dexseq_prepare_annotation2.py	exon	.	+	.	CDYL	2	5.3822487937172e-16	7.03300554665058e-15
ENSG00000229657.ENSG00000163531.82	ENSG00000229657+ENSG00000163531	chr1	dexseq_prepare_annotation2.py	exon	.	+	.		35	5.57363927567584e-16	7.27632126463579e-15
ENSG00000070756.68	ENSG00000070756	chr8	dexseq_prepare_annotation2.py	exon	.	-	.	PABPC1	22	6.00861793335117e-16	7.83689071344334e-15
ENSG00000258976.4	ENSG00000258976	chr14	dexseq_prepare_annotation2.py	exon	.	-	.	CTD-2207P18.2	4	6.11020846436715e-16	7.96199309089402e-15
ENSG00000072952.46	ENSG00000072952	chr11	dexseq_prepare_annotation2.py	exon	.	-	.	MRVI1	17	6.15244129154698e-16	8.00958822686182e-15
ENSG00000163518.16	ENSG00000163518	chr1	dexseq_prepare_annotation2.py	exon	.	-	.	FCRL4	7	6.24930472998031e-16	8.12815037817828e-15
ENSG00000185811.28	ENSG00000185811	chr7	dexseq_prepare_annotation2.py	exon	.	+	.	IKZF1	10	6.49833704853554e-16	8.44422797584701e-15
ENSG00000139915.ENSG00000272781.45	ENSG00000139915+ENSG00000272781	chr14	dexseq_prepare_annotation2.py	exon	.	-	.		16	6.53020120022056e-16	8.47778387085064e-15
ENSG00000183785.ENSG00000215193.ENSG00000235617.24	ENSG00000183785+ENSG00000215193+ENSG00000235617	chr22	dexseq_prepare_annotation2.py	exon	.	+	.		10	6.74329507737628e-16	8.74634039888158e-15
ENSG00000170745.12	ENSG00000170745	chr2	dexseq_prepare_annotation2.py	exon	.	+	.	KCNS3	8	7.39741408037151e-16	9.58590112686369e-15
ENSG00000185842.81	ENSG00000185842	chr1	dexseq_prepare_annotation2.py	exon	.	+	.	DNAH14	56	7.47160209105027e-16	9.67310551160512e-15
ENSG00000176845.12	ENSG00000176845	chr17	dexseq_prepare_annotation2.py	exon	.	+	.	METRNL	8	7.47905800310207e-16	9.67383410281423e-15
ENSG00000099338.69	ENSG00000099338	chr19	dexseq_prepare_annotation2.py	exon	.	+	.	CATSPERG	15	7.66695708048749e-16	9.90774177417693e-15
ENSG00000231889.28	ENSG00000231889	chr6	dexseq_prepare_annotation2.py	exon	.	+	.	TRAF3IP2-AS1	19	7.68429831405867e-16	9.92101587299903e-15
ENSG00000151612.28	ENSG00000151612	chr4	dexseq_prepare_annotation2.py	exon	.	-	.	ZNF827	21	7.9961984470221e-16	1.03142140630063e-14
ENSG00000175309.37	ENSG00000175309	chr5	dexseq_prepare_annotation2.py	exon	.	-	.	PHYKPL	13	8.23315056900457e-16	1.06101042319018e-14
ENSG00000196482.50	ENSG00000196482	chr1	dexseq_prepare_annotation2.py	exon	.	-	.	ESRRG	11	8.48221005946223e-16	1.09210399976599e-14
ENSG00000232119.20	ENSG00000232119	chrX	dexseq_prepare_annotation2.py	exon	.	+	.	MCTS1	12	8.84547646808596e-16	1.13783150094517e-14
ENSG00000116641.64	ENSG00000116641	chr1	dexseq_prepare_annotation2.py	exon	.	-	.	DOCK7	29	9.08723395259679e-16	1.16785935247933e-14
ENSG00000160949.32	ENSG00000160949	chr8	dexseq_prepare_annotation2.py	exon	.	-	.	TONSL	26	9.15667136409969e-16	1.17570655008028e-14
ENSG00000233766.29	ENSG00000233766	chr2	dexseq_prepare_annotation2.py	exon	.	+	.	AC098617.1	12	9.19427444840184e-16	1.1794556454193e-14
ENSG00000102471.14	ENSG00000102471	chr13	dexseq_prepare_annotation2.py	exon	.	+	.	NDFIP2	9	9.25526455694413e-16	1.18619527664068e-14
ENSG00000234177.9	ENSG00000234177	chr2	dexseq_prepare_annotation2.py	exon	.	-	.	LINC01114	4	9.33881672468497e-16	1.19581162330501e-14
ENSG00000233529.2	ENSG00000233529	chr6	dexseq_prepare_annotation2.py	exon	.	-	.	HCG21	3	9.54789894733576e-16	1.22146958821249e-14
ENSG00000197283.ENSG00000264085.34	ENSG00000197283+ENSG00000264085	chr6	dexseq_prepare_annotation2.py	exon	.	+	.		15	9.8628721408252e-16	1.26061518783553e-14
ENSG00000156535.37	ENSG00000156535	chr6	dexseq_prepare_annotation2.py	exon	.	+	.	CD109	19	9.90708266993345e-16	1.2651137232925e-14
ENSG00000127952.26	ENSG00000127952	chr7	dexseq_prepare_annotation2.py	exon	.	-	.	STYXL1	3	1.05931604261153e-15	1.35149466745547e-14
ENSG00000175348.12	ENSG00000175348	chr11	dexseq_prepare_annotation2.py	exon	.	-	.	TMEM9B	4	1.06111813256233e-15	1.35256420275928e-14
ENSG00000150672.ENSG00000256466.95	ENSG00000150672+ENSG00000256466	chr11	dexseq_prepare_annotation2.py	exon	.	-	.		18	1.08918694119449e-15	1.3870825347299e-14
ENSG00000146918.56	ENSG00000146918	chr7	dexseq_prepare_annotation2.py	exon	.	-	.	NCAPG2	24	1.09338981149135e-15	1.3911724945122e-14
ENSG00000203711.9	ENSG00000203711	chr6	dexseq_prepare_annotation2.py	exon	.	+	.	C6orf99	4	1.1035659173107e-15	1.40284819597268e-14
ENSG00000175183.20	ENSG00000175183	chr12	dexseq_prepare_annotation2.py	exon	.	-	.	CSRP2	20	1.15492971286471e-15	1.46681299460121e-14
ENSG00000141376.89	ENSG00000141376	chr17	dexseq_prepare_annotation2.py	exon	.	+	.	BCAS3	60	1.17636490396437e-15	1.49268581032875e-14
ENSG00000231492.3	ENSG00000231492	chr11	dexseq_prepare_annotation2.py	exon	.	+	.	AP003774.5	4	1.19069089260113e-15	1.50949918579623e-14
ENSG00000173821.89	ENSG00000173821	chr17	dexseq_prepare_annotation2.py	exon	.	+	.	RNF213	22	1.23593777605739e-15	1.5654468185189e-14
ENSG00000136738.14	ENSG00000136738	chr10	dexseq_prepare_annotation2.py	exon	.	+	.	STAM	7	1.28663072576869e-15	1.62818535666707e-14
ENSG00000230267.50	ENSG00000230267	chr16	dexseq_prepare_annotation2.py	exon	.	-	.	HERC2P4	9	1.28892123863084e-15	1.62961447413921e-14
ENSG00000183644.11	ENSG00000183644	chr11	dexseq_prepare_annotation2.py	exon	.	+	.	C11orf88	5	1.29060363160398e-15	1.63027285021874e-14
ENSG00000103528.ENSG00000261427.ENSG00000205730.31	ENSG00000103528+ENSG00000261427+ENSG00000205730	chr16	dexseq_prepare_annotation2.py	exon	.	+	.		24	1.40593330087091e-15	1.77435862809554e-14
ENSG00000117143.20	ENSG00000117143	chr1	dexseq_prepare_annotation2.py	exon	.	+	.	UAP1	16	1.42662185397599e-15	1.79885095226407e-14
ENSG00000140382.36	ENSG00000140382	chr15	dexseq_prepare_annotation2.py	exon	.	+	.	HMG20A	19	1.43756803821081e-15	1.81102601869394e-14
ENSG00000156299.34	ENSG00000156299	chr21	dexseq_prepare_annotation2.py	exon	.	-	.	TIAM1	8	1.46049212522622e-15	1.83825529017263e-14
ENSG00000049768.11	ENSG00000049768	chrX	dexseq_prepare_annotation2.py	exon	.	-	.	FOXP3	11	1.4674319179791e-15	1.84533508395328e-14
ENSG00000132702.12	ENSG00000132702	chr1	dexseq_prepare_annotation2.py	exon	.	+	.	HAPLN2	12	1.48562656467298e-15	1.86654281187293e-14
ENSG00000005844.74	ENSG00000005844	chr16	dexseq_prepare_annotation2.py	exon	.	+	.	ITGAL	12	1.51104706226488e-15	1.89510941242393e-14
ENSG00000256453.ENSG00000170445.31	ENSG00000256453+ENSG00000170445	chr5	dexseq_prepare_annotation2.py	exon	.	-	.		2	1.51106415312981e-15	1.89510941242393e-14
ENSG00000241635.ENSG00000167165.ENSG00000244474.ENSG00000242366.ENSG00000242515.ENSG00000243135.ENSG00000240224.ENSG00000241119.ENSG00000244122.48	ENSG00000241635+ENSG00000167165+ENSG00000244474+ENSG00000242366+ENSG00000242515+ENSG00000243135+ENSG00000240224+ENSG00000241119+ENSG00000244122	chr2	dexseq_prepare_annotation2.py	exon	.	+	.		20	1.57273095513526e-15	1.97068805574716e-14
ENSG00000198911.33	ENSG00000198911	chr22	dexseq_prepare_annotation2.py	exon	.	+	.	SREBF2	11	1.6028049090872e-15	2.0065802046503e-14
ENSG00000003400.33	ENSG00000003400	chr2	dexseq_prepare_annotation2.py	exon	.	+	.	CASP10	21	1.69066820131154e-15	2.11417700997827e-14
ENSG00000156931.97	ENSG00000156931	chr3	dexseq_prepare_annotation2.py	exon	.	+	.	VPS8	48	1.69176341898646e-15	2.11417700997827e-14
ENSG00000114209.28	ENSG00000114209	chr3	dexseq_prepare_annotation2.py	exon	.	-	.	PDCD10	13	1.73391916862097e-15	2.16493074843653e-14
ENSG00000270249.ENSG00000267645.ENSG00000267368.ENSG00000105808.ENSG00000168255.ENSG00000170667.ENSG00000205236.ENSG00000228049.ENSG00000272949.153	ENSG00000270249+ENSG00000267645+ENSG00000267368+ENSG00000105808+ENSG00000168255+ENSG00000170667+ENSG00000205236+ENSG00000228049+ENSG00000272949	chr7	dexseq_prepare_annotation2.py	exon	.	-	.		33	1.7457256099045e-15	2.1777345075022e-14
ENSG00000172819.47	ENSG00000172819	chr12	dexseq_prepare_annotation2.py	exon	.	-	.	RARG	35	1.82335071331578e-15	2.27254919277741e-14
ENSG00000044115.104	ENSG00000044115	chr5	dexseq_prepare_annotation2.py	exon	.	+	.	CTNNA1	37	1.84208661349036e-15	2.29386366758862e-14
ENSG00000185684.42	ENSG00000185684	chr12	dexseq_prepare_annotation2.py	exon	.	+	.	EP400NL	29	1.89833543285356e-15	2.36181200927897e-14
ENSG00000176986.34	ENSG00000176986	chr10	dexseq_prepare_annotation2.py	exon	.	+	.	SEC24C	12	1.92014638354732e-15	2.38683209448212e-14
ENSG00000214765.35	ENSG00000214765	chr7	dexseq_prepare_annotation2.py	exon	.	-	.	SEPT7P2	28	1.92575680704649e-15	2.39168770177791e-14
ENSG00000123374.33	ENSG00000123374	chr12	dexseq_prepare_annotation2.py	exon	.	+	.	CDK2	16	1.9290921744755e-15	2.39371172206801e-14
ENSG00000152936.ENSG00000241846.35	ENSG00000152936+ENSG00000241846	chr12	dexseq_prepare_annotation2.py	exon	.	-	.		14	1.98106438043259e-15	2.45602981581193e-14
ENSG00000128394.ENSG00000239713.35	ENSG00000128394+ENSG00000239713	chr22	dexseq_prepare_annotation2.py	exon	.	+	.		11	2.00580901621598e-15	2.48451224479921e-14
ENSG00000197016.19	ENSG00000197016	chr19	dexseq_prepare_annotation2.py	exon	.	+	.	ZNF470	15	2.08919402847376e-15	2.58551578444451e-14
ENSG00000168542.53	ENSG00000168542	chr2	dexseq_prepare_annotation2.py	exon	.	+	.	COL3A1	6	2.12335066971443e-15	2.6254716562795e-14
ENSG00000172766.42	ENSG00000172766	chr13	dexseq_prepare_annotation2.py	exon	.	+	.	NAA16	10	2.18672998108522e-15	2.70145849952025e-14
ENSG00000112659.68	ENSG00000112659	chr6	dexseq_prepare_annotation2.py	exon	.	+	.	CUL9	30	2.19230601587348e-15	2.70596505072721e-14
ENSG00000188647.19	ENSG00000188647	chr9	dexseq_prepare_annotation2.py	exon	.	-	.	PTAR1	6	2.24499431134218e-15	2.76856328342497e-14
ENSG00000188676.16	ENSG00000188676	chr8	dexseq_prepare_annotation2.py	exon	.	+	.	IDO2	12	2.26027319039094e-15	2.78495820491189e-14
ENSG00000196367.ENSG00000242687.94	ENSG00000196367+ENSG00000242687	chr7	dexseq_prepare_annotation2.py	exon	.	+	.		54	2.38243075828417e-15	2.93289765454035e-14
ENSG00000112038.34	ENSG00000112038	chr6	dexseq_prepare_annotation2.py	exon	.	+	.	OPRM1	20	2.41935795822392e-15	2.97574667710031e-14
ENSG00000118922.11	ENSG00000118922	chr13	dexseq_prepare_annotation2.py	exon	.	-	.	KLF12	8	2.44013413878272e-15	2.99867272361442e-14
ENSG00000100387.ENSG00000196236.37	ENSG00000100387+ENSG00000196236	chr22	dexseq_prepare_annotation2.py	exon	.	+	.		24	2.52581023834132e-15	3.1012441719057e-14
ENSG00000153721.19	ENSG00000153721	chr6	dexseq_prepare_annotation2.py	exon	.	-	.	CNKSR3	5	2.57499310417136e-15	3.15886828880602e-14
ENSG00000163629.59	ENSG00000163629	chr4	dexseq_prepare_annotation2.py	exon	.	+	.	PTPN13	35	2.67640985237351e-15	3.28041361294409e-14
ENSG00000214822.19	ENSG00000214822	chr17	dexseq_prepare_annotation2.py	exon	.	-	.	KRT16P3	14	2.67972623604904e-15	3.28161239063807e-14
ENSG00000166984.21	ENSG00000166984	chr6	dexseq_prepare_annotation2.py	exon	.	+	.	TCP10L2	9	3.08416608934364e-15	3.77359955517425e-14
ENSG00000099330.37	ENSG00000099330	chr19	dexseq_prepare_annotation2.py	exon	.	+	.	OCEL1	14	3.14912316205965e-15	3.84972077145864e-14
ENSG00000236504.4	ENSG00000236504	chr17	dexseq_prepare_annotation2.py	exon	.	+	.	AC087499.7	3	3.18135296204782e-15	3.88573607218269e-14
ENSG00000132694.37	ENSG00000132694	chr1	dexseq_prepare_annotation2.py	exon	.	-	.	ARHGEF11	26	3.53822849164529e-15	4.31786944797827e-14
ENSG00000142347.75	ENSG00000142347	chr19	dexseq_prepare_annotation2.py	exon	.	-	.	MYO1F	28	3.60945321469599e-15	4.40096146090735e-14
ENSG00000100883.35	ENSG00000100883	chr14	dexseq_prepare_annotation2.py	exon	.	+	.	SRP54	18	3.84806343106262e-15	4.68782310690389e-14
ENSG00000179152.26	ENSG00000179152	chr3	dexseq_prepare_annotation2.py	exon	.	+	.	TCAIM	17	3.91276132020001e-15	4.7625058428176e-14
ENSG00000114098.67	ENSG00000114098	chr3	dexseq_prepare_annotation2.py	exon	.	+	.	ARMC8	16	3.93547596669017e-15	4.78600257508924e-14
ENSG00000156482.28	ENSG00000156482	chr8	dexseq_prepare_annotation2.py	exon	.	-	.	RPL30	13	3.99911402004932e-15	4.85918321708849e-14
ENSG00000161609.53	ENSG00000161609	chr19	dexseq_prepare_annotation2.py	exon	.	+	.	CCDC155	10	4.11872908720065e-15	5.00019411849255e-14
ENSG00000146938.21	ENSG00000146938	chrX	dexseq_prepare_annotation2.py	exon	.	-	.	NLGN4X	18	4.17821056120368e-15	5.06802134969166e-14
ENSG00000148655.31	ENSG00000148655	chr10	dexseq_prepare_annotation2.py	exon	.	+	.	C10orf11	20	4.21910522075973e-15	5.1132057571798e-14
ENSG00000258984.ENSG00000184182.ENSG00000132330.80	ENSG00000258984+ENSG00000184182+ENSG00000132330	chr2	dexseq_prepare_annotation2.py	exon	.	+	.		34	4.27407483930998e-15	5.17535515917828e-14
ENSG00000126012.31	ENSG00000126012	chrX	dexseq_prepare_annotation2.py	exon	.	-	.	KDM5C	10	4.37928284586712e-15	5.29817719473269e-14
ENSG00000174501.47	ENSG00000174501	chr2	dexseq_prepare_annotation2.py	exon	.	-	.	ANKRD36C	32	4.39790514224943e-15	5.31612409701365e-14
ENSG00000099785.20	ENSG00000099785	chr19	dexseq_prepare_annotation2.py	exon	.	+	.	MARCH2	11	4.46281064079806e-15	5.38993842796557e-14
ENSG00000178105.30	ENSG00000178105	chr11	dexseq_prepare_annotation2.py	exon	.	+	.	DDX10	14	4.53895698460097e-15	5.47719022544196e-14
ENSG00000105982.35	ENSG00000105982	chr7	dexseq_prepare_annotation2.py	exon	.	+	.	RNF32	7	4.72059480188376e-15	5.69148002144645e-14
ENSG00000137033.13	ENSG00000137033	chr9	dexseq_prepare_annotation2.py	exon	.	+	.	IL33	7	5.00309752398343e-15	6.02690735206725e-14
ENSG00000149476.64	ENSG00000149476	chr11	dexseq_prepare_annotation2.py	exon	.	+	.	DAK	12	5.04926671698647e-15	6.07730781356674e-14
ENSG00000118308.68	ENSG00000118308	chr12	dexseq_prepare_annotation2.py	exon	.	+	.	LRMP	46	5.10932185978459e-15	6.14432073523709e-14
ENSG00000120519.30	ENSG00000120519	chr4	dexseq_prepare_annotation2.py	exon	.	-	.	SLC10A7	5	5.11527641278149e-15	6.14621482679584e-14
ENSG00000115657.ENSG00000198925.85	ENSG00000115657+ENSG00000198925	chr2	dexseq_prepare_annotation2.py	exon	.	-	.		36	5.14205658358575e-15	6.17310710813023e-14
ENSG00000100031.ENSG00000100028.91	ENSG00000100031+ENSG00000100028	chr22	dexseq_prepare_annotation2.py	exon	.	+	.		69	5.33926693915671e-15	6.40438224137823e-14
ENSG00000229688.14	ENSG00000229688	chr7	dexseq_prepare_annotation2.py	exon	.	+	.	ISPD-AS1	5	5.57614282320717e-15	6.68280003252685e-14
ENSG00000126214.ENSG00000256500.ENSG00000256053.98	ENSG00000126214+ENSG00000256500+ENSG00000256053	chr14	dexseq_prepare_annotation2.py	exon	.	+	.		29	5.68900655752243e-15	6.81224556555203e-14
ENSG00000197122.19	ENSG00000197122	chr20	dexseq_prepare_annotation2.py	exon	.	+	.	SRC	6	5.71247785040697e-15	6.834519535602e-14
ENSG00000062598.61	ENSG00000062598	chr20	dexseq_prepare_annotation2.py	exon	.	-	.	ELMO2	20	5.96238722034144e-15	7.12743971467391e-14
ENSG00000166793.28	ENSG00000166793	chr11	dexseq_prepare_annotation2.py	exon	.	-	.	YPEL4	13	6.06119014579384e-15	7.23938234094219e-14
ENSG00000211535.ENSG00000114270.89	ENSG00000211535+ENSG00000114270	chr3	dexseq_prepare_annotation2.py	exon	.	-	.		62	6.13681217525708e-15	7.32347126424812e-14
ENSG00000007174.72	ENSG00000007174	chr17	dexseq_prepare_annotation2.py	exon	.	+	.	DNAH9	10	6.19481510861284e-15	7.3864091108133e-14
ENSG00000084674.31	ENSG00000084674	chr2	dexseq_prepare_annotation2.py	exon	.	-	.	APOB	24	6.40736513042709e-15	7.63335842448335e-14
ENSG00000099953.36	ENSG00000099953	chr22	dexseq_prepare_annotation2.py	exon	.	+	.	MMP11	30	6.51605812223152e-15	7.75626460452902e-14
ENSG00000077157.ENSG00000232626.59	ENSG00000077157+ENSG00000232626	chr1	dexseq_prepare_annotation2.py	exon	.	+	.		31	6.70165939194105e-15	7.97043117851701e-14
ENSG00000198198.88	ENSG00000198198	chr1	dexseq_prepare_annotation2.py	exon	.	+	.	SZT2	12	6.84904838311858e-15	8.1388268423951e-14
ENSG00000156398.33	ENSG00000156398	chr10	dexseq_prepare_annotation2.py	exon	.	+	.	SFXN2	20	6.89368396417157e-15	8.18493745796818e-14
ENSG00000181378.48	ENSG00000181378	chr2	dexseq_prepare_annotation2.py	exon	.	-	.	CCDC108	16	7.03534840686307e-15	8.34607603904618e-14
ENSG00000140092.29	ENSG00000140092	chr14	dexseq_prepare_annotation2.py	exon	.	-	.	FBLN5	23	7.14212931201789e-15	8.4655948281131e-14
ENSG00000249700.39	ENSG00000249700	chr4	dexseq_prepare_annotation2.py	exon	.	-	.	SRD5A3-AS1	23	7.23778942422511e-15	8.57174150038609e-14
ENSG00000259529.ENSG00000092098.ENSG00000213928.121	ENSG00000259529+ENSG00000092098+ENSG00000213928	chr14	dexseq_prepare_annotation2.py	exon	.	+	.		17	7.72210219711683e-15	9.13760389834213e-14
ENSG00000184445.92	ENSG00000184445	chr12	dexseq_prepare_annotation2.py	exon	.	+	.	KNTC1	15	8.01109797902344e-15	9.47158795599115e-14
ENSG00000148399.35	ENSG00000148399	chr9	dexseq_prepare_annotation2.py	exon	.	-	.	DPH7	27	8.13545099018272e-15	9.61051508385726e-14
ENSG00000147162.40	ENSG00000147162	chrX	dexseq_prepare_annotation2.py	exon	.	+	.	OGT	2	8.22489007290534e-15	9.70799893045867e-14
ENSG00000187824.14	ENSG00000187824	chr17	dexseq_prepare_annotation2.py	exon	.	-	.	TMEM220	11	8.24433894072534e-15	9.72277753732264e-14
ENSG00000065534.66	ENSG00000065534	chr3	dexseq_prepare_annotation2.py	exon	.	-	.	MYLK	25	8.26556082231336e-15	9.73962053571332e-14
ENSG00000147889.39	ENSG00000147889	chr9	dexseq_prepare_annotation2.py	exon	.	-	.	CDKN2A	18	8.32827417122865e-15	9.80528521132742e-14
ENSG00000077312.28	ENSG00000077312	chr19	dexseq_prepare_annotation2.py	exon	.	+	.	SNRPA	11	8.48039958019942e-15	9.97602076349695e-14
ENSG00000075415.ENSG00000212443.40	ENSG00000075415+ENSG00000212443	chr12	dexseq_prepare_annotation2.py	exon	.	+	.		27	9.05330245869069e-15	1.06410424376269e-13
ENSG00000166153.25	ENSG00000166153	chr12	dexseq_prepare_annotation2.py	exon	.	-	.	DEPDC4	11	9.22337118453499e-15	1.08318653726999e-13
ENSG00000149927.54	ENSG00000149927	chr16	dexseq_prepare_annotation2.py	exon	.	-	.	DOC2A	28	9.27548130123736e-15	1.08786230896066e-13
ENSG00000175662.29	ENSG00000175662	chr17	dexseq_prepare_annotation2.py	exon	.	-	.	TOM1L2	16	9.27868878314029e-15	1.08786230896066e-13
ENSG00000170892.17	ENSG00000170892	chr19	dexseq_prepare_annotation2.py	exon	.	+	.	TSEN34	12	9.59237011720121e-15	1.12370051940569e-13
ENSG00000125347.35	ENSG00000125347	chr5	dexseq_prepare_annotation2.py	exon	.	-	.	IRF1	21	9.75559045148009e-15	1.14186785985047e-13
ENSG00000091128.48	ENSG00000091128	chr7	dexseq_prepare_annotation2.py	exon	.	-	.	LAMB4	29	1.01857194588211e-14	1.19121989070913e-13
ENSG00000131844.36	ENSG00000131844	chr5	dexseq_prepare_annotation2.py	exon	.	+	.	MCCC2	24	1.02849625232526e-14	1.20182484638907e-13
ENSG00000173334.8	ENSG00000173334	chr8	dexseq_prepare_annotation2.py	exon	.	+	.	TRIB1	2	1.06955493882705e-14	1.24876322891006e-13
ENSG00000166313.50	ENSG00000166313	chr11	dexseq_prepare_annotation2.py	exon	.	-	.	APBB1	42	1.07441331436223e-14	1.25339288892431e-13
ENSG00000165102.25	ENSG00000165102	chr8	dexseq_prepare_annotation2.py	exon	.	+	.	HGSNAT	10	1.08811834342662e-14	1.26832664714694e-13
ENSG00000213830.ENSG00000183323.27	ENSG00000213830+ENSG00000183323	chr5	dexseq_prepare_annotation2.py	exon	.	-	.		15	1.09449471177821e-14	1.2747003141158e-13
ENSG00000137509.50	ENSG00000137509	chr11	dexseq_prepare_annotation2.py	exon	.	-	.	PRCP	22	1.12045173955203e-14	1.30384906408568e-13
ENSG00000117054.ENSG00000207241.ENSG00000201487.ENSG00000137955.ENSG00000206620.95	ENSG00000117054+ENSG00000207241+ENSG00000201487+ENSG00000137955+ENSG00000206620	chr1	dexseq_prepare_annotation2.py	exon	.	+	.		42	1.16731400121412e-14	1.35725639544648e-13
ENSG00000100354.37	ENSG00000100354	chr22	dexseq_prepare_annotation2.py	exon	.	+	.	TNRC6B	10	1.21059834318988e-14	1.40641863810652e-13
ENSG00000115919.26	ENSG00000115919	chr2	dexseq_prepare_annotation2.py	exon	.	+	.	KYNU	14	1.21233752213642e-14	1.40727417581989e-13
ENSG00000167965.72	ENSG00000167965	chr16	dexseq_prepare_annotation2.py	exon	.	+	.	MLST8	29	1.31792032806209e-14	1.52760578582245e-13
ENSG00000163395.12	ENSG00000163395	chr1	dexseq_prepare_annotation2.py	exon	.	+	.	IGFN1	4	1.31817771599757e-14	1.52760578582245e-13
ENSG00000006459.25	ENSG00000006459	chr7	dexseq_prepare_annotation2.py	exon	.	-	.	KDM7A	13	1.3237257304993e-14	1.53276954635538e-13
ENSG00000158636.50	ENSG00000158636	chr11	dexseq_prepare_annotation2.py	exon	.	+	.	C11orf30	5	1.34343885021502e-14	1.55431334080112e-13
ENSG00000119242.27	ENSG00000119242	chr12	dexseq_prepare_annotation2.py	exon	.	-	.	CCDC92	16	1.34738500844926e-14	1.55759482772462e-13
ENSG00000188010.ENSG00000214694.21	ENSG00000188010+ENSG00000214694	chr2	dexseq_prepare_annotation2.py	exon	.	+	.		18	1.3756070161416e-14	1.58891101765688e-13
ENSG00000003393.29	ENSG00000003393	chr2	dexseq_prepare_annotation2.py	exon	.	-	.	ALS2	22	1.40089176027798e-14	1.6167857700445e-13
ENSG00000174996.30	ENSG00000174996	chr11	dexseq_prepare_annotation2.py	exon	.	+	.	KLC2	21	1.41986601827643e-14	1.63733769108393e-13
ENSG00000127720.31	ENSG00000127720	chr12	dexseq_prepare_annotation2.py	exon	.	+	.	METTL25	23	1.43099757415018e-14	1.64881937238289e-13
ENSG00000129282.7	ENSG00000129282	chr17	dexseq_prepare_annotation2.py	exon	.	+	.	MRM1	8	1.45296009967647e-14	1.67275160285969e-13
ENSG00000224596.13	ENSG00000224596	chr10	dexseq_prepare_annotation2.py	exon	.	-	.	ZMIZ1-AS1	9	1.53494022227207e-14	1.76568451470215e-13
ENSG00000156171.34	ENSG00000156171	chr1	dexseq_prepare_annotation2.py	exon	.	-	.	DRAM2	19	1.54146279880527e-14	1.77173537415505e-13
ENSG00000256269.22	ENSG00000256269	chr11	dexseq_prepare_annotation2.py	exon	.	+	.	HMBS	5	1.61806866409582e-14	1.8582631450017e-13
ENSG00000129993.33	ENSG00000129993	chr16	dexseq_prepare_annotation2.py	exon	.	-	.	CBFA2T3	15	1.64271391214278e-14	1.88502428806311e-13
ENSG00000186919.24	ENSG00000186919	chr17	dexseq_prepare_annotation2.py	exon	.	+	.	ZACN	4	1.65914080003119e-14	1.90231878983968e-13
ENSG00000134107.7	ENSG00000134107	chr3	dexseq_prepare_annotation2.py	exon	.	+	.	BHLHE40	5	1.68060081432469e-14	1.92535116965165e-13
ENSG00000198848.21	ENSG00000198848	chr16	dexseq_prepare_annotation2.py	exon	.	-	.	CES1	16	1.71145882526165e-14	1.95910384614372e-13
ENSG00000133805.55	ENSG00000133805	chr11	dexseq_prepare_annotation2.py	exon	.	+	.	AMPD3	38	1.72178674146122e-14	1.96931989646836e-13
ENSG00000110888.47	ENSG00000110888	chr12	dexseq_prepare_annotation2.py	exon	.	-	.	CAPRIN2	9	1.79903172388564e-14	2.05599439845367e-13
ENSG00000204661.20	ENSG00000204661	chr5	dexseq_prepare_annotation2.py	exon	.	-	.	C5orf60	15	1.81366599223844e-14	2.07103242758944e-13
ENSG00000244041.ENSG00000124588.35	ENSG00000244041+ENSG00000124588	chr6	dexseq_prepare_annotation2.py	exon	.	+	.		29	1.83347697331247e-14	2.09195250759896e-13
ENSG00000072682.41	ENSG00000072682	chr5	dexseq_prepare_annotation2.py	exon	.	-	.	P4HA2	20	1.89806346896558e-14	2.16342371616788e-13
ENSG00000179761.27	ENSG00000179761	chr17	dexseq_prepare_annotation2.py	exon	.	+	.	PIPOX	9	1.89920052609294e-14	2.16342371616788e-13
ENSG00000196961.49	ENSG00000196961	chr19	dexseq_prepare_annotation2.py	exon	.	+	.	AP2A1	8	1.97273001137385e-14	2.24536033897977e-13
ENSG00000105486.60	ENSG00000105486	chr19	dexseq_prepare_annotation2.py	exon	.	-	.	LIG1	26	1.9975044705351e-14	2.27171618634438e-13
ENSG00000183054.45	ENSG00000183054	chr2	dexseq_prepare_annotation2.py	exon	.	-	.	RGPD6	11	2.0834871943479e-14	2.36758374781201e-13
ENSG00000215398.4	ENSG00000215398	chr14	dexseq_prepare_annotation2.py	exon	.	+	.	RP11-754I20.1	2	2.09451092618742e-14	2.37818497881183e-13
ENSG00000127578.ENSG00000197562.31	ENSG00000127578+ENSG00000197562	chr16	dexseq_prepare_annotation2.py	exon	.	+	.		10	2.16708069477358e-14	2.45859421749817e-13
ENSG00000140795.14	ENSG00000140795	chr16	dexseq_prepare_annotation2.py	exon	.	-	.	MYLK3	9	2.23376223214855e-14	2.53072549261112e-13
ENSG00000164188.18	ENSG00000164188	chr5	dexseq_prepare_annotation2.py	exon	.	-	.	RANBP3L	15	2.23426598642239e-14	2.53072549261112e-13
ENSG00000214514.24	ENSG00000214514	chr17	dexseq_prepare_annotation2.py	exon	.	-	.	KRT42P	6	2.29245200042422e-14	2.59453801402851e-13
ENSG00000142675.50	ENSG00000142675	chr1	dexseq_prepare_annotation2.py	exon	.	+	.	CNKSR1	21	2.30849699397215e-14	2.61059200752661e-13
ENSG00000198874.8	ENSG00000198874	chr7	dexseq_prepare_annotation2.py	exon	.	+	.	TYW1	5	2.31514897345966e-14	2.61600649706384e-13
ENSG00000146828.51	ENSG00000146828	chr7	dexseq_prepare_annotation2.py	exon	.	+	.	SLC12A9	4	2.32850059802508e-14	2.62897645958841e-13
ENSG00000254119.20	ENSG00000254119	chr8	dexseq_prepare_annotation2.py	exon	.	+	.	RP11-705O24.1	13	2.392518151611e-14	2.69908358036244e-13
ENSG00000165905.26	ENSG00000165905	chr11	dexseq_prepare_annotation2.py	exon	.	+	.	GYLTL1B	20	2.41661196420374e-14	2.72407488398677e-13
ENSG00000138078.35	ENSG00000138078	chr2	dexseq_prepare_annotation2.py	exon	.	-	.	PREPL	24	2.43854286112336e-14	2.74658992881262e-13
ENSG00000155506.49	ENSG00000155506	chr5	dexseq_prepare_annotation2.py	exon	.	+	.	LARP1	16	2.47481738416008e-14	2.78521148109884e-13
ENSG00000226250.3	ENSG00000226250	chr13	dexseq_prepare_annotation2.py	exon	.	+	.	LINC00408	4	2.50023896566779e-14	2.811566798412e-13
ENSG00000135747.ENSG00000197472.25	ENSG00000135747+ENSG00000197472	chr1	dexseq_prepare_annotation2.py	exon	.	-	.		12	2.55490549853606e-14	2.87074009339112e-13
ENSG00000087191.62	ENSG00000087191	chr17	dexseq_prepare_annotation2.py	exon	.	+	.	PSMC5	26	2.60768677620119e-14	2.92770209737661e-13
ENSG00000165325.31	ENSG00000165325	chr11	dexseq_prepare_annotation2.py	exon	.	+	.	CCDC67	22	2.67290182011399e-14	2.99852151426696e-13
ENSG00000012504.24	ENSG00000012504	chr12	dexseq_prepare_annotation2.py	exon	.	+	.	NR1H4	15	2.70088969802191e-14	3.02749888354948e-13
ENSG00000185624.65	ENSG00000185624	chr17	dexseq_prepare_annotation2.py	exon	.	-	.	P4HB	18	2.71267811314402e-14	3.03828608458605e-13
ENSG00000215104.5	ENSG00000215104	chrX	dexseq_prepare_annotation2.py	exon	.	-	.	CHMP1B2P	5	2.73326083666422e-14	3.0588981325156e-13
ENSG00000134531.28	ENSG00000134531	chr12	dexseq_prepare_annotation2.py	exon	.	+	.	EMP1	21	2.78603684017806e-14	3.11547737171784e-13
ENSG00000170074.75	ENSG00000170074	chr5	dexseq_prepare_annotation2.py	exon	.	-	.	FAM153A	14	2.81892513140254e-14	3.14974484825663e-13
ENSG00000123607.45	ENSG00000123607	chr2	dexseq_prepare_annotation2.py	exon	.	-	.	TTC21B	28	2.86650398146459e-14	3.20035933777837e-13
ENSG00000174353.22	ENSG00000174353	chr7	dexseq_prepare_annotation2.py	exon	.	-	.	STAG3L3	18	2.87370366507792e-14	3.20584715705116e-13
ENSG00000092199.77	ENSG00000092199	chr14	dexseq_prepare_annotation2.py	exon	.	-	.	HNRNPC	37	2.97102624478417e-14	3.31178572830032e-13
ENSG00000141522.25	ENSG00000141522	chr17	dexseq_prepare_annotation2.py	exon	.	-	.	ARHGDIA	10	3.12876890741682e-14	3.48485260687998e-13
ENSG00000174669.21	ENSG00000174669	chr11	dexseq_prepare_annotation2.py	exon	.	-	.	SLC29A2	10	3.13920947665301e-14	3.49370862770407e-13
ENSG00000064201.43	ENSG00000064201	chr11	dexseq_prepare_annotation2.py	exon	.	+	.	TSPAN32	10	3.18013909703462e-14	3.53645579142503e-13
ENSG00000141971.ENSG00000269640.49	ENSG00000141971+ENSG00000269640	chr19	dexseq_prepare_annotation2.py	exon	.	+	.		19	3.19627114410622e-14	3.55158109551755e-13
ENSG00000129055.14	ENSG00000129055	chr3	dexseq_prepare_annotation2.py	exon	.	-	.	ANAPC13	6	3.35359346303047e-14	3.72344388134254e-13
ENSG00000164619.26	ENSG00000164619	chr7	dexseq_prepare_annotation2.py	exon	.	+	.	BMPER	8	3.36537041977627e-14	3.73356588704665e-13
ENSG00000014216.81	ENSG00000014216	chr11	dexseq_prepare_annotation2.py	exon	.	+	.	CAPN1	5	3.6400641838566e-14	4.0351232824837e-13
ENSG00000198515.23	ENSG00000198515	chr4	dexseq_prepare_annotation2.py	exon	.	-	.	CNGA1	16	3.90490179514672e-14	4.32528743434009e-13
ENSG00000132781.83	ENSG00000132781	chr1	dexseq_prepare_annotation2.py	exon	.	-	.	MUTYH	10	3.98138130903694e-14	4.40652249929215e-13
ENSG00000108187.20	ENSG00000108187	chr10	dexseq_prepare_annotation2.py	exon	.	-	.	PBLD	10	4.16030946108712e-14	4.60092852457815e-13
ENSG00000215033.ENSG00000186807.ENSG00000239492.28	ENSG00000215033+ENSG00000186807+ENSG00000239492	chr10	dexseq_prepare_annotation2.py	exon	.	+	.		22	4.19466137901253e-14	4.6338499635444e-13
ENSG00000169169.51	ENSG00000169169	chr19	dexseq_prepare_annotation2.py	exon	.	+	.	CPT1C	22	4.19668184670438e-14	4.6338499635444e-13
ENSG00000171863.ENSG00000252531.26	ENSG00000171863+ENSG00000252531	chr2	dexseq_prepare_annotation2.py	exon	.	+	.		22	4.38114985331645e-14	4.83373089948452e-13
ENSG00000101977.41	ENSG00000101977	chrX	dexseq_prepare_annotation2.py	exon	.	-	.	MCF2	15	4.46059894982861e-14	4.91752126173564e-13
ENSG00000173409.12	ENSG00000173409	chr1	dexseq_prepare_annotation2.py	exon	.	+	.	ARV1	13	4.54898140899283e-14	5.01102080799101e-13
ENSG00000175854.16	ENSG00000175854	chr9	dexseq_prepare_annotation2.py	exon	.	+	.	SWI5	10	4.55270782943396e-14	5.01119228849225e-13
ENSG00000110841.58	ENSG00000110841	chr12	dexseq_prepare_annotation2.py	exon	.	+	.	PPFIBP1	25	4.63462268132119e-14	5.09735851956596e-13
ENSG00000115286.23	ENSG00000115286	chr19	dexseq_prepare_annotation2.py	exon	.	+	.	NDUFS7	13	4.88113586286688e-14	5.36428039933232e-13
ENSG00000118412.8	ENSG00000118412	chr6	dexseq_prepare_annotation2.py	exon	.	+	.	CASP8AP2	9	4.95906614683286e-14	5.4456599612404e-13
ENSG00000175318.36	ENSG00000175318	chr15	dexseq_prepare_annotation2.py	exon	.	-	.	GRAMD2	19	5.08357856650452e-14	5.57802514482599e-13
ENSG00000165669.2	ENSG00000165669	chr10	dexseq_prepare_annotation2.py	exon	.	-	.	FAM204A	3	5.10834680984107e-14	5.60082336947731e-13
ENSG00000214717.ENSG00000169084.29	ENSG00000214717+ENSG00000169084	chrX	dexseq_prepare_annotation2.py	exon	.	-	.		8	5.5162485745245e-14	6.03897018894802e-13
ENSG00000204979.9	ENSG00000204979	chr11	dexseq_prepare_annotation2.py	exon	.	+	.	MS4A13	10	5.51657387931549e-14	6.03897018894802e-13
ENSG00000149452.33	ENSG00000149452	chr11	dexseq_prepare_annotation2.py	exon	.	-	.	SLC22A8	2	5.61982029735374e-14	6.147198601174e-13
ENSG00000242539.8	ENSG00000242539	chr3	dexseq_prepare_annotation2.py	exon	.	+	.	AC007620.3	6	5.69752124141219e-14	6.22733746900145e-13
ENSG00000163633.23	ENSG00000163633	chr4	dexseq_prepare_annotation2.py	exon	.	-	.	C4orf36	21	5.70263118601315e-14	6.22807206727693e-13
ENSG00000159387.8	ENSG00000159387	chr16	dexseq_prepare_annotation2.py	exon	.	+	.	IRX6	8	5.71166506478103e-14	6.23308767644922e-13
ENSG00000114737.9	ENSG00000114737	chr3	dexseq_prepare_annotation2.py	exon	.	-	.	CISH	3	5.85072650671647e-14	6.37988312317474e-13
ENSG00000173838.24	ENSG00000173838	chr17	dexseq_prepare_annotation2.py	exon	.	-	.	MARCH10	23	5.93157634916263e-14	6.46302348479413e-13
ENSG00000114796.33	ENSG00000114796	chr3	dexseq_prepare_annotation2.py	exon	.	+	.	KLHL24	14	6.06245396789232e-14	6.60050263657105e-13
ENSG00000102001.58	ENSG00000102001	chrX	dexseq_prepare_annotation2.py	exon	.	-	.	CACNA1F	31	6.13278084816537e-14	6.67189507156223e-13
ENSG00000100029.44	ENSG00000100029	chr22	dexseq_prepare_annotation2.py	exon	.	-	.	PES1	31	6.44100329797882e-14	7.00178468503755e-13
ENSG00000143862.11	ENSG00000143862	chr1	dexseq_prepare_annotation2.py	exon	.	-	.	ARL8A	5	6.62435415262058e-14	7.19552524596573e-13
ENSG00000100012.17	ENSG00000100012	chr22	dexseq_prepare_annotation2.py	exon	.	-	.	SEC14L3	16	6.64984543467401e-14	7.21762806111485e-13
ENSG00000134516.82	ENSG00000134516	chr5	dexseq_prepare_annotation2.py	exon	.	+	.	DOCK2	22	6.68397107599961e-14	7.24906105723173e-13
ENSG00000103064.43	ENSG00000103064	chr16	dexseq_prepare_annotation2.py	exon	.	+	.	SLC7A6	4	6.72238589218203e-14	7.28509371512607e-13
ENSG00000074935.34	ENSG00000074935	chr6	dexseq_prepare_annotation2.py	exon	.	-	.	TUBE1	18	6.9594835113625e-14	7.5362184875356e-13
ENSG00000178202.8	ENSG00000178202	chr11	dexseq_prepare_annotation2.py	exon	.	-	.	KDELC2	4	7.04066057806321e-14	7.61824445277865e-13
ENSG00000182568.ENSG00000131374.112	ENSG00000182568+ENSG00000131374	chr3	dexseq_prepare_annotation2.py	exon	.	-	.		6	7.16865236043921e-14	7.75076018693404e-13
ENSG00000163590.12	ENSG00000163590	chr3	dexseq_prepare_annotation2.py	exon	.	+	.	PPM1L	4	7.17978480492154e-14	7.75682062758036e-13
ENSG00000163154.ENSG00000163156.22	ENSG00000163154+ENSG00000163156	chr1	dexseq_prepare_annotation2.py	exon	.	+	.		19	7.24324524278216e-14	7.81936182593884e-13
ENSG00000133665.12	ENSG00000133665	chr10	dexseq_prepare_annotation2.py	exon	.	+	.	DYDC2	8	7.32597495023993e-14	7.90259280950555e-13
ENSG00000113924.31	ENSG00000113924	chr3	dexseq_prepare_annotation2.py	exon	.	-	.	HGD	24	7.34467153171231e-14	7.91667590445857e-13
ENSG00000155926.49	ENSG00000155926	chr8	dexseq_prepare_annotation2.py	exon	.	-	.	SLA	26	7.3604230129029e-14	7.92756535403525e-13
ENSG00000110799.56	ENSG00000110799	chr12	dexseq_prepare_annotation2.py	exon	.	-	.	VWF	14	7.57861617461464e-14	8.15631130326242e-13
ENSG00000015592.19	ENSG00000015592	chr8	dexseq_prepare_annotation2.py	exon	.	-	.	STMN4	11	7.65723824862652e-14	8.23461161541951e-13
ENSG00000244125.ENSG00000168702.65	ENSG00000244125+ENSG00000168702	chr2	dexseq_prepare_annotation2.py	exon	.	-	.		15	8.03834952098002e-14	8.63784051894591e-13
ENSG00000185038.34	ENSG00000185038	chr2	dexseq_prepare_annotation2.py	exon	.	+	.	MROH2A	16	8.1313587373207e-14	8.73110088137404e-13
ENSG00000134744.77	ENSG00000134744	chr1	dexseq_prepare_annotation2.py	exon	.	-	.	ZCCHC11	66	8.35452970414327e-14	8.96387384311518e-13
ENSG00000163701.27	ENSG00000163701	chr3	dexseq_prepare_annotation2.py	exon	.	+	.	IL17RE	16	8.59933782022972e-14	9.219488691299e-13
ENSG00000173890.ENSG00000242583.17	ENSG00000173890+ENSG00000242583	chr3	dexseq_prepare_annotation2.py	exon	.	+	.		12	8.79130085217144e-14	9.41810047018122e-13
ENSG00000149269.50	ENSG00000149269	chr11	dexseq_prepare_annotation2.py	exon	.	-	.	PAK1	30	8.98987021939075e-14	9.62348120968191e-13
ENSG00000136045.5	ENSG00000136045	chr12	dexseq_prepare_annotation2.py	exon	.	+	.	PWP1	5	9.05249822262909e-14	9.68313719941895e-13
ENSG00000141084.26	ENSG00000141084	chr16	dexseq_prepare_annotation2.py	exon	.	-	.	RANBP10	15	9.39424666401656e-14	1.00410401890943e-12
ENSG00000133275.12	ENSG00000133275	chr19	dexseq_prepare_annotation2.py	exon	.	+	.	CSNK1G2	9	9.4321751855813e-14	1.00739076525455e-12
ENSG00000115970.84	ENSG00000115970	chr2	dexseq_prepare_annotation2.py	exon	.	-	.	THADA	42	9.49846656935326e-14	1.01369946642056e-12
ENSG00000105737.28	ENSG00000105737	chr19	dexseq_prepare_annotation2.py	exon	.	-	.	GRIK5	10	9.65244743479064e-14	1.02934990349431e-12
ENSG00000158796.34	ENSG00000158796	chr1	dexseq_prepare_annotation2.py	exon	.	-	.	DEDD	21	9.74420622659945e-14	1.03834616692556e-12
ENSG00000137076.71	ENSG00000137076	chr9	dexseq_prepare_annotation2.py	exon	.	-	.	TLN1	18	1.01142659413577e-13	1.07696212610785e-12
ENSG00000181450.12	ENSG00000181450	chr1	dexseq_prepare_annotation2.py	exon	.	+	.	ZNF678	6	1.01469761604634e-13	1.0796259547835e-12
ENSG00000186862.25	ENSG00000186862	chr10	dexseq_prepare_annotation2.py	exon	.	-	.	PDZD7	18	1.04841885846172e-13	1.11465986815543e-12
ENSG00000264875.ENSG00000164754.35	ENSG00000264875+ENSG00000164754	chr8	dexseq_prepare_annotation2.py	exon	.	-	.		24	1.05673766954078e-13	1.12265378155453e-12
ENSG00000213889.21	ENSG00000213889	chr19	dexseq_prepare_annotation2.py	exon	.	+	.	PPM1N	13	1.06304146473716e-13	1.12849651407877e-12
ENSG00000167766.10	ENSG00000167766	chr19	dexseq_prepare_annotation2.py	exon	.	-	.	ZNF83	6	1.06716434405798e-13	1.13201696179212e-12
ENSG00000076662.31	ENSG00000076662	chr19	dexseq_prepare_annotation2.py	exon	.	-	.	ICAM3	23	1.07128932236627e-13	1.13553431647193e-12
ENSG00000164946.50	ENSG00000164946	chr9	dexseq_prepare_annotation2.py	exon	.	-	.	FREM1	22	1.07897023255271e-13	1.14281269763356e-12
ENSG00000144452.52	ENSG00000144452	chr2	dexseq_prepare_annotation2.py	exon	.	-	.	ABCA12	32	1.08186714700319e-13	1.14501685829885e-12
ENSG00000114204.ENSG00000174776.61	ENSG00000114204+ENSG00000174776	chr3	dexseq_prepare_annotation2.py	exon	.	-	.		30	1.08546669894762e-13	1.14796078771898e-12
ENSG00000244462.ENSG00000272897.ENSG00000214078.ENSG00000244005.121	ENSG00000244462+ENSG00000272897+ENSG00000214078+ENSG00000244005	chr20	dexseq_prepare_annotation2.py	exon	.	-	.		38	1.11034915301108e-13	1.1733915672709e-12
ENSG00000172409.ENSG00000254602.23	ENSG00000172409+ENSG00000254602	chr11	dexseq_prepare_annotation2.py	exon	.	+	.		20	1.12188196760723e-13	1.18468709807373e-12
ENSG00000133107.28	ENSG00000133107	chr13	dexseq_prepare_annotation2.py	exon	.	-	.	TRPC4	6	1.13307312751645e-13	1.19560513320044e-12
ENSG00000197355.11	ENSG00000197355	chr9	dexseq_prepare_annotation2.py	exon	.	+	.	UAP1L1	8	1.14313602669922e-13	1.20531712987956e-12
ENSG00000159202.20	ENSG00000159202	chr17	dexseq_prepare_annotation2.py	exon	.	+	.	UBE2Z	12	1.14652011252271e-13	1.20797772215793e-12
ENSG00000105072.25	ENSG00000105072	chr19	dexseq_prepare_annotation2.py	exon	.	+	.	C19orf44	8	1.16821479434335e-13	1.22991195977604e-12
ENSG00000180353.22	ENSG00000180353	chr3	dexseq_prepare_annotation2.py	exon	.	-	.	HCLS1	17	1.18245177711489e-13	1.24396763418519e-12
ENSG00000082805.63	ENSG00000082805	chr12	dexseq_prepare_annotation2.py	exon	.	+	.	ERC1	57	1.18987748102153e-13	1.25084199016151e-12
ENSG00000059691.39	ENSG00000059691	chr4	dexseq_prepare_annotation2.py	exon	.	-	.	PET112	5	1.19283040247425e-13	1.25300762487452e-12
ENSG00000004897.54	ENSG00000004897	chr17	dexseq_prepare_annotation2.py	exon	.	-	.	CDC27	22	1.19713680196933e-13	1.25659071644261e-12
ENSG00000065154.27	ENSG00000065154	chr10	dexseq_prepare_annotation2.py	exon	.	-	.	OAT	5	1.23449167283009e-13	1.29483229719712e-12
ENSG00000105499.66	ENSG00000105499	chr19	dexseq_prepare_annotation2.py	exon	.	-	.	PLA2G4C	23	1.32365099211713e-13	1.38731277246989e-12
ENSG00000197969.92	ENSG00000197969	chr9	dexseq_prepare_annotation2.py	exon	.	+	.	VPS13A	27	1.35244726701326e-13	1.41643618994508e-12
ENSG00000227218.15	ENSG00000227218	chr9	dexseq_prepare_annotation2.py	exon	.	+	.	RP11-203J24.8	12	1.35563679071799e-13	1.4187178762816e-12
ENSG00000100453.10	ENSG00000100453	chr14	dexseq_prepare_annotation2.py	exon	.	-	.	GZMB	10	1.36627086167943e-13	1.42878131690083e-12
ENSG00000048707.98	ENSG00000048707	chr1	dexseq_prepare_annotation2.py	exon	.	+	.	VPS13D	14	1.37785734713082e-13	1.43982501933238e-12
ENSG00000185010.33	ENSG00000185010	chrX	dexseq_prepare_annotation2.py	exon	.	-	.	F8	24	1.45646811840868e-13	1.52083880757049e-12
ENSG00000134759.59	ENSG00000134759	chr18	dexseq_prepare_annotation2.py	exon	.	+	.	ELP2	29	1.47170529562089e-13	1.53560684897722e-12
ENSG00000233528.3	ENSG00000233528	chr13	dexseq_prepare_annotation2.py	exon	.	+	.	LINC00430	4	1.47530819039137e-13	1.53822252183896e-12
ENSG00000124571.57	ENSG00000124571	chr6	dexseq_prepare_annotation2.py	exon	.	-	.	XPO5	12	1.50338956043627e-13	1.56633772020509e-12
ENSG00000100353.46	ENSG00000100353	chr22	dexseq_prepare_annotation2.py	exon	.	-	.	EIF3D	7	1.50953295091139e-13	1.57157161966546e-12
ENSG00000171469.34	ENSG00000171469	chr19	dexseq_prepare_annotation2.py	exon	.	-	.	ZNF561	22	1.52646648834872e-13	1.5880230316891e-12
ENSG00000167522.42	ENSG00000167522	chr16	dexseq_prepare_annotation2.py	exon	.	-	.	ANKRD11	9	1.5588196532148e-13	1.62047963060863e-12
ENSG00000100764.12	ENSG00000100764	chr14	dexseq_prepare_annotation2.py	exon	.	+	.	PSMC1	8	1.56712806665933e-13	1.62791082809008e-12
ENSG00000089639.29	ENSG00000089639	chr19	dexseq_prepare_annotation2.py	exon	.	-	.	GMIP	17	1.5748028492935e-13	1.63467331264681e-12
ENSG00000251360.ENSG00000135314.ENSG00000256980.ENSG00000243501.27	ENSG00000251360+ENSG00000135314+ENSG00000256980+ENSG00000243501	chr6	dexseq_prepare_annotation2.py	exon	.	-	.		17	1.58201345555854e-13	1.64094433372569e-12
ENSG00000149196.21	ENSG00000149196	chr11	dexseq_prepare_annotation2.py	exon	.	+	.	C11orf73	17	1.60805742953162e-13	1.66672658538012e-12
ENSG00000164292.42	ENSG00000164292	chr5	dexseq_prepare_annotation2.py	exon	.	+	.	RHOBTB3	22	1.65100730208509e-13	1.70998055184223e-12
ENSG00000143924.38	ENSG00000143924	chr2	dexseq_prepare_annotation2.py	exon	.	+	.	EML4	25	1.65476555800145e-13	1.71260913281655e-12
ENSG00000163359.64	ENSG00000163359	chr2	dexseq_prepare_annotation2.py	exon	.	-	.	COL6A3	22	1.66174148157499e-13	1.71856152928691e-12
ENSG00000223773.15	ENSG00000223773	chrX	dexseq_prepare_annotation2.py	exon	.	+	.	CD99P1	9	1.71614105362251e-13	1.77351425232241e-12
ENSG00000068976.26	ENSG00000068976	chr11	dexseq_prepare_annotation2.py	exon	.	-	.	PYGM	15	1.7781439753309e-13	1.83623786238365e-12
ENSG00000123870.18	ENSG00000123870	chr19	dexseq_prepare_annotation2.py	exon	.	+	.	ZNF137P	13	1.78398198742937e-13	1.84091200085175e-12
ENSG00000145014.39	ENSG00000145014	chr3	dexseq_prepare_annotation2.py	exon	.	-	.	TMEM44	13	1.79115980234379e-13	1.84696081308543e-12
ENSG00000206142.30	ENSG00000206142	chr22	dexseq_prepare_annotation2.py	exon	.	-	.	FAM230C	11	1.79843428763763e-13	1.85310035188741e-12
ENSG00000265352.10	ENSG00000265352	chr18	dexseq_prepare_annotation2.py	exon	.	-	.	RP11-723G8.2	6	1.82676291740487e-13	1.88090908164783e-12
ENSG00000004700.30	ENSG00000004700	chr12	dexseq_prepare_annotation2.py	exon	.	-	.	RECQL	10	1.90224283828887e-13	1.95719032203416e-12
ENSG00000038382.79	ENSG00000038382	chr5	dexseq_prepare_annotation2.py	exon	.	+	.	TRIO	39	1.90575056472304e-13	1.95936288830207e-12
ENSG00000166311.32	ENSG00000166311	chr11	dexseq_prepare_annotation2.py	exon	.	+	.	SMPD1	11	1.91385113780222e-13	1.96625086880793e-12
ENSG00000213413.ENSG00000066923.83	ENSG00000213413+ENSG00000066923	chr7	dexseq_prepare_annotation2.py	exon	.	+	.		59	2.07251149273327e-13	2.12769760709719e-12
ENSG00000146147.ENSG00000236740.35	ENSG00000146147+ENSG00000236740	chr6	dexseq_prepare_annotation2.py	exon	.	+	.		9	2.14267711398042e-13	2.19812358315799e-12
ENSG00000198538.ENSG00000204604.35	ENSG00000198538+ENSG00000204604	chr19	dexseq_prepare_annotation2.py	exon	.	-	.		17	2.14842471065254e-13	2.20240996269523e-12
ENSG00000007264.42	ENSG00000007264	chr19	dexseq_prepare_annotation2.py	exon	.	-	.	MATK	12	2.21393385089633e-13	2.26790858857512e-12
ENSG00000149926.22	ENSG00000149926	chr16	dexseq_prepare_annotation2.py	exon	.	-	.	FAM57B	9	2.23147249003336e-13	2.2842075073033e-12
ENSG00000106560.6	ENSG00000106560	chr7	dexseq_prepare_annotation2.py	exon	.	+	.	GIMAP2	3	2.23818267661476e-13	2.28940639093378e-12
ENSG00000259244.ENSG00000230373.ENSG00000189136.40	ENSG00000259244+ENSG00000230373+ENSG00000189136	chr15	dexseq_prepare_annotation2.py	exon	.	-	.		15	2.28749595442233e-13	2.33814408043431e-12
ENSG00000148985.ENSG00000250404.89	ENSG00000148985+ENSG00000250404	chr11	dexseq_prepare_annotation2.py	exon	.	+	.		71	2.34478535009281e-13	2.3949576130424e-12
ENSG00000017621.22	ENSG00000017621	chrX	dexseq_prepare_annotation2.py	exon	.	+	.	MAGIX	16	2.3544552429192e-13	2.40308544575477e-12
ENSG00000198074.15	ENSG00000198074	chr7	dexseq_prepare_annotation2.py	exon	.	+	.	AKR1B10	7	2.3841515932111e-13	2.43162670487824e-12
ENSG00000204843.ENSG00000188687.ENSG00000264324.144	ENSG00000204843+ENSG00000188687+ENSG00000264324	chr2	dexseq_prepare_annotation2.py	exon	.	-	.		47	2.43427829572674e-13	2.48094855499122e-12
ENSG00000267360.ENSG00000245680.ENSG00000196967.54	ENSG00000267360+ENSG00000245680+ENSG00000196967	chr19	dexseq_prepare_annotation2.py	exon	.	-	.		35	2.46215471994087e-13	2.50753841361757e-12
ENSG00000254275.17	ENSG00000254275	chr8	dexseq_prepare_annotation2.py	exon	.	-	.	RP11-89M16.1	16	2.51214999968702e-13	2.55659993441679e-12
ENSG00000100399.12	ENSG00000100399	chr22	dexseq_prepare_annotation2.py	exon	.	-	.	CHADL	12	2.5780655874044e-13	2.62178061258212e-12
ENSG00000187122.ENSG00000213390.ENSG00000269891.72	ENSG00000187122+ENSG00000213390+ENSG00000269891	chr10	dexseq_prepare_annotation2.py	exon	.	-	.		17	2.72349337266074e-13	2.76766879014633e-12
ENSG00000108588.ENSG00000266173.ENSG00000125695.71	ENSG00000108588+ENSG00000266173+ENSG00000125695	chr17	dexseq_prepare_annotation2.py	exon	.	-	.		43	2.73014580694385e-13	2.77242158137844e-12
ENSG00000109654.31	ENSG00000109654	chr4	dexseq_prepare_annotation2.py	exon	.	+	.	TRIM2	12	2.74671708273608e-13	2.78723264924932e-12
ENSG00000140798.52	ENSG00000140798	chr16	dexseq_prepare_annotation2.py	exon	.	-	.	ABCC12	28	2.74893460707352e-13	2.7874673609588e-12
ENSG00000147647.25	ENSG00000147647	chr8	dexseq_prepare_annotation2.py	exon	.	-	.	DPYS	18	2.78015019717884e-13	2.81708504456375e-12
ENSG00000183474.46	ENSG00000183474	chr5	dexseq_prepare_annotation2.py	exon	.	+	.	GTF2H2C	29	2.78351232759318e-13	2.81845685464955e-12
ENSG00000129422.53	ENSG00000129422	chr8	dexseq_prepare_annotation2.py	exon	.	-	.	MTUS1	47	2.84305128289918e-13	2.87666775084406e-12
ENSG00000185000.35	ENSG00000185000	chr8	dexseq_prepare_annotation2.py	exon	.	-	.	DGAT1	23	2.99651207126133e-13	3.02975867493383e-12
ENSG00000150401.28	ENSG00000150401	chr13	dexseq_prepare_annotation2.py	exon	.	-	.	DCUN1D2	12	3.01902538227318e-13	3.05032413353649e-12
ENSG00000087303.36	ENSG00000087303	chr14	dexseq_prepare_annotation2.py	exon	.	-	.	NID2	3	3.11497206510007e-13	3.14336369451936e-12
ENSG00000142102.39	ENSG00000142102	chr11	dexseq_prepare_annotation2.py	exon	.	+	.	ATHL1	39	3.11558992381105e-13	3.14336369451936e-12
ENSG00000143797.21	ENSG00000143797	chr2	dexseq_prepare_annotation2.py	exon	.	-	.	MBOAT2	3	3.2279834957638e-13	3.25441956749635e-12
ENSG00000147955.16	ENSG00000147955	chr9	dexseq_prepare_annotation2.py	exon	.	-	.	SIGMAR1	16	3.30323079996421e-13	3.32789239387636e-12
ENSG00000183828.ENSG00000257622.ENSG00000184916.47	ENSG00000183828+ENSG00000257622+ENSG00000184916	chr14	dexseq_prepare_annotation2.py	exon	.	-	.		34	3.36091993654876e-13	3.38358324171631e-12
ENSG00000171824.44	ENSG00000171824	chr1	dexseq_prepare_annotation2.py	exon	.	-	.	EXOSC10	4	3.37387111428254e-13	3.39418689733629e-12
ENSG00000090857.21	ENSG00000090857	chr16	dexseq_prepare_annotation2.py	exon	.	+	.	PDPR	10	3.41500171198795e-13	3.43310415659304e-12
ENSG00000223662.4	ENSG00000223662	chr21	dexseq_prepare_annotation2.py	exon	.	+	.	SAMSN1-AS1	5	3.62965459650678e-13	3.64628293538841e-12
ENSG00000104213.8	ENSG00000104213	chr8	dexseq_prepare_annotation2.py	exon	.	+	.	PDGFRL	5	3.63598944202151e-13	3.65003403643275e-12
ENSG00000150995.92	ENSG00000150995	chr3	dexseq_prepare_annotation2.py	exon	.	+	.	ITPR1	19	3.66916299916935e-13	3.68070289709383e-12
ENSG00000228315.ENSG00000189269.ENSG00000244723.ENSG00000272578.ENSG00000234353.ENSG00000211683.ENSG00000273000.73	ENSG00000228315+ENSG00000189269+ENSG00000244723+ENSG00000272578+ENSG00000234353+ENSG00000211683+ENSG00000273000	chr22	dexseq_prepare_annotation2.py	exon	.	-	.		26	3.68714832491659e-13	3.69610282799138e-12
ENSG00000023228.ENSG00000237580.35	ENSG00000023228+ENSG00000237580	chr2	dexseq_prepare_annotation2.py	exon	.	-	.		21	3.81033523908821e-13	3.81686257996888e-12
ENSG00000151366.ENSG00000259112.ENSG00000151364.20	ENSG00000151366+ENSG00000259112+ENSG00000151364	chr11	dexseq_prepare_annotation2.py	exon	.	-	.		3	3.90620042309687e-13	3.91010105119412e-12
ENSG00000251018.6	ENSG00000251018	chr5	dexseq_prepare_annotation2.py	exon	.	-	.	RP11-80G7.1	3	3.94377426646795e-13	3.94489864972282e-12
ENSG00000163755.27	ENSG00000163755	chr3	dexseq_prepare_annotation2.py	exon	.	+	.	HPS3	18	3.9681626327106e-13	3.96646683671371e-12
ENSG00000011295.ENSG00000243686.33	ENSG00000011295+ENSG00000243686	chr17	dexseq_prepare_annotation2.py	exon	.	+	.		17	4.02838375390517e-13	4.0237962706267e-12
ENSG00000086232.35	ENSG00000086232	chr7	dexseq_prepare_annotation2.py	exon	.	-	.	EIF2AK1	7	4.03508216888943e-13	4.02762042376915e-12
ENSG00000137868.62	ENSG00000137868	chr15	dexseq_prepare_annotation2.py	exon	.	-	.	STRA6	44	4.20210296619069e-13	4.19135131681024e-12
ENSG00000068650.ENSG00000234603.62	ENSG00000068650+ENSG00000234603	chr13	dexseq_prepare_annotation2.py	exon	.	+	.		21	4.30713061241288e-13	4.29305902092346e-12
ENSG00000147223.5	ENSG00000147223	chrX	dexseq_prepare_annotation2.py	exon	.	-	.	RIPPLY1	6	4.31057770829067e-13	4.29344553287092e-12
ENSG00000177889.16	ENSG00000177889	chr12	dexseq_prepare_annotation2.py	exon	.	-	.	UBE2N	13	4.43377097846282e-13	4.41301715686151e-12
ENSG00000099250.32	ENSG00000099250	chr10	dexseq_prepare_annotation2.py	exon	.	-	.	NRP1	28	4.51426083040628e-13	4.48994588900934e-12
ENSG00000258838.ENSG00000225830.ENSG00000243251.35	ENSG00000258838+ENSG00000225830+ENSG00000243251	chr10	dexseq_prepare_annotation2.py	exon	.	-	.		11	4.52736302720622e-13	4.4997884365306e-12
ENSG00000008394.33	ENSG00000008394	chr12	dexseq_prepare_annotation2.py	exon	.	+	.	MGST1	29	4.5744840598311e-13	4.54340476260932e-12
ENSG00000171314.6	ENSG00000171314	chr10	dexseq_prepare_annotation2.py	exon	.	+	.	PGAM1	5	4.66270205955766e-13	4.62774828174202e-12
ENSG00000220205.ENSG00000179094.ENSG00000263620.79	ENSG00000220205+ENSG00000179094+ENSG00000263620	chr17	dexseq_prepare_annotation2.py	exon	.	-	.		46	4.71118409630771e-13	4.67256237509416e-12
ENSG00000136279.ENSG00000239775.64	ENSG00000136279+ENSG00000239775	chr7	dexseq_prepare_annotation2.py	exon	.	+	.		31	4.77576242334848e-13	4.73326623229326e-12
ENSG00000128951.32	ENSG00000128951	chr15	dexseq_prepare_annotation2.py	exon	.	+	.	DUT	18	4.82555704771323e-13	4.77924259757286e-12
ENSG00000132840.21	ENSG00000132840	chr5	dexseq_prepare_annotation2.py	exon	.	+	.	BHMT2	9	4.93906880786994e-13	4.88821520801458e-12
ENSG00000239520.ENSG00000006125.52	ENSG00000239520+ENSG00000006125	chr17	dexseq_prepare_annotation2.py	exon	.	+	.		34	4.95125415959091e-13	4.89682176713875e-12
ENSG00000245534.13	ENSG00000245534	chr15	dexseq_prepare_annotation2.py	exon	.	+	.	RP11-219B17.1	5	5.0107148700092e-13	4.9521389074443e-12
ENSG00000126773.29	ENSG00000126773	chr14	dexseq_prepare_annotation2.py	exon	.	+	.	PCNXL4	23	5.19772553313838e-13	5.13334835552879e-12
ENSG00000145703.70	ENSG00000145703	chr5	dexseq_prepare_annotation2.py	exon	.	+	.	IQGAP2	41	5.39540293667004e-13	5.32483015564187e-12
ENSG00000178053.33	ENSG00000178053	chr3	dexseq_prepare_annotation2.py	exon	.	+	.	MLF1	15	5.53645476213227e-13	5.46019719829686e-12
ENSG00000233527.10	ENSG00000233527	chr19	dexseq_prepare_annotation2.py	exon	.	+	.	AC092295.7	9	5.581534090033e-13	5.50078998732606e-12
ENSG00000239381.6	ENSG00000239381	chr3	dexseq_prepare_annotation2.py	exon	.	-	.	RP11-4B14.3	4	5.88430626733464e-13	5.79511257233504e-12
ENSG00000253944.1	ENSG00000253944	chr8	dexseq_prepare_annotation2.py	exon	.	+	.	RP11-156K13.1	2	6.06679146926258e-13	5.97064175873991e-12
ENSG00000239539.ENSG00000204740.37	ENSG00000239539+ENSG00000204740	chr10	dexseq_prepare_annotation2.py	exon	.	+	.		27	6.16611894401825e-13	6.06414248495810e-12
ENSG00000225960.2	ENSG00000225960	chr9	dexseq_prepare_annotation2.py	exon	.	+	.	RP11-360A18.1	3	6.23685511824043e-13	6.12941349645561e-12
ENSG00000137500.48	ENSG00000137500	chr11	dexseq_prepare_annotation2.py	exon	.	-	.	CCDC90B	33	6.24744486028631e-13	6.13552422458069e-12
ENSG00000020922.32	ENSG00000020922	chr11	dexseq_prepare_annotation2.py	exon	.	-	.	MRE11A	14	6.56824968206856e-13	6.44607105161889e-12
ENSG00000213923.ENSG00000244627.31	ENSG00000213923+ENSG00000244627	chr22	dexseq_prepare_annotation2.py	exon	.	-	.		15	6.67574297376253e-13	6.54698650550548e-12
ENSG00000125122.ENSG00000237102.25	ENSG00000125122+ENSG00000237102	chr16	dexseq_prepare_annotation2.py	exon	.	-	.		17	6.79582346615596e-13	6.66009682430396e-12
ENSG00000084734.30	ENSG00000084734	chr2	dexseq_prepare_annotation2.py	exon	.	+	.	GCKR	12	6.9837642572154e-13	6.83950785664766e-12
ENSG00000064687.47	ENSG00000064687	chr19	dexseq_prepare_annotation2.py	exon	.	+	.	ABCA7	22	7.12504049739136e-13	6.97299988426711e-12
ENSG00000230035.3	ENSG00000230035	chr1	dexseq_prepare_annotation2.py	exon	.	-	.	RP11-174G17	4	7.29387310458461e-13	7.13325541113174e-12
ENSG00000164659.48	ENSG00000164659	chr7	dexseq_prepare_annotation2.py	exon	.	-	.	KIAA1324L	10	7.41515865119563e-13	7.24682009128687e-12
ENSG00000184708.46	ENSG00000184708	chr22	dexseq_prepare_annotation2.py	exon	.	-	.	EIF4ENIF1	17	7.6244697197871e-13	7.44619401861463e-12
ENSG00000165138.32	ENSG00000165138	chr9	dexseq_prepare_annotation2.py	exon	.	-	.	ANKS6	11	7.6550748726248e-13	7.47088461491073e-12
ENSG00000158486.75	ENSG00000158486	chr16	dexseq_prepare_annotation2.py	exon	.	-	.	DNAH3	19	7.70500421224477e-13	7.51208801461141e-12
ENSG00000189045.18	ENSG00000189045	chr5	dexseq_prepare_annotation2.py	exon	.	+	.	ANKDD1B	15	7.70799967296596e-13	7.51208801461141e-12
ENSG00000237250.ENSG00000243781.8	ENSG00000237250+ENSG00000243781	chr1	dexseq_prepare_annotation2.py	exon	.	+	.		7	7.73620444560552e-13	7.5343437327986e-12
ENSG00000151065.17	ENSG00000151065	chr12	dexseq_prepare_annotation2.py	exon	.	-	.	DCP1B	8	8.01951791286642e-13	7.80484843198109e-12
ENSG00000162039.17	ENSG00000162039	chr16	dexseq_prepare_annotation2.py	exon	.	-	.	MEIOB	2	8.06475471912381e-13	7.84343504699817e-12
ENSG00000139668.12	ENSG00000139668	chr13	dexseq_prepare_annotation2.py	exon	.	+	.	WDFY2	9	8.45284220005246e-13	8.21517918528645e-12
ENSG00000140398.35	ENSG00000140398	chr15	dexseq_prepare_annotation2.py	exon	.	+	.	NEIL1	17	8.58878967154427e-13	8.34152762978909e-12
ENSG00000164304.ENSG00000124783.59	ENSG00000164304+ENSG00000124783	chr6	dexseq_prepare_annotation2.py	exon	.	-	.		9	8.69772038297814e-13	8.44148048787796e-12
ENSG00000125851.16	ENSG00000125851	chr20	dexseq_prepare_annotation2.py	exon	.	+	.	PCSK2	7	9.1130899293287e-13	8.83850062668963e-12
ENSG00000138449.22	ENSG00000138449	chr2	dexseq_prepare_annotation2.py	exon	.	-	.	SLC40A1	5	9.58468252945793e-13	9.2894637167412e-12
ENSG00000257067.5	ENSG00000257067	chr11	dexseq_prepare_annotation2.py	exon	.	+	.	AP000797.4	5	9.63671239247701e-13	9.33344525300361e-12
ENSG00000226738.1	ENSG00000226738	chr22	dexseq_prepare_annotation2.py	exon	.	+	.	CTA-384D8.31	2	9.6615053610005e-13	9.35100456801938e-12
ENSG00000162747.ENSG00000203747.32	ENSG00000162747+ENSG00000203747	chr1	dexseq_prepare_annotation2.py	exon	.	-	.		28	9.72493510447719e-13	9.40590897699744e-12
ENSG00000140470.40	ENSG00000140470	chr15	dexseq_prepare_annotation2.py	exon	.	-	.	ADAMTS17	10	1.0352767264586e-12	1.00062490214325e-11
ENSG00000136237.43	ENSG00000136237	chr7	dexseq_prepare_annotation2.py	exon	.	-	.	RAPGEF5	9	1.06288316061718e-12	1.02660029429467e-11
ENSG00000102786.62	ENSG00000102786	chr13	dexseq_prepare_annotation2.py	exon	.	-	.	INTS6	22	1.07249252635189e-12	1.03516919634267e-11
ENSG00000170423.17	ENSG00000170423	chr12	dexseq_prepare_annotation2.py	exon	.	-	.	KRT78	14	1.09571682190779e-12	1.05685841090405e-11
ENSG00000151503.63	ENSG00000151503	chr11	dexseq_prepare_annotation2.py	exon	.	-	.	NCAPD3	35	1.13410012043028e-12	1.0931291957499e-11
ENSG00000122705.23	ENSG00000122705	chr9	dexseq_prepare_annotation2.py	exon	.	+	.	CLTA	7	1.14041500314221e-12	1.09846150680149e-11
ENSG00000007545.ENSG00000261732.ENSG00000206053.81	ENSG00000007545+ENSG00000261732+ENSG00000206053	chr16	dexseq_prepare_annotation2.py	exon	.	+	.		28	1.14330632810848e-12	1.10049115285832e-11
ENSG00000001084.ENSG00000231683.37	ENSG00000001084+ENSG00000231683	chr6	dexseq_prepare_annotation2.py	exon	.	-	.		3	1.19590299246547e-12	1.15032917040852e-11
ENSG00000147121.17	ENSG00000147121	chrX	dexseq_prepare_annotation2.py	exon	.	+	.	KRBOX4	14	1.21726952291307e-12	1.17007948524398e-11
ENSG00000066777.57	ENSG00000066777	chr8	dexseq_prepare_annotation2.py	exon	.	-	.	ARFGEF1	42	1.25173305600467e-12	1.20238341601435e-11
ENSG00000172824.36	ENSG00000172824	chr16	dexseq_prepare_annotation2.py	exon	.	+	.	CES4A	20	1.25302556470704e-12	1.20280169460319e-11
ENSG00000104884.47	ENSG00000104884	chr19	dexseq_prepare_annotation2.py	exon	.	-	.	ERCC2	31	1.2727374938567e-12	1.22088844762713e-11
ENSG00000167702.35	ENSG00000167702	chr8	dexseq_prepare_annotation2.py	exon	.	+	.	KIFC2	18	1.28027117652381e-12	1.22727634503656e-11
ENSG00000107186.84	ENSG00000107186	chr9	dexseq_prepare_annotation2.py	exon	.	-	.	MPDZ	39	1.28609613185229e-12	1.23201864262219e-11
ENSG00000128683.42	ENSG00000128683	chr2	dexseq_prepare_annotation2.py	exon	.	+	.	GAD1	16	1.30610505414442e-12	1.2503327646564e-11
ENSG00000267546.ENSG00000161544.21	ENSG00000267546+ENSG00000161544	chr17	dexseq_prepare_annotation2.py	exon	.	-	.		21	1.31530038468523e-12	1.25827713692382e-11
ENSG00000091106.14	ENSG00000091106	chr2	dexseq_prepare_annotation2.py	exon	.	-	.	NLRC4	4	1.37622846375656e-12	1.31566691146863e-11
ENSG00000203618.ENSG00000184702.48	ENSG00000203618+ENSG00000184702	chr22	dexseq_prepare_annotation2.py	exon	.	+	.		9	1.37845570772981e-12	1.31689907435536e-11
ENSG00000078269.3	ENSG00000078269	chr6	dexseq_prepare_annotation2.py	exon	.	+	.	SYNJ2	4	1.40446837163629e-12	1.34083735561521e-11
ENSG00000267320.10	ENSG00000267320	chr19	dexseq_prepare_annotation2.py	exon	.	-	.	AC005780.1	11	1.42649651995509e-12	1.36094168328006e-11
ENSG00000179832.64	ENSG00000179832	chr8	dexseq_prepare_annotation2.py	exon	.	+	.	MROH1	32	1.43917923127475e-12	1.37210878612159e-11
ENSG00000187720.12	ENSG00000187720	chr15	dexseq_prepare_annotation2.py	exon	.	+	.	THSD4	13	1.47528675572905e-12	1.40518940121351e-11
ENSG00000055163.92	ENSG00000055163	chr5	dexseq_prepare_annotation2.py	exon	.	+	.	CYFIP2	30	1.47587941954447e-12	1.40518940121351e-11
ENSG00000133704.44	ENSG00000133704	chr12	dexseq_prepare_annotation2.py	exon	.	-	.	IPO8	17	1.48604536185186e-12	1.41390919377823e-11
ENSG00000171766.39	ENSG00000171766	chr15	dexseq_prepare_annotation2.py	exon	.	-	.	GATM	27	1.51930904257419e-12	1.4445788010492e-11
ENSG00000269793.ENSG00000268067.15	ENSG00000269793+ENSG00000268067	chr19	dexseq_prepare_annotation2.py	exon	.	+	.		10	1.60168390928628e-12	1.52187081807202e-11
ENSG00000146966.34	ENSG00000146966	chr7	dexseq_prepare_annotation2.py	exon	.	-	.	DENND2A	11	1.62098003097139e-12	1.53916331222277e-11
ENSG00000160271.ENSG00000148288.66	ENSG00000160271+ENSG00000148288	chr9	dexseq_prepare_annotation2.py	exon	.	-	.		15	1.64039016960672e-12	1.55654061124143e-11
ENSG00000159720.42	ENSG00000159720	chr16	dexseq_prepare_annotation2.py	exon	.	-	.	ATP6V0D1	29	1.6747978276898e-12	1.58811572390532e-11
ENSG00000030066.ENSG00000252941.48	ENSG00000030066+ENSG00000252941	chr11	dexseq_prepare_annotation2.py	exon	.	-	.		6	1.7161001925471e-12	1.62618164093221e-11
ENSG00000140009.ENSG00000214770.43	ENSG00000140009+ENSG00000214770	chr14	dexseq_prepare_annotation2.py	exon	.	-	.		25	1.7326411511438e-12	1.64074803745965e-11
ENSG00000100591.31	ENSG00000100591	chr14	dexseq_prepare_annotation2.py	exon	.	+	.	AHSA1	8	1.74061743308367e-12	1.64718982170574e-11
ENSG00000234377.27	ENSG00000234377	chr13	dexseq_prepare_annotation2.py	exon	.	+	.	RNF219-AS1	18	1.76874349423964e-12	1.67267831523983e-11
ENSG00000086758.76	ENSG00000086758	chrX	dexseq_prepare_annotation2.py	exon	.	-	.	HUWE1	9	1.77935737293089e-12	1.68158258395368e-11
ENSG00000013523.22	ENSG00000013523	chr14	dexseq_prepare_annotation2.py	exon	.	-	.	ANGEL1	15	1.79741863701069e-12	1.69750828747026e-11
ENSG00000120549.37	ENSG00000120549	chr10	dexseq_prepare_annotation2.py	exon	.	+	.	KIAA1217	13	1.8098531457573e-12	1.7081021551821e-11
ENSG00000260345.ENSG00000088682.ENSG00000102978.70	ENSG00000260345+ENSG00000088682+ENSG00000102978	chr16	dexseq_prepare_annotation2.py	exon	.	+	.		26	1.90400964978855e-12	1.79575748824816e-11
ENSG00000197150.36	ENSG00000197150	chr7	dexseq_prepare_annotation2.py	exon	.	+	.	ABCB8	16	1.90993014386928e-12	1.7993280859841e-11
ENSG00000128915.50	ENSG00000128915	chr15	dexseq_prepare_annotation2.py	exon	.	-	.	NARG2	32	1.91035973216211e-12	1.7993280859841e-11
ENSG00000225720.3	ENSG00000225720	chr22	dexseq_prepare_annotation2.py	exon	.	+	.	RP4-742C19.12	4	1.98605573314498e-12	1.86936996371272e-11
ENSG00000230453.19	ENSG00000230453	chr9	dexseq_prepare_annotation2.py	exon	.	+	.	ANKRD18B	16	2.01962663567701e-12	1.89969438371925e-11
ENSG00000170743.14	ENSG00000170743	chr11	dexseq_prepare_annotation2.py	exon	.	+	.	SYT9	3	2.05269922071405e-12	1.92950976982592e-11
ENSG00000175920.20	ENSG00000175920	chr4	dexseq_prepare_annotation2.py	exon	.	+	.	DOK7	12	2.11435340753829e-12	1.98613358242251e-11
ENSG00000109083.35	ENSG00000109083	chr17	dexseq_prepare_annotation2.py	exon	.	-	.	IFT20	9	2.12279635012737e-12	1.99273070084867e-11
ENSG00000025434.75	ENSG00000025434	chr11	dexseq_prepare_annotation2.py	exon	.	+	.	NR1H3	15	2.28785201714807e-12	2.14623764763743e-11
ENSG00000181652.38	ENSG00000181652	chr7	dexseq_prepare_annotation2.py	exon	.	-	.	ATG9B	17	2.36240568310856e-12	2.2146961494152e-11
ENSG00000114547.27	ENSG00000114547	chr3	dexseq_prepare_annotation2.py	exon	.	+	.	ROPN1B	16	2.36793832371993e-12	2.21840096362386e-11
ENSG00000100364.41	ENSG00000100364	chr22	dexseq_prepare_annotation2.py	exon	.	-	.	KIAA0930	24	2.40456176324702e-12	2.25120879155495e-11
ENSG00000197121.47	ENSG00000197121	chr2	dexseq_prepare_annotation2.py	exon	.	-	.	PGAP1	27	2.67641750637769e-12	2.50405621896696e-11
ENSG00000165678.6	ENSG00000165678	chr10	dexseq_prepare_annotation2.py	exon	.	+	.	GHITM	6	2.68389775096943e-12	2.50938181459727e-11
ENSG00000197165.17	ENSG00000197165	chr16	dexseq_prepare_annotation2.py	exon	.	-	.	SULT1A2	10	2.73080635279419e-12	2.55154036984778e-11
ENSG00000090273.5	ENSG00000090273	chr1	dexseq_prepare_annotation2.py	exon	.	+	.	NUDC	3	2.80312167077975e-12	2.61736590337478e-11
ENSG00000144115.13	ENSG00000144115	chr2	dexseq_prepare_annotation2.py	exon	.	+	.	THNSL2	5	2.86535604040653e-12	2.67369725206551e-11
ENSG00000070614.33	ENSG00000070614	chr5	dexseq_prepare_annotation2.py	exon	.	+	.	NDST1	3	2.91382791255293e-12	2.71712032722709e-11
ENSG00000140451.22	ENSG00000140451	chr15	dexseq_prepare_annotation2.py	exon	.	-	.	PIF1	14	2.91654098598372e-12	2.71784436901033e-11
ENSG00000242153.20	ENSG00000242153	chrY	dexseq_prepare_annotation2.py	exon	.	+	.	OFD1P6Y	18	3.05473057826918e-12	2.84473051993561e-11
ENSG00000151893.23	ENSG00000151893	chr10	dexseq_prepare_annotation2.py	exon	.	-	.	CACUL1	11	3.17400787201594e-12	2.95384790954057e-11
ENSG00000198793.6	ENSG00000198793	chr1	dexseq_prepare_annotation2.py	exon	.	-	.	MTOR	4	3.19226032037548e-12	2.96886556236909e-11
ENSG00000088035.20	ENSG00000088035	chr1	dexseq_prepare_annotation2.py	exon	.	+	.	ALG6	17	3.22491045499716e-12	2.99724459108809e-11
ENSG00000176871.30	ENSG00000176871	chr12	dexseq_prepare_annotation2.py	exon	.	-	.	WSB2	24	3.22706519370457e-12	2.99726227190271e-11
ENSG00000261771.ENSG00000260916.ENSG00000207964.ENSG00000256061.66	ENSG00000261771+ENSG00000260916+ENSG00000207964+ENSG00000256061	chr15	dexseq_prepare_annotation2.py	exon	.	-	.		41	3.30884967155075e-12	3.07119023085604e-11
ENSG00000129484.37	ENSG00000129484	chr14	dexseq_prepare_annotation2.py	exon	.	+	.	PARP2	24	3.38157486548653e-12	3.13661742645327e-11
ENSG00000147650.18	ENSG00000147650	chr8	dexseq_prepare_annotation2.py	exon	.	-	.	LRP12	12	3.38703977185004e-12	3.13961137107949e-11
ENSG00000171720.47	ENSG00000171720	chr5	dexseq_prepare_annotation2.py	exon	.	-	.	HDAC3	29	3.40067530996857e-12	3.15017011881841e-11
ENSG00000188895.3	ENSG00000188895	chr17	dexseq_prepare_annotation2.py	exon	.	+	.	MSL1	4	3.41655879667136e-12	3.16279592034868e-11
ENSG00000156970.ENSG00000259288.ENSG00000137843.103	ENSG00000156970+ENSG00000259288+ENSG00000137843	chr15	dexseq_prepare_annotation2.py	exon	.	+	.		50	3.42600269737027e-12	3.16944771620925e-11
ENSG00000175600.30	ENSG00000175600	chr7	dexseq_prepare_annotation2.py	exon	.	+	.	SUGCT	25	3.4481192738356e-12	3.18780671205591e-11
ENSG00000147010.38	ENSG00000147010	chrX	dexseq_prepare_annotation2.py	exon	.	-	.	SH3KBP1	8	3.47414396478846e-12	3.20975223185262e-11
ENSG00000088280.47	ENSG00000088280	chr1	dexseq_prepare_annotation2.py	exon	.	-	.	ASAP3	12	3.49525710080716e-12	3.22713408899524e-11
ENSG00000272146.4	ENSG00000272146	chr3	dexseq_prepare_annotation2.py	exon	.	+	.	RP11-755B10.4	3	3.53830501131845e-12	3.26473192168594e-11
ENSG00000239332.ENSG00000222005.18	ENSG00000239332+ENSG00000222005	chr2	dexseq_prepare_annotation2.py	exon	.	+	.		6	3.54506368750666e-12	3.26881890870358e-11
ENSG00000067798.66	ENSG00000067798	chr12	dexseq_prepare_annotation2.py	exon	.	+	.	NAV3	8	3.56853780899659e-12	3.28830332314236e-11
ENSG00000140694.51	ENSG00000140694	chr16	dexseq_prepare_annotation2.py	exon	.	-	.	PARN	26	3.73090991357486e-12	3.43566861726441e-11
ENSG00000158869.7	ENSG00000158869	chr1	dexseq_prepare_annotation2.py	exon	.	+	.	FCER1G	7	3.75378283120826e-12	3.454464803487e-11
ENSG00000119321.32	ENSG00000119321	chr9	dexseq_prepare_annotation2.py	exon	.	-	.	FKBP15	14	3.76525906227531e-12	3.46275528702305e-11
ENSG00000184640.63	ENSG00000184640	chr17	dexseq_prepare_annotation2.py	exon	.	+	.	SEPT9	43	3.76820317783684e-12	3.46319341177225e-11
ENSG00000124006.52	ENSG00000124006	chr2	dexseq_prepare_annotation2.py	exon	.	-	.	OBSL1	24	4.01635278532214e-12	3.68884129510543e-11
ENSG00000147224.18	ENSG00000147224	chrX	dexseq_prepare_annotation2.py	exon	.	+	.	PRPS1	13	4.07251652671583e-12	3.73797887089143e-11
ENSG00000172757.39	ENSG00000172757	chr11	dexseq_prepare_annotation2.py	exon	.	-	.	CFL1	38	4.12346457196817e-12	3.78226809169943e-11
ENSG00000236901.ENSG00000165209.46	ENSG00000236901+ENSG00000165209	chr9	dexseq_prepare_annotation2.py	exon	.	-	.		24	4.15959541087969e-12	3.81291717807222e-11
ENSG00000248257.ENSG00000124467.31	ENSG00000248257+ENSG00000124467	chr19	dexseq_prepare_annotation2.py	exon	.	-	.		17	4.22928993581897e-12	3.87427251692451e-11
ENSG00000117245.29	ENSG00000117245	chr1	dexseq_prepare_annotation2.py	exon	.	-	.	KIF17	17	4.24676622600167e-12	3.88774411061366e-11
ENSG00000250599.ENSG00000042304.9	ENSG00000250599+ENSG00000042304	chr2	dexseq_prepare_annotation2.py	exon	.	-	.		7	4.27968237116448e-12	3.91532349393235e-11
ENSG00000254286.7	ENSG00000254286	chr8	dexseq_prepare_annotation2.py	exon	.	+	.	RP11-89K10.1	4	4.37055661625807e-12	3.99585612720298e-11
ENSG00000160505.14	ENSG00000160505	chr19	dexseq_prepare_annotation2.py	exon	.	+	.	NLRP4	7	4.4136940755466e-12	4.03266814168105e-11
ENSG00000143337.34	ENSG00000143337	chr1	dexseq_prepare_annotation2.py	exon	.	+	.	TOR1AIP1	22	4.43346926219554e-12	4.04810069132415e-11
ENSG00000170629.30	ENSG00000170629	chr7	dexseq_prepare_annotation2.py	exon	.	-	.	DPY19L2P2	5	4.47717916119729e-12	4.08535320859836e-11
ENSG00000143612.5	ENSG00000143612	chr1	dexseq_prepare_annotation2.py	exon	.	-	.	C1orf43	4	4.51284073467974e-12	4.11521812024012e-11
ENSG00000154727.11	ENSG00000154727	chr21	dexseq_prepare_annotation2.py	exon	.	+	.	GABPA	4	4.64776991192801e-12	4.23550668467517e-11
ENSG00000143324.24	ENSG00000143324	chr1	dexseq_prepare_annotation2.py	exon	.	+	.	XPR1	24	4.69496435290178e-12	4.2757384638951e-11
ENSG00000135677.29	ENSG00000135677	chr12	dexseq_prepare_annotation2.py	exon	.	-	.	GNS	17	4.70872614926741e-12	4.28549045258229e-11
ENSG00000233436.5	ENSG00000233436	chr11	dexseq_prepare_annotation2.py	exon	.	-	.	BTBD18	5	4.8335174058819e-12	4.39621408127975e-11
ENSG00000133256.41	ENSG00000133256	chr4	dexseq_prepare_annotation2.py	exon	.	+	.	PDE6B	26	4.92296576800929e-12	4.47466979198461e-11
ENSG00000196177.14	ENSG00000196177	chr10	dexseq_prepare_annotation2.py	exon	.	+	.	ACADSB	13	4.94825669580367e-12	4.49474656756691e-11
ENSG00000008710.140	ENSG00000008710	chr16	dexseq_prepare_annotation2.py	exon	.	-	.	PKD1	71	4.99148521442619e-12	4.53108043332841e-11
ENSG00000124635.8	ENSG00000124635	chr6	dexseq_prepare_annotation2.py	exon	.	-	.	HIST1H2BJ	4	5.03682591282406e-12	4.56928344282953e-11
ENSG00000119778.49	ENSG00000119778	chr2	dexseq_prepare_annotation2.py	exon	.	-	.	ATAD2B	17	5.05775101807654e-12	4.58530218266706e-11
ENSG00000107281.17	ENSG00000107281	chr9	dexseq_prepare_annotation2.py	exon	.	-	.	NPDC1	7	5.07584654942845e-12	4.59873663490503e-11
ENSG00000089091.30	ENSG00000089091	chr20	dexseq_prepare_annotation2.py	exon	.	-	.	DZANK1	11	5.20602488165257e-12	4.71363568962014e-11
ENSG00000129515.33	ENSG00000129515	chr14	dexseq_prepare_annotation2.py	exon	.	-	.	SNX6	13	5.47671436123317e-12	4.95552606999009e-11
ENSG00000197013.ENSG00000269237.ENSG00000196268.ENSG00000268658.50	ENSG00000197013+ENSG00000269237+ENSG00000196268+ENSG00000268658	chr19	dexseq_prepare_annotation2.py	exon	.	+	.		24	5.48963086514515e-12	4.96401285834066e-11
ENSG00000148735.21	ENSG00000148735	chr10	dexseq_prepare_annotation2.py	exon	.	+	.	PLEKHS1	20	5.53921991168248e-12	5.00562860531564e-11
ENSG00000183298.3	ENSG00000183298	chr1	dexseq_prepare_annotation2.py	exon	.	-	.	RP11-556K13.1	4	5.56301418935497e-12	5.02389582583061e-11
ENSG00000144021.13	ENSG00000144021	chr2	dexseq_prepare_annotation2.py	exon	.	+	.	CIAO1	11	5.70139799872935e-12	5.14555752502686e-11
ENSG00000081803.44	ENSG00000081803	chr7	dexseq_prepare_annotation2.py	exon	.	-	.	CADPS2	13	5.79385453702297e-12	5.22563975402188e-11
ENSG00000166787.8	ENSG00000166787	chr11	dexseq_prepare_annotation2.py	exon	.	-	.	SAA3P	7	5.85371537587576e-12	5.27623902280285e-11
ENSG00000136205.53	ENSG00000136205	chr7	dexseq_prepare_annotation2.py	exon	.	-	.	TNS3	37	6.01736113304873e-12	5.42025970097599e-11
ENSG00000175766.25	ENSG00000175766	chr5	dexseq_prepare_annotation2.py	exon	.	+	.	EIF4E1B	23	6.11928871264241e-12	5.50853738250312e-11
ENSG00000063761.22	ENSG00000063761	chr14	dexseq_prepare_annotation2.py	exon	.	+	.	ADCK1	23	6.14405179618314e-12	5.52728351972014e-11
ENSG00000250312.8	ENSG00000250312	chr4	dexseq_prepare_annotation2.py	exon	.	+	.	ZNF718	9	6.18162595256588e-12	5.55625333666787e-11
ENSG00000139865.53	ENSG00000139865	chr14	dexseq_prepare_annotation2.py	exon	.	+	.	TTC6	35	6.18417251808124e-12	5.55625333666787e-11
ENSG00000171241.26	ENSG00000171241	chr16	dexseq_prepare_annotation2.py	exon	.	-	.	SHCBP1	10	6.30746465153263e-12	5.66340108250857e-11
ENSG00000255819.ENSG00000183542.ENSG00000213809.34	ENSG00000255819+ENSG00000183542+ENSG00000213809	chr12	dexseq_prepare_annotation2.py	exon	.	-	.		5	6.35985847348556e-12	5.70679372230795e-11
ENSG00000069345.16	ENSG00000069345	chr16	dexseq_prepare_annotation2.py	exon	.	-	.	DNAJA2	8	6.36982303107086e-12	5.71208283821396e-11
ENSG00000070669.45	ENSG00000070669	chr7	dexseq_prepare_annotation2.py	exon	.	-	.	ASNS	29	6.48032339927325e-12	5.80704032442994e-11
ENSG00000121753.63	ENSG00000121753	chr1	dexseq_prepare_annotation2.py	exon	.	-	.	BAI2	31	6.48399044348134e-12	5.80704032442994e-11
ENSG00000269404.ENSG00000142539.ENSG00000062822.80	ENSG00000269404+ENSG00000142539+ENSG00000062822	chr19	dexseq_prepare_annotation2.py	exon	.	+	.		14	6.52372100048538e-12	5.83889671688851e-11
ENSG00000213471.ENSG00000182768.ENSG00000261147.25	ENSG00000213471+ENSG00000182768+ENSG00000261147	chr15	dexseq_prepare_annotation2.py	exon	.	+	.		5	6.55940328781469e-12	5.86709150676809e-11
ENSG00000113262.19	ENSG00000113262	chr5	dexseq_prepare_annotation2.py	exon	.	-	.	GRM6	5	6.7758167509093e-12	6.05680333008032e-11
ENSG00000105854.42	ENSG00000105854	chr7	dexseq_prepare_annotation2.py	exon	.	-	.	PON2	12	6.82917861654056e-12	6.10061697673649e-11
ENSG00000236581.67	ENSG00000236581	chr13	dexseq_prepare_annotation2.py	exon	.	+	.	STARD13-AS	39	7.20816490070506e-12	6.43507545906455e-11
ENSG00000232495.ENSG00000177951.28	ENSG00000232495+ENSG00000177951	chr11	dexseq_prepare_annotation2.py	exon	.	-	.		12	7.25579830401036e-12	6.47348209780555e-11
ENSG00000185774.28	ENSG00000185774	chr4	dexseq_prepare_annotation2.py	exon	.	-	.	KCNIP4	15	7.26630577197322e-12	6.4787379417962e-11
ENSG00000166897.ENSG00000243902.6	ENSG00000166897+ENSG00000243902	chr22	dexseq_prepare_annotation2.py	exon	.	-	.		7	7.43786924052697e-12	6.62749567755908e-11
ENSG00000181004.5	ENSG00000181004	chr4	dexseq_prepare_annotation2.py	exon	.	+	.	BBS12	3	7.70702163167456e-12	6.86296583622594e-11
ENSG00000165795.162	ENSG00000165795	chr14	dexseq_prepare_annotation2.py	exon	.	-	.	NDRG2	64	7.8154222232081e-12	6.95508151429946e-11
ENSG00000061936.36	ENSG00000061936	chr12	dexseq_prepare_annotation2.py	exon	.	+	.	SFSWAP	9	7.9666799681958e-12	7.08519560669581e-11
ENSG00000248222.23	ENSG00000248222	chr5	dexseq_prepare_annotation2.py	exon	.	+	.	CTB-174D11.1	9	8.12245974273911e-12	7.21916402974039e-11
ENSG00000176953.ENSG00000266868.21	ENSG00000176953+ENSG00000266868	chr16	dexseq_prepare_annotation2.py	exon	.	+	.		4	8.16997799373629e-12	7.25680197241108e-11
ENSG00000181355.55	ENSG00000181355	chr6	dexseq_prepare_annotation2.py	exon	.	-	.	OFCC1	11	8.40783826903421e-12	7.46335245209526e-11
ENSG00000124226.2	ENSG00000124226	chr20	dexseq_prepare_annotation2.py	exon	.	+	.	RNF114	3	8.66314093752683e-12	7.68511503901716e-11
ENSG00000188352.79	ENSG00000188352	chr9	dexseq_prepare_annotation2.py	exon	.	+	.	FOCAD	26	8.85151227533326e-12	7.84725984030492e-11
ENSG00000250420.20	ENSG00000250420	chr5	dexseq_prepare_annotation2.py	exon	.	-	.	AACSP1	15	9.13009061359684e-12	8.08912194894053e-11
ENSG00000159140.47	ENSG00000159140	chr21	dexseq_prepare_annotation2.py	exon	.	+	.	SON	25	9.62079658250303e-12	8.51850216017966e-11
ENSG00000149328.36	ENSG00000149328	chr11	dexseq_prepare_annotation2.py	exon	.	+	.	GLB1L2	30	9.86822067253516e-12	8.73206865815627e-11
ENSG00000221986.13	ENSG00000221986	chr1	dexseq_prepare_annotation2.py	exon	.	-	.	MYBPHL	7	1.01148846303271e-11	8.94469381865219e-11
ENSG00000156603.10	ENSG00000156603	chr11	dexseq_prepare_annotation2.py	exon	.	-	.	MED19	10	1.02653986740279e-11	9.0720783999564e-11
ENSG00000255157.4	ENSG00000255157	chr11	dexseq_prepare_annotation2.py	exon	.	+	.	CTD-2313N18.8	3	1.06008914982521e-11	9.36267534842478e-11
ENSG00000232293.1	ENSG00000232293	chrX	dexseq_prepare_annotation2.py	exon	.	-	.	PAICSP7	2	1.08698124908508e-11	9.59414770418868e-11
ENSG00000263609.12	ENSG00000263609	chr17	dexseq_prepare_annotation2.py	exon	.	-	.	RP11-1109M24.16	10	1.09119804230529e-11	9.6253132154069e-11
ENSG00000167644.ENSG00000267748.ENSG00000167642.19	ENSG00000167644+ENSG00000267748+ENSG00000167642	chr19	dexseq_prepare_annotation2.py	exon	.	+	.		17	1.0994621428917e-11	9.69211791039082e-11
ENSG00000232284.15	ENSG00000232284	chr1	dexseq_prepare_annotation2.py	exon	.	+	.	GNG12-AS1	10	1.15670106292642e-11	1.01902967464591e-10
ENSG00000139354.ENSG00000257803.29	ENSG00000139354+ENSG00000257803	chr12	dexseq_prepare_annotation2.py	exon	.	+	.		14	1.15824647246893e-11	1.01975100342717e-10
ENSG00000138073.29	ENSG00000138073	chr2	dexseq_prepare_annotation2.py	exon	.	-	.	PREB	17	1.17118615691172e-11	1.03049696088396e-10
ENSG00000187097.33	ENSG00000187097	chr14	dexseq_prepare_annotation2.py	exon	.	-	.	ENTPD5	11	1.19219566676286e-11	1.04832543780388e-10
ENSG00000064199.8	ENSG00000064199	chr11	dexseq_prepare_annotation2.py	exon	.	+	.	SPA17	6	1.20725162771521e-11	1.06089977103039e-10
ENSG00000213918.45	ENSG00000213918	chr16	dexseq_prepare_annotation2.py	exon	.	+	.	DNASE1	17	1.22569019255293e-11	1.07642904645105e-10
ENSG00000050165.40	ENSG00000050165	chr11	dexseq_prepare_annotation2.py	exon	.	-	.	DKK3	23	1.27392760233396e-11	1.1180925560447e-10
ENSG00000163803.68	ENSG00000163803	chr2	dexseq_prepare_annotation2.py	exon	.	+	.	PLB1	22	1.28157718877213e-11	1.12365732240997e-10
ENSG00000174231.77	ENSG00000174231	chr17	dexseq_prepare_annotation2.py	exon	.	-	.	PRPF8	26	1.2818692982602e-11	1.12365732240997e-10
ENSG00000070444.22	ENSG00000070444	chr17	dexseq_prepare_annotation2.py	exon	.	-	.	MNT	14	1.29449935690223e-11	1.13402022314394e-10
ENSG00000213822.8	ENSG00000213822	chr19	dexseq_prepare_annotation2.py	exon	.	+	.	CEACAM18	6	1.30605001622504e-11	1.14342519823469e-10
ENSG00000204745.30	ENSG00000204745	chr2	dexseq_prepare_annotation2.py	exon	.	+	.	AC083899.3	29	1.3190753123778e-11	1.15410866171509e-10
ENSG00000196712.73	ENSG00000196712	chr17	dexseq_prepare_annotation2.py	exon	.	+	.	NF1	6	1.34351656095976e-11	1.17476083591958e-10
ENSG00000123843.22	ENSG00000123843	chr1	dexseq_prepare_annotation2.py	exon	.	+	.	C4BPB	6	1.36944897689395e-11	1.1962665656173e-10
ENSG00000156467.28	ENSG00000156467	chr8	dexseq_prepare_annotation2.py	exon	.	-	.	UQCRB	23	1.36981642507269e-11	1.1962665656173e-10
ENSG00000225361.8	ENSG00000225361	chr9	dexseq_prepare_annotation2.py	exon	.	-	.	PPP1R26-AS1	5	1.38857962166133e-11	1.21189840860666e-10
ENSG00000064309.33	ENSG00000064309	chr11	dexseq_prepare_annotation2.py	exon	.	-	.	CDON	24	1.39904638914608e-11	1.22027451990529e-10
ENSG00000067221.32	ENSG00000067221	chr15	dexseq_prepare_annotation2.py	exon	.	-	.	STOML1	22	1.43430038908398e-11	1.25024668698165e-10
ENSG00000112096.42	ENSG00000112096	chr6	dexseq_prepare_annotation2.py	exon	.	-	.	SOD2	18	1.44615104828777e-11	1.25979415342462e-10
ENSG00000188282.40	ENSG00000188282	chr2	dexseq_prepare_annotation2.py	exon	.	+	.	RUFY4	36	1.44789493956204e-11	1.26053086735816e-10
ENSG00000150433.46	ENSG00000150433	chr11	dexseq_prepare_annotation2.py	exon	.	-	.	TMEM218	25	1.45029100805191e-11	1.26183409838813e-10
ENSG00000162604.33	ENSG00000162604	chr1	dexseq_prepare_annotation2.py	exon	.	-	.	TM2D1	6	1.45440327735384e-11	1.26462797982552e-10
ENSG00000064270.54	ENSG00000064270	chr16	dexseq_prepare_annotation2.py	exon	.	+	.	ATP2C2	14	1.47596929096494e-11	1.28258532689795e-10
ENSG00000177182.26	ENSG00000177182	chr8	dexseq_prepare_annotation2.py	exon	.	+	.	CLVS1	9	1.47702445076859e-11	1.28270799146574e-10
ENSG00000233885.4	ENSG00000233885	chr3	dexseq_prepare_annotation2.py	exon	.	-	.	YEATS2-AS1	4	1.52507223886403e-11	1.32361557206047e-10
ENSG00000148700.55	ENSG00000148700	chr10	dexseq_prepare_annotation2.py	exon	.	+	.	ADD3	35	1.55678752526886e-11	1.35030631209043e-10
ENSG00000135476.49	ENSG00000135476	chr12	dexseq_prepare_annotation2.py	exon	.	+	.	ESPL1	25	1.63349988917919e-11	1.41596895890925e-10
ENSG00000047410.ENSG00000202025.63	ENSG00000047410+ENSG00000202025	chr1	dexseq_prepare_annotation2.py	exon	.	-	.		11	1.63907811901167e-11	1.41992730384011e-10
ENSG00000112679.38	ENSG00000112679	chr6	dexseq_prepare_annotation2.py	exon	.	+	.	DUSP22	28	1.64966555021809e-11	1.42821754051577e-10
ENSG00000082074.38	ENSG00000082074	chr5	dexseq_prepare_annotation2.py	exon	.	-	.	FYB	26	1.65477189983135e-11	1.43175516906493e-10
ENSG00000265148.25	ENSG00000265148	chr17	dexseq_prepare_annotation2.py	exon	.	+	.	BZRAP1-AS1	11	1.69937636184995e-11	1.46944225891572e-10
ENSG00000075151.24	ENSG00000075151	chr1	dexseq_prepare_annotation2.py	exon	.	-	.	EIF4G3	6	1.71215032248481e-11	1.47957620848226e-10
ENSG00000080561.15	ENSG00000080561	chrX	dexseq_prepare_annotation2.py	exon	.	+	.	MID2	11	1.71529391440351e-11	1.48138060275316e-10
ENSG00000186522.40	ENSG00000186522	chr2	dexseq_prepare_annotation2.py	exon	.	-	.	SEPT10	14	1.71996798666539e-11	1.48450373461636e-10
ENSG00000118526.4	ENSG00000118526	chr6	dexseq_prepare_annotation2.py	exon	.	+	.	TCF21	3	1.74992949870568e-11	1.50943519267581e-10
ENSG00000233725.19	ENSG00000233725	chr13	dexseq_prepare_annotation2.py	exon	.	+	.	LINC00284	14	1.78169435768565e-11	1.53589057836366e-10
ENSG00000175899.64	ENSG00000175899	chr12	dexseq_prepare_annotation2.py	exon	.	-	.	A2M	38	1.80093402962192e-11	1.55152290802419e-10
ENSG00000011566.43	ENSG00000011566	chr2	dexseq_prepare_annotation2.py	exon	.	-	.	MAP4K3	19	1.81215524436564e-11	1.5602323128483e-10
ENSG00000262879.23	ENSG00000262879	chr17	dexseq_prepare_annotation2.py	exon	.	-	.	RP11-156P1.3	17	1.82847147091366e-11	1.57331505964453e-10
ENSG00000104953.36	ENSG00000104953	chr19	dexseq_prepare_annotation2.py	exon	.	+	.	TLE6	12	1.84211592681658e-11	1.58408424736176e-10
ENSG00000136490.27	ENSG00000136490	chr17	dexseq_prepare_annotation2.py	exon	.	-	.	LIMD2	17	1.86727822693828e-11	1.60473867953778e-10
ENSG00000140403.30	ENSG00000140403	chr15	dexseq_prepare_annotation2.py	exon	.	+	.	DNAJA4	20	1.88974597885221e-11	1.6229387237514e-10
ENSG00000099998.21	ENSG00000099998	chr22	dexseq_prepare_annotation2.py	exon	.	-	.	GGT5	2	1.89076871407548e-11	1.6229387237514e-10
ENSG00000147604.24	ENSG00000147604	chr8	dexseq_prepare_annotation2.py	exon	.	-	.	RPL7	22	1.99724310626036e-11	1.71328299225292e-10
ENSG00000184779.29	ENSG00000184779	chr15	dexseq_prepare_annotation2.py	exon	.	-	.	RPS17	13	2.00294192992229e-11	1.71712199416795e-10
ENSG00000151575.28	ENSG00000151575	chr15	dexseq_prepare_annotation2.py	exon	.	+	.	TEX9	25	2.08123788535616e-11	1.78315582924838e-10
ENSG00000141098.17	ENSG00000141098	chr16	dexseq_prepare_annotation2.py	exon	.	-	.	GFOD2	6	2.10520693717553e-11	1.80259146774383e-10
ENSG00000129245.32	ENSG00000129245	chr17	dexseq_prepare_annotation2.py	exon	.	-	.	FXR2	16	2.14605900254665e-11	1.83645073425242e-10
ENSG00000010671.34	ENSG00000010671	chrX	dexseq_prepare_annotation2.py	exon	.	-	.	BTK	11	2.16698907535271e-11	1.85323124213893e-10
ENSG00000250606.12	ENSG00000250606	chr7	dexseq_prepare_annotation2.py	exon	.	+	.	PRSS3P2	10	2.17208076768053e-11	1.8564544149591e-10
ENSG00000160685.17	ENSG00000160685	chr1	dexseq_prepare_annotation2.py	exon	.	+	.	ZBTB7B	9	2.21462682780464e-11	1.89166603173526e-10
ENSG00000162618.14	ENSG00000162618	chr1	dexseq_prepare_annotation2.py	exon	.	-	.	ELTD1	8	2.26974970222829e-11	1.93757100493138e-10
ENSG00000140368.57	ENSG00000140368	chr15	dexseq_prepare_annotation2.py	exon	.	+	.	PSTPIP1	13	2.28201269796855e-11	1.94685508834593e-10
ENSG00000156453.20	ENSG00000156453	chr5	dexseq_prepare_annotation2.py	exon	.	-	.	PCDH1	7	2.29232024104373e-11	1.9544606478012e-10
ENSG00000172977.48	ENSG00000172977	chr11	dexseq_prepare_annotation2.py	exon	.	+	.	KAT5	40	2.3577993401729e-11	2.00906836308357e-10
ENSG00000091181.31	ENSG00000091181	chr3	dexseq_prepare_annotation2.py	exon	.	-	.	IL5RA	20	2.37636080722275e-11	2.02365579906336e-10
ENSG00000109572.35	ENSG00000109572	chr4	dexseq_prepare_annotation2.py	exon	.	+	.	CLCN3	22	2.39677909239691e-11	2.03980580853234e-10
ENSG00000196862.19	ENSG00000196862	chr2	dexseq_prepare_annotation2.py	exon	.	+	.	RGPD4	14	2.41575760913973e-11	2.05471165373739e-10
ENSG00000165637.38	ENSG00000165637	chr10	dexseq_prepare_annotation2.py	exon	.	+	.	VDAC2	25	2.42585171149462e-11	2.06204742090342e-10
ENSG00000133710.32	ENSG00000133710	chr5	dexseq_prepare_annotation2.py	exon	.	+	.	SPINK5	13	2.46203499112416e-11	2.0915374736947e-10
ENSG00000124104.28	ENSG00000124104	chr20	dexseq_prepare_annotation2.py	exon	.	+	.	SNX21	18	2.53091891561117e-11	2.14875475267315e-10
ENSG00000105559.38	ENSG00000105559	chr19	dexseq_prepare_annotation2.py	exon	.	-	.	PLEKHA4	25	2.62075051325584e-11	2.22367670514102e-10
ENSG00000231728.6	ENSG00000231728	chrX	dexseq_prepare_annotation2.py	exon	.	-	.	LL0XNC01-116E7.2	5	2.62413925783335e-11	2.22520666733736e-10
ENSG00000095539.42	ENSG00000095539	chr10	dexseq_prepare_annotation2.py	exon	.	+	.	SEMA4G	35	2.63746300681966e-11	2.23515433802579e-10
ENSG00000144524.47	ENSG00000144524	chr2	dexseq_prepare_annotation2.py	exon	.	+	.	COPS7B	22	2.64337892489473e-11	2.23881592226751e-10
ENSG00000198077.16	ENSG00000198077	chr19	dexseq_prepare_annotation2.py	exon	.	-	.	CYP2A7	9	2.66051021042281e-11	2.25196624204305e-10
ENSG00000257743.52	ENSG00000257743	chr7	dexseq_prepare_annotation2.py	exon	.	+	.	RP11-1220K2.2	16	2.6641296570813e-11	2.25367062130675e-10
ENSG00000103245.55	ENSG00000103245	chr16	dexseq_prepare_annotation2.py	exon	.	-	.	NARFL	40	2.74215292652751e-11	2.31827555246308e-10
ENSG00000177058.64	ENSG00000177058	chr5	dexseq_prepare_annotation2.py	exon	.	-	.	SLC38A9	38	2.84230896656869e-11	2.40150295224714e-10
ENSG00000128585.42	ENSG00000128585	chr7	dexseq_prepare_annotation2.py	exon	.	+	.	MKLN1	23	2.92575693747355e-11	2.47052183276196e-10
ENSG00000263142.ENSG00000262633.ENSG00000108433.23	ENSG00000263142+ENSG00000262633+ENSG00000108433	chr17	dexseq_prepare_annotation2.py	exon	.	+	.		13	2.93992706920139e-11	2.4809943769797e-10
ENSG00000120526.15	ENSG00000120526	chr8	dexseq_prepare_annotation2.py	exon	.	-	.	NUDCD1	11	2.97638696638638e-11	2.51025328643428e-10
ENSG00000145687.52	ENSG00000145687	chr5	dexseq_prepare_annotation2.py	exon	.	-	.	SSBP2	36	3.01603704480645e-11	2.54143458303471e-10
ENSG00000229186.2	ENSG00000229186	chr12	dexseq_prepare_annotation2.py	exon	.	+	.	ADAM1A	2	3.01698020189243e-11	2.54143458303471e-10
ENSG00000236943.53	ENSG00000236943	chr1	dexseq_prepare_annotation2.py	exon	.	-	.	RP11-640M9.1	18	3.02826205076893e-11	2.54940789565034e-10
ENSG00000262333.ENSG00000167720.22	ENSG00000262333+ENSG00000167720	chr17	dexseq_prepare_annotation2.py	exon	.	+	.		9	3.03285082304205e-11	2.55174031478251e-10
ENSG00000181819.3	ENSG00000181819	chrX	dexseq_prepare_annotation2.py	exon	.	+	.	KCTD9P2	4	3.07651483967619e-11	2.58692685799974e-10
ENSG00000140443.55	ENSG00000140443	chr15	dexseq_prepare_annotation2.py	exon	.	+	.	IGF1R	40	3.09569764650337e-11	2.60149824976217e-10
ENSG00000159374.23	ENSG00000159374	chr2	dexseq_prepare_annotation2.py	exon	.	-	.	M1AP	12	3.12991262647288e-11	2.62867706761941e-10
ENSG00000133243.29	ENSG00000133243	chr19	dexseq_prepare_annotation2.py	exon	.	-	.	BTBD2	30	3.15826721820652e-11	2.65090443422908e-10
ENSG00000100109.46	ENSG00000100109	chr22	dexseq_prepare_annotation2.py	exon	.	-	.	TFIP11	20	3.27576634800229e-11	2.7478843351981e-10
ENSG00000085117.42	ENSG00000085117	chr11	dexseq_prepare_annotation2.py	exon	.	+	.	CD82	7	3.38985545401435e-11	2.84188957237977e-10
ENSG00000166670.11	ENSG00000166670	chr11	dexseq_prepare_annotation2.py	exon	.	-	.	MMP10	5	3.39999235073443e-11	2.84868612837057e-10
ENSG00000165490.ENSG00000242279.32	ENSG00000165490+ENSG00000242279	chr11	dexseq_prepare_annotation2.py	exon	.	+	.		22	3.47993992866977e-11	2.9139306061427e-10
ENSG00000084234.59	ENSG00000084234	chr11	dexseq_prepare_annotation2.py	exon	.	+	.	APLP2	16	3.49346987814492e-11	2.92351557959963e-10
ENSG00000243316.18	ENSG00000243316	chr10	dexseq_prepare_annotation2.py	exon	.	-	.	GUCY2GP	5	3.5557594449565e-11	2.97210647465564e-10
ENSG00000125743.14	ENSG00000125743	chr19	dexseq_prepare_annotation2.py	exon	.	-	.	SNRPD2	12	3.55576939642783e-11	2.97210647465564e-10
ENSG00000134138.40	ENSG00000134138	chr15	dexseq_prepare_annotation2.py	exon	.	-	.	MEIS2	36	3.5779741150037e-11	2.9888862339263e-10
ENSG00000140941.26	ENSG00000140941	chr16	dexseq_prepare_annotation2.py	exon	.	+	.	MAP1LC3B	16	3.65410456105252e-11	3.05066647292154e-10
ENSG00000042781.73	ENSG00000042781	chr1	dexseq_prepare_annotation2.py	exon	.	-	.	USH2A	16	3.66154985969171e-11	3.05506484726002e-10
ENSG00000231731.16	ENSG00000231731	chr2	dexseq_prepare_annotation2.py	exon	.	+	.	AC010976.2	11	3.66472019279155e-11	3.05589323741156e-10
ENSG00000068654.51	ENSG00000068654	chr2	dexseq_prepare_annotation2.py	exon	.	-	.	POLR1A	34	3.68567536465038e-11	3.07154204676387e-10
ENSG00000197756.13	ENSG00000197756	chr2	dexseq_prepare_annotation2.py	exon	.	+	.	RPL37A	4	3.69234134559986e-11	3.07527112428181e-10
ENSG00000104408.49	ENSG00000104408	chr8	dexseq_prepare_annotation2.py	exon	.	-	.	EIF3E	24	3.72251254740594e-11	3.09856115600801e-10
ENSG00000176769.7	ENSG00000176769	chr10	dexseq_prepare_annotation2.py	exon	.	-	.	TCERG1L	8	3.74086817359538e-11	3.1119943063567e-10
ENSG00000081377.40	ENSG00000081377	chr9	dexseq_prepare_annotation2.py	exon	.	-	.	CDC14B	5	3.75444773769803e-11	3.12144073168567e-10
ENSG00000173093.13	ENSG00000173093	chr12	dexseq_prepare_annotation2.py	exon	.	+	.	CCDC63	11	3.77859683207901e-11	3.13965825585535e-10
ENSG00000174015.6	ENSG00000174015	chr13	dexseq_prepare_annotation2.py	exon	.	+	.	SPERT	7	3.86141758513884e-11	3.20657599939872e-10
ENSG00000101898.ENSG00000101294.63	ENSG00000101898+ENSG00000101294	chr20	dexseq_prepare_annotation2.py	exon	.	+	.		17	3.96234943149363e-11	3.28844541227567e-10
ENSG00000133106.31	ENSG00000133106	chr13	dexseq_prepare_annotation2.py	exon	.	-	.	EPSTI1	19	4.03626394943936e-11	3.3478089991981e-10
ENSG00000117133.10	ENSG00000117133	chr1	dexseq_prepare_annotation2.py	exon	.	+	.	RPF1	3	4.04149913779948e-11	3.35017122858109e-10
ENSG00000167701.26	ENSG00000167701	chr8	dexseq_prepare_annotation2.py	exon	.	+	.	GPT	10	4.07959031067845e-11	3.3797503199564e-10
ENSG00000086102.29	ENSG00000086102	chr9	dexseq_prepare_annotation2.py	exon	.	+	.	NFX1	8	4.08750922706297e-11	3.38431294941603e-10
ENSG00000130635.64	ENSG00000130635	chr9	dexseq_prepare_annotation2.py	exon	.	+	.	COL5A1	13	4.12625370535460e-11	3.41437762387656e-10
ENSG00000103091.71	ENSG00000103091	chr16	dexseq_prepare_annotation2.py	exon	.	-	.	WDR59	26	4.16861421572543e-11	3.44739728364707e-10
ENSG00000103653.43	ENSG00000103653	chr15	dexseq_prepare_annotation2.py	exon	.	+	.	CSK	10	4.25381526092538e-11	3.51578582872949e-10
ENSG00000166532.28	ENSG00000166532	chr12	dexseq_prepare_annotation2.py	exon	.	+	.	RIMKLB	14	4.28298143308454e-11	3.53780820670444e-10
ENSG00000175213.13	ENSG00000175213	chr11	dexseq_prepare_annotation2.py	exon	.	+	.	ZNF408	9	4.46639686880541e-11	3.68714197981266e-10
ENSG00000205457.ENSG00000261509.34	ENSG00000205457+ENSG00000261509	chr16	dexseq_prepare_annotation2.py	exon	.	+	.		17	4.51050074178178e-11	3.72136198766405e-10
ENSG00000196975.40	ENSG00000196975	chr2	dexseq_prepare_annotation2.py	exon	.	+	.	ANXA4	20	4.52112538015381e-11	3.72793616833599e-10
ENSG00000231817.22	ENSG00000231817	chr13	dexseq_prepare_annotation2.py	exon	.	-	.	RP11-189B4.6	12	4.56446088932345e-11	3.76145884443719e-10
ENSG00000168918.38	ENSG00000168918	chr2	dexseq_prepare_annotation2.py	exon	.	+	.	INPP5D	10	4.65267721864708e-11	3.8319056388787e-10
ENSG00000153250.ENSG00000263948.45	ENSG00000153250+ENSG00000263948	chr2	dexseq_prepare_annotation2.py	exon	.	-	.		27	4.8263812291309e-11	3.97263543516851e-10
ENSG00000104695.28	ENSG00000104695	chr8	dexseq_prepare_annotation2.py	exon	.	-	.	PPP2CB	15	4.86708341155644e-11	4.00249670870394e-10
ENSG00000159685.24	ENSG00000159685	chr3	dexseq_prepare_annotation2.py	exon	.	+	.	CHCHD6	16	4.8683638889537e-11	4.00249670870394e-10
ENSG00000255769.ENSG00000221095.7	ENSG00000255769+ENSG00000221095	chr15	dexseq_prepare_annotation2.py	exon	.	-	.		7	4.94091460286086e-11	4.05976554663637e-10
ENSG00000160972.35	ENSG00000160972	chr8	dexseq_prepare_annotation2.py	exon	.	+	.	PPP1R16A	24	5.12919646086152e-11	4.21200369407434e-10
ENSG00000105483.78	ENSG00000105483	chr19	dexseq_prepare_annotation2.py	exon	.	-	.	CARD8	55	5.18086842552119e-11	4.25194780606809e-10
ENSG00000182472.33	ENSG00000182472	chr19	dexseq_prepare_annotation2.py	exon	.	-	.	CAPN12	12	5.1871449077062e-11	4.25461084948854e-10
ENSG00000133872.39	ENSG00000133872	chr8	dexseq_prepare_annotation2.py	exon	.	-	.	TMEM66	22	5.3339074777249e-11	4.37243326766304e-10
ENSG00000116353.40	ENSG00000116353	chr1	dexseq_prepare_annotation2.py	exon	.	-	.	MECR	21	5.36917880057097e-11	4.39877730806848e-10
ENSG00000259460.1	ENSG00000259460	chr15	dexseq_prepare_annotation2.py	exon	.	+	.	RP11-128A17.1	2	5.42476093534227e-11	4.44172082652237e-10
ENSG00000254571.1	ENSG00000254571	chr9	dexseq_prepare_annotation2.py	exon	.	-	.	RP11-60I3.4	2	5.55055582805153e-11	4.54206999946794e-10
ENSG00000115355.55	ENSG00000115355	chr2	dexseq_prepare_annotation2.py	exon	.	-	.	CCDC88A	24	5.57315725750427e-11	4.5579072815743e-10
ENSG00000121104.33	ENSG00000121104	chr17	dexseq_prepare_annotation2.py	exon	.	-	.	FAM117A	11	5.57797965468427e-11	4.55919431996733e-10
ENSG00000173083.16	ENSG00000173083	chr4	dexseq_prepare_annotation2.py	exon	.	-	.	HPSE	10	5.76454624997743e-11	4.7078972760364e-10
ENSG00000091129.31	ENSG00000091129	chr7	dexseq_prepare_annotation2.py	exon	.	-	.	NRCAM	23	5.76662064807366e-11	4.7078972760364e-10
ENSG00000166432.20	ENSG00000166432	chrX	dexseq_prepare_annotation2.py	exon	.	-	.	ZMAT1	10	5.84003907853989e-11	4.76506444350167e-10
ENSG00000254685.ENSG00000259030.ENSG00000116783.51	ENSG00000254685+ENSG00000259030+ENSG00000116783	chr1	dexseq_prepare_annotation2.py	exon	.	+	.		40	5.98573981068683e-11	4.88110822214869e-10
ENSG00000156990.42	ENSG00000156990	chr3	dexseq_prepare_annotation2.py	exon	.	-	.	RPUSD3	4	6.01145623670298e-11	4.8992321037102e-10
ENSG00000240198.4	ENSG00000240198	chr3	dexseq_prepare_annotation2.py	exon	.	+	.	ARHGEF3-AS1	3	6.34975134093597e-11	5.17193327444546e-10
ENSG00000229974.ENSG00000122783.30	ENSG00000229974+ENSG00000122783	chr7	dexseq_prepare_annotation2.py	exon	.	-	.		7	6.45468382137402e-11	5.25435224763127e-10
ENSG00000073803.38	ENSG00000073803	chr3	dexseq_prepare_annotation2.py	exon	.	+	.	MAP3K13	32	6.4613043541081e-11	5.25669248148134e-10
ENSG00000267796.ENSG00000188223.ENSG00000205155.40	ENSG00000267796+ENSG00000188223+ENSG00000205155	chr19	dexseq_prepare_annotation2.py	exon	.	+	.		5	6.52549790935749e-11	5.30584227461894e-10
ENSG00000185722.50	ENSG00000185722	chr17	dexseq_prepare_annotation2.py	exon	.	-	.	ANKFY1	26	6.53278791506292e-11	5.30869401273845e-10
ENSG00000148339.23	ENSG00000148339	chr9	dexseq_prepare_annotation2.py	exon	.	+	.	SLC25A25	20	6.7773376902137e-11	5.50423363104508e-10
ENSG00000259905.43	ENSG00000259905	chr15	dexseq_prepare_annotation2.py	exon	.	+	.	PWRN1	30	6.87558391633693e-11	5.5807949497902e-10
ENSG00000239857.ENSG00000164828.95	ENSG00000239857+ENSG00000164828	chr7	dexseq_prepare_annotation2.py	exon	.	+	.		45	6.95329668058404e-11	5.64061072920904e-10
ENSG00000253199.7	ENSG00000253199	chr8	dexseq_prepare_annotation2.py	exon	.	+	.	RP11-421P23.1	4	7.16957440406782e-11	5.81269827768271e-10
ENSG00000250462.ENSG00000248121.ENSG00000214719.28	ENSG00000250462+ENSG00000248121+ENSG00000214719	chr17	dexseq_prepare_annotation2.py	exon	.	+	.		6	7.2931401768368e-11	5.9094647368203e-10
ENSG00000139531.24	ENSG00000139531	chr12	dexseq_prepare_annotation2.py	exon	.	+	.	SUOX	10	7.39330103405268e-11	5.98716599607013e-10
ENSG00000197021.19	ENSG00000197021	chrX	dexseq_prepare_annotation2.py	exon	.	-	.	CXorf40B	15	7.40266633159571e-11	5.99129292373785e-10
ENSG00000105983.31	ENSG00000105983	chr7	dexseq_prepare_annotation2.py	exon	.	-	.	LMBR1	19	7.58167128666934e-11	6.13263255545346e-10
ENSG00000160255.49	ENSG00000160255	chr21	dexseq_prepare_annotation2.py	exon	.	-	.	ITGB2	21	7.72356312908555e-11	6.24380673695775e-10
ENSG00000132669.15	ENSG00000132669	chr20	dexseq_prepare_annotation2.py	exon	.	+	.	RIN2	14	7.81907166187262e-11	6.31737776066323e-10
ENSG00000196865.ENSG00000234631.14	ENSG00000196865+ENSG00000234631	chr10	dexseq_prepare_annotation2.py	exon	.	+	.		8	8.11772662925878e-11	6.55490077761897e-10
ENSG00000100523.ENSG00000266552.29	ENSG00000100523+ENSG00000266552	chr14	dexseq_prepare_annotation2.py	exon	.	-	.		20	8.26387337379958e-11	6.66907411891336e-10
ENSG00000235790.ENSG00000264078.30	ENSG00000235790+ENSG00000264078	chr1	dexseq_prepare_annotation2.py	exon	.	+	.		12	8.33649995618431e-11	6.72381841293624e-10
ENSG00000138696.23	ENSG00000138696	chr4	dexseq_prepare_annotation2.py	exon	.	+	.	BMPR1B	14	8.42767660078359e-11	6.79345280961499e-10
ENSG00000132704.21	ENSG00000132704	chr1	dexseq_prepare_annotation2.py	exon	.	-	.	FCRL2	14	8.51186877881756e-11	6.85738039276267e-10
ENSG00000118369.23	ENSG00000118369	chr11	dexseq_prepare_annotation2.py	exon	.	+	.	USP35	13	8.63852223770786e-11	6.95542289638509e-10
ENSG00000119408.27	ENSG00000119408	chr9	dexseq_prepare_annotation2.py	exon	.	+	.	NEK6	20	8.92338994732469e-11	7.18066826380474e-10
ENSG00000240240.ENSG00000223839.ENSG00000183148.53	ENSG00000240240+ENSG00000223839+ENSG00000183148	chr9	dexseq_prepare_annotation2.py	exon	.	+	.		40	9.39291650533981e-11	7.5541656295667e-10
ENSG00000228624.52	ENSG00000228624	chr6	dexseq_prepare_annotation2.py	exon	.	+	.	RP3-399L15.3	8	9.46355712508676e-11	7.60661859641853e-10
ENSG00000116698.56	ENSG00000116698	chr1	dexseq_prepare_annotation2.py	exon	.	+	.	SMG7	20	9.67439779793274e-11	7.7716370175265e-10
ENSG00000197020.14	ENSG00000197020	chr19	dexseq_prepare_annotation2.py	exon	.	-	.	ZNF100	13	9.72343184386108e-11	7.80655849523721e-10
ENSG00000225718.7	ENSG00000225718	chr7	dexseq_prepare_annotation2.py	exon	.	-	.	RP11-3P22.2	4	9.84493105857936e-11	7.89958619074344e-10
ENSG00000056277.19	ENSG00000056277	chrX	dexseq_prepare_annotation2.py	exon	.	-	.	ZNF280C	2	1.01245103841941e-10	8.11927878467313e-10
ENSG00000125631.9	ENSG00000125631	chr2	dexseq_prepare_annotation2.py	exon	.	+	.	HTR5BP	5	1.02372747424235e-10	8.20502077299664e-10
ENSG00000031823.71	ENSG00000031823	chr19	dexseq_prepare_annotation2.py	exon	.	-	.	RANBP3	25	1.03073662484126e-10	8.25648275857434e-10
ENSG00000203963.23	ENSG00000203963	chr1	dexseq_prepare_annotation2.py	exon	.	-	.	C1orf141	9	1.03715623327756e-10	8.30316633075713e-10
ENSG00000133216.30	ENSG00000133216	chr1	dexseq_prepare_annotation2.py	exon	.	+	.	EPHB2	19	1.04535883269514e-10	8.36406263286408e-10
ENSG00000263280.1	ENSG00000263280	chr16	dexseq_prepare_annotation2.py	exon	.	-	.	LA16c-325D7.2	2	1.06576002753712e-10	8.52243659627119e-10
ENSG00000070087.ENSG00000206199.ENSG00000251854.72	ENSG00000070087+ENSG00000206199+ENSG00000251854	chr3	dexseq_prepare_annotation2.py	exon	.	-	.		35	1.09035032982075e-10	8.71410964049223e-10
ENSG00000138101.70	ENSG00000138101	chr2	dexseq_prepare_annotation2.py	exon	.	-	.	DTNB	23	1.10879375800602e-10	8.85646647686763e-10
ENSG00000126822.31	ENSG00000126822	chr14	dexseq_prepare_annotation2.py	exon	.	+	.	PLEKHG3	27	1.1156691983042e-10	8.90631486291305e-10
ENSG00000173846.28	ENSG00000173846	chr1	dexseq_prepare_annotation2.py	exon	.	+	.	PLK3	21	1.1192460871248e-10	8.92978941825436e-10
ENSG00000132600.73	ENSG00000132600	chr16	dexseq_prepare_annotation2.py	exon	.	+	.	PRMT7	30	1.13452681077728e-10	9.04656208093658e-10
ENSG00000132746.16	ENSG00000132746	chr11	dexseq_prepare_annotation2.py	exon	.	-	.	ALDH3B2	2	1.14122174503694e-10	9.09477908566068e-10
ENSG00000189144.7	ENSG00000189144	chr19	dexseq_prepare_annotation2.py	exon	.	-	.	ZNF573	8	1.16467754855053e-10	9.27643854503864e-10
ENSG00000269332.ENSG00000269025.ENSG00000240713.ENSG00000221790.ENSG00000268823.24	ENSG00000269332+ENSG00000269025+ENSG00000240713+ENSG00000221790+ENSG00000268823	chr19	dexseq_prepare_annotation2.py	exon	.	+	.		17	1.16614990398347e-10	9.28289719370616e-10
ENSG00000159593.39	ENSG00000159593	chr16	dexseq_prepare_annotation2.py	exon	.	-	.	NAE1	27	1.16693934734128e-10	9.28391541983422e-10
ENSG00000156599.20	ENSG00000156599	chr11	dexseq_prepare_annotation2.py	exon	.	+	.	ZDHHC5	16	1.18025316700469e-10	9.38451724971322e-10
ENSG00000196352.36	ENSG00000196352	chr1	dexseq_prepare_annotation2.py	exon	.	+	.	CD55	27	1.19123945377139e-10	9.46650877362834e-10
ENSG00000181513.42	ENSG00000181513	chr17	dexseq_prepare_annotation2.py	exon	.	+	.	ACBD4	6	1.19814671763469e-10	9.51601077265718e-10
ENSG00000267448.3	ENSG00000267448	chr19	dexseq_prepare_annotation2.py	exon	.	-	.	AC010649.1	3	1.21010702750856e-10	9.6055667556873e-10
ENSG00000179709.12	ENSG00000179709	chr19	dexseq_prepare_annotation2.py	exon	.	+	.	NLRP8	13	1.26165196285187e-10	1.00060673003655e-09
ENSG00000123094.31	ENSG00000123094	chr12	dexseq_prepare_annotation2.py	exon	.	+	.	RASSF8	15	1.26198796648475e-10	1.00060673003655e-09
ENSG00000235431.2	ENSG00000235431	chr7	dexseq_prepare_annotation2.py	exon	.	+	.	AC006373.1	3	1.36126003745311e-10	1.07870826457465e-09
ENSG00000140262.73	ENSG00000140262	chr15	dexseq_prepare_annotation2.py	exon	.	+	.	TCF12	7	1.38160516933432e-10	1.09421258162742e-09
ENSG00000139835.14	ENSG00000139835	chr13	dexseq_prepare_annotation2.py	exon	.	-	.	GRTP1	12	1.39130620164961e-10	1.10127418127189e-09
ENSG00000131037.57	ENSG00000131037	chr19	dexseq_prepare_annotation2.py	exon	.	+	.	EPS8L1	39	1.40717411819972e-10	1.11320640218799e-09
ENSG00000128917.16	ENSG00000128917	chr15	dexseq_prepare_annotation2.py	exon	.	+	.	DLL4	12	1.44198348356213e-10	1.14010119483442e-09
ENSG00000144596.36	ENSG00000144596	chr3	dexseq_prepare_annotation2.py	exon	.	-	.	GRIP2	29	1.45754546548883e-10	1.15175636614134e-09
ENSG00000100038.31	ENSG00000100038	chr22	dexseq_prepare_annotation2.py	exon	.	-	.	TOP3B	26	1.5119778572499e-10	1.1940966375152e-09
ENSG00000234129.12	ENSG00000234129	chrX	dexseq_prepare_annotation2.py	exon	.	-	.	RP11-120D5.1	10	1.53016433854923e-10	1.20777988341956e-09
ENSG00000122359.29	ENSG00000122359	chr10	dexseq_prepare_annotation2.py	exon	.	-	.	ANXA11	16	1.57396742796194e-10	1.24165592377841e-09
ENSG00000197343.ENSG00000272647.ENSG00000244219.72	ENSG00000197343+ENSG00000272647+ENSG00000244219	chr7	dexseq_prepare_annotation2.py	exon	.	+	.		25	1.59525983989972e-10	1.25774587601981e-09
ENSG00000084090.21	ENSG00000084090	chr2	dexseq_prepare_annotation2.py	exon	.	-	.	STARD7	11	1.59638009815401e-10	1.25792241984803e-09
ENSG00000136518.39	ENSG00000136518	chr3	dexseq_prepare_annotation2.py	exon	.	+	.	ACTL6A	29	1.65370478009961e-10	1.30236211469798e-09
ENSG00000170776.34	ENSG00000170776	chr15	dexseq_prepare_annotation2.py	exon	.	+	.	AKAP13	11	1.66282112470894e-10	1.30880716007657e-09
ENSG00000153234.25	ENSG00000153234	chr2	dexseq_prepare_annotation2.py	exon	.	-	.	NR4A2	20	1.71282374629951e-10	1.34740854571566e-09
ENSG00000243583.5	ENSG00000243583	chr7	dexseq_prepare_annotation2.py	exon	.	+	.	RP4-669B10.3	6	1.73799827313467e-10	1.36644637339899e-09
ENSG00000106263.44	ENSG00000106263	chr7	dexseq_prepare_annotation2.py	exon	.	+	.	EIF3B	28	1.74235831891425e-10	1.36910731509757e-09
ENSG00000181991.29	ENSG00000181991	chr15	dexseq_prepare_annotation2.py	exon	.	+	.	MRPS11	14	1.76748048747171e-10	1.38807057421254e-09
ENSG00000095485.32	ENSG00000095485	chr10	dexseq_prepare_annotation2.py	exon	.	-	.	CWF19L1	8	1.79864473239282e-10	1.41175504331101e-09
ENSG00000145777.8	ENSG00000145777	chr5	dexseq_prepare_annotation2.py	exon	.	+	.	TSLP	3	1.82526418720125e-10	1.43184782577878e-09
ENSG00000083844.16	ENSG00000083844	chr19	dexseq_prepare_annotation2.py	exon	.	+	.	ZNF264	12	1.84615004227529e-10	1.44742288789338e-09
ENSG00000125753.37	ENSG00000125753	chr19	dexseq_prepare_annotation2.py	exon	.	+	.	VASP	22	1.86817828625678e-10	1.46387571576369e-09
ENSG00000116580.51	ENSG00000116580	chr1	dexseq_prepare_annotation2.py	exon	.	-	.	GON4L	5	1.8761022222359e-10	1.46926443007024e-09
ENSG00000239246.1	ENSG00000239246	chr17	dexseq_prepare_annotation2.py	exon	.	-	.	RP11-464D20.2	2	1.93149951883698e-10	1.51180503331613e-09
ENSG00000123130.33	ENSG00000123130	chrX	dexseq_prepare_annotation2.py	exon	.	-	.	ACOT9	24	1.94121470521274e-10	1.51856227274e-09
ENSG00000234232.14	ENSG00000234232	chr1	dexseq_prepare_annotation2.py	exon	.	-	.	RP11-353N4.5	7	1.94751015125587e-10	1.52263829875905e-09
ENSG00000174871.18	ENSG00000174871	chr11	dexseq_prepare_annotation2.py	exon	.	+	.	CNIH2	12	1.98524883033137e-10	1.55127962610637e-09
ENSG00000255650.7	ENSG00000255650	chr12	dexseq_prepare_annotation2.py	exon	.	-	.	FAM222A-AS1	7	1.99039355905995e-10	1.55443423527253e-09
ENSG00000005302.28	ENSG00000005302	chrX	dexseq_prepare_annotation2.py	exon	.	+	.	MSL3	6	2.08733420001289e-10	1.62923515923142e-09
ENSG00000099194.ENSG00000256545.10	ENSG00000099194+ENSG00000256545	chr10	dexseq_prepare_annotation2.py	exon	.	+	.		5	2.10826844227649e-10	1.64466032901102e-09
ENSG00000103316.33	ENSG00000103316	chr16	dexseq_prepare_annotation2.py	exon	.	-	.	CRYM	22	2.16483028282281e-10	1.68784601050752e-09
ENSG00000114268.ENSG00000145040.41	ENSG00000114268+ENSG00000145040	chr3	dexseq_prepare_annotation2.py	exon	.	-	.		19	2.21540719858837e-10	1.72632007912211e-09
ENSG00000228434.2	ENSG00000228434	chr7	dexseq_prepare_annotation2.py	exon	.	-	.	AC004951.6	3	2.2308548257981e-10	1.73739270950336e-09
ENSG00000091428.53	ENSG00000091428	chr2	dexseq_prepare_annotation2.py	exon	.	+	.	RAPGEF4	22	2.23911929328816e-10	1.74286190582396e-09
ENSG00000115902.15	ENSG00000115902	chr2	dexseq_prepare_annotation2.py	exon	.	+	.	SLC1A4	11	2.24390084928429e-10	1.74561554982571e-09
ENSG00000150687.23	ENSG00000150687	chr11	dexseq_prepare_annotation2.py	exon	.	+	.	PRSS23	19	2.24887158139378e-10	1.74851322843658e-09
ENSG00000149050.10	ENSG00000149050	chr11	dexseq_prepare_annotation2.py	exon	.	-	.	ZNF214	9	2.25393849401491e-10	1.75148243770794e-09
ENSG00000170653.ENSG00000267281.ENSG00000139574.47	ENSG00000170653+ENSG00000267281+ENSG00000139574	chr12	dexseq_prepare_annotation2.py	exon	.	-	.		19	2.27976781431086e-10	1.77057340929931e-09
ENSG00000170832.46	ENSG00000170832	chr17	dexseq_prepare_annotation2.py	exon	.	-	.	USP32	16	2.28410660848953e-10	1.77296195484193e-09
ENSG00000053747.89	ENSG00000053747	chr18	dexseq_prepare_annotation2.py	exon	.	+	.	LAMA3	47	2.2886406864952e-10	1.7754993584452e-09
ENSG00000198673.44	ENSG00000198673	chr12	dexseq_prepare_annotation2.py	exon	.	-	.	FAM19A2	18	2.35990676936353e-10	1.82977522658827e-09
ENSG00000146083.11	ENSG00000146083	chr5	dexseq_prepare_annotation2.py	exon	.	-	.	RNF44	8	2.37601024074129e-10	1.84124393807638e-09
ENSG00000197372.21	ENSG00000197372	chr19	dexseq_prepare_annotation2.py	exon	.	-	.	ZNF675	12	2.38390731144247e-10	1.84634410644501e-09
ENSG00000198384.ENSG00000244471.49	ENSG00000198384+ENSG00000244471	chr13	dexseq_prepare_annotation2.py	exon	.	+	.		25	2.43724386306851e-10	1.88661226554349e-09
ENSG00000170545.19	ENSG00000170545	chr12	dexseq_prepare_annotation2.py	exon	.	-	.	SMAGP	13	2.51189827662731e-10	1.9433285785109e-09
ENSG00000124126.43	ENSG00000124126	chr20	dexseq_prepare_annotation2.py	exon	.	-	.	PREX1	28	2.56944118015041e-10	1.9867513786353e-09
ENSG00000118242.ENSG00000115425.33	ENSG00000118242+ENSG00000115425	chr2	dexseq_prepare_annotation2.py	exon	.	-	.		11	2.61348943387658e-10	2.01969772659823e-09
ENSG00000104133.38	ENSG00000104133	chr15	dexseq_prepare_annotation2.py	exon	.	-	.	SPG11	8	2.63734665420646e-10	2.03701282031555e-09
ENSG00000133943.39	ENSG00000133943	chr14	dexseq_prepare_annotation2.py	exon	.	+	.	C14orf159	12	2.67204538931421e-10	2.0626779424442e-09
ENSG00000082438.67	ENSG00000082438	chr2	dexseq_prepare_annotation2.py	exon	.	-	.	COBLL1	37	2.72688743360494e-10	2.10385586823593e-09
ENSG00000125170.47	ENSG00000125170	chr16	dexseq_prepare_annotation2.py	exon	.	-	.	DOK4	19	2.74138844854728e-10	2.11388162016003e-09
ENSG00000174428.35	ENSG00000174428	chr7	dexseq_prepare_annotation2.py	exon	.	+	.	GTF2IRD2B	7	2.77221683062773e-10	2.13647946189069e-09
ENSG00000164024.30	ENSG00000164024	chr4	dexseq_prepare_annotation2.py	exon	.	+	.	METAP1	18	2.79926474826618e-10	2.15614058601359e-09
ENSG00000175497.46	ENSG00000175497	chr2	dexseq_prepare_annotation2.py	exon	.	+	.	DPP10	9	2.88886700056375e-10	2.22393634042302e-09
ENSG00000100311.11	ENSG00000100311	chr22	dexseq_prepare_annotation2.py	exon	.	-	.	PDGFB	9	3.01595921183453e-10	2.32050282778979e-09
ENSG00000227775.7	ENSG00000227775	chr1	dexseq_prepare_annotation2.py	exon	.	+	.	RP1-283E3.4	2	3.0302390491656e-10	2.33021231868438e-09
ENSG00000142611.17	ENSG00000142611	chr1	dexseq_prepare_annotation2.py	exon	.	+	.	PRDM16	10	3.14110478919256e-10	2.4141437355711e-09
ENSG00000225868.10	ENSG00000225868	chr19	dexseq_prepare_annotation2.py	exon	.	-	.	AC016582.2	2	3.18108143332583e-10	2.44353020444963e-09
ENSG00000205426.8	ENSG00000205426	chr12	dexseq_prepare_annotation2.py	exon	.	-	.	KRT81	5	3.18559674520177e-10	2.44565999574188e-09
ENSG00000218422.ENSG00000013810.43	ENSG00000218422+ENSG00000013810	chr4	dexseq_prepare_annotation2.py	exon	.	+	.		24	3.19752547104576e-10	2.4534758043005e-09
ENSG00000178125.ENSG00000121022.30	ENSG00000178125+ENSG00000121022	chr8	dexseq_prepare_annotation2.py	exon	.	-	.		16	3.29118104041354e-10	2.52395818148435e-09
ENSG00000259235.8	ENSG00000259235	chr15	dexseq_prepare_annotation2.py	exon	.	-	.	RP11-605F22.2	6	3.37556463695661e-10	2.58725691507641e-09
ENSG00000003509.37	ENSG00000003509	chr2	dexseq_prepare_annotation2.py	exon	.	+	.	NDUFAF7	13	3.43213450742665e-10	2.62917989504507e-09
ENSG00000134901.16	ENSG00000134901	chr13	dexseq_prepare_annotation2.py	exon	.	-	.	KDELC1	15	3.50428878118879e-10	2.68282404940122e-09
ENSG00000108469.41	ENSG00000108469	chr17	dexseq_prepare_annotation2.py	exon	.	-	.	RECQL5	4	3.50598496978897e-10	2.68282404940122e-09
ENSG00000185361.5	ENSG00000185361	chr19	dexseq_prepare_annotation2.py	exon	.	+	.	TNFAIP8L1	5	3.51747038517435e-10	2.69014601556059e-09
ENSG00000205452.6	ENSG00000205452	chr16	dexseq_prepare_annotation2.py	exon	.	-	.	RP11-812E19.3	5	3.58087900089537e-10	2.7371490140831e-09
ENSG00000249717.4	ENSG00000249717	chr4	dexseq_prepare_annotation2.py	exon	.	-	.	RP11-44F21.3	3	3.72845866577905e-10	2.84840440476556e-09
ENSG00000175054.46	ENSG00000175054	chr3	dexseq_prepare_annotation2.py	exon	.	-	.	ATR	9	3.7534842521459e-10	2.86596289415754e-09
ENSG00000070081.60	ENSG00000070081	chr11	dexseq_prepare_annotation2.py	exon	.	+	.	NUCB2	24	3.86750287762135e-10	2.9514157359727e-09
ENSG00000240210.3	ENSG00000240210	chr14	dexseq_prepare_annotation2.py	exon	.	-	.	RP11-204K16.1	3	3.9108793011771e-10	2.98289565829997e-09
ENSG00000161813.58	ENSG00000161813	chr12	dexseq_prepare_annotation2.py	exon	.	+	.	LARP4	8	3.934902412411e-10	2.99958829200304e-09
ENSG00000147382.27	ENSG00000147382	chrX	dexseq_prepare_annotation2.py	exon	.	-	.	FAM58A	20	4.10607957905868e-10	3.12837789427304e-09
ENSG00000255693.6	ENSG00000255693	chr12	dexseq_prepare_annotation2.py	exon	.	+	.	RP11-766N7.3	6	4.15003430217242e-10	3.16015091680346e-09
ENSG00000272162.ENSG00000153157.ENSG00000137210.83	ENSG00000272162+ENSG00000153157+ENSG00000137210	chr6	dexseq_prepare_annotation2.py	exon	.	+	.		51	4.18178144365767e-10	3.18259874079673e-09
ENSG00000163719.41	ENSG00000163719	chr3	dexseq_prepare_annotation2.py	exon	.	+	.	MTMR14	31	4.18572384769442e-10	3.18387254626252e-09
ENSG00000174450.13	ENSG00000174450	chr15	dexseq_prepare_annotation2.py	exon	.	-	.	GOLGA6L2	2	4.39769011539009e-10	3.34329269119092e-09
ENSG00000155026.37	ENSG00000155026	chr7	dexseq_prepare_annotation2.py	exon	.	-	.	RSPH10B	26	4.4170105493523e-10	3.35616275309205e-09
ENSG00000133818.15	ENSG00000133818	chr11	dexseq_prepare_annotation2.py	exon	.	-	.	RRAS2	10	4.50308956250137e-10	3.4197163917827e-09
ENSG00000184672.28	ENSG00000184672	chr8	dexseq_prepare_annotation2.py	exon	.	+	.	RALYL	23	4.5312432784254e-10	3.43923570413316e-09
ENSG00000137642.40	ENSG00000137642	chr11	dexseq_prepare_annotation2.py	exon	.	+	.	SORL1	14	4.53439446176511e-10	3.43976712845468e-09
ENSG00000148773.23	ENSG00000148773	chr10	dexseq_prepare_annotation2.py	exon	.	-	.	MKI67	20	4.56841612188782e-10	3.46370350375871e-09
ENSG00000165953.8	ENSG00000165953	chr14	dexseq_prepare_annotation2.py	exon	.	-	.	SERPINA12	4	4.66128578915268e-10	3.53220760070025e-09
ENSG00000164113.26	ENSG00000164113	chr4	dexseq_prepare_annotation2.py	exon	.	+	.	ADAD1	19	4.72467318297148e-10	3.578308874788e-09
ENSG00000139613.61	ENSG00000139613	chr12	dexseq_prepare_annotation2.py	exon	.	-	.	SMARCC2	23	4.73580197285342e-10	3.58480285259034e-09
ENSG00000042429.ENSG00000265292.37	ENSG00000042429+ENSG00000265292	chr11	dexseq_prepare_annotation2.py	exon	.	+	.		32	4.75607603593475e-10	3.59820868400584e-09
ENSG00000086696.14	ENSG00000086696	chr16	dexseq_prepare_annotation2.py	exon	.	+	.	HSD17B2	9	4.78153330233972e-10	3.61551930846097e-09
ENSG00000084453.22	ENSG00000084453	chr12	dexseq_prepare_annotation2.py	exon	.	-	.	SLCO1A2	15	4.862512559532e-10	3.67477120411804e-09
ENSG00000096063.20	ENSG00000096063	chr6	dexseq_prepare_annotation2.py	exon	.	-	.	SRPK1	17	4.8732997259776e-10	3.68094124619858e-09
ENSG00000129990.30	ENSG00000129990	chr19	dexseq_prepare_annotation2.py	exon	.	-	.	SYT5	24	4.93247001490036e-10	3.7236301338952e-09
ENSG00000240571.4	ENSG00000240571	chr7	dexseq_prepare_annotation2.py	exon	.	+	.	RP11-775D22.3	3	5.02100649302271e-10	3.78843038296133e-09
ENSG00000149257.31	ENSG00000149257	chr11	dexseq_prepare_annotation2.py	exon	.	+	.	SERPINH1	18	5.04365405593969e-10	3.80347345626317e-09
ENSG00000149806.ENSG00000162298.74	ENSG00000149806+ENSG00000162298	chr11	dexseq_prepare_annotation2.py	exon	.	-	.		54	5.04987823086619e-10	3.80485030865209e-09
ENSG00000255561.ENSG00000086848.ENSG00000258529.63	ENSG00000255561+ENSG00000086848+ENSG00000258529	chr11	dexseq_prepare_annotation2.py	exon	.	-	.		28	5.05090218399518e-10	3.80485030865209e-09
ENSG00000108953.33	ENSG00000108953	chr17	dexseq_prepare_annotation2.py	exon	.	-	.	YWHAE	27	5.07281189114662e-10	3.81930483263689e-09
ENSG00000183049.14	ENSG00000183049	chr10	dexseq_prepare_annotation2.py	exon	.	+	.	CAMK1D	11	5.1602675254074e-10	3.8830667266256e-09
ENSG00000198003.14	ENSG00000198003	chr19	dexseq_prepare_annotation2.py	exon	.	-	.	CCDC151	8	5.31972405056103e-10	4.00091143223867e-09
ENSG00000263719.ENSG00000160551.32	ENSG00000263719+ENSG00000160551	chr17	dexseq_prepare_annotation2.py	exon	.	+	.		24	5.36529971489931e-10	4.03302711295645e-09
ENSG00000070761.19	ENSG00000070761	chr16	dexseq_prepare_annotation2.py	exon	.	-	.	C16orf80	13	5.45776307124406e-10	4.10033441872801e-09
ENSG00000186153.39	ENSG00000186153	chr16	dexseq_prepare_annotation2.py	exon	.	+	.	WWOX	14	5.49686834432439e-10	4.12750403125995e-09
ENSG00000177628.13	ENSG00000177628	chr1	dexseq_prepare_annotation2.py	exon	.	-	.	GBA	4	5.50605586969808e-10	4.13219187568678e-09
ENSG00000135655.60	ENSG00000135655	chr12	dexseq_prepare_annotation2.py	exon	.	+	.	USP15	21	5.54389295400341e-10	4.15836417511939e-09
ENSG00000222326.ENSG00000149485.60	ENSG00000222326+ENSG00000149485	chr11	dexseq_prepare_annotation2.py	exon	.	-	.		6	5.59669744933367e-10	4.19572927371521e-09
ENSG00000130731.30	ENSG00000130731	chr16	dexseq_prepare_annotation2.py	exon	.	-	.	C16orf13	4	5.64403853903875e-10	4.22896085728083e-09
ENSG00000118263.26	ENSG00000118263	chr2	dexseq_prepare_annotation2.py	exon	.	-	.	KLF7	12	5.66443914020412e-10	4.24198179795222e-09
ENSG00000123338.19	ENSG00000123338	chr12	dexseq_prepare_annotation2.py	exon	.	+	.	NCKAP1L	11	5.70778165200216e-10	4.27216041089057e-09
ENSG00000227781.13	ENSG00000227781	chr10	dexseq_prepare_annotation2.py	exon	.	+	.	GLUD1P2	3	5.76317343308379e-10	4.31132068016513e-09
ENSG00000127125.ENSG00000186409.69	ENSG00000127125+ENSG00000186409	chr1	dexseq_prepare_annotation2.py	exon	.	+	.		10	5.8651102638795e-10	4.38524014082498e-09
ENSG00000172613.30	ENSG00000172613	chr11	dexseq_prepare_annotation2.py	exon	.	+	.	RAD9A	7	5.88375979686787e-10	4.39684158622171e-09
ENSG00000175061.68	ENSG00000175061	chr17	dexseq_prepare_annotation2.py	exon	.	+	.	FAM211A-AS1	35	5.89467654618183e-10	4.4026551702563e-09
ENSG00000143839.11	ENSG00000143839	chr1	dexseq_prepare_annotation2.py	exon	.	-	.	REN	4	6.09672131523233e-10	4.55113760308354e-09
ENSG00000026652.21	ENSG00000026652	chr6	dexseq_prepare_annotation2.py	exon	.	-	.	AGPAT4	13	6.20396496150009e-10	4.62873175277471e-09
ENSG00000172728.ENSG00000129696.49	ENSG00000172728+ENSG00000129696	chr8	dexseq_prepare_annotation2.py	exon	.	-	.		19	6.27454530761213e-10	4.67890376445423e-09
ENSG00000172037.76	ENSG00000172037	chr3	dexseq_prepare_annotation2.py	exon	.	-	.	LAMB2	28	6.29771863886456e-10	4.69369003599709e-09
ENSG00000149761.ENSG00000110011.64	ENSG00000149761+ENSG00000110011	chr11	dexseq_prepare_annotation2.py	exon	.	+	.		27	6.47269641061585e-10	4.82154041542372e-09
ENSG00000100938.70	ENSG00000100938	chr14	dexseq_prepare_annotation2.py	exon	.	+	.	GMPR2	15	6.51428217612453e-10	4.84994355754544e-09
ENSG00000207112.ENSG00000210825.ENSG00000239195.ENSG00000207145.ENSG00000166012.ENSG00000207304.ENSG00000206834.ENSG00000221170.ENSG00000206799.74	ENSG00000207112+ENSG00000210825+ENSG00000239195+ENSG00000207145+ENSG00000166012+ENSG00000207304+ENSG00000206834+ENSG00000221170+ENSG00000206799	chr11	dexseq_prepare_annotation2.py	exon	.	-	.		50	6.64023971003619e-10	4.94109883831643e-09
ENSG00000144744.32	ENSG00000144744	chr3	dexseq_prepare_annotation2.py	exon	.	-	.	UBA3	22	6.64829278443672e-10	4.94446957799602e-09
ENSG00000133794.57	ENSG00000133794	chr11	dexseq_prepare_annotation2.py	exon	.	+	.	ARNTL	46	6.73463462574332e-10	5.00603084415687e-09
ENSG00000196396.11	ENSG00000196396	chr20	dexseq_prepare_annotation2.py	exon	.	+	.	PTPN1	12	6.77954724767499e-10	5.03674780698098e-09
ENSG00000162909.28	ENSG00000162909	chr1	dexseq_prepare_annotation2.py	exon	.	+	.	CAPN2	3	6.80088656922983e-10	5.04992815410431e-09
ENSG00000187527.37	ENSG00000187527	chr3	dexseq_prepare_annotation2.py	exon	.	-	.	ATP13A5	26	6.84225712518635e-10	5.07529744696679e-09
ENSG00000176658.48	ENSG00000176658	chr17	dexseq_prepare_annotation2.py	exon	.	-	.	MYO1D	16	6.84325015138438e-10	5.07529744696679e-09
ENSG00000100395.36	ENSG00000100395	chr22	dexseq_prepare_annotation2.py	exon	.	+	.	L3MBTL2	24	6.84590143017538e-10	5.07529744696679e-09
ENSG00000181240.11	ENSG00000181240	chr19	dexseq_prepare_annotation2.py	exon	.	-	.	SLC25A41	5	6.87619757646042e-10	5.0950663562854e-09
ENSG00000129933.56	ENSG00000129933	chr19	dexseq_prepare_annotation2.py	exon	.	+	.	MAU2	29	7.1260793643062e-10	5.27743524003553e-09
ENSG00000232729.12	ENSG00000232729	chr7	dexseq_prepare_annotation2.py	exon	.	-	.	AC083884.8	4	7.17391157227721e-10	5.31005669859379e-09
ENSG00000171444.36	ENSG00000171444	chr5	dexseq_prepare_annotation2.py	exon	.	-	.	MCC	21	7.19312607532797e-10	5.32147239542186e-09
ENSG00000173702.23	ENSG00000173702	chr3	dexseq_prepare_annotation2.py	exon	.	-	.	MUC13	21	7.30117151526476e-10	5.39855853768312e-09
ENSG00000204662.2	ENSG00000204662	chr20	dexseq_prepare_annotation2.py	exon	.	-	.	CST9LP1	3	7.34285021930969e-10	5.42651711310122e-09
ENSG00000170190.11	ENSG00000170190	chr17	dexseq_prepare_annotation2.py	exon	.	+	.	SLC16A5	8	7.39478784240564e-10	5.46202382001688e-09
ENSG00000143858.9	ENSG00000143858	chr1	dexseq_prepare_annotation2.py	exon	.	-	.	SYT2	6	7.4574707963428e-10	5.50542583671093e-09
ENSG00000129667.63	ENSG00000129667	chr17	dexseq_prepare_annotation2.py	exon	.	-	.	RHBDF2	17	7.74401700364916e-10	5.7139608112099e-09
ENSG00000177483.ENSG00000124831.49	ENSG00000177483+ENSG00000124831	chr2	dexseq_prepare_annotation2.py	exon	.	+	.		17	7.79903523414219e-10	5.75153234240418e-09
ENSG00000184634.ENSG00000265597.66	ENSG00000184634+ENSG00000265597	chrX	dexseq_prepare_annotation2.py	exon	.	+	.		33	7.84436707434323e-10	5.78192476477588e-09
ENSG00000114544.41	ENSG00000114544	chr3	dexseq_prepare_annotation2.py	exon	.	-	.	SLC41A3	8	7.91323596790789e-10	5.82962485950757e-09
ENSG00000137486.35	ENSG00000137486	chr11	dexseq_prepare_annotation2.py	exon	.	-	.	ARRB1	23	8.10488265842713e-10	5.96767697945259e-09
ENSG00000136147.25	ENSG00000136147	chr13	dexseq_prepare_annotation2.py	exon	.	+	.	PHF11	10	8.14616658836116e-10	5.99492930786893e-09
ENSG00000135924.51	ENSG00000135924	chr2	dexseq_prepare_annotation2.py	exon	.	+	.	DNAJB2	22	8.2208969817397e-10	6.04675410071986e-09
ENSG00000017797.4	ENSG00000017797	chr18	dexseq_prepare_annotation2.py	exon	.	+	.	RALBP1	5	8.25143129666079e-10	6.06603388252161e-09
ENSG00000156858.38	ENSG00000156858	chr16	dexseq_prepare_annotation2.py	exon	.	+	.	PRR14	8	8.34499730559845e-10	6.13160692077323e-09
ENSG00000135736.8	ENSG00000135736	chr16	dexseq_prepare_annotation2.py	exon	.	-	.	CCDC102A	8	8.39271049433808e-10	6.16343794230982e-09
ENSG00000166676.22	ENSG00000166676	chr16	dexseq_prepare_annotation2.py	exon	.	-	.	TVP23A	12	8.42215644561363e-10	6.18182759193209e-09
ENSG00000174791.31	ENSG00000174791	chr11	dexseq_prepare_annotation2.py	exon	.	-	.	RIN1	21	8.63422709735944e-10	6.3341737106295e-09
ENSG00000203801.11	ENSG00000203801	chr6	dexseq_prepare_annotation2.py	exon	.	+	.	LINC00222	3	8.65172137662515e-10	6.34369163007092e-09
ENSG00000127580.19	ENSG00000127580	chr16	dexseq_prepare_annotation2.py	exon	.	-	.	WDR24	15	8.69773267139144e-10	6.3740981885278e-09
ENSG00000160179.23	ENSG00000160179	chr21	dexseq_prepare_annotation2.py	exon	.	+	.	ABCG1	6	8.8300994913826e-10	6.46772527463796e-09
ENSG00000112877.24	ENSG00000112877	chr5	dexseq_prepare_annotation2.py	exon	.	+	.	CEP72	20	9.1256358588363e-10	6.67911419854411e-09
ENSG00000120800.51	ENSG00000120800	chr12	dexseq_prepare_annotation2.py	exon	.	+	.	UTP20	33	9.12821792276443e-10	6.67911419854411e-09
ENSG00000158186.20	ENSG00000158186	chr3	dexseq_prepare_annotation2.py	exon	.	+	.	MRAS	17	9.20322572231931e-10	6.73048826404529e-09
ENSG00000145348.67	ENSG00000145348	chr4	dexseq_prepare_annotation2.py	exon	.	-	.	TBCK	35	9.3337060649397e-10	6.82235577684186e-09
ENSG00000069869.48	ENSG00000069869	chr15	dexseq_prepare_annotation2.py	exon	.	-	.	NEDD4	20	9.34451529066177e-10	6.82670107179320e-09
ENSG00000094914.52	ENSG00000094914	chr12	dexseq_prepare_annotation2.py	exon	.	-	.	AAAS	32	9.44090213322658e-10	6.89352864400114e-09
ENSG00000178031.34	ENSG00000178031	chr9	dexseq_prepare_annotation2.py	exon	.	+	.	ADAMTSL1	13	9.71990263804777e-10	7.09268761132205e-09
ENSG00000257337.19	ENSG00000257337	chr12	dexseq_prepare_annotation2.py	exon	.	-	.	RP11-983P16.4	11	9.72376440372212e-10	7.09268761132205e-09
ENSG00000115839.26	ENSG00000115839	chr2	dexseq_prepare_annotation2.py	exon	.	+	.	RAB3GAP1	19	9.84205663711833e-10	7.17524274521136e-09
ENSG00000124201.26	ENSG00000124201	chr20	dexseq_prepare_annotation2.py	exon	.	-	.	ZNFX1	16	9.95371462739142e-10	7.25287804157898e-09
ENSG00000136731.32	ENSG00000136731	chr2	dexseq_prepare_annotation2.py	exon	.	+	.	UGGT1	5	9.97357873465387e-10	7.26358090099286e-09
ENSG00000198231.28	ENSG00000198231	chr17	dexseq_prepare_annotation2.py	exon	.	+	.	DDX42	24	1.00327309328334e-09	7.30287063855728e-09
ENSG00000263293.4	ENSG00000263293	chr17	dexseq_prepare_annotation2.py	exon	.	-	.	RP11-290H9.4	3	1.0103040916254e-09	7.35023723269615e-09
ENSG00000166783.66	ENSG00000166783	chr16	dexseq_prepare_annotation2.py	exon	.	-	.	KIAA0430	19	1.0111034548139e-09	7.35224139111829e-09
ENSG00000142677.5	ENSG00000142677	chr1	dexseq_prepare_annotation2.py	exon	.	-	.	IL22RA1	4	1.05053763117796e-09	7.63503113203082e-09
ENSG00000253320.31	ENSG00000253320	chr8	dexseq_prepare_annotation2.py	exon	.	+	.	KB-1507C5.2	29	1.05194387473838e-09	7.64129417084807e-09
ENSG00000226869.22	ENSG00000226869	chr7	dexseq_prepare_annotation2.py	exon	.	-	.	LHFPL3-AS1	10	1.05764651569037e-09	7.67874350812142e-09
ENSG00000213023.ENSG00000161681.62	ENSG00000213023+ENSG00000161681	chr19	dexseq_prepare_annotation2.py	exon	.	-	.		11	1.06049679421045e-09	7.69545605478259e-09
ENSG00000078403.35	ENSG00000078403	chr10	dexseq_prepare_annotation2.py	exon	.	+	.	MLLT10	23	1.06591528052439e-09	7.73077780200483e-09
ENSG00000132676.56	ENSG00000132676	chr1	dexseq_prepare_annotation2.py	exon	.	+	.	DAP3	25	1.06943083480903e-09	7.75226876844522e-09
ENSG00000069018.19	ENSG00000069018	chr5	dexseq_prepare_annotation2.py	exon	.	-	.	TRPC7	9	1.07827698990266e-09	7.81235894491169e-09
ENSG00000176014.22	ENSG00000176014	chr18	dexseq_prepare_annotation2.py	exon	.	+	.	TUBB6	13	1.07996830426343e-09	7.82057542932562e-09
ENSG00000135636.48	ENSG00000135636	chr2	dexseq_prepare_annotation2.py	exon	.	+	.	DYSF	35	1.14439411662642e-09	8.28284014065763e-09
ENSG00000104412.23	ENSG00000104412	chr8	dexseq_prepare_annotation2.py	exon	.	+	.	EMC2	8	1.14751988048992e-09	8.30118247566778e-09
ENSG00000134897.ENSG00000134899.ENSG00000270181.51	ENSG00000134897+ENSG00000134899+ENSG00000270181	chr13	dexseq_prepare_annotation2.py	exon	.	+	.		22	1.18028661908943e-09	8.53381886259717e-09
ENSG00000149577.77	ENSG00000149577	chr11	dexseq_prepare_annotation2.py	exon	.	+	.	SIDT2	34	1.19996019972183e-09	8.67159703547692e-09
ENSG00000141985.20	ENSG00000141985	chr19	dexseq_prepare_annotation2.py	exon	.	-	.	SH3GL1	11	1.25844534046623e-09	9.08956351420639e-09
ENSG00000248672.ENSG00000241399.ENSG00000054219.51	ENSG00000248672+ENSG00000241399+ENSG00000054219	chr2	dexseq_prepare_annotation2.py	exon	.	-	.		2	1.26930890406613e-09	9.1633133537367e-09
ENSG00000135164.92	ENSG00000135164	chr7	dexseq_prepare_annotation2.py	exon	.	+	.	DMTF1	27	1.30733166550421e-09	9.43295249032704e-09
ENSG00000172765.28	ENSG00000172765	chr3	dexseq_prepare_annotation2.py	exon	.	-	.	TMCC1	12	1.33894163901514e-09	9.65606729801563e-09
ENSG00000140678.46	ENSG00000140678	chr16	dexseq_prepare_annotation2.py	exon	.	+	.	ITGAX	16	1.34203664385112e-09	9.67341667170346e-09
ENSG00000170442.15	ENSG00000170442	chr12	dexseq_prepare_annotation2.py	exon	.	+	.	KRT86	7	1.35046322548133e-09	9.72915857618329e-09
ENSG00000162669.58	ENSG00000162669	chr1	dexseq_prepare_annotation2.py	exon	.	-	.	HFM1	10	1.36718151577603e-09	9.8445486877377e-09
ENSG00000218305.5	ENSG00000218305	chr7	dexseq_prepare_annotation2.py	exon	.	+	.	AC006024.4	4	1.38915089737069e-09	9.99761215061549e-09
ENSG00000129910.12	ENSG00000129910	chr16	dexseq_prepare_annotation2.py	exon	.	+	.	CDH15	8	1.40219732713023e-09	1.00852900123255e-08
ENSG00000178209.55	ENSG00000178209	chr8	dexseq_prepare_annotation2.py	exon	.	-	.	PLEC	4	1.40277084965507e-09	1.00852900123255e-08
ENSG00000076043.ENSG00000076053.ENSG00000255663.40	ENSG00000076043+ENSG00000076053+ENSG00000255663	chr11	dexseq_prepare_annotation2.py	exon	.	+	.		36	1.41372272317987e-09	1.01588247297012e-08
ENSG00000122643.18	ENSG00000122643	chr7	dexseq_prepare_annotation2.py	exon	.	-	.	NT5C3A	14	1.50458291122161e-09	1.08062009089479e-08
ENSG00000104972.ENSG00000239998.53	ENSG00000104972+ENSG00000239998	chr19	dexseq_prepare_annotation2.py	exon	.	+	.		33	1.55335771345032e-09	1.11508041690853e-08
ENSG00000125875.12	ENSG00000125875	chr20	dexseq_prepare_annotation2.py	exon	.	-	.	TBC1D20	7	1.56849934524858e-09	1.12537422347743e-08
ENSG00000172053.77	ENSG00000172053	chr3	dexseq_prepare_annotation2.py	exon	.	-	.	QARS	14	1.60049984543769e-09	1.14774730868025e-08
ENSG00000100884.50	ENSG00000100884	chr14	dexseq_prepare_annotation2.py	exon	.	+	.	CPNE6	28	1.60402273107527e-09	1.14968615975028e-08
ENSG00000165271.39	ENSG00000165271	chr9	dexseq_prepare_annotation2.py	exon	.	-	.	NOL6	33	1.61488021860424e-09	1.15687743685002e-08
ENSG00000027847.20	ENSG00000027847	chr5	dexseq_prepare_annotation2.py	exon	.	+	.	B4GALT7	3	1.62863624728262e-09	1.16613679052879e-08
ENSG00000116017.22	ENSG00000116017	chr19	dexseq_prepare_annotation2.py	exon	.	+	.	ARID3A	3	1.64270072860118e-09	1.17560744646553e-08
ENSG00000233381.1	ENSG00000233381	chr12	dexseq_prepare_annotation2.py	exon	.	-	.	AK4P3	2	1.66567051336937e-09	1.19143832745289e-08
ENSG00000163516.50	ENSG00000163516	chr2	dexseq_prepare_annotation2.py	exon	.	+	.	ANKZF1	25	1.72186328787193e-09	1.23100506276081e-08
ENSG00000145934.25	ENSG00000145934	chr5	dexseq_prepare_annotation2.py	exon	.	+	.	TENM2	14	1.72547317581411e-09	1.2329577672798e-08
ENSG00000198961.13	ENSG00000198961	chr5	dexseq_prepare_annotation2.py	exon	.	-	.	PJA2	8	1.73547475656628e-09	1.23947342155985e-08
ENSG00000107187.7	ENSG00000107187	chr9	dexseq_prepare_annotation2.py	exon	.	-	.	LHX3	5	1.7667708947635e-09	1.26118325214196e-08
ENSG00000226742.13	ENSG00000226742	chr18	dexseq_prepare_annotation2.py	exon	.	+	.	HSBP1L1	14	1.7824548677259e-09	1.27173216134546e-08
ENSG00000149260.22	ENSG00000149260	chr11	dexseq_prepare_annotation2.py	exon	.	+	.	CAPN5	3	1.841614186587e-09	1.31327304342286e-08
ENSG00000108100.30	ENSG00000108100	chr10	dexseq_prepare_annotation2.py	exon	.	+	.	CCNY	11	1.87225962909636e-09	1.33444853401413e-08
ENSG00000107957.27	ENSG00000107957	chr10	dexseq_prepare_annotation2.py	exon	.	-	.	SH3PXD2A	5	1.89211714660224e-09	1.34791736220385e-08
ENSG00000177189.35	ENSG00000177189	chrX	dexseq_prepare_annotation2.py	exon	.	-	.	RPS6KA3	36	1.93616613393198e-09	1.37859743904624e-08
ENSG00000143994.13	ENSG00000143994	chr2	dexseq_prepare_annotation2.py	exon	.	+	.	ABHD1	7	1.94298150494134e-09	1.38274860245166e-08
ENSG00000106477.27	ENSG00000106477	chr7	dexseq_prepare_annotation2.py	exon	.	-	.	CEP41	15	1.94959666504531e-09	1.38675314735154e-08
ENSG00000131355.11	ENSG00000131355	chr19	dexseq_prepare_annotation2.py	exon	.	-	.	EMR3	3	1.96276373844279e-09	1.39541166693546e-08
ENSG00000085063.ENSG00000205177.43	ENSG00000085063+ENSG00000205177	chr11	dexseq_prepare_annotation2.py	exon	.	-	.		15	1.96629298832067e-09	1.39721295180214e-08
ENSG00000177455.16	ENSG00000177455	chr16	dexseq_prepare_annotation2.py	exon	.	+	.	CD19	14	1.97218795484809e-09	1.40069259910618e-08
ENSG00000150636.33	ENSG00000150636	chr18	dexseq_prepare_annotation2.py	exon	.	+	.	CCDC102B	5	1.99988209263623e-09	1.41964316075148e-08
ENSG00000215182.23	ENSG00000215182	chr11	dexseq_prepare_annotation2.py	exon	.	+	.	MUC5AC	12	2.01044778444769e-09	1.4264218507047e-08
ENSG00000260415.ENSG00000196876.36	ENSG00000260415+ENSG00000196876	chr12	dexseq_prepare_annotation2.py	exon	.	+	.		7	2.03323980609092e-09	1.44186394333906e-08
ENSG00000126247.29	ENSG00000126247	chr19	dexseq_prepare_annotation2.py	exon	.	+	.	CAPNS1	3	2.04277752789416e-09	1.44789595083165e-08
ENSG00000091664.13	ENSG00000091664	chr11	dexseq_prepare_annotation2.py	exon	.	+	.	SLC17A6	6	2.06073137547653e-09	1.45988410517101e-08
ENSG00000183091.94	ENSG00000183091	chr2	dexseq_prepare_annotation2.py	exon	.	-	.	NEB	37	2.07376710785633e-09	1.46837777959918e-08
ENSG00000006744.72	ENSG00000006744	chr17	dexseq_prepare_annotation2.py	exon	.	-	.	ELAC2	16	2.0909627389874e-09	1.47953902779109e-08
ENSG00000236866.6	ENSG00000236866	chr1	dexseq_prepare_annotation2.py	exon	.	-	.	AL157902.3	4	2.09163847166703e-09	1.47953902779109e-08
ENSG00000246448.6	ENSG00000246448	chr4	dexseq_prepare_annotation2.py	exon	.	+	.	RP13-578N3.3	3	2.13417347218362e-09	1.50886602058564e-08
ENSG00000085265.8	ENSG00000085265	chr9	dexseq_prepare_annotation2.py	exon	.	-	.	FCN1	7	2.14756854455498e-09	1.51757185066891e-08
ENSG00000140326.11	ENSG00000140326	chr15	dexseq_prepare_annotation2.py	exon	.	-	.	CDAN1	7	2.20703429341945e-09	1.5588082171036e-08
ENSG00000115806.31	ENSG00000115806	chr2	dexseq_prepare_annotation2.py	exon	.	+	.	GORASP2	14	2.21583697453836e-09	1.56423823444021e-08
ENSG00000250592.1	ENSG00000250592	chr3	dexseq_prepare_annotation2.py	exon	.	-	.	RP11-39E3.3	2	2.23759866753981e-09	1.57880642032447e-08
ENSG00000149091.88	ENSG00000149091	chr11	dexseq_prepare_annotation2.py	exon	.	+	.	DGKZ	7	2.24828299788578e-09	1.58554791921251e-08
ENSG00000137825.10	ENSG00000137825	chr15	dexseq_prepare_annotation2.py	exon	.	+	.	ITPKA	8	2.25037395585721e-09	1.58622541921146e-08
ENSG00000188817.8	ENSG00000188817	chr3	dexseq_prepare_annotation2.py	exon	.	+	.	SNTN	6	2.2614415287066e-09	1.59322642639902e-08
ENSG00000129354.7	ENSG00000129354	chr19	dexseq_prepare_annotation2.py	exon	.	-	.	AP1M2	6	2.2746768057883e-09	1.60174682852148e-08
ENSG00000177045.9	ENSG00000177045	chr19	dexseq_prepare_annotation2.py	exon	.	-	.	SIX5	4	2.35477191242274e-09	1.65731539713845e-08
ENSG00000141524.ENSG00000204282.55	ENSG00000141524+ENSG00000204282	chr17	dexseq_prepare_annotation2.py	exon	.	-	.		25	2.37659050725645e-09	1.67183314179634e-08
ENSG00000186918.ENSG00000214050.46	ENSG00000186918+ENSG00000214050	chr8	dexseq_prepare_annotation2.py	exon	.	-	.		21	2.38780600827445e-09	1.67888123848314e-08
ENSG00000237850.11	ENSG00000237850	chr15	dexseq_prepare_annotation2.py	exon	.	-	.	RP11-483E23.2	5	2.42845041426961e-09	1.70660356103453e-08
ENSG00000182985.43	ENSG00000182985	chr11	dexseq_prepare_annotation2.py	exon	.	-	.	CADM1	15	2.49255747211225e-09	1.7507783565377e-08
ENSG00000187091.33	ENSG00000187091	chr3	dexseq_prepare_annotation2.py	exon	.	-	.	PLCD1	7	2.58525812151383e-09	1.81498311542397e-08
[truncated: 2,792 more rows]
