# Supplementary material for: The transcriptomic response of cells to a drug combination is more than the sum of the responses to the monotherapies
Source: eLife. 2020 Sep 18;9:e52707. doi: 10.7554/eLife.52707 (PMC7546737; doi:10.7554/eLife.52707)
Supplement: Source data 8. [file elife-52707-data8.zip › Supplementary Item 13 Differential Splicing/TMX_singlet_DMSO_singlet_24_dynsyn_exon_O_fcounts_O_flatten_exon_name.mtrx_exons_intragene_t_test_FDR_10]

V1	V2	V3	V4	V5	V6	V7	V8	V9	V10	V11	V12	id	logFC	t	P.Value	FDR
ENSG00000173715.ENSG00000173653.8	ENSG00000173715+ENSG00000173653	ENSG00000173715+ENSG00000173653_009	chr11	dexseq_prepare_annotation2.py	exon	66515850	66515864	.	+	.	ENST00000346672+ENST00000532565+ENST00000525908+ENST00000360962+ENST00000534325__exon_number_009__gene_id_ENSG00000173715+ENSG00000173653		ENSG00000173715.ENSG00000173653.8	1.88036281705962	21.3155897353513	2.29340759433896e-47	3.10944788455664e-42
ENSG00000091536.72	ENSG00000091536	ENSG00000091536_073	chr17	dexseq_prepare_annotation2.py	exon	18062239	18062311	.	+	.	ENST00000578472+ENST00000556535+ENST00000418233+ENST00000557655+ENST00000205890+ENST00000433411__exon_number_073__gene_id_ENSG00000091536	MYO15A	ENSG00000091536.72	-1.61529798592404	-16.8286935179667	1.25902894751337e-43	8.5350831380879e-39
ENSG00000091536.73	ENSG00000091536	ENSG00000091536_074	chr17	dexseq_prepare_annotation2.py	exon	18062589	18062661	.	+	.	ENST00000578472+ENST00000556535+ENST00000557190+ENST00000418233+ENST00000557655+ENST00000205890+ENST00000433411__exon_number_074__gene_id_ENSG00000091536	MYO15A	ENSG00000091536.73	-1.58012361086549	-15.8668513657023	3.15019899216454e-40	1.42370093251884e-35
ENSG00000259344.ENSG00000170113.26	ENSG00000259344+ENSG00000170113	ENSG00000259344+ENSG00000170113_027	chr15	dexseq_prepare_annotation2.py	exon	23114190	23114261	.	-	.	ENST00000560859+ENST00000561063+ENST00000557922+ENST00000561118__exon_number_027__gene_id_ENSG00000259344+ENSG00000170113		ENSG00000259344.ENSG00000170113.26	2.49269768151721	21.76535336818	6.18130402701338e-37	2.09518390647632e-32
ENSG00000117523	ENSG00000117523	ENSG00000117523_001	chr1	dexseq_prepare_annotation2.py	exon	171454651	171454689	.	+	.	ENST00000392078+ENST00000426496__exon_number_001__gene_id_ENSG00000117523	PRRC2C	ENSG00000117523	1.76368654357783	17.6820199055088	4.89198673721273e-36	1.32653069160955e-31
ENSG00000132716.ENSG00000258465.ENSG00000162735.11	ENSG00000132716+ENSG00000258465+ENSG00000162735	ENSG00000132716+ENSG00000258465+ENSG00000162735_012	chr1	dexseq_prepare_annotation2.py	exon	160187641	160188113	.	-	.	ENST00000481831__exon_number_012__gene_id_ENSG00000132716+ENSG00000258465+ENSG00000162735		ENSG00000132716.ENSG00000258465.ENSG00000162735.11	1.22914548957565	15.1560597209791	8.58667082033252e-35	1.94033000527054e-30
ENSG00000163629.1	ENSG00000163629	ENSG00000163629_002	chr4	dexseq_prepare_annotation2.py	exon	87515470	87515884	.	+	.	ENST00000427191+ENST00000502971+ENST00000436978__exon_number_002__gene_id_ENSG00000163629	PTPN13	ENSG00000163629.1	-1.33158710129159	-15.4522759837707	1.81065371537118e-33	3.50702931482079e-29
ENSG00000091536.71	ENSG00000091536	ENSG00000091536_072	chr17	dexseq_prepare_annotation2.py	exon	18061837	18061952	.	+	.	ENST00000578472+ENST00000205890+ENST00000418233__exon_number_072__gene_id_ENSG00000091536	MYO15A	ENSG00000091536.71	-1.60370085818854	-13.7856694402089	6.64951702072636e-33	1.12694352088015e-28
ENSG00000091536.74	ENSG00000091536	ENSG00000091536_075	chr17	dexseq_prepare_annotation2.py	exon	18062662	18062919	.	+	.	ENST00000433411__exon_number_075__gene_id_ENSG00000091536	MYO15A	ENSG00000091536.74	-1.60284300208321	-13.6550349788822	1.89997995366667e-32	2.86225646753371e-28
ENSG00000132716.ENSG00000258465.ENSG00000162735.2	ENSG00000132716+ENSG00000258465+ENSG00000162735	ENSG00000132716+ENSG00000258465+ENSG00000162735_003	chr1	dexseq_prepare_annotation2.py	exon	160186699	160186951	.	-	.	ENST00000326837+ENST00000368074+ENST00000368073__exon_number_003__gene_id_ENSG00000132716+ENSG00000258465+ENSG00000162735		ENSG00000132716.ENSG00000258465.ENSG00000162735.2	1.20646762152599	14.3575457949773	2.2978645287258e-32	3.11549068533701e-28
ENSG00000091536.69	ENSG00000091536	ENSG00000091536_070	chr17	dexseq_prepare_annotation2.py	exon	18061652	18061659	.	+	.	ENST00000557655+ENST00000578472+ENST00000556535+ENST00000557190__exon_number_070__gene_id_ENSG00000091536	MYO15A	ENSG00000091536.69	-1.55282299091285	-13.4332098508425	1.12557757345451e-31	1.38734598694645e-27
ENSG00000163629	ENSG00000163629	ENSG00000163629_001	chr4	dexseq_prepare_annotation2.py	exon	87515468	87515469	.	+	.	ENST00000427191+ENST00000436978__exon_number_001__gene_id_ENSG00000163629	PTPN13	ENSG00000163629	-1.27943063475072	-14.4416619840216	9.90538193698442e-31	1.11915957815018e-26
ENSG00000173715.ENSG00000173653.7	ENSG00000173715+ENSG00000173653	ENSG00000173715+ENSG00000173653_008	chr11	dexseq_prepare_annotation2.py	exon	66512363	66512390	.	+	.	ENST00000531400+ENST00000525908+ENST00000527634+ENST00000346672+ENST00000527368+ENST00000532565+ENST00000540737+ENST00000360962__exon_number_008__gene_id_ENSG00000173715+ENSG00000173653		ENSG00000173715.ENSG00000173653.7	1.78207124652651	14.5507366456619	1.5809953352992e-30	1.64888084269643e-26
ENSG00000130827.29	ENSG00000130827	ENSG00000130827_030	chrX	dexseq_prepare_annotation2.py	exon	153696425	153696567	.	+	.	ENST00000369682__exon_number_030__gene_id_ENSG00000130827	PLXNA3	ENSG00000130827.29	-2.07548791402462	-18.849381395749	3.76256304251564e-30	3.64382730307396e-26
ENSG00000142621.1	ENSG00000142621	ENSG00000142621_002	chr1	dexseq_prepare_annotation2.py	exon	15573776	15573891	.	+	.	ENST00000358897+ENST00000417793+ENST00000375999+ENST00000433640__exon_number_002__gene_id_ENSG00000142621	FHAD1	ENSG00000142621.1	-1.40739032291664	-14.6142767321172	7.08380256355425e-30	6.40290746114541e-26
ENSG00000143702.37	ENSG00000143702	ENSG00000143702_038	chr1	dexseq_prepare_annotation2.py	exon	243327797	243328220	.	-	.	ENST00000366543+ENST00000336415+ENST00000366544+ENST00000366542__exon_number_038__gene_id_ENSG00000143702	CEP170	ENSG00000143702.37	-2.01833371254261	-14.2024556270198	2.33552095734029e-29	1.97909126523819e-25
ENSG00000117523.2	ENSG00000117523	ENSG00000117523_003	chr1	dexseq_prepare_annotation2.py	exon	171454695	171454734	.	+	.	ENST00000367742+ENST00000338920+ENST00000392078+ENST00000426496+ENST00000476522__exon_number_003__gene_id_ENSG00000117523	PRRC2C	ENSG00000117523.2	1.87010744362217	14.6162451100134	5.61020885938306e-29	4.47437257395808e-25
ENSG00000132716.ENSG00000258465.ENSG00000162735	ENSG00000132716+ENSG00000258465+ENSG00000162735	ENSG00000132716+ENSG00000258465+ENSG00000162735_001	chr1	dexseq_prepare_annotation2.py	exon	160185505	160186342	.	-	.	ENST00000326837+ENST00000368074+ENST00000368073__exon_number_001__gene_id_ENSG00000132716+ENSG00000258465+ENSG00000162735		ENSG00000132716.ENSG00000258465.ENSG00000162735	1.17539309238769	13.1380679834465	1.19003923879049e-28	8.96377222631623e-25
ENSG00000132716.ENSG00000258465.ENSG00000162735.12	ENSG00000132716+ENSG00000258465+ENSG00000162735	ENSG00000132716+ENSG00000258465+ENSG00000162735_013	chr1	dexseq_prepare_annotation2.py	exon	160188114	160188230	.	-	.	ENST00000481831+ENST00000368074+ENST00000476033+ENST00000368073+ENST00000461888+ENST00000490368+ENST00000608310+ENST00000556710+ENST00000326837+ENST00000497354+ENST00000473382__exon_number_013__gene_id_ENSG00000132716+ENSG00000258465+ENSG00000162735		ENSG00000132716.ENSG00000258465.ENSG00000162735.12	1.09558061643013	13.0183874779554	2.75206494533795e-28	1.96384457588847e-24
ENSG00000090612.ENSG00000256223.ENSG00000256825.64	ENSG00000090612+ENSG00000256223+ENSG00000256825	ENSG00000090612+ENSG00000256223+ENSG00000256825_065	chr12	dexseq_prepare_annotation2.py	exon	133781760	133783698	.	+	.	ENST00000536435__exon_number_065__gene_id_ENSG00000090612+ENSG00000256223+ENSG00000256825		ENSG00000090612.ENSG00000256223.ENSG00000256825.64	1.31033324476785	15.2457689672529	1.03671615618015e-27	7.02800249436086e-24
ENSG00000132716.ENSG00000258465.ENSG00000162735.1	ENSG00000132716+ENSG00000258465+ENSG00000162735	ENSG00000132716+ENSG00000258465+ENSG00000162735_002	chr1	dexseq_prepare_annotation2.py	exon	160186343	160186698	.	-	.	ENST00000326837+ENST00000368074+ENST00000477163+ENST00000368073__exon_number_002__gene_id_ENSG00000132716+ENSG00000258465+ENSG00000162735		ENSG00000132716.ENSG00000258465.ENSG00000162735.1	1.18578482983906	12.7174446994157	2.26081665414028e-27	1.45964782667451e-23
ENSG00000196337.ENSG00000225950.4	ENSG00000196337+ENSG00000225950	ENSG00000196337+ENSG00000225950_005	chr19	dexseq_prepare_annotation2.py	exon	49558998	49559049	.	-	.	ENST00000597853+ENST00000596965+ENST00000356213__exon_number_005__gene_id_ENSG00000196337+ENSG00000225950		ENSG00000196337.ENSG00000225950.4	-1.93916350721002	-16.7662041108125	4.60498558274456e-27	2.83796888763488e-23
ENSG00000117523.1	ENSG00000117523	ENSG00000117523_002	chr1	dexseq_prepare_annotation2.py	exon	171454690	171454694	.	+	.	ENST00000392078+ENST00000367742+ENST00000426496+ENST00000476522__exon_number_002__gene_id_ENSG00000117523	PRRC2C	ENSG00000117523.1	1.90534682100833	13.5133758155663	2.47722658524239e-26	1.46029276034928e-22
ENSG00000118369.23	ENSG00000118369	ENSG00000118369_024	chr11	dexseq_prepare_annotation2.py	exon	77925754	77925757	.	+	.	ENST00000529308__exon_number_024__gene_id_ENSG00000118369	USP35	ENSG00000118369.23	-1.62808565468758	-16.6959220971059	2.87890070138263e-26	1.62636297872858e-22
ENSG00000036448.9	ENSG00000036448	ENSG00000036448_010	chr8	dexseq_prepare_annotation2.py	exon	2020425	2020589	.	+	.	ENST00000262113__exon_number_010__gene_id_ENSG00000036448	MYOM2	ENSG00000036448.9	-1.37301439098625	-12.4709840161259	3.14042824668082e-26	1.70314217016592e-22
ENSG00000177830.9	ENSG00000177830	ENSG00000177830_010	chr11	dexseq_prepare_annotation2.py	exon	869763	869766	.	-	.	ENST00000336845+ENST00000534207+ENST00000323578+ENST00000528581+ENST00000429789+ENST00000454838+ENST00000449825__exon_number_010__gene_id_ENSG00000177830	CHID1	ENSG00000177830.9	-0.9970335253172	-12.2487423249351	3.48118919802149e-26	1.81533305325442e-22
ENSG00000184779.29	ENSG00000184779	ENSG00000184779_030	chr15	dexseq_prepare_annotation2.py	exon	82824868	82824972	.	-	.	ENST00000330339__exon_number_030__gene_id_ENSG00000184779	RPS17	ENSG00000184779.29	1.97208936397898	17.0757354650644	4.44527317022085e-26	2.23221861838846e-22
ENSG00000138101.4	ENSG00000138101	ENSG00000138101_005	chr2	dexseq_prepare_annotation2.py	exon	25600131	25600152	.	-	.	ENST00000407661+ENST00000407186+ENST00000398951+ENST00000404103+ENST00000496972+ENST00000405222+ENST00000407038+ENST00000288642+ENST00000406818+ENST00000497476__exon_number_005__gene_id_ENSG00000138101	DTNB	ENSG00000138101.4	-1.67894222602519	-13.6175534723099	5.05873494453612e-26	2.44954786160749e-22
ENSG00000132716.ENSG00000258465.ENSG00000162735.14	ENSG00000132716+ENSG00000258465+ENSG00000162735	ENSG00000132716+ENSG00000258465+ENSG00000162735_015	chr1	dexseq_prepare_annotation2.py	exon	160188649	160188758	.	-	.	ENST00000481831+ENST00000368074+ENST00000476033+ENST00000461888+ENST00000368073+ENST00000490368+ENST00000608310+ENST00000556710+ENST00000326837+ENST00000497354__exon_number_015__gene_id_ENSG00000132716+ENSG00000258465+ENSG00000162735		ENSG00000132716.ENSG00000258465.ENSG00000162735.14	1.15611766041775	12.2658548251669	5.28742949394127e-26	2.47200091602602e-22
ENSG00000086205.2	ENSG00000086205	ENSG00000086205_003	chr11	dexseq_prepare_annotation2.py	exon	49168303	49168497	.	-	.	ENST00000256999+ENST00000533034+ENST00000356696+ENST00000458311+ENST00000340334+ENST00000525826+ENST00000343844__exon_number_003__gene_id_ENSG00000086205	FOLH1	ENSG00000086205.2	-3.33171467314131	-13.4481645402981	6.60349504138375e-26	2.98438354900297e-22
ENSG00000163491.29	ENSG00000163491	ENSG00000163491_030	chr3	dexseq_prepare_annotation2.py	exon	27326093	27326195	.	-	.	ENST00000424275+ENST00000341435+ENST00000357467+ENST00000474938+ENST00000574215+ENST00000435584+ENST00000429845__exon_number_030__gene_id_ENSG00000163491	NEK10	ENSG00000163491.29	-1.70604730102233	-12.6637056825079	7.45257253684348e-26	3.25946674093649e-22
ENSG00000036448.6	ENSG00000036448	ENSG00000036448_007	chr8	dexseq_prepare_annotation2.py	exon	2007274	2007366	.	+	.	ENST00000262113__exon_number_007__gene_id_ENSG00000036448	MYOM2	ENSG00000036448.6	-1.36634426909717	-12.3320895329949	8.05224891123505e-26	3.4116875371346e-22
ENSG00000131558.60	ENSG00000131558	ENSG00000131558_061	chr7	dexseq_prepare_annotation2.py	exon	133749044	133749070	.	+	.	ENST00000541309+ENST00000459626+ENST00000253861+ENST00000539845+ENST00000545148+ENST00000466000__exon_number_061__gene_id_ENSG00000131558	EXOC4	ENSG00000131558.60	2.05809628223807	12.3417011866447	1.42332408004257e-25	5.84779167940398e-22
ENSG00000086232	ENSG00000086232	ENSG00000086232_001	chr7	dexseq_prepare_annotation2.py	exon	6061881	6062806	.	-	.	ENST00000199389__exon_number_001__gene_id_ENSG00000086232	EIF2AK1	ENSG00000086232	2.72569191185706	17.2620407807387	1.52446098348794e-25	6.0791020312724e-22
ENSG00000058600.9	ENSG00000058600	ENSG00000058600_010	chr16	dexseq_prepare_annotation2.py	exon	22313791	22314126	.	+	.	ENST00000563766__exon_number_010__gene_id_ENSG00000058600	POLR3E	ENSG00000058600.9	1.16447411248149	16.3412291113237	4.80401860053544e-25	1.86096699970799e-21
ENSG00000086205	ENSG00000086205	ENSG00000086205_001	chr11	dexseq_prepare_annotation2.py	exon	49168187	49168187	.	-	.	ENST00000256999+ENST00000458311__exon_number_001__gene_id_ENSG00000086205	FOLH1	ENSG00000086205	-3.10039407911762	-12.8622288600991	1.65010499712331e-24	6.21457043666592e-21
ENSG00000141524.ENSG00000204282.19	ENSG00000141524+ENSG00000204282	ENSG00000141524+ENSG00000204282_020	chr17	dexseq_prepare_annotation2.py	exon	76113549	76113725	.	-	.	ENST00000590602+ENST00000322914+ENST00000591436+ENST00000589933+ENST00000392467+ENST00000593044+ENST00000322933__exon_number_020__gene_id_ENSG00000141524+ENSG00000204282		ENSG00000141524.ENSG00000204282.19	1.23626595960667	12.9784313868126	2.9023838756784e-24	1.063543271979e-20
ENSG00000173715.ENSG00000173653.6	ENSG00000173715+ENSG00000173653	ENSG00000173715+ENSG00000173653_007	chr11	dexseq_prepare_annotation2.py	exon	66512291	66512362	.	+	.	ENST00000531400+ENST00000525908+ENST00000527634+ENST00000527368+ENST00000540737+ENST00000346672+ENST00000360962__exon_number_007__gene_id_ENSG00000173715+ENSG00000173653		ENSG00000173715.ENSG00000173653.6	1.85307122213499	12.1641695023677	3.71262320772606e-24	1.32464442039451e-20
ENSG00000010361.52	ENSG00000010361	ENSG00000010361_053	chr19	dexseq_prepare_annotation2.py	exon	50316544	50316556	.	-	.	ENST00000531017+ENST00000527111+ENST00000445575__exon_number_053__gene_id_ENSG00000010361	FUZ	ENSG00000010361.52	2.55209601935601	19.2926998134531	6.15245158930308e-24	2.13887613174587e-20
ENSG00000086232.1	ENSG00000086232	ENSG00000086232_002	chr7	dexseq_prepare_annotation2.py	exon	6062807	6063255	.	-	.	ENST00000422786+ENST00000199389__exon_number_002__gene_id_ENSG00000086232	EIF2AK1	ENSG00000086232.1	2.46850555944463	16.043072924387	6.58401001221278e-24	2.23168311368958e-20
ENSG00000070778.6	ENSG00000070778	ENSG00000070778_007	chr14	dexseq_prepare_annotation2.py	exon	88935843	88935960	.	-	.	ENST00000328736+ENST00000536337+ENST00000554270+ENST00000556564+ENST00000553531__exon_number_007__gene_id_ENSG00000070778	PTPN21	ENSG00000070778.6	-4.03889511288119	-14.1373801294014	8.49219484600576e-24	2.80826527222233e-20
ENSG00000086205.4	ENSG00000086205	ENSG00000086205_005	chr11	dexseq_prepare_annotation2.py	exon	49175398	49175479	.	-	.	ENST00000256999+ENST00000533034+ENST00000356696+ENST00000458311+ENST00000340334+ENST00000525826+ENST00000343844__exon_number_005__gene_id_ENSG00000086205	FOLH1	ENSG00000086205.4	-3.45601467087733	-12.5545444461428	9.03009565205137e-24	2.91504387784864e-20
ENSG00000156398	ENSG00000156398	ENSG00000156398_001	chr10	dexseq_prepare_annotation2.py	exon	104474295	104474296	.	+	.	ENST00000602831__exon_number_001__gene_id_ENSG00000156398	SFXN2	ENSG00000156398	-4.53337118722012	-13.2547691959539	1.17177352624417e-23	3.69468367988923e-20
ENSG00000180448.9	ENSG00000180448	ENSG00000180448_010	chr19	dexseq_prepare_annotation2.py	exon	1071220	1071357	.	+	.	ENST00000543365__exon_number_010__gene_id_ENSG00000180448	HMHA1	ENSG00000180448.9	-2.29145599847171	-12.1089781190183	1.73128735268973e-23	5.33480458755408e-20
ENSG00000104218.9	ENSG00000104218	ENSG00000104218_010	chr8	dexseq_prepare_annotation2.py	exon	67999058	67999081	.	+	.	ENST00000519163+ENST00000412460__exon_number_010__gene_id_ENSG00000104218	CSPP1	ENSG00000104218.9	1.45229699522066	12.7918113183739	2.76166212470956e-23	8.32070387094159e-20
ENSG00000181827	ENSG00000181827	ENSG00000181827_001	chr15	dexseq_prepare_annotation2.py	exon	56379478	56379665	.	-	.	ENST00000559847__exon_number_001__gene_id_ENSG00000181827	RFX7	ENSG00000181827	-1.99291195628196	-19.8777810002607	2.92347809117314e-23	8.6167610121182e-20
ENSG00000086205.1	ENSG00000086205	ENSG00000086205_002	chr11	dexseq_prepare_annotation2.py	exon	49168188	49168302	.	-	.	ENST00000256999+ENST00000356696+ENST00000458311+ENST00000340334+ENST00000525826+ENST00000343844__exon_number_002__gene_id_ENSG00000086205	FOLH1	ENSG00000086205.1	-3.44813552876275	-12.2686882428304	4.40267847515659e-23	1.27005096386953e-19
ENSG00000158286.21	ENSG00000158286	ENSG00000158286_022	chr1	dexseq_prepare_annotation2.py	exon	6270962	6270997	.	+	.	ENST00000377939+ENST00000463453__exon_number_022__gene_id_ENSG00000158286	RNF207	ENSG00000158286.21	1.86317388121035	11.97769023244	8.83890584698259e-23	2.49665944280332e-19
ENSG00000036448.3	ENSG00000036448	ENSG00000036448_004	chr8	dexseq_prepare_annotation2.py	exon	2000276	2000431	.	+	.	ENST00000262113__exon_number_004__gene_id_ENSG00000036448	MYOM2	ENSG00000036448.3	-1.5114116196448	-11.2629187545611	1.08954889409931e-22	2.97812064603522e-19
ENSG00000006025.35	ENSG00000006025	ENSG00000006025_036	chr17	dexseq_prepare_annotation2.py	exon	45895872	45895982	.	-	.	ENST00000584698+ENST00000580140+ENST00000579728+ENST00000007414+ENST00000392507__exon_number_036__gene_id_ENSG00000006025	OSBPL7	ENSG00000006025.35	1.38650913405814	13.7720533338635	1.0982728703055e-22	2.97812064603522e-19
ENSG00000119689.11	ENSG00000119689	ENSG00000119689_012	chr14	dexseq_prepare_annotation2.py	exon	75352289	75352337	.	+	.	ENST00000555492+ENST00000555459+ENST00000556190+ENST00000555071+ENST00000334220+ENST00000334212+ENST00000555988+ENST00000556582+ENST00000556460+ENST00000557012+ENST00000238671+ENST00000554612__exon_number_012__gene_id_ENSG00000119689	DLST	ENSG00000119689.11	1.46506641661996	16.2570029246953	1.22519331608641e-22	3.2571403957182e-19
ENSG00000036448.1	ENSG00000036448	ENSG00000036448_002	chr8	dexseq_prepare_annotation2.py	exon	1993184	1993283	.	+	.	ENST00000523438+ENST00000262113__exon_number_002__gene_id_ENSG00000036448	MYOM2	ENSG00000036448.1	-1.39132477439273	-11.1767940132801	1.93970327927709e-22	5.03958865509513e-19
ENSG00000091536.67	ENSG00000091536	ENSG00000091536_068	chr17	dexseq_prepare_annotation2.py	exon	18061622	18061625	.	+	.	ENST00000556535+ENST00000557190__exon_number_068__gene_id_ENSG00000091536	MYO15A	ENSG00000091536.67	-1.54510058273523	-10.7046196547419	1.97001223407268e-22	5.03958865509513e-19
ENSG00000164941.14	ENSG00000164941	ENSG00000164941_015	chr8	dexseq_prepare_annotation2.py	exon	95841203	95841219	.	+	.	ENST00000343161+ENST00000519457+ENST00000521860+ENST00000524333+ENST00000523206+ENST00000519053+ENST00000447247+ENST00000523731+ENST00000522171+ENST00000523321__exon_number_015__gene_id_ENSG00000164941	INTS8	ENSG00000164941.14	-1.86668292684017	-12.970789010615	2.16651620805712e-22	5.4396407503852e-19
ENSG00000163491.30	ENSG00000163491	ENSG00000163491_031	chr3	dexseq_prepare_annotation2.py	exon	27326331	27326392	.	-	.	ENST00000424275+ENST00000341435+ENST00000357467+ENST00000474938+ENST00000574215+ENST00000435584+ENST00000429845__exon_number_031__gene_id_ENSG00000163491	NEK10	ENSG00000163491.30	-1.73424469586851	-11.3296756980679	3.48362305583162e-22	8.58757420283206e-19
ENSG00000141380.52	ENSG00000141380	ENSG00000141380_053	chr18	dexseq_prepare_annotation2.py	exon	23670573	23670574	.	-	.	ENST00000579640+ENST00000578954+ENST00000415083+ENST00000580642+ENST00000269137+ENST00000585241+ENST00000539244+ENST00000577572+ENST00000580751__exon_number_053__gene_id_ENSG00000141380	SS18	ENSG00000141380.52	-1.10869561242496	-11.4492443405162	4.29241562720909e-22	1.03923981351476e-18
ENSG00000090612.ENSG00000256223.ENSG00000256825.62	ENSG00000090612+ENSG00000256223+ENSG00000256825	ENSG00000090612+ENSG00000256223+ENSG00000256825_063	chr12	dexseq_prepare_annotation2.py	exon	133781610	133781707	.	+	.	ENST00000537565+ENST00000536435+ENST00000541009+ENST00000536899+ENST00000542986__exon_number_063__gene_id_ENSG00000090612+ENSG00000256223+ENSG00000256825		ENSG00000090612.ENSG00000256223.ENSG00000256825.62	1.17706878002059	12.4713208380224	5.19352370046189e-22	1.23534794799303e-18
ENSG00000143341.45	ENSG00000143341	ENSG00000143341_046	chr1	dexseq_prepare_annotation2.py	exon	186014820	186014995	.	+	.	ENST00000271588+ENST00000367492__exon_number_046__gene_id_ENSG00000143341	HMCN1	ENSG00000143341.45	-1.36400405267731	-11.0473402952345	7.35553982478929e-22	1.719446207801e-18
ENSG00000164951.23	ENSG00000164951	ENSG00000164951_024	chr8	dexseq_prepare_annotation2.py	exon	94938291	94938294	.	+	.	ENST00000396200__exon_number_024__gene_id_ENSG00000164951	PDP1	ENSG00000164951.23	-1.76768329798366	-17.9532694450742	1.45612257665537e-21	3.34616968115404e-18
ENSG00000118369.22	ENSG00000118369	ENSG00000118369_023	chr11	dexseq_prepare_annotation2.py	exon	77925466	77925753	.	+	.	ENST00000529308+ENST00000526425__exon_number_023__gene_id_ENSG00000118369	USP35	ENSG00000118369.22	-1.47056303331455	-13.6443474736822	1.6377169584121e-21	3.70074901092382e-18
ENSG00000074054.71	ENSG00000074054	ENSG00000074054_072	chr2	dexseq_prepare_annotation2.py	exon	122407053	122407163	.	-	.	ENST00000409078__exon_number_072__gene_id_ENSG00000074054	CLASP1	ENSG00000074054.71	-1.05242321895254	-10.7786928972753	1.83445939516298e-21	4.07737170024569e-18
ENSG00000100201.33	ENSG00000100201	ENSG00000100201_034	chr22	dexseq_prepare_annotation2.py	exon	38902300	38902311	.	-	.	ENST00000381633+ENST00000479734+ENST00000396821+ENST00000403230__exon_number_034__gene_id_ENSG00000100201	DDX17	ENSG00000100201.33	-1.15558658380579	-11.7666564050555	1.86699780713557e-21	4.08276284979121e-18
ENSG00000116809.22	ENSG00000116809	ENSG00000116809_023	chr1	dexseq_prepare_annotation2.py	exon	16270422	16270794	.	-	.	ENST00000448462+ENST00000474511__exon_number_023__gene_id_ENSG00000116809	ZBTB17	ENSG00000116809.22	1.51253247250652	13.87625709288	2.3061621596803e-21	4.9630806021234e-18
ENSG00000224743.3	ENSG00000224743	ENSG00000224743_004	chr13	dexseq_prepare_annotation2.py	exon	31457391	31457472	.	-	.	ENST00000592950+ENST00000588726+ENST00000585870__exon_number_004__gene_id_ENSG00000224743	TEX26-AS1	ENSG00000224743.3	-0.947398053517715	-11.1834336760012	2.99759653662198e-21	6.3503145879419e-18
ENSG00000215029.ENSG00000185945.4	ENSG00000215029+ENSG00000185945	ENSG00000215029+ENSG00000185945_005	chrX	dexseq_prepare_annotation2.py	exon	101618901	101618973	.	-	.	ENST00000457521+ENST00000372750+ENST00000372749+ENST00000412230__exon_number_005__gene_id_ENSG00000215029+ENSG00000185945		ENSG00000215029.ENSG00000185945.4	-1.39381629825701	-11.179190705967	4.30538509554769e-21	8.98050341576226e-18
ENSG00000135250	ENSG00000135250	ENSG00000135250_001	chr7	dexseq_prepare_annotation2.py	exon	104751151	104751635	.	-	.	ENST00000493638__exon_number_001__gene_id_ENSG00000135250	SRPK2	ENSG00000135250	-0.979684270065832	-11.672314171356	5.10691473504092e-21	1.04909956607018e-17
ENSG00000204764.10	ENSG00000204764	ENSG00000204764_011	chr5	dexseq_prepare_annotation2.py	exon	170319495	170319557	.	+	.	ENST00000519256+ENST00000389118+ENST00000519130+ENST00000519949+ENST00000522533+ENST00000522066+ENST00000520864+ENST00000523189+ENST00000443155+ENST00000523727__exon_number_011__gene_id_ENSG00000204764	RANBP17	ENSG00000204764.10	-1.5732260468998	-11.0834733295826	5.46522298271124e-21	1.10594904842083e-17
ENSG00000149269.4	ENSG00000149269	ENSG00000149269_005	chr11	dexseq_prepare_annotation2.py	exon	77034200	77034255	.	-	.	ENST00000356341+ENST00000278568+ENST00000528203__exon_number_005__gene_id_ENSG00000149269	PAK1	ENSG00000149269.4	1.92941481392157	11.3240837143488	5.64023708346934e-21	1.12458032978079e-17
ENSG00000164941.60	ENSG00000164941	ENSG00000164941_061	chr8	dexseq_prepare_annotation2.py	exon	95888179	95888301	.	+	.	ENST00000523998__exon_number_061__gene_id_ENSG00000164941	INTS8	ENSG00000164941.60	-2.50519415354175	-12.1787459950701	8.39431650715794e-21	1.64944669662824e-17
ENSG00000229807.29	ENSG00000229807	ENSG00000229807_030	chrX	dexseq_prepare_annotation2.py	exon	73061506	73072588	.	-	.	ENST00000429829__exon_number_030__gene_id_ENSG00000229807	XIST	ENSG00000229807.29	-2.07202241280521	-12.1711032950287	1.79728030393275e-20	3.48112654525442e-17
ENSG00000037042.1	ENSG00000037042	ENSG00000037042_002	chr17	dexseq_prepare_annotation2.py	exon	40811325	40811570	.	+	.	ENST00000588870+ENST00000251412__exon_number_002__gene_id_ENSG00000037042	TUBG2	ENSG00000037042.1	1.44587062490221	13.0882452629678	4.07867297100816e-20	7.78865688387646e-17
ENSG00000204764.15	ENSG00000204764	ENSG00000204764_016	chr5	dexseq_prepare_annotation2.py	exon	170337973	170338031	.	+	.	ENST00000519256+ENST00000389118+ENST00000519130+ENST00000519949+ENST00000522533+ENST00000520864+ENST00000522066+ENST00000523189+ENST00000443155__exon_number_016__gene_id_ENSG00000204764	RANBP17	ENSG00000204764.15	-1.62005851346781	-10.7270090785389	4.63934747225047e-20	8.73627790253699e-17
ENSG00000261487.ENSG00000175938.ENSG00000099364.1	ENSG00000261487+ENSG00000175938+ENSG00000099364	ENSG00000261487+ENSG00000175938+ENSG00000099364_002	chr16	dexseq_prepare_annotation2.py	exon	30934392	30934473	.	+	.	ENST00000562798+ENST00000471231__exon_number_002__gene_id_ENSG00000261487+ENSG00000175938+ENSG00000099364		ENSG00000261487.ENSG00000175938.ENSG00000099364.1	-1.11547099482879	-14.2129420336745	4.85364024731231e-20	9.01460619193284e-17
ENSG00000104218.8	ENSG00000104218	ENSG00000104218_009	chr8	dexseq_prepare_annotation2.py	exon	67998242	67998345	.	+	.	ENST00000519668+ENST00000519701+ENST00000412460+ENST00000521919+ENST00000262210+ENST00000519163__exon_number_009__gene_id_ENSG00000104218	CSPP1	ENSG00000104218.8	1.31750510215071	11.3352780068038	4.9259984091461e-20	9.02536103120063e-17
ENSG00000127586.72	ENSG00000127586	ENSG00000127586_073	chr16	dexseq_prepare_annotation2.py	exon	850687	850737	.	+	.	ENST00000564940__exon_number_073__gene_id_ENSG00000127586	CHTF18	ENSG00000127586.72	0.893875744459173	10.9359118305113	5.10600996896804e-20	9.23044058150167e-17
ENSG00000145362.52	ENSG00000145362	ENSG00000145362_053	chr4	dexseq_prepare_annotation2.py	exon	114257002	114257027	.	+	.	ENST00000357077+ENST00000509550+ENST00000514160+ENST00000503271+ENST00000506722+ENST00000394537+ENST00000264366+ENST00000503423+ENST00000514960+ENST00000504454__exon_number_053__gene_id_ENSG00000145362	ANK2	ENSG00000145362.52	1.51536641505456	10.2999422777828	5.45978688594457e-20	9.74011612592285e-17
ENSG00000135655.1	ENSG00000135655	ENSG00000135655_002	chr12	dexseq_prepare_annotation2.py	exon	62654137	62654137	.	+	.	ENST00000353364+ENST00000549523__exon_number_002__gene_id_ENSG00000135655	USP15	ENSG00000135655.1	1.6284785417863	11.5487214764816	8.69861067467734e-20	1.53165588635598e-16
ENSG00000221978.53	ENSG00000221978	ENSG00000221978_054	chr1	dexseq_prepare_annotation2.py	exon	1334690	1334691	.	-	.	ENST00000425598+ENST00000408918+ENST00000488340+ENST00000400809+ENST00000481223__exon_number_054__gene_id_ENSG00000221978	CCNL2	ENSG00000221978.53	-1.83731195474354	-12.8599588745223	9.51412870190424e-20	1.65377512520716e-16
ENSG00000143341.47	ENSG00000143341	ENSG00000143341_048	chr1	dexseq_prepare_annotation2.py	exon	186022084	186022206	.	+	.	ENST00000271588+ENST00000367492__exon_number_048__gene_id_ENSG00000143341	HMCN1	ENSG00000143341.47	-1.47700816906816	-10.2955924547501	9.86680324661846e-20	1.69336825035826e-16
ENSG00000158286.23	ENSG00000158286	ENSG00000158286_024	chr1	dexseq_prepare_annotation2.py	exon	6270999	6271080	.	+	.	ENST00000496329__exon_number_024__gene_id_ENSG00000158286	RNF207	ENSG00000158286.23	1.80413625136581	10.7481130079896	1.05299529086954e-19	1.78459009408342e-16
ENSG00000173715.ENSG00000173653.4	ENSG00000173715+ENSG00000173653	ENSG00000173715+ENSG00000173653_005	chr11	dexseq_prepare_annotation2.py	exon	66512245	66512257	.	+	.	ENST00000346672+ENST00000527634+ENST00000525908+ENST00000360962+ENST00000527368__exon_number_005__gene_id_ENSG00000173715+ENSG00000173653		ENSG00000173715.ENSG00000173653.4	1.69496573873429	10.4652070445428	1.30621336398736e-19	2.18640765822388e-16
ENSG00000104218.6	ENSG00000104218	ENSG00000104218_007	chr8	dexseq_prepare_annotation2.py	exon	67988717	67988816	.	+	.	ENST00000519701+ENST00000519163+ENST00000262210+ENST00000521919+ENST00000412460__exon_number_007__gene_id_ENSG00000104218	CSPP1	ENSG00000104218.6	1.32018363001721	11.1215305733096	1.49410048688799e-19	2.46635005995694e-16
ENSG00000113594.35	ENSG00000113594	ENSG00000113594_036	chr5	dexseq_prepare_annotation2.py	exon	38595486	38595506	.	-	.	ENST00000503088+ENST00000263409__exon_number_036__gene_id_ENSG00000113594	LIFR	ENSG00000113594.35	-1.47342749838829	-11.8616510013091	1.50983946966726e-19	2.46635005995694e-16
ENSG00000116128.12	ENSG00000116128	ENSG00000116128_013	chr1	dexseq_prepare_annotation2.py	exon	147094072	147094332	.	+	.	ENST00000234739__exon_number_013__gene_id_ENSG00000116128	BCL9	ENSG00000116128.12	-1.22947190285479	-12.662440507274	1.99042129552312e-19	3.212682143924e-16
ENSG00000036448.10	ENSG00000036448	ENSG00000036448_011	chr8	dexseq_prepare_annotation2.py	exon	2021419	2021580	.	+	.	ENST00000262113__exon_number_011__gene_id_ENSG00000036448	MYOM2	ENSG00000036448.10	-1.2488309388293	-10.1131165471084	2.23158755302087e-19	3.55956592486677e-16
ENSG00000150990.4	ENSG00000150990	ENSG00000150990_005	chr12	dexseq_prepare_annotation2.py	exon	125432147	125432433	.	-	.	ENST00000539298+ENST00000544745+ENST00000507267+ENST00000308736+ENST00000542400__exon_number_005__gene_id_ENSG00000150990	DHX37	ENSG00000150990.4	-1.30971127512189	-11.2226562125546	2.44516135960532e-19	3.85488217974429e-16
ENSG00000254485.ENSG00000196220.ENSG00000206573.106	ENSG00000254485+ENSG00000196220+ENSG00000206573	ENSG00000254485+ENSG00000196220+ENSG00000206573_107	chr3	dexseq_prepare_annotation2.py	exon	9439178	9439179	.	-	.	ENST00000520447+ENST00000518437+ENST00000469846__exon_number_107__gene_id_ENSG00000254485+ENSG00000196220+ENSG00000206573		ENSG00000254485.ENSG00000196220.ENSG00000206573.106	-3.09327036519712	-9.67500822052549	3.57362151071852e-19	5.56918105363493e-16
ENSG00000164985.33	ENSG00000164985	ENSG00000164985_034	chr9	dexseq_prepare_annotation2.py	exon	15510994	15511017	.	-	.	ENST00000380733__exon_number_034__gene_id_ENSG00000164985	PSIP1	ENSG00000164985.33	-2.74579498793288	-17.8765542377525	3.8557743230393e-19	5.94060902575357e-16
ENSG00000198561.ENSG00000213593.ENSG00000211450.ENSG00000254732.ENSG00000254462.52	ENSG00000198561+ENSG00000213593+ENSG00000211450+ENSG00000254732+ENSG00000254462	ENSG00000198561+ENSG00000213593+ENSG00000211450+ENSG00000254732+ENSG00000254462_053	chr11	dexseq_prepare_annotation2.py	exon	57549075	57549118	.	+	.	ENST00000530068__exon_number_053__gene_id_ENSG00000198561+ENSG00000213593+ENSG00000211450+ENSG00000254732+ENSG00000254462		ENSG00000198561.ENSG00000213593.ENSG00000211450.ENSG00000254732.ENSG00000254462.52	-1.26855017230394	-10.2561496868176	4.68391078875296e-19	7.13543811865959e-16
ENSG00000006025.4	ENSG00000006025	ENSG00000006025_005	chr17	dexseq_prepare_annotation2.py	exon	45885557	45885581	.	-	.	ENST00000579728+ENST00000583167+ENST00000007414+ENST00000392507__exon_number_005__gene_id_ENSG00000006025	OSBPL7	ENSG00000006025.4	-1.10072526912931	-11.6648587617013	7.53597465207359e-19	1.13526946141938e-15
ENSG00000090612.ENSG00000256223.ENSG00000256825.59	ENSG00000090612+ENSG00000256223+ENSG00000256825	ENSG00000090612+ENSG00000256223+ENSG00000256825_060	chr12	dexseq_prepare_annotation2.py	exon	133778956	133779026	.	+	.	ENST00000536899+ENST00000541009+ENST00000542711+ENST00000228289+ENST00000591951+ENST00000537565+ENST00000536435+ENST00000539248+ENST00000542986__exon_number_060__gene_id_ENSG00000090612+ENSG00000256223+ENSG00000256825		ENSG00000090612.ENSG00000256223.ENSG00000256825.59	1.15122553567151	10.885718581066	1.3106814348437e-18	1.95280011317558e-15
ENSG00000221983.6	ENSG00000221983	ENSG00000221983_007	chr19	dexseq_prepare_annotation2.py	exon	18682685	18682688	.	+	.	ENST00000430157+ENST00000442744+ENST00000595683+ENST00000598814+ENST00000596273__exon_number_007__gene_id_ENSG00000221983	UBA52	ENSG00000221983.6	-2.0206801179001	-13.620331365999	1.33574961181002e-18	1.96851743335246e-15
ENSG00000173137.35	ENSG00000173137	ENSG00000173137_036	chr8	dexseq_prepare_annotation2.py	exon	145618452	145618457	.	+	.	ENST00000529654__exon_number_036__gene_id_ENSG00000173137	ADCK5	ENSG00000173137.35	1.8869152613227	14.899344897822	1.46166299474852e-18	2.13091604466659e-15
ENSG00000157538.39	ENSG00000157538	ENSG00000157538_040	chr21	dexseq_prepare_annotation2.py	exon	38639705	38639833	.	-	.	ENST00000309117+ENST00000399000+ENST00000288304+ENST00000398998__exon_number_040__gene_id_ENSG00000157538	DSCR3	ENSG00000157538.39	1.17637375768869	10.8486079918748	1.57749442425678e-18	2.2753175428679e-15
ENSG00000036448.5	ENSG00000036448	ENSG00000036448_006	chr8	dexseq_prepare_annotation2.py	exon	2005741	2005898	.	+	.	ENST00000262113__exon_number_006__gene_id_ENSG00000036448	MYOM2	ENSG00000036448.5	-1.30981756875203	-9.80985080103279	1.61216342705812e-18	2.30084570281467e-15
ENSG00000139132.9	ENSG00000139132	ENSG00000139132_010	chr12	dexseq_prepare_annotation2.py	exon	32655095	32655103	.	+	.	ENST00000473513+ENST00000472289+ENST00000493087+ENST00000497153+ENST00000551984+ENST00000494275+ENST00000427716__exon_number_010__gene_id_ENSG00000139132	FGD4	ENSG00000139132.9	-1.62191731622003	-13.5501448597738	1.64316499904486e-18	2.32066246771355e-15
ENSG00000086205.5	ENSG00000086205	ENSG00000086205_006	chr11	dexseq_prepare_annotation2.py	exon	49175584	49175779	.	-	.	ENST00000532018__exon_number_006__gene_id_ENSG00000086205	FOLH1	ENSG00000086205.5	-3.6566964900634	-10.3688671670243	1.7595060599745e-18	2.45935413013879e-15
ENSG00000254485.ENSG00000196220.ENSG00000206573.10	ENSG00000254485+ENSG00000196220+ENSG00000206573	ENSG00000254485+ENSG00000196220+ENSG00000206573_011	chr3	dexseq_prepare_annotation2.py	exon	9052059	9052071	.	-	.	ENST00000360413+ENST00000518265+ENST00000383836__exon_number_011__gene_id_ENSG00000254485+ENSG00000196220+ENSG00000206573		ENSG00000254485.ENSG00000196220.ENSG00000206573.10	-1.15926437885357	-9.45035387037439	1.80043060514755e-18	2.49087737048076e-15
ENSG00000118369.21	ENSG00000118369	ENSG00000118369_022	chr11	dexseq_prepare_annotation2.py	exon	77925185	77925465	.	+	.	ENST00000530546+ENST00000529308+ENST00000526425+ENST00000441408__exon_number_022__gene_id_ENSG00000118369	USP35	ENSG00000118369.21	-1.61721581467875	-11.8210547910829	1.99029222911803e-18	2.72573536372001e-15
ENSG00000227195.62	ENSG00000227195	ENSG00000227195_063	chr20	dexseq_prepare_annotation2.py	exon	26231899	26232102	.	-	.	ENST00000596767+ENST00000594130+ENST00000601901+ENST00000601119__exon_number_063__gene_id_ENSG00000227195	MIR663A	ENSG00000227195.62	-0.819365954500898	-9.70639216168296	2.33688903431125e-18	3.16840089049988e-15
ENSG00000173715.ENSG00000173653.3	ENSG00000173715+ENSG00000173653	ENSG00000173715+ENSG00000173653_004	chr11	dexseq_prepare_annotation2.py	exon	66512242	66512244	.	+	.	ENST00000346672+ENST00000527634+ENST00000525908+ENST00000360962__exon_number_004__gene_id_ENSG00000173715+ENSG00000173653		ENSG00000173715.ENSG00000173653.3	1.48869563657688	9.99015036709262	2.36378509370723e-18	3.17313574826746e-15
ENSG00000150990.2	ENSG00000150990	ENSG00000150990_003	chr12	dexseq_prepare_annotation2.py	exon	125431373	125431376	.	-	.	ENST00000539298+ENST00000542400+ENST00000308736__exon_number_003__gene_id_ENSG00000150990	DHX37	ENSG00000150990.2	-1.37016011109089	-10.7566542844454	2.4973578311322e-18	3.31957617118202e-15
ENSG00000145362.87	ENSG00000145362	ENSG00000145362_088	chr4	dexseq_prepare_annotation2.py	exon	114302613	114302627	.	+	.	ENST00000357077+ENST00000514167+ENST00000509550+ENST00000506722+ENST00000394537+ENST00000505342+ENST00000506344+ENST00000264366+ENST00000514960+ENST00000510275__exon_number_088__gene_id_ENSG00000145362	ANK2	ENSG00000145362.87	-1.13658229610143	-9.70906286690524	2.66084711965664e-18	3.50255314735229e-15
ENSG00000090621.13	ENSG00000090621	ENSG00000090621_014	chr1	dexseq_prepare_annotation2.py	exon	40028089	40029117	.	-	.	ENST00000468476+ENST00000492468__exon_number_014__gene_id_ENSG00000090621	PABPC4	ENSG00000090621.13	-1.5668678909527	-11.3702620273158	2.69536301801247e-18	3.51387219911699e-15
ENSG00000070778.5	ENSG00000070778	ENSG00000070778_006	chr14	dexseq_prepare_annotation2.py	exon	88935331	88935420	.	-	.	ENST00000328736+ENST00000536337+ENST00000554270+ENST00000556564+ENST00000553531__exon_number_006__gene_id_ENSG00000070778	PTPN21	ENSG00000070778.5	-1.67643241489432	-11.2048814610672	2.8239296809254e-18	3.64641937142122e-15
ENSG00000091009.ENSG00000091010.27	ENSG00000091009+ENSG00000091010	ENSG00000091009+ENSG00000091010_028	chr5	dexseq_prepare_annotation2.py	exon	145718796	145718814	.	+	.	ENST00000506502__exon_number_028__gene_id_ENSG00000091009+ENSG00000091010		ENSG00000091009.ENSG00000091010.27	-1.65167883277404	-11.3145497584015	3.43327997916917e-18	4.39142420882749e-15
ENSG00000142621.49	ENSG00000142621	ENSG00000142621_050	chr1	dexseq_prepare_annotation2.py	exon	15684287	15684605	.	+	.	ENST00000483120__exon_number_050__gene_id_ENSG00000142621	FHAD1	ENSG00000142621.49	-1.42953358880261	-10.0442567075846	3.51480215862474e-18	4.4536813670155e-15
ENSG00000131558.64	ENSG00000131558	ENSG00000131558_065	chr7	dexseq_prepare_annotation2.py	exon	133749341	133749363	.	+	.	ENST00000541309+ENST00000545148+ENST00000466000+ENST00000253861__exon_number_065__gene_id_ENSG00000131558	EXOC4	ENSG00000131558.64	2.43731389237526	9.70530188080291	4.37267884313343e-18	5.48941243434923e-15
ENSG00000246090.5	ENSG00000246090	ENSG00000246090_006	chr4	dexseq_prepare_annotation2.py	exon	100075702	100078736	.	+	.	ENST00000500358__exon_number_006__gene_id_ENSG00000246090	RP11-696N14.1	ENSG00000246090.5	1.49338625340606	10.3245420886044	4.4718862105012e-18	5.52499965637435e-15
ENSG00000151914.151	ENSG00000151914	ENSG00000151914_152	chr6	dexseq_prepare_annotation2.py	exon	56564451	56564543	.	-	.	ENST00000521821+ENST00000370788+ENST00000522538+ENST00000370754+ENST00000361203+ENST00000421834+ENST00000370769+ENST00000523967+ENST00000449297+ENST00000523817+ENST00000520645+ENST00000312431__exon_number_152__gene_id_ENSG00000151914	DST	ENSG00000151914.151	0.966929973207211	9.26525229661153	4.48252690033469e-18	5.52499965637435e-15
ENSG00000065534.42	ENSG00000065534	ENSG00000065534_043	chr3	dexseq_prepare_annotation2.py	exon	123427545	123427742	.	-	.	ENST00000475616+ENST00000360304+ENST00000360772+ENST00000464489+ENST00000359169+ENST00000346322__exon_number_043__gene_id_ENSG00000065534	MYLK	ENSG00000065534.42	2.07038467772346	10.3199370187638	4.58456738564585e-18	5.59986320072644e-15
ENSG00000173715.ENSG00000173653.1	ENSG00000173715+ENSG00000173653	ENSG00000173715+ENSG00000173653_002	chr11	dexseq_prepare_annotation2.py	exon	66512089	66512170	.	+	.	ENST00000524551+ENST00000534325__exon_number_002__gene_id_ENSG00000173715+ENSG00000173653		ENSG00000173715.ENSG00000173653.1	1.47917276510798	9.83703586467928	5.98048198708311e-18	7.2396938283277e-15
ENSG00000163520.25	ENSG00000163520	ENSG00000163520_026	chr3	dexseq_prepare_annotation2.py	exon	13679073	13679512	.	+	.	ENST00000492059+ENST00000404922+ENST00000535798+ENST00000295760__exon_number_026__gene_id_ENSG00000163520	FBLN2	ENSG00000163520.25	1.5783353763698	10.8893554743198	6.43985711201349e-18	7.72680271646914e-15
ENSG00000139132.10	ENSG00000139132	ENSG00000139132_011	chr12	dexseq_prepare_annotation2.py	exon	32655104	32655112	.	+	.	ENST00000473513+ENST00000472289+ENST00000493087+ENST00000497153+ENST00000551984+ENST00000494275+ENST00000395740+ENST00000427716+ENST00000266482__exon_number_011__gene_id_ENSG00000139132	FGD4	ENSG00000139132.10	-1.65511255780997	-13.0640401207222	7.01648221923164e-18	8.34481308989354e-15
ENSG00000090612.ENSG00000256223.ENSG00000256825.61	ENSG00000090612+ENSG00000256223+ENSG00000256825	ENSG00000090612+ENSG00000256223+ENSG00000256825_062	chr12	dexseq_prepare_annotation2.py	exon	133779234	133781609	.	+	.	ENST00000536899+ENST00000541009+ENST00000228289+ENST00000537565+ENST00000536435+ENST00000542986__exon_number_062__gene_id_ENSG00000090612+ENSG00000256223+ENSG00000256825		ENSG00000090612.ENSG00000256223.ENSG00000256825.61	1.08212724495455	10.5065910790389	8.7262034061047e-18	1.02879661757086e-14
ENSG00000142512.32	ENSG00000142512	ENSG00000142512_033	chr19	dexseq_prepare_annotation2.py	exon	51920966	51920991	.	-	.	ENST00000353836+ENST00000432469+ENST00000439889__exon_number_033__gene_id_ENSG00000142512	SIGLEC10	ENSG00000142512.32	1.09046591334512	10.253091526882	9.43444631275058e-18	1.10270784480634e-14
ENSG00000140795.14	ENSG00000140795	ENSG00000140795_015	chr16	dexseq_prepare_annotation2.py	exon	46763506	46763599	.	-	.	ENST00000536476+ENST00000564731+ENST00000394809+ENST00000569844__exon_number_015__gene_id_ENSG00000140795	MYLK3	ENSG00000140795.14	-2.01019445106386	-12.5191194379565	1.02169253341588e-17	1.18395826551788e-14
ENSG00000091536.66	ENSG00000091536	ENSG00000091536_067	chr17	dexseq_prepare_annotation2.py	exon	18061036	18061214	.	+	.	ENST00000205890+ENST00000418233+ENST00000445289__exon_number_067__gene_id_ENSG00000091536	MYO15A	ENSG00000091536.66	-1.52281028048768	-9.20758153512486	1.08827743708035e-17	1.25043077520532e-14
ENSG00000118369.20	ENSG00000118369	ENSG00000118369_021	chr11	dexseq_prepare_annotation2.py	exon	77925073	77925184	.	+	.	ENST00000530546+ENST00000529308+ENST00000526425+ENST00000441408+ENST00000530535__exon_number_021__gene_id_ENSG00000118369	USP35	ENSG00000118369.20	-1.40924939473747	-11.372261885266	1.21509386639837e-17	1.38441055961365e-14
ENSG00000168619.31	ENSG00000168619	ENSG00000168619_032	chr8	dexseq_prepare_annotation2.py	exon	39587488	39587581	.	+	.	ENST00000379866+ENST00000265707+ENST00000523755__exon_number_032__gene_id_ENSG00000168619	ADAM18	ENSG00000168619.31	1.41775431673321	12.0550848645162	1.5320694059338e-17	1.73100861829431e-14
ENSG00000131558.68	ENSG00000131558	ENSG00000131558_069	chr7	dexseq_prepare_annotation2.py	exon	133750550	133750703	.	+	.	ENST00000468932__exon_number_069__gene_id_ENSG00000131558	EXOC4	ENSG00000131558.68	1.95082661303472	9.47985124015715	1.83074681521369e-17	2.05137450165539e-14
ENSG00000170421.48	ENSG00000170421	ENSG00000170421_049	chr12	dexseq_prepare_annotation2.py	exon	53343705	53343738	.	-	.	ENST00000546921__exon_number_049__gene_id_ENSG00000170421	KRT8	ENSG00000170421.48	0.713306780842585	9.75707566145632	1.89197075694917e-17	2.1025998292515e-14
ENSG00000142621.51	ENSG00000142621	ENSG00000142621_052	chr1	dexseq_prepare_annotation2.py	exon	15686974	15687119	.	+	.	ENST00000529606+ENST00000358897+ENST00000417793+ENST00000532408+ENST00000483120+ENST00000444385+ENST00000471347+ENST00000314740+ENST00000314668+ENST00000375998+ENST00000375999__exon_number_052__gene_id_ENSG00000142621	FHAD1	ENSG00000142621.51	-1.31353566306802	-9.75426746054196	1.92329557991366e-17	2.12003464484434e-14
ENSG00000140386.37	ENSG00000140386	ENSG00000140386_038	chr15	dexseq_prepare_annotation2.py	exon	77020936	77021078	.	-	.	ENST00000324767+ENST00000565507+ENST00000303521+ENST00000563290+ENST00000564590+ENST00000565970+ENST00000538941__exon_number_038__gene_id_ENSG00000140386	SCAPER	ENSG00000140386.37	0.73921041946158	9.39925407067618	1.98518362964933e-17	2.16347034644499e-14
ENSG00000006025.2	ENSG00000006025	ENSG00000006025_003	chr17	dexseq_prepare_annotation2.py	exon	45884740	45885202	.	-	.	ENST00000579728+ENST00000583167+ENST00000007414+ENST00000392507__exon_number_003__gene_id_ENSG00000006025	OSBPL7	ENSG00000006025.2	-1.06436747383543	-10.9114616969922	1.99461427996065e-17	2.16347034644499e-14
ENSG00000161013.7	ENSG00000161013	ENSG00000161013_008	chr5	dexseq_prepare_annotation2.py	exon	179225347	179225406	.	-	.	ENST00000520969+ENST00000292591+ENST00000337755+ENST00000522451+ENST00000520875+ENST00000518778+ENST00000518980+ENST00000519836+ENST00000523382__exon_number_008__gene_id_ENSG00000161013	MGAT4B	ENSG00000161013.7	-1.22162310233423	-9.75888010078382	3.06729357719046e-17	3.30055395065585e-14
ENSG00000131558.66	ENSG00000131558	ENSG00000131558_067	chr7	dexseq_prepare_annotation2.py	exon	133749472	133750511	.	+	.	ENST00000545148+ENST00000253861__exon_number_067__gene_id_ENSG00000131558	EXOC4	ENSG00000131558.66	2.24371427298138	9.34383951906422	4.32200457465704e-17	4.61406318300119e-14
ENSG00000196562.2	ENSG00000196562	ENSG00000196562_003	chr20	dexseq_prepare_annotation2.py	exon	46285996	46286149	.	-	.	ENST00000359930+ENST00000479472__exon_number_003__gene_id_ENSG00000196562	SULF2	ENSG00000196562.2	-2.05765560844225	-16.7774019769444	4.53888291666832e-17	4.80774080943534e-14
ENSG00000100023.ENSG00000207751.43	ENSG00000100023+ENSG00000207751	ENSG00000100023+ENSG00000207751_044	chr22	dexseq_prepare_annotation2.py	exon	22048105	22048161	.	+	.	ENST00000492445+ENST00000456792+ENST00000406385+ENST00000417788+ENST00000335025+ENST00000412327+ENST00000398831+ENST00000446951__exon_number_044__gene_id_ENSG00000100023+ENSG00000207751		ENSG00000100023.ENSG00000207751.43	-0.886892815879656	-11.1761645566851	5.99334488063051e-17	6.29914484965617e-14
ENSG00000108387.8	ENSG00000108387	ENSG00000108387_009	chr17	dexseq_prepare_annotation2.py	exon	56598151	56598203	.	-	.	ENST00000426861+ENST00000457347+ENST00000393086+ENST00000317268+ENST00000583114+ENST00000584488+ENST00000582270+ENST00000317256+ENST00000412945+ENST00000580796+ENST00000580844+ENST00000583273+ENST00000577440__exon_number_009__gene_id_ENSG00000108387	SEPT4	ENSG00000108387.8	0.885841378045749	9.78020121584843	8.44768775544499e-17	8.81041847122109e-14
ENSG00000255591.ENSG00000147140.46	ENSG00000255591+ENSG00000147140	ENSG00000255591+ENSG00000147140_047	chrX	dexseq_prepare_annotation2.py	exon	70520750	70520751	.	+	.	ENST00000276079+ENST00000535149+ENST00000373841+ENST00000490044__exon_number_047__gene_id_ENSG00000255591+ENSG00000147140		ENSG00000255591.ENSG00000147140.46	1.29869300763147	9.38996333399089	8.83653474211462e-17	9.08013615903502e-14
ENSG00000035681.43	ENSG00000035681	ENSG00000035681_044	chr8	dexseq_prepare_annotation2.py	exon	59515769	59515945	.	-	.	ENST00000427130+ENST00000519858+ENST00000038176__exon_number_044__gene_id_ENSG00000035681	NSMAF	ENSG00000035681.43	1.15921023727605	10.3273617079154	8.84024408101829e-17	9.08013615903502e-14
ENSG00000138101	ENSG00000138101	ENSG00000138101_001	chr2	dexseq_prepare_annotation2.py	exon	25600067	25600111	.	-	.	ENST00000496972__exon_number_001__gene_id_ENSG00000138101	DTNB	ENSG00000138101	-1.47083172415179	-9.70130440886561	9.60417219657841e-17	9.79062311846988e-14
ENSG00000105397.63	ENSG00000105397	ENSG00000105397_064	chr19	dexseq_prepare_annotation2.py	exon	10490366	10490455	.	-	.	ENST00000530829+ENST00000525621+ENST00000529370__exon_number_064__gene_id_ENSG00000105397	TYK2	ENSG00000105397.63	-1.14705704480865	-10.2003060897542	9.88058794114945e-17	9.99723786743974e-14
ENSG00000036448	ENSG00000036448	ENSG00000036448_001	chr8	dexseq_prepare_annotation2.py	exon	1993155	1993183	.	+	.	ENST00000262113__exon_number_001__gene_id_ENSG00000036448	MYOM2	ENSG00000036448	-1.22540720674929	-9.13840855343033	1.20268921698877e-16	1.20787414383534e-13
ENSG00000037749.ENSG00000164574.17	ENSG00000037749+ENSG00000164574	ENSG00000037749+ENSG00000164574_018	chr5	dexseq_prepare_annotation2.py	exon	153432563	153433612	.	+	.	ENST00000436816+ENST00000322602+ENST00000439768__exon_number_018__gene_id_ENSG00000037749+ENSG00000164574		ENSG00000037749.ENSG00000164574.17	2.2282016924392	9.36612692681913	1.50195916135367e-16	1.49734284569598e-13
ENSG00000116741.12	ENSG00000116741	ENSG00000116741_013	chr1	dexseq_prepare_annotation2.py	exon	192780532	192781403	.	+	.	ENST00000235382__exon_number_013__gene_id_ENSG00000116741	RGS2	ENSG00000116741.12	2.47906540184912	12.437772952372	1.86337187943057e-16	1.84408530041574e-13
ENSG00000126005.ENSG00000088298.ENSG00000261582.ENSG00000242372.49	ENSG00000126005+ENSG00000088298+ENSG00000261582+ENSG00000242372	ENSG00000126005+ENSG00000088298+ENSG00000261582+ENSG00000242372_050	chr20	dexseq_prepare_annotation2.py	exon	33867877	33867921	.	-	.	ENST00000374436+ENST00000374450+ENST00000374443+ENST00000415116+ENST00000440766+ENST00000447927+ENST00000462894__exon_number_050__gene_id_ENSG00000126005+ENSG00000088298+ENSG00000261582+ENSG00000242372		ENSG00000126005.ENSG00000088298.ENSG00000261582.ENSG00000242372.49	-0.929466289889107	-9.10366237165607	1.95102010668141e-16	1.9168348413339e-13
ENSG00000173193.20	ENSG00000173193	ENSG00000173193_021	chr3	dexseq_prepare_annotation2.py	exon	122437231	122437805	.	+	.	ENST00000474629+ENST00000460683+ENST00000475640+ENST00000474669__exon_number_021__gene_id_ENSG00000173193	PARP14	ENSG00000173193.20	-1.52456102240233	-10.2542098285526	2.09024785559644e-16	2.03884881120486e-13
ENSG00000158286.22	ENSG00000158286	ENSG00000158286_023	chr1	dexseq_prepare_annotation2.py	exon	6270998	6270998	.	+	.	ENST00000377939+ENST00000496329+ENST00000463453__exon_number_023__gene_id_ENSG00000158286	RNF207	ENSG00000158286.22	1.95708594778016	9.40858617547203	2.25143042725388e-16	2.18038171562811e-13
ENSG00000138101.5	ENSG00000138101	ENSG00000138101_006	chr2	dexseq_prepare_annotation2.py	exon	25600153	25600181	.	-	.	ENST00000356599+ENST00000407661+ENST00000407186+ENST00000398951+ENST00000404103+ENST00000496972+ENST00000405222+ENST00000407038+ENST00000288642+ENST00000406818+ENST00000497476__exon_number_006__gene_id_ENSG00000138101	DTNB	ENSG00000138101.5	-1.57712184932537	-9.54101986132406	2.30632797624059e-16	2.21770609698334e-13
ENSG00000074054.70	ENSG00000074054	ENSG00000074054_071	chr2	dexseq_prepare_annotation2.py	exon	122406948	122407052	.	-	.	ENST00000455322+ENST00000397587+ENST00000263710+ENST00000541377+ENST00000409078__exon_number_071__gene_id_ENSG00000074054	CLASP1	ENSG00000074054.70	-0.966186165023475	-8.98167410306616	2.56109398701295e-16	2.44533975314922e-13
ENSG00000164985.1	ENSG00000164985	ENSG00000164985_002	chr9	dexseq_prepare_annotation2.py	exon	15466746	15466857	.	-	.	ENST00000380738+ENST00000380733__exon_number_002__gene_id_ENSG00000164985	PSIP1	ENSG00000164985.1	1.35385635910506	14.4546887933049	2.69475219335792e-16	2.55496427888009e-13
ENSG00000135250.2	ENSG00000135250	ENSG00000135250_003	chr7	dexseq_prepare_annotation2.py	exon	104755834	104755950	.	-	.	ENST00000493638+ENST00000465072__exon_number_003__gene_id_ENSG00000135250	SRPK2	ENSG00000135250.2	-0.848725856916621	-9.61924104689463	2.72590143470913e-16	2.56654978000509e-13
ENSG00000157538.40	ENSG00000157538	ENSG00000157538_041	chr21	dexseq_prepare_annotation2.py	exon	38639834	38640220	.	-	.	ENST00000399000+ENST00000288304__exon_number_041__gene_id_ENSG00000157538	DSCR3	ENSG00000157538.40	1.17812081391983	9.80122800234493	3.00279453968488e-16	2.80775785710038e-13
ENSG00000104218.10	ENSG00000104218	ENSG00000104218_011	chr8	dexseq_prepare_annotation2.py	exon	68004038	68004104	.	+	.	ENST00000519163+ENST00000519701+ENST00000521919+ENST00000412460__exon_number_011__gene_id_ENSG00000104218	CSPP1	ENSG00000104218.10	1.22779968052265	9.6487528587798	3.21818470310992e-16	2.98854738641814e-13
ENSG00000149806.ENSG00000162298.32	ENSG00000149806+ENSG00000162298	ENSG00000149806+ENSG00000162298_033	chr11	dexseq_prepare_annotation2.py	exon	64896144	64896186	.	-	.	ENST00000377190+ENST00000527765+ENST00000307289+ENST00000449943+ENST00000294256+ENST00000526060__exon_number_033__gene_id_ENSG00000149806+ENSG00000162298		ENSG00000149806.ENSG00000162298.32	-3.72633073258777	-8.74621580345488	3.49053130844575e-16	3.21114482220962e-13
ENSG00000134853.ENSG00000145216.53	ENSG00000134853+ENSG00000145216	ENSG00000134853+ENSG00000145216_054	chr4	dexseq_prepare_annotation2.py	exon	55124924	55124984	.	+	.	ENST00000509490+ENST00000509092+ENST00000503856+ENST00000257290+ENST00000504461+ENST00000512143+ENST00000512522+ENST00000508170__exon_number_054__gene_id_ENSG00000134853+ENSG00000145216		ENSG00000134853.ENSG00000145216.53	-0.943320995753918	-9.18942064645931	3.5052546332627e-16	3.21114482220962e-13
ENSG00000131558.59	ENSG00000131558	ENSG00000131558_060	chr7	dexseq_prepare_annotation2.py	exon	133694957	133695044	.	+	.	ENST00000459626__exon_number_060__gene_id_ENSG00000131558	EXOC4	ENSG00000131558.59	2.40328235488892	8.96120579163659	4.74050970348439e-16	4.31360930615987e-13
ENSG00000074054.69	ENSG00000074054	ENSG00000074054_070	chr2	dexseq_prepare_annotation2.py	exon	122363277	122363756	.	-	.	ENST00000455322+ENST00000397587+ENST00000263710+ENST00000541377+ENST00000409078__exon_number_070__gene_id_ENSG00000074054	CLASP1	ENSG00000074054.69	-1.02502935857761	-8.85569377684713	5.71535527246975e-16	5.16599532367996e-13
ENSG00000270249.ENSG00000267645.ENSG00000267368.ENSG00000105808.ENSG00000168255.ENSG00000170667.ENSG00000205236.ENSG00000228049.ENSG00000272949.153	ENSG00000270249+ENSG00000267645+ENSG00000267368+ENSG00000105808+ENSG00000168255+ENSG00000170667+ENSG00000205236+ENSG00000228049+ENSG00000272949	ENSG00000270249+ENSG00000267645+ENSG00000267368+ENSG00000105808+ENSG00000168255+ENSG00000170667+ENSG00000205236+ENSG00000228049+ENSG00000272949_154	chr7	dexseq_prepare_annotation2.py	exon	102306524	102306525	.	-	.	ENST00000476151+ENST00000591000+ENST00000333432__exon_number_154__gene_id_ENSG00000270249+ENSG00000267645+ENSG00000267368+ENSG00000105808+ENSG00000168255+ENSG00000170667+ENSG00000205236+ENSG00000228049+ENSG00000272949		ENSG00000270249.ENSG00000267645.ENSG00000267368.ENSG00000105808.ENSG00000168255.ENSG00000170667.ENSG00000205236.ENSG00000228049.ENSG00000272949.153	1.38446484925133	8.94956247175193	5.8141423520389e-16	5.22048376406714e-13
ENSG00000264594.ENSG00000204580.7	ENSG00000264594+ENSG00000204580	ENSG00000264594+ENSG00000204580_008	chr6	dexseq_prepare_annotation2.py	exon	30848812	30848842	.	+	.	ENST00000503180+ENST00000513749+ENST00000502955+ENST00000460944+ENST00000505534+ENST00000324771__exon_number_008__gene_id_ENSG00000264594+ENSG00000204580		ENSG00000264594.ENSG00000204580.7	0.936520020108518	9.73226143099023	6.24099561278769e-16	5.53171789485641e-13
ENSG00000226995.14	ENSG00000226995	ENSG00000226995_015	chr20	dexseq_prepare_annotation2.py	exon	5414917	5414930	.	-	.	ENST00000600157+ENST00000420529+ENST00000422352__exon_number_015__gene_id_ENSG00000226995	LINC00658	ENSG00000226995.14	1.2205289838275	10.5836301830234	6.26002848958879e-16	5.53171789485641e-13
ENSG00000037749.ENSG00000164574.16	ENSG00000037749+ENSG00000164574	ENSG00000037749+ENSG00000164574_017	chr5	dexseq_prepare_annotation2.py	exon	153432556	153432562	.	+	.	ENST00000436816+ENST00000322602+ENST00000519928+ENST00000439768__exon_number_017__gene_id_ENSG00000037749+ENSG00000164574		ENSG00000037749.ENSG00000164574.16	1.96308250309379	9.12147936998536	6.28316853127913e-16	5.53171789485641e-13
ENSG00000149806.ENSG00000162298.31	ENSG00000149806+ENSG00000162298	ENSG00000149806+ENSG00000162298_032	chr11	dexseq_prepare_annotation2.py	exon	64896035	64896143	.	-	.	ENST00000377190+ENST00000307289+ENST00000526060+ENST00000449943+ENST00000294256__exon_number_032__gene_id_ENSG00000149806+ENSG00000162298		ENSG00000149806.ENSG00000162298.31	-3.73515329846884	-8.65155511408377	6.60862610729867e-16	5.78071448309528e-13
ENSG00000246090.3	ENSG00000246090	ENSG00000246090_004	chr4	dexseq_prepare_annotation2.py	exon	100023919	100023944	.	+	.	ENST00000499178__exon_number_004__gene_id_ENSG00000246090	RP11-696N14.1	ENSG00000246090.3	1.33038517928591	9.39586082205544	6.68347954544491e-16	5.80871489570841e-13
ENSG00000204764.1	ENSG00000204764	ENSG00000204764_002	chr5	dexseq_prepare_annotation2.py	exon	170288936	170289021	.	+	.	ENST00000443155+ENST00000389118+ENST00000523189__exon_number_002__gene_id_ENSG00000204764	RANBP17	ENSG00000204764.1	-1.01678250142804	-9.0910392280492	7.50308585081502e-16	6.47951201162549e-13
ENSG00000132912.42	ENSG00000132912	ENSG00000132912_043	chr5	dexseq_prepare_annotation2.py	exon	150138658	150138671	.	-	.	ENST00000447998__exon_number_043__gene_id_ENSG00000132912	DCTN4	ENSG00000132912.42	1.17474159240828	9.54637816052479	7.62744897538116e-16	6.54522017076031e-13
ENSG00000103653.1	ENSG00000103653	ENSG00000103653_002	chr15	dexseq_prepare_annotation2.py	exon	75074430	75074489	.	+	.	ENST00000439220+ENST00000220003__exon_number_002__gene_id_ENSG00000103653	CSK	ENSG00000103653.1	1.93299316237455	11.5303575894074	8.34254237627411e-16	7.11382755006287e-13
ENSG00000104218.28	ENSG00000104218	ENSG00000104218_029	chr8	dexseq_prepare_annotation2.py	exon	68069862	68070092	.	+	.	ENST00000521168__exon_number_029__gene_id_ENSG00000104218	CSPP1	ENSG00000104218.28	-1.49204692332717	-9.46126281995761	8.54338175989701e-16	7.23955491106473e-13
ENSG00000214198.1	ENSG00000214198	ENSG00000214198_002	chr12	dexseq_prepare_annotation2.py	exon	104237534	104238197	.	-	.	ENST00000548527+ENST00000551270__exon_number_002__gene_id_ENSG00000214198	RP11-642P15.1	ENSG00000214198.1	0.707567908866944	9.12923425003597	8.87855002408076e-16	7.47684204574483e-13
ENSG00000177542.7	ENSG00000177542	ENSG00000177542_008	chr11	dexseq_prepare_annotation2.py	exon	792870	792877	.	-	.	ENST00000529351+ENST00000481290+ENST00000531437+ENST00000320230+ENST00000531214__exon_number_008__gene_id_ENSG00000177542	SLC25A22	ENSG00000177542.7	-2.00728030369459	-9.19096721177076	9.64161236410811e-16	8.06817587457593e-13
ENSG00000068305.40	ENSG00000068305	ENSG00000068305_041	chr15	dexseq_prepare_annotation2.py	exon	100256628	100256629	.	+	.	ENST00000354410+ENST00000557942__exon_number_041__gene_id_ENSG00000068305	MEF2A	ENSG00000068305.40	-1.25656930682044	-10.8935360357425	9.69975857824694e-16	8.06817587457593e-13
ENSG00000231887.ENSG00000256682.ENSG00000212127.ENSG00000111215.4	ENSG00000231887+ENSG00000256682+ENSG00000212127+ENSG00000111215	ENSG00000231887+ENSG00000256682+ENSG00000212127+ENSG00000111215_005	chr12	dexseq_prepare_annotation2.py	exon	10999591	10999643	.	-	.	ENST00000539179__exon_number_005__gene_id_ENSG00000231887+ENSG00000256682+ENSG00000212127+ENSG00000111215		ENSG00000231887.ENSG00000256682.ENSG00000212127.ENSG00000111215.4	-1.02165467120975	-11.8385615961967	1.09072888599184e-15	9.01726852564304e-13
ENSG00000173706.28	ENSG00000173706	ENSG00000173706_029	chr3	dexseq_prepare_annotation2.py	exon	124774419	124774802	.	-	.	ENST00000311127__exon_number_029__gene_id_ENSG00000173706	HEG1	ENSG00000173706.28	1.75032646310858	9.78021929015619	1.15110739961467e-15	9.458754148761e-13
ENSG00000084774.32	ENSG00000084774	ENSG00000084774_033	chr2	dexseq_prepare_annotation2.py	exon	27457464	27457553	.	+	.	ENST00000403525+ENST00000479002+ENST00000264705__exon_number_033__gene_id_ENSG00000084774	CAD	ENSG00000084774.32	-2.16853997945279	-8.68122074478975	1.17514670910466e-15	9.59811693456795e-13
ENSG00000163491.32	ENSG00000163491	ENSG00000163491_033	chr3	dexseq_prepare_annotation2.py	exon	27329189	27329234	.	-	.	ENST00000424275+ENST00000341435+ENST00000357467+ENST00000574215+ENST00000435584+ENST00000429845__exon_number_033__gene_id_ENSG00000163491	NEK10	ENSG00000163491.32	-1.86492076979274	-8.90162985565272	1.18786022371555e-15	9.64386017076658e-13
ENSG00000131558.63	ENSG00000131558	ENSG00000131558_064	chr7	dexseq_prepare_annotation2.py	exon	133749340	133749340	.	+	.	ENST00000541309+ENST00000545148+ENST00000466000+ENST00000539845+ENST00000253861__exon_number_064__gene_id_ENSG00000131558	EXOC4	ENSG00000131558.63	1.94790734137909	8.80427212605223	1.25345497511138e-15	1.01158293116399e-12
ENSG00000164941.68	ENSG00000164941	ENSG00000164941_069	chr8	dexseq_prepare_annotation2.py	exon	95892543	95892555	.	+	.	ENST00000343161+ENST00000523206+ENST00000523731+ENST00000447247+ENST00000524333__exon_number_069__gene_id_ENSG00000164941	INTS8	ENSG00000164941.68	-1.47456651600974	-9.66092569142015	1.32183107738846e-15	1.06045266943481e-12
ENSG00000105854.25	ENSG00000105854	ENSG00000105854_026	chr7	dexseq_prepare_annotation2.py	exon	95045188	95045483	.	-	.	ENST00000493469__exon_number_026__gene_id_ENSG00000105854	PON2	ENSG00000105854.25	-1.60597735525549	-10.7764002245091	1.48720035946486e-15	1.18610352433509e-12
ENSG00000065534.43	ENSG00000065534	ENSG00000065534_044	chr3	dexseq_prepare_annotation2.py	exon	123428005	123428602	.	-	.	ENST00000514623__exon_number_044__gene_id_ENSG00000065534	MYLK	ENSG00000065534.43	2.07276476200758	9.24304484657508	1.51748275687462e-15	1.19634795857229e-12
ENSG00000259344.ENSG00000170113.30	ENSG00000259344+ENSG00000170113	ENSG00000259344+ENSG00000170113_031	chr15	dexseq_prepare_annotation2.py	exon	23115153	23115256	.	-	.	ENST00000557922__exon_number_031__gene_id_ENSG00000259344+ENSG00000170113		ENSG00000259344.ENSG00000170113.30	2.03521694665199	9.72143120705851	1.51769297454259e-15	1.19634795857229e-12
ENSG00000132912.37	ENSG00000132912	ENSG00000132912_038	chr5	dexseq_prepare_annotation2.py	exon	150138199	150138252	.	-	.	ENST00000519313+ENST00000518015__exon_number_038__gene_id_ENSG00000132912	DCTN4	ENSG00000132912.37	1.14726639892132	9.40678684173109	1.55742619540256e-15	1.21811475769044e-12
ENSG00000103671.19	ENSG00000103671	ENSG00000103671_020	chr15	dexseq_prepare_annotation2.py	exon	64698529	64698658	.	+	.	ENST00000560567+ENST00000261884+ENST00000558820__exon_number_020__gene_id_ENSG00000103671	TRIP4	ENSG00000103671.19	0.968276494883495	10.3549491857981	1.56327512382276e-15	1.21811475769044e-12
ENSG00000036448.2	ENSG00000036448	ENSG00000036448_003	chr8	dexseq_prepare_annotation2.py	exon	1998869	1998987	.	+	.	ENST00000262113__exon_number_003__gene_id_ENSG00000036448	MYOM2	ENSG00000036448.2	-1.50707148442827	-8.72078518054323	1.6655159976603e-15	1.29036565711302e-12
ENSG00000114439.55	ENSG00000114439	ENSG00000114439_056	chr3	dexseq_prepare_annotation2.py	exon	107491633	107491913	.	+	.	ENST00000415149+ENST00000325805+ENST00000402543+ENST00000402163+ENST00000406780__exon_number_056__gene_id_ENSG00000114439	BBX	ENSG00000114439.55	1.22965452996321	8.60362418302731	1.7764730094497e-15	1.36851002026824e-12
ENSG00000114439.67	ENSG00000114439	ENSG00000114439_068	chr3	dexseq_prepare_annotation2.py	exon	107517519	107517558	.	+	.	ENST00000415149+ENST00000458347+ENST00000416476+ENST00000325805+ENST00000406780+ENST00000402543__exon_number_068__gene_id_ENSG00000114439	BBX	ENSG00000114439.67	1.50991219949799	8.59278622067507	1.90509108672502e-15	1.45929977243137e-12
ENSG00000259344.ENSG00000170113.27	ENSG00000259344+ENSG00000170113	ENSG00000259344+ENSG00000170113_028	chr15	dexseq_prepare_annotation2.py	exon	23114262	23114292	.	-	.	ENST00000561063+ENST00000557922+ENST00000561118__exon_number_028__gene_id_ENSG00000259344+ENSG00000170113		ENSG00000259344.ENSG00000170113.27	2.20100845849969	9.67079527053883	1.92591998167088e-15	1.46696675817361e-12
ENSG00000068971	ENSG00000068971	ENSG00000068971_001	chr11	dexseq_prepare_annotation2.py	exon	64685025	64685070	.	+	.	ENST00000413292__exon_number_001__gene_id_ENSG00000068971	PPP2R5B	ENSG00000068971	1.08341688469831	9.99844623652034	1.95589573837524e-15	1.48102958615839e-12
ENSG00000177058.64	ENSG00000177058	ENSG00000177058_065	chr5	dexseq_prepare_annotation2.py	exon	55008144	55008157	.	-	.	ENST00000504880+ENST00000502416+ENST00000507109+ENST00000396865+ENST00000503891__exon_number_065__gene_id_ENSG00000177058	SLC38A9	ENSG00000177058.64	1.54129789437705	8.98970920468486	1.96622948111482e-15	1.48102958615839e-12
ENSG00000070778.7	ENSG00000070778	ENSG00000070778_008	chr14	dexseq_prepare_annotation2.py	exon	88935961	88936077	.	-	.	ENST00000328736+ENST00000536337+ENST00000554270+ENST00000556564__exon_number_008__gene_id_ENSG00000070778	PTPN21	ENSG00000070778.7	-2.86875188623084	-9.75146078660433	2.0849374826275e-15	1.56176792137901e-12
ENSG00000104738.5	ENSG00000104738	ENSG00000104738_006	chr8	dexseq_prepare_annotation2.py	exon	48873518	48873574	.	+	.	ENST00000520994+ENST00000262105+ENST00000520934+ENST00000524086+ENST00000523944__exon_number_006__gene_id_ENSG00000104738	MCM4	ENSG00000104738.5	-1.76475275684165	-8.85512456327837	2.1262204895893e-15	1.58394080450272e-12
ENSG00000175224.87	ENSG00000175224	ENSG00000175224_088	chr11	dexseq_prepare_annotation2.py	exon	46696368	46696368	.	+	.	ENST00000359513__exon_number_088__gene_id_ENSG00000175224	ATG13	ENSG00000175224.87	-0.8614441250513	-8.94060845432413	2.1541130789665e-15	1.59595059821003e-12
ENSG00000132912.39	ENSG00000132912	ENSG00000132912_040	chr5	dexseq_prepare_annotation2.py	exon	150138421	150138582	.	-	.	ENST00000521448+ENST00000517421+ENST00000447998+ENST00000446090__exon_number_040__gene_id_ENSG00000132912	DCTN4	ENSG00000132912.39	1.12338760077391	9.33754120306086	2.21876730931162e-15	1.63491798549504e-12
ENSG00000145362.29	ENSG00000145362	ENSG00000145362_030	chr4	dexseq_prepare_annotation2.py	exon	114195608	114195805	.	+	.	ENST00000357077+ENST00000503271+ENST00000394537+ENST00000264366+ENST00000506722+ENST00000503423+ENST00000504454__exon_number_030__gene_id_ENSG00000145362	ANK2	ENSG00000145362.29	-0.954674826280897	-8.65046060573412	2.31994258813791e-15	1.69438060231036e-12
ENSG00000091664.5	ENSG00000091664	ENSG00000091664_006	chr11	dexseq_prepare_annotation2.py	exon	22382443	22382511	.	+	.	ENST00000534115+ENST00000263160__exon_number_006__gene_id_ENSG00000091664	SLC17A6	ENSG00000091664.5	-1.59544271096321	-12.6507595556247	2.32445894019653e-15	1.69438060231036e-12
ENSG00000132912.41	ENSG00000132912	ENSG00000132912_042	chr5	dexseq_prepare_annotation2.py	exon	150138598	150138657	.	-	.	ENST00000517421+ENST00000447998__exon_number_042__gene_id_ENSG00000132912	DCTN4	ENSG00000132912.41	1.14843734759893	9.32712067442782	2.3401103443773e-15	1.69666759738697e-12
ENSG00000149269.6	ENSG00000149269	ENSG00000149269_007	chr11	dexseq_prepare_annotation2.py	exon	77034314	77034405	.	-	.	ENST00000527457+ENST00000356341+ENST00000278568+ENST00000525542+ENST00000528203__exon_number_007__gene_id_ENSG00000149269	PAK1	ENSG00000149269.6	1.54508439510231	9.02297487222344	2.4581194959176e-15	1.76699345206666e-12
ENSG00000145808.17	ENSG00000145808	ENSG00000145808_018	chr5	dexseq_prepare_annotation2.py	exon	128989999	128990126	.	+	.	ENST00000274487__exon_number_018__gene_id_ENSG00000145808	ADAMTS19	ENSG00000145808.17	1.37293980284688	9.53168697791738	2.46317182546797e-15	1.76699345206666e-12
ENSG00000158286.41	ENSG00000158286	ENSG00000158286_042	chr1	dexseq_prepare_annotation2.py	exon	6281352	6281359	.	+	.	ENST00000377939__exon_number_042__gene_id_ENSG00000158286	RNF207	ENSG00000158286.41	0.951674775029937	8.95992209949926	2.83797712143784e-15	2.02515060041466e-12
ENSG00000103671.20	ENSG00000103671	ENSG00000103671_021	chr15	dexseq_prepare_annotation2.py	exon	64701812	64701883	.	+	.	ENST00000561265+ENST00000559565+ENST00000560567+ENST00000261884+ENST00000558820__exon_number_021__gene_id_ENSG00000103671	TRIP4	ENSG00000103671.20	0.943001223157895	10.1707854162327	3.27883769611506e-15	2.32749409693546e-12
ENSG00000106266	ENSG00000106266	ENSG00000106266_001	chr7	dexseq_prepare_annotation2.py	exon	2291405	2294674	.	-	.	ENST00000222990__exon_number_001__gene_id_ENSG00000106266	SNX8	ENSG00000106266	0.928766920998957	9.25865831599225	3.31987942530226e-15	2.3443536054236e-12
ENSG00000175224.86	ENSG00000175224	ENSG00000175224_087	chr11	dexseq_prepare_annotation2.py	exon	46696071	46696367	.	+	.	ENST00000312040+ENST00000451945+ENST00000434074+ENST00000359513__exon_number_087__gene_id_ENSG00000175224	ATG13	ENSG00000175224.86	-0.662813955127399	-8.8476623639923	3.67103088055196e-15	2.57888968314505e-12
ENSG00000131558.61	ENSG00000131558	ENSG00000131558_062	chr7	dexseq_prepare_annotation2.py	exon	133749071	133749211	.	+	.	ENST00000541309+ENST00000466000+ENST00000253861+ENST00000539845+ENST00000545148+ENST00000459626+ENST00000468932__exon_number_062__gene_id_ENSG00000131558	EXOC4	ENSG00000131558.61	2.07363139763224	8.6276774820588	3.71573063630105e-15	2.59683603675757e-12
ENSG00000105738	ENSG00000105738	ENSG00000105738_001	chr19	dexseq_prepare_annotation2.py	exon	38397868	38397884	.	+	.	ENST00000222345__exon_number_001__gene_id_ENSG00000105738	SIPA1L3	ENSG00000105738	1.01628979350607	9.96869558369144	3.98202139751959e-15	2.76866884676154e-12
ENSG00000126005.ENSG00000088298.ENSG00000261582.ENSG00000242372.52	ENSG00000126005+ENSG00000088298+ENSG00000261582+ENSG00000242372	ENSG00000126005+ENSG00000088298+ENSG00000261582+ENSG00000242372_053	chr20	dexseq_prepare_annotation2.py	exon	33871979	33872064	.	-	.	ENST00000374450+ENST00000374436+ENST00000374443+ENST00000415116+ENST00000447927+ENST00000462894+ENST00000456600__exon_number_053__gene_id_ENSG00000126005+ENSG00000088298+ENSG00000261582+ENSG00000242372		ENSG00000126005.ENSG00000088298.ENSG00000261582.ENSG00000242372.52	-1.12075124616026	-8.61100478825703	4.11543697493588e-15	2.84683253028447e-12
ENSG00000255591.ENSG00000147140.36	ENSG00000255591+ENSG00000147140	ENSG00000255591+ENSG00000147140_037	chrX	dexseq_prepare_annotation2.py	exon	70517776	70517788	.	+	.	ENST00000276079+ENST00000474431+ENST00000373856+ENST00000535149+ENST00000373841+ENST00000490044+ENST00000473525__exon_number_037__gene_id_ENSG00000255591+ENSG00000147140		ENSG00000255591.ENSG00000147140.36	1.3934931026067	8.74028057423185	4.18059241810847e-15	2.86535049538696e-12
ENSG00000131558.67	ENSG00000131558	ENSG00000131558_068	chr7	dexseq_prepare_annotation2.py	exon	133750512	133750512	.	+	.	ENST00000253861__exon_number_068__gene_id_ENSG00000131558	EXOC4	ENSG00000131558.67	1.98112610427635	8.60828885180022	4.1844743261393e-15	2.86535049538696e-12
ENSG00000063438.ENSG00000249915.42	ENSG00000063438+ENSG00000249915	ENSG00000063438+ENSG00000249915_043	chr5	dexseq_prepare_annotation2.py	exon	422876	422889	.	+	.	ENST00000506456+ENST00000316418+ENST00000510910+ENST00000505113+ENST00000512529+ENST00000514523__exon_number_043__gene_id_ENSG00000063438+ENSG00000249915		ENSG00000063438.ENSG00000249915.42	0.697950959622005	8.90799243168722	4.65541115881922e-15	3.17180882278908e-12
ENSG00000113594.36	ENSG00000113594	ENSG00000113594_037	chr5	dexseq_prepare_annotation2.py	exon	38606307	38606408	.	-	.	ENST00000507786__exon_number_037__gene_id_ENSG00000113594	LIFR	ENSG00000113594.36	-1.22113928794967	-9.56216696818331	4.97154515142094e-15	3.37026017359977e-12
ENSG00000117724.13	ENSG00000117724	ENSG00000117724_014	chr1	dexseq_prepare_annotation2.py	exon	214811209	214811344	.	+	.	ENST00000366955__exon_number_014__gene_id_ENSG00000117724	CENPF	ENSG00000117724.13	-2.39906323493176	-10.2345184388039	5.13910997729633e-15	3.46652143752135e-12
ENSG00000150990	ENSG00000150990	ENSG00000150990_001	chr12	dexseq_prepare_annotation2.py	exon	125431371	125431371	.	-	.	ENST00000542400__exon_number_001__gene_id_ENSG00000150990	DHX37	ENSG00000150990	-1.30361105904799	-9.22244330365288	5.48444560871862e-15	3.6811490322836e-12
ENSG00000164941.13	ENSG00000164941	ENSG00000164941_014	chr8	dexseq_prepare_annotation2.py	exon	95839950	95840021	.	+	.	ENST00000343161+ENST00000519457+ENST00000521860+ENST00000524333+ENST00000523206+ENST00000519053+ENST00000447247+ENST00000523731+ENST00000522171+ENST00000523321__exon_number_014__gene_id_ENSG00000164941	INTS8	ENSG00000164941.13	-1.99234199130105	-9.34545460752528	6.04145056147636e-15	4.03503423658171e-12
ENSG00000108387.6	ENSG00000108387	ENSG00000108387_007	chr17	dexseq_prepare_annotation2.py	exon	56597787	56597846	.	-	.	ENST00000426861+ENST00000457347+ENST00000393086+ENST00000317268+ENST00000583114+ENST00000584488+ENST00000582270+ENST00000317256+ENST00000412945+ENST00000580796+ENST00000579371+ENST00000580844+ENST00000583273+ENST00000577440__exon_number_007__gene_id_ENSG00000108387	SEPT4	ENSG00000108387.6	0.852898209983014	8.98326132487306	6.09221305546168e-15	4.04899230630199e-12
ENSG00000145362.37	ENSG00000145362	ENSG00000145362_038	chr4	dexseq_prepare_annotation2.py	exon	114214516	114214595	.	+	.	ENST00000502701__exon_number_038__gene_id_ENSG00000145362	ANK2	ENSG00000145362.37	1.41592504100905	8.49003080015432	6.30598562590877e-15	4.1706250884486e-12
ENSG00000204764.3	ENSG00000204764	ENSG00000204764_004	chr5	dexseq_prepare_annotation2.py	exon	170289027	170289038	.	+	.	ENST00000519256+ENST00000389118+ENST00000519130+ENST00000519949+ENST00000522533+ENST00000522066+ENST00000523189+ENST00000443155__exon_number_004__gene_id_ENSG00000204764	RANBP17	ENSG00000204764.3	-0.961199407920169	-8.69128646300163	7.60386760973903e-15	5.00459989448367e-12
ENSG00000142621.73	ENSG00000142621	ENSG00000142621_074	chr1	dexseq_prepare_annotation2.py	exon	15710358	15710426	.	+	.	ENST00000444385+ENST00000481324+ENST00000375999__exon_number_074__gene_id_ENSG00000142621	FHAD1	ENSG00000142621.73	-1.58853342472877	-8.71370974166635	7.89501187344179e-15	5.17111835664244e-12
ENSG00000127324.25	ENSG00000127324	ENSG00000127324_026	chr12	dexseq_prepare_annotation2.py	exon	71835521	71835678	.	-	.	ENST00000393330__exon_number_026__gene_id_ENSG00000127324	TSPAN8	ENSG00000127324.25	-1.17518182912164	-9.2126090424335	8.04641209721636e-15	5.24494540848456e-12
ENSG00000164985.31	ENSG00000164985	ENSG00000164985_032	chr9	dexseq_prepare_annotation2.py	exon	15510990	15510992	.	-	.	ENST00000380738+ENST00000380733+ENST00000380716__exon_number_032__gene_id_ENSG00000164985	PSIP1	ENSG00000164985.31	-2.44847350996441	-12.8559254854473	8.56597660563107e-15	5.55690067054867e-12
ENSG00000133943.23	ENSG00000133943	ENSG00000133943_024	chr14	dexseq_prepare_annotation2.py	exon	91581030	91581043	.	+	.	ENST00000523894+ENST00000522322__exon_number_024__gene_id_ENSG00000133943	C14orf159	ENSG00000133943.23	-1.5918038544393	-10.2832459931986	9.14734128438287e-15	5.9057848858057e-12
ENSG00000151914.152	ENSG00000151914	ENSG00000151914_153	chr6	dexseq_prepare_annotation2.py	exon	56566686	56566763	.	-	.	ENST00000521821+ENST00000370788+ENST00000522538+ENST00000370754+ENST00000361203+ENST00000421834+ENST00000370769+ENST00000523967+ENST00000449297+ENST00000523817+ENST00000520645+ENST00000312431__exon_number_153__gene_id_ENSG00000151914	DST	ENSG00000151914.152	0.831885706243248	8.16045102285833	1.01672700970981e-14	6.5331697360415e-12
ENSG00000143669.72	ENSG00000143669	ENSG00000143669_073	chr1	dexseq_prepare_annotation2.py	exon	235996962	235996967	.	-	.	ENST00000489585+ENST00000389793+ENST00000465349+ENST00000468626+ENST00000468107+ENST00000536965__exon_number_073__gene_id_ENSG00000143669	LYST	ENSG00000143669.72	-0.816218901914855	-8.83419169647584	1.07291061728532e-14	6.8616682694707e-12
ENSG00000259344.ENSG00000170113.28	ENSG00000259344+ENSG00000170113	ENSG00000259344+ENSG00000170113_029	chr15	dexseq_prepare_annotation2.py	exon	23114586	23114618	.	-	.	ENST00000561118__exon_number_029__gene_id_ENSG00000259344+ENSG00000170113		ENSG00000259344.ENSG00000170113.28	2.26603254070779	9.30297257609549	1.0886647913497e-14	6.92973472961384e-12
ENSG00000104218.45	ENSG00000104218	ENSG00000104218_046	chr8	dexseq_prepare_annotation2.py	exon	68107754	68107846	.	+	.	ENST00000519668+ENST00000262210+ENST00000412460__exon_number_046__gene_id_ENSG00000104218	CSPP1	ENSG00000104218.45	-1.57482688662207	-8.96473052512636	1.12552593514015e-14	7.13089052982112e-12
ENSG00000145362.50	ENSG00000145362	ENSG00000145362_051	chr4	dexseq_prepare_annotation2.py	exon	114254138	114254209	.	+	.	ENST00000514160__exon_number_051__gene_id_ENSG00000145362	ANK2	ENSG00000145362.50	1.37040947053745	8.3950448189995	1.13573373005558e-14	7.16209537620444e-12
ENSG00000227195.65	ENSG00000227195	ENSG00000227195_066	chr20	dexseq_prepare_annotation2.py	exon	26232142	26232162	.	-	.	ENST00000601119__exon_number_066__gene_id_ENSG00000227195	MIR663A	ENSG00000227195.65	-0.792760112387147	-8.37546093941352	1.16808438400992e-14	7.33200078485339e-12
ENSG00000134852.7	ENSG00000134852	ENSG00000134852_008	chr4	dexseq_prepare_annotation2.py	exon	56308599	56308801	.	-	.	ENST00000513440+ENST00000511124+ENST00000479384+ENST00000309964+ENST00000381322__exon_number_008__gene_id_ENSG00000134852	CLOCK	ENSG00000134852.7	-1.05837193470536	-10.0135694027535	1.21256080515051e-14	7.57610226193163e-12
ENSG00000118046.24	ENSG00000118046	ENSG00000118046_025	chr19	dexseq_prepare_annotation2.py	exon	1226453	1226457	.	+	.	ENST00000326873+ENST00000585465+ENST00000589152__exon_number_025__gene_id_ENSG00000118046	STK11	ENSG00000118046.24	-0.973548523801734	-9.56466281360967	1.28353545689625e-14	7.98276625306916e-12
ENSG00000183431	ENSG00000183431	ENSG00000183431_001	chr1	dexseq_prepare_annotation2.py	exon	38422647	38423688	.	-	.	ENST00000373019__exon_number_001__gene_id_ENSG00000183431	SF3A3	ENSG00000183431	-1.57781664573729	-9.56232596487928	1.29664998956478e-14	8.02750679840971e-12
ENSG00000074054.64	ENSG00000074054	ENSG00000074054_065	chr2	dexseq_prepare_annotation2.py	exon	122283497	122283543	.	-	.	ENST00000474065__exon_number_065__gene_id_ENSG00000074054	CLASP1	ENSG00000074054.64	-1.0038173857447	-8.35032976531057	1.36519608539887e-14	8.41345525684315e-12
ENSG00000239961.ENSG00000250507.ENSG00000248166.ENSG00000187116.ENSG00000249654.28	ENSG00000239961+ENSG00000250507+ENSG00000248166+ENSG00000187116+ENSG00000249654	ENSG00000239961+ENSG00000250507+ENSG00000248166+ENSG00000187116+ENSG00000249654_029	chr19	dexseq_prepare_annotation2.py	exon	54844456	54845036	.	-	.	ENST00000291759__exon_number_029__gene_id_ENSG00000239961+ENSG00000250507+ENSG00000248166+ENSG00000187116+ENSG00000249654		ENSG00000239961.ENSG00000250507.ENSG00000248166.ENSG00000187116.ENSG00000249654.28	0.830826843151724	8.77637278298704	1.46570667505497e-14	8.99201096910873e-12
ENSG00000198632.ENSG00000174368.25	ENSG00000198632+ENSG00000174368	ENSG00000198632+ENSG00000174368_026	chr7	dexseq_prepare_annotation2.py	exon	74984790	74984929	.	-	.	ENST00000513070+ENST00000310939+ENST00000414100+ENST00000442338__exon_number_026__gene_id_ENSG00000198632+ENSG00000174368		ENSG00000198632.ENSG00000174368.25	-0.724701619721251	-8.84509299449336	1.62073307632213e-14	9.86063862041614e-12
ENSG00000104365.75	ENSG00000104365	ENSG00000104365_076	chr8	dexseq_prepare_annotation2.py	exon	42188725	42189126	.	+	.	ENST00000520655+ENST00000342222+ENST00000520201+ENST00000522103+ENST00000520810+ENST00000519938+ENST00000379708+ENST00000522147+ENST00000518679__exon_number_076__gene_id_ENSG00000104365	IKBKB	ENSG00000104365.75	-1.17542469980928	-8.24611383570185	1.62183948632768e-14	9.86063862041614e-12
ENSG00000100029.7	ENSG00000100029	ENSG00000100029_008	chr22	dexseq_prepare_annotation2.py	exon	30974824	30974982	.	-	.	ENST00000402284+ENST00000405677+ENST00000354694+ENST00000402281+ENST00000335214+ENST00000441668+ENST00000488719__exon_number_008__gene_id_ENSG00000100029	PES1	ENSG00000100029.7	-1.20890910329353	-8.67561432720117	1.6833614319411e-14	1.01889959672071e-11
ENSG00000158286.25	ENSG00000158286	ENSG00000158286_026	chr1	dexseq_prepare_annotation2.py	exon	6271095	6271178	.	+	.	ENST00000377939+ENST00000496329+ENST00000463453+ENST00000492476__exon_number_026__gene_id_ENSG00000158286	RNF207	ENSG00000158286.25	1.70017388254886	8.63891466549996	1.71119576495922e-14	1.03114375202089e-11
ENSG00000006025.1	ENSG00000006025	ENSG00000006025_002	chr17	dexseq_prepare_annotation2.py	exon	45884739	45884739	.	-	.	ENST00000007414+ENST00000583167+ENST00000392507__exon_number_002__gene_id_ENSG00000006025	OSBPL7	ENSG00000006025.1	-0.961351751073502	-9.3688434256083	1.88058563868393e-14	1.1282016020533e-11
ENSG00000104218.7	ENSG00000104218	ENSG00000104218_008	chr8	dexseq_prepare_annotation2.py	exon	67996083	67996573	.	+	.	ENST00000519668__exon_number_008__gene_id_ENSG00000104218	CSPP1	ENSG00000104218.7	1.30928205324151	8.85256037250562	2.01102570482827e-14	1.20114047185915e-11
ENSG00000062485.ENSG00000257727.ENSG00000135473.ENSG00000144785.156	ENSG00000062485+ENSG00000257727+ENSG00000135473+ENSG00000144785	ENSG00000062485+ENSG00000257727+ENSG00000135473+ENSG00000144785_157	chr12	dexseq_prepare_annotation2.py	exon	56717821	56717832	.	-	.	ENST00000547994+ENST00000548982+ENST00000257931+ENST00000552868+ENST00000425394+ENST00000548043__exon_number_157__gene_id_ENSG00000062485+ENSG00000257727+ENSG00000135473+ENSG00000144785		ENSG00000062485.ENSG00000257727.ENSG00000135473.ENSG00000144785.156	-0.882703892248598	-8.60329160926492	2.08673990904594e-14	1.24089636117661e-11
ENSG00000126226.43	ENSG00000126226	ENSG00000126226_044	chr13	dexseq_prepare_annotation2.py	exon	113862984	113863025	.	-	.	ENST00000337344+ENST00000375479__exon_number_044__gene_id_ENSG00000126226	PCID2	ENSG00000126226.43	0.776911889596186	8.66689342424276	2.15021993491483e-14	1.27306165596342e-11
ENSG00000068971.2	ENSG00000068971	ENSG00000068971_003	chr11	dexseq_prepare_annotation2.py	exon	64685740	64685821	.	+	.	ENST00000413292__exon_number_003__gene_id_ENSG00000068971	PPP2R5B	ENSG00000068971.2	1.16088501356205	9.44373873103417	2.1728444415044e-14	1.28086345681761e-11
ENSG00000250571.ENSG00000181638.ENSG00000264668.12	ENSG00000250571+ENSG00000181638+ENSG00000264668	ENSG00000250571+ENSG00000181638+ENSG00000264668_013	chr8	dexseq_prepare_annotation2.py	exon	144349604	144349606	.	+	.	ENST00000522479+ENST00000519876__exon_number_013__gene_id_ENSG00000250571+ENSG00000181638+ENSG00000264668		ENSG00000250571.ENSG00000181638.ENSG00000264668.12	-1.00473413247674	-8.82642450957098	2.30192090677182e-14	1.34142484591026e-11
ENSG00000137807.2	ENSG00000137807	ENSG00000137807_003	chr15	dexseq_prepare_annotation2.py	exon	69706643	69706663	.	+	.	ENST00000352331+ENST00000559279+ENST00000395392__exon_number_003__gene_id_ENSG00000137807	KIF23	ENSG00000137807.2	1.01925978369915	8.55396266024896	2.31074093716193e-14	1.34142484591026e-11
ENSG00000182774.ENSG00000214575.ENSG00000260836.28	ENSG00000182774+ENSG00000214575+ENSG00000260836	ENSG00000182774+ENSG00000214575+ENSG00000260836_029	chr15	dexseq_prepare_annotation2.py	exon	83209208	83209208	.	-	.	ENST00000560229+ENST00000330244+ENST00000561157__exon_number_029__gene_id_ENSG00000182774+ENSG00000214575+ENSG00000260836		ENSG00000182774.ENSG00000214575.ENSG00000260836.28	-0.878168808303604	-8.52464938156376	2.31409720729455e-14	1.34142484591026e-11
ENSG00000145808.27	ENSG00000145808	ENSG00000145808_028	chr5	dexseq_prepare_annotation2.py	exon	129070742	129070802	.	+	.	ENST00000274487__exon_number_028__gene_id_ENSG00000145808	ADAMTS19	ENSG00000145808.27	1.83435898411062	9.06658522621086	2.31515550694784e-14	1.34142484591026e-11
ENSG00000140479.18	ENSG00000140479	ENSG00000140479_019	chr15	dexseq_prepare_annotation2.py	exon	101856523	101856594	.	-	.	ENST00000558433__exon_number_019__gene_id_ENSG00000140479	PCSK6	ENSG00000140479.18	-0.765513500000297	-9.06120208454087	2.3759614206589e-14	1.36844088870369e-11
ENSG00000164941.67	ENSG00000164941	ENSG00000164941_068	chr8	dexseq_prepare_annotation2.py	exon	95892346	95892542	.	+	.	ENST00000343161+ENST00000520526+ENST00000523206+ENST00000524333+ENST00000523731+ENST00000447247__exon_number_068__gene_id_ENSG00000164941	INTS8	ENSG00000164941.67	-1.5176492403452	-9.06067777275585	2.38196847468005e-14	1.36844088870369e-11
ENSG00000215462.ENSG00000102547.1	ENSG00000215462+ENSG00000102547	ENSG00000215462+ENSG00000102547_002	chr13	dexseq_prepare_annotation2.py	exon	49882789	49883933	.	-	.	ENST00000347776+ENST00000355854__exon_number_002__gene_id_ENSG00000215462+ENSG00000102547		ENSG00000215462.ENSG00000102547.1	-0.824868720950397	-8.72407765946807	2.42323552651392e-14	1.38627476437051e-11
ENSG00000077157.ENSG00000232626.1	ENSG00000077157+ENSG00000232626	ENSG00000077157+ENSG00000232626_002	chr1	dexseq_prepare_annotation2.py	exon	202317830	202317847	.	+	.	ENST00000608999+ENST00000336894__exon_number_002__gene_id_ENSG00000077157+ENSG00000232626		ENSG00000077157.ENSG00000232626.1	0.704189018792933	8.42338893092807	2.66214308416744e-14	1.51654909091425e-11
ENSG00000198632.ENSG00000174368.26	ENSG00000198632+ENSG00000174368	ENSG00000198632+ENSG00000174368_027	chr7	dexseq_prepare_annotation2.py	exon	74984930	74984931	.	-	.	ENST00000513070+ENST00000414100__exon_number_027__gene_id_ENSG00000198632+ENSG00000174368		ENSG00000198632.ENSG00000174368.26	-0.715665165648449	-8.74569078424811	2.72986812710678e-14	1.54862334899327e-11
ENSG00000254485.ENSG00000196220.ENSG00000206573.5	ENSG00000254485+ENSG00000196220+ENSG00000206573	ENSG00000254485+ENSG00000196220+ENSG00000206573_006	chr3	dexseq_prepare_annotation2.py	exon	9035643	9035816	.	-	.	ENST00000520860__exon_number_006__gene_id_ENSG00000254485+ENSG00000196220+ENSG00000206573		ENSG00000254485.ENSG00000196220.ENSG00000206573.5	-1.22039415372871	-8.03743556110905	2.98370856316639e-14	1.68557156004677e-11
ENSG00000198561.ENSG00000213593.ENSG00000211450.ENSG00000254732.ENSG00000254462.48	ENSG00000198561+ENSG00000213593+ENSG00000211450+ENSG00000254732+ENSG00000254462	ENSG00000198561+ENSG00000213593+ENSG00000211450+ENSG00000254732+ENSG00000254462_049	chr11	dexseq_prepare_annotation2.py	exon	57529290	57529518	.	+	.	ENST00000530094+ENST00000530748+ENST00000361391+ENST00000426142+ENST00000532844+ENST00000361796+ENST00000428599+ENST00000361332+ENST00000529986+ENST00000526772+ENST00000527467+ENST00000532787+ENST00000399050+ENST00000415361+ENST00000532245+ENST00000531014+ENST00000526938+ENST00000534579+ENST00000358694+ENST00000533667+ENST00000532649+ENST00000528621+ENST00000532463+ENST00000529526+ENST00000528232…		ENSG00000198561.ENSG00000213593.ENSG00000211450.ENSG00000254732.ENSG00000254462.48	-1.23158104398024	-8.39559144730203	3.12820074481503e-14	1.75986603063698e-11
ENSG00000140386.38	ENSG00000140386	ENSG00000140386_039	chr15	dexseq_prepare_annotation2.py	exon	77025570	77025725	.	-	.	ENST00000324767+ENST00000565507+ENST00000303521+ENST00000563290+ENST00000564590+ENST00000565970+ENST00000538941__exon_number_039__gene_id_ENSG00000140386	SCAPER	ENSG00000140386.38	0.733886015344842	8.19930087920177	3.78389962188927e-14	2.11995321708674e-11
ENSG00000104915.10	ENSG00000104915	ENSG00000104915_011	chr19	dexseq_prepare_annotation2.py	exon	13255429	13255485	.	-	.	ENST00000588848+ENST00000587318+ENST00000440593+ENST00000591415+ENST00000587230+ENST00000242770+ENST00000591843+ENST00000593126+ENST00000589083+ENST00000343587__exon_number_011__gene_id_ENSG00000104915	STX10	ENSG00000104915.10	1.16856065764456	8.89503276253399	3.83121074242229e-14	2.13727191232716e-11
ENSG00000197614.36	ENSG00000197614	ENSG00000197614_037	chr12	dexseq_prepare_annotation2.py	exon	8815409	8815422	.	-	.	ENST00000396549+ENST00000538107+ENST00000537128+ENST00000433590__exon_number_037__gene_id_ENSG00000197614	MFAP5	ENSG00000197614.36	-1.22137829972853	-8.96115919929003	3.84633909079248e-14	2.13727191232716e-11
ENSG00000099904.22	ENSG00000099904	ENSG00000099904_023	chr22	dexseq_prepare_annotation2.py	exon	20135530	20135530	.	+	.	ENST00000334554__exon_number_023__gene_id_ENSG00000099904	ZDHHC8	ENSG00000099904.22	-0.91252720837383	-10.6664818689671	3.95353110520635e-14	2.18466215049804e-11
ENSG00000142675.2	ENSG00000142675	ENSG00000142675_003	chr1	dexseq_prepare_annotation2.py	exon	26503981	26503993	.	+	.	ENST00000480348+ENST00000481077+ENST00000361530__exon_number_003__gene_id_ENSG00000142675	CNKSR1	ENSG00000142675.2	0.938479584872838	8.95490794628438	3.96385131523741e-14	2.18466215049804e-11
ENSG00000231817.22	ENSG00000231817	ENSG00000231817_023	chr13	dexseq_prepare_annotation2.py	exon	47040912	47040918	.	-	.	ENST00000416521__exon_number_023__gene_id_ENSG00000231817	RP11-189B4.6	ENSG00000231817.22	1.21704906582527	9.545119361232	4.15239570597955e-14	2.27931220489117e-11
ENSG00000092820.4	ENSG00000092820	ENSG00000092820_005	chr6	dexseq_prepare_annotation2.py	exon	159190358	159190450	.	-	.	ENST00000367075+ENST00000337147+ENST00000392177__exon_number_005__gene_id_ENSG00000092820	EZR	ENSG00000092820.4	-0.829594229562259	-9.40244756762315	4.32071088382721e-14	2.36213960907686e-11
ENSG00000246090	ENSG00000246090	ENSG00000246090_001	chr4	dexseq_prepare_annotation2.py	exon	100010008	100010101	.	+	.	ENST00000500358__exon_number_001__gene_id_ENSG00000246090	RP11-696N14.1	ENSG00000246090	1.27265721887408	8.59237099846726	4.87434481114085e-14	2.65411011318915e-11
ENSG00000041357.10	ENSG00000041357	ENSG00000041357_011	chr15	dexseq_prepare_annotation2.py	exon	78832820	78832881	.	+	.	ENST00000559146+ENST00000558639+ENST00000560099+ENST00000558635+ENST00000559948+ENST00000557929+ENST00000558281+ENST00000560217+ENST00000559934+ENST00000413382+ENST00000044462__exon_number_011__gene_id_ENSG00000041357	PSMA4	ENSG00000041357.10	1.63331483321891	8.46039147699243	5.49700726050683e-14	2.98118095357615e-11
ENSG00000033178.24	ENSG00000033178	ENSG00000033178_025	chr4	dexseq_prepare_annotation2.py	exon	68527381	68527906	.	-	.	ENST00000420827__exon_number_025__gene_id_ENSG00000033178	UBA6	ENSG00000033178.24	1.88960028886278	9.22054393946199	5.75188607880492e-14	3.10698094954793e-11
ENSG00000085872.ENSG00000105085.ENSG00000269578.ENSG00000214046.ENSG00000127526.ENSG00000269058.ENSG00000141979.ENSG00000268790.128	ENSG00000085872+ENSG00000105085+ENSG00000269578+ENSG00000214046+ENSG00000127526+ENSG00000269058+ENSG00000141979+ENSG00000268790	ENSG00000085872+ENSG00000105085+ENSG00000269578+ENSG00000214046+ENSG00000127526+ENSG00000269058+ENSG00000141979+ENSG00000268790_129	chr19	dexseq_prepare_annotation2.py	exon	16763509	16763772	.	-	.	ENST00000487803+ENST00000594507+ENST00000358726__exon_number_129__gene_id_ENSG00000085872+ENSG00000105085+ENSG00000269578+ENSG00000214046+ENSG00000127526+ENSG00000269058+ENSG00000141979+ENSG00000268790		ENSG00000085872.ENSG00000105085.ENSG00000269578.ENSG00000214046.ENSG00000127526.ENSG00000269058.ENSG00000141979.ENSG00000268790.128	-0.718594162915842	-7.94185565983719	6.09741270554244e-14	3.28055321207482e-11
ENSG00000204764.4	ENSG00000204764	ENSG00000204764_005	chr5	dexseq_prepare_annotation2.py	exon	170289039	170289055	.	+	.	ENST00000519256+ENST00000389118+ENST00000519130+ENST00000519949+ENST00000522533+ENST00000520864+ENST00000522066+ENST00000523189+ENST00000443155__exon_number_005__gene_id_ENSG00000204764	RANBP17	ENSG00000204764.4	-1.08670542191992	-8.301525809653	7.06534979913841e-14	3.78596744834823e-11
ENSG00000222750.ENSG00000103534.21	ENSG00000222750+ENSG00000103534	ENSG00000222750+ENSG00000103534_022	chr16	dexseq_prepare_annotation2.py	exon	19477404	19477555	.	+	.	ENST00000219821+ENST00000564959+ENST00000381414+ENST00000542583+ENST00000396229+ENST00000567478+ENST00000541464+ENST00000561503__exon_number_022__gene_id_ENSG00000222750+ENSG00000103534		ENSG00000222750.ENSG00000103534.21	0.678720305686638	8.65735689924309	7.09265043944218e-14	3.78596744834823e-11
ENSG00000084774.30	ENSG00000084774	ENSG00000084774_031	chr2	dexseq_prepare_annotation2.py	exon	27457004	27457094	.	+	.	ENST00000403525+ENST00000264705__exon_number_031__gene_id_ENSG00000084774	CAD	ENSG00000084774.30	-2.21904738092598	-8.03120361041725	7.20613202590906e-14	3.83145800916393e-11
ENSG00000159176	ENSG00000159176	ENSG00000159176_001	chr1	dexseq_prepare_annotation2.py	exon	201452658	201452659	.	-	.	ENST00000367306__exon_number_001__gene_id_ENSG00000159176	CSRP1	ENSG00000159176	1.21444245504245	8.44061926044779	7.3492760487204e-14	3.89230291108441e-11
ENSG00000183604.ENSG00000198064.23	ENSG00000183604+ENSG00000198064	ENSG00000183604+ENSG00000198064_024	chr16	dexseq_prepare_annotation2.py	exon	30256933	30257085	.	-	.	ENST00000564502__exon_number_024__gene_id_ENSG00000183604+ENSG00000198064		ENSG00000183604.ENSG00000198064.23	-0.881527793749401	-8.59545340343191	7.57764567995893e-14	3.9976356287167e-11
ENSG00000108387.7	ENSG00000108387	ENSG00000108387_008	chr17	dexseq_prepare_annotation2.py	exon	56598104	56598150	.	-	.	ENST00000426861+ENST00000457347+ENST00000393086+ENST00000317268+ENST00000583114+ENST00000584488+ENST00000582270+ENST00000317256+ENST00000412945+ENST00000580796+ENST00000579371+ENST00000580844+ENST00000583273+ENST00000577440__exon_number_008__gene_id_ENSG00000108387	SEPT4	ENSG00000108387.7	0.865854535493821	8.50434425006474	7.76750574571399e-14	4.08191458920696e-11
ENSG00000154175.74	ENSG00000154175	ENSG00000154175_075	chr3	dexseq_prepare_annotation2.py	exon	100566446	100566517	.	-	.	ENST00000533855+ENST00000284322+ENST00000471714+ENST00000495063+ENST00000528490__exon_number_075__gene_id_ENSG00000154175	ABI3BP	ENSG00000154175.74	0.777590449572311	8.1117136218539	8.45915845706766e-14	4.42822247847933e-11
ENSG00000164985.32	ENSG00000164985	ENSG00000164985_033	chr9	dexseq_prepare_annotation2.py	exon	15510993	15510993	.	-	.	ENST00000380738+ENST00000380733__exon_number_033__gene_id_ENSG00000164985	PSIP1	ENSG00000164985.32	-2.3972536753874	-11.8381496060343	9.02388424447523e-14	4.70567797551708e-11
ENSG00000021762.20	ENSG00000021762	ENSG00000021762_021	chr11	dexseq_prepare_annotation2.py	exon	3122833	3122929	.	-	.	ENST00000263650+ENST00000389989+ENST00000348039+ENST00000534454+ENST00000534491+ENST00000542243+ENST00000471998+ENST00000525498__exon_number_021__gene_id_ENSG00000021762	OSBPL5	ENSG00000021762.20	-0.851155811768786	-8.18478811198891	1.05687055243451e-13	5.49013882146268e-11
ENSG00000086102.29	ENSG00000086102	ENSG00000086102_030	chr9	dexseq_prepare_annotation2.py	exon	33365231	33365281	.	+	.	ENST00000379521+ENST00000463421__exon_number_030__gene_id_ENSG00000086102	NFX1	ENSG00000086102.29	-0.965926806833502	-10.3383302395233	1.1148956568348e-13	5.76945736431205e-11
ENSG00000140443.38	ENSG00000140443	ENSG00000140443_039	chr15	dexseq_prepare_annotation2.py	exon	99467105	99467110	.	+	.	ENST00000561049+ENST00000558762+ENST00000560343+ENST00000268035__exon_number_039__gene_id_ENSG00000140443	IGF1R	ENSG00000140443.38	-0.710799353111498	-8.0704262198692	1.19075858010563e-13	6.13860949839851e-11
ENSG00000164941.69	ENSG00000164941	ENSG00000164941_070	chr8	dexseq_prepare_annotation2.py	exon	95892556	95892678	.	+	.	ENST00000343161+ENST00000523206+ENST00000523731+ENST00000447247__exon_number_070__gene_id_ENSG00000164941	INTS8	ENSG00000164941.69	-1.45997840999958	-8.7113018376708	1.27965390271932e-13	6.57189528176101e-11
ENSG00000164941.64	ENSG00000164941	ENSG00000164941_065	chr8	dexseq_prepare_annotation2.py	exon	95888449	95888513	.	+	.	ENST00000523998+ENST00000520526+ENST00000343161+ENST00000523206+ENST00000524333+ENST00000523731+ENST00000447247__exon_number_065__gene_id_ENSG00000164941	INTS8	ENSG00000164941.64	-1.63416989811595	-8.71045885007026	1.28484996533659e-13	6.57368030189683e-11
ENSG00000158286.30	ENSG00000158286	ENSG00000158286_031	chr1	dexseq_prepare_annotation2.py	exon	6272291	6272476	.	+	.	ENST00000377948+ENST00000377939+ENST00000496676+ENST00000492476__exon_number_031__gene_id_ENSG00000158286	RNF207	ENSG00000158286.30	1.75802765062801	8.27104283121762	1.31399941827612e-13	6.69754395220723e-11
ENSG00000196549.42	ENSG00000196549	ENSG00000196549_043	chr3	dexseq_prepare_annotation2.py	exon	154889906	154890001	.	+	.	ENST00000493888+ENST00000360490+ENST00000462745+ENST00000493237+ENST00000492661+ENST00000460393__exon_number_043__gene_id_ENSG00000196549	MME	ENSG00000196549.42	1.14978536407142	8.21526882841049	1.32469272217571e-13	6.7215848221415e-11
ENSG00000246090.2	ENSG00000246090	ENSG00000246090_003	chr4	dexseq_prepare_annotation2.py	exon	100023514	100023816	.	+	.	ENST00000499178__exon_number_003__gene_id_ENSG00000246090	RP11-696N14.1	ENSG00000246090.2	1.26841476738972	8.40257110093914	1.32959912797203e-13	6.7215848221415e-11
ENSG00000084774.31	ENSG00000084774	ENSG00000084774_032	chr2	dexseq_prepare_annotation2.py	exon	27457386	27457463	.	+	.	ENST00000403525+ENST00000264705__exon_number_032__gene_id_ENSG00000084774	CAD	ENSG00000084774.31	-2.30979404146074	-7.93183788212446	1.33358876337277e-13	6.7215848221415e-11
ENSG00000264594.ENSG00000204580.5	ENSG00000264594+ENSG00000204580	ENSG00000264594+ENSG00000204580_006	chr6	dexseq_prepare_annotation2.py	exon	30848747	30848763	.	+	.	ENST00000460944+ENST00000505534+ENST00000502955+ENST00000324771__exon_number_006__gene_id_ENSG00000264594+ENSG00000204580		ENSG00000264594.ENSG00000204580.5	0.960123484130275	8.63402831987956	1.37771494153349e-13	6.90958240971092e-11
ENSG00000164941.70	ENSG00000164941	ENSG00000164941_071	chr8	dexseq_prepare_annotation2.py	exon	95892679	95892720	.	+	.	ENST00000523731+ENST00000447247__exon_number_071__gene_id_ENSG00000164941	INTS8	ENSG00000164941.70	-1.40735775770866	-8.69543333174904	1.38108069878867e-13	6.90958240971092e-11
ENSG00000212091.ENSG00000144061.29	ENSG00000212091+ENSG00000144061	ENSG00000212091+ENSG00000144061_030	chr2	dexseq_prepare_annotation2.py	exon	110922265	110922307	.	-	.	ENST00000355301+ENST00000496524+ENST00000393272+ENST00000417665+ENST00000445609+ENST00000461707+ENST00000316534__exon_number_030__gene_id_ENSG00000212091+ENSG00000144061		ENSG00000212091.ENSG00000144061.29	-0.918182721211909	-8.68563552194008	1.44767338618754e-13	7.21330064029483e-11
ENSG00000074706.22	ENSG00000074706	ENSG00000074706_023	chr6	dexseq_prepare_annotation2.py	exon	154544095	154544303	.	-	.	ENST00000518162__exon_number_023__gene_id_ENSG00000074706	IPCEF1	ENSG00000074706.22	-0.715545501689061	-8.91347981600473	1.45242810609114e-13	7.21330064029483e-11
ENSG00000005884.22	ENSG00000005884	ENSG00000005884_023	chr17	dexseq_prepare_annotation2.py	exon	48151576	48151644	.	+	.	ENST00000007722+ENST00000505306+ENST00000512553+ENST00000506401+ENST00000320031+ENST00000544892+ENST00000510809__exon_number_023__gene_id_ENSG00000005884	ITGA3	ENSG00000005884.22	-0.913949152186426	-8.90443481698703	1.51268478346606e-13	7.48513971941223e-11
ENSG00000063438.ENSG00000249915.41	ENSG00000063438+ENSG00000249915	ENSG00000063438+ENSG00000249915_042	chr5	dexseq_prepare_annotation2.py	exon	422844	422875	.	+	.	ENST00000506456+ENST00000316418+ENST00000514523+ENST00000505113+ENST00000510400+ENST00000510910+ENST00000512529__exon_number_042__gene_id_ENSG00000063438+ENSG00000249915		ENSG00000063438.ENSG00000249915.41	0.763856605570802	8.23829134846082	1.84942855299814e-13	9.11815352991248e-11
ENSG00000148120.44	ENSG00000148120	ENSG00000148120_045	chr9	dexseq_prepare_annotation2.py	exon	97783960	97784559	.	+	.	ENST00000496567+ENST00000482056__exon_number_045__gene_id_ENSG00000148120	C9orf3	ENSG00000148120.44	-0.783490849159721	-8.02869878642613	1.85954443578627e-13	9.13480991640488e-11
ENSG00000151914.20	ENSG00000151914	ENSG00000151914_021	chr6	dexseq_prepare_annotation2.py	exon	56333780	56333797	.	-	.	ENST00000370788+ENST00000244364+ENST00000312431+ENST00000361203__exon_number_021__gene_id_ENSG00000151914	DST	ENSG00000151914.20	-0.985176627036416	-7.72112509910016	1.86759106636183e-13	9.14121776026964e-11
ENSG00000163689.17	ENSG00000163689	ENSG00000163689_018	chr3	dexseq_prepare_annotation2.py	exon	58834758	58834952	.	-	.	ENST00000484535+ENST00000482387+ENST00000468415__exon_number_018__gene_id_ENSG00000163689	C3orf67	ENSG00000163689.17	1.12532119332445	8.23025186923388	1.93214459506005e-13	9.42316649235367e-11
ENSG00000134853.ENSG00000145216.10	ENSG00000134853+ENSG00000145216	ENSG00000134853+ENSG00000145216_011	chr4	dexseq_prepare_annotation2.py	exon	54244696	54245239	.	+	.	ENST00000505125__exon_number_011__gene_id_ENSG00000134853+ENSG00000145216		ENSG00000134853.ENSG00000145216.10	1.65155088098402	8.1003648603221	1.93935842017066e-13	9.42444778937559e-11
ENSG00000145362.46	ENSG00000145362	ENSG00000145362_047	chr4	dexseq_prepare_annotation2.py	exon	114244915	114244950	.	+	.	ENST00000506722__exon_number_047__gene_id_ENSG00000145362	ANK2	ENSG00000145362.46	1.45838895336973	7.92720400905055	1.97364660459635e-13	9.55681978372794e-11
ENSG00000143322.27	ENSG00000143322	ENSG00000143322_028	chr1	dexseq_prepare_annotation2.py	exon	179198376	179198532	.	-	.	ENST00000507173+ENST00000511413+ENST00000367623+ENST00000392043+ENST00000502732__exon_number_028__gene_id_ENSG00000143322	ABL2	ENSG00000143322.27	-0.962060341546026	-8.82483762495168	2.16332722852273e-13	1.04380153842551e-10
ENSG00000168619.33	ENSG00000168619	ENSG00000168619_034	chr8	dexseq_prepare_annotation2.py	exon	39587583	39587583	.	+	.	ENST00000379866__exon_number_034__gene_id_ENSG00000168619	ADAM18	ENSG00000168619.33	1.3509988662471	9.42145802464538	2.3277151825754e-13	1.11913574426928e-10
ENSG00000138696.10	ENSG00000138696	ENSG00000138696_011	chr4	dexseq_prepare_annotation2.py	exon	96035871	96035973	.	+	.	ENST00000394931+ENST00000502683+ENST00000515059+ENST00000506363+ENST00000264568+ENST00000440890+ENST00000512312+ENST00000509540__exon_number_011__gene_id_ENSG00000138696	BMPR1B	ENSG00000138696.10	-1.27286965558936	-8.87545851700584	2.60084745032108e-13	1.2460356855457e-10
ENSG00000150995.47	ENSG00000150995	ENSG00000150995_048	chr3	dexseq_prepare_annotation2.py	exon	4747851	4748035	.	+	.	ENST00000456211+ENST00000443694+ENST00000357086+ENST00000354582+ENST00000423119+ENST00000302640__exon_number_048__gene_id_ENSG00000150995	ITPR1	ENSG00000150995.47	-0.854332716339747	-8.33768408074962	2.84716092287666e-13	1.35923863466712e-10
ENSG00000173692.21	ENSG00000173692	ENSG00000173692_022	chr2	dexseq_prepare_annotation2.py	exon	231948278	231948280	.	+	.	ENST00000447633__exon_number_022__gene_id_ENSG00000173692	PSMD1	ENSG00000173692.21	-1.73424491917561	-9.07083209815283	2.90181257026973e-13	1.380468603166e-10
ENSG00000149806.ENSG00000162298.33	ENSG00000149806+ENSG00000162298	ENSG00000149806+ENSG00000162298_034	chr11	dexseq_prepare_annotation2.py	exon	64896187	64896262	.	-	.	ENST00000449943+ENST00000527765__exon_number_034__gene_id_ENSG00000149806+ENSG00000162298		ENSG00000149806.ENSG00000162298.33	-1.69792177612115	-7.71587126131286	2.96799305897011e-13	1.40701550671778e-10
ENSG00000009307.51	ENSG00000009307	ENSG00000009307_052	chr1	dexseq_prepare_annotation2.py	exon	115301197	115301297	.	-	.	ENST00000525878__exon_number_052__gene_id_ENSG00000009307	CSDE1	ENSG00000009307.51	0.65514901261766	8.2489696466647	2.98463167541646e-13	1.40861057853697e-10
ENSG00000142449.16	ENSG00000142449	ENSG00000142449_017	chr19	dexseq_prepare_annotation2.py	exon	8152944	8153063	.	-	.	ENST00000600128+ENST00000598269+ENST00000601739+ENST00000270509+ENST00000601281__exon_number_017__gene_id_ENSG00000142449	FBN3	ENSG00000142449.16	-1.17936181091206	-8.02390561856105	2.99213646810527e-13	1.40861057853697e-10
ENSG00000137868.54	ENSG00000137868	ENSG00000137868_055	chr15	dexseq_prepare_annotation2.py	exon	74495344	74495397	.	-	.	ENST00000574439+ENST00000569936+ENST00000573391__exon_number_055__gene_id_ENSG00000137868	STRA6	ENSG00000137868.54	0.847645064939478	7.81543882442452	3.11325926917843e-13	1.46056027070502e-10
ENSG00000173465.ENSG00000176973.25	ENSG00000173465+ENSG00000176973	ENSG00000173465+ENSG00000176973_026	chr11	dexseq_prepare_annotation2.py	exon	65341662	65341663	.	+	.	ENST00000530349+ENST00000316409__exon_number_026__gene_id_ENSG00000173465+ENSG00000176973		ENSG00000173465.ENSG00000176973.25	-0.614887346989605	-8.35464418601797	3.28091443191162e-13	1.53390669140497e-10
ENSG00000163689.18	ENSG00000163689	ENSG00000163689_019	chr3	dexseq_prepare_annotation2.py	exon	58834953	58835135	.	-	.	ENST00000482387+ENST00000468415__exon_number_019__gene_id_ENSG00000163689	C3orf67	ENSG00000163689.18	1.09825389216978	8.11137432514829	3.68475096527638e-13	1.71679005283197e-10
ENSG00000138101.1	ENSG00000138101	ENSG00000138101_002	chr2	dexseq_prepare_annotation2.py	exon	25600112	25600113	.	-	.	ENST00000407661+ENST00000398951+ENST00000404103+ENST00000496972+ENST00000405222+ENST00000407038+ENST00000406818__exon_number_002__gene_id_ENSG00000138101	DTNB	ENSG00000138101.1	-1.35488006105484	-8.16990000048468	3.76476274202762e-13	1.74806185647119e-10
ENSG00000126005.ENSG00000088298.ENSG00000261582.ENSG00000242372.60	ENSG00000126005+ENSG00000088298+ENSG00000261582+ENSG00000242372	ENSG00000126005+ENSG00000088298+ENSG00000261582+ENSG00000242372_061	chr20	dexseq_prepare_annotation2.py	exon	33872574	33872589	.	-	.	ENST00000415116+ENST00000456600+ENST00000447927+ENST00000374450__exon_number_061__gene_id_ENSG00000126005+ENSG00000088298+ENSG00000261582+ENSG00000242372		ENSG00000126005.ENSG00000088298.ENSG00000261582.ENSG00000242372.60	-1.21579413034495	-7.85807664218767	3.81573120881848e-13	1.76568078073047e-10
ENSG00000114439.71	ENSG00000114439	ENSG00000114439_072	chr3	dexseq_prepare_annotation2.py	exon	107524319	107524445	.	+	.	ENST00000415149+ENST00000325805+ENST00000402543+ENST00000416476+ENST00000406780__exon_number_072__gene_id_ENSG00000114439	BBX	ENSG00000114439.71	1.08624064566678	7.74946934066875	3.84390702535192e-13	1.77266871534444e-10
ENSG00000257062.ENSG00000111700.ENSG00000134538.ENSG00000205754.ENSG00000257046.45	ENSG00000257062+ENSG00000111700+ENSG00000134538+ENSG00000205754+ENSG00000257046	ENSG00000257062+ENSG00000111700+ENSG00000134538+ENSG00000205754+ENSG00000257046_046	chr12	dexseq_prepare_annotation2.py	exon	21242842	21242863	.	+	.	ENST00000545916+ENST00000540229+ENST00000593147+ENST00000381541+ENST00000554957+ENST00000421593+ENST00000553473__exon_number_046__gene_id_ENSG00000257062+ENSG00000111700+ENSG00000134538+ENSG00000205754+ENSG00000257046		ENSG00000257062.ENSG00000111700.ENSG00000134538.ENSG00000205754.ENSG00000257046.45	-0.677399229137051	-7.95240985744289	3.99236778834987e-13	1.8348922355256e-10
ENSG00000143341.44	ENSG00000143341	ENSG00000143341_045	chr1	dexseq_prepare_annotation2.py	exon	186010145	186010268	.	+	.	ENST00000271588+ENST00000367492__exon_number_045__gene_id_ENSG00000143341	HMCN1	ENSG00000143341.44	-1.34071002061116	-7.83986146055305	4.24824238707263e-13	1.94589594366243e-10
ENSG00000122674.26	ENSG00000122674	ENSG00000122674_027	chr7	dexseq_prepare_annotation2.py	exon	5964372	5964445	.	+	.	ENST00000496860__exon_number_027__gene_id_ENSG00000122674	CCZ1	ENSG00000122674.26	-1.70083702961554	-8.14481286952327	4.30069528425789e-13	1.96328911794698e-10
ENSG00000103653.2	ENSG00000103653	ENSG00000103653_003	chr15	dexseq_prepare_annotation2.py	exon	75074490	75074844	.	+	.	ENST00000220003__exon_number_003__gene_id_ENSG00000103653	CSK	ENSG00000103653.2	1.85756788169966	9.65111195879158	4.37031505882732e-13	1.98837602787223e-10
ENSG00000126226.37	ENSG00000126226	ENSG00000126226_038	chr13	dexseq_prepare_annotation2.py	exon	113862913	113862943	.	-	.	ENST00000475433+ENST00000375479+ENST00000375477+ENST00000246505+ENST00000375457+ENST00000484641+ENST00000480971+ENST00000491548+ENST00000337344__exon_number_038__gene_id_ENSG00000126226	PCID2	ENSG00000126226.37	0.697852072308718	8.10903031967215	4.38661604159174e-13	1.98911764599027e-10
ENSG00000262664.ENSG00000108963.1	ENSG00000262664+ENSG00000108963	ENSG00000262664+ENSG00000108963_002	chr17	dexseq_prepare_annotation2.py	exon	1933453	1933460	.	+	.	ENST00000263083+ENST00000575667+ENST00000571418__exon_number_002__gene_id_ENSG00000262664+ENSG00000108963		ENSG00000262664.ENSG00000108963.1	1.17474133868865	9.42545675983194	4.54149449779468e-13	2.05248302333333e-10
ENSG00000255591.ENSG00000147140.37	ENSG00000255591+ENSG00000147140	ENSG00000255591+ENSG00000147140_038	chrX	dexseq_prepare_annotation2.py	exon	70517789	70518318	.	+	.	ENST00000473525__exon_number_038__gene_id_ENSG00000255591+ENSG00000147140		ENSG00000255591.ENSG00000147140.37	1.39010359165473	7.92836008243584	4.5773317087927e-13	2.06180660379247e-10
ENSG00000125618.19	ENSG00000125618	ENSG00000125618_020	chr2	dexseq_prepare_annotation2.py	exon	113999261	113999303	.	-	.	ENST00000429538+ENST00000554830+ENST00000497038+ENST00000263334+ENST00000263335+ENST00000348715+ENST00000397647+ENST00000467778__exon_number_020__gene_id_ENSG00000125618	PAX8	ENSG00000125618.19	-1.48391578701691	-9.8924089350811	4.66054286004029e-13	2.09233682798007e-10
ENSG00000103671.22	ENSG00000103671	ENSG00000103671_023	chr15	dexseq_prepare_annotation2.py	exon	64701917	64702001	.	+	.	ENST00000561265+ENST00000559565+ENST00000560567+ENST00000261884+ENST00000560475__exon_number_023__gene_id_ENSG00000103671	TRIP4	ENSG00000103671.22	0.912993181981198	8.94676357139362	4.83657375122395e-13	2.16419914963183e-10
ENSG00000239539.ENSG00000204740.29	ENSG00000239539+ENSG00000204740	ENSG00000239539+ENSG00000204740_030	chr10	dexseq_prepare_annotation2.py	exon	19856431	19856632	.	+	.	ENST00000454679+ENST00000455457+ENST00000377265+ENST00000377266__exon_number_030__gene_id_ENSG00000239539+ENSG00000204740		ENSG00000239539.ENSG00000204740.29	-2.47914113439202	-8.0595434658158	4.87845137150932e-13	2.17575721661834e-10
ENSG00000158286.29	ENSG00000158286	ENSG00000158286_030	chr1	dexseq_prepare_annotation2.py	exon	6272278	6272290	.	+	.	ENST00000496676__exon_number_030__gene_id_ENSG00000158286	RNF207	ENSG00000158286.29	1.82810709303254	8.03097426126937	4.90220486895401e-13	2.17918275587712e-10
ENSG00000142449.9	ENSG00000142449	ENSG00000142449_010	chr19	dexseq_prepare_annotation2.py	exon	8146242	8146364	.	-	.	ENST00000600128+ENST00000601739+ENST00000270509__exon_number_010__gene_id_ENSG00000142449	FBN3	ENSG00000142449.9	-1.45986084179812	-7.93472775448752	4.9523458623765e-13	2.19427763631611e-10
ENSG00000246090.1	ENSG00000246090	ENSG00000246090_002	chr4	dexseq_prepare_annotation2.py	exon	100010102	100010435	.	+	.	ENST00000500358+ENST00000499178__exon_number_002__gene_id_ENSG00000246090	RP11-696N14.1	ENSG00000246090.1	1.34048439137474	8.13923119845002	5.30727348167329e-13	2.34387867489325e-10
ENSG00000114439.70	ENSG00000114439	ENSG00000114439_071	chr3	dexseq_prepare_annotation2.py	exon	107524217	107524318	.	+	.	ENST00000415149+ENST00000458347+ENST00000416476+ENST00000325805+ENST00000406780+ENST00000402543__exon_number_071__gene_id_ENSG00000114439	BBX	ENSG00000114439.70	1.18271130863048	7.69253060407915	5.44527149124706e-13	2.39701558222811e-10
ENSG00000228192	ENSG00000228192	ENSG00000228192_001	chr1	dexseq_prepare_annotation2.py	exon	43300352	43300802	.	-	.	ENST00000414798__exon_number_001__gene_id_ENSG00000228192	RP11-342M1.3	ENSG00000228192	1.0817414251544	9.81039518265607	6.07910586370183e-13	2.66737000392369e-10
ENSG00000163689.19	ENSG00000163689	ENSG00000163689_020	chr3	dexseq_prepare_annotation2.py	exon	58846954	58849283	.	-	.	ENST00000472469__exon_number_020__gene_id_ENSG00000163689	C3orf67	ENSG00000163689.19	1.05548889349384	8.01424956030316	6.23155352538611e-13	2.72544029057709e-10
ENSG00000149269.5	ENSG00000149269	ENSG00000149269_006	chr11	dexseq_prepare_annotation2.py	exon	77034256	77034313	.	-	.	ENST00000278568+ENST00000527457+ENST00000356341+ENST00000528203__exon_number_006__gene_id_ENSG00000149269	PAK1	ENSG00000149269.5	1.46021062139054	8.00471436980996	6.56076767392262e-13	2.8545318467171e-10
ENSG00000114439.63	ENSG00000114439	ENSG00000114439_064	chr3	dexseq_prepare_annotation2.py	exon	107517370	107517437	.	+	.	ENST00000415149+ENST00000416476+ENST00000473542+ENST00000325805+ENST00000406780+ENST00000402543__exon_number_064__gene_id_ENSG00000114439	BBX	ENSG00000114439.63	1.29009973447753	7.66176825118315	6.56882134926269e-13	2.8545318467171e-10
ENSG00000041357.11	ENSG00000041357	ENSG00000041357_012	chr15	dexseq_prepare_annotation2.py	exon	78832882	78833076	.	+	.	ENST00000559934+ENST00000560099__exon_number_012__gene_id_ENSG00000041357	PSMA4	ENSG00000041357.11	1.76586725690431	7.99888404171293	6.77051658904288e-13	2.93278012835659e-10
ENSG00000254485.ENSG00000196220.ENSG00000206573.11	ENSG00000254485+ENSG00000196220+ENSG00000206573	ENSG00000254485+ENSG00000196220+ENSG00000206573_012	chr3	dexseq_prepare_annotation2.py	exon	9054992	9055103	.	-	.	ENST00000360413+ENST00000518265+ENST00000383836__exon_number_012__gene_id_ENSG00000254485+ENSG00000196220+ENSG00000206573		ENSG00000254485.ENSG00000196220.ENSG00000206573.11	-1.13150943240699	-7.55050650088777	6.89387593848281e-13	2.97670537417636e-10
ENSG00000114439.58	ENSG00000114439	ENSG00000114439_059	chr3	dexseq_prepare_annotation2.py	exon	107495052	107495196	.	+	.	ENST00000473542__exon_number_059__gene_id_ENSG00000114439	BBX	ENSG00000114439.58	1.10982413871892	7.65121235770406	7.00490933420887e-13	3.01504640428796e-10
ENSG00000227195.41	ENSG00000227195	ENSG00000227195_042	chr20	dexseq_prepare_annotation2.py	exon	26188939	26189080	.	-	.	ENST00000608521__exon_number_042__gene_id_ENSG00000227195	MIR663A	ENSG00000227195.41	-0.796563494140759	-7.70184985962805	7.079984405094e-13	3.03771660003625e-10
ENSG00000142512.30	ENSG00000142512	ENSG00000142512_031	chr19	dexseq_prepare_annotation2.py	exon	51920897	51920952	.	-	.	ENST00000357375+ENST00000439889+ENST00000353836+ENST00000529627+ENST00000356298+ENST00000432469+ENST00000339313__exon_number_031__gene_id_ENSG00000142512	SIGLEC10	ENSG00000142512.30	0.921433483795305	8.11569785688546	7.25040677088669e-13	3.10102413504845e-10
ENSG00000035928.50	ENSG00000035928	ENSG00000035928_051	chr4	dexseq_prepare_annotation2.py	exon	39353052	39353096	.	-	.	ENST00000418436+ENST00000349703+ENST00000504849+ENST00000503784+ENST00000512275+ENST00000381897__exon_number_051__gene_id_ENSG00000035928	RFC1	ENSG00000035928.50	-1.56083027999786	-9.10670758876545	7.72495018843307e-13	3.29359810203815e-10
ENSG00000164116.22	ENSG00000164116	ENSG00000164116_023	chr4	dexseq_prepare_annotation2.py	exon	156629388	156629446	.	+	.	ENST00000506455+ENST00000443668+ENST00000511108+ENST00000511507+ENST00000512983+ENST00000513574+ENST00000393832+ENST00000296518+ENST00000455639+ENST00000515602+ENST00000515201__exon_number_023__gene_id_ENSG00000164116	GUCY1A3	ENSG00000164116.22	-1.21734942334748	-8.46489756001485	7.75892797929252e-13	3.29771464980702e-10
ENSG00000151914.142	ENSG00000151914	ENSG00000151914_143	chr6	dexseq_prepare_annotation2.py	exon	56510885	56510980	.	-	.	ENST00000520645+ENST00000370788+ENST00000521104+ENST00000370754+ENST00000361203+ENST00000421834+ENST00000370769+ENST00000523967+ENST00000449297+ENST00000312431__exon_number_143__gene_id_ENSG00000151914	DST	ENSG00000151914.142	0.978314563471166	7.48505258104745	8.55777621643365e-13	3.62587629680158e-10
ENSG00000080845.37	ENSG00000080845	ENSG00000080845_038	chr20	dexseq_prepare_annotation2.py	exon	35152653	35152728	.	+	.	ENST00000340491+ENST00000489701+ENST00000497862+ENST00000401952+ENST00000478910+ENST00000339266+ENST00000373913+ENST00000475894+ENST00000373907__exon_number_038__gene_id_ENSG00000080845	DLGAP4	ENSG00000080845.37	-0.914653391666183	-8.296260402634	9.37294172555265e-13	3.95888531163202e-10
ENSG00000021762.18	ENSG00000021762	ENSG00000021762_019	chr11	dexseq_prepare_annotation2.py	exon	3115565	3116109	.	-	.	ENST00000478260__exon_number_019__gene_id_ENSG00000021762	OSBPL5	ENSG00000021762.18	-0.765677859079292	-7.79635354605577	9.66743572443097e-13	4.07059090183168e-10
ENSG00000177156.18	ENSG00000177156	ENSG00000177156_019	chr11	dexseq_prepare_annotation2.py	exon	763851	763940	.	+	.	ENST00000319006+ENST00000528097__exon_number_019__gene_id_ENSG00000177156	TALDO1	ENSG00000177156.18	-0.886511240740254	-8.23307831031648	9.76556252459483e-13	4.09917801303287e-10
ENSG00000178252.ENSG00000178467.63	ENSG00000178252+ENSG00000178467	ENSG00000178252+ENSG00000178467_064	chr3	dexseq_prepare_annotation2.py	exon	49049685	49049796	.	+	.	ENST00000452875+ENST00000461687+ENST00000471162+ENST00000608424+ENST00000488572+ENST00000472878+ENST00000420783+ENST00000395474+ENST00000489684+ENST00000448293__exon_number_064__gene_id_ENSG00000178252+ENSG00000178467		ENSG00000178252.ENSG00000178467.63	-1.20008468194173	-8.27617618618411	1.0318555658385e-12	4.31594673567609e-10
ENSG00000104522.47	ENSG00000104522	ENSG00000104522_048	chr8	dexseq_prepare_annotation2.py	exon	144699723	144699736	.	-	.	ENST00000425753__exon_number_048__gene_id_ENSG00000104522	TSTA3	ENSG00000104522.47	0.87288940090304	8.76245681772723	1.03456409338609e-12	4.31594673567609e-10
ENSG00000158286.19	ENSG00000158286	ENSG00000158286_020	chr1	dexseq_prepare_annotation2.py	exon	6270930	6270960	.	+	.	ENST00000485539+ENST00000377939__exon_number_020__gene_id_ENSG00000158286	RNF207	ENSG00000158286.19	1.78369489405043	7.89195122617022	1.04502951241597e-12	4.34623286357002e-10
ENSG00000120899.20	ENSG00000120899	ENSG00000120899_021	chr8	dexseq_prepare_annotation2.py	exon	27278174	27278261	.	+	.	ENST00000522517+ENST00000397501+ENST00000420218+ENST00000544172+ENST00000338238+ENST00000412793+ENST00000346049+ENST00000517339__exon_number_021__gene_id_ENSG00000120899	PTK2B	ENSG00000120899.20	-1.28780428526815	-7.8117361285629	1.10857656806387e-12	4.59642288230077e-10
ENSG00000255591.ENSG00000147140.39	ENSG00000255591+ENSG00000147140	ENSG00000255591+ENSG00000147140_040	chrX	dexseq_prepare_annotation2.py	exon	70518557	70518666	.	+	.	ENST00000276079+ENST00000474431+ENST00000373856+ENST00000535149+ENST00000373841+ENST00000490044+ENST00000473525__exon_number_040__gene_id_ENSG00000255591+ENSG00000147140		ENSG00000255591.ENSG00000147140.39	1.35834845184004	7.7563197807967	1.2115992939031e-12	5.00826388615761e-10
ENSG00000175183	ENSG00000175183	ENSG00000175183_001	chr12	dexseq_prepare_annotation2.py	exon	77252495	77252495	.	-	.	ENST00000311083__exon_number_001__gene_id_ENSG00000175183	CSRP2	ENSG00000175183	0.685750073389103	8.1862687092728	1.22647377790748e-12	5.05433944547877e-10
ENSG00000010438.1	ENSG00000010438	ENSG00000010438_002	chr9	dexseq_prepare_annotation2.py	exon	33750677	33750687	.	+	.	ENST00000361005+ENST00000468152__exon_number_002__gene_id_ENSG00000010438	PRSS3	ENSG00000010438.1	-0.589998182577894	-8.52004496496253	1.23398842093019e-12	5.06989751777447e-10
ENSG00000114439.53	ENSG00000114439	ENSG00000114439_054	chr3	dexseq_prepare_annotation2.py	exon	107491475	107491529	.	+	.	ENST00000415149+ENST00000402163+ENST00000325805+ENST00000472032+ENST00000406780+ENST00000402543+ENST00000485939__exon_number_054__gene_id_ENSG00000114439	BBX	ENSG00000114439.53	1.1495648143658	7.55146315275286	1.28282577922876e-12	5.25331376383577e-10
ENSG00000021762.17	ENSG00000021762	ENSG00000021762_018	chr11	dexseq_prepare_annotation2.py	exon	3115467	3115564	.	-	.	ENST00000263650+ENST00000389989+ENST00000348039+ENST00000534454+ENST00000534491+ENST00000542243+ENST00000478260+ENST00000471998+ENST00000525498__exon_number_018__gene_id_ENSG00000021762	OSBPL5	ENSG00000021762.17	-0.749775134231341	-7.74568569395491	1.28638032304692e-12	5.25331376383577e-10
ENSG00000140443.41	ENSG00000140443	ENSG00000140443_042	chr15	dexseq_prepare_annotation2.py	exon	99467829	99467865	.	+	.	ENST00000558762+ENST00000560972+ENST00000560343+ENST00000268035__exon_number_042__gene_id_ENSG00000140443	IGF1R	ENSG00000140443.41	-0.664796066637363	-7.661965348175	1.30630594917425e-12	5.31866586189019e-10
ENSG00000077157.ENSG00000232626	ENSG00000077157+ENSG00000232626	ENSG00000077157+ENSG00000232626_001	chr1	dexseq_prepare_annotation2.py	exon	202317827	202317829	.	+	.	ENST00000608999__exon_number_001__gene_id_ENSG00000077157+ENSG00000232626		ENSG00000077157.ENSG00000232626	0.760834064248721	7.73269494903454	1.38396342207809e-12	5.61797990096381e-10
ENSG00000115091.6	ENSG00000115091	ENSG00000115091_007	chr2	dexseq_prepare_annotation2.py	exon	114670749	114670804	.	+	.	ENST00000536059+ENST00000535589+ENST00000263238+ENST00000446821+ENST00000415792__exon_number_007__gene_id_ENSG00000115091	ACTR3	ENSG00000115091.6	0.656417814708658	8.21309549905296	1.3952422099561e-12	5.64685759135127e-10
ENSG00000087995.12	ENSG00000087995	ENSG00000087995_013	chr17	dexseq_prepare_annotation2.py	exon	60526276	60527454	.	+	.	ENST00000311506__exon_number_013__gene_id_ENSG00000087995	METTL2A	ENSG00000087995.12	1.6132482258583	9.54942095955375	1.42359678984951e-12	5.74446726075524e-10
ENSG00000090621.29	ENSG00000090621	ENSG00000090621_030	chr1	dexseq_prepare_annotation2.py	exon	40030201	40030208	.	-	.	ENST00000372862+ENST00000421687+ENST00000525045+ENST00000461578+ENST00000483770+ENST00000372856+ENST00000372857+ENST00000527718+ENST00000525669+ENST00000372858__exon_number_030__gene_id_ENSG00000090621	PABPC4	ENSG00000090621.29	-1.34988495131029	-8.40443959537711	1.43168973235974e-12	5.75514178945041e-10
ENSG00000174177.9	ENSG00000174177	ENSG00000174177_010	chr16	dexseq_prepare_annotation2.py	exon	88776631	88776690	.	+	.	ENST00000566637+ENST00000312060+ENST00000565071+ENST00000564921+ENST00000378384+ENST00000567949+ENST00000453996+ENST00000564105__exon_number_010__gene_id_ENSG00000174177	CTU2	ENSG00000174177.9	-0.858414561526244	-8.40396727448454	1.4347316936129e-12	5.75514178945041e-10
ENSG00000156795.2	ENSG00000156795	ENSG00000156795_003	chr8	dexseq_prepare_annotation2.py	exon	124428995	124429010	.	+	.	ENST00000287387+ENST00000523984+ENST00000524254__exon_number_003__gene_id_ENSG00000156795	WDYHV1	ENSG00000156795.2	1.75259810080312	8.48336681904598	1.44919692048999e-12	5.79326261717037e-10
ENSG00000171132.51	ENSG00000171132	ENSG00000171132_052	chr2	dexseq_prepare_annotation2.py	exon	46411874	46415129	.	+	.	ENST00000306156__exon_number_052__gene_id_ENSG00000171132	PRKCE	ENSG00000171132.51	-1.86199098120771	-9.83874796976912	1.45278081886823e-12	5.79326261717037e-10
ENSG00000104218.43	ENSG00000104218	ENSG00000104218_044	chr8	dexseq_prepare_annotation2.py	exon	68105813	68105837	.	+	.	ENST00000519668+ENST00000262210+ENST00000412460__exon_number_044__gene_id_ENSG00000104218	CSPP1	ENSG00000104218.43	-1.50801522338392	-8.00608089973258	1.54537983839148e-12	6.14444836506725e-10
ENSG00000135655	ENSG00000135655	ENSG00000135655_001	chr12	dexseq_prepare_annotation2.py	exon	62654119	62654136	.	+	.	ENST00000353364__exon_number_001__gene_id_ENSG00000135655	USP15	ENSG00000135655	1.38869345167596	8.13309837275796	1.58842630350613e-12	6.29713494391718e-10
ENSG00000122674.27	ENSG00000122674	ENSG00000122674_028	chr7	dexseq_prepare_annotation2.py	exon	5965263	5965571	.	+	.	ENST00000537980+ENST00000474507+ENST00000496860+ENST00000325974__exon_number_028__gene_id_ENSG00000122674	CCZ1	ENSG00000122674.27	-1.13902246994424	-7.88641392139694	1.68320048448486e-12	6.65340198505617e-10
ENSG00000227195.38	ENSG00000227195	ENSG00000227195_039	chr20	dexseq_prepare_annotation2.py	exon	26188822	26188874	.	-	.	ENST00000596223+ENST00000596111+ENST00000385250+ENST00000597267__exon_number_039__gene_id_ENSG00000227195	MIR663A	ENSG00000227195.38	0.62147389049326	7.55433996877457	1.70102644999399e-12	6.70431884136877e-10
ENSG00000150990.3	ENSG00000150990	ENSG00000150990_004	chr12	dexseq_prepare_annotation2.py	exon	125431377	125432146	.	-	.	ENST00000539298+ENST00000544745+ENST00000308736+ENST00000542400__exon_number_004__gene_id_ENSG00000150990	DHX37	ENSG00000150990.3	-1.16414830283614	-8.05858653880574	1.80953740016283e-12	7.11132463156166e-10
ENSG00000068976	ENSG00000068976	ENSG00000068976_001	chr11	dexseq_prepare_annotation2.py	exon	64513861	64514280	.	-	.	ENST00000164139+ENST00000377432+ENST00000483742__exon_number_001__gene_id_ENSG00000068976	PYGM	ENSG00000068976	-1.42668258862546	-8.27838354548486	1.82899386896121e-12	7.167012911604e-10
ENSG00000070756.31	ENSG00000070756	ENSG00000070756_032	chr8	dexseq_prepare_annotation2.py	exon	101724990	101725017	.	-	.	ENST00000522387+ENST00000519596+ENST00000519004+ENST00000318607+ENST00000519100+ENST00000519622__exon_number_032__gene_id_ENSG00000070756	PABPC1	ENSG00000070756.31	1.10750216236783	8.01174358402683	1.83923399316808e-12	7.18636954644711e-10
ENSG00000023191.26	ENSG00000023191	ENSG00000023191_027	chr11	dexseq_prepare_annotation2.py	exon	499601	499676	.	-	.	ENST00000525522+ENST00000524780__exon_number_027__gene_id_ENSG00000023191	RNH1	ENSG00000023191.26	1.81245913632996	12.1763347504642	1.88944240276454e-12	7.36133275435696e-10
ENSG00000037042	ENSG00000037042	ENSG00000037042_001	chr17	dexseq_prepare_annotation2.py	exon	40811323	40811324	.	+	.	ENST00000251412__exon_number_001__gene_id_ENSG00000037042	TUBG2	ENSG00000037042	1.37192187177781	8.61405740045864	1.91036564024995e-12	7.41801959166638e-10
ENSG00000113360.77	ENSG00000113360	ENSG00000113360_078	chr5	dexseq_prepare_annotation2.py	exon	31532221	31532303	.	-	.	ENST00000507438__exon_number_078__gene_id_ENSG00000113360	DROSHA	ENSG00000113360.77	-0.912064613466156	-7.51333133127154	1.91493476795093e-12	7.41801959166638e-10
ENSG00000021762.15	ENSG00000021762	ENSG00000021762_016	chr11	dexseq_prepare_annotation2.py	exon	3114757	3114893	.	-	.	ENST00000263650+ENST00000389989+ENST00000348039+ENST00000534454+ENST00000534491+ENST00000542243+ENST00000478260+ENST00000471998+ENST00000525498__exon_number_016__gene_id_ENSG00000021762	OSBPL5	ENSG00000021762.15	-0.735632390619875	-7.66341520522504	2.0422620705653e-12	7.88871726642121e-10
ENSG00000255591.ENSG00000147140.38	ENSG00000255591+ENSG00000147140	ENSG00000255591+ENSG00000147140_039	chrX	dexseq_prepare_annotation2.py	exon	70518319	70518358	.	+	.	ENST00000276079+ENST00000474431+ENST00000373856+ENST00000535149+ENST00000373841+ENST00000490044+ENST00000473525__exon_number_039__gene_id_ENSG00000255591+ENSG00000147140		ENSG00000255591.ENSG00000147140.38	1.45332611765398	7.66045033268669	2.07648870314296e-12	7.99813895879343e-10
ENSG00000137807.3	ENSG00000137807	ENSG00000137807_004	chr15	dexseq_prepare_annotation2.py	exon	69706664	69706687	.	+	.	ENST00000561089+ENST00000352331+ENST00000559279+ENST00000395392__exon_number_004__gene_id_ENSG00000137807	KIF23	ENSG00000137807.3	0.903106259510076	7.73817250363666	2.1147374431486e-12	8.12238900897941e-10
ENSG00000021762.16	ENSG00000021762	ENSG00000021762_017	chr11	dexseq_prepare_annotation2.py	exon	3114976	3115065	.	-	.	ENST00000263650+ENST00000389989+ENST00000348039+ENST00000534454+ENST00000534491+ENST00000542243+ENST00000478260+ENST00000471998+ENST00000525498__exon_number_017__gene_id_ENSG00000021762	OSBPL5	ENSG00000021762.16	-0.769364023185974	-7.65277262832839	2.16778367646589e-12	8.30261148086435e-10
ENSG00000134744.1	ENSG00000134744	ENSG00000134744_002	chr1	dexseq_prepare_annotation2.py	exon	52873957	52874132	.	-	.	ENST00000528457+ENST00000527941__exon_number_002__gene_id_ENSG00000134744	ZCCHC11	ENSG00000134744.1	0.829530870316534	7.34748211189617	2.23880311051668e-12	8.55046206563585e-10
ENSG00000227195.58	ENSG00000227195	ENSG00000227195_059	chr20	dexseq_prepare_annotation2.py	exon	26189979	26189993	.	-	.	ENST00000600225+ENST00000601079__exon_number_059__gene_id_ENSG00000227195	MIR663A	ENSG00000227195.58	-0.838478209748074	-7.50436674828451	2.28471409219554e-12	8.70129511370945e-10
ENSG00000254485.ENSG00000196220.ENSG00000206573.7	ENSG00000254485+ENSG00000196220+ENSG00000206573	ENSG00000254485+ENSG00000196220+ENSG00000206573_008	chr3	dexseq_prepare_annotation2.py	exon	9036139	9036207	.	-	.	ENST00000360413+ENST00000520860+ENST00000383836__exon_number_008__gene_id_ENSG00000254485+ENSG00000196220+ENSG00000206573		ENSG00000254485.ENSG00000196220.ENSG00000206573.7	-1.3772318222636	-7.35765196618194	2.31271537994258e-12	8.78326545219539e-10
ENSG00000142621.76	ENSG00000142621	ENSG00000142621_077	chr1	dexseq_prepare_annotation2.py	exon	15714842	15714876	.	+	.	ENST00000477846+ENST00000375999+ENST00000481324__exon_number_077__gene_id_ENSG00000142621	FHAD1	ENSG00000142621.76	-1.20956862052469	-7.69790106902214	2.33598248905221e-12	8.84684854275634e-10
ENSG00000104368.17	ENSG00000104368	ENSG00000104368_018	chr8	dexseq_prepare_annotation2.py	exon	42040284	42040408	.	-	.	ENST00000270189+ENST00000524009+ENST00000352041+ENST00000429710+ENST00000220809+ENST00000519510+ENST00000524261+ENST00000429089__exon_number_018__gene_id_ENSG00000104368	PLAT	ENSG00000104368.17	0.829848064242539	8.05073973260462	2.36978238877029e-12	8.94985615137196e-10
ENSG00000105397.64	ENSG00000105397	ENSG00000105397_065	chr19	dexseq_prepare_annotation2.py	exon	10491056	10491185	.	-	.	ENST00000530829+ENST00000531836+ENST00000525621+ENST00000529370__exon_number_065__gene_id_ENSG00000105397	TYK2	ENSG00000105397.64	-1.08842583370446	-8.09986256966687	2.39632590513574e-12	9.02496274639204e-10
ENSG00000113360.68	ENSG00000113360	ENSG00000113360_069	chr5	dexseq_prepare_annotation2.py	exon	31527014	31527019	.	-	.	ENST00000507438+ENST00000344624+ENST00000511367+ENST00000442743+ENST00000513349__exon_number_069__gene_id_ENSG00000113360	DROSHA	ENSG00000113360.68	-0.922493158797032	-7.46628514768698	2.53253818905768e-12	9.51153996534122e-10
ENSG00000010671.32	ENSG00000010671	ENSG00000010671_033	chrX	dexseq_prepare_annotation2.py	exon	100641050	100641136	.	-	.	ENST00000308731+ENST00000372880+ENST00000464567__exon_number_033__gene_id_ENSG00000010671	BTK	ENSG00000010671.32	-1.0765026552221	-8.79496846211731	2.55439039073499e-12	9.56710933581854e-10
ENSG00000150093.55	ENSG00000150093	ENSG00000150093_056	chr10	dexseq_prepare_annotation2.py	exon	33247414	33247814	.	-	.	ENST00000439974__exon_number_056__gene_id_ENSG00000150093	ITGB1	ENSG00000150093.55	0.648141286436071	8.11523586761376	2.90882496607652e-12	1.08645814476746e-09
ENSG00000132912.35	ENSG00000132912	ENSG00000132912_036	chr5	dexseq_prepare_annotation2.py	exon	150138123	150138147	.	-	.	ENST00000521093+ENST00000519313__exon_number_036__gene_id_ENSG00000132912	DCTN4	ENSG00000132912.35	1.17543089742463	7.91530367130864	2.97909035132392e-12	1.10964568135494e-09
ENSG00000157538.41	ENSG00000157538	ENSG00000157538_042	chr21	dexseq_prepare_annotation2.py	exon	38640221	38640262	.	-	.	ENST00000288304__exon_number_042__gene_id_ENSG00000157538	DSCR3	ENSG00000157538.41	1.05216933499066	7.95119217048753	3.07243004612431e-12	1.14127728907843e-09
ENSG00000010379.3	ENSG00000010379	ENSG00000010379_004	chr12	dexseq_prepare_annotation2.py	exon	331698	331745	.	-	.	ENST00000343164+ENST00000445055__exon_number_004__gene_id_ENSG00000010379	SLC6A13	ENSG00000010379.3	2.97370739109653	8.49729313355446	3.09702403962693e-12	1.14726970858114e-09
ENSG00000166311.24	ENSG00000166311	ENSG00000166311_025	chr11	dexseq_prepare_annotation2.py	exon	6415126	6415271	.	+	.	ENST00000299397+ENST00000532367+ENST00000356761+ENST00000533123+ENST00000531336+ENST00000534405+ENST00000526280+ENST00000531303+ENST00000527275+ENST00000342245__exon_number_025__gene_id_ENSG00000166311	SMPD1	ENSG00000166311.24	1.14344748819682	8.90001556653827	3.11144240904281e-12	1.14947025804589e-09
ENSG00000114374.1	ENSG00000114374	ENSG00000114374_002	chrY	dexseq_prepare_annotation2.py	exon	14813969	14813984	.	+	.	ENST00000493168+ENST00000338981__exon_number_002__gene_id_ENSG00000114374	USP9Y	ENSG00000114374.1	-1.25474056026536	-7.6368675391339	3.2627430717051e-12	1.19943240156349e-09
ENSG00000126226.38	ENSG00000126226	ENSG00000126226_039	chr13	dexseq_prepare_annotation2.py	exon	113862944	113862955	.	-	.	ENST00000375479+ENST00000375477+ENST00000246505+ENST00000375457+ENST00000484641+ENST00000480971+ENST00000491548+ENST00000337344__exon_number_039__gene_id_ENSG00000126226	PCID2	ENSG00000126226.38	0.69027271382717	7.73196404168893	3.26437547887573e-12	1.19943240156349e-09
ENSG00000113360.76	ENSG00000113360	ENSG00000113360_077	chr5	dexseq_prepare_annotation2.py	exon	31532182	31532216	.	-	.	ENST00000513349__exon_number_077__gene_id_ENSG00000113360	DROSHA	ENSG00000113360.76	-0.949395251268857	-7.42021130977522	3.32703272169948e-12	1.21915067695529e-09
ENSG00000142449.6	ENSG00000142449	ENSG00000142449_007	chr19	dexseq_prepare_annotation2.py	exon	8140167	8140295	.	-	.	ENST00000600128+ENST00000601739+ENST00000270509__exon_number_007__gene_id_ENSG00000142449	FBN3	ENSG00000142449.6	-1.53307122593082	-7.59318299103157	3.34385434018677e-12	1.22201201927548e-09
ENSG00000198561.ENSG00000213593.ENSG00000211450.ENSG00000254732.ENSG00000254462.47	ENSG00000198561+ENSG00000213593+ENSG00000211450+ENSG00000254732+ENSG00000254462	ENSG00000198561+ENSG00000213593+ENSG00000211450+ENSG00000254732+ENSG00000254462_048	chr11	dexseq_prepare_annotation2.py	exon	57529273	57529289	.	+	.	ENST00000530094+ENST00000530748+ENST00000361391+ENST00000426142+ENST00000532844+ENST00000361796+ENST00000428599+ENST00000361332+ENST00000529986+ENST00000526772+ENST00000534579+ENST00000532787+ENST00000399050+ENST00000415361+ENST00000532245+ENST00000531014+ENST00000527467+ENST00000358694+ENST00000533667+ENST00000532649+ENST00000528621+ENST00000532463+ENST00000529526+ENST00000528232+ENST00000525902…		ENSG00000198561.ENSG00000213593.ENSG00000211450.ENSG00000254732.ENSG00000254462.47	-1.40676718722729	-7.56787333556328	3.48443205899334e-12	1.26996308446891e-09
ENSG00000198130.1	ENSG00000198130	ENSG00000198130_002	chr2	dexseq_prepare_annotation2.py	exon	191068647	191069359	.	-	.	ENST00000392332__exon_number_002__gene_id_ENSG00000198130	HIBCH	ENSG00000198130.1	-0.760715460866592	-7.80347940994231	3.60997230925688e-12	1.31219106068007e-09
ENSG00000114439.69	ENSG00000114439	ENSG00000114439_070	chr3	dexseq_prepare_annotation2.py	exon	107519942	107520128	.	+	.	ENST00000415149+ENST00000458347+ENST00000416476+ENST00000325805+ENST00000406780+ENST00000402543__exon_number_070__gene_id_ENSG00000114439	BBX	ENSG00000114439.69	1.28581789607702	7.36403335162994	3.95186878945105e-12	1.43262640163463e-09
ENSG00000197818.10	ENSG00000197818	ENSG00000197818_011	chr20	dexseq_prepare_annotation2.py	exon	48466116	48466217	.	+	.	ENST00000539601+ENST00000361573+ENST00000417961+ENST00000541138__exon_number_011__gene_id_ENSG00000197818	SLC9A8	ENSG00000197818.10	1.29265579820055	8.55018743511447	3.96457500346685e-12	1.43340002165345e-09
ENSG00000145362.47	ENSG00000145362	ENSG00000145362_048	chr4	dexseq_prepare_annotation2.py	exon	114251402	114251519	.	+	.	ENST00000357077+ENST00000509550+ENST00000503271+ENST00000506722+ENST00000394537+ENST00000264366+ENST00000503423+ENST00000515644+ENST00000514960+ENST00000504454__exon_number_048__gene_id_ENSG00000145362	ANK2	ENSG00000145362.47	1.48301016795633	7.41973911757514	3.99915844656446e-12	1.44205824601623e-09
ENSG00000140398.7	ENSG00000140398	ENSG00000140398_008	chr15	dexseq_prepare_annotation2.py	exon	75639440	75639451	.	+	.	ENST00000568881+ENST00000566313+ENST00000566752+ENST00000567959+ENST00000568059+ENST00000564500+ENST00000561643+ENST00000355059__exon_number_008__gene_id_ENSG00000140398	NEIL1	ENSG00000140398.7	-1.72127878359203	-7.99160821866799	4.01517887529717e-12	1.44399464793247e-09
ENSG00000113360.69	ENSG00000113360	ENSG00000113360_070	chr5	dexseq_prepare_annotation2.py	exon	31527611	31527687	.	-	.	ENST00000504361__exon_number_070__gene_id_ENSG00000113360	DROSHA	ENSG00000113360.69	-0.90085481408207	-7.38633868246778	4.06375228087765e-12	1.45759698874591e-09
ENSG00000163293.17	ENSG00000163293	ENSG00000163293_018	chr4	dexseq_prepare_annotation2.py	exon	48039359	48040717	.	+	.	ENST00000295461__exon_number_018__gene_id_ENSG00000163293	NIPAL1	ENSG00000163293.17	-1.05305182143257	-8.33209476444576	4.0957400853287e-12	1.46519428034046e-09
ENSG00000159720.10	ENSG00000159720	ENSG00000159720_011	chr16	dexseq_prepare_annotation2.py	exon	67472725	67472727	.	-	.	ENST00000567694+ENST00000563064+ENST00000290949+ENST00000540149+ENST00000426604+ENST00000568620+ENST00000561852+ENST00000565835+ENST00000602876+ENST00000563305__exon_number_011__gene_id_ENSG00000159720	ATP6V0D1	ENSG00000159720.10	0.828056593961659	7.554064154051	4.15262362394519e-12	1.48163425310983e-09
ENSG00000198099.3	ENSG00000198099	ENSG00000198099_004	chr4	dexseq_prepare_annotation2.py	exon	100045515	100045529	.	-	.	ENST00000508393+ENST00000265512+ENST00000423445+ENST00000509471__exon_number_004__gene_id_ENSG00000198099	ADH4	ENSG00000198099.3	0.664161961226744	7.68480839124952	4.18715361628595e-12	1.49003323255455e-09
ENSG00000104218.4	ENSG00000104218	ENSG00000104218_005	chr8	dexseq_prepare_annotation2.py	exon	67986478	67986586	.	+	.	ENST00000519701+ENST00000519163+ENST00000262210+ENST00000521919+ENST00000412460__exon_number_005__gene_id_ENSG00000104218	CSPP1	ENSG00000104218.4	1.29781030630725	7.80835113741808	4.20692887506535e-12	1.4931513893694e-09
ENSG00000106638.26	ENSG00000106638	ENSG00000106638_027	chr7	dexseq_prepare_annotation2.py	exon	72988713	72988774	.	-	.	ENST00000469518+ENST00000465279+ENST00000433464+ENST00000305632+ENST00000452125+ENST00000459913+ENST00000479892+ENST00000426966+ENST00000452475+ENST00000437521+ENST00000450285+ENST00000424598+ENST00000476136+ENST00000496056+ENST00000432538+ENST00000435792__exon_number_027__gene_id_ENSG00000106638	TBL2	ENSG00000106638.26	0.810465866147652	9.21730879693065	4.25257803029928e-12	1.50541262272595e-09
ENSG00000138385.30	ENSG00000138385	ENSG00000138385_031	chr2	dexseq_prepare_annotation2.py	exon	170667399	170667554	.	+	.	ENST00000490914+ENST00000409333+ENST00000260956__exon_number_031__gene_id_ENSG00000138385	SSB	ENSG00000138385.30	-0.769480933013171	-8.06575431112115	4.85353710994662e-12	1.71367778239787e-09
ENSG00000082805.1	ENSG00000082805	ENSG00000082805_002	chr12	dexseq_prepare_annotation2.py	exon	1100374	1100398	.	+	.	ENST00000543086__exon_number_002__gene_id_ENSG00000082805	ERC1	ENSG00000082805.1	-0.795586612738467	-7.26788198972665	4.97063648625719e-12	1.74495846491003e-09
ENSG00000118257.49	ENSG00000118257	ENSG00000118257_050	chr2	dexseq_prepare_annotation2.py	exon	206656959	206657009	.	+	.	ENST00000540178+ENST00000360409+ENST00000357785+ENST00000467850__exon_number_050__gene_id_ENSG00000118257	NRP2	ENSG00000118257.49	0.721613735115027	9.43806664518704	4.98010251352557e-12	1.74495846491003e-09
ENSG00000149806.ENSG00000162298.34	ENSG00000149806+ENSG00000162298	ENSG00000149806+ENSG00000162298_035	chr11	dexseq_prepare_annotation2.py	exon	64896263	64897200	.	-	.	ENST00000449943__exon_number_035__gene_id_ENSG00000149806+ENSG00000162298		ENSG00000149806.ENSG00000162298.34	-1.47838379096957	-7.26144089120554	4.98074173503992e-12	1.74495846491003e-09
ENSG00000163293.18	ENSG00000163293	ENSG00000163293_019	chr4	dexseq_prepare_annotation2.py	exon	48040718	48040877	.	+	.	ENST00000295461+ENST00000511123__exon_number_019__gene_id_ENSG00000163293	NIPAL1	ENSG00000163293.18	-1.0851246999759	-8.28406869349997	5.02726357537448e-12	1.75077341443172e-09
ENSG00000126226.34	ENSG00000126226	ENSG00000126226_035	chr13	dexseq_prepare_annotation2.py	exon	113854831	113854987	.	-	.	ENST00000462853__exon_number_035__gene_id_ENSG00000126226	PCID2	ENSG00000126226.34	0.741735722723774	7.64989535798299	5.03305117066324e-12	1.75077341443172e-09
ENSG00000066427.ENSG00000259634.43	ENSG00000066427+ENSG00000259634	ENSG00000066427+ENSG00000259634_044	chr14	dexseq_prepare_annotation2.py	exon	92572918	92572918	.	-	.	ENST00000554994+ENST00000556339+ENST00000556315+ENST00000429774+ENST00000553498+ENST00000556374+ENST00000553491+ENST00000554672+ENST00000554673+ENST00000503767+ENST00000556644+ENST00000553287+ENST00000554350+ENST00000553570+ENST00000545170+ENST00000556082+ENST00000554592+ENST00000554214+ENST00000556958+ENST00000553488+ENST00000359366+ENST00000553309+ENST00000556288+ENST00000556898+ENST00000556274…		ENSG00000066427.ENSG00000259634.43	-0.95037961085757	-10.2148536477122	5.03607876877734e-12	1.75077341443172e-09
ENSG00000021762.50	ENSG00000021762	ENSG00000021762_051	chr11	dexseq_prepare_annotation2.py	exon	3167410	3167891	.	-	.	ENST00000528124__exon_number_051__gene_id_ENSG00000021762	OSBPL5	ENSG00000021762.50	1.17562596986679	7.49969054047216	5.09292726046892e-12	1.76600834738848e-09
ENSG00000145362.40	ENSG00000145362	ENSG00000145362_041	chr4	dexseq_prepare_annotation2.py	exon	114232411	114232555	.	+	.	ENST00000357077+ENST00000509550+ENST00000394537+ENST00000503271+ENST00000502701+ENST00000506722+ENST00000264366+ENST00000503423+ENST00000504454__exon_number_041__gene_id_ENSG00000145362	ANK2	ENSG00000145362.40	1.40164527427506	7.35984564765013	5.66665561866213e-12	1.95994005635063e-09
ENSG00000138101.3	ENSG00000138101	ENSG00000138101_004	chr2	dexseq_prepare_annotation2.py	exon	25600127	25600130	.	-	.	ENST00000407661+ENST00000407186+ENST00000398951+ENST00000404103+ENST00000496972+ENST00000405222+ENST00000407038+ENST00000406818+ENST00000497476__exon_number_004__gene_id_ENSG00000138101	DTNB	ENSG00000138101.3	-1.377512465183	-7.65048235871133	5.7867392633891e-12	1.99638087228708e-09
ENSG00000114439.56	ENSG00000114439	ENSG00000114439_057	chr3	dexseq_prepare_annotation2.py	exon	107491914	107492483	.	+	.	ENST00000415149+ENST00000325805+ENST00000402543+ENST00000406780__exon_number_057__gene_id_ENSG00000114439	BBX	ENSG00000114439.56	1.05793426345728	7.29533728354526	5.9454589881947e-12	2.04593203182085e-09
ENSG00000114374	ENSG00000114374	ENSG00000114374_001	chrY	dexseq_prepare_annotation2.py	exon	14813160	14813968	.	+	.	ENST00000338981__exon_number_001__gene_id_ENSG00000114374	USP9Y	ENSG00000114374	-1.17908467391475	-7.52158522560681	6.11615764550253e-12	2.09934401491778e-09
ENSG00000136828.45	ENSG00000136828	ENSG00000136828_046	chr9	dexseq_prepare_annotation2.py	exon	129985444	129985445	.	+	.	ENST00000438723__exon_number_046__gene_id_ENSG00000136828	RALGPS1	ENSG00000136828.45	0.989462416283438	7.53789040934483	6.26053005061489e-12	2.14347269020825e-09
ENSG00000118369.9	ENSG00000118369	ENSG00000118369_010	chr11	dexseq_prepare_annotation2.py	exon	77911179	77911280	.	+	.	ENST00000530546+ENST00000441408+ENST00000529308+ENST00000526425+ENST00000528910__exon_number_010__gene_id_ENSG00000118369	USP35	ENSG00000118369.9	1.24215315651056	8.22793776962228	6.38788337456741e-12	2.18156675992594e-09
ENSG00000213221.ENSG00000187796.30	ENSG00000213221+ENSG00000187796	ENSG00000213221+ENSG00000187796_031	chr9	dexseq_prepare_annotation2.py	exon	139265154	139265292	.	-	.	ENST00000556340__exon_number_031__gene_id_ENSG00000213221+ENSG00000187796		ENSG00000213221.ENSG00000187796.30	1.21747215009302	8.55202938464604	6.51793523652176e-12	2.22038868150275e-09
ENSG00000111275.ENSG00000111271.ENSG00000257767.53	ENSG00000111275+ENSG00000111271+ENSG00000257767	ENSG00000111275+ENSG00000111271+ENSG00000257767_054	chr12	dexseq_prepare_annotation2.py	exon	112185392	112185529	.	+	.	ENST00000505487+ENST00000507688__exon_number_054__gene_id_ENSG00000111275+ENSG00000111271+ENSG00000257767		ENSG00000111275.ENSG00000111271.ENSG00000257767.53	2.48064876453362	10.1131084081292	6.55366352731374e-12	2.22696443198058e-09
ENSG00000067248.26	ENSG00000067248	ENSG00000067248_027	chr5	dexseq_prepare_annotation2.py	exon	54586046	54586172	.	-	.	ENST00000504778+ENST00000251636__exon_number_027__gene_id_ENSG00000067248	DHX29	ENSG00000067248.26	-0.543441811205006	-7.62377475116208	6.65016400262957e-12	2.24999792914096e-09
ENSG00000168619.32	ENSG00000168619	ENSG00000168619_033	chr8	dexseq_prepare_annotation2.py	exon	39587582	39587582	.	+	.	ENST00000379866+ENST00000265707__exon_number_033__gene_id_ENSG00000168619	ADAM18	ENSG00000168619.32	1.29716278879864	8.54665726020321	6.65463829701233e-12	2.24999792914096e-09
ENSG00000227195.64	ENSG00000227195	ENSG00000227195_065	chr20	dexseq_prepare_annotation2.py	exon	26232129	26232141	.	-	.	ENST00000594130+ENST00000601119__exon_number_065__gene_id_ENSG00000227195	MIR663A	ENSG00000227195.64	-0.814005871867547	-7.31965586347656	6.73856692409894e-12	2.26763865940598e-09
ENSG00000104691.8	ENSG00000104691	ENSG00000104691_009	chr8	dexseq_prepare_annotation2.py	exon	30601845	30601977	.	+	.	ENST00000519246+ENST00000522735__exon_number_009__gene_id_ENSG00000104691	UBXN8	ENSG00000104691.8	0.937055751874985	8.30955854719078	6.7402633073757e-12	2.26763865940598e-09
ENSG00000163743.16	ENSG00000163743	ENSG00000163743_017	chr4	dexseq_prepare_annotation2.py	exon	76416821	76416847	.	-	.	ENST00000513909+ENST00000504085+ENST00000512567+ENST00000513083+ENST00000324439+ENST00000514589+ENST00000380840+ENST00000505105+ENST00000512706+ENST00000505514+ENST00000451788__exon_number_017__gene_id_ENSG00000163743	RCHY1	ENSG00000163743.16	-2.86100833747245	-7.93242940781488	6.83919885490627e-12	2.29522836422253e-09
ENSG00000165458.54	ENSG00000165458	ENSG00000165458_055	chr11	dexseq_prepare_annotation2.py	exon	71948704	71948840	.	+	.	ENST00000320683+ENST00000541752+ENST00000298229+ENST00000538751+ENST00000541756__exon_number_055__gene_id_ENSG00000165458	INPPL1	ENSG00000165458.54	1.43981348878462	7.58828753029078	6.95915853633886e-12	2.32972008067628e-09
ENSG00000186469.32	ENSG00000186469	ENSG00000186469_033	chr14	dexseq_prepare_annotation2.py	exon	52433622	52433758	.	+	.	ENST00000556752+ENST00000555472+ENST00000554840+ENST00000553299+ENST00000335281+ENST00000556766__exon_number_033__gene_id_ENSG00000186469	GNG2	ENSG00000186469.32	-1.72177772704572	-8.19025079128746	7.50244255664363e-12	2.5054092776228e-09
ENSG00000197128.ENSG00000178201.ENSG00000268163.22	ENSG00000197128+ENSG00000178201+ENSG00000268163	ENSG00000197128+ENSG00000178201+ENSG00000268163_023	chr19	dexseq_prepare_annotation2.py	exon	57988889	57988900	.	-	.	ENST00000427512+ENST00000343280+ENST00000415705+ENST00000356584+ENST00000425074+ENST00000600175__exon_number_023__gene_id_ENSG00000197128+ENSG00000178201+ENSG00000268163		ENSG00000197128.ENSG00000178201.ENSG00000268163.22	-0.944252035752849	-8.27525387330569	7.77016046022545e-12	2.58843708972552e-09
ENSG00000145362.44	ENSG00000145362	ENSG00000145362_045	chr4	dexseq_prepare_annotation2.py	exon	114239741	114239762	.	+	.	ENST00000357077+ENST00000509550+ENST00000394537+ENST00000503271+ENST00000502701+ENST00000506722+ENST00000264366+ENST00000503423+ENST00000515644+ENST00000514960+ENST00000504454__exon_number_045__gene_id_ENSG00000145362	ANK2	ENSG00000145362.44	1.18208701288054	7.30140526774185	7.95061028231623e-12	2.64205794925735e-09
ENSG00000174791.30	ENSG00000174791	ENSG00000174791_031	chr11	dexseq_prepare_annotation2.py	exon	66103908	66104000	.	-	.	ENST00000311320__exon_number_031__gene_id_ENSG00000174791	RIN1	ENSG00000174791.30	0.995679505832948	7.89766352750694	8.04443743373348e-12	2.66597545612523e-09
ENSG00000104490.18	ENSG00000104490	ENSG00000104490_019	chr8	dexseq_prepare_annotation2.py	exon	102731542	102731542	.	-	.	ENST00000311028+ENST00000522448+ENST00000220931+ENST00000518166+ENST00000522252+ENST00000520690+ENST00000517822+ENST00000520425+ENST00000521599+ENST00000518727+ENST00000395923+ENST00000524209+ENST00000522951+ENST00000519508__exon_number_019__gene_id_ENSG00000104490	NCALD	ENSG00000104490.18	0.944461346274229	7.40084990790111	8.06191040854497e-12	2.66597545612523e-09
ENSG00000266981.ENSG00000141161.ENSG00000267744.7	ENSG00000266981+ENSG00000141161+ENSG00000267744	ENSG00000266981+ENSG00000141161+ENSG00000267744_008	chr17	dexseq_prepare_annotation2.py	exon	33481593	33481760	.	+	.	ENST00000268876+ENST00000433649+ENST00000378449+ENST00000591048+ENST00000394570__exon_number_008__gene_id_ENSG00000266981+ENSG00000141161+ENSG00000267744		ENSG00000266981.ENSG00000141161.ENSG00000267744.7	-1.37087982491074	-8.81043581886838	8.20893847356191e-12	2.70799098813253e-09
ENSG00000151914.140	ENSG00000151914	ENSG00000151914_141	chr6	dexseq_prepare_annotation2.py	exon	56507695	56507794	.	-	.	ENST00000244364__exon_number_141__gene_id_ENSG00000151914	DST	ENSG00000151914.140	1.02452574701413	7.12351698547054	8.29539136497908e-12	2.72986833021018e-09
ENSG00000068971.1	ENSG00000068971	ENSG00000068971_002	chr11	dexseq_prepare_annotation2.py	exon	64685071	64685112	.	+	.	ENST00000413292+ENST00000526559__exon_number_002__gene_id_ENSG00000068971	PPP2R5B	ENSG00000068971.1	1.02263563418723	8.08061837199802	8.46417204590596e-12	2.77866676592741e-09
ENSG00000163539.95	ENSG00000163539	ENSG00000163539_096	chr3	dexseq_prepare_annotation2.py	exon	33738347	33738425	.	-	.	ENST00000468888+ENST00000399362+ENST00000467956+ENST00000307312+ENST00000359576__exon_number_096__gene_id_ENSG00000163539	CLASP2	ENSG00000163539.95	-1.66393074346207	-7.26011293932099	8.52621630564486e-12	2.79227405592256e-09
ENSG00000104218.31	ENSG00000104218	ENSG00000104218_032	chr8	dexseq_prepare_annotation2.py	exon	68071272	68071372	.	+	.	ENST00000519668+ENST00000262210+ENST00000521168+ENST00000412460__exon_number_032__gene_id_ENSG00000104218	CSPP1	ENSG00000104218.31	-1.41643795029012	-7.66737919014445	8.55919164578394e-12	2.79304588634269e-09
ENSG00000090612.ENSG00000256223.ENSG00000256825.49	ENSG00000090612+ENSG00000256223+ENSG00000256825	ENSG00000090612+ENSG00000256223+ENSG00000256825_050	chr12	dexseq_prepare_annotation2.py	exon	133768307	133768493	.	+	.	ENST00000534953+ENST00000585488__exon_number_050__gene_id_ENSG00000090612+ENSG00000256223+ENSG00000256825		ENSG00000090612.ENSG00000256223.ENSG00000256825.49	-0.755934738911287	-7.7422904673845	8.56977392809193e-12	2.79304588634269e-09
ENSG00000008294.64	ENSG00000008294	ENSG00000008294_065	chr17	dexseq_prepare_annotation2.py	exon	49118862	49119012	.	-	.	ENST00000505173+ENST00000505279+ENST00000511987+ENST00000262013+ENST00000510283+ENST00000357122+ENST00000502329+ENST00000510855+ENST00000514613__exon_number_065__gene_id_ENSG00000008294	SPAG9	ENSG00000008294.64	-0.743687266267946	-7.63080078428198	8.71029824139132e-12	2.83203754475856e-09
ENSG00000175449.17	ENSG00000175449	ENSG00000175449_018	chr5	dexseq_prepare_annotation2.py	exon	94993766	94993786	.	+	.	ENST00000508206+ENST00000380005__exon_number_018__gene_id_ENSG00000175449	RFESD	ENSG00000175449.17	0.862843487180328	8.61495113140346	8.92781146939523e-12	2.89581467618073e-09
ENSG00000255624.7	ENSG00000255624	ENSG00000255624_008	chr10	dexseq_prepare_annotation2.py	exon	124643241	124643294	.	+	.	ENST00000368895__exon_number_008__gene_id_ENSG00000255624	RP11-564D11.3	ENSG00000255624.7	1.91346747777804	8.98962973655123	9.06926469320571e-12	2.93467552657331e-09
ENSG00000113360.75	ENSG00000113360	ENSG00000113360_076	chr5	dexseq_prepare_annotation2.py	exon	31532169	31532181	.	-	.	ENST00000504361+ENST00000513349__exon_number_076__gene_id_ENSG00000113360	DROSHA	ENSG00000113360.75	-0.915338544435739	-7.23656221654485	9.78289876436563e-12	3.15805947683386e-09
ENSG00000082397.4	ENSG00000082397	ENSG00000082397_005	chr18	dexseq_prepare_annotation2.py	exon	5393102	5393165	.	-	.	ENST00000544123+ENST00000578618+ENST00000540638+ENST00000542652+ENST00000545076+ENST00000341928__exon_number_005__gene_id_ENSG00000082397	EPB41L3	ENSG00000082397.4	-0.855361588233112	-7.51617419768429	1.01577979062614e-11	3.27129348153617e-09
ENSG00000138075.19	ENSG00000138075	ENSG00000138075_020	chr2	dexseq_prepare_annotation2.py	exon	44065959	44066004	.	-	.	ENST00000409962__exon_number_020__gene_id_ENSG00000138075	ABCG5	ENSG00000138075.19	1.74649698566516	8.95287200063724	1.0254236940642e-11	3.29452595470645e-09
ENSG00000226994.4	ENSG00000226994	ENSG00000226994_005	chr2	dexseq_prepare_annotation2.py	exon	35384150	35384221	.	+	.	ENST00000591221+ENST00000586769+ENST00000588650+ENST00000588944+ENST00000592523+ENST00000453451+ENST00000585391+ENST00000587791__exon_number_005__gene_id_ENSG00000226994	AC012593.1	ENSG00000226994.4	-1.12535329033261	-8.03500899230254	1.03351873755565e-11	3.3126841010702e-09
ENSG00000180448.7	ENSG00000180448	ENSG00000180448_008	chr19	dexseq_prepare_annotation2.py	exon	1068332	1068412	.	+	.	ENST00000590214__exon_number_008__gene_id_ENSG00000180448	HMHA1	ENSG00000180448.7	-2.44452066054331	-7.42311144868159	1.04304565885753e-11	3.33533529526466e-09
ENSG00000145808.9	ENSG00000145808	ENSG00000145808_010	chr5	dexseq_prepare_annotation2.py	exon	128864237	128864370	.	+	.	ENST00000274487__exon_number_010__gene_id_ENSG00000145808	ADAMTS19	ENSG00000145808.9	0.849955477761298	7.78332088616791	1.08072533707788e-11	3.44769182709866e-09
ENSG00000136828.43	ENSG00000136828	ENSG00000136828_044	chr9	dexseq_prepare_annotation2.py	exon	129979725	129980091	.	+	.	ENST00000373434__exon_number_044__gene_id_ENSG00000136828	RALGPS1	ENSG00000136828.43	0.967361126508354	7.43136977076202	1.11024492955689e-11	3.53354995397141e-09
ENSG00000198632.ENSG00000174368.28	ENSG00000198632+ENSG00000174368	ENSG00000198632+ENSG00000174368_029	chr7	dexseq_prepare_annotation2.py	exon	74987566	74987789	.	-	.	ENST00000442338__exon_number_029__gene_id_ENSG00000198632+ENSG00000174368		ENSG00000198632.ENSG00000174368.28	-0.853267532281161	-7.56630162489245	1.20866683343397e-11	3.83778610329378e-09
ENSG00000145362.38	ENSG00000145362	ENSG00000145362_039	chr4	dexseq_prepare_annotation2.py	exon	114214596	114214694	.	+	.	ENST00000357077+ENST00000509550+ENST00000394537+ENST00000503271+ENST00000502701+ENST00000506722+ENST00000264366+ENST00000503423+ENST00000504454__exon_number_039__gene_id_ENSG00000145362	ANK2	ENSG00000145362.38	1.19984347388196	7.22549393251652	1.23175823127953e-11	3.90120084555027e-09
ENSG00000145808.18	ENSG00000145808	ENSG00000145808_019	chr5	dexseq_prepare_annotation2.py	exon	128994310	128994430	.	+	.	ENST00000274487__exon_number_019__gene_id_ENSG00000145808	ADAMTS19	ENSG00000145808.18	1.34902608490352	7.75528495014782	1.23439332856947e-11	3.90120084555027e-09
ENSG00000214753.ENSG00000168000.ENSG00000234857.90	ENSG00000214753+ENSG00000168000+ENSG00000234857	ENSG00000214753+ENSG00000168000+ENSG00000234857_091	chr11	dexseq_prepare_annotation2.py	exon	62491458	62491462	.	-	.	ENST00000403734+ENST00000301785__exon_number_091__gene_id_ENSG00000214753+ENSG00000168000+ENSG00000234857		ENSG00000214753.ENSG00000168000.ENSG00000234857.90	0.824778638949097	7.07483958842429	1.24378235320605e-11	3.92173253517170e-09
ENSG00000129484.8	ENSG00000129484	ENSG00000129484_009	chr14	dexseq_prepare_annotation2.py	exon	20818685	20818781	.	+	.	ENST00000527915+ENST00000250416+ENST00000429687__exon_number_009__gene_id_ENSG00000129484	PARP2	ENSG00000129484.8	-1.1434569387437	-7.58582724819791	1.28889467287375e-11	4.05454565052364e-09
ENSG00000187775.78	ENSG00000187775	ENSG00000187775_079	chr17	dexseq_prepare_annotation2.py	exon	76503360	76503451	.	-	.	ENST00000389840+ENST00000585328+ENST00000587177__exon_number_079__gene_id_ENSG00000187775	DNAH17	ENSG00000187775.78	0.849940117156845	7.06128533772933	1.31484828882901e-11	4.12661483092626e-09
ENSG00000113594.37	ENSG00000113594	ENSG00000113594_038	chr5	dexseq_prepare_annotation2.py	exon	38608254	38608456	.	-	.	ENST00000507786__exon_number_038__gene_id_ENSG00000113594	LIFR	ENSG00000113594.37	-1.3514282356773	-7.84632689267636	1.32546607060623e-11	4.14338230317003e-09
ENSG00000131584.6	ENSG00000131584	ENSG00000131584_007	chr1	dexseq_prepare_annotation2.py	exon	1229782	1229878	.	-	.	ENST00000354700+ENST00000353662+ENST00000492936+ENST00000467278__exon_number_007__gene_id_ENSG00000131584	ACAP3	ENSG00000131584.6	-2.43714498267123	-10.3919417777039	1.32630284224734e-11	4.14338230317003e-09
ENSG00000065413.2	ENSG00000065413	ENSG00000065413_003	chr2	dexseq_prepare_annotation2.py	exon	197854315	197854373	.	-	.	ENST00000282272+ENST00000448801__exon_number_003__gene_id_ENSG00000065413	ANKRD44	ENSG00000065413.2	-1.07839004701897	-8.36226315026292	1.35822723869879e-11	4.23336012591401e-09
ENSG00000164941.50	ENSG00000164941	ENSG00000164941_051	chr8	dexseq_prepare_annotation2.py	exon	95879555	95879555	.	+	.	ENST00000343161+ENST00000520526+ENST00000517918+ENST00000523206+ENST00000519736+ENST00000522261+ENST00000524333+ENST00000523731+ENST00000521155+ENST00000447247__exon_number_051__gene_id_ENSG00000164941	INTS8	ENSG00000164941.50	0.812973124762439	7.72815148837148	1.4037791287058e-11	4.36114472134263e-09
ENSG00000104419.66	ENSG00000104419	ENSG00000104419_067	chr8	dexseq_prepare_annotation2.py	exon	134309481	134309482	.	-	.	ENST00000537882+ENST00000518010+ENST00000517599+ENST00000354944+ENST00000522377+ENST00000523892+ENST00000522476+ENST00000518066+ENST00000518480+ENST00000414097+ENST00000521544__exon_number_067__gene_id_ENSG00000104419	NDRG1	ENSG00000104419.66	-0.730932385206072	-7.1832802679311	1.40565874764108e-11	4.36114472134263e-09
ENSG00000135336.18	ENSG00000135336	ENSG00000135336_019	chr6	dexseq_prepare_annotation2.py	exon	88331668	88331731	.	+	.	ENST00000417380+ENST00000546266+ENST00000392844+ENST00000257789__exon_number_019__gene_id_ENSG00000135336	ORC3	ENSG00000135336.18	-0.885853371577644	-7.72273476800913	1.44026756707689e-11	4.45831865934746e-09
ENSG00000224539.21	ENSG00000224539	ENSG00000224539_022	chrX	dexseq_prepare_annotation2.py	exon	134748044	134748412	.	+	.	ENST00000442271__exon_number_022__gene_id_ENSG00000224539	RP11-432N13.3	ENSG00000224539.21	-0.892038868381117	-8.84372587914994	1.47784009627489e-11	4.56420309642694e-09
ENSG00000114374.3	ENSG00000114374	ENSG00000114374_004	chrY	dexseq_prepare_annotation2.py	exon	14821321	14821368	.	+	.	ENST00000493168+ENST00000338981__exon_number_004__gene_id_ENSG00000114374	USP9Y	ENSG00000114374.3	-1.3108238926102	-7.35611671075857	1.49735167042207e-11	4.61395304952649e-09
ENSG00000174136.11	ENSG00000174136	ENSG00000174136_012	chr5	dexseq_prepare_annotation2.py	exon	98115284	98115548	.	+	.	ENST00000308234+ENST00000504776+ENST00000513185+ENST00000434027__exon_number_012__gene_id_ENSG00000174136	RGMB	ENSG00000174136.11	-0.942545060994458	-8.21319331690827	1.53233919683093e-11	4.71105698378076e-09
ENSG00000037749.ENSG00000164574.14	ENSG00000037749+ENSG00000164574	ENSG00000037749+ENSG00000164574_015	chr5	dexseq_prepare_annotation2.py	exon	153432480	153432512	.	+	.	ENST00000439768+ENST00000522782+ENST00000436816+ENST00000322602+ENST00000522177+ENST00000519928__exon_number_015__gene_id_ENSG00000037749+ENSG00000164574		ENSG00000037749.ENSG00000164574.14	2.16125538697767	7.33110190318608	1.55337545355791e-11	4.76492648742734e-09
ENSG00000134853.ENSG00000145216.12	ENSG00000134853+ENSG00000145216	ENSG00000134853+ENSG00000145216_013	chr4	dexseq_prepare_annotation2.py	exon	54245285	54245391	.	+	.	ENST00000505125__exon_number_013__gene_id_ENSG00000134853+ENSG00000145216		ENSG00000134853.ENSG00000145216.12	1.22866519319527	7.31263628481158	1.56468669840024e-11	4.78878898290072e-09
ENSG00000135250.25	ENSG00000135250	ENSG00000135250_026	chr7	dexseq_prepare_annotation2.py	exon	104783778	104784513	.	-	.	ENST00000466917__exon_number_026__gene_id_ENSG00000135250	SRPK2	ENSG00000135250.25	-1.0381235278913	-7.50822027941845	1.62228135573724e-11	4.94814019386164e-09
ENSG00000131876.14	ENSG00000131876	ENSG00000131876_015	chr15	dexseq_prepare_annotation2.py	exon	101826895	101827112	.	-	.	ENST00000560383+ENST00000558059+ENST00000560433+ENST00000558036__exon_number_015__gene_id_ENSG00000131876	SNRPA1	ENSG00000131876.14	-1.72243613703221	-8.61767697286208	1.6240521501884e-11	4.94814019386164e-09
ENSG00000132122.34	ENSG00000132122	ENSG00000132122_035	chr1	dexseq_prepare_annotation2.py	exon	48937758	48937825	.	-	.	ENST00000371847+ENST00000396199+ENST00000471975__exon_number_035__gene_id_ENSG00000132122	SPATA6	ENSG00000132122.34	-1.17397772791241	-7.60956003552957	1.63946830457713e-11	4.98391012715642e-09
ENSG00000160200.26	ENSG00000160200	ENSG00000160200_027	chr21	dexseq_prepare_annotation2.py	exon	44483189	44483358	.	-	.	ENST00000486098__exon_number_027__gene_id_ENSG00000160200	CBS	ENSG00000160200.26	-2.0224852042432	-7.42191093121533	1.66221116683344e-11	5.0417430519376e-09
ENSG00000037749.ENSG00000164574.12	ENSG00000037749+ENSG00000164574	ENSG00000037749+ENSG00000164574_013	chr5	dexseq_prepare_annotation2.py	exon	153429333	153429577	.	+	.	ENST00000522177+ENST00000522782+ENST00000436816+ENST00000519928+ENST00000322602__exon_number_013__gene_id_ENSG00000037749+ENSG00000164574		ENSG00000037749.ENSG00000164574.12	2.00371289027077	7.30128277853254	1.82570210261817e-11	5.5252755017227e-09
ENSG00000104490.15	ENSG00000104490	ENSG00000104490_016	chr8	dexseq_prepare_annotation2.py	exon	102731508	102731520	.	-	.	ENST00000311028+ENST00000522448+ENST00000220931+ENST00000518166+ENST00000522951+ENST00000520690+ENST00000520425+ENST00000521599+ENST00000518727+ENST00000395923+ENST00000519508__exon_number_016__gene_id_ENSG00000104490	NCALD	ENSG00000104490.15	0.901715252116637	7.25123474205092	1.84603259275897e-11	5.5743606011458e-09
ENSG00000080845.44	ENSG00000080845	ENSG00000080845_045	chr20	dexseq_prepare_annotation2.py	exon	35155594	35155634	.	+	.	ENST00000340491+ENST00000489701+ENST00000401952+ENST00000478910+ENST00000339266+ENST00000373913+ENST00000475894__exon_number_045__gene_id_ENSG00000080845	DLGAP4	ENSG00000080845.44	-1.00269698102391	-7.66545287532561	1.8889024045323e-11	5.69113701802885e-09
ENSG00000175216.30	ENSG00000175216	ENSG00000175216_031	chr11	dexseq_prepare_annotation2.py	exon	46786681	46786806	.	-	.	ENST00000312055+ENST00000533413+ENST00000529230+ENST00000415402+ENST00000354558+ENST00000526943__exon_number_031__gene_id_ENSG00000175216	CKAP5	ENSG00000175216.30	-0.797391594711783	-7.41941903032649	1.91750341376398e-11	5.76449995221614e-09
ENSG00000113360.72	ENSG00000113360	ENSG00000113360_073	chr5	dexseq_prepare_annotation2.py	exon	31530905	31531031	.	-	.	ENST00000504361+ENST00000511367+ENST00000507438+ENST00000513349__exon_number_073__gene_id_ENSG00000113360	DROSHA	ENSG00000113360.72	-0.837203041556326	-7.11856093061902	1.94105316134357e-11	5.82238649825849e-09
ENSG00000255591.ENSG00000147140.42	ENSG00000255591+ENSG00000147140	ENSG00000255591+ENSG00000147140_043	chrX	dexseq_prepare_annotation2.py	exon	70520167	70520368	.	+	.	ENST00000276079+ENST00000535149+ENST00000373841+ENST00000490044__exon_number_043__gene_id_ENSG00000255591+ENSG00000147140		ENSG00000255591.ENSG00000147140.42	1.16229235994111	7.24998923148719	2.01888488401171e-11	6.04248234755133e-09
ENSG00000224539.22	ENSG00000224539	ENSG00000224539_023	chrX	dexseq_prepare_annotation2.py	exon	134748782	134748875	.	+	.	ENST00000442271__exon_number_023__gene_id_ENSG00000224539	RP11-432N13.3	ENSG00000224539.22	-0.926178712989664	-8.74776437549141	2.03996149951705e-11	6.09211585963701e-09
ENSG00000156795.3	ENSG00000156795	ENSG00000156795_004	chr8	dexseq_prepare_annotation2.py	exon	124429011	124429031	.	+	.	ENST00000287387+ENST00000523984+ENST00000524254+ENST00000522194__exon_number_004__gene_id_ENSG00000156795	WDYHV1	ENSG00000156795.3	1.80783284168578	7.87676947115534	2.06559173881258e-11	6.15510020069641e-09
ENSG00000104218.42	ENSG00000104218	ENSG00000104218_043	chr8	dexseq_prepare_annotation2.py	exon	68105699	68105812	.	+	.	ENST00000262210+ENST00000519668+ENST00000521324+ENST00000412460__exon_number_043__gene_id_ENSG00000104218	CSPP1	ENSG00000104218.42	-1.50122363820287	-7.47561263185393	2.23701523856974e-11	6.65129386131057e-09
ENSG00000069018.4	ENSG00000069018	ENSG00000069018_005	chr5	dexseq_prepare_annotation2.py	exon	135551888	135551963	.	-	.	ENST00000503275+ENST00000513104+ENST00000355180+ENST00000378459+ENST00000514963+ENST00000352189+ENST00000426057+ENST00000502753+ENST00000509288__exon_number_005__gene_id_ENSG00000069018	TRPC7	ENSG00000069018.4	-1.02850721452692	-8.71212038430502	2.29998749328945e-11	6.82356464584618e-09
ENSG00000100311	ENSG00000100311	ENSG00000100311_001	chr22	dexseq_prepare_annotation2.py	exon	39619364	39620939	.	-	.	ENST00000331163__exon_number_001__gene_id_ENSG00000100311	PDGFB	ENSG00000100311	-0.886850152991795	-8.50592935865742	2.41562508521456e-11	7.15098865291616e-09
ENSG00000113360.65	ENSG00000113360	ENSG00000113360_066	chr5	dexseq_prepare_annotation2.py	exon	31526436	31526527	.	-	.	ENST00000507438+ENST00000512076+ENST00000511367+ENST00000442743+ENST00000513349+ENST00000344624__exon_number_066__gene_id_ENSG00000113360	DROSHA	ENSG00000113360.65	-0.826803825232853	-7.07242076759514	2.53308556713954e-11	7.48237053080422e-09
ENSG00000104490.17	ENSG00000104490	ENSG00000104490_018	chr8	dexseq_prepare_annotation2.py	exon	102731523	102731541	.	-	.	ENST00000311028+ENST00000522448+ENST00000220931+ENST00000518166+ENST00000522951+ENST00000520690+ENST00000517822+ENST00000520425+ENST00000521599+ENST00000518727+ENST00000395923+ENST00000522252+ENST00000519508__exon_number_018__gene_id_ENSG00000104490	NCALD	ENSG00000104490.17	0.989432791044015	7.1925397982634	2.54961152243938e-11	7.51481368337773e-09
ENSG00000140443.37	ENSG00000140443	ENSG00000140443_038	chr15	dexseq_prepare_annotation2.py	exon	99467011	99467104	.	+	.	ENST00000560343__exon_number_038__gene_id_ENSG00000140443	IGF1R	ENSG00000140443.37	-0.719048882731654	-7.13874688281936	2.57924408644292e-11	7.58566316113023e-09
ENSG00000268465.ENSG00000269751.ENSG00000182324.ENSG00000105447.ENSG00000105443.29	ENSG00000268465+ENSG00000269751+ENSG00000182324+ENSG00000105447+ENSG00000105443	ENSG00000268465+ENSG00000269751+ENSG00000182324+ENSG00000105447+ENSG00000105443_030	chr19	dexseq_prepare_annotation2.py	exon	48973610	48973757	.	+	.	ENST00000474049+ENST00000460595+ENST00000462117+ENST00000427476+ENST00000452733+ENST00000325139+ENST00000493260+ENST00000391881+ENST00000595676__exon_number_030__gene_id_ENSG00000268465+ENSG00000269751+ENSG00000182324+ENSG00000105447+ENSG00000105443		ENSG00000268465.ENSG00000269751.ENSG00000182324.ENSG00000105447.ENSG00000105443.29	-0.654547068333318	-7.41595390122974	2.58569355744212e-11	7.58817108019736e-09
ENSG00000229847	ENSG00000229847	ENSG00000229847_001	chr10	dexseq_prepare_annotation2.py	exon	119232726	119232729	.	-	.	ENST00000412075__exon_number_001__gene_id_ENSG00000229847	EMX2OS	ENSG00000229847	1.69405237919697	8.67468154431401	2.60923018015067e-11	7.64070510335179e-09
ENSG00000198099.1	ENSG00000198099	ENSG00000198099_002	chr4	dexseq_prepare_annotation2.py	exon	100044818	100044831	.	-	.	ENST00000265512+ENST00000508393__exon_number_002__gene_id_ENSG00000198099	ADH4	ENSG00000198099.1	0.727781105065193	7.33421454871829	2.6231672934383e-11	7.66496267196015e-09
ENSG00000033178.11	ENSG00000033178	ENSG00000033178_012	chr4	dexseq_prepare_annotation2.py	exon	68497426	68497489	.	-	.	ENST00000322244+ENST00000505673__exon_number_012__gene_id_ENSG00000033178	UBA6	ENSG00000033178.11	1.4949483721874	7.82134078412112	2.63207244418124e-11	7.67444400273078e-09
ENSG00000151914.141	ENSG00000151914	ENSG00000151914_142	chr6	dexseq_prepare_annotation2.py	exon	56510664	56510791	.	-	.	ENST00000520645+ENST00000370788+ENST00000521104+ENST00000370754+ENST00000361203+ENST00000421834+ENST00000370769+ENST00000523967+ENST00000449297+ENST00000312431__exon_number_142__gene_id_ENSG00000151914	DST	ENSG00000151914.141	1.14878228648998	6.93174425780049	2.68455797624283e-11	7.81068110590033e-09
ENSG00000185813.22	ENSG00000185813	ENSG00000185813_023	chr17	dexseq_prepare_annotation2.py	exon	79864340	79864422	.	-	.	ENST00000570388+ENST00000331285+ENST00000538721+ENST00000576343+ENST00000538936+ENST00000570391+ENST00000571105+ENST00000573401+ENST00000574155+ENST00000571581+ENST00000572995+ENST00000573636__exon_number_023__gene_id_ENSG00000185813	PCYT2	ENSG00000185813.22	1.29320865589662	8.65455580384115	2.79247260180337e-11	8.10725953528276e-09
ENSG00000165138.32	ENSG00000165138	ENSG00000165138_033	chr9	dexseq_prepare_annotation2.py	exon	101558966	101559247	.	-	.	ENST00000375019__exon_number_033__gene_id_ENSG00000165138	ANKS6	ENSG00000165138.32	1.15470946579886	8.06123457936858	2.82265678270549e-11	8.17725919776931e-09
ENSG00000253542	ENSG00000253542	ENSG00000253542_001	chr8	dexseq_prepare_annotation2.py	exon	57285623	57285753	.	-	.	ENST00000524136__exon_number_001__gene_id_ENSG00000253542	SDR16C6P	ENSG00000253542	1.29149270603452	8.65074069261068	2.82864581120931e-11	8.17725919776931e-09
ENSG00000140983.43	ENSG00000140983	ENSG00000140983_044	chr16	dexseq_prepare_annotation2.py	exon	720776	720888	.	+	.	ENST00000569943+ENST00000563776+ENST00000561983__exon_number_044__gene_id_ENSG00000140983	RHOT2	ENSG00000140983.43	0.862574544576299	6.94266828131766	2.84491479456863e-11	8.20679229100435e-09
ENSG00000166183.33	ENSG00000166183	ENSG00000166183_034	chr14	dexseq_prepare_annotation2.py	exon	104578971	104579045	.	+	.	ENST00000551871+ENST00000551177__exon_number_034__gene_id_ENSG00000166183	ASPG	ENSG00000166183.33	1.38452153386246	7.66360572624108	3.05216574429051e-11	8.78596042340544e-09
ENSG00000198561.ENSG00000213593.ENSG00000211450.ENSG00000254732.ENSG00000254462.43	ENSG00000198561+ENSG00000213593+ENSG00000211450+ENSG00000254732+ENSG00000254462	ENSG00000198561+ENSG00000213593+ENSG00000211450+ENSG00000254732+ENSG00000254462_044	chr11	dexseq_prepare_annotation2.py	exon	57520774	57520879	.	+	.	ENST00000524630+ENST00000529919+ENST00000399039+ENST00000533189__exon_number_044__gene_id_ENSG00000198561+ENSG00000213593+ENSG00000211450+ENSG00000254732+ENSG00000254462		ENSG00000198561.ENSG00000213593.ENSG00000211450.ENSG00000254732.ENSG00000254462.43	-1.23275762282	-7.17179757194475	3.09427892380156e-11	8.88831620861998e-09
ENSG00000148516.53	ENSG00000148516	ENSG00000148516_054	chr10	dexseq_prepare_annotation2.py	exon	31809740	31810864	.	+	.	ENST00000542815+ENST00000446923+ENST00000560721+ENST00000558655+ENST00000559858+ENST00000320985+ENST00000542879+ENST00000361642+ENST00000488625+ENST00000437844__exon_number_054__gene_id_ENSG00000148516	ZEB1	ENSG00000148516.53	-2.05779782781234	-7.78270903832851	3.11619390455394e-11	8.93234253630514e-09
ENSG00000198561.ENSG00000213593.ENSG00000211450.ENSG00000254732.ENSG00000254462.42	ENSG00000198561+ENSG00000213593+ENSG00000211450+ENSG00000254732+ENSG00000254462	ENSG00000198561+ENSG00000213593+ENSG00000211450+ENSG00000254732+ENSG00000254462_043	chr11	dexseq_prepare_annotation2.py	exon	57520762	57520773	.	+	.	ENST00000524630+ENST00000529919+ENST00000399039__exon_number_043__gene_id_ENSG00000198561+ENSG00000213593+ENSG00000211450+ENSG00000254732+ENSG00000254462		ENSG00000198561.ENSG00000213593.ENSG00000211450.ENSG00000254732.ENSG00000254462.42	-1.39888186687902	-7.16998057375895	3.12505732318617e-11	8.93885067494149e-09
ENSG00000254485.ENSG00000196220.ENSG00000206573.101	ENSG00000254485+ENSG00000196220+ENSG00000206573	ENSG00000254485+ENSG00000196220+ENSG00000206573_102	chr3	dexseq_prepare_annotation2.py	exon	9439108	9439112	.	-	.	ENST00000518437+ENST00000467069+ENST00000522525+ENST00000520447+ENST00000494680+ENST00000481221+ENST00000521609+ENST00000469846__exon_number_102__gene_id_ENSG00000254485+ENSG00000196220+ENSG00000206573		ENSG00000254485.ENSG00000196220.ENSG00000206573.101	-1.1223726802174	-6.92613840234676	3.22670751455522e-11	9.21017806817739e-09
ENSG00000114439.52	ENSG00000114439	ENSG00000114439_053	chr3	dexseq_prepare_annotation2.py	exon	107474445	107474525	.	+	.	ENST00000415149+ENST00000402163+ENST00000416476+ENST00000325805+ENST00000472032+ENST00000406780+ENST00000402543+ENST00000485939__exon_number_053__gene_id_ENSG00000114439	BBX	ENSG00000114439.52	1.0713116881396	6.99753952709462	3.40512061522812e-11	9.6990139339046e-09
ENSG00000173818.62	ENSG00000173818	ENSG00000173818_063	chr17	dexseq_prepare_annotation2.py	exon	78411883	78411886	.	+	.	ENST00000518907+ENST00000517795__exon_number_063__gene_id_ENSG00000173818	ENDOV	ENSG00000173818.62	0.859786748339981	7.45873754967571	3.41557954648508e-11	9.7084089323174e-09
ENSG00000198561.ENSG00000213593.ENSG00000211450.ENSG00000254732.ENSG00000254462.46	ENSG00000198561+ENSG00000213593+ENSG00000211450+ENSG00000254732+ENSG00000254462	ENSG00000198561+ENSG00000213593+ENSG00000211450+ENSG00000254732+ENSG00000254462_047	chr11	dexseq_prepare_annotation2.py	exon	57529269	57529272	.	+	.	ENST00000530094+ENST00000530748+ENST00000361391+ENST00000426142+ENST00000532844+ENST00000361796+ENST00000428599+ENST00000361332+ENST00000529986+ENST00000526772+ENST00000527467+ENST00000532787+ENST00000399050+ENST00000415361+ENST00000532245+ENST00000531014+ENST00000358694+ENST00000533667+ENST00000532649+ENST00000528621+ENST00000532463+ENST00000529526+ENST00000528232+ENST00000525902+ENST00000360682…		ENSG00000198561.ENSG00000213593.ENSG00000211450.ENSG00000254732.ENSG00000254462.46	-1.44063763211819	-7.15185129361118	3.44921058603033e-11	9.77757818652038e-09
ENSG00000077157.ENSG00000232626.2	ENSG00000077157+ENSG00000232626	ENSG00000077157+ENSG00000232626_003	chr1	dexseq_prepare_annotation2.py	exon	202317848	202317855	.	+	.	ENST00000608999+ENST00000336894+ENST00000480184__exon_number_003__gene_id_ENSG00000077157+ENSG00000232626		ENSG00000077157.ENSG00000232626.2	0.67830475809869	7.15157828918578	3.45433756054879e-11	9.77757818652038e-09
ENSG00000119689.6	ENSG00000119689	ENSG00000119689_007	chr14	dexseq_prepare_annotation2.py	exon	75348625	75348627	.	+	.	ENST00000555492+ENST00000555071+ENST00000334220+ENST00000334212+ENST00000556582+ENST00000556460+ENST00000557012+ENST00000238671+ENST00000554612__exon_number_007__gene_id_ENSG00000119689	DLST	ENSG00000119689.6	-0.845980833003273	-8.24349715609173	3.55770092514695e-11	1.00491709756932e-08
ENSG00000005884.24	ENSG00000005884	ENSG00000005884_025	chr17	dexseq_prepare_annotation2.py	exon	48151812	48151878	.	+	.	ENST00000007722+ENST00000505306+ENST00000512553+ENST00000506401+ENST00000320031+ENST00000544892+ENST00000510809__exon_number_025__gene_id_ENSG00000005884	ITGA3	ENSG00000005884.24	-1.05104450663465	-7.6820074310397	3.64906105944714e-11	1.02858003443235e-08
ENSG00000255591.ENSG00000147140.44	ENSG00000255591+ENSG00000147140	ENSG00000255591+ENSG00000147140_045	chrX	dexseq_prepare_annotation2.py	exon	70520580	70520705	.	+	.	ENST00000276079+ENST00000536900+ENST00000472185+ENST00000535149+ENST00000373841+ENST00000490044__exon_number_045__gene_id_ENSG00000255591+ENSG00000147140		ENSG00000255591.ENSG00000147140.44	1.27589653827988	7.14108443249871	3.65722323252205e-11	1.02874199234814e-08
ENSG00000156795.4	ENSG00000156795	ENSG00000156795_005	chr8	dexseq_prepare_annotation2.py	exon	124429032	124429040	.	+	.	ENST00000287387+ENST00000523984+ENST00000524254+ENST00000522194+ENST00000517609__exon_number_005__gene_id_ENSG00000156795	WDYHV1	ENSG00000156795.4	1.75315809848942	7.74309867344251	3.70492971921154e-11	1.04000368776426e-08
ENSG00000180448.6	ENSG00000180448	ENSG00000180448_007	chr19	dexseq_prepare_annotation2.py	exon	1067497	1067673	.	+	.	ENST00000586866__exon_number_007__gene_id_ENSG00000180448	HMHA1	ENSG00000180448.6	-2.22108819757692	-7.18533303560482	3.74069376678833e-11	1.04710048461891e-08
ENSG00000028203	ENSG00000028203	ENSG00000028203_001	chr12	dexseq_prepare_annotation2.py	exon	95611522	95611528	.	+	.	ENST00000550803+ENST00000436874+ENST00000549589__exon_number_001__gene_id_ENSG00000028203	VEZT	ENSG00000028203	-0.921255862567876	-7.12232778998882	3.74565749907933e-11	1.04710048461891e-08
ENSG00000177058.3	ENSG00000177058	ENSG00000177058_004	chr5	dexseq_prepare_annotation2.py	exon	54922239	54922387	.	-	.	ENST00000539768+ENST00000318672+ENST00000515159+ENST00000505708+ENST00000512595+ENST00000396865+ENST00000416547+ENST00000508124+ENST00000515629__exon_number_004__gene_id_ENSG00000177058	SLC38A9	ENSG00000177058.3	-0.874751292018044	-7.19164921917392	3.98335936630884e-11	1.11125890864791e-08
ENSG00000198561.ENSG00000213593.ENSG00000211450.ENSG00000254732.ENSG00000254462.44	ENSG00000198561+ENSG00000213593+ENSG00000211450+ENSG00000254732+ENSG00000254462	ENSG00000198561+ENSG00000213593+ENSG00000211450+ENSG00000254732+ENSG00000254462_045	chr11	dexseq_prepare_annotation2.py	exon	57520880	57521014	.	+	.	ENST00000524630__exon_number_045__gene_id_ENSG00000198561+ENSG00000213593+ENSG00000211450+ENSG00000254732+ENSG00000254462		ENSG00000198561.ENSG00000213593.ENSG00000211450.ENSG00000254732.ENSG00000254462.44	-1.09080387500151	-7.11270398799194	4.2668041606919e-11	1.18788879202244e-08
ENSG00000108883.1	ENSG00000108883	ENSG00000108883_002	chr17	dexseq_prepare_annotation2.py	exon	42928178	42928233	.	-	.	ENST00000426333+ENST00000586276__exon_number_002__gene_id_ENSG00000108883	EFTUD2	ENSG00000108883.1	0.983721621859354	7.37558836708701	4.31730113771307e-11	1.19948426814224e-08
ENSG00000254485.ENSG00000196220.ENSG00000206573.6	ENSG00000254485+ENSG00000196220+ENSG00000206573	ENSG00000254485+ENSG00000196220+ENSG00000206573_007	chr3	dexseq_prepare_annotation2.py	exon	9036027	9036138	.	-	.	ENST00000360413+ENST00000520860+ENST00000491467+ENST00000383836__exon_number_007__gene_id_ENSG00000254485+ENSG00000196220+ENSG00000206573		ENSG00000254485.ENSG00000196220.ENSG00000206573.6	-1.19974871200123	-6.8763783732575	4.34362974158371e-11	1.20433130393334e-08
ENSG00000133943.24	ENSG00000133943	ENSG00000133943_025	chr14	dexseq_prepare_annotation2.py	exon	91581044	91581338	.	+	.	ENST00000523894+ENST00000523771+ENST00000522322__exon_number_025__gene_id_ENSG00000133943	C14orf159	ENSG00000133943.24	-1.03474637597086	-8.06089853914935	4.37479866494465e-11	1.21049786242965e-08
ENSG00000134744.13	ENSG00000134744	ENSG00000134744_014	chr1	dexseq_prepare_annotation2.py	exon	52896785	52896790	.	-	.	ENST00000494469+ENST00000466440+ENST00000257177+ENST00000528457+ENST00000371544__exon_number_014__gene_id_ENSG00000134744	ZCCHC11	ENSG00000134744.13	0.825489130570278	6.85625652363723	4.54196215282909e-11	1.25419208269832e-08
ENSG00000134516.38	ENSG00000134516	ENSG00000134516_039	chr5	dexseq_prepare_annotation2.py	exon	169188523	169188629	.	+	.	ENST00000524185+ENST00000520181+ENST00000256935+ENST00000520908+ENST00000540750+ENST00000520836+ENST00000523351+ENST00000519628__exon_number_039__gene_id_ENSG00000134516	DOCK2	ENSG00000134516.38	-1.261354274518	-7.35797407634704	4.70707411940164e-11	1.29714333995267e-08
ENSG00000145362.45	ENSG00000145362	ENSG00000145362_046	chr4	dexseq_prepare_annotation2.py	exon	114239763	114239776	.	+	.	ENST00000357077+ENST00000509550+ENST00000503271+ENST00000506722+ENST00000394537+ENST00000264366+ENST00000503423+ENST00000515644+ENST00000514960+ENST00000504454__exon_number_046__gene_id_ENSG00000145362	ANK2	ENSG00000145362.45	1.35214380715864	6.98697396815337	4.79710404378819e-11	1.31927172508091e-08
ENSG00000187775.80	ENSG00000187775	ENSG00000187775_081	chr17	dexseq_prepare_annotation2.py	exon	76506466	76506588	.	-	.	ENST00000389840+ENST00000585328+ENST00000587177__exon_number_081__gene_id_ENSG00000187775	DNAH17	ENSG00000187775.80	0.776804742319642	6.84624569323536	4.82234038341792e-11	1.32352743697281e-08
ENSG00000021776.23	ENSG00000021776	ENSG00000021776_024	chr15	dexseq_prepare_annotation2.py	exon	35198720	35198745	.	-	.	ENST00000543879__exon_number_024__gene_id_ENSG00000021776	AQR	ENSG00000021776.23	-1.09424850774111	-8.15812978822374	4.89443364000653e-11	1.34060020561488e-08
ENSG00000224226.11	ENSG00000224226	ENSG00000224226_012	chr17	dexseq_prepare_annotation2.py	exon	34499761	34500011	.	-	.	ENST00000588574__exon_number_012__gene_id_ENSG00000224226	TBC1D3B	ENSG00000224226.11	-1.88480932865094	-9.8255096286638	5.06989693224102e-11	1.38586041505464e-08
ENSG00000122971.12	ENSG00000122971	ENSG00000122971_013	chr12	dexseq_prepare_annotation2.py	exon	121176623	121176718	.	+	.	ENST00000411593+ENST00000242592__exon_number_013__gene_id_ENSG00000122971	ACADS	ENSG00000122971.12	-1.07541599818083	-8.29449062623155	5.13457444460481e-11	1.40071604094247e-08
ENSG00000138041.3	ENSG00000138041	ENSG00000138041_004	chr2	dexseq_prepare_annotation2.py	exon	55785911	55786104	.	-	.	ENST00000407823+ENST00000272313+ENST00000345102__exon_number_004__gene_id_ENSG00000138041	SMEK2	ENSG00000138041.3	-0.815916753770485	-7.4981140887805	5.1551438005434e-11	1.40350342723951e-08
ENSG00000131876.23	ENSG00000131876	ENSG00000131876_024	chr15	dexseq_prepare_annotation2.py	exon	101830019	101830127	.	-	.	ENST00000560856__exon_number_024__gene_id_ENSG00000131876	SNRPA1	ENSG00000131876.23	-1.61791218234365	-8.26764909292552	5.65177513815233e-11	1.53562921198591e-08
ENSG00000215462.ENSG00000102547	ENSG00000215462+ENSG00000102547	ENSG00000215462+ENSG00000102547_001	chr13	dexseq_prepare_annotation2.py	exon	49882786	49882788	.	-	.	ENST00000355854__exon_number_001__gene_id_ENSG00000215462+ENSG00000102547		ENSG00000215462.ENSG00000102547	-0.566746876812318	-7.23055562532991	5.74098018583539e-11	1.55674715111187e-08
ENSG00000100201.36	ENSG00000100201	ENSG00000100201_037	chr22	dexseq_prepare_annotation2.py	exon	38902343	38902345	.	-	.	ENST00000381633__exon_number_037__gene_id_ENSG00000100201	DDX17	ENSG00000100201.36	-1.20806375835203	-7.22958995139997	5.7690973484178e-11	1.56124901535565e-08
ENSG00000074706.21	ENSG00000074706	ENSG00000074706_022	chr6	dexseq_prepare_annotation2.py	exon	154542391	154542462	.	-	.	ENST00000367220+ENST00000422970+ENST00000519405+ENST00000519344+ENST00000265198+ENST00000517438+ENST00000519190__exon_number_022__gene_id_ENSG00000074706	IPCEF1	ENSG00000074706.21	-0.558315505260561	-7.57451235903326	5.89456782174199e-11	1.59202648288331e-08
ENSG00000103653.27	ENSG00000103653	ENSG00000103653_028	chr15	dexseq_prepare_annotation2.py	exon	75092753	75092815	.	+	.	ENST00000309470+ENST00000567135+ENST00000220003+ENST00000567571+ENST00000439220+ENST00000568329__exon_number_028__gene_id_ENSG00000103653	CSK	ENSG00000103653.27	-2.10709669626433	-8.25312547639358	5.95315796484529e-11	1.60465420117227e-08
ENSG00000254485.ENSG00000196220.ENSG00000206573.9	ENSG00000254485+ENSG00000196220+ENSG00000206573	ENSG00000254485+ENSG00000196220+ENSG00000206573_010	chr3	dexseq_prepare_annotation2.py	exon	9051992	9052058	.	-	.	ENST00000518265+ENST00000360413+ENST00000520860+ENST00000383836__exon_number_010__gene_id_ENSG00000254485+ENSG00000196220+ENSG00000206573		ENSG00000254485.ENSG00000196220.ENSG00000206573.9	-1.13676531533256	-6.81888761443449	6.11272520780399e-11	1.64439585143746e-08
ENSG00000005884.23	ENSG00000005884	ENSG00000005884_024	chr17	dexseq_prepare_annotation2.py	exon	48151645	48151656	.	+	.	ENST00000510809__exon_number_024__gene_id_ENSG00000005884	ITGA3	ENSG00000005884.23	-1.02702517608199	-7.56478952604836	6.15562441010509e-11	1.65265716588291e-08
ENSG00000158286.24	ENSG00000158286	ENSG00000158286_025	chr1	dexseq_prepare_annotation2.py	exon	6271081	6271094	.	+	.	ENST00000377939+ENST00000496329+ENST00000463453__exon_number_025__gene_id_ENSG00000158286	RNF207	ENSG00000158286.24	1.86224061843096	7.12731508615152	6.17533933295878e-11	1.65467363130675e-08
ENSG00000182871.28	ENSG00000182871	ENSG00000182871_029	chr21	dexseq_prepare_annotation2.py	exon	46913109	46913139	.	+	.	ENST00000342220+ENST00000355480+ENST00000359759+ENST00000400337+ENST00000459895__exon_number_029__gene_id_ENSG00000182871	COL18A1	ENSG00000182871.28	-1.14592265085086	-8.09011227217804	6.31260929872229e-11	1.68811872571867e-08
ENSG00000165458.53	ENSG00000165458	ENSG00000165458_054	chr11	dexseq_prepare_annotation2.py	exon	71948250	71948703	.	+	.	ENST00000541752+ENST00000541756+ENST00000538751+ENST00000298229__exon_number_054__gene_id_ENSG00000165458	INPPL1	ENSG00000165458.53	1.37314714163944	7.16282515690592	6.36201190161817e-11	1.69798090087637e-08
ENSG00000173692.19	ENSG00000173692	ENSG00000173692_020	chr2	dexseq_prepare_annotation2.py	exon	231944855	231945028	.	+	.	ENST00000308696+ENST00000373635+ENST00000409643+ENST00000431051__exon_number_020__gene_id_ENSG00000173692	PSMD1	ENSG00000173692.19	-1.5343546114444	-7.76680336219398	6.4020000883409e-11	1.70529661292227e-08
ENSG00000227195.45	ENSG00000227195	ENSG00000227195_046	chr20	dexseq_prepare_annotation2.py	exon	26189783	26189798	.	-	.	ENST00000609248+ENST00000609914+ENST00000594150+ENST00000600263+ENST00000608487+ENST00000427348+ENST00000609044__exon_number_046__gene_id_ENSG00000227195	MIR663A	ENSG00000227195.45	0.553788795117151	6.92652613492534	6.41674451262694e-11	1.70587265590389e-08
ENSG00000124920	ENSG00000124920	ENSG00000124920_001	chr11	dexseq_prepare_annotation2.py	exon	61520114	61520120	.	+	.	ENST00000537766__exon_number_001__gene_id_ENSG00000124920	MYRF	ENSG00000124920	1.16263542498483	7.49693978860461	6.51587407002803e-11	1.72883608250986e-08
ENSG00000142945.25	ENSG00000142945	ENSG00000142945_026	chr1	dexseq_prepare_annotation2.py	exon	45223721	45223812	.	+	.	ENST00000372217+ENST00000372224+ENST00000372222+ENST00000372218__exon_number_026__gene_id_ENSG00000142945	KIF2C	ENSG00000142945.25	-1.5476455980144	-7.85107996760622	6.57523337002965e-11	1.74117830229562e-08
ENSG00000187240.78	ENSG00000187240	ENSG00000187240_079	chr11	dexseq_prepare_annotation2.py	exon	103153737	103153745	.	+	.	ENST00000525306+ENST00000375735+ENST00000398093__exon_number_079__gene_id_ENSG00000187240	DYNC2H1	ENSG00000187240.78	-0.68935498102635	-6.99053341650526	6.6864751010097e-11	1.76718453634522e-08
ENSG00000255624.2	ENSG00000255624	ENSG00000255624_003	chr10	dexseq_prepare_annotation2.py	exon	124639528	124639595	.	+	.	ENST00000416234__exon_number_003__gene_id_ENSG00000255624	RP11-564D11.3	ENSG00000255624.2	1.33873203249809	8.39176668178922	6.79890340162917e-11	1.79285834962688e-08
ENSG00000272084.ENSG00000127481.136	ENSG00000272084+ENSG00000127481	ENSG00000272084+ENSG00000127481_137	chr1	dexseq_prepare_annotation2.py	exon	19510305	19510390	.	-	.	ENST00000375226+ENST00000375217+ENST00000375267+ENST00000375254__exon_number_137__gene_id_ENSG00000272084+ENSG00000127481		ENSG00000272084.ENSG00000127481.136	-0.443834236831454	-6.67236104122804	6.81006365194379e-11	1.79285834962688e-08
ENSG00000227195.39	ENSG00000227195	ENSG00000227195_040	chr20	dexseq_prepare_annotation2.py	exon	26188875	26188898	.	-	.	ENST00000385250+ENST00000597267__exon_number_040__gene_id_ENSG00000227195	MIR663A	ENSG00000227195.39	0.519135811273107	6.91262041293002	6.94045735014901e-11	1.82364552024787e-08
ENSG00000041353.15	ENSG00000041353	ENSG00000041353_016	chr18	dexseq_prepare_annotation2.py	exon	52560533	52562747	.	+	.	ENST00000262094__exon_number_016__gene_id_ENSG00000041353	RAB27B	ENSG00000041353.15	2.41391933627704	10.3537799998543	7.03504451519568e-11	1.84492341481482e-08
ENSG00000134744.5	ENSG00000134744	ENSG00000134744_006	chr1	dexseq_prepare_annotation2.py	exon	52889235	52889307	.	-	.	ENST00000494469+ENST00000466440+ENST00000257177+ENST00000371544__exon_number_006__gene_id_ENSG00000134744	ZCCHC11	ENSG00000134744.5	0.766224235499275	6.77450202705293	7.39504265221424e-11	1.93558817156855e-08
ENSG00000164985	ENSG00000164985	ENSG00000164985_001	chr9	dexseq_prepare_annotation2.py	exon	15464064	15465578	.	-	.	ENST00000380738+ENST00000380733__exon_number_001__gene_id_ENSG00000164985	PSIP1	ENSG00000164985	0.960759664699027	9.19588076284121	7.48552394579637e-11	1.95355105951058e-08
ENSG00000140983.33	ENSG00000140983	ENSG00000140983_034	chr16	dexseq_prepare_annotation2.py	exon	720266	720357	.	+	.	ENST00000563776+ENST00000569943+ENST00000566214+ENST00000315082+ENST00000562333+ENST00000566965+ENST00000569675+ENST00000568950+ENST00000568636+ENST00000602564+ENST00000570280+ENST00000570092+ENST00000567017+ENST00000563637+ENST00000561929+ENST00000562598+ENST00000561983+ENST00000562708+ENST00000563134__exon_number_034__gene_id_ENSG00000140983	RHOT2	ENSG00000140983.33	1.04589821624227	6.78029956368406	7.49248831663127e-11	1.95355105951058e-08
ENSG00000227195.46	ENSG00000227195	ENSG00000227195_047	chr20	dexseq_prepare_annotation2.py	exon	26189799	26189805	.	-	.	ENST00000609914+ENST00000609248+ENST00000594150+ENST00000594135+ENST00000600263+ENST00000608487+ENST00000427348+ENST00000609044__exon_number_047__gene_id_ENSG00000227195	MIR663A	ENSG00000227195.46	0.485080614178755	6.89823697828833	7.52647249832797e-11	1.95864528650346e-08
ENSG00000224539.9	ENSG00000224539	ENSG00000224539_010	chrX	dexseq_prepare_annotation2.py	exon	134743471	134743610	.	+	.	ENST00000442271__exon_number_010__gene_id_ENSG00000224539	RP11-432N13.3	ENSG00000224539.9	0.794633733633737	8.35543588825488	7.69285174068302e-11	1.99810771016338e-08
ENSG00000141367.60	ENSG00000141367	ENSG00000141367_061	chr17	dexseq_prepare_annotation2.py	exon	57772474	57773671	.	+	.	ENST00000269122__exon_number_061__gene_id_ENSG00000141367	CLTC	ENSG00000141367.60	-1.7483935346989	-7.14614372338401	7.78207257743781e-11	2.01741675754144e-08
ENSG00000145362.51	ENSG00000145362	ENSG00000145362_052	chr4	dexseq_prepare_annotation2.py	exon	114254210	114254364	.	+	.	ENST00000357077+ENST00000509550+ENST00000514160+ENST00000503271+ENST00000506722+ENST00000394537+ENST00000264366+ENST00000503423+ENST00000514960+ENST00000504454__exon_number_052__gene_id_ENSG00000145362	ANK2	ENSG00000145362.51	1.28364931667803	6.90036049956089	7.81100633203353e-11	2.02105316891177e-08
ENSG00000255717.24	ENSG00000255717	ENSG00000255717_025	chr11	dexseq_prepare_annotation2.py	exon	62620547	62620587	.	-	.	ENST00000538266+ENST00000539921+ENST00000540725+ENST00000537869+ENST00000538654+ENST00000535076+ENST00000545688+ENST00000544550+ENST00000541615+ENST00000541578+ENST00000540865+ENST00000539975+ENST00000545440+ENST00000537925+ENST00000545920+ENST00000542112+ENST00000537068__exon_number_025__gene_id_ENSG00000255717	SNHG1	ENSG00000255717.24	-1.06417631508403	-6.9383756872761	7.86044238448669e-11	2.02997047499709e-08
ENSG00000131037.1	ENSG00000131037	ENSG00000131037_002	chr19	dexseq_prepare_annotation2.py	exon	55587221	55587255	.	+	.	ENST00000592824__exon_number_002__gene_id_ENSG00000131037	EPS8L1	ENSG00000131037.1	-0.756787200664854	-6.92514380628346	7.98072123516205e-11	2.05711434696909e-08
ENSG00000140443.35	ENSG00000140443	ENSG00000140443_036	chr15	dexseq_prepare_annotation2.py	exon	99465377	99465471	.	+	.	ENST00000561049+ENST00000558762+ENST00000560144+ENST00000268035__exon_number_036__gene_id_ENSG00000140443	IGF1R	ENSG00000140443.35	-0.699859752772443	-6.93177373312784	8.15212929938078e-11	2.09730928779629e-08
ENSG00000090621.28	ENSG00000090621	ENSG00000090621_029	chr1	dexseq_prepare_annotation2.py	exon	40030199	40030200	.	-	.	ENST00000372862+ENST00000421687+ENST00000525045+ENST00000477556+ENST00000461578+ENST00000483770+ENST00000372856+ENST00000372857+ENST00000527718+ENST00000525669+ENST00000372858__exon_number_029__gene_id_ENSG00000090621	PABPC4	ENSG00000090621.28	-1.72580674679055	-7.50124473808414	8.16951138819345e-11	2.09780055498872e-08
ENSG00000063438.ENSG00000249915.20	ENSG00000063438+ENSG00000249915	ENSG00000063438+ENSG00000249915_021	chr5	dexseq_prepare_annotation2.py	exon	311518	312526	.	+	.	ENST00000505526__exon_number_021__gene_id_ENSG00000063438+ENSG00000249915		ENSG00000063438.ENSG00000249915.20	-0.972802274607414	-7.08860427988007	8.36907739749334e-11	2.14498346258401e-08
ENSG00000218305.4	ENSG00000218305	ENSG00000218305_005	chr7	dexseq_prepare_annotation2.py	exon	48963060	48963060	.	+	.	ENST00000428251__exon_number_005__gene_id_ENSG00000218305	AC006024.4	ENSG00000218305.4	-1.1787563666829	-9.60922412015561	8.5536470940866e-11	2.1881520383216e-08
ENSG00000118369.8	ENSG00000118369	ENSG00000118369_009	chr11	dexseq_prepare_annotation2.py	exon	77910641	77910770	.	+	.	ENST00000529308+ENST00000526425+ENST00000528910__exon_number_009__gene_id_ENSG00000118369	USP35	ENSG00000118369.8	1.00278659478332	7.6149117913845	8.72162059351674e-11	2.22692045821127e-08
ENSG00000175449.13	ENSG00000175449	ENSG00000175449_014	chr5	dexseq_prepare_annotation2.py	exon	94991895	94992037	.	+	.	ENST00000513950+ENST00000311364+ENST00000458310+ENST00000380005__exon_number_014__gene_id_ENSG00000175449	RFESD	ENSG00000175449.13	-1.04375795399947	-8.00259736138188	8.76090990735587e-11	2.22928760283718e-08
ENSG00000227195.63	ENSG00000227195	ENSG00000227195_064	chr20	dexseq_prepare_annotation2.py	exon	26232103	26232128	.	-	.	ENST00000594130+ENST00000601901+ENST00000601119__exon_number_064__gene_id_ENSG00000227195	MIR663A	ENSG00000227195.63	-0.828234815987985	-6.8711840992515	8.76377610827558e-11	2.22928760283718e-08
ENSG00000105197	ENSG00000105197	ENSG00000105197_001	chr19	dexseq_prepare_annotation2.py	exon	39971052	39971123	.	+	.	ENST00000314349__exon_number_001__gene_id_ENSG00000105197	TIMM50	ENSG00000105197	-0.882199745218006	-7.68921200976145	8.83199276053654e-11	2.24243303831286e-08
ENSG00000173406.ENSG00000162600.73	ENSG00000173406+ENSG00000162600	ENSG00000173406+ENSG00000162600_074	chr1	dexseq_prepare_annotation2.py	exon	59012431	59012452	.	-	.	ENST00000358603+ENST00000371226+ENST00000426139__exon_number_074__gene_id_ENSG00000173406+ENSG00000162600		ENSG00000173406.ENSG00000162600.73	0.873719840727875	6.80639127533649	9.13936258532812e-11	2.3123336491073e-08
ENSG00000134853.ENSG00000145216.6	ENSG00000134853+ENSG00000145216	ENSG00000134853+ENSG00000145216_007	chr4	dexseq_prepare_annotation2.py	exon	54244006	54244009	.	+	.	ENST00000507166+ENST00000337488+ENST00000306932+ENST00000358575+ENST00000507922+ENST00000505125__exon_number_007__gene_id_ENSG00000134853+ENSG00000145216		ENSG00000134853.ENSG00000145216.6	1.39458226643476	6.98566583027958	9.1521591626378e-11	2.3123336491073e-08
ENSG00000261538.ENSG00000121270.46	ENSG00000261538+ENSG00000121270	ENSG00000261538+ENSG00000121270_047	chr16	dexseq_prepare_annotation2.py	exon	48278120	48278499	.	-	.	ENST00000567385__exon_number_047__gene_id_ENSG00000261538+ENSG00000121270		ENSG00000261538.ENSG00000121270.46	1.096334316202	7.09190149111871	9.15846623866457e-11	2.3123336491073e-08
ENSG00000251022.ENSG00000138674.113	ENSG00000251022+ENSG00000138674	ENSG00000251022+ENSG00000138674_114	chr4	dexseq_prepare_annotation2.py	exon	83820846	83820865	.	-	.	ENST00000509007+ENST00000504869__exon_number_114__gene_id_ENSG00000251022+ENSG00000138674		ENSG00000251022.ENSG00000138674.113	0.926222894649017	6.83767505857573	9.26078103056359e-11	2.33382009978787e-08
ENSG00000145362.90	ENSG00000145362	ENSG00000145362_091	chr4	dexseq_prepare_annotation2.py	exon	114302724	114302803	.	+	.	ENST00000357077+ENST00000509550+ENST00000506722+ENST00000394537+ENST00000505342+ENST00000506344+ENST00000514960__exon_number_091__gene_id_ENSG00000145362	ANK2	ENSG00000145362.90	-1.07960274221706	-6.86617210565021	9.45969520998541e-11	2.3795257810023e-08
ENSG00000173715.ENSG00000173653.11	ENSG00000173715+ENSG00000173653	ENSG00000173715+ENSG00000173653_012	chr11	dexseq_prepare_annotation2.py	exon	66526514	66526530	.	+	.	ENST00000531400+ENST00000524551+ENST00000525908+ENST00000540737+ENST00000532565+ENST00000527634+ENST00000525449+ENST00000527368+ENST00000534325+ENST00000346672+ENST00000360962__exon_number_012__gene_id_ENSG00000173715+ENSG00000173653		ENSG00000173715.ENSG00000173653.11	-0.835089339063408	-6.96398354348333	9.52585572923778e-11	2.39173068792874e-08
ENSG00000142449.1	ENSG00000142449	ENSG00000142449_002	chr19	dexseq_prepare_annotation2.py	exon	8130287	8131144	.	-	.	ENST00000600128+ENST00000601739+ENST00000270509__exon_number_002__gene_id_ENSG00000142449	FBN3	ENSG00000142449.1	-1.4432807345609	-6.97759854436488	9.55537542287321e-11	2.39232910986051e-08
ENSG00000140443.42	ENSG00000140443	ENSG00000140443_043	chr15	dexseq_prepare_annotation2.py	exon	99467866	99467913	.	+	.	ENST00000558762+ENST00000560972+ENST00000268035__exon_number_043__gene_id_ENSG00000140443	IGF1R	ENSG00000140443.42	-0.628512412882244	-6.90280246980768	9.56352891640777e-11	2.39232910986051e-08
ENSG00000158286.32	ENSG00000158286	ENSG00000158286_033	chr1	dexseq_prepare_annotation2.py	exon	6272794	6272797	.	+	.	ENST00000496676+ENST00000492476__exon_number_033__gene_id_ENSG00000158286	RNF207	ENSG00000158286.32	1.6636296536227	7.04272188365231	9.60190861454264e-11	2.39645652427917e-08
ENSG00000180448.3	ENSG00000180448	ENSG00000180448_004	chr19	dexseq_prepare_annotation2.py	exon	1067316	1067317	.	+	.	ENST00000587602+ENST00000536472+ENST00000313093__exon_number_004__gene_id_ENSG00000180448	HMHA1	ENSG00000180448.3	-1.97878899235695	-7.00741085031291	9.61537924804079e-11	2.39645652427917e-08
ENSG00000037749.ENSG00000164574.10	ENSG00000037749+ENSG00000164574	ENSG00000037749+ENSG00000164574_011	chr5	dexseq_prepare_annotation2.py	exon	153429117	153429161	.	+	.	ENST00000522177+ENST00000522782+ENST00000436816+ENST00000322602+ENST00000520899__exon_number_011__gene_id_ENSG00000037749+ENSG00000164574		ENSG00000037749.ENSG00000164574.10	1.51924880203801	6.98894850961911	9.74431649596374e-11	2.42413563147845e-08
ENSG00000198561.ENSG00000213593.ENSG00000211450.ENSG00000254732.ENSG00000254462.50	ENSG00000198561+ENSG00000213593+ENSG00000211450+ENSG00000254732+ENSG00000254462	ENSG00000198561+ENSG00000213593+ENSG00000211450+ENSG00000254732+ENSG00000254462_051	chr11	dexseq_prepare_annotation2.py	exon	57529541	57529591	.	+	.	ENST00000529526+ENST00000361391+ENST00000426142+ENST00000360682+ENST00000361796+ENST00000361332+ENST00000399050__exon_number_051__gene_id_ENSG00000198561+ENSG00000213593+ENSG00000211450+ENSG00000254732+ENSG00000254462		ENSG00000198561.ENSG00000213593.ENSG00000211450.ENSG00000254732.ENSG00000254462.50	-1.00294631632025	-6.95541438567848	9.97459942223855e-11	2.47687937521236e-08
ENSG00000198099.2	ENSG00000198099	ENSG00000198099_003	chr4	dexseq_prepare_annotation2.py	exon	100044832	100045514	.	-	.	ENST00000265512+ENST00000423445+ENST00000508393__exon_number_003__gene_id_ENSG00000198099	ADH4	ENSG00000198099.2	0.707384822946081	7.07298728996998	1.00906251584495e-10	2.50110994558117e-08
ENSG00000037749.ENSG00000164574.15	ENSG00000037749+ENSG00000164574	ENSG00000037749+ENSG00000164574_016	chr5	dexseq_prepare_annotation2.py	exon	153432513	153432555	.	+	.	ENST00000522782+ENST00000436816+ENST00000322602+ENST00000519928+ENST00000439768__exon_number_016__gene_id_ENSG00000037749+ENSG00000164574		ENSG00000037749.ENSG00000164574.15	1.78622321545968	6.98092696364693	1.01682050340722e-10	2.51398575610238e-08
ENSG00000134853.ENSG00000145216.13	ENSG00000134853+ENSG00000145216	ENSG00000134853+ENSG00000145216_014	chr4	dexseq_prepare_annotation2.py	exon	54245392	54245431	.	+	.	ENST00000513975+ENST00000507166+ENST00000337488+ENST00000306932+ENST00000511376+ENST00000510668+ENST00000358575+ENST00000507922+ENST00000505125__exon_number_014__gene_id_ENSG00000134853+ENSG00000145216		ENSG00000134853.ENSG00000145216.13	1.24520709728485	6.96574865366356	1.01796564448098e-10	2.51398575610238e-08
ENSG00000151150.22	ENSG00000151150	ENSG00000151150_023	chr10	dexseq_prepare_annotation2.py	exon	61819458	61819574	.	-	.	ENST00000503366+ENST00000514197+ENST00000373827+ENST00000511043+ENST00000355288+ENST00000373820+ENST00000469721__exon_number_023__gene_id_ENSG00000151150	ANK3	ENSG00000151150.22	0.550336249657707	6.93718549196763	1.02396193595989e-10	2.52419649456935e-08
ENSG00000135931.13	ENSG00000135931	ENSG00000135931_014	chr2	dexseq_prepare_annotation2.py	exon	232091487	232091511	.	+	.	ENST00000469789+ENST00000483477+ENST00000349938__exon_number_014__gene_id_ENSG00000135931	ARMC9	ENSG00000135931.13	0.647515807327834	7.11313828449114	1.03815557525099e-10	2.55454100188166e-08
ENSG00000185722.11	ENSG00000185722	ENSG00000185722_012	chr17	dexseq_prepare_annotation2.py	exon	4080421	4080597	.	-	.	ENST00000570535+ENST00000572412+ENST00000574367+ENST00000341657__exon_number_012__gene_id_ENSG00000185722	ANKFY1	ENSG00000185722.11	1.44571363457619	7.22804073009275	1.04211134255741e-10	2.55581386879726e-08
ENSG00000163743.15	ENSG00000163743	ENSG00000163743_016	chr4	dexseq_prepare_annotation2.py	exon	76416817	76416820	.	-	.	ENST00000514589+ENST00000513083+ENST00000504085+ENST00000505514__exon_number_016__gene_id_ENSG00000163743	RCHY1	ENSG00000163743.15	-1.71684000252184	-7.34570244155766	1.04244300087393e-10	2.55581386879726e-08
ENSG00000126226.39	ENSG00000126226	ENSG00000126226_040	chr13	dexseq_prepare_annotation2.py	exon	113862956	113862964	.	-	.	ENST00000375479+ENST00000484641+ENST00000246505+ENST00000375457+ENST00000375477+ENST00000491548+ENST00000337344__exon_number_040__gene_id_ENSG00000126226	PCID2	ENSG00000126226.39	0.653249778920711	7.06603599561663	1.04562979587217e-10	2.55899962064874e-08
ENSG00000163491.35	ENSG00000163491	ENSG00000163491_036	chr3	dexseq_prepare_annotation2.py	exon	27332753	27332881	.	-	.	ENST00000429845+ENST00000424275+ENST00000574215+ENST00000341435+ENST00000357467__exon_number_036__gene_id_ENSG00000163491	NEK10	ENSG00000163491.35	-2.20854501709562	-6.91878668473881	1.05648256372945e-10	2.58090124244265e-08
ENSG00000183426.ENSG00000183458.63	ENSG00000183426+ENSG00000183458	ENSG00000183426+ENSG00000183458_064	chr16	dexseq_prepare_annotation2.py	exon	15045914	15045915	.	+	.	ENST00000472413__exon_number_064__gene_id_ENSG00000183426+ENSG00000183458		ENSG00000183426.ENSG00000183458.63	-0.610399812624825	-6.8057159209486	1.06559508901359e-10	2.59848045609065e-08
ENSG00000037749.ENSG00000164574.23	ENSG00000037749+ENSG00000164574	ENSG00000037749+ENSG00000164574_024	chr5	dexseq_prepare_annotation2.py	exon	153501458	153501581	.	+	.	ENST00000522440__exon_number_024__gene_id_ENSG00000037749+ENSG00000164574		ENSG00000037749.ENSG00000164574.23	1.62759137613747	6.96150113163266	1.12716804315933e-10	2.74369295561271e-08
ENSG00000158286.20	ENSG00000158286	ENSG00000158286_021	chr1	dexseq_prepare_annotation2.py	exon	6270961	6270961	.	+	.	ENST00000377939__exon_number_021__gene_id_ENSG00000158286	RNF207	ENSG00000158286.20	1.70388377929306	7.01020393806068	1.13709021489952e-10	2.76288468667574e-08
ENSG00000148120.41	ENSG00000148120	ENSG00000148120_042	chr9	dexseq_prepare_annotation2.py	exon	97768282	97768482	.	+	.	ENST00000451893__exon_number_042__gene_id_ENSG00000148120	C9orf3	ENSG00000148120.41	-0.668244948975816	-6.88854976687591	1.16709237554314e-10	2.83071052702844e-08
ENSG00000170421.21	ENSG00000170421	ENSG00000170421_022	chr12	dexseq_prepare_annotation2.py	exon	53295732	53295856	.	-	.	ENST00000546583+ENST00000546826+ENST00000548998+ENST00000546900+ENST00000552551+ENST00000549176+ENST00000546897+ENST00000550170+ENST00000547413+ENST00000552150+ENST00000293308__exon_number_022__gene_id_ENSG00000170421	KRT8	ENSG00000170421.21	-0.809075909013576	-6.96755781840807	1.18628520511332e-10	2.8721235835656e-08
ENSG00000103671.9	ENSG00000103671	ENSG00000103671_010	chr15	dexseq_prepare_annotation2.py	exon	64685634	64685675	.	+	.	ENST00000559833__exon_number_010__gene_id_ENSG00000103671	TRIP4	ENSG00000103671.9	-0.646694787778731	-7.61045737032516	1.22419871991088e-10	2.95453132417576e-08
ENSG00000198561.ENSG00000213593.ENSG00000211450.ENSG00000254732.ENSG00000254462.51	ENSG00000198561+ENSG00000213593+ENSG00000211450+ENSG00000254732+ENSG00000254462	ENSG00000198561+ENSG00000213593+ENSG00000211450+ENSG00000254732+ENSG00000254462_052	chr11	dexseq_prepare_annotation2.py	exon	57531325	57531604	.	+	.	ENST00000524579__exon_number_052__gene_id_ENSG00000198561+ENSG00000213593+ENSG00000211450+ENSG00000254732+ENSG00000254462		ENSG00000198561.ENSG00000213593.ENSG00000211450.ENSG00000254732.ENSG00000254462.51	-1.14873881474986	-6.91695398723156	1.22596125217899e-10	2.95453132417576e-08
ENSG00000173692.22	ENSG00000173692	ENSG00000173692_023	chr2	dexseq_prepare_annotation2.py	exon	231948281	231948477	.	+	.	ENST00000308696+ENST00000373635+ENST00000409643+ENST00000447633+ENST00000431051__exon_number_023__gene_id_ENSG00000173692	PSMD1	ENSG00000173692.22	-1.63929846186897	-7.60993348787257	1.22685986009275e-10	2.95453132417576e-08
ENSG00000178252.ENSG00000178467.38	ENSG00000178252+ENSG00000178467	ENSG00000178252+ENSG00000178467_039	chr3	dexseq_prepare_annotation2.py	exon	49044786	49044794	.	+	.	ENST00000429900+ENST00000395474__exon_number_039__gene_id_ENSG00000178252+ENSG00000178467		ENSG00000178252.ENSG00000178467.38	-0.855526801537914	-7.26422520029804	1.2478725167201e-10	2.99980587875788e-08
ENSG00000037749.ENSG00000164574.35	ENSG00000037749+ENSG00000164574	ENSG00000037749+ENSG00000164574_036	chr5	dexseq_prepare_annotation2.py	exon	153599034	153599234	.	+	.	ENST00000521786__exon_number_036__gene_id_ENSG00000037749+ENSG00000164574		ENSG00000037749.ENSG00000164574.35	-0.648195376826959	-6.94111137322174	1.25571777090196e-10	3.01332259848548e-08
ENSG00000134376.34	ENSG00000134376	ENSG00000134376_035	chr1	dexseq_prepare_annotation2.py	exon	197446678	197446793	.	+	.	ENST00000448952__exon_number_035__gene_id_ENSG00000134376	CRB1	ENSG00000134376.34	-1.34601046069893	-6.9892998712321	1.2674446240033e-10	3.03608969985187e-08
ENSG00000104490.16	ENSG00000104490	ENSG00000104490_017	chr8	dexseq_prepare_annotation2.py	exon	102731521	102731522	.	-	.	ENST00000311028+ENST00000522448+ENST00000220931+ENST00000518166+ENST00000522252+ENST00000520690+ENST00000520425+ENST00000521599+ENST00000518727+ENST00000395923+ENST00000522951+ENST00000519508__exon_number_017__gene_id_ENSG00000104490	NCALD	ENSG00000104490.16	0.903496431844753	6.89216320454796	1.30511283423177e-10	3.12080790636352e-08
ENSG00000196337.ENSG00000225950.3	ENSG00000196337+ENSG00000225950	ENSG00000196337+ENSG00000225950_004	chr19	dexseq_prepare_annotation2.py	exon	49558618	49558997	.	-	.	ENST00000597853+ENST00000596965+ENST00000377280+ENST00000356213__exon_number_004__gene_id_ENSG00000196337+ENSG00000225950		ENSG00000196337.ENSG00000225950.3	-1.55137349123304	-7.45064528347735	1.32611463113136e-10	3.16544496334599e-08
ENSG00000222326.ENSG00000149485.60	ENSG00000222326+ENSG00000149485	ENSG00000222326+ENSG00000149485_061	chr11	dexseq_prepare_annotation2.py	exon	61584027	61584074	.	-	.	ENST00000541683+ENST00000424501+ENST00000350997+ENST00000491310__exon_number_061__gene_id_ENSG00000222326+ENSG00000149485		ENSG00000222326.ENSG00000149485.60	1.15051213105208	8.19273799525603	1.3395687212387e-10	3.1919403578732e-08
ENSG00000263506.ENSG00000182179.23	ENSG00000263506+ENSG00000182179	ENSG00000263506+ENSG00000182179_024	chr3	dexseq_prepare_annotation2.py	exon	49847411	49847411	.	-	.	ENST00000483751+ENST00000473992+ENST00000333486__exon_number_024__gene_id_ENSG00000263506+ENSG00000182179		ENSG00000263506.ENSG00000182179.23	-1.23605811739433	-6.92668246429565	1.35533085519092e-10	3.22383277207885e-08
ENSG00000140694.38	ENSG00000140694	ENSG00000140694_039	chr16	dexseq_prepare_annotation2.py	exon	14721033	14721044	.	-	.	ENST00000563641+ENST00000341484+ENST00000566021+ENST00000562896+ENST00000437198__exon_number_039__gene_id_ENSG00000140694	PARN	ENSG00000140694.38	-1.07102909301051	-7.07883702404429	1.39808522201003e-10	3.31970561419551e-08
ENSG00000104218.38	ENSG00000104218	ENSG00000104218_039	chr8	dexseq_prepare_annotation2.py	exon	68087531	68087671	.	+	.	ENST00000262210+ENST00000519668+ENST00000521324+ENST00000521168+ENST00000412460__exon_number_039__gene_id_ENSG00000104218	CSPP1	ENSG00000104218.38	-1.34543771592192	-7.10526457452878	1.40189830066944e-10	3.32294012939447e-08
ENSG00000007264.42	ENSG00000007264	ENSG00000007264_043	chr19	dexseq_prepare_annotation2.py	exon	3801802	3801810	.	-	.	ENST00000395045__exon_number_043__gene_id_ENSG00000007264	MATK	ENSG00000007264.42	1.1396879297258	8.1732303890942	1.43190236140917e-10	3.38813588070816e-08
ENSG00000141076.49	ENSG00000141076	ENSG00000141076_050	chr16	dexseq_prepare_annotation2.py	exon	69264830	69265033	.	+	.	ENST00000567287__exon_number_050__gene_id_ENSG00000141076	CIRH1A	ENSG00000141076.49	-1.78060443871321	-7.23427296134346	1.43547398375463e-10	3.39066957605263e-08
ENSG00000085872.ENSG00000105085.ENSG00000269578.ENSG00000214046.ENSG00000127526.ENSG00000269058.ENSG00000141979.ENSG00000268790.127	ENSG00000085872+ENSG00000105085+ENSG00000269578+ENSG00000214046+ENSG00000127526+ENSG00000269058+ENSG00000141979+ENSG00000268790	ENSG00000085872+ENSG00000105085+ENSG00000269578+ENSG00000214046+ENSG00000127526+ENSG00000269058+ENSG00000141979+ENSG00000268790_128	chr19	dexseq_prepare_annotation2.py	exon	16763416	16763508	.	-	.	ENST00000487803+ENST00000358726__exon_number_128__gene_id_ENSG00000085872+ENSG00000105085+ENSG00000269578+ENSG00000214046+ENSG00000127526+ENSG00000269058+ENSG00000141979+ENSG00000268790		ENSG00000085872.ENSG00000105085.ENSG00000269578.ENSG00000214046.ENSG00000127526.ENSG00000269058.ENSG00000141979.ENSG00000268790.127	-0.843730296995546	-6.68101678358919	1.44519332600664e-10	3.40769046133274e-08
ENSG00000037749.ENSG00000164574.25	ENSG00000037749+ENSG00000164574	ENSG00000037749+ENSG00000164574_026	chr5	dexseq_prepare_annotation2.py	exon	153514684	153515041	.	+	.	ENST00000521527__exon_number_026__gene_id_ENSG00000037749+ENSG00000164574		ENSG00000037749.ENSG00000164574.25	-0.708394390937283	-6.91363604729295	1.45209404048341e-10	3.4180176075837e-08
ENSG00000149761.ENSG00000110011.7	ENSG00000149761+ENSG00000110011	ENSG00000149761+ENSG00000110011_008	chr11	dexseq_prepare_annotation2.py	exon	63994081	63994106	.	+	.	ENST00000535000+ENST00000422364+ENST00000428347__exon_number_008__gene_id_ENSG00000149761+ENSG00000110011		ENSG00000149761.ENSG00000110011.7	0.721357436286383	6.92777260683713	1.46226239504531e-10	3.43451717415432e-08
ENSG00000246090.9	ENSG00000246090	ENSG00000246090_010	chr4	dexseq_prepare_annotation2.py	exon	100125514	100125584	.	+	.	ENST00000500358+ENST00000506160+ENST00000506454__exon_number_010__gene_id_ENSG00000246090	RP11-696N14.1	ENSG00000246090.9	1.48231975136698	7.04467386852429	1.46416996847752e-10	3.43451717415432e-08
ENSG00000114439.57	ENSG00000114439	ENSG00000114439_058	chr3	dexseq_prepare_annotation2.py	exon	107493566	107493704	.	+	.	ENST00000415149+ENST00000325805+ENST00000402543+ENST00000416476+ENST00000406780__exon_number_058__gene_id_ENSG00000114439	BBX	ENSG00000114439.57	1.05241119928871	6.74115256377486	1.47827969345422e-10	3.4616255163715e-08
ENSG00000114439.64	ENSG00000114439	ENSG00000114439_065	chr3	dexseq_prepare_annotation2.py	exon	107517438	107517447	.	+	.	ENST00000415149+ENST00000458347+ENST00000416476+ENST00000473542+ENST00000325805+ENST00000406780+ENST00000402543__exon_number_065__gene_id_ENSG00000114439	BBX	ENSG00000114439.64	1.31949920635956	6.72874385240663	1.58581848156061e-10	3.70704209253362e-08
ENSG00000253522.3	ENSG00000253522	ENSG00000253522_004	chr5	dexseq_prepare_annotation2.py	exon	159912458	159914433	.	+	.	ENST00000517927__exon_number_004__gene_id_ENSG00000253522	MIR146A	ENSG00000253522.3	1.02554447782784	9.35228317819055	1.60496236349062e-10	3.74533575157979e-08
ENSG00000145362.42	ENSG00000145362	ENSG00000145362_043	chr4	dexseq_prepare_annotation2.py	exon	114238863	114238965	.	+	.	ENST00000357077+ENST00000509550+ENST00000503271+ENST00000502701+ENST00000506722+ENST00000394537+ENST00000503423+ENST00000515644+ENST00000264366+ENST00000504454__exon_number_043__gene_id_ENSG00000145362	ANK2	ENSG00000145362.42	1.44777096949701	6.77000811227855	1.61648063259796e-10	3.76573328400167e-08
ENSG00000185038.34	ENSG00000185038	ENSG00000185038_035	chr2	dexseq_prepare_annotation2.py	exon	234727298	234727416	.	+	.	ENST00000389758__exon_number_035__gene_id_ENSG00000185038	MROH2A	ENSG00000185038.34	0.715014278268232	7.20429184050973	1.65127687115816e-10	3.84019589614692e-08
ENSG00000108883.19	ENSG00000108883	ENSG00000108883_020	chr17	dexseq_prepare_annotation2.py	exon	42934490	42934525	.	-	.	ENST00000590977+ENST00000592576+ENST00000591382+ENST00000586276+ENST00000426333+ENST00000590367+ENST00000588340+ENST00000402521__exon_number_020__gene_id_ENSG00000108883	EFTUD2	ENSG00000108883.19	-1.10489968407269	-7.09974928904852	1.65993613934802e-10	3.85372365830623e-08
ENSG00000214753.ENSG00000168000.ENSG00000234857.91	ENSG00000214753+ENSG00000168000+ENSG00000234857	ENSG00000214753+ENSG00000168000+ENSG00000234857_092	chr11	dexseq_prepare_annotation2.py	exon	62491763	62491898	.	-	.	ENST00000403734+ENST00000301785__exon_number_092__gene_id_ENSG00000214753+ENSG00000168000+ENSG00000234857		ENSG00000214753.ENSG00000168000.ENSG00000234857.91	0.776681893203839	6.63917201952163	1.67888299087701e-10	3.89104809690747e-08
ENSG00000100201.34	ENSG00000100201	ENSG00000100201_035	chr22	dexseq_prepare_annotation2.py	exon	38902312	38902317	.	-	.	ENST00000381633+ENST00000396821+ENST00000403230__exon_number_035__gene_id_ENSG00000100201	DDX17	ENSG00000100201.34	-1.02353576847418	-7.01458382855604	1.70238236860066e-10	3.93877826449855e-08
ENSG00000147130.1	ENSG00000147130	ENSG00000147130_002	chrX	dexseq_prepare_annotation2.py	exon	70459476	70460958	.	-	.	ENST00000489332+ENST00000373984+ENST00000314425+ENST00000373988+ENST00000353904+ENST00000373998__exon_number_002__gene_id_ENSG00000147130	ZMYM3	ENSG00000147130.1	-0.652844204908839	-7.18347785444612	1.81974749361762e-10	4.19996941621836e-08
ENSG00000156795	ENSG00000156795	ENSG00000156795_001	chr8	dexseq_prepare_annotation2.py	exon	124428965	124428965	.	+	.	ENST00000287387__exon_number_001__gene_id_ENSG00000156795	WDYHV1	ENSG00000156795	1.76394800181723	7.37766408376362	1.82146746377572e-10	4.19996941621836e-08
ENSG00000163781.2	ENSG00000163781	ENSG00000163781_003	chr3	dexseq_prepare_annotation2.py	exon	133317400	133317474	.	-	.	ENST00000503338+ENST00000503464__exon_number_003__gene_id_ENSG00000163781	TOPBP1	ENSG00000163781.2	-1.28006569277022	-6.99688922913448	1.85997418279468e-10	4.2814774134409e-08
ENSG00000177058.62	ENSG00000177058	ENSG00000177058_063	chr5	dexseq_prepare_annotation2.py	exon	55008127	55008130	.	-	.	ENST00000513993+ENST00000396865+ENST00000504880+ENST00000502416+ENST00000507109+ENST00000508124+ENST00000503891__exon_number_063__gene_id_ENSG00000177058	SLC38A9	ENSG00000177058.62	1.26406273421396	6.89638449171488	1.87585698580646e-10	4.31071935338324e-08
ENSG00000134744.11	ENSG00000134744	ENSG00000134744_012	chr1	dexseq_prepare_annotation2.py	exon	52896685	52896753	.	-	.	ENST00000528457+ENST00000257177+ENST00000494469+ENST00000371544+ENST00000471623+ENST00000466440+ENST00000527941__exon_number_012__gene_id_ENSG00000134744	ZCCHC11	ENSG00000134744.11	0.813621505803292	6.61482569303222	1.89416085472406e-10	4.34541653139083e-08
ENSG00000221995.ENSG00000196535.82	ENSG00000221995+ENSG00000196535	ENSG00000221995+ENSG00000196535_083	chr17	dexseq_prepare_annotation2.py	exon	27464034	27464102	.	-	.	ENST00000530254+ENST00000590565__exon_number_083__gene_id_ENSG00000221995+ENSG00000196535		ENSG00000221995.ENSG00000196535.82	-1.12177120952896	-7.92977715790728	1.89992077126038e-10	4.35126787177408e-08
ENSG00000239961.ENSG00000250507.ENSG00000248166.ENSG00000187116.ENSG00000249654.26	ENSG00000239961+ENSG00000250507+ENSG00000248166+ENSG00000187116+ENSG00000249654	ENSG00000239961+ENSG00000250507+ENSG00000248166+ENSG00000187116+ENSG00000249654_027	chr19	dexseq_prepare_annotation2.py	exon	54842573	54842706	.	-	.	ENST00000515672__exon_number_027__gene_id_ENSG00000239961+ENSG00000250507+ENSG00000248166+ENSG00000187116+ENSG00000249654		ENSG00000239961.ENSG00000250507.ENSG00000248166.ENSG00000187116.ENSG00000249654.26	0.865151858543201	6.96966928444606	1.90347227268146e-10	4.35205021373858e-08
ENSG00000063438.ENSG00000249915.40	ENSG00000063438+ENSG00000249915	ENSG00000063438+ENSG00000249915_041	chr5	dexseq_prepare_annotation2.py	exon	422492	422843	.	+	.	ENST00000510910__exon_number_041__gene_id_ENSG00000063438+ENSG00000249915		ENSG00000063438.ENSG00000249915.40	0.55317752373227	6.92619769064846	1.93152839689126e-10	4.40876234187391e-08
ENSG00000116741.11	ENSG00000116741	ENSG00000116741_012	chr1	dexseq_prepare_annotation2.py	exon	192780278	192780369	.	+	.	ENST00000464302__exon_number_012__gene_id_ENSG00000116741	RGS2	ENSG00000116741.11	2.50464945905604	8.08278662180841	1.95123064217321e-10	4.4462479483551e-08
ENSG00000180448.2	ENSG00000180448	ENSG00000180448_003	chr19	dexseq_prepare_annotation2.py	exon	1067174	1067315	.	+	.	ENST00000313093__exon_number_003__gene_id_ENSG00000180448	HMHA1	ENSG00000180448.2	-2.2144372499156	-6.86439476931263	2.03818301286329e-10	4.63659277265153e-08
ENSG00000141084.2	ENSG00000141084	ENSG00000141084_003	chr16	dexseq_prepare_annotation2.py	exon	67759912	67759933	.	-	.	ENST00000536251+ENST00000602506+ENST00000317506+ENST00000448631__exon_number_003__gene_id_ENSG00000141084	RANBP10	ENSG00000141084.2	-1.15271023874198	-7.24264596400727	2.06157325654182e-10	4.68194682191713e-08
ENSG00000170759.26	ENSG00000170759	ENSG00000170759_027	chr10	dexseq_prepare_annotation2.py	exon	32337392	32337479	.	-	.	ENST00000302418__exon_number_027__gene_id_ENSG00000170759	KIF5B	ENSG00000170759.26	-1.06564215013439	-7.19697104259949	2.06660225223713e-10	4.68551950773938e-08
ENSG00000214198	ENSG00000214198	ENSG00000214198_001	chr12	dexseq_prepare_annotation2.py	exon	104237527	104237533	.	-	.	ENST00000548527__exon_number_001__gene_id_ENSG00000214198	RP11-642P15.1	ENSG00000214198	0.635030109628245	6.87632625961941	2.08195646311808e-10	4.71245110488274e-08
ENSG00000143995.32	ENSG00000143995	ENSG00000143995_033	chr2	dexseq_prepare_annotation2.py	exon	66775075	66775151	.	+	.	ENST00000398506+ENST00000444274+ENST00000488550+ENST00000475239+ENST00000409517+ENST00000542964+ENST00000560281+ENST00000450027+ENST00000272369+ENST00000495021+ENST00000606455+ENST00000407092__exon_number_033__gene_id_ENSG00000143995	MEIS1	ENSG00000143995.32	-2.27572272304982	-7.15210681043498	2.10642710923261e-10	4.75989333873294e-08
ENSG00000251022.ENSG00000138674.112	ENSG00000251022+ENSG00000138674	ENSG00000251022+ENSG00000138674_113	chr4	dexseq_prepare_annotation2.py	exon	83820698	83820845	.	-	.	ENST00000509007__exon_number_113__gene_id_ENSG00000251022+ENSG00000138674		ENSG00000251022.ENSG00000138674.112	0.971235858429334	6.68880976587719	2.14227397651109e-10	4.83284176844138e-08
ENSG00000256028.ENSG00000182196.ENSG00000111325.35	ENSG00000256028+ENSG00000182196+ENSG00000111325	ENSG00000256028+ENSG00000182196+ENSG00000111325_036	chr12	dexseq_prepare_annotation2.py	exon	123462201	123462527	.	+	.	ENST00000540866+ENST00000536439__exon_number_036__gene_id_ENSG00000256028+ENSG00000182196+ENSG00000111325		ENSG00000256028.ENSG00000182196.ENSG00000111325.35	-0.967566095206825	-7.76318875149292	2.15146354520901e-10	4.84005672112314e-08
ENSG00000212290.ENSG00000129636.17	ENSG00000212290+ENSG00000129636	ENSG00000212290+ENSG00000129636_018	chr16	dexseq_prepare_annotation2.py	exon	47294571	47294606	.	-	.	ENST00000320640+ENST00000537184+ENST00000568047+ENST00000564825+ENST00000544001+ENST00000542691__exon_number_018__gene_id_ENSG00000212290+ENSG00000129636		ENSG00000212290.ENSG00000129636.17	-0.820992089386967	-7.33921879204128	2.15261185322333e-10	4.84005672112314e-08
ENSG00000114439.61	ENSG00000114439	ENSG00000114439_062	chr3	dexseq_prepare_annotation2.py	exon	107508634	107508723	.	+	.	ENST00000325805+ENST00000416476+ENST00000443253+ENST00000473542__exon_number_062__gene_id_ENSG00000114439	BBX	ENSG00000114439.61	1.30464005324175	6.66660586762588	2.25141329833671e-10	5.05382645389219e-08
ENSG00000272084.ENSG00000127481.130	ENSG00000272084+ENSG00000127481	ENSG00000272084+ENSG00000127481_131	chr1	dexseq_prepare_annotation2.py	exon	19500813	19500941	.	-	.	ENST00000375217+ENST00000375226+ENST00000419533+ENST00000375267+ENST00000375254__exon_number_131__gene_id_ENSG00000272084+ENSG00000127481		ENSG00000272084.ENSG00000127481.130	-0.453593658043949	-6.47842594039523	2.25614205150136e-10	5.05607027482077e-08
ENSG00000134853.ENSG00000145216.18	ENSG00000134853+ENSG00000145216	ENSG00000134853+ENSG00000145216_019	chr4	dexseq_prepare_annotation2.py	exon	54256688	54256764	.	+	.	ENST00000513975+ENST00000507166+ENST00000337488+ENST00000306932+ENST00000511376+ENST00000358575+ENST00000514543+ENST00000507922+ENST00000505125__exon_number_019__gene_id_ENSG00000134853+ENSG00000145216		ENSG00000134853.ENSG00000145216.18	1.24164807665011	6.81166402874676	2.30736063805992e-10	5.1623196374495e-08
ENSG00000156795.7	ENSG00000156795	ENSG00000156795_008	chr8	dexseq_prepare_annotation2.py	exon	124429053	124429096	.	+	.	ENST00000523551+ENST00000523984+ENST00000517609+ENST00000519199+ENST00000522194+ENST00000287387+ENST00000524254+ENST00000523356__exon_number_008__gene_id_ENSG00000156795	WDYHV1	ENSG00000156795.7	1.50109832799567	7.32267378154602	2.31297132930248e-10	5.16634726144134e-08
ENSG00000251154.ENSG00000058091.ENSG00000157224.ENSG00000105793.ENSG00000273299.112	ENSG00000251154+ENSG00000058091+ENSG00000157224+ENSG00000105793+ENSG00000273299	ENSG00000251154+ENSG00000058091+ENSG00000157224+ENSG00000105793+ENSG00000273299_113	chr7	dexseq_prepare_annotation2.py	exon	90585109	90585111	.	+	.	ENST00000460493+ENST00000436577+ENST00000380050+ENST00000487145+ENST00000265741+ENST00000406263__exon_number_113__gene_id_ENSG00000251154+ENSG00000058091+ENSG00000157224+ENSG00000105793+ENSG00000273299		ENSG00000251154.ENSG00000058091.ENSG00000157224.ENSG00000105793.ENSG00000273299.112	-0.973233658531294	-7.26622870088225	2.32020618151662e-10	5.17398346221031e-08
ENSG00000182774.ENSG00000214575.ENSG00000260836.27	ENSG00000182774+ENSG00000214575+ENSG00000260836	ENSG00000182774+ENSG00000214575+ENSG00000260836_028	chr15	dexseq_prepare_annotation2.py	exon	83209204	83209207	.	-	.	ENST00000560229+ENST00000330244+ENST00000561157+ENST00000559273__exon_number_028__gene_id_ENSG00000182774+ENSG00000214575+ENSG00000260836		ENSG00000182774.ENSG00000214575.ENSG00000260836.27	-0.860688771582615	-6.83272885763143	2.40477164863403e-10	5.34551991121163e-08
ENSG00000082805.2	ENSG00000082805	ENSG00000082805_003	chr12	dexseq_prepare_annotation2.py	exon	1100399	1100403	.	+	.	ENST00000546231+ENST00000542302+ENST00000543086__exon_number_003__gene_id_ENSG00000082805	ERC1	ENSG00000082805.2	-0.819636120089357	-6.61089208251012	2.40501478502979e-10	5.34551991121163e-08
ENSG00000140386.14	ENSG00000140386	ENSG00000140386_015	chr15	dexseq_prepare_annotation2.py	exon	76677514	76677592	.	-	.	ENST00000567601__exon_number_015__gene_id_ENSG00000140386	SCAPER	ENSG00000140386.14	-0.660313310395524	-6.69325012512325	2.47154463323268e-10	5.48440203703688e-08
ENSG00000037749.ENSG00000164574.32	ENSG00000037749+ENSG00000164574	ENSG00000037749+ENSG00000164574_033	chr5	dexseq_prepare_annotation2.py	exon	153570334	153570556	.	+	.	ENST00000521786+ENST00000520647+ENST00000297107+ENST00000377661+ENST00000425427__exon_number_033__gene_id_ENSG00000037749+ENSG00000164574		ENSG00000037749.ENSG00000164574.32	-0.845497689863433	-6.79823670202739	2.66538905434162e-10	5.90488200597623e-08
ENSG00000166183.34	ENSG00000166183	ENSG00000166183_035	chr14	dexseq_prepare_annotation2.py	exon	104579046	104579098	.	+	.	ENST00000551177__exon_number_035__gene_id_ENSG00000166183	ASPG	ENSG00000166183.34	1.44840782750581	7.17891544116939	2.74831149357803e-10	6.06176838886121e-08
ENSG00000134744	ENSG00000134744	ENSG00000134744_001	chr1	dexseq_prepare_annotation2.py	exon	52873954	52873956	.	-	.	ENST00000528457__exon_number_001__gene_id_ENSG00000134744	ZCCHC11	ENSG00000134744	0.800190056541316	6.55084146604792	2.74927747800642e-10	6.06176838886121e-08
ENSG00000177058.49	ENSG00000177058	ENSG00000177058_050	chr5	dexseq_prepare_annotation2.py	exon	54993787	54993820	.	-	.	ENST00000318672+ENST00000505563+ENST00000514806+ENST00000513993+ENST00000396865+ENST00000504880+ENST00000506624+ENST00000502416+ENST00000507109+ENST00000416547+ENST00000508124+ENST00000513275+ENST00000511233+ENST00000503891__exon_number_050__gene_id_ENSG00000177058	SLC38A9	ENSG00000177058.49	1.77430084610286	6.82267640008392	2.74961835579181e-10	6.06176838886121e-08
ENSG00000145362.43	ENSG00000145362	ENSG00000145362_044	chr4	dexseq_prepare_annotation2.py	exon	114239673	114239740	.	+	.	ENST00000357077+ENST00000509550+ENST00000503271+ENST00000502701+ENST00000506722+ENST00000394537+ENST00000503423+ENST00000515644+ENST00000264366+ENST00000504454__exon_number_044__gene_id_ENSG00000145362	ANK2	ENSG00000145362.43	1.33200433488795	6.67300157100269	2.76319488607051e-10	6.08180988706513e-08
ENSG00000148337.55	ENSG00000148337	ENSG00000148337_056	chr9	dexseq_prepare_annotation2.py	exon	130952724	130952746	.	-	.	ENST00000474442__exon_number_056__gene_id_ENSG00000148337	CIZ1	ENSG00000148337.55	-0.69884141721044	-6.60463647877626	2.79683543785129e-10	6.14587588873182e-08
ENSG00000174469.23	ENSG00000174469	ENSG00000174469_024	chr7	dexseq_prepare_annotation2.py	exon	148036564	148036725	.	+	.	ENST00000602734+ENST00000463592__exon_number_024__gene_id_ENSG00000174469	CNTNAP2	ENSG00000174469.23	0.92941222862811	7.21758043093366	2.8779416213976e-10	6.31386862317685e-08
ENSG00000271793.ENSG00000135317.ENSG00000135316.30	ENSG00000271793+ENSG00000135317+ENSG00000135316	ENSG00000271793+ENSG00000135317+ENSG00000135316_031	chr6	dexseq_prepare_annotation2.py	exon	86248556	86248582	.	-	.	ENST00000505648+ENST00000503491+ENST00000314673+ENST00000369635__exon_number_031__gene_id_ENSG00000271793+ENSG00000135317+ENSG00000135316		ENSG00000271793.ENSG00000135317.ENSG00000135316.30	0.75678283751004	6.67293657850883	2.89276888806969e-10	6.3361452565794e-08
ENSG00000115421.2	ENSG00000115421	ENSG00000115421_003	chr2	dexseq_prepare_annotation2.py	exon	60983401	60983484	.	+	.	ENST00000496283+ENST00000238714+ENST00000414060__exon_number_003__gene_id_ENSG00000115421	PAPOLG	ENSG00000115421.2	-0.780343059636104	-6.90730906812008	2.90811233097515e-10	6.3594788073915e-08
ENSG00000181690	ENSG00000181690	ENSG00000181690_001	chr8	dexseq_prepare_annotation2.py	exon	57073463	57078592	.	-	.	ENST00000316981__exon_number_001__gene_id_ENSG00000181690	PLAG1	ENSG00000181690	-0.910865573177956	-7.96544269849784	2.91813186774623e-10	6.3711136053586e-08
ENSG00000239961.ENSG00000250507.ENSG00000248166.ENSG00000187116.ENSG00000249654.29	ENSG00000239961+ENSG00000250507+ENSG00000248166+ENSG00000187116+ENSG00000249654	ENSG00000239961+ENSG00000250507+ENSG00000248166+ENSG00000187116+ENSG00000249654_030	chr19	dexseq_prepare_annotation2.py	exon	54845186	54845236	.	-	.	ENST00000507363+ENST00000291759__exon_number_030__gene_id_ENSG00000239961+ENSG00000250507+ENSG00000248166+ENSG00000187116+ENSG00000249654		ENSG00000239961.ENSG00000250507.ENSG00000248166.ENSG00000187116.ENSG00000249654.29	0.736182249469316	6.88420010059462	2.92649042302149e-10	6.37909042659325e-08
ENSG00000126226.42	ENSG00000126226	ENSG00000126226_043	chr13	dexseq_prepare_annotation2.py	exon	113862981	113862983	.	-	.	ENST00000246505+ENST00000337344+ENST00000375479__exon_number_043__gene_id_ENSG00000126226	PCID2	ENSG00000126226.42	0.604775936482494	6.86217447469555	2.95187630383164e-10	6.41873444369463e-08
ENSG00000104365.74	ENSG00000104365	ENSG00000104365_075	chr8	dexseq_prepare_annotation2.py	exon	42188651	42188724	.	+	.	ENST00000520655+ENST00000522103+ENST00000379708+ENST00000342222+ENST00000520810+ENST00000519938+ENST00000520201+ENST00000518679__exon_number_075__gene_id_ENSG00000104365	IKBKB	ENSG00000104365.74	-0.844615894367468	-6.61205056609724	2.95414604657362e-10	6.41873444369463e-08
ENSG00000041357.8	ENSG00000041357	ENSG00000041357_009	chr15	dexseq_prepare_annotation2.py	exon	78832806	78832808	.	+	.	ENST00000559146+ENST00000558639+ENST00000560099+ENST00000558635+ENST00000559948+ENST00000559934+ENST00000560217+ENST00000413382+ENST00000044462__exon_number_009__gene_id_ENSG00000041357	PSMA4	ENSG00000041357.8	1.9138981203951	6.83689612484426	3.04889217308607e-10	6.60784206627695e-08
ENSG00000131626.1	ENSG00000131626	ENSG00000131626_002	chr11	dexseq_prepare_annotation2.py	exon	70116823	70116878	.	+	.	ENST00000389547+ENST00000253925__exon_number_002__gene_id_ENSG00000131626	PPFIA1	ENSG00000131626.1	0.780315680322315	6.63237300359204	3.05092795023629e-10	6.60784206627695e-08
ENSG00000114439.74	ENSG00000114439	ENSG00000114439_075	chr3	dexseq_prepare_annotation2.py	exon	107524709	107525189	.	+	.	ENST00000415149+ENST00000402543__exon_number_075__gene_id_ENSG00000114439	BBX	ENSG00000114439.74	1.25338432016213	6.61183111530988	3.06128861566307e-10	6.6197070668075e-08
ENSG00000135250.8	ENSG00000135250	ENSG00000135250_009	chr7	dexseq_prepare_annotation2.py	exon	104757835	104757926	.	-	.	ENST00000466917+ENST00000465072+ENST00000477925+ENST00000357311+ENST00000493638+ENST00000485455+ENST00000393651__exon_number_009__gene_id_ENSG00000135250	SRPK2	ENSG00000135250.8	-0.764921780687399	-6.91942241590381	3.07688777554223e-10	6.64284392330521e-08
ENSG00000224792.ENSG00000229972.30	ENSG00000224792+ENSG00000229972	ENSG00000224792+ENSG00000229972_031	chr3	dexseq_prepare_annotation2.py	exon	51863846	51863869	.	+	.	ENST00000465028+ENST00000462079__exon_number_031__gene_id_ENSG00000224792+ENSG00000229972		ENSG00000224792.ENSG00000229972.30	0.618817264003731	6.85043534311714	3.13249724354029e-10	6.75215009974054e-08
ENSG00000114374.6	ENSG00000114374	ENSG00000114374_007	chrY	dexseq_prepare_annotation2.py	exon	14832671	14833136	.	+	.	ENST00000493168__exon_number_007__gene_id_ENSG00000114374	USP9Y	ENSG00000114374.6	-1.26118468832598	-6.78138737613558	3.14204066137672e-10	6.76197074525045e-08
ENSG00000254485.ENSG00000196220.ENSG00000206573.8	ENSG00000254485+ENSG00000196220+ENSG00000206573	ENSG00000254485+ENSG00000196220+ENSG00000206573_009	chr3	dexseq_prepare_annotation2.py	exon	9048647	9050031	.	-	.	ENST00000518265__exon_number_009__gene_id_ENSG00000254485+ENSG00000196220+ENSG00000206573		ENSG00000254485.ENSG00000196220.ENSG00000206573.8	-1.03457892644435	-6.53726904631143	3.16941353383465e-10	6.81007013857954e-08
ENSG00000272084.ENSG00000127481.138	ENSG00000272084+ENSG00000127481	ENSG00000272084+ENSG00000127481_139	chr1	dexseq_prepare_annotation2.py	exon	19511593	19511780	.	-	.	ENST00000375226+ENST00000375217+ENST00000375267+ENST00000375254__exon_number_139__gene_id_ENSG00000272084+ENSG00000127481		ENSG00000272084.ENSG00000127481.138	-0.486152120298375	-6.41838326518165	3.25041511032172e-10	6.97306616277911e-08
ENSG00000166984.21	ENSG00000166984	ENSG00000166984_022	chr6	dexseq_prepare_annotation2.py	exon	167608865	167608982	.	+	.	ENST00000283507+ENST00000473271__exon_number_022__gene_id_ENSG00000166984	TCP10L2	ENSG00000166984.21	0.68111390314552	7.77702182078173	3.29478551701323e-10	7.05708704530313e-08
ENSG00000005469.22	ENSG00000005469	ENSG00000005469_023	chr7	dexseq_prepare_annotation2.py	exon	87011498	87011645	.	+	.	ENST00000479014__exon_number_023__gene_id_ENSG00000005469	CROT	ENSG00000005469.22	-1.08351401403461	-8.11461863601225	3.32915770420978e-10	7.11946151186389e-08
ENSG00000169169.3	ENSG00000169169	ENSG00000169169_004	chr19	dexseq_prepare_annotation2.py	exon	50194373	50194392	.	+	.	ENST00000599023+ENST00000598259+ENST00000323446+ENST00000392518__exon_number_004__gene_id_ENSG00000169169	CPT1C	ENSG00000169169.3	-0.699934657836637	-6.89069989697581	3.54438175215482e-10	7.56778530268747e-08
ENSG00000118369.2	ENSG00000118369	ENSG00000118369_003	chr11	dexseq_prepare_annotation2.py	exon	77899949	77899952	.	+	.	ENST00000530267+ENST00000528910+ENST00000530535__exon_number_003__gene_id_ENSG00000118369	USP35	ENSG00000118369.2	1.01882681294282	7.27725943844464	3.66122101907935e-10	7.80496333661661e-08
ENSG00000151914.136	ENSG00000151914	ENSG00000151914_137	chr6	dexseq_prepare_annotation2.py	exon	56507420	56507586	.	-	.	ENST00000370765+ENST00000244364+ENST00000439203+ENST00000446842+ENST00000518935+ENST00000518828__exon_number_137__gene_id_ENSG00000151914	DST	ENSG00000151914.136	0.965499325871937	6.48985099170122	3.69480490298453e-10	7.86419212490501e-08
ENSG00000112983.74	ENSG00000112983	ENSG00000112983_075	chr5	dexseq_prepare_annotation2.py	exon	137514359	137514367	.	-	.	ENST00000432618+ENST00000254900+ENST00000430331__exon_number_075__gene_id_ENSG00000112983	BRD8	ENSG00000112983.74	0.669481180615647	6.60421228734337	3.70921083312351e-10	7.88247998709329e-08
ENSG00000261538.ENSG00000121270	ENSG00000261538+ENSG00000121270	ENSG00000261538+ENSG00000121270_001	chr16	dexseq_prepare_annotation2.py	exon	48198863	48199068	.	-	.	ENST00000563906__exon_number_001__gene_id_ENSG00000261538+ENSG00000121270		ENSG00000261538.ENSG00000121270	-0.600030153277745	-6.81490272343152	3.74843904636407e-10	7.95337813433698e-08
ENSG00000113360.64	ENSG00000113360	ENSG00000113360_065	chr5	dexseq_prepare_annotation2.py	exon	31526434	31526435	.	-	.	ENST00000512076+ENST00000344624+ENST00000511367+ENST00000442743+ENST00000513349__exon_number_065__gene_id_ENSG00000113360	DROSHA	ENSG00000113360.64	-0.784090303386176	-6.58299664352279	4.01002669752708e-10	8.48545312148292e-08
ENSG00000259264.ENSG00000140481.2	ENSG00000259264+ENSG00000140481	ENSG00000259264+ENSG00000140481_003	chr15	dexseq_prepare_annotation2.py	exon	74495391	74495439	.	+	.	ENST00000561332+ENST00000558645+ENST00000560148__exon_number_003__gene_id_ENSG00000259264+ENSG00000140481		ENSG00000259264.ENSG00000140481.2	0.648096437564708	7.40181249683683	4.01172386516687e-10	8.48545312148292e-08
ENSG00000174015	ENSG00000174015	ENSG00000174015_001	chr13	dexseq_prepare_annotation2.py	exon	46276446	46276454	.	+	.	ENST00000310521__exon_number_001__gene_id_ENSG00000174015	SPERT	ENSG00000174015	1.84302432973272	8.28391983570082	4.06548568180461e-10	8.5857738272653e-08
ENSG00000229415.ENSG00000136352.ENSG00000257520.45	ENSG00000229415+ENSG00000136352+ENSG00000257520	ENSG00000229415+ENSG00000136352+ENSG00000257520_046	chr14	dexseq_prepare_annotation2.py	exon	36990155	36990354	.	-	.	ENST00000518149__exon_number_046__gene_id_ENSG00000229415+ENSG00000136352+ENSG00000257520		ENSG00000229415.ENSG00000136352.ENSG00000257520.45	-1.39629425249668	-6.77887329458518	4.09603325255459e-10	8.63683328845811e-08
ENSG00000187775.81	ENSG00000187775	ENSG00000187775_082	chr17	dexseq_prepare_annotation2.py	exon	76506589	76506753	.	-	.	ENST00000587177__exon_number_082__gene_id_ENSG00000187775	DNAH17	ENSG00000187775.81	0.689314844702527	6.47768715515453	4.1963740104517e-10	8.8346705137432e-08
ENSG00000114857.40	ENSG00000114857	ENSG00000114857_041	chr3	dexseq_prepare_annotation2.py	exon	42676572	42676712	.	+	.	ENST00000472258__exon_number_041__gene_id_ENSG00000114857	NKTR	ENSG00000114857.40	-0.909085631146195	-7.03543007764208	4.33049660935979e-10	9.10290529132123e-08
ENSG00000157538.38	ENSG00000157538	ENSG00000157538_039	chr21	dexseq_prepare_annotation2.py	exon	38639653	38639704	.	-	.	ENST00000309117+ENST00000399000+ENST00000288304+ENST00000398998+ENST00000475009__exon_number_039__gene_id_ENSG00000157538	DSCR3	ENSG00000157538.38	1.06846631779145	6.927385017668	4.39396759435477e-10	9.22202653835617e-08
ENSG00000149806.ENSG00000162298.35	ENSG00000149806+ENSG00000162298	ENSG00000149806+ENSG00000162298_036	chr11	dexseq_prepare_annotation2.py	exon	64897201	64897387	.	-	.	ENST00000377190+ENST00000530451+ENST00000527765+ENST00000307289+ENST00000526060+ENST00000294256+ENST00000449943__exon_number_036__gene_id_ENSG00000149806+ENSG00000162298		ENSG00000149806.ENSG00000162298.35	-1.07921902399038	-6.49928093411248	4.42704712328568e-10	9.27607941480478e-08
ENSG00000104915.9	ENSG00000104915	ENSG00000104915_010	chr19	dexseq_prepare_annotation2.py	exon	13255415	13255428	.	-	.	ENST00000588848+ENST00000587318+ENST00000440593+ENST00000587230+ENST00000242770+ENST00000591843+ENST00000593126+ENST00000589083+ENST00000343587__exon_number_010__gene_id_ENSG00000104915	STX10	ENSG00000104915.9	1.11955096514574	6.95721876586259	4.43340521661688e-10	9.27607941480478e-08
ENSG00000197568.15	ENSG00000197568	ENSG00000197568_016	chr1	dexseq_prepare_annotation2.py	exon	70833300	70833406	.	+	.	ENST00000359875+ENST00000463058+ENST00000370940+ENST00000525653+ENST00000361764+ENST00000432224__exon_number_016__gene_id_ENSG00000197568	HHLA3	ENSG00000197568.15	-1.19290686857795	-7.22934009866009	4.48556462897932e-10	9.37075228854042e-08
ENSG00000159173.15	ENSG00000159173	ENSG00000159173_016	chr1	dexseq_prepare_annotation2.py	exon	201390801	201390846	.	-	.	ENST00000367312+ENST00000361379+ENST00000556362+ENST00000555948+ENST00000336092+ENST00000555340__exon_number_016__gene_id_ENSG00000159173	TNNI1	ENSG00000159173.15	0.683896189922113	7.2255975577596	4.55724205962995e-10	9.50338490179449e-08
ENSG00000187775.79	ENSG00000187775	ENSG00000187775_080	chr17	dexseq_prepare_annotation2.py	exon	76503540	76503887	.	-	.	ENST00000389840+ENST00000585328+ENST00000587177__exon_number_080__gene_id_ENSG00000187775	DNAH17	ENSG00000187775.79	0.729260227226161	6.46292662721315	4.56832485052626e-10	9.50338490179449e-08
ENSG00000173715.ENSG00000173653.20	ENSG00000173715+ENSG00000173653	ENSG00000173715+ENSG00000173653_021	chr11	dexseq_prepare_annotation2.py	exon	66568158	66568167	.	+	.	ENST00000531400+ENST00000524551+ENST00000525908+ENST00000527352+ENST00000532565+ENST00000527634+ENST00000525449+ENST00000540737+ENST00000532089+ENST00000346672+ENST00000532727+ENST00000526260+ENST00000360962__exon_number_021__gene_id_ENSG00000173715+ENSG00000173653		ENSG00000173715.ENSG00000173653.20	-0.802710712791756	-6.66910061099849	4.57008080421443e-10	9.50338490179449e-08
ENSG00000104218.26	ENSG00000104218	ENSG00000104218_027	chr8	dexseq_prepare_annotation2.py	exon	68062018	68062170	.	+	.	ENST00000519163+ENST00000262210__exon_number_027__gene_id_ENSG00000104218	CSPP1	ENSG00000104218.26	-1.28520008037727	-6.86296267022005	4.58270467768135e-10	9.51504235236436e-08
ENSG00000037749.ENSG00000164574.18	ENSG00000037749+ENSG00000164574	ENSG00000037749+ENSG00000164574_019	chr5	dexseq_prepare_annotation2.py	exon	153433613	153434593	.	+	.	ENST00000436816+ENST00000322602__exon_number_019__gene_id_ENSG00000037749+ENSG00000164574		ENSG00000037749.ENSG00000164574.18	1.88099040037419	6.68944056903838	4.7044118310961e-10	9.75280680250262e-08
ENSG00000041357.12	ENSG00000041357	ENSG00000041357_013	chr15	dexseq_prepare_annotation2.py	exon	78833077	78833155	.	+	.	ENST00000559934+ENST00000560099+ENST00000559365__exon_number_013__gene_id_ENSG00000041357	PSMA4	ENSG00000041357.12	1.86637025701457	6.74936997088063	4.7575285761016e-10	9.84666744002299e-08
ENSG00000147130	ENSG00000147130	ENSG00000147130_001	chrX	dexseq_prepare_annotation2.py	exon	70459474	70459475	.	-	.	ENST00000314425+ENST00000353904+ENST00000373998__exon_number_001__gene_id_ENSG00000147130	ZMYM3	ENSG00000147130	-0.650195823141089	-6.97645756021578	4.76421194602166e-10	9.84666744002299e-08
ENSG00000205592.64	ENSG00000205592	ENSG00000205592_065	chr12	dexseq_prepare_annotation2.py	exon	40918318	40919423	.	+	.	ENST00000474954__exon_number_065__gene_id_ENSG00000205592	MUC19	ENSG00000205592.64	-0.949674838042564	-6.50414236495267	4.78745574410645e-10	9.87964725566881e-08
ENSG00000134744.2	ENSG00000134744	ENSG00000134744_003	chr1	dexseq_prepare_annotation2.py	exon	52875158	52875278	.	-	.	ENST00000527941__exon_number_003__gene_id_ENSG00000134744	ZCCHC11	ENSG00000134744.2	0.805202430275673	6.44031233380572	5.20176269259731e-10	1.07183189876554e-07
ENSG00000011422.14	ENSG00000011422	ENSG00000011422_015	chr19	dexseq_prepare_annotation2.py	exon	44160718	44160725	.	-	.	ENST00000597107+ENST00000221264+ENST00000593396+ENST00000595038+ENST00000593714+ENST00000593447+ENST00000601723+ENST00000599892+ENST00000594364+ENST00000340093+ENST00000602141+ENST00000339082+ENST00000593939__exon_number_015__gene_id_ENSG00000011422	PLAUR	ENSG00000011422.14	-0.9708932492608	-7.08245315687653	5.22839872926647e-10	1.07568551822672e-07
ENSG00000261538.ENSG00000121270.47	ENSG00000261538+ENSG00000121270	ENSG00000261538+ENSG00000121270_048	chr16	dexseq_prepare_annotation2.py	exon	48281225	48281305	.	-	.	ENST00000356608__exon_number_048__gene_id_ENSG00000261538+ENSG00000121270		ENSG00000261538.ENSG00000121270.47	0.900380920018097	6.74730704913361	5.26857382199409e-10	1.08230875141455e-07
ENSG00000272084.ENSG00000127481.128	ENSG00000272084+ENSG00000127481	ENSG00000272084+ENSG00000127481_129	chr1	dexseq_prepare_annotation2.py	exon	19499675	19499800	.	-	.	ENST00000375217+ENST00000375226+ENST00000419533+ENST00000375267+ENST00000375254__exon_number_129__gene_id_ENSG00000272084+ENSG00000127481		ENSG00000272084.ENSG00000127481.128	-0.419974521489103	-6.33800903271791	5.27656336358711e-10	1.08231015727968e-07
ENSG00000140575.72	ENSG00000140575	ENSG00000140575_073	chr15	dexseq_prepare_annotation2.py	exon	91043604	91044621	.	+	.	ENST00000268182+ENST00000558957+ENST00000561086__exon_number_073__gene_id_ENSG00000140575	IQGAP1	ENSG00000140575.72	0.639254813386362	6.47531158665063	5.33411751830542e-10	1.0923670202178e-07
ENSG00000145362.25	ENSG00000145362	ENSG00000145362_026	chr4	dexseq_prepare_annotation2.py	exon	114176891	114177088	.	+	.	ENST00000357077+ENST00000503271+ENST00000394537+ENST00000264366+ENST00000506722+ENST00000503423+ENST00000504454__exon_number_026__gene_id_ENSG00000145362	ANK2	ENSG00000145362.25	-0.900254959353664	-6.55261132665991	5.34170711749641e-10	1.0923670202178e-07
ENSG00000111077.45	ENSG00000111077	ENSG00000111077_046	chr12	dexseq_prepare_annotation2.py	exon	53453756	53453950	.	+	.	ENST00000379902+ENST00000549311+ENST00000314250+ENST00000451358+ENST00000314276+ENST00000552570__exon_number_046__gene_id_ENSG00000111077	TENC1	ENSG00000111077.45	0.965018292242853	6.95047863899067	5.37302824122793e-10	1.09578601922388e-07
ENSG00000156787.33	ENSG00000156787	ENSG00000156787_034	chr8	dexseq_prepare_annotation2.py	exon	124140090	124140520	.	+	.	ENST00000518866__exon_number_034__gene_id_ENSG00000156787	TBC1D31	ENSG00000156787.33	1.36029621464389	6.72529514755529	5.3745903053789e-10	1.09578601922388e-07
ENSG00000165269.23	ENSG00000165269	ENSG00000165269_024	chr9	dexseq_prepare_annotation2.py	exon	33402518	33402584	.	-	.	ENST00000541274+ENST00000539936__exon_number_024__gene_id_ENSG00000165269	AQP7	ENSG00000165269.23	1.33957175304992	7.50623359031376	5.65627090375338e-10	1.15148426677581e-07
ENSG00000140386.55	ENSG00000140386	ENSG00000140386_056	chr15	dexseq_prepare_annotation2.py	exon	77087621	77087644	.	-	.	ENST00000324767+ENST00000567618+ENST00000568549+ENST00000565507+ENST00000303521+ENST00000563290+ENST00000564590+ENST00000562890+ENST00000565970+ENST00000538941__exon_number_056__gene_id_ENSG00000140386	SCAPER	ENSG00000140386.55	0.760787763516409	6.53846689153882	5.7691769174469e-10	1.17270846300043e-07
ENSG00000005884.25	ENSG00000005884	ENSG00000005884_026	chr17	dexseq_prepare_annotation2.py	exon	48151879	48151898	.	+	.	ENST00000007722+ENST00000505306+ENST00000506401+ENST00000320031+ENST00000544892+ENST00000510809__exon_number_026__gene_id_ENSG00000005884	ITGA3	ENSG00000005884.25	-0.983563646274359	-7.05532413038024	5.89273100492424e-10	1.19603032202042e-07
ENSG00000126561.41	ENSG00000126561	ENSG00000126561_042	chr17	dexseq_prepare_annotation2.py	exon	40462879	40462945	.	+	.	ENST00000546010+ENST00000588868+ENST00000452307+ENST00000345506__exon_number_042__gene_id_ENSG00000126561	STAT5A	ENSG00000126561.41	-0.619800590666505	-7.38877304996366	6.00051917326752e-10	1.21608728034373e-07
ENSG00000075292.81	ENSG00000075292	ENSG00000075292_082	chr2	dexseq_prepare_annotation2.py	exon	71660666	71660696	.	+	.	ENST00000460310__exon_number_082__gene_id_ENSG00000075292	ZNF638	ENSG00000075292.81	-0.787613683802043	-6.48958908864241	6.04320543365696e-10	1.22185619491925e-07
ENSG00000204673.9	ENSG00000204673	ENSG00000204673_010	chr19	dexseq_prepare_annotation2.py	exon	50376560	50376726	.	-	.	ENST00000391833__exon_number_010__gene_id_ENSG00000204673	AKT1S1	ENSG00000204673.9	-0.984901717126673	-8.1534817399908	6.04700850253585e-10	1.22185619491925e-07
ENSG00000255730.ENSG00000142046.ENSG00000248098.7	ENSG00000255730+ENSG00000142046+ENSG00000248098	ENSG00000255730+ENSG00000142046+ENSG00000248098_008	chr19	dexseq_prepare_annotation2.py	exon	41882645	41882661	.	+	.	ENST00000392002+ENST00000544232+ENST00000436170+ENST00000447302__exon_number_008__gene_id_ENSG00000255730+ENSG00000142046+ENSG00000248098		ENSG00000255730.ENSG00000142046.ENSG00000248098.7	-1.11290981531799	-6.85937727415553	6.06881800509331e-10	1.22443821840262e-07
ENSG00000113360.63	ENSG00000113360	ENSG00000113360_064	chr5	dexseq_prepare_annotation2.py	exon	31526186	31526433	.	-	.	ENST00000512076+ENST00000511367+ENST00000442743+ENST00000513349+ENST00000344624+ENST00000512302__exon_number_064__gene_id_ENSG00000113360	DROSHA	ENSG00000113360.63	-0.82032595213614	-6.50091194969906	6.29968829345901e-10	1.26912977444838e-07
ENSG00000134852.6	ENSG00000134852	ENSG00000134852_007	chr4	dexseq_prepare_annotation2.py	exon	56308445	56308598	.	-	.	ENST00000479384__exon_number_007__gene_id_ENSG00000134852	CLOCK	ENSG00000134852.6	-0.901100461712669	-7.28186125354965	6.49908827046114e-10	1.30735813929623e-07
ENSG00000111199.18	ENSG00000111199	ENSG00000111199_019	chr12	dexseq_prepare_annotation2.py	exon	110246101	110246273	.	-	.	ENST00000538125+ENST00000261740+ENST00000544971+ENST00000418703+ENST00000536838+ENST00000541794+ENST00000537083+ENST00000346520+ENST00000392719__exon_number_019__gene_id_ENSG00000111199	TRPV4	ENSG00000111199.18	1.24794063009334	7.5881176153854	6.51993071441613e-10	1.30960777203254e-07
ENSG00000181666.64	ENSG00000181666	ENSG00000181666_065	chr19	dexseq_prepare_annotation2.py	exon	37855349	37855349	.	+	.	ENST00000392153+ENST00000324411+ENST00000541583__exon_number_065__gene_id_ENSG00000181666	HKR1	ENSG00000181666.64	-0.577307237253105	-6.50795781197055	6.54057735129836e-10	1.31181147698777e-07
ENSG00000140479.60	ENSG00000140479	ENSG00000140479_061	chr15	dexseq_prepare_annotation2.py	exon	102030043	102030187	.	-	.	ENST00000398181__exon_number_061__gene_id_ENSG00000140479	PCSK6	ENSG00000140479.60	0.758040803634516	6.90474542243373	6.63793963490675e-10	1.32937242478571e-07
ENSG00000142621.83	ENSG00000142621	ENSG00000142621_084	chr1	dexseq_prepare_annotation2.py	exon	15724013	15724025	.	+	.	ENST00000529606+ENST00000358897+ENST00000314740+ENST00000472086+ENST00000495195+ENST00000314668+ENST00000481324+ENST00000417793+ENST00000375998__exon_number_084__gene_id_ENSG00000142621	FHAD1	ENSG00000142621.83	-1.28446957292289	-6.63408580422158	6.73191212728842e-10	1.34620370212687e-07
ENSG00000105738.5	ENSG00000105738	ENSG00000105738_006	chr19	dexseq_prepare_annotation2.py	exon	38571896	38572088	.	+	.	ENST00000222345+ENST00000476317__exon_number_006__gene_id_ENSG00000105738	SIPA1L3	ENSG00000105738.5	0.873141201397312	7.12917302943216	6.85393604706946e-10	1.36858668208214e-07
ENSG00000126226.41	ENSG00000126226	ENSG00000126226_042	chr13	dexseq_prepare_annotation2.py	exon	113862967	113862980	.	-	.	ENST00000375477+ENST00000246505+ENST00000337344+ENST00000375479__exon_number_042__gene_id_ENSG00000126226	PCID2	ENSG00000126226.41	0.57890459296904	6.69048226327058	7.0064528839493e-10	1.39698366898767e-07
ENSG00000037749.ENSG00000164574.4	ENSG00000037749+ENSG00000164574	ENSG00000037749+ENSG00000164574_005	chr5	dexseq_prepare_annotation2.py	exon	153418553	153418553	.	+	.	ENST00000520327+ENST00000439768+ENST00000522782+ENST00000436816+ENST00000322602+ENST00000521527__exon_number_005__gene_id_ENSG00000037749+ENSG00000164574		ENSG00000037749.ENSG00000164574.4	1.71307642292066	6.6104178784072	7.08790441863288e-10	1.41114868852729e-07
ENSG00000106070.44	ENSG00000106070	ENSG00000106070_045	chr7	dexseq_prepare_annotation2.py	exon	50846832	50846859	.	-	.	ENST00000470992+ENST00000492265+ENST00000483157__exon_number_045__gene_id_ENSG00000106070	GRB10	ENSG00000106070.44	1.76923252010358	6.82487682337192	7.14635034165325e-10	1.42069863932849e-07
ENSG00000148337.59	ENSG00000148337	ENSG00000148337_060	chr9	dexseq_prepare_annotation2.py	exon	130953104	130953113	.	-	.	ENST00000467178+ENST00000325721+ENST00000420484+ENST00000372948+ENST00000491954+ENST00000393608+ENST00000541172+ENST00000476727+ENST00000357558+ENST00000372938+ENST00000372954+ENST00000488559+ENST00000324544+ENST00000538431+ENST00000277465+ENST00000498156__exon_number_060__gene_id_ENSG00000148337	CIZ1	ENSG00000148337.59	-0.592850327804255	-6.43516470668382	7.24168055970558e-10	1.43754250899854e-07
ENSG00000259344.ENSG00000170113.29	ENSG00000259344+ENSG00000170113	ENSG00000259344+ENSG00000170113_030	chr15	dexseq_prepare_annotation2.py	exon	23115117	23115152	.	-	.	ENST00000561063+ENST00000557922__exon_number_030__gene_id_ENSG00000259344+ENSG00000170113		ENSG00000259344.ENSG00000170113.29	1.75490024481129	6.91813298308932	7.39156823443649e-10	1.46515146836457e-07
ENSG00000114374.4	ENSG00000114374	ENSG00000114374_005	chrY	dexseq_prepare_annotation2.py	exon	14821369	14821476	.	+	.	ENST00000493168+ENST00000338981+ENST00000426564__exon_number_005__gene_id_ENSG00000114374	USP9Y	ENSG00000114374.4	-1.30204856320344	-6.61265256541573	7.516270026994e-10	1.48769477781007e-07
ENSG00000038295.29	ENSG00000038295	ENSG00000038295_030	chr4	dexseq_prepare_annotation2.py	exon	167023179	167025047	.	+	.	ENST00000061240__exon_number_030__gene_id_ENSG00000038295	TLL1	ENSG00000038295.29	-1.06494733762095	-8.36170381932567	7.53368162551394e-10	1.48869204404456e-07
ENSG00000116128.13	ENSG00000116128	ENSG00000116128_014	chr1	dexseq_prepare_annotation2.py	exon	147095643	147098017	.	+	.	ENST00000234739__exon_number_014__gene_id_ENSG00000116128	BCL9	ENSG00000116128.13	-1.14498936435112	-7.17067130491862	7.55318581357843e-10	1.48869204404456e-07
ENSG00000118257.50	ENSG00000118257	ENSG00000118257_051	chr2	dexseq_prepare_annotation2.py	exon	206659469	206659477	.	+	.	ENST00000540841__exon_number_051__gene_id_ENSG00000118257	NRP2	ENSG00000118257.50	0.676968769440948	7.86306410708349	7.55424854554922e-10	1.48869204404456e-07
ENSG00000205592.62	ENSG00000205592	ENSG00000205592_063	chr12	dexseq_prepare_annotation2.py	exon	40917194	40917247	.	+	.	ENST00000474954+ENST00000398702__exon_number_063__gene_id_ENSG00000205592	MUC19	ENSG00000205592.62	-0.961984853038781	-6.41886135427776	7.71577739145861e-10	1.51831717023039e-07
ENSG00000145362.18	ENSG00000145362	ENSG00000145362_019	chr4	dexseq_prepare_annotation2.py	exon	114158143	114158146	.	+	.	ENST00000357077+ENST00000394537+ENST00000503271+ENST00000506722+ENST00000264366+ENST00000515034+ENST00000508613+ENST00000503423+ENST00000504454__exon_number_019__gene_id_ENSG00000145362	ANK2	ENSG00000145362.18	-1.01620123813209	-6.47986718949342	7.92822299929978e-10	1.55786134882763e-07
ENSG00000174791.29	ENSG00000174791	ENSG00000174791_030	chr11	dexseq_prepare_annotation2.py	exon	66103878	66103907	.	-	.	ENST00000530745+ENST00000311320__exon_number_030__gene_id_ENSG00000174791	RIN1	ENSG00000174791.29	0.921717747448245	6.89950525091661	8.04492902707849e-10	1.57850588617852e-07
ENSG00000226803.1	ENSG00000226803	ENSG00000226803_002	chr6	dexseq_prepare_annotation2.py	exon	56979699	56979708	.	-	.	ENST00000586668+ENST00000585792+ENST00000592500+ENST00000586432__exon_number_002__gene_id_ENSG00000226803	RP11-203B9.4	ENSG00000226803.1	-0.589993844111762	-6.89738957605901	8.12266628529967e-10	1.59145569406575e-07
ENSG00000117724.12	ENSG00000117724	ENSG00000117724_013	chr1	dexseq_prepare_annotation2.py	exon	214805823	214805945	.	+	.	ENST00000366955__exon_number_013__gene_id_ENSG00000117724	CENPF	ENSG00000117724.12	-1.06656724041809	-7.22551149830686	8.15120723837152e-10	1.59432262230352e-07
ENSG00000118257.8	ENSG00000118257	ENSG00000118257_009	chr2	dexseq_prepare_annotation2.py	exon	206547984	206548014	.	+	.	ENST00000540178+ENST00000478013+ENST00000355117+ENST00000464003+ENST00000450507+ENST00000360409+ENST00000357118+ENST00000357785+ENST00000417189+ENST00000540841__exon_number_009__gene_id_ENSG00000118257	NRP2	ENSG00000118257.8	-0.621099659530989	-7.83944262618025	8.16081706921746e-10	1.59432262230352e-07
ENSG00000204815.9	ENSG00000204815	ENSG00000204815_010	chr17	dexseq_prepare_annotation2.py	exon	40093181	40093294	.	+	.	ENST00000585530__exon_number_010__gene_id_ENSG00000204815	TTC25	ENSG00000204815.9	-1.02291082402761	-7.66528876871675	8.20808805369992e-10	1.60125035179387e-07
ENSG00000119689.16	ENSG00000119689	ENSG00000119689_017	chr14	dexseq_prepare_annotation2.py	exon	75355980	75356052	.	+	.	ENST00000555988+ENST00000555492+ENST00000555459+ENST00000555089+ENST00000555071+ENST00000334220+ENST00000334212+ENST00000550473+ENST00000555190+ENST00000554806+ENST00000556582+ENST00000556460+ENST00000557012+ENST00000238671+ENST00000554612__exon_number_017__gene_id_ENSG00000119689	DLST	ENSG00000119689.16	1.31765876526293	7.39510506954739	8.59625577925634e-10	1.67456544692979e-07
ENSG00000268465.ENSG00000269751.ENSG00000182324.ENSG00000105447.ENSG00000105443.30	ENSG00000268465+ENSG00000269751+ENSG00000182324+ENSG00000105447+ENSG00000105443	ENSG00000268465+ENSG00000269751+ENSG00000182324+ENSG00000105447+ENSG00000105443_031	chr19	dexseq_prepare_annotation2.py	exon	48973860	48973926	.	+	.	ENST00000474049+ENST00000460595+ENST00000427476+ENST00000452733+ENST00000325139+ENST00000493260+ENST00000391881+ENST00000595676__exon_number_031__gene_id_ENSG00000268465+ENSG00000269751+ENSG00000182324+ENSG00000105447+ENSG00000105443		ENSG00000268465.ENSG00000269751.ENSG00000182324.ENSG00000105447.ENSG00000105443.30	-0.695344375645508	-6.70940366656853	8.6117910201293e-10	1.67518486383238e-07
ENSG00000263798.ENSG00000108439.ENSG00000108465.68	ENSG00000263798+ENSG00000108439+ENSG00000108465	ENSG00000263798+ENSG00000108439+ENSG00000108465_069	chr17	dexseq_prepare_annotation2.py	exon	46051923	46051927	.	+	.	ENST00000581662+ENST00000584042+ENST00000583182+ENST00000579780+ENST00000584168+ENST00000580287+ENST00000584063+ENST00000585163__exon_number_069__gene_id_ENSG00000263798+ENSG00000108439+ENSG00000108465		ENSG00000263798.ENSG00000108439.ENSG00000108465.68	0.844148391596398	6.37977680403007	8.6858881494425e-10	1.68717777518297e-07
ENSG00000134853.ENSG00000145216.8	ENSG00000134853+ENSG00000145216	ENSG00000134853+ENSG00000145216_009	chr4	dexseq_prepare_annotation2.py	exon	54244091	54244384	.	+	.	ENST00000505125__exon_number_009__gene_id_ENSG00000134853+ENSG00000145216		ENSG00000134853.ENSG00000145216.8	1.27146538340028	6.55585615878336	8.8010717001664e-10	1.70710572711296e-07
ENSG00000161692.13	ENSG00000161692	ENSG00000161692_014	chr17	dexseq_prepare_annotation2.py	exon	42808384	42808528	.	+	.	ENST00000525140+ENST00000531699+ENST00000528766+ENST00000528353+ENST00000532789__exon_number_014__gene_id_ENSG00000161692	DBF4B	ENSG00000161692.13	-1.55498198350854	-7.81150104836512	8.94205910679311e-10	1.7319746540246e-07
ENSG00000147394.33	ENSG00000147394	ENSG00000147394_034	chrX	dexseq_prepare_annotation2.py	exon	152142017	152142017	.	+	.	ENST00000535861+ENST00000318529+ENST00000426821+ENST00000324823+ENST00000449285+ENST00000318504+ENST00000539731__exon_number_034__gene_id_ENSG00000147394	ZNF185	ENSG00000147394.33	1.20838787011965	7.38086801653305	9.06994249698585e-10	1.75423815067951e-07
ENSG00000134852.33	ENSG00000134852	ENSG00000134852_034	chr4	dexseq_prepare_annotation2.py	exon	56352560	56352560	.	-	.	ENST00000381322+ENST00000506923__exon_number_034__gene_id_ENSG00000134852	CLOCK	ENSG00000134852.33	1.01982861296666	7.19698456165745	9.14122732089387e-10	1.76550695530119e-07
ENSG00000067248.31	ENSG00000067248	ENSG00000067248_032	chr5	dexseq_prepare_annotation2.py	exon	54593113	54593226	.	-	.	ENST00000504778+ENST00000508346+ENST00000251636__exon_number_032__gene_id_ENSG00000067248	DHX29	ENSG00000067248.31	-0.472695336930542	-6.65451013185369	9.19983948308861e-10	1.77429962559903e-07
ENSG00000134853.ENSG00000145216.16	ENSG00000134853+ENSG00000145216	ENSG00000134853+ENSG00000145216_017	chr4	dexseq_prepare_annotation2.py	exon	54255976	54256016	.	+	.	ENST00000513975+ENST00000507166+ENST00000337488+ENST00000306932+ENST00000511376+ENST00000510668+ENST00000358575+ENST00000507922+ENST00000505125__exon_number_017__gene_id_ENSG00000134853+ENSG00000145216		ENSG00000134853.ENSG00000145216.16	1.49646070735157	6.54673804418764	9.22687564774868e-10	1.77698615635378e-07
ENSG00000135336.32	ENSG00000135336	ENSG00000135336_033	chr6	dexseq_prepare_annotation2.py	exon	88376736	88376883	.	+	.	ENST00000546266+ENST00000392844+ENST00000257789__exon_number_033__gene_id_ENSG00000135336	ORC3	ENSG00000135336.32	-1.24486110283583	-6.8233340603248	9.66183960567801e-10	1.85811565591069e-07
ENSG00000104368.1	ENSG00000104368	ENSG00000104368_002	chr8	dexseq_prepare_annotation2.py	exon	42032751	42032754	.	-	.	ENST00000270189+ENST00000429089+ENST00000220809__exon_number_002__gene_id_ENSG00000104368	PLAT	ENSG00000104368.1	0.794634166641961	6.79001314479041	9.69609916704197e-10	1.8620630556174e-07
ENSG00000175899.29	ENSG00000175899	ENSG00000175899_030	chr12	dexseq_prepare_annotation2.py	exon	9243797	9243991	.	-	.	ENST00000543436+ENST00000318602__exon_number_030__gene_id_ENSG00000175899	A2M	ENSG00000175899.29	-0.922165983296879	-6.42718608544851	9.76776535979948e-10	1.87093818643965e-07
ENSG00000224743.38	ENSG00000224743	ENSG00000224743_039	chr13	dexseq_prepare_annotation2.py	exon	31506722	31506743	.	-	.	ENST00000585870__exon_number_039__gene_id_ENSG00000224743	TEX26-AS1	ENSG00000224743.38	-0.707331767024021	-6.5482233929401	9.76991220072922e-10	1.87093818643965e-07
ENSG00000102893.56	ENSG00000102893	ENSG00000102893_057	chr16	dexseq_prepare_annotation2.py	exon	47698887	47699852	.	+	.	ENST00000566319__exon_number_057__gene_id_ENSG00000102893	PHKB	ENSG00000102893.56	-0.870361973664451	-6.36312726894886	9.99873340198357e-10	1.91205680128031e-07
ENSG00000021762.14	ENSG00000021762	ENSG00000021762_015	chr11	dexseq_prepare_annotation2.py	exon	3114615	3114756	.	-	.	ENST00000534491__exon_number_015__gene_id_ENSG00000021762	OSBPL5	ENSG00000021762.14	-0.694389606244893	-6.51580992453429	1.01877553002066e-09	1.94545949170791e-07
ENSG00000187527.5	ENSG00000187527	ENSG00000187527_006	chr3	dexseq_prepare_annotation2.py	exon	193007674	193007848	.	-	.	ENST00000495496+ENST00000342358__exon_number_006__gene_id_ENSG00000187527	ATP13A5	ENSG00000187527.5	0.644431018099813	6.6525634897832	1.02408200966863e-09	1.95284229303646e-07
ENSG00000198099	ENSG00000198099	ENSG00000198099_001	chr4	dexseq_prepare_annotation2.py	exon	100044808	100044817	.	-	.	ENST00000508393__exon_number_001__gene_id_ENSG00000198099	ADH4	ENSG00000198099	0.670886840894268	6.61269293625013	1.03336126604535e-09	1.96776948276629e-07
ENSG00000170921.42	ENSG00000170921	ENSG00000170921_043	chr17	dexseq_prepare_annotation2.py	exon	61499718	61501499	.	+	.	ENST00000583356+ENST00000424789__exon_number_043__gene_id_ENSG00000170921	TANC2	ENSG00000170921.42	-1.11659052604779	-6.88295515422143	1.03727809654421e-09	1.97008323027945e-07
ENSG00000268093.ENSG00000063177	ENSG00000268093+ENSG00000063177	ENSG00000268093+ENSG00000063177_001	chr19	dexseq_prepare_annotation2.py	exon	49118585	49118586	.	-	.	ENST00000549920+ENST00000552347__exon_number_001__gene_id_ENSG00000268093+ENSG00000063177		ENSG00000268093.ENSG00000063177	-1.99862438186721	-7.59754268940155	1.03748242865537e-09	1.97008323027945e-07
ENSG00000186081.2	ENSG00000186081	ENSG00000186081_003	chr12	dexseq_prepare_annotation2.py	exon	52908897	52909024	.	-	.	ENST00000549511+ENST00000252242+ENST00000552952__exon_number_003__gene_id_ENSG00000186081	KRT5	ENSG00000186081.2	-1.15649539552783	-7.09332533300995	1.03924867910171e-09	1.97067712461494e-07
ENSG00000187775.87	ENSG00000187775	ENSG00000187775_088	chr17	dexseq_prepare_annotation2.py	exon	76522962	76523078	.	-	.	ENST00000389840+ENST00000585328__exon_number_088__gene_id_ENSG00000187775	DNAH17	ENSG00000187775.87	0.633416576316322	6.3178964802934	1.04475341535447e-09	1.97834856928198e-07
ENSG00000126005.ENSG00000088298.ENSG00000261582.ENSG00000242372.53	ENSG00000126005+ENSG00000088298+ENSG00000261582+ENSG00000242372	ENSG00000126005+ENSG00000088298+ENSG00000261582+ENSG00000242372_054	chr20	dexseq_prepare_annotation2.py	exon	33872065	33872183	.	-	.	ENST00000415116+ENST00000374443__exon_number_054__gene_id_ENSG00000126005+ENSG00000088298+ENSG00000261582+ENSG00000242372		ENSG00000126005.ENSG00000088298.ENSG00000261582.ENSG00000242372.53	-1.08667725101265	-6.4518183104459	1.04696274618062e-09	1.97976712765218e-07
ENSG00000140367.12	ENSG00000140367	ENSG00000140367_013	chr15	dexseq_prepare_annotation2.py	exon	76165769	76165909	.	+	.	ENST00000567921+ENST00000338677+ENST00000267938+ENST00000561851+ENST00000569423+ENST00000426727__exon_number_013__gene_id_ENSG00000140367	UBE2Q2	ENSG00000140367.12	1.1154399580416	8.24465005779775	1.0488677946159e-09	1.9806071494375e-07
ENSG00000159173.3	ENSG00000159173	ENSG00000159173_004	chr1	dexseq_prepare_annotation2.py	exon	201378985	201379453	.	-	.	ENST00000367312__exon_number_004__gene_id_ENSG00000159173	TNNI1	ENSG00000159173.3	-0.73019080726015	-7.0270451840833	1.05516841892087e-09	1.98973358239401e-07
ENSG00000064313.7	ENSG00000064313	ENSG00000064313_008	chr8	dexseq_prepare_annotation2.py	exon	120758945	120759105	.	-	.	ENST00000529653+ENST00000378164__exon_number_008__gene_id_ENSG00000064313	TAF2	ENSG00000064313.7	-0.836082922820902	-6.66655476945217	1.06083595068724e-09	1.99764249813996e-07
ENSG00000129473.ENSG00000258643.ENSG00000100836.15	ENSG00000129473+ENSG00000258643+ENSG00000100836	ENSG00000129473+ENSG00000258643+ENSG00000100836_016	chr14	dexseq_prepare_annotation2.py	exon	23777192	23777408	.	+	.	ENST00000557008+ENST00000553781+ENST00000557236+ENST00000557579+ENST00000556599+ENST00000250405+ENST00000556100__exon_number_016__gene_id_ENSG00000129473+ENSG00000258643+ENSG00000100836		ENSG00000129473.ENSG00000258643.ENSG00000100836.15	-1.2249147420683	-7.32970017034051	1.09986022786081e-09	2.06825588646081e-07
ENSG00000257341.ENSG00000213145.ENSG00000185347.41	ENSG00000257341+ENSG00000213145+ENSG00000185347	ENSG00000257341+ENSG00000213145+ENSG00000185347_042	chr14	dexseq_prepare_annotation2.py	exon	105957609	105957662	.	+	.	ENST00000451719+ENST00000354560+ENST00000392522+ENST00000392523+ENST00000546536+ENST00000460959__exon_number_042__gene_id_ENSG00000257341+ENSG00000213145+ENSG00000185347		ENSG00000257341.ENSG00000213145.ENSG00000185347.41	0.98709148245254	6.36780015584606	1.11250780207064e-09	2.08914172881359e-07
ENSG00000173093.10	ENSG00000173093	ENSG00000173093_011	chr12	dexseq_prepare_annotation2.py	exon	111321834	111322054	.	+	.	ENST00000545036+ENST00000308208+ENST00000552694__exon_number_011__gene_id_ENSG00000173093	CCDC63	ENSG00000173093.10	-0.776796002939821	-7.22465102906733	1.13794080392759e-09	2.13394592085907e-07
ENSG00000185811.19	ENSG00000185811	ENSG00000185811_020	chr7	dexseq_prepare_annotation2.py	exon	50450238	50450405	.	+	.	ENST00000439701+ENST00000438033+ENST00000357364+ENST00000331340+ENST00000343574+ENST00000471793+ENST00000440768+ENST00000359197__exon_number_020__gene_id_ENSG00000185811	IKZF1	ENSG00000185811.19	1.22359204389559	7.21940293662194	1.16146200203958e-09	2.17504614862612e-07
ENSG00000130827.34	ENSG00000130827	ENSG00000130827_035	chrX	dexseq_prepare_annotation2.py	exon	153697073	153697165	.	+	.	ENST00000491066__exon_number_035__gene_id_ENSG00000130827	PLXNA3	ENSG00000130827.34	-2.14553294715479	-6.94796539339876	1.16968573132823e-09	2.18460242381643e-07
ENSG00000104218.16	ENSG00000104218	ENSG00000104218_017	chr8	dexseq_prepare_annotation2.py	exon	68018140	68018210	.	+	.	ENST00000519668+ENST00000262210+ENST00000519163+ENST00000412460__exon_number_017__gene_id_ENSG00000104218	CSPP1	ENSG00000104218.16	-1.06480553062472	-6.66912862960412	1.1697875526919e-09	2.18460242381643e-07
ENSG00000156787.36	ENSG00000156787	ENSG00000156787_037	chr8	dexseq_prepare_annotation2.py	exon	124141310	124141412	.	+	.	ENST00000327098+ENST00000518577+ENST00000518805+ENST00000521676+ENST00000378080+ENST00000309336+ENST00000518866+ENST00000522420+ENST00000524307+ENST00000287380__exon_number_037__gene_id_ENSG00000156787	TBC1D31	ENSG00000156787.36	1.3319846263757	6.57039445040762	1.17253030369983e-09	2.18671256721087e-07
ENSG00000153094.18	ENSG00000153094	ENSG00000153094_019	chr2	dexseq_prepare_annotation2.py	exon	111907621	111907724	.	+	.	ENST00000437029+ENST00000393256+ENST00000439718+ENST00000393253+ENST00000433098+ENST00000357757+ENST00000308659+ENST00000431217+ENST00000452231+ENST00000361493__exon_number_019__gene_id_ENSG00000153094	BCL2L11	ENSG00000153094.18	-1.99802035770007	-7.93474797308953	1.1815930258813e-09	2.20058716531646e-07
ENSG00000177694.2	ENSG00000177694	ENSG00000177694_003	chr3	dexseq_prepare_annotation2.py	exon	174158768	174158772	.	+	.	ENST00000478624+ENST00000481679__exon_number_003__gene_id_ENSG00000177694	NAALADL2	ENSG00000177694.2	0.990982067073893	6.7456869575293	1.1919899621037e-09	2.21690511717345e-07
ENSG00000174501.4	ENSG00000174501	ENSG00000174501_005	chr2	dexseq_prepare_annotation2.py	exon	96517442	96517535	.	-	.	ENST00000456556+ENST00000420871+ENST00000419039__exon_number_005__gene_id_ENSG00000174501	ANKRD36C	ENSG00000174501.4	0.625850336584667	6.53202985980255	1.21936976477955e-09	2.26472043079919e-07
ENSG00000104218.25	ENSG00000104218	ENSG00000104218_026	chr8	dexseq_prepare_annotation2.py	exon	68049691	68049838	.	+	.	ENST00000519668+ENST00000262210+ENST00000519163+ENST00000412460__exon_number_026__gene_id_ENSG00000104218	CSPP1	ENSG00000104218.25	-1.54634716879576	-6.65818753435354	1.23296880698228e-09	2.28684509970276e-07
ENSG00000158286.27	ENSG00000158286	ENSG00000158286_028	chr1	dexseq_prepare_annotation2.py	exon	6271977	6271982	.	+	.	ENST00000377948+ENST00000377939+ENST00000496676+ENST00000492476__exon_number_028__gene_id_ENSG00000158286	RNF207	ENSG00000158286.27	1.69240796086042	6.54284417488058	1.24395862654074e-09	2.30300001356742e-07
ENSG00000240038.ENSG00000236085.ENSG00000185946.1	ENSG00000240038+ENSG00000236085+ENSG00000185946	ENSG00000240038+ENSG00000236085+ENSG00000185946_002	chr1	dexseq_prepare_annotation2.py	exon	104068319	104068320	.	+	.	ENST00000524631+ENST00000531883__exon_number_002__gene_id_ENSG00000240038+ENSG00000236085+ENSG00000185946		ENSG00000240038.ENSG00000236085.ENSG00000185946.1	-0.571806968667302	-6.39608934473739	1.24531280248207e-09	2.30300001356742e-07
ENSG00000165458.58	ENSG00000165458	ENSG00000165458_059	chr11	dexseq_prepare_annotation2.py	exon	71949572	71949665	.	+	.	ENST00000298229+ENST00000541756+ENST00000538751+ENST00000320683__exon_number_059__gene_id_ENSG00000165458	INPPL1	ENSG00000165458.58	1.41986769118736	6.57496580692734	1.24677465294691e-09	2.30300001356742e-07
ENSG00000075292.72	ENSG00000075292	ENSG00000075292_073	chr2	dexseq_prepare_annotation2.py	exon	71655661	71655676	.	+	.	ENST00000472758__exon_number_073__gene_id_ENSG00000075292	ZNF638	ENSG00000075292.72	-0.790309751996772	-6.35732641208455	1.25010961613327e-09	2.3060185302664e-07
ENSG00000140795.15	ENSG00000140795	ENSG00000140795_016	chr16	dexseq_prepare_annotation2.py	exon	46763600	46763849	.	-	.	ENST00000569844__exon_number_016__gene_id_ENSG00000140795	MYLK3	ENSG00000140795.15	-1.80734441195314	-7.29503710825523	1.25334062075509e-09	2.30883733754371e-07
ENSG00000254485.ENSG00000196220.ENSG00000206573.97	ENSG00000254485+ENSG00000196220+ENSG00000206573	ENSG00000254485+ENSG00000196220+ENSG00000206573_098	chr3	dexseq_prepare_annotation2.py	exon	9438339	9438342	.	-	.	ENST00000524210+ENST00000383834__exon_number_098__gene_id_ENSG00000254485+ENSG00000196220+ENSG00000206573		ENSG00000254485.ENSG00000196220.ENSG00000206573.97	-1.0537985480265	-6.29502425815936	1.25678461668268e-09	2.31204032427505e-07
ENSG00000257341.ENSG00000213145.ENSG00000185347.39	ENSG00000257341+ENSG00000213145+ENSG00000185347	ENSG00000257341+ENSG00000213145+ENSG00000185347_040	chr14	dexseq_prepare_annotation2.py	exon	105957599	105957604	.	+	.	ENST00000392522+ENST00000392523+ENST00000451719+ENST00000460959__exon_number_040__gene_id_ENSG00000257341+ENSG00000213145+ENSG00000185347		ENSG00000257341.ENSG00000213145.ENSG00000185347.39	1.01306633467773	6.34092847911969	1.28937792487014e-09	2.36878642018623e-07
ENSG00000145808.26	ENSG00000145808	ENSG00000145808_027	chr5	dexseq_prepare_annotation2.py	exon	129070625	129070741	.	+	.	ENST00000274487+ENST00000509467__exon_number_027__gene_id_ENSG00000145808	ADAMTS19	ENSG00000145808.26	1.27577459239123	6.76015386698779	1.29181164729878e-09	2.37004609964903e-07
ENSG00000145214.29	ENSG00000145214	ENSG00000145214_030	chr4	dexseq_prepare_annotation2.py	exon	962599	962698	.	-	.	ENST00000509465+ENST00000273814+ENST00000510286__exon_number_030__gene_id_ENSG00000145214	DGKQ	ENSG00000145214.29	0.799616753329082	6.64517292874747	1.3125275523038e-09	2.40479879184397e-07
ENSG00000175183.1	ENSG00000175183	ENSG00000175183_002	chr12	dexseq_prepare_annotation2.py	exon	77252496	77252608	.	-	.	ENST00000311083+ENST00000548783__exon_number_002__gene_id_ENSG00000175183	CSRP2	ENSG00000175183.1	0.546286482459205	6.72067346664859	1.33904751643324e-09	2.45007746792242e-07
ENSG00000142621.53	ENSG00000142621	ENSG00000142621_054	chr1	dexseq_prepare_annotation2.py	exon	15689138	15689192	.	+	.	ENST00000529606+ENST00000358897+ENST00000417793+ENST00000483120+ENST00000444385+ENST00000471347+ENST00000314740+ENST00000314668+ENST00000375998+ENST00000375999__exon_number_054__gene_id_ENSG00000142621	FHAD1	ENSG00000142621.53	-1.2600373965791	-6.49824936130443	1.34962446896185e-09	2.46610222036098e-07
ENSG00000177156.20	ENSG00000177156	ENSG00000177156_021	chr11	dexseq_prepare_annotation2.py	exon	763982	764287	.	+	.	ENST00000530666__exon_number_021__gene_id_ENSG00000177156	TALDO1	ENSG00000177156.20	-0.663456074450084	-6.71851552962722	1.35254560927774e-09	2.46811357734986e-07
ENSG00000065534.38	ENSG00000065534	ENSG00000065534_039	chr3	dexseq_prepare_annotation2.py	exon	123418867	123419852	.	-	.	ENST00000475616+ENST00000360304+ENST00000360772+ENST00000464489+ENST00000504946+ENST00000359169+ENST00000346322__exon_number_039__gene_id_ENSG00000065534	MYLK	ENSG00000065534.38	1.84979531558584	6.59479112185262	1.35888920317277e-09	2.47635639710445e-07
ENSG00000197128.ENSG00000178201.ENSG00000268163.8	ENSG00000197128+ENSG00000178201+ENSG00000268163	ENSG00000197128+ENSG00000178201+ENSG00000268163_009	chr19	dexseq_prepare_annotation2.py	exon	57967608	57967854	.	-	.	ENST00000321039__exon_number_009__gene_id_ENSG00000197128+ENSG00000178201+ENSG00000268163		ENSG00000197128.ENSG00000178201.ENSG00000268163.8	0.902626369527324	7.02753222845537	1.36295939809407e-09	2.48043974647504e-07
ENSG00000145808.5	ENSG00000145808	ENSG00000145808_006	chr5	dexseq_prepare_annotation2.py	exon	128861977	128862149	.	+	.	ENST00000502709+ENST00000274487+ENST00000505791__exon_number_006__gene_id_ENSG00000145808	ADAMTS19	ENSG00000145808.5	-0.61933192744031	-6.74667017155227	1.37428025031551e-09	2.497689877993e-07
ENSG00000156795.9	ENSG00000156795	ENSG00000156795_010	chr8	dexseq_prepare_annotation2.py	exon	124440164	124440263	.	+	.	ENST00000523551+ENST00000523984+ENST00000517609+ENST00000519199+ENST00000522194+ENST00000287387+ENST00000524254+ENST00000523356__exon_number_010__gene_id_ENSG00000156795	WDYHV1	ENSG00000156795.9	1.68527539401149	6.90795516212269	1.38952167548064e-09	2.52200974303904e-07
ENSG00000104218.30	ENSG00000104218	ENSG00000104218_031	chr8	dexseq_prepare_annotation2.py	exon	68071226	68071271	.	+	.	ENST00000519163+ENST00000519668+ENST00000262210+ENST00000412460+ENST00000521168__exon_number_031__gene_id_ENSG00000104218	CSPP1	ENSG00000104218.30	-1.50857869057123	-6.62555149237435	1.44215815651276e-09	2.61404662000419e-07
ENSG00000159173.1	ENSG00000159173	ENSG00000159173_002	chr1	dexseq_prepare_annotation2.py	exon	201377992	201378194	.	-	.	ENST00000336092+ENST00000361379__exon_number_002__gene_id_ENSG00000159173	TNNI1	ENSG00000159173.1	-0.719635511478766	-6.95180304554019	1.44919912788132e-09	2.62330195135387e-07
ENSG00000141076.38	ENSG00000141076	ENSG00000141076_039	chr16	dexseq_prepare_annotation2.py	exon	69194259	69194365	.	+	.	ENST00000352319+ENST00000567500+ENST00000563094+ENST00000562237+ENST00000314423__exon_number_039__gene_id_ENSG00000141076	CIRH1A	ENSG00000141076.38	-1.47104791578141	-6.73376140806907	1.45811130283492e-09	2.63591528881285e-07
ENSG00000240216.3	ENSG00000240216	ENSG00000240216_004	chr3	dexseq_prepare_annotation2.py	exon	148948526	148948688	.	-	.	ENST00000461341+ENST00000471823__exon_number_004__gene_id_ENSG00000240216	CPHL1P	ENSG00000240216.3	0.736640402988499	7.24726914495717	1.5005715644541e-09	2.70906116979782e-07
ENSG00000134852.41	ENSG00000134852	ENSG00000134852_042	chr4	dexseq_prepare_annotation2.py	exon	56412714	56412813	.	-	.	ENST00000509151+ENST00000513033__exon_number_042__gene_id_ENSG00000134852	CLOCK	ENSG00000134852.41	1.06771766610994	7.07120479067942	1.51477009503789e-09	2.73105796576367e-07
ENSG00000254485.ENSG00000196220.ENSG00000206573.93	ENSG00000254485+ENSG00000196220+ENSG00000206573	ENSG00000254485+ENSG00000196220+ENSG00000206573_094	chr3	dexseq_prepare_annotation2.py	exon	9438290	9438307	.	-	.	ENST00000489616+ENST00000383834+ENST00000524210+ENST00000498199+ENST00000468186+ENST00000520629__exon_number_094__gene_id_ENSG00000254485+ENSG00000196220+ENSG00000206573		ENSG00000254485.ENSG00000196220.ENSG00000206573.93	-1.07204619679032	-6.25988802003775	1.53015670454332e-09	2.75486943797149e-07
ENSG00000182872.21	ENSG00000182872	ENSG00000182872_022	chrX	dexseq_prepare_annotation2.py	exon	47041148	47041161	.	+	.	ENST00000496012+ENST00000329236+ENST00000345781+ENST00000377604__exon_number_022__gene_id_ENSG00000182872	RBM10	ENSG00000182872.21	-1.46873093358356	-8.11133078507965	1.53204079909612e-09	2.75486943797149e-07
ENSG00000125166.22	ENSG00000125166	ENSG00000125166_023	chr16	dexseq_prepare_annotation2.py	exon	58768240	58768246	.	-	.	ENST00000564400+ENST00000245206__exon_number_023__gene_id_ENSG00000125166	GOT2	ENSG00000125166.22	1.10884894502371	7.14583592025997	1.54717029078309e-09	2.77838996509871e-07
ENSG00000036257.35	ENSG00000036257	ENSG00000036257_036	chr2	dexseq_prepare_annotation2.py	exon	225400324	225400358	.	-	.	ENST00000409777+ENST00000546102+ENST00000409096+ENST00000432260+ENST00000264414+ENST00000436172+ENST00000344951__exon_number_036__gene_id_ENSG00000036257	CUL3	ENSG00000036257.35	-0.802057072275588	-6.49890584279219	1.5517142236604e-09	2.78286399302017e-07
ENSG00000139132.13	ENSG00000139132	ENSG00000139132_014	chr12	dexseq_prepare_annotation2.py	exon	32655151	32655272	.	+	.	ENST00000583694+ENST00000473513+ENST00000546442+ENST00000479023+ENST00000472289+ENST00000493087+ENST00000497153+ENST00000551984+ENST00000494275+ENST00000395740+ENST00000427716+ENST00000266482__exon_number_014__gene_id_ENSG00000139132	FGD4	ENSG00000139132.13	-1.75422686149849	-7.34402727708856	1.57849654060752e-09	2.8271561158342e-07
ENSG00000263506.ENSG00000182179.25	ENSG00000263506+ENSG00000182179	ENSG00000263506+ENSG00000182179_026	chr3	dexseq_prepare_annotation2.py	exon	49847481	49847616	.	-	.	ENST00000489826+ENST00000473992+ENST00000333486__exon_number_026__gene_id_ENSG00000263506+ENSG00000182179		ENSG00000263506.ENSG00000182179.25	-1.3086127061735	-6.45289329694949	1.59308965412972e-09	2.84952877950153e-07
ENSG00000145808.16	ENSG00000145808	ENSG00000145808_017	chr5	dexseq_prepare_annotation2.py	exon	128984491	128984663	.	+	.	ENST00000274487__exon_number_017__gene_id_ENSG00000145808	ADAMTS19	ENSG00000145808.16	1.19701050442584	6.71286290678461	1.60469102033779e-09	2.86649825980815e-07
ENSG00000255591.ENSG00000147140.47	ENSG00000255591+ENSG00000147140	ENSG00000255591+ENSG00000147140_048	chrX	dexseq_prepare_annotation2.py	exon	70520752	70520897	.	+	.	ENST00000276079+ENST00000536900+ENST00000535149+ENST00000373841+ENST00000490044__exon_number_048__gene_id_ENSG00000255591+ENSG00000147140		ENSG00000255591.ENSG00000147140.47	1.31379280186881	6.42773960151225	1.6076959621978e-09	2.8680872887724e-07
ENSG00000204673.21	ENSG00000204673	ENSG00000204673_022	chr19	dexseq_prepare_annotation2.py	exon	50381427	50381613	.	-	.	ENST00000482622+ENST00000391830__exon_number_022__gene_id_ENSG00000204673	AKT1S1	ENSG00000204673.21	0.918506149096504	7.8297441117272	1.63264820380973e-09	2.90877409683221e-07
ENSG00000133818.3	ENSG00000133818	ENSG00000133818_004	chr11	dexseq_prepare_annotation2.py	exon	14300296	14300484	.	-	.	ENST00000256196+ENST00000414023+ENST00000529237+ENST00000545643+ENST00000537760__exon_number_004__gene_id_ENSG00000133818	RRAS2	ENSG00000133818.3	0.627225279296356	7.05215251324939	1.63510703158094e-09	2.9093317789476e-07
ENSG00000123411.37	ENSG00000123411	ENSG00000123411_038	chr12	dexseq_prepare_annotation2.py	exon	56430689	56431620	.	+	.	ENST00000262032+ENST00000551124__exon_number_038__gene_id_ENSG00000123411	IKZF4	ENSG00000123411.37	-0.593633901429377	-7.22195241184749	1.65081478378657e-09	2.93343079967694e-07
ENSG00000163781.4	ENSG00000163781	ENSG00000163781_005	chr3	dexseq_prepare_annotation2.py	exon	133327379	133327540	.	-	.	ENST00000260810+ENST00000503338+ENST00000503464__exon_number_005__gene_id_ENSG00000163781	TOPBP1	ENSG00000163781.4	-0.988658644869126	-6.55096870507485	1.68297028635953e-09	2.98665546289526e-07
ENSG00000070756.28	ENSG00000070756	ENSG00000070756_029	chr8	dexseq_prepare_annotation2.py	exon	101724590	101724632	.	-	.	ENST00000522387+ENST00000523636+ENST00000519004+ENST00000318607+ENST00000519100+ENST00000519622+ENST00000519596__exon_number_029__gene_id_ENSG00000070756	PABPC1	ENSG00000070756.28	-0.985887417578205	-6.61607957307429	1.69180300554139e-09	2.99840568754657e-07
ENSG00000188897.78	ENSG00000188897	ENSG00000188897_079	chr16	dexseq_prepare_annotation2.py	exon	11609785	11609919	.	-	.	ENST00000598234__exon_number_079__gene_id_ENSG00000188897	CTD-3088G3.8	ENSG00000188897.78	-1.02005526082029	-6.70030519599365	1.6996927042597e-09	3.00845608653967e-07
ENSG00000256498.ENSG00000179364.2	ENSG00000256498+ENSG00000179364	ENSG00000256498+ENSG00000179364_003	chr14	dexseq_prepare_annotation2.py	exon	105781081	105781223	.	+	.	ENST00000447393+ENST00000325438+ENST00000458164__exon_number_003__gene_id_ENSG00000256498+ENSG00000179364		ENSG00000256498.ENSG00000179364.2	-1.0670840461762	-6.5687171315171	1.70436564008486e-09	3.01279403147308e-07
ENSG00000068079.1	ENSG00000068079	ENSG00000068079_002	chr17	dexseq_prepare_annotation2.py	exon	41158757	41158801	.	+	.	ENST00000438323+ENST00000415816__exon_number_002__gene_id_ENSG00000068079	IFI35	ENSG00000068079.1	-0.966847679257595	-7.45000090302017	1.72968736982762e-09	3.05357386687458e-07
ENSG00000197128.ENSG00000178201.ENSG00000268163.23	ENSG00000197128+ENSG00000178201+ENSG00000268163	ENSG00000197128+ENSG00000178201+ENSG00000268163_024	chr19	dexseq_prepare_annotation2.py	exon	57988901	57988904	.	-	.	ENST00000427512+ENST00000425074+ENST00000600175+ENST00000343280+ENST00000415705__exon_number_024__gene_id_ENSG00000197128+ENSG00000178201+ENSG00000268163		ENSG00000197128.ENSG00000178201.ENSG00000268163.23	-1.01443194287093	-6.9690184522264	1.73424873901056e-09	3.05764515646982e-07
ENSG00000104419.67	ENSG00000104419	ENSG00000104419_068	chr8	dexseq_prepare_annotation2.py	exon	134309483	134309495	.	-	.	ENST00000537882+ENST00000518010+ENST00000517599+ENST00000354944+ENST00000523892+ENST00000522476+ENST00000518066+ENST00000518480+ENST00000414097+ENST00000521544__exon_number_068__gene_id_ENSG00000104419	NDRG1	ENSG00000104419.67	-0.663635630847603	-6.3186918835361	1.75421811688959e-09	3.08883637304057e-07
ENSG00000140386.19	ENSG00000140386	ENSG00000140386_020	chr15	dexseq_prepare_annotation2.py	exon	76726601	76726651	.	-	.	ENST00000568428+ENST00000324767+ENST00000303521+ENST00000563290+ENST00000569395+ENST00000538941+ENST00000564757__exon_number_020__gene_id_ENSG00000140386	SCAPER	ENSG00000140386.19	-0.602165184288156	-6.33132636092472	1.76126988464886e-09	3.09723078470119e-07
ENSG00000182389.32	ENSG00000182389	ENSG00000182389_033	chr2	dexseq_prepare_annotation2.py	exon	152955463	152955537	.	-	.	ENST00000201943+ENST00000539935__exon_number_033__gene_id_ENSG00000182389	CACNB4	ENSG00000182389.32	-1.38893941390432	-6.80399682462303	1.77687539033039e-09	3.12062589600745e-07
ENSG00000188038.ENSG00000038358.ENSG00000263126.ENSG00000221526.4	ENSG00000188038+ENSG00000038358+ENSG00000263126+ENSG00000221526	ENSG00000188038+ENSG00000038358+ENSG00000263126+ENSG00000221526_005	chr16	dexseq_prepare_annotation2.py	exon	67909848	67910004	.	+	.	ENST00000572221+ENST00000358933+ENST00000536072__exon_number_005__gene_id_ENSG00000188038+ENSG00000038358+ENSG00000263126+ENSG00000221526		ENSG00000188038.ENSG00000038358.ENSG00000263126.ENSG00000221526.4	-0.51997390805891	-6.32904541752294	1.78283591612494e-09	3.12704345640429e-07
ENSG00000254485.ENSG00000196220.ENSG00000206573.88	ENSG00000254485+ENSG00000196220+ENSG00000206573	ENSG00000254485+ENSG00000196220+ENSG00000206573_089	chr3	dexseq_prepare_annotation2.py	exon	9435859	9437189	.	-	.	ENST00000524210+ENST00000383834+ENST00000468186__exon_number_089__gene_id_ENSG00000254485+ENSG00000196220+ENSG00000206573		ENSG00000254485.ENSG00000196220.ENSG00000206573.88	-1.11549291675021	-6.2301718224401	1.80619530217769e-09	3.16392211188444e-07
ENSG00000171759.41	ENSG00000171759	ENSG00000171759_042	chr12	dexseq_prepare_annotation2.py	exon	103344625	103344628	.	-	.	ENST00000546708+ENST00000552251__exon_number_042__gene_id_ENSG00000171759	PAH	ENSG00000171759.41	0.686351251216617	7.0260622970831	1.815506220618e-09	3.17612857295264e-07
ENSG00000077312.28	ENSG00000077312	ENSG00000077312_029	chr19	dexseq_prepare_annotation2.py	exon	41271056	41271113	.	+	.	ENST00000243563+ENST00000596860__exon_number_029__gene_id_ENSG00000077312	SNRPA	ENSG00000077312.28	0.977220266501442	7.02394589556583	1.83098206742343e-09	3.1990748797088e-07
ENSG00000119689.17	ENSG00000119689	ENSG00000119689_018	chr14	dexseq_prepare_annotation2.py	exon	75356053	75356372	.	+	.	ENST00000557012+ENST00000550473__exon_number_018__gene_id_ENSG00000119689	DLST	ENSG00000119689.17	1.34417211980348	7.19107584306863	1.85456762893996e-09	3.2361131051086e-07
ENSG00000141076.42	ENSG00000141076	ENSG00000141076_043	chr16	dexseq_prepare_annotation2.py	exon	69200978	69201006	.	+	.	ENST00000563094+ENST00000352319+ENST00000562237+ENST00000314423__exon_number_043__gene_id_ENSG00000141076	CIRH1A	ENSG00000141076.42	-1.47317213388204	-6.67626976975557	1.89732185076442e-09	3.30646132609693e-07
ENSG00000163781.3	ENSG00000163781	ENSG00000163781_004	chr3	dexseq_prepare_annotation2.py	exon	133319417	133320237	.	-	.	ENST00000260810__exon_number_004__gene_id_ENSG00000163781	TOPBP1	ENSG00000163781.3	-1.00194728132397	-6.52414791654408	1.91779867844702e-09	3.33785597459825e-07
ENSG00000143341.46	ENSG00000143341	ENSG00000143341_047	chr1	dexseq_prepare_annotation2.py	exon	186017875	186017971	.	+	.	ENST00000271588+ENST00000367492__exon_number_047__gene_id_ENSG00000143341	HMCN1	ENSG00000143341.46	-1.26243973153742	-6.3363940157818	1.9307781846644e-09	3.35613804914319e-07
ENSG00000132912.25	ENSG00000132912	ENSG00000132912_026	chr5	dexseq_prepare_annotation2.py	exon	150115871	150115878	.	-	.	ENST00000517421__exon_number_026__gene_id_ENSG00000132912	DCTN4	ENSG00000132912.25	1.131096054781	6.58024494838755	2.00476894054433e-09	3.4802891484876e-07
ENSG00000111077.43	ENSG00000111077	ENSG00000111077_044	chr12	dexseq_prepare_annotation2.py	exon	53453533	53453751	.	+	.	ENST00000379902+ENST00000546602+ENST00000451358+ENST00000314250+ENST00000314276+ENST00000549700+ENST00000552570+ENST00000549311__exon_number_044__gene_id_ENSG00000111077	TENC1	ENSG00000111077.43	0.881687819944659	6.66292934625549	2.01666071657282e-09	3.49645643573371e-07
ENSG00000105197.1	ENSG00000105197	ENSG00000105197_002	chr19	dexseq_prepare_annotation2.py	exon	39971124	39971471	.	+	.	ENST00000314349+ENST00000601358__exon_number_002__gene_id_ENSG00000105197	TIMM50	ENSG00000105197.1	-0.861158190150461	-6.93047565420706	2.03222441573551e-09	3.51572309806841e-07
ENSG00000182541.30	ENSG00000182541	ENSG00000182541_031	chr22	dexseq_prepare_annotation2.py	exon	31674283	31674572	.	+	.	ENST00000467301+ENST00000333611+ENST00000444929+ENST00000331728__exon_number_031__gene_id_ENSG00000182541	LIMK2	ENSG00000182541.30	-1.6664456593445	-7.07575394063563	2.03295932268711e-09	3.51572309806841e-07
ENSG00000023191.57	ENSG00000023191	ENSG00000023191_058	chr11	dexseq_prepare_annotation2.py	exon	506801	506821	.	-	.	ENST00000397614__exon_number_058__gene_id_ENSG00000023191	RNH1	ENSG00000023191.57	-1.59041478048677	-8.81022470549857	2.07435744059799e-09	3.5827456116071e-07
ENSG00000140937.31	ENSG00000140937	ENSG00000140937_032	chr16	dexseq_prepare_annotation2.py	exon	65128510	65128798	.	-	.	ENST00000564770__exon_number_032__gene_id_ENSG00000140937	CDH11	ENSG00000140937.31	-0.836017672086103	-6.98745873908935	2.11944603784577e-09	3.65596352039701e-07
ENSG00000034693.ENSG00000241847.ENSG00000229036.9	ENSG00000034693+ENSG00000241847+ENSG00000229036	ENSG00000034693+ENSG00000241847+ENSG00000229036_010	chr6	dexseq_prepare_annotation2.py	exon	143793399	143793465	.	+	.	ENST00000367591__exon_number_010__gene_id_ENSG00000034693+ENSG00000241847+ENSG00000229036		ENSG00000034693.ENSG00000241847.ENSG00000229036.9	0.739385419230112	6.53678754132177	2.20537101973787e-09	3.79934705969631e-07
ENSG00000196549.43	ENSG00000196549	ENSG00000196549_044	chr3	dexseq_prepare_annotation2.py	exon	154890325	154890401	.	+	.	ENST00000493888+ENST00000360490+ENST00000462745+ENST00000493237+ENST00000492661+ENST00000460393__exon_number_044__gene_id_ENSG00000196549	MME	ENSG00000196549.43	1.04787853622411	6.40111050500841	2.20975450525675e-09	3.80206770725534e-07
ENSG00000188739.ENSG00000054267.30	ENSG00000188739+ENSG00000054267	ENSG00000188739+ENSG00000054267_031	chr1	dexseq_prepare_annotation2.py	exon	235324550	235324571	.	-	.	ENST00000486751+ENST00000429912+ENST00000366606+ENST00000474953+ENST00000408888__exon_number_031__gene_id_ENSG00000188739+ENSG00000054267		ENSG00000188739.ENSG00000054267.30	-1.6447893353398	-8.31659350378202	2.21436753593227e-09	3.80517590946476e-07
ENSG00000134853.ENSG00000145216.11	ENSG00000134853+ENSG00000145216	ENSG00000134853+ENSG00000145216_012	chr4	dexseq_prepare_annotation2.py	exon	54245240	54245284	.	+	.	ENST00000513975+ENST00000337488+ENST00000507166+ENST00000511376+ENST00000510668+ENST00000505125__exon_number_012__gene_id_ENSG00000134853+ENSG00000145216		ENSG00000134853.ENSG00000145216.11	1.27489095532269	6.3747347042387	2.23549870506018e-09	3.8366251320186e-07
ENSG00000009307.28	ENSG00000009307	ENSG00000009307_029	chr1	dexseq_prepare_annotation2.py	exon	115280092	115280184	.	-	.	ENST00000358528+ENST00000534699+ENST00000438362__exon_number_029__gene_id_ENSG00000009307	CSDE1	ENSG00000009307.28	-0.942610337543086	-6.48666848897003	2.30096298472131e-09	3.94398436655479e-07
ENSG00000173193.25	ENSG00000173193	ENSG00000173193_026	chr3	dexseq_prepare_annotation2.py	exon	122440501	122441494	.	+	.	ENST00000474669__exon_number_026__gene_id_ENSG00000173193	PARP14	ENSG00000173193.25	-0.965266570854018	-6.70362786387777	2.30489565742505e-09	3.94573690688136e-07
ENSG00000079785.24	ENSG00000079785	ENSG00000079785_025	chr2	dexseq_prepare_annotation2.py	exon	15761241	15761511	.	+	.	ENST00000459706__exon_number_025__gene_id_ENSG00000079785	DDX1	ENSG00000079785.24	-0.55258379365713	-6.57468695912878	2.31875434241433e-09	3.96445587961185e-07
ENSG00000261218.ENSG00000197943.3	ENSG00000261218+ENSG00000197943	ENSG00000261218+ENSG00000197943_004	chr16	dexseq_prepare_annotation2.py	exon	81772702	81772707	.	+	.	ENST00000566191+ENST00000565272+ENST00000565054__exon_number_004__gene_id_ENSG00000261218+ENSG00000197943		ENSG00000261218.ENSG00000197943.3	-0.5721576735272	-6.25681897724461	2.44291014453674e-09	4.17146905814332e-07
ENSG00000140386.21	ENSG00000140386	ENSG00000140386_022	chr15	dexseq_prepare_annotation2.py	exon	76763553	76763602	.	-	.	ENST00000568428+ENST00000324767+ENST00000303521+ENST00000563290+ENST00000564757+ENST00000569395+ENST00000538941+ENST00000563688__exon_number_022__gene_id_ENSG00000140386	SCAPER	ENSG00000140386.21	-0.705453622415333	-6.26554229351504	2.49919340235411e-09	4.2622093066412e-07
ENSG00000272084.ENSG00000127481.131	ENSG00000272084+ENSG00000127481	ENSG00000272084+ENSG00000127481_132	chr1	dexseq_prepare_annotation2.py	exon	19501448	19501527	.	-	.	ENST00000375217+ENST00000375226+ENST00000419533+ENST00000375267+ENST00000375254__exon_number_132__gene_id_ENSG00000272084+ENSG00000127481		ENSG00000272084.ENSG00000127481.131	-0.43430791178884	-6.07375775544858	2.50623337921748e-09	4.26555424078226e-07
ENSG00000263798.ENSG00000108439.ENSG00000108465.67	ENSG00000263798+ENSG00000108439+ENSG00000108465	ENSG00000263798+ENSG00000108439+ENSG00000108465_068	chr17	dexseq_prepare_annotation2.py	exon	46051908	46051922	.	+	.	ENST00000581662+ENST00000584042+ENST00000583182+ENST00000579780+ENST00000584168+ENST00000580287+ENST00000577442+ENST00000584063+ENST00000585163__exon_number_068__gene_id_ENSG00000263798+ENSG00000108439+ENSG00000108465		ENSG00000263798.ENSG00000108439.ENSG00000108465.67	0.718961275469355	6.18867350886527	2.50744695453929e-09	4.26555424078226e-07
ENSG00000147206.31	ENSG00000147206	ENSG00000147206_032	chrX	dexseq_prepare_annotation2.py	exon	102338537	102338600	.	-	.	ENST00000425644+ENST00000427570+ENST00000425463+ENST00000395065__exon_number_032__gene_id_ENSG00000147206	NXF3	ENSG00000147206.31	-0.727373310779168	-6.61349178398513	2.52735488625431e-09	4.29403295975103e-07
ENSG00000110046.35	ENSG00000110046	ENSG00000110046_036	chr11	dexseq_prepare_annotation2.py	exon	64678510	64678747	.	-	.	ENST00000421419+ENST00000418259+ENST00000377264__exon_number_036__gene_id_ENSG00000110046	ATG2A	ENSG00000110046.35	-0.597718054810339	-6.46623906003324	2.54067113245587e-09	4.31125498724195e-07
ENSG00000171759.6	ENSG00000171759	ENSG00000171759_007	chr12	dexseq_prepare_annotation2.py	exon	103240673	103240729	.	-	.	ENST00000551114+ENST00000549247+ENST00000553106+ENST00000307000__exon_number_007__gene_id_ENSG00000171759	PAH	ENSG00000171759.6	-0.713040831181275	-6.94189451798135	2.54404876646675e-09	4.31159024818868e-07
ENSG00000158828.1	ENSG00000158828	ENSG00000158828_002	chr1	dexseq_prepare_annotation2.py	exon	20964335	20964621	.	+	.	ENST00000321556__exon_number_002__gene_id_ENSG00000158828	PINK1	ENSG00000158828.1	-0.732614847046302	-7.33781258650034	2.55333937224317e-09	4.32193331794598e-07
ENSG00000132912.32	ENSG00000132912	ENSG00000132912_033	chr5	dexseq_prepare_annotation2.py	exon	150137678	150137867	.	-	.	ENST00000424236__exon_number_033__gene_id_ENSG00000132912	DCTN4	ENSG00000132912.32	1.12254463690726	6.52574377506772	2.59355087834218e-09	4.38318856338193e-07
ENSG00000105486.49	ENSG00000105486	ENSG00000105486_050	chr19	dexseq_prepare_annotation2.py	exon	48657650	48657821	.	-	.	ENST00000596104__exon_number_050__gene_id_ENSG00000105486	LIG1	ENSG00000105486.49	-1.41367866798321	-6.41085303656616	2.59599387558503e-09	4.38318856338193e-07
ENSG00000133067.27	ENSG00000133067	ENSG00000133067_028	chr1	dexseq_prepare_annotation2.py	exon	202283930	202284010	.	+	.	ENST00000255432+ENST00000367278+ENST00000439764+ENST00000487787__exon_number_028__gene_id_ENSG00000133067	LGR6	ENSG00000133067.27	-0.51132338589782	-6.50065884900182	2.61992528104977e-09	4.4180934011852e-07
ENSG00000115421.3	ENSG00000115421	ENSG00000115421_004	chr2	dexseq_prepare_annotation2.py	exon	60983485	60983630	.	+	.	ENST00000238714__exon_number_004__gene_id_ENSG00000115421	PAPOLG	ENSG00000115421.3	-0.849062279726951	-6.45831729938939	2.64010866775494e-09	4.44659892411864e-07
ENSG00000118369.15	ENSG00000118369	ENSG00000118369_016	chr11	dexseq_prepare_annotation2.py	exon	77919903	77920009	.	+	.	ENST00000441408+ENST00000530546+ENST00000529308+ENST00000526425+ENST00000528910+ENST00000530267+ENST00000530521__exon_number_016__gene_id_ENSG00000118369	USP35	ENSG00000118369.15	0.759457481410834	6.80421140614381	2.69629456902023e-09	4.53559566075559e-07
ENSG00000103653.5	ENSG00000103653	ENSG00000103653_006	chr15	dexseq_prepare_annotation2.py	exon	75074946	75075008	.	+	.	ENST00000569462+ENST00000220003+ENST00000563894+ENST00000567123__exon_number_006__gene_id_ENSG00000103653	CSK	ENSG00000103653.5	-2.05233354169555	-7.19338437294746	2.72679076478421e-09	4.58121122021031e-07
ENSG00000243789.ENSG00000243708.ENSG00000168970.2	ENSG00000243789+ENSG00000243708+ENSG00000168970	ENSG00000243789+ENSG00000243708+ENSG00000168970_003	chr15	dexseq_prepare_annotation2.py	exon	42120300	42120304	.	+	.	ENST00000542534+ENST00000408047+ENST00000490848+ENST00000397299__exon_number_003__gene_id_ENSG00000243789+ENSG00000243708+ENSG00000168970		ENSG00000243789.ENSG00000243708.ENSG00000168970.2	-0.67155731692471	-6.50902820802905	2.8062344854574e-09	4.7088475743476e-07
ENSG00000178252.ENSG00000178467.37	ENSG00000178252+ENSG00000178467	ENSG00000178252+ENSG00000178467_038	chr3	dexseq_prepare_annotation2.py	exon	49044588	49044785	.	+	.	ENST00000395474__exon_number_038__gene_id_ENSG00000178252+ENSG00000178467		ENSG00000178252.ENSG00000178467.37	-0.836166797090542	-6.58985034090074	2.81492487928836e-09	4.71759140894529e-07
ENSG00000259344.ENSG00000170113.7	ENSG00000259344+ENSG00000170113	ENSG00000259344+ENSG00000170113_008	chr15	dexseq_prepare_annotation2.py	exon	23052595	23052755	.	-	.	ENST00000437912+ENST00000559448+ENST00000561183+ENST00000337435+ENST00000538684+ENST00000560069+ENST00000557930__exon_number_008__gene_id_ENSG00000259344+ENSG00000170113		ENSG00000259344.ENSG00000170113.7	-0.837744698098966	-6.62014147681376	2.84454940408484e-09	4.7613542877115e-07
ENSG00000136828.42	ENSG00000136828	ENSG00000136828_043	chr9	dexseq_prepare_annotation2.py	exon	129979624	129979724	.	+	.	ENST00000424082+ENST00000373434__exon_number_043__gene_id_ENSG00000136828	RALGPS1	ENSG00000136828.42	0.856130121769997	6.36246900385119	2.86613827031092e-09	4.79157532632917e-07
ENSG00000103671.2	ENSG00000103671	ENSG00000103671_003	chr15	dexseq_prepare_annotation2.py	exon	64680003	64680034	.	+	.	ENST00000261884__exon_number_003__gene_id_ENSG00000103671	TRIP4	ENSG00000103671.2	-0.850363184725079	-6.84617390957468	2.87350488350092e-09	4.79797461964066e-07
ENSG00000129270.18	ENSG00000129270	ENSG00000129270_019	chr17	dexseq_prepare_annotation2.py	exon	34122271	34122586	.	-	.	ENST00000250144+ENST00000590643+ENST00000587639+ENST00000589061+ENST00000589103__exon_number_019__gene_id_ENSG00000129270	MMP28	ENSG00000129270.18	0.376337957650529	6.84219925447483	2.9207794237963e-09	4.8650173152432e-07
ENSG00000104915.5	ENSG00000104915	ENSG00000104915_006	chr19	dexseq_prepare_annotation2.py	exon	13255218	13255300	.	-	.	ENST00000242770+ENST00000589083+ENST00000591843+ENST00000587230+ENST00000343587__exon_number_006__gene_id_ENSG00000104915	STX10	ENSG00000104915.5	1.52609031536347	6.552199382971	2.92083321872222e-09	4.8650173152432e-07
ENSG00000079134.47	ENSG00000079134	ENSG00000079134_048	chr18	dexseq_prepare_annotation2.py	exon	265457	265530	.	-	.	ENST00000582313+ENST00000578224+ENST00000261600+ENST00000580038+ENST00000580870+ENST00000579232+ENST00000581269+ENST00000580544+ENST00000581116__exon_number_048__gene_id_ENSG00000079134	THOC1	ENSG00000079134.47	1.3934208370484	6.40234396314767	2.92554291907243e-09	4.8668829454439e-07
ENSG00000074706.24	ENSG00000074706	ENSG00000074706_025	chr6	dexseq_prepare_annotation2.py	exon	154567725	154567732	.	-	.	ENST00000367220+ENST00000422970+ENST00000518162+ENST00000519405+ENST00000519344+ENST00000265198+ENST00000517438+ENST00000519190__exon_number_025__gene_id_ENSG00000074706	IPCEF1	ENSG00000074706.24	-0.692662693847868	-6.68860450597679	2.94080142381353e-09	4.88185135441668e-07
ENSG00000104953.27	ENSG00000104953	ENSG00000104953_028	chr19	dexseq_prepare_annotation2.py	exon	2987973	2988062	.	+	.	ENST00000474207+ENST00000497878__exon_number_028__gene_id_ENSG00000104953	TLE6	ENSG00000104953.27	-1.11428865597688	-6.78345821178351	2.94174193960734e-09	4.88185135441668e-07
ENSG00000151914.133	ENSG00000151914	ENSG00000151914_134	chr6	dexseq_prepare_annotation2.py	exon	56506745	56506899	.	-	.	ENST00000520645+ENST00000370788+ENST00000518935+ENST00000370754+ENST00000361203+ENST00000421834+ENST00000370765+ENST00000370769+ENST00000439203+ENST00000523967+ENST00000449297+ENST00000521104+ENST00000312431+ENST00000244364+ENST00000446842__exon_number_134__gene_id_ENSG00000151914	DST	ENSG00000151914.133	0.820676839824461	6.12333927656339	2.96275418336866e-09	4.91071072970037e-07
ENSG00000104490.14	ENSG00000104490	ENSG00000104490_015	chr8	dexseq_prepare_annotation2.py	exon	102731498	102731507	.	-	.	ENST00000311028+ENST00000522448+ENST00000220931+ENST00000522951+ENST00000520690+ENST00000520425+ENST00000521599+ENST00000518727+ENST00000395923+ENST00000519508__exon_number_015__gene_id_ENSG00000104490	NCALD	ENSG00000104490.14	1.13765429597195	6.29805698746238	2.96994825321843e-09	4.91662422549281e-07
ENSG00000255591.ENSG00000147140.40	ENSG00000255591+ENSG00000147140	ENSG00000255591+ENSG00000147140_041	chrX	dexseq_prepare_annotation2.py	exon	70519792	70520119	.	+	.	ENST00000276079+ENST00000474431+ENST00000373856+ENST00000535149+ENST00000373841+ENST00000490044+ENST00000473525__exon_number_041__gene_id_ENSG00000255591+ENSG00000147140		ENSG00000255591.ENSG00000147140.40	1.5441517439771	6.30693447431078	2.98981857266608e-09	4.94348270389283e-07
ENSG00000139132.35	ENSG00000139132	ENSG00000139132_036	chr12	dexseq_prepare_annotation2.py	exon	32760891	32761029	.	+	.	ENST00000546442+ENST00000525053+ENST00000493087+ENST00000494977+ENST00000534526+ENST00000551984+ENST00000531134+ENST00000381025+ENST00000395740+ENST00000427716+ENST00000266482__exon_number_036__gene_id_ENSG00000139132	FGD4	ENSG00000139132.35	-1.26413236489798	-7.16248198826115	3.05057813339647e-09	5.03780127262071e-07
ENSG00000182230.57	ENSG00000182230	ENSG00000182230_058	chr5	dexseq_prepare_annotation2.py	exon	175548748	175548817	.	+	.	ENST00000513787+ENST00000509747+ENST00000508356+ENST00000508296__exon_number_058__gene_id_ENSG00000182230	FAM153B	ENSG00000182230.57	-0.626953358550036	-6.42641962747333	3.08084874299517e-09	5.08160139017969e-07
ENSG00000129270.19	ENSG00000129270	ENSG00000129270_020	chr17	dexseq_prepare_annotation2.py	exon	34122587	34122628	.	-	.	ENST00000250144+ENST00000587639+ENST00000590643+ENST00000589103__exon_number_020__gene_id_ENSG00000129270	MMP28	ENSG00000129270.19	0.39482633323198	6.82633098454882	3.11735467244124e-09	5.13556720776341e-07
ENSG00000187775.86	ENSG00000187775	ENSG00000187775_087	chr17	dexseq_prepare_annotation2.py	exon	76522733	76522819	.	-	.	ENST00000389840+ENST00000585328__exon_number_087__gene_id_ENSG00000187775	DNAH17	ENSG00000187775.86	0.657463190047803	6.12149310892279	3.13554762492694e-09	5.15926963692773e-07
ENSG00000073584.ENSG00000213424.ENSG00000264058.19	ENSG00000073584+ENSG00000213424+ENSG00000264058	ENSG00000073584+ENSG00000213424+ENSG00000264058_020	chr17	dexseq_prepare_annotation2.py	exon	38792193	38792208	.	-	.	ENST00000476049+ENST00000377808+ENST00000578995+ENST00000580419+ENST00000348513+ENST00000578112+ENST00000578044+ENST00000478349+ENST00000469334+ENST00000400122+ENST00000493660+ENST00000544009+ENST00000431889__exon_number_020__gene_id_ENSG00000073584+ENSG00000213424+ENSG00000264058		ENSG00000073584.ENSG00000213424.ENSG00000264058.19	-1.04243493235756	-6.96293777535126	3.15439193594052e-09	5.18398506010531e-07
ENSG00000103653	ENSG00000103653	ENSG00000103653_001	chr15	dexseq_prepare_annotation2.py	exon	75074398	75074429	.	+	.	ENST00000220003__exon_number_001__gene_id_ENSG00000103653	CSK	ENSG00000103653	1.77158681540522	7.15238753179213	3.16447755836126e-09	5.1942638779387e-07
ENSG00000140479.59	ENSG00000140479	ENSG00000140479_060	chr15	dexseq_prepare_annotation2.py	exon	102029948	102030042	.	-	.	ENST00000561444+ENST00000561177+ENST00000398181__exon_number_060__gene_id_ENSG00000140479	PCSK6	ENSG00000140479.59	0.690918924546424	6.5625357728113	3.18767002197481e-09	5.2260057668608e-07
ENSG00000104218.37	ENSG00000104218	ENSG00000104218_038	chr8	dexseq_prepare_annotation2.py	exon	68085004	68085208	.	+	.	ENST00000521324__exon_number_038__gene_id_ENSG00000104218	CSPP1	ENSG00000104218.37	-1.3256732493142	-6.45892764331034	3.19517109985457e-09	5.22743895670266e-07
ENSG00000132122.35	ENSG00000132122	ENSG00000132122_036	chr1	dexseq_prepare_annotation2.py	exon	48937826	48937827	.	-	.	ENST00000371847+ENST00000471975__exon_number_036__gene_id_ENSG00000132122	SPATA6	ENSG00000132122.35	-0.769407798591153	-6.50572483016068	3.19884162775978e-09	5.22743895670266e-07
ENSG00000174953.45	ENSG00000174953	ENSG00000174953_046	chr3	dexseq_prepare_annotation2.py	exon	154032835	154033069	.	-	.	ENST00000308361+ENST00000496811+ENST00000329463+ENST00000481941+ENST00000544526+ENST00000491011__exon_number_046__gene_id_ENSG00000174953	DHX36	ENSG00000174953.45	-1.14361643762692	-7.04615356104706	3.20240596459676e-09	5.22743895670266e-07
ENSG00000268465.ENSG00000269751.ENSG00000182324.ENSG00000105447.ENSG00000105443.26	ENSG00000268465+ENSG00000269751+ENSG00000182324+ENSG00000105447+ENSG00000105443	ENSG00000268465+ENSG00000269751+ENSG00000182324+ENSG00000105447+ENSG00000105443_027	chr19	dexseq_prepare_annotation2.py	exon	48972608	48972621	.	+	.	ENST00000460595+ENST00000462117+ENST00000427476+ENST00000452733+ENST00000493260+ENST00000391881__exon_number_027__gene_id_ENSG00000268465+ENSG00000269751+ENSG00000182324+ENSG00000105447+ENSG00000105443		ENSG00000268465.ENSG00000269751.ENSG00000182324.ENSG00000105447.ENSG00000105443.26	0.632098864843987	6.43755764735849	3.20396643582475e-09	5.22743895670266e-07
ENSG00000251022.ENSG00000138674.111	ENSG00000251022+ENSG00000138674	ENSG00000251022+ENSG00000138674_112	chr4	dexseq_prepare_annotation2.py	exon	83819142	83819215	.	-	.	ENST00000503210+ENST00000513581+ENST00000506495+ENST00000507051+ENST00000504520+ENST00000504718+ENST00000507660+ENST00000508772+ENST00000505028__exon_number_112__gene_id_ENSG00000251022+ENSG00000138674		ENSG00000251022.ENSG00000138674.111	0.955682872553932	6.19319847801478	3.22093194305891e-09	5.24880282095929e-07
ENSG00000169169.9	ENSG00000169169	ENSG00000169169_010	chr19	dexseq_prepare_annotation2.py	exon	50194821	50194845	.	+	.	ENST00000594587__exon_number_010__gene_id_ENSG00000169169	CPT1C	ENSG00000169169.9	-0.775455475016249	-6.43545818748662	3.2363647248675e-09	5.26762067379335e-07
ENSG00000134744.3	ENSG00000134744	ENSG00000134744_004	chr1	dexseq_prepare_annotation2.py	exon	52888947	52889074	.	-	.	ENST00000257177+ENST00000371544__exon_number_004__gene_id_ENSG00000134744	ZCCHC11	ENSG00000134744.3	0.717203433742231	6.11507773522845	3.24879742159843e-09	5.28151621121293e-07
ENSG00000104365.57	ENSG00000104365	ENSG00000104365_058	chr8	dexseq_prepare_annotation2.py	exon	42179936	42179958	.	+	.	ENST00000416505+ENST00000520655+ENST00000517890+ENST00000521661+ENST00000523105+ENST00000342222+ENST00000379708+ENST00000523517+ENST00000522133+ENST00000520201+ENST00000520810+ENST00000520835+ENST00000519938+ENST00000518679__exon_number_058__gene_id_ENSG00000104365	IKBKB	ENSG00000104365.57	0.653740469634543	6.1750375047411	3.2617103453125e-09	5.29615822800191e-07
ENSG00000140678.37	ENSG00000140678	ENSG00000140678_038	chr16	dexseq_prepare_annotation2.py	exon	31390889	31390967	.	+	.	ENST00000268296+ENST00000562522+ENST00000571644__exon_number_038__gene_id_ENSG00000140678	ITGAX	ENSG00000140678.37	0.671889522701973	6.47543198961714	3.28715765869594e-09	5.33109341724058e-07
ENSG00000187527.11	ENSG00000187527	ENSG00000187527_012	chr3	dexseq_prepare_annotation2.py	exon	193029605	193029730	.	-	.	ENST00000495496+ENST00000342358__exon_number_012__gene_id_ENSG00000187527	ATP13A5	ENSG00000187527.11	0.684432704232411	6.4110585972628	3.31824463777243e-09	5.37508057919308e-07
ENSG00000129270.21	ENSG00000129270	ENSG00000129270_022	chr17	dexseq_prepare_annotation2.py	exon	34122652	34122711	.	-	.	ENST00000250144+ENST00000587639__exon_number_022__gene_id_ENSG00000129270	MMP28	ENSG00000129270.21	0.396680595397182	6.80219050130508	3.44193190493835e-09	5.56878295388247e-07
ENSG00000172037.4	ENSG00000172037	ENSG00000172037_005	chr3	dexseq_prepare_annotation2.py	exon	49158796	49158865	.	-	.	ENST00000467506__exon_number_005__gene_id_ENSG00000172037	LAMB2	ENSG00000172037.4	-0.95201847162132	-6.36798931570073	3.46252565976729e-09	5.59542495831428e-07
ENSG00000253374.ENSG00000253859.6	ENSG00000253374+ENSG00000253859	ENSG00000253374+ENSG00000253859_007	chr8	dexseq_prepare_annotation2.py	exon	82434053	82434053	.	+	.	ENST00000524085__exon_number_007__gene_id_ENSG00000253374+ENSG00000253859		ENSG00000253374.ENSG00000253859.6	1.43435000514734	7.24821087346802	3.48648558682005e-09	5.62743677181233e-07
ENSG00000240216.2	ENSG00000240216	ENSG00000240216_003	chr3	dexseq_prepare_annotation2.py	exon	148947232	148947474	.	-	.	ENST00000465363+ENST00000461341+ENST00000471823__exon_number_003__gene_id_ENSG00000240216	CPHL1P	ENSG00000240216.2	0.954590162975254	7.02286557952305	3.49618206190895e-09	5.63637760187561e-07
ENSG00000123104.46	ENSG00000123104	ENSG00000123104_047	chr12	dexseq_prepare_annotation2.py	exon	26784799	26784992	.	-	.	ENST00000381340__exon_number_047__gene_id_ENSG00000123104	ITPR2	ENSG00000123104.46	0.690189867633031	6.28635772811875	3.50559589824873e-09	5.64484207929167e-07
ENSG00000088247.ENSG00000266722.43	ENSG00000088247+ENSG00000266722	ENSG00000088247+ENSG00000266722_044	chr19	dexseq_prepare_annotation2.py	exon	6424149	6424227	.	-	.	ENST00000595258__exon_number_044__gene_id_ENSG00000088247+ENSG00000266722		ENSG00000088247.ENSG00000266722.43	-0.596827326895779	-6.33436853502802	3.52849256648837e-09	5.67497128291372e-07
ENSG00000151914.145	ENSG00000151914	ENSG00000151914_146	chr6	dexseq_prepare_annotation2.py	exon	56515930	56516042	.	-	.	ENST00000520645+ENST00000370788+ENST00000521104+ENST00000370754+ENST00000361203+ENST00000421834+ENST00000370769+ENST00000523967+ENST00000449297+ENST00000312431__exon_number_146__gene_id_ENSG00000151914	DST	ENSG00000151914.145	0.781717896960869	6.09160627606756	3.53339380887092e-09	5.67612084590447e-07
ENSG00000154040.34	ENSG00000154040	ENSG00000154040_035	chr18	dexseq_prepare_annotation2.py	exon	21741562	21741564	.	+	.	ENST00000399496+ENST00000399499+ENST00000415309__exon_number_035__gene_id_ENSG00000154040	CABYR	ENSG00000154040.34	-0.737434065077852	-6.68884178660049	3.55628700343032e-09	5.70085224936603e-07
ENSG00000021762.13	ENSG00000021762	ENSG00000021762_014	chr11	dexseq_prepare_annotation2.py	exon	3114097	3114282	.	-	.	ENST00000263650+ENST00000389989+ENST00000348039+ENST00000534454+ENST00000542243+ENST00000478260+ENST00000471998+ENST00000525498__exon_number_014__gene_id_ENSG00000021762	OSBPL5	ENSG00000021762.13	-0.574641875145268	-6.27287780387287	3.55719859786967e-09	5.70085224936603e-07
ENSG00000158186.2	ENSG00000158186	ENSG00000158186_003	chr3	dexseq_prepare_annotation2.py	exon	138067536	138067609	.	+	.	ENST00000423968+ENST00000494949__exon_number_003__gene_id_ENSG00000158186	MRAS	ENSG00000158186.2	0.966728890070651	6.60436613101156	3.57751537067936e-09	5.72129284973404e-07
ENSG00000130827.38	ENSG00000130827	ENSG00000130827_039	chrX	dexseq_prepare_annotation2.py	exon	153697425	153697558	.	+	.	ENST00000493546+ENST00000369682+ENST00000491066__exon_number_039__gene_id_ENSG00000130827	PLXNA3	ENSG00000130827.38	-2.18715361831031	-6.68739216975802	3.5783926602163e-09	5.72129284973404e-07
ENSG00000111077.23	ENSG00000111077	ENSG00000111077_024	chr12	dexseq_prepare_annotation2.py	exon	53450797	53450880	.	+	.	ENST00000379902+ENST00000546602+ENST00000451358+ENST00000314250+ENST00000314276+ENST00000549700+ENST00000552570+ENST00000549311__exon_number_024__gene_id_ENSG00000111077	TENC1	ENSG00000111077.23	0.876639281273375	6.5320443552503	3.6616542259084e-09	5.84751947299308e-07
ENSG00000127463	ENSG00000127463	ENSG00000127463_001	chr1	dexseq_prepare_annotation2.py	exon	19542158	19543367	.	-	.	ENST00000477853__exon_number_001__gene_id_ENSG00000127463	EMC1	ENSG00000127463	-0.701646291341224	-6.28853741774	3.66951717826371e-09	5.85318209486295e-07
ENSG00000146263.52	ENSG00000146263	ENSG00000146263_053	chr6	dexseq_prepare_annotation2.py	exon	97731087	97731093	.	-	.	ENST00000508820__exon_number_053__gene_id_ENSG00000146263	MMS22L	ENSG00000146263.52	-1.27370438520223	-6.3399081638853	3.6857567994497e-09	5.86751971568102e-07
ENSG00000268465.ENSG00000269751.ENSG00000182324.ENSG00000105447.ENSG00000105443.20	ENSG00000268465+ENSG00000269751+ENSG00000182324+ENSG00000105447+ENSG00000105443	ENSG00000268465+ENSG00000269751+ENSG00000182324+ENSG00000105447+ENSG00000105443_021	chr19	dexseq_prepare_annotation2.py	exon	48969279	48969367	.	+	.	ENST00000391884__exon_number_021__gene_id_ENSG00000268465+ENSG00000269751+ENSG00000182324+ENSG00000105447+ENSG00000105443		ENSG00000268465.ENSG00000269751.ENSG00000182324.ENSG00000105447.ENSG00000105443.20	0.73690232460571	6.40822059819256	3.68716112593134e-09	5.86751971568102e-07
ENSG00000133067.30	ENSG00000133067	ENSG00000133067_031	chr1	dexseq_prepare_annotation2.py	exon	202288819	202288909	.	+	.	ENST00000255432+ENST00000367278__exon_number_031__gene_id_ENSG00000133067	LGR6	ENSG00000133067.30	-0.523816284790652	-6.42818211290503	3.69713374927563e-09	5.87649223908897e-07
ENSG00000142449.2	ENSG00000142449	ENSG00000142449_003	chr19	dexseq_prepare_annotation2.py	exon	8136932	8137082	.	-	.	ENST00000600128+ENST00000601739+ENST00000270509__exon_number_003__gene_id_ENSG00000142449	FBN3	ENSG00000142449.2	-1.40658743881853	-6.27522335447292	3.70916124475073e-09	5.88870608765566e-07
ENSG00000118900.18	ENSG00000118900	ENSG00000118900_019	chr16	dexseq_prepare_annotation2.py	exon	4920213	4920342	.	+	.	ENST00000396658+ENST00000545171+ENST00000585857+ENST00000262376+ENST00000590769__exon_number_019__gene_id_ENSG00000118900	UBN1	ENSG00000118900.18	0.544087815418183	6.35331704116942	3.72044175186071e-09	5.8997068257401e-07
ENSG00000104915.7	ENSG00000104915	ENSG00000104915_008	chr19	dexseq_prepare_annotation2.py	exon	13255303	13255390	.	-	.	ENST00000440593+ENST00000589083__exon_number_008__gene_id_ENSG00000104915	STX10	ENSG00000104915.7	1.45396911651794	6.49381389492076	3.82138230088775e-09	6.05269456914676e-07
ENSG00000138101.2	ENSG00000138101	ENSG00000138101_003	chr2	dexseq_prepare_annotation2.py	exon	25600114	25600126	.	-	.	ENST00000407661+ENST00000398951+ENST00000404103+ENST00000496972+ENST00000405222+ENST00000407038+ENST00000406818+ENST00000497476__exon_number_003__gene_id_ENSG00000138101	DTNB	ENSG00000138101.2	-1.71581652668775	-6.36334578018659	3.83754190543801e-09	6.07119727681559e-07
ENSG00000021762.43	ENSG00000021762	ENSG00000021762_044	chr11	dexseq_prepare_annotation2.py	exon	3147703	3147712	.	-	.	ENST00000263650+ENST00000348039+ENST00000533721+ENST00000526122+ENST00000477622+ENST00000465323+ENST00000534491+ENST00000542243+ENST00000459995+ENST00000471998+ENST00000525498+ENST00000530372+ENST00000533234+ENST00000389989__exon_number_044__gene_id_ENSG00000021762	OSBPL5	ENSG00000021762.43	1.70331977319422	6.25688594446947	3.85892911122776e-09	6.09791756128767e-07
ENSG00000074071.4	ENSG00000074071	ENSG00000074071_005	chr16	dexseq_prepare_annotation2.py	exon	1822648	1822699	.	-	.	ENST00000569585__exon_number_005__gene_id_ENSG00000074071	MRPS34	ENSG00000074071.4	-0.691198026187794	-7.36359384922798	3.90480496042742e-09	6.16322777816846e-07
ENSG00000074181.5	ENSG00000074181	ENSG00000074181_006	chr19	dexseq_prepare_annotation2.py	exon	15276598	15276778	.	-	.	ENST00000263388+ENST00000597756__exon_number_006__gene_id_ENSG00000074181	NOTCH3	ENSG00000074181.5	0.776007736762496	6.20109229365984	3.92401935207933e-09	6.18635339294906e-07
ENSG00000255243.ENSG00000134343.19	ENSG00000255243+ENSG00000134343	ENSG00000255243+ENSG00000134343_020	chr11	dexseq_prepare_annotation2.py	exon	26563494	26563615	.	+	.	ENST00000525139+ENST00000537978+ENST00000256737+ENST00000529242+ENST00000531568__exon_number_020__gene_id_ENSG00000255243+ENSG00000134343		ENSG00000255243.ENSG00000134343.19	0.768933363407788	6.22436939450083	3.94326028067508e-09	6.20946707752019e-07
ENSG00000127616.2	ENSG00000127616	ENSG00000127616_003	chr19	dexseq_prepare_annotation2.py	exon	11071757	11071780	.	+	.	ENST00000344626+ENST00000541122+ENST00000429416+ENST00000358026__exon_number_003__gene_id_ENSG00000127616	SMARCA4	ENSG00000127616.2	0.842023465168768	6.26182779548814	3.96951283336575e-09	6.24355555653591e-07
ENSG00000110090	ENSG00000110090	ENSG00000110090_001	chr11	dexseq_prepare_annotation2.py	exon	68522088	68522089	.	-	.	ENST00000540367__exon_number_001__gene_id_ENSG00000110090	CPT1A	ENSG00000110090	-0.721351524769451	-6.5776830454228	4.02509866358632e-09	6.32334946686157e-07
ENSG00000125347.31	ENSG00000125347	ENSG00000125347_032	chr5	dexseq_prepare_annotation2.py	exon	131826419	131826446	.	-	.	ENST00000437654+ENST00000463784+ENST00000245414+ENST00000459982+ENST00000493208__exon_number_032__gene_id_ENSG00000125347	IRF1	ENSG00000125347.31	0.971820174511869	6.48226791863193	4.02957172734463e-09	6.32334946686157e-07
ENSG00000173193.26	ENSG00000173193	ENSG00000173193_027	chr3	dexseq_prepare_annotation2.py	exon	122446659	122446833	.	+	.	ENST00000474629+ENST00000460683__exon_number_027__gene_id_ENSG00000173193	PARP14	ENSG00000173193.26	-0.87595471731918	-6.5766134592293	4.04415224199517e-09	6.33889305519295e-07
ENSG00000149761.ENSG00000110011	ENSG00000149761+ENSG00000110011	ENSG00000149761+ENSG00000110011_001	chr11	dexseq_prepare_annotation2.py	exon	63993413	63993739	.	+	.	ENST00000539325__exon_number_001__gene_id_ENSG00000149761+ENSG00000110011		ENSG00000149761.ENSG00000110011	0.596296387737353	6.27949061357772	4.07519489670993e-09	6.38017407027396e-07
ENSG00000101940.5	ENSG00000101940	ENSG00000101940_006	chrX	dexseq_prepare_annotation2.py	exon	48455901	48455902	.	+	.	ENST00000471334+ENST00000376729+ENST00000498631+ENST00000218056+ENST00000497756__exon_number_006__gene_id_ENSG00000101940	WDR13	ENSG00000101940.5	-0.726783464787454	-6.45149613657683	4.11627727465084e-09	6.43706003981211e-07
ENSG00000166233.ENSG00000207690.3	ENSG00000166233+ENSG00000207690	ENSG00000166233+ENSG00000207690_004	chr15	dexseq_prepare_annotation2.py	exon	72767277	72767355	.	+	.	ENST00000564062+ENST00000567762+ENST00000379887+ENST00000570085__exon_number_004__gene_id_ENSG00000166233+ENSG00000207690		ENSG00000166233.ENSG00000207690.3	0.700941950615764	6.3656166504649	4.13125389326318e-09	6.45303761931346e-07
ENSG00000167380.40	ENSG00000167380	ENSG00000167380_041	chr19	dexseq_prepare_annotation2.py	exon	44679797	44679832	.	+	.	ENST00000454662+ENST00000590524+ENST00000585678+ENST00000588883+ENST00000590089+ENST00000337433+ENST00000588127__exon_number_041__gene_id_ENSG00000167380	ZNF226	ENSG00000167380.40	0.768391206656822	6.27309247816028	4.20784474191235e-09	6.5651093877786e-07
ENSG00000114439.54	ENSG00000114439	ENSG00000114439_055	chr3	dexseq_prepare_annotation2.py	exon	107491530	107491632	.	+	.	ENST00000415149+ENST00000402163+ENST00000325805+ENST00000472032+ENST00000406780+ENST00000402543__exon_number_055__gene_id_ENSG00000114439	BBX	ENSG00000114439.54	1.19335546219166	6.13177638329151	4.22362169517671e-09	6.58215030661435e-07
ENSG00000214753.ENSG00000168000.ENSG00000234857.89	ENSG00000214753+ENSG00000168000+ENSG00000234857	ENSG00000214753+ENSG00000168000+ENSG00000234857_090	chr11	dexseq_prepare_annotation2.py	exon	62491386	62491457	.	-	.	ENST00000540127+ENST00000403734+ENST00000301785__exon_number_090__gene_id_ENSG00000214753+ENSG00000168000+ENSG00000234857		ENSG00000214753.ENSG00000168000.ENSG00000234857.89	0.700624862456201	6.06880629048222	4.25974475008919e-09	6.63082333761875e-07
ENSG00000205744.7	ENSG00000205744	ENSG00000205744_008	chr19	dexseq_prepare_annotation2.py	exon	6468453	6468588	.	-	.	ENST00000591795__exon_number_008__gene_id_ENSG00000205744	DENND1C	ENSG00000205744.7	-0.907730138595636	-6.30990372082185	4.27232209736732e-09	6.64277493813367e-07
ENSG00000137868.4	ENSG00000137868	ENSG00000137868_005	chr15	dexseq_prepare_annotation2.py	exon	74472343	74472482	.	-	.	ENST00000323940+ENST00000545137+ENST00000535552+ENST00000574278+ENST00000449139+ENST00000574439+ENST00000416286+ENST00000395105+ENST00000563965+ENST00000423167__exon_number_005__gene_id_ENSG00000137868	STRA6	ENSG00000137868.4	-0.689702721477572	-6.14530473432851	4.28124166429089e-09	6.64542330459129e-07
ENSG00000188038.ENSG00000038358.ENSG00000263126.ENSG00000221526.2	ENSG00000188038+ENSG00000038358+ENSG00000263126+ENSG00000221526	ENSG00000188038+ENSG00000038358+ENSG00000263126+ENSG00000221526_003	chr16	dexseq_prepare_annotation2.py	exon	67907275	67907361	.	+	.	ENST00000536072__exon_number_003__gene_id_ENSG00000188038+ENSG00000038358+ENSG00000263126+ENSG00000221526		ENSG00000188038.ENSG00000038358.ENSG00000263126.ENSG00000221526.2	-0.567988567758849	-6.16340709920072	4.28382821334158e-09	6.64542330459129e-07
ENSG00000175899	ENSG00000175899	ENSG00000175899_001	chr12	dexseq_prepare_annotation2.py	exon	9220260	9220307	.	-	.	ENST00000543436__exon_number_001__gene_id_ENSG00000175899	A2M	ENSG00000175899	-1.6753255840786	-6.1507645722366	4.28923965537761e-09	6.64621361091893e-07
ENSG00000271793.ENSG00000135317.ENSG00000135316.29	ENSG00000271793+ENSG00000135317+ENSG00000135316	ENSG00000271793+ENSG00000135317+ENSG00000135316_030	chr6	dexseq_prepare_annotation2.py	exon	86246643	86246742	.	-	.	ENST00000514801__exon_number_030__gene_id_ENSG00000271793+ENSG00000135317+ENSG00000135316		ENSG00000271793.ENSG00000135317.ENSG00000135316.29	0.785518412995252	6.16606094028264	4.3737925984778e-09	6.7694925580687e-07
ENSG00000205517.ENSG00000187266.35	ENSG00000205517+ENSG00000187266	ENSG00000205517+ENSG00000187266_036	chr19	dexseq_prepare_annotation2.py	exon	11508274	11508445	.	-	.	ENST00000566919__exon_number_036__gene_id_ENSG00000205517+ENSG00000187266		ENSG00000205517.ENSG00000187266.35	0.828915946452889	6.30447942971554	4.38776555811433e-09	6.78337548346929e-07
ENSG00000099251.3	ENSG00000099251	ENSG00000099251_004	chr10	dexseq_prepare_annotation2.py	exon	38645328	38645382	.	+	.	ENST00000374560+ENST00000277668+ENST00000494540+ENST00000356314__exon_number_004__gene_id_ENSG00000099251	HSD17B7P2	ENSG00000099251.3	0.568189206158718	6.68766395509178	4.39531119777794e-09	6.78730162661878e-07
ENSG00000253374.ENSG00000253859	ENSG00000253374+ENSG00000253859	ENSG00000253374+ENSG00000253859_001	chr8	dexseq_prepare_annotation2.py	exon	82351671	82351865	.	+	.	ENST00000524085__exon_number_001__gene_id_ENSG00000253374+ENSG00000253859		ENSG00000253374.ENSG00000253859	-1.55150491072123	-7.17836308597177	4.44579010765035e-09	6.8574415742372e-07
ENSG00000187720.3	ENSG00000187720	ENSG00000187720_004	chr15	dexseq_prepare_annotation2.py	exon	71507374	71507738	.	+	.	ENST00000355327+ENST00000261862__exon_number_004__gene_id_ENSG00000187720	THSD4	ENSG00000187720.3	0.963838765343884	6.79912747288686	4.50473413740372e-09	6.94046436156217e-07
ENSG00000154175.75	ENSG00000154175	ENSG00000154175_076	chr3	dexseq_prepare_annotation2.py	exon	100567645	100567719	.	-	.	ENST00000533855+ENST00000284322+ENST00000471714+ENST00000495063__exon_number_076__gene_id_ENSG00000154175	ABI3BP	ENSG00000154175.75	0.748132839960786	6.172775702903	4.54666172869458e-09	6.99711112939692e-07
ENSG00000188038.ENSG00000038358.ENSG00000263126.ENSG00000221526.3	ENSG00000188038+ENSG00000038358+ENSG00000263126+ENSG00000221526	ENSG00000188038+ENSG00000038358+ENSG00000263126+ENSG00000221526_004	chr16	dexseq_prepare_annotation2.py	exon	67909641	67909740	.	+	.	ENST00000572221__exon_number_004__gene_id_ENSG00000188038+ENSG00000038358+ENSG00000263126+ENSG00000221526		ENSG00000188038.ENSG00000038358.ENSG00000263126.ENSG00000221526.3	-0.521252153577802	-6.15080891517939	4.57652458234707e-09	7.03508340049637e-07
ENSG00000125170.16	ENSG00000125170	ENSG00000125170_017	chr16	dexseq_prepare_annotation2.py	exon	57509121	57509131	.	-	.	ENST00000569250+ENST00000566588+ENST00000567276+ENST00000569538+ENST00000566936+ENST00000568617+ENST00000561918+ENST00000340099+ENST00000562737+ENST00000569548+ENST00000561659+ENST00000567214+ENST00000564378+ENST00000569010__exon_number_017__gene_id_ENSG00000125170	DOK4	ENSG00000125170.16	0.875669482259497	6.47749223772262	4.68989703151967e-09	7.20038278006465e-07
ENSG00000254485.ENSG00000196220.ENSG00000206573.12	ENSG00000254485+ENSG00000196220+ENSG00000206573	ENSG00000254485+ENSG00000196220+ENSG00000206573_013	chr3	dexseq_prepare_annotation2.py	exon	9055104	9055219	.	-	.	ENST00000360413+ENST00000383836+ENST00000475560+ENST00000518265__exon_number_013__gene_id_ENSG00000254485+ENSG00000196220+ENSG00000206573		ENSG00000254485.ENSG00000196220.ENSG00000206573.12	-1.01249799853075	-6.05704190952737	4.6946780380708e-09	7.20038278006465e-07
ENSG00000255429.ENSG00000086991.40	ENSG00000255429+ENSG00000086991	ENSG00000255429+ENSG00000086991_041	chr11	dexseq_prepare_annotation2.py	exon	89225289	89225358	.	-	.	ENST00000542487+ENST00000532825+ENST00000424319+ENST00000527956__exon_number_041__gene_id_ENSG00000255429+ENSG00000086991		ENSG00000255429.ENSG00000086991.40	-0.699514786147238	-6.35592977634743	4.7330159787605e-09	7.25098047946109e-07
ENSG00000105419.9	ENSG00000105419	ENSG00000105419_010	chr19	dexseq_prepare_annotation2.py	exon	47910355	47910394	.	-	.	ENST00000560245+ENST00000560253+ENST00000559524+ENST00000607695+ENST00000561293+ENST00000561204+ENST00000331559+ENST00000558555+ENST00000441740+ENST00000561096__exon_number_010__gene_id_ENSG00000105419	MEIS3	ENSG00000105419.9	-1.30154848577573	-6.61989509461351	4.77370682600867e-09	7.30506454722244e-07
ENSG00000255723.ENSG00000198189.ENSG00000170509.3	ENSG00000255723+ENSG00000198189+ENSG00000170509	ENSG00000255723+ENSG00000198189+ENSG00000170509_004	chr4	dexseq_prepare_annotation2.py	exon	88236645	88236751	.	-	.	ENST00000302219+ENST00000328546__exon_number_004__gene_id_ENSG00000255723+ENSG00000198189+ENSG00000170509		ENSG00000255723.ENSG00000198189.ENSG00000170509.3	0.848998468458531	6.44425203734058	4.79749123163783e-09	7.33318439873641e-07
ENSG00000255591.ENSG00000147140.45	ENSG00000255591+ENSG00000147140	ENSG00000255591+ENSG00000147140_046	chrX	dexseq_prepare_annotation2.py	exon	70520706	70520749	.	+	.	ENST00000276079+ENST00000536900+ENST00000535149+ENST00000373841+ENST00000490044__exon_number_046__gene_id_ENSG00000255591+ENSG00000147140		ENSG00000255591.ENSG00000147140.45	1.35790218435585	6.21365213969751	4.80631928359261e-09	7.33840519265826e-07
ENSG00000008710.54	ENSG00000008710	ENSG00000008710_055	chr16	dexseq_prepare_annotation2.py	exon	2150397	2150408	.	-	.	ENST00000487932+ENST00000415938+ENST00000483814+ENST00000496574+ENST00000562297+ENST00000480227+ENST00000486339+ENST00000469851+ENST00000570193+ENST00000423118+ENST00000566905+ENST00000262304+ENST00000567946+ENST00000483731+ENST00000471603__exon_number_055__gene_id_ENSG00000008710	PKD1	ENSG00000008710.54	0.522874080431974	6.03238752459336	4.83190708691627e-09	7.36917465307404e-07
ENSG00000251022.ENSG00000138674.103	ENSG00000251022+ENSG00000138674	ENSG00000251022+ENSG00000138674_104	chr4	dexseq_prepare_annotation2.py	exon	83815948	83816000	.	-	.	ENST00000511271+ENST00000512932+ENST00000504520+ENST00000504792__exon_number_104__gene_id_ENSG00000251022+ENSG00000138674		ENSG00000251022.ENSG00000138674.103	0.91388253992469	6.11588524090931	4.85804618105272e-09	7.40071480134258e-07
ENSG00000090487	ENSG00000090487	ENSG00000090487_001	chr15	dexseq_prepare_annotation2.py	exon	65255362	65255367	.	-	.	ENST00000204566__exon_number_001__gene_id_ENSG00000090487	SPG21	ENSG00000090487	1.02210758444517	6.935065916285	4.86721888052274e-09	7.4063666695739e-07
ENSG00000099330.35	ENSG00000099330	ENSG00000099330_036	chr19	dexseq_prepare_annotation2.py	exon	17340012	17340022	.	+	.	ENST00000600232+ENST00000595573+ENST00000599286+ENST00000599588+ENST00000215061+ENST00000600826+ENST00000601529+ENST00000598068__exon_number_036__gene_id_ENSG00000099330	OCEL1	ENSG00000099330.35	0.757394682230357	6.66192431006991	4.89517815185966e-09	7.44056103346902e-07
ENSG00000079999.25	ENSG00000079999	ENSG00000079999_026	chr19	dexseq_prepare_annotation2.py	exon	10613917	10614234	.	-	.	ENST00000585845+ENST00000171111__exon_number_026__gene_id_ENSG00000079999	KEAP1	ENSG00000079999.25	0.986083650123523	6.46620774414654	4.93583902403354e-09	7.48797147173788e-07
ENSG00000255591.ENSG00000147140.41	ENSG00000255591+ENSG00000147140	ENSG00000255591+ENSG00000147140_042	chrX	dexseq_prepare_annotation2.py	exon	70520120	70520166	.	+	.	ENST00000276079+ENST00000535149+ENST00000373841+ENST00000490044+ENST00000473525__exon_number_042__gene_id_ENSG00000255591+ENSG00000147140		ENSG00000255591.ENSG00000147140.41	1.05748251782037	6.20808137763425	4.94392486361449e-09	7.48797147173788e-07
ENSG00000145808.21	ENSG00000145808	ENSG00000145808_022	chr5	dexseq_prepare_annotation2.py	exon	129019813	129019966	.	+	.	ENST00000274487__exon_number_022__gene_id_ENSG00000145808	ADAMTS19	ENSG00000145808.21	1.01565001536447	6.46583255509944	4.94423156087511e-09	7.48797147173788e-07
ENSG00000205592.77	ENSG00000205592	ENSG00000205592_078	chr12	dexseq_prepare_annotation2.py	exon	40925831	40925884	.	+	.	ENST00000424466+ENST00000474954__exon_number_078__gene_id_ENSG00000205592	MUC19	ENSG00000205592.77	-1.09449950066091	-6.07932217648694	4.9500456432233e-09	7.48797147173788e-07
ENSG00000185485.42	ENSG00000185485	ENSG00000185485_043	chr3	dexseq_prepare_annotation2.py	exon	195717188	195717189	.	-	.	ENST00000427415__exon_number_043__gene_id_ENSG00000185485	SDHAP1	ENSG00000185485.42	0.99880917244205	6.46539736757463	4.95398386965001e-09	7.48797147173788e-07
ENSG00000132912.40	ENSG00000132912	ENSG00000132912_041	chr5	dexseq_prepare_annotation2.py	exon	150138583	150138597	.	-	.	ENST00000517421+ENST00000447998+ENST00000446090__exon_number_041__gene_id_ENSG00000132912	DCTN4	ENSG00000132912.40	0.999532542808033	6.38738010600792	4.96846180367933e-09	7.50149207423665e-07
ENSG00000145362.49	ENSG00000145362	ENSG00000145362_050	chr4	dexseq_prepare_annotation2.py	exon	114253128	114253226	.	+	.	ENST00000357077+ENST00000506722+ENST00000503271+ENST00000394537+ENST00000504454__exon_number_050__gene_id_ENSG00000145362	ANK2	ENSG00000145362.49	1.34546347645466	6.13243031138617	5.0390036699955e-09	7.5995349898257e-07
ENSG00000080345.25	ENSG00000080345	ENSG00000080345_026	chr2	dexseq_prepare_annotation2.py	exon	152293755	152293865	.	+	.	ENST00000433166+ENST00000430328+ENST00000414861+ENST00000453091+ENST00000444746+ENST00000428287+ENST00000243326__exon_number_026__gene_id_ENSG00000080345	RIF1	ENSG00000080345.25	-0.676503357910334	-6.19380298073569	5.05949413063261e-09	7.62195925799367e-07
ENSG00000037749.ENSG00000164574.7	ENSG00000037749+ENSG00000164574	ENSG00000037749+ENSG00000164574_008	chr5	dexseq_prepare_annotation2.py	exon	153418572	153418626	.	+	.	ENST00000520899+ENST00000522177+ENST00000322602__exon_number_008__gene_id_ENSG00000037749+ENSG00000164574		ENSG00000037749.ENSG00000164574.7	1.34534166205155	6.22306507144629	5.10041481119856e-09	7.6750770358704e-07
ENSG00000041357.7	ENSG00000041357	ENSG00000041357_008	chr15	dexseq_prepare_annotation2.py	exon	78832803	78832805	.	+	.	ENST00000559146+ENST00000558639+ENST00000560099+ENST00000558635+ENST00000559082+ENST00000560033+ENST00000559948+ENST00000559934+ENST00000560217+ENST00000413382+ENST00000044462__exon_number_008__gene_id_ENSG00000041357	PSMA4	ENSG00000041357.7	2.10732176045523	6.27263703753428	5.13005627931937e-09	7.71112295413169e-07
ENSG00000183773.ENSG00000099949.40	ENSG00000183773+ENSG00000099949	ENSG00000183773+ENSG00000099949_041	chr22	dexseq_prepare_annotation2.py	exon	21331162	21331227	.	+	.	ENST00000465606+ENST00000440238+ENST00000483107+ENST00000399163+ENST00000399167+ENST00000335375+ENST00000486003+ENST00000405089+ENST00000333607__exon_number_041__gene_id_ENSG00000183773+ENSG00000099949		ENSG00000183773.ENSG00000099949.40	-1.22068153739737	-6.08098124586311	5.26124498515885e-09	7.89955833419498e-07
ENSG00000205592.66	ENSG00000205592	ENSG00000205592_067	chr12	dexseq_prepare_annotation2.py	exon	40920898	40921589	.	+	.	ENST00000474954__exon_number_067__gene_id_ENSG00000205592	MUC19	ENSG00000205592.66	-1.11500028869707	-6.0646173131664	5.35677563595188e-09	8.03409683931004e-07
ENSG00000227195.57	ENSG00000227195	ENSG00000227195_058	chr20	dexseq_prepare_annotation2.py	exon	26189960	26189978	.	-	.	ENST00000600225+ENST00000601079+ENST00000610014__exon_number_058__gene_id_ENSG00000227195	MIR663A	ENSG00000227195.57	-0.778232608779572	-6.11237739648368	5.41739115892056e-09	8.11603014484826e-07
ENSG00000080822.ENSG00000080819.60	ENSG00000080822+ENSG00000080819	ENSG00000080822+ENSG00000080819_061	chr3	dexseq_prepare_annotation2.py	exon	98241776	98241799	.	-	.	ENST00000511667+ENST00000508902+ENST00000508659+ENST00000508503+ENST00000394185+ENST00000394180+ENST00000394181+ENST00000341181+ENST00000510545+ENST00000437922__exon_number_061__gene_id_ENSG00000080822+ENSG00000080819		ENSG00000080822.ENSG00000080819.60	-0.818145860621609	-6.05948222164973	5.50637920221302e-09	8.24024177698064e-07
ENSG00000140479.61	ENSG00000140479	ENSG00000140479_062	chr15	dexseq_prepare_annotation2.py	exon	102065283	102065405	.	-	.	ENST00000557794__exon_number_062__gene_id_ENSG00000140479	PCSK6	ENSG00000140479.61	0.673904194364048	6.44081495305661	5.53687271027415e-09	8.27673953477828e-07
ENSG00000156787.39	ENSG00000156787	ENSG00000156787_040	chr8	dexseq_prepare_annotation2.py	exon	124146354	124146446	.	+	.	ENST00000518805+ENST00000521676+ENST00000378080+ENST00000309336+ENST00000522420+ENST00000524307+ENST00000287380__exon_number_040__gene_id_ENSG00000156787	TBC1D31	ENSG00000156787.39	1.42901520033321	6.25598599503914	5.56610480640569e-09	8.30327383257587e-07
ENSG00000037749.ENSG00000164574.19	ENSG00000037749+ENSG00000164574	ENSG00000037749+ENSG00000164574_020	chr5	dexseq_prepare_annotation2.py	exon	153434594	153437014	.	+	.	ENST00000436816__exon_number_020__gene_id_ENSG00000037749+ENSG00000164574		ENSG00000037749.ENSG00000164574.19	1.21322083300266	6.20560277403437	5.56687164506459e-09	8.30327383257587e-07
ENSG00000103653.43	ENSG00000103653	ENSG00000103653_044	chr15	dexseq_prepare_annotation2.py	exon	75094338	75094371	.	+	.	ENST00000309470+ENST00000564216+ENST00000220003+ENST00000569321+ENST00000567571+ENST00000439220+ENST00000568329+ENST00000563010__exon_number_044__gene_id_ENSG00000103653	CSK	ENSG00000103653.43	-1.0315807056194	-6.9934679830444	5.6366899997141e-09	8.39817256638722e-07
ENSG00000211460	ENSG00000211460	ENSG00000211460_001	chr2	dexseq_prepare_annotation2.py	exon	122494679	122494761	.	+	.	ENST00000455432__exon_number_001__gene_id_ENSG00000211460	TSN	ENSG00000211460	-1.30319007198923	-6.62788473622397	5.64389172490863e-09	8.39934191971917e-07
ENSG00000140983.36	ENSG00000140983	ENSG00000140983_037	chr16	dexseq_prepare_annotation2.py	exon	720508	720525	.	+	.	ENST00000563776+ENST00000569943+ENST00000566214+ENST00000315082+ENST00000562333+ENST00000566965+ENST00000569675+ENST00000568950+ENST00000568636+ENST00000602564+ENST00000570280+ENST00000567017+ENST00000569358+ENST00000563637+ENST00000561929+ENST00000562598+ENST00000561983+ENST00000562708+ENST00000563134__exon_number_037__gene_id_ENSG00000140983	RHOT2	ENSG00000140983.36	1.07369906686627	6.02008861036166	5.64986490152372e-09	8.39934191971917e-07
ENSG00000196549.45	ENSG00000196549	ENSG00000196549_046	chr3	dexseq_prepare_annotation2.py	exon	154898278	154898417	.	+	.	ENST00000462745+ENST00000493888+ENST00000492661+ENST00000460393+ENST00000493237__exon_number_046__gene_id_ENSG00000196549	MME	ENSG00000196549.45	0.942952145835367	6.21125783406162	5.72965033476988e-09	8.50085895695675e-07
ENSG00000159166.ENSG00000118194.33	ENSG00000159166+ENSG00000118194	ENSG00000159166+ENSG00000118194_034	chr1	dexseq_prepare_annotation2.py	exon	201334799	201335522	.	-	.	ENST00000491504__exon_number_034__gene_id_ENSG00000159166+ENSG00000118194		ENSG00000159166.ENSG00000118194.33	-1.02170780031849	-6.29749241132893	5.73069071606738e-09	8.50085895695675e-07
ENSG00000074181.6	ENSG00000074181	ENSG00000074181_007	chr19	dexseq_prepare_annotation2.py	exon	15276779	15276902	.	-	.	ENST00000263388__exon_number_007__gene_id_ENSG00000074181	NOTCH3	ENSG00000074181.6	0.916788704296669	6.12686325959668	5.76803810562924e-09	8.5469086605183e-07
ENSG00000185811.15	ENSG00000185811	ENSG00000185811_016	chr7	dexseq_prepare_annotation2.py	exon	50437220	50437402	.	+	.	ENST00000492782+ENST00000492119__exon_number_016__gene_id_ENSG00000185811	IKZF1	ENSG00000185811.15	1.21117014887578	6.80431822251659	5.84568090061461e-09	8.65250117758875e-07
ENSG00000251022.ENSG00000138674.104	ENSG00000251022+ENSG00000138674	ENSG00000251022+ENSG00000138674_105	chr4	dexseq_prepare_annotation2.py	exon	83816001	83816843	.	-	.	ENST00000504792__exon_number_105__gene_id_ENSG00000251022+ENSG00000138674		ENSG00000251022.ENSG00000138674.104	0.863257111717068	6.07990566124687	5.87531590886978e-09	8.68400405711963e-07
ENSG00000268614.ENSG00000090674.ENSG00000032444.116	ENSG00000268614+ENSG00000090674+ENSG00000032444	ENSG00000268614+ENSG00000090674+ENSG00000032444_117	chr19	dexseq_prepare_annotation2.py	exon	7625477	7625533	.	+	.	ENST00000597202__exon_number_117__gene_id_ENSG00000268614+ENSG00000090674+ENSG00000032444		ENSG00000268614.ENSG00000090674.ENSG00000032444.116	0.9244754842447	6.3998185001714	5.87977439810286e-09	8.68400405711963e-07
ENSG00000257341.ENSG00000213145.ENSG00000185347.23	ENSG00000257341+ENSG00000213145+ENSG00000185347	ENSG00000257341+ENSG00000213145+ENSG00000185347_024	chr14	dexseq_prepare_annotation2.py	exon	105956192	105956199	.	+	.	ENST00000329886__exon_number_024__gene_id_ENSG00000257341+ENSG00000213145+ENSG00000185347		ENSG00000257341.ENSG00000213145.ENSG00000185347.23	1.02314831858251	6.0596563740925	5.89440130064076e-09	8.69613402767655e-07
ENSG00000137868.53	ENSG00000137868	ENSG00000137868_054	chr15	dexseq_prepare_annotation2.py	exon	74495200	74495220	.	-	.	ENST00000395105__exon_number_054__gene_id_ENSG00000137868	STRA6	ENSG00000137868.53	0.937091799949492	6.0840981455706	5.91345708034322e-09	8.71476454203364e-07
ENSG00000108312.4	ENSG00000108312	ENSG00000108312_005	chr17	dexseq_prepare_annotation2.py	exon	42284484	42284607	.	-	.	ENST00000393606+ENST00000533177+ENST00000527034+ENST00000343638+ENST00000302904+ENST00000436088__exon_number_005__gene_id_ENSG00000108312	UBTF	ENSG00000108312.4	-0.435649058758406	-6.27372129842681	5.92244707717862e-09	8.71720752859197e-07
ENSG00000255717.25	ENSG00000255717	ENSG00000255717_026	chr11	dexseq_prepare_annotation2.py	exon	62620588	62620796	.	-	.	ENST00000540865+ENST00000538654__exon_number_026__gene_id_ENSG00000255717	SNHG1	ENSG00000255717.25	-0.975471905315851	-6.12886789679906	5.93133869508623e-09	8.71720752859197e-07
ENSG00000170759.23	ENSG00000170759	ENSG00000170759_024	chr10	dexseq_prepare_annotation2.py	exon	32327706	32327754	.	-	.	ENST00000302418__exon_number_024__gene_id_ENSG00000170759	KIF5B	ENSG00000170759.23	-0.822728722605276	-6.45570445549446	5.94038923789754e-09	8.71720752859197e-07
ENSG00000174501.29	ENSG00000174501	ENSG00000174501_030	chr2	dexseq_prepare_annotation2.py	exon	96555714	96555742	.	-	.	ENST00000295246+ENST00000456556+ENST00000420871+ENST00000531153+ENST00000534304+ENST00000419039__exon_number_030__gene_id_ENSG00000174501	ANKRD36C	ENSG00000174501.29	-0.620681980931627	-6.21607423383091	5.94083267426279e-09	8.71720752859197e-07
ENSG00000075292.82	ENSG00000075292	ENSG00000075292_083	chr2	dexseq_prepare_annotation2.py	exon	71661872	71661999	.	+	.	ENST00000487638+ENST00000409544+ENST00000483421+ENST00000488126+ENST00000409407+ENST00000355812+ENST00000461991+ENST00000264447+ENST00000493576+ENST00000472758__exon_number_083__gene_id_ENSG00000075292	ZNF638	ENSG00000075292.82	-0.928897650844214	-6.06619310271026	5.98549856961273e-09	8.77046307546503e-07
ENSG00000099251.2	ENSG00000099251	ENSG00000099251_003	chr10	dexseq_prepare_annotation2.py	exon	38645308	38645327	.	+	.	ENST00000374560+ENST00000277668+ENST00000494540__exon_number_003__gene_id_ENSG00000099251	HSD17B7P2	ENSG00000099251.2	0.561920643128684	6.61363725780517	5.99006417362232e-09	8.77046307546503e-07
ENSG00000254485.ENSG00000196220.ENSG00000206573.99	ENSG00000254485+ENSG00000196220+ENSG00000206573	ENSG00000254485+ENSG00000196220+ENSG00000206573_100	chr3	dexseq_prepare_annotation2.py	exon	9438686	9438716	.	-	.	ENST00000480904+ENST00000383834__exon_number_100__gene_id_ENSG00000254485+ENSG00000196220+ENSG00000206573		ENSG00000254485.ENSG00000196220.ENSG00000206573.99	-1.14303839600812	-6.00946572939205	6.08347328585635e-09	8.89762108999974e-07
ENSG00000130827.37	ENSG00000130827	ENSG00000130827_038	chrX	dexseq_prepare_annotation2.py	exon	153697399	153697424	.	+	.	ENST00000369682+ENST00000491066__exon_number_038__gene_id_ENSG00000130827	PLXNA3	ENSG00000130827.37	-2.29832580217198	-6.5623100519174	6.10126477271477e-09	8.91402672860145e-07
ENSG00000171759.42	ENSG00000171759	ENSG00000171759_043	chr12	dexseq_prepare_annotation2.py	exon	103344629	103344646	.	-	.	ENST00000552251__exon_number_043__gene_id_ENSG00000171759	PAH	ENSG00000171759.42	0.669398521343466	6.7210744109736	6.15302216870473e-09	8.97996826348035e-07
ENSG00000143799.40	ENSG00000143799	ENSG00000143799_041	chr1	dexseq_prepare_annotation2.py	exon	226595775	226595776	.	-	.	ENST00000366792+ENST00000366791__exon_number_041__gene_id_ENSG00000143799	PARP1	ENSG00000143799.40	-0.831854293009754	-6.96596794112872	6.22906332146076e-09	9.0811705725838e-07
ENSG00000255717.29	ENSG00000255717	ENSG00000255717_030	chr11	dexseq_prepare_annotation2.py	exon	62621019	62621023	.	-	.	ENST00000540865+ENST00000537024+ENST00000538654+ENST00000535689__exon_number_030__gene_id_ENSG00000255717	SNHG1	ENSG00000255717.29	-1.04480240931556	-6.11830316448805	6.2628546151475e-09	9.12062679302823e-07
ENSG00000165458.56	ENSG00000165458	ENSG00000165458_057	chr11	dexseq_prepare_annotation2.py	exon	71949220	71949306	.	+	.	ENST00000320683__exon_number_057__gene_id_ENSG00000165458	INPPL1	ENSG00000165458.56	1.57215267354848	6.24581930888672	6.28305805594933e-09	9.14023151654208e-07
ENSG00000105397.68	ENSG00000105397	ENSG00000105397_069	chr19	dexseq_prepare_annotation2.py	exon	10491242	10491248	.	-	.	ENST00000525621+ENST00000531836__exon_number_069__gene_id_ENSG00000105397	TYK2	ENSG00000105397.68	-1.01413356769936	-6.41016111462219	6.35946742073097e-09	9.2414717238751e-07
ENSG00000134853.ENSG00000145216.1	ENSG00000134853+ENSG00000145216	ENSG00000134853+ENSG00000145216_002	chr4	dexseq_prepare_annotation2.py	exon	54243812	54243837	.	+	.	ENST00000358575+ENST00000337488+ENST00000511376__exon_number_002__gene_id_ENSG00000134853+ENSG00000145216		ENSG00000134853.ENSG00000145216.1	1.33570910673203	6.16528582448394	6.45751987596612e-09	9.36807169902547e-07
ENSG00000111077.47	ENSG00000111077	ENSG00000111077_048	chr12	dexseq_prepare_annotation2.py	exon	53454129	53454188	.	+	.	ENST00000551583__exon_number_048__gene_id_ENSG00000111077	TENC1	ENSG00000111077.47	0.857334682084784	6.40667305259898	6.46040553951764e-09	9.36807169902547e-07
ENSG00000169507.28	ENSG00000169507	ENSG00000169507_029	chr2	dexseq_prepare_annotation2.py	exon	165811141	165811255	.	-	.	ENST00000409058+ENST00000409662__exon_number_029__gene_id_ENSG00000169507	SLC38A11	ENSG00000169507.28	-1.06185154659763	-7.90757816555693	6.48481868716535e-09	9.39342614576125e-07
ENSG00000145808.6	ENSG00000145808	ENSG00000145808_007	chr5	dexseq_prepare_annotation2.py	exon	128862150	128862208	.	+	.	ENST00000502709+ENST00000505791__exon_number_007__gene_id_ENSG00000145808	ADAMTS19	ENSG00000145808.6	-0.689914251042697	-6.40187731565062	6.60177523080894e-09	9.55263489160659e-07
ENSG00000010361.4	ENSG00000010361	ENSG00000010361_005	chr19	dexseq_prepare_annotation2.py	exon	50310154	50310176	.	-	.	ENST00000313777+ENST00000533418+ENST00000525130+ENST00000525370+ENST00000529634+ENST00000528094__exon_number_005__gene_id_ENSG00000010361	FUZ	ENSG00000010361.4	-1.00884283119368	-7.05203573522709	6.9035813865833e-09	9.97869266050892e-07
ENSG00000075292.83	ENSG00000075292	ENSG00000075292_084	chr2	dexseq_prepare_annotation2.py	exon	71662000	71662182	.	+	.	ENST00000487638+ENST00000409544+ENST00000483421+ENST00000488126+ENST00000409407+ENST00000355812+ENST00000461991+ENST00000264447+ENST00000493576__exon_number_084__gene_id_ENSG00000075292	ZNF638	ENSG00000075292.83	-0.778895898721637	-6.03763366588778	6.9615122624877e-09	1.00517119869287e-06
ENSG00000012504.24	ENSG00000012504	ENSG00000012504_025	chr12	dexseq_prepare_annotation2.py	exon	100957290	100957420	.	+	.	ENST00000548884+ENST00000188403__exon_number_025__gene_id_ENSG00000012504	NR1H4	ENSG00000012504.24	-0.707949921890064	-6.5271339101107	7.08615281855353e-09	1.02207954409056e-06
ENSG00000145362	ENSG00000145362	ENSG00000145362_001	chr4	dexseq_prepare_annotation2.py	exon	113739265	113739420	.	+	.	ENST00000503423+ENST00000506722+ENST00000503271__exon_number_001__gene_id_ENSG00000145362	ANK2	ENSG00000145362	-0.884693674738876	-6.06677779183818	7.09678475725127e-09	1.022525261379e-06
ENSG00000176884.31	ENSG00000176884	ENSG00000176884_032	chr9	dexseq_prepare_annotation2.py	exon	140059749	140059874	.	+	.	ENST00000471122+ENST00000350902__exon_number_032__gene_id_ENSG00000176884	GRIN1	ENSG00000176884.31	-0.637982523850451	-6.33263932958214	7.13419520391508e-09	1.02682426129216e-06
ENSG00000257341.ENSG00000213145.ENSG00000185347.21	ENSG00000257341+ENSG00000213145+ENSG00000185347	ENSG00000257341+ENSG00000213145+ENSG00000185347_022	chr14	dexseq_prepare_annotation2.py	exon	105955132	105955284	.	+	.	ENST00000551180+ENST00000409393+ENST00000550554__exon_number_022__gene_id_ENSG00000257341+ENSG00000213145+ENSG00000185347		ENSG00000257341.ENSG00000213145.ENSG00000185347.21	0.763731122440919	6.01920116868135	7.30711788566772e-09	1.05059772765069e-06
ENSG00000187736.ENSG00000213901.57	ENSG00000187736+ENSG00000213901	ENSG00000187736+ENSG00000213901_058	chr2	dexseq_prepare_annotation2.py	exon	220034007	220034030	.	-	.	ENST00000455516__exon_number_058__gene_id_ENSG00000187736+ENSG00000213901		ENSG00000187736.ENSG00000213901.57	0.561143146839858	6.04317539126604	7.33038292207804e-09	1.05282624718346e-06
ENSG00000255439.ENSG00000167397.ENSG00000151006	ENSG00000255439+ENSG00000167397+ENSG00000151006	ENSG00000255439+ENSG00000167397+ENSG00000151006_001	chr16	dexseq_prepare_annotation2.py	exon	31094746	31094757	.	-	.	ENST00000280606__exon_number_001__gene_id_ENSG00000255439+ENSG00000167397+ENSG00000151006		ENSG00000255439.ENSG00000167397.ENSG00000151006	1.23044633438725	6.44032272854825	7.36892331597837e-09	1.0572416518804e-06
ENSG00000141076.45	ENSG00000141076	ENSG00000141076_046	chr16	dexseq_prepare_annotation2.py	exon	69202724	69202923	.	+	.	ENST00000352319+ENST00000567500+ENST00000562237+ENST00000314423__exon_number_046__gene_id_ENSG00000141076	CIRH1A	ENSG00000141076.45	-1.56954574756636	-6.37659230039317	7.39923947341252e-09	1.06046901298543e-06
ENSG00000138100	ENSG00000138100	ENSG00000138100_001	chr2	dexseq_prepare_annotation2.py	exon	27505260	27505329	.	+	.	ENST00000380075__exon_number_001__gene_id_ENSG00000138100	TRIM54	ENSG00000138100	1.34149242118915	6.74205943056216	7.44497611241081e-09	1.06589730863029e-06
ENSG00000079134.28	ENSG00000079134	ENSG00000079134_029	chr18	dexseq_prepare_annotation2.py	exon	252539	252577	.	-	.	ENST00000584642+ENST00000582313+ENST00000261600+ENST00000580038+ENST00000579232+ENST00000578529__exon_number_029__gene_id_ENSG00000079134	THOC1	ENSG00000079134.28	2.47799306618515	6.20665356939288	7.59680455712827e-09	1.08648729479384e-06
ENSG00000127329.5	ENSG00000127329	ENSG00000127329_006	chr12	dexseq_prepare_annotation2.py	exon	70928268	70928431	.	-	.	ENST00000538708+ENST00000550857+ENST00000261266+ENST00000334414+ENST00000550358+ENST00000451516__exon_number_006__gene_id_ENSG00000127329	PTPRB	ENSG00000127329.5	-1.49489745504619	-6.4683060385916	7.65007809818829e-09	1.09295351813337e-06
ENSG00000140386.59	ENSG00000140386	ENSG00000140386_060	chr15	dexseq_prepare_annotation2.py	exon	77089881	77089884	.	-	.	ENST00000562890+ENST00000567618__exon_number_060__gene_id_ENSG00000140386	SCAPER	ENSG00000140386.59	0.728670018873616	6.04990614237022	7.74673256525118e-09	1.10559736280198e-06
ENSG00000131626	ENSG00000131626	ENSG00000131626_001	chr11	dexseq_prepare_annotation2.py	exon	70116806	70116822	.	+	.	ENST00000253925__exon_number_001__gene_id_ENSG00000131626	PPFIA1	ENSG00000131626	0.849528032472394	6.03109431867488	7.80888096694863e-09	1.11329516220907e-06
ENSG00000257062.ENSG00000111700.ENSG00000134538.ENSG00000205754.ENSG00000257046.49	ENSG00000257062+ENSG00000111700+ENSG00000134538+ENSG00000205754+ENSG00000257046	ENSG00000257062+ENSG00000111700+ENSG00000134538+ENSG00000205754+ENSG00000257046_050	chr12	dexseq_prepare_annotation2.py	exon	21272538	21272561	.	+	.	ENST00000592513__exon_number_050__gene_id_ENSG00000257062+ENSG00000111700+ENSG00000134538+ENSG00000205754+ENSG00000257046		ENSG00000257062.ENSG00000111700.ENSG00000134538.ENSG00000205754.ENSG00000257046.49	-0.702508798477479	-6.11537394681655	7.89219407893105e-09	1.12399102690087e-06
ENSG00000187775.84	ENSG00000187775	ENSG00000187775_085	chr17	dexseq_prepare_annotation2.py	exon	76521216	76521243	.	-	.	ENST00000585328__exon_number_085__gene_id_ENSG00000187775	DNAH17	ENSG00000187775.84	0.67661867978058	5.95191780791152	7.93787774920571e-09	1.1293109559211e-06
ENSG00000123411.38	ENSG00000123411	ENSG00000123411_039	chr12	dexseq_prepare_annotation2.py	exon	56431621	56432219	.	+	.	ENST00000262032__exon_number_039__gene_id_ENSG00000123411	IKZF4	ENSG00000123411.38	-0.737803094576451	-6.80435331984129	7.96325852820705e-09	1.13173429535783e-06
ENSG00000140386.45	ENSG00000140386	ENSG00000140386_046	chr15	dexseq_prepare_annotation2.py	exon	77064065	77064082	.	-	.	ENST00000564590+ENST00000565970+ENST00000303521__exon_number_046__gene_id_ENSG00000140386	SCAPER	ENSG00000140386.45	0.683150747873746	6.0407074658542	8.12530912919503e-09	1.15355566738693e-06
ENSG00000132326	ENSG00000132326	ENSG00000132326_001	chr2	dexseq_prepare_annotation2.py	exon	239152679	239155165	.	-	.	ENST00000254658+ENST00000254657__exon_number_001__gene_id_ENSG00000132326	PER2	ENSG00000132326	-0.909951766378072	-7.14058018079193	8.17747337973161e-09	1.15974706670583e-06
ENSG00000142178.11	ENSG00000142178	ENSG00000142178_012	chr21	dexseq_prepare_annotation2.py	exon	44841680	44841853	.	-	.	ENST00000478426__exon_number_012__gene_id_ENSG00000142178	SIK1	ENSG00000142178.11	-0.930562323371299	-6.58904678563316	8.23355573483689e-09	1.16648062031416e-06
ENSG00000147206.30	ENSG00000147206	ENSG00000147206_031	chrX	dexseq_prepare_annotation2.py	exon	102338409	102338430	.	-	.	ENST00000425644+ENST00000427570+ENST00000425463+ENST00000395065__exon_number_031__gene_id_ENSG00000147206	NXF3	ENSG00000147206.30	-0.666584456534009	-6.35064130999331	8.31665726226476e-09	1.17702403437618e-06
ENSG00000134853.ENSG00000145216.15	ENSG00000134853+ENSG00000145216	ENSG00000134853+ENSG00000145216_016	chr4	dexseq_prepare_annotation2.py	exon	54249940	54250043	.	+	.	ENST00000513975+ENST00000507166+ENST00000337488+ENST00000306932+ENST00000511376+ENST00000510668+ENST00000358575+ENST00000507922+ENST00000505125__exon_number_016__gene_id_ENSG00000134853+ENSG00000145216		ENSG00000134853.ENSG00000145216.15	1.3831265481031	6.11379946378139	8.35680200164015e-09	1.18147229299935e-06
ENSG00000114439.50	ENSG00000114439	ENSG00000114439_051	chr3	dexseq_prepare_annotation2.py	exon	107463477	107463557	.	+	.	ENST00000415149+ENST00000402163+ENST00000416476+ENST00000325805+ENST00000472032+ENST00000406780+ENST00000402543+ENST00000485939__exon_number_051__gene_id_ENSG00000114439	BBX	ENSG00000114439.50	0.962179949963607	6.00178599547907	8.40930792745752e-09	1.18765707022974e-06
ENSG00000140519.26	ENSG00000140519	ENSG00000140519_027	chr15	dexseq_prepare_annotation2.py	exon	90039815	90039820	.	-	.	ENST00000268122+ENST00000558184__exon_number_027__gene_id_ENSG00000140519	RHCG	ENSG00000140519.26	-0.766365290755522	-6.44582395031277	8.43017791221428e-09	1.18936564172095e-06
ENSG00000142675.1	ENSG00000142675	ENSG00000142675_002	chr1	dexseq_prepare_annotation2.py	exon	26503975	26503980	.	+	.	ENST00000481077+ENST00000361530__exon_number_002__gene_id_ENSG00000142675	CNKSR1	ENSG00000142675.1	0.790036396246748	6.34540475854196	8.51497266452908e-09	1.20008006632243e-06
ENSG00000233723.11	ENSG00000233723	ENSG00000233723_012	chr2	dexseq_prepare_annotation2.py	exon	59151737	59151761	.	+	.	ENST00000422793+ENST00000429664+ENST00000429095+ENST00000422723+ENST00000449448+ENST00000452840+ENST00000427421__exon_number_012__gene_id_ENSG00000233723	LINC01122	ENSG00000233723.11	-0.965347103871365	-7.1226387296406	8.67962920351541e-09	1.22201608169369e-06
ENSG00000151914.134	ENSG00000151914	ENSG00000151914_135	chr6	dexseq_prepare_annotation2.py	exon	56506985	56507207	.	-	.	ENST00000518828__exon_number_135__gene_id_ENSG00000151914	DST	ENSG00000151914.134	0.910797139695402	5.92612322050118	8.75800575591071e-09	1.23177171825507e-06
ENSG00000175575.18	ENSG00000175575	ENSG00000175575_019	chr11	dexseq_prepare_annotation2.py	exon	73598246	73598398	.	+	.	ENST00000536582__exon_number_019__gene_id_ENSG00000175575	PAAF1	ENSG00000175575.18	-0.590914562100099	-6.07475587865624	8.84142572227902e-09	1.2422157329306e-06
ENSG00000175183.2	ENSG00000175183	ENSG00000175183_003	chr12	dexseq_prepare_annotation2.py	exon	77252609	77252621	.	-	.	ENST00000552330+ENST00000311083+ENST00000548783__exon_number_003__gene_id_ENSG00000175183	CSRP2	ENSG00000175183.2	0.490197295489565	6.31014401376734	8.85103729576501e-09	1.24227881846212e-06
ENSG00000169169.1	ENSG00000169169	ENSG00000169169_002	chr19	dexseq_prepare_annotation2.py	exon	50194367	50194368	.	+	.	ENST00000323446__exon_number_002__gene_id_ENSG00000169169	CPT1C	ENSG00000169169.1	-0.794289303753576	-6.22243007340827	8.91827142925815e-09	1.25042096889522e-06
ENSG00000134744.6	ENSG00000134744	ENSG00000134744_007	chr1	dexseq_prepare_annotation2.py	exon	52889308	52889539	.	-	.	ENST00000471623+ENST00000494469+ENST00000466440+ENST00000257177+ENST00000371544__exon_number_007__gene_id_ENSG00000134744	ZCCHC11	ENSG00000134744.6	0.720169270237241	5.92891763396148	8.99055249403109e-09	1.25925319033649e-06
ENSG00000168259.35	ENSG00000168259	ENSG00000168259_036	chr17	dexseq_prepare_annotation2.py	exon	40148344	40148442	.	-	.	ENST00000426588+ENST00000590886+ENST00000589586+ENST00000585866+ENST00000589576+ENST00000591787+ENST00000590774+ENST00000589810+ENST00000589773+ENST00000588814+ENST00000316603+ENST00000590348+ENST00000457167__exon_number_036__gene_id_ENSG00000168259	DNAJC7	ENSG00000168259.35	-0.543367292468779	-6.43003677007011	9.02456175643063e-09	1.26271221058862e-06
ENSG00000181450	ENSG00000181450	ENSG00000181450_001	chr1	dexseq_prepare_annotation2.py	exon	227751244	227751251	.	+	.	ENST00000608949+ENST00000397097+ENST00000343776__exon_number_001__gene_id_ENSG00000181450	ZNF678	ENSG00000181450	-0.638181917015736	-7.27946297931828	9.04116465988706e-09	1.26373112053279e-06
ENSG00000090621.18	ENSG00000090621	ENSG00000090621_019	chr1	dexseq_prepare_annotation2.py	exon	40029468	40029507	.	-	.	ENST00000468476+ENST00000525045+ENST00000477556+ENST00000492468+ENST00000461578__exon_number_019__gene_id_ENSG00000090621	PABPC4	ENSG00000090621.18	-1.41205486351591	-6.42820543406259	9.09614277177854e-09	1.27010631234117e-06
ENSG00000172575.33	ENSG00000172575	ENSG00000172575_034	chr15	dexseq_prepare_annotation2.py	exon	38857273	38857370	.	-	.	ENST00000561117+ENST00000560929__exon_number_034__gene_id_ENSG00000172575	RASGRP1	ENSG00000172575.33	-1.93515257631593	-6.97149213153562	9.14221196991976e-09	1.27522570298936e-06
ENSG00000226994.3	ENSG00000226994	ENSG00000226994_004	chr2	dexseq_prepare_annotation2.py	exon	35093461	35093557	.	+	.	ENST00000587791__exon_number_004__gene_id_ENSG00000226994	AC012593.1	ENSG00000226994.3	-1.19104492561036	-6.46280004416575	9.31235562212194e-09	1.29762363818966e-06
ENSG00000139546.25	ENSG00000139546	ENSG00000139546_026	chr12	dexseq_prepare_annotation2.py	exon	53896914	53896996	.	+	.	ENST00000548971+ENST00000547388+ENST00000549028+ENST00000552650+ENST00000549679__exon_number_026__gene_id_ENSG00000139546	TARBP2	ENSG00000139546.25	-1.01139865278132	-6.35305525671065	9.37972679038496e-09	1.30566952535316e-06
ENSG00000166349.6	ENSG00000166349	ENSG00000166349_007	chr11	dexseq_prepare_annotation2.py	exon	36584935	36585048	.	+	.	ENST00000534663__exon_number_007__gene_id_ENSG00000166349	RAG1	ENSG00000166349.6	0.829770920569892	6.85272224169598	9.40058457975182e-09	1.30723082922247e-06
ENSG00000110090.8	ENSG00000110090	ENSG00000110090_009	chr11	dexseq_prepare_annotation2.py	exon	68540733	68540897	.	-	.	ENST00000537756+ENST00000539743+ENST00000376618+ENST00000540367+ENST00000265641__exon_number_009__gene_id_ENSG00000110090	CPT1A	ENSG00000110090.8	-0.891254471380965	-6.37985746269039	9.60514866276917e-09	1.33430867417579e-06
ENSG00000129484.1	ENSG00000129484	ENSG00000129484_002	chr14	dexseq_prepare_annotation2.py	exon	20811774	20811786	.	+	.	ENST00000250416+ENST00000429687__exon_number_002__gene_id_ENSG00000129484	PARP2	ENSG00000129484.1	-0.908642824849808	-6.22510021584053	9.62368025828171e-09	1.33551465381612e-06
ENSG00000142512.33	ENSG00000142512	ENSG00000142512_034	chr19	dexseq_prepare_annotation2.py	exon	51920992	51921057	.	-	.	ENST00000353836+ENST00000432469__exon_number_034__gene_id_ENSG00000142512	SIGLEC10	ENSG00000142512.33	1.45817959091828	6.20544369529968	9.66290878830316e-09	1.33958742263366e-06
ENSG00000148337.56	ENSG00000148337	ENSG00000148337_057	chr9	dexseq_prepare_annotation2.py	exon	130952967	130952989	.	-	.	ENST00000467178+ENST00000325721+ENST00000420484+ENST00000372948+ENST00000415526+ENST00000491954+ENST00000393608+ENST00000541172+ENST00000372938+ENST00000372954+ENST00000357558+ENST00000324544+ENST00000538431+ENST00000277465+ENST00000498156__exon_number_057__gene_id_ENSG00000148337	CIZ1	ENSG00000148337.56	-0.670714526429571	-5.95570104893811	9.77810754244577e-09	1.35328136643863e-06
ENSG00000104884.4	ENSG00000104884	ENSG00000104884_005	chr19	dexseq_prepare_annotation2.py	exon	45855764	45855907	.	-	.	ENST00000391945+ENST00000391944+ENST00000588652+ENST00000391941+ENST00000391942__exon_number_005__gene_id_ENSG00000104884	ERCC2	ENSG00000104884.4	-0.641634938627917	-6.11476961514219	9.7881145597702e-09	1.35328136643863e-06
ENSG00000140943.2	ENSG00000140943	ENSG00000140943_003	chr16	dexseq_prepare_annotation2.py	exon	84087379	84088250	.	-	.	ENST00000343411+ENST00000570064+ENST00000562886+ENST00000562906__exon_number_003__gene_id_ENSG00000140943	MBTPS1	ENSG00000140943.2	0.970153488232714	6.03850788985572	9.79163178354276e-09	1.35328136643863e-06
ENSG00000008710.49	ENSG00000008710	ENSG00000008710_050	chr16	dexseq_prepare_annotation2.py	exon	2149933	2150023	.	-	.	ENST00000487932+ENST00000415938+ENST00000471603+ENST00000496574+ENST00000562297+ENST00000480227+ENST00000486339+ENST00000469851+ENST00000570193+ENST00000423118+ENST00000566905+ENST00000570253+ENST00000262304+ENST00000567946+ENST00000483731__exon_number_050__gene_id_ENSG00000008710	PKD1	ENSG00000008710.49	0.663162407402373	5.90251927770787	9.82625111697818e-09	1.35581386877443e-06
ENSG00000140519.20	ENSG00000140519	ENSG00000140519_021	chr15	dexseq_prepare_annotation2.py	exon	90026346	90026448	.	-	.	ENST00000558184+ENST00000544600+ENST00000560081+ENST00000558030+ENST00000268122__exon_number_021__gene_id_ENSG00000140519	RHCG	ENSG00000140519.20	-0.936810021732207	-6.41021397829966	9.82995554723535e-09	1.35581386877443e-06
ENSG00000187720	ENSG00000187720	ENSG00000187720_001	chr15	dexseq_prepare_annotation2.py	exon	71389291	71389345	.	+	.	ENST00000355327__exon_number_001__gene_id_ENSG00000187720	THSD4	ENSG00000187720	0.986535019719288	6.60156307651607	9.90945365343873e-09	1.36538978174851e-06
ENSG00000140479.57	ENSG00000140479	ENSG00000140479_058	chr15	dexseq_prepare_annotation2.py	exon	102029874	102029900	.	-	.	ENST00000560271+ENST00000561444+ENST00000561177+ENST00000559678+ENST00000560921+ENST00000561109+ENST00000558716+ENST00000398181__exon_number_058__gene_id_ENSG00000140479	PCSK6	ENSG00000140479.57	0.659021669602608	6.31038587972113	9.96667813551196e-09	1.3718803603746e-06
ENSG00000187736.ENSG00000213901.40	ENSG00000187736+ENSG00000213901	ENSG00000187736+ENSG00000213901_041	chr2	dexseq_prepare_annotation2.py	exon	220029300	220029890	.	-	.	ENST00000497918__exon_number_041__gene_id_ENSG00000187736+ENSG00000213901		ENSG00000187736.ENSG00000213901.40	0.58721432383471	5.98319288548123	1.00260014916518e-08	1.37643631723076e-06
ENSG00000196337.ENSG00000225950.1	ENSG00000196337+ENSG00000225950	ENSG00000196337+ENSG00000225950_002	chr19	dexseq_prepare_annotation2.py	exon	49557532	49557862	.	-	.	ENST00000597853+ENST00000596965+ENST00000377280+ENST00000356213__exon_number_002__gene_id_ENSG00000196337+ENSG00000225950		ENSG00000196337.ENSG00000225950.1	-1.76393960652871	-6.44531271399951	1.00291035034202e-08	1.37643631723076e-06
ENSG00000177058.63	ENSG00000177058	ENSG00000177058_064	chr5	dexseq_prepare_annotation2.py	exon	55008131	55008143	.	-	.	ENST00000396865+ENST00000504880+ENST00000502416+ENST00000507109+ENST00000508124+ENST00000503891__exon_number_064__gene_id_ENSG00000177058	SLC38A9	ENSG00000177058.63	1.59436873141876	6.10978993654642	1.00302332273015e-08	1.37643631723076e-06
ENSG00000066427.ENSG00000259634.44	ENSG00000066427+ENSG00000259634	ENSG00000066427+ENSG00000259634_045	chr14	dexseq_prepare_annotation2.py	exon	92572919	92572926	.	-	.	ENST00000545170+ENST00000504047+ENST00000340660+ENST00000393287+ENST00000429774+ENST00000359366+ENST00000502250+ENST00000503767__exon_number_045__gene_id_ENSG00000066427+ENSG00000259634		ENSG00000066427.ENSG00000259634.44	0.991857070763608	7.45601943253843	1.01591631656309e-08	1.39271957565478e-06
ENSG00000243789.ENSG00000243708.ENSG00000168970	ENSG00000243789+ENSG00000243708+ENSG00000168970	ENSG00000243789+ENSG00000243708+ENSG00000168970_001	chr15	dexseq_prepare_annotation2.py	exon	42120283	42120292	.	+	.	ENST00000542534+ENST00000397299__exon_number_001__gene_id_ENSG00000243789+ENSG00000243708+ENSG00000168970		ENSG00000243789.ENSG00000243708.ENSG00000168970	-0.653437109372316	-6.23118404383609	1.02821225634905e-08	1.40815226404361e-06
ENSG00000254485.ENSG00000196220.ENSG00000206573.98	ENSG00000254485+ENSG00000196220+ENSG00000206573	ENSG00000254485+ENSG00000196220+ENSG00000206573_099	chr3	dexseq_prepare_annotation2.py	exon	9438343	9438685	.	-	.	ENST00000383834__exon_number_099__gene_id_ENSG00000254485+ENSG00000196220+ENSG00000206573		ENSG00000254485.ENSG00000196220.ENSG00000206573.98	-1.22552322203333	-5.90688367111987	1.05842107863174e-08	1.44806101597426e-06
ENSG00000257341.ENSG00000213145.ENSG00000185347.37	ENSG00000257341+ENSG00000213145+ENSG00000185347	ENSG00000257341+ENSG00000213145+ENSG00000185347_038	chr14	dexseq_prepare_annotation2.py	exon	105957586	105957591	.	+	.	ENST00000392522+ENST00000451719__exon_number_038__gene_id_ENSG00000257341+ENSG00000213145+ENSG00000185347		ENSG00000257341.ENSG00000213145.ENSG00000185347.37	0.948187154728169	5.9459491738048	1.07555070854919e-08	1.47001326780762e-06
ENSG00000005884.29	ENSG00000005884	ENSG00000005884_030	chr17	dexseq_prepare_annotation2.py	exon	48152963	48153064	.	+	.	ENST00000007722+ENST00000505306+ENST00000505612+ENST00000506401+ENST00000320031+ENST00000544892+ENST00000510809__exon_number_030__gene_id_ENSG00000005884	ITGA3	ENSG00000005884.29	-1.32821983829684	-6.38849524748443	1.0794236900726e-08	1.4738209742943e-06
ENSG00000075292.55	ENSG00000075292	ENSG00000075292_056	chr2	dexseq_prepare_annotation2.py	exon	71630980	71630999	.	+	.	ENST00000494241__exon_number_056__gene_id_ENSG00000075292	ZNF638	ENSG00000075292.55	-0.761402320973966	-5.95009526099881	1.10284340924253e-08	1.50428284820846e-06
ENSG00000224792.ENSG00000229972.34	ENSG00000224792+ENSG00000229972	ENSG00000224792+ENSG00000229972_035	chr3	dexseq_prepare_annotation2.py	exon	51864844	51864847	.	+	.	ENST00000440739+ENST00000444293+ENST00000462079+ENST00000456080+ENST00000446775__exon_number_035__gene_id_ENSG00000224792+ENSG00000229972		ENSG00000224792.ENSG00000229972.34	0.649863108623481	6.12913016635272	1.10437293270464e-08	1.50485518554735e-06
ENSG00000078269.34	ENSG00000078269	ENSG00000078269_035	chr6	dexseq_prepare_annotation2.py	exon	158509692	158509804	.	+	.	ENST00000355585+ENST00000367122+ENST00000367112+ENST00000367121__exon_number_035__gene_id_ENSG00000078269	SYNJ2	ENSG00000078269.34	2.15001959805814	7.70628449355641	1.10881817874699e-08	1.5093954448883e-06
ENSG00000111077.42	ENSG00000111077	ENSG00000111077_043	chr12	dexseq_prepare_annotation2.py	exon	53453503	53453532	.	+	.	ENST00000379902+ENST00000546602+ENST00000314276+ENST00000314250+ENST00000549311+ENST00000549700+ENST00000552570__exon_number_043__gene_id_ENSG00000111077	TENC1	ENSG00000111077.42	0.741185501032312	6.28507171124084	1.11657904492302e-08	1.51843550720916e-06
ENSG00000103671.8	ENSG00000103671	ENSG00000103671_009	chr15	dexseq_prepare_annotation2.py	exon	64685540	64685633	.	+	.	ENST00000558442+ENST00000559833__exon_number_009__gene_id_ENSG00000103671	TRIP4	ENSG00000103671.8	-0.599871679611131	-6.51362290747716	1.11980430254391e-08	1.52129566079667e-06
ENSG00000134853.ENSG00000145216	ENSG00000134853+ENSG00000145216	ENSG00000134853+ENSG00000145216_001	chr4	dexseq_prepare_annotation2.py	exon	54243810	54243811	.	+	.	ENST00000511376__exon_number_001__gene_id_ENSG00000134853+ENSG00000145216		ENSG00000134853.ENSG00000145216	1.35360753056082	6.05199629880504	1.13702822322261e-08	1.54314875436405e-06
ENSG00000085999.1	ENSG00000085999	ENSG00000085999_002	chr1	dexseq_prepare_annotation2.py	exon	46713367	46713371	.	+	.	ENST00000442598+ENST00000463715__exon_number_002__gene_id_ENSG00000085999	RAD54L	ENSG00000085999.1	-0.627256063865952	-6.12106353230508	1.14806448204168e-08	1.55656878604175e-06
ENSG00000006062.9	ENSG00000006062	ENSG00000006062_010	chr17	dexseq_prepare_annotation2.py	exon	43348425	43348588	.	-	.	ENST00000586644+ENST00000376926+ENST00000592267+ENST00000587332+ENST00000344686__exon_number_010__gene_id_ENSG00000006062	MAP3K14	ENSG00000006062.9	-0.866615238078484	-6.37007664410221	1.16849631534236e-08	1.5826879862812e-06
ENSG00000008710.46	ENSG00000008710	ENSG00000008710_047	chr16	dexseq_prepare_annotation2.py	exon	2149645	2149771	.	-	.	ENST00000487932+ENST00000415938+ENST00000471603+ENST00000496574+ENST00000562297+ENST00000480227+ENST00000486339+ENST00000566784+ENST00000570193+ENST00000423118+ENST00000262304+ENST00000567946+ENST00000483731__exon_number_047__gene_id_ENSG00000008710	PKD1	ENSG00000008710.46	0.600745464843311	5.86964517922329	1.17391389412065e-08	1.58843905781104e-06
ENSG00000115970.84	ENSG00000115970	ENSG00000115970_085	chr2	dexseq_prepare_annotation2.py	exon	43823178	43823185	.	-	.	ENST00000405975+ENST00000415080__exon_number_085__gene_id_ENSG00000115970	THADA	ENSG00000115970.84	-0.625558564282438	-5.97938137600827	1.18888459971644e-08	1.60694481383222e-06
ENSG00000125347.32	ENSG00000125347	ENSG00000125347_033	chr5	dexseq_prepare_annotation2.py	exon	131826447	131826457	.	-	.	ENST00000437654+ENST00000245414+ENST00000459982+ENST00000463784__exon_number_033__gene_id_ENSG00000125347	IRF1	ENSG00000125347.32	0.691571502757802	6.24496421612355	1.18996075665468e-08	1.60694481383222e-06
ENSG00000224792.ENSG00000229972.32	ENSG00000224792+ENSG00000229972	ENSG00000224792+ENSG00000229972_033	chr3	dexseq_prepare_annotation2.py	exon	51864419	51864528	.	+	.	ENST00000440739+ENST00000437810+ENST00000462079+ENST00000456080+ENST00000446775__exon_number_033__gene_id_ENSG00000224792+ENSG00000229972		ENSG00000224792.ENSG00000229972.32	0.603175786661163	6.111528228723	1.20190688809641e-08	1.62016999908508e-06
ENSG00000124177.7	ENSG00000124177	ENSG00000124177_008	chr20	dexseq_prepare_annotation2.py	exon	40045838	40045989	.	-	.	ENST00000373233__exon_number_008__gene_id_ENSG00000124177	CHD6	ENSG00000124177.7	0.68899919530462	6.0508327499798	1.2021441039958e-08	1.62016999908508e-06
ENSG00000187736.ENSG00000213901.38	ENSG00000187736+ENSG00000213901	ENSG00000187736+ENSG00000213901_039	chr2	dexseq_prepare_annotation2.py	exon	220028226	220028277	.	-	.	ENST00000455516+ENST00000498327+ENST00000409878+ENST00000396775+ENST00000295738__exon_number_039__gene_id_ENSG00000187736+ENSG00000213901		ENSG00000187736.ENSG00000213901.38	0.556777090919313	5.9480418137751	1.20342774332647e-08	1.62028937731569e-06
ENSG00000169057.3	ENSG00000169057	ENSG00000169057_004	chrX	dexseq_prepare_annotation2.py	exon	153296720	153296737	.	-	.	ENST00000303391+ENST00000407218+ENST00000453960+ENST00000486506__exon_number_004__gene_id_ENSG00000169057	MECP2	ENSG00000169057.3	0.810721156908695	7.18386994715895	1.22041665572294e-08	1.64153304579592e-06
ENSG00000125630.41	ENSG00000125630	ENSG00000125630_042	chr2	dexseq_prepare_annotation2.py	exon	113325544	113325714	.	+	.	ENST00000484574+ENST00000409894+ENST00000448770+ENST00000417433+ENST00000458012+ENST00000263331+ENST00000541869+ENST00000537335+ENST00000333990__exon_number_042__gene_id_ENSG00000125630	POLR1B	ENSG00000125630.41	-0.671756832770955	-6.0181407061183	1.22750118373749e-08	1.64942582253217e-06
ENSG00000013441.16	ENSG00000013441	ENSG00000013441_017	chr2	dexseq_prepare_annotation2.py	exon	201719727	201719809	.	-	.	ENST00000409769+ENST00000321356+ENST00000473565+ENST00000461981+ENST00000434813+ENST00000432425__exon_number_017__gene_id_ENSG00000013441	CLK1	ENSG00000013441.16	-1.3216154631697	-6.17102725600678	1.23886678036993e-08	1.6630498595655e-06
ENSG00000264594.ENSG00000204580.6	ENSG00000264594+ENSG00000204580	ENSG00000264594+ENSG00000204580_007	chr6	dexseq_prepare_annotation2.py	exon	30848764	30848811	.	+	.	ENST00000460944+ENST00000513749+ENST00000505534+ENST00000502955+ENST00000324771__exon_number_007__gene_id_ENSG00000264594+ENSG00000204580		ENSG00000264594.ENSG00000204580.6	0.912767537132298	6.23315907150694	1.25533648157137e-08	1.68349189757082e-06
ENSG00000134744.4	ENSG00000134744	ENSG00000134744_005	chr1	dexseq_prepare_annotation2.py	exon	52889075	52889234	.	-	.	ENST00000466440+ENST00000257177+ENST00000371544__exon_number_005__gene_id_ENSG00000134744	ZCCHC11	ENSG00000134744.4	0.67036492905277	5.86628098497581	1.25978337495585e-08	1.68778606268048e-06
ENSG00000131446.16	ENSG00000131446	ENSG00000131446_017	chr5	dexseq_prepare_annotation2.py	exon	180222656	180222837	.	-	.	ENST00000514760+ENST00000507384+ENST00000505682__exon_number_017__gene_id_ENSG00000131446	MGAT1	ENSG00000131446.16	1.0600112427866	7.38079432197365	1.26604474651765e-08	1.69304146878749e-06
ENSG00000226942.ENSG00000260803.ENSG00000234769.52	ENSG00000226942+ENSG00000260803+ENSG00000234769	ENSG00000226942+ENSG00000260803+ENSG00000234769_053	chr16	dexseq_prepare_annotation2.py	exon	85832	85943	.	-	.	ENST00000442856__exon_number_053__gene_id_ENSG00000226942+ENSG00000260803+ENSG00000234769		ENSG00000226942.ENSG00000260803.ENSG00000234769.52	-0.564184143337902	-5.98781112611772	1.26620351473685e-08	1.69304146878749e-06
ENSG00000114439.65	ENSG00000114439	ENSG00000114439_066	chr3	dexseq_prepare_annotation2.py	exon	107517448	107517506	.	+	.	ENST00000415149+ENST00000443253+ENST00000458347+ENST00000416476+ENST00000473542+ENST00000325805+ENST00000406780+ENST00000402543__exon_number_066__gene_id_ENSG00000114439	BBX	ENSG00000114439.65	1.46852861438238	5.9233295283633	1.26829963054352e-08	1.69417340402317e-06
ENSG00000151914.146	ENSG00000151914	ENSG00000151914_147	chr6	dexseq_prepare_annotation2.py	exon	56535286	56535438	.	-	.	ENST00000521821__exon_number_147__gene_id_ENSG00000151914	DST	ENSG00000151914.146	0.847997433364973	5.85300508713843	1.30030715168502e-08	1.7352189393677e-06
ENSG00000214753.ENSG00000168000.ENSG00000234857.80	ENSG00000214753+ENSG00000168000+ENSG00000234857	ENSG00000214753+ENSG00000168000+ENSG00000234857_081	chr11	dexseq_prepare_annotation2.py	exon	62487495	62487663	.	-	.	ENST00000403734+ENST00000301785__exon_number_081__gene_id_ENSG00000214753+ENSG00000168000+ENSG00000234857		ENSG00000214753.ENSG00000168000.ENSG00000234857.80	-0.600118993074377	-5.86273179961027	1.30204825968141e-08	1.73583389522247e-06
ENSG00000165269.21	ENSG00000165269	ENSG00000165269_022	chr9	dexseq_prepare_annotation2.py	exon	33402507	33402512	.	-	.	ENST00000297988+ENST00000537089+ENST00000541274+ENST00000539936__exon_number_022__gene_id_ENSG00000165269	AQP7	ENSG00000165269.21	1.14309560173639	6.66929511004563	1.32374967098949e-08	1.76303170817384e-06
ENSG00000151914.149	ENSG00000151914	ENSG00000151914_150	chr6	dexseq_prepare_annotation2.py	exon	56535537	56535605	.	-	.	ENST00000521821+ENST00000370788+ENST00000522538+ENST00000370754+ENST00000361203+ENST00000421834+ENST00000370769+ENST00000523967+ENST00000449297+ENST00000523817+ENST00000520645+ENST00000521104+ENST00000312431__exon_number_150__gene_id_ENSG00000151914	DST	ENSG00000151914.149	0.883415784066281	5.84914181587256	1.32761163939111e-08	1.76644005193253e-06
ENSG00000227195.44	ENSG00000227195	ENSG00000227195_045	chr20	dexseq_prepare_annotation2.py	exon	26189759	26189782	.	-	.	ENST00000427348__exon_number_045__gene_id_ENSG00000227195	MIR663A	ENSG00000227195.44	0.47665819517975	5.93913252019985	1.33224459654722e-08	1.77086653812809e-06
ENSG00000100296.ENSG00000184117.74	ENSG00000100296+ENSG00000184117	ENSG00000100296+ENSG00000184117_075	chr22	dexseq_prepare_annotation2.py	exon	29977083	29977089	.	-	.	ENST00000496944+ENST00000216121__exon_number_075__gene_id_ENSG00000100296+ENSG00000184117		ENSG00000100296.ENSG00000184117.74	0.505217598868001	5.96339981877957	1.33396832925461e-08	1.77142109713026e-06
ENSG00000197565.63	ENSG00000197565	ENSG00000197565_064	chrX	dexseq_prepare_annotation2.py	exon	107682703	107682727	.	-	.	ENST00000477085__exon_number_064__gene_id_ENSG00000197565	COL4A6	ENSG00000197565.63	0.938684358034103	6.1195938382466	1.33693927243782e-08	1.77362916277558e-06
ENSG00000158286.14	ENSG00000158286	ENSG00000158286_015	chr1	dexseq_prepare_annotation2.py	exon	6269474	6269599	.	+	.	ENST00000377948+ENST00000485539+ENST00000496676+ENST00000377939__exon_number_015__gene_id_ENSG00000158286	RNF207	ENSG00000158286.14	-0.655791515349768	-6.0623557111477	1.34115734288887e-08	1.77748577579236e-06
ENSG00000145808.7	ENSG00000145808	ENSG00000145808_008	chr5	dexseq_prepare_annotation2.py	exon	128863441	128863524	.	+	.	ENST00000502709+ENST00000274487+ENST00000505791__exon_number_008__gene_id_ENSG00000145808	ADAMTS19	ENSG00000145808.7	-0.53341604078117	-6.24317531061733	1.34708647585953e-08	1.78360037666003e-06
ENSG00000110090.2	ENSG00000110090	ENSG00000110090_003	chr11	dexseq_prepare_annotation2.py	exon	68522357	68525080	.	-	.	ENST00000265641__exon_number_003__gene_id_ENSG00000110090	CPT1A	ENSG00000110090.2	-0.620268982170806	-6.30095257784874	1.35586122078257e-08	1.79346708327944e-06
ENSG00000092094.19	ENSG00000092094	ENSG00000092094_020	chr14	dexseq_prepare_annotation2.py	exon	20917123	20917172	.	-	.	ENST00000556124+ENST00000206542+ENST00000555656+ENST00000555785+ENST00000555223+ENST00000554249+ENST00000554915__exon_number_020__gene_id_ENSG00000092094	OSGEP	ENSG00000092094.19	0.540302618797615	6.08599022736895	1.35864425203465e-08	1.79539673469164e-06
ENSG00000133067.28	ENSG00000133067	ENSG00000133067_029	chr1	dexseq_prepare_annotation2.py	exon	202287080	202288335	.	+	.	ENST00000255432+ENST00000367278+ENST00000439764+ENST00000487787__exon_number_029__gene_id_ENSG00000133067	LGR6	ENSG00000133067.28	-0.521762437182207	-6.14899370275678	1.37277942346816e-08	1.81230944296651e-06
ENSG00000141068.ENSG00000266728.ENSG00000168961.1	ENSG00000141068+ENSG00000266728+ENSG00000168961	ENSG00000141068+ENSG00000266728+ENSG00000168961_002	chr17	dexseq_prepare_annotation2.py	exon	25783740	25783755	.	+	.	ENST00000509603+ENST00000580163+ENST00000319524__exon_number_002__gene_id_ENSG00000141068+ENSG00000266728+ENSG00000168961		ENSG00000141068.ENSG00000266728.ENSG00000168961.1	-0.886109180419144	-5.81794952487226	1.39279526007952e-08	1.83694520381421e-06
ENSG00000005844.72	ENSG00000005844	ENSG00000005844_073	chr16	dexseq_prepare_annotation2.py	exon	30533101	30533564	.	+	.	ENST00000358164+ENST00000356798+ENST00000564632__exon_number_073__gene_id_ENSG00000005844	ITGAL	ENSG00000005844.72	-1.15373532994636	-6.65239506740057	1.41060543375801e-08	1.85862687968686e-06
ENSG00000148606.6	ENSG00000148606	ENSG00000148606_007	chr10	dexseq_prepare_annotation2.py	exon	79743963	79744056	.	-	.	ENST00000372371__exon_number_007__gene_id_ENSG00000148606	POLR3A	ENSG00000148606.6	-0.86709522964294	-6.18366574709534	1.41352417073432e-08	1.86066440889806e-06
ENSG00000187720.4	ENSG00000187720	ENSG00000187720_005	chr15	dexseq_prepare_annotation2.py	exon	71534988	71535435	.	+	.	ENST00000355327+ENST00000261862__exon_number_005__gene_id_ENSG00000187720	THSD4	ENSG00000187720.4	0.972223691164238	6.51105613165617	1.42048203981582e-08	1.86799256669006e-06
ENSG00000118369.5	ENSG00000118369	ENSG00000118369_006	chr11	dexseq_prepare_annotation2.py	exon	77907843	77907964	.	+	.	ENST00000530546+ENST00000529308+ENST00000441408__exon_number_006__gene_id_ENSG00000118369	USP35	ENSG00000118369.5	0.838579660635158	6.40602308633284	1.42184680033053e-08	1.86799256669006e-06
ENSG00000113360.62	ENSG00000113360	ENSG00000113360_063	chr5	dexseq_prepare_annotation2.py	exon	31521230	31521322	.	-	.	ENST00000344624+ENST00000511367+ENST00000442743+ENST00000513349__exon_number_063__gene_id_ENSG00000113360	DROSHA	ENSG00000113360.62	-0.781339376948171	-5.91363024365454	1.43797179440438e-08	1.88734842041564e-06
ENSG00000255432.ENSG00000162194.ENSG00000185085.12	ENSG00000255432+ENSG00000162194+ENSG00000185085	ENSG00000255432+ENSG00000162194+ENSG00000185085_013	chr11	dexseq_prepare_annotation2.py	exon	62432603	62432650	.	-	.	ENST00000532786+ENST00000525675+ENST00000524958+ENST00000528405__exon_number_013__gene_id_ENSG00000255432+ENSG00000162194+ENSG00000185085		ENSG00000255432.ENSG00000162194.ENSG00000185085.12	1.40159861514962	6.56404830309211	1.48473573300696e-08	1.94684178097244e-06
ENSG00000140386.15	ENSG00000140386	ENSG00000140386_016	chr15	dexseq_prepare_annotation2.py	exon	76696865	76697020	.	-	.	ENST00000538941+ENST00000303521+ENST00000563290+ENST00000324767__exon_number_016__gene_id_ENSG00000140386	SCAPER	ENSG00000140386.15	-0.655770162866826	-5.91782877582615	1.53016255499841e-08	2.00446859451009e-06
ENSG00000118492.54	ENSG00000118492	ENSG00000118492_055	chr6	dexseq_prepare_annotation2.py	exon	147122964	147122994	.	+	.	ENST00000367488+ENST00000367493+ENST00000367490+ENST00000397944+ENST00000493950+ENST00000480328__exon_number_055__gene_id_ENSG00000118492	ADGB	ENSG00000118492.54	-0.723513254307424	-6.04708335240766	1.53496616632949e-08	2.0088202969429e-06
ENSG00000161692.14	ENSG00000161692	ENSG00000161692_015	chr17	dexseq_prepare_annotation2.py	exon	42808529	42808586	.	+	.	ENST00000525140+ENST00000528766+ENST00000528353+ENST00000532789__exon_number_015__gene_id_ENSG00000161692	DBF4B	ENSG00000161692.14	-1.60215528925887	-6.9491279854667	1.54590792938138e-08	2.0211888995312e-06
ENSG00000114841.61	ENSG00000114841	ENSG00000114841_062	chr3	dexseq_prepare_annotation2.py	exon	52420678	52420869	.	+	.	ENST00000486752+ENST00000488988+ENST00000420323__exon_number_062__gene_id_ENSG00000114841	DNAH1	ENSG00000114841.61	-0.588022113391691	-5.90436386410307	1.5492429127464e-08	2.02359780920984e-06
ENSG00000136040.43	ENSG00000136040	ENSG00000136040_044	chr12	dexseq_prepare_annotation2.py	exon	94691092	94691199	.	+	.	ENST00000549217+ENST00000545312+ENST00000258526+ENST00000547057__exon_number_044__gene_id_ENSG00000136040	PLXNC1	ENSG00000136040.43	1.13677594627907	6.54802078931215	1.57978718325377e-08	2.06150823753525e-06
ENSG00000205944	ENSG00000205944	ENSG00000205944_001	chrY	dexseq_prepare_annotation2.py	exon	25365594	25365621	.	+	.	ENST00000382449__exon_number_001__gene_id_ENSG00000205944	DAZ2	ENSG00000205944	-0.677799575009489	-6.33751735331551	1.5822861558928e-08	2.06278386142555e-06
ENSG00000148840.18	ENSG00000148840	ENSG00000148840_019	chr10	dexseq_prepare_annotation2.py	exon	103908574	103908695	.	+	.	ENST00000370012+ENST00000495914+ENST00000413464+ENST00000489648+ENST00000278070__exon_number_019__gene_id_ENSG00000148840	PPRC1	ENSG00000148840.18	-1.06918946232655	-6.42703592244186	1.59263078812978e-08	2.07427538440165e-06
ENSG00000197128.ENSG00000178201.ENSG00000268163.7	ENSG00000197128+ENSG00000178201+ENSG00000268163	ENSG00000197128+ENSG00000178201+ENSG00000268163_008	chr19	dexseq_prepare_annotation2.py	exon	57967551	57967607	.	-	.	ENST00000321039+ENST00000601945__exon_number_008__gene_id_ENSG00000197128+ENSG00000178201+ENSG00000268163		ENSG00000197128.ENSG00000178201.ENSG00000268163.7	0.915620603071427	6.42588662908711	1.60008457110796e-08	2.08197176212592e-06
ENSG00000104365.50	ENSG00000104365	ENSG00000104365_051	chr8	dexseq_prepare_annotation2.py	exon	42178036	42178223	.	+	.	ENST00000520201__exon_number_051__gene_id_ENSG00000104365	IKBKB	ENSG00000104365.50	0.442326792124495	5.87408160558149	1.60161123740418e-08	2.08197176212592e-06
ENSG00000134853.ENSG00000145216.4	ENSG00000134853+ENSG00000145216	ENSG00000134853+ENSG00000145216_005	chr4	dexseq_prepare_annotation2.py	exon	54243970	54244002	.	+	.	ENST00000337488+ENST00000306932+ENST00000511376+ENST00000358575+ENST00000507922+ENST00000505125__exon_number_005__gene_id_ENSG00000134853+ENSG00000145216		ENSG00000134853.ENSG00000145216.4	1.30245521254707	5.9817280518478	1.61028911671742e-08	2.09124730864734e-06
ENSG00000008710.45	ENSG00000008710	ENSG00000008710_046	chr16	dexseq_prepare_annotation2.py	exon	2149565	2149644	.	-	.	ENST00000480227+ENST00000471603__exon_number_046__gene_id_ENSG00000008710	PKD1	ENSG00000008710.45	0.642738062862691	5.81060970159802	1.61271081161077e-08	2.09238810774939e-06
ENSG00000021762.48	ENSG00000021762	ENSG00000021762_049	chr11	dexseq_prepare_annotation2.py	exon	3150243	3150399	.	-	.	ENST00000263650+ENST00000348039+ENST00000533721+ENST00000526122+ENST00000465323+ENST00000534491+ENST00000542243+ENST00000471998+ENST00000530372+ENST00000533234+ENST00000534157+ENST00000389989__exon_number_049__gene_id_ENSG00000021762	OSBPL5	ENSG00000021762.48	1.37991820259979	5.96823248085748	1.64466289823645e-08	2.13180387254966e-06
ENSG00000140386.12	ENSG00000140386	ENSG00000140386_013	chr15	dexseq_prepare_annotation2.py	exon	76673719	76673904	.	-	.	ENST00000538941+ENST00000303521+ENST00000563290+ENST00000324767__exon_number_013__gene_id_ENSG00000140386	SCAPER	ENSG00000140386.12	-0.588128082030222	-5.90291758963289	1.65140226042976e-08	2.13573717054147e-06
ENSG00000090612.ENSG00000256223.ENSG00000256825.7	ENSG00000090612+ENSG00000256223+ENSG00000256825	ENSG00000090612+ENSG00000256223+ENSG00000256825_008	chr12	dexseq_prepare_annotation2.py	exon	133707570	133707600	.	+	.	ENST00000538918+ENST00000426665+ENST00000536704+ENST00000543271+ENST00000416488+ENST00000540609+ENST00000540927+ENST00000540096__exon_number_008__gene_id_ENSG00000090612+ENSG00000256223+ENSG00000256825		ENSG00000090612.ENSG00000256223.ENSG00000256825.7	-0.879320106989184	-6.1494470324799	1.65242116152072e-08	2.13573717054147e-06
ENSG00000099338.57	ENSG00000099338	ENSG00000099338_058	chr19	dexseq_prepare_annotation2.py	exon	38855758	38857795	.	+	.	ENST00000492088__exon_number_058__gene_id_ENSG00000099338	CATSPERG	ENSG00000099338.57	-0.684726057030041	-6.01928086951327	1.65242310328657e-08	2.13573717054147e-06
ENSG00000196549.44	ENSG00000196549	ENSG00000196549_045	chr3	dexseq_prepare_annotation2.py	exon	154898149	154898277	.	+	.	ENST00000493888+ENST00000360490+ENST00000462745+ENST00000493237+ENST00000492661+ENST00000460393__exon_number_045__gene_id_ENSG00000196549	MME	ENSG00000196549.44	0.981069833656916	5.9952087442721	1.6636299520641e-08	2.14817405867386e-06
ENSG00000104884.43	ENSG00000104884	ENSG00000104884_044	chr19	dexseq_prepare_annotation2.py	exon	45873809	45873813	.	-	.	ENST00000586737+ENST00000391945+ENST00000391944+ENST00000391941+ENST00000591309+ENST00000221481+ENST00000586441__exon_number_044__gene_id_ENSG00000104884	ERCC2	ENSG00000104884.43	0.685402095289958	6.00499930852482	1.67330420318249e-08	2.15861018530817e-06
ENSG00000218305.2	ENSG00000218305	ENSG00000218305_003	chr7	dexseq_prepare_annotation2.py	exon	48962914	48962966	.	+	.	ENST00000428251__exon_number_003__gene_id_ENSG00000218305	AC006024.4	ENSG00000218305.2	1.02399643230764	7.5426869269665	1.7208900050365e-08	2.21788696447584e-06
ENSG00000125630.40	ENSG00000125630	ENSG00000125630_041	chr2	dexseq_prepare_annotation2.py	exon	113321982	113322076	.	+	.	ENST00000484574+ENST00000458012+ENST00000448770+ENST00000417433+ENST00000263331+ENST00000541869+ENST00000537335+ENST00000333990__exon_number_041__gene_id_ENSG00000125630	POLR1B	ENSG00000125630.40	-0.641888019206115	-5.94995355462828	1.72476414011581e-08	2.21936494487819e-06
ENSG00000118369.10	ENSG00000118369	ENSG00000118369_011	chr11	dexseq_prepare_annotation2.py	exon	77911696	77911854	.	+	.	ENST00000530546+ENST00000441408+ENST00000529308+ENST00000526425+ENST00000528910__exon_number_011__gene_id_ENSG00000118369	USP35	ENSG00000118369.10	1.01107145463152	6.35936282064505	1.72531062523168e-08	2.21936494487819e-06
ENSG00000115705.23	ENSG00000115705	ENSG00000115705_024	chr2	dexseq_prepare_annotation2.py	exon	1497574	1497811	.	+	.	ENST00000422464+ENST00000382198+ENST00000329066+ENST00000346956+ENST00000497517+ENST00000349624+ENST00000469607+ENST00000462973+ENST00000337415+ENST00000382201+ENST00000345913+ENST00000446278__exon_number_024__gene_id_ENSG00000115705	TPO	ENSG00000115705.23	-1.27437768627975	-6.68111504585115	1.75374587381152e-08	2.25380448401056e-06
ENSG00000087460.93	ENSG00000087460	ENSG00000087460_094	chr20	dexseq_prepare_annotation2.py	exon	57485041	57485062	.	+	.	ENST00000496934+ENST00000371075+ENST00000494081+ENST00000477931+ENST00000487862+ENST00000306090+ENST00000371095+ENST00000371085+ENST00000265620+ENST00000464624+ENST00000313949+ENST00000480975+ENST00000488546+ENST00000371102+ENST00000476196+ENST00000371100+ENST00000354359__exon_number_094__gene_id_ENSG00000087460	GNAS	ENSG00000087460.93	0.63455108089161	6.09255584059812	1.78428944458801e-08	2.29088571473609e-06
ENSG00000100239.7	ENSG00000100239	ENSG00000100239_008	chr22	dexseq_prepare_annotation2.py	exon	50832322	50832564	.	+	.	ENST00000359139+ENST00000395744+ENST00000216061+ENST00000395741__exon_number_008__gene_id_ENSG00000100239	PPP6R2	ENSG00000100239.7	-1.11528179894142	-6.20504855918075	1.80465813616935e-08	2.31484540603702e-06
ENSG00000163626.2	ENSG00000163626	ENSG00000163626_003	chr4	dexseq_prepare_annotation2.py	exon	73923831	73924004	.	-	.	ENST00000295890+ENST00000510031+ENST00000507544+ENST00000449739__exon_number_003__gene_id_ENSG00000163626	COX18	ENSG00000163626.2	1.00883809666165	7.25799668604522	1.81558472273426e-08	2.32665980980867e-06
ENSG00000123104.52	ENSG00000123104	ENSG00000123104_053	chr12	dexseq_prepare_annotation2.py	exon	26812046	26812218	.	-	.	ENST00000381340__exon_number_053__gene_id_ENSG00000123104	ITPR2	ENSG00000123104.52	0.603569448212614	5.95708377616207	1.81833973918835e-08	2.32798997656879e-06
ENSG00000163626.1	ENSG00000163626	ENSG00000163626_002	chr4	dexseq_prepare_annotation2.py	exon	73923793	73923830	.	-	.	ENST00000295890+ENST00000507544+ENST00000449739__exon_number_002__gene_id_ENSG00000163626	COX18	ENSG00000163626.1	0.993251203303992	7.25669285252734	1.82256206538508e-08	2.33040952043263e-06
ENSG00000254377.7	ENSG00000254377	ENSG00000254377_008	chr8	dexseq_prepare_annotation2.py	exon	65291036	65291046	.	+	.	ENST00000521441+ENST00000519741+ENST00000520799__exon_number_008__gene_id_ENSG00000254377	LINC00966	ENSG00000254377.7	0.905974389102264	6.58406535838556	1.82366722808265e-08	2.33040952043263e-06
ENSG00000224539.8	ENSG00000224539	ENSG00000224539_009	chrX	dexseq_prepare_annotation2.py	exon	134743083	134743223	.	+	.	ENST00000442271__exon_number_009__gene_id_ENSG00000224539	RP11-432N13.3	ENSG00000224539.8	0.843053909687734	6.76935010961543	1.85132666934269e-08	2.36352704786084e-06
ENSG00000173068.11	ENSG00000173068	ENSG00000173068_012	chr9	dexseq_prepare_annotation2.py	exon	16435553	16436370	.	-	.	ENST00000418777+ENST00000484726+ENST00000545497+ENST00000411752+ENST00000380666+ENST00000380667+ENST00000380672__exon_number_012__gene_id_ENSG00000173068	BNC2	ENSG00000173068.11	0.512026408447012	6.29954922056573	1.85707662654935e-08	2.36863747112713e-06
ENSG00000161813.58	ENSG00000161813	ENSG00000161813_059	chr12	dexseq_prepare_annotation2.py	exon	50873780	50873787	.	+	.	ENST00000398473__exon_number_059__gene_id_ENSG00000161813	LARP4	ENSG00000161813.58	-0.882382615782177	-6.76676568490908	1.86811216101859e-08	2.38047352457915e-06
ENSG00000034152.1	ENSG00000034152	ENSG00000034152_002	chr17	dexseq_prepare_annotation2.py	exon	21188022	21188022	.	+	.	ENST00000529517+ENST00000395491+ENST00000534743+ENST00000342679__exon_number_002__gene_id_ENSG00000034152	MAP2K3	ENSG00000034152.1	-0.939424568151869	-6.14237181641503	1.89162674005084e-08	2.40817405323543e-06
ENSG00000138385.31	ENSG00000138385	ENSG00000138385_032	chr2	dexseq_prepare_annotation2.py	exon	170667693	170667833	.	+	.	ENST00000409333+ENST00000260956__exon_number_032__gene_id_ENSG00000138385	SSB	ENSG00000138385.31	-0.716170907247855	-6.22151422043401	1.91582614868065e-08	2.43669362936604e-06
ENSG00000214753.ENSG00000168000.ENSG00000234857.88	ENSG00000214753+ENSG00000168000+ENSG00000234857	ENSG00000214753+ENSG00000168000+ENSG00000234857_089	chr11	dexseq_prepare_annotation2.py	exon	62491199	62491385	.	-	.	ENST00000540127__exon_number_089__gene_id_ENSG00000214753+ENSG00000168000+ENSG00000234857		ENSG00000214753.ENSG00000168000.ENSG00000234857.88	0.635018570347534	5.78976186519349	1.92101138208589e-08	2.44099873670074e-06
ENSG00000183091.9	ENSG00000183091	ENSG00000183091_010	chr2	dexseq_prepare_annotation2.py	exon	152348290	152348611	.	-	.	ENST00000497809__exon_number_010__gene_id_ENSG00000183091	NEB	ENSG00000183091.9	0.547525141572629	5.9528229266933	1.9467274968831e-08	2.46914192012546e-06
ENSG00000231887.ENSG00000256682.ENSG00000212127.ENSG00000111215.7	ENSG00000231887+ENSG00000256682+ENSG00000212127+ENSG00000111215	ENSG00000231887+ENSG00000256682+ENSG00000212127+ENSG00000111215_008	chr12	dexseq_prepare_annotation2.py	exon	10999794	10999804	.	-	.	ENST00000536668+ENST00000539285+ENST00000228811+ENST00000535024+ENST00000539179__exon_number_008__gene_id_ENSG00000231887+ENSG00000256682+ENSG00000212127+ENSG00000111215		ENSG00000231887.ENSG00000256682.ENSG00000212127.ENSG00000111215.7	-0.776021297642426	-6.75495197588508	1.94680172339552e-08	2.46914192012546e-06
ENSG00000205744.57	ENSG00000205744	ENSG00000205744_058	chr19	dexseq_prepare_annotation2.py	exon	6482494	6482568	.	-	.	ENST00000590473__exon_number_058__gene_id_ENSG00000205744	DENND1C	ENSG00000205744.57	-1.00057618113334	-5.99639642663378	1.95821095583659e-08	2.48129119452558e-06
ENSG00000255717.27	ENSG00000255717	ENSG00000255717_028	chr11	dexseq_prepare_annotation2.py	exon	62620826	62620867	.	-	.	ENST00000540865+ENST00000364799+ENST00000538654+ENST00000535689__exon_number_028__gene_id_ENSG00000255717	SNHG1	ENSG00000255717.27	-1.06279401812968	-5.89023934858484	1.99833303093024e-08	2.52976647058435e-06
ENSG00000248222.23	ENSG00000248222	ENSG00000248222_024	chr5	dexseq_prepare_annotation2.py	exon	168463414	168463475	.	+	.	ENST00000511447__exon_number_024__gene_id_ENSG00000248222	CTB-174D11.1	ENSG00000248222.23	-0.872138241952938	-6.64447759712848	2.00339223461359e-08	2.53372894598736e-06
ENSG00000115970.82	ENSG00000115970	ENSG00000115970_083	chr2	dexseq_prepare_annotation2.py	exon	43823147	43823162	.	-	.	ENST00000398653+ENST00000404790+ENST00000405975+ENST00000408045+ENST00000415080__exon_number_083__gene_id_ENSG00000115970	THADA	ENSG00000115970.82	-0.60091037763747	-5.87645391033438	2.00696996963368e-08	2.53372894598736e-06
ENSG00000198561.ENSG00000213593.ENSG00000211450.ENSG00000254732.ENSG00000254462.45	ENSG00000198561+ENSG00000213593+ENSG00000211450+ENSG00000254732+ENSG00000254462	ENSG00000198561+ENSG00000213593+ENSG00000211450+ENSG00000254732+ENSG00000254462_046	chr11	dexseq_prepare_annotation2.py	exon	57529234	57529268	.	+	.	ENST00000360682+ENST00000361796__exon_number_046__gene_id_ENSG00000198561+ENSG00000213593+ENSG00000211450+ENSG00000254732+ENSG00000254462		ENSG00000198561.ENSG00000213593.ENSG00000211450.ENSG00000254732.ENSG00000254462.45	-1.22872065609899	-5.92797092469956	2.00706943988909e-08	2.53372894598736e-06
ENSG00000159173.16	ENSG00000159173	ENSG00000159173_017	chr1	dexseq_prepare_annotation2.py	exon	201390847	201390854	.	-	.	ENST00000556362+ENST00000336092+ENST00000361379+ENST00000555340+ENST00000555948__exon_number_017__gene_id_ENSG00000159173	TNNI1	ENSG00000159173.16	0.667784438170013	6.32190291282464	2.0147150952927e-08	2.54101490279047e-06
ENSG00000262660.ENSG00000262814.ENSG00000183048.16	ENSG00000262660+ENSG00000262814+ENSG00000183048	ENSG00000262660+ENSG00000262814+ENSG00000183048_017	chr17	dexseq_prepare_annotation2.py	exon	79682048	79682102	.	+	.	ENST00000571876+ENST00000331531+ENST00000574129+ENST00000574884+ENST00000541223+ENST00000571730+ENST00000545862+ENST00000350690__exon_number_017__gene_id_ENSG00000262660+ENSG00000262814+ENSG00000183048		ENSG00000262660.ENSG00000262814.ENSG00000183048.16	-1.26721947707539	-6.42137181753578	2.02801926972774e-08	2.55541736643333e-06
ENSG00000180176.14	ENSG00000180176	ENSG00000180176_015	chr11	dexseq_prepare_annotation2.py	exon	2188117	2188123	.	-	.	ENST00000479437+ENST00000352909+ENST00000381175+ENST00000324155+ENST00000381168+ENST00000381178__exon_number_015__gene_id_ENSG00000180176	TH	ENSG00000180176.14	1.49068104633996	7.84092841413266	2.03751833250472e-08	2.56500288354368e-06
ENSG00000175183.4	ENSG00000175183	ENSG00000175183_005	chr12	dexseq_prepare_annotation2.py	exon	77253249	77253326	.	-	.	ENST00000547435__exon_number_005__gene_id_ENSG00000175183	CSRP2	ENSG00000175183.4	0.51242187784663	6.12413148108319	2.05348947259734e-08	2.58271066487655e-06
ENSG00000205592.74	ENSG00000205592	ENSG00000205592_075	chr12	dexseq_prepare_annotation2.py	exon	40924913	40925010	.	+	.	ENST00000474954__exon_number_075__gene_id_ENSG00000205592	MUC19	ENSG00000205592.74	-1.06203933771223	-5.80932528645396	2.06639165421731e-08	2.59652931660881e-06
ENSG00000254485.ENSG00000196220.ENSG00000206573.90	ENSG00000254485+ENSG00000196220+ENSG00000206573	ENSG00000254485+ENSG00000196220+ENSG00000206573_091	chr3	dexseq_prepare_annotation2.py	exon	9437264	9438231	.	-	.	ENST00000524210+ENST00000383834+ENST00000468186__exon_number_091__gene_id_ENSG00000254485+ENSG00000196220+ENSG00000206573		ENSG00000254485.ENSG00000196220.ENSG00000206573.90	-1.12587371673146	-5.77835506652387	2.09789440046408e-08	2.63367332040483e-06
ENSG00000168389.28	ENSG00000168389	ENSG00000168389_029	chr1	dexseq_prepare_annotation2.py	exon	40434365	40434417	.	+	.	ENST00000420632+ENST00000483824+ENST00000372809+ENST00000480630+ENST00000372811__exon_number_029__gene_id_ENSG00000168389	MFSD2A	ENSG00000168389.28	-0.519221064418444	-6.05707608660853	2.10286464220563e-08	2.63747080406589e-06
ENSG00000163626	ENSG00000163626	ENSG00000163626_001	chr4	dexseq_prepare_annotation2.py	exon	73921797	73923792	.	-	.	ENST00000295890+ENST00000449739__exon_number_001__gene_id_ENSG00000163626	COX18	ENSG00000163626	0.970411202704942	7.20646405548601	2.11304764889493e-08	2.64779321933893e-06
ENSG00000133816.91	ENSG00000133816	ENSG00000133816_092	chr11	dexseq_prepare_annotation2.py	exon	12285333	12285334	.	+	.	ENST00000525618__exon_number_092__gene_id_ENSG00000133816	MICAL2	ENSG00000133816.91	0.505274841885206	6.09467239411998	2.12013074735757e-08	2.65291587513627e-06
ENSG00000123104.37	ENSG00000123104	ENSG00000123104_038	chr12	dexseq_prepare_annotation2.py	exon	26752920	26753042	.	-	.	ENST00000381340__exon_number_038__gene_id_ENSG00000123104	ITPR2	ENSG00000123104.37	0.62316100826555	5.92577010697939	2.12104911319181e-08	2.65291587513627e-06
ENSG00000130827.35	ENSG00000130827	ENSG00000130827_036	chrX	dexseq_prepare_annotation2.py	exon	153697166	153697212	.	+	.	ENST00000480645+ENST00000369682+ENST00000491066__exon_number_036__gene_id_ENSG00000130827	PLXNA3	ENSG00000130827.35	-2.23364490285273	-6.26528473178194	2.14534059808957e-08	2.68082552046249e-06
ENSG00000257341.ENSG00000213145.ENSG00000185347.43	ENSG00000257341+ENSG00000213145+ENSG00000185347	ENSG00000257341+ENSG00000213145+ENSG00000185347_044	chr14	dexseq_prepare_annotation2.py	exon	105957698	105957703	.	+	.	ENST00000354560+ENST00000463869+ENST00000392522+ENST00000392523+ENST00000546536+ENST00000460959__exon_number_044__gene_id_ENSG00000257341+ENSG00000213145+ENSG00000185347		ENSG00000257341.ENSG00000213145.ENSG00000185347.43	1.15368198338119	5.81247272764093	2.15760157562368e-08	2.69366424333526e-06
ENSG00000082397	ENSG00000082397	ENSG00000082397_001	chr18	dexseq_prepare_annotation2.py	exon	5392383	5392384	.	-	.	ENST00000341928__exon_number_001__gene_id_ENSG00000082397	EPB41L3	ENSG00000082397	-0.584255132031118	-5.98817756973013	2.16761599037084e-08	2.70367719601158e-06
ENSG00000226877.ENSG00000231616.2	ENSG00000226877+ENSG00000231616	ENSG00000226877+ENSG00000231616_003	chr9	dexseq_prepare_annotation2.py	exon	86446478	86446479	.	+	.	ENST00000458016+ENST00000439378__exon_number_003__gene_id_ENSG00000226877+ENSG00000231616		ENSG00000226877.ENSG00000231616.2	-0.957753513625148	-6.16210021901255	2.17992604484505e-08	2.71653247253844e-06
ENSG00000134744.14	ENSG00000134744	ENSG00000134744_015	chr1	dexseq_prepare_annotation2.py	exon	52896791	52896797	.	-	.	ENST00000466440+ENST00000257177+ENST00000528457+ENST00000371544__exon_number_015__gene_id_ENSG00000134744	ZCCHC11	ENSG00000134744.14	0.811732676906181	5.76260403574759	2.18926455618672e-08	2.72566452761165e-06
ENSG00000118518.17	ENSG00000118518	ENSG00000118518_018	chr6	dexseq_prepare_annotation2.py	exon	127606353	127606493	.	+	.	ENST00000608991+ENST00000608340__exon_number_018__gene_id_ENSG00000118518	RNF146	ENSG00000118518.17	-0.931990625409587	-6.22320514258113	2.19384370674998e-08	2.72800689787745e-06
ENSG00000115421.5	ENSG00000115421	ENSG00000115421_006	chr2	dexseq_prepare_annotation2.py	exon	60987270	60987430	.	+	.	ENST00000496283+ENST00000238714+ENST00000453839+ENST00000414060__exon_number_006__gene_id_ENSG00000115421	PAPOLG	ENSG00000115421.5	-1.20960056737341	-6.01435145566783	2.19517010044423e-08	2.72800689787745e-06
ENSG00000021762.57	ENSG00000021762	ENSG00000021762_058	chr11	dexseq_prepare_annotation2.py	exon	3186567	3186582	.	-	.	ENST00000263650+ENST00000348039__exon_number_058__gene_id_ENSG00000021762	OSBPL5	ENSG00000021762.57	1.96461099291191	5.90716173880803	2.22398090373864e-08	2.76128002647154e-06
ENSG00000153048.8	ENSG00000153048	ENSG00000153048_009	chr16	dexseq_prepare_annotation2.py	exon	8949147	8949183	.	-	.	ENST00000570125+ENST00000568968+ENST00000565287+ENST00000396593+ENST00000567554+ENST00000567908+ENST00000568117+ENST00000561530+ENST00000311052__exon_number_009__gene_id_ENSG00000153048	CARHSP1	ENSG00000153048.8	-0.636725995165642	-6.08027769665532	2.26330584691746e-08	2.80753461424303e-06
ENSG00000174177.5	ENSG00000174177	ENSG00000174177_006	chr16	dexseq_prepare_annotation2.py	exon	88773007	88773543	.	+	.	ENST00000564921__exon_number_006__gene_id_ENSG00000174177	CTU2	ENSG00000174177.5	-0.660855905756375	-6.21563860688209	2.26594607460184e-08	2.80824040847045e-06
ENSG00000175183.5	ENSG00000175183	ENSG00000175183_006	chr12	dexseq_prepare_annotation2.py	exon	77253327	77253420	.	-	.	ENST00000552330+ENST00000546966+ENST00000311083+ENST00000548783+ENST00000547435__exon_number_006__gene_id_ENSG00000175183	CSRP2	ENSG00000175183.5	0.523061534564394	6.10162955661033	2.27208023310927e-08	2.81327107000385e-06
ENSG00000005238.29	ENSG00000005238	ENSG00000005238_030	chr9	dexseq_prepare_annotation2.py	exon	35116259	35116338	.	-	.	ENST00000605244__exon_number_030__gene_id_ENSG00000005238	FAM214B	ENSG00000005238.29	-0.703235123456213	-6.39148589583463	2.28309741253693e-08	2.82433315133742e-06
ENSG00000164675.23	ENSG00000164675	ENSG00000164675_024	chr7	dexseq_prepare_annotation2.py	exon	123172843	123173002	.	-	.	ENST00000466202+ENST00000484508__exon_number_024__gene_id_ENSG00000164675	IQUB	ENSG00000164675.23	-0.64209030504026	-6.15120782831305	2.28675120235606e-08	2.82601585021071e-06
ENSG00000141469.7	ENSG00000141469	ENSG00000141469_008	chr18	dexseq_prepare_annotation2.py	exon	43306690	43307022	.	+	.	ENST00000436407__exon_number_008__gene_id_ENSG00000141469	SLC14A1	ENSG00000141469.7	-0.900136836760157	-6.18053324268571	2.28862636893641e-08	2.82601585021071e-06
ENSG00000143811.ENSG00000243709.ENSG00000255835.13	ENSG00000143811+ENSG00000243709+ENSG00000255835	ENSG00000143811+ENSG00000243709+ENSG00000255835_014	chr1	dexseq_prepare_annotation2.py	exon	226109304	226109344	.	-	.	ENST00000466127+ENST00000343818+ENST00000446534+ENST00000432920+ENST00000478402+ENST00000489681__exon_number_014__gene_id_ENSG00000143811+ENSG00000243709+ENSG00000255835		ENSG00000143811.ENSG00000243709.ENSG00000255835.13	-0.536197441427379	-5.98924227047269	2.30330004962065e-08	2.84154710944192e-06
ENSG00000115970.62	ENSG00000115970	ENSG00000115970_063	chr2	dexseq_prepare_annotation2.py	exon	43799953	43800104	.	-	.	ENST00000402360+ENST00000405975+ENST00000330266+ENST00000404790+ENST00000403856+ENST00000402796+ENST00000474159+ENST00000405006+ENST00000415080+ENST00000408045+ENST00000398653__exon_number_063__gene_id_ENSG00000115970	THADA	ENSG00000115970.62	-0.647592853012433	-5.84677379901539	2.33160897100576e-08	2.87385643188094e-06
ENSG00000140400.107	ENSG00000140400	ENSG00000140400_108	chr15	dexseq_prepare_annotation2.py	exon	75660319	75660347	.	-	.	ENST00000569069__exon_number_108__gene_id_ENSG00000140400	MAN2C1	ENSG00000140400.107	-1.54530845135823	-5.91388345272214	2.35480673705238e-08	2.89915086498131e-06
ENSG00000240038.ENSG00000236085.ENSG00000185946	ENSG00000240038+ENSG00000236085+ENSG00000185946	ENSG00000240038+ENSG00000236085+ENSG00000185946_001	chr1	dexseq_prepare_annotation2.py	exon	104068313	104068318	.	+	.	ENST00000524631__exon_number_001__gene_id_ENSG00000240038+ENSG00000236085+ENSG00000185946		ENSG00000240038.ENSG00000236085.ENSG00000185946	-0.549169386217446	-5.83307590570511	2.35640737945258e-08	2.89915086498131e-06
ENSG00000143341.2	ENSG00000143341	ENSG00000143341_003	chr1	dexseq_prepare_annotation2.py	exon	185833602	185833760	.	+	.	ENST00000271588+ENST00000367492__exon_number_003__gene_id_ENSG00000143341	HMCN1	ENSG00000143341.2	0.783238306470905	5.85000929659066	2.36686163010927e-08	2.90937292414755e-06
ENSG00000140983.32	ENSG00000140983	ENSG00000140983_033	chr16	dexseq_prepare_annotation2.py	exon	720249	720265	.	+	.	ENST00000567017+ENST00000566214+ENST00000315082+ENST00000566965+ENST00000561929+ENST00000568950+ENST00000602564+ENST00000570280+ENST00000570092+ENST00000569943+ENST00000563637+ENST00000562598+ENST00000562708+ENST00000563134__exon_number_033__gene_id_ENSG00000140983	RHOT2	ENSG00000140983.32	0.947327293148362	5.75098910919655	2.39034573314684e-08	2.93557839847386e-06
ENSG00000187775.94	ENSG00000187775	ENSG00000187775_095	chr17	dexseq_prepare_annotation2.py	exon	76539837	76539938	.	-	.	ENST00000589793__exon_number_095__gene_id_ENSG00000187775	DNAH17	ENSG00000187775.94	0.573943006904874	5.7431358958641	2.42669278399784e-08	2.97751910443434e-06
ENSG00000115091.3	ENSG00000115091	ENSG00000115091_004	chr2	dexseq_prepare_annotation2.py	exon	114647675	114647686	.	+	.	ENST00000443297+ENST00000263238+ENST00000446821+ENST00000415792__exon_number_004__gene_id_ENSG00000115091	ACTR3	ENSG00000115091.3	0.794419453671517	6.11019569773811	2.43666083693962e-08	2.98704656052394e-06
ENSG00000085276.49	ENSG00000085276	ENSG00000085276_050	chr3	dexseq_prepare_annotation2.py	exon	169098975	169099046	.	-	.	ENST00000494292+ENST00000485957__exon_number_050__gene_id_ENSG00000085276	MECOM	ENSG00000085276.49	-0.686472875525567	-6.32163304288914	2.44223983006587e-08	2.99118121626008e-06
ENSG00000114353.6	ENSG00000114353	ENSG00000114353_007	chr3	dexseq_prepare_annotation2.py	exon	50273636	50273885	.	+	.	ENST00000536647+ENST00000441156+ENST00000313601__exon_number_007__gene_id_ENSG00000114353	GNAI2	ENSG00000114353.6	0.611580225298795	6.23164259817857	2.47135583544953e-08	3.02410980940359e-06
ENSG00000140983.35	ENSG00000140983	ENSG00000140983_036	chr16	dexseq_prepare_annotation2.py	exon	720456	720507	.	+	.	ENST00000563776+ENST00000567017+ENST00000566214+ENST00000315082+ENST00000562333+ENST00000566965+ENST00000569675+ENST00000568950+ENST00000568636+ENST00000602564+ENST00000570280+ENST00000570092+ENST00000569943+ENST00000569358+ENST00000563637+ENST00000561929+ENST00000562598+ENST00000561983+ENST00000562708+ENST00000563134__exon_number_036__gene_id_ENSG00000140983	RHOT2	ENSG00000140983.35	0.975154690952806	5.74440426121231	2.47473278684179e-08	3.02551145812068e-06
[truncated: 8,471 more rows]
