# Supplementary material for: The transcriptomic response of cells to a drug combination is more than the sum of the responses to the monotherapies
Source: eLife. 2020 Sep 18;9:e52707. doi: 10.7554/eLife.52707 (PMC7546737; doi:10.7554/eLife.52707)
Supplement: Source data 8. [file elife-52707-data8.zip › Supplementary Item 13 Differential Splicing/MFL_WFA_DMSO_singlet_9_dynsyn_exon_O_fcounts_O_flatten_exon_name.mtrx_exons_intragene_t_test_FDR_10]

V1	V2	V3	V4	V5	V6	V7	V8	V9	V10	V11	V12	id	logFC	t	P.Value	FDR
ENSG00000138744.ENSG00000198301.7	ENSG00000138744+ENSG00000198301	ENSG00000138744+ENSG00000198301_008	chr4	dexseq_prepare_annotation2.py	exon	76839914	76839942	.	-	.	ENST00000602782+ENST00000286733__exon_number_008__gene_id_ENSG00000138744+ENSG00000198301		ENSG00000138744.ENSG00000198301.7	-5.22985796163361	-52.6091752171397	1.53769794269447e-106	2.09285303094546e-101
ENSG00000138744.ENSG00000198301.3	ENSG00000138744+ENSG00000198301	ENSG00000138744+ENSG00000198301_004	chr4	dexseq_prepare_annotation2.py	exon	76835458	76835491	.	-	.	ENST00000513045+ENST00000511606+ENST00000286733__exon_number_004__gene_id_ENSG00000138744+ENSG00000198301		ENSG00000138744.ENSG00000198301.3	-5.1994504832424	-51.3816766022671	6.52680419952331e-105	4.4415881598386e-100
ENSG00000112159.108	ENSG00000112159	ENSG00000112159_109	chr6	dexseq_prepare_annotation2.py	exon	90504296	90504520	.	-	.	ENST00000369393+ENST00000428876+ENST00000439638__exon_number_109__gene_id_ENSG00000112159	MDN1	ENSG00000112159.108	-2.34186488459911	-31.620873690999	8.14415949195714e-99	3.69481513111281e-94
ENSG00000138744.ENSG00000198301.1	ENSG00000138744+ENSG00000198301	ENSG00000138744+ENSG00000198301_002	chr4	dexseq_prepare_annotation2.py	exon	76834813	76835121	.	-	.	ENST00000286733__exon_number_002__gene_id_ENSG00000138744+ENSG00000198301		ENSG00000138744.ENSG00000198301.1	-4.97336022011194	-42.6042662784357	3.56308319097677e-92	1.21236577885378e-87
ENSG00000112159.107	ENSG00000112159	ENSG00000112159_108	chr6	dexseq_prepare_annotation2.py	exon	90503819	90503926	.	-	.	ENST00000369393+ENST00000428876+ENST00000439638__exon_number_108__gene_id_ENSG00000112159	MDN1	ENSG00000112159.107	-2.32743280901208	-29.1705434991887	1.04380890949999e-90	2.84131048019355e-86
ENSG00000087460.93	ENSG00000087460	ENSG00000087460_094	chr20	dexseq_prepare_annotation2.py	exon	57485041	57485062	.	+	.	ENST00000496934+ENST00000371075+ENST00000494081+ENST00000477931+ENST00000487862+ENST00000306090+ENST00000371095+ENST00000371085+ENST00000265620+ENST00000464624+ENST00000313949+ENST00000480975+ENST00000488546+ENST00000371102+ENST00000476196+ENST00000371100+ENST00000354359__exon_number_094__gene_id_ENSG00000087460	GNAS	ENSG00000087460.93	5.19986670738159	34.5890138763045	1.44604735826654e-84	3.28018972670252e-80
ENSG00000100106.ENSG00000100101.26	ENSG00000100106+ENSG00000100101	ENSG00000100106+ENSG00000100101_027	chr22	dexseq_prepare_annotation2.py	exon	38122511	38122577	.	+	.	ENST00000492485__exon_number_027__gene_id_ENSG00000100106+ENSG00000100101		ENSG00000100106.ENSG00000100101.26	-5.00771785165689	-36.3186215350718	9.49016937246175e-83	1.84520074585737e-78
ENSG00000145362.95	ENSG00000145362	ENSG00000145362_096	chr4	dexseq_prepare_annotation2.py	exon	114304892	114304896	.	+	.	ENST00000357077+ENST00000505342__exon_number_096__gene_id_ENSG00000145362	ANK2	ENSG00000145362.95	3.64574247504182	32.0404474513699	1.120563868525e-81	1.90640130247322e-77
ENSG00000166689.59	ENSG00000166689	ENSG00000166689_060	chr11	dexseq_prepare_annotation2.py	exon	17035672	17035689	.	-	.	ENST00000355661+ENST00000448080+ENST00000531066__exon_number_060__gene_id_ENSG00000166689	PLEKHA7	ENSG00000166689.59	-2.98254961253259	-33.2313669450658	7.9351585497282e-80	1.19999876010406e-75
ENSG00000215029.ENSG00000185945.4	ENSG00000215029+ENSG00000185945	ENSG00000215029+ENSG00000185945_005	chrX	dexseq_prepare_annotation2.py	exon	101618901	101618973	.	-	.	ENST00000457521+ENST00000372750+ENST00000372749+ENST00000412230__exon_number_005__gene_id_ENSG00000215029+ENSG00000185945		ENSG00000215029.ENSG00000185945.4	-4.76711802154158	-39.6310468132938	1.5040739536808e-79	2.04708977317817e-75
ENSG00000091536.72	ENSG00000091536	ENSG00000091536_073	chr17	dexseq_prepare_annotation2.py	exon	18062239	18062311	.	+	.	ENST00000578472+ENST00000556535+ENST00000418233+ENST00000557655+ENST00000205890+ENST00000433411__exon_number_073__gene_id_ENSG00000091536	MYO15A	ENSG00000091536.72	-2.2222908020403	-27.7921138589021	2.35852072648901e-79	2.91819769488485e-75
ENSG00000227195.62	ENSG00000227195	ENSG00000227195_063	chr20	dexseq_prepare_annotation2.py	exon	26231899	26232102	.	-	.	ENST00000596767+ENST00000594130+ENST00000601901+ENST00000601119__exon_number_063__gene_id_ENSG00000227195	MIR663A	ENSG00000227195.62	-2.73277619942414	-29.7593131417736	1.63905044855371e-75	1.85899735999588e-71
ENSG00000091536.73	ENSG00000091536	ENSG00000091536_074	chr17	dexseq_prepare_annotation2.py	exon	18062589	18062661	.	+	.	ENST00000578472+ENST00000556535+ENST00000557190+ENST00000418233+ENST00000557655+ENST00000205890+ENST00000433411__exon_number_074__gene_id_ENSG00000091536	MYO15A	ENSG00000091536.73	-2.21599266088408	-26.427678678733	3.43200215463053e-75	3.59312145578215e-71
ENSG00000066855.1	ENSG00000066855	ENSG00000066855_002	chr8	dexseq_prepare_annotation2.py	exon	66556974	66557019	.	+	.	ENST00000523222+ENST00000523170+ENST00000262146+ENST00000522239+ENST00000424808__exon_number_002__gene_id_ENSG00000066855	MTFR1	ENSG00000066855.1	-2.82127475957779	-37.4839586199091	4.51881399626463e-75	4.39302958095432e-71
ENSG00000227195.41	ENSG00000227195	ENSG00000227195_042	chr20	dexseq_prepare_annotation2.py	exon	26188939	26189080	.	-	.	ENST00000608521__exon_number_042__gene_id_ENSG00000227195	MIR663A	ENSG00000227195.41	-3.10655052272218	-28.6848536340998	6.48072847249829e-73	5.88031058194956e-69
ENSG00000112159.109	ENSG00000112159	ENSG00000112159_110	chr6	dexseq_prepare_annotation2.py	exon	90513047	90513273	.	-	.	ENST00000369393+ENST00000428876+ENST00000439638__exon_number_110__gene_id_ENSG00000112159	MDN1	ENSG00000112159.109	-2.27622785991935	-23.7423378226431	1.3173572953525e-71	1.12060174980851e-67
ENSG00000180448.9	ENSG00000180448	ENSG00000180448_010	chr19	dexseq_prepare_annotation2.py	exon	1071220	1071357	.	+	.	ENST00000543365__exon_number_010__gene_id_ENSG00000180448	HMHA1	ENSG00000180448.9	-4.0004954931723	-33.3595251497705	8.56601621426964e-70	6.85800296947495e-66
ENSG00000112159.110	ENSG00000112159	ENSG00000112159_111	chr6	dexseq_prepare_annotation2.py	exon	90529225	90529437	.	-	.	ENST00000369393+ENST00000428876+ENST00000439638__exon_number_111__gene_id_ENSG00000112159	MDN1	ENSG00000112159.110	-2.30584657794108	-22.6987413431034	9.06648516027995e-68	6.85542127649768e-64
ENSG00000079102.31	ENSG00000079102	ENSG00000079102_032	chr8	dexseq_prepare_annotation2.py	exon	93023281	93023315	.	-	.	ENST00000396218+ENST00000360348+ENST00000523629+ENST00000520724+ENST00000436581+ENST00000518844+ENST00000523290+ENST00000265814+ENST00000521553+ENST00000519847+ENST00000518992+ENST00000521054+ENST00000422361__exon_number_032__gene_id_ENSG00000079102	RUNX1T1	ENSG00000079102.31	-3.86583909265368	-37.677721966698	3.99313506663214e-67	2.86040874723071e-63
ENSG00000227195.65	ENSG00000227195	ENSG00000227195_066	chr20	dexseq_prepare_annotation2.py	exon	26232142	26232162	.	-	.	ENST00000601119__exon_number_066__gene_id_ENSG00000227195	MIR663A	ENSG00000227195.65	-2.69613946204904	-26.0584603303452	2.59984813303514e-66	1.76923565225241e-62
ENSG00000145362.94	ENSG00000145362	ENSG00000145362_095	chr4	dexseq_prepare_annotation2.py	exon	114304889	114304891	.	+	.	ENST00000357077+ENST00000506722+ENST00000505342__exon_number_095__gene_id_ENSG00000145362	ANK2	ENSG00000145362.94	3.60736360157818	25.2409086013291	9.26783939893026e-65	5.95222140512306e-61
ENSG00000112159.106	ENSG00000112159	ENSG00000112159_107	chr6	dexseq_prepare_annotation2.py	exon	90503481	90503673	.	-	.	ENST00000369393+ENST00000428876+ENST00000439638__exon_number_107__gene_id_ENSG00000112159	MDN1	ENSG00000112159.106	-2.20102981325765	-21.884525430484	9.621306724518e-65	5.95222140512306e-61
ENSG00000091536.69	ENSG00000091536	ENSG00000091536_070	chr17	dexseq_prepare_annotation2.py	exon	18061652	18061659	.	+	.	ENST00000557655+ENST00000578472+ENST00000556535+ENST00000557190__exon_number_070__gene_id_ENSG00000091536	MYO15A	ENSG00000091536.69	-2.2654616370605	-22.5644592364831	7.29723510118103e-63	4.31815473467844e-59
ENSG00000213398.ENSG00000124067.ENSG00000267660.56	ENSG00000213398+ENSG00000124067+ENSG00000267660	ENSG00000213398+ENSG00000124067+ENSG00000267660_057	chr16	dexseq_prepare_annotation2.py	exon	67983703	67983809	.	-	.	ENST00000576616+ENST00000537830+ENST00000338335+ENST00000422611+ENST00000576513+ENST00000574665+ENST00000572037+ENST00000570802+ENST00000573023+ENST00000541864+ENST00000316341__exon_number_057__gene_id_ENSG00000213398+ENSG00000124067+ENSG00000267660		ENSG00000213398.ENSG00000124067.ENSG00000267660.56	-4.33608062824351	-27.6112595011591	4.65799777381515e-62	2.64153112920652e-58
ENSG00000091536.71	ENSG00000091536	ENSG00000091536_072	chr17	dexseq_prepare_annotation2.py	exon	18061837	18061952	.	+	.	ENST00000578472+ENST00000205890+ENST00000418233__exon_number_072__gene_id_ENSG00000091536	MYO15A	ENSG00000091536.71	-2.2186531769661	-22.2968847447667	5.56246045869436e-62	3.02827022323871e-58
ENSG00000148337.6	ENSG00000148337	ENSG00000148337_007	chr9	dexseq_prepare_annotation2.py	exon	130928431	130928547	.	-	.	ENST00000393608+ENST00000325721+ENST00000372948+ENST00000415526+ENST00000485862+ENST00000541172+ENST00000461765+ENST00000372938+ENST00000372954+ENST00000357558+ENST00000538431+ENST00000277465+ENST00000471773__exon_number_007__gene_id_ENSG00000148337	CIZ1	ENSG00000148337.6	2.34474841127584	21.6299246278853	4.15796692159393e-60	2.17658373819115e-56
ENSG00000260391.ENSG00000160145.48	ENSG00000260391+ENSG00000160145	ENSG00000260391+ENSG00000160145_049	chr3	dexseq_prepare_annotation2.py	exon	124174024	124174206	.	+	.	ENST00000460856+ENST00000494648+ENST00000240874+ENST00000354186+ENST00000360013+ENST00000393501__exon_number_049__gene_id_ENSG00000260391+ENSG00000160145		ENSG00000260391.ENSG00000160145.48	2.34692788119831	20.920958509648	8.76942652871403e-60	4.42053799569469e-56
ENSG00000091536.74	ENSG00000091536	ENSG00000091536_075	chr17	dexseq_prepare_annotation2.py	exon	18062662	18062919	.	+	.	ENST00000433411__exon_number_075__gene_id_ENSG00000091536	MYO15A	ENSG00000091536.74	-2.16865924027079	-21.4197565691872	4.57690485110212e-59	2.22475171767697e-55
ENSG00000205133.40	ENSG00000205133	ENSG00000205133_041	chr8	dexseq_prepare_annotation2.py	exon	93978316	93978326	.	-	.	ENST00000522925+ENST00000537541+ENST00000522903+ENST00000523580+ENST00000524037+ENST00000378861+ENST00000523375+ENST00000519792+ENST00000520430+ENST00000519069+ENST00000521988+ENST00000521617+ENST00000517540+ENST00000518748__exon_number_041__gene_id_ENSG00000205133	TRIQK	ENSG00000205133.40	2.45838497477388	32.5037339245663	4.75437329480946e-59	2.23132575359811e-55
ENSG00000022840.70	ENSG00000022840	ENSG00000022840_071	chr12	dexseq_prepare_annotation2.py	exon	121014682	121014685	.	+	.	ENST00000325954+ENST00000545419+ENST00000542701+ENST00000535470+ENST00000413266+ENST00000538254__exon_number_071__gene_id_ENSG00000022840	RNF10	ENSG00000022840.70	2.61641324167669	23.5979224741833	3.46260975496813e-58	1.57090525160142e-54
ENSG00000215440.ENSG00000124222.ENSG00000254995.87	ENSG00000215440+ENSG00000124222+ENSG00000254995	ENSG00000215440+ENSG00000124222+ENSG00000254995_088	chr20	dexseq_prepare_annotation2.py	exon	57292916	57293051	.	+	.	ENST00000532531+ENST00000527587__exon_number_088__gene_id_ENSG00000215440+ENSG00000124222+ENSG00000254995		ENSG00000215440.ENSG00000124222.ENSG00000254995.87	-2.18691499871408	-29.3268133288908	8.91247810766111e-58	3.91295163834516e-54
ENSG00000148218.5	ENSG00000148218	ENSG00000148218_006	chr9	dexseq_prepare_annotation2.py	exon	116151879	116151966	.	-	.	ENST00000482847+ENST00000409155+ENST00000277315__exon_number_006__gene_id_ENSG00000148218	ALAD	ENSG00000148218.5	-2.9042338928078	-29.8598358663025	1.49154243105818e-57	6.34385623419725e-54
ENSG00000102893.53	ENSG00000102893	ENSG00000102893_054	chr16	dexseq_prepare_annotation2.py	exon	47697646	47698301	.	+	.	ENST00000568171__exon_number_054__gene_id_ENSG00000102893	PHKB	ENSG00000102893.53	-2.10496418881676	-21.3480409855487	1.90586447580682e-57	7.86042038638591e-54
ENSG00000100106.ENSG00000100101.25	ENSG00000100106+ENSG00000100101	ENSG00000100106+ENSG00000100101_026	chr22	dexseq_prepare_annotation2.py	exon	38119192	38122510	.	+	.	ENST00000406386+ENST00000344404+ENST00000455236+ENST00000492485__exon_number_026__gene_id_ENSG00000100106+ENSG00000100101		ENSG00000100106.ENSG00000100101.25	-5.03743319045306	-24.2004161929667	2.32142959700729e-57	9.29275095416129e-54
ENSG00000023228.ENSG00000237580.2	ENSG00000023228+ENSG00000237580	ENSG00000023228+ENSG00000237580_003	chr2	dexseq_prepare_annotation2.py	exon	206981225	206988542	.	-	.	ENST00000233190__exon_number_003__gene_id_ENSG00000023228+ENSG00000237580		ENSG00000023228.ENSG00000237580.2	-3.74852465735785	-37.0242859248854	2.67521653974367e-57	1.04029999059638e-53
ENSG00000114735.22	ENSG00000114735	ENSG00000114735_023	chr3	dexseq_prepare_annotation2.py	exon	50617371	50617546	.	+	.	ENST00000448997+ENST00000482974__exon_number_023__gene_id_ENSG00000114735	HEMK1	ENSG00000114735.22	-3.71518877912652	-30.1863087146334	6.10933740978193e-57	2.30971985967653e-53
ENSG00000113575.ENSG00000272772.ENSG00000113558.ENSG00000273345.ENSG00000006837.41	ENSG00000113575+ENSG00000272772+ENSG00000113558+ENSG00000273345+ENSG00000006837	ENSG00000113575+ENSG00000272772+ENSG00000113558+ENSG00000273345+ENSG00000006837_042	chr5	dexseq_prepare_annotation2.py	exon	133536665	133536675	.	-	.	ENST00000495833__exon_number_042__gene_id_ENSG00000113575+ENSG00000272772+ENSG00000113558+ENSG00000273345+ENSG00000006837		ENSG00000113575.ENSG00000272772.ENSG00000113558.ENSG00000273345.ENSG00000006837.41	2.42988996583037	19.3573096839065	7.86856009957948e-57	2.89441793306234e-53
ENSG00000227195.64	ENSG00000227195	ENSG00000227195_065	chr20	dexseq_prepare_annotation2.py	exon	26232129	26232141	.	-	.	ENST00000594130+ENST00000601119__exon_number_065__gene_id_ENSG00000227195	MIR663A	ENSG00000227195.64	-2.67909137043057	-22.0145503188492	2.05489272331545e-55	7.35992274530005e-52
ENSG00000022840.69	ENSG00000022840	ENSG00000022840_070	chr12	dexseq_prepare_annotation2.py	exon	121014393	121014681	.	+	.	ENST00000325954+ENST00000545419+ENST00000544805+ENST00000542701+ENST00000535470+ENST00000413266+ENST00000538254__exon_number_070__gene_id_ENSG00000022840	RNF10	ENSG00000022840.69	2.52813353378374	22.430906508374	4.05454404833884e-55	1.41496309900272e-51
ENSG00000068878.14	ENSG00000068878	ENSG00000068878_015	chr2	dexseq_prepare_annotation2.py	exon	54114396	54114453	.	-	.	ENST00000421748+ENST00000389993+ENST00000404125+ENST00000476586__exon_number_015__gene_id_ENSG00000068878	PSME4	ENSG00000068878.14	-4.41891503169771	-32.4135368983599	4.69454974151546e-55	1.5973557586737e-51
ENSG00000131558.13	ENSG00000131558	ENSG00000131558_014	chr7	dexseq_prepare_annotation2.py	exon	133059582	133059756	.	+	.	ENST00000393161+ENST00000462055+ENST00000253861+ENST00000539845+ENST00000486013+ENST00000480840__exon_number_014__gene_id_ENSG00000131558	EXOC4	ENSG00000131558.13	-3.2462351341136	-21.5632607020579	1.41310108040185e-54	4.69090966697397e-51
ENSG00000092148.74	ENSG00000092148	ENSG00000092148_075	chr14	dexseq_prepare_annotation2.py	exon	31675003	31675163	.	-	.	ENST00000399332+ENST00000553700+ENST00000556224+ENST00000556474+ENST00000553616__exon_number_075__gene_id_ENSG00000092148	HECTD1	ENSG00000092148.74	2.09916345714277	23.1842530344672	2.56937291428031e-54	8.22169816869899e-51
ENSG00000129467.ENSG00000129465.ENSG00000258973.18	ENSG00000129467+ENSG00000129465+ENSG00000258973	ENSG00000129467+ENSG00000129465+ENSG00000258973_019	chr14	dexseq_prepare_annotation2.py	exon	24791431	24791569	.	-	.	ENST00000557056+ENST00000560635+ENST00000554577__exon_number_019__gene_id_ENSG00000129467+ENSG00000129465+ENSG00000258973		ENSG00000129467.ENSG00000129465.ENSG00000258973.18	-2.56519838562705	-19.4845531272853	2.59754025446946e-54	8.22169816869899e-51
ENSG00000170004.40	ENSG00000170004	ENSG00000170004_041	chr17	dexseq_prepare_annotation2.py	exon	7807166	7807309	.	+	.	ENST00000470531+ENST00000380358+ENST00000330494+ENST00000358181__exon_number_041__gene_id_ENSG00000170004	CHD3	ENSG00000170004.40	-3.08886956536345	-20.7185978426518	1.15857488348417e-53	3.5837617583374e-50
ENSG00000167380.40	ENSG00000167380	ENSG00000167380_041	chr19	dexseq_prepare_annotation2.py	exon	44679797	44679832	.	+	.	ENST00000454662+ENST00000590524+ENST00000585678+ENST00000588883+ENST00000590089+ENST00000337433+ENST00000588127__exon_number_041__gene_id_ENSG00000167380	ZNF226	ENSG00000167380.40	3.18532142780579	25.022606867824	1.20943845169849e-53	3.65796003536709e-50
ENSG00000254485.ENSG00000196220.ENSG00000206573.106	ENSG00000254485+ENSG00000196220+ENSG00000206573	ENSG00000254485+ENSG00000196220+ENSG00000206573_107	chr3	dexseq_prepare_annotation2.py	exon	9439178	9439179	.	-	.	ENST00000520447+ENST00000518437+ENST00000469846__exon_number_107__gene_id_ENSG00000254485+ENSG00000196220+ENSG00000206573		ENSG00000254485.ENSG00000196220.ENSG00000206573.106	-4.47899381113592	-19.3533644623525	1.35315577074626e-53	4.00366434491039e-50
ENSG00000227195.58	ENSG00000227195	ENSG00000227195_059	chr20	dexseq_prepare_annotation2.py	exon	26189979	26189993	.	-	.	ENST00000600225+ENST00000601079__exon_number_059__gene_id_ENSG00000227195	MIR663A	ENSG00000227195.58	-2.63429108415422	-21.3191661495493	1.88746634080416e-53	5.46574109324402e-50
ENSG00000066855.2	ENSG00000066855	ENSG00000066855_003	chr8	dexseq_prepare_annotation2.py	exon	66582106	66582107	.	+	.	ENST00000517944__exon_number_003__gene_id_ENSG00000066855	MTFR1	ENSG00000066855.2	-2.70118400791656	-24.6875453142388	5.67821156166205e-53	1.61004505870185e-49
ENSG00000180448.3	ENSG00000180448	ENSG00000180448_004	chr19	dexseq_prepare_annotation2.py	exon	1067316	1067317	.	+	.	ENST00000587602+ENST00000536472+ENST00000313093__exon_number_004__gene_id_ENSG00000180448	HMHA1	ENSG00000180448.3	-4.12745933085803	-24.205213412243	1.01911362775119e-52	2.77589885888018e-49
ENSG00000092148.73	ENSG00000092148	ENSG00000092148_074	chr14	dexseq_prepare_annotation2.py	exon	31672277	31672842	.	-	.	ENST00000556474__exon_number_074__gene_id_ENSG00000092148	HECTD1	ENSG00000092148.73	2.02844553714415	22.5254486641439	1.01977871864697e-52	2.77589885888018e-49
ENSG00000141002.ENSG00000267048.ENSG00000198211.ENSG00000258839.ENSG00000256390.ENSG00000258947.29	ENSG00000141002+ENSG00000267048+ENSG00000198211+ENSG00000258839+ENSG00000256390+ENSG00000258947	ENSG00000141002+ENSG00000267048+ENSG00000198211+ENSG00000258839+ENSG00000256390+ENSG00000258947_030	chr16	dexseq_prepare_annotation2.py	exon	89961446	89961490	.	+	.	ENST00000263347+ENST00000263346+ENST00000566751+ENST00000562184+ENST00000562256__exon_number_030__gene_id_ENSG00000141002+ENSG00000267048+ENSG00000198211+ENSG00000258839+ENSG00000256390+ENSG00000258947		ENSG00000141002.ENSG00000267048.ENSG00000198211.ENSG00000258839.ENSG00000256390.ENSG00000258947.29	-1.82556255307858	-19.5163613336764	2.38268742273107e-52	6.35864522148954e-49
ENSG00000187736.ENSG00000213901.20	ENSG00000187736+ENSG00000213901	ENSG00000187736+ENSG00000213901_021	chr2	dexseq_prepare_annotation2.py	exon	220022194	220022279	.	-	.	ENST00000426304+ENST00000450447+ENST00000318673+ENST00000418099+ENST00000356853+ENST00000457600+ENST00000498327+ENST00000409720__exon_number_021__gene_id_ENSG00000187736+ENSG00000213901		ENSG00000187736.ENSG00000213901.20	-3.06153079317036	-20.9943138062086	4.18206022857778e-52	1.09459796786562e-48
ENSG00000265408.ENSG00000172828.ENSG00000172831.1	ENSG00000265408+ENSG00000172828+ENSG00000172831	ENSG00000265408+ENSG00000172828+ENSG00000172831_002	chr16	dexseq_prepare_annotation2.py	exon	66968359	66968362	.	+	.	ENST00000417689+ENST00000561697__exon_number_002__gene_id_ENSG00000265408+ENSG00000172828+ENSG00000172831		ENSG00000265408.ENSG00000172828.ENSG00000172831.1	-3.25870072961089	-28.2465225939825	7.41905370991635e-52	1.90519899449197e-48
ENSG00000114735.15	ENSG00000114735	ENSG00000114735_016	chr3	dexseq_prepare_annotation2.py	exon	50614483	50614554	.	+	.	ENST00000424388+ENST00000434410+ENST00000448997+ENST00000232854+ENST00000482974+ENST00000455834__exon_number_016__gene_id_ENSG00000114735	HEMK1	ENSG00000114735.15	-3.49405430764146	-26.8617349789207	9.06322276389582e-52	2.28431816265651e-48
ENSG00000114735.21	ENSG00000114735	ENSG00000114735_022	chr3	dexseq_prepare_annotation2.py	exon	50617275	50617370	.	+	.	ENST00000434410+ENST00000443894+ENST00000448997+ENST00000232854+ENST00000482974+ENST00000455834__exon_number_022__gene_id_ENSG00000114735	HEMK1	ENSG00000114735.21	-3.69148363195277	-26.8468180691858	9.58362916671062e-52	2.37156487359421e-48
ENSG00000114735.23	ENSG00000114735	ENSG00000114735_024	chr3	dexseq_prepare_annotation2.py	exon	50617547	50617660	.	+	.	ENST00000434410+ENST00000443894+ENST00000448997+ENST00000232854+ENST00000482974+ENST00000455834__exon_number_024__gene_id_ENSG00000114735	HEMK1	ENSG00000114735.23	-3.61466938385229	-26.8404861695728	9.81353362600906e-52	2.38509172696555e-48
ENSG00000100201.33	ENSG00000100201	ENSG00000100201_034	chr22	dexseq_prepare_annotation2.py	exon	38902300	38902311	.	-	.	ENST00000381633+ENST00000479734+ENST00000396821+ENST00000403230__exon_number_034__gene_id_ENSG00000100201	DDX17	ENSG00000100201.33	-2.63839008425095	-26.2443832758605	1.09092118181263e-51	2.60487097558323e-48
ENSG00000126883.11	ENSG00000126883	ENSG00000126883_012	chr9	dexseq_prepare_annotation2.py	exon	134007983	134008032	.	+	.	ENST00000451030+ENST00000411637+ENST00000359428__exon_number_012__gene_id_ENSG00000126883	NUP214	ENSG00000126883.11	3.10866412371208	24.3323388649575	1.65062321755557e-51	3.87335813412009e-48
ENSG00000255103.ENSG00000127603.34	ENSG00000255103+ENSG00000127603	ENSG00000255103+ENSG00000127603_035	chr1	dexseq_prepare_annotation2.py	exon	39749858	39749892	.	+	.	ENST00000472385+ENST00000485063__exon_number_035__gene_id_ENSG00000255103+ENSG00000127603		ENSG00000255103.ENSG00000127603.34	-6.15420291133807	-27.9270743049332	2.20024549008413e-51	5.07559342265966e-48
ENSG00000147099.34	ENSG00000147099	ENSG00000147099_035	chrX	dexseq_prepare_annotation2.py	exon	71791796	71791906	.	-	.	ENST00000486704__exon_number_035__gene_id_ENSG00000147099	HDAC8	ENSG00000147099.34	2.89038498620723	26.5173356261185	3.30826603438337e-51	7.504415534628e-48
ENSG00000159216.40	ENSG00000159216	ENSG00000159216_041	chr21	dexseq_prepare_annotation2.py	exon	37342373	37342465	.	-	.	ENST00000460207+ENST00000475045__exon_number_041__gene_id_ENSG00000159216	RUNX1	ENSG00000159216.40	-2.3145093009512	-28.3600139827344	6.41580725519068e-51	1.43149281123478e-47
ENSG00000114735	ENSG00000114735	ENSG00000114735_001	chr3	dexseq_prepare_annotation2.py	exon	50606583	50606627	.	+	.	ENST00000434410__exon_number_001__gene_id_ENSG00000114735	HEMK1	ENSG00000114735	3.23843789707069	26.2944138837811	7.69805458170231e-51	1.68988439150553e-47
ENSG00000158286.21	ENSG00000158286	ENSG00000158286_022	chr1	dexseq_prepare_annotation2.py	exon	6270962	6270997	.	+	.	ENST00000377939+ENST00000463453__exon_number_022__gene_id_ENSG00000158286	RNF207	ENSG00000158286.21	4.556292800749	24.7259607845447	1.04695870219588e-50	2.26181301976136e-47
ENSG00000088756.5	ENSG00000088756	ENSG00000088756_006	chr18	dexseq_prepare_annotation2.py	exon	6754687	6754814	.	+	.	ENST00000583410__exon_number_006__gene_id_ENSG00000088756	ARHGAP28	ENSG00000088756.5	-3.73184315933473	-23.5320091529993	1.30290061712565e-50	2.77076066707269e-47
ENSG00000172890.37	ENSG00000172890	ENSG00000172890_038	chr11	dexseq_prepare_annotation2.py	exon	71191195	71191197	.	+	.	ENST00000526039+ENST00000530055__exon_number_038__gene_id_ENSG00000172890	NADSYN1	ENSG00000172890.37	-1.89716091468637	-20.2262041106687	2.58274719385335e-50	5.34120434859078e-47
ENSG00000227195.63	ENSG00000227195	ENSG00000227195_064	chr20	dexseq_prepare_annotation2.py	exon	26232103	26232128	.	-	.	ENST00000594130+ENST00000601901+ENST00000601119__exon_number_064__gene_id_ENSG00000227195	MIR663A	ENSG00000227195.63	-2.64809050023641	-20.2257783320675	2.59009343663984e-50	5.34120434859078e-47
ENSG00000172890.1	ENSG00000172890	ENSG00000172890_002	chr11	dexseq_prepare_annotation2.py	exon	71164255	71164256	.	+	.	ENST00000533612+ENST00000534634+ENST00000319023__exon_number_002__gene_id_ENSG00000172890	NADSYN1	ENSG00000172890.1	2.19179417669586	20.1403501814326	4.58134636306228e-50	9.30649229928157e-47
ENSG00000005810.14	ENSG00000005810	ENSG00000005810_015	chr13	dexseq_prepare_annotation2.py	exon	77641716	77641999	.	-	.	ENST00000407578+ENST00000357337+ENST00000544440+ENST00000429715__exon_number_015__gene_id_ENSG00000005810	MYCBP2	ENSG00000005810.14	-1.93954046978062	-19.981262689163	5.63443506476592e-50	1.12774046414682e-46
ENSG00000127419.5	ENSG00000127419	ENSG00000127419_006	chr4	dexseq_prepare_annotation2.py	exon	926234	926247	.	+	.	ENST00000264771+ENST00000505734+ENST00000504744+ENST00000513952+ENST00000514453+ENST00000515492+ENST00000507319__exon_number_006__gene_id_ENSG00000127419	TMEM175	ENSG00000127419.5	3.2625124570073	32.7369851942038	8.1494734112893e-50	1.60748953579233e-46
ENSG00000127419.4	ENSG00000127419	ENSG00000127419_005	chr4	dexseq_prepare_annotation2.py	exon	926232	926233	.	+	.	ENST00000264771+ENST00000505734+ENST00000513952+ENST00000514453+ENST00000515492+ENST00000507319__exon_number_005__gene_id_ENSG00000127419	TMEM175	ENSG00000127419.4	3.25783441300827	32.5846777787081	1.17497562954258e-49	2.28453868725191e-46
ENSG00000013441.27	ENSG00000013441	ENSG00000013441_028	chr2	dexseq_prepare_annotation2.py	exon	201725688	201725706	.	-	.	ENST00000492793+ENST00000473565+ENST00000461981__exon_number_028__gene_id_ENSG00000013441	CLK1	ENSG00000013441.27	-3.27335782179507	-28.1774105094903	1.54246371993833e-49	2.95681605175727e-46
ENSG00000142512.32	ENSG00000142512	ENSG00000142512_033	chr19	dexseq_prepare_annotation2.py	exon	51920966	51920991	.	-	.	ENST00000353836+ENST00000432469+ENST00000439889__exon_number_033__gene_id_ENSG00000142512	SIGLEC10	ENSG00000142512.32	2.85666941104325	24.9396960110305	1.97844533337412e-49	3.73989368344748e-46
ENSG00000127419	ENSG00000127419	ENSG00000127419_001	chr4	dexseq_prepare_annotation2.py	exon	926175	926191	.	+	.	ENST00000507319+ENST00000264771__exon_number_001__gene_id_ENSG00000127419	TMEM175	ENSG00000127419	3.25882627281079	32.2086883586978	2.91757878310543e-49	5.43960582352052e-46
ENSG00000114735.7	ENSG00000114735	ENSG00000114735_008	chr3	dexseq_prepare_annotation2.py	exon	50607001	50607005	.	+	.	ENST00000482974+ENST00000448997+ENST00000424388+ENST00000232854__exon_number_008__gene_id_ENSG00000114735	HEMK1	ENSG00000114735.7	3.24959176955002	25.1568424901342	6.21107768093718e-49	1.14235987244404e-45
ENSG00000100106.ENSG00000100101.24	ENSG00000100106+ENSG00000100101	ENSG00000100106+ENSG00000100101_025	chr22	dexseq_prepare_annotation2.py	exon	38111770	38111941	.	+	.	ENST00000406386+ENST00000344404+ENST00000455236+ENST00000492485__exon_number_025__gene_id_ENSG00000100106+ENSG00000100101		ENSG00000100106.ENSG00000100101.24	-4.87179993635717	-20.8038442116526	6.61472652916655e-49	1.20037883306554e-45
ENSG00000180448.2	ENSG00000180448	ENSG00000180448_003	chr19	dexseq_prepare_annotation2.py	exon	1067174	1067315	.	+	.	ENST00000313093__exon_number_003__gene_id_ENSG00000180448	HMHA1	ENSG00000180448.2	-4.06850143451642	-22.16477170872	2.35421811927545e-48	4.20028909255445e-45
ENSG00000159216.41	ENSG00000159216	ENSG00000159216_042	chr21	dexseq_prepare_annotation2.py	exon	37354049	37354214	.	-	.	ENST00000460207+ENST00000475045__exon_number_042__gene_id_ENSG00000159216	RUNX1	ENSG00000159216.41	-2.31036110251894	-26.5901031244895	2.40608415578483e-48	4.20028909255445e-45
ENSG00000147996.19	ENSG00000147996	ENSG00000147996_020	chr9	dexseq_prepare_annotation2.py	exon	70434178	70434243	.	-	.	ENST00000463075+ENST00000486221+ENST00000480229+ENST00000461932+ENST00000377392+ENST00000476797+ENST00000382405+ENST00000430059+ENST00000485088+ENST00000468066+ENST00000489273+ENST00000377395+ENST00000429800+ENST00000476161+ENST00000480819+ENST00000486191+ENST00000465474+ENST00000497250+ENST00000377389__exon_number_020__gene_id_ENSG00000147996	CBWD5	ENSG00000147996.19	-1.44243394851162	-22.1603681364522	2.40716625804903e-48	4.20028909255445e-45
ENSG00000022840.71	ENSG00000022840	ENSG00000022840_072	chr12	dexseq_prepare_annotation2.py	exon	121014686	121014689	.	+	.	ENST00000325954+ENST00000538254+ENST00000542701+ENST00000413266+ENST00000545419__exon_number_072__gene_id_ENSG00000022840	RNF10	ENSG00000022840.71	2.44163156050736	19.9073221889904	3.1208733023088e-48	5.37671163372323e-45
ENSG00000212091.ENSG00000144061.29	ENSG00000212091+ENSG00000144061	ENSG00000212091+ENSG00000144061_030	chr2	dexseq_prepare_annotation2.py	exon	110922265	110922307	.	-	.	ENST00000355301+ENST00000496524+ENST00000393272+ENST00000417665+ENST00000445609+ENST00000461707+ENST00000316534__exon_number_030__gene_id_ENSG00000212091+ENSG00000144061		ENSG00000212091.ENSG00000144061.29	-2.4424877183349	-26.3868309492688	4.84312904100228e-48	8.23955489834417e-45
ENSG00000114735.9	ENSG00000114735	ENSG00000114735_010	chr3	dexseq_prepare_annotation2.py	exon	50607243	50608361	.	+	.	ENST00000482974__exon_number_010__gene_id_ENSG00000114735	HEMK1	ENSG00000114735.9	3.12783041898002	24.6193460302254	5.18840576914336e-48	8.71799494318171e-45
ENSG00000085872.ENSG00000105085.ENSG00000269578.ENSG00000214046.ENSG00000127526.ENSG00000269058.ENSG00000141979.ENSG00000268790.128	ENSG00000085872+ENSG00000105085+ENSG00000269578+ENSG00000214046+ENSG00000127526+ENSG00000269058+ENSG00000141979+ENSG00000268790	ENSG00000085872+ENSG00000105085+ENSG00000269578+ENSG00000214046+ENSG00000127526+ENSG00000269058+ENSG00000141979+ENSG00000268790_129	chr19	dexseq_prepare_annotation2.py	exon	16763509	16763772	.	-	.	ENST00000487803+ENST00000594507+ENST00000358726__exon_number_129__gene_id_ENSG00000085872+ENSG00000105085+ENSG00000269578+ENSG00000214046+ENSG00000127526+ENSG00000269058+ENSG00000141979+ENSG00000268790		ENSG00000085872.ENSG00000105085.ENSG00000269578.ENSG00000214046.ENSG00000127526.ENSG00000269058.ENSG00000141979.ENSG00000268790.128	2.35801182928648	18.1529580956669	6.22865698700798e-48	1.03382792914969e-44
ENSG00000068878.13	ENSG00000068878	ENSG00000068878_014	chr2	dexseq_prepare_annotation2.py	exon	54112827	54112912	.	-	.	ENST00000421748+ENST00000389993+ENST00000404125+ENST00000476586__exon_number_014__gene_id_ENSG00000068878	PSME4	ENSG00000068878.13	-4.37876190143209	-26.9467858702855	8.18922440300515e-48	1.34286507099061e-44
ENSG00000091536.67	ENSG00000091536	ENSG00000091536_068	chr17	dexseq_prepare_annotation2.py	exon	18061622	18061625	.	+	.	ENST00000556535+ENST00000557190__exon_number_068__gene_id_ENSG00000091536	MYO15A	ENSG00000091536.67	-2.29921450738918	-18.0864347657102	1.05861189927012e-47	1.71524113483763e-44
ENSG00000161010.ENSG00000197226.23	ENSG00000161010+ENSG00000197226	ENSG00000161010+ENSG00000197226_024	chr5	dexseq_prepare_annotation2.py	exon	179268907	179268907	.	-	.	ENST00000520995+ENST00000523084+ENST00000376931+ENST00000522663+ENST00000520150+ENST00000518235+ENST00000292586+ENST00000521675+ENST00000519208+ENST00000521299+ENST00000523737+ENST00000520698+ENST00000403396+ENST00000518219+ENST00000520900__exon_number_024__gene_id_ENSG00000161010+ENSG00000197226		ENSG00000161010.ENSG00000197226.23	-1.60770493882263	-19.5800538986415	1.07441875356303e-47	1.72037194842575e-44
ENSG00000114735.2	ENSG00000114735	ENSG00000114735_003	chr3	dexseq_prepare_annotation2.py	exon	50606705	50606908	.	+	.	ENST00000232854__exon_number_003__gene_id_ENSG00000114735	HEMK1	ENSG00000114735.2	3.18430496742004	24.3229975214318	1.69507494023721e-47	2.68261377431517e-44
ENSG00000198947.90	ENSG00000198947	ENSG00000198947_091	chrX	dexseq_prepare_annotation2.py	exon	32563276	32563451	.	-	.	ENST00000357033+ENST00000378677+ENST00000288447__exon_number_091__gene_id_ENSG00000198947	DMD	ENSG00000198947.90	-2.45307242735648	-20.0481735869574	2.24554307785278e-47	3.51293275316088e-44
ENSG00000129084.ENSG00000256206.ENSG00000129083.4	ENSG00000129084+ENSG00000256206+ENSG00000129083	ENSG00000129084+ENSG00000256206+ENSG00000129083_005	chr11	dexseq_prepare_annotation2.py	exon	14479096	14479329	.	-	.	ENST00000249923+ENST00000439561__exon_number_005__gene_id_ENSG00000129084+ENSG00000256206+ENSG00000129083		ENSG00000129084.ENSG00000256206.ENSG00000129083.4	2.12196825817292	19.0983167931303	2.35383384738187e-47	3.64049827420698e-44
ENSG00000134109.13	ENSG00000134109	ENSG00000134109_014	chr3	dexseq_prepare_annotation2.py	exon	5243438	5243464	.	+	.	ENST00000256497+ENST00000465369+ENST00000445686+ENST00000434243+ENST00000492751__exon_number_014__gene_id_ENSG00000134109	EDEM1	ENSG00000134109.13	-4.22223604430199	-42.7930865137224	5.40227764132551e-47	8.26141790805983e-44
ENSG00000150093.55	ENSG00000150093	ENSG00000150093_056	chr10	dexseq_prepare_annotation2.py	exon	33247414	33247814	.	-	.	ENST00000439974__exon_number_056__gene_id_ENSG00000150093	ITGB1	ENSG00000150093.55	2.8935445058514	28.985173330332	5.50091482652008e-47	8.31878900704292e-44
ENSG00000063978.ENSG00000206113.ENSG00000125386.ENSG00000249428.95	ENSG00000063978+ENSG00000206113+ENSG00000125386+ENSG00000249428	ENSG00000063978+ENSG00000206113+ENSG00000125386+ENSG00000249428_096	chr4	dexseq_prepare_annotation2.py	exon	2664836	2664930	.	+	.	ENST00000512465+ENST00000505311+ENST00000513898+ENST00000382839+ENST00000502458+ENST00000324666+ENST00000545951+ENST00000513350+ENST00000506904__exon_number_096__gene_id_ENSG00000063978+ENSG00000206113+ENSG00000125386+ENSG00000249428		ENSG00000063978.ENSG00000206113.ENSG00000125386.ENSG00000249428.95	1.81064059575706	17.1757915124589	7.14557122922992e-47	1.06871833078228e-43
ENSG00000005810.4	ENSG00000005810	ENSG00000005810_005	chr13	dexseq_prepare_annotation2.py	exon	77625946	77626053	.	-	.	ENST00000407578+ENST00000357337+ENST00000544440+ENST00000429715__exon_number_005__gene_id_ENSG00000005810	MYCBP2	ENSG00000005810.4	-2.27319638030344	-18.9329117537129	7.35761002122709e-47	1.08847043121638e-43
ENSG00000114735.6	ENSG00000114735	ENSG00000114735_007	chr3	dexseq_prepare_annotation2.py	exon	50606998	50607000	.	+	.	ENST00000448997+ENST00000482974+ENST00000232854__exon_number_007__gene_id_ENSG00000114735	HEMK1	ENSG00000114735.6	3.26475453236525	23.8560296395222	1.11682157785517e-46	1.63443835710561e-43
ENSG00000167543.5	ENSG00000167543	ENSG00000167543_006	chr17	dexseq_prepare_annotation2.py	exon	27895045	27895064	.	+	.	ENST00000580183__exon_number_006__gene_id_ENSG00000167543	TP53I13	ENSG00000167543.5	-5.25531138344411	-27.7591791172637	1.12982683961175e-46	1.63588108884764e-43
ENSG00000148337.70	ENSG00000148337	ENSG00000148337_071	chr9	dexseq_prepare_annotation2.py	exon	130953852	130953868	.	-	.	ENST00000357558+ENST00000372938+ENST00000325721__exon_number_071__gene_id_ENSG00000148337	CIZ1	ENSG00000148337.70	-3.58624819929643	-17.7175850194919	1.22430475243854e-46	1.75401631285414e-43
ENSG00000059573.23	ENSG00000059573	ENSG00000059573_024	chr10	dexseq_prepare_annotation2.py	exon	97416354	97416366	.	-	.	ENST00000483788+ENST00000371221+ENST00000371224__exon_number_024__gene_id_ENSG00000059573	ALDH18A1	ENSG00000059573.23	-2.96299356186413	-26.1250691578977	1.25535214507177e-46	1.77976242709065e-43
ENSG00000158286.23	ENSG00000158286	ENSG00000158286_024	chr1	dexseq_prepare_annotation2.py	exon	6270999	6271080	.	+	.	ENST00000496329__exon_number_024__gene_id_ENSG00000158286	RNF207	ENSG00000158286.23	4.6288442948521	22.5723293026593	1.45587980103224e-46	2.0427794696896e-43
ENSG00000180448.7	ENSG00000180448	ENSG00000180448_008	chr19	dexseq_prepare_annotation2.py	exon	1068332	1068412	.	+	.	ENST00000590214__exon_number_008__gene_id_ENSG00000180448	HMHA1	ENSG00000180448.7	-3.87152122500205	-21.2929546897202	2.01754710310744e-46	2.80198176912482e-43
ENSG00000227195.57	ENSG00000227195	ENSG00000227195_058	chr20	dexseq_prepare_annotation2.py	exon	26189960	26189978	.	-	.	ENST00000600225+ENST00000601079+ENST00000610014__exon_number_058__gene_id_ENSG00000227195	MIR663A	ENSG00000227195.57	-2.61608275398665	-18.8329123763851	3.12851367168234e-46	4.30101107330284e-43
ENSG00000092148.76	ENSG00000092148	ENSG00000092148_077	chr14	dexseq_prepare_annotation2.py	exon	31676222	31676596	.	-	.	ENST00000399332+ENST00000556224__exon_number_077__gene_id_ENSG00000092148	HECTD1	ENSG00000092148.76	2.19076194699449	19.8447290458258	5.7289800262303e-46	7.79731368510022e-43
ENSG00000223745.58	ENSG00000223745	ENSG00000223745_059	chr1	dexseq_prepare_annotation2.py	exon	93806015	93806029	.	-	.	ENST00000452347+ENST00000411670+ENST00000451302+ENST00000413606+ENST00000421202+ENST00000457387+ENST00000449305+ENST00000438777+ENST00000447577__exon_number_059__gene_id_ENSG00000223745	RP4-717I23.3	ENSG00000223745.58	2.86331038104603	18.1927539528896	8.70033783144654e-46	1.17241790086472e-42
ENSG00000095564.35	ENSG00000095564	ENSG00000095564_036	chr10	dexseq_prepare_annotation2.py	exon	93768798	93768965	.	+	.	ENST00000265990+ENST00000544642__exon_number_036__gene_id_ENSG00000095564	BTAF1	ENSG00000095564.35	-3.21563049352341	-19.9060334358438	1.11942064911475e-45	1.4936912608477e-42
ENSG00000158286.41	ENSG00000158286	ENSG00000158286_042	chr1	dexseq_prepare_annotation2.py	exon	6281352	6281359	.	+	.	ENST00000377939__exon_number_042__gene_id_ENSG00000158286	RNF207	ENSG00000158286.41	1.92833145281162	22.1141681750572	1.19014758280733e-45	1.57264715012452e-42
ENSG00000108309.26	ENSG00000108309	ENSG00000108309_027	chr17	dexseq_prepare_annotation2.py	exon	42396039	42396039	.	+	.	ENST00000426726__exon_number_027__gene_id_ENSG00000108309	RUNDC3A	ENSG00000108309.26	1.46980260585142	24.7754013162545	1.4336836328096e-45	1.87623695650275e-42
ENSG00000142512.30	ENSG00000142512	ENSG00000142512_031	chr19	dexseq_prepare_annotation2.py	exon	51920897	51920952	.	-	.	ENST00000357375+ENST00000439889+ENST00000353836+ENST00000529627+ENST00000356298+ENST00000432469+ENST00000339313__exon_number_031__gene_id_ENSG00000142512	SIGLEC10	ENSG00000142512.30	2.85766496905425	22.8047682715055	1.47805007382151e-45	1.91587665902218e-42
ENSG00000105135.15	ENSG00000105135	ENSG00000105135_016	chr19	dexseq_prepare_annotation2.py	exon	15227094	15227132	.	-	.	ENST00000533086+ENST00000524779+ENST00000534378+ENST00000263383+ENST00000525880+ENST00000596093+ENST00000598709+ENST00000534806__exon_number_016__gene_id_ENSG00000105135	ILVBL	ENSG00000105135.15	-2.57958875951205	-21.3385163980667	2.47668493950601e-45	3.18004009737346e-42
ENSG00000205133.39	ENSG00000205133	ENSG00000205133_040	chr8	dexseq_prepare_annotation2.py	exon	93978303	93978315	.	-	.	ENST00000522925+ENST00000537541+ENST00000521617+ENST00000522903+ENST00000523580+ENST00000524037+ENST00000378861+ENST00000523375+ENST00000519792+ENST00000520430+ENST00000519069+ENST00000521988+ENST00000517858+ENST00000517540+ENST00000518748__exon_number_040__gene_id_ENSG00000205133	TRIQK	ENSG00000205133.39	2.13096197891125	23.4505091275623	3.81790150991621e-45	4.85633503929089e-42
ENSG00000181090.24	ENSG00000181090	ENSG00000181090_025	chr9	dexseq_prepare_annotation2.py	exon	140671070	140671233	.	+	.	ENST00000460843+ENST00000462484+ENST00000371394+ENST00000465566+ENST00000462942+ENST00000334856__exon_number_025__gene_id_ENSG00000181090	EHMT1	ENSG00000181090.24	-6.36358649846	-29.6118036780139	4.47361669517874e-45	5.63770975059178e-42
ENSG00000215440.ENSG00000124222.ENSG00000254995.88	ENSG00000215440+ENSG00000124222+ENSG00000254995	ENSG00000215440+ENSG00000124222+ENSG00000254995_089	chr20	dexseq_prepare_annotation2.py	exon	57293136	57294287	.	+	.	ENST00000532531+ENST00000527587__exon_number_089__gene_id_ENSG00000215440+ENSG00000124222+ENSG00000254995		ENSG00000215440.ENSG00000124222.ENSG00000254995.88	-2.02333282598617	-22.1233892936091	5.58251757249887e-45	6.97061824926435e-42
ENSG00000163625.81	ENSG00000163625	ENSG00000163625_082	chr4	dexseq_prepare_annotation2.py	exon	85771169	85771178	.	-	.	ENST00000295888+ENST00000426414+ENST00000322366+ENST00000504990__exon_number_082__gene_id_ENSG00000163625	WDFY3	ENSG00000163625.81	1.98664015192432	17.6772636122193	6.65582923604911e-45	8.23525751376356e-42
ENSG00000134109.12	ENSG00000134109	ENSG00000134109_013	chr3	dexseq_prepare_annotation2.py	exon	5241277	5241380	.	+	.	ENST00000465369+ENST00000445686+ENST00000492751+ENST00000256497__exon_number_013__gene_id_ENSG00000134109	EDEM1	ENSG00000134109.12	-4.11521875880676	-39.2920407462334	7.98240941621459e-45	9.78765647545095e-42
ENSG00000141140.65	ENSG00000141140	ENSG00000141140_066	chr17	dexseq_prepare_annotation2.py	exon	34883382	34883484	.	-	.	ENST00000268852+ENST00000431794+ENST00000589404+ENST00000586908+ENST00000591794+ENST00000585719+ENST00000586007__exon_number_066__gene_id_ENSG00000141140	MYO19	ENSG00000141140.65	2.55058266398322	19.0192649636744	1.31843711261609e-44	1.60217184230703e-41
ENSG00000156113.68	ENSG00000156113	ENSG00000156113_069	chr10	dexseq_prepare_annotation2.py	exon	79398128	79398353	.	-	.	ENST00000286627__exon_number_069__gene_id_ENSG00000156113	KCNMA1	ENSG00000156113.68	2.70919672159031	18.9479072723077	2.06097127176372e-44	2.48233958407838e-41
ENSG00000232732.45	ENSG00000232732	ENSG00000232732_046	chr2	dexseq_prepare_annotation2.py	exon	200775779	200775805	.	-	.	ENST00000457577+ENST00000599977+ENST00000608498+ENST00000608419+ENST00000596619__exon_number_046__gene_id_ENSG00000232732	AC073043.1	ENSG00000232732.45	-5.29708853791478	-18.8903032774948	2.95715769195776e-44	3.50047191009485e-41
ENSG00000077782.34	ENSG00000077782	ENSG00000077782_035	chr8	dexseq_prepare_annotation2.py	exon	38277254	38277562	.	-	.	ENST00000527114+ENST00000527745__exon_number_035__gene_id_ENSG00000077782	FGFR1	ENSG00000077782.34	-1.70504682645514	-17.8818572173273	2.95771782885688e-44	3.50047191009485e-41
ENSG00000172890.36	ENSG00000172890	ENSG00000172890_037	chr11	dexseq_prepare_annotation2.py	exon	71190340	71191194	.	+	.	ENST00000530055__exon_number_037__gene_id_ENSG00000172890	NADSYN1	ENSG00000172890.36	-1.9504527619137	-18.1351427028668	3.74452176374858e-44	4.39345384147822e-41
ENSG00000180448.6	ENSG00000180448	ENSG00000180448_007	chr19	dexseq_prepare_annotation2.py	exon	1067497	1067673	.	+	.	ENST00000586866__exon_number_007__gene_id_ENSG00000180448	HMHA1	ENSG00000180448.6	-3.82128569663096	-20.2534267526719	4.61388959686086e-44	5.3672155196714e-41
ENSG00000104365.45	ENSG00000104365	ENSG00000104365_046	chr8	dexseq_prepare_annotation2.py	exon	42177165	42177268	.	+	.	ENST00000517917+ENST00000520201__exon_number_046__gene_id_ENSG00000104365	IKBKB	ENSG00000104365.45	2.26469098709112	18.943317920135	5.19632747642928e-44	5.99352337732588e-41
ENSG00000114735.28	ENSG00000114735	ENSG00000114735_029	chr3	dexseq_prepare_annotation2.py	exon	50618108	50622179	.	+	.	ENST00000448997+ENST00000232854__exon_number_029__gene_id_ENSG00000114735	HEMK1	ENSG00000114735.28	-3.53875951114324	-22.3022142971038	7.08710391645579e-44	8.10568154908725e-41
ENSG00000114374	ENSG00000114374	ENSG00000114374_001	chrY	dexseq_prepare_annotation2.py	exon	14813160	14813968	.	+	.	ENST00000338981__exon_number_001__gene_id_ENSG00000114374	USP9Y	ENSG00000114374	-2.78315575191468	-19.5194054274656	8.58537409061698e-44	9.73745974879369e-41
ENSG00000163625.79	ENSG00000163625	ENSG00000163625_080	chr4	dexseq_prepare_annotation2.py	exon	85770826	85771054	.	-	.	ENST00000504990__exon_number_080__gene_id_ENSG00000163625	WDFY3	ENSG00000163625.79	2.02347471859686	17.3027567497397	1.13733388442929e-43	1.27929383200396e-40
ENSG00000114735.10	ENSG00000114735	ENSG00000114735_011	chr3	dexseq_prepare_annotation2.py	exon	50608362	50608725	.	+	.	ENST00000424388+ENST00000434410+ENST00000448997+ENST00000232854+ENST00000482974+ENST00000455834__exon_number_011__gene_id_ENSG00000114735	HEMK1	ENSG00000114735.10	2.99138878480314	22.1860751396079	1.16109540885641e-43	1.29531613468512e-40
ENSG00000022840.73	ENSG00000022840	ENSG00000022840_074	chr12	dexseq_prepare_annotation2.py	exon	121014692	121015050	.	+	.	ENST00000325954+ENST00000542701__exon_number_074__gene_id_ENSG00000022840	RNF10	ENSG00000022840.73	2.63095721837126	18.2068834390453	2.07523899344466e-43	2.28679664624712e-40
ENSG00000177239.29	ENSG00000177239	ENSG00000177239_030	chr9	dexseq_prepare_annotation2.py	exon	139998878	139999054	.	+	.	ENST00000535028+ENST00000536349+ENST00000480100__exon_number_030__gene_id_ENSG00000177239	MAN1B1	ENSG00000177239.29	3.04591281158533	23.4241039529722	2.08344257021993e-43	2.28679664624712e-40
ENSG00000175287.ENSG00000095319.ENSG00000251184.106	ENSG00000175287+ENSG00000095319+ENSG00000251184	ENSG00000175287+ENSG00000095319+ENSG00000251184_107	chr9	dexseq_prepare_annotation2.py	exon	131768781	131769375	.	+	.	ENST00000372577__exon_number_107__gene_id_ENSG00000175287+ENSG00000095319+ENSG00000251184		ENSG00000175287.ENSG00000095319.ENSG00000251184.106	-2.57218256146507	-20.4439609578065	2.15280509994225e-43	2.34402586013952e-40
ENSG00000114735.20	ENSG00000114735	ENSG00000114735_021	chr3	dexseq_prepare_annotation2.py	exon	50616252	50616357	.	+	.	ENST00000455834+ENST00000448997+ENST00000232854+ENST00000434410__exon_number_021__gene_id_ENSG00000114735	HEMK1	ENSG00000114735.20	-2.73634787633658	-21.8462574884232	4.96829035158672e-43	5.3666604898572e-40
ENSG00000159217.ENSG00000264552.20	ENSG00000159217+ENSG00000264552	ENSG00000159217+ENSG00000264552_021	chr17	dexseq_prepare_annotation2.py	exon	47122353	47122427	.	+	.	ENST00000290341+ENST00000431824__exon_number_021__gene_id_ENSG00000159217+ENSG00000264552		ENSG00000159217.ENSG00000264552.20	4.22677231077378	39.6187301776151	5.71250636375581e-43	6.1219626269784e-40
ENSG00000159216.43	ENSG00000159216	ENSG00000159216_044	chr21	dexseq_prepare_annotation2.py	exon	37357048	37357128	.	-	.	ENST00000475045__exon_number_044__gene_id_ENSG00000159216	RUNX1	ENSG00000159216.43	-2.22642149870013	-23.1500205877514	5.85896478061916e-43	6.22986471512976e-40
ENSG00000005884.22	ENSG00000005884	ENSG00000005884_023	chr17	dexseq_prepare_annotation2.py	exon	48151576	48151644	.	+	.	ENST00000007722+ENST00000505306+ENST00000512553+ENST00000506401+ENST00000320031+ENST00000544892+ENST00000510809__exon_number_023__gene_id_ENSG00000005884	ITGA3	ENSG00000005884.22	-1.91446573491734	-26.555375841423	8.36990269550232e-43	8.830766407488e-40
ENSG00000079102.32	ENSG00000079102	ENSG00000079102_033	chr8	dexseq_prepare_annotation2.py	exon	93023316	93023319	.	-	.	ENST00000396218+ENST00000360348+ENST00000523629+ENST00000520724+ENST00000523290+ENST00000436581+ENST00000518844+ENST00000517792+ENST00000265814+ENST00000521553+ENST00000519847+ENST00000518992+ENST00000521054+ENST00000422361__exon_number_033__gene_id_ENSG00000079102	RUNX1T1	ENSG00000079102.32	-3.42442633784368	-21.7041624047734	9.16194008099609e-43	9.59205792956778e-40
ENSG00000113575.ENSG00000272772.ENSG00000113558.ENSG00000273345.ENSG00000006837.79	ENSG00000113575+ENSG00000272772+ENSG00000113558+ENSG00000273345+ENSG00000006837	ENSG00000113575+ENSG00000272772+ENSG00000113558+ENSG00000273345+ENSG00000006837_080	chr5	dexseq_prepare_annotation2.py	exon	133695588	133695782	.	-	.	ENST00000523832+ENST00000265334+ENST00000521118+ENST00000523054+ENST00000435211__exon_number_080__gene_id_ENSG00000113575+ENSG00000272772+ENSG00000113558+ENSG00000273345+ENSG00000006837		ENSG00000113575.ENSG00000272772.ENSG00000113558.ENSG00000273345.ENSG00000006837.79	-2.97504737935126	-15.8015678724281	1.41049231057368e-42	1.4654369079848e-39
ENSG00000180448.4	ENSG00000180448	ENSG00000180448_005	chr19	dexseq_prepare_annotation2.py	exon	1067318	1067325	.	+	.	ENST00000591293+ENST00000587602+ENST00000536472+ENST00000313093__exon_number_005__gene_id_ENSG00000180448	HMHA1	ENSG00000180448.4	-3.99723656371975	-19.61003150359	1.42550377858753e-42	1.4698131877053e-39
ENSG00000162878.26	ENSG00000162878	ENSG00000162878_027	chr2	dexseq_prepare_annotation2.py	exon	42285054	42285326	.	+	.	ENST00000490302+ENST00000480099+ENST00000294964__exon_number_027__gene_id_ENSG00000162878	PKDCC	ENSG00000162878.26	-2.17922812326217	-23.4136079120302	1.64425716102081e-42	1.68261904049936e-39
ENSG00000168026.20	ENSG00000168026	ENSG00000168026_021	chr3	dexseq_prepare_annotation2.py	exon	39161123	39161148	.	+	.	ENST00000459702+ENST00000479954__exon_number_021__gene_id_ENSG00000168026	TTC21A	ENSG00000168026.20	-3.30689391106434	-19.5704187862707	1.7637563638112e-42	1.7914368088343e-39
ENSG00000166689.53	ENSG00000166689	ENSG00000166689_054	chr11	dexseq_prepare_annotation2.py	exon	16877350	16877461	.	-	.	ENST00000529213+ENST00000531066+ENST00000355661+ENST00000528376+ENST00000448080+ENST00000528637__exon_number_054__gene_id_ENSG00000166689	PLEKHA7	ENSG00000166689.53	-2.85833397972671	-17.9502665844433	2.40274094943948e-42	2.42237223290046e-39
ENSG00000156873.ENSG00000260899.ENSG00000080603.60	ENSG00000156873+ENSG00000260899+ENSG00000080603	ENSG00000156873+ENSG00000260899+ENSG00000080603_061	chr16	dexseq_prepare_annotation2.py	exon	30762539	30762602	.	+	.	ENST00000328273+ENST00000563588+ENST00000483578+ENST00000563913+ENST00000424889+ENST00000565924+ENST00000569762+ENST00000565897+ENST00000564838__exon_number_061__gene_id_ENSG00000156873+ENSG00000260899+ENSG00000080603		ENSG00000156873.ENSG00000260899.ENSG00000080603.60	3.53925757459938	22.3008151402766	2.42289594764847e-42	2.42473093502058e-39
ENSG00000263072.23	ENSG00000263072	ENSG00000263072_024	chr16	dexseq_prepare_annotation2.py	exon	3182947	3183195	.	-	.	ENST00000571449__exon_number_024__gene_id_ENSG00000263072	RP11-473M20.14	ENSG00000263072.23	-1.94785256937391	-21.1109562619304	2.561380261832e-42	2.5446097647892e-39
ENSG00000215029.ENSG00000185945.3	ENSG00000215029+ENSG00000185945	ENSG00000215029+ENSG00000185945_004	chrX	dexseq_prepare_annotation2.py	exon	101618184	101618366	.	-	.	ENST00000457521+ENST00000372750+ENST00000372749+ENST00000412230__exon_number_004__gene_id_ENSG00000215029+ENSG00000185945		ENSG00000215029.ENSG00000185945.3	-4.75497652365949	-19.4579162630054	3.23240715574201e-42	3.18797326897069e-39
ENSG00000077782.72	ENSG00000077782	ENSG00000077782_073	chr8	dexseq_prepare_annotation2.py	exon	38287521	38288338	.	-	.	ENST00000526570__exon_number_073__gene_id_ENSG00000077782	FGFR1	ENSG00000077782.72	1.2871507251485	17.2123152427055	3.64427014304215e-42	3.56831726099615e-39
ENSG00000177542.21	ENSG00000177542	ENSG00000177542_022	chr11	dexseq_prepare_annotation2.py	exon	793905	794260	.	-	.	ENST00000532361__exon_number_022__gene_id_ENSG00000177542	SLC25A22	ENSG00000177542.21	-4.30775215549208	-20.1165941077953	4.09427181755641e-42	3.96451419424946e-39
ENSG00000114374.1	ENSG00000114374	ENSG00000114374_002	chrY	dexseq_prepare_annotation2.py	exon	14813969	14813984	.	+	.	ENST00000493168+ENST00000338981__exon_number_002__gene_id_ENSG00000114374	USP9Y	ENSG00000114374.1	-2.77670556281134	-18.8457873805358	4.10715782450918e-42	3.96451419424946e-39
ENSG00000172890.34	ENSG00000172890	ENSG00000172890_035	chr11	dexseq_prepare_annotation2.py	exon	71189441	71189515	.	+	.	ENST00000319023+ENST00000527852+ENST00000539574+ENST00000529840+ENST00000525200+ENST00000530534__exon_number_035__gene_id_ENSG00000172890	NADSYN1	ENSG00000172890.34	-1.94682591664513	-17.3528140406512	8.45012421885815e-42	8.0992060321074e-39
ENSG00000145687.13	ENSG00000145687	ENSG00000145687_014	chr5	dexseq_prepare_annotation2.py	exon	80736357	80736376	.	-	.	ENST00000512923__exon_number_014__gene_id_ENSG00000145687	SSBP2	ENSG00000145687.13	-2.28761264088655	-18.5398312208332	9.41096121086362e-42	8.95706331246273e-39
ENSG00000175224.42	ENSG00000175224	ENSG00000175224_043	chr11	dexseq_prepare_annotation2.py	exon	46670277	46670417	.	+	.	ENST00000525850__exon_number_043__gene_id_ENSG00000175224	ATG13	ENSG00000175224.42	2.60192422337777	19.4314264517133	1.17374357872598e-41	1.10937515482876e-38
ENSG00000077782.75	ENSG00000077782	ENSG00000077782_076	chr8	dexseq_prepare_annotation2.py	exon	38314960	38314964	.	-	.	ENST00000532791+ENST00000530701+ENST00000397103+ENST00000341462+ENST00000326324+ENST00000434187+ENST00000484370+ENST00000413133+ENST00000529552+ENST00000440174+ENST00000447712+ENST00000397113+ENST00000356207+ENST00000487647+ENST00000425967+ENST00000530568+ENST00000496296+ENST00000397091+ENST00000397090+ENST00000397108+ENST00000527203+ENST00000526742+ENST00000470826+ENST00000525001+ENST00000335922…	FGFR1	ENSG00000077782.75	1.68125145720378	17.0472939507358	1.1998424159405e-41	1.12622174025345e-38
ENSG00000092148.75	ENSG00000092148	ENSG00000092148_076	chr14	dexseq_prepare_annotation2.py	exon	31675164	31675382	.	-	.	ENST00000553616__exon_number_076__gene_id_ENSG00000092148	HECTD1	ENSG00000092148.75	2.06490567694567	18.1888033584741	1.31246703143377e-41	1.22349794780295e-38
ENSG00000091536.66	ENSG00000091536	ENSG00000091536_067	chr17	dexseq_prepare_annotation2.py	exon	18061036	18061214	.	+	.	ENST00000205890+ENST00000418233+ENST00000445289__exon_number_067__gene_id_ENSG00000091536	MYO15A	ENSG00000091536.66	-2.41301874262229	-16.3168012615343	1.52319696023453e-41	1.40786678124828e-38
ENSG00000140694.46	ENSG00000140694	ENSG00000140694_047	chr16	dexseq_prepare_annotation2.py	exon	14724096	14724108	.	-	.	ENST00000563641+ENST00000341484+ENST00000437198+ENST00000420015+ENST00000566021__exon_number_047__gene_id_ENSG00000140694	PARN	ENSG00000140694.46	-3.16329801684487	-20.1169927205697	1.53093086577625e-41	1.40786678124828e-38
ENSG00000164975.16	ENSG00000164975	ENSG00000164975_017	chr9	dexseq_prepare_annotation2.py	exon	15459717	15460311	.	+	.	ENST00000380821+ENST00000467062+ENST00000490969__exon_number_017__gene_id_ENSG00000164975	SNAPC3	ENSG00000164975.16	-2.39225906900013	-23.3513426250685	1.64489858898863e-41	1.50252102454443e-38
ENSG00000131018.136	ENSG00000131018	ENSG00000131018_137	chr6	dexseq_prepare_annotation2.py	exon	152688353	152688517	.	-	.	ENST00000469439+ENST00000471834+ENST00000341594+ENST00000448038+ENST00000265368+ENST00000454018+ENST00000367255+ENST00000423061__exon_number_137__gene_id_ENSG00000131018	SYNE1	ENSG00000131018.136	-5.4539693526672	-15.1182568823849	1.77320353139992e-41	1.60892213489416e-38
ENSG00000085872.ENSG00000105085.ENSG00000269578.ENSG00000214046.ENSG00000127526.ENSG00000269058.ENSG00000141979.ENSG00000268790.102	ENSG00000085872+ENSG00000105085+ENSG00000269578+ENSG00000214046+ENSG00000127526+ENSG00000269058+ENSG00000141979+ENSG00000268790	ENSG00000085872+ENSG00000105085+ENSG00000269578+ENSG00000214046+ENSG00000127526+ENSG00000269058+ENSG00000141979+ENSG00000268790_103	chr19	dexseq_prepare_annotation2.py	exon	16741279	16741370	.	-	.	ENST00000593991__exon_number_103__gene_id_ENSG00000085872+ENSG00000105085+ENSG00000269578+ENSG00000214046+ENSG00000127526+ENSG00000269058+ENSG00000141979+ENSG00000268790		ENSG00000085872.ENSG00000105085.ENSG00000269578.ENSG00000214046.ENSG00000127526.ENSG00000269058.ENSG00000141979.ENSG00000268790.102	1.35798096861745	16.2967047325896	1.79022979796942e-41	1.61361355094724e-38
ENSG00000159216.42	ENSG00000159216	ENSG00000159216_043	chr21	dexseq_prepare_annotation2.py	exon	37356870	37357047	.	-	.	ENST00000460207+ENST00000475045__exon_number_043__gene_id_ENSG00000159216	RUNX1	ENSG00000159216.42	-2.27063147637713	-22.2040931629878	2.21592364008069e-41	1.98417009990725e-38
ENSG00000159216.44	ENSG00000159216	ENSG00000159216_045	chr21	dexseq_prepare_annotation2.py	exon	37360428	37360469	.	-	.	ENST00000475045__exon_number_045__gene_id_ENSG00000159216	RUNX1	ENSG00000159216.44	-2.21851104362449	-22.1340416228927	2.91171700585554e-41	2.59015306959449e-38
ENSG00000145687.12	ENSG00000145687	ENSG00000145687_013	chr5	dexseq_prepare_annotation2.py	exon	80733278	80733649	.	-	.	ENST00000513785__exon_number_013__gene_id_ENSG00000145687	SSBP2	ENSG00000145687.12	-1.91818534025541	-18.339025052529	3.09754626592095e-41	2.73756713915999e-38
ENSG00000005810.12	ENSG00000005810	ENSG00000005810_013	chr13	dexseq_prepare_annotation2.py	exon	77638750	77638869	.	-	.	ENST00000407578+ENST00000357337+ENST00000544440+ENST00000429715__exon_number_013__gene_id_ENSG00000005810	MYCBP2	ENSG00000005810.12	-1.8941873334922	-17.0547954141776	3.67773294850614e-41	3.22935798380988e-38
ENSG00000150672.ENSG00000256466.86	ENSG00000150672+ENSG00000256466	ENSG00000150672+ENSG00000256466_087	chr11	dexseq_prepare_annotation2.py	exon	85236035	85236066	.	-	.	ENST00000530260__exon_number_087__gene_id_ENSG00000150672+ENSG00000256466		ENSG00000150672.ENSG00000256466.86	2.7425072669327	23.0943146510013	4.08001997262902e-41	3.55963434829954e-38
ENSG00000005810.2	ENSG00000005810	ENSG00000005810_003	chr13	dexseq_prepare_annotation2.py	exon	77619037	77619628	.	-	.	ENST00000407578+ENST00000357337+ENST00000544440+ENST00000429715__exon_number_003__gene_id_ENSG00000005810	MYCBP2	ENSG00000005810.2	-2.20670579350642	-17.0268982053568	4.47928715194904e-41	3.8830854728772e-38
ENSG00000175287.ENSG00000095319.ENSG00000251184.40	ENSG00000175287+ENSG00000095319+ENSG00000251184	ENSG00000175287+ENSG00000095319+ENSG00000251184_041	chr9	dexseq_prepare_annotation2.py	exon	131709986	131710030	.	+	.	ENST00000491990+ENST00000372577__exon_number_041__gene_id_ENSG00000175287+ENSG00000095319+ENSG00000251184		ENSG00000175287.ENSG00000095319.ENSG00000251184.40	-1.59669799874671	-19.3890956267426	4.74306661700303e-41	4.08573161882255e-38
ENSG00000138594.2	ENSG00000138594	ENSG00000138594_003	chr15	dexseq_prepare_annotation2.py	exon	52127191	52127255	.	+	.	ENST00000558455__exon_number_003__gene_id_ENSG00000138594	TMOD3	ENSG00000138594.2	-3.09757612572403	-23.6427336351855	5.20387349859894e-41	4.45448298603655e-38
ENSG00000111731.27	ENSG00000111731	ENSG00000111731_028	chr12	dexseq_prepare_annotation2.py	exon	22637272	22637630	.	-	.	ENST00000542768__exon_number_028__gene_id_ENSG00000111731	C2CD5	ENSG00000111731.27	-2.6393316855587	-25.9807422793991	6.3113866282223e-41	5.36874158913087e-38
ENSG00000205133.38	ENSG00000205133	ENSG00000205133_039	chr8	dexseq_prepare_annotation2.py	exon	93978265	93978302	.	-	.	ENST00000522925+ENST00000537541+ENST00000517858+ENST00000522903+ENST00000523580+ENST00000524037+ENST00000523060+ENST00000378861+ENST00000523375+ENST00000519792+ENST00000520430+ENST00000519069+ENST00000521988+ENST00000520384+ENST00000521617+ENST00000517540+ENST00000518748__exon_number_039__gene_id_ENSG00000205133	TRIQK	ENSG00000205133.38	2.06346105293051	21.0746741506839	6.97946038103113e-41	5.9001583617359e-38
ENSG00000215298.ENSG00000147454.20	ENSG00000215298+ENSG00000147454	ENSG00000215298+ENSG00000147454_021	chr8	dexseq_prepare_annotation2.py	exon	23424479	23425771	.	+	.	ENST00000523883+ENST00000520654+ENST00000518881__exon_number_021__gene_id_ENSG00000215298+ENSG00000147454		ENSG00000215298.ENSG00000147454.20	-4.92140336723605	-24.2411887078156	7.13844985916126e-41	5.99731136531744e-38
ENSG00000163625.85	ENSG00000163625	ENSG00000163625_086	chr4	dexseq_prepare_annotation2.py	exon	85818064	85818094	.	-	.	ENST00000509172+ENST00000295888+ENST00000426414+ENST00000322366__exon_number_086__gene_id_ENSG00000163625	WDFY3	ENSG00000163625.85	2.01122944242894	16.4283833809975	8.84579716854721e-41	7.38613209834835e-38
ENSG00000150995.47	ENSG00000150995	ENSG00000150995_048	chr3	dexseq_prepare_annotation2.py	exon	4747851	4748035	.	+	.	ENST00000456211+ENST00000443694+ENST00000357086+ENST00000354582+ENST00000423119+ENST00000302640__exon_number_048__gene_id_ENSG00000150995	ITPR1	ENSG00000150995.47	-2.67017665402589	-24.1680546118412	9.01086095056319e-41	7.47808053630794e-38
ENSG00000150672.ENSG00000256466.51	ENSG00000150672+ENSG00000256466	ENSG00000150672+ENSG00000256466_052	chr11	dexseq_prepare_annotation2.py	exon	83585463	83585531	.	-	.	ENST00000376106+ENST00000376104+ENST00000524982+ENST00000280241+ENST00000418306+ENST00000330014+ENST00000543673+ENST00000531015+ENST00000398301+ENST00000532653+ENST00000537455+ENST00000398309+ENST00000529111__exon_number_052__gene_id_ENSG00000150672+ENSG00000256466		ENSG00000150672.ENSG00000256466.51	-2.63136507201508	-22.8365665747246	1.02182311848051e-40	8.42867829663955e-38
ENSG00000204790.47	ENSG00000204790	ENSG00000204790_048	chr9	dexseq_prepare_annotation2.py	exon	69261239	69261336	.	-	.	ENST00000476973+ENST00000480351+ENST00000470192+ENST00000377449__exon_number_048__gene_id_ENSG00000204790	CBWD6	ENSG00000204790.47	-2.16546802451668	-19.6027188216896	1.89818579614034e-40	1.55631796031379e-37
ENSG00000172890.35	ENSG00000172890	ENSG00000172890_036	chr11	dexseq_prepare_annotation2.py	exon	71189516	71190128	.	+	.	ENST00000530534__exon_number_036__gene_id_ENSG00000172890	NADSYN1	ENSG00000172890.35	-1.97056860526228	-16.8935146572375	2.0846547145367e-40	1.69896862642268e-37
ENSG00000151150.40	ENSG00000151150	ENSG00000151150_041	chr10	dexseq_prepare_annotation2.py	exon	61844474	61844588	.	-	.	ENST00000503366+ENST00000355288+ENST00000280772+ENST00000373827__exon_number_041__gene_id_ENSG00000151150	ANK3	ENSG00000151150.40	-1.97312076052928	-18.6722420792091	2.32251064841143e-40	1.8815515879806e-37
ENSG00000266967.ENSG00000267060.ENSG00000108825.35	ENSG00000266967+ENSG00000267060+ENSG00000108825	ENSG00000266967+ENSG00000267060+ENSG00000108825_036	chr17	dexseq_prepare_annotation2.py	exon	41108421	41108421	.	-	.	ENST00000491665+ENST00000421990+ENST00000427569+ENST00000486664+ENST00000450475+ENST00000423601+ENST00000591910+ENST00000430739+ENST00000483774+ENST00000409399+ENST00000409103+ENST00000478040+ENST00000441280+ENST00000360221__exon_number_036__gene_id_ENSG00000266967+ENSG00000267060+ENSG00000108825		ENSG00000266967.ENSG00000267060.ENSG00000108825.35	-2.01820459462051	-17.4748347241807	2.36477026321784e-40	1.90445163985052e-37
ENSG00000118900.18	ENSG00000118900	ENSG00000118900_019	chr16	dexseq_prepare_annotation2.py	exon	4920213	4920342	.	+	.	ENST00000396658+ENST00000545171+ENST00000585857+ENST00000262376+ENST00000590769__exon_number_019__gene_id_ENSG00000118900	UBN1	ENSG00000118900.18	1.56443589647484	20.1161497539256	2.40969117990177e-40	1.92921293328336e-37
ENSG00000170421.48	ENSG00000170421	ENSG00000170421_049	chr12	dexseq_prepare_annotation2.py	exon	53343705	53343738	.	-	.	ENST00000546921__exon_number_049__gene_id_ENSG00000170421	KRT8	ENSG00000170421.48	-1.20945056002541	-18.8373262350213	2.77404610198776e-40	2.20792980478854e-37
ENSG00000167543.6	ENSG00000167543	ENSG00000167543_007	chr17	dexseq_prepare_annotation2.py	exon	27895065	27895073	.	+	.	ENST00000578749+ENST00000580183__exon_number_007__gene_id_ENSG00000167543	TP53I13	ENSG00000167543.6	-5.42117995498074	-23.1131542183888	3.1388817510422e-40	2.48378618001219e-37
ENSG00000127329.14	ENSG00000127329	ENSG00000127329_015	chr12	dexseq_prepare_annotation2.py	exon	70933719	70933802	.	-	.	ENST00000538708+ENST00000550857+ENST00000261266+ENST00000549400+ENST00000334414+ENST00000550358+ENST00000451516__exon_number_015__gene_id_ENSG00000127329	PTPRB	ENSG00000127329.14	-6.22023519479839	-21.0880880833464	3.39765231804586e-40	2.6730096730809e-37
ENSG00000147813.21	ENSG00000147813	ENSG00000147813_022	chr8	dexseq_prepare_annotation2.py	exon	144658602	144658609	.	-	.	ENST00000340490+ENST00000426292+ENST00000488096+ENST00000449291+ENST00000532645+ENST00000525583+ENST00000276844+ENST00000464332+ENST00000435154__exon_number_022__gene_id_ENSG00000147813	NAPRT1	ENSG00000147813.21	-2.04551794650045	-18.3372704081558	5.40660332447787e-40	4.22905133489317e-37
ENSG00000166535.23	ENSG00000166535	ENSG00000166535_024	chr12	dexseq_prepare_annotation2.py	exon	8998673	8998720	.	+	.	ENST00000539547+ENST00000541459+ENST00000536789+ENST00000545692+ENST00000540049+ENST00000299698__exon_number_024__gene_id_ENSG00000166535	A2ML1	ENSG00000166535.23	-1.94762177652501	-19.6256813750777	6.22182542171741e-40	4.83890917355431e-37
ENSG00000092148.78	ENSG00000092148	ENSG00000092148_079	chr14	dexseq_prepare_annotation2.py	exon	31676690	31676915	.	-	.	ENST00000553700+ENST00000556474__exon_number_079__gene_id_ENSG00000092148	HECTD1	ENSG00000092148.78	2.06018714939362	17.5628069057068	6.33540743625345e-40	4.89924976304774e-37
ENSG00000141447.ENSG00000265750	ENSG00000141447+ENSG00000265750	ENSG00000141447+ENSG00000265750_001	chr18	dexseq_prepare_annotation2.py	exon	21739473	21739792	.	-	.	ENST00000583267__exon_number_001__gene_id_ENSG00000141447+ENSG00000265750		ENSG00000141447.ENSG00000265750	1.92315702238412	18.0823923220908	8.84838611157668e-40	6.8039090109826e-37
ENSG00000167380.38	ENSG00000167380	ENSG00000167380_039	chr19	dexseq_prepare_annotation2.py	exon	44679651	44679683	.	+	.	ENST00000590089+ENST00000590524+ENST00000454662+ENST00000588127+ENST00000588883+ENST00000590578+ENST00000337433+ENST00000586914+ENST00000585678__exon_number_039__gene_id_ENSG00000167380	ZNF226	ENSG00000167380.38	3.16141613720889	18.5876762784571	1.06171479572851e-39	8.11812184511444e-37
ENSG00000180448.5	ENSG00000180448	ENSG00000180448_006	chr19	dexseq_prepare_annotation2.py	exon	1067326	1067494	.	+	.	ENST00000590214+ENST00000587602+ENST00000536472+ENST00000591293+ENST00000313093__exon_number_006__gene_id_ENSG00000180448	HMHA1	ENSG00000180448.5	-3.89455832605566	-18.3657654594268	1.256347136767e-39	9.55266001985467e-37
ENSG00000159216.45	ENSG00000159216	ENSG00000159216_046	chr21	dexseq_prepare_annotation2.py	exon	37376862	37376965	.	-	.	ENST00000475045__exon_number_046__gene_id_ENSG00000159216	RUNX1	ENSG00000159216.45	-2.21678408989626	-21.103788311519	1.72557830275426e-39	1.30475768744312e-36
ENSG00000163491.29	ENSG00000163491	ENSG00000163491_030	chr3	dexseq_prepare_annotation2.py	exon	27326093	27326195	.	-	.	ENST00000424275+ENST00000341435+ENST00000357467+ENST00000474938+ENST00000574215+ENST00000435584+ENST00000429845__exon_number_030__gene_id_ENSG00000163491	NEK10	ENSG00000163491.29	-2.32616491463183	-16.6446905995589	2.1447935682564e-39	1.61277811613481e-36
ENSG00000215440.ENSG00000124222.ENSG00000254995.89	ENSG00000215440+ENSG00000124222+ENSG00000254995	ENSG00000215440+ENSG00000124222+ENSG00000254995_090	chr20	dexseq_prepare_annotation2.py	exon	57294288	57294294	.	+	.	ENST00000527587__exon_number_090__gene_id_ENSG00000215440+ENSG00000124222+ENSG00000254995		ENSG00000215440.ENSG00000124222.ENSG00000254995.89	-1.94389870013744	-19.3146390949607	2.79409478359381e-39	2.08947627654653e-36
ENSG00000188897.73	ENSG00000188897	ENSG00000188897_074	chr16	dexseq_prepare_annotation2.py	exon	11588431	11588616	.	-	.	ENST00000598234__exon_number_074__gene_id_ENSG00000188897	CTD-3088G3.8	ENSG00000188897.73	-2.25210440919764	-20.1990224596733	3.08142782266605e-39	2.29175721829682e-36
ENSG00000104980.3	ENSG00000104980	ENSG00000104980_004	chr19	dexseq_prepare_annotation2.py	exon	7991625	7991798	.	-	.	ENST00000599939+ENST00000595565+ENST00000270538+ENST00000595831__exon_number_004__gene_id_ENSG00000104980	TIMM44	ENSG00000104980.3	-2.47939452799265	-21.3938827669382	3.19301854312682e-39	2.36184458029994e-36
ENSG00000131018.137	ENSG00000131018	ENSG00000131018_138	chr6	dexseq_prepare_annotation2.py	exon	152688518	152690106	.	-	.	ENST00000471834__exon_number_138__gene_id_ENSG00000131018	SYNE1	ENSG00000131018.137	-5.11878205979395	-14.571155493026	3.67995249309229e-39	2.70731121171535e-36
ENSG00000018189.6	ENSG00000018189	ENSG00000018189_007	chr4	dexseq_prepare_annotation2.py	exon	71587728	71588371	.	+	.	ENST00000381006+ENST00000226328__exon_number_007__gene_id_ENSG00000018189	RUFY3	ENSG00000018189.6	-3.39923192739543	-19.4400030278048	5.67601109932576e-39	4.15334483145986e-36
ENSG00000196504.25	ENSG00000196504	ENSG00000196504_026	chr2	dexseq_prepare_annotation2.py	exon	153532913	153532918	.	-	.	ENST00000493468__exon_number_026__gene_id_ENSG00000196504	PRPF40A	ENSG00000196504.25	-3.26985125983648	-21.1889356816344	7.06529270125322e-39	5.1422862701533e-36
ENSG00000064652.6	ENSG00000064652	ENSG00000064652_007	chr5	dexseq_prepare_annotation2.py	exon	122181358	122181388	.	+	.	ENST00000261369+ENST00000506996+ENST00000395451+ENST00000511545+ENST00000513881__exon_number_007__gene_id_ENSG00000064652	SNX24	ENSG00000064652.6	-3.07400254280123	-26.3143078138789	7.30789019377933e-39	5.29056265448908e-36
ENSG00000188897.65	ENSG00000188897	ENSG00000188897_066	chr16	dexseq_prepare_annotation2.py	exon	11571677	11571861	.	-	.	ENST00000344649+ENST00000598234+ENST00000595170__exon_number_066__gene_id_ENSG00000188897	CTD-3088G3.8	ENSG00000188897.65	-2.33553255900669	-19.9661137527071	8.57430804835162e-39	6.17454522912593e-36
ENSG00000131018.135	ENSG00000131018	ENSG00000131018_136	chr6	dexseq_prepare_annotation2.py	exon	152688132	152688352	.	-	.	ENST00000454018+ENST00000469439__exon_number_136__gene_id_ENSG00000131018	SYNE1	ENSG00000131018.135	-5.61243277024222	-14.4263934399803	1.4945596601547e-38	1.07060028118966e-35
ENSG00000100949.4	ENSG00000100949	ENSG00000100949_005	chr14	dexseq_prepare_annotation2.py	exon	24734763	24734773	.	-	.	ENST00000560243+ENST00000561055+ENST00000216840+ENST00000560521+ENST00000559551+ENST00000559974+ENST00000558376+ENST00000399409__exon_number_005__gene_id_ENSG00000100949	RABGGTA	ENSG00000100949.4	1.85031735783257	17.3076062422875	1.51385734196501e-38	1.07874620844745e-35
ENSG00000103671.20	ENSG00000103671	ENSG00000103671_021	chr15	dexseq_prepare_annotation2.py	exon	64701812	64701883	.	+	.	ENST00000561265+ENST00000559565+ENST00000560567+ENST00000261884+ENST00000558820__exon_number_021__gene_id_ENSG00000103671	TRIP4	ENSG00000103671.20	3.11776501518162	27.1315144518374	2.09777562704428e-38	1.48704977170629e-35
ENSG00000156873.ENSG00000260899.ENSG00000080603.62	ENSG00000156873+ENSG00000260899+ENSG00000080603	ENSG00000156873+ENSG00000260899+ENSG00000080603_063	chr16	dexseq_prepare_annotation2.py	exon	30762703	30762869	.	+	.	ENST00000569762+ENST00000563913+ENST00000564838__exon_number_063__gene_id_ENSG00000156873+ENSG00000260899+ENSG00000080603		ENSG00000156873.ENSG00000260899.ENSG00000080603.62	3.45575040645903	20.0852503955172	2.31413640003976e-38	1.63192179510161e-35
ENSG00000103671.19	ENSG00000103671	ENSG00000103671_020	chr15	dexseq_prepare_annotation2.py	exon	64698529	64698658	.	+	.	ENST00000560567+ENST00000261884+ENST00000558820__exon_number_020__gene_id_ENSG00000103671	TRIP4	ENSG00000103671.19	3.11796213489554	27.0730297389609	2.40236529089881e-38	1.68540785148041e-35
ENSG00000012061.2	ENSG00000012061	ENSG00000012061_003	chr19	dexseq_prepare_annotation2.py	exon	45912804	45912871	.	-	.	ENST00000423698+ENST00000300853+ENST00000588738__exon_number_003__gene_id_ENSG00000012061	ERCC1	ENSG00000012061.2	-1.9245719450947	-20.0642299730721	2.53155410488179e-38	1.76431656558713e-35
ENSG00000105737.2	ENSG00000105737	ENSG00000105737_003	chr19	dexseq_prepare_annotation2.py	exon	42503395	42503451	.	-	.	ENST00000602210+ENST00000262895+ENST00000593562+ENST00000454993__exon_number_003__gene_id_ENSG00000105737	GRIK5	ENSG00000105737.2	3.10110600754596	23.118013492724	2.54076726343341e-38	1.76431656558713e-35
ENSG00000166689.51	ENSG00000166689	ENSG00000166689_052	chr11	dexseq_prepare_annotation2.py	exon	16876441	16876540	.	-	.	ENST00000529213+ENST00000531066+ENST00000355661+ENST00000528376+ENST00000448080+ENST00000528637__exon_number_052__gene_id_ENSG00000166689	PLEKHA7	ENSG00000166689.51	-2.9310957952541	-16.5483968422337	2.59565205661069e-38	1.79327934954764e-35
ENSG00000221968.1	ENSG00000221968	ENSG00000221968_002	chr11	dexseq_prepare_annotation2.py	exon	61640996	61640997	.	-	.	ENST00000527697+ENST00000533676__exon_number_002__gene_id_ENSG00000221968	FADS3	ENSG00000221968.1	-2.30600094889443	-21.1228328770412	5.51232013030839e-38	3.78910760957254e-35
ENSG00000005801.ENSG00000263365.66	ENSG00000005801+ENSG00000263365	ENSG00000005801+ENSG00000263365_067	chr11	dexseq_prepare_annotation2.py	exon	3400376	3400376	.	-	.	ENST00000399602+ENST00000330692+ENST00000532539+ENST00000429541+ENST00000526601+ENST00000533036+ENST00000525502+ENST00000527386__exon_number_067__gene_id_ENSG00000005801+ENSG00000263365		ENSG00000005801.ENSG00000263365.66	-2.50256146918837	-24.4953999609964	5.57388622876834e-38	3.81217405725657e-35
ENSG00000114374.3	ENSG00000114374	ENSG00000114374_004	chrY	dexseq_prepare_annotation2.py	exon	14821321	14821368	.	+	.	ENST00000493168+ENST00000338981__exon_number_004__gene_id_ENSG00000114374	USP9Y	ENSG00000114374.3	-2.5794713536905	-17.2058157441483	6.32331327258488e-38	4.3031095316931e-35
ENSG00000063978.ENSG00000206113.ENSG00000125386.ENSG00000249428.96	ENSG00000063978+ENSG00000206113+ENSG00000125386+ENSG00000249428	ENSG00000063978+ENSG00000206113+ENSG00000125386+ENSG00000249428_097	chr4	dexseq_prepare_annotation2.py	exon	2664931	2665015	.	+	.	ENST00000512465+ENST00000324666+ENST00000513898+ENST00000382839+ENST00000502458+ENST00000505311+ENST00000545951+ENST00000513350__exon_number_097__gene_id_ENSG00000063978+ENSG00000206113+ENSG00000125386+ENSG00000249428		ENSG00000063978.ENSG00000206113.ENSG00000125386.ENSG00000249428.96	1.86959188826343	14.8178614499258	6.84472149345756e-38	4.63476183793062e-35
ENSG00000085872.ENSG00000105085.ENSG00000269578.ENSG00000214046.ENSG00000127526.ENSG00000269058.ENSG00000141979.ENSG00000268790.101	ENSG00000085872+ENSG00000105085+ENSG00000269578+ENSG00000214046+ENSG00000127526+ENSG00000269058+ENSG00000141979+ENSG00000268790	ENSG00000085872+ENSG00000105085+ENSG00000269578+ENSG00000214046+ENSG00000127526+ENSG00000269058+ENSG00000141979+ENSG00000268790_102	chr19	dexseq_prepare_annotation2.py	exon	16739333	16739873	.	-	.	ENST00000598608__exon_number_102__gene_id_ENSG00000085872+ENSG00000105085+ENSG00000269578+ENSG00000214046+ENSG00000127526+ENSG00000269058+ENSG00000141979+ENSG00000268790		ENSG00000085872.ENSG00000105085.ENSG00000269578.ENSG00000214046.ENSG00000127526.ENSG00000269058.ENSG00000141979.ENSG00000268790.101	1.33387163509245	15.236075008579	9.03055663484833e-38	6.0845834142216e-35
ENSG00000148120.57	ENSG00000148120	ENSG00000148120_058	chr9	dexseq_prepare_annotation2.py	exon	97845011	97845227	.	+	.	ENST00000425634+ENST00000445181+ENST00000433691__exon_number_058__gene_id_ENSG00000148120	C9orf3	ENSG00000148120.57	3.27836233613117	17.1438083994727	9.1595236428189e-38	6.14107707565803e-35
ENSG00000172890.32	ENSG00000172890	ENSG00000172890_033	chr11	dexseq_prepare_annotation2.py	exon	71188272	71188392	.	+	.	ENST00000539574+ENST00000525200__exon_number_033__gene_id_ENSG00000172890	NADSYN1	ENSG00000172890.32	-1.99183940835419	-15.9872670983133	1.2170860400184e-37	8.12005202473648e-35
ENSG00000105135.7	ENSG00000105135	ENSG00000105135_008	chr19	dexseq_prepare_annotation2.py	exon	15226483	15226660	.	-	.	ENST00000533086+ENST00000524779__exon_number_008__gene_id_ENSG00000105135	ILVBL	ENSG00000105135.7	-2.01143123630421	-17.8860529762246	1.31695692493123e-37	8.74350187092267e-35
ENSG00000163491.30	ENSG00000163491	ENSG00000163491_031	chr3	dexseq_prepare_annotation2.py	exon	27326331	27326392	.	-	.	ENST00000424275+ENST00000341435+ENST00000357467+ENST00000474938+ENST00000574215+ENST00000435584+ENST00000429845__exon_number_031__gene_id_ENSG00000163491	NEK10	ENSG00000163491.30	-2.61111896618176	-16.04432076378	1.39526612047384e-37	9.21844198033259e-35
ENSG00000153048.30	ENSG00000153048	ENSG00000153048_031	chr16	dexseq_prepare_annotation2.py	exon	8962201	8962211	.	-	.	ENST00000562586+ENST00000396593+ENST00000561530__exon_number_031__gene_id_ENSG00000153048	CARHSP1	ENSG00000153048.30	-2.41246547790246	-19.6428114108724	1.5496765920415e-37	1.01891610244746e-34
ENSG00000100949.2	ENSG00000100949	ENSG00000100949_003	chr14	dexseq_prepare_annotation2.py	exon	24734758	24734761	.	-	.	ENST00000560243+ENST00000561055+ENST00000216840+ENST00000560521+ENST00000559551+ENST00000399409__exon_number_003__gene_id_ENSG00000100949	RABGGTA	ENSG00000100949.2	2.03362942359975	16.9187474276125	1.61094340282525e-37	1.05410687478233e-34
ENSG00000215305.ENSG00000132670.34	ENSG00000215305+ENSG00000132670	ENSG00000215305+ENSG00000132670_035	chr20	dexseq_prepare_annotation2.py	exon	2846045	2846141	.	+	.	ENST00000380469+ENST00000380443+ENST00000380445__exon_number_035__gene_id_ENSG00000215305+ENSG00000132670		ENSG00000215305.ENSG00000132670.34	-6.09387937050392	-15.1451009753063	2.63600197908106e-37	1.71659223616684e-34
ENSG00000114374.6	ENSG00000114374	ENSG00000114374_007	chrY	dexseq_prepare_annotation2.py	exon	14832671	14833136	.	+	.	ENST00000493168__exon_number_007__gene_id_ENSG00000114374	USP9Y	ENSG00000114374.6	-2.72233943327949	-16.9560930753063	2.81937763790913e-37	1.82726549834451e-34
ENSG00000187775.91	ENSG00000187775	ENSG00000187775_092	chr17	dexseq_prepare_annotation2.py	exon	76533381	76533563	.	-	.	ENST00000389840+ENST00000585328__exon_number_092__gene_id_ENSG00000187775	DNAH17	ENSG00000187775.91	1.2443669405598	14.881359307698	3.3827623773931e-37	2.182009989812e-34
ENSG00000113575.ENSG00000272772.ENSG00000113558.ENSG00000273345.ENSG00000006837.42	ENSG00000113575+ENSG00000272772+ENSG00000113558+ENSG00000273345+ENSG00000006837	ENSG00000113575+ENSG00000272772+ENSG00000113558+ENSG00000273345+ENSG00000006837_043	chr5	dexseq_prepare_annotation2.py	exon	133536676	133536678	.	-	.	ENST00000495833+ENST00000481195__exon_number_043__gene_id_ENSG00000113575+ENSG00000272772+ENSG00000113558+ENSG00000273345+ENSG00000006837		ENSG00000113575.ENSG00000272772.ENSG00000113558.ENSG00000273345.ENSG00000006837.42	1.8804742944711	14.4183774814298	4.02625122366562e-37	2.58483429384227e-34
ENSG00000166689.60	ENSG00000166689	ENSG00000166689_061	chr11	dexseq_prepare_annotation2.py	exon	17035690	17035748	.	-	.	ENST00000355661+ENST00000448080+ENST00000531066+ENST00000532079__exon_number_061__gene_id_ENSG00000166689	PLEKHA7	ENSG00000166689.60	-2.90080602950509	-16.1053356683199	5.06284051834843e-37	3.22232357876578e-34
ENSG00000119650.ENSG00000119685.ENSG00000119686.142	ENSG00000119650+ENSG00000119685+ENSG00000119686	ENSG00000119650+ENSG00000119685+ENSG00000119686_143	chr14	dexseq_prepare_annotation2.py	exon	76550106	76550416	.	+	.	ENST00000542766+ENST00000555305__exon_number_143__gene_id_ENSG00000119650+ENSG00000119685+ENSG00000119686		ENSG00000119650.ENSG00000119685.ENSG00000119686.142	2.91490020583153	15.9374297292059	5.06658373331871e-37	3.22232357876578e-34
ENSG00000255103.ENSG00000127603.30	ENSG00000255103+ENSG00000127603	ENSG00000255103+ENSG00000127603_031	chr1	dexseq_prepare_annotation2.py	exon	39748861	39748973	.	+	.	ENST00000372915+ENST00000567887+ENST00000539005+ENST00000496804+ENST00000524432+ENST00000361689+ENST00000564288+ENST00000485063+ENST00000545844+ENST00000530262+ENST00000317713__exon_number_031__gene_id_ENSG00000255103+ENSG00000127603		ENSG00000255103.ENSG00000127603.30	-6.07850262395688	-19.3632171689214	5.21895787712118e-37	3.30379452999918e-34
ENSG00000227195.59	ENSG00000227195	ENSG00000227195_060	chr20	dexseq_prepare_annotation2.py	exon	26189994	26190098	.	-	.	ENST00000601079__exon_number_060__gene_id_ENSG00000227195	MIR663A	ENSG00000227195.59	-4.7606333772629	-15.7683982678979	5.71081894317632e-37	3.59842403066263e-34
ENSG00000146648.36	ENSG00000146648	ENSG00000146648_037	chr7	dexseq_prepare_annotation2.py	exon	55259412	55259567	.	+	.	ENST00000455089+ENST00000275493+ENST00000454757__exon_number_037__gene_id_ENSG00000146648	EGFR	ENSG00000146648.36	2.35764189057141	18.7345878674957	5.80458487298163e-37	3.64065168187751e-34
ENSG00000163625.88	ENSG00000163625	ENSG00000163625_089	chr4	dexseq_prepare_annotation2.py	exon	85887362	85887503	.	-	.	ENST00000509172+ENST00000295888+ENST00000502713+ENST00000322366__exon_number_089__gene_id_ENSG00000163625	WDFY3	ENSG00000163625.88	2.07661932528747	15.254340711596	7.02302028469804e-37	4.38465197159751e-34
ENSG00000100106.ENSG00000100101.22	ENSG00000100106+ENSG00000100101	ENSG00000100106+ENSG00000100101_023	chr22	dexseq_prepare_annotation2.py	exon	38106434	38106573	.	+	.	ENST00000406386+ENST00000344404+ENST00000455236+ENST00000492485__exon_number_023__gene_id_ENSG00000100106+ENSG00000100101		ENSG00000100106.ENSG00000100101.22	-4.69480107456035	-16.3266715528793	7.71865334723608e-37	4.79694920784873e-34
ENSG00000255339.ENSG00000075826.ENSG00000166136.42	ENSG00000255339+ENSG00000075826+ENSG00000166136	ENSG00000255339+ENSG00000075826+ENSG00000166136_043	chr10	dexseq_prepare_annotation2.py	exon	102265562	102265692	.	-	.	ENST00000535773+ENST00000479697+ENST00000462434+ENST00000484848+ENST00000527595+ENST00000469546+ENST00000529568__exon_number_043__gene_id_ENSG00000255339+ENSG00000075826+ENSG00000166136		ENSG00000255339.ENSG00000075826.ENSG00000166136.42	-1.46810617938183	-16.2125960840686	8.47276230133304e-37	5.24167439771968e-34
ENSG00000204316.ENSG00000188878.ENSG00000267426.68	ENSG00000204316+ENSG00000188878+ENSG00000267426	ENSG00000204316+ENSG00000188878+ENSG00000267426_069	chr17	dexseq_prepare_annotation2.py	exon	73909811	73909861	.	-	.	ENST00000590264+ENST00000586112+ENST00000593156+ENST00000585990+ENST00000389570+ENST00000588283+ENST00000319129+ENST00000586717+ENST00000592193__exon_number_069__gene_id_ENSG00000204316+ENSG00000188878+ENSG00000267426		ENSG00000204316.ENSG00000188878.ENSG00000267426.68	2.76047667448929	16.525784191953	8.64576466159723e-37	5.32450003501071e-34
ENSG00000012504.24	ENSG00000012504	ENSG00000012504_025	chr12	dexseq_prepare_annotation2.py	exon	100957290	100957420	.	+	.	ENST00000548884+ENST00000188403__exon_number_025__gene_id_ENSG00000012504	NR1H4	ENSG00000012504.24	3.38062970594038	22.691929246126	9.41742651055979e-37	5.77360360525549e-34
ENSG00000233327.ENSG00000154874.ENSG00000213077.ENSG00000273018.86	ENSG00000233327+ENSG00000154874+ENSG00000213077+ENSG00000273018	ENSG00000233327+ENSG00000154874+ENSG00000213077+ENSG00000273018_087	chr17	dexseq_prepare_annotation2.py	exon	18509093	18509704	.	-	.	ENST00000457330+ENST00000442583+ENST00000285176+ENST00000445752+ENST00000447265__exon_number_087__gene_id_ENSG00000233327+ENSG00000154874+ENSG00000213077+ENSG00000273018		ENSG00000233327.ENSG00000154874.ENSG00000213077.ENSG00000273018.86	-3.20290053849009	-15.2592901021735	1.00422143504421e-36	6.12903811541805e-34
ENSG00000163625.84	ENSG00000163625	ENSG00000163625_085	chr4	dexseq_prepare_annotation2.py	exon	85800559	85800647	.	-	.	ENST00000502713__exon_number_085__gene_id_ENSG00000163625	WDFY3	ENSG00000163625.84	1.93263207446531	15.1964311817168	1.09426241186691e-36	6.64876772510369e-34
ENSG00000048740.25	ENSG00000048740	ENSG00000048740_026	chr10	dexseq_prepare_annotation2.py	exon	11371061	11371242	.	+	.	ENST00000354440+ENST00000379261+ENST00000609870+ENST00000354897__exon_number_026__gene_id_ENSG00000048740	CELF2	ENSG00000048740.25	-3.30339034965831	-25.4628471112621	1.10782429812274e-36	6.70125379766217e-34
ENSG00000221983.6	ENSG00000221983	ENSG00000221983_007	chr19	dexseq_prepare_annotation2.py	exon	18682685	18682688	.	+	.	ENST00000430157+ENST00000442744+ENST00000595683+ENST00000598814+ENST00000596273__exon_number_007__gene_id_ENSG00000221983	UBA52	ENSG00000221983.6	-4.01423487181537	-29.9985852805111	1.93042704882948e-36	1.16255271073823e-33
ENSG00000023191.26	ENSG00000023191	ENSG00000023191_027	chr11	dexseq_prepare_annotation2.py	exon	499601	499676	.	-	.	ENST00000525522+ENST00000524780__exon_number_027__gene_id_ENSG00000023191	RNH1	ENSG00000023191.26	4.44247092430095	32.3650893280922	2.08846567459679e-36	1.25218697669448e-33
ENSG00000240731.ENSG00000127054.90	ENSG00000240731+ENSG00000127054	ENSG00000240731+ENSG00000127054_091	chr1	dexseq_prepare_annotation2.py	exon	1256474	1256476	.	-	.	ENST00000534345__exon_number_091__gene_id_ENSG00000240731+ENSG00000127054		ENSG00000240731.ENSG00000127054.90	-3.07685543350198	-17.5557247532589	2.12260865498328e-36	1.26707634109293e-33
ENSG00000085872.ENSG00000105085.ENSG00000269578.ENSG00000214046.ENSG00000127526.ENSG00000269058.ENSG00000141979.ENSG00000268790.94	ENSG00000085872+ENSG00000105085+ENSG00000269578+ENSG00000214046+ENSG00000127526+ENSG00000269058+ENSG00000141979+ENSG00000268790	ENSG00000085872+ENSG00000105085+ENSG00000269578+ENSG00000214046+ENSG00000127526+ENSG00000269058+ENSG00000141979+ENSG00000268790_095	chr19	dexseq_prepare_annotation2.py	exon	16698215	16698412	.	-	.	ENST00000593779+ENST00000598492__exon_number_095__gene_id_ENSG00000085872+ENSG00000105085+ENSG00000269578+ENSG00000214046+ENSG00000127526+ENSG00000269058+ENSG00000141979+ENSG00000268790		ENSG00000085872.ENSG00000105085.ENSG00000269578.ENSG00000214046.ENSG00000127526.ENSG00000269058.ENSG00000141979.ENSG00000268790.94	1.44206034183505	14.7778159249639	3.57474509417175e-36	2.12460057446314e-33
ENSG00000005810.13	ENSG00000005810	ENSG00000005810_014	chr13	dexseq_prepare_annotation2.py	exon	77640127	77640223	.	-	.	ENST00000407578+ENST00000357337+ENST00000544440+ENST00000429715__exon_number_014__gene_id_ENSG00000005810	MYCBP2	ENSG00000005810.13	-1.79510692928222	-15.4347648495303	3.74935547982201e-36	2.21868925595745e-33
ENSG00000005810.11	ENSG00000005810	ENSG00000005810_012	chr13	dexseq_prepare_annotation2.py	exon	77636731	77636832	.	-	.	ENST00000407578+ENST00000357337+ENST00000544440+ENST00000429715__exon_number_012__gene_id_ENSG00000005810	MYCBP2	ENSG00000005810.11	-1.8768925780578	-15.4273643493615	3.95340886619507e-36	2.32931085244912e-33
ENSG00000158286.22	ENSG00000158286	ENSG00000158286_023	chr1	dexseq_prepare_annotation2.py	exon	6270998	6270998	.	+	.	ENST00000377939+ENST00000496329+ENST00000463453__exon_number_023__gene_id_ENSG00000158286	RNF207	ENSG00000158286.22	4.47973567590829	17.6068801535922	4.56019679287602e-36	2.67524337974485e-33
ENSG00000167543.7	ENSG00000167543	ENSG00000167543_008	chr17	dexseq_prepare_annotation2.py	exon	27895074	27895078	.	+	.	ENST00000578749+ENST00000582829+ENST00000580183__exon_number_008__gene_id_ENSG00000167543	TP53I13	ENSG00000167543.7	-5.27985481575629	-20.4021399548506	4.99200674397252e-36	2.91599611105104e-33
ENSG00000214021.ENSG00000241553.ENSG00000250151.73	ENSG00000214021+ENSG00000241553+ENSG00000250151	ENSG00000214021+ENSG00000241553+ENSG00000250151_074	chr3	dexseq_prepare_annotation2.py	exon	9860556	9860604	.	+	.	ENST00000473661+ENST00000397241+ENST00000383827+ENST00000496526+ENST00000422738+ENST00000310252+ENST00000426895+ENST00000474948+ENST00000427220+ENST00000427853+ENST00000496246+ENST00000443148+ENST00000483051+ENST00000547186__exon_number_074__gene_id_ENSG00000214021+ENSG00000241553+ENSG00000250151		ENSG00000214021.ENSG00000241553.ENSG00000250151.73	-1.8312017686201	-15.7967528786465	7.1797168488421e-36	4.17598718922203e-33
ENSG00000221988.ENSG00000258388.ENSG00000241404.69	ENSG00000221988+ENSG00000258388+ENSG00000241404	ENSG00000221988+ENSG00000258388+ENSG00000241404_070	chr6	dexseq_prepare_annotation2.py	exon	32139500	32139755	.	+	.	ENST00000422437__exon_number_070__gene_id_ENSG00000221988+ENSG00000258388+ENSG00000241404		ENSG00000221988.ENSG00000258388.ENSG00000241404.69	-4.43765347734711	-27.4200029278748	7.33685752836401e-36	4.24922689439543e-33
ENSG00000140443.41	ENSG00000140443	ENSG00000140443_042	chr15	dexseq_prepare_annotation2.py	exon	99467829	99467865	.	+	.	ENST00000558762+ENST00000560972+ENST00000560343+ENST00000268035__exon_number_042__gene_id_ENSG00000140443	IGF1R	ENSG00000140443.41	-1.51410265036833	-15.9665842390125	7.89097532413657e-36	4.55078565483457e-33
ENSG00000163625.82	ENSG00000163625	ENSG00000163625_083	chr4	dexseq_prepare_annotation2.py	exon	85781565	85781716	.	-	.	ENST00000509172+ENST00000295888+ENST00000426414+ENST00000322366+ENST00000504990__exon_number_083__gene_id_ENSG00000163625	WDFY3	ENSG00000163625.82	1.90713557174016	14.9312039010561	8.34115969426418e-36	4.7901133243394e-33
ENSG00000048740.24	ENSG00000048740	ENSG00000048740_025	chr10	dexseq_prepare_annotation2.py	exon	11371056	11371060	.	+	.	ENST00000542579+ENST00000609870+ENST00000354897+ENST00000399850+ENST00000608830+ENST00000379261+ENST00000417956+ENST00000315874+ENST00000450189+ENST00000427450+ENST00000609692+ENST00000416382+ENST00000354440__exon_number_025__gene_id_ENSG00000048740	CELF2	ENSG00000048740.24	-3.45169870800131	-24.6166235948528	8.98515988483573e-36	5.12267238390374e-33
ENSG00000108309.25	ENSG00000108309	ENSG00000108309_026	chr17	dexseq_prepare_annotation2.py	exon	42396038	42396038	.	+	.	ENST00000426726+ENST00000590834+ENST00000588564__exon_number_026__gene_id_ENSG00000108309	RUNDC3A	ENSG00000108309.25	1.33063040338273	19.0403213243899	8.9955305889877e-36	5.12267238390374e-33
ENSG00000114735.29	ENSG00000114735	ENSG00000114735_030	chr3	dexseq_prepare_annotation2.py	exon	50622180	50622366	.	+	.	ENST00000232854__exon_number_030__gene_id_ENSG00000114735	HEMK1	ENSG00000114735.29	-3.42030376576277	-18.1520827092496	9.08444559610595e-36	5.15175124569504e-33
ENSG00000266967.ENSG00000267060.ENSG00000108825.29	ENSG00000266967+ENSG00000267060+ENSG00000108825	ENSG00000266967+ENSG00000267060+ENSG00000108825_030	chr17	dexseq_prepare_annotation2.py	exon	41107990	41108044	.	-	.	ENST00000441280__exon_number_030__gene_id_ENSG00000266967+ENSG00000267060+ENSG00000108825		ENSG00000266967.ENSG00000267060.ENSG00000108825.29	-1.94296147746206	-15.8376317584784	9.89530807477323e-36	5.58830338133137e-33
ENSG00000100427	ENSG00000100427	ENSG00000100427_001	chr22	dexseq_prepare_annotation2.py	exon	50497820	50499483	.	-	.	ENST00000395876+ENST00000311597__exon_number_001__gene_id_ENSG00000100427	MLC1	ENSG00000100427	-3.76328930497201	-19.7482487037381	1.09335210149638e-35	6.14911161446123e-33
ENSG00000168314.32	ENSG00000168314	ENSG00000168314_033	chr3	dexseq_prepare_annotation2.py	exon	39566374	39567101	.	+	.	ENST00000452959+ENST00000396228__exon_number_033__gene_id_ENSG00000168314	MOBP	ENSG00000168314.32	-1.81429079549768	-20.1831975216681	1.13075075363233e-35	6.33327447825601e-33
ENSG00000038382.1	ENSG00000038382	ENSG00000038382_002	chr5	dexseq_prepare_annotation2.py	exon	14143829	14143945	.	+	.	ENST00000344204+ENST00000537187+ENST00000505971+ENST00000502816__exon_number_002__gene_id_ENSG00000038382	TRIO	ENSG00000038382.1	-3.67701878288913	-15.8091116869918	1.19346684861397e-35	6.65714829905358e-33
ENSG00000074054.71	ENSG00000074054	ENSG00000074054_072	chr2	dexseq_prepare_annotation2.py	exon	122407053	122407163	.	-	.	ENST00000409078__exon_number_072__gene_id_ENSG00000074054	CLASP1	ENSG00000074054.71	-1.53346750462776	-15.3371510821963	1.20939192757681e-35	6.7184436538362e-33
ENSG00000181666.56	ENSG00000181666	ENSG00000181666_057	chr19	dexseq_prepare_annotation2.py	exon	37853112	37853175	.	+	.	ENST00000324411+ENST00000591391+ENST00000592768+ENST00000586897+ENST00000588820+ENST00000590570+ENST00000589392+ENST00000544914+ENST00000392153+ENST00000591471+ENST00000541583__exon_number_057__gene_id_ENSG00000181666	HKR1	ENSG00000181666.56	1.51815738100667	15.6076072825737	1.44926099191192e-35	8.01824263342229e-33
ENSG00000196504.26	ENSG00000196504	ENSG00000196504_027	chr2	dexseq_prepare_annotation2.py	exon	153532919	153533293	.	-	.	ENST00000493468+ENST00000545856+ENST00000410080+ENST00000354363__exon_number_027__gene_id_ENSG00000196504	PRPF40A	ENSG00000196504.26	-3.65746733787879	-19.2706208131953	1.52447407242195e-35	8.40022245663337e-33
ENSG00000092148.79	ENSG00000092148	ENSG00000092148_080	chr14	dexseq_prepare_annotation2.py	exon	31676916	31677010	.	-	.	ENST00000553700__exon_number_080__gene_id_ENSG00000092148	HECTD1	ENSG00000092148.79	2.10886064220417	15.9517202629479	1.64023834459834e-35	9.00166771834147e-33
ENSG00000062485.ENSG00000257727.ENSG00000135473.ENSG00000144785.138	ENSG00000062485+ENSG00000257727+ENSG00000135473+ENSG00000144785	ENSG00000062485+ENSG00000257727+ENSG00000135473+ENSG00000144785_139	chr12	dexseq_prepare_annotation2.py	exon	56715862	56715952	.	-	.	ENST00000547226+ENST00000551359+ENST00000257931+ENST00000550028+ENST00000552630+ENST00000440411+ENST00000425394+ENST00000548043__exon_number_139__gene_id_ENSG00000062485+ENSG00000257727+ENSG00000135473+ENSG00000144785		ENSG00000062485.ENSG00000257727.ENSG00000135473.ENSG00000144785.138	-4.21030208203935	-16.9862502858767	1.73268419648205e-35	9.47082398368659e-33
ENSG00000103671.22	ENSG00000103671	ENSG00000103671_023	chr15	dexseq_prepare_annotation2.py	exon	64701917	64702001	.	+	.	ENST00000561265+ENST00000559565+ENST00000560567+ENST00000261884+ENST00000560475__exon_number_023__gene_id_ENSG00000103671	TRIP4	ENSG00000103671.22	3.19451517606404	24.2253802662358	2.41164510817276e-35	1.31292853663055e-32
ENSG00000266967.ENSG00000267060.ENSG00000108825.31	ENSG00000266967+ENSG00000267060+ENSG00000108825	ENSG00000266967+ENSG00000267060+ENSG00000108825_032	chr17	dexseq_prepare_annotation2.py	exon	41108221	41108332	.	-	.	ENST00000491665+ENST00000421990+ENST00000427569+ENST00000486664+ENST00000450475+ENST00000423601+ENST00000591910+ENST00000430739+ENST00000483774+ENST00000409399+ENST00000409103+ENST00000478040+ENST00000441280+ENST00000360221__exon_number_032__gene_id_ENSG00000266967+ENSG00000267060+ENSG00000108825		ENSG00000266967.ENSG00000267060.ENSG00000108825.31	-1.86024536670832	-15.6829395419471	2.73622639693309e-35	1.48369968646129e-32
ENSG00000005884.24	ENSG00000005884	ENSG00000005884_025	chr17	dexseq_prepare_annotation2.py	exon	48151812	48151878	.	+	.	ENST00000007722+ENST00000505306+ENST00000512553+ENST00000506401+ENST00000320031+ENST00000544892+ENST00000510809__exon_number_025__gene_id_ENSG00000005884	ITGA3	ENSG00000005884.24	-1.98473023066222	-20.9799476819619	2.7970590494513e-35	1.51066717383917e-32
ENSG00000148218.2	ENSG00000148218	ENSG00000148218_003	chr9	dexseq_prepare_annotation2.py	exon	116150455	116150641	.	-	.	ENST00000482847+ENST00000409155+ENST00000277315__exon_number_003__gene_id_ENSG00000148218	ALAD	ENSG00000148218.2	-2.566577520095	-17.6571819320171	3.10634579261152e-35	1.67107897791228e-32
ENSG00000008710.107	ENSG00000008710	ENSG00000008710_108	chr16	dexseq_prepare_annotation2.py	exon	2157884	2158017	.	-	.	ENST00000487932+ENST00000496574+ENST00000473780+ENST00000488185+ENST00000423118+ENST00000262304__exon_number_108__gene_id_ENSG00000008710	PKD1	ENSG00000008710.107	-2.83040233193878	-14.1607877876436	3.15286458097091e-35	1.68942648844049e-32
ENSG00000178149.16	ENSG00000178149	ENSG00000178149_017	chr3	dexseq_prepare_annotation2.py	exon	49053862	49053944	.	-	.	ENST00000498794+ENST00000440857+ENST00000467457+ENST00000313778+ENST00000472331+ENST00000498498+ENST00000460505+ENST00000438585+ENST00000395462+ENST00000441576+ENST00000484831+ENST00000341949__exon_number_017__gene_id_ENSG00000178149	DALRD3	ENSG00000178149.16	-3.65950261053544	-18.0667751820579	4.65635180443017e-35	2.48526842995435e-32
ENSG00000079215.33	ENSG00000079215	ENSG00000079215_034	chr5	dexseq_prepare_annotation2.py	exon	36686167	36686335	.	+	.	ENST00000265113+ENST00000506178+ENST00000381918__exon_number_034__gene_id_ENSG00000079215	SLC1A3	ENSG00000079215.33	-2.74656280286188	-20.7897941653919	5.33974346767628e-35	2.83888712961385e-32
ENSG00000050438.30	ENSG00000050438	ENSG00000050438_031	chr12	dexseq_prepare_annotation2.py	exon	51856094	51856240	.	+	.	ENST00000514353+ENST00000550211+ENST00000319957+ENST00000547697+ENST00000535225+ENST00000453097+ENST00000551071+ENST00000604314+ENST00000394856+ENST00000358657__exon_number_031__gene_id_ENSG00000050438	SLC4A8	ENSG00000050438.30	-3.70525967707417	-21.373490506497	5.94573544017651e-35	3.14876432145659e-32
ENSG00000131018.130	ENSG00000131018	ENSG00000131018_131	chr6	dexseq_prepare_annotation2.py	exon	152683305	152683349	.	-	.	ENST00000448038+ENST00000471834+ENST00000341594+ENST00000265368+ENST00000367255+ENST00000423061__exon_number_131__gene_id_ENSG00000131018	SYNE1	ENSG00000131018.130	-5.65554522414369	-13.5495629567683	6.55440653522086e-35	3.45765268474095e-32
ENSG00000158286.25	ENSG00000158286	ENSG00000158286_026	chr1	dexseq_prepare_annotation2.py	exon	6271095	6271178	.	+	.	ENST00000377939+ENST00000496329+ENST00000463453+ENST00000492476__exon_number_026__gene_id_ENSG00000158286	RNF207	ENSG00000158286.25	4.10451997774119	17.0920178601083	6.66882875225302e-35	3.50443088674862e-32
ENSG00000163803.62	ENSG00000163803	ENSG00000163803_063	chr2	dexseq_prepare_annotation2.py	exon	28843467	28843510	.	+	.	ENST00000411743+ENST00000327757+ENST00000404858+ENST00000541605+ENST00000422425+ENST00000444257__exon_number_063__gene_id_ENSG00000163803	PLB1	ENSG00000163803.62	-1.34595420745802	-16.5756154745773	6.97787372573738e-35	3.65272902959244e-32
ENSG00000085872.ENSG00000105085.ENSG00000269578.ENSG00000214046.ENSG00000127526.ENSG00000269058.ENSG00000141979.ENSG00000268790.97	ENSG00000085872+ENSG00000105085+ENSG00000269578+ENSG00000214046+ENSG00000127526+ENSG00000269058+ENSG00000141979+ENSG00000268790	ENSG00000085872+ENSG00000105085+ENSG00000269578+ENSG00000214046+ENSG00000127526+ENSG00000269058+ENSG00000141979+ENSG00000268790_098	chr19	dexseq_prepare_annotation2.py	exon	16735088	16735472	.	-	.	ENST00000601478__exon_number_098__gene_id_ENSG00000085872+ENSG00000105085+ENSG00000269578+ENSG00000214046+ENSG00000127526+ENSG00000269058+ENSG00000141979+ENSG00000268790		ENSG00000085872.ENSG00000105085.ENSG00000269578.ENSG00000214046.ENSG00000127526.ENSG00000269058.ENSG00000141979.ENSG00000268790.97	1.31293467752683	14.4047030010093	7.10230078002844e-35	3.70361855580158e-32
ENSG00000225697.39	ENSG00000225697	ENSG00000225697_040	chr3	dexseq_prepare_annotation2.py	exon	48668726	48668739	.	-	.	ENST00000485361+ENST00000444531+ENST00000358747+ENST00000455886+ENST00000395550+ENST00000496469+ENST00000421649+ENST00000307364+ENST00000420764+ENST00000480524+ENST00000414944+ENST00000337000+ENST00000489483+ENST00000383733__exon_number_040__gene_id_ENSG00000225697	SLC26A6	ENSG00000225697.39	-1.63687801247989	-15.7115638746587	7.61303564268837e-35	3.95479767204891e-32
ENSG00000151150.71	ENSG00000151150	ENSG00000151150_072	chr10	dexseq_prepare_annotation2.py	exon	61946473	61946670	.	-	.	ENST00000503366+ENST00000280772+ENST00000373827__exon_number_072__gene_id_ENSG00000151150	ANK3	ENSG00000151150.71	2.28189375697837	16.4090895108744	7.83916738972593e-35	4.05678402754323e-32
ENSG00000266967.ENSG00000267060.ENSG00000108825.32	ENSG00000266967+ENSG00000267060+ENSG00000108825	ENSG00000266967+ENSG00000267060+ENSG00000108825_033	chr17	dexseq_prepare_annotation2.py	exon	41108333	41108337	.	-	.	ENST00000491665+ENST00000421990+ENST00000427569+ENST00000486664+ENST00000423601+ENST00000591910+ENST00000430739+ENST00000483774+ENST00000409399+ENST00000409103+ENST00000478040+ENST00000441280+ENST00000360221__exon_number_033__gene_id_ENSG00000266967+ENSG00000267060+ENSG00000108825		ENSG00000266967.ENSG00000267060.ENSG00000108825.32	-1.90047776662959	-15.4727806572198	1.09258364530551e-34	5.63272393473544e-32
ENSG00000207945.ENSG00000100124.24	ENSG00000207945+ENSG00000100124	ENSG00000207945+ENSG00000100124_025	chr22	dexseq_prepare_annotation2.py	exon	38239918	38240013	.	-	.	ENST00000434930+ENST00000215941+ENST00000407117+ENST00000458278+ENST00000413497+ENST00000411961__exon_number_025__gene_id_ENSG00000207945+ENSG00000100124		ENSG00000207945.ENSG00000100124.24	-3.10276884296012	-26.062240634637	1.25696224026959e-34	6.45571063348726e-32
ENSG00000148218.3	ENSG00000148218	ENSG00000148218_004	chr9	dexseq_prepare_annotation2.py	exon	116151257	116151386	.	-	.	ENST00000482847+ENST00000409155+ENST00000277315__exon_number_004__gene_id_ENSG00000148218	ALAD	ENSG00000148218.3	-3.06054343147504	-17.3457751916155	1.45566758414717e-34	7.44814756410461e-32
ENSG00000167380.39	ENSG00000167380	ENSG00000167380_040	chr19	dexseq_prepare_annotation2.py	exon	44679684	44679796	.	+	.	ENST00000590089+ENST00000590524+ENST00000454662+ENST00000585678+ENST00000588883+ENST00000590578+ENST00000337433+ENST00000588127__exon_number_040__gene_id_ENSG00000167380	ZNF226	ENSG00000167380.39	3.03580189588626	16.4418108629561	1.48383128137324e-34	7.56381606324878e-32
ENSG00000022840.41	ENSG00000022840	ENSG00000022840_042	chr12	dexseq_prepare_annotation2.py	exon	121001244	121001257	.	+	.	ENST00000325954+ENST00000544124+ENST00000537740+ENST00000546262+ENST00000413266+ENST00000543675__exon_number_042__gene_id_ENSG00000022840	RNF10	ENSG00000022840.41	-1.18012989418123	-15.1708053919647	1.67643049331192e-34	8.51370221758328e-32
ENSG00000067248.26	ENSG00000067248	ENSG00000067248_027	chr5	dexseq_prepare_annotation2.py	exon	54586046	54586172	.	-	.	ENST00000504778+ENST00000251636__exon_number_027__gene_id_ENSG00000067248	DHX29	ENSG00000067248.26	2.1593004064114	17.2912437084061	1.91016785564609e-34	9.66466824003719e-32
ENSG00000215012.ENSG00000185838.2	ENSG00000215012+ENSG00000185838	ENSG00000215012+ENSG00000185838_003	chr22	dexseq_prepare_annotation2.py	exon	19775941	19775986	.	-	.	ENST00000405009+ENST00000403325+ENST00000329517__exon_number_003__gene_id_ENSG00000215012+ENSG00000185838		ENSG00000215012.ENSG00000185838.2	2.792955309003	18.6554699473616	1.96622756784374e-34	9.91146187652728e-32
ENSG00000147813.20	ENSG00000147813	ENSG00000147813_021	chr8	dexseq_prepare_annotation2.py	exon	144658337	144658601	.	-	.	ENST00000464332__exon_number_021__gene_id_ENSG00000147813	NAPRT1	ENSG00000147813.20	-1.66540735674251	-16.11297029262	2.00633722151843e-34	1.00763289616355e-31
ENSG00000214753.ENSG00000168000.ENSG00000234857.80	ENSG00000214753+ENSG00000168000+ENSG00000234857	ENSG00000214753+ENSG00000168000+ENSG00000234857_081	chr11	dexseq_prepare_annotation2.py	exon	62487495	62487663	.	-	.	ENST00000403734+ENST00000301785__exon_number_081__gene_id_ENSG00000214753+ENSG00000168000+ENSG00000234857		ENSG00000214753.ENSG00000168000.ENSG00000234857.80	-1.51483694104723	-14.1059130152389	2.07065597833071e-34	1.03611209786303e-31
ENSG00000173846.1	ENSG00000173846	ENSG00000173846_002	chr1	dexseq_prepare_annotation2.py	exon	45266060	45266345	.	+	.	ENST00000372201+ENST00000465443__exon_number_002__gene_id_ENSG00000173846	PLK3	ENSG00000173846.1	-1.58013311630117	-19.0003662118658	2.13878560088617e-34	1.06628255178538e-31
ENSG00000150672.ENSG00000256466.93	ENSG00000150672+ENSG00000256466	ENSG00000150672+ENSG00000256466_094	chr11	dexseq_prepare_annotation2.py	exon	85338315	85338732	.	-	.	ENST00000472545__exon_number_094__gene_id_ENSG00000150672+ENSG00000256466		ENSG00000150672.ENSG00000256466.93	2.87972588953928	18.987160756957	2.25547236394459e-34	1.12035239105821e-31
ENSG00000163625.89	ENSG00000163625	ENSG00000163625_090	chr4	dexseq_prepare_annotation2.py	exon	85887504	85887544	.	-	.	ENST00000295888+ENST00000502713+ENST00000322366__exon_number_090__gene_id_ENSG00000163625	WDFY3	ENSG00000163625.89	2.04304619913187	14.4886644763902	2.46868063092075e-34	1.2217994178553e-31
ENSG00000085872.ENSG00000105085.ENSG00000269578.ENSG00000214046.ENSG00000127526.ENSG00000269058.ENSG00000141979.ENSG00000268790.95	ENSG00000085872+ENSG00000105085+ENSG00000269578+ENSG00000214046+ENSG00000127526+ENSG00000269058+ENSG00000141979+ENSG00000268790	ENSG00000085872+ENSG00000105085+ENSG00000269578+ENSG00000214046+ENSG00000127526+ENSG00000269058+ENSG00000141979+ENSG00000268790_096	chr19	dexseq_prepare_annotation2.py	exon	16698413	16698796	.	-	.	ENST00000593779__exon_number_096__gene_id_ENSG00000085872+ENSG00000105085+ENSG00000269578+ENSG00000214046+ENSG00000127526+ENSG00000269058+ENSG00000141979+ENSG00000268790		ENSG00000085872.ENSG00000105085.ENSG00000269578.ENSG00000214046.ENSG00000127526.ENSG00000269058.ENSG00000141979.ENSG00000268790.95	1.39457461184193	14.2360874086621	2.73555981739851e-34	1.34897789067895e-31
ENSG00000158286.30	ENSG00000158286	ENSG00000158286_031	chr1	dexseq_prepare_annotation2.py	exon	6272291	6272476	.	+	.	ENST00000377948+ENST00000377939+ENST00000496676+ENST00000492476__exon_number_031__gene_id_ENSG00000158286	RNF207	ENSG00000158286.30	4.17783142375256	16.8200485153948	2.78696271891759e-34	1.36936457376477e-31
ENSG00000079215.7	ENSG00000079215	ENSG00000079215_008	chr5	dexseq_prepare_annotation2.py	exon	36608431	36608591	.	+	.	ENST00000265113+ENST00000513646+ENST00000512374+ENST00000416645+ENST00000513903+ENST00000505202+ENST00000506725+ENST00000504121+ENST00000381918__exon_number_008__gene_id_ENSG00000079215	SLC1A3	ENSG00000079215.7	2.3636828737175	20.2555252691314	3.35668148722008e-34	1.64336122465869e-31
ENSG00000102893.60	ENSG00000102893	ENSG00000102893_061	chr16	dexseq_prepare_annotation2.py	exon	47722952	47723086	.	+	.	ENST00000566044+ENST00000455779+ENST00000323584+ENST00000566319+ENST00000299167__exon_number_061__gene_id_ENSG00000102893	PHKB	ENSG00000102893.60	-2.21237334733827	-14.3512178546659	3.68372326891174e-34	1.79700999307776e-31
ENSG00000155363.60	ENSG00000155363	ENSG00000155363_061	chr1	dexseq_prepare_annotation2.py	exon	113243348	113243348	.	+	.	ENST00000490413+ENST00000369645+ENST00000369644+ENST00000496577+ENST00000413052+ENST00000468624__exon_number_061__gene_id_ENSG00000155363	MOV10	ENSG00000155363.60	-2.53308067428459	-22.1832498337231	4.55978368775607e-34	2.21642942590951e-31
ENSG00000007545.ENSG00000261732.ENSG00000206053.81	ENSG00000007545+ENSG00000261732+ENSG00000206053	ENSG00000007545+ENSG00000261732+ENSG00000206053_082	chr16	dexseq_prepare_annotation2.py	exon	1752137	1752281	.	+	.	ENST00000562569__exon_number_082__gene_id_ENSG00000007545+ENSG00000261732+ENSG00000206053		ENSG00000007545.ENSG00000261732.ENSG00000206053.81	-2.65679267758455	-15.9520598314493	5.18098028504193e-34	2.50941978553403e-31
ENSG00000207945.ENSG00000100124.22	ENSG00000207945+ENSG00000100124	ENSG00000207945+ENSG00000100124_023	chr22	dexseq_prepare_annotation2.py	exon	38236194	38236241	.	-	.	ENST00000424350+ENST00000434930+ENST00000215941+ENST00000407117+ENST00000458278+ENST00000609454+ENST00000413497+ENST00000464849+ENST00000406423__exon_number_023__gene_id_ENSG00000207945+ENSG00000100124		ENSG00000207945.ENSG00000100124.22	-3.0847140250362	-25.3444267816083	5.93761721914876e-34	2.86570041268725e-31
ENSG00000173406.ENSG00000162600.49	ENSG00000173406+ENSG00000162600	ENSG00000173406+ENSG00000162600_050	chr1	dexseq_prepare_annotation2.py	exon	58996335	58996401	.	-	.	ENST00000421528+ENST00000358603+ENST00000371226__exon_number_050__gene_id_ENSG00000173406+ENSG00000162600		ENSG00000173406.ENSG00000162600.49	2.77901343264514	14.4678381315369	8.33561378827581e-34	4.008841142847e-31
ENSG00000127329.15	ENSG00000127329	ENSG00000127329_016	chr12	dexseq_prepare_annotation2.py	exon	70933803	70933839	.	-	.	ENST00000549400__exon_number_016__gene_id_ENSG00000127329	PTPRB	ENSG00000127329.15	-5.87886982694427	-17.7047841713126	8.57900578501528e-34	4.11136769140118e-31
ENSG00000198632.ENSG00000174368.25	ENSG00000198632+ENSG00000174368	ENSG00000198632+ENSG00000174368_026	chr7	dexseq_prepare_annotation2.py	exon	74984790	74984929	.	-	.	ENST00000513070+ENST00000310939+ENST00000414100+ENST00000442338__exon_number_026__gene_id_ENSG00000198632+ENSG00000174368		ENSG00000198632.ENSG00000174368.25	1.98509798450158	17.6853171170857	9.37742623730499e-34	4.47823102868744e-31
ENSG00000100949	ENSG00000100949	ENSG00000100949_001	chr14	dexseq_prepare_annotation2.py	exon	24734744	24734747	.	-	.	ENST00000560521+ENST00000561055+ENST00000399409+ENST00000216840__exon_number_001__gene_id_ENSG00000100949	RABGGTA	ENSG00000100949	1.86403256360886	15.4891165193439	1.0936194186505e-33	5.20436656421641e-31
ENSG00000167210.2	ENSG00000167210	ENSG00000167210_003	chr18	dexseq_prepare_annotation2.py	exon	44057223	44057235	.	-	.	ENST00000441893+ENST00000582408+ENST00000536736__exon_number_003__gene_id_ENSG00000167210	LOXHD1	ENSG00000167210.2	-3.68650565683543	-16.3901609698766	1.10682308503408e-33	5.24884816524018e-31
ENSG00000175899.50	ENSG00000175899	ENSG00000175899_051	chr12	dexseq_prepare_annotation2.py	exon	9261936	9262001	.	-	.	ENST00000539638+ENST00000318602__exon_number_051__gene_id_ENSG00000175899	A2M	ENSG00000175899.50	-2.15133105716095	-14.8253767935797	1.12611229294514e-33	5.32177990995529e-31
ENSG00000159086.34	ENSG00000159086	ENSG00000159086_035	chr21	dexseq_prepare_annotation2.py	exon	34143980	34143998	.	-	.	ENST00000443785+ENST00000331923+ENST00000464256__exon_number_035__gene_id_ENSG00000159086	PAXBP1	ENSG00000159086.34	-3.12466139167223	-26.5775513374109	1.16924298972694e-33	5.50648714985488e-31
ENSG00000159216.26	ENSG00000159216	ENSG00000159216_027	chr21	dexseq_prepare_annotation2.py	exon	36421568	36421585	.	-	.	ENST00000455571+ENST00000300305+ENST00000437180+ENST00000482318__exon_number_027__gene_id_ENSG00000159216	RUNX1	ENSG00000159216.26	2.36706819003441	17.9110299761131	1.2178307725091e-33	5.71553178037261e-31
ENSG00000156113.20	ENSG00000156113	ENSG00000156113_021	chr10	dexseq_prepare_annotation2.py	exon	78711795	78711917	.	-	.	ENST00000404857__exon_number_021__gene_id_ENSG00000156113	KCNMA1	ENSG00000156113.20	2.51999425021822	15.091977248311	1.35286176536072e-33	6.32744140381064e-31
ENSG00000023228.ENSG00000237580.30	ENSG00000023228+ENSG00000237580	ENSG00000023228+ENSG00000237580_031	chr2	dexseq_prepare_annotation2.py	exon	207023808	207023819	.	-	.	ENST00000454195__exon_number_031__gene_id_ENSG00000023228+ENSG00000237580		ENSG00000023228.ENSG00000237580.30	-1.77964617962998	-18.9226876515444	1.39947364870328e-33	6.52303294552953e-31
ENSG00000010327.56	ENSG00000010327	ENSG00000010327_057	chr3	dexseq_prepare_annotation2.py	exon	52552328	52552375	.	+	.	ENST00000321725+ENST00000461325__exon_number_057__gene_id_ENSG00000010327	STAB1	ENSG00000010327.56	-2.21349236293673	-18.1656910896412	1.55784376020705e-33	7.2364235254423e-31
ENSG00000221978.53	ENSG00000221978	ENSG00000221978_054	chr1	dexseq_prepare_annotation2.py	exon	1334690	1334691	.	-	.	ENST00000425598+ENST00000408918+ENST00000488340+ENST00000400809+ENST00000481223__exon_number_054__gene_id_ENSG00000221978	CCNL2	ENSG00000221978.53	-3.31043350967249	-20.3415004304101	1.73321344090483e-33	8.02365812746497e-31
ENSG00000129084.ENSG00000256206.ENSG00000129083.15	ENSG00000129084+ENSG00000256206+ENSG00000129083	ENSG00000129084+ENSG00000256206+ENSG00000129083_016	chr11	dexseq_prepare_annotation2.py	exon	14490227	14490406	.	-	.	ENST00000249923+ENST00000439561__exon_number_016__gene_id_ENSG00000129084+ENSG00000256206+ENSG00000129083		ENSG00000129084.ENSG00000256206.ENSG00000129083.15	2.02762681695474	14.5704853490553	1.84832719793826e-33	8.5275551396946e-31
ENSG00000148337.71	ENSG00000148337	ENSG00000148337_072	chr9	dexseq_prepare_annotation2.py	exon	130954011	130954056	.	-	.	ENST00000324544__exon_number_072__gene_id_ENSG00000148337	CIZ1	ENSG00000148337.71	-4.45647023293631	-13.9615696033932	1.87419978668125e-33	8.6177099177932e-31
ENSG00000166313.1	ENSG00000166313	ENSG00000166313_002	chr11	dexseq_prepare_annotation2.py	exon	6416373	6416387	.	-	.	ENST00000608394+ENST00000608704+ENST00000608435+ENST00000608655+ENST00000299402+ENST00000389906+ENST00000526240+ENST00000609360+ENST00000311051__exon_number_002__gene_id_ENSG00000166313	APBB1	ENSG00000166313.1	2.33306760782438	14.7403634419861	2.03430774395935e-33	9.32240359852188e-31
ENSG00000125170	ENSG00000125170	ENSG00000125170_001	chr16	dexseq_prepare_annotation2.py	exon	57505863	57505869	.	-	.	ENST00000566936__exon_number_001__gene_id_ENSG00000125170	DOK4	ENSG00000125170	-2.43925789429677	-19.2530586811247	2.05511013898146e-33	9.38612937066421e-31
ENSG00000163491.61	ENSG00000163491	ENSG00000163491_062	chr3	dexseq_prepare_annotation2.py	exon	27410716	27410883	.	-	.	ENST00000429845+ENST00000341435+ENST00000435750__exon_number_062__gene_id_ENSG00000163491	NEK10	ENSG00000163491.61	-1.65357972729642	-14.6741809346659	2.06641525180409e-33	9.40619782663183e-31
ENSG00000133067.27	ENSG00000133067	ENSG00000133067_028	chr1	dexseq_prepare_annotation2.py	exon	202283930	202284010	.	+	.	ENST00000255432+ENST00000367278+ENST00000439764+ENST00000487787__exon_number_028__gene_id_ENSG00000133067	LGR6	ENSG00000133067.27	-1.22748238572552	-17.2527522501633	2.13512188941043e-33	9.68654981714757e-31
ENSG00000118898	ENSG00000118898	ENSG00000118898_001	chr16	dexseq_prepare_annotation2.py	exon	4932508	4932823	.	-	.	ENST00000345988__exon_number_001__gene_id_ENSG00000118898	PPL	ENSG00000118898	-7.2426448534307	-20.8720285635832	2.42465734630119e-33	1.0963559428692e-30
ENSG00000140853.30	ENSG00000140853	ENSG00000140853_031	chr16	dexseq_prepare_annotation2.py	exon	57067516	57067581	.	+	.	ENST00000538110+ENST00000539144+ENST00000538805+ENST00000262510+ENST00000539881+ENST00000308149+ENST00000543030+ENST00000436936+ENST00000545081__exon_number_031__gene_id_ENSG00000140853	NLRC5	ENSG00000140853.30	2.20173528221365	19.1811534753251	2.68697446944016e-33	1.21094465633846e-30
ENSG00000172890.33	ENSG00000172890	ENSG00000172890_034	chr11	dexseq_prepare_annotation2.py	exon	71188393	71188484	.	+	.	ENST00000539574+ENST00000527852+ENST00000525200__exon_number_034__gene_id_ENSG00000172890	NADSYN1	ENSG00000172890.33	-1.91790301623043	-14.5571829390202	3.07758040874529e-33	1.38240239726555e-30
ENSG00000103343.ENSG00000103351.ENSG00000263212.ENSG00000262621.ENSG00000122390.6	ENSG00000103343+ENSG00000103351+ENSG00000263212+ENSG00000262621+ENSG00000122390	ENSG00000103343+ENSG00000103351+ENSG00000263212+ENSG00000262621+ENSG00000122390_007	chr16	dexseq_prepare_annotation2.py	exon	3451420	3451732	.	+	.	ENST00000344823+ENST00000268655__exon_number_007__gene_id_ENSG00000103343+ENSG00000103351+ENSG00000263212+ENSG00000262621+ENSG00000122390		ENSG00000103343.ENSG00000103351.ENSG00000263212.ENSG00000262621.ENSG00000122390.6	1.34799562499158	13.5972926225251	3.11391958070425e-33	1.39412433122563e-30
ENSG00000067248.31	ENSG00000067248	ENSG00000067248_032	chr5	dexseq_prepare_annotation2.py	exon	54593113	54593226	.	-	.	ENST00000504778+ENST00000508346+ENST00000251636__exon_number_032__gene_id_ENSG00000067248	DHX29	ENSG00000067248.31	2.1250922171447	16.733000470681	3.1502433426186e-33	1.40576252347678e-30
ENSG00000158321.18	ENSG00000158321	ENSG00000158321_019	chr7	dexseq_prepare_annotation2.py	exon	70229741	70229780	.	+	.	ENST00000406775+ENST00000416482+ENST00000342771__exon_number_019__gene_id_ENSG00000158321	AUTS2	ENSG00000158321.18	1.39880501090723	17.1691791881874	3.17723112087241e-33	1.41317218053627e-30
ENSG00000010438.1	ENSG00000010438	ENSG00000010438_002	chr9	dexseq_prepare_annotation2.py	exon	33750677	33750687	.	+	.	ENST00000361005+ENST00000468152__exon_number_002__gene_id_ENSG00000010438	PRSS3	ENSG00000010438.1	-1.77492575778082	-21.5055887769461	3.23371101213517e-33	1.43360837095972e-30
ENSG00000175216.30	ENSG00000175216	ENSG00000175216_031	chr11	dexseq_prepare_annotation2.py	exon	46786681	46786806	.	-	.	ENST00000312055+ENST00000533413+ENST00000529230+ENST00000415402+ENST00000354558+ENST00000526943__exon_number_031__gene_id_ENSG00000175216	CKAP5	ENSG00000175216.30	-1.43729993068542	-16.720136092407	3.36195389888837e-33	1.48562341396235e-30
ENSG00000151612.10	ENSG00000151612	ENSG00000151612_011	chr4	dexseq_prepare_annotation2.py	exon	146686699	146686890	.	-	.	ENST00000379448+ENST00000515386+ENST00000511659+ENST00000513320+ENST00000508784__exon_number_011__gene_id_ENSG00000151612	ZNF827	ENSG00000151612.10	-3.07752371443919	-17.3655547751061	4.07262658672146e-33	1.78818607283073e-30
ENSG00000133958.47	ENSG00000133958	ENSG00000133958_048	chr14	dexseq_prepare_annotation2.py	exon	94148963	94149040	.	+	.	ENST00000256339+ENST00000553484+ENST00000393151+ENST00000555664__exon_number_048__gene_id_ENSG00000133958	UNC79	ENSG00000133958.47	-1.52903316880589	-17.6388006287338	4.0729277280995e-33	1.78818607283073e-30
ENSG00000150672.ENSG00000256466.88	ENSG00000150672+ENSG00000256466	ENSG00000150672+ENSG00000256466_089	chr11	dexseq_prepare_annotation2.py	exon	85309741	85309832	.	-	.	ENST00000376104+ENST00000526147+ENST00000472545__exon_number_089__gene_id_ENSG00000150672+ENSG00000256466		ENSG00000150672.ENSG00000256466.88	2.65205077520214	18.2659826266347	4.24062878413708e-33	1.85582732928427e-30
ENSG00000143226.ENSG00000244682.ENSG00000273112.ENSG00000072694.55	ENSG00000143226+ENSG00000244682+ENSG00000273112+ENSG00000072694	ENSG00000143226+ENSG00000244682+ENSG00000273112+ENSG00000072694_056	chr1	dexseq_prepare_annotation2.py	exon	161559871	161560008	.	+	.	ENST00000465075__exon_number_056__gene_id_ENSG00000143226+ENSG00000244682+ENSG00000273112+ENSG00000072694		ENSG00000143226.ENSG00000244682.ENSG00000273112.ENSG00000072694.55	4.14722541849692	14.9172265679014	4.30546833468562e-33	1.87816396396063e-30
ENSG00000166689.48	ENSG00000166689	ENSG00000166689_049	chr11	dexseq_prepare_annotation2.py	exon	16872745	16872838	.	-	.	ENST00000355661+ENST00000528376+ENST00000448080+ENST00000531066__exon_number_049__gene_id_ENSG00000166689	PLEKHA7	ENSG00000166689.48	-2.81040238894703	-14.7656977047164	4.36528200958639e-33	1.8981724515998e-30
ENSG00000188811.13	ENSG00000188811	ENSG00000188811_014	chr13	dexseq_prepare_annotation2.py	exon	39621177	39621289	.	+	.	ENST00000470258+ENST00000379600+ENST00000379599__exon_number_014__gene_id_ENSG00000188811	NHLRC3	ENSG00000188811.13	3.58727797566269	27.7208014612735	4.62942582227398e-33	2.00662019964635e-30
ENSG00000141140.61	ENSG00000141140	ENSG00000141140_062	chr17	dexseq_prepare_annotation2.py	exon	34871701	34871717	.	-	.	ENST00000544606+ENST00000586007+ENST00000431794+ENST00000586908+ENST00000591794+ENST00000268852__exon_number_062__gene_id_ENSG00000141140	MYO19	ENSG00000141140.61	2.52684717053011	14.8498678476745	6.7299658618343e-33	2.90783664664519e-30
ENSG00000048740.1	ENSG00000048740	ENSG00000048740_002	chr10	dexseq_prepare_annotation2.py	exon	11047351	11047403	.	+	.	ENST00000416382+ENST00000379261__exon_number_002__gene_id_ENSG00000048740	CELF2	ENSG00000048740.1	2.31807931663525	22.0778299833285	6.88262784240209e-33	2.96438701656472e-30
ENSG00000158286.19	ENSG00000158286	ENSG00000158286_020	chr1	dexseq_prepare_annotation2.py	exon	6270930	6270960	.	+	.	ENST00000485539+ENST00000377939__exon_number_020__gene_id_ENSG00000158286	RNF207	ENSG00000158286.19	4.1762933270512	16.2024396820538	7.40840655293323e-33	3.18077715165259e-30
ENSG00000006025.15	ENSG00000006025	ENSG00000006025_016	chr17	dexseq_prepare_annotation2.py	exon	45890953	45891185	.	-	.	ENST00000579728+ENST00000583167+ENST00000007414+ENST00000392507__exon_number_016__gene_id_ENSG00000006025	OSBPL7	ENSG00000006025.15	-2.27322675259546	-18.8956909017826	7.83698152524649e-33	3.35420344820951e-30
ENSG00000147642.66	ENSG00000147642	ENSG00000147642_067	chr8	dexseq_prepare_annotation2.py	exon	110703834	110703834	.	-	.	ENST00000534578+ENST00000529190+ENST00000422135+ENST00000419099__exon_number_067__gene_id_ENSG00000147642	SYBU	ENSG00000147642.66	1.4106354369995	14.7424041222042	8.32446520415599e-33	3.5516761369318e-30
ENSG00000115464.27	ENSG00000115464	ENSG00000115464_028	chr2	dexseq_prepare_annotation2.py	exon	61441195	61441353	.	-	.	ENST00000411912+ENST00000398571+ENST00000472689+ENST00000467128__exon_number_028__gene_id_ENSG00000115464	USP34	ENSG00000115464.27	2.42654876122456	19.8518115301345	8.94625795432218e-33	3.80503920736598e-30
ENSG00000266967.ENSG00000267060.ENSG00000108825.30	ENSG00000266967+ENSG00000267060+ENSG00000108825	ENSG00000266967+ENSG00000267060+ENSG00000108825_031	chr17	dexseq_prepare_annotation2.py	exon	41108045	41108220	.	-	.	ENST00000441280+ENST00000483774__exon_number_031__gene_id_ENSG00000266967+ENSG00000267060+ENSG00000108825		ENSG00000266967.ENSG00000267060.ENSG00000108825.30	-1.93531481365269	-14.8018003916397	9.25787035368338e-33	3.92530818924414e-30
ENSG00000005884.23	ENSG00000005884	ENSG00000005884_024	chr17	dexseq_prepare_annotation2.py	exon	48151645	48151656	.	+	.	ENST00000510809__exon_number_024__gene_id_ENSG00000005884	ITGA3	ENSG00000005884.23	-1.80324534945257	-19.2933895222668	9.98609433933128e-33	4.22092359585716e-30
ENSG00000196235.ENSG00000213922	ENSG00000196235+ENSG00000213922	ENSG00000196235+ENSG00000213922_001	chr19	dexseq_prepare_annotation2.py	exon	39926796	39926817	.	+	.	ENST00000594990__exon_number_001__gene_id_ENSG00000196235+ENSG00000213922		ENSG00000196235.ENSG00000213922	-3.6935401607042	-27.2684962336319	1.04077663089435e-32	4.385536278471e-30
ENSG00000175287.ENSG00000095319.ENSG00000251184.105	ENSG00000175287+ENSG00000095319+ENSG00000251184	ENSG00000175287+ENSG00000095319+ENSG00000251184_106	chr9	dexseq_prepare_annotation2.py	exon	131768518	131768647	.	+	.	ENST00000372577__exon_number_106__gene_id_ENSG00000175287+ENSG00000095319+ENSG00000251184		ENSG00000175287.ENSG00000095319.ENSG00000251184.105	-2.56326482722024	-15.8150367597369	1.14394705271779e-32	4.80538968259412e-30
ENSG00000023839.27	ENSG00000023839	ENSG00000023839_028	chr10	dexseq_prepare_annotation2.py	exon	101594137	101594292	.	+	.	ENST00000370449__exon_number_028__gene_id_ENSG00000023839	ABCC2	ENSG00000023839.27	-1.78535943887617	-16.4606469245084	1.25385885811611e-32	5.25089083588237e-30
ENSG00000108349.33	ENSG00000108349	ENSG00000108349_034	chr17	dexseq_prepare_annotation2.py	exon	38325633	38325699	.	+	.	ENST00000264645+ENST00000394114__exon_number_034__gene_id_ENSG00000108349	CASC3	ENSG00000108349.33	-4.7824050250747	-15.6592605158916	1.27236274444045e-32	5.3120363989748e-30
ENSG00000213398.ENSG00000124067.ENSG00000267660.63	ENSG00000213398+ENSG00000124067+ENSG00000267660	ENSG00000213398+ENSG00000124067+ENSG00000267660_064	chr16	dexseq_prepare_annotation2.py	exon	67984325	67984396	.	-	.	ENST00000576616+ENST00000537830+ENST00000338335+ENST00000573702+ENST00000574665+ENST00000572037+ENST00000570802+ENST00000573023+ENST00000541864+ENST00000316341+ENST00000572766+ENST00000422611__exon_number_064__gene_id_ENSG00000213398+ENSG00000124067+ENSG00000267660		ENSG00000213398.ENSG00000124067.ENSG00000267660.63	-3.6756448956974	-15.1833844966959	1.37030334017621e-32	5.70343717149856e-30
ENSG00000113163.30	ENSG00000113163	ENSG00000113163_031	chr5	dexseq_prepare_annotation2.py	exon	74807331	74807454	.	-	.	ENST00000261415+ENST00000405807__exon_number_031__gene_id_ENSG00000113163	COL4A3BP	ENSG00000113163.30	2.61042040877526	19.2025064361496	1.38357832509036e-32	5.74113295060284e-30
ENSG00000257062.ENSG00000111700.ENSG00000134538.ENSG00000205754.ENSG00000257046.35	ENSG00000257062+ENSG00000111700+ENSG00000134538+ENSG00000205754+ENSG00000257046	ENSG00000257062+ENSG00000111700+ENSG00000134538+ENSG00000205754+ENSG00000257046_036	chr12	dexseq_prepare_annotation2.py	exon	21207386	21207502	.	+	.	ENST00000554957+ENST00000381541+ENST00000421593__exon_number_036__gene_id_ENSG00000257062+ENSG00000111700+ENSG00000134538+ENSG00000205754+ENSG00000257046		ENSG00000257062.ENSG00000111700.ENSG00000134538.ENSG00000205754.ENSG00000257046.35	2.39734984448553	15.1772467780165	1.42317636808291e-32	5.88749462690542e-30
ENSG00000176658.31	ENSG00000176658	ENSG00000176658_032	chr17	dexseq_prepare_annotation2.py	exon	31076024	31076024	.	-	.	ENST00000394649+ENST00000577252+ENST00000318217+ENST00000584232+ENST00000582751+ENST00000580538+ENST00000579584__exon_number_032__gene_id_ENSG00000176658	MYO1D	ENSG00000176658.31	-2.19600204149751	-19.6941130123494	1.52646068041271e-32	6.29563266624884e-30
ENSG00000104980.4	ENSG00000104980	ENSG00000104980_005	chr19	dexseq_prepare_annotation2.py	exon	7991799	7991933	.	-	.	ENST00000598968+ENST00000599939+ENST00000595565+ENST00000270538+ENST00000595831__exon_number_005__gene_id_ENSG00000104980	TIMM44	ENSG00000104980.4	-2.66264781723024	-17.619188936253	1.62569266352673e-32	6.68464195117761e-30
ENSG00000149187.6	ENSG00000149187	ENSG00000149187_007	chr11	dexseq_prepare_annotation2.py	exon	47491846	47491867	.	-	.	ENST00000395290+ENST00000539455__exon_number_007__gene_id_ENSG00000149187	CELF1	ENSG00000149187.6	-1.88953527506672	-15.2592613214163	1.63316622739013e-32	6.69514527248429e-30
ENSG00000105738	ENSG00000105738	ENSG00000105738_001	chr19	dexseq_prepare_annotation2.py	exon	38397868	38397884	.	+	.	ENST00000222345__exon_number_001__gene_id_ENSG00000105738	SIPA1L3	ENSG00000105738	-2.13336788029226	-21.7421210145398	1.72980593254396e-32	7.07002332843935e-30
ENSG00000102893.59	ENSG00000102893	ENSG00000102893_060	chr16	dexseq_prepare_annotation2.py	exon	47709497	47710320	.	+	.	ENST00000566275__exon_number_060__gene_id_ENSG00000102893	PHKB	ENSG00000102893.59	-2.1156726386379	-13.8543906588605	1.73905493990023e-32	7.0865447450671e-30
ENSG00000048740.3	ENSG00000048740	ENSG00000048740_004	chr10	dexseq_prepare_annotation2.py	exon	11060053	11060105	.	+	.	ENST00000450189+ENST00000542579__exon_number_004__gene_id_ENSG00000048740	CELF2	ENSG00000048740.3	2.18904504383984	21.7205068477404	1.83622313454411e-32	7.46016350092112e-30
ENSG00000100453.3	ENSG00000100453	ENSG00000100453_004	chr14	dexseq_prepare_annotation2.py	exon	25100370	25100420	.	-	.	ENST00000382540+ENST00000532263+ENST00000382542+ENST00000216341+ENST00000530830+ENST00000554242+ENST00000415355__exon_number_004__gene_id_ENSG00000100453	GZMB	ENSG00000100453.3	-3.95253488436792	-26.9453746076347	1.86993492526489e-32	7.57451646230143e-30
ENSG00000065357.128	ENSG00000065357	ENSG00000065357_129	chr12	dexseq_prepare_annotation2.py	exon	56347195	56347231	.	+	.	ENST00000550957+ENST00000551739+ENST00000552478__exon_number_129__gene_id_ENSG00000065357	DGKA	ENSG00000065357.128	5.40503892993257	16.5673616218447	2.00491262350145e-32	8.09716981591744e-30
ENSG00000131018.133	ENSG00000131018	ENSG00000131018_134	chr6	dexseq_prepare_annotation2.py	exon	152685982	152686154	.	-	.	ENST00000448038+ENST00000471834+ENST00000341594+ENST00000265368+ENST00000367255+ENST00000423061__exon_number_134__gene_id_ENSG00000131018	SYNE1	ENSG00000131018.133	-6.14597398856889	-12.9365784666253	2.0477737889573e-32	8.24580343190697e-30
ENSG00000196549.22	ENSG00000196549	ENSG00000196549_023	chr3	dexseq_prepare_annotation2.py	exon	154834268	154834348	.	+	.	ENST00000493237+ENST00000360490+ENST00000481828+ENST00000462745+ENST00000462837+ENST00000492661+ENST00000460393__exon_number_023__gene_id_ENSG00000196549	MME	ENSG00000196549.22	2.23849453491639	15.4351077447977	2.23760595691941e-32	8.98362488361661e-30
ENSG00000114416.6	ENSG00000114416	ENSG00000114416_007	chr3	dexseq_prepare_annotation2.py	exon	180630326	180630458	.	+	.	ENST00000357559+ENST00000305586+ENST00000475315+ENST00000491674__exon_number_007__gene_id_ENSG00000114416	FXR1	ENSG00000114416.6	-2.2879756525033	-14.2122197566357	2.42550367991532e-32	9.70936256904456e-30
ENSG00000159216.28	ENSG00000159216	ENSG00000159216_029	chr21	dexseq_prepare_annotation2.py	exon	36421596	36421641	.	-	.	ENST00000300305__exon_number_029__gene_id_ENSG00000159216	RUNX1	ENSG00000159216.28	2.42172348505449	17.2375266095019	2.45594860107029e-32	9.80240388420732e-30
ENSG00000105135.17	ENSG00000105135	ENSG00000105135_018	chr19	dexseq_prepare_annotation2.py	exon	15227273	15227333	.	-	.	ENST00000533086+ENST00000533148+ENST00000524779+ENST00000534378+ENST00000263383+ENST00000525880+ENST00000596093+ENST00000598709+ENST00000534806__exon_number_018__gene_id_ENSG00000105135	ILVBL	ENSG00000105135.17	-3.10134002243613	-15.6746226478337	2.5168837855693e-32	1.00162407563549e-29
ENSG00000150672.ENSG00000256466.94	ENSG00000150672+ENSG00000256466	ENSG00000150672+ENSG00000256466_095	chr11	dexseq_prepare_annotation2.py	exon	85338733	85338793	.	-	.	ENST00000526147+ENST00000472545__exon_number_095__gene_id_ENSG00000150672+ENSG00000256466		ENSG00000150672.ENSG00000256466.94	2.7910382248386	17.7954530763064	2.97858105225732e-32	1.18190617188157e-29
ENSG00000254615.ENSG00000164830.3	ENSG00000254615+ENSG00000164830	ENSG00000254615+ENSG00000164830_004	chr8	dexseq_prepare_annotation2.py	exon	107283933	107284033	.	+	.	ENST00000577661__exon_number_004__gene_id_ENSG00000254615+ENSG00000164830		ENSG00000254615.ENSG00000164830.3	2.87699937260307	15.15570313021	3.06252475413892e-32	1.21168257736212e-29
ENSG00000138744.ENSG00000198301.4	ENSG00000138744+ENSG00000198301	ENSG00000138744+ENSG00000198301_005	chr4	dexseq_prepare_annotation2.py	exon	76836021	76836138	.	-	.	ENST00000513045+ENST00000286733__exon_number_005__gene_id_ENSG00000138744+ENSG00000198301		ENSG00000138744.ENSG00000198301.4	-5.91522660581117	-14.7761283899314	3.13488809805542e-32	1.23671789799895e-29
ENSG00000012504.22	ENSG00000012504	ENSG00000012504_023	chr12	dexseq_prepare_annotation2.py	exon	100957268	100957281	.	+	.	ENST00000321046+ENST00000392986+ENST00000549996+ENST00000548884+ENST00000188403__exon_number_023__gene_id_ENSG00000012504	NR1H4	ENSG00000012504.22	3.32754091950955	19.4763376852957	3.20741413643646e-32	1.26167250350119e-29
ENSG00000123213.22	ENSG00000123213	ENSG00000123213_023	chr5	dexseq_prepare_annotation2.py	exon	65105342	65105528	.	+	.	ENST00000502464+ENST00000509935+ENST00000511299+ENST00000506799+ENST00000507201+ENST00000380985__exon_number_023__gene_id_ENSG00000123213	NLN	ENSG00000123213.22	-1.90121987275682	-16.9171158722531	3.26430963310468e-32	1.28035254753443e-29
ENSG00000141002.ENSG00000267048.ENSG00000198211.ENSG00000258839.ENSG00000256390.ENSG00000258947.32	ENSG00000141002+ENSG00000267048+ENSG00000198211+ENSG00000258839+ENSG00000256390+ENSG00000258947	ENSG00000141002+ENSG00000267048+ENSG00000198211+ENSG00000258839+ENSG00000256390+ENSG00000258947_033	chr16	dexseq_prepare_annotation2.py	exon	89962398	89962491	.	+	.	ENST00000263347+ENST00000263346+ENST00000566158+ENST00000562256+ENST00000568412+ENST00000568409+ENST00000570116+ENST00000562184+ENST00000563636__exon_number_033__gene_id_ENSG00000141002+ENSG00000267048+ENSG00000198211+ENSG00000258839+ENSG00000256390+ENSG00000258947		ENSG00000141002.ENSG00000267048.ENSG00000198211.ENSG00000258839.ENSG00000256390.ENSG00000258947.32	-1.94116672036142	-13.6650270799928	3.35853789624309e-32	1.31352610141487e-29
ENSG00000059769.ENSG00000244115.ENSG00000242616.12	ENSG00000059769+ENSG00000244115+ENSG00000242616	ENSG00000059769+ENSG00000244115+ENSG00000242616_013	chr9	dexseq_prepare_annotation2.py	exon	114431549	114431551	.	+	.	ENST00000374293__exon_number_013__gene_id_ENSG00000059769+ENSG00000244115+ENSG00000242616		ENSG00000059769.ENSG00000244115.ENSG00000242616.12	2.01293591015598	26.6054041310528	3.48689053689479e-32	1.35981737175642e-29
ENSG00000215021.ENSG00000238795.40	ENSG00000215021+ENSG00000238795	ENSG00000215021+ENSG00000238795_041	chr12	dexseq_prepare_annotation2.py	exon	7079831	7079843	.	-	.	ENST00000546111+ENST00000543465+ENST00000535923+ENST00000542294+ENST00000399433+ENST00000544888__exon_number_041__gene_id_ENSG00000215021+ENSG00000238795		ENSG00000215021.ENSG00000238795.40	2.15352958858469	16.6615898998819	3.6198290976275e-32	1.40762742764113e-29
ENSG00000148700.10	ENSG00000148700	ENSG00000148700_011	chr10	dexseq_prepare_annotation2.py	exon	111836763	111836876	.	+	.	ENST00000473669+ENST00000468345__exon_number_011__gene_id_ENSG00000148700	ADD3	ENSG00000148700.10	1.38675811073285	15.0212451445136	3.72908335436826e-32	1.44598128712132e-29
ENSG00000257062.ENSG00000111700.ENSG00000134538.ENSG00000205754.ENSG00000257046.45	ENSG00000257062+ENSG00000111700+ENSG00000134538+ENSG00000205754+ENSG00000257046	ENSG00000257062+ENSG00000111700+ENSG00000134538+ENSG00000205754+ENSG00000257046_046	chr12	dexseq_prepare_annotation2.py	exon	21242842	21242863	.	+	.	ENST00000545916+ENST00000540229+ENST00000593147+ENST00000381541+ENST00000554957+ENST00000421593+ENST00000553473__exon_number_046__gene_id_ENSG00000257062+ENSG00000111700+ENSG00000134538+ENSG00000205754+ENSG00000257046		ENSG00000257062.ENSG00000111700.ENSG00000134538.ENSG00000205754.ENSG00000257046.45	1.46451618074737	15.0026794707115	4.18258073702708e-32	1.61722098310113e-29
ENSG00000105063.ENSG00000180089.47	ENSG00000105063+ENSG00000180089	ENSG00000105063+ENSG00000180089_048	chr19	dexseq_prepare_annotation2.py	exon	55769803	55770363	.	-	.	ENST00000412770__exon_number_048__gene_id_ENSG00000105063+ENSG00000180089		ENSG00000105063.ENSG00000180089.47	-6.86516038818284	-17.1127300056052	4.31227685796407e-32	1.66264537450279e-29
ENSG00000215021.ENSG00000238795.43	ENSG00000215021+ENSG00000238795	ENSG00000215021+ENSG00000238795_044	chr12	dexseq_prepare_annotation2.py	exon	7079880	7079914	.	-	.	ENST00000399433+ENST00000535923+ENST00000546111__exon_number_044__gene_id_ENSG00000215021+ENSG00000238795		ENSG00000215021.ENSG00000238795.43	2.15068667325883	16.6001173599693	4.87083259403716e-32	1.86854497799892e-29
ENSG00000185386.1	ENSG00000185386	ENSG00000185386_002	chr22	dexseq_prepare_annotation2.py	exon	50702144	50702167	.	-	.	ENST00000330651+ENST00000395764__exon_number_002__gene_id_ENSG00000185386	MAPK11	ENSG00000185386.1	1.87276011376297	17.6776469575959	4.87376080754735e-32	1.86854497799892e-29
ENSG00000249700.39	ENSG00000249700	ENSG00000249700_040	chr4	dexseq_prepare_annotation2.py	exon	56253058	56253438	.	-	.	ENST00000608136__exon_number_040__gene_id_ENSG00000249700	SRD5A3-AS1	ENSG00000249700.39	2.09473485280007	17.0845420344878	4.89833045670898e-32	1.87268952289175e-29
ENSG00000048740.21	ENSG00000048740	ENSG00000048740_022	chr10	dexseq_prepare_annotation2.py	exon	11363170	11363349	.	+	.	ENST00000542579+ENST00000609870+ENST00000417956+ENST00000399850+ENST00000608830+ENST00000379261+ENST00000537122+ENST00000315874+ENST00000450189+ENST00000354897+ENST00000427450+ENST00000609692+ENST00000416382+ENST00000354440__exon_number_022__gene_id_ENSG00000048740	CELF2	ENSG00000048740.21	-3.27359809147053	-21.3392207816429	5.30292331062158e-32	2.02169123626199e-29
ENSG00000102893.65	ENSG00000102893	ENSG00000102893_066	chr16	dexseq_prepare_annotation2.py	exon	47733067	47733139	.	+	.	ENST00000564711__exon_number_066__gene_id_ENSG00000102893	PHKB	ENSG00000102893.65	-2.10493476438763	-13.7073798909762	5.42724568332272e-32	2.06330843362366e-29
ENSG00000198632.ENSG00000174368.26	ENSG00000198632+ENSG00000174368	ENSG00000198632+ENSG00000174368_027	chr7	dexseq_prepare_annotation2.py	exon	74984930	74984931	.	-	.	ENST00000513070+ENST00000414100__exon_number_027__gene_id_ENSG00000198632+ENSG00000174368		ENSG00000198632.ENSG00000174368.26	1.86939645896427	16.793992753083	5.80629056638792e-32	2.20126341213676e-29
ENSG00000119912.28	ENSG00000119912	ENSG00000119912_029	chr10	dexseq_prepare_annotation2.py	exon	94267332	94267423	.	-	.	ENST00000478361+ENST00000265986__exon_number_029__gene_id_ENSG00000119912	IDE	ENSG00000119912.28	1.38813151177523	17.9782106775621	5.87627431012011e-32	2.22160711786188e-29
ENSG00000147642.62	ENSG00000147642	ENSG00000147642_063	chr8	dexseq_prepare_annotation2.py	exon	110693144	110693144	.	-	.	ENST00000532189+ENST00000533171+ENST00000534184+ENST00000408889__exon_number_063__gene_id_ENSG00000147642	SYBU	ENSG00000147642.62	1.38040662574744	14.4482899586572	6.02080482701146e-32	2.26994348856161e-29
ENSG00000257062.ENSG00000111700.ENSG00000134538.ENSG00000205754.ENSG00000257046.33	ENSG00000257062+ENSG00000111700+ENSG00000134538+ENSG00000205754+ENSG00000257046	ENSG00000257062+ENSG00000111700+ENSG00000134538+ENSG00000205754+ENSG00000257046_034	chr12	dexseq_prepare_annotation2.py	exon	21201646	21201841	.	+	.	ENST00000554957+ENST00000381541+ENST00000421593__exon_number_034__gene_id_ENSG00000257062+ENSG00000111700+ENSG00000134538+ENSG00000205754+ENSG00000257046		ENSG00000257062.ENSG00000111700.ENSG00000134538.ENSG00000205754.ENSG00000257046.33	2.28406158208321	14.931719097013	6.48715274445168e-32	2.43900814911079e-29
ENSG00000175287.ENSG00000095319.ENSG00000251184.96	ENSG00000175287+ENSG00000095319+ENSG00000251184	ENSG00000175287+ENSG00000095319+ENSG00000251184_097	chr9	dexseq_prepare_annotation2.py	exon	131764163	131764170	.	+	.	ENST00000477069+ENST00000372577+ENST00000487952__exon_number_097__gene_id_ENSG00000175287+ENSG00000095319+ENSG00000251184		ENSG00000175287.ENSG00000095319.ENSG00000251184.96	-6.40739242230742	-15.5053552240279	6.52960551541224e-32	2.44820633461199e-29
ENSG00000131018.132	ENSG00000131018	ENSG00000131018_133	chr6	dexseq_prepare_annotation2.py	exon	152684861	152684909	.	-	.	ENST00000341594__exon_number_133__gene_id_ENSG00000131018	SYNE1	ENSG00000131018.132	-6.09560648297442	-12.8087225269169	6.69414151673285e-32	2.5030020408019e-29
ENSG00000055609.26	ENSG00000055609	ENSG00000055609_027	chr7	dexseq_prepare_annotation2.py	exon	151854846	151855010	.	-	.	ENST00000360104+ENST00000473186+ENST00000355193+ENST00000424877__exon_number_027__gene_id_ENSG00000055609	KMT2C	ENSG00000055609.26	-3.15396580157518	-17.5665062014244	7.76815787160483e-32	2.89662901588776e-29
ENSG00000140443.42	ENSG00000140443	ENSG00000140443_043	chr15	dexseq_prepare_annotation2.py	exon	99467866	99467913	.	+	.	ENST00000558762+ENST00000560972+ENST00000268035__exon_number_043__gene_id_ENSG00000140443	IGF1R	ENSG00000140443.42	-1.4314772710984	-14.5483742239923	8.20292899003342e-32	3.05039137795224e-29
ENSG00000187736.ENSG00000213901.21	ENSG00000187736+ENSG00000213901	ENSG00000187736+ENSG00000213901_022	chr2	dexseq_prepare_annotation2.py	exon	220022280	220022343	.	-	.	ENST00000426304+ENST00000318673+ENST00000418099+ENST00000356853+ENST00000457600+ENST00000498327+ENST00000409720__exon_number_022__gene_id_ENSG00000187736+ENSG00000213901		ENSG00000187736.ENSG00000213901.21	-3.58239891916234	-14.1457131260308	8.53453221934532e-32	3.1650556911432e-29
ENSG00000012983.32	ENSG00000012983	ENSG00000012983_033	chr14	dexseq_prepare_annotation2.py	exon	50941810	50941867	.	-	.	ENST00000557210+ENST00000554091+ENST00000557578+ENST00000013125+ENST00000555216__exon_number_033__gene_id_ENSG00000012983	MAP4K5	ENSG00000012983.32	-1.94601222048329	-17.5187200216266	9.49672893836575e-32	3.51231874646303e-29
ENSG00000156261.4	ENSG00000156261	ENSG00000156261_005	chr21	dexseq_prepare_annotation2.py	exon	30432862	30432981	.	-	.	ENST00000432178+ENST00000470450+ENST00000286788+ENST00000542732+ENST00000540844+ENST00000496121__exon_number_005__gene_id_ENSG00000156261	CCT8	ENSG00000156261.4	3.29200125446861	21.1002478147772	1.03829234910049e-31	3.82966676394646e-29
ENSG00000258818.ENSG00000259171.ENSG00000214274.1	ENSG00000258818+ENSG00000259171+ENSG00000214274	ENSG00000258818+ENSG00000259171+ENSG00000214274_002	chr14	dexseq_prepare_annotation2.py	exon	21152336	21152741	.	+	.	ENST00000336811+ENST00000555835__exon_number_002__gene_id_ENSG00000258818+ENSG00000259171+ENSG00000214274		ENSG00000258818.ENSG00000259171.ENSG00000214274.1	2.85962289061974	23.0604253695073	1.06966137629426e-31	3.93470600804804e-29
ENSG00000163322.19	ENSG00000163322	ENSG00000163322_020	chr4	dexseq_prepare_annotation2.py	exon	84406254	84406256	.	-	.	ENST00000321945+ENST00000511801+ENST00000475656__exon_number_020__gene_id_ENSG00000163322	FAM175A	ENSG00000163322.19	1.90516885641544	21.0493242167245	1.1989925083548e-31	4.39357581521559e-29
ENSG00000196337.ENSG00000225950.4	ENSG00000196337+ENSG00000225950	ENSG00000196337+ENSG00000225950_005	chr19	dexseq_prepare_annotation2.py	exon	49558998	49559049	.	-	.	ENST00000597853+ENST00000596965+ENST00000356213__exon_number_005__gene_id_ENSG00000196337+ENSG00000225950		ENSG00000196337.ENSG00000225950.4	-2.53782968269404	-21.9408899057187	1.20086273135802e-31	4.39357581521559e-29
ENSG00000141556.38	ENSG00000141556	ENSG00000141556_039	chr17	dexseq_prepare_annotation2.py	exon	80869634	80869641	.	+	.	ENST00000571796+ENST00000576760+ENST00000574975+ENST00000571316+ENST00000572984+ENST00000574801+ENST00000571618+ENST00000355528+ENST00000576160+ENST00000572953+ENST00000571712+ENST00000576996+ENST00000539345+ENST00000574422__exon_number_039__gene_id_ENSG00000141556	TBCD	ENSG00000141556.38	-2.13789234417313	-14.3452203183603	1.20542879889569e-31	4.39845779667829e-29
ENSG00000257062.ENSG00000111700.ENSG00000134538.ENSG00000205754.ENSG00000257046.34	ENSG00000257062+ENSG00000111700+ENSG00000134538+ENSG00000205754+ENSG00000257046	ENSG00000257062+ENSG00000111700+ENSG00000134538+ENSG00000205754+ENSG00000257046_035	chr12	dexseq_prepare_annotation2.py	exon	21205030	21205195	.	+	.	ENST00000554957+ENST00000381541+ENST00000421593__exon_number_035__gene_id_ENSG00000257062+ENSG00000111700+ENSG00000134538+ENSG00000205754+ENSG00000257046		ENSG00000257062.ENSG00000111700.ENSG00000134538.ENSG00000205754.ENSG00000257046.34	2.47390972882428	14.8211094420559	1.28676132306341e-31	4.68206467922574e-29
ENSG00000148341.27	ENSG00000148341	ENSG00000148341_028	chr9	dexseq_prepare_annotation2.py	exon	131777050	131777183	.	-	.	ENST00000417224+ENST00000372559+ENST00000372554+ENST00000455407+ENST00000416230+ENST00000425236+ENST00000372564+ENST00000416629+ENST00000483980__exon_number_028__gene_id_ENSG00000148341	SH3GLB2	ENSG00000148341.27	-2.07068506748205	-16.1935460265003	1.29003347076086e-31	4.68206467922574e-29
ENSG00000164076.33	ENSG00000164076	ENSG00000164076_034	chr3	dexseq_prepare_annotation2.py	exon	49899727	49899764	.	-	.	ENST00000483811+ENST00000477224+ENST00000466535+ENST00000476105+ENST00000466940+ENST00000472895+ENST00000296471+ENST00000475665+ENST00000488336+ENST00000463537+ENST00000487726+ENST00000498324__exon_number_034__gene_id_ENSG00000164076	CAMKV	ENSG00000164076.33	3.79074688606256	20.2696386229033	1.29723278806943e-31	4.69567218496312e-29
ENSG00000023228.ENSG00000237580	ENSG00000023228+ENSG00000237580	ENSG00000023228+ENSG00000237580_001	chr2	dexseq_prepare_annotation2.py	exon	206979541	206980833	.	-	.	ENST00000233190__exon_number_001__gene_id_ENSG00000023228+ENSG00000237580		ENSG00000023228.ENSG00000237580	-3.32194063995105	-17.7808456192525	1.30130766676941e-31	4.69792778170602e-29
ENSG00000148337.55	ENSG00000148337	ENSG00000148337_056	chr9	dexseq_prepare_annotation2.py	exon	130952724	130952746	.	-	.	ENST00000474442__exon_number_056__gene_id_ENSG00000148337	CIZ1	ENSG00000148337.55	-1.45199952531454	-13.425821417061	1.36549871359693e-31	4.91662622795457e-29
ENSG00000114374.4	ENSG00000114374	ENSG00000114374_005	chrY	dexseq_prepare_annotation2.py	exon	14821369	14821476	.	+	.	ENST00000493168+ENST00000338981+ENST00000426564__exon_number_005__gene_id_ENSG00000114374	USP9Y	ENSG00000114374.4	-2.49423777235734	-14.8027984917	1.44137397755691e-31	5.17612988040706e-29
ENSG00000166535.24	ENSG00000166535	ENSG00000166535_025	chr12	dexseq_prepare_annotation2.py	exon	8998721	8998818	.	+	.	ENST00000541459+ENST00000539547+ENST00000545692+ENST00000540049+ENST00000299698__exon_number_025__gene_id_ENSG00000166535	A2ML1	ENSG00000166535.24	-2.10518295691641	-15.8002962214894	1.52033388991223e-31	5.4453158794401e-29
ENSG00000268400.ENSG00000229833.ENSG00000076944.49	ENSG00000268400+ENSG00000229833+ENSG00000076944	ENSG00000268400+ENSG00000229833+ENSG00000076944_050	chr19	dexseq_prepare_annotation2.py	exon	7707423	7707651	.	+	.	ENST00000594221__exon_number_050__gene_id_ENSG00000268400+ENSG00000229833+ENSG00000076944		ENSG00000268400.ENSG00000229833.ENSG00000076944.49	3.37734167816373	17.7221664071234	1.64985313490692e-31	5.89369976956001e-29
ENSG00000165949.11	ENSG00000165949	ENSG00000165949_012	chr14	dexseq_prepare_annotation2.py	exon	94577161	94577271	.	+	.	ENST00000555744__exon_number_012__gene_id_ENSG00000165949	IFI27	ENSG00000165949.11	-1.92269640444277	-17.7145516890739	1.70150687772966e-31	6.06230865391729e-29
ENSG00000085276.49	ENSG00000085276	ENSG00000085276_050	chr3	dexseq_prepare_annotation2.py	exon	169098975	169099046	.	-	.	ENST00000494292+ENST00000485957__exon_number_050__gene_id_ENSG00000085276	MECOM	ENSG00000085276.49	-1.50036437442879	-20.1774476991374	1.71940237956358e-31	6.11007368317863e-29
ENSG00000165949.32	ENSG00000165949	ENSG00000165949_033	chr14	dexseq_prepare_annotation2.py	exon	94583032	94583032	.	+	.	ENST00000444961+ENST00000298902+ENST00000555744+ENST00000448882__exon_number_033__gene_id_ENSG00000165949	IFI27	ENSG00000165949.32	3.50492333867709	17.6956901305786	1.83658191193215e-31	6.50948718645056e-29
ENSG00000158286.29	ENSG00000158286	ENSG00000158286_030	chr1	dexseq_prepare_annotation2.py	exon	6272278	6272290	.	+	.	ENST00000496676__exon_number_030__gene_id_ENSG00000158286	RNF207	ENSG00000158286.29	4.35685646865914	15.5996478676766	1.89918824007643e-31	6.71390174127589e-29
ENSG00000155849.51	ENSG00000155849	ENSG00000155849_052	chr7	dexseq_prepare_annotation2.py	exon	37468860	37469359	.	-	.	ENST00000479447__exon_number_052__gene_id_ENSG00000155849	ELMO1	ENSG00000155849.51	4.92884382121672	14.419847689435	1.90810530536158e-31	6.72794964703699e-29
ENSG00000257062.ENSG00000111700.ENSG00000134538.ENSG00000205754.ENSG00000257046.32	ENSG00000257062+ENSG00000111700+ENSG00000134538+ENSG00000205754+ENSG00000257046	ENSG00000257062+ENSG00000111700+ENSG00000134538+ENSG00000205754+ENSG00000257046_033	chr12	dexseq_prepare_annotation2.py	exon	21200113	21200151	.	+	.	ENST00000554957+ENST00000381541+ENST00000543498+ENST00000421593__exon_number_033__gene_id_ENSG00000257062+ENSG00000111700+ENSG00000134538+ENSG00000205754+ENSG00000257046		ENSG00000257062.ENSG00000111700.ENSG00000134538.ENSG00000205754.ENSG00000257046.32	2.20808462065226	14.7409048694114	2.11555526155292e-31	7.4401399938795e-29
ENSG00000166313.9	ENSG00000166313	ENSG00000166313_010	chr11	dexseq_prepare_annotation2.py	exon	6417330	6417445	.	-	.	ENST00000609331+ENST00000529519+ENST00000608394+ENST00000524626+ENST00000608704+ENST00000608435+ENST00000608645+ENST00000608655+ENST00000299402+ENST00000389906+ENST00000526240+ENST00000609360+ENST00000530885+ENST00000311051__exon_number_010__gene_id_ENSG00000166313	APBB1	ENSG00000166313.9	2.2197606416099	14.0701569880831	2.16832926574286e-31	7.60608551689176e-29
ENSG00000166689.54	ENSG00000166689	ENSG00000166689_055	chr11	dexseq_prepare_annotation2.py	exon	16892646	16892729	.	-	.	ENST00000529213+ENST00000531066+ENST00000355661+ENST00000528376+ENST00000448080+ENST00000528637__exon_number_055__gene_id_ENSG00000166689	PLEKHA7	ENSG00000166689.54	-2.86796104857871	-14.1785844165049	2.38094383428037e-31	8.33042670120978e-29
ENSG00000114374.7	ENSG00000114374	ENSG00000114374_008	chrY	dexseq_prepare_annotation2.py	exon	14834041	14834120	.	+	.	ENST00000426564+ENST00000338981__exon_number_008__gene_id_ENSG00000114374	USP9Y	ENSG00000114374.7	-2.82044764137884	-14.7159985013378	2.46898445101571e-31	8.61631258298953e-29
ENSG00000092201	ENSG00000092201	ENSG00000092201_001	chr14	dexseq_prepare_annotation2.py	exon	21819631	21819637	.	-	.	ENST00000216297__exon_number_001__gene_id_ENSG00000092201	SUPT16H	ENSG00000092201	-1.94872893754973	-17.61888902963	2.50784484111842e-31	8.7295449209908e-29
ENSG00000013441.22	ENSG00000013441	ENSG00000013441_023	chr2	dexseq_prepare_annotation2.py	exon	201722813	201722889	.	-	.	ENST00000409769__exon_number_023__gene_id_ENSG00000013441	CLK1	ENSG00000013441.22	-3.16898876066794	-16.9847570830429	2.59455542558388e-31	9.00833615021028e-29
ENSG00000257062.ENSG00000111700.ENSG00000134538.ENSG00000205754.ENSG00000257046.41	ENSG00000257062+ENSG00000111700+ENSG00000134538+ENSG00000205754+ENSG00000257046	ENSG00000257062+ENSG00000111700+ENSG00000134538+ENSG00000205754+ENSG00000257046_042	chr12	dexseq_prepare_annotation2.py	exon	21220253	21220284	.	+	.	ENST00000585342+ENST00000543498+ENST00000545916+ENST00000540229+ENST00000592513+ENST00000381541+ENST00000554957+ENST00000590779+ENST00000421593+ENST00000553473+ENST00000593147__exon_number_042__gene_id_ENSG00000257062+ENSG00000111700+ENSG00000134538+ENSG00000205754+ENSG00000257046		ENSG00000257062.ENSG00000111700.ENSG00000134538.ENSG00000205754.ENSG00000257046.41	2.2958459211366	14.695969346891	2.7956824511491e-31	9.68195340073146e-29
ENSG00000126883.76	ENSG00000126883	ENSG00000126883_077	chr9	dexseq_prepare_annotation2.py	exon	134103547	134103561	.	+	.	ENST00000411637+ENST00000451030+ENST00000530491+ENST00000453861+ENST00000483497+ENST00000359428__exon_number_077__gene_id_ENSG00000126883	NUP214	ENSG00000126883.76	1.23914255888869	15.2414752867681	2.90321216581517e-31	1.00288295787803e-28
ENSG00000116883.ENSG00000214193.18	ENSG00000116883+ENSG00000214193	ENSG00000116883+ENSG00000214193_019	chr1	dexseq_prepare_annotation2.py	exon	36784857	36784860	.	+	.	ENST00000508854__exon_number_019__gene_id_ENSG00000116883+ENSG00000214193		ENSG00000116883.ENSG00000214193.18	-1.39546123773589	-15.6665891028428	3.0835307379714e-31	1.0624754026079e-28
ENSG00000123213.21	ENSG00000123213	ENSG00000123213_022	chr5	dexseq_prepare_annotation2.py	exon	65104953	65105236	.	+	.	ENST00000507201__exon_number_022__gene_id_ENSG00000123213	NLN	ENSG00000123213.21	-1.8514893997107	-16.4354102146954	3.1406460274298e-31	1.07942259159414e-28
ENSG00000233673.ENSG00000187627.42	ENSG00000233673+ENSG00000187627	ENSG00000233673+ENSG00000187627_043	chr2	dexseq_prepare_annotation2.py	exon	87224686	87224881	.	+	.	ENST00000409776+ENST00000398193+ENST00000428128+ENST00000559485__exon_number_043__gene_id_ENSG00000233673+ENSG00000187627		ENSG00000233673.ENSG00000187627.42	-1.57392023887727	-14.6764597530106	3.15550773123492e-31	1.08179866182435e-28
ENSG00000150672.ENSG00000256466.80	ENSG00000150672+ENSG00000256466	ENSG00000150672+ENSG00000256466_081	chr11	dexseq_prepare_annotation2.py	exon	84634466	84634633	.	-	.	ENST00000398309__exon_number_081__gene_id_ENSG00000150672+ENSG00000256466		ENSG00000150672.ENSG00000256466.80	2.64815268462264	17.2309081651254	3.2045566879055e-31	1.09585371581408e-28
ENSG00000166313.8	ENSG00000166313	ENSG00000166313_009	chr11	dexseq_prepare_annotation2.py	exon	6417016	6417192	.	-	.	ENST00000609331+ENST00000529519+ENST00000608394+ENST00000524626+ENST00000608704+ENST00000608435+ENST00000608645+ENST00000608655+ENST00000299402+ENST00000389906+ENST00000526240+ENST00000609360+ENST00000530885+ENST00000311051__exon_number_009__gene_id_ENSG00000166313	APBB1	ENSG00000166313.8	2.18346262763135	13.9942409745954	3.68155532956587e-31	1.25581635343334e-28
ENSG00000254634.ENSG00000183336.ENSG00000261740.27	ENSG00000254634+ENSG00000183336+ENSG00000261740	ENSG00000254634+ENSG00000183336+ENSG00000261740_028	chr16	dexseq_prepare_annotation2.py	exon	29465054	29465336	.	-	.	ENST00000565417__exon_number_028__gene_id_ENSG00000254634+ENSG00000183336+ENSG00000261740		ENSG00000254634.ENSG00000183336.ENSG00000261740.27	-2.56821777016781	-19.9142983855656	3.86196815711766e-31	1.31406363022046e-28
ENSG00000085872.ENSG00000105085.ENSG00000269578.ENSG00000214046.ENSG00000127526.ENSG00000269058.ENSG00000141979.ENSG00000268790.93	ENSG00000085872+ENSG00000105085+ENSG00000269578+ENSG00000214046+ENSG00000127526+ENSG00000269058+ENSG00000141979+ENSG00000268790	ENSG00000085872+ENSG00000105085+ENSG00000269578+ENSG00000214046+ENSG00000127526+ENSG00000269058+ENSG00000141979+ENSG00000268790_094	chr19	dexseq_prepare_annotation2.py	exon	16697716	16698214	.	-	.	ENST00000593779__exon_number_094__gene_id_ENSG00000085872+ENSG00000105085+ENSG00000269578+ENSG00000214046+ENSG00000127526+ENSG00000269058+ENSG00000141979+ENSG00000268790		ENSG00000085872.ENSG00000105085.ENSG00000269578.ENSG00000214046.ENSG00000127526.ENSG00000269058.ENSG00000141979.ENSG00000268790.93	1.77788439423564	13.3230490180337	3.91708353165455e-31	1.32949331648075e-28
ENSG00000166689.47	ENSG00000166689	ENSG00000166689_048	chr11	dexseq_prepare_annotation2.py	exon	16872738	16872744	.	-	.	ENST00000355661+ENST00000448080+ENST00000531066__exon_number_048__gene_id_ENSG00000166689	PLEKHA7	ENSG00000166689.47	-2.68201614330561	-14.1031764495376	3.98236996590258e-31	1.34828979967472e-28
ENSG00000215298.ENSG00000147454.17	ENSG00000215298+ENSG00000147454	ENSG00000215298+ENSG00000147454_018	chr8	dexseq_prepare_annotation2.py	exon	23424289	23424326	.	+	.	ENST00000290075+ENST00000520654+ENST00000523883+ENST00000521637+ENST00000518881+ENST00000522164__exon_number_018__gene_id_ENSG00000215298+ENSG00000147454		ENSG00000215298.ENSG00000147454.17	-4.68077253564719	-17.8511111742766	4.28649079806042e-31	1.44765324339558e-28
ENSG00000149187.3	ENSG00000149187	ENSG00000149187_004	chr11	dexseq_prepare_annotation2.py	exon	47489956	47490365	.	-	.	ENST00000395290+ENST00000358597+ENST00000395292+ENST00000310513__exon_number_004__gene_id_ENSG00000149187	CELF1	ENSG00000149187.3	-1.79209528984291	-14.7220795568911	4.30088819705196e-31	1.44892026307763e-28
ENSG00000108349.24	ENSG00000108349	ENSG00000108349_025	chr17	dexseq_prepare_annotation2.py	exon	38323751	38323865	.	+	.	ENST00000264645+ENST00000579238+ENST00000577605__exon_number_025__gene_id_ENSG00000108349	CASC3	ENSG00000108349.24	-3.43167263052529	-15.030968241483	4.74783838152973e-31	1.59554332652183e-28
ENSG00000140443.38	ENSG00000140443	ENSG00000140443_039	chr15	dexseq_prepare_annotation2.py	exon	99467105	99467110	.	+	.	ENST00000561049+ENST00000558762+ENST00000560343+ENST00000268035__exon_number_039__gene_id_ENSG00000140443	IGF1R	ENSG00000140443.38	-1.38072085707822	-14.2715507408259	5.05877993272126e-31	1.69585006202749e-28
ENSG00000167851	ENSG00000167851	ENSG00000167851_001	chr17	dexseq_prepare_annotation2.py	exon	72462555	72462796	.	+	.	ENST00000360141__exon_number_001__gene_id_ENSG00000167851	CD300A	ENSG00000167851	3.38079181846721	29.6891713432954	5.09654963195291e-31	1.70431374584198e-28
ENSG00000156113.4	ENSG00000156113	ENSG00000156113_005	chr10	dexseq_prepare_annotation2.py	exon	78643874	78644299	.	-	.	ENST00000434208__exon_number_005__gene_id_ENSG00000156113	KCNMA1	ENSG00000156113.4	2.80605192872504	14.1979622675899	5.13336479551956e-31	1.71241752148186e-28
ENSG00000233673.ENSG00000187627.6	ENSG00000233673+ENSG00000187627	ENSG00000233673+ENSG00000187627_007	chr2	dexseq_prepare_annotation2.py	exon	87113707	87113852	.	+	.	ENST00000426186__exon_number_007__gene_id_ENSG00000233673+ENSG00000187627		ENSG00000233673.ENSG00000187627.6	1.33234767998901	14.5967170026139	5.17736831123694e-31	1.72287373903247e-28
ENSG00000105135.8	ENSG00000105135	ENSG00000105135_009	chr19	dexseq_prepare_annotation2.py	exon	15226661	15226670	.	-	.	ENST00000533086+ENST00000534378+ENST00000263383+ENST00000524779+ENST00000534806__exon_number_009__gene_id_ENSG00000105135	ILVBL	ENSG00000105135.8	-3.42473430079022	-15.1219466487323	5.71997683535684e-31	1.89511009632725e-28
ENSG00000214198.1	ENSG00000214198	ENSG00000214198_002	chr12	dexseq_prepare_annotation2.py	exon	104237534	104238197	.	-	.	ENST00000548527+ENST00000551270__exon_number_002__gene_id_ENSG00000214198	RP11-642P15.1	ENSG00000214198.1	1.29126415181115	15.3963761598603	5.72280000874704e-31	1.89511009632725e-28
ENSG00000150672.ENSG00000256466.89	ENSG00000150672+ENSG00000256466	ENSG00000150672+ENSG00000256466_090	chr11	dexseq_prepare_annotation2.py	exon	85336151	85336295	.	-	.	ENST00000526147__exon_number_090__gene_id_ENSG00000150672+ENSG00000256466		ENSG00000150672.ENSG00000256466.89	2.527226602197	17.0901193408572	5.83186525054085e-31	1.92653969950088e-28
ENSG00000149187.1	ENSG00000149187	ENSG00000149187_002	chr11	dexseq_prepare_annotation2.py	exon	47489836	47489944	.	-	.	ENST00000395290+ENST00000358597__exon_number_002__gene_id_ENSG00000149187	CELF1	ENSG00000149187.1	-1.83841411669465	-14.6637424721423	6.14357003529107e-31	2.0245963983371e-28
ENSG00000013441.18	ENSG00000013441	ENSG00000013441_019	chr2	dexseq_prepare_annotation2.py	exon	201721614	201721708	.	-	.	ENST00000409769+ENST00000321356+ENST00000473565+ENST00000409403+ENST00000461981+ENST00000434813+ENST00000432425__exon_number_019__gene_id_ENSG00000013441	CLK1	ENSG00000013441.18	-2.95804626061589	-16.7888072033471	6.16758868183086e-31	2.0276022279305e-28
ENSG00000167380.32	ENSG00000167380	ENSG00000167380_033	chr19	dexseq_prepare_annotation2.py	exon	44677345	44677387	.	+	.	ENST00000588795+ENST00000588883__exon_number_033__gene_id_ENSG00000167380	ZNF226	ENSG00000167380.32	3.28837306816793	14.9758047322711	6.53568586151772e-31	2.1434372356871e-28
ENSG00000013441.10	ENSG00000013441	ENSG00000013441_011	chr2	dexseq_prepare_annotation2.py	exon	201718626	201718716	.	-	.	ENST00000409769+ENST00000321356+ENST00000473565+ENST00000496205+ENST00000409403+ENST00000461326+ENST00000461981+ENST00000434813+ENST00000472679+ENST00000432425+ENST00000464454__exon_number_011__gene_id_ENSG00000013441	CLK1	ENSG00000013441.10	2.15506182826673	16.7740436602854	6.58467351596168e-31	2.15431206620897e-28
ENSG00000114353.6	ENSG00000114353	ENSG00000114353_007	chr3	dexseq_prepare_annotation2.py	exon	50273636	50273885	.	+	.	ENST00000536647+ENST00000441156+ENST00000313601__exon_number_007__gene_id_ENSG00000114353	GNAI2	ENSG00000114353.6	2.19788857616656	21.2752439464858	6.92397647523349e-31	2.25988961680744e-28
ENSG00000133067.30	ENSG00000133067	ENSG00000133067_031	chr1	dexseq_prepare_annotation2.py	exon	202288819	202288909	.	+	.	ENST00000255432+ENST00000367278__exon_number_031__gene_id_ENSG00000133067	LGR6	ENSG00000133067.30	-1.18634167457354	-16.0420838904175	7.3645107612016e-31	2.39792346443019e-28
ENSG00000069329	ENSG00000069329	ENSG00000069329_001	chr16	dexseq_prepare_annotation2.py	exon	46690054	46693588	.	-	.	ENST00000299138__exon_number_001__gene_id_ENSG00000069329	VPS35	ENSG00000069329	-1.99238159746891	-17.3388815952673	7.85758597396559e-31	2.55236521196811e-28
ENSG00000148343.44	ENSG00000148343	ENSG00000148343_045	chr9	dexseq_prepare_annotation2.py	exon	131832214	131832244	.	+	.	ENST00000406926+ENST00000358369+ENST00000445183+ENST00000439290+ENST00000277475+ENST00000483458__exon_number_045__gene_id_ENSG00000148343	FAM73B	ENSG00000148343.44	-2.15580337636125	-14.8174451026535	8.46744193213062e-31	2.74391487925898e-28
ENSG00000185813.22	ENSG00000185813	ENSG00000185813_023	chr17	dexseq_prepare_annotation2.py	exon	79864340	79864422	.	-	.	ENST00000570388+ENST00000331285+ENST00000538721+ENST00000576343+ENST00000538936+ENST00000570391+ENST00000571105+ENST00000573401+ENST00000574155+ENST00000571581+ENST00000572995+ENST00000573636__exon_number_023__gene_id_ENSG00000185813	PCYT2	ENSG00000185813.22	1.98684232639059	21.1799172115293	8.92873688812144e-31	2.88652702300236e-28
ENSG00000188897.71	ENSG00000188897	ENSG00000188897_072	chr16	dexseq_prepare_annotation2.py	exon	11585612	11585701	.	-	.	ENST00000598234__exon_number_072__gene_id_ENSG00000188897	CTD-3088G3.8	ENSG00000188897.71	-2.17971361617425	-15.9960365539916	9.23032611590789e-31	2.9769551548659e-28
ENSG00000127329.19	ENSG00000127329	ENSG00000127329_020	chr12	dexseq_prepare_annotation2.py	exon	70946797	70946800	.	-	.	ENST00000538708+ENST00000550358+ENST00000334414+ENST00000261266+ENST00000550857__exon_number_020__gene_id_ENSG00000127329	PTPRB	ENSG00000127329.19	-7.04098508339851	-16.1946587281825	9.84345428253623e-31	3.16719540949416e-28
ENSG00000215021.ENSG00000238795.45	ENSG00000215021+ENSG00000238795	ENSG00000215021+ENSG00000238795_046	chr12	dexseq_prepare_annotation2.py	exon	7079917	7079988	.	-	.	ENST00000535923__exon_number_046__gene_id_ENSG00000215021+ENSG00000238795		ENSG00000215021.ENSG00000238795.45	2.22143642049071	15.9814418863633	9.91572857002274e-31	3.18292548482501e-28
ENSG00000066813.59	ENSG00000066813	ENSG00000066813_060	chr16	dexseq_prepare_annotation2.py	exon	20587696	20587749	.	-	.	ENST00000568882__exon_number_060__gene_id_ENSG00000066813	ACSM2B	ENSG00000066813.59	-7.05185287761446	-16.4245095884823	9.96254317887847e-31	3.19042826888211e-28
ENSG00000092607.10	ENSG00000092607	ENSG00000092607_011	chr1	dexseq_prepare_annotation2.py	exon	119530214	119530428	.	-	.	ENST00000369429__exon_number_011__gene_id_ENSG00000092607	TBX15	ENSG00000092607.10	3.7965948777052	24.8117180257281	1.05056461717196e-30	3.3564553072994e-28
ENSG00000177694.36	ENSG00000177694	ENSG00000177694_037	chr3	dexseq_prepare_annotation2.py	exon	175373269	175373351	.	+	.	ENST00000489299__exon_number_037__gene_id_ENSG00000177694	NAALADL2	ENSG00000177694.36	-1.89785033420232	-17.612915444548	1.08797653757567e-30	3.46784240500377e-28
ENSG00000156113	ENSG00000156113	ENSG00000156113_001	chr10	dexseq_prepare_annotation2.py	exon	78629359	78637354	.	-	.	ENST00000604624__exon_number_001__gene_id_ENSG00000156113	KCNMA1	ENSG00000156113	2.71745267007875	14.0724132606797	1.18518181348298e-30	3.76885047571202e-28
ENSG00000100949.1	ENSG00000100949	ENSG00000100949_002	chr14	dexseq_prepare_annotation2.py	exon	24734748	24734757	.	-	.	ENST00000560521+ENST00000561055+ENST00000399409+ENST00000216840+ENST00000560243__exon_number_002__gene_id_ENSG00000100949	RABGGTA	ENSG00000100949.1	1.83023718839149	14.3672577760474	1.25316139351369e-30	3.96906809019118e-28
ENSG00000133226.55	ENSG00000133226	ENSG00000133226_056	chr1	dexseq_prepare_annotation2.py	exon	24993046	24993305	.	+	.	ENST00000489130__exon_number_056__gene_id_ENSG00000133226	SRRM1	ENSG00000133226.55	2.73850177563076	14.6458112567536	1.25397623768926e-30	3.96906809019118e-28
ENSG00000065357.135	ENSG00000065357	ENSG00000065357_136	chr12	dexseq_prepare_annotation2.py	exon	56347806	56347811	.	+	.	ENST00000402956+ENST00000551156__exon_number_136__gene_id_ENSG00000065357	DGKA	ENSG00000065357.135	5.22434922013908	15.7267629193	1.35043715831796e-30	4.26446748395706e-28
ENSG00000151150.22	ENSG00000151150	ENSG00000151150_023	chr10	dexseq_prepare_annotation2.py	exon	61819458	61819574	.	-	.	ENST00000503366+ENST00000514197+ENST00000373827+ENST00000511043+ENST00000355288+ENST00000373820+ENST00000469721__exon_number_023__gene_id_ENSG00000151150	ANK3	ENSG00000151150.22	1.61340736396164	14.7368652092514	1.36363129051102e-30	4.29616457250974e-28
ENSG00000158286.32	ENSG00000158286	ENSG00000158286_033	chr1	dexseq_prepare_annotation2.py	exon	6272794	6272797	.	+	.	ENST00000496676+ENST00000492476__exon_number_033__gene_id_ENSG00000158286	RNF207	ENSG00000158286.32	3.86639089156347	15.2302896037552	1.41400821962578e-30	4.44459031676044e-28
ENSG00000181381.8	ENSG00000181381	ENSG00000181381_009	chr4	dexseq_prepare_annotation2.py	exon	169299505	169299626	.	-	.	ENST00000510590+ENST00000511577+ENST00000260184__exon_number_009__gene_id_ENSG00000181381	DDX60L	ENSG00000181381.8	2.55574967013348	17.5370036426937	1.46617206641407e-30	4.59793586993442e-28
ENSG00000181191.18	ENSG00000181191	ENSG00000181191_019	chrX	dexseq_prepare_annotation2.py	exon	68385295	68385364	.	-	.	ENST00000374571+ENST00000361478__exon_number_019__gene_id_ENSG00000181191	PJA1	ENSG00000181191.18	-1.90448222507131	-24.638308137045	1.47635200406665e-30	4.61921693814904e-28
ENSG00000102893.56	ENSG00000102893	ENSG00000102893_057	chr16	dexseq_prepare_annotation2.py	exon	47698887	47699852	.	+	.	ENST00000566319__exon_number_057__gene_id_ENSG00000102893	PHKB	ENSG00000102893.56	-2.02001538078467	-13.279198450826	1.48096464396595e-30	4.62302135178205e-28
ENSG00000180448	ENSG00000180448	ENSG00000180448_001	chr19	dexseq_prepare_annotation2.py	exon	1065922	1066162	.	+	.	ENST00000539243__exon_number_001__gene_id_ENSG00000180448	HMHA1	ENSG00000180448	-4.18511531045001	-14.7177459586917	1.52698179173747e-30	4.75576207782253e-28
ENSG00000257062.ENSG00000111700.ENSG00000134538.ENSG00000205754.ENSG00000257046.36	ENSG00000257062+ENSG00000111700+ENSG00000134538+ENSG00000205754+ENSG00000257046	ENSG00000257062+ENSG00000111700+ENSG00000134538+ENSG00000205754+ENSG00000257046_037	chr12	dexseq_prepare_annotation2.py	exon	21207503	21207512	.	+	.	ENST00000545916+ENST00000554957+ENST00000381541+ENST00000421593__exon_number_037__gene_id_ENSG00000257062+ENSG00000111700+ENSG00000134538+ENSG00000205754+ENSG00000257046		ENSG00000257062.ENSG00000111700.ENSG00000134538.ENSG00000205754.ENSG00000257046.36	2.31637486631912	14.4127843429661	1.62491769528422e-30	5.04922769591936e-28
ENSG00000140694.51	ENSG00000140694	ENSG00000140694_052	chr16	dexseq_prepare_annotation2.py	exon	14726247	14726585	.	-	.	ENST00000562896__exon_number_052__gene_id_ENSG00000140694	PARN	ENSG00000140694.51	-2.95387242859254	-15.2022469511493	1.64780785997767e-30	5.10869232725607e-28
ENSG00000225697.36	ENSG00000225697	ENSG00000225697_037	chr3	dexseq_prepare_annotation2.py	exon	48668574	48668656	.	-	.	ENST00000489483__exon_number_037__gene_id_ENSG00000225697	SLC26A6	ENSG00000225697.36	-1.64137564437318	-14.1525190972854	1.7882879203346e-30	5.53162160957499e-28
ENSG00000113575.ENSG00000272772.ENSG00000113558.ENSG00000273345.ENSG00000006837.66	ENSG00000113575+ENSG00000272772+ENSG00000113558+ENSG00000273345+ENSG00000006837	ENSG00000113575+ENSG00000272772+ENSG00000113558+ENSG00000273345+ENSG00000006837_067	chr5	dexseq_prepare_annotation2.py	exon	133640096	133640113	.	-	.	ENST00000609383+ENST00000518409+ENST00000536186+ENST00000521118+ENST00000435240+ENST00000520693+ENST00000523054+ENST00000520515+ENST00000609654+ENST00000519312+ENST00000265334+ENST00000518990__exon_number_067__gene_id_ENSG00000113575+ENSG00000272772+ENSG00000113558+ENSG00000273345+ENSG00000006837		ENSG00000113575.ENSG00000272772.ENSG00000113558.ENSG00000273345.ENSG00000006837.66	-4.20852041300698	-12.6790546874464	1.93098483281766e-30	5.9594745737184e-28
ENSG00000253877	ENSG00000253877	ENSG00000253877_001	chr8	dexseq_prepare_annotation2.py	exon	111949919	111949956	.	-	.	ENST00000524283__exon_number_001__gene_id_ENSG00000253877	RP11-946L20.2	ENSG00000253877	-4.08819005304234	-28.7677912141437	1.94229680587741e-30	5.98082403100301e-28
ENSG00000127329.32	ENSG00000127329	ENSG00000127329_033	chr12	dexseq_prepare_annotation2.py	exon	70970162	70970425	.	-	.	ENST00000538708+ENST00000550857+ENST00000261266+ENST00000548122+ENST00000334414+ENST00000551525+ENST00000451516__exon_number_033__gene_id_ENSG00000127329	PTPRB	ENSG00000127329.32	-5.97497962388907	-16.0424686703197	2.03415469894041e-30	6.2495385325031e-28
ENSG00000166313.2	ENSG00000166313	ENSG00000166313_003	chr11	dexseq_prepare_annotation2.py	exon	6416388	6416392	.	-	.	ENST00000608394+ENST00000524626+ENST00000608704+ENST00000608655+ENST00000608435+ENST00000299402+ENST00000389906+ENST00000526240+ENST00000609360+ENST00000311051__exon_number_003__gene_id_ENSG00000166313	APBB1	ENSG00000166313.2	2.57493000544821	13.7355361808328	2.23681685682444e-30	6.85670010505354e-28
ENSG00000257062.ENSG00000111700.ENSG00000134538.ENSG00000205754.ENSG00000257046.38	ENSG00000257062+ENSG00000111700+ENSG00000134538+ENSG00000205754+ENSG00000257046	ENSG00000257062+ENSG00000111700+ENSG00000134538+ENSG00000205754+ENSG00000257046_039	chr12	dexseq_prepare_annotation2.py	exon	21207521	21207523	.	+	.	ENST00000543498+ENST00000545916+ENST00000593147+ENST00000381541+ENST00000554957+ENST00000421593__exon_number_039__gene_id_ENSG00000257062+ENSG00000111700+ENSG00000134538+ENSG00000205754+ENSG00000257046		ENSG00000257062.ENSG00000111700.ENSG00000134538.ENSG00000205754.ENSG00000257046.38	2.40263697567811	14.3562109956788	2.31102828034196e-30	7.06826701212094e-28
ENSG00000059573.24	ENSG00000059573	ENSG00000059573_025	chr10	dexseq_prepare_annotation2.py	exon	97416367	97416463	.	-	.	ENST00000371221+ENST00000371224__exon_number_025__gene_id_ENSG00000059573	ALDH18A1	ENSG00000059573.24	-2.94091601519078	-16.4697633750192	2.55226891269316e-30	7.78859766422145e-28
ENSG00000080823.67	ENSG00000080823	ENSG00000080823_068	chr14	dexseq_prepare_annotation2.py	exon	102718093	102718141	.	-	.	ENST00000519877+ENST00000518399+ENST00000518482+ENST00000521766+ENST00000193029+ENST00000522874+ENST00000517537+ENST00000519569+ENST00000562292+ENST00000361847+ENST00000524019+ENST00000523485+ENST00000524214+ENST00000559838+ENST00000522093+ENST00000518686__exon_number_068__gene_id_ENSG00000080823	MOK	ENSG00000080823.67	-1.4067579082054	-14.9839906049014	2.57894411922768e-30	7.85239443980414e-28
ENSG00000182541.30	ENSG00000182541	ENSG00000182541_031	chr22	dexseq_prepare_annotation2.py	exon	31674283	31674572	.	+	.	ENST00000467301+ENST00000333611+ENST00000444929+ENST00000331728__exon_number_031__gene_id_ENSG00000182541	LIMK2	ENSG00000182541.30	-4.23692564351423	-24.3282682343369	2.72635560999877e-30	8.28270485686747e-28
ENSG00000079215.6	ENSG00000079215	ENSG00000079215_007	chr5	dexseq_prepare_annotation2.py	exon	36608280	36608430	.	+	.	ENST00000513646__exon_number_007__gene_id_ENSG00000079215	SLC1A3	ENSG00000079215.6	2.31601403594163	17.7407715108497	3.00447183969395e-30	9.10729689972976e-28
ENSG00000165795.153	ENSG00000165795	ENSG00000165795_154	chr14	dexseq_prepare_annotation2.py	exon	21493852	21493891	.	-	.	ENST00000360463+ENST00000554419+ENST00000557669+ENST00000556974+ENST00000397858+ENST00000350792+ENST00000397847+ENST00000298687__exon_number_154__gene_id_ENSG00000165795	NDRG2	ENSG00000165795.153	-1.53437260147633	-13.090476623122	3.09408649690584e-30	9.35809898863058e-28
ENSG00000100201.34	ENSG00000100201	ENSG00000100201_035	chr22	dexseq_prepare_annotation2.py	exon	38902312	38902317	.	-	.	ENST00000381633+ENST00000396821+ENST00000403230__exon_number_035__gene_id_ENSG00000100201	DDX17	ENSG00000100201.34	-2.28915171241876	-15.3728927154794	3.40784847589052e-30	1.02842217541935e-27
ENSG00000221968.4	ENSG00000221968	ENSG00000221968_005	chr11	dexseq_prepare_annotation2.py	exon	61641207	61641231	.	-	.	ENST00000527379+ENST00000278829+ENST00000527697+ENST00000529404+ENST00000533676__exon_number_005__gene_id_ENSG00000221968	FADS3	ENSG00000221968.4	-2.4217696902123	-16.676209142826	3.44067050469213e-30	1.03603003915954e-27
ENSG00000070669	ENSG00000070669	ENSG00000070669_001	chr7	dexseq_prepare_annotation2.py	exon	97481430	97481439	.	-	.	ENST00000175506__exon_number_001__gene_id_ENSG00000070669	ASNS	ENSG00000070669	-2.63402560848486	-14.5716815694531	3.6279151985238e-30	1.09000031405008e-27
ENSG00000114480.25	ENSG00000114480	ENSG00000114480_026	chr3	dexseq_prepare_annotation2.py	exon	81792708	81792780	.	-	.	ENST00000489715__exon_number_026__gene_id_ENSG00000114480	GBE1	ENSG00000114480.25	-3.33207708131163	-19.8512601640578	3.81908667858116e-30	1.14491003131042e-27
ENSG00000127419.38	ENSG00000127419	ENSG00000127419_039	chr4	dexseq_prepare_annotation2.py	exon	946978	947091	.	+	.	ENST00000264771+ENST00000452360+ENST00000506669+ENST00000514453+ENST00000504180+ENST00000508204+ENST00000515740+ENST00000515492+ENST00000513952+ENST00000509508+ENST00000438836+ENST00000510493+ENST00000515876__exon_number_039__gene_id_ENSG00000127419	TMEM175	ENSG00000127419.38	-2.18118681403749	-17.6695956405336	3.9304783364077e-30	1.17571405059362e-27
ENSG00000159216.20	ENSG00000159216	ENSG00000159216_021	chr21	dexseq_prepare_annotation2.py	exon	36265222	36265260	.	-	.	ENST00000437180+ENST00000300305+ENST00000486278+ENST00000416754+ENST00000475045__exon_number_021__gene_id_ENSG00000159216	RUNX1	ENSG00000159216.20	1.98331092171315	16.1262342905186	3.95759453807453e-30	1.18122914345517e-27
ENSG00000165949.10	ENSG00000165949	ENSG00000165949_011	chr14	dexseq_prepare_annotation2.py	exon	94577108	94577143	.	+	.	ENST00000444961+ENST00000557634+ENST00000555819+ENST00000557700+ENST00000557098+ENST00000298902+ENST00000448882+ENST00000554448+ENST00000556544+ENST00000555081__exon_number_011__gene_id_ENSG00000165949	IFI27	ENSG00000165949.10	-1.82029551210133	-16.9352636926635	4.14778161301182e-30	1.23414351921725e-27
ENSG00000204655.17	ENSG00000204655	ENSG00000204655_018	chr6	dexseq_prepare_annotation2.py	exon	29635681	29635701	.	+	.	ENST00000396704+ENST00000416766+ENST00000485211+ENST00000376917+ENST00000396701+ENST00000533330+ENST00000483013+ENST00000431798+ENST00000490427+ENST00000376898+ENST00000494692+ENST00000376889+ENST00000376888+ENST00000376894+ENST00000376902+ENST00000376891__exon_number_018__gene_id_ENSG00000204655	MOG	ENSG00000204655.17	-3.19451865654347	-16.934959701411	4.15301449491561e-30	1.23414351921725e-27
ENSG00000005884.25	ENSG00000005884	ENSG00000005884_026	chr17	dexseq_prepare_annotation2.py	exon	48151879	48151898	.	+	.	ENST00000007722+ENST00000505306+ENST00000506401+ENST00000320031+ENST00000544892+ENST00000510809__exon_number_026__gene_id_ENSG00000005884	ITGA3	ENSG00000005884.25	-1.70342516914275	-17.6043062731408	5.03167889967515e-30	1.49199693525596e-27
ENSG00000140853.105	ENSG00000140853	ENSG00000140853_106	chr16	dexseq_prepare_annotation2.py	exon	57117432	57117432	.	+	.	ENST00000262510+ENST00000543103+ENST00000540182+ENST00000308149+ENST00000538453+ENST00000436936+ENST00000537056__exon_number_106__gene_id_ENSG00000140853	NLRC5	ENSG00000140853.105	-1.69817296913072	-17.2214795169144	5.10606458255412e-30	1.5107624084334e-27
ENSG00000048740	ENSG00000048740	ENSG00000048740_001	chr10	dexseq_prepare_annotation2.py	exon	11047259	11047350	.	+	.	ENST00000379261__exon_number_001__gene_id_ENSG00000048740	CELF2	ENSG00000048740	2.16704583965082	19.7466814926942	5.20265980180297e-30	1.53600348591061e-27
ENSG00000163625.77	ENSG00000163625	ENSG00000163625_078	chr4	dexseq_prepare_annotation2.py	exon	85762345	85762416	.	-	.	ENST00000514071+ENST00000295888+ENST00000426414+ENST00000322366__exon_number_078__gene_id_ENSG00000163625	WDFY3	ENSG00000163625.77	2.02429884842273	13.1577911429032	6.30330372392688e-30	1.85692326133684e-27
ENSG00000112146.ENSG00000242865.32	ENSG00000112146+ENSG00000242865	ENSG00000112146+ENSG00000242865_033	chr6	dexseq_prepare_annotation2.py	exon	52958275	52958359	.	+	.	ENST00000484436+ENST00000370939+ENST00000473318+ENST00000474457+ENST00000323557+ENST00000244426__exon_number_033__gene_id_ENSG00000112146+ENSG00000242865		ENSG00000112146.ENSG00000242865.32	2.07331505981327	16.0212611416744	6.44778778865347e-30	1.89538501382096e-27
ENSG00000081803.10	ENSG00000081803	ENSG00000081803_011	chr7	dexseq_prepare_annotation2.py	exon	122019539	122019542	.	-	.	ENST00000313070__exon_number_011__gene_id_ENSG00000081803	CADPS2	ENSG00000081803.10	-2.00679480599128	-17.1601320549524	6.51749321071396e-30	1.91174650529699e-27
ENSG00000197102.27	ENSG00000197102	ENSG00000197102_028	chr14	dexseq_prepare_annotation2.py	exon	102473345	102473445	.	+	.	ENST00000360184__exon_number_028__gene_id_ENSG00000197102	DYNC1H1	ENSG00000197102.27	-1.52960855882944	-13.74511230185	6.90640054190512e-30	2.02146630742992e-27
ENSG00000133313.63	ENSG00000133313	ENSG00000133313_064	chr18	dexseq_prepare_annotation2.py	exon	72183463	72183565	.	+	.	ENST00000583695+ENST00000581600+ENST00000579847+ENST00000324262+ENST00000584581+ENST00000324301__exon_number_064__gene_id_ENSG00000133313	CNDP2	ENSG00000133313.63	1.91729955810917	14.2679035855265	6.95082524885591e-30	2.03010336662025e-27
ENSG00000240207.ENSG00000118855.54	ENSG00000240207+ENSG00000118855	ENSG00000240207+ENSG00000118855_055	chr3	dexseq_prepare_annotation2.py	exon	158540232	158540982	.	+	.	ENST00000465235__exon_number_055__gene_id_ENSG00000240207+ENSG00000118855		ENSG00000240207.ENSG00000118855.54	-2.38759778899915	-13.677215231536	7.29302602688277e-30	2.12548762598892e-27
ENSG00000075420.14	ENSG00000075420	ENSG00000075420_015	chr3	dexseq_prepare_annotation2.py	exon	171904625	171905008	.	+	.	ENST00000421757+ENST00000476794__exon_number_015__gene_id_ENSG00000075420	FNDC3B	ENSG00000075420.14	-4.00641589720314	-16.2235844418962	7.70354608211824e-30	2.24033276156953e-27
ENSG00000131018.134	ENSG00000131018	ENSG00000131018_135	chr6	dexseq_prepare_annotation2.py	exon	152688127	152688131	.	-	.	ENST00000454018__exon_number_135__gene_id_ENSG00000131018	SYNE1	ENSG00000131018.134	-5.49013115915679	-12.2859090439831	8.05453766867873e-30	2.33741309236712e-27
ENSG00000077549.17	ENSG00000077549	ENSG00000077549_018	chr1	dexseq_prepare_annotation2.py	exon	19712215	19712291	.	-	.	ENST00000457768__exon_number_018__gene_id_ENSG00000077549	CAPZB	ENSG00000077549.17	1.96215091273861	15.7502674158632	8.26230618978219e-30	2.39260565818708e-27
ENSG00000113494.36	ENSG00000113494	ENSG00000113494_037	chr5	dexseq_prepare_annotation2.py	exon	35230692	35230794	.	-	.	ENST00000342362__exon_number_037__gene_id_ENSG00000113494	PRLR	ENSG00000113494.36	-1.21331017122858	-15.3665666594911	8.41618473451944e-30	2.43199148815775e-27
ENSG00000254553.ENSG00000273274.ENSG00000160062.12	ENSG00000254553+ENSG00000273274+ENSG00000160062	ENSG00000254553+ENSG00000273274+ENSG00000160062_013	chr1	dexseq_prepare_annotation2.py	exon	33060655	33060824	.	+	.	ENST00000373510+ENST00000480336+ENST00000316459__exon_number_013__gene_id_ENSG00000254553+ENSG00000273274+ENSG00000160062		ENSG00000254553.ENSG00000273274.ENSG00000160062.12	-3.38799772037607	-22.3654277536473	8.82721249372633e-30	2.54536038566448e-27
ENSG00000158286.20	ENSG00000158286	ENSG00000158286_021	chr1	dexseq_prepare_annotation2.py	exon	6270961	6270961	.	+	.	ENST00000377939__exon_number_021__gene_id_ENSG00000158286	RNF207	ENSG00000158286.20	3.83074574205899	14.8944370084837	8.88551564728946e-30	2.55675546753285e-27
ENSG00000074181.12	ENSG00000074181	ENSG00000074181_013	chr19	dexseq_prepare_annotation2.py	exon	15284879	15285211	.	-	.	ENST00000263388__exon_number_013__gene_id_ENSG00000074181	NOTCH3	ENSG00000074181.12	3.00881360974606	13.7576488322856	9.67651044718116e-30	2.77848544597616e-27
ENSG00000103343.ENSG00000103351.ENSG00000263212.ENSG00000262621.ENSG00000122390	ENSG00000103343+ENSG00000103351+ENSG00000263212+ENSG00000262621+ENSG00000122390	ENSG00000103343+ENSG00000103351+ENSG00000263212+ENSG00000262621+ENSG00000122390_001	chr16	dexseq_prepare_annotation2.py	exon	3415099	3415111	.	+	.	ENST00000576906__exon_number_001__gene_id_ENSG00000103343+ENSG00000103351+ENSG00000263212+ENSG00000262621+ENSG00000122390		ENSG00000103343.ENSG00000103351.ENSG00000263212.ENSG00000262621.ENSG00000122390	1.19435578351136	12.6407371613709	9.87882405871787e-30	2.83060545444985e-27
ENSG00000151150.42	ENSG00000151150	ENSG00000151150_043	chr10	dexseq_prepare_annotation2.py	exon	61846301	61846434	.	-	.	ENST00000465749__exon_number_043__gene_id_ENSG00000151150	ANK3	ENSG00000151150.42	-1.90583171522086	-14.3957886481183	1.03091217787881e-29	2.94769412071091e-27
ENSG00000215298.ENSG00000147454.18	ENSG00000215298+ENSG00000147454	ENSG00000215298+ENSG00000147454_019	chr8	dexseq_prepare_annotation2.py	exon	23424327	23424453	.	+	.	ENST00000521637+ENST00000520654+ENST00000518881+ENST00000522164+ENST00000523883__exon_number_019__gene_id_ENSG00000215298+ENSG00000147454		ENSG00000215298.ENSG00000147454.18	-5.1390572417957	-17.0241043802214	1.12160842259659e-29	3.20029918533885e-27
ENSG00000085872.ENSG00000105085.ENSG00000269578.ENSG00000214046.ENSG00000127526.ENSG00000269058.ENSG00000141979.ENSG00000268790.100	ENSG00000085872+ENSG00000105085+ENSG00000269578+ENSG00000214046+ENSG00000127526+ENSG00000269058+ENSG00000141979+ENSG00000268790	ENSG00000085872+ENSG00000105085+ENSG00000269578+ENSG00000214046+ENSG00000127526+ENSG00000269058+ENSG00000141979+ENSG00000268790_101	chr19	dexseq_prepare_annotation2.py	exon	16739016	16739017	.	-	.	ENST00000263390__exon_number_101__gene_id_ENSG00000085872+ENSG00000105085+ENSG00000269578+ENSG00000214046+ENSG00000127526+ENSG00000269058+ENSG00000141979+ENSG00000268790		ENSG00000085872.ENSG00000105085.ENSG00000269578.ENSG00000214046.ENSG00000127526.ENSG00000269058.ENSG00000141979.ENSG00000268790.100	1.25927228214724	12.8953831016034	1.14667471660324e-29	3.26497633794667e-27
ENSG00000166313.5	ENSG00000166313	ENSG00000166313_006	chr11	dexseq_prepare_annotation2.py	exon	6416534	6416659	.	-	.	ENST00000529519+ENST00000608394+ENST00000524626+ENST00000608704+ENST00000608655+ENST00000608645+ENST00000609360+ENST00000299402+ENST00000389906+ENST00000526240+ENST00000311051__exon_number_006__gene_id_ENSG00000166313	APBB1	ENSG00000166313.5	2.20320950359029	13.4964543801537	1.18521340997474e-29	3.36766389849253e-27
ENSG00000177189.20	ENSG00000177189	ENSG00000177189_021	chrX	dexseq_prepare_annotation2.py	exon	20205946	20205949	.	-	.	ENST00000379565+ENST00000379548+ENST00000544447+ENST00000540702__exon_number_021__gene_id_ENSG00000177189	RPS6KA3	ENSG00000177189.20	-3.35329779203929	-14.1743345767266	1.23528688105757e-29	3.50263021609539e-27
ENSG00000162878.25	ENSG00000162878	ENSG00000162878_026	chr2	dexseq_prepare_annotation2.py	exon	42284883	42285053	.	+	.	ENST00000490302+ENST00000470578+ENST00000480099+ENST00000294964__exon_number_026__gene_id_ENSG00000162878	PKDCC	ENSG00000162878.25	-1.91937140665776	-16.1020643307485	1.33271866803304e-29	3.77103968555718e-27
ENSG00000156261.3	ENSG00000156261	ENSG00000156261_004	chr21	dexseq_prepare_annotation2.py	exon	30428777	30428873	.	-	.	ENST00000432178+ENST00000470450+ENST00000286788+ENST00000542732+ENST00000540844+ENST00000496121__exon_number_004__gene_id_ENSG00000156261	CCT8	ENSG00000156261.3	3.20987799901757	19.4169064694935	1.38969641385209e-29	3.92410479283219e-27
ENSG00000138101.4	ENSG00000138101	ENSG00000138101_005	chr2	dexseq_prepare_annotation2.py	exon	25600131	25600152	.	-	.	ENST00000407661+ENST00000407186+ENST00000398951+ENST00000404103+ENST00000496972+ENST00000405222+ENST00000407038+ENST00000288642+ENST00000406818+ENST00000497476__exon_number_005__gene_id_ENSG00000138101	DTNB	ENSG00000138101.4	-2.20592298571146	-15.4442307965561	1.40964688278101e-29	3.97219813016861e-27
ENSG00000167107.19	ENSG00000167107	ENSG00000167107_020	chr17	dexseq_prepare_annotation2.py	exon	48539781	48539787	.	+	.	ENST00000502667+ENST00000541920+ENST00000427954+ENST00000506582+ENST00000504392+ENST00000300441+ENST00000510410+ENST00000506052__exon_number_020__gene_id_ENSG00000167107	ACSF2	ENSG00000167107.19	1.03736691935758	15.0953828207781	1.45536064452871e-29	4.09254028517129e-27
ENSG00000014641.6	ENSG00000014641	ENSG00000014641_007	chr2	dexseq_prepare_annotation2.py	exon	63816119	63816130	.	+	.	ENST00000485781+ENST00000436321+ENST00000233114+ENST00000485155+ENST00000442225+ENST00000409908+ENST00000462944+ENST00000409476__exon_number_007__gene_id_ENSG00000014641	MDH1	ENSG00000014641.6	-1.4119223950379	-16.6158585327737	1.57020948262953e-29	4.40639631369747e-27
ENSG00000103343.ENSG00000103351.ENSG00000263212.ENSG00000262621.ENSG00000122390.7	ENSG00000103343+ENSG00000103351+ENSG00000263212+ENSG00000262621+ENSG00000122390	ENSG00000103343+ENSG00000103351+ENSG00000263212+ENSG00000262621+ENSG00000122390_008	chr16	dexseq_prepare_annotation2.py	exon	3451733	3451973	.	+	.	ENST00000344823+ENST00000571936+ENST00000268655+ENST00000575752__exon_number_008__gene_id_ENSG00000103343+ENSG00000103351+ENSG00000263212+ENSG00000262621+ENSG00000122390		ENSG00000103343.ENSG00000103351.ENSG00000263212.ENSG00000262621.ENSG00000122390.7	1.23338071979389	12.582680624862	1.60286896914091e-29	4.48879167298323e-27
ENSG00000156113.5	ENSG00000156113	ENSG00000156113_006	chr10	dexseq_prepare_annotation2.py	exon	78644639	78644746	.	-	.	ENST00000286627+ENST00000286628__exon_number_006__gene_id_ENSG00000156113	KCNMA1	ENSG00000156113.5	2.82046592450947	13.6578906134932	1.88344824074952e-29	5.26371572711974e-27
ENSG00000131558.19	ENSG00000131558	ENSG00000131558_020	chr7	dexseq_prepare_annotation2.py	exon	133164060	133164156	.	+	.	ENST00000494685__exon_number_020__gene_id_ENSG00000131558	EXOC4	ENSG00000131558.19	-4.15595316382586	-13.2830782552641	1.91830538170577e-29	5.35014584767009e-27
ENSG00000103671.25	ENSG00000103671	ENSG00000103671_026	chr15	dexseq_prepare_annotation2.py	exon	64706284	64706410	.	+	.	ENST00000261884__exon_number_026__gene_id_ENSG00000103671	TRIP4	ENSG00000103671.25	3.12663728739705	19.3082591215991	1.92578257766091e-29	5.3600160770426e-27
ENSG00000113569.48	ENSG00000113569	ENSG00000113569_049	chr5	dexseq_prepare_annotation2.py	exon	37371184	37371205	.	-	.	ENST00000231498+ENST00000507675__exon_number_049__gene_id_ENSG00000113569	NUP155	ENSG00000113569.48	1.69798276302797	14.8857462428545	1.99407460808836e-29	5.53876604866632e-27
ENSG00000113575.ENSG00000272772.ENSG00000113558.ENSG00000273345.ENSG00000006837.36	ENSG00000113575+ENSG00000272772+ENSG00000113558+ENSG00000273345+ENSG00000006837	ENSG00000113575+ENSG00000272772+ENSG00000113558+ENSG00000273345+ENSG00000006837_037	chr5	dexseq_prepare_annotation2.py	exon	133530025	133533326	.	-	.	ENST00000481195__exon_number_037__gene_id_ENSG00000113575+ENSG00000272772+ENSG00000113558+ENSG00000273345+ENSG00000006837		ENSG00000113575.ENSG00000272772.ENSG00000113558.ENSG00000273345.ENSG00000006837.36	1.91446481957281	12.4070420843748	2.02143790022557e-29	5.603335285833e-27
ENSG00000125462.8	ENSG00000125462	ENSG00000125462_009	chr1	dexseq_prepare_annotation2.py	exon	156374055	156374055	.	-	.	ENST00000310027+ENST00000608007+ENST00000488498+ENST00000465270+ENST00000465570+ENST00000486517+ENST00000471156+ENST00000400991+ENST00000497824+ENST00000368242+ENST00000368243+ENST00000462458__exon_number_009__gene_id_ENSG00000125462	C1orf61	ENSG00000125462.8	-2.01266720435524	-13.7731834043082	2.11118975187918e-29	5.84022883739863e-27
ENSG00000127329.28	ENSG00000127329	ENSG00000127329_029	chr12	dexseq_prepare_annotation2.py	exon	70960215	70960484	.	-	.	ENST00000550857+ENST00000261266+ENST00000451516+ENST00000334414+ENST00000551525+ENST00000550358+ENST00000548122__exon_number_029__gene_id_ENSG00000127329	PTPRB	ENSG00000127329.28	-6.75148342971615	-15.5382106963322	2.29982040568653e-29	6.34913705223434e-27
ENSG00000105135.12	ENSG00000105135	ENSG00000105135_013	chr19	dexseq_prepare_annotation2.py	exon	15226812	15226882	.	-	.	ENST00000533086+ENST00000524779+ENST00000534378+ENST00000263383+ENST00000525880+ENST00000596093+ENST00000534806__exon_number_013__gene_id_ENSG00000105135	ILVBL	ENSG00000105135.12	-5.21070769823966	-14.4634971741871	2.45678722588486e-29	6.76794865758351e-27
ENSG00000123104.1	ENSG00000123104	ENSG00000123104_002	chr12	dexseq_prepare_annotation2.py	exon	26493100	26493261	.	-	.	ENST00000381340__exon_number_002__gene_id_ENSG00000123104	ITPR2	ENSG00000123104.1	1.11251808872532	14.2495179757561	2.46147005246309e-29	6.76794865758351e-27
ENSG00000016864.30	ENSG00000016864	ENSG00000016864_031	chr3	dexseq_prepare_annotation2.py	exon	52735225	52735359	.	-	.	ENST00000497436__exon_number_031__gene_id_ENSG00000016864	GLT8D1	ENSG00000016864.30	-0.979009257390052	-14.8437198821038	2.50035915665713e-29	6.86101577214728e-27
ENSG00000221968.2	ENSG00000221968	ENSG00000221968_003	chr11	dexseq_prepare_annotation2.py	exon	61640998	61640998	.	-	.	ENST00000278829+ENST00000527697+ENST00000533676__exon_number_003__gene_id_ENSG00000221968	FADS3	ENSG00000221968.2	-2.40167159191268	-16.2149490803493	2.55151514128997e-29	6.98730111217283e-27
ENSG00000123213.18	ENSG00000123213	ENSG00000123213_019	chr5	dexseq_prepare_annotation2.py	exon	65088281	65088428	.	+	.	ENST00000502464+ENST00000506539+ENST00000509935+ENST00000511299+ENST00000506799+ENST00000380985__exon_number_019__gene_id_ENSG00000123213	NLN	ENSG00000123213.18	-2.00348470459375	-15.5130954215316	2.59720691245672e-29	7.09814563064452e-27
ENSG00000079785.24	ENSG00000079785	ENSG00000079785_025	chr2	dexseq_prepare_annotation2.py	exon	15761241	15761511	.	+	.	ENST00000459706__exon_number_025__gene_id_ENSG00000079785	DDX1	ENSG00000079785.24	-1.59022800727991	-16.2069519709131	2.64233510497661e-29	7.20700871327919e-27
ENSG00000108100.26	ENSG00000108100	ENSG00000108100_027	chr10	dexseq_prepare_annotation2.py	exon	35854951	35855056	.	+	.	ENST00000374706+ENST00000497692+ENST00000374704+ENST00000265375+ENST00000339497+ENST00000465416__exon_number_027__gene_id_ENSG00000108100	CCNY	ENSG00000108100.26	2.53154763114018	19.1973928492803	2.69004804896524e-29	7.32247219216631e-27
ENSG00000085872.ENSG00000105085.ENSG00000269578.ENSG00000214046.ENSG00000127526.ENSG00000269058.ENSG00000141979.ENSG00000268790.30	ENSG00000085872+ENSG00000105085+ENSG00000269578+ENSG00000214046+ENSG00000127526+ENSG00000269058+ENSG00000141979+ENSG00000268790	ENSG00000085872+ENSG00000105085+ENSG00000269578+ENSG00000214046+ENSG00000127526+ENSG00000269058+ENSG00000141979+ENSG00000268790_031	chr19	dexseq_prepare_annotation2.py	exon	16636979	16637085	.	-	.	ENST00000544299__exon_number_031__gene_id_ENSG00000085872+ENSG00000105085+ENSG00000269578+ENSG00000214046+ENSG00000127526+ENSG00000269058+ENSG00000141979+ENSG00000268790		ENSG00000085872.ENSG00000105085.ENSG00000269578.ENSG00000214046.ENSG00000127526.ENSG00000269058.ENSG00000141979.ENSG00000268790.30	-1.8788108806589	-12.7799253164393	2.84276813376597e-29	7.72273994630639e-27
ENSG00000164941.14	ENSG00000164941	ENSG00000164941_015	chr8	dexseq_prepare_annotation2.py	exon	95841203	95841219	.	+	.	ENST00000343161+ENST00000519457+ENST00000521860+ENST00000524333+ENST00000523206+ENST00000519053+ENST00000447247+ENST00000523731+ENST00000522171+ENST00000523321__exon_number_015__gene_id_ENSG00000164941	INTS8	ENSG00000164941.14	-2.08590369852028	-15.2835222068897	3.13954609980669e-29	8.51198491677272e-27
ENSG00000175213	ENSG00000175213	ENSG00000175213_001	chr11	dexseq_prepare_annotation2.py	exon	46722368	46722579	.	+	.	ENST00000311764__exon_number_001__gene_id_ENSG00000175213	ZNF408	ENSG00000175213	-4.74187540156397	-26.9253983247907	3.17750214775222e-29	8.5977649068692e-27
ENSG00000142512.29	ENSG00000142512	ENSG00000142512_030	chr19	dexseq_prepare_annotation2.py	exon	51920891	51920896	.	-	.	ENST00000439889+ENST00000529627+ENST00000339313+ENST00000356298+ENST00000432469+ENST00000357375+ENST00000353836+ENST00000436984+ENST00000525998__exon_number_030__gene_id_ENSG00000142512	SIGLEC10	ENSG00000142512.29	2.65225053103032	14.9434102538035	3.23451976341488e-29	8.73467943174714e-27
ENSG00000177483.ENSG00000124831	ENSG00000177483+ENSG00000124831	ENSG00000177483+ENSG00000124831_001	chr2	dexseq_prepare_annotation2.py	exon	238536219	238536249	.	+	.	ENST00000308482__exon_number_001__gene_id_ENSG00000177483+ENSG00000124831		ENSG00000177483.ENSG00000124831	1.91852709765444	16.7411636133324	3.49531717047852e-29	9.42026045254729e-27
ENSG00000182774.ENSG00000214575.ENSG00000260836.28	ENSG00000182774+ENSG00000214575+ENSG00000260836	ENSG00000182774+ENSG00000214575+ENSG00000260836_029	chr15	dexseq_prepare_annotation2.py	exon	83209208	83209208	.	-	.	ENST00000560229+ENST00000330244+ENST00000561157__exon_number_029__gene_id_ENSG00000182774+ENSG00000214575+ENSG00000260836		ENSG00000182774.ENSG00000214575.ENSG00000260836.28	-1.40776581123261	-14.5173542563853	3.53556843956591e-29	9.50991050059761e-27
ENSG00000025434.58	ENSG00000025434	ENSG00000025434_059	chr11	dexseq_prepare_annotation2.py	exon	47283001	47283097	.	+	.	ENST00000487913__exon_number_059__gene_id_ENSG00000025434	NR1H3	ENSG00000025434.58	2.13839232873846	16.7200451061002	3.80634994784495e-29	1.02180600976635e-26
ENSG00000144426.ENSG00000204196.50	ENSG00000144426+ENSG00000204196	ENSG00000144426+ENSG00000204196_051	chr2	dexseq_prepare_annotation2.py	exon	204034470	204034574	.	+	.	ENST00000449802+ENST00000414576__exon_number_051__gene_id_ENSG00000144426+ENSG00000204196		ENSG00000144426.ENSG00000204196.50	-2.01655639548312	-13.6151575097649	3.82462412741418e-29	1.02469058585325e-26
ENSG00000170448.3	ENSG00000170448	ENSG00000170448_004	chr4	dexseq_prepare_annotation2.py	exon	47853074	47853099	.	-	.	ENST00000508115__exon_number_004__gene_id_ENSG00000170448	NFXL1	ENSG00000170448.3	-2.11052440163515	-15.058060317365	4.08212547584602e-29	1.09153148062686e-26
ENSG00000215021.ENSG00000238795.41	ENSG00000215021+ENSG00000238795	ENSG00000215021+ENSG00000238795_042	chr12	dexseq_prepare_annotation2.py	exon	7079844	7079865	.	-	.	ENST00000399433+ENST00000535923+ENST00000546111+ENST00000543465+ENST00000542294__exon_number_042__gene_id_ENSG00000215021+ENSG00000238795		ENSG00000215021.ENSG00000238795.41	2.08839949992765	15.2297101376633	4.1077510286953e-29	1.09622987893827e-26
ENSG00000042317.16	ENSG00000042317	ENSG00000042317_017	chr14	dexseq_prepare_annotation2.py	exon	88852182	88852375	.	+	.	ENST00000554168+ENST00000555356+ENST00000557724__exon_number_017__gene_id_ENSG00000042317	SPATA7	ENSG00000042317.16	2.05118989483392	15.842883081133	4.31663905740627e-29	1.14972118518623e-26
ENSG00000215021.ENSG00000238795.39	ENSG00000215021+ENSG00000238795	ENSG00000215021+ENSG00000238795_040	chr12	dexseq_prepare_annotation2.py	exon	7079823	7079830	.	-	.	ENST00000546111+ENST00000543465+ENST00000545167+ENST00000535923+ENST00000542294+ENST00000399433+ENST00000544888__exon_number_040__gene_id_ENSG00000215021+ENSG00000238795		ENSG00000215021.ENSG00000238795.39	2.13471221533955	15.1892420724099	5.0290968836923e-29	1.33686557258042e-26
ENSG00000127419.41	ENSG00000127419	ENSG00000127419_042	chr4	dexseq_prepare_annotation2.py	exon	949272	949279	.	+	.	ENST00000506669__exon_number_042__gene_id_ENSG00000127419	TMEM175	ENSG00000127419.41	-2.08096405386204	-16.9606940112232	5.90878327792073e-29	1.56764742782621e-26
ENSG00000105135.11	ENSG00000105135	ENSG00000105135_012	chr19	dexseq_prepare_annotation2.py	exon	15226733	15226811	.	-	.	ENST00000525880__exon_number_012__gene_id_ENSG00000105135	ILVBL	ENSG00000105135.11	-5.15060426899665	-14.3016680221617	6.22727605694021e-29	1.64893181552088e-26
ENSG00000116406.3	ENSG00000116406	ENSG00000116406_004	chr1	dexseq_prepare_annotation2.py	exon	184662500	184662566	.	-	.	ENST00000439962+ENST00000318130__exon_number_004__gene_id_ENSG00000116406	EDEM3	ENSG00000116406.3	-1.74761267763516	-15.7597980323437	6.30287967129128e-29	1.6657103532073e-26
ENSG00000061273.47	ENSG00000061273	ENSG00000061273_048	chr12	dexseq_prepare_annotation2.py	exon	48188652	48188716	.	-	.	ENST00000463732+ENST00000354334+ENST00000380610+ENST00000477203+ENST00000080059+ENST00000470668+ENST00000485796+ENST00000491464+ENST00000427332+ENST00000552960__exon_number_048__gene_id_ENSG00000061273	HDAC7	ENSG00000061273.47	2.25753566606056	15.3104951065087	6.94608634048134e-29	1.83213796356305e-26
ENSG00000103343.ENSG00000103351.ENSG00000263212.ENSG00000262621.ENSG00000122390.5	ENSG00000103343+ENSG00000103351+ENSG00000263212+ENSG00000262621+ENSG00000122390	ENSG00000103343+ENSG00000103351+ENSG00000263212+ENSG00000262621+ENSG00000122390_006	chr16	dexseq_prepare_annotation2.py	exon	3451271	3451419	.	+	.	ENST00000344823__exon_number_006__gene_id_ENSG00000103343+ENSG00000103351+ENSG00000263212+ENSG00000262621+ENSG00000122390		ENSG00000103343.ENSG00000103351.ENSG00000263212.ENSG00000262621.ENSG00000122390.5	1.22634482567623	12.4046979950182	7.03761228341928e-29	1.85268886771802e-26
ENSG00000133067.28	ENSG00000133067	ENSG00000133067_029	chr1	dexseq_prepare_annotation2.py	exon	202287080	202288335	.	+	.	ENST00000255432+ENST00000367278+ENST00000439764+ENST00000487787__exon_number_029__gene_id_ENSG00000133067	LGR6	ENSG00000133067.28	-1.18459393459093	-15.1199719204953	7.1140647676487e-29	1.86919991712604e-26
ENSG00000185989.10	ENSG00000185989	ENSG00000185989_011	chr13	dexseq_prepare_annotation2.py	exon	114778618	114778724	.	-	.	ENST00000389544+ENST00000334062__exon_number_011__gene_id_ENSG00000185989	RASA3	ENSG00000185989.10	-2.34276932150788	-15.9746408892696	7.32445693244562e-29	1.9207717955234e-26
ENSG00000085760.29	ENSG00000085760	ENSG00000085760_030	chr2	dexseq_prepare_annotation2.py	exon	55495876	55495952	.	-	.	ENST00000417363__exon_number_030__gene_id_ENSG00000085760	MTIF2	ENSG00000085760.29	-2.17481560834812	-15.2991247274917	7.34143040054216e-29	1.92152058039421e-26
ENSG00000100949.5	ENSG00000100949	ENSG00000100949_006	chr14	dexseq_prepare_annotation2.py	exon	24734774	24734775	.	-	.	ENST00000560243+ENST00000561055+ENST00000216840+ENST00000560521+ENST00000560777+ENST00000559551+ENST00000559974+ENST00000558376+ENST00000399409__exon_number_006__gene_id_ENSG00000100949	RABGGTA	ENSG00000100949.5	1.64262137535657	13.7195882994031	7.57942854298813e-29	1.98000568711385e-26
ENSG00000105063.ENSG00000180089.46	ENSG00000105063+ENSG00000180089	ENSG00000105063+ENSG00000180089_047	chr19	dexseq_prepare_annotation2.py	exon	55767043	55767137	.	-	.	ENST00000592242__exon_number_047__gene_id_ENSG00000105063+ENSG00000180089		ENSG00000105063.ENSG00000180089.46	-7.08402792683265	-15.4701980693709	8.54945125065809e-29	2.22913019840674e-26
ENSG00000167210.3	ENSG00000167210	ENSG00000167210_004	chr18	dexseq_prepare_annotation2.py	exon	44057236	44057412	.	-	.	ENST00000441893+ENST00000582408+ENST00000398686+ENST00000536736__exon_number_004__gene_id_ENSG00000167210	LOXHD1	ENSG00000167210.3	-3.6288941509711	-14.3540598747486	8.88044306735971e-29	2.31100371471675e-26
ENSG00000085872.ENSG00000105085.ENSG00000269578.ENSG00000214046.ENSG00000127526.ENSG00000269058.ENSG00000141979.ENSG00000268790.14	ENSG00000085872+ENSG00000105085+ENSG00000269578+ENSG00000214046+ENSG00000127526+ENSG00000269058+ENSG00000141979+ENSG00000268790	ENSG00000085872+ENSG00000105085+ENSG00000269578+ENSG00000214046+ENSG00000127526+ENSG00000269058+ENSG00000141979+ENSG00000268790_015	chr19	dexseq_prepare_annotation2.py	exon	16606931	16607003	.	-	.	ENST00000269881__exon_number_015__gene_id_ENSG00000085872+ENSG00000105085+ENSG00000269578+ENSG00000214046+ENSG00000127526+ENSG00000269058+ENSG00000141979+ENSG00000268790		ENSG00000085872.ENSG00000105085.ENSG00000269578.ENSG00000214046.ENSG00000127526.ENSG00000269058.ENSG00000141979.ENSG00000268790.14	-2.95523935757971	-12.6297406313192	9.23662668589554e-29	2.39910801876038e-26
ENSG00000007516.3	ENSG00000007516	ENSG00000007516_004	chr16	dexseq_prepare_annotation2.py	exon	1383646	1383750	.	+	.	ENST00000565665+ENST00000397488+ENST00000562208+ENST00000568887+ENST00000426824__exon_number_004__gene_id_ENSG00000007516	BAIAP3	ENSG00000007516.3	-2.34007424273657	-16.4967763216067	9.40628632033226e-29	2.43852149915463e-26
ENSG00000105135.10	ENSG00000105135	ENSG00000105135_011	chr19	dexseq_prepare_annotation2.py	exon	15226696	15226732	.	-	.	ENST00000533086+ENST00000524779+ENST00000534378+ENST00000263383+ENST00000525880+ENST00000596093+ENST00000534806__exon_number_011__gene_id_ENSG00000105135	ILVBL	ENSG00000105135.10	-5.12268482149137	-14.2204443033702	9.94024143439134e-29	2.57204692004746e-26
ENSG00000177156.18	ENSG00000177156	ENSG00000177156_019	chr11	dexseq_prepare_annotation2.py	exon	763851	763940	.	+	.	ENST00000319006+ENST00000528097__exon_number_019__gene_id_ENSG00000177156	TALDO1	ENSG00000177156.18	-1.86039739631151	-16.1714229926947	1.02279096047077e-28	2.64145954635585e-26
ENSG00000212091.ENSG00000144061.30	ENSG00000212091+ENSG00000144061	ENSG00000212091+ENSG00000144061_031	chr2	dexseq_prepare_annotation2.py	exon	110922629	110922732	.	-	.	ENST00000355301+ENST00000496524+ENST00000393272+ENST00000417665+ENST00000445609+ENST00000461707+ENST00000316534__exon_number_031__gene_id_ENSG00000212091+ENSG00000144061		ENSG00000212091.ENSG00000144061.30	-2.27814966012088	-15.4074405784746	1.15028225174809e-28	2.96509214601647e-26
ENSG00000085872.ENSG00000105085.ENSG00000269578.ENSG00000214046.ENSG00000127526.ENSG00000269058.ENSG00000141979.ENSG00000268790.31	ENSG00000085872+ENSG00000105085+ENSG00000269578+ENSG00000214046+ENSG00000127526+ENSG00000269058+ENSG00000141979+ENSG00000268790	ENSG00000085872+ENSG00000105085+ENSG00000269578+ENSG00000214046+ENSG00000127526+ENSG00000269058+ENSG00000141979+ENSG00000268790_032	chr19	dexseq_prepare_annotation2.py	exon	16638891	16639066	.	-	.	ENST00000198939+ENST00000546361__exon_number_032__gene_id_ENSG00000085872+ENSG00000105085+ENSG00000269578+ENSG00000214046+ENSG00000127526+ENSG00000269058+ENSG00000141979+ENSG00000268790		ENSG00000085872.ENSG00000105085.ENSG00000269578.ENSG00000214046.ENSG00000127526.ENSG00000269058.ENSG00000141979.ENSG00000268790.31	-2.05805977003742	-12.5999475843769	1.16648551117357e-28	3.00117537858709e-26
ENSG00000074054.70	ENSG00000074054	ENSG00000074054_071	chr2	dexseq_prepare_annotation2.py	exon	122406948	122407052	.	-	.	ENST00000455322+ENST00000397587+ENST00000263710+ENST00000541377+ENST00000409078__exon_number_071__gene_id_ENSG00000074054	CLASP1	ENSG00000074054.70	-1.46406063121759	-13.0721028045856	1.18987573580251e-28	3.05557843905526e-26
ENSG00000105738.5	ENSG00000105738	ENSG00000105738_006	chr19	dexseq_prepare_annotation2.py	exon	38571896	38572088	.	+	.	ENST00000222345+ENST00000476317__exon_number_006__gene_id_ENSG00000105738	SIPA1L3	ENSG00000105738.5	-2.11320426156286	-18.6959845617429	1.24031443947924e-28	3.17910576565807e-26
ENSG00000119912.32	ENSG00000119912	ENSG00000119912_033	chr10	dexseq_prepare_annotation2.py	exon	94269890	94269919	.	-	.	ENST00000478361+ENST00000265986+ENST00000436178__exon_number_033__gene_id_ENSG00000119912	IDE	ENSG00000119912.32	1.49765499853913	16.1163146146507	1.2925846185494e-28	3.30685421688777e-26
ENSG00000168259.6	ENSG00000168259	ENSG00000168259_007	chr17	dexseq_prepare_annotation2.py	exon	40133613	40133872	.	-	.	ENST00000585693__exon_number_007__gene_id_ENSG00000168259	DNAJC7	ENSG00000168259.6	2.04508963251606	17.5710784807629	1.35636444490756e-28	3.46351350929182e-26
ENSG00000118515.35	ENSG00000118515	ENSG00000118515_036	chr6	dexseq_prepare_annotation2.py	exon	134494293	134494309	.	-	.	ENST00000490149+ENST00000524764+ENST00000474427+ENST00000532021__exon_number_036__gene_id_ENSG00000118515	SGK1	ENSG00000118515.35	-1.45761049289767	-12.8509722478164	1.38553345205264e-28	3.53137189933934e-26
ENSG00000102893.58	ENSG00000102893	ENSG00000102893_059	chr16	dexseq_prepare_annotation2.py	exon	47703126	47703328	.	+	.	ENST00000566044+ENST00000566319+ENST00000299167+ENST00000455779+ENST00000323584+ENST00000566275__exon_number_059__gene_id_ENSG00000102893	PHKB	ENSG00000102893.58	-1.89381343622871	-12.686917696763	1.3982098650711e-28	3.55701976197705e-26
ENSG00000131558.20	ENSG00000131558	ENSG00000131558_021	chr7	dexseq_prepare_annotation2.py	exon	133164201	133164439	.	+	.	ENST00000498024__exon_number_021__gene_id_ENSG00000131558	EXOC4	ENSG00000131558.20	-4.93758912272639	-13.0055686590163	1.40172835126996e-28	3.55931779464356e-26
ENSG00000257062.ENSG00000111700.ENSG00000134538.ENSG00000205754.ENSG00000257046.37	ENSG00000257062+ENSG00000111700+ENSG00000134538+ENSG00000205754+ENSG00000257046	ENSG00000257062+ENSG00000111700+ENSG00000134538+ENSG00000205754+ENSG00000257046_038	chr12	dexseq_prepare_annotation2.py	exon	21207513	21207520	.	+	.	ENST00000545916+ENST00000554957+ENST00000381541+ENST00000543498+ENST00000421593__exon_number_038__gene_id_ENSG00000257062+ENSG00000111700+ENSG00000134538+ENSG00000205754+ENSG00000257046		ENSG00000257062.ENSG00000111700.ENSG00000134538.ENSG00000205754.ENSG00000257046.37	2.31049032397385	13.6981507369979	1.40974157943566e-28	3.57299922133951e-26
ENSG00000070669.11	ENSG00000070669	ENSG00000070669_012	chr7	dexseq_prepare_annotation2.py	exon	97484067	97484187	.	-	.	ENST00000487714__exon_number_012__gene_id_ENSG00000070669	ASNS	ENSG00000070669.11	-2.85641994833397	-13.9532148146872	1.44192506360456e-28	3.64777559352734e-26
ENSG00000127419.37	ENSG00000127419	ENSG00000127419_038	chr4	dexseq_prepare_annotation2.py	exon	946225	946238	.	+	.	ENST00000264771+ENST00000452360+ENST00000506669+ENST00000514453+ENST00000504180+ENST00000508204+ENST00000515740+ENST00000515492+ENST00000513952+ENST00000509508+ENST00000438836+ENST00000510493+ENST00000515876__exon_number_038__gene_id_ENSG00000127419	TMEM175	ENSG00000127419.37	-2.10435687816203	-16.7292109077326	1.45138531115576e-28	3.66489601121024e-26
ENSG00000170266.ENSG00000188167.47	ENSG00000170266+ENSG00000188167	ENSG00000170266+ENSG00000188167_048	chr3	dexseq_prepare_annotation2.py	exon	33135281	33135795	.	-	.	ENST00000342462__exon_number_048__gene_id_ENSG00000170266+ENSG00000188167		ENSG00000170266.ENSG00000188167.47	-2.22461563699633	-13.6839285574348	1.5411050785392e-28	3.88424119452631e-26
ENSG00000105135.13	ENSG00000105135	ENSG00000105135_014	chr19	dexseq_prepare_annotation2.py	exon	15226883	15226962	.	-	.	ENST00000525880+ENST00000534806__exon_number_014__gene_id_ENSG00000105135	ILVBL	ENSG00000105135.13	-5.095573497667	-14.1413391238183	1.56828536073254e-28	3.94544071075381e-26
ENSG00000120705.13	ENSG00000120705	ENSG00000120705_014	chr5	dexseq_prepare_annotation2.py	exon	137849257	137849339	.	-	.	ENST00000503183+ENST00000503014+ENST00000499810+ENST00000506345+ENST00000360541+ENST00000512198+ENST00000572514__exon_number_014__gene_id_ENSG00000120705	ETF1	ENSG00000120705.13	-4.71422652026082	-14.6440280854278	1.57120288673806e-28	3.94548757368469e-26
ENSG00000113569.47	ENSG00000113569	ENSG00000113569_048	chr5	dexseq_prepare_annotation2.py	exon	37370923	37371183	.	-	.	ENST00000231498+ENST00000507675+ENST00000513532__exon_number_048__gene_id_ENSG00000113569	NUP155	ENSG00000113569.47	1.67403268588465	14.4909024247671	1.68274099920325e-28	4.21779186398821e-26
ENSG00000187122.ENSG00000213390.ENSG00000269891.69	ENSG00000187122+ENSG00000213390+ENSG00000269891	ENSG00000187122+ENSG00000213390+ENSG00000269891_070	chr10	dexseq_prepare_annotation2.py	exon	99003725	99003916	.	-	.	ENST00000479633+ENST00000316676+ENST00000487035+ENST00000453547+ENST00000355366+ENST00000492211+ENST00000358531+ENST00000358308+ENST00000371027__exon_number_070__gene_id_ENSG00000187122+ENSG00000213390+ENSG00000269891		ENSG00000187122.ENSG00000213390.ENSG00000269891.69	1.56603316607331	17.044538750277	1.8726508944043e-28	4.68517288016742e-26
ENSG00000215440.ENSG00000124222.ENSG00000254995.61	ENSG00000215440+ENSG00000124222+ENSG00000254995	ENSG00000215440+ENSG00000124222+ENSG00000254995_062	chr20	dexseq_prepare_annotation2.py	exon	57268793	57268978	.	+	.	ENST00000527587+ENST00000356091+ENST00000525817+ENST00000525967+ENST00000530122+ENST00000529976__exon_number_062__gene_id_ENSG00000215440+ENSG00000124222+ENSG00000254995		ENSG00000215440.ENSG00000124222.ENSG00000254995.61	2.06505388356968	14.4658830441528	1.92726159474022e-28	4.81295568493447e-26
ENSG00000187527.5	ENSG00000187527	ENSG00000187527_006	chr3	dexseq_prepare_annotation2.py	exon	193007674	193007848	.	-	.	ENST00000495496+ENST00000342358__exon_number_006__gene_id_ENSG00000187527	ATP13A5	ENSG00000187527.5	1.9888914123971	14.7545375634665	1.95033404886886e-28	4.86165412185345e-26
ENSG00000150672.ENSG00000256466.95	ENSG00000150672+ENSG00000256466	ENSG00000150672+ENSG00000256466_096	chr11	dexseq_prepare_annotation2.py	exon	85338794	85338966	.	-	.	ENST00000472545__exon_number_096__gene_id_ENSG00000150672+ENSG00000256466		ENSG00000150672.ENSG00000256466.95	2.8003228650334	15.749207638286	1.98282566558392e-28	4.93361099749486e-26
ENSG00000198947.89	ENSG00000198947	ENSG00000198947_090	chrX	dexseq_prepare_annotation2.py	exon	32536125	32536248	.	-	.	ENST00000357033+ENST00000378677+ENST00000288447__exon_number_090__gene_id_ENSG00000198947	DMD	ENSG00000198947.89	-2.4744372435467	-13.3050860812838	1.98792019204367e-28	4.93726098353502e-26
ENSG00000068976.9	ENSG00000068976	ENSG00000068976_010	chr11	dexseq_prepare_annotation2.py	exon	64519488	64519543	.	-	.	ENST00000164139+ENST00000377432__exon_number_010__gene_id_ENSG00000068976	PYGM	ENSG00000068976.9	1.58005484340835	18.5330920222131	2.05010394791897e-28	5.08242800771613e-26
ENSG00000156261.5	ENSG00000156261	ENSG00000156261_006	chr21	dexseq_prepare_annotation2.py	exon	30433574	30433697	.	-	.	ENST00000432178+ENST00000470450+ENST00000286788+ENST00000542732+ENST00000540844+ENST00000496121__exon_number_006__gene_id_ENSG00000156261	CCT8	ENSG00000156261.5	2.90377232066249	18.5245862297249	2.10478355172401e-28	5.20849737709624e-26
ENSG00000105135.16	ENSG00000105135	ENSG00000105135_017	chr19	dexseq_prepare_annotation2.py	exon	15227219	15227272	.	-	.	ENST00000533086+ENST00000524779+ENST00000534378+ENST00000263383+ENST00000525880+ENST00000596093+ENST00000598709+ENST00000534806__exon_number_017__gene_id_ENSG00000105135	ILVBL	ENSG00000105135.16	-5.01731291472807	-14.0866931514435	2.1495699891311e-28	5.3096719461109e-26
ENSG00000196504.24	ENSG00000196504	ENSG00000196504_025	chr2	dexseq_prepare_annotation2.py	exon	153530112	153530220	.	-	.	ENST00000410080+ENST00000545856+ENST00000354363__exon_number_025__gene_id_ENSG00000196504	PRPF40A	ENSG00000196504.24	-2.85583899156709	-15.4659934447654	2.42024492998062e-28	5.96743832799188e-26
ENSG00000175221.19	ENSG00000175221	ENSG00000175221_020	chr19	dexseq_prepare_annotation2.py	exon	885822	885909	.	-	.	ENST00000395808+ENST00000325464+ENST00000589119+ENST00000312090+ENST00000606248+ENST00000269814+ENST00000592373+ENST00000607471+ENST00000592943__exon_number_020__gene_id_ENSG00000175221	MED16	ENSG00000175221.19	-2.26131819576361	-19.1474004019113	2.49943528792422e-28	6.15154866170616e-26
ENSG00000134109.16	ENSG00000134109	ENSG00000134109_017	chr3	dexseq_prepare_annotation2.py	exon	5246752	5246926	.	+	.	ENST00000256497+ENST00000445686+ENST00000434243+ENST00000465369__exon_number_017__gene_id_ENSG00000134109	EDEM1	ENSG00000134109.16	2.16114488930732	19.9474400522751	2.55755412071464e-28	6.2832272290907e-26
ENSG00000077549.19	ENSG00000077549	ENSG00000077549_020	chr1	dexseq_prepare_annotation2.py	exon	19746245	19746245	.	-	.	ENST00000375144__exon_number_020__gene_id_ENSG00000077549	CAPZB	ENSG00000077549.19	2.06733641421802	15.0359447293109	2.65512285564839e-28	6.51117452292454e-26
ENSG00000139908.1	ENSG00000139908	ENSG00000139908_002	chr14	dexseq_prepare_annotation2.py	exon	24674926	24674933	.	+	.	ENST00000339917+ENST00000554420__exon_number_002__gene_id_ENSG00000139908	TSSK4	ENSG00000139908.1	-2.18389560095125	-19.8805146096758	3.05309532259174e-28	7.4736588613436e-26
ENSG00000125835.ENSG00000088876.ENSG00000256566.30	ENSG00000125835+ENSG00000088876+ENSG00000256566	ENSG00000125835+ENSG00000088876+ENSG00000256566_031	chr20	dexseq_prepare_annotation2.py	exon	2505166	2505348	.	-	.	ENST00000445484__exon_number_031__gene_id_ENSG00000125835+ENSG00000088876+ENSG00000256566		ENSG00000125835.ENSG00000088876.ENSG00000256566.30	-1.90581757733479	-16.1841363757218	3.37465879728551e-28	8.24598180048384e-26
ENSG00000123213.20	ENSG00000123213	ENSG00000123213_021	chr5	dexseq_prepare_annotation2.py	exon	65088483	65089476	.	+	.	ENST00000506539__exon_number_021__gene_id_ENSG00000123213	NLN	ENSG00000123213.20	-1.92274765125296	-14.9561246762572	3.92746558209374e-28	9.57956717060401e-26
ENSG00000114416.1	ENSG00000114416	ENSG00000114416_002	chr3	dexseq_prepare_annotation2.py	exon	180585944	180586083	.	+	.	ENST00000469882+ENST00000484790__exon_number_002__gene_id_ENSG00000114416	FXR1	ENSG00000114416.1	-2.00374904028911	-12.8583388347184	4.02083880687956e-28	9.78977145139049e-26
ENSG00000100201.35	ENSG00000100201	ENSG00000100201_036	chr22	dexseq_prepare_annotation2.py	exon	38902318	38902342	.	-	.	ENST00000381633+ENST00000396821__exon_number_036__gene_id_ENSG00000100201	DDX17	ENSG00000100201.35	-2.28863446604557	-14.4514560770035	4.36435371603075e-28	1.06071720323738e-25
ENSG00000013441.12	ENSG00000013441	ENSG00000013441_013	chr2	dexseq_prepare_annotation2.py	exon	201718719	201718736	.	-	.	ENST00000461326+ENST00000464454__exon_number_013__gene_id_ENSG00000013441	CLK1	ENSG00000013441.12	1.83028210845234	15.3334200767191	4.4569963719456e-28	1.08130227666829e-25
ENSG00000257062.ENSG00000111700.ENSG00000134538.ENSG00000205754.ENSG00000257046.30	ENSG00000257062+ENSG00000111700+ENSG00000134538+ENSG00000205754+ENSG00000257046	ENSG00000257062+ENSG00000111700+ENSG00000134538+ENSG00000205754+ENSG00000257046_031	chr12	dexseq_prepare_annotation2.py	exon	21196268	21196510	.	+	.	ENST00000554957+ENST00000381541+ENST00000421593__exon_number_031__gene_id_ENSG00000257062+ENSG00000111700+ENSG00000134538+ENSG00000205754+ENSG00000257046		ENSG00000257062.ENSG00000111700.ENSG00000134538.ENSG00000205754.ENSG00000257046.30	1.81116910472936	13.5071772629075	4.66683360882215e-28	1.13019582679986e-25
ENSG00000140443.40	ENSG00000140443	ENSG00000140443_041	chr15	dexseq_prepare_annotation2.py	exon	99467754	99467828	.	+	.	ENST00000558762+ENST00000560343+ENST00000268035__exon_number_041__gene_id_ENSG00000140443	IGF1R	ENSG00000140443.40	-2.2098096503921	-13.2330175096719	4.76879482928973e-28	1.15283709174213e-25
ENSG00000148950.17	ENSG00000148950	ENSG00000148950_018	chr11	dexseq_prepare_annotation2.py	exon	31495271	31495333	.	-	.	ENST00000278200+ENST00000530023+ENST00000531693__exon_number_018__gene_id_ENSG00000148950	IMMP1L	ENSG00000148950.17	2.87344037971261	15.8067492492756	4.84958443982974e-28	1.17028899115983e-25
ENSG00000172638.29	ENSG00000172638	ENSG00000172638_030	chr11	dexseq_prepare_annotation2.py	exon	65635984	65636007	.	-	.	ENST00000531005+ENST00000307998+ENST00000528176+ENST00000527969+ENST00000530806+ENST00000532084+ENST00000531972+ENST00000526628__exon_number_030__gene_id_ENSG00000172638	EFEMP2	ENSG00000172638.29	-2.68548881832755	-16.7870521134889	4.89335465668431e-28	1.17876150236939e-25
ENSG00000166689.56	ENSG00000166689	ENSG00000166689_057	chr11	dexseq_prepare_annotation2.py	exon	16902906	16903166	.	-	.	ENST00000528637__exon_number_057__gene_id_ENSG00000166689	PLEKHA7	ENSG00000166689.56	-2.72702428154739	-13.0568159328418	5.04580251154872e-28	1.21333720711893e-25
ENSG00000168393.15	ENSG00000168393	ENSG00000168393_016	chr2	dexseq_prepare_annotation2.py	exon	242626128	242626140	.	-	.	ENST00000464603+ENST00000400770+ENST00000305784+ENST00000493095+ENST00000432348__exon_number_016__gene_id_ENSG00000168393	DTYMK	ENSG00000168393.15	-1.5847039587831	-17.6768984813872	5.12795508904243e-28	1.23091723365775e-25
ENSG00000259522.ENSG00000260669.ENSG00000213920.ENSG00000254505.ENSG00000129559.ENSG00000254692.ENSG00000100926.ENSG00000255526.ENSG00000196497.103	ENSG00000259522+ENSG00000260669+ENSG00000213920+ENSG00000254505+ENSG00000129559+ENSG00000254692+ENSG00000100926+ENSG00000255526+ENSG00000196497	ENSG00000259522+ENSG00000260669+ENSG00000213920+ENSG00000254505+ENSG00000129559+ENSG00000254692+ENSG00000100926+ENSG00000255526+ENSG00000196497_104	chr14	dexseq_prepare_annotation2.py	exon	24664557	24664614	.	-	.	ENST00000529332+ENST00000524835+ENST00000396854+ENST00000530468+ENST00000528669+ENST00000532632+ENST00000528010+ENST00000261789__exon_number_104__gene_id_ENSG00000259522+ENSG00000260669+ENSG00000213920+ENSG00000254505+ENSG00000129559+ENSG00000254692+ENSG00000100926+ENSG00000255526+ENSG00000196497		ENSG00000259522.ENSG00000260669.ENSG00000213920.ENSG00000254505.ENSG00000129559.ENSG00000254692.ENSG00000100926.ENSG00000255526.ENSG00000196497.103	-3.18776146157527	-12.988689973042	5.69827397348396e-28	1.36540877220614e-25
ENSG00000013441.25	ENSG00000013441	ENSG00000013441_026	chr2	dexseq_prepare_annotation2.py	exon	201724848	201724938	.	-	.	ENST00000434813+ENST00000321356+ENST00000409403+ENST00000473565+ENST00000461981__exon_number_026__gene_id_ENSG00000013441	CLK1	ENSG00000013441.25	-2.92334196138362	-15.2775680703718	5.76823528283793e-28	1.37974363216185e-25
ENSG00000257062.ENSG00000111700.ENSG00000134538.ENSG00000205754.ENSG00000257046.26	ENSG00000257062+ENSG00000111700+ENSG00000134538+ENSG00000205754+ENSG00000257046	ENSG00000257062+ENSG00000111700+ENSG00000134538+ENSG00000205754+ENSG00000257046_027	chr12	dexseq_prepare_annotation2.py	exon	21172182	21172314	.	+	.	ENST00000421593__exon_number_027__gene_id_ENSG00000257062+ENSG00000111700+ENSG00000134538+ENSG00000205754+ENSG00000257046		ENSG00000257062.ENSG00000111700.ENSG00000134538.ENSG00000205754.ENSG00000257046.26	-1.0743964129435	-13.47015812116	5.88674657459147e-28	1.40562082288004e-25
ENSG00000085872.ENSG00000105085.ENSG00000269578.ENSG00000214046.ENSG00000127526.ENSG00000269058.ENSG00000141979.ENSG00000268790.20	ENSG00000085872+ENSG00000105085+ENSG00000269578+ENSG00000214046+ENSG00000127526+ENSG00000269058+ENSG00000141979+ENSG00000268790	ENSG00000085872+ENSG00000105085+ENSG00000269578+ENSG00000214046+ENSG00000127526+ENSG00000269058+ENSG00000141979+ENSG00000268790_021	chr19	dexseq_prepare_annotation2.py	exon	16630432	16630526	.	-	.	ENST00000544299+ENST00000597261+ENST00000198939+ENST00000546361__exon_number_021__gene_id_ENSG00000085872+ENSG00000105085+ENSG00000269578+ENSG00000214046+ENSG00000127526+ENSG00000269058+ENSG00000141979+ENSG00000268790		ENSG00000085872.ENSG00000105085.ENSG00000269578.ENSG00000214046.ENSG00000127526.ENSG00000269058.ENSG00000141979.ENSG00000268790.20	-2.32072861242261	-12.3921607599035	5.91992921908704e-28	1.41106852277654e-25
ENSG00000070669.5	ENSG00000070669	ENSG00000070669_006	chr7	dexseq_prepare_annotation2.py	exon	97481516	97481625	.	-	.	ENST00000437628+ENST00000454046+ENST00000444334+ENST00000455086+ENST00000422745+ENST00000175506+ENST00000394308+ENST00000394309__exon_number_006__gene_id_ENSG00000070669	ASNS	ENSG00000070669.5	-2.94765975177384	-13.7153972177845	5.98441917797691e-28	1.42277092922623e-25
ENSG00000167380.37	ENSG00000167380	ENSG00000167380_038	chr19	dexseq_prepare_annotation2.py	exon	44679583	44679650	.	+	.	ENST00000588883__exon_number_038__gene_id_ENSG00000167380	ZNF226	ENSG00000167380.37	3.14351788605746	13.8090231013889	5.9899322016901e-28	1.42277092922623e-25
ENSG00000215012.ENSG00000185838.1	ENSG00000215012+ENSG00000185838	ENSG00000215012+ENSG00000185838_002	chr22	dexseq_prepare_annotation2.py	exon	19775938	19775940	.	-	.	ENST00000403325+ENST00000329517__exon_number_002__gene_id_ENSG00000215012+ENSG00000185838		ENSG00000215012.ENSG00000185838.1	2.60195224651899	15.2637805509819	6.14775919845405e-28	1.45771510485573e-25
ENSG00000168137.53	ENSG00000168137	ENSG00000168137_054	chr3	dexseq_prepare_annotation2.py	exon	9490072	9490158	.	+	.	ENST00000407969+ENST00000302463+ENST00000402198+ENST00000413704+ENST00000488236+ENST00000466242+ENST00000399686+ENST00000421188+ENST00000443339+ENST00000493918+ENST00000402466+ENST00000406341__exon_number_054__gene_id_ENSG00000168137	SETD5	ENSG00000168137.53	-1.38430466632933	-13.9037941259076	6.18563538428445e-28	1.46414527427351e-25
ENSG00000127314.70	ENSG00000127314	ENSG00000127314_071	chr12	dexseq_prepare_annotation2.py	exon	69053905	69054302	.	+	.	ENST00000393436+ENST00000250559__exon_number_071__gene_id_ENSG00000127314	RAP1B	ENSG00000127314.70	-1.59654072660171	-13.0729900048295	6.47329321538429e-28	1.5295740043289e-25
ENSG00000090686.22	ENSG00000090686	ENSG00000090686_023	chr1	dexseq_prepare_annotation2.py	exon	22047529	22047639	.	-	.	ENST00000471752+ENST00000400301+ENST00000308271+ENST00000374732+ENST00000529637+ENST00000487880__exon_number_023__gene_id_ENSG00000090686	USP48	ENSG00000090686.22	1.68393124443863	13.6127565278439	6.54844221449922e-28	1.54464927334486e-25
ENSG00000134853.ENSG00000145216.12	ENSG00000134853+ENSG00000145216	ENSG00000134853+ENSG00000145216_013	chr4	dexseq_prepare_annotation2.py	exon	54245285	54245391	.	+	.	ENST00000505125__exon_number_013__gene_id_ENSG00000134853+ENSG00000145216		ENSG00000134853.ENSG00000145216.12	2.76980879204568	13.2986275467222	7.11717439061097e-28	1.67589755378084e-25
ENSG00000213398.ENSG00000124067.ENSG00000267660.57	ENSG00000213398+ENSG00000124067+ENSG00000267660	ENSG00000213398+ENSG00000124067+ENSG00000267660_058	chr16	dexseq_prepare_annotation2.py	exon	67983810	67983821	.	-	.	ENST00000576616+ENST00000537830+ENST00000338335+ENST00000422611+ENST00000576513+ENST00000574665+ENST00000572037+ENST00000570802+ENST00000573023+ENST00000541864+ENST00000316341+ENST00000572766__exon_number_058__gene_id_ENSG00000213398+ENSG00000124067+ENSG00000267660		ENSG00000213398.ENSG00000124067.ENSG00000267660.57	-3.91416295033546	-13.4393560099284	7.14181838732859e-28	1.67879604139997e-25
ENSG00000164924.19	ENSG00000164924	ENSG00000164924_020	chr8	dexseq_prepare_annotation2.py	exon	101936363	101936526	.	-	.	ENST00000353245+ENST00000419477+ENST00000395958+ENST00000395948+ENST00000457309+ENST00000395956+ENST00000517727+ENST00000521309+ENST00000518736+ENST00000522819+ENST00000523848+ENST00000480304+ENST00000395957+ENST00000521607+ENST00000522542+ENST00000395953+ENST00000395951__exon_number_020__gene_id_ENSG00000164924	YWHAZ	ENSG00000164924.19	1.61621323147429	13.3620763645491	7.35408354610329e-28	1.72571178081948e-25
ENSG00000102893.61	ENSG00000102893	ENSG00000102893_062	chr16	dexseq_prepare_annotation2.py	exon	47727289	47727418	.	+	.	ENST00000566044+ENST00000455779+ENST00000323584+ENST00000566319+ENST00000299167__exon_number_062__gene_id_ENSG00000102893	PHKB	ENSG00000102893.61	-2.19482140804844	-12.4635385404831	7.69582441656648e-28	1.80279654142504e-25
ENSG00000148218.4	ENSG00000148218	ENSG00000148218_005	chr9	dexseq_prepare_annotation2.py	exon	116151718	116151804	.	-	.	ENST00000482847+ENST00000409155+ENST00000277315__exon_number_005__gene_id_ENSG00000148218	ALAD	ENSG00000148218.4	-2.68945125634679	-14.3430416316231	7.77020641923527e-28	1.81709347813948e-25
ENSG00000063978.ENSG00000206113.ENSG00000125386.ENSG00000249428.7	ENSG00000063978+ENSG00000206113+ENSG00000125386+ENSG00000249428	ENSG00000063978+ENSG00000206113+ENSG00000125386+ENSG00000249428_008	chr4	dexseq_prepare_annotation2.py	exon	2444924	2444941	.	+	.	ENST00000511731+ENST00000514556__exon_number_008__gene_id_ENSG00000063978+ENSG00000206113+ENSG00000125386+ENSG00000249428		ENSG00000063978.ENSG00000206113.ENSG00000125386.ENSG00000249428.7	-3.88130150188532	-12.0891017003732	8.32541515188187e-28	1.94359172970253e-25
ENSG00000166689.33	ENSG00000166689	ENSG00000166689_034	chr11	dexseq_prepare_annotation2.py	exon	16822572	16822622	.	-	.	ENST00000525049+ENST00000525781+ENST00000531066+ENST00000525581+ENST00000355661+ENST00000530489+ENST00000448080+ENST00000531079__exon_number_034__gene_id_ENSG00000166689	PLEKHA7	ENSG00000166689.33	1.90424093158592	12.9751178100494	8.81327920864156e-28	2.05396188379066e-25
ENSG00000103343.ENSG00000103351.ENSG00000263212.ENSG00000262621.ENSG00000122390.4	ENSG00000103343+ENSG00000103351+ENSG00000263212+ENSG00000262621+ENSG00000122390	ENSG00000103343+ENSG00000103351+ENSG00000263212+ENSG00000262621+ENSG00000122390_005	chr16	dexseq_prepare_annotation2.py	exon	3451244	3451270	.	+	.	ENST00000571936+ENST00000344823+ENST00000575752__exon_number_005__gene_id_ENSG00000103343+ENSG00000103351+ENSG00000263212+ENSG00000262621+ENSG00000122390		ENSG00000103343.ENSG00000103351.ENSG00000263212.ENSG00000262621.ENSG00000122390.4	1.17365711192679	12.0949866669782	9.08824893828514e-28	2.11442383802978e-25
ENSG00000005471.34	ENSG00000005471	ENSG00000005471_035	chr7	dexseq_prepare_annotation2.py	exon	87082260	87082451	.	-	.	ENST00000453593+ENST00000359206+ENST00000265723+ENST00000473795+ENST00000358400+ENST00000545634__exon_number_035__gene_id_ENSG00000005471	ABCB4	ENSG00000005471.34	-6.79512572007176	-15.6598556941918	9.12093130946731e-28	2.11840633790517e-25
ENSG00000135636.31	ENSG00000135636	ENSG00000135636_032	chr2	dexseq_prepare_annotation2.py	exon	71797729	71797871	.	+	.	ENST00000409582+ENST00000410041+ENST00000409651+ENST00000394120+ENST00000409762+ENST00000461565+ENST00000258104+ENST00000413539+ENST00000409366+ENST00000410020+ENST00000409744+ENST00000429174__exon_number_032__gene_id_ENSG00000135636	DYSF	ENSG00000135636.31	1.81387231085793	13.254298812532	9.47148023704383e-28	2.19607644753386e-25
ENSG00000085872.ENSG00000105085.ENSG00000269578.ENSG00000214046.ENSG00000127526.ENSG00000269058.ENSG00000141979.ENSG00000268790.8	ENSG00000085872+ENSG00000105085+ENSG00000269578+ENSG00000214046+ENSG00000127526+ENSG00000269058+ENSG00000141979+ENSG00000268790	ENSG00000085872+ENSG00000105085+ENSG00000269578+ENSG00000214046+ENSG00000127526+ENSG00000269058+ENSG00000141979+ENSG00000268790_009	chr19	dexseq_prepare_annotation2.py	exon	16594780	16594924	.	-	.	ENST00000269881+ENST00000600762+ENST00000602234__exon_number_009__gene_id_ENSG00000085872+ENSG00000105085+ENSG00000269578+ENSG00000214046+ENSG00000127526+ENSG00000269058+ENSG00000141979+ENSG00000268790		ENSG00000085872.ENSG00000105085.ENSG00000269578.ENSG00000214046.ENSG00000127526.ENSG00000269058.ENSG00000141979.ENSG00000268790.8	-2.92394510036637	-12.3284768315854	9.72678965988415e-28	2.25143750523676e-25
ENSG00000068097.37	ENSG00000068097	ENSG00000068097_038	chr17	dexseq_prepare_annotation2.py	exon	58153066	58153194	.	-	.	ENST00000591074+ENST00000593097__exon_number_038__gene_id_ENSG00000068097	HEATR6	ENSG00000068097.37	2.55981555559376	14.5954581415033	1.0008877187528e-27	2.31279832233298e-25
ENSG00000166689.55	ENSG00000166689	ENSG00000166689_056	chr11	dexseq_prepare_annotation2.py	exon	16902831	16902905	.	-	.	ENST00000528637+ENST00000528376__exon_number_056__gene_id_ENSG00000166689	PLEKHA7	ENSG00000166689.55	-2.83520697619332	-12.9539713043951	1.01817293551666e-27	2.34875239055296e-25
ENSG00000148343.11	ENSG00000148343	ENSG00000148343_012	chr9	dexseq_prepare_annotation2.py	exon	131804786	131804793	.	+	.	ENST00000406926+ENST00000358369+ENST00000445183+ENST00000439290+ENST00000277475+ENST00000474534__exon_number_012__gene_id_ENSG00000148343	FAM73B	ENSG00000148343.11	1.41597179056389	13.6232266068487	1.03988403952715e-27	2.39477728310938e-25
ENSG00000114735.18	ENSG00000114735	ENSG00000114735_019	chr3	dexseq_prepare_annotation2.py	exon	50614940	50615004	.	+	.	ENST00000434410+ENST00000443894+ENST00000448997+ENST00000232854+ENST00000482974+ENST00000455834__exon_number_019__gene_id_ENSG00000114735	HEMK1	ENSG00000114735.18	2.8501138008239	14.4280663802259	1.06059606465669e-27	2.43834976668868e-25
ENSG00000077549.20	ENSG00000077549	ENSG00000077549_021	chr1	dexseq_prepare_annotation2.py	exon	19746519	19746638	.	-	.	ENST00000489607__exon_number_021__gene_id_ENSG00000077549	CAPZB	ENSG00000077549.20	2.11983712832548	14.7364605915172	1.15793946234053e-27	2.65765657070712e-25
ENSG00000167543.10	ENSG00000167543	ENSG00000167543_011	chr17	dexseq_prepare_annotation2.py	exon	27895360	27895526	.	+	.	ENST00000578749+ENST00000583940+ENST00000582829+ENST00000580183__exon_number_011__gene_id_ENSG00000167543	TP53I13	ENSG00000167543.10	-5.34396415814375	-15.5959306283475	1.20169511281523e-27	2.7534395612709e-25
ENSG00000006025.11	ENSG00000006025	ENSG00000006025_012	chr17	dexseq_prepare_annotation2.py	exon	45886700	45886844	.	-	.	ENST00000579728+ENST00000583167+ENST00000007414+ENST00000392507__exon_number_012__gene_id_ENSG00000006025	OSBPL7	ENSG00000006025.11	-2.07000470459354	-15.8707863752412	1.22948577840874e-27	2.81238156132378e-25
ENSG00000105135.14	ENSG00000105135	ENSG00000105135_015	chr19	dexseq_prepare_annotation2.py	exon	15226963	15227093	.	-	.	ENST00000533086+ENST00000524779+ENST00000534378+ENST00000263383+ENST00000525880+ENST00000596093+ENST00000534806__exon_number_015__gene_id_ENSG00000105135	ILVBL	ENSG00000105135.14	-4.96912054380471	-13.7843611528277	1.23517740183679e-27	2.82066023359383e-25
ENSG00000066739.35	ENSG00000066739	ENSG00000066739_036	chr14	dexseq_prepare_annotation2.py	exon	96788449	96788591	.	-	.	ENST00000359933+ENST00000488421__exon_number_036__gene_id_ENSG00000066739	ATG2B	ENSG00000066739.35	-3.04079441303626	-14.122406271955	1.24890190731318e-27	2.84722439348486e-25
ENSG00000102893.69	ENSG00000102893	ENSG00000102893_070	chr16	dexseq_prepare_annotation2.py	exon	47734255	47734259	.	+	.	ENST00000455779+ENST00000566319+ENST00000299167__exon_number_070__gene_id_ENSG00000102893	PHKB	ENSG00000102893.69	-2.31984217926289	-12.3985191634237	1.26285378835867e-27	2.87421720998295e-25
ENSG00000123384.12	ENSG00000123384	ENSG00000123384_013	chr12	dexseq_prepare_annotation2.py	exon	57548262	57548484	.	+	.	ENST00000554174+ENST00000243077__exon_number_013__gene_id_ENSG00000123384	LRP1	ENSG00000123384.12	-1.518973984713	-13.6630864693524	1.41606780166546e-27	3.21754717879924e-25
ENSG00000127329.27	ENSG00000127329	ENSG00000127329_028	chr12	dexseq_prepare_annotation2.py	exon	70956624	70956887	.	-	.	ENST00000538708+ENST00000550857+ENST00000334414+ENST00000548122+ENST00000261266+ENST00000551525+ENST00000550358+ENST00000451516__exon_number_028__gene_id_ENSG00000127329	PTPRB	ENSG00000127329.27	-5.18139328668861	-14.691988342945	1.4422722606464e-27	3.27162635817929e-25
ENSG00000013441.21	ENSG00000013441	ENSG00000013441_022	chr2	dexseq_prepare_annotation2.py	exon	201722696	201722812	.	-	.	ENST00000409769+ENST00000321356+ENST00000473565+ENST00000409403+ENST00000461981+ENST00000434813+ENST00000432425__exon_number_022__gene_id_ENSG00000013441	CLK1	ENSG00000013441.21	-2.78690600914082	-15.0730065417787	1.48822798639228e-27	3.37025446974956e-25
ENSG00000173890.ENSG00000242583.20	ENSG00000173890+ENSG00000242583	ENSG00000173890+ENSG00000242583_021	chr3	dexseq_prepare_annotation2.py	exon	169795391	169795711	.	+	.	ENST00000492492+ENST00000492924__exon_number_021__gene_id_ENSG00000173890+ENSG00000242583		ENSG00000173890.ENSG00000242583.20	-3.36024115056639	-16.8713900921894	1.62229861883595e-27	3.6677692511533e-25
ENSG00000005884.29	ENSG00000005884	ENSG00000005884_030	chr17	dexseq_prepare_annotation2.py	exon	48152963	48153064	.	+	.	ENST00000007722+ENST00000505306+ENST00000505612+ENST00000506401+ENST00000320031+ENST00000544892+ENST00000510809__exon_number_030__gene_id_ENSG00000005884	ITGA3	ENSG00000005884.29	-2.17053108417206	-16.1119127471874	1.64801900685439e-27	3.71974014742791e-25
ENSG00000163491.47	ENSG00000163491	ENSG00000163491_048	chr3	dexseq_prepare_annotation2.py	exon	27350648	27352439	.	-	.	ENST00000491627__exon_number_048__gene_id_ENSG00000163491	NEK10	ENSG00000163491.47	-1.80375703683806	-12.7332821458893	1.77462309517398e-27	3.99886634308715e-25
ENSG00000129933.17	ENSG00000129933	ENSG00000129933_018	chr19	dexseq_prepare_annotation2.py	exon	19453370	19453426	.	+	.	ENST00000609060+ENST00000392313+ENST00000590837+ENST00000585823+ENST00000262815__exon_number_018__gene_id_ENSG00000129933	MAU2	ENSG00000129933.17	-1.90827961479139	-14.6415266561571	1.85084669330868e-27	4.16373202478333e-25
ENSG00000215021.ENSG00000238795.38	ENSG00000215021+ENSG00000238795	ENSG00000215021+ENSG00000238795_039	chr12	dexseq_prepare_annotation2.py	exon	7079813	7079822	.	-	.	ENST00000546111+ENST00000543465+ENST00000440277+ENST00000545167+ENST00000535923+ENST00000542294+ENST00000399433+ENST00000544888__exon_number_039__gene_id_ENSG00000215021+ENSG00000238795		ENSG00000215021.ENSG00000238795.38	2.13727987786407	14.4647286258987	1.9438175810304e-27	4.36566673648482e-25
ENSG00000112655.8	ENSG00000112655	ENSG00000112655_009	chr6	dexseq_prepare_annotation2.py	exon	43097003	43097355	.	+	.	ENST00000476760__exon_number_009__gene_id_ENSG00000112655	PTK7	ENSG00000112655.8	-3.35108580988056	-14.0302129122613	2.06629037334611e-27	4.63308597501689e-25
ENSG00000268093.ENSG00000063177	ENSG00000268093+ENSG00000063177	ENSG00000268093+ENSG00000063177_001	chr19	dexseq_prepare_annotation2.py	exon	49118585	49118586	.	-	.	ENST00000549920+ENST00000552347__exon_number_001__gene_id_ENSG00000268093+ENSG00000063177		ENSG00000268093.ENSG00000063177	-3.91676467851888	-20.0646782489065	2.09034611926445e-27	4.67931542549753e-25
ENSG00000153048.34	ENSG00000153048	ENSG00000153048_035	chr16	dexseq_prepare_annotation2.py	exon	8962823	8962863	.	-	.	ENST00000569572+ENST00000565287+ENST00000311052+ENST00000563815__exon_number_035__gene_id_ENSG00000153048	CARHSP1	ENSG00000153048.34	-2.52082226637355	-14.6114911273138	2.14736409677252e-27	4.79905904208588e-25
ENSG00000177565.33	ENSG00000177565	ENSG00000177565_034	chr3	dexseq_prepare_annotation2.py	exon	176914128	176914211	.	-	.	ENST00000424913+ENST00000430069+ENST00000428970+ENST00000437738+ENST00000443315__exon_number_034__gene_id_ENSG00000177565	TBL1XR1	ENSG00000177565.33	-5.20164650752731	-13.4171960719741	2.15681637888361e-27	4.812281633036e-25
ENSG00000148700.5	ENSG00000148700	ENSG00000148700_006	chr10	dexseq_prepare_annotation2.py	exon	111767967	111767988	.	+	.	ENST00000484622+ENST00000459738+ENST00000356080+ENST00000277900+ENST00000487085__exon_number_006__gene_id_ENSG00000148700	ADD3	ENSG00000148700.5	1.36389571971466	13.2616967425482	2.17877405332472e-27	4.85331726644279e-25
ENSG00000151575.4	ENSG00000151575	ENSG00000151575_005	chr15	dexseq_prepare_annotation2.py	exon	56657645	56657675	.	+	.	ENST00000561221+ENST00000558083+ENST00000352903+ENST00000558127+ENST00000537232__exon_number_005__gene_id_ENSG00000151575	TEX9	ENSG00000151575.4	-1.51223665657114	-14.1446046612328	2.24016597697524e-27	4.98191682948138e-25
ENSG00000148700.9	ENSG00000148700	ENSG00000148700_010	chr10	dexseq_prepare_annotation2.py	exon	111835376	111835467	.	+	.	ENST00000495661__exon_number_010__gene_id_ENSG00000148700	ADD3	ENSG00000148700.9	1.32660969677568	13.2563962682679	2.25253554549212e-27	5.00125359458588e-25
ENSG00000266967.ENSG00000267060.ENSG00000108825.20	ENSG00000266967+ENSG00000267060+ENSG00000108825	ENSG00000266967+ENSG00000267060+ENSG00000108825_021	chr17	dexseq_prepare_annotation2.py	exon	41107385	41107455	.	-	.	ENST00000483535__exon_number_021__gene_id_ENSG00000266967+ENSG00000267060+ENSG00000108825		ENSG00000266967.ENSG00000267060.ENSG00000108825.20	-2.27614223417843	-12.9238836495107	2.53842716921247e-27	5.62683311093363e-25
ENSG00000242384.ENSG00000267043.ENSG00000161583.ENSG00000234972.20	ENSG00000242384+ENSG00000267043+ENSG00000161583+ENSG00000234972	ENSG00000242384+ENSG00000267043+ENSG00000161583+ENSG00000234972_021	chr17	dexseq_prepare_annotation2.py	exon	34590221	34590382	.	-	.	ENST00000585570__exon_number_021__gene_id_ENSG00000242384+ENSG00000267043+ENSG00000161583+ENSG00000234972		ENSG00000242384.ENSG00000267043.ENSG00000161583.ENSG00000234972.20	-0.956254665787985	-12.9795476423457	2.54463271730218e-27	5.63141701988582e-25
ENSG00000114480.26	ENSG00000114480	ENSG00000114480_027	chr3	dexseq_prepare_annotation2.py	exon	81810526	81811312	.	-	.	ENST00000429644__exon_number_027__gene_id_ENSG00000114480	GBE1	ENSG00000114480.26	-3.27490059652	-17.7186429438034	2.64595436944932e-27	5.84614168092793e-25
ENSG00000187240.78	ENSG00000187240	ENSG00000187240_079	chr11	dexseq_prepare_annotation2.py	exon	103153737	103153745	.	+	.	ENST00000525306+ENST00000375735+ENST00000398093__exon_number_079__gene_id_ENSG00000187240	DYNC2H1	ENSG00000187240.78	2.03862454083341	13.3035420721369	2.66819875144645e-27	5.88573508376202e-25
ENSG00000127329.29	ENSG00000127329	ENSG00000127329_030	chr12	dexseq_prepare_annotation2.py	exon	70963455	70963718	.	-	.	ENST00000538708+ENST00000550857+ENST00000334414+ENST00000548122+ENST00000261266+ENST00000551525+ENST00000550358+ENST00000451516__exon_number_030__gene_id_ENSG00000127329	PTPRB	ENSG00000127329.29	-6.35111844638018	-14.5658275503092	2.69218477189943e-27	5.92903598721405e-25
ENSG00000085231.10	ENSG00000085231	ENSG00000085231_011	chr5	dexseq_prepare_annotation2.py	exon	68661066	68661157	.	-	.	ENST00000509462+ENST00000217893+ENST00000503245+ENST00000328663+ENST00000506736__exon_number_011__gene_id_ENSG00000085231	TAF9	ENSG00000085231.10	-2.04550252203629	-14.5605429547827	2.76360489949249e-27	6.07649301511513e-25
ENSG00000120549.16	ENSG00000120549	ENSG00000120549_017	chr10	dexseq_prepare_annotation2.py	exon	24783429	24783533	.	+	.	ENST00000376454+ENST00000376462__exon_number_017__gene_id_ENSG00000120549	KIAA1217	ENSG00000120549.16	1.82700717076575	14.3947517041653	2.77519322041901e-27	6.09213101417241e-25
ENSG00000074181.5	ENSG00000074181	ENSG00000074181_006	chr19	dexseq_prepare_annotation2.py	exon	15276598	15276778	.	-	.	ENST00000263388+ENST00000597756__exon_number_006__gene_id_ENSG00000074181	NOTCH3	ENSG00000074181.5	2.16532190099973	12.909946476455	2.78613978357669e-27	6.10631212502637e-25
ENSG00000147642.63	ENSG00000147642	ENSG00000147642_064	chr8	dexseq_prepare_annotation2.py	exon	110693145	110693153	.	-	.	ENST00000533171+ENST00000534184+ENST00000408889__exon_number_064__gene_id_ENSG00000147642	SYBU	ENSG00000147642.63	1.34656206836207	12.8539436157971	2.84214953409307e-27	6.21905270158632e-25
ENSG00000066739.38	ENSG00000066739	ENSG00000066739_039	chr14	dexseq_prepare_annotation2.py	exon	96790233	96790335	.	-	.	ENST00000473234+ENST00000359933__exon_number_039__gene_id_ENSG00000066739	ATG2B	ENSG00000066739.38	-3.21259134134803	-13.9706450120005	2.86189322992759e-27	6.25220311834407e-25
ENSG00000259522.ENSG00000260669.ENSG00000213920.ENSG00000254505.ENSG00000129559.ENSG00000254692.ENSG00000100926.ENSG00000255526.ENSG00000196497.104	ENSG00000259522+ENSG00000260669+ENSG00000213920+ENSG00000254505+ENSG00000129559+ENSG00000254692+ENSG00000100926+ENSG00000255526+ENSG00000196497	ENSG00000259522+ENSG00000260669+ENSG00000213920+ENSG00000254505+ENSG00000129559+ENSG00000254692+ENSG00000100926+ENSG00000255526+ENSG00000196497_105	chr14	dexseq_prepare_annotation2.py	exon	24664615	24664623	.	-	.	ENST00000529332+ENST00000524835+ENST00000396854+ENST00000530468+ENST00000532632+ENST00000528010+ENST00000261789__exon_number_105__gene_id_ENSG00000259522+ENSG00000260669+ENSG00000213920+ENSG00000254505+ENSG00000129559+ENSG00000254692+ENSG00000100926+ENSG00000255526+ENSG00000196497		ENSG00000259522.ENSG00000260669.ENSG00000213920.ENSG00000254505.ENSG00000129559.ENSG00000254692.ENSG00000100926.ENSG00000255526.ENSG00000196497.104	-3.17747910845377	-12.749264280294	2.96783639236772e-27	6.47326020048756e-25
ENSG00000163491.21	ENSG00000163491	ENSG00000163491_022	chr3	dexseq_prepare_annotation2.py	exon	27243001	27243071	.	-	.	ENST00000295720+ENST00000574215+ENST00000357467+ENST00000429845+ENST00000383771+ENST00000383770__exon_number_022__gene_id_ENSG00000163491	NEK10	ENSG00000163491.21	1.22406706137894	12.6589877727424	2.98929478916419e-27	6.50963181903382e-25
ENSG00000005801.ENSG00000263365.1	ENSG00000005801+ENSG00000263365	ENSG00000005801+ENSG00000263365_002	chr11	dexseq_prepare_annotation2.py	exon	3379157	3379995	.	-	.	ENST00000354599__exon_number_002__gene_id_ENSG00000005801+ENSG00000263365		ENSG00000005801.ENSG00000263365.1	2.02494269455797	16.6883594830417	3.13607854888936e-27	6.81836579456052e-25
ENSG00000147996.18	ENSG00000147996	ENSG00000147996_019	chr9	dexseq_prepare_annotation2.py	exon	70433804	70434177	.	-	.	ENST00000476161+ENST00000461932+ENST00000465474__exon_number_019__gene_id_ENSG00000147996	CBWD5	ENSG00000147996.18	-1.18256868589853	-13.4389396978438	3.1435130662539e-27	6.82362932785255e-25
ENSG00000133318.10	ENSG00000133318	ENSG00000133318_011	chr11	dexseq_prepare_annotation2.py	exon	63481443	63481638	.	+	.	ENST00000338850+ENST00000538995__exon_number_011__gene_id_ENSG00000133318	RTN3	ENSG00000133318.10	-2.71216901969434	-14.5297017597748	3.22007177656995e-27	6.97868517526273e-25
ENSG00000148218.11	ENSG00000148218	ENSG00000148218_012	chr9	dexseq_prepare_annotation2.py	exon	116152957	116153077	.	-	.	ENST00000468504+ENST00000464749__exon_number_012__gene_id_ENSG00000148218	ALAD	ENSG00000148218.11	-1.55207639337676	-14.0698817930657	3.34097450371438e-27	7.22919956882413e-25
ENSG00000140694.47	ENSG00000140694	ENSG00000140694_048	chr16	dexseq_prepare_annotation2.py	exon	14724109	14724116	.	-	.	ENST00000563641+ENST00000341484+ENST00000437198+ENST00000420015__exon_number_048__gene_id_ENSG00000140694	PARN	ENSG00000140694.47	-2.94745817716229	-13.8227339370091	3.37092699379475e-27	7.28243296248329e-25
ENSG00000134853.ENSG00000145216.13	ENSG00000134853+ENSG00000145216	ENSG00000134853+ENSG00000145216_014	chr4	dexseq_prepare_annotation2.py	exon	54245392	54245431	.	+	.	ENST00000513975+ENST00000507166+ENST00000337488+ENST00000306932+ENST00000511376+ENST00000510668+ENST00000358575+ENST00000507922+ENST00000505125__exon_number_014__gene_id_ENSG00000134853+ENSG00000145216		ENSG00000134853.ENSG00000145216.13	2.72715290533333	13.0517567409768	3.49702588734154e-27	7.54287978359502e-25
ENSG00000265408.ENSG00000172828.ENSG00000172831.2	ENSG00000265408+ENSG00000172828+ENSG00000172831	ENSG00000265408+ENSG00000172828+ENSG00000172831_003	chr16	dexseq_prepare_annotation2.py	exon	66968363	66968373	.	+	.	ENST00000317091+ENST00000417689+ENST00000561697__exon_number_003__gene_id_ENSG00000265408+ENSG00000172828+ENSG00000172831		ENSG00000265408.ENSG00000172828.ENSG00000172831.2	-3.32615330321948	-14.5114579736641	3.52500317514216e-27	7.58271382720942e-25
ENSG00000141349.23	ENSG00000141349	ENSG00000141349_024	chr17	dexseq_prepare_annotation2.py	exon	42153210	42153668	.	+	.	ENST00000588558+ENST00000590253+ENST00000269097+ENST00000585361__exon_number_024__gene_id_ENSG00000141349	G6PC3	ENSG00000141349.23	-4.03644105786559	-18.2424390771855	3.52663633617449e-27	7.58271382720942e-25
ENSG00000088247.ENSG00000266722.46	ENSG00000088247+ENSG00000266722	ENSG00000088247+ENSG00000266722_047	chr19	dexseq_prepare_annotation2.py	exon	6424464	6424540	.	-	.	ENST00000599395+ENST00000398148__exon_number_047__gene_id_ENSG00000088247+ENSG00000266722		ENSG00000088247.ENSG00000266722.46	1.36081345268483	13.4990357544019	3.73116872355776e-27	8.009830548618e-25
ENSG00000153048.33	ENSG00000153048	ENSG00000153048_034	chr16	dexseq_prepare_annotation2.py	exon	8962389	8962576	.	-	.	ENST00000570125__exon_number_034__gene_id_ENSG00000153048	CARHSP1	ENSG00000153048.33	-2.36585275164525	-14.4991220777635	3.74746945613872e-27	8.03215488801335e-25
ENSG00000108309.19	ENSG00000108309	ENSG00000108309_020	chr17	dexseq_prepare_annotation2.py	exon	42393923	42393986	.	+	.	ENST00000590834+ENST00000588564__exon_number_020__gene_id_ENSG00000108309	RUNDC3A	ENSG00000108309.19	-1.76344238341306	-14.6705609192713	3.88425631876182e-27	8.31224744893774e-25
ENSG00000256626.ENSG00000197992.16	ENSG00000256626+ENSG00000197992	ENSG00000256626+ENSG00000197992_017	chr12	dexseq_prepare_annotation2.py	exon	10218099	10218565	.	+	.	ENST00000355819__exon_number_017__gene_id_ENSG00000256626+ENSG00000197992		ENSG00000256626.ENSG00000197992.16	-2.04919042368987	-19.8103992076393	3.93848702581731e-27	8.41506906867839e-25
ENSG00000215012.ENSG00000185838	ENSG00000215012+ENSG00000185838	ENSG00000215012+ENSG00000185838_001	chr22	dexseq_prepare_annotation2.py	exon	19770747	19775937	.	-	.	ENST00000329517__exon_number_001__gene_id_ENSG00000215012+ENSG00000185838		ENSG00000215012.ENSG00000185838	2.60060839853355	14.8607605523902	4.00032267590539e-27	8.53379180499611e-25
ENSG00000105135.9	ENSG00000105135	ENSG00000105135_010	chr19	dexseq_prepare_annotation2.py	exon	15226671	15226695	.	-	.	ENST00000533086+ENST00000524779+ENST00000534378+ENST00000263383+ENST00000596093+ENST00000534806__exon_number_010__gene_id_ENSG00000105135	ILVBL	ENSG00000105135.9	-4.80331142919685	-13.5688466937238	4.31348591785919e-27	9.18745499027214e-25
ENSG00000163491.56	ENSG00000163491	ENSG00000163491_057	chr3	dexseq_prepare_annotation2.py	exon	27393956	27394016	.	-	.	ENST00000435750+ENST00000429845+ENST00000341435+ENST00000491627__exon_number_057__gene_id_ENSG00000163491	NEK10	ENSG00000163491.56	-1.81483867029424	-12.5954140567315	4.66937068478628e-27	9.92992747361666e-25
ENSG00000131558.18	ENSG00000131558	ENSG00000131558_019	chr7	dexseq_prepare_annotation2.py	exon	133163669	133163794	.	+	.	ENST00000494685__exon_number_019__gene_id_ENSG00000131558	EXOC4	ENSG00000131558.18	-4.03589613872822	-12.5124034243272	4.75958327274992e-27	1.01059838092213e-24
ENSG00000149084.ENSG00000235661.9	ENSG00000149084+ENSG00000235661	ENSG00000149084+ENSG00000235661_010	chr11	dexseq_prepare_annotation2.py	exon	43601045	43601066	.	+	.	ENST00000533358__exon_number_010__gene_id_ENSG00000149084+ENSG00000235661		ENSG00000149084.ENSG00000235661.9	2.66675518506271	13.3656421904974	4.88344339984263e-27	1.03528239415698e-24
ENSG00000232732.5	ENSG00000232732	ENSG00000232732_006	chr2	dexseq_prepare_annotation2.py	exon	200743265	200743423	.	-	.	ENST00000600604+ENST00000599089+ENST00000593806+ENST00000593735__exon_number_006__gene_id_ENSG00000232732	AC073043.1	ENSG00000232732.5	1.7894246122746	12.8246958831286	4.92420426616144e-27	1.04230011389949e-24
ENSG00000216937.ENSG00000150076.12	ENSG00000216937+ENSG00000150076	ENSG00000216937+ENSG00000150076_013	chr10	dexseq_prepare_annotation2.py	exon	32770639	32770710	.	+	.	ENST00000489718__exon_number_013__gene_id_ENSG00000216937+ENSG00000150076		ENSG00000216937.ENSG00000150076.12	-2.07728938368128	-16.5462684079407	5.24642661058479e-27	1.108780125746e-24
ENSG00000133597.ENSG00000090266.46	ENSG00000133597+ENSG00000090266	ENSG00000133597+ENSG00000090266_047	chr7	dexseq_prepare_annotation2.py	exon	140406445	140406446	.	+	.	ENST00000247866+ENST00000460088+ENST00000482954+ENST00000476181__exon_number_047__gene_id_ENSG00000133597+ENSG00000090266		ENSG00000133597.ENSG00000090266.46	-3.72721417773969	-19.6943526428107	5.26948878298495e-27	1.11192749121023e-24
ENSG00000166689.57	ENSG00000166689	ENSG00000166689_058	chr11	dexseq_prepare_annotation2.py	exon	17034625	17034889	.	-	.	ENST00000529213__exon_number_058__gene_id_ENSG00000166689	PLEKHA7	ENSG00000166689.57	-2.90579119140707	-12.6885440899307	6.22657418753753e-27	1.31185050564461e-24
ENSG00000214753.ENSG00000168000.ENSG00000234857.82	ENSG00000214753+ENSG00000168000+ENSG00000234857	ENSG00000214753+ENSG00000168000+ENSG00000234857_083	chr11	dexseq_prepare_annotation2.py	exon	62489292	62489414	.	-	.	ENST00000403734+ENST00000301785__exon_number_083__gene_id_ENSG00000214753+ENSG00000168000+ENSG00000234857		ENSG00000214753.ENSG00000168000.ENSG00000234857.82	-1.17967677014627	-11.9790845813239	6.44973075037527e-27	1.3567661581427e-24
ENSG00000167543.9	ENSG00000167543	ENSG00000167543_010	chr17	dexseq_prepare_annotation2.py	exon	27895296	27895359	.	+	.	ENST00000578749+ENST00000583940+ENST00000578073+ENST00000580183+ENST00000582829__exon_number_010__gene_id_ENSG00000167543	TP53I13	ENSG00000167543.9	-5.3736466434968	-15.2015608540499	6.66104295781339e-27	1.39905544704826e-24
ENSG00000223705.ENSG00000205583.ENSG00000178809.42	ENSG00000223705+ENSG00000205583+ENSG00000178809	ENSG00000223705+ENSG00000205583+ENSG00000178809_043	chr7	dexseq_prepare_annotation2.py	exon	75039646	75039650	.	+	.	ENST00000473960+ENST00000393633+ENST00000457988+ENST00000455158__exon_number_043__gene_id_ENSG00000223705+ENSG00000205583+ENSG00000178809		ENSG00000223705.ENSG00000205583.ENSG00000178809.42	-2.59030322506628	-13.0130130267927	6.7877030024175e-27	1.42346185167647e-24
ENSG00000141002.ENSG00000267048.ENSG00000198211.ENSG00000258839.ENSG00000256390.ENSG00000258947.31	ENSG00000141002+ENSG00000267048+ENSG00000198211+ENSG00000258839+ENSG00000256390+ENSG00000258947	ENSG00000141002+ENSG00000267048+ENSG00000198211+ENSG00000258839+ENSG00000256390+ENSG00000258947_032	chr16	dexseq_prepare_annotation2.py	exon	89961523	89961545	.	+	.	ENST00000263347+ENST00000263346+ENST00000562256+ENST00000568412+ENST00000566751+ENST00000568409+ENST00000562184+ENST00000563636__exon_number_032__gene_id_ENSG00000141002+ENSG00000267048+ENSG00000198211+ENSG00000258839+ENSG00000256390+ENSG00000258947		ENSG00000141002.ENSG00000267048.ENSG00000198211.ENSG00000258839.ENSG00000256390.ENSG00000258947.31	-2.02694068122556	-12.098051890348	6.99228816983054e-27	1.46410984119761e-24
ENSG00000148700.7	ENSG00000148700	ENSG00000148700_008	chr10	dexseq_prepare_annotation2.py	exon	111768010	111768057	.	+	.	ENST00000484622+ENST00000459738+ENST00000487085+ENST00000495661+ENST00000497125+ENST00000475954+ENST00000356080+ENST00000277900__exon_number_008__gene_id_ENSG00000148700	ADD3	ENSG00000148700.7	1.31709146321607	13.0754546597077	7.02256610950728e-27	1.46819096037215e-24
ENSG00000118308.64	ENSG00000118308	ENSG00000118308_065	chr12	dexseq_prepare_annotation2.py	exon	25260868	25260923	.	+	.	ENST00000549437+ENST00000536173+ENST00000361433+ENST00000547044+ENST00000555877+ENST00000548766+ENST00000354454__exon_number_065__gene_id_ENSG00000118308	LRMP	ENSG00000118308.64	2.8816575602184	12.7143688113431	7.29257983342115e-27	1.52230367034987e-24
ENSG00000114735.19	ENSG00000114735	ENSG00000114735_020	chr3	dexseq_prepare_annotation2.py	exon	50615257	50615306	.	+	.	ENST00000455834+ENST00000448997+ENST00000232854+ENST00000434410__exon_number_020__gene_id_ENSG00000114735	HEMK1	ENSG00000114735.19	2.74239569122674	14.0506766498356	7.61617764222682e-27	1.58741902854517e-24
ENSG00000018236.12	ENSG00000018236	ENSG00000018236_013	chr12	dexseq_prepare_annotation2.py	exon	41303875	41303907	.	+	.	ENST00000552248+ENST00000552913+ENST00000551424+ENST00000547849+ENST00000360099+ENST00000551295+ENST00000347616+ENST00000548005+ENST00000547702__exon_number_013__gene_id_ENSG00000018236	CNTN1	ENSG00000018236.12	-6.44528992832132	-18.6841406056564	7.81117499686857e-27	1.62557240152722e-24
ENSG00000174292.15	ENSG00000174292	ENSG00000174292_016	chr17	dexseq_prepare_annotation2.py	exon	7287038	7287047	.	+	.	ENST00000311668+ENST00000575268+ENST00000576812+ENST00000570896__exon_number_016__gene_id_ENSG00000174292	TNK1	ENSG00000174292.15	1.41326258293499	14.5106448773147	8.40807633768611e-27	1.74712124242457e-24
ENSG00000148120.41	ENSG00000148120	ENSG00000148120_042	chr9	dexseq_prepare_annotation2.py	exon	97768282	97768482	.	+	.	ENST00000451893__exon_number_042__gene_id_ENSG00000148120	C9orf3	ENSG00000148120.41	1.44741875843902	13.0430043922589	8.61194237644727e-27	1.78675486777683e-24
ENSG00000133067.26	ENSG00000133067	ENSG00000133067_027	chr1	dexseq_prepare_annotation2.py	exon	202279325	202279485	.	+	.	ENST00000255432+ENST00000367278+ENST00000439764+ENST00000487787__exon_number_027__gene_id_ENSG00000133067	LGR6	ENSG00000133067.26	-1.17703403996508	-14.1704075103996	8.72159446591968e-27	1.80675064169721e-24
ENSG00000147996.17	ENSG00000147996	ENSG00000147996_018	chr9	dexseq_prepare_annotation2.py	exon	70433652	70433803	.	-	.	ENST00000461932+ENST00000476161__exon_number_018__gene_id_ENSG00000147996	CBWD5	ENSG00000147996.17	-1.23970200116667	-13.2599823589866	9.21971940269951e-27	1.90703870800245e-24
ENSG00000228113.16	ENSG00000228113	ENSG00000228113_017	chr7	dexseq_prepare_annotation2.py	exon	87913147	87913224	.	+	.	ENST00000595121+ENST00000600908+ENST00000434733__exon_number_017__gene_id_ENSG00000228113	AC003991.3	ENSG00000228113.16	2.26123517910965	17.9141294307286	9.4201247545479e-27	1.9455345060216e-24
ENSG00000083838.22	ENSG00000083838	ENSG00000083838_023	chr19	dexseq_prepare_annotation2.py	exon	58992596	58992597	.	+	.	ENST00000391694+ENST00000594369+ENST00000335841__exon_number_023__gene_id_ENSG00000083838	ZNF446	ENSG00000083838.22	-4.13832821120675	-25.7087729862038	9.63013056914548e-27	1.98589342553395e-24
ENSG00000088340.16	ENSG00000088340	ENSG00000088340_017	chr20	dexseq_prepare_annotation2.py	exon	34152458	34152663	.	-	.	ENST00000400461+ENST00000262870+ENST00000411519__exon_number_017__gene_id_ENSG00000088340	FER1L4	ENSG00000088340.16	-3.44295178549049	-17.304776830605	9.99597008268774e-27	2.05821711976407e-24
ENSG00000092148.4	ENSG00000092148	ENSG00000092148_005	chr14	dexseq_prepare_annotation2.py	exon	31570531	31570598	.	-	.	ENST00000556281__exon_number_005__gene_id_ENSG00000092148	HECTD1	ENSG00000092148.4	1.89111060491237	12.8251953065661	1.02554266736853e-26	2.10845065946917e-24
ENSG00000163491.51	ENSG00000163491	ENSG00000163491_052	chr3	dexseq_prepare_annotation2.py	exon	27355788	27355829	.	-	.	ENST00000429845+ENST00000341435+ENST00000491627__exon_number_052__gene_id_ENSG00000163491	NEK10	ENSG00000163491.51	-2.01795281498853	-12.4818674642686	1.03506154734018e-26	2.12481118819971e-24
ENSG00000013441.26	ENSG00000013441	ENSG00000013441_027	chr2	dexseq_prepare_annotation2.py	exon	201724939	201725687	.	-	.	ENST00000473565+ENST00000461981__exon_number_027__gene_id_ENSG00000013441	CLK1	ENSG00000013441.26	-2.96416516896009	-14.6535636898998	1.05578494803638e-26	2.16408883708729e-24
ENSG00000147604.24	ENSG00000147604	ENSG00000147604_025	chr8	dexseq_prepare_annotation2.py	exon	74208000	74208024	.	-	.	ENST00000396466__exon_number_025__gene_id_ENSG00000147604	RPL7	ENSG00000147604.24	-2.21045476641418	-14.854333923815	1.09999760069462e-26	2.25132290898255e-24
ENSG00000148343.29	ENSG00000148343	ENSG00000148343_030	chr9	dexseq_prepare_annotation2.py	exon	131830052	131830150	.	+	.	ENST00000495975+ENST00000406926+ENST00000474639+ENST00000358369+ENST00000471943+ENST00000445183+ENST00000414342+ENST00000439290+ENST00000277475__exon_number_030__gene_id_ENSG00000148343	FAM73B	ENSG00000148343.29	-2.0955482703418	-13.2294792277822	1.10774350107914e-26	2.26377197788851e-24
ENSG00000158321.20	ENSG00000158321	ENSG00000158321_021	chr7	dexseq_prepare_annotation2.py	exon	70229899	70229916	.	+	.	ENST00000406775+ENST00000443672+ENST00000342771__exon_number_021__gene_id_ENSG00000158321	AUTS2	ENSG00000158321.20	1.43987061593924	14.1197882446811	1.13011634490596e-26	2.30481276533211e-24
ENSG00000130948.21	ENSG00000130948	ENSG00000130948_022	chr9	dexseq_prepare_annotation2.py	exon	99060698	99060744	.	-	.	ENST00000375262+ENST00000375263__exon_number_022__gene_id_ENSG00000130948	HSD17B3	ENSG00000130948.21	2.77898350165436	18.550859002297	1.13121307189544e-26	2.30481276533211e-24
ENSG00000147642.57	ENSG00000147642	ENSG00000147642_058	chr8	dexseq_prepare_annotation2.py	exon	110692419	110692448	.	-	.	ENST00000533821__exon_number_058__gene_id_ENSG00000147642	SYBU	ENSG00000147642.57	1.34119055869559	12.6465777257312	1.15233223597101e-26	2.34433294936266e-24
ENSG00000102893.57	ENSG00000102893	ENSG00000102893_058	chr16	dexseq_prepare_annotation2.py	exon	47699853	47699943	.	+	.	ENST00000566044+ENST00000566319+ENST00000566275+ENST00000299167__exon_number_058__gene_id_ENSG00000102893	PHKB	ENSG00000102893.57	-1.74964514182318	-12.104430026616	1.17825735045621e-26	2.39349791297225e-24
ENSG00000174233.2	ENSG00000174233	ENSG00000174233_003	chr12	dexseq_prepare_annotation2.py	exon	49159981	49160111	.	-	.	ENST00000550422+ENST00000357869+ENST00000547260__exon_number_003__gene_id_ENSG00000174233	ADCY6	ENSG00000174233.2	1.36463516498983	13.8338991904557	1.18471291701838e-26	2.40302506922432e-24
ENSG00000108309.23	ENSG00000108309	ENSG00000108309_024	chr17	dexseq_prepare_annotation2.py	exon	42395095	42395238	.	+	.	ENST00000225441__exon_number_024__gene_id_ENSG00000108309	RUNDC3A	ENSG00000108309.23	1.2861184984671	14.4348794398996	1.21351579244609e-26	2.45778481992991e-24
ENSG00000070756.31	ENSG00000070756	ENSG00000070756_032	chr8	dexseq_prepare_annotation2.py	exon	101724990	101725017	.	-	.	ENST00000522387+ENST00000519596+ENST00000519004+ENST00000318607+ENST00000519100+ENST00000519622__exon_number_032__gene_id_ENSG00000070756	PABPC1	ENSG00000070756.31	-1.59865217257479	-14.2623613020879	1.21697884296599e-26	2.46113627732838e-24
ENSG00000224596.13	ENSG00000224596	ENSG00000224596_014	chr10	dexseq_prepare_annotation2.py	exon	80826205	80826343	.	-	.	ENST00000456353__exon_number_014__gene_id_ENSG00000224596	ZMIZ1-AS1	ENSG00000224596.13	3.13341039006675	19.3396501628526	1.29337796037298e-26	2.61175994867423e-24
ENSG00000066855	ENSG00000066855	ENSG00000066855_001	chr8	dexseq_prepare_annotation2.py	exon	66556969	66556973	.	+	.	ENST00000523222+ENST00000523170+ENST00000522239__exon_number_001__gene_id_ENSG00000066855	MTFR1	ENSG00000066855	-2.34831610779784	-13.2882693378437	1.29856410252346e-26	2.61803961806552e-24
ENSG00000166689.50	ENSG00000166689	ENSG00000166689_051	chr11	dexseq_prepare_annotation2.py	exon	16876436	16876440	.	-	.	ENST00000355661+ENST00000528376+ENST00000448080+ENST00000531066+ENST00000528637__exon_number_051__gene_id_ENSG00000166689	PLEKHA7	ENSG00000166689.50	-2.88272221757362	-12.580523398846	1.30033488006311e-26	2.61803961806552e-24
ENSG00000272084.ENSG00000127481.8	ENSG00000272084+ENSG00000127481	ENSG00000272084+ENSG00000127481_009	chr1	dexseq_prepare_annotation2.py	exon	19403234	19403396	.	-	.	ENST00000375226+ENST00000375224+ENST00000375225+ENST00000543981+ENST00000459947+ENST00000375217+ENST00000375254+ENST00000486515+ENST00000429347+ENST00000375267__exon_number_009__gene_id_ENSG00000272084+ENSG00000127481		ENSG00000272084.ENSG00000127481.8	-1.54711310232199	-11.3038895767287	1.3822267174474e-26	2.77880654246297e-24
ENSG00000148700.6	ENSG00000148700	ENSG00000148700_007	chr10	dexseq_prepare_annotation2.py	exon	111767989	111768009	.	+	.	ENST00000484622+ENST00000459738+ENST00000487085+ENST00000495661+ENST00000497125+ENST00000356080+ENST00000277900__exon_number_007__gene_id_ENSG00000148700	ADD3	ENSG00000148700.6	1.35937443725053	12.9568267467052	1.48068847408086e-26	2.9723619968706e-24
ENSG00000168872.ENSG00000260537.ENSG00000157349.73	ENSG00000168872+ENSG00000260537+ENSG00000157349	ENSG00000168872+ENSG00000260537+ENSG00000157349_074	chr16	dexseq_prepare_annotation2.py	exon	70399836	70399987	.	+	.	ENST00000569319+ENST00000566574__exon_number_074__gene_id_ENSG00000168872+ENSG00000260537+ENSG00000157349		ENSG00000168872.ENSG00000260537.ENSG00000157349.73	1.98781024979205	15.0184971555638	1.48479151350525e-26	2.97620882713704e-24
ENSG00000105737.1	ENSG00000105737	ENSG00000105737_002	chr19	dexseq_prepare_annotation2.py	exon	42502966	42503394	.	-	.	ENST00000262895+ENST00000593562+ENST00000454993__exon_number_002__gene_id_ENSG00000105737	GRIK5	ENSG00000105737.1	2.85277254623147	15.5595415455079	1.5100866882563e-26	3.02246071370217e-24
ENSG00000070669.1	ENSG00000070669	ENSG00000070669_002	chr7	dexseq_prepare_annotation2.py	exon	97481440	97481442	.	-	.	ENST00000175506+ENST00000394309__exon_number_002__gene_id_ENSG00000070669	ASNS	ENSG00000070669.1	-2.89736923602235	-13.1693273686934	1.59113132101725e-26	3.17999627289884e-24
ENSG00000048740.17	ENSG00000048740	ENSG00000048740_018	chr10	dexseq_prepare_annotation2.py	exon	11356102	11356221	.	+	.	ENST00000542579+ENST00000609870+ENST00000417956+ENST00000399850+ENST00000608830+ENST00000379261+ENST00000537122+ENST00000315874+ENST00000450189+ENST00000354897+ENST00000427450+ENST00000609692+ENST00000416382+ENST00000354440__exon_number_018__gene_id_ENSG00000048740	CELF2	ENSG00000048740.17	-3.23291758930867	-17.1604480809371	1.59659066072093e-26	3.18622842662904e-24
ENSG00000113494.34	ENSG00000113494	ENSG00000113494_035	chr5	dexseq_prepare_annotation2.py	exon	35230512	35230579	.	-	.	ENST00000382002+ENST00000515839+ENST00000342362__exon_number_035__gene_id_ENSG00000113494	PRLR	ENSG00000113494.34	-1.18369266603762	-13.9052739460514	1.634094137689e-26	3.25629742931019e-24
ENSG00000085872.ENSG00000105085.ENSG00000269578.ENSG00000214046.ENSG00000127526.ENSG00000269058.ENSG00000141979.ENSG00000268790.96	ENSG00000085872+ENSG00000105085+ENSG00000269578+ENSG00000214046+ENSG00000127526+ENSG00000269058+ENSG00000141979+ENSG00000268790	ENSG00000085872+ENSG00000105085+ENSG00000269578+ENSG00000214046+ENSG00000127526+ENSG00000269058+ENSG00000141979+ENSG00000268790_097	chr19	dexseq_prepare_annotation2.py	exon	16708241	16708264	.	-	.	ENST00000409035__exon_number_097__gene_id_ENSG00000085872+ENSG00000105085+ENSG00000269578+ENSG00000214046+ENSG00000127526+ENSG00000269058+ENSG00000141979+ENSG00000268790		ENSG00000085872.ENSG00000105085.ENSG00000269578.ENSG00000214046.ENSG00000127526.ENSG00000269058.ENSG00000141979.ENSG00000268790.96	1.3611455360216	11.9629295935295	1.66106578535106e-26	3.30520521321105e-24
ENSG00000149187.4	ENSG00000149187	ENSG00000149187_005	chr11	dexseq_prepare_annotation2.py	exon	47490366	47490443	.	-	.	ENST00000395290+ENST00000358597+ENST00000395292+ENST00000361904+ENST00000310513__exon_number_005__gene_id_ENSG00000149187	CELF1	ENSG00000149187.4	-1.87937794509797	-13.0031703937886	1.71751430748282e-26	3.41253795315817e-24
ENSG00000241015.ENSG00000160336.5	ENSG00000241015+ENSG00000160336	ENSG00000241015+ENSG00000160336_006	chr19	dexseq_prepare_annotation2.py	exon	53945861	53947923	.	+	.	ENST00000424846__exon_number_006__gene_id_ENSG00000241015+ENSG00000160336		ENSG00000241015.ENSG00000160336.5	-1.92152563679164	-14.9814042014639	1.74753009229487e-26	3.46711498763279e-24
ENSG00000159216.23	ENSG00000159216	ENSG00000159216_024	chr21	dexseq_prepare_annotation2.py	exon	36421378	36421462	.	-	.	ENST00000300305+ENST00000486278+ENST00000416754__exon_number_024__gene_id_ENSG00000159216	RUNX1	ENSG00000159216.23	1.64220101535059	14.3481765590697	1.84819405273815e-26	3.66149570829434e-24
ENSG00000103671.9	ENSG00000103671	ENSG00000103671_010	chr15	dexseq_prepare_annotation2.py	exon	64685634	64685675	.	+	.	ENST00000559833__exon_number_010__gene_id_ENSG00000103671	TRIP4	ENSG00000103671.9	-1.3804934691055	-17.1070032892455	1.90008909900583e-26	3.75883468956381e-24
ENSG00000131558.25	ENSG00000131558	ENSG00000131558_026	chr7	dexseq_prepare_annotation2.py	exon	133236353	133236506	.	+	.	ENST00000483800__exon_number_026__gene_id_ENSG00000131558	EXOC4	ENSG00000131558.25	-3.69701194262586	-12.3173615320802	1.91054234018645e-26	3.77402821663856e-24
ENSG00000257062.ENSG00000111700.ENSG00000134538.ENSG00000205754.ENSG00000257046.18	ENSG00000257062+ENSG00000111700+ENSG00000134538+ENSG00000205754+ENSG00000257046	ENSG00000257062+ENSG00000111700+ENSG00000134538+ENSG00000205754+ENSG00000257046_019	chr12	dexseq_prepare_annotation2.py	exon	21032370	21032565	.	+	.	ENST00000261196+ENST00000381545+ENST00000553473+ENST00000544370+ENST00000540229__exon_number_019__gene_id_ENSG00000257062+ENSG00000111700+ENSG00000134538+ENSG00000205754+ENSG00000257046		ENSG00000257062.ENSG00000111700.ENSG00000134538.ENSG00000205754.ENSG00000257046.18	-1.06164602922518	-12.9058059040357	2.04100032999982e-26	4.02588794078212e-24
ENSG00000140694.48	ENSG00000140694	ENSG00000140694_049	chr16	dexseq_prepare_annotation2.py	exon	14724117	14724117	.	-	.	ENST00000563641+ENST00000341484+ENST00000437198__exon_number_049__gene_id_ENSG00000140694	PARN	ENSG00000140694.48	-2.98839474452658	-13.4943338453777	2.12225124431032e-26	4.18009784521515e-24
ENSG00000108309.12	ENSG00000108309	ENSG00000108309_013	chr17	dexseq_prepare_annotation2.py	exon	42392297	42392377	.	+	.	ENST00000225441+ENST00000587483+ENST00000590834+ENST00000590941+ENST00000593079+ENST00000426726__exon_number_013__gene_id_ENSG00000108309	RUNDC3A	ENSG00000108309.12	-1.70949592621562	-14.315150962376	2.1698887205384e-26	4.26775093253523e-24
ENSG00000120705.14	ENSG00000120705	ENSG00000120705_015	chr5	dexseq_prepare_annotation2.py	exon	137849340	137849395	.	-	.	ENST00000503183+ENST00000507939+ENST00000503014+ENST00000499810+ENST00000506345+ENST00000360541+ENST00000512198+ENST00000572514__exon_number_015__gene_id_ENSG00000120705	ETF1	ENSG00000120705.14	-5.03000573003961	-13.7093967571076	2.31501884303198e-26	4.54662351505313e-24
ENSG00000105135	ENSG00000105135	ENSG00000105135_001	chr19	dexseq_prepare_annotation2.py	exon	15225795	15225797	.	-	.	ENST00000533086__exon_number_001__gene_id_ENSG00000105135	ILVBL	ENSG00000105135	-1.30788396345636	-13.2794310970278	2.3243061551834e-26	4.55828588816896e-24
ENSG00000104490.15	ENSG00000104490	ENSG00000104490_016	chr8	dexseq_prepare_annotation2.py	exon	102731508	102731520	.	-	.	ENST00000311028+ENST00000522448+ENST00000220931+ENST00000518166+ENST00000522951+ENST00000520690+ENST00000520425+ENST00000521599+ENST00000518727+ENST00000395923+ENST00000519508__exon_number_016__gene_id_ENSG00000104490	NCALD	ENSG00000104490.15	1.4985956731867	12.4489358748221	2.34543205221461e-26	4.59309839715921e-24
ENSG00000213699.ENSG00000115163.23	ENSG00000213699+ENSG00000115163	ENSG00000213699+ENSG00000115163_024	chr2	dexseq_prepare_annotation2.py	exon	27016013	27016194	.	+	.	ENST00000335756+ENST00000419525+ENST00000233505+ENST00000475662+ENST00000472719+ENST00000460030__exon_number_024__gene_id_ENSG00000213699+ENSG00000115163		ENSG00000213699.ENSG00000115163.23	-1.99975135520209	-15.1636364017313	2.38116540077112e-26	4.65637578363723e-24
ENSG00000270179.ENSG00000149292.40	ENSG00000270179+ENSG00000149292	ENSG00000270179+ENSG00000149292_041	chr11	dexseq_prepare_annotation2.py	exon	113211386	113211455	.	+	.	ENST00000314756+ENST00000393020+ENST00000494714+ENST00000483239+ENST00000529221+ENST00000464224+ENST00000525965__exon_number_041__gene_id_ENSG00000270179+ENSG00000149292		ENSG00000270179.ENSG00000149292.40	2.70454808567359	13.9724164002241	2.40652863142811e-26	4.69922189846858e-24
ENSG00000151150.65	ENSG00000151150	ENSG00000151150_066	chr10	dexseq_prepare_annotation2.py	exon	61926582	61926633	.	-	.	ENST00000474360+ENST00000503366+ENST00000460468+ENST00000280772+ENST00000373827__exon_number_066__gene_id_ENSG00000151150	ANK3	ENSG00000151150.65	2.12851233835289	13.0984194583761	2.43886701464074e-26	4.75554609303222e-24
ENSG00000113649.29	ENSG00000113649	ENSG00000113649_030	chr5	dexseq_prepare_annotation2.py	exon	145863103	145863192	.	+	.	ENST00000515203+ENST00000549332+ENST00000394421+ENST00000506524+ENST00000296702__exon_number_030__gene_id_ENSG00000113649	TCERG1	ENSG00000113649.29	1.61767777382083	13.0940999652675	2.50316974133694e-26	4.87394722897255e-24
ENSG00000151655.2	ENSG00000151655	ENSG00000151655_003	chr10	dexseq_prepare_annotation2.py	exon	7745331	7745342	.	+	.	ENST00000480387+ENST00000358415+ENST00000473227__exon_number_003__gene_id_ENSG00000151655	ITIH2	ENSG00000151655.2	-2.13219047369984	-14.6679246029365	2.57100103356926e-26	4.99887076674109e-24
ENSG00000066739.30	ENSG00000066739	ENSG00000066739_031	chr14	dexseq_prepare_annotation2.py	exon	96783482	96783484	.	-	.	ENST00000359933__exon_number_031__gene_id_ENSG00000066739	ATG2B	ENSG00000066739.30	-3.86200742846469	-13.5648081376161	2.65491026005017e-26	5.1546540816492e-24
ENSG00000116731.31	ENSG00000116731	ENSG00000116731_032	chr1	dexseq_prepare_annotation2.py	exon	14142922	14143065	.	+	.	ENST00000235372+ENST00000376048+ENST00000505823+ENST00000503842__exon_number_032__gene_id_ENSG00000116731	PRDM2	ENSG00000116731.31	3.20491620126409	15.4113864602017	2.75364538818642e-26	5.337471658234e-24
ENSG00000100106.ENSG00000100101.20	ENSG00000100106+ENSG00000100101	ENSG00000100106+ENSG00000100101_021	chr22	dexseq_prepare_annotation2.py	exon	38093628	38093703	.	+	.	ENST00000406386+ENST00000344404+ENST00000455236+ENST00000492485__exon_number_021__gene_id_ENSG00000100106+ENSG00000100101		ENSG00000100106.ENSG00000100101.20	-4.98669576965363	-12.6188404403785	2.75691393704658e-26	5.337471658234e-24
ENSG00000197077.15	ENSG00000197077	ENSG00000197077_016	chr22	dexseq_prepare_annotation2.py	exon	25573315	25573489	.	+	.	ENST00000494730+ENST00000401395+ENST00000358431+ENST00000406486__exon_number_016__gene_id_ENSG00000197077	KIAA1671	ENSG00000197077.15	-3.2967275216091	-17.5488522979274	2.8510493734294e-26	5.51188029647531e-24
ENSG00000068976.10	ENSG00000068976	ENSG00000068976_011	chr11	dexseq_prepare_annotation2.py	exon	64519875	64519976	.	-	.	ENST00000164139+ENST00000377432__exon_number_011__gene_id_ENSG00000068976	PYGM	ENSG00000068976.10	1.7562168815949	16.9634210319927	3.03779913474691e-26	5.86458972533984e-24
ENSG00000148341.16	ENSG00000148341	ENSG00000148341_017	chr9	dexseq_prepare_annotation2.py	exon	131772973	131774002	.	-	.	ENST00000461811+ENST00000479237__exon_number_017__gene_id_ENSG00000148341	SH3GLB2	ENSG00000148341.16	-2.40867429900077	-13.7835152979539	3.10165666853293e-26	5.97938778409826e-24
ENSG00000129084.ENSG00000256206.ENSG00000129083.43	ENSG00000129084+ENSG00000256206+ENSG00000129083	ENSG00000129084+ENSG00000256206+ENSG00000129083_044	chr11	dexseq_prepare_annotation2.py	exon	14521213	14521252	.	-	.	ENST00000249923+ENST00000529866__exon_number_044__gene_id_ENSG00000129084+ENSG00000256206+ENSG00000129083		ENSG00000129084.ENSG00000256206.ENSG00000129083.43	2.04923754076325	12.2453563829427	3.18910473527079e-26	6.13927470699519e-24
ENSG00000221297.ENSG00000167110.29	ENSG00000221297+ENSG00000167110	ENSG00000221297+ENSG00000167110_030	chr9	dexseq_prepare_annotation2.py	exon	131023947	131023963	.	-	.	ENST00000609374+ENST00000450617+ENST00000490257+ENST00000421699+ENST00000470630__exon_number_030__gene_id_ENSG00000221297+ENSG00000167110		ENSG00000221297.ENSG00000167110.29	5.02878604935952	15.0933053513262	3.20849480076979e-26	6.16787807724818e-24
ENSG00000163491.24	ENSG00000163491	ENSG00000163491_025	chr3	dexseq_prepare_annotation2.py	exon	27257223	27257371	.	-	.	ENST00000383771+ENST00000341435+ENST00000295720+ENST00000383770__exon_number_025__gene_id_ENSG00000163491	NEK10	ENSG00000163491.24	1.03008485547963	12.3173200154641	3.2761784940893e-26	6.28910749761687e-24
ENSG00000163491.12	ENSG00000163491	ENSG00000163491_013	chr3	dexseq_prepare_annotation2.py	exon	27203952	27204092	.	-	.	ENST00000383771+ENST00000429845+ENST00000574215+ENST00000295720+ENST00000357467__exon_number_013__gene_id_ENSG00000163491	NEK10	ENSG00000163491.12	1.17827375391143	12.3117289388399	3.40688395431306e-26	6.53080460329394e-24
ENSG00000207112.ENSG00000210825.ENSG00000239195.ENSG00000207145.ENSG00000166012.ENSG00000207304.ENSG00000206834.ENSG00000221170.ENSG00000206799.73	ENSG00000207112+ENSG00000210825+ENSG00000239195+ENSG00000207145+ENSG00000166012+ENSG00000207304+ENSG00000206834+ENSG00000221170+ENSG00000206799	ENSG00000207112+ENSG00000210825+ENSG00000239195+ENSG00000207145+ENSG00000166012+ENSG00000207304+ENSG00000206834+ENSG00000221170+ENSG00000206799_074	chr11	dexseq_prepare_annotation2.py	exon	93472133	93472402	.	-	.	ENST00000529508__exon_number_074__gene_id_ENSG00000207112+ENSG00000210825+ENSG00000239195+ENSG00000207145+ENSG00000166012+ENSG00000207304+ENSG00000206834+ENSG00000221170+ENSG00000206799		ENSG00000207112.ENSG00000210825.ENSG00000239195.ENSG00000207145.ENSG00000166012.ENSG00000207304.ENSG00000206834.ENSG00000221170.ENSG00000206799.73	-2.45652069295543	-12.1978713212506	3.475816965474e-26	6.65357407105356e-24
ENSG00000188897.69	ENSG00000188897	ENSG00000188897_070	chr16	dexseq_prepare_annotation2.py	exon	11582565	11582723	.	-	.	ENST00000344649+ENST00000598234+ENST00000595170__exon_number_070__gene_id_ENSG00000188897	CTD-3088G3.8	ENSG00000188897.69	-2.00997316629547	-13.900279558701	3.48680250608231e-26	6.66522867254664e-24
ENSG00000079215.5	ENSG00000079215	ENSG00000079215_006	chr5	dexseq_prepare_annotation2.py	exon	36607326	36607413	.	+	.	ENST00000513903+ENST00000504121__exon_number_006__gene_id_ENSG00000079215	SLC1A3	ENSG00000079215.5	2.42285974542063	15.3504181253467	3.52880658430141e-26	6.73606118573877e-24
ENSG00000114416.7	ENSG00000114416	ENSG00000114416_008	chr3	dexseq_prepare_annotation2.py	exon	180630459	180630459	.	+	.	ENST00000305586+ENST00000491674+ENST00000468861+ENST00000479176+ENST00000475315+ENST00000357559+ENST00000491062__exon_number_008__gene_id_ENSG00000114416	FXR1	ENSG00000114416.7	-2.19398970390075	-12.2265601497161	3.64521607916598e-26	6.94852722720907e-24
ENSG00000080815.58	ENSG00000080815	ENSG00000080815_059	chr14	dexseq_prepare_annotation2.py	exon	73683834	73683866	.	+	.	ENST00000394164+ENST00000553855+ENST00000261970+ENST00000344094+ENST00000357710+ENST00000324501+ENST00000557511+ENST00000555386+ENST00000555867+ENST00000406768__exon_number_059__gene_id_ENSG00000080815	PSEN1	ENSG00000080815.58	-2.53159798750585	-14.8118513277756	3.68818344343883e-26	7.02059903779517e-24
ENSG00000103343.ENSG00000103351.ENSG00000263212.ENSG00000262621.ENSG00000122390.2	ENSG00000103343+ENSG00000103351+ENSG00000263212+ENSG00000262621+ENSG00000122390	ENSG00000103343+ENSG00000103351+ENSG00000263212+ENSG00000262621+ENSG00000122390_003	chr16	dexseq_prepare_annotation2.py	exon	3434010	3434706	.	+	.	ENST00000576906__exon_number_003__gene_id_ENSG00000103343+ENSG00000103351+ENSG00000263212+ENSG00000262621+ENSG00000122390		ENSG00000103343.ENSG00000103351.ENSG00000263212.ENSG00000262621.ENSG00000122390.2	1.10159629032403	11.6391480707249	3.76793426050977e-26	7.16239045611957e-24
ENSG00000257062.ENSG00000111700.ENSG00000134538.ENSG00000205754.ENSG00000257046.40	ENSG00000257062+ENSG00000111700+ENSG00000134538+ENSG00000205754+ENSG00000257046	ENSG00000257062+ENSG00000111700+ENSG00000134538+ENSG00000205754+ENSG00000257046_041	chr12	dexseq_prepare_annotation2.py	exon	21207528	21207570	.	+	.	ENST00000543498+ENST00000585342+ENST00000545916+ENST00000593147+ENST00000381541+ENST00000554957+ENST00000590779+ENST00000421593__exon_number_041__gene_id_ENSG00000257062+ENSG00000111700+ENSG00000134538+ENSG00000205754+ENSG00000257046		ENSG00000257062.ENSG00000111700.ENSG00000134538.ENSG00000205754.ENSG00000257046.40	2.14153503996992	12.8076036260885	3.78597000571356e-26	7.18663703887912e-24
ENSG00000011143.47	ENSG00000011143	ENSG00000011143_048	chr17	dexseq_prepare_annotation2.py	exon	56296615	56296666	.	-	.	ENST00000393119+ENST00000580127__exon_number_048__gene_id_ENSG00000011143	MKS1	ENSG00000011143.47	-1.30425130389453	-12.6144974569418	4.05968293358453e-26	7.6954739040342e-24
ENSG00000166689.41	ENSG00000166689	ENSG00000166689_042	chr11	dexseq_prepare_annotation2.py	exon	16837725	16837811	.	-	.	ENST00000355661+ENST00000530489+ENST00000448080+ENST00000531066+ENST00000525781__exon_number_042__gene_id_ENSG00000166689	PLEKHA7	ENSG00000166689.41	1.77280340335388	12.4129883984118	4.07098120832079e-26	7.70615793318616e-24
ENSG00000013441.39	ENSG00000013441	ENSG00000013441_040	chr2	dexseq_prepare_annotation2.py	exon	201729382	201729385	.	-	.	ENST00000409403+ENST00000321356+ENST00000473565__exon_number_040__gene_id_ENSG00000013441	CLK1	ENSG00000013441.39	3.20085933961526	14.3593216589025	4.22594217919263e-26	7.98838067242576e-24
ENSG00000112983.74	ENSG00000112983	ENSG00000112983_075	chr5	dexseq_prepare_annotation2.py	exon	137514359	137514367	.	-	.	ENST00000432618+ENST00000254900+ENST00000430331__exon_number_075__gene_id_ENSG00000112983	BRD8	ENSG00000112983.74	-1.07864207433843	-12.4054204402334	4.28624470560447e-26	8.09113402450603e-24
ENSG00000177542.20	ENSG00000177542	ENSG00000177542_021	chr11	dexseq_prepare_annotation2.py	exon	793589	793619	.	-	.	ENST00000531514+ENST00000524891+ENST00000456706+ENST00000528606+ENST00000529351+ENST00000481290+ENST00000529066+ENST00000527734+ENST00000526152+ENST00000532484+ENST00000320230+ENST00000527723+ENST00000531534+ENST00000533385+ENST00000531437+ENST00000531214+ENST00000528936__exon_number_021__gene_id_ENSG00000177542	SLC25A22	ENSG00000177542.20	-4.15387403091308	-13.2632320474026	4.41508218476651e-26	8.32279682262156e-24
ENSG00000050438.28	ENSG00000050438	ENSG00000050438_029	chr12	dexseq_prepare_annotation2.py	exon	51855002	51855075	.	+	.	ENST00000514353+ENST00000550211+ENST00000319957+ENST00000547697+ENST00000535225+ENST00000453097+ENST00000551071+ENST00000604314+ENST00000394856+ENST00000358657__exon_number_029__gene_id_ENSG00000050438	SLC4A8	ENSG00000050438.28	-3.50894025000317	-15.6069367906984	4.44576018984835e-26	8.36903594908616e-24
ENSG00000241015.ENSG00000160336.2	ENSG00000241015+ENSG00000160336	ENSG00000241015+ENSG00000160336_003	chr19	dexseq_prepare_annotation2.py	exon	53935246	53935281	.	+	.	ENST00000447129+ENST00000424846+ENST00000454407__exon_number_003__gene_id_ENSG00000241015+ENSG00000160336		ENSG00000241015.ENSG00000160336.2	-1.92254807192806	-14.7692046872811	4.4529462203512e-26	8.37098535122181e-24
ENSG00000135636.29	ENSG00000135636	ENSG00000135636_030	chr2	dexseq_prepare_annotation2.py	exon	71797268	71797358	.	+	.	ENST00000461565__exon_number_030__gene_id_ENSG00000135636	DYSF	ENSG00000135636.29	1.64760262695024	12.6560622641924	4.49325679002999e-26	8.43511350197865e-24
ENSG00000134853.ENSG00000145216.53	ENSG00000134853+ENSG00000145216	ENSG00000134853+ENSG00000145216_054	chr4	dexseq_prepare_annotation2.py	exon	55124924	55124984	.	+	.	ENST00000509490+ENST00000509092+ENST00000503856+ENST00000257290+ENST00000504461+ENST00000512143+ENST00000512522+ENST00000508170__exon_number_054__gene_id_ENSG00000134853+ENSG00000145216		ENSG00000134853.ENSG00000145216.53	-1.26252744598148	-12.6510343156897	4.6414425863879e-26	8.70129835172386e-24
ENSG00000213908.3	ENSG00000213908	ENSG00000213908_004	chr19	dexseq_prepare_annotation2.py	exon	41531505	41531507	.	-	.	ENST00000595391__exon_number_004__gene_id_ENSG00000213908	CYP2A7P1	ENSG00000213908.3	-3.08007160221802	-18.8361292353735	4.7260429006296e-26	8.84771137420069e-24
ENSG00000147955.4	ENSG00000147955	ENSG00000147955_005	chr9	dexseq_prepare_annotation2.py	exon	34636748	34636993	.	-	.	ENST00000478146__exon_number_005__gene_id_ENSG00000147955	SIGMAR1	ENSG00000147955.4	-3.4058570665857	-15.5899504238975	4.75001225196829e-26	8.88036974628627e-24
ENSG00000177463.1	ENSG00000177463	ENSG00000177463_002	chr3	dexseq_prepare_annotation2.py	exon	14989212	14989235	.	+	.	ENST00000413118+ENST00000435454+ENST00000425241__exon_number_002__gene_id_ENSG00000177463	NR2C2	ENSG00000177463.1	1.62486627841302	15.5876740773184	4.79235037553148e-26	8.9472326908225e-24
ENSG00000166535.26	ENSG00000166535	ENSG00000166535_027	chr12	dexseq_prepare_annotation2.py	exon	9001316	9001391	.	+	.	ENST00000541459+ENST00000539547+ENST00000545692+ENST00000540049+ENST00000299698__exon_number_027__gene_id_ENSG00000166535	A2ML1	ENSG00000166535.26	-1.88327452124621	-13.4548068940388	4.8674318273949e-26	9.07495991786203e-24
ENSG00000113575.ENSG00000272772.ENSG00000113558.ENSG00000273345.ENSG00000006837.72	ENSG00000113575+ENSG00000272772+ENSG00000113558+ENSG00000273345+ENSG00000006837	ENSG00000113575+ENSG00000272772+ENSG00000113558+ENSG00000273345+ENSG00000006837_073	chr5	dexseq_prepare_annotation2.py	exon	133644265	133644418	.	-	.	ENST00000609383+ENST00000435211+ENST00000518409+ENST00000536186+ENST00000521118+ENST00000523832+ENST00000435240+ENST00000520693+ENST00000523054+ENST00000520515+ENST00000520592+ENST00000609654+ENST00000265334__exon_number_073__gene_id_ENSG00000113575+ENSG00000272772+ENSG00000113558+ENSG00000273345+ENSG00000006837		ENSG00000113575.ENSG00000272772.ENSG00000113558.ENSG00000273345.ENSG00000006837.72	-4.70256702091962	-11.4788196808061	5.26634009167781e-26	9.80526245550787e-24
ENSG00000120705.15	ENSG00000120705	ENSG00000120705_016	chr5	dexseq_prepare_annotation2.py	exon	137853250	137853330	.	-	.	ENST00000503183+ENST00000507939+ENST00000503014+ENST00000514005+ENST00000499810+ENST00000506345+ENST00000360541+ENST00000572514__exon_number_016__gene_id_ENSG00000120705	ETF1	ENSG00000120705.15	-3.64502595952881	-13.5484994255662	5.51362752729623e-26	1.025165638453e-23
ENSG00000138399.28	ENSG00000138399	ENSG00000138399_029	chr2	dexseq_prepare_annotation2.py	exon	170430343	170430383	.	-	.	ENST00000445210+ENST00000453153__exon_number_029__gene_id_ENSG00000138399	FASTKD1	ENSG00000138399.28	1.59006944893142	15.8874923950411	5.89307872412318e-26	1.09310406580192e-23
ENSG00000016864.17	ENSG00000016864	ENSG00000016864_018	chr3	dexseq_prepare_annotation2.py	exon	52730597	52730653	.	-	.	ENST00000463827+ENST00000478968+ENST00000485899+ENST00000480080+ENST00000491606+ENST00000407584+ENST00000484163+ENST00000266014+ENST00000394783+ENST00000479553__exon_number_018__gene_id_ENSG00000016864	GLT8D1	ENSG00000016864.17	0.999297478290377	13.4200819875168	5.89508228546473e-26	1.09310406580192e-23
ENSG00000173890.ENSG00000242583.9	ENSG00000173890+ENSG00000242583	ENSG00000173890+ENSG00000242583_010	chr3	dexseq_prepare_annotation2.py	exon	169780032	169780220	.	+	.	ENST00000461049__exon_number_010__gene_id_ENSG00000173890+ENSG00000242583		ENSG00000173890.ENSG00000242583.9	1.89655496884353	15.8790876200104	6.07992264821418e-26	1.12584450638081e-23
ENSG00000174514.11	ENSG00000174514	ENSG00000174514_012	chr1	dexseq_prepare_annotation2.py	exon	205561257	205561267	.	+	.	ENST00000465651+ENST00000471425__exon_number_012__gene_id_ENSG00000174514	MFSD4	ENSG00000174514.11	3.73375073252686	15.8592444366321	6.54512511486494e-26	1.21034125476693e-23
ENSG00000198887.4	ENSG00000198887	ENSG00000198887_005	chr9	dexseq_prepare_annotation2.py	exon	72893407	72893541	.	+	.	ENST00000361138__exon_number_005__gene_id_ENSG00000198887	SMC5	ENSG00000198887.4	2.13177769868361	15.8357894931407	7.14157337764496e-26	1.31884608062091e-23
ENSG00000103343.ENSG00000103351.ENSG00000263212.ENSG00000262621.ENSG00000122390.11	ENSG00000103343+ENSG00000103351+ENSG00000263212+ENSG00000262621+ENSG00000122390	ENSG00000103343+ENSG00000103351+ENSG00000263212+ENSG00000262621+ENSG00000122390_012	chr16	dexseq_prepare_annotation2.py	exon	3454909	3454994	.	+	.	ENST00000572544+ENST00000344823+ENST00000575752__exon_number_012__gene_id_ENSG00000103343+ENSG00000103351+ENSG00000263212+ENSG00000262621+ENSG00000122390		ENSG00000103343.ENSG00000103351.ENSG00000263212.ENSG00000262621.ENSG00000122390.11	1.13715848249749	11.5596888213994	7.17409836428663e-26	1.32305733018225e-23
ENSG00000148337.11	ENSG00000148337	ENSG00000148337_012	chr9	dexseq_prepare_annotation2.py	exon	130929160	130929276	.	-	.	ENST00000485001+ENST00000491487__exon_number_012__gene_id_ENSG00000148337	CIZ1	ENSG00000148337.11	2.07907100211391	11.7437592867082	7.65952705874746e-26	1.41066929807403e-23
ENSG00000254634.ENSG00000183336.ENSG00000261740.30	ENSG00000254634+ENSG00000183336+ENSG00000261740	ENSG00000254634+ENSG00000183336+ENSG00000261740_031	chr16	dexseq_prepare_annotation2.py	exon	29465512	29465668	.	-	.	ENST00000330978+ENST00000565417+ENST00000568556+ENST00000569622__exon_number_031__gene_id_ENSG00000254634+ENSG00000183336+ENSG00000261740		ENSG00000254634.ENSG00000183336.ENSG00000261740.30	-2.40487459730769	-16.2088482694487	7.90904413448219e-26	1.45465491058842e-23
ENSG00000150672.ENSG00000256466.84	ENSG00000150672+ENSG00000256466	ENSG00000150672+ENSG00000256466_085	chr11	dexseq_prepare_annotation2.py	exon	84996264	84996409	.	-	.	ENST00000376104+ENST00000543673__exon_number_085__gene_id_ENSG00000150672+ENSG00000256466		ENSG00000150672.ENSG00000256466.84	2.98920281019769	14.417854182017	8.0835016228466e-26	1.48473525151726e-23
ENSG00000127314.71	ENSG00000127314	ENSG00000127314_072	chr12	dexseq_prepare_annotation2.py	exon	69054303	69054372	.	+	.	ENST00000250559__exon_number_072__gene_id_ENSG00000127314	RAP1B	ENSG00000127314.71	-1.43843800788102	-12.3538060386615	8.29897641417004e-26	1.52225820336629e-23
ENSG00000158636.50	ENSG00000158636	ENSG00000158636_051	chr11	dexseq_prepare_annotation2.py	exon	76261408	76261555	.	+	.	ENST00000525038+ENST00000343878+ENST00000334736+ENST00000529032__exon_number_051__gene_id_ENSG00000158636	C11orf30	ENSG00000158636.50	3.19048009688461	20.7330477852467	8.75650462409469e-26	1.60401958122902e-23
ENSG00000163491.32	ENSG00000163491	ENSG00000163491_033	chr3	dexseq_prepare_annotation2.py	exon	27329189	27329234	.	-	.	ENST00000424275+ENST00000341435+ENST00000357467+ENST00000574215+ENST00000435584+ENST00000429845__exon_number_033__gene_id_ENSG00000163491	NEK10	ENSG00000163491.32	-2.53055571879991	-12.1746515912222	8.88398872677763e-26	1.62518483559223e-23
ENSG00000153048.35	ENSG00000153048	ENSG00000153048_036	chr16	dexseq_prepare_annotation2.py	exon	8962864	8962866	.	-	.	ENST00000311052__exon_number_036__gene_id_ENSG00000153048	CARHSP1	ENSG00000153048.35	-2.4184995087491	-13.8645565928993	8.92787033473551e-26	1.63102004854833e-23
ENSG00000113575.ENSG00000272772.ENSG00000113558.ENSG00000273345.ENSG00000006837.2	ENSG00000113575+ENSG00000272772+ENSG00000113558+ENSG00000273345+ENSG00000006837	ENSG00000113575+ENSG00000272772+ENSG00000113558+ENSG00000273345+ENSG00000006837_003	chr5	dexseq_prepare_annotation2.py	exon	133493083	133493164	.	-	.	ENST00000522552+ENST00000353411+ENST00000521216__exon_number_003__gene_id_ENSG00000113575+ENSG00000272772+ENSG00000113558+ENSG00000273345+ENSG00000006837		ENSG00000113575.ENSG00000272772.ENSG00000113558.ENSG00000273345.ENSG00000006837.2	-1.53595370715716	-11.4068794991807	9.58689346197476e-26	1.74906831213827e-23
ENSG00000163491.60	ENSG00000163491	ENSG00000163491_061	chr3	dexseq_prepare_annotation2.py	exon	27410522	27410687	.	-	.	ENST00000491627__exon_number_061__gene_id_ENSG00000163491	NEK10	ENSG00000163491.60	-1.68399424348841	-12.163491404889	9.60443102668154e-26	1.74960262422485e-23
ENSG00000052749.21	ENSG00000052749	ENSG00000052749_022	chr10	dexseq_prepare_annotation2.py	exon	99130680	99130838	.	-	.	ENST00000315563+ENST00000536831+ENST00000370992+ENST00000479481+ENST00000414986__exon_number_022__gene_id_ENSG00000052749	RRP12	ENSG00000052749.21	3.37540340001206	20.6887513656487	9.6155320817336e-26	1.74960262422485e-23
ENSG00000114735.24	ENSG00000114735	ENSG00000114735_025	chr3	dexseq_prepare_annotation2.py	exon	50617661	50617811	.	+	.	ENST00000482974__exon_number_025__gene_id_ENSG00000114735	HEMK1	ENSG00000114735.24	-2.3919164424737	-13.5584126301748	1.01798466090689e-25	1.84980996399747e-23
ENSG00000224743.3	ENSG00000224743	ENSG00000224743_004	chr13	dexseq_prepare_annotation2.py	exon	31457391	31457472	.	-	.	ENST00000592950+ENST00000588726+ENST00000585870__exon_number_004__gene_id_ENSG00000224743	TEX26-AS1	ENSG00000224743.3	1.44768699895962	13.2120143827121	1.03891608428026e-25	1.88532794425062e-23
ENSG00000149187.5	ENSG00000149187	ENSG00000149187_006	chr11	dexseq_prepare_annotation2.py	exon	47490444	47491845	.	-	.	ENST00000395290__exon_number_006__gene_id_ENSG00000149187	CELF1	ENSG00000149187.5	-1.89967474532188	-12.7117038773194	1.04888335461978e-25	1.90088110804016e-23
ENSG00000066777.50	ENSG00000066777	ENSG00000066777_051	chr8	dexseq_prepare_annotation2.py	exon	68208666	68208845	.	-	.	ENST00000262215__exon_number_051__gene_id_ENSG00000066777	ARFGEF1	ENSG00000066777.50	3.13876848545692	12.3658049114726	1.05374829320445e-25	1.90715829720752e-23
ENSG00000147955.3	ENSG00000147955	ENSG00000147955_004	chr9	dexseq_prepare_annotation2.py	exon	34635807	34635855	.	-	.	ENST00000378892+ENST00000353468+ENST00000461426+ENST00000477726+ENST00000497006+ENST00000277010__exon_number_004__gene_id_ENSG00000147955	SIGMAR1	ENSG00000147955.3	-3.21815801235226	-15.3696588342441	1.12454267951456e-25	2.03258475843253e-23
ENSG00000010322.39	ENSG00000010322	ENSG00000010322_040	chr3	dexseq_prepare_annotation2.py	exon	52521212	52521292	.	+	.	ENST00000479054+ENST00000488243+ENST00000345716+ENST00000460759+ENST00000489895__exon_number_040__gene_id_ENSG00000010322	NISCH	ENSG00000010322.39	-1.30248541544762	-13.094030701619	1.16563360362394e-25	2.10309461748395e-23
ENSG00000012061.23	ENSG00000012061	ENSG00000012061_024	chr19	dexseq_prepare_annotation2.py	exon	45924436	45924651	.	-	.	ENST00000592083+ENST00000592023+ENST00000588300+ENST00000591636+ENST00000300853+ENST00000589214+ENST00000013807+ENST00000589165+ENST00000340192+ENST00000592905__exon_number_024__gene_id_ENSG00000012061	ERCC1	ENSG00000012061.23	2.18174712882361	13.8114042217859	1.16664323064178e-25	2.10309461748395e-23
ENSG00000068400.7	ENSG00000068400	ENSG00000068400_008	chrX	dexseq_prepare_annotation2.py	exon	48837171	48837221	.	-	.	ENST00000488361__exon_number_008__gene_id_ENSG00000068400	GRIPAP1	ENSG00000068400.7	-1.13687279531696	-14.1358933628824	1.21965467847197e-25	2.19574948021257e-23
ENSG00000266967.ENSG00000267060.ENSG00000108825.18	ENSG00000266967+ENSG00000267060+ENSG00000108825	ENSG00000266967+ENSG00000267060+ENSG00000108825_019	chr17	dexseq_prepare_annotation2.py	exon	41107291	41107362	.	-	.	ENST00000474578+ENST00000478040+ENST00000486664+ENST00000483535__exon_number_019__gene_id_ENSG00000266967+ENSG00000267060+ENSG00000108825		ENSG00000266967.ENSG00000267060.ENSG00000108825.18	-1.97699006589998	-12.3392752277273	1.25770534176218e-25	2.26126116419892e-23
ENSG00000126005.ENSG00000088298.ENSG00000261582.ENSG00000242372.60	ENSG00000126005+ENSG00000088298+ENSG00000261582+ENSG00000242372	ENSG00000126005+ENSG00000088298+ENSG00000261582+ENSG00000242372_061	chr20	dexseq_prepare_annotation2.py	exon	33872574	33872589	.	-	.	ENST00000415116+ENST00000456600+ENST00000447927+ENST00000374450__exon_number_061__gene_id_ENSG00000126005+ENSG00000088298+ENSG00000261582+ENSG00000242372		ENSG00000126005.ENSG00000088298.ENSG00000261582.ENSG00000242372.60	-1.63042954866442	-12.3816284000851	1.31987620022767e-25	2.36990910922937e-23
ENSG00000108309.4	ENSG00000108309	ENSG00000108309_005	chr17	dexseq_prepare_annotation2.py	exon	42388072	42388881	.	+	.	ENST00000587483__exon_number_005__gene_id_ENSG00000108309	RUNDC3A	ENSG00000108309.4	-1.99778374549267	-13.9448085208725	1.32299994480426e-25	2.37238816189321e-23
ENSG00000103671.28	ENSG00000103671	ENSG00000103671_029	chr15	dexseq_prepare_annotation2.py	exon	64716314	64716354	.	+	.	ENST00000261884+ENST00000560567+ENST00000558162__exon_number_029__gene_id_ENSG00000103671	TRIP4	ENSG00000103671.28	3.17616379097612	16.5050427232324	1.38150912588651e-25	2.47404653369121e-23
ENSG00000182903.ENSG00000251595.16	ENSG00000182903+ENSG00000251595	ENSG00000182903+ENSG00000251595_017	chr4	dexseq_prepare_annotation2.py	exon	467888	467918	.	-	.	ENST00000505900+ENST00000451020+ENST00000506646__exon_number_017__gene_id_ENSG00000182903+ENSG00000251595		ENSG00000182903.ENSG00000251595.16	-1.92940217251955	-15.6570313330282	1.39141029668268e-25	2.4885034902681e-23
ENSG00000102893.67	ENSG00000102893	ENSG00000102893_068	chr16	dexseq_prepare_annotation2.py	exon	47733606	47733656	.	+	.	ENST00000566044+ENST00000455779+ENST00000323584+ENST00000566319+ENST00000299167__exon_number_068__gene_id_ENSG00000102893	PHKB	ENSG00000102893.67	-2.04498096054483	-11.7768807666225	1.39664086156452e-25	2.49285826095688e-23
ENSG00000105135.1	ENSG00000105135	ENSG00000105135_002	chr19	dexseq_prepare_annotation2.py	exon	15225798	15225826	.	-	.	ENST00000533086+ENST00000263383__exon_number_002__gene_id_ENSG00000105135	ILVBL	ENSG00000105135.1	-1.40851192943491	-12.9721332555096	1.3975083966629e-25	2.49285826095688e-23
ENSG00000257062.ENSG00000111700.ENSG00000134538.ENSG00000205754.ENSG00000257046.15	ENSG00000257062+ENSG00000111700+ENSG00000134538+ENSG00000205754+ENSG00000257046	ENSG00000257062+ENSG00000111700+ENSG00000134538+ENSG00000205754+ENSG00000257046_016	chr12	dexseq_prepare_annotation2.py	exon	21028169	21028315	.	+	.	ENST00000381545+ENST00000540229+ENST00000261196+ENST00000553473+ENST00000540853+ENST00000544370__exon_number_016__gene_id_ENSG00000257062+ENSG00000111700+ENSG00000134538+ENSG00000205754+ENSG00000257046		ENSG00000257062.ENSG00000111700.ENSG00000134538.ENSG00000205754.ENSG00000257046.15	-1.10164779910746	-12.5968598144379	1.42642706387541e-25	2.54111260045334e-23
ENSG00000104324.19	ENSG00000104324	ENSG00000104324_020	chr8	dexseq_prepare_annotation2.py	exon	98067755	98067873	.	+	.	ENST00000529551+ENST00000532528__exon_number_020__gene_id_ENSG00000104324	CPQ	ENSG00000104324.19	-3.72546746183238	-14.7385562122952	1.4577302112518e-25	2.5934830711373e-23
ENSG00000115464.4	ENSG00000115464	ENSG00000115464_005	chr2	dexseq_prepare_annotation2.py	exon	61416045	61416204	.	-	.	ENST00000411912+ENST00000398571+ENST00000492604+ENST00000436269__exon_number_005__gene_id_ENSG00000115464	USP34	ENSG00000115464.4	-3.73045387744445	-15.3012475947545	1.47148347327434e-25	2.6145341405099e-23
ENSG00000050438.24	ENSG00000050438	ENSG00000050438_025	chr12	dexseq_prepare_annotation2.py	exon	51851228	51851323	.	+	.	ENST00000514353+ENST00000319957+ENST00000547697+ENST00000535225+ENST00000453097+ENST00000551071+ENST00000604314+ENST00000394856+ENST00000358657__exon_number_025__gene_id_ENSG00000050438	SLC4A8	ENSG00000050438.24	-3.37393032554395	-15.2954165185012	1.50564002153537e-25	2.67173564342932e-23
ENSG00000114735.3	ENSG00000114735	ENSG00000114735_004	chr3	dexseq_prepare_annotation2.py	exon	50606909	50606923	.	+	.	ENST00000448997+ENST00000232854__exon_number_004__gene_id_ENSG00000114735	HEMK1	ENSG00000114735.3	3.09439281376714	13.474385342462	1.58829492334107e-25	2.81473572853501e-23
ENSG00000148337.56	ENSG00000148337	ENSG00000148337_057	chr9	dexseq_prepare_annotation2.py	exon	130952967	130952989	.	-	.	ENST00000467178+ENST00000325721+ENST00000420484+ENST00000372948+ENST00000415526+ENST00000491954+ENST00000393608+ENST00000541172+ENST00000372938+ENST00000372954+ENST00000357558+ENST00000324544+ENST00000538431+ENST00000277465+ENST00000498156__exon_number_057__gene_id_ENSG00000148337	CIZ1	ENSG00000148337.56	-1.34176380842362	-11.6485550168132	1.59807242744972e-25	2.82838038482691e-23
ENSG00000266967.ENSG00000267060.ENSG00000108825.27	ENSG00000266967+ENSG00000267060+ENSG00000108825	ENSG00000266967+ENSG00000267060+ENSG00000108825_028	chr17	dexseq_prepare_annotation2.py	exon	41107947	41107963	.	-	.	ENST00000491665+ENST00000591096+ENST00000421990+ENST00000441280+ENST00000486664+ENST00000450475+ENST00000423601+ENST00000591910+ENST00000430739+ENST00000409399+ENST00000409103+ENST00000478040+ENST00000427569+ENST00000360221__exon_number_028__gene_id_ENSG00000266967+ENSG00000267060+ENSG00000108825		ENSG00000266967.ENSG00000267060.ENSG00000108825.27	-1.77660996630353	-12.2986088455651	1.64948131039895e-25	2.91557603622375e-23
ENSG00000167380.36	ENSG00000167380	ENSG00000167380_037	chr19	dexseq_prepare_annotation2.py	exon	44679312	44679582	.	+	.	ENST00000300823+ENST00000588883__exon_number_037__gene_id_ENSG00000167380	ZNF226	ENSG00000167380.36	3.04710564100544	12.8578887900984	1.66966471864648e-25	2.94742382881895e-23
ENSG00000013374.19	ENSG00000013374	ENSG00000013374_020	chr7	dexseq_prepare_annotation2.py	exon	151057296	151057330	.	+	.	ENST00000468404+ENST00000568733+ENST00000497987+ENST00000470316+ENST00000566856+ENST00000480907+ENST00000413040+ENST00000493588+ENST00000477666+ENST00000355851__exon_number_020__gene_id_ENSG00000013374	NUB1	ENSG00000013374.19	3.30479975413397	16.4378359331026	1.72874431462654e-25	3.04776279084995e-23
ENSG00000187775.94	ENSG00000187775	ENSG00000187775_095	chr17	dexseq_prepare_annotation2.py	exon	76539837	76539938	.	-	.	ENST00000589793__exon_number_095__gene_id_ENSG00000187775	DNAH17	ENSG00000187775.94	1.29046004319932	11.5603545656414	1.76063702596417e-25	3.09791428258055e-23
ENSG00000125347.32	ENSG00000125347	ENSG00000125347_033	chr5	dexseq_prepare_annotation2.py	exon	131826447	131826457	.	-	.	ENST00000437654+ENST00000245414+ENST00000459982+ENST00000463784__exon_number_033__gene_id_ENSG00000125347	IRF1	ENSG00000125347.32	1.55449252660617	13.4548250032129	1.7617434257271e-25	3.09791428258055e-23
ENSG00000103343.ENSG00000103351.ENSG00000263212.ENSG00000262621.ENSG00000122390.9	ENSG00000103343+ENSG00000103351+ENSG00000263212+ENSG00000262621+ENSG00000122390	ENSG00000103343+ENSG00000103351+ENSG00000263212+ENSG00000262621+ENSG00000122390_010	chr16	dexseq_prepare_annotation2.py	exon	3454426	3454648	.	+	.	ENST00000572544+ENST00000571936+ENST00000575752+ENST00000344823+ENST00000575785+ENST00000268655__exon_number_010__gene_id_ENSG00000103343+ENSG00000103351+ENSG00000263212+ENSG00000262621+ENSG00000122390		ENSG00000103343.ENSG00000103351.ENSG00000263212.ENSG00000262621.ENSG00000122390.9	1.10332735898143	11.4482958178451	1.76444116762616e-25	3.09865466112804e-23
ENSG00000181090.21	ENSG00000181090	ENSG00000181090_022	chr9	dexseq_prepare_annotation2.py	exon	140652332	140652463	.	+	.	ENST00000460843+ENST00000462484+ENST00000371394+ENST00000465566+ENST00000462942+ENST00000334856__exon_number_022__gene_id_ENSG00000181090	EHMT1	ENSG00000181090.21	-7.21285332693342	-15.2522597095491	1.78458827693367e-25	3.12999765793174e-23
ENSG00000126733.6	ENSG00000126733	ENSG00000126733_007	chrX	dexseq_prepare_annotation2.py	exon	85769282	85769394	.	+	.	ENST00000506327+ENST00000508860+ENST00000461604+ENST00000373125+ENST00000373131+ENST00000510272__exon_number_007__gene_id_ENSG00000126733	DACH2	ENSG00000126733.6	1.86999286152387	16.4181842434629	1.84607670517578e-25	3.23367539001981e-23
ENSG00000085872.ENSG00000105085.ENSG00000269578.ENSG00000214046.ENSG00000127526.ENSG00000269058.ENSG00000141979.ENSG00000268790.92	ENSG00000085872+ENSG00000105085+ENSG00000269578+ENSG00000214046+ENSG00000127526+ENSG00000269058+ENSG00000141979+ENSG00000268790	ENSG00000085872+ENSG00000105085+ENSG00000269578+ENSG00000214046+ENSG00000127526+ENSG00000269058+ENSG00000141979+ENSG00000268790_093	chr19	dexseq_prepare_annotation2.py	exon	16689221	16689588	.	-	.	ENST00000597244__exon_number_093__gene_id_ENSG00000085872+ENSG00000105085+ENSG00000269578+ENSG00000214046+ENSG00000127526+ENSG00000269058+ENSG00000141979+ENSG00000268790		ENSG00000085872.ENSG00000105085.ENSG00000269578.ENSG00000214046.ENSG00000127526.ENSG00000269058.ENSG00000141979.ENSG00000268790.92	1.72139830253425	11.6427720957083	1.95649679511594e-25	3.42268744608824e-23
ENSG00000175216.8	ENSG00000175216	ENSG00000175216_009	chr11	dexseq_prepare_annotation2.py	exon	46772078	46772161	.	-	.	ENST00000312055+ENST00000525896+ENST00000533413+ENST00000529230+ENST00000415402+ENST00000354558__exon_number_009__gene_id_ENSG00000175216	CKAP5	ENSG00000175216.8	1.43589763739141	13.3114603105805	1.98809823350736e-25	3.47350621148976e-23
ENSG00000167380.33	ENSG00000167380	ENSG00000167380_034	chr19	dexseq_prepare_annotation2.py	exon	44677388	44679136	.	+	.	ENST00000588883__exon_number_034__gene_id_ENSG00000167380	ZNF226	ENSG00000167380.33	2.99669507504977	12.8270196754952	2.00599083399923e-25	3.50027398051022e-23
ENSG00000100201.36	ENSG00000100201	ENSG00000100201_037	chr22	dexseq_prepare_annotation2.py	exon	38902343	38902345	.	-	.	ENST00000381633__exon_number_037__gene_id_ENSG00000100201	DDX17	ENSG00000100201.36	-2.21566385196132	-13.3093775280958	2.01067110377906e-25	3.50394838972652e-23
ENSG00000108309.17	ENSG00000108309	ENSG00000108309_018	chr17	dexseq_prepare_annotation2.py	exon	42393758	42393890	.	+	.	ENST00000426726+ENST00000587483+ENST00000590834+ENST00000225441+ENST00000590941__exon_number_018__gene_id_ENSG00000108309	RUNDC3A	ENSG00000108309.17	-1.7449356648887	-13.8568460134084	2.03706064839234e-25	3.54539725611436e-23
ENSG00000141002.ENSG00000267048.ENSG00000198211.ENSG00000258839.ENSG00000256390.ENSG00000258947.30	ENSG00000141002+ENSG00000267048+ENSG00000198211+ENSG00000258839+ENSG00000256390+ENSG00000258947	ENSG00000141002+ENSG00000267048+ENSG00000198211+ENSG00000258839+ENSG00000256390+ENSG00000258947_031	chr16	dexseq_prepare_annotation2.py	exon	89961491	89961522	.	+	.	ENST00000263347+ENST00000263346+ENST00000562256+ENST00000568412+ENST00000566751+ENST00000568409+ENST00000562184__exon_number_031__gene_id_ENSG00000141002+ENSG00000267048+ENSG00000198211+ENSG00000258839+ENSG00000256390+ENSG00000258947		ENSG00000141002.ENSG00000267048.ENSG00000198211.ENSG00000258839.ENSG00000256390.ENSG00000258947.30	-1.93508749435107	-11.6576936844677	2.05196511293651e-25	3.56677659982117e-23
ENSG00000137509.44	ENSG00000137509	ENSG00000137509_045	chr11	dexseq_prepare_annotation2.py	exon	82612635	82612699	.	-	.	ENST00000534631+ENST00000535099+ENST00000531128+ENST00000531801+ENST00000527444__exon_number_045__gene_id_ENSG00000137509	PRCP	ENSG00000137509.44	1.88521552750482	14.2086490791529	2.11978387766831e-25	3.67996103446799e-23
ENSG00000166689.37	ENSG00000166689	ENSG00000166689_038	chr11	dexseq_prepare_annotation2.py	exon	16824843	16825080	.	-	.	ENST00000531079__exon_number_038__gene_id_ENSG00000166689	PLEKHA7	ENSG00000166689.37	1.7501771396864	12.1596326417876	2.28150591251633e-25	3.95566623198994e-23
ENSG00000177830.47	ENSG00000177830	ENSG00000177830_048	chr11	dexseq_prepare_annotation2.py	exon	903704	903753	.	-	.	ENST00000528581+ENST00000336845+ENST00000528426+ENST00000454838__exon_number_048__gene_id_ENSG00000177830	CHID1	ENSG00000177830.47	-1.92364447244631	-12.033276359828	2.38387802379468e-25	4.12790013578279e-23
ENSG00000173715.ENSG00000173653.8	ENSG00000173715+ENSG00000173653	ENSG00000173715+ENSG00000173653_009	chr11	dexseq_prepare_annotation2.py	exon	66515850	66515864	.	+	.	ENST00000346672+ENST00000532565+ENST00000525908+ENST00000360962+ENST00000534325__exon_number_009__gene_id_ENSG00000173715+ENSG00000173653		ENSG00000173715.ENSG00000173653.8	1.42944200086244	14.6231558646425	2.39330311649088e-25	4.13895468950138e-23
ENSG00000175216.6	ENSG00000175216	ENSG00000175216_007	chr11	dexseq_prepare_annotation2.py	exon	46765976	46766127	.	-	.	ENST00000312055+ENST00000525896+ENST00000533413+ENST00000529230+ENST00000415402+ENST00000354558__exon_number_007__gene_id_ENSG00000175216	CKAP5	ENSG00000175216.6	1.21678959320595	13.2725903781208	2.45453409244872e-25	4.2394600708699e-23
ENSG00000128815.22	ENSG00000128815	ENSG00000128815_023	chr10	dexseq_prepare_annotation2.py	exon	49994684	49994915	.	+	.	ENST00000325239__exon_number_023__gene_id_ENSG00000128815	WDFY4	ENSG00000128815.22	1.31608096692623	12.1896736223969	2.50679803777581e-25	4.3242425010824e-23
ENSG00000156113.8	ENSG00000156113	ENSG00000156113_009	chr10	dexseq_prepare_annotation2.py	exon	78647019	78647023	.	-	.	ENST00000286627+ENST00000434208+ENST00000286628__exon_number_009__gene_id_ENSG00000156113	KCNMA1	ENSG00000156113.8	2.80293587053535	12.2349213704041	2.52193059888082e-25	4.33941774189442e-23
ENSG00000114416.5	ENSG00000114416	ENSG00000114416_006	chr3	dexseq_prepare_annotation2.py	exon	180630279	180630325	.	+	.	ENST00000357559+ENST00000305586+ENST00000475315__exon_number_006__gene_id_ENSG00000114416	FXR1	ENSG00000114416.5	-2.10875386972481	-11.9541010774592	2.52197191379946e-25	4.33941774189442e-23
ENSG00000260391.ENSG00000160145.50	ENSG00000260391+ENSG00000160145	ENSG00000260391+ENSG00000160145_051	chr3	dexseq_prepare_annotation2.py	exon	124180737	124180803	.	+	.	ENST00000460856+ENST00000494648+ENST00000240874+ENST00000354186+ENST00000360013+ENST00000393501__exon_number_051__gene_id_ENSG00000260391+ENSG00000160145		ENSG00000260391.ENSG00000160145.50	1.51077541753088	11.4608371490072	2.59264403537185e-25	4.45538675689665e-23
ENSG00000114353.9	ENSG00000114353	ENSG00000114353_010	chr3	dexseq_prepare_annotation2.py	exon	50288841	50289051	.	+	.	ENST00000490122__exon_number_010__gene_id_ENSG00000114353	GNAI2	ENSG00000114353.9	2.24706524750228	16.8329671126004	2.61195652952145e-25	4.48291449605873e-23
ENSG00000114126.ENSG00000269905.5	ENSG00000114126+ENSG00000269905	ENSG00000114126+ENSG00000269905_006	chr3	dexseq_prepare_annotation2.py	exon	141670985	141671117	.	-	.	ENST00000477292+ENST00000499676+ENST00000486111+ENST00000489671__exon_number_006__gene_id_ENSG00000114126+ENSG00000269905		ENSG00000114126.ENSG00000269905.5	2.00281557547576	12.0134400540125	2.73764470646673e-25	4.69271608922218e-23
ENSG00000215298.ENSG00000147454.26	ENSG00000215298+ENSG00000147454	ENSG00000215298+ENSG00000147454_027	chr8	dexseq_prepare_annotation2.py	exon	23428988	23429103	.	+	.	ENST00000290075+ENST00000523883+ENST00000521637+ENST00000518881+ENST00000523930+ENST00000522164+ENST00000519973__exon_number_027__gene_id_ENSG00000215298+ENSG00000147454		ENSG00000215298.ENSG00000147454.26	-4.8675436719524	-14.5898132325321	2.76276841115653e-25	4.72982476809607e-23
ENSG00000070669.13	ENSG00000070669	ENSG00000070669_014	chr7	dexseq_prepare_annotation2.py	exon	97484665	97484771	.	-	.	ENST00000462436+ENST00000437628+ENST00000454046+ENST00000444334+ENST00000455086+ENST00000422745+ENST00000175506+ENST00000394308+ENST00000394309__exon_number_014__gene_id_ENSG00000070669	ASNS	ENSG00000070669.13	-2.78148690515269	-12.6934303901166	2.80722077913315e-25	4.79739125169787e-23
ENSG00000167380.34	ENSG00000167380	ENSG00000167380_035	chr19	dexseq_prepare_annotation2.py	exon	44679137	44679186	.	+	.	ENST00000413984+ENST00000300823+ENST00000588742+ENST00000588883__exon_number_035__gene_id_ENSG00000167380	ZNF226	ENSG00000167380.34	2.86325874777674	12.7703851972061	2.80928475316723e-25	4.79739125169787e-23
ENSG00000085872.ENSG00000105085.ENSG00000269578.ENSG00000214046.ENSG00000127526.ENSG00000269058.ENSG00000141979.ENSG00000268790.21	ENSG00000085872+ENSG00000105085+ENSG00000269578+ENSG00000214046+ENSG00000127526+ENSG00000269058+ENSG00000141979+ENSG00000268790	ENSG00000085872+ENSG00000105085+ENSG00000269578+ENSG00000214046+ENSG00000127526+ENSG00000269058+ENSG00000141979+ENSG00000268790_022	chr19	dexseq_prepare_annotation2.py	exon	16630527	16630636	.	-	.	ENST00000597261__exon_number_022__gene_id_ENSG00000085872+ENSG00000105085+ENSG00000269578+ENSG00000214046+ENSG00000127526+ENSG00000269058+ENSG00000141979+ENSG00000268790		ENSG00000085872.ENSG00000105085.ENSG00000269578.ENSG00000214046.ENSG00000127526.ENSG00000269058.ENSG00000141979.ENSG00000268790.21	-2.26288911544935	-11.5905654129085	2.91971829339307e-25	4.9797295599709e-23
ENSG00000179603.45	ENSG00000179603	ENSG00000179603_046	chr7	dexseq_prepare_annotation2.py	exon	126891219	126891273	.	-	.	ENST00000457830__exon_number_046__gene_id_ENSG00000179603	GRM8	ENSG00000179603.45	1.90610748018778	13.1296661672994	2.93643917066868e-25	5.00197973023177e-23
ENSG00000257062.ENSG00000111700.ENSG00000134538.ENSG00000205754.ENSG00000257046.22	ENSG00000257062+ENSG00000111700+ENSG00000134538+ENSG00000205754+ENSG00000257046	ENSG00000257062+ENSG00000111700+ENSG00000134538+ENSG00000205754+ENSG00000257046_023	chr12	dexseq_prepare_annotation2.py	exon	21054284	21054401	.	+	.	ENST00000261196+ENST00000381545+ENST00000553473+ENST00000544370+ENST00000540229__exon_number_023__gene_id_ENSG00000257062+ENSG00000111700+ENSG00000134538+ENSG00000205754+ENSG00000257046		ENSG00000257062.ENSG00000111700.ENSG00000134538.ENSG00000205754.ENSG00000257046.22	-1.05543486859433	-12.4773175650004	3.02768260997455e-25	5.15095857831708e-23
ENSG00000147889.2	ENSG00000147889	ENSG00000147889_003	chr9	dexseq_prepare_annotation2.py	exon	21967990	21967994	.	-	.	ENST00000304494+ENST00000361570+ENST00000579755+ENST00000579122__exon_number_003__gene_id_ENSG00000147889	CDKN2A	ENSG00000147889.2	-2.32031869437443	-14.5622371011433	3.11138638713235e-25	5.28675432519194e-23
ENSG00000188897.31	ENSG00000188897	ENSG00000188897_032	chr16	dexseq_prepare_annotation2.py	exon	11501056	11501193	.	-	.	ENST00000598234__exon_number_032__gene_id_ENSG00000188897	CTD-3088G3.8	ENSG00000188897.31	1.17562474826918	13.4762654362918	3.1154794732376e-25	5.28710851304311e-23
ENSG00000173821.105	ENSG00000173821	ENSG00000173821_106	chr17	dexseq_prepare_annotation2.py	exon	78363689	78363717	.	+	.	ENST00000427003+ENST00000582970+ENST00000508628+ENST00000560083+ENST00000411702+ENST00000336301__exon_number_106__gene_id_ENSG00000173821	RNF213	ENSG00000173821.105	-3.36573420932591	-13.61474597788	3.1472322709221e-25	5.33434313535878e-23
ENSG00000213398.ENSG00000124067.ENSG00000267660.71	ENSG00000213398+ENSG00000124067+ENSG00000267660	ENSG00000213398+ENSG00000124067+ENSG00000267660_072	chr16	dexseq_prepare_annotation2.py	exon	67985371	67985437	.	-	.	ENST00000574665__exon_number_072__gene_id_ENSG00000213398+ENSG00000124067+ENSG00000267660		ENSG00000213398.ENSG00000124067.ENSG00000267660.71	-3.88153452318864	-12.4706731764163	3.15703228893455e-25	5.34429807986143e-23
ENSG00000231074.ENSG00000270604.1	ENSG00000231074+ENSG00000270604	ENSG00000231074+ENSG00000270604_002	chr6	dexseq_prepare_annotation2.py	exon	30202135	30202227	.	-	.	ENST00000455957+ENST00000453558__exon_number_002__gene_id_ENSG00000231074+ENSG00000270604		ENSG00000231074.ENSG00000270604.1	2.35769339050722	14.328223473164	3.16620621455958e-25	5.35316974435034e-23
ENSG00000100201.27	ENSG00000100201	ENSG00000100201_028	chr22	dexseq_prepare_annotation2.py	exon	38894558	38894578	.	-	.	ENST00000467279+ENST00000432525+ENST00000381633+ENST00000216019+ENST00000396821+ENST00000403230__exon_number_028__gene_id_ENSG00000100201	DDX17	ENSG00000100201.27	1.53279122708897	13.2233164887886	3.20682962129847e-25	5.41512570654574e-23
ENSG00000266967.ENSG00000267060.ENSG00000108825.23	ENSG00000266967+ENSG00000267060+ENSG00000108825	ENSG00000266967+ENSG00000267060+ENSG00000108825_024	chr17	dexseq_prepare_annotation2.py	exon	41107859	41107871	.	-	.	ENST00000491665+ENST00000591096+ENST00000421990+ENST00000427569+ENST00000486664+ENST00000423601+ENST00000409399+ENST00000409103+ENST00000478040+ENST00000360221__exon_number_024__gene_id_ENSG00000266967+ENSG00000267060+ENSG00000108825		ENSG00000266967.ENSG00000267060.ENSG00000108825.23	-2.06456787584786	-12.1959544518953	3.26976195855172e-25	5.51455281096363e-23
ENSG00000108309.9	ENSG00000108309	ENSG00000108309_010	chr17	dexseq_prepare_annotation2.py	exon	42390872	42392102	.	+	.	ENST00000587483__exon_number_010__gene_id_ENSG00000108309	RUNDC3A	ENSG00000108309.9	-1.70287328489333	-13.7589660481222	3.29615856795301e-25	5.5521914551251e-23
ENSG00000166689.35	ENSG00000166689	ENSG00000166689_036	chr11	dexseq_prepare_annotation2.py	exon	16824519	16824599	.	-	.	ENST00000525049+ENST00000525781+ENST00000531066+ENST00000525581+ENST00000355661+ENST00000530489+ENST00000448080+ENST00000531079__exon_number_036__gene_id_ENSG00000166689	PLEKHA7	ENSG00000166689.35	1.90630015542378	12.1045074800664	3.31814544905141e-25	5.58231829483614e-23
ENSG00000157483.33	ENSG00000157483	ENSG00000157483_034	chr15	dexseq_prepare_annotation2.py	exon	59519658	59519681	.	-	.	ENST00000558814+ENST00000288235+ENST00000559269__exon_number_034__gene_id_ENSG00000157483	MYO1E	ENSG00000157483.33	1.16572836369594	12.9080080907126	3.39604371199084e-25	5.70631774485295e-23
ENSG00000104447.30	ENSG00000104447	ENSG00000104447_031	chr8	dexseq_prepare_annotation2.py	exon	116713163	116713299	.	-	.	ENST00000422939__exon_number_031__gene_id_ENSG00000104447	TRPS1	ENSG00000104447.30	2.35696307498673	13.7378013536704	3.65813612479224e-25	6.13912824898395e-23
ENSG00000147642.56	ENSG00000147642	ENSG00000147642_057	chr8	dexseq_prepare_annotation2.py	exon	110661133	110661195	.	-	.	ENST00000524720__exon_number_057__gene_id_ENSG00000147642	SYBU	ENSG00000147642.56	1.34359113757812	12.1330089231836	3.67066003055187e-25	6.15255963224386e-23
ENSG00000105072	ENSG00000105072	ENSG00000105072_001	chr19	dexseq_prepare_annotation2.py	exon	16607122	16607204	.	+	.	ENST00000221671__exon_number_001__gene_id_ENSG00000105072	C19orf44	ENSG00000105072	-5.92063402726801	-17.3150062037749	3.84190672136178e-25	6.43167319185119e-23
ENSG00000114416.3	ENSG00000114416	ENSG00000114416_004	chr3	dexseq_prepare_annotation2.py	exon	180630090	180630269	.	+	.	ENST00000357559__exon_number_004__gene_id_ENSG00000114416	FXR1	ENSG00000114416.3	-1.94158667680234	-11.8934994571789	3.8740979972408e-25	6.47759655673789e-23
ENSG00000016864.16	ENSG00000016864	ENSG00000016864_017	chr3	dexseq_prepare_annotation2.py	exon	52730558	52730596	.	-	.	ENST00000463827+ENST00000478968+ENST00000485899+ENST00000480080+ENST00000491606+ENST00000407584+ENST00000481643+ENST00000484163+ENST00000266014+ENST00000394783+ENST00000479553__exon_number_017__gene_id_ENSG00000016864	GLT8D1	ENSG00000016864.16	1.12920175019173	13.0775810662061	3.91898296378952e-25	6.54460537816743e-23
ENSG00000140443.35	ENSG00000140443	ENSG00000140443_036	chr15	dexseq_prepare_annotation2.py	exon	99465377	99465471	.	+	.	ENST00000561049+ENST00000558762+ENST00000560144+ENST00000268035__exon_number_036__gene_id_ENSG00000140443	IGF1R	ENSG00000140443.35	-1.40135559744457	-12.2157734519447	3.94192763017063e-25	6.57485510109208e-23
ENSG00000070669.2	ENSG00000070669	ENSG00000070669_003	chr7	dexseq_prepare_annotation2.py	exon	97481443	97481457	.	-	.	ENST00000454046+ENST00000175506+ENST00000394308+ENST00000394309+ENST00000437628__exon_number_003__gene_id_ENSG00000070669	ASNS	ENSG00000070669.2	-3.04152025563916	-12.6321195455822	4.06566645857073e-25	6.77294249707286e-23
ENSG00000133606.10	ENSG00000133606	ENSG00000133606_011	chr7	dexseq_prepare_annotation2.py	exon	140155701	140155711	.	-	.	ENST00000463142__exon_number_011__gene_id_ENSG00000133606	MKRN1	ENSG00000133606.10	-1.98798118528582	-12.8718093022863	4.18258304133444e-25	6.95919437255185e-23
ENSG00000100129.30	ENSG00000100129	ENSG00000100129_031	chr22	dexseq_prepare_annotation2.py	exon	38282711	38282771	.	+	.	ENST00000460638__exon_number_031__gene_id_ENSG00000100129	EIF3L	ENSG00000100129.30	2.32724381413942	15.0200174038055	4.47243718286406e-25	7.43238239193343e-23
ENSG00000173821.85	ENSG00000173821	ENSG00000173821_086	chr17	dexseq_prepare_annotation2.py	exon	78354692	78354787	.	+	.	ENST00000508628+ENST00000336301+ENST00000582970+ENST00000411702+ENST00000558116__exon_number_086__gene_id_ENSG00000173821	RNF213	ENSG00000173821.85	-1.32962106920801	-13.5343097535392	4.72825950332561e-25	7.8479305265991e-23
ENSG00000197905.3	ENSG00000197905	ENSG00000197905_004	chr12	dexseq_prepare_annotation2.py	exon	3068580	3068647	.	+	.	ENST00000358409+ENST00000540314+ENST00000536826+ENST00000359864__exon_number_004__gene_id_ENSG00000197905	TEAD4	ENSG00000197905.3	-4.80536428278143	-13.8282420648682	5.29803861531697e-25	8.782934831431e-23
ENSG00000104490.16	ENSG00000104490	ENSG00000104490_017	chr8	dexseq_prepare_annotation2.py	exon	102731521	102731522	.	-	.	ENST00000311028+ENST00000522448+ENST00000220931+ENST00000518166+ENST00000522252+ENST00000520690+ENST00000520425+ENST00000521599+ENST00000518727+ENST00000395923+ENST00000522951+ENST00000519508__exon_number_017__gene_id_ENSG00000104490	NCALD	ENSG00000104490.16	1.5209168372939	11.9875429340213	5.56773194669183e-25	9.21879587762285e-23
ENSG00000102893.55	ENSG00000102893	ENSG00000102893_056	chr16	dexseq_prepare_annotation2.py	exon	47698796	47698886	.	+	.	ENST00000455779+ENST00000323584+ENST00000566319__exon_number_056__gene_id_ENSG00000102893	PHKB	ENSG00000102893.55	-2.00113076559657	-11.5844494072871	5.92209159264529e-25	9.79361399798059e-23
ENSG00000059769.ENSG00000244115.ENSG00000242616.13	ENSG00000059769+ENSG00000244115+ENSG00000242616	ENSG00000059769+ENSG00000244115+ENSG00000242616_014	chr9	dexseq_prepare_annotation2.py	exon	114431552	114432508	.	+	.	ENST00000374293+ENST00000374294+ENST00000556107__exon_number_014__gene_id_ENSG00000059769+ENSG00000244115+ENSG00000242616		ENSG00000059769.ENSG00000244115.ENSG00000242616.13	1.95021350682174	18.7505025135347	5.97423769470555e-25	9.86786010876832e-23
ENSG00000074181.2	ENSG00000074181	ENSG00000074181_003	chr19	dexseq_prepare_annotation2.py	exon	15273144	15273275	.	-	.	ENST00000597756__exon_number_003__gene_id_ENSG00000074181	NOTCH3	ENSG00000074181.2	1.80407926045666	12.0968040727096	6.32949050098752e-25	1.04419714624958e-22
ENSG00000162878.27	ENSG00000162878	ENSG00000162878_028	chr2	dexseq_prepare_annotation2.py	exon	42285327	42285609	.	+	.	ENST00000490302+ENST00000294964__exon_number_028__gene_id_ENSG00000162878	PKDCC	ENSG00000162878.27	-1.99863465886957	-13.7862356901798	6.47989062774677e-25	1.06771495654748e-22
ENSG00000123213.19	ENSG00000123213	ENSG00000123213_020	chr5	dexseq_prepare_annotation2.py	exon	65088429	65088482	.	+	.	ENST00000502464+ENST00000509935+ENST00000506799+ENST00000380985+ENST00000506539__exon_number_020__gene_id_ENSG00000123213	NLN	ENSG00000123213.19	-1.95721107542496	-13.4710260851479	6.51590700417053e-25	1.07235125875287e-22
ENSG00000089053.27	ENSG00000089053	ENSG00000089053_028	chr12	dexseq_prepare_annotation2.py	exon	121766576	121766638	.	-	.	ENST00000535463__exon_number_028__gene_id_ENSG00000089053	ANAPC5	ENSG00000089053.27	-1.35277290889274	-12.7944310193727	6.5303904000873e-25	1.07343686548681e-22
ENSG00000085872.ENSG00000105085.ENSG00000269578.ENSG00000214046.ENSG00000127526.ENSG00000269058.ENSG00000141979.ENSG00000268790.99	ENSG00000085872+ENSG00000105085+ENSG00000269578+ENSG00000214046+ENSG00000127526+ENSG00000269058+ENSG00000141979+ENSG00000268790	ENSG00000085872+ENSG00000105085+ENSG00000269578+ENSG00000214046+ENSG00000127526+ENSG00000269058+ENSG00000141979+ENSG00000268790_100	chr19	dexseq_prepare_annotation2.py	exon	16738985	16739015	.	-	.	ENST00000409035+ENST00000263390__exon_number_100__gene_id_ENSG00000085872+ENSG00000105085+ENSG00000269578+ENSG00000214046+ENSG00000127526+ENSG00000269058+ENSG00000141979+ENSG00000268790		ENSG00000085872.ENSG00000105085.ENSG00000269578.ENSG00000214046.ENSG00000127526.ENSG00000269058.ENSG00000141979.ENSG00000268790.99	1.13516167962947	11.481392940738	6.73215571901223e-25	1.1052672977379e-22
ENSG00000063438.ENSG00000249915.20	ENSG00000063438+ENSG00000249915	ENSG00000063438+ENSG00000249915_021	chr5	dexseq_prepare_annotation2.py	exon	311518	312526	.	+	.	ENST00000505526__exon_number_021__gene_id_ENSG00000063438+ENSG00000249915		ENSG00000063438.ENSG00000249915.20	1.88000979060891	12.3496433503179	6.76453052442087e-25	1.10924445537982e-22
ENSG00000188130.ENSG00000100429.58	ENSG00000188130+ENSG00000100429	ENSG00000188130+ENSG00000100429_059	chr22	dexseq_prepare_annotation2.py	exon	50688953	50689199	.	-	.	ENST00000497036__exon_number_059__gene_id_ENSG00000188130+ENSG00000100429		ENSG00000188130.ENSG00000100429.58	-2.15325637753961	-13.3236441067973	6.88173631699287e-25	1.12710584591057e-22
ENSG00000114416.8	ENSG00000114416	ENSG00000114416_009	chr3	dexseq_prepare_annotation2.py	exon	180630460	180630465	.	+	.	ENST00000445140+ENST00000305586+ENST00000491674+ENST00000468861+ENST00000479176+ENST00000475315+ENST00000357559+ENST00000491062__exon_number_009__gene_id_ENSG00000114416	FXR1	ENSG00000114416.8	-2.04488653070461	-11.8091591306094	7.03656723712513e-25	1.15107921956063e-22
ENSG00000166313.6	ENSG00000166313	ENSG00000166313_007	chr11	dexseq_prepare_annotation2.py	exon	6416660	6416697	.	-	.	ENST00000609331+ENST00000529519+ENST00000608394+ENST00000524626+ENST00000608704+ENST00000608655+ENST00000608645+ENST00000609360+ENST00000299402+ENST00000389906+ENST00000526240+ENST00000311051__exon_number_007__gene_id_ENSG00000166313	APBB1	ENSG00000166313.6	2.16528878998757	11.9139582680294	7.07725336195504e-25	1.15634503520068e-22
ENSG00000075420.15	ENSG00000075420	ENSG00000075420_016	chr3	dexseq_prepare_annotation2.py	exon	171905009	171905088	.	+	.	ENST00000421757__exon_number_016__gene_id_ENSG00000075420	FNDC3B	ENSG00000075420.15	-3.75103016688814	-13.7659638413307	7.14170199777636e-25	1.16547609952441e-22
ENSG00000074054.69	ENSG00000074054	ENSG00000074054_070	chr2	dexseq_prepare_annotation2.py	exon	122363277	122363756	.	-	.	ENST00000455322+ENST00000397587+ENST00000263710+ENST00000541377+ENST00000409078__exon_number_070__gene_id_ENSG00000074054	CLASP1	ENSG00000074054.69	-1.44778304679353	-11.8325073037488	7.56394976553415e-25	1.23290569453712e-22
ENSG00000154359.14	ENSG00000154359	ENSG00000154359_015	chr8	dexseq_prepare_annotation2.py	exon	12594208	12594209	.	-	.	ENST00000534446__exon_number_015__gene_id_ENSG00000154359	LONRF1	ENSG00000154359.14	-1.46242686880277	-15.9867419390283	7.89888680086468e-25	1.28595955772498e-22
ENSG00000139644.10	ENSG00000139644	ENSG00000139644_011	chr12	dexseq_prepare_annotation2.py	exon	50135351	50135353	.	+	.	ENST00000549445+ENST00000548894+ENST00000546914+ENST00000267115+ENST00000549966+ENST00000547832+ENST00000552699+ENST00000552635+ENST00000547187__exon_number_011__gene_id_ENSG00000139644	TMBIM6	ENSG00000139644.10	-1.36424187598537	-12.8437361002176	8.31672383216798e-25	1.35236686228143e-22
ENSG00000066739.31	ENSG00000066739	ENSG00000066739_032	chr14	dexseq_prepare_annotation2.py	exon	96783485	96783654	.	-	.	ENST00000473234+ENST00000359933__exon_number_032__gene_id_ENSG00000066739	ATG2B	ENSG00000066739.31	-3.77307729961947	-12.9356807789842	8.61200453428046e-25	1.39871080325677e-22
ENSG00000013441.24	ENSG00000013441	ENSG00000013441_025	chr2	dexseq_prepare_annotation2.py	exon	201724470	201724847	.	-	.	ENST00000473565+ENST00000461981__exon_number_025__gene_id_ENSG00000013441	CLK1	ENSG00000013441.24	-3.01508009704487	-13.7143257530387	9.15108438526202e-25	1.48449348997296e-22
ENSG00000163214.36	ENSG00000163214	ENSG00000163214_037	chr2	dexseq_prepare_annotation2.py	exon	39088928	39088979	.	-	.	ENST00000457308+ENST00000417233+ENST00000295373+ENST00000479345+ENST00000460193+ENST00000474104__exon_number_037__gene_id_ENSG00000163214	DHX57	ENSG00000163214.36	2.35247889763306	14.3075144970516	9.36716876817643e-25	1.51773782244657e-22
ENSG00000070669.7	ENSG00000070669	ENSG00000070669_008	chr7	dexseq_prepare_annotation2.py	exon	97482372	97482527	.	-	.	ENST00000437628+ENST00000454046+ENST00000444334+ENST00000455086+ENST00000422745+ENST00000487714+ENST00000175506+ENST00000394308+ENST00000394309__exon_number_008__gene_id_ENSG00000070669	ASNS	ENSG00000070669.7	-3.36678512912978	-12.493621888288	9.38998342860774e-25	1.5196253443327e-22
ENSG00000159216.11	ENSG00000159216	ENSG00000159216_012	chr21	dexseq_prepare_annotation2.py	exon	36231771	36231875	.	-	.	ENST00000467577+ENST00000437180+ENST00000482318+ENST00000399237+ENST00000399240+ENST00000300305+ENST00000358356+ENST00000486278+ENST00000325074+ENST00000344691__exon_number_012__gene_id_ENSG00000159216	RUNX1	ENSG00000159216.11	1.5764330485683	13.5458707646697	9.43106526357607e-25	1.52446113487945e-22
ENSG00000067221.10	ENSG00000067221	ENSG00000067221_011	chr15	dexseq_prepare_annotation2.py	exon	74278842	74280939	.	-	.	ENST00000563229__exon_number_011__gene_id_ENSG00000067221	STOML1	ENSG00000067221.10	-1.14434286771373	-14.3049529871118	9.47194987200259e-25	1.52925361023626e-22
ENSG00000105135.30	ENSG00000105135	ENSG00000105135_031	chr19	dexseq_prepare_annotation2.py	exon	15233616	15233702	.	-	.	ENST00000533086__exon_number_031__gene_id_ENSG00000105135	ILVBL	ENSG00000105135.30	0.876298765793655	12.6425900951524	9.61980137884896e-25	1.55128415529085e-22
ENSG00000136758.18	ENSG00000136758	ENSG00000136758_019	chr10	dexseq_prepare_annotation2.py	exon	27425267	27425314	.	-	.	ENST00000375972+ENST00000376016+ENST00000427324+ENST00000396296+ENST00000326799__exon_number_019__gene_id_ENSG00000136758	YME1L1	ENSG00000136758.18	-3.9251915049339	-16.4131669527036	9.84621785777139e-25	1.58591691017309e-22
ENSG00000134853.ENSG00000145216.18	ENSG00000134853+ENSG00000145216	ENSG00000134853+ENSG00000145216_019	chr4	dexseq_prepare_annotation2.py	exon	54256688	54256764	.	+	.	ENST00000513975+ENST00000507166+ENST00000337488+ENST00000306932+ENST00000511376+ENST00000358575+ENST00000514543+ENST00000507922+ENST00000505125__exon_number_019__gene_id_ENSG00000134853+ENSG00000145216		ENSG00000134853.ENSG00000145216.18	2.7422766451185	12.1773497818389	9.86000245294048e-25	1.5862599454522e-22
ENSG00000187527.14	ENSG00000187527	ENSG00000187527_015	chr3	dexseq_prepare_annotation2.py	exon	193031153	193031821	.	-	.	ENST00000488957__exon_number_015__gene_id_ENSG00000187527	ATP13A5	ENSG00000187527.14	1.98833718643523	13.1301771922426	9.88851914930249e-25	1.58896944719896e-22
ENSG00000137509.37	ENSG00000137509	ENSG00000137509_038	chr11	dexseq_prepare_annotation2.py	exon	82611824	82611874	.	-	.	ENST00000532809+ENST00000529671__exon_number_038__gene_id_ENSG00000137509	PRCP	ENSG00000137509.37	1.87232430918487	13.8695922918341	1.0223522063513e-24	1.64086323515366e-22
ENSG00000167261.15	ENSG00000167261	ENSG00000167261_016	chr16	dexseq_prepare_annotation2.py	exon	68025967	68026075	.	-	.	ENST00000412757+ENST00000575203+ENST00000393847+ENST00000268795+ENST00000573808+ENST00000572888__exon_number_016__gene_id_ENSG00000167261	DPEP2	ENSG00000167261.15	-1.69889699868391	-13.860811361642	1.06505910981411e-24	1.7073938754185e-22
ENSG00000268614.ENSG00000090674.ENSG00000032444.57	ENSG00000268614+ENSG00000090674+ENSG00000032444	ENSG00000268614+ENSG00000090674+ENSG00000032444_058	chr19	dexseq_prepare_annotation2.py	exon	7600675	7600818	.	+	.	ENST00000600737+ENST00000414982__exon_number_058__gene_id_ENSG00000268614+ENSG00000090674+ENSG00000032444		ENSG00000268614.ENSG00000090674.ENSG00000032444.57	-1.75177063968274	-13.677727006726	1.09109298276521e-24	1.74707092039168e-22
ENSG00000117748.18	ENSG00000117748	ENSG00000117748_019	chr1	dexseq_prepare_annotation2.py	exon	28241100	28241137	.	-	.	ENST00000373912__exon_number_019__gene_id_ENSG00000117748	RPA2	ENSG00000117748.18	1.74022512348148	15.1096934445826	1.09988212563388e-24	1.75907469970797e-22
ENSG00000140694.49	ENSG00000140694	ENSG00000140694_050	chr16	dexseq_prepare_annotation2.py	exon	14724118	14724124	.	-	.	ENST00000341484+ENST00000437198__exon_number_050__gene_id_ENSG00000140694	PARN	ENSG00000140694.49	-2.92298984975052	-12.7761254614049	1.21954464145905e-24	1.94816530911386e-22
ENSG00000100949.6	ENSG00000100949	ENSG00000100949_007	chr14	dexseq_prepare_annotation2.py	exon	24734776	24734961	.	-	.	ENST00000560243+ENST00000561055+ENST00000216840+ENST00000560521+ENST00000560777+ENST00000559551+ENST00000559974+ENST00000560998+ENST00000558376+ENST00000399409__exon_number_007__gene_id_ENSG00000100949	RABGGTA	ENSG00000100949.6	1.68380141199705	12.1925229599536	1.26789274075319e-24	2.02302468575301e-22
ENSG00000007516	ENSG00000007516	ENSG00000007516_001	chr16	dexseq_prepare_annotation2.py	exon	1383602	1383638	.	+	.	ENST00000426824__exon_number_001__gene_id_ENSG00000007516	BAIAP3	ENSG00000007516	-2.28689365245516	-14.2304627250611	1.30942981208417e-24	2.08685393107836e-22
ENSG00000148343.24	ENSG00000148343	ENSG00000148343_025	chr9	dexseq_prepare_annotation2.py	exon	131825523	131825565	.	+	.	ENST00000495975+ENST00000439290+ENST00000277475+ENST00000494608+ENST00000358369__exon_number_025__gene_id_ENSG00000148343	FAM73B	ENSG00000148343.24	-1.80117914490153	-12.4377500447312	1.3163728044071e-24	2.09546535436514e-22
ENSG00000196547.78	ENSG00000196547	ENSG00000196547_079	chr15	dexseq_prepare_annotation2.py	exon	91460882	91461073	.	+	.	ENST00000559558__exon_number_079__gene_id_ENSG00000196547	MAN2A2	ENSG00000196547.78	2.20985320001291	12.7552340431434	1.37274621576388e-24	2.18091332335934e-22
ENSG00000159216.13	ENSG00000159216	ENSG00000159216_014	chr21	dexseq_prepare_annotation2.py	exon	36252903	36253010	.	-	.	ENST00000437180+ENST00000482318+ENST00000399237+ENST00000399240+ENST00000300305+ENST00000358356+ENST00000486278+ENST00000455571+ENST00000325074+ENST00000344691__exon_number_014__gene_id_ENSG00000159216	RUNX1	ENSG00000159216.13	1.51681409307654	13.4699339466469	1.37325607673524e-24	2.18091332335934e-22
ENSG00000102893.68	ENSG00000102893	ENSG00000102893_069	chr16	dexseq_prepare_annotation2.py	exon	47733657	47734254	.	+	.	ENST00000455779+ENST00000323584+ENST00000566319+ENST00000299167__exon_number_069__gene_id_ENSG00000102893	PHKB	ENSG00000102893.68	-1.96335801831733	-11.4609960299528	1.49110953659489e-24	2.36532029439597e-22
ENSG00000063978.ENSG00000206113.ENSG00000125386.ENSG00000249428.6	ENSG00000063978+ENSG00000206113+ENSG00000125386+ENSG00000249428	ENSG00000063978+ENSG00000206113+ENSG00000125386+ENSG00000249428_007	chr4	dexseq_prepare_annotation2.py	exon	2444857	2444923	.	+	.	ENST00000511731__exon_number_007__gene_id_ENSG00000063978+ENSG00000206113+ENSG00000125386+ENSG00000249428		ENSG00000063978.ENSG00000206113.ENSG00000125386.ENSG00000249428.6	-4.18973115360901	-11.1689363359069	1.49336557034983e-24	2.36614125985243e-22
ENSG00000062485.ENSG00000257727.ENSG00000135473.ENSG00000144785.116	ENSG00000062485+ENSG00000257727+ENSG00000135473+ENSG00000144785	ENSG00000062485+ENSG00000257727+ENSG00000135473+ENSG00000144785_117	chr12	dexseq_prepare_annotation2.py	exon	56709835	56709843	.	-	.	ENST00000273308+ENST00000548360+ENST00000551720__exon_number_117__gene_id_ENSG00000062485+ENSG00000257727+ENSG00000135473+ENSG00000144785		ENSG00000062485.ENSG00000257727.ENSG00000135473.ENSG00000144785.116	-3.89784505171727	-12.5672132407794	1.496563061198e-24	2.36845025951431e-22
ENSG00000227195.18	ENSG00000227195	ENSG00000227195_019	chr20	dexseq_prepare_annotation2.py	exon	26172429	26172449	.	-	.	ENST00000609914+ENST00000594150+ENST00000596223+ENST00000601901+ENST00000596537+ENST00000598448+ENST00000608521+ENST00000598150+ENST00000608084+ENST00000600225+ENST00000427348+ENST00000432499+ENST00000609012+ENST00000600263+ENST00000596767+ENST00000594130+ENST00000596058+ENST00000597361+ENST00000597267+ENST00000596111+ENST00000601079+ENST00000609202+ENST00000608487+ENST00000598451+ENST00000601119…	MIR663A	ENSG00000227195.18	1.15791931678666	11.7346952074069	1.50188386742946e-24	2.3741103369193e-22
ENSG00000163491.46	ENSG00000163491	ENSG00000163491_047	chr3	dexseq_prepare_annotation2.py	exon	27350417	27350496	.	-	.	ENST00000429845+ENST00000341435__exon_number_047__gene_id_ENSG00000163491	NEK10	ENSG00000163491.46	-1.87458918988178	-11.7646508072391	1.54822093162382e-24	2.44451871759626e-22
ENSG00000133958.57	ENSG00000133958	ENSG00000133958_058	chr14	dexseq_prepare_annotation2.py	exon	94173251	94173618	.	+	.	ENST00000256339+ENST00000553484+ENST00000554549__exon_number_058__gene_id_ENSG00000133958	UNC79	ENSG00000133958.57	-1.46560087155121	-13.4446276001173	1.55665710744128e-24	2.45499075659421e-22
ENSG00000158286.27	ENSG00000158286	ENSG00000158286_028	chr1	dexseq_prepare_annotation2.py	exon	6271977	6271982	.	+	.	ENST00000377948+ENST00000377939+ENST00000496676+ENST00000492476__exon_number_028__gene_id_ENSG00000158286	RNF207	ENSG00000158286.27	4.13385073094729	12.7304079823495	1.58006900315453e-24	2.48650348062462e-22
ENSG00000065357.130	ENSG00000065357	ENSG00000065357_131	chr12	dexseq_prepare_annotation2.py	exon	56347469	56347579	.	+	.	ENST00000402956+ENST00000552478+ENST00000549079+ENST00000548491+ENST00000551739+ENST00000551296+ENST00000331886+ENST00000394147+ENST00000551156__exon_number_131__gene_id_ENSG00000065357	DGKA	ENSG00000065357.130	5.8433423470422	13.0421928283964	1.5806600412223e-24	2.48650348062462e-22
ENSG00000018189.16	ENSG00000018189	ENSG00000018189_017	chr4	dexseq_prepare_annotation2.py	exon	71639228	71639289	.	+	.	ENST00000417478+ENST00000381006+ENST00000502653+ENST00000226328+ENST00000536664+ENST00000513597__exon_number_017__gene_id_ENSG00000018189	RUFY3	ENSG00000018189.16	-1.44578758230719	-12.9298720044739	1.58211943470821e-24	2.48650348062462e-22
ENSG00000050438.23	ENSG00000050438	ENSG00000050438_024	chr12	dexseq_prepare_annotation2.py	exon	51851135	51851227	.	+	.	ENST00000514353+ENST00000319957+ENST00000552001+ENST00000547697+ENST00000535225+ENST00000453097+ENST00000551071+ENST00000604314+ENST00000394856+ENST00000358657__exon_number_024__gene_id_ENSG00000050438	SLC4A8	ENSG00000050438.23	-3.85996412975972	-14.6992036055085	1.60927177645421e-24	2.52625970692904e-22
ENSG00000131558.17	ENSG00000131558	ENSG00000131558_018	chr7	dexseq_prepare_annotation2.py	exon	133160082	133160227	.	+	.	ENST00000393161+ENST00000462055+ENST00000253861+ENST00000539845+ENST00000486013+ENST00000479839+ENST00000486409__exon_number_018__gene_id_ENSG00000131558	EXOC4	ENSG00000131558.17	-3.97322188157321	-11.6906576435527	1.62547803262902e-24	2.54876079118557e-22
ENSG00000260565.4	ENSG00000260565	ENSG00000260565_005	chr16	dexseq_prepare_annotation2.py	exon	2713083	2713084	.	-	.	ENST00000568395+ENST00000569465+ENST00000562807__exon_number_005__gene_id_ENSG00000260565	ERVK13-1	ENSG00000260565.4	2.31374847459204	16.8142270005985	1.68270361916427e-24	2.63545466834425e-22
ENSG00000072609.ENSG00000196458.ENSG00000090615.38	ENSG00000072609+ENSG00000196458+ENSG00000090615	ENSG00000072609+ENSG00000196458+ENSG00000090615_039	chr12	dexseq_prepare_annotation2.py	exon	133405389	133405426	.	-	.	ENST00000537317+ENST00000545875+ENST00000456883__exon_number_039__gene_id_ENSG00000072609+ENSG00000196458+ENSG00000090615		ENSG00000072609.ENSG00000196458.ENSG00000090615.38	-6.9245645855745	-14.1615928753734	1.76756776518112e-24	2.76518707522352e-22
ENSG00000145740.27	ENSG00000145740	ENSG00000145740_028	chr5	dexseq_prepare_annotation2.py	exon	68419253	68419366	.	+	.	ENST00000507354__exon_number_028__gene_id_ENSG00000145740	SLC30A5	ENSG00000145740.27	-2.04363942214663	-16.7946087838049	1.78398766552366e-24	2.78767018646116e-22
ENSG00000074181.3	ENSG00000074181	ENSG00000074181_004	chr19	dexseq_prepare_annotation2.py	exon	15273276	15273373	.	-	.	ENST00000263388+ENST00000597756+ENST00000595514__exon_number_004__gene_id_ENSG00000074181	NOTCH3	ENSG00000074181.3	1.95912779908235	11.9336850280244	1.87442265649044e-24	2.92562553688438e-22
ENSG00000263072.26	ENSG00000263072	ENSG00000263072_027	chr16	dexseq_prepare_annotation2.py	exon	3184858	3184874	.	-	.	ENST00000571963+ENST00000576590__exon_number_027__gene_id_ENSG00000263072	RP11-473M20.14	ENSG00000263072.26	-2.01420276738006	-12.8926021380363	1.93855293091174e-24	3.02225509227813e-22
ENSG00000050438.1	ENSG00000050438	ENSG00000050438_002	chr12	dexseq_prepare_annotation2.py	exon	51785132	51785272	.	+	.	ENST00000535225+ENST00000604314__exon_number_002__gene_id_ENSG00000050438	SLC4A8	ENSG00000050438.1	2.76273425200198	14.6417163224495	2.02710344229809e-24	3.15669175980661e-22
ENSG00000090659.24	ENSG00000090659	ENSG00000090659_025	chr19	dexseq_prepare_annotation2.py	exon	7812421	7812450	.	-	.	ENST00000394173+ENST00000301357__exon_number_025__gene_id_ENSG00000090659	CD209	ENSG00000090659.24	2.8937741398561	19.2693736597412	2.10529213834232e-24	3.27470372462634e-22
ENSG00000204661.18	ENSG00000204661	ENSG00000204661_019	chr5	dexseq_prepare_annotation2.py	exon	179071843	179071945	.	-	.	ENST00000513845+ENST00000511063+ENST00000513142+ENST00000514664+ENST00000512899+ENST00000448248__exon_number_019__gene_id_ENSG00000204661	C5orf60	ENSG00000204661.18	2.63795019034174	14.9382161403628	2.11866862715999e-24	3.29174835801777e-22
ENSG00000108309.16	ENSG00000108309	ENSG00000108309_017	chr17	dexseq_prepare_annotation2.py	exon	42393753	42393757	.	+	.	ENST00000426726+ENST00000590941+ENST00000590834+ENST00000225441__exon_number_017__gene_id_ENSG00000108309	RUNDC3A	ENSG00000108309.16	1.20539207128185	13.3819323139355	2.12418001181556e-24	3.29654814308019e-22
ENSG00000163810.21	ENSG00000163810	ENSG00000163810_022	chr3	dexseq_prepare_annotation2.py	exon	44952450	44952619	.	+	.	ENST00000296125__exon_number_022__gene_id_ENSG00000163810	TGM4	ENSG00000163810.21	-1.40028026993231	-14.3571082104713	2.14512059329739e-24	3.32525453427739e-22
ENSG00000127329.31	ENSG00000127329	ENSG00000127329_032	chr12	dexseq_prepare_annotation2.py	exon	70965604	70965867	.	-	.	ENST00000538708+ENST00000550857+ENST00000334414+ENST00000548122+ENST00000261266+ENST00000551525+ENST00000550358+ENST00000451516__exon_number_032__gene_id_ENSG00000127329	PTPRB	ENSG00000127329.31	-5.70170642080567	-13.2348125418354	2.16435278707758e-24	3.35125036836882e-22
ENSG00000114416.2	ENSG00000114416	ENSG00000114416_003	chr3	dexseq_prepare_annotation2.py	exon	180586539	180586624	.	+	.	ENST00000465551__exon_number_003__gene_id_ENSG00000114416	FXR1	ENSG00000114416.2	-1.85813047572864	-11.6399901721973	2.32406324819433e-24	3.59445432123856e-22
ENSG00000113575.ENSG00000272772.ENSG00000113558.ENSG00000273345.ENSG00000006837.84	ENSG00000113575+ENSG00000272772+ENSG00000113558+ENSG00000273345+ENSG00000006837	ENSG00000113575+ENSG00000272772+ENSG00000113558+ENSG00000273345+ENSG00000006837_085	chr5	dexseq_prepare_annotation2.py	exon	133706689	133706695	.	-	.	ENST00000609383+ENST00000518409+ENST00000536186+ENST00000520693+ENST00000522501+ENST00000523054+ENST00000520515+ENST00000609654+ENST00000519312+ENST00000435240+ENST00000521755__exon_number_085__gene_id_ENSG00000113575+ENSG00000272772+ENSG00000113558+ENSG00000273345+ENSG00000006837		ENSG00000113575.ENSG00000272772.ENSG00000113558.ENSG00000273345.ENSG00000006837.84	-3.48697806848678	-11.019233799102	2.3502905415838e-24	3.63089209513257e-22
ENSG00000085760.37	ENSG00000085760	ENSG00000085760_038	chr2	dexseq_prepare_annotation2.py	exon	55496349	55496353	.	-	.	ENST00000441307+ENST00000446660+ENST00000403721+ENST00000263629__exon_number_038__gene_id_ENSG00000085760	MTIF2	ENSG00000085760.37	-1.63611400894167	-13.2179343298648	2.35868105051438e-24	3.63972298206529e-22
ENSG00000226742.13	ENSG00000226742	ENSG00000226742_014	chr18	dexseq_prepare_annotation2.py	exon	77730818	77730822	.	+	.	ENST00000451882__exon_number_014__gene_id_ENSG00000226742	HSBP1L1	ENSG00000226742.13	3.04191046570617	15.6520924376465	2.47827546203909e-24	3.8195308624404e-22
ENSG00000100297.37	ENSG00000100297	ENSG00000100297_038	chr22	dexseq_prepare_annotation2.py	exon	35820147	35820494	.	+	.	ENST00000382011+ENST00000493076+ENST00000216122__exon_number_038__gene_id_ENSG00000100297	MCM5	ENSG00000100297.37	-1.60375538208055	-18.1753364820173	2.48081620713527e-24	3.8195308624404e-22
ENSG00000104324.18	ENSG00000104324	ENSG00000104324_019	chr8	dexseq_prepare_annotation2.py	exon	98041697	98041722	.	+	.	ENST00000522617+ENST00000220763__exon_number_019__gene_id_ENSG00000104324	CPQ	ENSG00000104324.18	-2.59980563527643	-14.0819202193864	2.50277272853745e-24	3.84898165731223e-22
ENSG00000151150.41	ENSG00000151150	ENSG00000151150_042	chr10	dexseq_prepare_annotation2.py	exon	61844915	61845011	.	-	.	ENST00000503366+ENST00000355288+ENST00000280772+ENST00000373827__exon_number_042__gene_id_ENSG00000151150	ANK3	ENSG00000151150.41	-1.87068947014174	-12.3230629067078	2.63407663334664e-24	4.04634009061374e-22
ENSG00000142621.45	ENSG00000142621	ENSG00000142621_046	chr1	dexseq_prepare_annotation2.py	exon	15671956	15672019	.	+	.	ENST00000529606+ENST00000358897+ENST00000314740+ENST00000532408+ENST00000444385+ENST00000471347+ENST00000417793+ENST00000314668+ENST00000375998+ENST00000375999__exon_number_046__gene_id_ENSG00000142621	FHAD1	ENSG00000142621.45	-4.46877791193005	-12.6327832460325	2.74809378109231e-24	4.21672838656151e-22
ENSG00000174233	ENSG00000174233	ENSG00000174233_001	chr12	dexseq_prepare_annotation2.py	exon	49159975	49159976	.	-	.	ENST00000357869__exon_number_001__gene_id_ENSG00000174233	ADCY6	ENSG00000174233	1.30901508545509	12.821060321983	2.8640340532877e-24	4.3896804814709e-22
ENSG00000131558.15	ENSG00000131558	ENSG00000131558_016	chr7	dexseq_prepare_annotation2.py	exon	133080893	133081168	.	+	.	ENST00000486409__exon_number_016__gene_id_ENSG00000131558	EXOC4	ENSG00000131558.15	-4.79099333393163	-11.6009754757338	3.05998142142783e-24	4.68473173678956e-22
ENSG00000102897	ENSG00000102897	ENSG00000102897_001	chr16	dexseq_prepare_annotation2.py	exon	20911190	20911223	.	+	.	ENST00000564457__exon_number_001__gene_id_ENSG00000102897	LYRM1	ENSG00000102897	-2.20753217716995	-14.8329146201646	3.17476225540527e-24	4.854996261207e-22
ENSG00000103671.8	ENSG00000103671	ENSG00000103671_009	chr15	dexseq_prepare_annotation2.py	exon	64685540	64685633	.	+	.	ENST00000558442+ENST00000559833__exon_number_009__gene_id_ENSG00000103671	TRIP4	ENSG00000103671.8	-1.36931038021379	-15.5736008871956	3.24715100811388e-24	4.95829551466325e-22
ENSG00000010322.43	ENSG00000010322	ENSG00000010322_044	chr3	dexseq_prepare_annotation2.py	exon	52523589	52523694	.	+	.	ENST00000479054+ENST00000489895+ENST00000345716+ENST00000467594__exon_number_044__gene_id_ENSG00000010322	NISCH	ENSG00000010322.43	-1.311580226925	-12.516179126867	3.24959743655879e-24	4.95829551466325e-22
ENSG00000185811.19	ENSG00000185811	ENSG00000185811_020	chr7	dexseq_prepare_annotation2.py	exon	50450238	50450405	.	+	.	ENST00000439701+ENST00000438033+ENST00000357364+ENST00000331340+ENST00000343574+ENST00000471793+ENST00000440768+ENST00000359197__exon_number_020__gene_id_ENSG00000185811	IKZF1	ENSG00000185811.19	2.33351624544238	17.2543004529321	3.28204823386786e-24	5.00220168839998e-22
ENSG00000141524.ENSG00000204282.55	ENSG00000141524+ENSG00000204282	ENSG00000141524+ENSG00000204282_056	chr17	dexseq_prepare_annotation2.py	exon	76122358	76122447	.	-	.	ENST00000590602+ENST00000586126+ENST00000322914+ENST00000589271+ENST00000586697+ENST00000588792+ENST00000590162+ENST00000592063+ENST00000588087+ENST00000392467+ENST00000592594+ENST00000306591+ENST00000593044+ENST00000322933+ENST00000591594+ENST00000589553__exon_number_056__gene_id_ENSG00000141524+ENSG00000204282		ENSG00000141524.ENSG00000204282.55	-1.83778963533611	-13.0202987696736	3.34568582057613e-24	5.09348855970775e-22
ENSG00000165949.9	ENSG00000165949	ENSG00000165949_010	chr14	dexseq_prepare_annotation2.py	exon	94577101	94577107	.	+	.	ENST00000444961+ENST00000555081+ENST00000555819+ENST00000554800+ENST00000557700+ENST00000557098+ENST00000298902+ENST00000448882+ENST00000554448+ENST00000556544__exon_number_010__gene_id_ENSG00000165949	IFI27	ENSG00000165949.9	-2.2320498291084	-13.8009643563182	3.40795009125862e-24	5.18248303095611e-22
ENSG00000113575.ENSG00000272772.ENSG00000113558.ENSG00000273345.ENSG00000006837.38	ENSG00000113575+ENSG00000272772+ENSG00000113558+ENSG00000273345+ENSG00000006837	ENSG00000113575+ENSG00000272772+ENSG00000113558+ENSG00000273345+ENSG00000006837_039	chr5	dexseq_prepare_annotation2.py	exon	133534777	133534895	.	-	.	ENST00000472253+ENST00000481195__exon_number_039__gene_id_ENSG00000113575+ENSG00000272772+ENSG00000113558+ENSG00000273345+ENSG00000006837		ENSG00000113575.ENSG00000272772.ENSG00000113558.ENSG00000273345.ENSG00000006837.38	2.31500292028034	10.9695151488818	3.529837771234e-24	5.36184721181095e-22
ENSG00000104490.18	ENSG00000104490	ENSG00000104490_019	chr8	dexseq_prepare_annotation2.py	exon	102731542	102731542	.	-	.	ENST00000311028+ENST00000522448+ENST00000220931+ENST00000518166+ENST00000522252+ENST00000520690+ENST00000517822+ENST00000520425+ENST00000521599+ENST00000518727+ENST00000395923+ENST00000524209+ENST00000522951+ENST00000519508__exon_number_019__gene_id_ENSG00000104490	NCALD	ENSG00000104490.18	1.43527948037169	11.7140738420649	3.61418962520684e-24	5.48385786576952e-22
ENSG00000165949.29	ENSG00000165949	ENSG00000165949_030	chr14	dexseq_prepare_annotation2.py	exon	94583026	94583027	.	+	.	ENST00000557035+ENST00000444961+ENST00000557634+ENST00000557098+ENST00000298902+ENST00000448882+ENST00000555121+ENST00000555744__exon_number_030__gene_id_ENSG00000165949	IFI27	ENSG00000165949.29	3.39948585073642	13.7871091888048	3.62913720840581e-24	5.50040602979572e-22
ENSG00000230493.ENSG00000072134.39	ENSG00000230493+ENSG00000072134	ENSG00000230493+ENSG00000072134_040	chr17	dexseq_prepare_annotation2.py	exon	19186414	19186493	.	+	.	ENST00000395628+ENST00000577195+ENST00000571254+ENST00000495155+ENST00000395620+ENST00000577692+ENST00000583197+ENST00000347697+ENST00000395626+ENST00000584707+ENST00000584150+ENST00000582015+ENST00000584633+ENST00000314728+ENST00000581024__exon_number_040__gene_id_ENSG00000230493+ENSG00000072134		ENSG00000230493.ENSG00000072134.39	-1.8861069992464	-13.4207614734155	3.766835547434e-24	5.70275437722369e-22
ENSG00000050438.7	ENSG00000050438	ENSG00000050438_008	chr12	dexseq_prepare_annotation2.py	exon	51813884	51813992	.	+	.	ENST00000548352__exon_number_008__gene_id_ENSG00000050438	SLC4A8	ENSG00000050438.7	2.81033876325461	14.4850184442158	3.81110327415472e-24	5.76336209913644e-22
ENSG00000257062.ENSG00000111700.ENSG00000134538.ENSG00000205754.ENSG00000257046.39	ENSG00000257062+ENSG00000111700+ENSG00000134538+ENSG00000205754+ENSG00000257046	ENSG00000257062+ENSG00000111700+ENSG00000134538+ENSG00000205754+ENSG00000257046_040	chr12	dexseq_prepare_annotation2.py	exon	21207524	21207527	.	+	.	ENST00000543498+ENST00000585342+ENST00000545916+ENST00000593147+ENST00000381541+ENST00000554957+ENST00000421593__exon_number_040__gene_id_ENSG00000257062+ENSG00000111700+ENSG00000134538+ENSG00000205754+ENSG00000257046		ENSG00000257062.ENSG00000111700.ENSG00000134538.ENSG00000205754.ENSG00000257046.39	2.07810875503159	12.0684828275885	3.97204889849964e-24	6.00008625119308e-22
ENSG00000266967.ENSG00000267060.ENSG00000108825.16	ENSG00000266967+ENSG00000267060+ENSG00000108825	ENSG00000266967+ENSG00000267060+ENSG00000108825_017	chr17	dexseq_prepare_annotation2.py	exon	41107242	41107278	.	-	.	ENST00000474578+ENST00000483535+ENST00000486493+ENST00000486664__exon_number_017__gene_id_ENSG00000266967+ENSG00000267060+ENSG00000108825		ENSG00000266967.ENSG00000267060.ENSG00000108825.16	-1.82414496188187	-11.8190591884015	4.01642686037941e-24	6.06039628578956e-22
ENSG00000006025.4	ENSG00000006025	ENSG00000006025_005	chr17	dexseq_prepare_annotation2.py	exon	45885557	45885581	.	-	.	ENST00000579728+ENST00000583167+ENST00000007414+ENST00000392507__exon_number_005__gene_id_ENSG00000006025	OSBPL7	ENSG00000006025.4	2.09823240361502	13.9697938640554	4.0884716680786e-24	6.162273083505e-22
ENSG00000174485.33	ENSG00000174485	ENSG00000174485_034	chr15	dexseq_prepare_annotation2.py	exon	66015186	66015286	.	-	.	ENST00000568515+ENST00000431932+ENST00000443035+ENST00000564674__exon_number_034__gene_id_ENSG00000174485	DENND4A	ENSG00000174485.33	-3.43299946361402	-15.1086299973022	4.113930701757e-24	6.19378661837647e-22
ENSG00000103343.ENSG00000103351.ENSG00000263212.ENSG00000262621.ENSG00000122390.13	ENSG00000103343+ENSG00000103351+ENSG00000263212+ENSG00000262621+ENSG00000122390	ENSG00000103343+ENSG00000103351+ENSG00000263212+ENSG00000262621+ENSG00000122390_014	chr16	dexseq_prepare_annotation2.py	exon	3455044	3455079	.	+	.	ENST00000344823__exon_number_014__gene_id_ENSG00000103343+ENSG00000103351+ENSG00000263212+ENSG00000262621+ENSG00000122390		ENSG00000103343.ENSG00000103351.ENSG00000263212.ENSG00000262621.ENSG00000122390.13	1.22179875675485	11.0540251355671	4.14954245432533e-24	6.24049918962475e-22
ENSG00000091128.17	ENSG00000091128	ENSG00000091128_018	chr7	dexseq_prepare_annotation2.py	exon	107698277	107698373	.	-	.	ENST00000422975+ENST00000205386+ENST00000388781+ENST00000388780__exon_number_018__gene_id_ENSG00000091128	LAMB4	ENSG00000091128.17	1.55394571126081	12.5559697700752	4.24918528645521e-24	6.38329873115246e-22
ENSG00000013441.20	ENSG00000013441	ENSG00000013441_021	chr2	dexseq_prepare_annotation2.py	exon	201722441	201722607	.	-	.	ENST00000409769+ENST00000321356+ENST00000473565+ENST00000409403+ENST00000461981+ENST00000434813+ENST00000432425__exon_number_021__gene_id_ENSG00000013441	CLK1	ENSG00000013441.20	-2.70812008579385	-13.3947191554277	4.27251243346362e-24	6.41126526716316e-22
ENSG00000102897.1	ENSG00000102897	ENSG00000102897_002	chr16	dexseq_prepare_annotation2.py	exon	20911224	20911326	.	+	.	ENST00000568663+ENST00000564457__exon_number_002__gene_id_ENSG00000102897	LYRM1	ENSG00000102897.1	-2.1044213230212	-14.7551364567624	4.28394411946411e-24	6.42133971906854e-22
ENSG00000141646.ENSG00000267699.ENSG00000141642.47	ENSG00000141646+ENSG00000267699+ENSG00000141642	ENSG00000141646+ENSG00000267699+ENSG00000141642_048	chr18	dexseq_prepare_annotation2.py	exon	48593389	48593482	.	+	.	ENST00000591126+ENST00000588745+ENST00000398417+ENST00000342988+ENST00000590499__exon_number_048__gene_id_ENSG00000141646+ENSG00000267699+ENSG00000141642		ENSG00000141646.ENSG00000267699.ENSG00000141642.47	-1.30228731146164	-13.3886588765018	4.39965402574443e-24	6.58752598312315e-22
ENSG00000156261.6	ENSG00000156261	ENSG00000156261_007	chr21	dexseq_prepare_annotation2.py	exon	30433698	30433738	.	-	.	ENST00000286788+ENST00000540844+ENST00000542732+ENST00000470450+ENST00000496121__exon_number_007__gene_id_ENSG00000156261	CCT8	ENSG00000156261.6	2.99361912264053	15.4730665138075	4.59517656090747e-24	6.87271775240867e-22
ENSG00000170266.ENSG00000188167.49	ENSG00000170266+ENSG00000188167	ENSG00000170266+ENSG00000188167_050	chr3	dexseq_prepare_annotation2.py	exon	33138285	33138293	.	-	.	ENST00000342462+ENST00000416695+ENST00000399402__exon_number_050__gene_id_ENSG00000170266+ENSG00000188167		ENSG00000170266.ENSG00000188167.49	1.52976971724099	12.0448142622713	4.61018463420174e-24	6.88759560119385e-22
ENSG00000108349.14	ENSG00000108349	ENSG00000108349_015	chr17	dexseq_prepare_annotation2.py	exon	38318978	38319154	.	+	.	ENST00000264645+ENST00000474190+ENST00000418132__exon_number_015__gene_id_ENSG00000108349	CASC3	ENSG00000108349.14	-3.21831230881201	-12.2962437881433	4.7322350678892e-24	7.06218628777329e-22
ENSG00000123384.14	ENSG00000123384	ENSG00000123384_015	chr12	dexseq_prepare_annotation2.py	exon	57549877	57550066	.	+	.	ENST00000243077__exon_number_015__gene_id_ENSG00000123384	LRP1	ENSG00000123384.14	-1.57720646947014	-12.2882042366925	4.96463087035617e-24	7.40088888661649e-22
ENSG00000178031.4	ENSG00000178031	ENSG00000178031_005	chr9	dexseq_prepare_annotation2.py	exon	18474167	18474230	.	+	.	ENST00000380570+ENST00000380566+ENST00000380548+ENST00000431052+ENST00000327883__exon_number_005__gene_id_ENSG00000178031	ADAMTSL1	ENSG00000178031.4	-1.79001380991839	-16.445288072738	5.089104033987e-24	7.57814361419839e-22
ENSG00000088340.15	ENSG00000088340	ENSG00000088340_016	chr20	dexseq_prepare_annotation2.py	exon	34151777	34152457	.	-	.	ENST00000400461+ENST00000434828+ENST00000262870+ENST00000411519__exon_number_016__gene_id_ENSG00000088340	FER1L4	ENSG00000088340.15	-3.67344934582468	-15.4342852114432	5.25558364829324e-24	7.81749400310005e-22
ENSG00000183185.6	ENSG00000183185	ENSG00000183185_007	chr3	dexseq_prepare_annotation2.py	exon	97731188	97731265	.	-	.	ENST00000470589+ENST00000472788__exon_number_007__gene_id_ENSG00000183185	GABRR3	ENSG00000183185.6	-1.59235490525615	-17.0827218061994	5.28342829661389e-24	7.85033233028428e-22
ENSG00000163491.22	ENSG00000163491	ENSG00000163491_023	chr3	dexseq_prepare_annotation2.py	exon	27243919	27244048	.	-	.	ENST00000295720+ENST00000574215+ENST00000357467+ENST00000429845+ENST00000383771+ENST00000383770__exon_number_023__gene_id_ENSG00000163491	NEK10	ENSG00000163491.22	1.19680793444673	11.5862368904648	5.34437603448849e-24	7.93223131321687e-22
ENSG00000123607.31	ENSG00000123607	ENSG00000123607_032	chr2	dexseq_prepare_annotation2.py	exon	166775786	166775943	.	-	.	ENST00000243344__exon_number_032__gene_id_ENSG00000123607	TTC21B	ENSG00000123607.31	1.66715251095142	12.6067346307896	5.36999538196038e-24	7.9615738722326e-22
ENSG00000158286.24	ENSG00000158286	ENSG00000158286_025	chr1	dexseq_prepare_annotation2.py	exon	6271081	6271094	.	+	.	ENST00000377939+ENST00000496329+ENST00000463453__exon_number_025__gene_id_ENSG00000158286	RNF207	ENSG00000158286.24	3.79220215112836	12.5091734249644	5.54217483618371e-24	8.20790665646476e-22
ENSG00000170921.42	ENSG00000170921	ENSG00000170921_043	chr17	dexseq_prepare_annotation2.py	exon	61499718	61501499	.	+	.	ENST00000583356+ENST00000424789__exon_number_043__gene_id_ENSG00000170921	TANC2	ENSG00000170921.42	-2.39071006249481	-14.6798371239341	5.7299186320762e-24	8.47672951718986e-22
ENSG00000013441.9	ENSG00000013441	ENSG00000013441_010	chr2	dexseq_prepare_annotation2.py	exon	201718055	201718172	.	-	.	ENST00000409769+ENST00000321356+ENST00000473565+ENST00000496205+ENST00000409403+ENST00000461326+ENST00000461981+ENST00000434813+ENST00000472679+ENST00000432425+ENST00000464454__exon_number_010__gene_id_ENSG00000013441	CLK1	ENSG00000013441.9	1.615899283402	13.3303288664961	5.83552798101126e-24	8.62359245167834e-22
ENSG00000100938.50	ENSG00000100938	ENSG00000100938_051	chr14	dexseq_prepare_annotation2.py	exon	24707585	24707593	.	+	.	ENST00000561038+ENST00000559836+ENST00000557854+ENST00000559910+ENST00000558865+ENST00000558007+ENST00000399440+ENST00000559287+ENST00000558748+ENST00000456667+ENST00000559479+ENST00000559104+ENST00000420554+ENST00000348719+ENST00000355299+ENST00000558483+ENST00000558932__exon_number_051__gene_id_ENSG00000100938	GMPR2	ENSG00000100938.50	-1.66531218806593	-14.3744526770905	5.9610189397549e-24	8.79948547459285e-22
ENSG00000258984.ENSG00000184182.ENSG00000132330.80	ENSG00000258984+ENSG00000184182+ENSG00000132330	ENSG00000258984+ENSG00000184182+ENSG00000132330_081	chr2	dexseq_prepare_annotation2.py	exon	238978098	238978104	.	+	.	ENST00000446202+ENST00000482031+ENST00000254663+ENST00000443532+ENST00000449891+ENST00000431487+ENST00000416757+ENST00000480357+ENST00000555827+ENST00000373332+ENST00000480859+ENST00000409736__exon_number_081__gene_id_ENSG00000258984+ENSG00000184182+ENSG00000132330		ENSG00000258984.ENSG00000184182.ENSG00000132330.80	2.7140517970183	12.1196441216089	6.08201945899048e-24	8.96837588761627e-22
ENSG00000137877.47	ENSG00000137877	ENSG00000137877_048	chr15	dexseq_prepare_annotation2.py	exon	42167040	42167254	.	-	.	ENST00000320955__exon_number_048__gene_id_ENSG00000137877	SPTBN5	ENSG00000137877.47	-2.58128688072064	-11.9442167194461	6.16791201369357e-24	9.08518754112269e-22
ENSG00000122966.ENSG00000221323.26	ENSG00000122966+ENSG00000221323	ENSG00000122966+ENSG00000221323_027	chr12	dexseq_prepare_annotation2.py	exon	120148854	120148899	.	-	.	ENST00000543324__exon_number_027__gene_id_ENSG00000122966+ENSG00000221323		ENSG00000122966.ENSG00000221323.26	2.56165740698582	12.1163320847043	6.20687644728823e-24	9.13269735248941e-22
ENSG00000167380.35	ENSG00000167380	ENSG00000167380_036	chr19	dexseq_prepare_annotation2.py	exon	44679187	44679311	.	+	.	ENST00000413984+ENST00000300823+ENST00000588883__exon_number_036__gene_id_ENSG00000167380	ZNF226	ENSG00000167380.35	2.76599936661222	12.241628273275	6.55422069369724e-24	9.63335960123407e-22
ENSG00000207945.ENSG00000100124.19	ENSG00000207945+ENSG00000100124	ENSG00000207945+ENSG00000100124_020	chr22	dexseq_prepare_annotation2.py	exon	38229924	38230735	.	-	.	ENST00000498417__exon_number_020__gene_id_ENSG00000207945+ENSG00000100124		ENSG00000207945.ENSG00000100124.19	-2.94109116709374	-16.3559092199357	6.66994522352651e-24	9.79287545585359e-22
ENSG00000095564.34	ENSG00000095564	ENSG00000095564_035	chr10	dexseq_prepare_annotation2.py	exon	93768586	93768707	.	+	.	ENST00000265990+ENST00000544642__exon_number_035__gene_id_ENSG00000095564	BTAF1	ENSG00000095564.34	-2.82107980012269	-11.8786791638566	6.75783234092449e-24	9.91122042130222e-22
ENSG00000185811.18	ENSG00000185811	ENSG00000185811_019	chr7	dexseq_prepare_annotation2.py	exon	50444492	50445025	.	+	.	ENST00000462201__exon_number_019__gene_id_ENSG00000185811	IKZF1	ENSG00000185811.18	2.25246393065993	16.9893544806106	6.8553479853293e-24	1.00434168659556e-21
ENSG00000163491.13	ENSG00000163491	ENSG00000163491_014	chr3	dexseq_prepare_annotation2.py	exon	27204192	27204229	.	-	.	ENST00000295720+ENST00000357467+ENST00000383770+ENST00000574215+ENST00000429845+ENST00000383771+ENST00000498182__exon_number_014__gene_id_ENSG00000163491	NEK10	ENSG00000163491.13	1.15401261439552	11.549508749475	6.89426457778377e-24	1.00895708798936e-21
ENSG00000113575.ENSG00000272772.ENSG00000113558.ENSG00000273345.ENSG00000006837.71	ENSG00000113575+ENSG00000272772+ENSG00000113558+ENSG00000273345+ENSG00000006837	ENSG00000113575+ENSG00000272772+ENSG00000113558+ENSG00000273345+ENSG00000006837_072	chr5	dexseq_prepare_annotation2.py	exon	133643829	133644157	.	-	.	ENST00000265334+ENST00000609383+ENST00000435211+ENST00000518409+ENST00000536186+ENST00000521118+ENST00000523832+ENST00000520693+ENST00000521755+ENST00000523054+ENST00000520515+ENST00000520592+ENST00000609654+ENST00000519312+ENST00000435240__exon_number_072__gene_id_ENSG00000113575+ENSG00000272772+ENSG00000113558+ENSG00000273345+ENSG00000006837		ENSG00000113575.ENSG00000272772.ENSG00000113558.ENSG00000273345.ENSG00000006837.71	-1.77388616813128	-10.8851474282261	7.02484520796458e-24	1.02696295095554e-21
ENSG00000164924.16	ENSG00000164924	ENSG00000164924_017	chr8	dexseq_prepare_annotation2.py	exon	101936213	101936214	.	-	.	ENST00000523848+ENST00000395958+ENST00000419477+ENST00000395948+ENST00000480304+ENST00000522542+ENST00000457309+ENST00000395956+ENST00000353245+ENST00000518736+ENST00000522819+ENST00000521607+ENST00000395957+ENST00000521309+ENST00000395953+ENST00000395951__exon_number_017__gene_id_ENSG00000164924	YWHAZ	ENSG00000164924.16	1.56196576783145	11.9198081951784	7.20518850016829e-24	1.05219717858198e-21
ENSG00000080823.68	ENSG00000080823	ENSG00000080823_069	chr14	dexseq_prepare_annotation2.py	exon	102718142	102718253	.	-	.	ENST00000519877+ENST00000519569__exon_number_069__gene_id_ENSG00000080823	MOK	ENSG00000080823.68	-1.41816057338642	-12.3765559758917	7.27939659938354e-24	1.06189465741254e-21
ENSG00000178038.54	ENSG00000178038	ENSG00000178038_055	chr3	dexseq_prepare_annotation2.py	exon	46735192	46735194	.	-	.	ENST00000434140__exon_number_055__gene_id_ENSG00000178038	ALS2CL	ENSG00000178038.54	2.71027166293822	19.9426113417784	7.51625593253895e-24	1.09527299912885e-21
ENSG00000257062.ENSG00000111700.ENSG00000134538.ENSG00000205754.ENSG00000257046.20	ENSG00000257062+ENSG00000111700+ENSG00000134538+ENSG00000205754+ENSG00000257046	ENSG00000257062+ENSG00000111700+ENSG00000134538+ENSG00000205754+ENSG00000257046_021	chr12	dexseq_prepare_annotation2.py	exon	21036352	21036536	.	+	.	ENST00000261196+ENST00000381545+ENST00000553473+ENST00000544370+ENST00000540229__exon_number_021__gene_id_ENSG00000257062+ENSG00000111700+ENSG00000134538+ENSG00000205754+ENSG00000257046		ENSG00000257062.ENSG00000111700.ENSG00000134538.ENSG00000205754.ENSG00000257046.20	-1.05595712496482	-11.9664288653227	7.55056772639593e-24	1.09909617033761e-21
ENSG00000146648.37	ENSG00000146648	ENSG00000146648_038	chr7	dexseq_prepare_annotation2.py	exon	55260459	55260503	.	+	.	ENST00000455089+ENST00000275493+ENST00000454757__exon_number_038__gene_id_ENSG00000146648	EGFR	ENSG00000146648.37	1.91784363735761	12.7484396715215	7.6012936469545e-24	1.10529793721309e-21
ENSG00000139908.2	ENSG00000139908	ENSG00000139908_003	chr14	dexseq_prepare_annotation2.py	exon	24674934	24674961	.	+	.	ENST00000556621+ENST00000339917+ENST00000554420__exon_number_003__gene_id_ENSG00000139908	TSSK4	ENSG00000139908.2	-2.02767463625352	-16.3101160611326	7.66429632244844e-24	1.11278068839118e-21
ENSG00000257062.ENSG00000111700.ENSG00000134538.ENSG00000205754.ENSG00000257046.16	ENSG00000257062+ENSG00000111700+ENSG00000134538+ENSG00000205754+ENSG00000257046	ENSG00000257062+ENSG00000111700+ENSG00000134538+ENSG00000205754+ENSG00000257046_017	chr12	dexseq_prepare_annotation2.py	exon	21028316	21028411	.	+	.	ENST00000261196+ENST00000381545+ENST00000553473+ENST00000544370+ENST00000540229__exon_number_017__gene_id_ENSG00000257062+ENSG00000111700+ENSG00000134538+ENSG00000205754+ENSG00000257046		ENSG00000257062.ENSG00000111700.ENSG00000134538.ENSG00000205754.ENSG00000257046.16	-1.01352063192303	-11.9639130987379	7.67106403831025e-24	1.11278068839118e-21
ENSG00000196482.35	ENSG00000196482	ENSG00000196482_036	chr1	dexseq_prepare_annotation2.py	exon	217112924	217113012	.	-	.	ENST00000359162+ENST00000361395+ENST00000586199+ENST00000366938+ENST00000366940+ENST00000493748+ENST00000493603+ENST00000471371+ENST00000361525+ENST00000487276+ENST00000477799+ENST00000459825+ENST00000488947__exon_number_036__gene_id_ENSG00000196482	ESRRG	ENSG00000196482.35	-2.72857604179612	-15.7762970050863	7.67728166461666e-24	1.11278068839118e-21
ENSG00000236963.15	ENSG00000236963	ENSG00000236963_016	chr1	dexseq_prepare_annotation2.py	exon	20755233	20755275	.	-	.	ENST00000426428__exon_number_016__gene_id_ENSG00000236963	LINC01141	ENSG00000236963.15	-1.48895195822692	-15.7733433032538	7.75165310555607e-24	1.12236515172925e-21
ENSG00000175701.4	ENSG00000175701	ENSG00000175701_005	chr2	dexseq_prepare_annotation2.py	exon	110970369	110970400	.	-	.	ENST00000426713+ENST00000414416__exon_number_005__gene_id_ENSG00000175701	LINC00116	ENSG00000175701.4	-1.61606060334722	-17.7208963646798	7.82226086040643e-24	1.1313848776662e-21
ENSG00000113575.ENSG00000272772.ENSG00000113558.ENSG00000273345.ENSG00000006837.88	ENSG00000113575+ENSG00000272772+ENSG00000113558+ENSG00000273345+ENSG00000006837	ENSG00000113575+ENSG00000272772+ENSG00000113558+ENSG00000273345+ENSG00000006837_089	chr5	dexseq_prepare_annotation2.py	exon	133706735	133706735	.	-	.	ENST00000518409+ENST00000519312+ENST00000609383__exon_number_089__gene_id_ENSG00000113575+ENSG00000272772+ENSG00000113558+ENSG00000273345+ENSG00000006837		ENSG00000113575.ENSG00000272772.ENSG00000113558.ENSG00000273345.ENSG00000006837.88	-2.50298395037302	-10.8684832017385	8.04533777986832e-24	1.16241465801849e-21
ENSG00000215021.ENSG00000238795.44	ENSG00000215021+ENSG00000238795	ENSG00000215021+ENSG00000238795_045	chr12	dexseq_prepare_annotation2.py	exon	7079915	7079916	.	-	.	ENST00000399433+ENST00000535923__exon_number_045__gene_id_ENSG00000215021+ENSG00000238795		ENSG00000215021.ENSG00000238795.44	2.19081666215026	12.8492896621218	8.1880236592396e-24	1.18177580497719e-21
ENSG00000089053.20	ENSG00000089053	ENSG00000089053_021	chr12	dexseq_prepare_annotation2.py	exon	121764289	121764445	.	-	.	ENST00000538334+ENST00000535472__exon_number_021__gene_id_ENSG00000089053	ANAPC5	ENSG00000089053.20	-1.65494149909246	-12.3538868194059	8.29844893544626e-24	1.19644469858161e-21
ENSG00000230782.6	ENSG00000230782	ENSG00000230782_007	chr9	dexseq_prepare_annotation2.py	exon	109865154	109865269	.	-	.	ENST00000439901__exon_number_007__gene_id_ENSG00000230782	RP11-508N12.2	ENSG00000230782.6	3.93327122005167	26.8310335688343	8.45731807555568e-24	1.21805964236757e-21
ENSG00000108100.27	ENSG00000108100	ENSG00000108100_028	chr10	dexseq_prepare_annotation2.py	exon	35855057	35855113	.	+	.	ENST00000497692+ENST00000374706+ENST00000374704+ENST00000339497+ENST00000265375__exon_number_028__gene_id_ENSG00000108100	CCNY	ENSG00000108100.27	2.3459850359116	15.2917221863391	8.6240739583248e-24	1.24076357077154e-21
ENSG00000258818.ENSG00000259171.ENSG00000214274	ENSG00000258818+ENSG00000259171+ENSG00000214274	ENSG00000258818+ENSG00000259171+ENSG00000214274_001	chr14	dexseq_prepare_annotation2.py	exon	21152259	21152335	.	+	.	ENST00000555835__exon_number_001__gene_id_ENSG00000258818+ENSG00000259171+ENSG00000214274		ENSG00000258818.ENSG00000259171.ENSG00000214274	2.79441479270644	16.2662929755256	8.75642815246908e-24	1.25847533351162e-21
ENSG00000257062.ENSG00000111700.ENSG00000134538.ENSG00000205754.ENSG00000257046.23	ENSG00000257062+ENSG00000111700+ENSG00000134538+ENSG00000205754+ENSG00000257046	ENSG00000257062+ENSG00000111700+ENSG00000134538+ENSG00000205754+ENSG00000257046_024	chr12	dexseq_prepare_annotation2.py	exon	21054834	21055267	.	+	.	ENST00000544370__exon_number_024__gene_id_ENSG00000257062+ENSG00000111700+ENSG00000134538+ENSG00000205754+ENSG00000257046		ENSG00000257062.ENSG00000111700.ENSG00000134538.ENSG00000205754.ENSG00000257046.23	-1.03303068290998	-11.9426873805916	8.76732515125448e-24	1.25871229436834e-21
ENSG00000108309.22	ENSG00000108309	ENSG00000108309_023	chr17	dexseq_prepare_annotation2.py	exon	42394853	42395094	.	+	.	ENST00000225441+ENST00000590941__exon_number_023__gene_id_ENSG00000108309	RUNDC3A	ENSG00000108309.22	1.18106600200347	13.0929854368479	8.94484603305442e-24	1.28284550014416e-21
ENSG00000260565.2	ENSG00000260565	ENSG00000260565_003	chr16	dexseq_prepare_annotation2.py	exon	2711197	2711382	.	-	.	ENST00000564340+ENST00000568395+ENST00000569465__exon_number_003__gene_id_ENSG00000260565	ERVK13-1	ENSG00000260565.2	2.47225421536973	16.2461100342973	9.31119749472911e-24	1.33398096065802e-21
ENSG00000177483.ENSG00000124831.3	ENSG00000177483+ENSG00000124831	ENSG00000177483+ENSG00000124831_004	chr2	dexseq_prepare_annotation2.py	exon	238592845	238593116	.	+	.	ENST00000489295__exon_number_004__gene_id_ENSG00000177483+ENSG00000124831		ENSG00000177483.ENSG00000124831.3	1.8305186543894	13.780096613358	9.41141491982599e-24	1.34692093042384e-21
ENSG00000225697.40	ENSG00000225697	ENSG00000225697_041	chr3	dexseq_prepare_annotation2.py	exon	48668740	48668780	.	-	.	ENST00000485361+ENST00000489483+ENST00000496469__exon_number_041__gene_id_ENSG00000225697	SLC26A6	ENSG00000225697.40	-1.63023195831291	-11.7742284077276	9.72957528181411e-24	1.39099200061003e-21
ENSG00000155816	ENSG00000155816	ENSG00000155816_001	chr1	dexseq_prepare_annotation2.py	exon	240177648	240177735	.	+	.	ENST00000447095__exon_number_001__gene_id_ENSG00000155816	FMN2	ENSG00000155816	3.00341930855794	13.5604572784501	1.01844163741498e-23	1.45449068391491e-21
ENSG00000153048.20	ENSG00000153048	ENSG00000153048_021	chr16	dexseq_prepare_annotation2.py	exon	8955499	8955522	.	-	.	ENST00000568968+ENST00000567626__exon_number_021__gene_id_ENSG00000153048	CARHSP1	ENSG00000153048.20	1.6234896901721	12.9260723088957	1.04758809572453e-23	1.4945480355597e-21
ENSG00000187741.52	ENSG00000187741	ENSG00000187741_053	chr16	dexseq_prepare_annotation2.py	exon	89833556	89833645	.	-	.	ENST00000567205+ENST00000568369+ENST00000389301__exon_number_053__gene_id_ENSG00000187741	FANCA	ENSG00000187741.52	0.920969983002109	11.5225803319746	1.04919333043696e-23	1.4952707837954e-21
ENSG00000153048.19	ENSG00000153048	ENSG00000153048_020	chr16	dexseq_prepare_annotation2.py	exon	8954076	8954166	.	-	.	ENST00000567626__exon_number_020__gene_id_ENSG00000153048	CARHSP1	ENSG00000153048.19	1.7383690331511	12.9221023828994	1.06910719438349e-23	1.52205749453114e-21
ENSG00000149187	ENSG00000149187	ENSG00000149187_001	chr11	dexseq_prepare_annotation2.py	exon	47487496	47489835	.	-	.	ENST00000395290__exon_number_001__gene_id_ENSG00000149187	CELF1	ENSG00000149187	-1.7730870047128	-11.9635161638126	1.09720227179055e-23	1.56042341481202e-21
ENSG00000155816.2	ENSG00000155816	ENSG00000155816_003	chr1	dexseq_prepare_annotation2.py	exon	240255180	240257024	.	+	.	ENST00000319653__exon_number_003__gene_id_ENSG00000155816	FMN2	ENSG00000155816.2	2.80167002689473	13.5403028608819	1.1166311549538e-23	1.58639718249141e-21
ENSG00000113163.29	ENSG00000113163	ENSG00000113163_030	chr5	dexseq_prepare_annotation2.py	exon	74806937	74807330	.	-	.	ENST00000261415+ENST00000380494+ENST00000405807__exon_number_030__gene_id_ENSG00000113163	COL4A3BP	ENSG00000113163.29	2.70571057616387	13.9657006966107	1.119765503254e-23	1.58782929272751e-21
ENSG00000166689.58	ENSG00000166689	ENSG00000166689_059	chr11	dexseq_prepare_annotation2.py	exon	17035536	17035593	.	-	.	ENST00000355661+ENST00000448080+ENST00000531066__exon_number_059__gene_id_ENSG00000166689	PLEKHA7	ENSG00000166689.58	-2.90750807907619	-11.5851834064101	1.1199724627807e-23	1.58782929272751e-21
ENSG00000173818.62	ENSG00000173818	ENSG00000173818_063	chr17	dexseq_prepare_annotation2.py	exon	78411883	78411886	.	+	.	ENST00000518907+ENST00000517795__exon_number_063__gene_id_ENSG00000173818	ENDOV	ENSG00000173818.62	1.35564777631224	13.3574174220616	1.12873629335705e-23	1.5985889254399e-21
ENSG00000141524.ENSG00000204282.19	ENSG00000141524+ENSG00000204282	ENSG00000141524+ENSG00000204282_020	chr17	dexseq_prepare_annotation2.py	exon	76113549	76113725	.	-	.	ENST00000590602+ENST00000322914+ENST00000591436+ENST00000589933+ENST00000392467+ENST00000593044+ENST00000322933__exon_number_020__gene_id_ENSG00000141524+ENSG00000204282		ENSG00000141524.ENSG00000204282.19	1.48990830869443	12.7847848777489	1.14833145268732e-23	1.6246502672048e-21
ENSG00000083844.7	ENSG00000083844	ENSG00000083844_008	chr19	dexseq_prepare_annotation2.py	exon	57703159	57703241	.	+	.	ENST00000263095+ENST00000600531+ENST00000597447+ENST00000594126+ENST00000599653__exon_number_008__gene_id_ENSG00000083844	ZNF264	ENSG00000083844.7	-1.47576725964843	-14.210340109636	1.16120951781861e-23	1.64116406026652e-21
ENSG00000187527.6	ENSG00000187527	ENSG00000187527_007	chr3	dexseq_prepare_annotation2.py	exon	193016920	193016992	.	-	.	ENST00000495496+ENST00000342358__exon_number_007__gene_id_ENSG00000187527	ATP13A5	ENSG00000187527.6	2.06348204721594	12.6681602142587	1.1689015304421e-23	1.65032162860748e-21
ENSG00000141971.ENSG00000269640.37	ENSG00000141971+ENSG00000269640	ENSG00000141971+ENSG00000269640_038	chr19	dexseq_prepare_annotation2.py	exon	17530856	17530856	.	+	.	ENST00000392702+ENST00000529490+ENST00000317040+ENST00000528659__exon_number_038__gene_id_ENSG00000141971+ENSG00000269640		ENSG00000141971.ENSG00000269640.37	1.45134901986053	13.1641965600452	1.30701582364694e-23	1.84340699114839e-21
ENSG00000141002.ENSG00000267048.ENSG00000198211.ENSG00000258839.ENSG00000256390.ENSG00000258947.44	ENSG00000141002+ENSG00000267048+ENSG00000198211+ENSG00000258839+ENSG00000256390+ENSG00000258947	ENSG00000141002+ENSG00000267048+ENSG00000198211+ENSG00000258839+ENSG00000256390+ENSG00000258947_045	chr16	dexseq_prepare_annotation2.py	exon	89971160	89971345	.	+	.	ENST00000570116+ENST00000562193__exon_number_045__gene_id_ENSG00000141002+ENSG00000267048+ENSG00000198211+ENSG00000258839+ENSG00000256390+ENSG00000258947		ENSG00000141002.ENSG00000267048.ENSG00000198211.ENSG00000258839.ENSG00000256390.ENSG00000258947.44	-3.39427613881735	-11.1080391422801	1.32290425692626e-23	1.86388445217841e-21
ENSG00000140853.104	ENSG00000140853	ENSG00000140853_105	chr16	dexseq_prepare_annotation2.py	exon	57116546	57117431	.	+	.	ENST00000540182+ENST00000539144+ENST00000543103+ENST00000262510+ENST00000308149+ENST00000538453+ENST00000436936+ENST00000545081+ENST00000537056__exon_number_105__gene_id_ENSG00000140853	NLRC5	ENSG00000140853.104	-1.34381504744565	-13.7005604796904	1.33668915513049e-23	1.88135888397854e-21
ENSG00000184779	ENSG00000184779	ENSG00000184779_001	chr15	dexseq_prepare_annotation2.py	exon	82821158	82821162	.	-	.	ENST00000330339__exon_number_001__gene_id_ENSG00000184779	RPS17	ENSG00000184779	-2.04315713356837	-15.6061180856377	1.34028703982643e-23	1.88447403906505e-21
ENSG00000114423.33	ENSG00000114423	ENSG00000114423_034	chr3	dexseq_prepare_annotation2.py	exon	105588244	105588246	.	-	.	ENST00000438603+ENST00000394027+ENST00000447441__exon_number_034__gene_id_ENSG00000114423	CBLB	ENSG00000114423.33	1.5887633281191	12.3468620044227	1.39383643516649e-23	1.95774324391604e-21
ENSG00000245937.15	ENSG00000245937	ENSG00000245937_016	chr5	dexseq_prepare_annotation2.py	exon	127396836	127396936	.	-	.	ENST00000501652+ENST00000606251+ENST00000514409+ENST00000508878+ENST00000499346+ENST00000501702+ENST00000514573+ENST00000501173__exon_number_016__gene_id_ENSG00000245937	CTC-228N24.3	ENSG00000245937.15	-1.87301246837706	-12.6291780463888	1.44079253759755e-23	2.02161017262515e-21
ENSG00000148343.42	ENSG00000148343	ENSG00000148343_043	chr9	dexseq_prepare_annotation2.py	exon	131831538	131832127	.	+	.	ENST00000483458+ENST00000492279__exon_number_043__gene_id_ENSG00000148343	FAM73B	ENSG00000148343.42	-2.00263295174312	-12.0410766570294	1.45115508389466e-23	2.03405314503928e-21
ENSG00000131558.14	ENSG00000131558	ENSG00000131558_015	chr7	dexseq_prepare_annotation2.py	exon	133059757	133059782	.	+	.	ENST00000480840__exon_number_015__gene_id_ENSG00000131558	EXOC4	ENSG00000131558.14	-4.71518760177378	-11.3791505966778	1.45706774680915e-23	2.04023962493792e-21
ENSG00000215298.ENSG00000147454.25	ENSG00000215298+ENSG00000147454	ENSG00000215298+ENSG00000147454_026	chr8	dexseq_prepare_annotation2.py	exon	23428977	23428987	.	+	.	ENST00000290075+ENST00000523883+ENST00000521637+ENST00000518881+ENST00000522164+ENST00000519973__exon_number_026__gene_id_ENSG00000215298+ENSG00000147454		ENSG00000215298.ENSG00000147454.25	-4.23770081493499	-13.6742352238686	1.50153837593711e-23	2.10034817656905e-21
ENSG00000163491.54	ENSG00000163491	ENSG00000163491_055	chr3	dexseq_prepare_annotation2.py	exon	27385763	27385861	.	-	.	ENST00000435750+ENST00000429845+ENST00000341435+ENST00000491627__exon_number_055__gene_id_ENSG00000163491	NEK10	ENSG00000163491.54	-1.73543366923291	-11.4354988318962	1.51836863139032e-23	2.12170971086362e-21
ENSG00000038382	ENSG00000038382	ENSG00000038382_001	chr5	dexseq_prepare_annotation2.py	exon	14143811	14143828	.	+	.	ENST00000344204+ENST00000505971+ENST00000502816__exon_number_001__gene_id_ENSG00000038382	TRIO	ENSG00000038382	-3.34442834557453	-11.6126192687265	1.58147160981636e-23	2.20762082575216e-21
ENSG00000166689.52	ENSG00000166689	ENSG00000166689_053	chr11	dexseq_prepare_annotation2.py	exon	16877166	16877258	.	-	.	ENST00000528637__exon_number_053__gene_id_ENSG00000166689	PLEKHA7	ENSG00000166689.52	-5.46746450394286	-11.5337715100882	1.58498287132712e-23	2.21025536614994e-21
ENSG00000091181.3	ENSG00000091181	ENSG00000091181_004	chr3	dexseq_prepare_annotation2.py	exon	3111909	3111995	.	-	.	ENST00000256452+ENST00000438560+ENST00000446632+ENST00000418488+ENST00000445864__exon_number_004__gene_id_ENSG00000091181	IL5RA	ENSG00000091181.3	1.90728498495056	13.2768431902545	1.65127939333415e-23	2.30034881546528e-21
ENSG00000114416.14	ENSG00000114416	ENSG00000114416_015	chr3	dexseq_prepare_annotation2.py	exon	180633317	180633419	.	+	.	ENST00000484042__exon_number_015__gene_id_ENSG00000114416	FXR1	ENSG00000114416.14	-2.85429719832051	-11.3605893836907	1.6598531650248e-23	2.30992837749867e-21
ENSG00000134109.1	ENSG00000134109	ENSG00000134109_002	chr3	dexseq_prepare_annotation2.py	exon	5229358	5229369	.	+	.	ENST00000256497+ENST00000434243__exon_number_002__gene_id_ENSG00000134109	EDEM1	ENSG00000134109.1	2.14628830268415	16.0525928455784	1.68218151099876e-23	2.33624407261321e-21
ENSG00000062485.ENSG00000257727.ENSG00000135473.ENSG00000144785.107	ENSG00000062485+ENSG00000257727+ENSG00000135473+ENSG00000144785	ENSG00000062485+ENSG00000257727+ENSG00000135473+ENSG00000144785_108	chr12	dexseq_prepare_annotation2.py	exon	56709501	56709534	.	-	.	ENST00000547570__exon_number_108__gene_id_ENSG00000062485+ENSG00000257727+ENSG00000135473+ENSG00000144785		ENSG00000062485.ENSG00000257727.ENSG00000135473.ENSG00000144785.107	1.76245157617664	12.1550695851614	1.68296633829907e-23	2.33624407261321e-21
ENSG00000065357.133	ENSG00000065357	ENSG00000065357_134	chr12	dexseq_prepare_annotation2.py	exon	56347799	56347799	.	+	.	ENST00000402956+ENST00000552478+ENST00000551296+ENST00000331886+ENST00000394147+ENST00000551156__exon_number_134__gene_id_ENSG00000065357	DGKA	ENSG00000065357.133	5.27037202429798	12.6001260314018	1.68391250393713e-23	2.33624407261321e-21
ENSG00000196684.ENSG00000167461.42	ENSG00000196684+ENSG00000167461	ENSG00000196684+ENSG00000167461_043	chr19	dexseq_prepare_annotation2.py	exon	16268020	16268058	.	+	.	ENST00000253680+ENST00000397372+ENST00000591154+ENST00000589463+ENST00000593031+ENST00000593154+ENST00000588246+ENST00000587963__exon_number_043__gene_id_ENSG00000196684+ENSG00000167461		ENSG00000196684.ENSG00000167461.42	-2.36811386353031	-14.1150426709426	1.71295692137017e-23	2.37411991720208e-21
ENSG00000050438.4	ENSG00000050438	ENSG00000050438_005	chr12	dexseq_prepare_annotation2.py	exon	51796945	51796946	.	+	.	ENST00000358657__exon_number_005__gene_id_ENSG00000050438	SLC4A8	ENSG00000050438.4	2.7273339509582	14.1089299711813	1.75627713315232e-23	2.43168450308678e-21
ENSG00000181191.19	ENSG00000181191	ENSG00000181191_020	chrX	dexseq_prepare_annotation2.py	exon	68385365	68385636	.	-	.	ENST00000374571__exon_number_020__gene_id_ENSG00000181191	PJA1	ENSG00000181191.19	-1.80881221621174	-17.4043113866223	1.76298094270719e-23	2.43848572403736e-21
ENSG00000074054.64	ENSG00000074054	ENSG00000074054_065	chr2	dexseq_prepare_annotation2.py	exon	122283497	122283543	.	-	.	ENST00000474065__exon_number_065__gene_id_ENSG00000074054	CLASP1	ENSG00000074054.64	-1.44902906139637	-11.3792370152873	1.80063390176257e-23	2.48803731910245e-21
ENSG00000151575.8	ENSG00000151575	ENSG00000151575_009	chr15	dexseq_prepare_annotation2.py	exon	56665636	56665638	.	+	.	ENST00000559142__exon_number_009__gene_id_ENSG00000151575	TEX9	ENSG00000151575.8	-3.68512564378387	-12.4840466191458	1.80918294735835e-23	2.4973146722547e-21
ENSG00000174292.17	ENSG00000174292	ENSG00000174292_018	chr17	dexseq_prepare_annotation2.py	exon	7287289	7287565	.	+	.	ENST00000311668+ENST00000576812+ENST00000570896__exon_number_018__gene_id_ENSG00000174292	TNK1	ENSG00000174292.17	1.40421740050775	12.9357653339812	1.9624060569922e-23	2.70607245769818e-21
ENSG00000138744.ENSG00000198301.67	ENSG00000138744+ENSG00000198301	ENSG00000138744+ENSG00000198301_068	chr4	dexseq_prepare_annotation2.py	exon	76911905	76912084	.	-	.	ENST00000395710+ENST00000395711+ENST00000356260+ENST00000503411+ENST00000514710+ENST00000504975__exon_number_068__gene_id_ENSG00000138744+ENSG00000198301		ENSG00000138744.ENSG00000198301.67	1.93457110400468	11.6624509571365	2.01295712196395e-23	2.7718551588209e-21
ENSG00000013441.4	ENSG00000013441	ENSG00000013441_005	chr2	dexseq_prepare_annotation2.py	exon	201717805	201717820	.	-	.	ENST00000321356+ENST00000473565+ENST00000461981+ENST00000472679+ENST00000432425+ENST00000464454__exon_number_005__gene_id_ENSG00000013441	CLK1	ENSG00000013441.4	1.69894762747265	13.0753363351338	2.01418392840266e-23	2.7718551588209e-21
ENSG00000106128.4	ENSG00000106128	ENSG00000106128_005	chr7	dexseq_prepare_annotation2.py	exon	31008678	31008785	.	+	.	ENST00000326139__exon_number_005__gene_id_ENSG00000106128	GHRHR	ENSG00000106128.4	-3.27087325351912	-14.0747368656927	2.01978023465596e-23	2.7767489825998e-21
ENSG00000141627.39	ENSG00000141627	ENSG00000141627_040	chr18	dexseq_prepare_annotation2.py	exon	46895078	46895083	.	-	.	ENST00000581738__exon_number_040__gene_id_ENSG00000141627	DYM	ENSG00000141627.39	-3.41394158501892	-12.6767100365173	2.02533041384938e-23	2.7815695793758e-21
ENSG00000212091.ENSG00000144061.35	ENSG00000212091+ENSG00000144061	ENSG00000212091+ENSG00000144061_036	chr2	dexseq_prepare_annotation2.py	exon	110936331	110936512	.	-	.	ENST00000449600__exon_number_036__gene_id_ENSG00000212091+ENSG00000144061		ENSG00000212091.ENSG00000144061.35	-2.45144241259125	-12.9251729442645	2.0692555032002e-23	2.83903106604896e-21
ENSG00000120616.ENSG00000222309.9	ENSG00000120616+ENSG00000222309	ENSG00000120616+ENSG00000222309_010	chr10	dexseq_prepare_annotation2.py	exon	32562091	32562145	.	-	.	ENST00000479380+ENST00000476533+ENST00000319778+ENST00000375110+ENST00000263062__exon_number_010__gene_id_ENSG00000120616+ENSG00000222309		ENSG00000120616.ENSG00000222309.9	7.39520234259247	23.0759880472639	2.09331713133274e-23	2.86915147558691e-21
ENSG00000086102.29	ENSG00000086102	ENSG00000086102_030	chr9	dexseq_prepare_annotation2.py	exon	33365231	33365281	.	+	.	ENST00000379521+ENST00000463421__exon_number_030__gene_id_ENSG00000086102	NFX1	ENSG00000086102.29	-1.81332945037979	-19.4277847702103	2.14515635800645e-23	2.93724563172788e-21
ENSG00000082805.1	ENSG00000082805	ENSG00000082805_002	chr12	dexseq_prepare_annotation2.py	exon	1100374	1100398	.	+	.	ENST00000543086__exon_number_002__gene_id_ENSG00000082805	ERC1	ENSG00000082805.1	-1.36175322302305	-11.1214847362375	2.17519514475511e-23	2.97538276167441e-21
ENSG00000171320.12	ENSG00000171320	ENSG00000171320_013	chr8	dexseq_prepare_annotation2.py	exon	27637716	27637721	.	+	.	ENST00000305188+ENST00000523910+ENST00000518262__exon_number_013__gene_id_ENSG00000171320	ESCO2	ENSG00000171320.12	-5.35341145819602	-14.6562143279886	2.18426273329057e-23	2.98478625290207e-21
ENSG00000114423.35	ENSG00000114423	ENSG00000114423_036	chr3	dexseq_prepare_annotation2.py	exon	105588269	105588396	.	-	.	ENST00000443752__exon_number_036__gene_id_ENSG00000114423	CBLB	ENSG00000114423.35	1.55924419765916	12.2625303146934	2.25175471794435e-23	3.07392750628264e-21
ENSG00000102893.64	ENSG00000102893	ENSG00000102893_065	chr16	dexseq_prepare_annotation2.py	exon	47732359	47732499	.	+	.	ENST00000566044+ENST00000564711+ENST00000566319+ENST00000299167+ENST00000455779+ENST00000323584__exon_number_065__gene_id_ENSG00000102893	PHKB	ENSG00000102893.64	-1.89087417780468	-11.095615397322	2.25520233561095e-23	3.07436131407313e-21
ENSG00000106327.43	ENSG00000106327	ENSG00000106327_044	chr7	dexseq_prepare_annotation2.py	exon	100240345	100240402	.	-	.	ENST00000474947__exon_number_044__gene_id_ENSG00000106327	TFR2	ENSG00000106327.43	-4.96897261300492	-13.2108121037738	2.25659019474887e-23	3.07436131407313e-21
ENSG00000137968.4	ENSG00000137968	ENSG00000137968_005	chr1	dexseq_prepare_annotation2.py	exon	75679390	75679478	.	-	.	ENST00000535611+ENST00000370855+ENST00000370859__exon_number_005__gene_id_ENSG00000137968	SLC44A5	ENSG00000137968.4	-1.15100797142897	-12.8994903222238	2.35321004898877e-23	3.20278947297519e-21
ENSG00000162878.28	ENSG00000162878	ENSG00000162878_029	chr2	dexseq_prepare_annotation2.py	exon	42285610	42285668	.	+	.	ENST00000294964__exon_number_029__gene_id_ENSG00000162878	PKDCC	ENSG00000162878.28	-1.95358874591914	-13.0271565526124	2.54728988428704e-23	3.46347447673445e-21
ENSG00000127419.28	ENSG00000127419	ENSG00000127419_029	chr4	dexseq_prepare_annotation2.py	exon	944995	945046	.	+	.	ENST00000264771+ENST00000452360+ENST00000513682+ENST00000515876+ENST00000504744+ENST00000504180+ENST00000508204+ENST00000507319+ENST00000514453+ENST00000515740+ENST00000515492+ENST00000513952+ENST00000509508+ENST00000502513+ENST00000510493+ENST00000514546+ENST00000438836__exon_number_029__gene_id_ENSG00000127419	TMEM175	ENSG00000127419.28	-2.21797889698008	-13.7669940715841	2.60982823729004e-23	3.54496459660565e-21
ENSG00000228192	ENSG00000228192	ENSG00000228192_001	chr1	dexseq_prepare_annotation2.py	exon	43300352	43300802	.	-	.	ENST00000414798__exon_number_001__gene_id_ENSG00000228192	RP11-342M1.3	ENSG00000228192	2.0045912985485	17.2507543051889	2.62466644253176e-23	3.56156507305982e-21
ENSG00000181090.16	ENSG00000181090	ENSG00000181090_017	chr9	dexseq_prepare_annotation2.py	exon	140638516	140638542	.	+	.	ENST00000478940+ENST00000460843+ENST00000462484+ENST00000371394+ENST00000462942+ENST00000334856__exon_number_017__gene_id_ENSG00000181090	EHMT1	ENSG00000181090.16	-6.62704623023627	-14.0079931843563	2.65456371100042e-23	3.59854666093915e-21
ENSG00000159086.2	ENSG00000159086	ENSG00000159086_003	chr21	dexseq_prepare_annotation2.py	exon	34107131	34107136	.	-	.	ENST00000443785+ENST00000466846+ENST00000331923__exon_number_003__gene_id_ENSG00000159086	PAXBP1	ENSG00000159086.2	2.36569142104489	16.5086086087057	2.66185877146294e-23	3.60484541664101e-21
ENSG00000163491.11	ENSG00000163491	ENSG00000163491_012	chr3	dexseq_prepare_annotation2.py	exon	27203757	27203951	.	-	.	ENST00000574215+ENST00000357467__exon_number_012__gene_id_ENSG00000163491	NEK10	ENSG00000163491.11	1.09141946132009	11.3535992873046	2.67486755100127e-23	3.61886181206686e-21
ENSG00000050438	ENSG00000050438	ENSG00000050438_001	chr12	dexseq_prepare_annotation2.py	exon	51785101	51785131	.	+	.	ENST00000535225__exon_number_001__gene_id_ENSG00000050438	SLC4A8	ENSG00000050438	2.77840446459983	13.9932652416511	2.81978618353828e-23	3.8111356399018e-21
ENSG00000166689.38	ENSG00000166689	ENSG00000166689_039	chr11	dexseq_prepare_annotation2.py	exon	16833950	16834030	.	-	.	ENST00000525581__exon_number_039__gene_id_ENSG00000166689	PLEKHA7	ENSG00000166689.38	1.94944088775133	11.4450403826082	2.88457764925043e-23	3.89483801384853e-21
ENSG00000103343.ENSG00000103351.ENSG00000263212.ENSG00000262621.ENSG00000122390.1	ENSG00000103343+ENSG00000103351+ENSG00000263212+ENSG00000262621+ENSG00000122390	ENSG00000103343+ENSG00000103351+ENSG00000263212+ENSG00000262621+ENSG00000122390_002	chr16	dexseq_prepare_annotation2.py	exon	3415112	3415182	.	+	.	ENST00000576906+ENST00000575785__exon_number_002__gene_id_ENSG00000103343+ENSG00000103351+ENSG00000263212+ENSG00000262621+ENSG00000122390		ENSG00000103343.ENSG00000103351.ENSG00000263212.ENSG00000262621.ENSG00000122390.1	1.07376158805718	10.8056603078787	2.96300618966085e-23	3.99676938980585e-21
ENSG00000133606.41	ENSG00000133606	ENSG00000133606_042	chr7	dexseq_prepare_annotation2.py	exon	140179137	140179154	.	-	.	ENST00000443720+ENST00000255977+ENST00000437223+ENST00000481705+ENST00000496169+ENST00000495305+ENST00000498535__exon_number_042__gene_id_ENSG00000133606	MKRN1	ENSG00000133606.41	1.44559236208597	12.13340842831	2.97057902760475e-23	4.00301700390187e-21
ENSG00000215296.2	ENSG00000215296	ENSG00000215296_003	chr15	dexseq_prepare_annotation2.py	exon	33528833	33529123	.	-	.	ENST00000529696__exon_number_003__gene_id_ENSG00000215296	TMCO5B	ENSG00000215296.2	2.61324059153699	20.7817528654912	2.98606222919298e-23	4.01812204974546e-21
ENSG00000148120.44	ENSG00000148120	ENSG00000148120_045	chr9	dexseq_prepare_annotation2.py	exon	97783960	97784559	.	+	.	ENST00000496567+ENST00000482056__exon_number_045__gene_id_ENSG00000148120	C9orf3	ENSG00000148120.44	1.29859622980326	11.7476470783956	2.99049144775111e-23	4.01812204974546e-21
ENSG00000104490.17	ENSG00000104490	ENSG00000104490_018	chr8	dexseq_prepare_annotation2.py	exon	102731523	102731541	.	-	.	ENST00000311028+ENST00000522448+ENST00000220931+ENST00000518166+ENST00000522951+ENST00000520690+ENST00000517822+ENST00000520425+ENST00000521599+ENST00000518727+ENST00000395923+ENST00000522252+ENST00000519508__exon_number_018__gene_id_ENSG00000104490	NCALD	ENSG00000104490.17	1.51062532348485	11.4039968089103	2.99064505293209e-23	4.01812204974546e-21
ENSG00000005801.ENSG00000263365.68	ENSG00000005801+ENSG00000263365	ENSG00000005801+ENSG00000263365_069	chr11	dexseq_prepare_annotation2.py	exon	3400383	3400384	.	-	.	ENST00000532539+ENST00000429541+ENST00000399602+ENST00000527386__exon_number_069__gene_id_ENSG00000005801+ENSG00000263365		ENSG00000005801.ENSG00000263365.68	-2.06380869926302	-14.2459340249109	3.1051256992702e-23	4.1678197539228e-21
ENSG00000114416.4	ENSG00000114416	ENSG00000114416_005	chr3	dexseq_prepare_annotation2.py	exon	180630270	180630278	.	+	.	ENST00000357559+ENST00000305586__exon_number_005__gene_id_ENSG00000114416	FXR1	ENSG00000114416.4	-2.02754589502158	-11.2707405068083	3.11690697406021e-23	4.17951123044844e-21
ENSG00000115464.7	ENSG00000115464	ENSG00000115464_008	chr2	dexseq_prepare_annotation2.py	exon	61416833	61416931	.	-	.	ENST00000463046+ENST00000490552+ENST00000492604__exon_number_008__gene_id_ENSG00000115464	USP34	ENSG00000115464.7	-4.09323729606405	-13.96834981586	3.12323576375403e-23	4.18387556254148e-21
ENSG00000257062.ENSG00000111700.ENSG00000134538.ENSG00000205754.ENSG00000257046.27	ENSG00000257062+ENSG00000111700+ENSG00000134538+ENSG00000205754+ENSG00000257046	ENSG00000257062+ENSG00000111700+ENSG00000134538+ENSG00000205754+ENSG00000257046_028	chr12	dexseq_prepare_annotation2.py	exon	21174395	21174516	.	+	.	ENST00000554957+ENST00000381541+ENST00000421593__exon_number_028__gene_id_ENSG00000257062+ENSG00000111700+ENSG00000134538+ENSG00000205754+ENSG00000257046		ENSG00000257062.ENSG00000111700.ENSG00000134538.ENSG00000205754.ENSG00000257046.27	-1.14443910312609	-11.7351731918556	3.23451803966832e-23	4.32868838498503e-21
ENSG00000087460.92	ENSG00000087460	ENSG00000087460_093	chr20	dexseq_prepare_annotation2.py	exon	57485030	57485040	.	+	.	ENST00000496934+ENST00000371075+ENST00000494081+ENST00000477931+ENST00000487862+ENST00000306090+ENST00000488546+ENST00000480232+ENST00000371085+ENST00000265620+ENST00000464624+ENST00000354359+ENST00000480975+ENST00000371102+ENST00000476196+ENST00000371100+ENST00000313949+ENST00000371095__exon_number_093__gene_id_ENSG00000087460	GNAS	ENSG00000087460.92	4.6116631208613	11.3546395623905	3.32162340967098e-23	4.44089303464096e-21
ENSG00000005810.1	ENSG00000005810	ENSG00000005810_002	chr13	dexseq_prepare_annotation2.py	exon	77618793	77619036	.	-	.	ENST00000407578+ENST00000357337+ENST00000544440__exon_number_002__gene_id_ENSG00000005810	MYCBP2	ENSG00000005810.1	-2.0809892180865	-11.2614329417411	3.32694093281914e-23	4.44363730892525e-21
ENSG00000133612.47	ENSG00000133612	ENSG00000133612_048	chr7	dexseq_prepare_annotation2.py	exon	150820964	150820973	.	+	.	ENST00000397238+ENST00000485904+ENST00000463381__exon_number_048__gene_id_ENSG00000133612	AGAP3	ENSG00000133612.47	0.907057185292582	11.2533137791516	3.52164883048659e-23	4.69908794878153e-21
ENSG00000065357.127	ENSG00000065357	ENSG00000065357_128	chr12	dexseq_prepare_annotation2.py	exon	56347134	56347194	.	+	.	ENST00000402956+ENST00000552478+ENST00000549079+ENST00000548491+ENST00000394147+ENST00000550957+ENST00000551296+ENST00000331886+ENST00000551739+ENST00000551156__exon_number_128__gene_id_ENSG00000065357	DGKA	ENSG00000065357.127	5.13537695481072	12.460810343122	3.55965089939888e-23	4.74102777384752e-21
ENSG00000214717.ENSG00000169084.16	ENSG00000214717+ENSG00000169084	ENSG00000214717+ENSG00000169084_017	chrX	dexseq_prepare_annotation2.py	exon	2405744	2406226	.	-	.	ENST00000381223+ENST00000381222__exon_number_017__gene_id_ENSG00000214717+ENSG00000169084		ENSG00000214717.ENSG00000169084.16	1.85189842895572	18.0361072409164	3.56004671820031e-23	4.74102777384752e-21
ENSG00000176658.42	ENSG00000176658	ENSG00000176658_043	chr17	dexseq_prepare_annotation2.py	exon	31094654	31094770	.	-	.	ENST00000583621+ENST00000318217+ENST00000394649+ENST00000579584__exon_number_043__gene_id_ENSG00000176658	MYO1D	ENSG00000176658.42	1.53238262669434	13.934340544119	3.59127802475325e-23	4.77794440863139e-21
ENSG00000101898.ENSG00000101294.42	ENSG00000101898+ENSG00000101294	ENSG00000101898+ENSG00000101294_043	chr20	dexseq_prepare_annotation2.py	exon	30142550	30142628	.	+	.	ENST00000468559+ENST00000460225+ENST00000492709+ENST00000376127+ENST00000469126+ENST00000474466+ENST00000398174+ENST00000487964+ENST00000469097+ENST00000464661+ENST00000483310+ENST00000494153+ENST00000344042+ENST00000472128+ENST00000335574+ENST00000340852__exon_number_043__gene_id_ENSG00000101898+ENSG00000101294		ENSG00000101898.ENSG00000101294.42	-2.50804508434187	-14.5218312302038	3.6045937684287e-23	4.79097681312941e-21
ENSG00000108309.14	ENSG00000108309	ENSG00000108309_015	chr17	dexseq_prepare_annotation2.py	exon	42392820	42392977	.	+	.	ENST00000225441+ENST00000587483+ENST00000590834+ENST00000590941+ENST00000593079+ENST00000426726__exon_number_015__gene_id_ENSG00000108309	RUNDC3A	ENSG00000108309.14	-1.69492914705055	-12.8057449787684	3.76473043969326e-23	4.99893762959582e-21
ENSG00000113649.32	ENSG00000113649	ENSG00000113649_033	chr5	dexseq_prepare_annotation2.py	exon	145872529	145872601	.	+	.	ENST00000505285+ENST00000549332+ENST00000394421+ENST00000506524+ENST00000296702__exon_number_033__gene_id_ENSG00000113649	TCERG1	ENSG00000113649.32	1.44760383190214	11.8802155558939	3.84245106400369e-23	5.09716488464029e-21
ENSG00000103343.ENSG00000103351.ENSG00000263212.ENSG00000262621.ENSG00000122390.8	ENSG00000103343+ENSG00000103351+ENSG00000263212+ENSG00000262621+ENSG00000122390	ENSG00000103343+ENSG00000103351+ENSG00000263212+ENSG00000262621+ENSG00000122390_009	chr16	dexseq_prepare_annotation2.py	exon	3451974	3452406	.	+	.	ENST00000572544+ENST00000268655+ENST00000571936+ENST00000344823+ENST00000575752__exon_number_009__gene_id_ENSG00000103343+ENSG00000103351+ENSG00000263212+ENSG00000262621+ENSG00000122390		ENSG00000103343.ENSG00000103351.ENSG00000263212.ENSG00000262621.ENSG00000122390.8	1.14129077018933	10.7697529776475	3.93077035917743e-23	5.20924672049781e-21
ENSG00000198632.ENSG00000174368.1	ENSG00000198632+ENSG00000174368	ENSG00000198632+ENSG00000174368_002	chr7	dexseq_prepare_annotation2.py	exon	74944693	74945133	.	-	.	ENST00000310939+ENST00000440373__exon_number_002__gene_id_ENSG00000198632+ENSG00000174368		ENSG00000198632.ENSG00000174368.1	2.28769872871835	12.6575051629786	4.15842316488607e-23	5.50558237364289e-21
ENSG00000181090.22	ENSG00000181090	ENSG00000181090_023	chr9	dexseq_prepare_annotation2.py	exon	140657127	140657272	.	+	.	ENST00000460843+ENST00000462484+ENST00000371394+ENST00000465566+ENST00000462942+ENST00000334856__exon_number_023__gene_id_ENSG00000181090	EHMT1	ENSG00000181090.22	-6.23604317553142	-13.8964804068035	4.19598307062455e-23	5.54991140778633e-21
ENSG00000175318.36	ENSG00000175318	ENSG00000175318_037	chr15	dexseq_prepare_annotation2.py	exon	72468050	72468168	.	-	.	ENST00000563133+ENST00000569450__exon_number_037__gene_id_ENSG00000175318	GRAMD2	ENSG00000175318.36	-2.2169428281604	-13.4374029750647	4.29048084283941e-23	5.66939139954342e-21
ENSG00000260391.ENSG00000160145.51	ENSG00000260391+ENSG00000160145	ENSG00000260391+ENSG00000160145_052	chr3	dexseq_prepare_annotation2.py	exon	124181371	124181480	.	+	.	ENST00000460856+ENST00000494648+ENST00000240874+ENST00000354186+ENST00000360013+ENST00000393501__exon_number_052__gene_id_ENSG00000260391+ENSG00000160145		ENSG00000260391.ENSG00000160145.51	1.53471028966519	10.8065209412194	4.40636391724395e-23	5.81687049688316e-21
ENSG00000114374.2	ENSG00000114374	ENSG00000114374_003	chrY	dexseq_prepare_annotation2.py	exon	14820567	14820626	.	+	.	ENST00000338981__exon_number_003__gene_id_ENSG00000114374	USP9Y	ENSG00000114374.2	-2.32778342973871	-11.68093796584	4.54891568991809e-23	5.99923519520273e-21
ENSG00000257062.ENSG00000111700.ENSG00000134538.ENSG00000205754.ENSG00000257046.19	ENSG00000257062+ENSG00000111700+ENSG00000134538+ENSG00000205754+ENSG00000257046	ENSG00000257062+ENSG00000111700+ENSG00000134538+ENSG00000205754+ENSG00000257046_020	chr12	dexseq_prepare_annotation2.py	exon	21033789	21033954	.	+	.	ENST00000261196+ENST00000381545+ENST00000553473+ENST00000544370+ENST00000540229__exon_number_020__gene_id_ENSG00000257062+ENSG00000111700+ENSG00000134538+ENSG00000205754+ENSG00000257046		ENSG00000257062.ENSG00000111700.ENSG00000134538.ENSG00000205754.ENSG00000257046.19	-1.05688985024066	-11.6762641678674	4.68455943411007e-23	6.17214513708309e-21
ENSG00000148343.28	ENSG00000148343	ENSG00000148343_029	chr9	dexseq_prepare_annotation2.py	exon	131829787	131830051	.	+	.	ENST00000471943__exon_number_029__gene_id_ENSG00000148343	FAM73B	ENSG00000148343.28	-2.06723991981828	-11.8455996515547	4.73821918985604e-23	6.23680702511583e-21
ENSG00000174233.3	ENSG00000174233	ENSG00000174233_004	chr12	dexseq_prepare_annotation2.py	exon	49160112	49162499	.	-	.	ENST00000547260+ENST00000307885+ENST00000357869+ENST00000550422__exon_number_004__gene_id_ENSG00000174233	ADCY6	ENSG00000174233.3	1.47650464657685	12.3070757682956	4.77616325365129e-23	6.28067775180388e-21
ENSG00000182903.ENSG00000251595.1	ENSG00000182903+ENSG00000251595	ENSG00000182903+ENSG00000251595_002	chr4	dexseq_prepare_annotation2.py	exon	419562	419603	.	-	.	ENST00000504019+ENST00000451020__exon_number_002__gene_id_ENSG00000182903+ENSG00000251595		ENSG00000182903.ENSG00000251595.1	2.19561824595852	14.1340175081539	4.82024298848525e-23	6.33252443495953e-21
ENSG00000148824.ENSG00000148832.ENSG00000254536.1	ENSG00000148824+ENSG00000148832+ENSG00000254536	ENSG00000148824+ENSG00000148832+ENSG00000254536_002	chr10	dexseq_prepare_annotation2.py	exon	135192738	135192764	.	+	.	ENST00000278060+ENST00000368539__exon_number_002__gene_id_ENSG00000148824+ENSG00000148832+ENSG00000254536		ENSG00000148824.ENSG00000148832.ENSG00000254536.1	-3.19746390722418	-11.3330451416406	4.84394247129678e-23	6.3575226824581e-21
ENSG00000148773.15	ENSG00000148773	ENSG00000148773_016	chr10	dexseq_prepare_annotation2.py	exon	129914755	129914800	.	-	.	ENST00000368653+ENST00000368654+ENST00000478293__exon_number_016__gene_id_ENSG00000148773	MKI67	ENSG00000148773.15	2.12218611899641	13.2142795591367	4.98093664743731e-23	6.53102524591676e-21
ENSG00000164924.20	ENSG00000164924	ENSG00000164924_021	chr8	dexseq_prepare_annotation2.py	exon	101936527	101936550	.	-	.	ENST00000521607__exon_number_021__gene_id_ENSG00000164924	YWHAZ	ENSG00000164924.20	1.6860193856814	11.6157793523859	4.98721127387658e-23	6.53295876812728e-21
ENSG00000113575.ENSG00000272772.ENSG00000113558.ENSG00000273345.ENSG00000006837.46	ENSG00000113575+ENSG00000272772+ENSG00000113558+ENSG00000273345+ENSG00000006837	ENSG00000113575+ENSG00000272772+ENSG00000113558+ENSG00000273345+ENSG00000006837_047	chr5	dexseq_prepare_annotation2.py	exon	133537713	133538176	.	-	.	ENST00000495833__exon_number_047__gene_id_ENSG00000113575+ENSG00000272772+ENSG00000113558+ENSG00000273345+ENSG00000006837		ENSG00000113575.ENSG00000272772.ENSG00000113558.ENSG00000273345.ENSG00000006837.46	-1.47245058944961	-10.6376531144906	5.21323352674715e-23	6.81846576967175e-21
ENSG00000213599.ENSG00000261052.ENSG00000132207.12	ENSG00000213599+ENSG00000261052+ENSG00000132207	ENSG00000213599+ENSG00000261052+ENSG00000132207_013	chr16	dexseq_prepare_annotation2.py	exon	30206113	30206206	.	+	.	ENST00000567520+ENST00000355544+ENST00000568997__exon_number_013__gene_id_ENSG00000213599+ENSG00000261052+ENSG00000132207		ENSG00000213599.ENSG00000261052.ENSG00000132207.12	2.90250851718347	16.9880554718211	5.21518472497174e-23	6.81846576967175e-21
ENSG00000155849.25	ENSG00000155849	ENSG00000155849_026	chr7	dexseq_prepare_annotation2.py	exon	37236706	37236828	.	-	.	ENST00000472359__exon_number_026__gene_id_ENSG00000155849	ELMO1	ENSG00000155849.25	3.45227533642478	11.4688360365689	5.36479213506525e-23	7.00733497081368e-21
ENSG00000050438.25	ENSG00000050438	ENSG00000050438_026	chr12	dexseq_prepare_annotation2.py	exon	51852343	51852434	.	+	.	ENST00000514353+ENST00000319957+ENST00000547697+ENST00000535225+ENST00000453097+ENST00000551071+ENST00000604314+ENST00000394856+ENST00000358657__exon_number_026__gene_id_ENSG00000050438	SLC4A8	ENSG00000050438.25	-3.44509142024781	-13.8311363016742	5.49114389871998e-23	7.16549528329325e-21
ENSG00000175203.15	ENSG00000175203	ENSG00000175203_016	chr12	dexseq_prepare_annotation2.py	exon	57926578	57926593	.	-	.	ENST00000551872+ENST00000537439+ENST00000550086+ENST00000550988+ENST00000550201+ENST00000548249+ENST00000552390+ENST00000550954+ENST00000434715+ENST00000543672+ENST00000546758+ENST00000549394__exon_number_016__gene_id_ENSG00000175203	DCTN2	ENSG00000175203.15	1.02774740335474	12.1839798270508	5.6952897294827e-23	7.42477028785234e-21
ENSG00000164924.21	ENSG00000164924	ENSG00000164924_022	chr8	dexseq_prepare_annotation2.py	exon	101937144	101937149	.	-	.	ENST00000353245+ENST00000419477+ENST00000395958+ENST00000395948+ENST00000457309+ENST00000395956+ENST00000517727+ENST00000521309+ENST00000518736+ENST00000522819+ENST00000523848+ENST00000480304+ENST00000395957+ENST00000521607+ENST00000522542+ENST00000395953+ENST00000395951__exon_number_022__gene_id_ENSG00000164924	YWHAZ	ENSG00000164924.21	1.656193141459	11.57962900355	6.27578046453722e-23	8.17370859870727e-21
ENSG00000252974.ENSG00000139116.36	ENSG00000252974+ENSG00000139116	ENSG00000252974+ENSG00000139116_037	chr12	dexseq_prepare_annotation2.py	exon	39726393	39726546	.	-	.	ENST00000544797+ENST00000361961+ENST00000541463+ENST00000395670+ENST00000547108+ENST00000552961+ENST00000361418__exon_number_037__gene_id_ENSG00000252974+ENSG00000139116		ENSG00000252974.ENSG00000139116.36	-1.19085980015008	-11.4845886194304	6.39226274663174e-23	8.31745828494091e-21
ENSG00000067221.8	ENSG00000067221	ENSG00000067221_009	chr15	dexseq_prepare_annotation2.py	exon	74277855	74278703	.	-	.	ENST00000561480__exon_number_009__gene_id_ENSG00000067221	STOML1	ENSG00000067221.8	-1.1391927894412	-13.3466509418365	6.42665214790465e-23	8.35421812116778e-21
ENSG00000162434.8	ENSG00000162434	ENSG00000162434_009	chr1	dexseq_prepare_annotation2.py	exon	65306942	65307022	.	-	.	ENST00000342505__exon_number_009__gene_id_ENSG00000162434	JAK1	ENSG00000162434.8	-1.12627376285452	-12.3496637196505	6.47393593183213e-23	8.40765364628004e-21
ENSG00000255103.ENSG00000127603.33	ENSG00000255103+ENSG00000127603	ENSG00000255103+ENSG00000127603_034	chr1	dexseq_prepare_annotation2.py	exon	39749763	39749857	.	+	.	ENST00000372915+ENST00000361689+ENST00000317713+ENST00000539005+ENST00000496804+ENST00000524432+ENST00000567887+ENST00000472385+ENST00000485063+ENST00000564288+ENST00000530262+ENST00000545844__exon_number_034__gene_id_ENSG00000255103+ENSG00000127603		ENSG00000255103.ENSG00000127603.33	-6.15023264295568	-12.5708919735999	6.49508355025127e-23	8.42707680114251e-21
ENSG00000081803.41	ENSG00000081803	ENSG00000081803_042	chr7	dexseq_prepare_annotation2.py	exon	122377009	122377122	.	-	.	ENST00000449022+ENST00000334010+ENST00000412584+ENST00000313070__exon_number_042__gene_id_ENSG00000081803	CADPS2	ENSG00000081803.41	3.1805540119389	13.343922087436	6.50530631527679e-23	8.43230195645825e-21
ENSG00000062485.ENSG00000257727.ENSG00000135473.ENSG00000144785.135	ENSG00000062485+ENSG00000257727+ENSG00000135473+ENSG00000144785	ENSG00000062485+ENSG00000257727+ENSG00000135473+ENSG00000144785_136	chr12	dexseq_prepare_annotation2.py	exon	56713405	56713548	.	-	.	ENST00000547226+ENST00000551359+ENST00000257931+ENST00000550028+ENST00000440411+ENST00000425394+ENST00000548043__exon_number_136__gene_id_ENSG00000062485+ENSG00000257727+ENSG00000135473+ENSG00000144785		ENSG00000062485.ENSG00000257727.ENSG00000135473.ENSG00000144785.135	-5.931927785849	-11.922790016671	6.59603753314471e-23	8.54177446597141e-21
ENSG00000123200.30	ENSG00000123200	ENSG00000123200_031	chr13	dexseq_prepare_annotation2.py	exon	46626833	46626881	.	-	.	ENST00000242848+ENST00000282007__exon_number_031__gene_id_ENSG00000123200	ZC3H13	ENSG00000123200.30	2.89854114850347	22.3022452120645	6.72872609025367e-23	8.705321359903e-21
ENSG00000215148.10	ENSG00000215148	ENSG00000215148_011	chr16	dexseq_prepare_annotation2.py	exon	2854544	2854547	.	+	.	ENST00000399677__exon_number_011__gene_id_ENSG00000215148	PRSS41	ENSG00000215148.10	-2.1883143484504	-15.6023811783666	6.77686323358022e-23	8.75927271301015e-21
ENSG00000181625.ENSG00000260280.ENSG00000213648.2	ENSG00000181625+ENSG00000260280+ENSG00000213648	ENSG00000181625+ENSG00000260280+ENSG00000213648_003	chr16	dexseq_prepare_annotation2.py	exon	29465883	29466251	.	+	.	ENST00000351581+ENST00000330181+ENST00000565219__exon_number_003__gene_id_ENSG00000181625+ENSG00000260280+ENSG00000213648		ENSG00000181625.ENSG00000260280.ENSG00000213648.2	-1.13279149388343	-12.3357627213889	6.97719410928845e-23	9.00964942937842e-21
ENSG00000188897.67	ENSG00000188897	ENSG00000188897_068	chr16	dexseq_prepare_annotation2.py	exon	11578735	11578929	.	-	.	ENST00000344649+ENST00000598234+ENST00000595170__exon_number_068__gene_id_ENSG00000188897	CTD-3088G3.8	ENSG00000188897.67	-2.02532298082758	-12.4386925224816	7.08907254613669e-23	9.14544114451983e-21
ENSG00000223501.44	ENSG00000223501	ENSG00000223501_045	chr6	dexseq_prepare_annotation2.py	exon	33239682	33239717	.	-	.	ENST00000478934+ENST00000436044__exon_number_045__gene_id_ENSG00000223501	VPS52	ENSG00000223501.44	-0.941896659609365	-11.6552407905675	7.44970587829662e-23	9.60158446168376e-21
ENSG00000145012.36	ENSG00000145012	ENSG00000145012_037	chr3	dexseq_prepare_annotation2.py	exon	188426182	188430630	.	+	.	ENST00000448637__exon_number_037__gene_id_ENSG00000145012	LPP	ENSG00000145012.36	-1.91727167535851	-12.9538165476763	7.64273277171455e-23	9.84104880254178e-21
ENSG00000134853.ENSG00000145216.10	ENSG00000134853+ENSG00000145216	ENSG00000134853+ENSG00000145216_011	chr4	dexseq_prepare_annotation2.py	exon	54244696	54245239	.	+	.	ENST00000505125__exon_number_011__gene_id_ENSG00000134853+ENSG00000145216		ENSG00000134853.ENSG00000145216.10	2.86262987325809	11.5007205260626	7.68547764870807e-23	9.88673501344153e-21
ENSG00000168615.26	ENSG00000168615	ENSG00000168615_027	chr8	dexseq_prepare_annotation2.py	exon	38940487	38940592	.	+	.	ENST00000487273+ENST00000481873__exon_number_027__gene_id_ENSG00000168615	ADAM9	ENSG00000168615.26	-2.60625953000996	-12.5367403728285	7.74490668319545e-23	9.95377747217139e-21
[truncated: 28,221 more rows]
