# Supplementary material for: The transcriptomic response of cells to a drug combination is more than the sum of the responses to the monotherapies
Source: eLife. 2020 Sep 18;9:e52707. doi: 10.7554/eLife.52707 (PMC7546737; doi:10.7554/eLife.52707)
Supplement: Source data 8. [file elife-52707-data8.zip › Supplementary Item 13 Differential Splicing/WFA_singlet_DMSO_singlet_12_dynsyn_exon_O_fcounts_O_flatten_exon_name.mtrx_exons_intragene_t_test_FDR_10]

V1	V2	V3	V4	V5	V6	V7	V8	V9	V10	V11	V12	id	logFC	t	P.Value	FDR
ENSG00000148337.6	ENSG00000148337	ENSG00000148337_007	chr9	dexseq_prepare_annotation2.py	exon	130928431	130928547	.	-	.	ENST00000393608+ENST00000325721+ENST00000372948+ENST00000415526+ENST00000485862+ENST00000541172+ENST00000461765+ENST00000372938+ENST00000372954+ENST00000357558+ENST00000538431+ENST00000277465+ENST00000471773__exon_number_007__gene_id_ENSG00000148337	CIZ1	ENSG00000148337.6	2.86625340278438	49.2605592104623	1.17797789287153e-142	1.10251316727897e-137
ENSG00000227195.62	ENSG00000227195	ENSG00000227195_063	chr20	dexseq_prepare_annotation2.py	exon	26231899	26232102	.	-	.	ENST00000596767+ENST00000594130+ENST00000601901+ENST00000601119__exon_number_063__gene_id_ENSG00000227195	MIR663A	ENSG00000227195.62	-3.36960005397799	-63.7302509288224	1.61786923264604e-142	1.10251316727897e-137
ENSG00000145362.95	ENSG00000145362	ENSG00000145362_096	chr4	dexseq_prepare_annotation2.py	exon	114304892	114304896	.	+	.	ENST00000357077+ENST00000505342__exon_number_096__gene_id_ENSG00000145362	ANK2	ENSG00000145362.95	4.23099133062449	56.9126445312088	4.89074552679499e-134	2.22189829779314e-129
ENSG00000148337.55	ENSG00000148337	ENSG00000148337_056	chr9	dexseq_prepare_annotation2.py	exon	130952724	130952746	.	-	.	ENST00000474442__exon_number_056__gene_id_ENSG00000148337	CIZ1	ENSG00000148337.55	-2.52154662428407	-45.1865466799248	4.64518458230147e-133	1.58275374272758e-128
ENSG00000112159.108	ENSG00000112159	ENSG00000112159_109	chr6	dexseq_prepare_annotation2.py	exon	90504296	90504520	.	-	.	ENST00000369393+ENST00000428876+ENST00000439638__exon_number_109__gene_id_ENSG00000112159	MDN1	ENSG00000112159.108	-2.22012838554511	-41.7042379775832	1.18077934175484e-131	3.218615560929e-127
ENSG00000215029.ENSG00000185945.4	ENSG00000215029+ENSG00000185945	ENSG00000215029+ENSG00000185945_005	chrX	dexseq_prepare_annotation2.py	exon	101618901	101618973	.	-	.	ENST00000457521+ENST00000372750+ENST00000372749+ENST00000412230__exon_number_005__gene_id_ENSG00000215029+ENSG00000185945		ENSG00000215029.ENSG00000185945.4	-4.31355965512535	-73.7139159677094	1.79288246934067e-130	4.0725922918563e-126
ENSG00000227195.65	ENSG00000227195	ENSG00000227195_066	chr20	dexseq_prepare_annotation2.py	exon	26232142	26232162	.	-	.	ENST00000601119__exon_number_066__gene_id_ENSG00000227195	MIR663A	ENSG00000227195.65	-3.3587867182253	-52.7058475868564	1.07026339878204e-125	2.08383341638289e-121
ENSG00000166689.59	ENSG00000166689	ENSG00000166689_060	chr11	dexseq_prepare_annotation2.py	exon	17035672	17035689	.	-	.	ENST00000355661+ENST00000448080+ENST00000531066__exon_number_060__gene_id_ENSG00000166689	PLEKHA7	ENSG00000166689.59	-2.90212520533061	-57.2529063182052	8.82065466666442e-125	1.50273083228628e-120
ENSG00000100106.ENSG00000100101.26	ENSG00000100106+ENSG00000100101	ENSG00000100106+ENSG00000100101_027	chr22	dexseq_prepare_annotation2.py	exon	38122511	38122577	.	+	.	ENST00000492485__exon_number_027__gene_id_ENSG00000100106+ENSG00000100101		ENSG00000100106.ENSG00000100101.26	-5.18175854120543	-54.8274257343327	4.85637103937565e-118	7.35427246331762e-114
ENSG00000066855.1	ENSG00000066855	ENSG00000066855_002	chr8	dexseq_prepare_annotation2.py	exon	66556974	66557019	.	+	.	ENST00000523222+ENST00000523170+ENST00000262146+ENST00000522239+ENST00000424808__exon_number_002__gene_id_ENSG00000066855	MTFR1	ENSG00000066855.1	-2.88944010699437	-67.5096924630612	5.87152096760189e-118	8.00241335716396e-114
ENSG00000091536.72	ENSG00000091536	ENSG00000091536_073	chr17	dexseq_prepare_annotation2.py	exon	18062239	18062311	.	+	.	ENST00000578472+ENST00000556535+ENST00000418233+ENST00000557655+ENST00000205890+ENST00000433411__exon_number_073__gene_id_ENSG00000091536	MYO15A	ENSG00000091536.72	-1.95266263149103	-40.5445874551128	1.28728896959867e-116	1.59497443858674e-112
ENSG00000148337.56	ENSG00000148337	ENSG00000148337_057	chr9	dexseq_prepare_annotation2.py	exon	130952967	130952989	.	-	.	ENST00000467178+ENST00000325721+ENST00000420484+ENST00000372948+ENST00000415526+ENST00000491954+ENST00000393608+ENST00000541172+ENST00000372938+ENST00000372954+ENST00000357558+ENST00000324544+ENST00000538431+ENST00000277465+ENST00000498156__exon_number_057__gene_id_ENSG00000148337	CIZ1	ENSG00000148337.56	-2.32421212464198	-38.237753163741	4.25212868333024e-115	4.8294260209037e-111
ENSG00000112159.107	ENSG00000112159	ENSG00000112159_108	chr6	dexseq_prepare_annotation2.py	exon	90503819	90503926	.	-	.	ENST00000369393+ENST00000428876+ENST00000439638__exon_number_108__gene_id_ENSG00000112159	MDN1	ENSG00000112159.107	-2.0962296783547	-35.4602089117301	4.5551406697315e-113	4.7756094781465e-109
ENSG00000129467.ENSG00000129465.ENSG00000258973.18	ENSG00000129467+ENSG00000129465+ENSG00000258973	ENSG00000129467+ENSG00000129465+ENSG00000258973_019	chr14	dexseq_prepare_annotation2.py	exon	24791431	24791569	.	-	.	ENST00000557056+ENST00000560635+ENST00000554577__exon_number_019__gene_id_ENSG00000129467+ENSG00000129465+ENSG00000258973		ENSG00000129467.ENSG00000129465.ENSG00000258973.18	-2.79431304929399	-36.0113908256362	6.8861198235615e-112	6.70373602137745e-108
ENSG00000148337.69	ENSG00000148337	ENSG00000148337_070	chr9	dexseq_prepare_annotation2.py	exon	130953848	130953851	.	-	.	ENST00000357558+ENST00000372938+ENST00000541172+ENST00000325721__exon_number_070__gene_id_ENSG00000148337	CIZ1	ENSG00000148337.69	-1.48229117509719	-36.4842484404948	3.26641450998544e-110	2.96790777596623e-106
ENSG00000187775.91	ENSG00000187775	ENSG00000187775_092	chr17	dexseq_prepare_annotation2.py	exon	76533381	76533563	.	-	.	ENST00000389840+ENST00000585328__exon_number_092__gene_id_ENSG00000187775	DNAH17	ENSG00000187775.91	1.88235022931983	35.8067867985355	8.51531969698437e-110	7.25356220088371e-106
ENSG00000091536.73	ENSG00000091536	ENSG00000091536_074	chr17	dexseq_prepare_annotation2.py	exon	18062589	18062661	.	+	.	ENST00000578472+ENST00000556535+ENST00000557190+ENST00000418233+ENST00000557655+ENST00000205890+ENST00000433411__exon_number_074__gene_id_ENSG00000091536	MYO15A	ENSG00000091536.73	-1.96289761972115	-37.8346684436303	9.80870819880474e-110	7.86381445783233e-106
ENSG00000213398.ENSG00000124067.ENSG00000267660.56	ENSG00000213398+ENSG00000124067+ENSG00000267660	ENSG00000213398+ENSG00000124067+ENSG00000267660_057	chr16	dexseq_prepare_annotation2.py	exon	67983703	67983809	.	-	.	ENST00000576616+ENST00000537830+ENST00000338335+ENST00000422611+ENST00000576513+ENST00000574665+ENST00000572037+ENST00000570802+ENST00000573023+ENST00000541864+ENST00000316341__exon_number_057__gene_id_ENSG00000213398+ENSG00000124067+ENSG00000267660		ENSG00000213398.ENSG00000124067.ENSG00000267660.56	-5.41188743812713	-50.5865868648329	3.25034031854961e-107	2.46108545942091e-103
ENSG00000163625.79	ENSG00000163625	ENSG00000163625_080	chr4	dexseq_prepare_annotation2.py	exon	85770826	85771054	.	-	.	ENST00000504990__exon_number_080__gene_id_ENSG00000163625	WDFY3	ENSG00000163625.79	2.36664975982833	35.153323011319	2.11095660306784e-106	1.51424472287012e-102
ENSG00000148337	ENSG00000148337	ENSG00000148337_001	chr9	dexseq_prepare_annotation2.py	exon	130928343	130928343	.	-	.	ENST00000471773__exon_number_001__gene_id_ENSG00000148337	CIZ1	ENSG00000148337	1.15729482209398	35.0176928484069	5.222138750791e-106	3.55867867311404e-102
ENSG00000254485.ENSG00000196220.ENSG00000206573.106	ENSG00000254485+ENSG00000196220+ENSG00000206573	ENSG00000254485+ENSG00000196220+ENSG00000206573_107	chr3	dexseq_prepare_annotation2.py	exon	9439178	9439179	.	-	.	ENST00000520447+ENST00000518437+ENST00000469846__exon_number_107__gene_id_ENSG00000254485+ENSG00000196220+ENSG00000206573		ENSG00000254485.ENSG00000196220.ENSG00000206573.106	-4.92372269604699	-34.9259039205865	9.65163689048092e-106	6.26400426227346e-102
ENSG00000141002.ENSG00000267048.ENSG00000198211.ENSG00000258839.ENSG00000256390.ENSG00000258947.29	ENSG00000141002+ENSG00000267048+ENSG00000198211+ENSG00000258839+ENSG00000256390+ENSG00000258947	ENSG00000141002+ENSG00000267048+ENSG00000198211+ENSG00000258839+ENSG00000256390+ENSG00000258947_030	chr16	dexseq_prepare_annotation2.py	exon	89961446	89961490	.	+	.	ENST00000263347+ENST00000263346+ENST00000566751+ENST00000562184+ENST00000562256__exon_number_030__gene_id_ENSG00000141002+ENSG00000267048+ENSG00000198211+ENSG00000258839+ENSG00000256390+ENSG00000258947		ENSG00000141002.ENSG00000267048.ENSG00000198211.ENSG00000258839.ENSG00000256390.ENSG00000258947.29	-2.28049302896823	-35.9044114782307	1.9864063423793e-105	1.23059678734345e-101
ENSG00000180448.9	ENSG00000180448	ENSG00000180448_010	chr19	dexseq_prepare_annotation2.py	exon	1071220	1071357	.	+	.	ENST00000543365__exon_number_010__gene_id_ENSG00000180448	HMHA1	ENSG00000180448.9	-4.35663347928188	-54.2001743853515	2.36620073267006e-105	1.40214882720464e-101
ENSG00000163625.81	ENSG00000163625	ENSG00000163625_082	chr4	dexseq_prepare_annotation2.py	exon	85771169	85771178	.	-	.	ENST00000295888+ENST00000426414+ENST00000322366+ENST00000504990__exon_number_082__gene_id_ENSG00000163625	WDFY3	ENSG00000163625.81	2.18568114066493	34.7271177320981	3.66262266112599e-105	2.07994236554243e-101
ENSG00000227195.64	ENSG00000227195	ENSG00000227195_065	chr20	dexseq_prepare_annotation2.py	exon	26232129	26232141	.	-	.	ENST00000594130+ENST00000601119__exon_number_065__gene_id_ENSG00000227195	MIR663A	ENSG00000227195.64	-3.34882857421921	-41.2086510236135	1.30859531715881e-104	7.13404291864836e-101
ENSG00000172890.1	ENSG00000172890	ENSG00000172890_002	chr11	dexseq_prepare_annotation2.py	exon	71164255	71164256	.	+	.	ENST00000533612+ENST00000534634+ENST00000319023__exon_number_002__gene_id_ENSG00000172890	NADSYN1	ENSG00000172890.1	2.61304653649658	39.7183513253383	1.53078054393828e-101	8.02435161132445e-98
ENSG00000148337.70	ENSG00000148337	ENSG00000148337_071	chr9	dexseq_prepare_annotation2.py	exon	130953852	130953868	.	-	.	ENST00000357558+ENST00000372938+ENST00000325721__exon_number_071__gene_id_ENSG00000148337	CIZ1	ENSG00000148337.70	-5.12105063071174	-33.1714327449875	1.47082561118614e-100	7.42450978517711e-97
ENSG00000227195.58	ENSG00000227195	ENSG00000227195_059	chr20	dexseq_prepare_annotation2.py	exon	26189979	26189993	.	-	.	ENST00000600225+ENST00000601079__exon_number_059__gene_id_ENSG00000227195	MIR663A	ENSG00000227195.58	-3.10697024101246	-38.9951859901786	5.0747002446773e-100	2.47014659195557e-96
ENSG00000087460.93	ENSG00000087460	ENSG00000087460_094	chr20	dexseq_prepare_annotation2.py	exon	57485041	57485062	.	+	.	ENST00000496934+ENST00000371075+ENST00000494081+ENST00000477931+ENST00000487862+ENST00000306090+ENST00000371095+ENST00000371085+ENST00000265620+ENST00000464624+ENST00000313949+ENST00000480975+ENST00000488546+ENST00000371102+ENST00000476196+ENST00000371100+ENST00000354359__exon_number_094__gene_id_ENSG00000087460	GNAS	ENSG00000087460.93	5.0617088427739	41.1687587713915	1.49853689225558e-97	7.04271000411373e-94
ENSG00000158286.41	ENSG00000158286	ENSG00000158286_042	chr1	dexseq_prepare_annotation2.py	exon	6281352	6281359	.	+	.	ENST00000377939__exon_number_042__gene_id_ENSG00000158286	RNF207	ENSG00000158286.41	2.88624316445785	53.5939153809691	1.6251586942055e-97	7.38320429168855e-94
ENSG00000145362.94	ENSG00000145362	ENSG00000145362_095	chr4	dexseq_prepare_annotation2.py	exon	114304889	114304891	.	+	.	ENST00000357077+ENST00000506722+ENST00000505342__exon_number_095__gene_id_ENSG00000145362	ANK2	ENSG00000145362.94	4.19903319078582	37.2926266819672	2.426048104409e-97	1.06661596208423e-93
ENSG00000227195.63	ENSG00000227195	ENSG00000227195_064	chr20	dexseq_prepare_annotation2.py	exon	26232103	26232128	.	-	.	ENST00000594130+ENST00000601901+ENST00000601119__exon_number_064__gene_id_ENSG00000227195	MIR663A	ENSG00000227195.63	-3.34475719806768	-37.1954753537123	3.82858685065236e-96	1.63064299702847e-92
ENSG00000010327.56	ENSG00000010327	ENSG00000010327_057	chr3	dexseq_prepare_annotation2.py	exon	52552328	52552375	.	+	.	ENST00000321725+ENST00000461325__exon_number_057__gene_id_ENSG00000010327	STAB1	ENSG00000010327.56	-3.52126714844387	-57.1352187718326	1.62556132722272e-95	6.71366680029815e-92
ENSG00000170004.40	ENSG00000170004	ENSG00000170004_041	chr17	dexseq_prepare_annotation2.py	exon	7807166	7807309	.	+	.	ENST00000470531+ENST00000380358+ENST00000330494+ENST00000358181__exon_number_041__gene_id_ENSG00000170004	CHD3	ENSG00000170004.40	-3.30197229502728	-33.8892971717636	1.12151766392047e-93	4.49570251326613e-90
ENSG00000198947.90	ENSG00000198947	ENSG00000198947_091	chrX	dexseq_prepare_annotation2.py	exon	32563276	32563451	.	-	.	ENST00000357033+ENST00000378677+ENST00000288447__exon_number_091__gene_id_ENSG00000198947	DMD	ENSG00000198947.90	-3.20108058809563	-39.4072423662252	4.03710501563526e-93	1.57207176225989e-89
ENSG00000163625.85	ENSG00000163625	ENSG00000163625_086	chr4	dexseq_prepare_annotation2.py	exon	85818064	85818094	.	-	.	ENST00000509172+ENST00000295888+ENST00000426414+ENST00000322366__exon_number_086__gene_id_ENSG00000163625	WDFY3	ENSG00000163625.85	2.20438045720452	30.5865645097436	1.26339476540429e-92	4.78307220462448e-89
ENSG00000172890.37	ENSG00000172890	ENSG00000172890_038	chr11	dexseq_prepare_annotation2.py	exon	71191195	71191197	.	+	.	ENST00000526039+ENST00000530055__exon_number_038__gene_id_ENSG00000172890	NADSYN1	ENSG00000172890.37	-1.82879709533576	-35.3194589870267	5.93745804128004e-92	2.18710278746524e-88
ENSG00000257062.ENSG00000111700.ENSG00000134538.ENSG00000205754.ENSG00000257046.45	ENSG00000257062+ENSG00000111700+ENSG00000134538+ENSG00000205754+ENSG00000257046	ENSG00000257062+ENSG00000111700+ENSG00000134538+ENSG00000205754+ENSG00000257046_046	chr12	dexseq_prepare_annotation2.py	exon	21242842	21242863	.	+	.	ENST00000545916+ENST00000540229+ENST00000593147+ENST00000381541+ENST00000554957+ENST00000421593+ENST00000553473__exon_number_046__gene_id_ENSG00000257062+ENSG00000111700+ENSG00000134538+ENSG00000205754+ENSG00000257046		ENSG00000257062.ENSG00000111700.ENSG00000134538.ENSG00000205754.ENSG00000257046.45	1.99076332961684	40.6811821559771	8.79932133628888e-92	3.15599237780391e-88
ENSG00000114735.22	ENSG00000114735	ENSG00000114735_023	chr3	dexseq_prepare_annotation2.py	exon	50617371	50617546	.	+	.	ENST00000448997+ENST00000482974__exon_number_023__gene_id_ENSG00000114735	HEMK1	ENSG00000114735.22	-4.01324450798498	-52.7350731676938	3.30285309696984e-89	1.15423706228773e-85
ENSG00000013441.27	ENSG00000013441	ENSG00000013441_028	chr2	dexseq_prepare_annotation2.py	exon	201725688	201725706	.	-	.	ENST00000492793+ENST00000473565+ENST00000461981__exon_number_028__gene_id_ENSG00000013441	CLK1	ENSG00000013441.27	-3.50300224956698	-60.0266187416619	1.29585831007299e-87	4.41537801991171e-84
ENSG00000227195.57	ENSG00000227195	ENSG00000227195_058	chr20	dexseq_prepare_annotation2.py	exon	26189960	26189978	.	-	.	ENST00000600225+ENST00000601079+ENST00000610014__exon_number_058__gene_id_ENSG00000227195	MIR663A	ENSG00000227195.57	-3.06979902087994	-33.145951844478	6.74787674004861e-87	2.24312589427977e-83
ENSG00000227195.41	ENSG00000227195	ENSG00000227195_042	chr20	dexseq_prepare_annotation2.py	exon	26188939	26189080	.	-	.	ENST00000608521__exon_number_042__gene_id_ENSG00000227195	MIR663A	ENSG00000227195.41	-2.34990487025097	-33.0560057598813	1.10457987405366e-86	3.58441429034575e-83
ENSG00000148218.5	ENSG00000148218	ENSG00000148218_006	chr9	dexseq_prepare_annotation2.py	exon	116151879	116151966	.	-	.	ENST00000482847+ENST00000409155+ENST00000277315__exon_number_006__gene_id_ENSG00000148218	ALAD	ENSG00000148218.5	-3.0278291619771	-46.5648018762914	6.64144720091328e-86	2.10506074862063e-82
ENSG00000163625.84	ENSG00000163625	ENSG00000163625_085	chr4	dexseq_prepare_annotation2.py	exon	85800559	85800647	.	-	.	ENST00000502713__exon_number_085__gene_id_ENSG00000163625	WDFY3	ENSG00000163625.84	2.13619956140169	28.4686146485612	7.45590191584612e-86	2.30949950889659e-82
ENSG00000102893.53	ENSG00000102893	ENSG00000102893_054	chr16	dexseq_prepare_annotation2.py	exon	47697646	47698301	.	+	.	ENST00000568171__exon_number_054__gene_id_ENSG00000102893	PHKB	ENSG00000102893.53	-1.89786979936996	-29.9217324868426	9.98400522566591e-86	3.02386675603657e-82
ENSG00000091536.71	ENSG00000091536	ENSG00000091536_072	chr17	dexseq_prepare_annotation2.py	exon	18061837	18061952	.	+	.	ENST00000578472+ENST00000205890+ENST00000418233__exon_number_072__gene_id_ENSG00000091536	MYO15A	ENSG00000091536.71	-1.98264012314706	-29.2929874442852	1.10676195779293e-85	3.27919132068508e-82
ENSG00000092148.74	ENSG00000092148	ENSG00000092148_075	chr14	dexseq_prepare_annotation2.py	exon	31675003	31675163	.	-	.	ENST00000399332+ENST00000553700+ENST00000556224+ENST00000556474+ENST00000553616__exon_number_075__gene_id_ENSG00000092148	HECTD1	ENSG00000092148.74	2.48616393859053	36.0443855133056	1.31687504669732e-85	3.81871348647812e-82
ENSG00000145687.12	ENSG00000145687	ENSG00000145687_013	chr5	dexseq_prepare_annotation2.py	exon	80733278	80733649	.	-	.	ENST00000513785__exon_number_013__gene_id_ENSG00000145687	SSBP2	ENSG00000145687.12	-2.41734757248378	-37.1707158835101	1.44958057834755e-85	4.11596325383635e-82
ENSG00000159216.40	ENSG00000159216	ENSG00000159216_041	chr21	dexseq_prepare_annotation2.py	exon	37342373	37342465	.	-	.	ENST00000460207+ENST00000475045__exon_number_041__gene_id_ENSG00000159216	RUNX1	ENSG00000159216.40	-2.29526772429079	-52.7276861108817	2.19406816355019e-85	6.10273343156292e-82
ENSG00000112159.109	ENSG00000112159	ENSG00000112159_110	chr6	dexseq_prepare_annotation2.py	exon	90513047	90513273	.	-	.	ENST00000369393+ENST00000428876+ENST00000439638__exon_number_110__gene_id_ENSG00000112159	MDN1	ENSG00000112159.109	-2.08629714795651	-27.108735423601	5.23595649835204e-85	1.42723796614679e-81
ENSG00000114735	ENSG00000114735	ENSG00000114735_001	chr3	dexseq_prepare_annotation2.py	exon	50606583	50606627	.	+	.	ENST00000434410__exon_number_001__gene_id_ENSG00000114735	HEMK1	ENSG00000114735	3.72911344427888	47.6909013786094	7.62988325013788e-84	2.03900401554469e-80
ENSG00000091536.69	ENSG00000091536	ENSG00000091536_070	chr17	dexseq_prepare_annotation2.py	exon	18061652	18061659	.	+	.	ENST00000557655+ENST00000578472+ENST00000556535+ENST00000557190__exon_number_070__gene_id_ENSG00000091536	MYO15A	ENSG00000091536.69	-1.90361680737377	-28.6626235795448	9.36777435065372e-84	2.45529365730634e-80
ENSG00000148343.44	ENSG00000148343	ENSG00000148343_045	chr9	dexseq_prepare_annotation2.py	exon	131832214	131832244	.	+	.	ENST00000406926+ENST00000358369+ENST00000445183+ENST00000439290+ENST00000277475+ENST00000483458__exon_number_045__gene_id_ENSG00000148343	FAM73B	ENSG00000148343.44	-2.52997172629021	-37.809594175984	3.23203204237775e-83	8.311322851316e-80
ENSG00000142512.32	ENSG00000142512	ENSG00000142512_033	chr19	dexseq_prepare_annotation2.py	exon	51920966	51920991	.	-	.	ENST00000353836+ENST00000432469+ENST00000439889__exon_number_033__gene_id_ENSG00000142512	SIGLEC10	ENSG00000142512.32	2.70440507871362	44.2807909919603	4.28051603286266e-83	1.08037053916837e-79
ENSG00000147996.19	ENSG00000147996	ENSG00000147996_020	chr9	dexseq_prepare_annotation2.py	exon	70434178	70434243	.	-	.	ENST00000463075+ENST00000486221+ENST00000480229+ENST00000461932+ENST00000377392+ENST00000476797+ENST00000382405+ENST00000430059+ENST00000485088+ENST00000468066+ENST00000489273+ENST00000377395+ENST00000429800+ENST00000476161+ENST00000480819+ENST00000486191+ENST00000465474+ENST00000497250+ENST00000377389__exon_number_020__gene_id_ENSG00000147996	CBWD5	ENSG00000147996.19	-1.46623863411841	-37.6975657036234	5.01522165230378e-83	1.24279016261052e-79
ENSG00000100106.ENSG00000100101.25	ENSG00000100106+ENSG00000100101	ENSG00000100106+ENSG00000100101_026	chr22	dexseq_prepare_annotation2.py	exon	38119192	38122510	.	+	.	ENST00000406386+ENST00000344404+ENST00000455236+ENST00000492485__exon_number_026__gene_id_ENSG00000100106+ENSG00000100101		ENSG00000100106.ENSG00000100101.25	-5.06386993916038	-33.9082485421608	2.6484197231574e-82	6.445686087653e-79
ENSG00000233673.ENSG00000187627.6	ENSG00000233673+ENSG00000187627	ENSG00000233673+ENSG00000187627_007	chr2	dexseq_prepare_annotation2.py	exon	87113707	87113852	.	+	.	ENST00000426186__exon_number_007__gene_id_ENSG00000233673+ENSG00000187627		ENSG00000233673.ENSG00000187627.6	1.79345263593795	34.7688273096304	4.537448752757e-82	1.08494379896624e-78
ENSG00000215440.ENSG00000124222.ENSG00000254995.87	ENSG00000215440+ENSG00000124222+ENSG00000254995	ENSG00000215440+ENSG00000124222+ENSG00000254995_088	chr20	dexseq_prepare_annotation2.py	exon	57292916	57293051	.	+	.	ENST00000532531+ENST00000527587__exon_number_088__gene_id_ENSG00000215440+ENSG00000124222+ENSG00000254995		ENSG00000215440.ENSG00000124222.ENSG00000254995.87	-1.75509170335428	-39.1719609926454	1.10031204696348e-81	2.58558154318529e-78
ENSG00000163625.82	ENSG00000163625	ENSG00000163625_083	chr4	dexseq_prepare_annotation2.py	exon	85781565	85781716	.	-	.	ENST00000509172+ENST00000295888+ENST00000426414+ENST00000322366+ENST00000504990__exon_number_083__gene_id_ENSG00000163625	WDFY3	ENSG00000163625.82	2.05114428492309	27.1857567331422	1.23748839181369e-81	2.85864013384868e-78
ENSG00000092148.73	ENSG00000092148	ENSG00000092148_074	chr14	dexseq_prepare_annotation2.py	exon	31672277	31672842	.	-	.	ENST00000556474__exon_number_074__gene_id_ENSG00000092148	HECTD1	ENSG00000092148.73	2.27587522886524	33.7368836825164	5.48089743326561e-81	1.24500412162439e-77
ENSG00000150093.55	ENSG00000150093	ENSG00000150093_056	chr10	dexseq_prepare_annotation2.py	exon	33247414	33247814	.	-	.	ENST00000439974__exon_number_056__gene_id_ENSG00000150093	ITGB1	ENSG00000150093.55	3.94568545697364	49.5476131093196	2.07534312991073e-80	4.63692894855399e-77
ENSG00000148343.11	ENSG00000148343	ENSG00000148343_012	chr9	dexseq_prepare_annotation2.py	exon	131804786	131804793	.	+	.	ENST00000406926+ENST00000358369+ENST00000445183+ENST00000439290+ENST00000277475+ENST00000474534__exon_number_012__gene_id_ENSG00000148343	FAM73B	ENSG00000148343.11	1.54132477084523	35.9149235065765	6.28648655521346e-80	1.38193197674702e-76
ENSG00000159216.41	ENSG00000159216	ENSG00000159216_042	chr21	dexseq_prepare_annotation2.py	exon	37354049	37354214	.	-	.	ENST00000460207+ENST00000475045__exon_number_042__gene_id_ENSG00000159216	RUNX1	ENSG00000159216.41	-2.22591960828357	-47.2635722319276	6.76380488912869e-80	1.46325793007798e-76
ENSG00000114735.21	ENSG00000114735	ENSG00000114735_022	chr3	dexseq_prepare_annotation2.py	exon	50617275	50617370	.	+	.	ENST00000434410+ENST00000443894+ENST00000448997+ENST00000232854+ENST00000482974+ENST00000455834__exon_number_022__gene_id_ENSG00000114735	HEMK1	ENSG00000114735.21	-3.82524322727708	-43.9813255550521	1.449582559767e-79	3.08697665993382e-76
ENSG00000182774.ENSG00000214575.ENSG00000260836.28	ENSG00000182774+ENSG00000214575+ENSG00000260836	ENSG00000182774+ENSG00000214575+ENSG00000260836_029	chr15	dexseq_prepare_annotation2.py	exon	83209208	83209208	.	-	.	ENST00000560229+ENST00000330244+ENST00000561157__exon_number_029__gene_id_ENSG00000182774+ENSG00000214575+ENSG00000260836		ENSG00000182774.ENSG00000214575.ENSG00000260836.28	-1.79514513919181	-38.6153088560876	1.5672938087269e-79	3.28630165813857e-76
ENSG00000156113.68	ENSG00000156113	ENSG00000156113_069	chr10	dexseq_prepare_annotation2.py	exon	79398128	79398353	.	-	.	ENST00000286627__exon_number_069__gene_id_ENSG00000156113	KCNMA1	ENSG00000156113.68	2.53837131534591	31.3024348100796	3.05198475552042e-79	6.3024410045362e-76
ENSG00000114735.7	ENSG00000114735	ENSG00000114735_008	chr3	dexseq_prepare_annotation2.py	exon	50607001	50607005	.	+	.	ENST00000482974+ENST00000448997+ENST00000424388+ENST00000232854__exon_number_008__gene_id_ENSG00000114735	HEMK1	ENSG00000114735.7	3.65100638849426	43.6155729748065	3.98259225467176e-79	8.10142482945857e-76
ENSG00000114735.9	ENSG00000114735	ENSG00000114735_010	chr3	dexseq_prepare_annotation2.py	exon	50607243	50608361	.	+	.	ENST00000482974__exon_number_010__gene_id_ENSG00000114735	HEMK1	ENSG00000114735.9	3.56662933204235	43.5134531650101	5.28798029149021e-79	1.0468111467292e-75
ENSG00000138744.ENSG00000198301.7	ENSG00000138744+ENSG00000198301	ENSG00000138744+ENSG00000198301_008	chr4	dexseq_prepare_annotation2.py	exon	76839914	76839942	.	-	.	ENST00000602782+ENST00000286733__exon_number_008__gene_id_ENSG00000138744+ENSG00000198301		ENSG00000138744.ENSG00000198301.7	-2.95548763721717	-34.7995383109523	5.29964848445357e-79	1.0468111467292e-75
ENSG00000145687.13	ENSG00000145687	ENSG00000145687_014	chr5	dexseq_prepare_annotation2.py	exon	80736357	80736376	.	-	.	ENST00000512923__exon_number_014__gene_id_ENSG00000145687	SSBP2	ENSG00000145687.13	-2.80184497935554	-33.6476740173625	7.49019377272412e-79	1.45836212810302e-75
ENSG00000114735.23	ENSG00000114735	ENSG00000114735_024	chr3	dexseq_prepare_annotation2.py	exon	50617547	50617660	.	+	.	ENST00000434410+ENST00000443894+ENST00000448997+ENST00000232854+ENST00000482974+ENST00000455834__exon_number_024__gene_id_ENSG00000114735	HEMK1	ENSG00000114735.23	-3.69353413711064	-43.3535995312077	8.25144506874632e-79	1.58395204409799e-75
ENSG00000148337.72	ENSG00000148337	ENSG00000148337_073	chr9	dexseq_prepare_annotation2.py	exon	130954134	130954376	.	-	.	ENST00000538431__exon_number_073__gene_id_ENSG00000148337	CIZ1	ENSG00000148337.72	-1.08409549402225	-26.3102609381961	1.05551131957472e-78	1.99802428843719e-75
ENSG00000114735.2	ENSG00000114735	ENSG00000114735_003	chr3	dexseq_prepare_annotation2.py	exon	50606705	50606908	.	+	.	ENST00000232854__exon_number_003__gene_id_ENSG00000114735	HEMK1	ENSG00000114735.2	3.71900380163061	43.234557311505	1.15037474271265e-78	2.14776540320263e-75
ENSG00000091536.74	ENSG00000091536	ENSG00000091536_075	chr17	dexseq_prepare_annotation2.py	exon	18062662	18062919	.	+	.	ENST00000433411__exon_number_075__gene_id_ENSG00000091536	MYO15A	ENSG00000091536.74	-1.8300812826057	-26.9941553527879	1.50767217060228e-78	2.77680615507739e-75
ENSG00000114735.15	ENSG00000114735	ENSG00000114735_016	chr3	dexseq_prepare_annotation2.py	exon	50614483	50614554	.	+	.	ENST00000424388+ENST00000434410+ENST00000448997+ENST00000232854+ENST00000482974+ENST00000455834__exon_number_016__gene_id_ENSG00000114735	HEMK1	ENSG00000114735.15	-3.5267175905434	-43.0117766163513	2.14703471840292e-78	3.90164874454094e-75
ENSG00000104490.15	ENSG00000104490	ENSG00000104490_016	chr8	dexseq_prepare_annotation2.py	exon	102731508	102731520	.	-	.	ENST00000311028+ENST00000522448+ENST00000220931+ENST00000518166+ENST00000522951+ENST00000520690+ENST00000520425+ENST00000521599+ENST00000518727+ENST00000395923+ENST00000519508__exon_number_016__gene_id_ENSG00000104490	NCALD	ENSG00000104490.15	1.64985886881667	29.602434014399	3.67163311139307e-78	6.58439763181557e-75
ENSG00000170421.48	ENSG00000170421	ENSG00000170421_049	chr12	dexseq_prepare_annotation2.py	exon	53343705	53343738	.	-	.	ENST00000546921__exon_number_049__gene_id_ENSG00000170421	KRT8	ENSG00000170421.48	-1.33943239850479	-37.6422424447872	4.95524841070646e-78	8.77091839470135e-75
ENSG00000148343.24	ENSG00000148343	ENSG00000148343_025	chr9	dexseq_prepare_annotation2.py	exon	131825523	131825565	.	+	.	ENST00000495975+ENST00000439290+ENST00000277475+ENST00000494608+ENST00000358369__exon_number_025__gene_id_ENSG00000148343	FAM73B	ENSG00000148343.24	-2.43659527262071	-34.7454253881464	7.87786420925554e-78	1.36296255758031e-74
ENSG00000066855.2	ENSG00000066855	ENSG00000066855_003	chr8	dexseq_prepare_annotation2.py	exon	66582106	66582107	.	+	.	ENST00000517944__exon_number_003__gene_id_ENSG00000066855	MTFR1	ENSG00000066855.2	-2.6831152781651	-36.0238749966597	7.90024667983772e-78	1.36296255758031e-74
ENSG00000005810.4	ENSG00000005810	ENSG00000005810_005	chr13	dexseq_prepare_annotation2.py	exon	77625946	77626053	.	-	.	ENST00000407578+ENST00000357337+ENST00000544440+ENST00000429715__exon_number_005__gene_id_ENSG00000005810	MYCBP2	ENSG00000005810.4	-2.37589396281587	-29.1214864756721	1.29404229760429e-77	2.20459516031355e-74
ENSG00000123104.1	ENSG00000123104	ENSG00000123104_002	chr12	dexseq_prepare_annotation2.py	exon	26493100	26493261	.	-	.	ENST00000381340__exon_number_002__gene_id_ENSG00000123104	ITPR2	ENSG00000123104.1	1.97380421793447	32.980338994907	1.60101829328904e-77	2.69390105220926e-74
ENSG00000127419.5	ENSG00000127419	ENSG00000127419_006	chr4	dexseq_prepare_annotation2.py	exon	926234	926247	.	+	.	ENST00000264771+ENST00000505734+ENST00000504744+ENST00000513952+ENST00000514453+ENST00000515492+ENST00000507319__exon_number_006__gene_id_ENSG00000127419	TMEM175	ENSG00000127419.5	3.08274440455573	52.7219124687313	2.01005637574354e-77	3.34090979954682e-74
ENSG00000150995.47	ENSG00000150995	ENSG00000150995_048	chr3	dexseq_prepare_annotation2.py	exon	4747851	4748035	.	+	.	ENST00000456211+ENST00000443694+ENST00000357086+ENST00000354582+ENST00000423119+ENST00000302640__exon_number_048__gene_id_ENSG00000150995	ITPR1	ENSG00000150995.47	-3.3036874893291	-45.6468882614446	1.92113928891464e-76	3.1546495899368e-73
ENSG00000112159.110	ENSG00000112159	ENSG00000112159_111	chr6	dexseq_prepare_annotation2.py	exon	90529225	90529437	.	-	.	ENST00000369393+ENST00000428876+ENST00000439638__exon_number_111__gene_id_ENSG00000112159	MDN1	ENSG00000112159.110	-2.05431487966843	-24.7075055001633	2.97365784033958e-76	4.82483064732811e-73
ENSG00000148337.3	ENSG00000148337	ENSG00000148337_004	chr9	dexseq_prepare_annotation2.py	exon	130928346	130928349	.	-	.	ENST00000325721+ENST00000485862+ENST00000393608+ENST00000541172+ENST00000461765+ENST00000372954+ENST00000357558+ENST00000538431+ENST00000471773__exon_number_004__gene_id_ENSG00000148337	CIZ1	ENSG00000148337.3	1.13970861267216	25.5203673096768	5.04282694994151e-76	8.08584671366387e-73
ENSG00000095564.35	ENSG00000095564	ENSG00000095564_036	chr10	dexseq_prepare_annotation2.py	exon	93768798	93768965	.	+	.	ENST00000265990+ENST00000544642__exon_number_036__gene_id_ENSG00000095564	BTAF1	ENSG00000095564.35	-3.50064918922891	-31.3485474407246	5.83951980212964e-76	9.25441666130061e-73
ENSG00000127419.4	ENSG00000127419	ENSG00000127419_005	chr4	dexseq_prepare_annotation2.py	exon	926232	926233	.	+	.	ENST00000264771+ENST00000505734+ENST00000513952+ENST00000514453+ENST00000515492+ENST00000507319__exon_number_005__gene_id_ENSG00000127419	TMEM175	ENSG00000127419.4	3.04977876326059	50.8875046365932	7.23296500344063e-76	1.13309800718268e-72
ENSG00000175287.ENSG00000095319.ENSG00000251184.106	ENSG00000175287+ENSG00000095319+ENSG00000251184	ENSG00000175287+ENSG00000095319+ENSG00000251184_107	chr9	dexseq_prepare_annotation2.py	exon	131768781	131769375	.	+	.	ENST00000372577__exon_number_107__gene_id_ENSG00000175287+ENSG00000095319+ENSG00000251184		ENSG00000175287.ENSG00000095319.ENSG00000251184.106	-3.0324335274154	-35.5172041331259	8.16207410927603e-76	1.26411977784256e-72
ENSG00000148343.29	ENSG00000148343	ENSG00000148343_030	chr9	dexseq_prepare_annotation2.py	exon	131830052	131830150	.	+	.	ENST00000495975+ENST00000406926+ENST00000474639+ENST00000358369+ENST00000471943+ENST00000445183+ENST00000414342+ENST00000439290+ENST00000277475__exon_number_030__gene_id_ENSG00000148343	FAM73B	ENSG00000148343.29	-2.58885942146359	-33.4859113251963	1.64753732899578e-75	2.49556087230105e-72
ENSG00000180448.3	ENSG00000180448	ENSG00000180448_004	chr19	dexseq_prepare_annotation2.py	exon	1067316	1067317	.	+	.	ENST00000587602+ENST00000536472+ENST00000313093__exon_number_004__gene_id_ENSG00000180448	HMHA1	ENSG00000180448.3	-4.16414094205663	-34.0576187381149	1.64793589137363e-75	2.49556087230105e-72
ENSG00000077782.72	ENSG00000077782	ENSG00000077782_073	chr8	dexseq_prepare_annotation2.py	exon	38287521	38288338	.	-	.	ENST00000526570__exon_number_073__gene_id_ENSG00000077782	FGFR1	ENSG00000077782.72	1.3193698959315	27.4122948593168	1.83817330405779e-75	2.75305841710598e-72
ENSG00000114735.6	ENSG00000114735	ENSG00000114735_007	chr3	dexseq_prepare_annotation2.py	exon	50606998	50607000	.	+	.	ENST00000448997+ENST00000482974+ENST00000232854__exon_number_007__gene_id_ENSG00000114735	HEMK1	ENSG00000114735.6	3.64194723954376	40.3283352932606	4.95833298638235e-75	7.34544694978287e-72
ENSG00000153048.30	ENSG00000153048	ENSG00000153048_031	chr16	dexseq_prepare_annotation2.py	exon	8962201	8962211	.	-	.	ENST00000562586+ENST00000396593+ENST00000561530__exon_number_031__gene_id_ENSG00000153048	CARHSP1	ENSG00000153048.30	-3.06729414142143	-44.2384744068216	6.17750728735728e-75	9.05317014202686e-72
ENSG00000158286.21	ENSG00000158286	ENSG00000158286_022	chr1	dexseq_prepare_annotation2.py	exon	6270962	6270997	.	+	.	ENST00000377939+ENST00000463453__exon_number_022__gene_id_ENSG00000158286	RNF207	ENSG00000158286.21	5.29364457457673	36.3717332680443	8.40466943326001e-75	1.21860553872114e-71
ENSG00000151612.10	ENSG00000151612	ENSG00000151612_011	chr4	dexseq_prepare_annotation2.py	exon	146686699	146686890	.	-	.	ENST00000379448+ENST00000515386+ENST00000511659+ENST00000513320+ENST00000508784__exon_number_011__gene_id_ENSG00000151612	ZNF827	ENSG00000151612.10	-4.0830768872591	-40.1414319119057	8.64375379293303e-75	1.24007841257519e-71
ENSG00000129084.ENSG00000256206.ENSG00000129083.4	ENSG00000129084+ENSG00000256206+ENSG00000129083	ENSG00000129084+ENSG00000256206+ENSG00000129083_005	chr11	dexseq_prepare_annotation2.py	exon	14479096	14479329	.	-	.	ENST00000249923+ENST00000439561__exon_number_005__gene_id_ENSG00000129084+ENSG00000256206+ENSG00000129083		ENSG00000129084.ENSG00000256206.ENSG00000129083.4	3.02967068307101	28.2411661856571	1.23725529426723e-74	1.75654165173197e-71
ENSG00000104490.18	ENSG00000104490	ENSG00000104490_019	chr8	dexseq_prepare_annotation2.py	exon	102731542	102731542	.	-	.	ENST00000311028+ENST00000522448+ENST00000220931+ENST00000518166+ENST00000522252+ENST00000520690+ENST00000517822+ENST00000520425+ENST00000521599+ENST00000518727+ENST00000395923+ENST00000524209+ENST00000522951+ENST00000519508__exon_number_019__gene_id_ENSG00000104490	NCALD	ENSG00000104490.18	1.63792321568487	28.1809177690469	1.78180837252475e-74	2.50356934750663e-71
ENSG00000138744.ENSG00000198301.3	ENSG00000138744+ENSG00000198301	ENSG00000138744+ENSG00000198301_004	chr4	dexseq_prepare_annotation2.py	exon	76835458	76835491	.	-	.	ENST00000513045+ENST00000511606+ENST00000286733__exon_number_004__gene_id_ENSG00000138744+ENSG00000198301		ENSG00000138744.ENSG00000198301.3	-2.8007897614296	-32.2974698376237	3.09849431960387e-74	4.30918354905562e-71
ENSG00000100201.33	ENSG00000100201	ENSG00000100201_034	chr22	dexseq_prepare_annotation2.py	exon	38902300	38902311	.	-	.	ENST00000381633+ENST00000479734+ENST00000396821+ENST00000403230__exon_number_034__gene_id_ENSG00000100201	DDX17	ENSG00000100201.33	-2.7757787286768	-40.5758410525771	7.35422482827547e-74	1.01244647504578e-70
ENSG00000088756.5	ENSG00000088756	ENSG00000088756_006	chr18	dexseq_prepare_annotation2.py	exon	6754687	6754814	.	+	.	ENST00000583410__exon_number_006__gene_id_ENSG00000088756	ARHGAP28	ENSG00000088756.5	-4.47936495659901	-32.572156767321	8.73723782994434e-74	1.19081561831877e-70
ENSG00000023228.ENSG00000237580.2	ENSG00000023228+ENSG00000237580	ENSG00000023228+ENSG00000237580_003	chr2	dexseq_prepare_annotation2.py	exon	206981225	206988542	.	-	.	ENST00000233190__exon_number_003__gene_id_ENSG00000023228+ENSG00000237580		ENSG00000023228.ENSG00000237580.2	-3.39444910075225	-48.4895596414372	9.40556913900179e-74	1.2692117119731e-70
ENSG00000127419	ENSG00000127419	ENSG00000127419_001	chr4	dexseq_prepare_annotation2.py	exon	926175	926191	.	+	.	ENST00000507319+ENST00000264771__exon_number_001__gene_id_ENSG00000127419	TMEM175	ENSG00000127419	2.98840286220548	48.4423183578561	1.03750390946214e-73	1.38630865518053e-70
ENSG00000172890.36	ENSG00000172890	ENSG00000172890_037	chr11	dexseq_prepare_annotation2.py	exon	71190340	71191194	.	+	.	ENST00000530055__exon_number_037__gene_id_ENSG00000172890	NADSYN1	ENSG00000172890.36	-1.73050823903827	-27.8825814416993	1.09167829074056e-73	1.44453415147197e-70
ENSG00000175899.50	ENSG00000175899	ENSG00000175899_051	chr12	dexseq_prepare_annotation2.py	exon	9261936	9262001	.	-	.	ENST00000539638+ENST00000318602__exon_number_051__gene_id_ENSG00000175899	A2M	ENSG00000175899.50	-2.22068379758599	-27.6395417114626	1.12463343989693e-73	1.47383212298493e-70
ENSG00000012061.2	ENSG00000012061	ENSG00000012061_003	chr19	dexseq_prepare_annotation2.py	exon	45912804	45912871	.	-	.	ENST00000423698+ENST00000300853+ENST00000588738__exon_number_003__gene_id_ENSG00000012061	ERCC1	ENSG00000012061.2	-2.45597167844716	-40.1260969715389	2.68684014052413e-73	3.48756968030776e-70
ENSG00000068878.14	ENSG00000068878	ENSG00000068878_015	chr2	dexseq_prepare_annotation2.py	exon	54114396	54114453	.	-	.	ENST00000421748+ENST00000389993+ENST00000404125+ENST00000476586__exon_number_015__gene_id_ENSG00000068878	PSME4	ENSG00000068878.14	-5.10694257182427	-41.3583387155399	2.77054667024893e-73	3.5622957243544e-70
ENSG00000266967.ENSG00000267060.ENSG00000108825.35	ENSG00000266967+ENSG00000267060+ENSG00000108825	ENSG00000266967+ENSG00000267060+ENSG00000108825_036	chr17	dexseq_prepare_annotation2.py	exon	41108421	41108421	.	-	.	ENST00000491665+ENST00000421990+ENST00000427569+ENST00000486664+ENST00000450475+ENST00000423601+ENST00000591910+ENST00000430739+ENST00000483774+ENST00000409399+ENST00000409103+ENST00000478040+ENST00000441280+ENST00000360221__exon_number_036__gene_id_ENSG00000266967+ENSG00000267060+ENSG00000108825		ENSG00000266967.ENSG00000267060.ENSG00000108825.35	-2.27617590999415	-29.4198357644654	2.84724048909989e-73	3.62669253028413e-70
ENSG00000172890.34	ENSG00000172890	ENSG00000172890_035	chr11	dexseq_prepare_annotation2.py	exon	71189441	71189515	.	+	.	ENST00000319023+ENST00000527852+ENST00000539574+ENST00000529840+ENST00000525200+ENST00000530534__exon_number_035__gene_id_ENSG00000172890	NADSYN1	ENSG00000172890.34	-1.80227488353755	-27.5253005094588	9.70870937905081e-73	1.22520316545333e-69
ENSG00000163625.77	ENSG00000163625	ENSG00000163625_078	chr4	dexseq_prepare_annotation2.py	exon	85762345	85762416	.	-	.	ENST00000514071+ENST00000295888+ENST00000426414+ENST00000322366__exon_number_078__gene_id_ENSG00000163625	WDFY3	ENSG00000163625.77	2.60101156052531	24.5591122188274	1.01553624857557e-72	1.26981161826478e-69
ENSG00000212091.ENSG00000144061.29	ENSG00000212091+ENSG00000144061	ENSG00000212091+ENSG00000144061_030	chr2	dexseq_prepare_annotation2.py	exon	110922265	110922307	.	-	.	ENST00000355301+ENST00000496524+ENST00000393272+ENST00000417665+ENST00000445609+ENST00000461707+ENST00000316534__exon_number_030__gene_id_ENSG00000212091+ENSG00000144061		ENSG00000212091.ENSG00000144061.29	-2.64227387165268	-39.4536034558233	1.90899704684624e-72	2.36528205007971e-69
ENSG00000151150.40	ENSG00000151150	ENSG00000151150_041	chr10	dexseq_prepare_annotation2.py	exon	61844474	61844588	.	-	.	ENST00000503366+ENST00000355288+ENST00000280772+ENST00000373827__exon_number_041__gene_id_ENSG00000151150	ANK3	ENSG00000151150.40	-1.83907839843433	-31.3556006222542	2.26713321820671e-72	2.78371279798044e-69
ENSG00000142512.30	ENSG00000142512	ENSG00000142512_031	chr19	dexseq_prepare_annotation2.py	exon	51920897	51920952	.	-	.	ENST00000357375+ENST00000439889+ENST00000353836+ENST00000529627+ENST00000356298+ENST00000432469+ENST00000339313__exon_number_031__gene_id_ENSG00000142512	SIGLEC10	ENSG00000142512.30	2.54539365019259	36.317581366076	3.23998198692581e-72	3.94271093716154e-69
ENSG00000148337.2	ENSG00000148337	ENSG00000148337_003	chr9	dexseq_prepare_annotation2.py	exon	130928345	130928345	.	-	.	ENST00000538431+ENST00000485862+ENST00000393608+ENST00000541172+ENST00000372954+ENST00000357558+ENST00000325721+ENST00000471773__exon_number_003__gene_id_ENSG00000148337	CIZ1	ENSG00000148337.2	1.15066038825882	24.3786653546447	4.28686031883792e-72	5.17048465995626e-69
ENSG00000265408.ENSG00000172828.ENSG00000172831.1	ENSG00000265408+ENSG00000172828+ENSG00000172831	ENSG00000265408+ENSG00000172828+ENSG00000172831_002	chr16	dexseq_prepare_annotation2.py	exon	66968359	66968362	.	+	.	ENST00000417689+ENST00000561697__exon_number_002__gene_id_ENSG00000265408+ENSG00000172828+ENSG00000172831		ENSG00000265408.ENSG00000172828.ENSG00000172831.1	-3.64928498927753	-40.2377537627654	6.1664676307577e-72	7.37228251167745e-69
ENSG00000163625.88	ENSG00000163625	ENSG00000163625_089	chr4	dexseq_prepare_annotation2.py	exon	85887362	85887503	.	-	.	ENST00000509172+ENST00000295888+ENST00000502713+ENST00000322366__exon_number_089__gene_id_ENSG00000163625	WDFY3	ENSG00000163625.88	2.03480956079374	24.3249383904617	6.58679991039933e-72	7.80633159467952e-69
ENSG00000005810.2	ENSG00000005810	ENSG00000005810_003	chr13	dexseq_prepare_annotation2.py	exon	77619037	77619628	.	-	.	ENST00000407578+ENST00000357337+ENST00000544440+ENST00000429715__exon_number_003__gene_id_ENSG00000005810	MYCBP2	ENSG00000005810.2	-2.47029518812674	-26.921216561729	1.00671901827391e-71	1.18282541757403e-68
ENSG00000214753.ENSG00000168000.ENSG00000234857.80	ENSG00000214753+ENSG00000168000+ENSG00000234857	ENSG00000214753+ENSG00000168000+ENSG00000234857_081	chr11	dexseq_prepare_annotation2.py	exon	62487495	62487663	.	-	.	ENST00000403734+ENST00000301785__exon_number_081__gene_id_ENSG00000214753+ENSG00000168000+ENSG00000234857		ENSG00000214753.ENSG00000168000.ENSG00000234857.80	-1.74021609887493	-24.1486603735984	1.132123619134e-71	1.31879822477787e-68
ENSG00000166535.23	ENSG00000166535	ENSG00000166535_024	chr12	dexseq_prepare_annotation2.py	exon	8998673	8998720	.	+	.	ENST00000539547+ENST00000541459+ENST00000536789+ENST00000545692+ENST00000540049+ENST00000299698__exon_number_024__gene_id_ENSG00000166535	A2ML1	ENSG00000166535.23	-2.2980683026673	-35.1459845783252	1.14961514455862e-71	1.32782497696766e-68
ENSG00000104490.16	ENSG00000104490	ENSG00000104490_017	chr8	dexseq_prepare_annotation2.py	exon	102731521	102731522	.	-	.	ENST00000311028+ENST00000522448+ENST00000220931+ENST00000518166+ENST00000522252+ENST00000520690+ENST00000520425+ENST00000521599+ENST00000518727+ENST00000395923+ENST00000522951+ENST00000519508__exon_number_017__gene_id_ENSG00000104490	NCALD	ENSG00000104490.16	1.66707066294848	27.1042926693045	1.3012253235622e-71	1.49030757814234e-68
ENSG00000175287.ENSG00000095319.ENSG00000251184.40	ENSG00000175287+ENSG00000095319+ENSG00000251184	ENSG00000175287+ENSG00000095319+ENSG00000251184_041	chr9	dexseq_prepare_annotation2.py	exon	131709986	131710030	.	+	.	ENST00000491990+ENST00000372577__exon_number_041__gene_id_ENSG00000175287+ENSG00000095319+ENSG00000251184		ENSG00000175287.ENSG00000095319.ENSG00000251184.40	-1.83450972963069	-33.0637726841958	1.33506839789141e-71	1.51632618404513e-68
ENSG00000161010.ENSG00000197226.23	ENSG00000161010+ENSG00000197226	ENSG00000161010+ENSG00000197226_024	chr5	dexseq_prepare_annotation2.py	exon	179268907	179268907	.	-	.	ENST00000520995+ENST00000523084+ENST00000376931+ENST00000522663+ENST00000520150+ENST00000518235+ENST00000292586+ENST00000521675+ENST00000519208+ENST00000521299+ENST00000523737+ENST00000520698+ENST00000403396+ENST00000518219+ENST00000520900__exon_number_024__gene_id_ENSG00000161010+ENSG00000197226		ENSG00000161010.ENSG00000197226.23	-1.53513159476587	-27.3334227112223	1.34794856678754e-71	1.51830252945957e-68
ENSG00000167380.40	ENSG00000167380	ENSG00000167380_041	chr19	dexseq_prepare_annotation2.py	exon	44679797	44679832	.	+	.	ENST00000454662+ENST00000590524+ENST00000585678+ENST00000588883+ENST00000590089+ENST00000337433+ENST00000588127__exon_number_041__gene_id_ENSG00000167380	ZNF226	ENSG00000167380.40	3.52993698117545	32.4518905652694	1.52258261026469e-71	1.7009494190016e-68
ENSG00000215029.ENSG00000185945.3	ENSG00000215029+ENSG00000185945	ENSG00000215029+ENSG00000185945_004	chrX	dexseq_prepare_annotation2.py	exon	101618184	101618366	.	-	.	ENST00000457521+ENST00000372750+ENST00000372749+ENST00000412230__exon_number_004__gene_id_ENSG00000215029+ENSG00000185945		ENSG00000215029.ENSG00000185945.3	-4.25876267080406	-30.9210601068967	1.69451827056747e-71	1.8776364563592e-68
ENSG00000163803.62	ENSG00000163803	ENSG00000163803_063	chr2	dexseq_prepare_annotation2.py	exon	28843467	28843510	.	+	.	ENST00000411743+ENST00000327757+ENST00000404858+ENST00000541605+ENST00000422425+ENST00000444257__exon_number_063__gene_id_ENSG00000163803	PLB1	ENSG00000163803.62	-1.83430114717374	-31.3636551023377	1.89394195894914e-71	2.08168659249271e-68
ENSG00000255103.ENSG00000127603.34	ENSG00000255103+ENSG00000127603	ENSG00000255103+ENSG00000127603_035	chr1	dexseq_prepare_annotation2.py	exon	39749858	39749892	.	+	.	ENST00000472385+ENST00000485063__exon_number_035__gene_id_ENSG00000255103+ENSG00000127603		ENSG00000255103.ENSG00000127603.34	-5.91123613751986	-37.1706461666865	8.06972494666361e-71	8.76172567752911e-68
ENSG00000159216.43	ENSG00000159216	ENSG00000159216_044	chr21	dexseq_prepare_annotation2.py	exon	37357048	37357128	.	-	.	ENST00000475045__exon_number_044__gene_id_ENSG00000159216	RUNX1	ENSG00000159216.43	-2.18332002897942	-39.3276084187471	8.10008977319775e-71	8.76172567752911e-68
ENSG00000063978.ENSG00000206113.ENSG00000125386.ENSG00000249428.95	ENSG00000063978+ENSG00000206113+ENSG00000125386+ENSG00000249428	ENSG00000063978+ENSG00000206113+ENSG00000125386+ENSG00000249428_096	chr4	dexseq_prepare_annotation2.py	exon	2664836	2664930	.	+	.	ENST00000512465+ENST00000505311+ENST00000513898+ENST00000382839+ENST00000502458+ENST00000324666+ENST00000545951+ENST00000513350+ENST00000506904__exon_number_096__gene_id_ENSG00000063978+ENSG00000206113+ENSG00000125386+ENSG00000249428		ENSG00000063978.ENSG00000206113.ENSG00000125386.ENSG00000249428.95	1.41170313157937	23.1224776279714	1.2414523414206e-70	1.33228364186533e-67
ENSG00000181666.56	ENSG00000181666	ENSG00000181666_057	chr19	dexseq_prepare_annotation2.py	exon	37853112	37853175	.	+	.	ENST00000324411+ENST00000591391+ENST00000592768+ENST00000586897+ENST00000588820+ENST00000590570+ENST00000589392+ENST00000544914+ENST00000392153+ENST00000591471+ENST00000541583__exon_number_057__gene_id_ENSG00000181666	HKR1	ENSG00000181666.56	1.61756891679556	27.4497355497598	1.32524503684511e-70	1.41109606688823e-67
ENSG00000114735.20	ENSG00000114735	ENSG00000114735_021	chr3	dexseq_prepare_annotation2.py	exon	50616252	50616357	.	+	.	ENST00000455834+ENST00000448997+ENST00000232854+ENST00000434410__exon_number_021__gene_id_ENSG00000114735	HEMK1	ENSG00000114735.20	-2.92255099740466	-36.9475679832393	1.64280960140744e-70	1.73567291624048e-67
ENSG00000180448.2	ENSG00000180448	ENSG00000180448_003	chr19	dexseq_prepare_annotation2.py	exon	1067174	1067315	.	+	.	ENST00000313093__exon_number_003__gene_id_ENSG00000180448	HMHA1	ENSG00000180448.2	-4.18073949520393	-31.2624577275565	2.66272119865446e-70	2.77492381678561e-67
ENSG00000170266.ENSG00000188167.47	ENSG00000170266+ENSG00000188167	ENSG00000170266+ENSG00000188167_048	chr3	dexseq_prepare_annotation2.py	exon	33135281	33135795	.	-	.	ENST00000342462__exon_number_048__gene_id_ENSG00000170266+ENSG00000188167		ENSG00000170266.ENSG00000188167.47	-3.17347346233576	-29.5188242558195	2.66717797081938e-70	2.77492381678561e-67
ENSG00000156113.20	ENSG00000156113	ENSG00000156113_021	chr10	dexseq_prepare_annotation2.py	exon	78711795	78711917	.	-	.	ENST00000404857__exon_number_021__gene_id_ENSG00000156113	KCNMA1	ENSG00000156113.20	2.75951355854319	27.4153227531926	7.48317715381403e-70	7.72649379278501e-67
ENSG00000205133.40	ENSG00000205133	ENSG00000205133_041	chr8	dexseq_prepare_annotation2.py	exon	93978316	93978326	.	-	.	ENST00000522925+ENST00000537541+ENST00000522903+ENST00000523580+ENST00000524037+ENST00000378861+ENST00000523375+ENST00000519792+ENST00000520430+ENST00000519069+ENST00000521988+ENST00000521617+ENST00000517540+ENST00000518748__exon_number_041__gene_id_ENSG00000205133	TRIQK	ENSG00000205133.40	2.19233252516735	36.3773688148912	1.02750147829455e-69	1.05293407127609e-66
ENSG00000233673.ENSG00000187627.42	ENSG00000233673+ENSG00000187627	ENSG00000233673+ENSG00000187627_043	chr2	dexseq_prepare_annotation2.py	exon	87224686	87224881	.	+	.	ENST00000409776+ENST00000398193+ENST00000428128+ENST00000559485__exon_number_043__gene_id_ENSG00000233673+ENSG00000187627		ENSG00000233673.ENSG00000187627.42	-1.88359926726039	-28.8351065404858	1.34129402094708e-69	1.3642361544994e-66
ENSG00000177189.20	ENSG00000177189	ENSG00000177189_021	chrX	dexseq_prepare_annotation2.py	exon	20205946	20205949	.	-	.	ENST00000379565+ENST00000379548+ENST00000544447+ENST00000540702__exon_number_021__gene_id_ENSG00000177189	RPS6KA3	ENSG00000177189.20	-3.37786781560586	-30.4139521833978	1.44123506184781e-69	1.45502821518046e-66
ENSG00000172890.35	ENSG00000172890	ENSG00000172890_036	chr11	dexseq_prepare_annotation2.py	exon	71189516	71190128	.	+	.	ENST00000530534__exon_number_036__gene_id_ENSG00000172890	NADSYN1	ENSG00000172890.35	-1.83841060709264	-26.3074093244654	1.88031990028785e-69	1.88435705772082e-66
ENSG00000223745.58	ENSG00000223745	ENSG00000223745_059	chr1	dexseq_prepare_annotation2.py	exon	93806015	93806029	.	-	.	ENST00000452347+ENST00000411670+ENST00000451302+ENST00000413606+ENST00000421202+ENST00000457387+ENST00000449305+ENST00000438777+ENST00000447577__exon_number_059__gene_id_ENSG00000223745	RP4-717I23.3	ENSG00000223745.58	3.32213566593883	24.7486137019724	4.49503387694802e-69	4.47180406683941e-66
ENSG00000257062.ENSG00000111700.ENSG00000134538.ENSG00000205754.ENSG00000257046.33	ENSG00000257062+ENSG00000111700+ENSG00000134538+ENSG00000205754+ENSG00000257046	ENSG00000257062+ENSG00000111700+ENSG00000134538+ENSG00000205754+ENSG00000257046_034	chr12	dexseq_prepare_annotation2.py	exon	21201646	21201841	.	+	.	ENST00000554957+ENST00000381541+ENST00000421593__exon_number_034__gene_id_ENSG00000257062+ENSG00000111700+ENSG00000134538+ENSG00000205754+ENSG00000257046		ENSG00000257062.ENSG00000111700.ENSG00000134538.ENSG00000205754.ENSG00000257046.33	2.81041104620957	28.8923282174247	6.22145896483649e-69	6.14445713938765e-66
ENSG00000266967.ENSG00000267060.ENSG00000108825.31	ENSG00000266967+ENSG00000267060+ENSG00000108825	ENSG00000266967+ENSG00000267060+ENSG00000108825_032	chr17	dexseq_prepare_annotation2.py	exon	41108221	41108332	.	-	.	ENST00000491665+ENST00000421990+ENST00000427569+ENST00000486664+ENST00000450475+ENST00000423601+ENST00000591910+ENST00000430739+ENST00000483774+ENST00000409399+ENST00000409103+ENST00000478040+ENST00000441280+ENST00000360221__exon_number_032__gene_id_ENSG00000266967+ENSG00000267060+ENSG00000108825		ENSG00000266967.ENSG00000267060.ENSG00000108825.31	-2.30853116236183	-27.5719905264356	7.13670694352903e-69	6.99766951616876e-66
ENSG00000196549.22	ENSG00000196549	ENSG00000196549_023	chr3	dexseq_prepare_annotation2.py	exon	154834268	154834348	.	+	.	ENST00000493237+ENST00000360490+ENST00000481828+ENST00000462745+ENST00000462837+ENST00000492661+ENST00000460393__exon_number_023__gene_id_ENSG00000196549	MME	ENSG00000196549.22	2.35518373345802	32.0543575645254	9.13011488306944e-69	8.88829726888072e-66
ENSG00000140443.40	ENSG00000140443	ENSG00000140443_041	chr15	dexseq_prepare_annotation2.py	exon	99467754	99467828	.	+	.	ENST00000558762+ENST00000560343+ENST00000268035__exon_number_041__gene_id_ENSG00000140443	IGF1R	ENSG00000140443.40	-3.46021643412849	-28.4130571083424	1.19793230319564e-68	1.1579332586322e-65
ENSG00000163625.89	ENSG00000163625	ENSG00000163625_090	chr4	dexseq_prepare_annotation2.py	exon	85887504	85887544	.	-	.	ENST00000295888+ENST00000502713+ENST00000322366__exon_number_090__gene_id_ENSG00000163625	WDFY3	ENSG00000163625.89	2.02973814661525	23.3182080568354	2.18751170401082e-68	2.09957989551438e-65
ENSG00000077063.1	ENSG00000077063	ENSG00000077063_002	chr7	dexseq_prepare_annotation2.py	exon	117350795	117350916	.	-	.	ENST00000446636+ENST00000160373__exon_number_002__gene_id_ENSG00000077063	CTTNBP2	ENSG00000077063.1	-2.20872120367661	-31.79207809826	2.66098720995644e-68	2.53616271901666e-65
ENSG00000180448.7	ENSG00000180448	ENSG00000180448_008	chr19	dexseq_prepare_annotation2.py	exon	1068332	1068412	.	+	.	ENST00000590214__exon_number_008__gene_id_ENSG00000180448	HMHA1	ENSG00000180448.7	-4.28589911216445	-30.1857188047137	3.32754858654185e-68	3.14943230525668e-65
ENSG00000077063.2	ENSG00000077063	ENSG00000077063_003	chr7	dexseq_prepare_annotation2.py	exon	117350917	117351681	.	-	.	ENST00000446636+ENST00000441556+ENST00000160373__exon_number_003__gene_id_ENSG00000077063	CTTNBP2	ENSG00000077063.2	-2.2578957823937	-31.5740962073238	6.50615263605836e-68	6.11542451774942e-65
ENSG00000114735.10	ENSG00000114735	ENSG00000114735_011	chr3	dexseq_prepare_annotation2.py	exon	50608362	50608725	.	+	.	ENST00000424388+ENST00000434410+ENST00000448997+ENST00000232854+ENST00000482974+ENST00000455834__exon_number_011__gene_id_ENSG00000114735	HEMK1	ENSG00000114735.10	3.27177223032007	34.9404870732612	1.16034139192851e-67	1.08318663690904e-64
ENSG00000079102.31	ENSG00000079102	ENSG00000079102_032	chr8	dexseq_prepare_annotation2.py	exon	93023281	93023315	.	-	.	ENST00000396218+ENST00000360348+ENST00000523629+ENST00000520724+ENST00000436581+ENST00000518844+ENST00000523290+ENST00000265814+ENST00000521553+ENST00000519847+ENST00000518992+ENST00000521054+ENST00000422361__exon_number_032__gene_id_ENSG00000079102	RUNX1T1	ENSG00000079102.31	-2.23128803419896	-34.0624535451268	1.38216358543949e-67	1.28148190058992e-64
ENSG00000118515.35	ENSG00000118515	ENSG00000118515_036	chr6	dexseq_prepare_annotation2.py	exon	134494293	134494309	.	-	.	ENST00000490149+ENST00000524764+ENST00000474427+ENST00000532021__exon_number_036__gene_id_ENSG00000118515	SGK1	ENSG00000118515.35	-1.68786231470787	-24.8255144861381	2.16220714398118e-67	1.99115902748299e-64
ENSG00000188897.73	ENSG00000188897	ENSG00000188897_074	chr16	dexseq_prepare_annotation2.py	exon	11588431	11588616	.	-	.	ENST00000598234__exon_number_074__gene_id_ENSG00000188897	CTD-3088G3.8	ENSG00000188897.73	-2.25994969821478	-33.9245925971108	2.2436613550127e-67	2.05230264025095e-64
ENSG00000134109.13	ENSG00000134109	ENSG00000134109_014	chr3	dexseq_prepare_annotation2.py	exon	5243438	5243464	.	+	.	ENST00000256497+ENST00000465369+ENST00000445686+ENST00000434243+ENST00000492751__exon_number_014__gene_id_ENSG00000134109	EDEM1	ENSG00000134109.13	-5.05479458713307	-56.914333205711	3.76826778957935e-67	3.42389835718232e-64
ENSG00000148343.25	ENSG00000148343	ENSG00000148343_026	chr9	dexseq_prepare_annotation2.py	exon	131825566	131825595	.	+	.	ENST00000495975+ENST00000358369+ENST00000494608+ENST00000414342+ENST00000439290+ENST00000277475__exon_number_026__gene_id_ENSG00000148343	FAM73B	ENSG00000148343.25	-2.39110817780017	-29.190186488433	4.40991615192951e-67	3.98037279588594e-64
ENSG00000140853.30	ENSG00000140853	ENSG00000140853_031	chr16	dexseq_prepare_annotation2.py	exon	57067516	57067581	.	+	.	ENST00000538110+ENST00000539144+ENST00000538805+ENST00000262510+ENST00000539881+ENST00000308149+ENST00000543030+ENST00000436936+ENST00000545081__exon_number_031__gene_id_ENSG00000140853	NLRC5	ENSG00000140853.30	2.51357254137753	40.0360734089249	4.68391379759351e-67	4.19986828487905e-64
ENSG00000173715.ENSG00000173653.8	ENSG00000173715+ENSG00000173653	ENSG00000173715+ENSG00000173653_009	chr11	dexseq_prepare_annotation2.py	exon	66515850	66515864	.	+	.	ENST00000346672+ENST00000532565+ENST00000525908+ENST00000360962+ENST00000534325__exon_number_009__gene_id_ENSG00000173715+ENSG00000173653		ENSG00000173715.ENSG00000173653.8	2.40003365621444	38.6077045923349	5.79240379324303e-67	5.15985815548157e-64
ENSG00000159216.44	ENSG00000159216	ENSG00000159216_045	chr21	dexseq_prepare_annotation2.py	exon	37360428	37360469	.	-	.	ENST00000475045__exon_number_045__gene_id_ENSG00000159216	RUNX1	ENSG00000159216.44	-2.1748626252811	-36.2147799510794	8.09090672383752e-67	7.1605575273069e-64
ENSG00000187775.94	ENSG00000187775	ENSG00000187775_095	chr17	dexseq_prepare_annotation2.py	exon	76539837	76539938	.	-	.	ENST00000589793__exon_number_095__gene_id_ENSG00000187775	DNAH17	ENSG00000187775.94	1.97440474596373	22.6813000087302	8.60183616534099e-67	7.56362228804293e-64
ENSG00000266967.ENSG00000267060.ENSG00000108825.29	ENSG00000266967+ENSG00000267060+ENSG00000108825	ENSG00000266967+ENSG00000267060+ENSG00000108825_030	chr17	dexseq_prepare_annotation2.py	exon	41107990	41108044	.	-	.	ENST00000441280__exon_number_030__gene_id_ENSG00000266967+ENSG00000267060+ENSG00000108825		ENSG00000266967.ENSG00000267060.ENSG00000108825.29	-2.35982560768342	-26.7185530364486	8.82023320825724e-67	7.70594374628074e-64
ENSG00000221968.1	ENSG00000221968	ENSG00000221968_002	chr11	dexseq_prepare_annotation2.py	exon	61640996	61640997	.	-	.	ENST00000527697+ENST00000533676__exon_number_002__gene_id_ENSG00000221968	FADS3	ENSG00000221968.1	-2.72365857899269	-38.4387467461074	9.18691869559089e-67	7.97518167426417e-64
ENSG00000023839.27	ENSG00000023839	ENSG00000023839_028	chr10	dexseq_prepare_annotation2.py	exon	101594137	101594292	.	+	.	ENST00000370449__exon_number_028__gene_id_ENSG00000023839	ABCC2	ENSG00000023839.27	-2.043793448108	-32.7716456486427	9.99459668884252e-67	8.62141501212484e-64
ENSG00000092148.76	ENSG00000092148	ENSG00000092148_077	chr14	dexseq_prepare_annotation2.py	exon	31676222	31676596	.	-	.	ENST00000399332+ENST00000556224__exon_number_077__gene_id_ENSG00000092148	HECTD1	ENSG00000092148.76	2.53661931446265	27.2250667084488	1.23110034304155e-66	1.05527753430075e-63
ENSG00000148343.28	ENSG00000148343	ENSG00000148343_029	chr9	dexseq_prepare_annotation2.py	exon	131829787	131830051	.	+	.	ENST00000471943__exon_number_029__gene_id_ENSG00000148343	FAM73B	ENSG00000148343.28	-2.53699209929385	-28.9085751248349	1.68451991253803e-66	1.43491617449771e-63
ENSG00000100106.ENSG00000100101.24	ENSG00000100106+ENSG00000100101	ENSG00000100106+ENSG00000100101_025	chr22	dexseq_prepare_annotation2.py	exon	38111770	38111941	.	+	.	ENST00000406386+ENST00000344404+ENST00000455236+ENST00000492485__exon_number_025__gene_id_ENSG00000100106+ENSG00000100101		ENSG00000100106.ENSG00000100101.24	-5.30454201523185	-26.8751674421711	1.71469118589847e-66	1.45154466527002e-63
ENSG00000114735.28	ENSG00000114735	ENSG00000114735_029	chr3	dexseq_prepare_annotation2.py	exon	50618108	50622179	.	+	.	ENST00000448997+ENST00000232854__exon_number_029__gene_id_ENSG00000114735	HEMK1	ENSG00000114735.28	-3.91784852269475	-34.138408472319	1.73969981173515e-66	1.4636244860556e-63
ENSG00000257062.ENSG00000111700.ENSG00000134538.ENSG00000205754.ENSG00000257046.35	ENSG00000257062+ENSG00000111700+ENSG00000134538+ENSG00000205754+ENSG00000257046	ENSG00000257062+ENSG00000111700+ENSG00000134538+ENSG00000205754+ENSG00000257046_036	chr12	dexseq_prepare_annotation2.py	exon	21207386	21207502	.	+	.	ENST00000554957+ENST00000381541+ENST00000421593__exon_number_036__gene_id_ENSG00000257062+ENSG00000111700+ENSG00000134538+ENSG00000205754+ENSG00000257046		ENSG00000257062.ENSG00000111700.ENSG00000134538.ENSG00000205754.ENSG00000257046.35	2.96659310959571	27.748602488748	2.19527780309209e-66	1.83557547447256e-63
ENSG00000059573.23	ENSG00000059573	ENSG00000059573_024	chr10	dexseq_prepare_annotation2.py	exon	97416354	97416366	.	-	.	ENST00000483788+ENST00000371221+ENST00000371224__exon_number_024__gene_id_ENSG00000059573	ALDH18A1	ENSG00000059573.23	-2.99254334630203	-36.9161476539373	2.39879640003214e-66	1.99351682288524e-63
ENSG00000188897.65	ENSG00000188897	ENSG00000188897_066	chr16	dexseq_prepare_annotation2.py	exon	11571677	11571861	.	-	.	ENST00000344649+ENST00000598234+ENST00000595170__exon_number_066__gene_id_ENSG00000188897	CTD-3088G3.8	ENSG00000188897.65	-2.35329596399731	-33.2529287432371	2.43121482491497e-66	2.00821291465037e-63
ENSG00000257062.ENSG00000111700.ENSG00000134538.ENSG00000205754.ENSG00000257046.41	ENSG00000257062+ENSG00000111700+ENSG00000134538+ENSG00000205754+ENSG00000257046	ENSG00000257062+ENSG00000111700+ENSG00000134538+ENSG00000205754+ENSG00000257046_042	chr12	dexseq_prepare_annotation2.py	exon	21220253	21220284	.	+	.	ENST00000585342+ENST00000543498+ENST00000545916+ENST00000540229+ENST00000592513+ENST00000381541+ENST00000554957+ENST00000590779+ENST00000421593+ENST00000553473+ENST00000593147__exon_number_042__gene_id_ENSG00000257062+ENSG00000111700+ENSG00000134538+ENSG00000205754+ENSG00000257046		ENSG00000257062.ENSG00000111700.ENSG00000134538.ENSG00000205754.ENSG00000257046.41	2.84833452412019	27.6144020892057	4.41327718710121e-66	3.623460086653e-63
ENSG00000148343.3	ENSG00000148343	ENSG00000148343_004	chr9	dexseq_prepare_annotation2.py	exon	131799213	131799252	.	+	.	ENST00000358369__exon_number_004__gene_id_ENSG00000148343	FAM73B	ENSG00000148343.3	1.38995219779155	28.6718268884298	5.23305425337645e-66	4.27079898383942e-63
ENSG00000159216.42	ENSG00000159216	ENSG00000159216_043	chr21	dexseq_prepare_annotation2.py	exon	37356870	37357047	.	-	.	ENST00000460207+ENST00000475045__exon_number_043__gene_id_ENSG00000159216	RUNX1	ENSG00000159216.42	-2.11901265598133	-35.6030776521808	5.3413469277826e-66	4.31798050152076e-63
ENSG00000139644.10	ENSG00000139644	ENSG00000139644_011	chr12	dexseq_prepare_annotation2.py	exon	50135351	50135353	.	+	.	ENST00000549445+ENST00000548894+ENST00000546914+ENST00000267115+ENST00000549966+ENST00000547832+ENST00000552699+ENST00000552635+ENST00000547187__exon_number_011__gene_id_ENSG00000139644	TMBIM6	ENSG00000139644.10	-1.68992910095211	-30.5148953215459	5.3542299236713e-66	4.31798050152076e-63
ENSG00000083844.7	ENSG00000083844	ENSG00000083844_008	chr19	dexseq_prepare_annotation2.py	exon	57703159	57703241	.	+	.	ENST00000263095+ENST00000600531+ENST00000597447+ENST00000594126+ENST00000599653__exon_number_008__gene_id_ENSG00000083844	ZNF264	ENSG00000083844.7	-1.81399531402386	-44.0421953362686	5.57118335790533e-66	4.46651601303314e-63
ENSG00000180448.6	ENSG00000180448	ENSG00000180448_007	chr19	dexseq_prepare_annotation2.py	exon	1067497	1067673	.	+	.	ENST00000586866__exon_number_007__gene_id_ENSG00000180448	HMHA1	ENSG00000180448.6	-4.30991269510677	-29.0318826607968	6.73114334155414e-66	5.36491806027542e-63
ENSG00000144426.ENSG00000204196.50	ENSG00000144426+ENSG00000204196	ENSG00000144426+ENSG00000204196_051	chr2	dexseq_prepare_annotation2.py	exon	204034470	204034574	.	+	.	ENST00000449802+ENST00000414576__exon_number_051__gene_id_ENSG00000144426+ENSG00000204196		ENSG00000144426.ENSG00000204196.50	-2.74757975745249	-27.1208904206982	1.11246660339604e-65	8.81513362267754e-63
ENSG00000104490.17	ENSG00000104490	ENSG00000104490_018	chr8	dexseq_prepare_annotation2.py	exon	102731523	102731541	.	-	.	ENST00000311028+ENST00000522448+ENST00000220931+ENST00000518166+ENST00000522951+ENST00000520690+ENST00000517822+ENST00000520425+ENST00000521599+ENST00000518727+ENST00000395923+ENST00000522252+ENST00000519508__exon_number_018__gene_id_ENSG00000104490	NCALD	ENSG00000104490.17	1.63391312690659	24.8452040491193	2.12591423525062e-65	1.67482718468658e-62
ENSG00000187736.ENSG00000213901.20	ENSG00000187736+ENSG00000213901	ENSG00000187736+ENSG00000213901_021	chr2	dexseq_prepare_annotation2.py	exon	220022194	220022279	.	-	.	ENST00000426304+ENST00000450447+ENST00000318673+ENST00000418099+ENST00000356853+ENST00000457600+ENST00000498327+ENST00000409720__exon_number_021__gene_id_ENSG00000187736+ENSG00000213901		ENSG00000187736.ENSG00000213901.20	-3.11424986639938	-25.0108006684833	2.5306539282727e-65	1.9822292252422e-62
ENSG00000158286.23	ENSG00000158286	ENSG00000158286_024	chr1	dexseq_prepare_annotation2.py	exon	6270999	6271080	.	+	.	ENST00000496329__exon_number_024__gene_id_ENSG00000158286	RNF207	ENSG00000158286.23	5.8711315876506	30.6794721181494	2.63106856066326e-65	2.04910626439953e-62
ENSG00000233327.ENSG00000154874.ENSG00000213077.ENSG00000273018.86	ENSG00000233327+ENSG00000154874+ENSG00000213077+ENSG00000273018	ENSG00000233327+ENSG00000154874+ENSG00000213077+ENSG00000273018_087	chr17	dexseq_prepare_annotation2.py	exon	18509093	18509704	.	-	.	ENST00000457330+ENST00000442583+ENST00000285176+ENST00000445752+ENST00000447265__exon_number_087__gene_id_ENSG00000233327+ENSG00000154874+ENSG00000213077+ENSG00000273018		ENSG00000233327.ENSG00000154874.ENSG00000213077.ENSG00000273018.86	-3.49419698299282	-23.9472133646501	3.15575135440846e-65	2.44377081588089e-62
ENSG00000022840.70	ENSG00000022840	ENSG00000022840_071	chr12	dexseq_prepare_annotation2.py	exon	121014682	121014685	.	+	.	ENST00000325954+ENST00000545419+ENST00000542701+ENST00000535470+ENST00000413266+ENST00000538254__exon_number_071__gene_id_ENSG00000022840	RNF10	ENSG00000022840.70	2.73673743703702	25.6002210453522	3.39200165729875e-65	2.61187960382238e-62
ENSG00000163629.1	ENSG00000163629	ENSG00000163629_002	chr4	dexseq_prepare_annotation2.py	exon	87515470	87515884	.	+	.	ENST00000427191+ENST00000502971+ENST00000436978__exon_number_002__gene_id_ENSG00000163629	PTPN13	ENSG00000163629.1	-1.07607956503533	-25.588097209924	3.64886400306735e-65	2.79388186913514e-62
ENSG00000048740.25	ENSG00000048740	ENSG00000048740_026	chr10	dexseq_prepare_annotation2.py	exon	11371061	11371242	.	+	.	ENST00000354440+ENST00000379261+ENST00000609870+ENST00000354897__exon_number_026__gene_id_ENSG00000048740	CELF2	ENSG00000048740.25	-4.68206680089904	-50.3428271979945	4.11331878767039e-65	3.13191309614063e-62
ENSG00000257062.ENSG00000111700.ENSG00000134538.ENSG00000205754.ENSG00000257046.36	ENSG00000257062+ENSG00000111700+ENSG00000134538+ENSG00000205754+ENSG00000257046	ENSG00000257062+ENSG00000111700+ENSG00000134538+ENSG00000205754+ENSG00000257046_037	chr12	dexseq_prepare_annotation2.py	exon	21207503	21207512	.	+	.	ENST00000545916+ENST00000554957+ENST00000381541+ENST00000421593__exon_number_037__gene_id_ENSG00000257062+ENSG00000111700+ENSG00000134538+ENSG00000205754+ENSG00000257046		ENSG00000257062.ENSG00000111700.ENSG00000134538.ENSG00000205754.ENSG00000257046.36	3.02456863360368	27.1130884318549	6.10720450818695e-65	4.62423953794342e-62
ENSG00000140694.46	ENSG00000140694	ENSG00000140694_047	chr16	dexseq_prepare_annotation2.py	exon	14724096	14724108	.	-	.	ENST00000563641+ENST00000341484+ENST00000437198+ENST00000420015+ENST00000566021__exon_number_047__gene_id_ENSG00000140694	PARN	ENSG00000140694.46	-3.13669423342743	-29.3763535505628	8.37108520793175e-65	6.30338091248306e-62
ENSG00000148343.42	ENSG00000148343	ENSG00000148343_043	chr9	dexseq_prepare_annotation2.py	exon	131831538	131832127	.	+	.	ENST00000483458+ENST00000492279__exon_number_043__gene_id_ENSG00000148343	FAM73B	ENSG00000148343.42	-2.3326603442482	-28.0202625707558	1.22373959049274e-64	9.16406133337565e-62
ENSG00000167543.5	ENSG00000167543	ENSG00000167543_006	chr17	dexseq_prepare_annotation2.py	exon	27895045	27895064	.	+	.	ENST00000580183__exon_number_006__gene_id_ENSG00000167543	TP53I13	ENSG00000167543.5	-4.92948596031601	-37.8785257890766	1.32070695085235e-64	9.8361634833644e-62
ENSG00000175221.19	ENSG00000175221	ENSG00000175221_020	chr19	dexseq_prepare_annotation2.py	exon	885822	885909	.	-	.	ENST00000395808+ENST00000325464+ENST00000589119+ENST00000312090+ENST00000606248+ENST00000269814+ENST00000592373+ENST00000607471+ENST00000592943__exon_number_020__gene_id_ENSG00000175221	MED16	ENSG00000175221.19	-2.2560732061697	-52.7910998618785	1.43287631247037e-64	1.06135640423485e-61
ENSG00000165795.153	ENSG00000165795	ENSG00000165795_154	chr14	dexseq_prepare_annotation2.py	exon	21493852	21493891	.	-	.	ENST00000360463+ENST00000554419+ENST00000557669+ENST00000556974+ENST00000397858+ENST00000350792+ENST00000397847+ENST00000298687__exon_number_154__gene_id_ENSG00000165795	NDRG2	ENSG00000165795.153	-2.00405831740773	-23.0613715118771	1.53289072693742e-64	1.12930131327435e-61
ENSG00000085872.ENSG00000105085.ENSG00000269578.ENSG00000214046.ENSG00000127526.ENSG00000269058.ENSG00000141979.ENSG00000268790.128	ENSG00000085872+ENSG00000105085+ENSG00000269578+ENSG00000214046+ENSG00000127526+ENSG00000269058+ENSG00000141979+ENSG00000268790	ENSG00000085872+ENSG00000105085+ENSG00000269578+ENSG00000214046+ENSG00000127526+ENSG00000269058+ENSG00000141979+ENSG00000268790_129	chr19	dexseq_prepare_annotation2.py	exon	16763509	16763772	.	-	.	ENST00000487803+ENST00000594507+ENST00000358726__exon_number_129__gene_id_ENSG00000085872+ENSG00000105085+ENSG00000269578+ENSG00000214046+ENSG00000127526+ENSG00000269058+ENSG00000141979+ENSG00000268790		ENSG00000085872.ENSG00000105085.ENSG00000269578.ENSG00000214046.ENSG00000127526.ENSG00000269058.ENSG00000141979.ENSG00000268790.128	3.23051921998372	22.2874918432256	2.07933582997147e-64	1.52363891902404e-61
ENSG00000123384.12	ENSG00000123384	ENSG00000123384_013	chr12	dexseq_prepare_annotation2.py	exon	57548262	57548484	.	+	.	ENST00000554174+ENST00000243077__exon_number_013__gene_id_ENSG00000123384	LRP1	ENSG00000123384.12	-2.19804493052456	-28.6450701043406	2.95820038895151e-64	2.15603768668973e-61
ENSG00000180448.4	ENSG00000180448	ENSG00000180448_005	chr19	dexseq_prepare_annotation2.py	exon	1067318	1067325	.	+	.	ENST00000591293+ENST00000587602+ENST00000536472+ENST00000313093__exon_number_005__gene_id_ENSG00000180448	HMHA1	ENSG00000180448.4	-4.19531738814238	-28.2074226730306	3.26908652756901e-64	2.36994862242253e-61
ENSG00000008710.107	ENSG00000008710	ENSG00000008710_108	chr16	dexseq_prepare_annotation2.py	exon	2157884	2158017	.	-	.	ENST00000487932+ENST00000496574+ENST00000473780+ENST00000488185+ENST00000423118+ENST00000262304__exon_number_108__gene_id_ENSG00000008710	PKD1	ENSG00000008710.107	-3.53984622156014	-21.4811744272503	4.47067096188871e-64	3.22389781342718e-61
ENSG00000168314.32	ENSG00000168314	ENSG00000168314_033	chr3	dexseq_prepare_annotation2.py	exon	39566374	39567101	.	+	.	ENST00000452959+ENST00000396228__exon_number_033__gene_id_ENSG00000168314	MOBP	ENSG00000168314.32	-2.10012137955937	-37.3971337907879	4.82944796537888e-64	3.4642901163022e-61
ENSG00000077782.34	ENSG00000077782	ENSG00000077782_035	chr8	dexseq_prepare_annotation2.py	exon	38277254	38277562	.	-	.	ENST00000527114+ENST00000527745__exon_number_035__gene_id_ENSG00000077782	FGFR1	ENSG00000077782.34	-1.61738068509232	-23.5032925841264	7.19690441751381e-64	5.13549998362195e-61
ENSG00000148343.27	ENSG00000148343	ENSG00000148343_028	chr9	dexseq_prepare_annotation2.py	exon	131825910	131825910	.	+	.	ENST00000495975+ENST00000474639+ENST00000358369+ENST00000414342+ENST00000439290+ENST00000277475__exon_number_028__gene_id_ENSG00000148343	FAM73B	ENSG00000148343.27	-2.42297284810356	-27.5919898652215	9.97486223143939e-64	7.08069751691322e-61
ENSG00000238542.ENSG00000163492.ENSG00000155657.161	ENSG00000238542+ENSG00000163492+ENSG00000155657	ENSG00000238542+ENSG00000163492+ENSG00000155657_162	chr2	dexseq_prepare_annotation2.py	exon	179516248	179516263	.	-	.	ENST00000342992+ENST00000589042+ENST00000591111__exon_number_162__gene_id_ENSG00000238542+ENSG00000163492+ENSG00000155657		ENSG00000238542.ENSG00000163492.ENSG00000155657.161	1.61987173818546	20.0251605746474	1.27004982956603e-63	8.96878919021829e-61
ENSG00000166313.8	ENSG00000166313	ENSG00000166313_009	chr11	dexseq_prepare_annotation2.py	exon	6417016	6417192	.	-	.	ENST00000609331+ENST00000529519+ENST00000608394+ENST00000524626+ENST00000608704+ENST00000608435+ENST00000608645+ENST00000608655+ENST00000299402+ENST00000389906+ENST00000526240+ENST00000609360+ENST00000530885+ENST00000311051__exon_number_009__gene_id_ENSG00000166313	APBB1	ENSG00000166313.8	3.11094252008067	24.5651061757338	1.48998121877671e-63	1.04676556839956e-60
ENSG00000163491.29	ENSG00000163491	ENSG00000163491_030	chr3	dexseq_prepare_annotation2.py	exon	27326093	27326195	.	-	.	ENST00000424275+ENST00000341435+ENST00000357467+ENST00000474938+ENST00000574215+ENST00000435584+ENST00000429845__exon_number_030__gene_id_ENSG00000163491	NEK10	ENSG00000163491.29	-2.50922129995681	-24.5579044042685	1.55950487897106e-63	1.08604473499948e-60
ENSG00000172890.32	ENSG00000172890	ENSG00000172890_033	chr11	dexseq_prepare_annotation2.py	exon	71188272	71188392	.	+	.	ENST00000539574+ENST00000525200__exon_number_033__gene_id_ENSG00000172890	NADSYN1	ENSG00000172890.32	-1.92805449088858	-24.1858150223187	1.56182877982492e-63	1.08604473499948e-60
ENSG00000159216.26	ENSG00000159216	ENSG00000159216_027	chr21	dexseq_prepare_annotation2.py	exon	36421568	36421585	.	-	.	ENST00000455571+ENST00000300305+ENST00000437180+ENST00000482318__exon_number_027__gene_id_ENSG00000159216	RUNX1	ENSG00000159216.26	2.85603045032776	33.7970953535667	1.6487847255841e-63	1.14069120720461e-60
ENSG00000138594.2	ENSG00000138594	ENSG00000138594_003	chr15	dexseq_prepare_annotation2.py	exon	52127191	52127255	.	+	.	ENST00000558455__exon_number_003__gene_id_ENSG00000138594	TMOD3	ENSG00000138594.2	-4.12608622794919	-36.8487426744787	2.15264928085107e-63	1.48176199891795e-60
ENSG00000257062.ENSG00000111700.ENSG00000134538.ENSG00000205754.ENSG00000257046.34	ENSG00000257062+ENSG00000111700+ENSG00000134538+ENSG00000205754+ENSG00000257046	ENSG00000257062+ENSG00000111700+ENSG00000134538+ENSG00000205754+ENSG00000257046_035	chr12	dexseq_prepare_annotation2.py	exon	21205030	21205195	.	+	.	ENST00000554957+ENST00000381541+ENST00000421593__exon_number_035__gene_id_ENSG00000257062+ENSG00000111700+ENSG00000134538+ENSG00000205754+ENSG00000257046		ENSG00000257062.ENSG00000111700.ENSG00000134538.ENSG00000205754.ENSG00000257046.34	2.82383222972723	26.418740664104	2.44267514235416e-63	1.67295015327504e-60
ENSG00000266967.ENSG00000267060.ENSG00000108825.32	ENSG00000266967+ENSG00000267060+ENSG00000108825	ENSG00000266967+ENSG00000267060+ENSG00000108825_033	chr17	dexseq_prepare_annotation2.py	exon	41108333	41108337	.	-	.	ENST00000491665+ENST00000421990+ENST00000427569+ENST00000486664+ENST00000423601+ENST00000591910+ENST00000430739+ENST00000483774+ENST00000409399+ENST00000409103+ENST00000478040+ENST00000441280+ENST00000360221__exon_number_033__gene_id_ENSG00000266967+ENSG00000267060+ENSG00000108825		ENSG00000266967.ENSG00000267060.ENSG00000108825.32	-2.12962361909867	-25.3363754463636	2.60770182620429e-63	1.77704448648517e-60
ENSG00000141447.ENSG00000265750	ENSG00000141447+ENSG00000265750	ENSG00000141447+ENSG00000265750_001	chr18	dexseq_prepare_annotation2.py	exon	21739473	21739792	.	-	.	ENST00000583267__exon_number_001__gene_id_ENSG00000141447+ENSG00000265750		ENSG00000141447.ENSG00000265750	2.00860474548129	27.0400568453517	2.68362976295922e-63	1.8165260930578e-60
ENSG00000151150.71	ENSG00000151150	ENSG00000151150_072	chr10	dexseq_prepare_annotation2.py	exon	61946473	61946670	.	-	.	ENST00000503366+ENST00000280772+ENST00000373827__exon_number_072__gene_id_ENSG00000151150	ANK3	ENSG00000151150.71	2.42604277433929	27.0393123066136	2.69381120626166e-63	1.8165260930578e-60
ENSG00000050438.30	ENSG00000050438	ENSG00000050438_031	chr12	dexseq_prepare_annotation2.py	exon	51856094	51856240	.	+	.	ENST00000514353+ENST00000550211+ENST00000319957+ENST00000547697+ENST00000535225+ENST00000453097+ENST00000551071+ENST00000604314+ENST00000394856+ENST00000358657__exon_number_031__gene_id_ENSG00000050438	SLC4A8	ENSG00000050438.30	-4.07838873389657	-39.5230459931311	2.70562319791868e-63	1.8165260930578e-60
ENSG00000113575.ENSG00000272772.ENSG00000113558.ENSG00000273345.ENSG00000006837.79	ENSG00000113575+ENSG00000272772+ENSG00000113558+ENSG00000273345+ENSG00000006837	ENSG00000113575+ENSG00000272772+ENSG00000113558+ENSG00000273345+ENSG00000006837_080	chr5	dexseq_prepare_annotation2.py	exon	133695588	133695782	.	-	.	ENST00000523832+ENST00000265334+ENST00000521118+ENST00000523054+ENST00000435211__exon_number_080__gene_id_ENSG00000113575+ENSG00000272772+ENSG00000113558+ENSG00000273345+ENSG00000006837		ENSG00000113575.ENSG00000272772.ENSG00000113558.ENSG00000273345.ENSG00000006837.79	-3.72040522045004	-20.7215389340878	3.39516076333763e-63	2.26079786011874e-60
ENSG00000010322.39	ENSG00000010322	ENSG00000010322_040	chr3	dexseq_prepare_annotation2.py	exon	52521212	52521292	.	+	.	ENST00000479054+ENST00000488243+ENST00000345716+ENST00000460759+ENST00000489895__exon_number_040__gene_id_ENSG00000010322	NISCH	ENSG00000010322.39	-2.04853178010749	-28.5486993304404	3.40051918912586e-63	2.26079786011874e-60
ENSG00000134109.12	ENSG00000134109	ENSG00000134109_013	chr3	dexseq_prepare_annotation2.py	exon	5241277	5241380	.	+	.	ENST00000465369+ENST00000445686+ENST00000492751+ENST00000256497__exon_number_013__gene_id_ENSG00000134109	EDEM1	ENSG00000134109.12	-4.84595494900427	-50.4732908801065	4.9145567224998e-63	3.2515279845774e-60
ENSG00000214753.ENSG00000168000.ENSG00000234857.82	ENSG00000214753+ENSG00000168000+ENSG00000234857	ENSG00000214753+ENSG00000168000+ENSG00000234857_083	chr11	dexseq_prepare_annotation2.py	exon	62489292	62489414	.	-	.	ENST00000403734+ENST00000301785__exon_number_083__gene_id_ENSG00000214753+ENSG00000168000+ENSG00000234857		ENSG00000214753.ENSG00000168000.ENSG00000234857.82	-1.39165449974714	-21.6587138188541	8.8363049952183e-63	5.81795980873571e-60
ENSG00000005810.14	ENSG00000005810	ENSG00000005810_015	chr13	dexseq_prepare_annotation2.py	exon	77641716	77641999	.	-	.	ENST00000407578+ENST00000357337+ENST00000544440+ENST00000429715__exon_number_015__gene_id_ENSG00000005810	MYCBP2	ENSG00000005810.14	-1.56671720328416	-23.7356238783889	9.95742254979853e-63	6.52460112575549e-60
ENSG00000048740.24	ENSG00000048740	ENSG00000048740_025	chr10	dexseq_prepare_annotation2.py	exon	11371056	11371060	.	+	.	ENST00000542579+ENST00000609870+ENST00000354897+ENST00000399850+ENST00000608830+ENST00000379261+ENST00000417956+ENST00000315874+ENST00000450189+ENST00000427450+ENST00000609692+ENST00000416382+ENST00000354440__exon_number_025__gene_id_ENSG00000048740	CELF2	ENSG00000048740.24	-4.43235697510454	-47.081069424342	1.01175106687578e-62	6.597778775437e-60
ENSG00000257062.ENSG00000111700.ENSG00000134538.ENSG00000205754.ENSG00000257046.32	ENSG00000257062+ENSG00000111700+ENSG00000134538+ENSG00000205754+ENSG00000257046	ENSG00000257062+ENSG00000111700+ENSG00000134538+ENSG00000205754+ENSG00000257046_033	chr12	dexseq_prepare_annotation2.py	exon	21200113	21200151	.	+	.	ENST00000554957+ENST00000381541+ENST00000543498+ENST00000421593__exon_number_033__gene_id_ENSG00000257062+ENSG00000111700+ENSG00000134538+ENSG00000205754+ENSG00000257046		ENSG00000257062.ENSG00000111700.ENSG00000134538.ENSG00000205754.ENSG00000257046.32	2.60257160764424	26.1505981590542	1.03111292304562e-62	6.69202107179682e-60
ENSG00000112159.106	ENSG00000112159	ENSG00000112159_107	chr6	dexseq_prepare_annotation2.py	exon	90503481	90503673	.	-	.	ENST00000369393+ENST00000428876+ENST00000439638__exon_number_107__gene_id_ENSG00000112159	MDN1	ENSG00000112159.106	-1.77928747919905	-21.1031394589724	1.26736488265142e-62	8.18633623631883e-60
ENSG00000022840.69	ENSG00000022840	ENSG00000022840_070	chr12	dexseq_prepare_annotation2.py	exon	121014393	121014681	.	+	.	ENST00000325954+ENST00000545419+ENST00000544805+ENST00000542701+ENST00000535470+ENST00000413266+ENST00000538254__exon_number_070__gene_id_ENSG00000022840	RNF10	ENSG00000022840.69	2.71607387882177	24.5936651043259	1.54787888806608e-62	9.95110893454259e-60
ENSG00000177156.18	ENSG00000177156	ENSG00000177156_019	chr11	dexseq_prepare_annotation2.py	exon	763851	763940	.	+	.	ENST00000319006+ENST00000528097__exon_number_019__gene_id_ENSG00000177156	TALDO1	ENSG00000177156.18	-2.23458214796212	-35.8945807957854	3.03522502428453e-62	1.94214501882529e-59
ENSG00000148343.30	ENSG00000148343	ENSG00000148343_031	chr9	dexseq_prepare_annotation2.py	exon	131830151	131830273	.	+	.	ENST00000495975__exon_number_031__gene_id_ENSG00000148343	FAM73B	ENSG00000148343.30	-2.45756779838012	-26.8872661741122	3.29881653633284e-62	2.10094534284989e-59
ENSG00000159217.ENSG00000264552.20	ENSG00000159217+ENSG00000264552	ENSG00000159217+ENSG00000264552_021	chr17	dexseq_prepare_annotation2.py	exon	47122353	47122427	.	+	.	ENST00000290341+ENST00000431824__exon_number_021__gene_id_ENSG00000159217+ENSG00000264552		ENSG00000159217.ENSG00000264552.20	4.23122697561921	56.5584278052482	4.2771076233932e-62	2.71132814980236e-59
ENSG00000166313.1	ENSG00000166313	ENSG00000166313_002	chr11	dexseq_prepare_annotation2.py	exon	6416373	6416387	.	-	.	ENST00000608394+ENST00000608704+ENST00000608435+ENST00000608655+ENST00000299402+ENST00000389906+ENST00000526240+ENST00000609360+ENST00000311051__exon_number_002__gene_id_ENSG00000166313	APBB1	ENSG00000166313.1	2.88236222717772	24.0263304815981	4.59961014210449e-62	2.90226882170234e-59
ENSG00000159216.45	ENSG00000159216	ENSG00000159216_046	chr21	dexseq_prepare_annotation2.py	exon	37376862	37376965	.	-	.	ENST00000475045__exon_number_046__gene_id_ENSG00000159216	RUNX1	ENSG00000159216.45	-2.11904781670195	-32.7263018410409	5.5553646692322e-62	3.48917862441933e-59
ENSG00000245937.15	ENSG00000245937	ENSG00000245937_016	chr5	dexseq_prepare_annotation2.py	exon	127396836	127396936	.	-	.	ENST00000501652+ENST00000606251+ENST00000514409+ENST00000508878+ENST00000499346+ENST00000501702+ENST00000514573+ENST00000501173__exon_number_016__gene_id_ENSG00000245937	CTC-228N24.3	ENSG00000245937.15	-3.0210139193154	-28.8509701819582	5.63182578417219e-62	3.52097614576328e-59
ENSG00000125462.8	ENSG00000125462	ENSG00000125462_009	chr1	dexseq_prepare_annotation2.py	exon	156374055	156374055	.	-	.	ENST00000310027+ENST00000608007+ENST00000488498+ENST00000465270+ENST00000465570+ENST00000486517+ENST00000471156+ENST00000400991+ENST00000497824+ENST00000368242+ENST00000368243+ENST00000462458__exon_number_009__gene_id_ENSG00000125462	C1orf61	ENSG00000125462.8	-2.40517208875778	-25.5496871157934	5.92411982660231e-62	3.68680428953097e-59
ENSG00000260391.ENSG00000160145.48	ENSG00000260391+ENSG00000160145	ENSG00000260391+ENSG00000160145_049	chr3	dexseq_prepare_annotation2.py	exon	124174024	124174206	.	+	.	ENST00000460856+ENST00000494648+ENST00000240874+ENST00000354186+ENST00000360013+ENST00000393501__exon_number_049__gene_id_ENSG00000260391+ENSG00000160145		ENSG00000260391.ENSG00000160145.48	1.67493843988395	21.3066854547597	8.71387969630153e-62	5.39832768894695e-59
ENSG00000147099.34	ENSG00000147099	ENSG00000147099_035	chrX	dexseq_prepare_annotation2.py	exon	71791796	71791906	.	-	.	ENST00000486704__exon_number_035__gene_id_ENSG00000147099	HDAC8	ENSG00000147099.34	3.85929077102714	30.3537493029293	1.11854782199593e-61	6.89815021517958e-59
ENSG00000148343.31	ENSG00000148343	ENSG00000148343_032	chr9	dexseq_prepare_annotation2.py	exon	131830274	131830293	.	+	.	ENST00000495975+ENST00000414342__exon_number_032__gene_id_ENSG00000148343	FAM73B	ENSG00000148343.31	-2.38969130205965	-26.6091302310789	1.33349780524536e-61	8.18671544470722e-59
ENSG00000092201	ENSG00000092201	ENSG00000092201_001	chr14	dexseq_prepare_annotation2.py	exon	21819631	21819637	.	-	.	ENST00000216297__exon_number_001__gene_id_ENSG00000092201	SUPT16H	ENSG00000092201	-2.29809557107816	-35.28972463413	1.67554272959139e-61	1.0240496399169e-58
ENSG00000148337.71	ENSG00000148337	ENSG00000148337_072	chr9	dexseq_prepare_annotation2.py	exon	130954011	130954056	.	-	.	ENST00000324544__exon_number_072__gene_id_ENSG00000148337	CIZ1	ENSG00000148337.71	-6.63231678679983	-21.3587502403542	2.11737438236459e-61	1.28830888089837e-58
ENSG00000068878.13	ENSG00000068878	ENSG00000068878_014	chr2	dexseq_prepare_annotation2.py	exon	54112827	54112912	.	-	.	ENST00000421748+ENST00000389993+ENST00000404125+ENST00000476586__exon_number_014__gene_id_ENSG00000068878	PSME4	ENSG00000068878.13	-4.9924264097639	-32.2924061320898	2.37193917189159e-61	1.43678370495755e-58
ENSG00000257062.ENSG00000111700.ENSG00000134538.ENSG00000205754.ENSG00000257046.38	ENSG00000257062+ENSG00000111700+ENSG00000134538+ENSG00000205754+ENSG00000257046	ENSG00000257062+ENSG00000111700+ENSG00000134538+ENSG00000205754+ENSG00000257046_039	chr12	dexseq_prepare_annotation2.py	exon	21207521	21207523	.	+	.	ENST00000543498+ENST00000545916+ENST00000593147+ENST00000381541+ENST00000554957+ENST00000421593__exon_number_039__gene_id_ENSG00000257062+ENSG00000111700+ENSG00000134538+ENSG00000205754+ENSG00000257046		ENSG00000257062.ENSG00000111700.ENSG00000134538.ENSG00000205754.ENSG00000257046.38	2.82735839848593	25.5663805017415	2.45013553226365e-61	1.47758350426229e-58
ENSG00000159216.20	ENSG00000159216	ENSG00000159216_021	chr21	dexseq_prepare_annotation2.py	exon	36265222	36265260	.	-	.	ENST00000437180+ENST00000300305+ENST00000486278+ENST00000416754+ENST00000475045__exon_number_021__gene_id_ENSG00000159216	RUNX1	ENSG00000159216.20	2.42212474700204	32.2462066264629	2.77090193465637e-61	1.66366416950743e-58
ENSG00000177542.21	ENSG00000177542	ENSG00000177542_022	chr11	dexseq_prepare_annotation2.py	exon	793905	794260	.	-	.	ENST00000532361__exon_number_022__gene_id_ENSG00000177542	SLC25A22	ENSG00000177542.21	-4.94354355321274	-27.5498359649023	3.28257528714263e-61	1.96223136418967e-58
ENSG00000067248.26	ENSG00000067248	ENSG00000067248_027	chr5	dexseq_prepare_annotation2.py	exon	54586046	54586172	.	-	.	ENST00000504778+ENST00000251636__exon_number_027__gene_id_ENSG00000067248	DHX29	ENSG00000067248.26	3.08969761192926	29.4635446592035	3.56976464021035e-61	2.12458673512467e-58
ENSG00000180448.5	ENSG00000180448	ENSG00000180448_006	chr19	dexseq_prepare_annotation2.py	exon	1067326	1067494	.	+	.	ENST00000590214+ENST00000587602+ENST00000536472+ENST00000591293+ENST00000313093__exon_number_006__gene_id_ENSG00000180448	HMHA1	ENSG00000180448.5	-4.27032787905765	-26.6830914422198	5.24941011841449e-61	3.1106634950389e-58
ENSG00000156873.ENSG00000260899.ENSG00000080603.60	ENSG00000156873+ENSG00000260899+ENSG00000080603	ENSG00000156873+ENSG00000260899+ENSG00000080603_061	chr16	dexseq_prepare_annotation2.py	exon	30762539	30762602	.	+	.	ENST00000328273+ENST00000563588+ENST00000483578+ENST00000563913+ENST00000424889+ENST00000565924+ENST00000569762+ENST00000565897+ENST00000564838__exon_number_061__gene_id_ENSG00000156873+ENSG00000260899+ENSG00000080603		ENSG00000156873.ENSG00000260899.ENSG00000080603.60	3.24743325220147	31.2570930947131	5.8829047659622e-61	3.4709647461581e-58
ENSG00000141556.38	ENSG00000141556	ENSG00000141556_039	chr17	dexseq_prepare_annotation2.py	exon	80869634	80869641	.	+	.	ENST00000571796+ENST00000576760+ENST00000574975+ENST00000571316+ENST00000572984+ENST00000574801+ENST00000571618+ENST00000355528+ENST00000576160+ENST00000572953+ENST00000571712+ENST00000576996+ENST00000539345+ENST00000574422__exon_number_039__gene_id_ENSG00000141556	TBCD	ENSG00000141556.38	-2.63057932009622	-24.1778386298112	7.07885359497451e-61	4.1585823886477e-58
ENSG00000266967.ENSG00000267060.ENSG00000108825.30	ENSG00000266967+ENSG00000267060+ENSG00000108825	ENSG00000266967+ENSG00000267060+ENSG00000108825_031	chr17	dexseq_prepare_annotation2.py	exon	41108045	41108220	.	-	.	ENST00000441280+ENST00000483774__exon_number_031__gene_id_ENSG00000266967+ENSG00000267060+ENSG00000108825		ENSG00000266967.ENSG00000267060.ENSG00000108825.30	-2.24307301379598	-24.3746082320763	7.80749845597752e-61	4.56695098524502e-58
ENSG00000163491.61	ENSG00000163491	ENSG00000163491_062	chr3	dexseq_prepare_annotation2.py	exon	27410716	27410883	.	-	.	ENST00000429845+ENST00000341435+ENST00000435750__exon_number_062__gene_id_ENSG00000163491	NEK10	ENSG00000163491.61	-1.79466443222736	-23.5783323747268	8.19123177976632e-61	4.77093744328167e-58
ENSG00000092148.78	ENSG00000092148	ENSG00000092148_079	chr14	dexseq_prepare_annotation2.py	exon	31676690	31676915	.	-	.	ENST00000553700+ENST00000556474__exon_number_079__gene_id_ENSG00000092148	HECTD1	ENSG00000092148.78	2.57385886643211	24.8228143743489	8.45476127164906e-61	4.90347371589614e-58
ENSG00000156113.4	ENSG00000156113	ENSG00000156113_005	chr10	dexseq_prepare_annotation2.py	exon	78643874	78644299	.	-	.	ENST00000434208__exon_number_005__gene_id_ENSG00000156113	KCNMA1	ENSG00000156113.4	3.3442759273771	23.8907794019349	1.20113669836541e-60	6.93666622430588e-58
ENSG00000010322.43	ENSG00000010322	ENSG00000010322_044	chr3	dexseq_prepare_annotation2.py	exon	52523589	52523694	.	+	.	ENST00000479054+ENST00000489895+ENST00000345716+ENST00000467594__exon_number_044__gene_id_ENSG00000010322	NISCH	ENSG00000010322.43	-2.09226643609195	-27.228565605916	1.46152714756289e-60	8.40482945129287e-58
ENSG00000186001.35	ENSG00000186001	ENSG00000186001_036	chr3	dexseq_prepare_annotation2.py	exon	197592294	197592342	.	+	.	ENST00000433298+ENST00000414675+ENST00000536618+ENST00000441090+ENST00000483442+ENST00000452660+ENST00000461674+ENST00000438796+ENST00000334859+ENST00000481048+ENST00000425562+ENST00000471667__exon_number_036__gene_id_ENSG00000186001	LRCH3	ENSG00000186001.35	-1.50460938002507	-29.0539268878617	1.87064677980756e-60	1.07123609627534e-57
ENSG00000114374	ENSG00000114374	ENSG00000114374_001	chrY	dexseq_prepare_annotation2.py	exon	14813160	14813968	.	+	.	ENST00000338981__exon_number_001__gene_id_ENSG00000114374	USP9Y	ENSG00000114374	-3.1712598030392	-25.4542896592742	2.08740905018328e-60	1.19036466220744e-57
ENSG00000156113	ENSG00000156113	ENSG00000156113_001	chr10	dexseq_prepare_annotation2.py	exon	78629359	78637354	.	-	.	ENST00000604624__exon_number_001__gene_id_ENSG00000156113	KCNMA1	ENSG00000156113	3.2522848109551	23.7902252769173	2.24989897362017e-60	1.27768012880267e-57
ENSG00000257062.ENSG00000111700.ENSG00000134538.ENSG00000205754.ENSG00000257046.37	ENSG00000257062+ENSG00000111700+ENSG00000134538+ENSG00000205754+ENSG00000257046	ENSG00000257062+ENSG00000111700+ENSG00000134538+ENSG00000205754+ENSG00000257046_038	chr12	dexseq_prepare_annotation2.py	exon	21207513	21207520	.	+	.	ENST00000545916+ENST00000554957+ENST00000381541+ENST00000543498+ENST00000421593__exon_number_038__gene_id_ENSG00000257062+ENSG00000111700+ENSG00000134538+ENSG00000205754+ENSG00000257046		ENSG00000257062.ENSG00000111700.ENSG00000134538.ENSG00000205754.ENSG00000257046.37	2.90950684179022	25.0605743876261	3.93676629178066e-60	2.22634751634593e-57
ENSG00000187775.93	ENSG00000187775	ENSG00000187775_094	chr17	dexseq_prepare_annotation2.py	exon	76535828	76535962	.	-	.	ENST00000389840+ENST00000585328__exon_number_094__gene_id_ENSG00000187775	DNAH17	ENSG00000187775.93	1.70125765650278	20.8525028374421	4.07377938176647e-60	2.29431214669304e-57
ENSG00000104365.45	ENSG00000104365	ENSG00000104365_046	chr8	dexseq_prepare_annotation2.py	exon	42177165	42177268	.	+	.	ENST00000517917+ENST00000520201__exon_number_046__gene_id_ENSG00000104365	IKBKB	ENSG00000104365.45	2.22428599521138	23.4859601873222	4.6977955209645e-60	2.63486398001355e-57
ENSG00000168137.53	ENSG00000168137	ENSG00000168137_054	chr3	dexseq_prepare_annotation2.py	exon	9490072	9490158	.	+	.	ENST00000407969+ENST00000302463+ENST00000402198+ENST00000413704+ENST00000488236+ENST00000466242+ENST00000399686+ENST00000421188+ENST00000443339+ENST00000493918+ENST00000402466+ENST00000406341__exon_number_054__gene_id_ENSG00000168137	SETD5	ENSG00000168137.53	-1.82834286391803	-29.3850845575741	4.80611283598522e-60	2.68330454156021e-57
ENSG00000159216.28	ENSG00000159216	ENSG00000159216_029	chr21	dexseq_prepare_annotation2.py	exon	36421596	36421641	.	-	.	ENST00000300305__exon_number_029__gene_id_ENSG00000159216	RUNX1	ENSG00000159216.28	2.9881239037447	31.4064726851268	4.82353779152298e-60	2.68330454156021e-57
ENSG00000177694.36	ENSG00000177694	ENSG00000177694_037	chr3	dexseq_prepare_annotation2.py	exon	175373269	175373351	.	+	.	ENST00000489299__exon_number_037__gene_id_ENSG00000177694	NAALADL2	ENSG00000177694.36	-2.66558201629834	-35.2234975225212	5.17129465871382e-60	2.86506541311148e-57
ENSG00000213398.ENSG00000124067.ENSG00000267660.63	ENSG00000213398+ENSG00000124067+ENSG00000267660	ENSG00000213398+ENSG00000124067+ENSG00000267660_064	chr16	dexseq_prepare_annotation2.py	exon	67984325	67984396	.	-	.	ENST00000576616+ENST00000537830+ENST00000338335+ENST00000573702+ENST00000574665+ENST00000572037+ENST00000570802+ENST00000573023+ENST00000541864+ENST00000316341+ENST00000572766+ENST00000422611__exon_number_064__gene_id_ENSG00000213398+ENSG00000124067+ENSG00000267660		ENSG00000213398.ENSG00000124067.ENSG00000267660.63	-5.17388119139987	-25.0093153061322	5.22540351081262e-60	2.88332265301892e-57
ENSG00000153048.20	ENSG00000153048	ENSG00000153048_021	chr16	dexseq_prepare_annotation2.py	exon	8955499	8955522	.	-	.	ENST00000568968+ENST00000567626__exon_number_021__gene_id_ENSG00000153048	CARHSP1	ENSG00000153048.20	2.78567833617387	32.192993026888	5.26820771881949e-60	2.89522002586027e-57
ENSG00000175287.ENSG00000095319.ENSG00000251184.105	ENSG00000175287+ENSG00000095319+ENSG00000251184	ENSG00000175287+ENSG00000095319+ENSG00000251184_106	chr9	dexseq_prepare_annotation2.py	exon	131768518	131768647	.	+	.	ENST00000372577__exon_number_106__gene_id_ENSG00000175287+ENSG00000095319+ENSG00000251184		ENSG00000175287.ENSG00000095319.ENSG00000251184.105	-3.10284768291393	-26.9220812984381	6.14151994132067e-60	3.3616065696485e-57
ENSG00000123213.21	ENSG00000123213	ENSG00000123213_022	chr5	dexseq_prepare_annotation2.py	exon	65104953	65105236	.	+	.	ENST00000507201__exon_number_022__gene_id_ENSG00000123213	NLN	ENSG00000123213.21	-2.67897498399999	-30.5978765137602	6.23433893528844e-60	3.39876208867333e-57
ENSG00000114423.35	ENSG00000114423	ENSG00000114423_036	chr3	dexseq_prepare_annotation2.py	exon	105588269	105588396	.	-	.	ENST00000443752__exon_number_036__gene_id_ENSG00000114423	CBLB	ENSG00000114423.35	1.50188742254033	27.7463403853454	6.85213996685005e-60	3.72068470263716e-57
ENSG00000151150.22	ENSG00000151150	ENSG00000151150_023	chr10	dexseq_prepare_annotation2.py	exon	61819458	61819574	.	-	.	ENST00000503366+ENST00000514197+ENST00000373827+ENST00000511043+ENST00000355288+ENST00000373820+ENST00000469721__exon_number_023__gene_id_ENSG00000151150	ANK3	ENSG00000151150.22	1.53860677888942	25.4832546064826	8.51570382715444e-60	4.60564407147037e-57
ENSG00000114416.6	ENSG00000114416	ENSG00000114416_007	chr3	dexseq_prepare_annotation2.py	exon	180630326	180630458	.	+	.	ENST00000357559+ENST00000305586+ENST00000475315+ENST00000491674__exon_number_007__gene_id_ENSG00000114416	FXR1	ENSG00000114416.6	-2.56132861209873	-22.5888301585973	8.69009875889277e-60	4.68138711481033e-57
ENSG00000257062.ENSG00000111700.ENSG00000134538.ENSG00000205754.ENSG00000257046.39	ENSG00000257062+ENSG00000111700+ENSG00000134538+ENSG00000205754+ENSG00000257046	ENSG00000257062+ENSG00000111700+ENSG00000134538+ENSG00000205754+ENSG00000257046_040	chr12	dexseq_prepare_annotation2.py	exon	21207524	21207527	.	+	.	ENST00000543498+ENST00000585342+ENST00000545916+ENST00000593147+ENST00000381541+ENST00000554957+ENST00000421593__exon_number_040__gene_id_ENSG00000257062+ENSG00000111700+ENSG00000134538+ENSG00000205754+ENSG00000257046		ENSG00000257062.ENSG00000111700.ENSG00000134538.ENSG00000205754.ENSG00000257046.39	2.87577825410008	24.8446733469497	1.30042661033638e-59	6.97786392031363e-57
ENSG00000083844.14	ENSG00000083844	ENSG00000083844_015	chr19	dexseq_prepare_annotation2.py	exon	57722722	57722851	.	+	.	ENST00000263095+ENST00000536056+ENST00000597447__exon_number_015__gene_id_ENSG00000083844	ZNF264	ENSG00000083844.14	1.79132126480997	37.5266876345494	1.33418004323109e-59	7.13090456674713e-57
ENSG00000257062.ENSG00000111700.ENSG00000134538.ENSG00000205754.ENSG00000257046.30	ENSG00000257062+ENSG00000111700+ENSG00000134538+ENSG00000205754+ENSG00000257046	ENSG00000257062+ENSG00000111700+ENSG00000134538+ENSG00000205754+ENSG00000257046_031	chr12	dexseq_prepare_annotation2.py	exon	21196268	21196510	.	+	.	ENST00000554957+ENST00000381541+ENST00000421593__exon_number_031__gene_id_ENSG00000257062+ENSG00000111700+ENSG00000134538+ENSG00000205754+ENSG00000257046		ENSG00000257062.ENSG00000111700.ENSG00000134538.ENSG00000205754.ENSG00000257046.30	1.97765468696088	24.7937458743091	1.72529588201141e-59	9.18531352933978e-57
ENSG00000092148.75	ENSG00000092148	ENSG00000092148_076	chr14	dexseq_prepare_annotation2.py	exon	31675164	31675382	.	-	.	ENST00000553616__exon_number_076__gene_id_ENSG00000092148	HECTD1	ENSG00000092148.75	2.34320369142448	24.2675627909746	2.09172998875997e-59	1.10928429427266e-56
ENSG00000114423.33	ENSG00000114423	ENSG00000114423_034	chr3	dexseq_prepare_annotation2.py	exon	105588244	105588246	.	-	.	ENST00000438603+ENST00000394027+ENST00000447441__exon_number_034__gene_id_ENSG00000114423	CBLB	ENSG00000114423.33	1.51956050882808	27.4728177701665	2.29600864091238e-59	1.21289771196601e-56
ENSG00000067248.31	ENSG00000067248	ENSG00000067248_032	chr5	dexseq_prepare_annotation2.py	exon	54593113	54593226	.	-	.	ENST00000504778+ENST00000508346+ENST00000251636__exon_number_032__gene_id_ENSG00000067248	DHX29	ENSG00000067248.31	3.00148852004907	28.3931557795163	2.80534667919773e-59	1.47624057761088e-56
ENSG00000141480.55	ENSG00000141480	ENSG00000141480_056	chr17	dexseq_prepare_annotation2.py	exon	4624778	4624791	.	+	.	ENST00000575877+ENST00000412477+ENST00000346341__exon_number_056__gene_id_ENSG00000141480	ARRB2	ENSG00000141480.55	1.39305662402831	26.2197284397475	2.94325548927149e-59	1.54285452747611e-56
ENSG00000148343.6	ENSG00000148343	ENSG00000148343_007	chr9	dexseq_prepare_annotation2.py	exon	131802067	131802165	.	+	.	ENST00000450073__exon_number_007__gene_id_ENSG00000148343	FAM73B	ENSG00000148343.6	1.48677333624209	25.5238889612417	3.39016667599748e-59	1.77031646208831e-56
ENSG00000005884.22	ENSG00000005884	ENSG00000005884_023	chr17	dexseq_prepare_annotation2.py	exon	48151576	48151644	.	+	.	ENST00000007722+ENST00000505306+ENST00000512553+ENST00000506401+ENST00000320031+ENST00000544892+ENST00000510809__exon_number_023__gene_id_ENSG00000005884	ITGA3	ENSG00000005884.22	-2.05180055492491	-34.5023596708477	3.83134782990638e-59	1.9930612917313e-56
ENSG00000123213.22	ENSG00000123213	ENSG00000123213_023	chr5	dexseq_prepare_annotation2.py	exon	65105342	65105528	.	+	.	ENST00000502464+ENST00000509935+ENST00000511299+ENST00000506799+ENST00000507201+ENST00000380985__exon_number_023__gene_id_ENSG00000123213	NLN	ENSG00000123213.22	-2.5958612866674	-30.0823696373054	4.05848182274453e-59	2.10318861059125e-56
ENSG00000148343.45	ENSG00000148343	ENSG00000148343_046	chr9	dexseq_prepare_annotation2.py	exon	131832526	131834350	.	+	.	ENST00000406926+ENST00000358369+ENST00000445183+ENST00000439290+ENST00000277475+ENST00000483458__exon_number_046__gene_id_ENSG00000148343	FAM73B	ENSG00000148343.45	-2.45998790818849	-25.4692098557808	4.49816373715041e-59	2.32221110630191e-56
ENSG00000257062.ENSG00000111700.ENSG00000134538.ENSG00000205754.ENSG00000257046.40	ENSG00000257062+ENSG00000111700+ENSG00000134538+ENSG00000205754+ENSG00000257046	ENSG00000257062+ENSG00000111700+ENSG00000134538+ENSG00000205754+ENSG00000257046_041	chr12	dexseq_prepare_annotation2.py	exon	21207528	21207570	.	+	.	ENST00000543498+ENST00000585342+ENST00000545916+ENST00000593147+ENST00000381541+ENST00000554957+ENST00000590779+ENST00000421593__exon_number_041__gene_id_ENSG00000257062+ENSG00000111700+ENSG00000134538+ENSG00000205754+ENSG00000257046		ENSG00000257062.ENSG00000111700.ENSG00000134538.ENSG00000205754.ENSG00000257046.40	2.7210104369785	24.5804965585366	5.6558370547188e-59	2.90885035419523e-56
ENSG00000166313.9	ENSG00000166313	ENSG00000166313_010	chr11	dexseq_prepare_annotation2.py	exon	6417330	6417445	.	-	.	ENST00000609331+ENST00000529519+ENST00000608394+ENST00000524626+ENST00000608704+ENST00000608435+ENST00000608645+ENST00000608655+ENST00000299402+ENST00000389906+ENST00000526240+ENST00000609360+ENST00000530885+ENST00000311051__exon_number_010__gene_id_ENSG00000166313	APBB1	ENSG00000166313.9	3.03366214754507	22.9102392715166	6.28964124384601e-59	3.22266084363256e-56
ENSG00000150672.ENSG00000256466.86	ENSG00000150672+ENSG00000256466	ENSG00000150672+ENSG00000256466_087	chr11	dexseq_prepare_annotation2.py	exon	85236035	85236066	.	-	.	ENST00000530260__exon_number_087__gene_id_ENSG00000150672+ENSG00000256466		ENSG00000150672.ENSG00000256466.86	3.36960447494613	31.4108484545315	6.9788067945276e-59	3.56238028329497e-56
ENSG00000148343.43	ENSG00000148343	ENSG00000148343_044	chr9	dexseq_prepare_annotation2.py	exon	131832128	131832213	.	+	.	ENST00000406926+ENST00000492279+ENST00000358369+ENST00000445183+ENST00000439290+ENST00000277475+ENST00000483458__exon_number_044__gene_id_ENSG00000148343	FAM73B	ENSG00000148343.43	-2.38507135214933	-25.3600691352329	7.91856557074341e-59	4.02700424913344e-56
ENSG00000111731.27	ENSG00000111731	ENSG00000111731_028	chr12	dexseq_prepare_annotation2.py	exon	22637272	22637630	.	-	.	ENST00000542768__exon_number_028__gene_id_ENSG00000111731	C2CD5	ENSG00000111731.27	-3.05840857614248	-34.2103514345646	8.70742066893631e-59	4.41171664613631e-56
ENSG00000156113.5	ENSG00000156113	ENSG00000156113_006	chr10	dexseq_prepare_annotation2.py	exon	78644639	78644746	.	-	.	ENST00000286627+ENST00000286628__exon_number_006__gene_id_ENSG00000156113	KCNMA1	ENSG00000156113.5	3.36210799842193	23.1705858369369	1.1065992728511e-58	5.58594918871935e-56
ENSG00000232732.45	ENSG00000232732	ENSG00000232732_046	chr2	dexseq_prepare_annotation2.py	exon	200775779	200775805	.	-	.	ENST00000457577+ENST00000599977+ENST00000608498+ENST00000608419+ENST00000596619__exon_number_046__gene_id_ENSG00000232732	AC073043.1	ENSG00000232732.45	-6.44320021604792	-23.5518028671392	1.12492669853866e-58	5.65750957923361e-56
ENSG00000166313.5	ENSG00000166313	ENSG00000166313_006	chr11	dexseq_prepare_annotation2.py	exon	6416534	6416659	.	-	.	ENST00000529519+ENST00000608394+ENST00000524626+ENST00000608704+ENST00000608655+ENST00000608645+ENST00000609360+ENST00000299402+ENST00000389906+ENST00000526240+ENST00000311051__exon_number_006__gene_id_ENSG00000166313	APBB1	ENSG00000166313.5	2.73291136857027	22.8040349563841	1.26049208784706e-58	6.31599219253129e-56
ENSG00000159216.23	ENSG00000159216	ENSG00000159216_024	chr21	dexseq_prepare_annotation2.py	exon	36421378	36421462	.	-	.	ENST00000300305+ENST00000486278+ENST00000416754__exon_number_024__gene_id_ENSG00000159216	RUNX1	ENSG00000159216.23	2.01197689835401	30.4617964498266	1.29002905142902e-58	6.42059866414051e-56
ENSG00000148343.9	ENSG00000148343	ENSG00000148343_010	chr9	dexseq_prepare_annotation2.py	exon	131804583	131804679	.	+	.	ENST00000406926+ENST00000358369+ENST00000477088+ENST00000445183+ENST00000439290+ENST00000277475+ENST00000474534+ENST00000450073__exon_number_010__gene_id_ENSG00000148343	FAM73B	ENSG00000148343.9	1.57472363897751	25.2659954111885	1.29079038679783e-58	6.42059866414051e-56
ENSG00000146648.36	ENSG00000146648	ENSG00000146648_037	chr7	dexseq_prepare_annotation2.py	exon	55259412	55259567	.	+	.	ENST00000455089+ENST00000275493+ENST00000454757__exon_number_037__gene_id_ENSG00000146648	EGFR	ENSG00000146648.36	2.6270960024477	28.4414000339092	2.04799047334592e-58	1.01499897306641e-55
ENSG00000182774.ENSG00000214575.ENSG00000260836.27	ENSG00000182774+ENSG00000214575+ENSG00000260836	ENSG00000182774+ENSG00000214575+ENSG00000260836_028	chr15	dexseq_prepare_annotation2.py	exon	83209204	83209207	.	-	.	ENST00000560229+ENST00000330244+ENST00000561157+ENST00000559273__exon_number_028__gene_id_ENSG00000182774+ENSG00000214575+ENSG00000260836		ENSG00000182774.ENSG00000214575.ENSG00000260836.27	-1.70315338689562	-26.5191985867992	2.56713028874609e-58	1.26767870041226e-55
ENSG00000163629	ENSG00000163629	ENSG00000163629_001	chr4	dexseq_prepare_annotation2.py	exon	87515468	87515469	.	+	.	ENST00000427191+ENST00000436978__exon_number_001__gene_id_ENSG00000163629	PTPN13	ENSG00000163629	-1.01945752126237	-23.0125129810715	3.01252483080979e-58	1.48224922108566e-55
ENSG00000177483.ENSG00000124831	ENSG00000177483+ENSG00000124831	ENSG00000177483+ENSG00000124831_001	chr2	dexseq_prepare_annotation2.py	exon	238536219	238536249	.	+	.	ENST00000308482__exon_number_001__gene_id_ENSG00000177483+ENSG00000124831		ENSG00000177483.ENSG00000124831	2.1130423215811	32.7205819658303	3.15561036867066e-58	1.54276949005322e-55
ENSG00000114374.1	ENSG00000114374	ENSG00000114374_002	chrY	dexseq_prepare_annotation2.py	exon	14813969	14813984	.	+	.	ENST00000493168+ENST00000338981__exon_number_002__gene_id_ENSG00000114374	USP9Y	ENSG00000114374.1	-3.18886694378348	-24.5302614080509	3.1581654662405e-58	1.54276949005322e-55
ENSG00000148343.4	ENSG00000148343	ENSG00000148343_005	chr9	dexseq_prepare_annotation2.py	exon	131799253	131799273	.	+	.	ENST00000406926+ENST00000277475+ENST00000358369__exon_number_005__gene_id_ENSG00000148343	FAM73B	ENSG00000148343.4	1.39318031252847	25.0913717205101	3.20634155685006e-58	1.56070965523646e-55
ENSG00000166689.53	ENSG00000166689	ENSG00000166689_054	chr11	dexseq_prepare_annotation2.py	exon	16877350	16877461	.	-	.	ENST00000529213+ENST00000531066+ENST00000355661+ENST00000528376+ENST00000448080+ENST00000528637__exon_number_054__gene_id_ENSG00000166689	PLEKHA7	ENSG00000166689.53	-2.51297049263757	-23.150680752716	4.0089998132074e-58	1.94446477772834e-55
ENSG00000114416.1	ENSG00000114416	ENSG00000114416_002	chr3	dexseq_prepare_annotation2.py	exon	180585944	180586083	.	+	.	ENST00000469882+ENST00000484790__exon_number_002__gene_id_ENSG00000114416	FXR1	ENSG00000114416.1	-2.44371534112131	-22.0252975324888	4.39376844550256e-58	2.12353010274622e-55
ENSG00000140853.105	ENSG00000140853	ENSG00000140853_106	chr16	dexseq_prepare_annotation2.py	exon	57117432	57117432	.	+	.	ENST00000262510+ENST00000543103+ENST00000540182+ENST00000308149+ENST00000538453+ENST00000436936+ENST00000537056__exon_number_106__gene_id_ENSG00000140853	NLRC5	ENSG00000140853.105	-1.67931521951649	-32.5938913807772	4.63441596154908e-58	2.23192162625953e-55
ENSG00000207112.ENSG00000210825.ENSG00000239195.ENSG00000207145.ENSG00000166012.ENSG00000207304.ENSG00000206834.ENSG00000221170.ENSG00000206799.73	ENSG00000207112+ENSG00000210825+ENSG00000239195+ENSG00000207145+ENSG00000166012+ENSG00000207304+ENSG00000206834+ENSG00000221170+ENSG00000206799	ENSG00000207112+ENSG00000210825+ENSG00000239195+ENSG00000207145+ENSG00000166012+ENSG00000207304+ENSG00000206834+ENSG00000221170+ENSG00000206799_074	chr11	dexseq_prepare_annotation2.py	exon	93472133	93472402	.	-	.	ENST00000529508__exon_number_074__gene_id_ENSG00000207112+ENSG00000210825+ENSG00000239195+ENSG00000207145+ENSG00000166012+ENSG00000207304+ENSG00000206834+ENSG00000221170+ENSG00000206799		ENSG00000207112.ENSG00000210825.ENSG00000239195.ENSG00000207145.ENSG00000166012.ENSG00000207304.ENSG00000206834.ENSG00000221170.ENSG00000206799.73	-2.46938142532974	-22.133436604608	5.36600191674297e-58	2.57515187759413e-55
ENSG00000147642.62	ENSG00000147642	ENSG00000147642_063	chr8	dexseq_prepare_annotation2.py	exon	110693144	110693144	.	-	.	ENST00000532189+ENST00000533171+ENST00000534184+ENST00000408889__exon_number_063__gene_id_ENSG00000147642	SYBU	ENSG00000147642.62	1.17555178094888	23.0793575218951	6.25665200393863e-58	2.99204075410808e-55
ENSG00000005801.ENSG00000263365.66	ENSG00000005801+ENSG00000263365	ENSG00000005801+ENSG00000263365_067	chr11	dexseq_prepare_annotation2.py	exon	3400376	3400376	.	-	.	ENST00000399602+ENST00000330692+ENST00000532539+ENST00000429541+ENST00000526601+ENST00000533036+ENST00000525502+ENST00000527386__exon_number_067__gene_id_ENSG00000005801+ENSG00000263365		ENSG00000005801.ENSG00000263365.66	-2.38218696056296	-37.3713063743306	7.50429594339418e-58	3.57613812138839e-55
ENSG00000147604.24	ENSG00000147604	ENSG00000147604_025	chr8	dexseq_prepare_annotation2.py	exon	74208000	74208024	.	-	.	ENST00000396466__exon_number_025__gene_id_ENSG00000147604	RPL7	ENSG00000147604.24	-2.47223333159075	-31.4683063591203	8.99617949134692e-58	4.27215085447615e-55
ENSG00000126883.11	ENSG00000126883	ENSG00000126883_012	chr9	dexseq_prepare_annotation2.py	exon	134007983	134008032	.	+	.	ENST00000451030+ENST00000411637+ENST00000359428__exon_number_012__gene_id_ENSG00000126883	NUP214	ENSG00000126883.11	2.55185915839236	27.0891657691796	9.0457961863764e-58	4.28079740914449e-55
ENSG00000148337.57	ENSG00000148337	ENSG00000148337_058	chr9	dexseq_prepare_annotation2.py	exon	130952990	130953002	.	-	.	ENST00000467178+ENST00000325721+ENST00000420484+ENST00000372948+ENST00000491954+ENST00000393608+ENST00000541172+ENST00000372938+ENST00000372954+ENST00000357558+ENST00000324544+ENST00000538431+ENST00000277465+ENST00000498156__exon_number_058__gene_id_ENSG00000148337	CIZ1	ENSG00000148337.57	-1.04845043315551	-20.3553969454271	9.16965125660197e-58	4.32439484105466e-55
ENSG00000131558.13	ENSG00000131558	ENSG00000131558_014	chr7	dexseq_prepare_annotation2.py	exon	133059582	133059756	.	+	.	ENST00000393161+ENST00000462055+ENST00000253861+ENST00000539845+ENST00000486013+ENST00000480840__exon_number_014__gene_id_ENSG00000131558	EXOC4	ENSG00000131558.13	-3.31041770984296	-22.1579098025899	1.2018249880723e-57	5.64824590601205e-55
ENSG00000048740.3	ENSG00000048740	ENSG00000048740_004	chr10	dexseq_prepare_annotation2.py	exon	11060053	11060105	.	+	.	ENST00000450189+ENST00000542579__exon_number_004__gene_id_ENSG00000048740	CELF2	ENSG00000048740.3	2.48889807874389	40.7540362814951	1.30128643604536e-57	6.07928516268939e-55
ENSG00000083844.16	ENSG00000083844	ENSG00000083844_017	chr19	dexseq_prepare_annotation2.py	exon	57724488	57724724	.	+	.	ENST00000263095__exon_number_017__gene_id_ENSG00000083844	ZNF264	ENSG00000083844.16	1.72896648552352	35.6763729525096	1.30246182278146e-57	6.07928516268939e-55
ENSG00000172890.33	ENSG00000172890	ENSG00000172890_034	chr11	dexseq_prepare_annotation2.py	exon	71188393	71188484	.	+	.	ENST00000539574+ENST00000527852+ENST00000525200__exon_number_034__gene_id_ENSG00000172890	NADSYN1	ENSG00000172890.33	-1.87792803520906	-22.1418860149802	1.34036038318358e-57	6.23482584794732e-55
ENSG00000108309.26	ENSG00000108309	ENSG00000108309_027	chr17	dexseq_prepare_annotation2.py	exon	42396039	42396039	.	+	.	ENST00000426726__exon_number_027__gene_id_ENSG00000108309	RUNDC3A	ENSG00000108309.26	1.42930666475711	29.7963000646385	1.36995032704014e-57	6.35079149567874e-55
ENSG00000013441.9	ENSG00000013441	ENSG00000013441_010	chr2	dexseq_prepare_annotation2.py	exon	201718055	201718172	.	-	.	ENST00000409769+ENST00000321356+ENST00000473565+ENST00000496205+ENST00000409403+ENST00000461326+ENST00000461981+ENST00000434813+ENST00000472679+ENST00000432425+ENST00000464454__exon_number_010__gene_id_ENSG00000013441	CLK1	ENSG00000013441.9	1.87655270331948	31.2706720772135	1.70568961190848e-57	7.88040164699085e-55
ENSG00000147813.21	ENSG00000147813	ENSG00000147813_022	chr8	dexseq_prepare_annotation2.py	exon	144658602	144658609	.	-	.	ENST00000340490+ENST00000426292+ENST00000488096+ENST00000449291+ENST00000532645+ENST00000525583+ENST00000276844+ENST00000464332+ENST00000435154__exon_number_022__gene_id_ENSG00000147813	NAPRT1	ENSG00000147813.21	-1.85597302052598	-24.7351260953705	2.07577855777127e-57	9.55783821607306e-55
ENSG00000083844.15	ENSG00000083844	ENSG00000083844_016	chr19	dexseq_prepare_annotation2.py	exon	57722852	57724487	.	+	.	ENST00000263095+ENST00000536056__exon_number_016__gene_id_ENSG00000083844	ZNF264	ENSG00000083844.15	1.96101842568203	35.4709789580012	2.19319088251544e-57	1.00644569616092e-54
ENSG00000186001.36	ENSG00000186001	ENSG00000186001_037	chr3	dexseq_prepare_annotation2.py	exon	197592983	197593050	.	+	.	ENST00000536618+ENST00000414675+ENST00000441090+ENST00000483442+ENST00000461674+ENST00000438796+ENST00000334859+ENST00000481048+ENST00000425562__exon_number_037__gene_id_ENSG00000186001	LRCH3	ENSG00000186001.36	-1.59588813289831	-27.346815304103	2.24156270420866e-57	1.02519149020808e-54
ENSG00000186001.22	ENSG00000186001	ENSG00000186001_023	chr3	dexseq_prepare_annotation2.py	exon	197574743	197574829	.	+	.	ENST00000414675+ENST00000536618+ENST00000494069+ENST00000441090+ENST00000461674+ENST00000438796+ENST00000334859+ENST00000425562__exon_number_023__gene_id_ENSG00000186001	LRCH3	ENSG00000186001.22	-1.57318702743162	-27.3320054315634	2.3869433774863e-57	1.08803105954637e-54
ENSG00000257062.ENSG00000111700.ENSG00000134538.ENSG00000205754.ENSG00000257046.27	ENSG00000257062+ENSG00000111700+ENSG00000134538+ENSG00000205754+ENSG00000257046	ENSG00000257062+ENSG00000111700+ENSG00000134538+ENSG00000205754+ENSG00000257046_028	chr12	dexseq_prepare_annotation2.py	exon	21174395	21174516	.	+	.	ENST00000554957+ENST00000381541+ENST00000421593__exon_number_028__gene_id_ENSG00000257062+ENSG00000111700+ENSG00000134538+ENSG00000205754+ENSG00000257046		ENSG00000257062.ENSG00000111700.ENSG00000134538.ENSG00000205754.ENSG00000257046.27	-1.20441884450306	-23.8642588940659	3.18000843124916e-57	1.4446990303727e-54
ENSG00000010327.15	ENSG00000010327	ENSG00000010327_016	chr3	dexseq_prepare_annotation2.py	exon	52539019	52539159	.	+	.	ENST00000321725+ENST00000481607__exon_number_016__gene_id_ENSG00000010327	STAB1	ENSG00000010327.15	-2.82637469939843	-27.6957850923097	4.23276987940445e-57	1.91658695150761e-54
ENSG00000153048.19	ENSG00000153048	ENSG00000153048_020	chr16	dexseq_prepare_annotation2.py	exon	8954076	8954166	.	-	.	ENST00000567626__exon_number_020__gene_id_ENSG00000153048	CARHSP1	ENSG00000153048.19	2.76327466248531	30.0819112748536	6.33670686691409e-57	2.85974321955449e-54
ENSG00000155363.60	ENSG00000155363	ENSG00000155363_061	chr1	dexseq_prepare_annotation2.py	exon	113243348	113243348	.	+	.	ENST00000490413+ENST00000369645+ENST00000369644+ENST00000496577+ENST00000413052+ENST00000468624__exon_number_061__gene_id_ENSG00000155363	MOV10	ENSG00000155363.60	-3.37540565967151	-38.0294763293925	7.22247413239031e-57	3.24873083977472e-54
ENSG00000148700.10	ENSG00000148700	ENSG00000148700_011	chr10	dexseq_prepare_annotation2.py	exon	111836763	111836876	.	+	.	ENST00000473669+ENST00000468345__exon_number_011__gene_id_ENSG00000148700	ADD3	ENSG00000148700.10	1.68834593182634	24.1973036396775	8.30196597310509e-57	3.72201166581066e-54
ENSG00000127419.38	ENSG00000127419	ENSG00000127419_039	chr4	dexseq_prepare_annotation2.py	exon	946978	947091	.	+	.	ENST00000264771+ENST00000452360+ENST00000506669+ENST00000514453+ENST00000504180+ENST00000508204+ENST00000515740+ENST00000515492+ENST00000513952+ENST00000509508+ENST00000438836+ENST00000510493+ENST00000515876__exon_number_039__gene_id_ENSG00000127419	TMEM175	ENSG00000127419.38	-2.56022976814575	-32.5934976082815	9.14543470440034e-57	4.08671995649879e-54
ENSG00000148337.8	ENSG00000148337	ENSG00000148337_009	chr9	dexseq_prepare_annotation2.py	exon	130928586	130928685	.	-	.	ENST00000393608+ENST00000325721+ENST00000372948+ENST00000485862+ENST00000471839+ENST00000415526+ENST00000541172+ENST00000461765+ENST00000372938+ENST00000372954+ENST00000357558+ENST00000491487+ENST00000538431+ENST00000277465+ENST00000471773__exon_number_009__gene_id_ENSG00000148337	CIZ1	ENSG00000148337.8	1.87361090563501	20.0508457762417	1.18294925329934e-56	5.26884051080633e-54
ENSG00000114374.3	ENSG00000114374	ENSG00000114374_004	chrY	dexseq_prepare_annotation2.py	exon	14821321	14821368	.	+	.	ENST00000493168+ENST00000338981__exon_number_004__gene_id_ENSG00000114374	USP9Y	ENSG00000114374.3	-3.32332234483249	-23.8567989067448	1.30982931568534e-56	5.81495951444253e-54
ENSG00000138744.ENSG00000198301.1	ENSG00000138744+ENSG00000198301	ENSG00000138744+ENSG00000198301_002	chr4	dexseq_prepare_annotation2.py	exon	76834813	76835121	.	-	.	ENST00000286733__exon_number_002__gene_id_ENSG00000138744+ENSG00000198301		ENSG00000138744.ENSG00000198301.1	-2.49929756469712	-24.1094597408397	1.33845804125008e-56	5.92276374539142e-54
ENSG00000030582.5	ENSG00000030582	ENSG00000030582_006	chr17	dexseq_prepare_annotation2.py	exon	42422666	42422669	.	+	.	ENST00000588143+ENST00000588170+ENST00000589536+ENST00000053867+ENST00000593167+ENST00000587518+ENST00000587109__exon_number_006__gene_id_ENSG00000030582	GRN	ENSG00000030582.5	2.28705637101386	23.3498979831521	1.63267526088407e-56	7.20131316040168e-54
ENSG00000013441.10	ENSG00000013441	ENSG00000013441_011	chr2	dexseq_prepare_annotation2.py	exon	201718626	201718716	.	-	.	ENST00000409769+ENST00000321356+ENST00000473565+ENST00000496205+ENST00000409403+ENST00000461326+ENST00000461981+ENST00000434813+ENST00000472679+ENST00000432425+ENST00000464454__exon_number_011__gene_id_ENSG00000013441	CLK1	ENSG00000013441.10	1.99395743012948	30.5723751695518	1.67832632612961e-56	7.37878876260827e-54
ENSG00000254553.ENSG00000273274.ENSG00000160062.12	ENSG00000254553+ENSG00000273274+ENSG00000160062	ENSG00000254553+ENSG00000273274+ENSG00000160062_013	chr1	dexseq_prepare_annotation2.py	exon	33060655	33060824	.	+	.	ENST00000373510+ENST00000480336+ENST00000316459__exon_number_013__gene_id_ENSG00000254553+ENSG00000273274+ENSG00000160062		ENSG00000254553.ENSG00000273274.ENSG00000160062.12	-4.03207174321498	-41.6135925395681	1.73374866964091e-56	7.59794449140513e-54
ENSG00000263072.23	ENSG00000263072	ENSG00000263072_024	chr16	dexseq_prepare_annotation2.py	exon	3182947	3183195	.	-	.	ENST00000571449__exon_number_024__gene_id_ENSG00000263072	RP11-473M20.14	ENSG00000263072.23	-1.90954150959685	-26.8146151995288	2.17641061316199e-56	9.50728702849597e-54
ENSG00000013441.18	ENSG00000013441	ENSG00000013441_019	chr2	dexseq_prepare_annotation2.py	exon	201721614	201721708	.	-	.	ENST00000409769+ENST00000321356+ENST00000473565+ENST00000409403+ENST00000461981+ENST00000434813+ENST00000432425__exon_number_019__gene_id_ENSG00000013441	CLK1	ENSG00000013441.18	-3.1049110662284	-30.3831469333249	3.14075832036796e-56	1.36760457827345e-53
ENSG00000116883.ENSG00000214193.18	ENSG00000116883+ENSG00000214193	ENSG00000116883+ENSG00000214193_019	chr1	dexseq_prepare_annotation2.py	exon	36784857	36784860	.	+	.	ENST00000508854__exon_number_019__gene_id_ENSG00000116883+ENSG00000214193		ENSG00000116883.ENSG00000214193.18	-1.33395695188358	-26.2623320842771	3.49775197843698e-56	1.51820258804182e-53
ENSG00000232732.5	ENSG00000232732	ENSG00000232732_006	chr2	dexseq_prepare_annotation2.py	exon	200743265	200743423	.	-	.	ENST00000600604+ENST00000599089+ENST00000593806+ENST00000593735__exon_number_006__gene_id_ENSG00000232732	AC073043.1	ENSG00000232732.5	2.69425188498568	22.617781082793	3.51865751104845e-56	1.52242815712957e-53
ENSG00000048740.21	ENSG00000048740	ENSG00000048740_022	chr10	dexseq_prepare_annotation2.py	exon	11363170	11363349	.	+	.	ENST00000542579+ENST00000609870+ENST00000417956+ENST00000399850+ENST00000608830+ENST00000379261+ENST00000537122+ENST00000315874+ENST00000450189+ENST00000354897+ENST00000427450+ENST00000609692+ENST00000416382+ENST00000354440__exon_number_022__gene_id_ENSG00000048740	CELF2	ENSG00000048740.21	-4.32900946384749	-39.066929618907	3.96814793867853e-56	1.71147727486827e-53
ENSG00000114374.6	ENSG00000114374	ENSG00000114374_007	chrY	dexseq_prepare_annotation2.py	exon	14832671	14833136	.	+	.	ENST00000493168__exon_number_007__gene_id_ENSG00000114374	USP9Y	ENSG00000114374.6	-3.37922355569948	-23.6315301149289	4.61167155894778e-56	1.98275690887101e-53
ENSG00000022840.71	ENSG00000022840	ENSG00000022840_072	chr12	dexseq_prepare_annotation2.py	exon	121014686	121014689	.	+	.	ENST00000325954+ENST00000538254+ENST00000542701+ENST00000413266+ENST00000545419__exon_number_072__gene_id_ENSG00000022840	RNF10	ENSG00000022840.71	2.79226829277036	22.1972053529034	5.54282083528558e-56	2.37560420529164e-53
ENSG00000227195.46	ENSG00000227195	ENSG00000227195_047	chr20	dexseq_prepare_annotation2.py	exon	26189799	26189805	.	-	.	ENST00000609914+ENST00000609248+ENST00000594150+ENST00000594135+ENST00000600263+ENST00000608487+ENST00000427348+ENST00000609044__exon_number_047__gene_id_ENSG00000227195	MIR663A	ENSG00000227195.46	0.936054777112719	21.585876719517	6.0187205754269e-56	2.57148421525418e-53
ENSG00000167543.6	ENSG00000167543	ENSG00000167543_007	chr17	dexseq_prepare_annotation2.py	exon	27895065	27895073	.	+	.	ENST00000578749+ENST00000580183__exon_number_007__gene_id_ENSG00000167543	TP53I13	ENSG00000167543.6	-4.99498209939689	-30.9838771023646	6.82831459856961e-56	2.90826454146328e-53
ENSG00000227195.59	ENSG00000227195	ENSG00000227195_060	chr20	dexseq_prepare_annotation2.py	exon	26189994	26190098	.	-	.	ENST00000601079__exon_number_060__gene_id_ENSG00000227195	MIR663A	ENSG00000227195.59	-5.02957628386406	-21.5584876876649	7.26617702954068e-56	3.08511464084161e-53
ENSG00000013441.22	ENSG00000013441	ENSG00000013441_023	chr2	dexseq_prepare_annotation2.py	exon	201722813	201722889	.	-	.	ENST00000409769__exon_number_023__gene_id_ENSG00000013441	CLK1	ENSG00000013441.22	-3.10713254916781	-30.1028002277803	7.99273576738724e-56	3.38306193543088e-53
ENSG00000175221.27	ENSG00000175221	ENSG00000175221_028	chr19	dexseq_prepare_annotation2.py	exon	891132	891148	.	-	.	ENST00000586017+ENST00000395808+ENST00000325464+ENST00000312090+ENST00000606248+ENST00000586342+ENST00000606828+ENST00000269814+ENST00000592373+ENST00000592943__exon_number_028__gene_id_ENSG00000175221	MED16	ENSG00000175221.27	2.81084759957776	40.7589573423268	8.64859158954592e-56	3.64933078923341e-53
ENSG00000257062.ENSG00000111700.ENSG00000134538.ENSG00000205754.ENSG00000257046.26	ENSG00000257062+ENSG00000111700+ENSG00000134538+ENSG00000205754+ENSG00000257046	ENSG00000257062+ENSG00000111700+ENSG00000134538+ENSG00000205754+ENSG00000257046_027	chr12	dexseq_prepare_annotation2.py	exon	21172182	21172314	.	+	.	ENST00000421593__exon_number_027__gene_id_ENSG00000257062+ENSG00000111700+ENSG00000134538+ENSG00000205754+ENSG00000257046		ENSG00000257062.ENSG00000111700.ENSG00000134538.ENSG00000205754.ENSG00000257046.26	-0.877747538329091	-23.2464408936983	1.08239386248e-55	4.55313655262731e-53
ENSG00000129467.ENSG00000129465.ENSG00000258973.17	ENSG00000129467+ENSG00000129465+ENSG00000258973	ENSG00000129467+ENSG00000129465+ENSG00000258973_018	chr14	dexseq_prepare_annotation2.py	exon	24791272	24791430	.	-	.	ENST00000310677+ENST00000554781+ENST00000554577+ENST00000557056+ENST00000554068+ENST00000545213+ENST00000560635+ENST00000418030__exon_number_018__gene_id_ENSG00000129467+ENSG00000129465+ENSG00000258973		ENSG00000129467.ENSG00000129465.ENSG00000258973.17	-0.855923842092705	-19.4892721585197	1.6208371928634e-55	6.79714285199196e-53
ENSG00000159216.13	ENSG00000159216	ENSG00000159216_014	chr21	dexseq_prepare_annotation2.py	exon	36252903	36253010	.	-	.	ENST00000437180+ENST00000482318+ENST00000399237+ENST00000399240+ENST00000300305+ENST00000358356+ENST00000486278+ENST00000455571+ENST00000325074+ENST00000344691__exon_number_014__gene_id_ENSG00000159216	RUNX1	ENSG00000159216.13	1.80893976991931	28.4744432940351	1.68866838936243e-55	7.05987705898726e-53
ENSG00000239306.ENSG00000173933.ENSG00000248643.ENSG00000258297.52	ENSG00000239306+ENSG00000173933+ENSG00000248643+ENSG00000258297	ENSG00000239306+ENSG00000173933+ENSG00000248643+ENSG00000258297_053	chr11	dexseq_prepare_annotation2.py	exon	66413924	66413938	.	+	.	ENST00000398692+ENST00000310092+ENST00000514361+ENST00000500635+ENST00000409406+ENST00000528039+ENST00000515838+ENST00000412278__exon_number_053__gene_id_ENSG00000239306+ENSG00000173933+ENSG00000248643+ENSG00000258297		ENSG00000239306.ENSG00000173933.ENSG00000248643.ENSG00000258297.52	-1.1795830941463	-22.7401491185793	1.73985810887744e-55	7.25164346712916e-53
ENSG00000148337.54	ENSG00000148337	ENSG00000148337_055	chr9	dexseq_prepare_annotation2.py	exon	130952636	130952723	.	-	.	ENST00000467178+ENST00000325721+ENST00000420484+ENST00000372948+ENST00000393608+ENST00000491954+ENST00000415526+ENST00000372938+ENST00000372954+ENST00000357558+ENST00000324544+ENST00000538431+ENST00000277465+ENST00000474442__exon_number_055__gene_id_ENSG00000148337	CIZ1	ENSG00000148337.54	-2.33048810049509	-19.7244461143653	1.84673235212546e-55	7.67362334560621e-53
ENSG00000007516.3	ENSG00000007516	ENSG00000007516_004	chr16	dexseq_prepare_annotation2.py	exon	1383646	1383750	.	+	.	ENST00000565665+ENST00000397488+ENST00000562208+ENST00000568887+ENST00000426824__exon_number_004__gene_id_ENSG00000007516	BAIAP3	ENSG00000007516.3	-2.4907548146291	-29.0905522742415	2.02600337554128e-55	8.39294991061617e-53
ENSG00000181090.24	ENSG00000181090	ENSG00000181090_025	chr9	dexseq_prepare_annotation2.py	exon	140671070	140671233	.	+	.	ENST00000460843+ENST00000462484+ENST00000371394+ENST00000465566+ENST00000462942+ENST00000334856__exon_number_025__gene_id_ENSG00000181090	EHMT1	ENSG00000181090.24	-6.96618462837036	-36.5396602690753	2.05571972488121e-55	8.49024705283364e-53
ENSG00000147955.3	ENSG00000147955	ENSG00000147955_004	chr9	dexseq_prepare_annotation2.py	exon	34635807	34635855	.	-	.	ENST00000378892+ENST00000353468+ENST00000461426+ENST00000477726+ENST00000497006+ENST00000277010__exon_number_004__gene_id_ENSG00000147955	SIGMAR1	ENSG00000147955.3	-3.6860468832869	-33.7187912382467	2.08259317585156e-55	8.57525042668159e-53
ENSG00000105135.15	ENSG00000105135	ENSG00000105135_016	chr19	dexseq_prepare_annotation2.py	exon	15227094	15227132	.	-	.	ENST00000533086+ENST00000524779+ENST00000534378+ENST00000263383+ENST00000525880+ENST00000596093+ENST00000598709+ENST00000534806__exon_number_016__gene_id_ENSG00000105135	ILVBL	ENSG00000105135.15	-2.8383967194851	-24.6808496102586	3.1022103895994e-55	1.27333554513496e-52
ENSG00000173821.85	ENSG00000173821	ENSG00000173821_086	chr17	dexseq_prepare_annotation2.py	exon	78354692	78354787	.	+	.	ENST00000508628+ENST00000336301+ENST00000582970+ENST00000411702+ENST00000558116__exon_number_086__gene_id_ENSG00000173821	RNF213	ENSG00000173821.85	-1.68398727563289	-27.162909538012	3.11111977614198e-55	1.27333554513496e-52
ENSG00000223501.44	ENSG00000223501	ENSG00000223501_045	chr6	dexseq_prepare_annotation2.py	exon	33239682	33239717	.	-	.	ENST00000478934+ENST00000436044__exon_number_045__gene_id_ENSG00000223501	VPS52	ENSG00000223501.44	-1.14595769859719	-23.5331473984643	3.14649437560569e-55	1.28395811808398e-52
ENSG00000255339.ENSG00000075826.ENSG00000166136.42	ENSG00000255339+ENSG00000075826+ENSG00000166136	ENSG00000255339+ENSG00000075826+ENSG00000166136_043	chr10	dexseq_prepare_annotation2.py	exon	102265562	102265692	.	-	.	ENST00000535773+ENST00000479697+ENST00000462434+ENST00000484848+ENST00000527595+ENST00000469546+ENST00000529568__exon_number_043__gene_id_ENSG00000255339+ENSG00000075826+ENSG00000166136		ENSG00000255339.ENSG00000075826.ENSG00000166136.42	-1.45179270103383	-22.0886218860581	3.23640337785208e-55	1.3167041467887e-52
ENSG00000123384.14	ENSG00000123384	ENSG00000123384_015	chr12	dexseq_prepare_annotation2.py	exon	57549877	57550066	.	+	.	ENST00000243077__exon_number_015__gene_id_ENSG00000123384	LRP1	ENSG00000123384.14	-2.25685683661065	-24.3334553284199	3.64901702106578e-55	1.48015424950922e-52
ENSG00000012504.24	ENSG00000012504	ENSG00000012504_025	chr12	dexseq_prepare_annotation2.py	exon	100957290	100957420	.	+	.	ENST00000548884+ENST00000188403__exon_number_025__gene_id_ENSG00000012504	NR1H4	ENSG00000012504.24	4.23332442752533	31.3567100217511	3.6630125618704e-55	1.48142227917638e-52
ENSG00000221983.6	ENSG00000221983	ENSG00000221983_007	chr19	dexseq_prepare_annotation2.py	exon	18682685	18682688	.	+	.	ENST00000430157+ENST00000442744+ENST00000595683+ENST00000598814+ENST00000596273__exon_number_007__gene_id_ENSG00000221983	UBA52	ENSG00000221983.6	-4.59042652811846	-45.1566885533322	3.81133080931837e-55	1.53684585403438e-52
ENSG00000062485.ENSG00000257727.ENSG00000135473.ENSG00000144785.138	ENSG00000062485+ENSG00000257727+ENSG00000135473+ENSG00000144785	ENSG00000062485+ENSG00000257727+ENSG00000135473+ENSG00000144785_139	chr12	dexseq_prepare_annotation2.py	exon	56715862	56715952	.	-	.	ENST00000547226+ENST00000551359+ENST00000257931+ENST00000550028+ENST00000552630+ENST00000440411+ENST00000425394+ENST00000548043__exon_number_139__gene_id_ENSG00000062485+ENSG00000257727+ENSG00000135473+ENSG00000144785		ENSG00000062485.ENSG00000257727.ENSG00000135473.ENSG00000144785.138	-4.57357587692097	-23.9872592126124	4.80123318242258e-55	1.93029402035026e-52
ENSG00000253729.82	ENSG00000253729	ENSG00000253729_083	chr8	dexseq_prepare_annotation2.py	exon	48841652	48841729	.	-	.	ENST00000314191+ENST00000523565+ENST00000518216+ENST00000338368+ENST00000541488__exon_number_083__gene_id_ENSG00000253729	PRKDC	ENSG00000253729.82	-4.17402394427193	-18.9454708642665	5.11566011003168e-55	2.04682315143668e-52
ENSG00000148343.2	ENSG00000148343	ENSG00000148343_003	chr9	dexseq_prepare_annotation2.py	exon	131798925	131798960	.	+	.	ENST00000474534+ENST00000477088+ENST00000439290+ENST00000445183__exon_number_003__gene_id_ENSG00000148343	FAM73B	ENSG00000148343.2	1.3596154397544	23.7014631108806	5.12111271857414e-55	2.04682315143668e-52
ENSG00000123104	ENSG00000123104	ENSG00000123104_001	chr12	dexseq_prepare_annotation2.py	exon	26490342	26492416	.	-	.	ENST00000381340__exon_number_001__gene_id_ENSG00000123104	ITPR2	ENSG00000123104	1.98135980446585	22.9391461620918	6.37003711417784e-55	2.53855291919745e-52
ENSG00000166689.41	ENSG00000166689	ENSG00000166689_042	chr11	dexseq_prepare_annotation2.py	exon	16837725	16837811	.	-	.	ENST00000355661+ENST00000530489+ENST00000448080+ENST00000531066+ENST00000525781__exon_number_042__gene_id_ENSG00000166689	PLEKHA7	ENSG00000166689.41	2.51146714251067	21.9732275823548	6.75431662213437e-55	2.68384641709603e-52
ENSG00000185989.10	ENSG00000185989	ENSG00000185989_011	chr13	dexseq_prepare_annotation2.py	exon	114778618	114778724	.	-	.	ENST00000389544+ENST00000334062__exon_number_011__gene_id_ENSG00000185989	RASA3	ENSG00000185989.10	-3.57513813176382	-28.7376080343012	7.10898739653809e-55	2.81656427397956e-52
ENSG00000158286.30	ENSG00000158286	ENSG00000158286_031	chr1	dexseq_prepare_annotation2.py	exon	6272291	6272476	.	+	.	ENST00000377948+ENST00000377939+ENST00000496676+ENST00000492476__exon_number_031__gene_id_ENSG00000158286	RNF207	ENSG00000158286.30	5.23638732036977	25.1990857994405	7.36961575750902e-55	2.91136136470266e-52
ENSG00000147955.4	ENSG00000147955	ENSG00000147955_005	chr9	dexseq_prepare_annotation2.py	exon	34636748	34636993	.	-	.	ENST00000478146__exon_number_005__gene_id_ENSG00000147955	SIGMAR1	ENSG00000147955.4	-3.58186138078309	-33.2404853708524	7.47383054669006e-55	2.94399801407365e-52
ENSG00000156113.8	ENSG00000156113	ENSG00000156113_009	chr10	dexseq_prepare_annotation2.py	exon	78647019	78647023	.	-	.	ENST00000286627+ENST00000434208+ENST00000286628__exon_number_009__gene_id_ENSG00000156113	KCNMA1	ENSG00000156113.8	3.43911974528597	21.7874105777163	7.86222343436248e-55	3.08806385105513e-52
ENSG00000127419.37	ENSG00000127419	ENSG00000127419_038	chr4	dexseq_prepare_annotation2.py	exon	946225	946238	.	+	.	ENST00000264771+ENST00000452360+ENST00000506669+ENST00000514453+ENST00000504180+ENST00000508204+ENST00000515740+ENST00000515492+ENST00000513952+ENST00000509508+ENST00000438836+ENST00000510493+ENST00000515876__exon_number_038__gene_id_ENSG00000127419	TMEM175	ENSG00000127419.37	-2.55366629260597	-31.0736349116724	8.6666694609861e-55	3.38625075545852e-52
ENSG00000172638.29	ENSG00000172638	ENSG00000172638_030	chr11	dexseq_prepare_annotation2.py	exon	65635984	65636007	.	-	.	ENST00000531005+ENST00000307998+ENST00000528176+ENST00000527969+ENST00000530806+ENST00000532084+ENST00000531972+ENST00000526628__exon_number_030__gene_id_ENSG00000172638	EFEMP2	ENSG00000172638.29	-3.1561774755088	-33.1852381195847	8.67109965115359e-55	3.38625075545852e-52
ENSG00000162878.26	ENSG00000162878	ENSG00000162878_027	chr2	dexseq_prepare_annotation2.py	exon	42285054	42285326	.	+	.	ENST00000490302+ENST00000480099+ENST00000294964__exon_number_027__gene_id_ENSG00000162878	PKDCC	ENSG00000162878.26	-1.64127678604436	-28.6260713378458	1.05959915910915e-54	4.12613967409441e-52
ENSG00000013441.12	ENSG00000013441	ENSG00000013441_013	chr2	dexseq_prepare_annotation2.py	exon	201718719	201718736	.	-	.	ENST00000461326+ENST00000464454__exon_number_013__gene_id_ENSG00000013441	CLK1	ENSG00000013441.12	1.75259858513131	29.3248406066456	1.10664007782284e-54	4.29704243551653e-52
ENSG00000114416.2	ENSG00000114416	ENSG00000114416_003	chr3	dexseq_prepare_annotation2.py	exon	180586539	180586624	.	+	.	ENST00000465551__exon_number_003__gene_id_ENSG00000114416	FXR1	ENSG00000114416.2	-2.43051233041016	-20.9117051573604	1.14015430661801e-54	4.4145997374313e-52
ENSG00000114735.29	ENSG00000114735	ENSG00000114735_030	chr3	dexseq_prepare_annotation2.py	exon	50622180	50622366	.	+	.	ENST00000232854__exon_number_030__gene_id_ENSG00000114735	HEMK1	ENSG00000114735.29	-3.81256150085906	-26.8357364633944	1.17734418158429e-54	4.54568252681264e-52
ENSG00000204316.ENSG00000188878.ENSG00000267426.68	ENSG00000204316+ENSG00000188878+ENSG00000267426	ENSG00000204316+ENSG00000188878+ENSG00000267426_069	chr17	dexseq_prepare_annotation2.py	exon	73909811	73909861	.	-	.	ENST00000590264+ENST00000586112+ENST00000593156+ENST00000585990+ENST00000389570+ENST00000588283+ENST00000319129+ENST00000586717+ENST00000592193__exon_number_069__gene_id_ENSG00000204316+ENSG00000188878+ENSG00000267426		ENSG00000204316.ENSG00000188878.ENSG00000267426.68	2.81801565184791	22.8242228262636	1.23978951544395e-54	4.77325967906461e-52
ENSG00000147813.20	ENSG00000147813	ENSG00000147813_021	chr8	dexseq_prepare_annotation2.py	exon	144658337	144658601	.	-	.	ENST00000464332__exon_number_021__gene_id_ENSG00000147813	NAPRT1	ENSG00000147813.20	-1.64400730751709	-23.5323853025455	1.27689240455733e-54	4.90225970709654e-52
ENSG00000158286.22	ENSG00000158286	ENSG00000158286_023	chr1	dexseq_prepare_annotation2.py	exon	6270998	6270998	.	+	.	ENST00000377939+ENST00000496329+ENST00000463453__exon_number_023__gene_id_ENSG00000158286	RNF207	ENSG00000158286.22	5.35765419624424	25.0682258801783	1.3635681778413e-54	5.22032118242547e-52
ENSG00000175221.26	ENSG00000175221	ENSG00000175221_027	chr19	dexseq_prepare_annotation2.py	exon	891104	891131	.	-	.	ENST00000586017+ENST00000395808+ENST00000325464+ENST00000589119+ENST00000312090+ENST00000606248+ENST00000586342+ENST00000606828+ENST00000269814+ENST00000592373+ENST00000592943__exon_number_027__gene_id_ENSG00000175221	MED16	ENSG00000175221.26	2.78248379511443	39.3147730389671	1.40322227008641e-54	5.35708598416296e-52
ENSG00000114416.3	ENSG00000114416	ENSG00000114416_004	chr3	dexseq_prepare_annotation2.py	exon	180630090	180630269	.	+	.	ENST00000357559__exon_number_004__gene_id_ENSG00000114416	FXR1	ENSG00000114416.3	-2.5310043059703	-20.8509902416989	1.75734656494625e-54	6.69028709580038e-52
ENSG00000140443.41	ENSG00000140443	ENSG00000140443_042	chr15	dexseq_prepare_annotation2.py	exon	99467829	99467865	.	+	.	ENST00000558762+ENST00000560972+ENST00000560343+ENST00000268035__exon_number_042__gene_id_ENSG00000140443	IGF1R	ENSG00000140443.41	-1.34844635610926	-22.5502435626555	1.80307213685414e-54	6.84524533916779e-52
ENSG00000204655.17	ENSG00000204655	ENSG00000204655_018	chr6	dexseq_prepare_annotation2.py	exon	29635681	29635701	.	+	.	ENST00000396704+ENST00000416766+ENST00000485211+ENST00000376917+ENST00000396701+ENST00000533330+ENST00000483013+ENST00000431798+ENST00000490427+ENST00000376898+ENST00000494692+ENST00000376889+ENST00000376888+ENST00000376894+ENST00000376902+ENST00000376891__exon_number_018__gene_id_ENSG00000204655	MOG	ENSG00000204655.17	-4.60710723657583	-29.9367264993484	1.96539532399687e-54	7.44076831939395e-52
ENSG00000156873.ENSG00000260899.ENSG00000080603.62	ENSG00000156873+ENSG00000260899+ENSG00000080603	ENSG00000156873+ENSG00000260899+ENSG00000080603_063	chr16	dexseq_prepare_annotation2.py	exon	30762703	30762869	.	+	.	ENST00000569762+ENST00000563913+ENST00000564838__exon_number_063__gene_id_ENSG00000156873+ENSG00000260899+ENSG00000080603		ENSG00000156873.ENSG00000260899.ENSG00000080603.62	3.12418484730403	27.2375454412166	1.975884127009e-54	7.45975621712771e-52
ENSG00000170448.3	ENSG00000170448	ENSG00000170448_004	chr4	dexseq_prepare_annotation2.py	exon	47853074	47853099	.	-	.	ENST00000508115__exon_number_004__gene_id_ENSG00000170448	NFXL1	ENSG00000170448.3	-2.4325032972058	-25.7334315996186	2.42637789141935e-54	9.13524573418028e-52
ENSG00000163491.30	ENSG00000163491	ENSG00000163491_031	chr3	dexseq_prepare_annotation2.py	exon	27326331	27326392	.	-	.	ENST00000424275+ENST00000341435+ENST00000357467+ENST00000474938+ENST00000574215+ENST00000435584+ENST00000429845__exon_number_031__gene_id_ENSG00000163491	NEK10	ENSG00000163491.30	-2.52221287724984	-21.316624821089	2.46492402055532e-54	9.25480508566185e-52
ENSG00000082126.14	ENSG00000082126	ENSG00000082126_015	chr2	dexseq_prepare_annotation2.py	exon	202526278	202526294	.	-	.	ENST00000359962__exon_number_015__gene_id_ENSG00000082126	MPP4	ENSG00000082126.14	-1.58306845753245	-26.1708739915999	2.48914222458743e-54	9.32005967234808e-52
ENSG00000239306.ENSG00000173933.ENSG00000248643.ENSG00000258297.39	ENSG00000239306+ENSG00000173933+ENSG00000248643+ENSG00000258297	ENSG00000239306+ENSG00000173933+ENSG00000248643+ENSG00000258297_040	chr11	dexseq_prepare_annotation2.py	exon	66407171	66407309	.	+	.	ENST00000398692+ENST00000310092+ENST00000578778+ENST00000510173+ENST00000396053+ENST00000506523+ENST00000409406+ENST00000421355+ENST00000408993+ENST00000530235+ENST00000532968+ENST00000483858+ENST00000503028__exon_number_040__gene_id_ENSG00000239306+ENSG00000173933+ENSG00000248643+ENSG00000258297		ENSG00000239306.ENSG00000173933.ENSG00000248643.ENSG00000258297.39	-1.81346560638646	-22.2665158044758	3.0337966231618e-54	1.13282797086019e-51
ENSG00000123384.15	ENSG00000123384	ENSG00000123384_016	chr12	dexseq_prepare_annotation2.py	exon	57550560	57550703	.	+	.	ENST00000243077__exon_number_016__gene_id_ENSG00000123384	LRP1	ENSG00000123384.15	-2.43034224974056	-23.8691048639423	3.96855356360232e-54	1.47781995161335e-51
ENSG00000114423.34	ENSG00000114423	ENSG00000114423_035	chr3	dexseq_prepare_annotation2.py	exon	105588247	105588266	.	-	.	ENST00000438603+ENST00000447441__exon_number_035__gene_id_ENSG00000114423	CBLB	ENSG00000114423.34	1.48299360732038	24.7811015603474	5.29783899454122e-54	1.96744706333518e-51
ENSG00000126883.76	ENSG00000126883	ENSG00000126883_077	chr9	dexseq_prepare_annotation2.py	exon	134103547	134103561	.	+	.	ENST00000411637+ENST00000451030+ENST00000530491+ENST00000453861+ENST00000483497+ENST00000359428__exon_number_077__gene_id_ENSG00000126883	NUP214	ENSG00000126883.76	1.35360121048676	25.1359433289312	5.75783594974544e-54	2.13246461212692e-51
ENSG00000148337.58	ENSG00000148337	ENSG00000148337_059	chr9	dexseq_prepare_annotation2.py	exon	130953003	130953103	.	-	.	ENST00000467178+ENST00000325721+ENST00000420484+ENST00000372948+ENST00000491954+ENST00000393608+ENST00000541172+ENST00000357558+ENST00000372938+ENST00000372954+ENST00000488559+ENST00000324544+ENST00000538431+ENST00000277465+ENST00000498156__exon_number_059__gene_id_ENSG00000148337	CIZ1	ENSG00000148337.58	-0.896495527746918	-19.3126126075443	5.97702837934242e-54	2.20764539804156e-51
ENSG00000148343.10	ENSG00000148343	ENSG00000148343_011	chr9	dexseq_prepare_annotation2.py	exon	131804680	131804785	.	+	.	ENST00000406926+ENST00000358369+ENST00000445183+ENST00000439290+ENST00000277475+ENST00000474534+ENST00000450073__exon_number_011__gene_id_ENSG00000148343	FAM73B	ENSG00000148343.10	1.43331645435826	23.2393394120576	6.27414753902255e-54	2.31112463888773e-51
ENSG00000074054.71	ENSG00000074054	ENSG00000074054_072	chr2	dexseq_prepare_annotation2.py	exon	122407053	122407163	.	-	.	ENST00000409078__exon_number_072__gene_id_ENSG00000074054	CLASP1	ENSG00000074054.71	-1.30461149220707	-21.041654310316	6.32588037958591e-54	2.32389996952701e-51
ENSG00000100201.27	ENSG00000100201	ENSG00000100201_028	chr22	dexseq_prepare_annotation2.py	exon	38894558	38894578	.	-	.	ENST00000467279+ENST00000432525+ENST00000381633+ENST00000216019+ENST00000396821+ENST00000403230__exon_number_028__gene_id_ENSG00000100201	DDX17	ENSG00000100201.27	2.43789321716506	26.9381171392788	6.44983817796174e-54	2.36306813158807e-51
ENSG00000255103.ENSG00000127603.30	ENSG00000255103+ENSG00000127603	ENSG00000255103+ENSG00000127603_031	chr1	dexseq_prepare_annotation2.py	exon	39748861	39748973	.	+	.	ENST00000372915+ENST00000567887+ENST00000539005+ENST00000496804+ENST00000524432+ENST00000361689+ENST00000564288+ENST00000485063+ENST00000545844+ENST00000530262+ENST00000317713__exon_number_031__gene_id_ENSG00000255103+ENSG00000127603		ENSG00000255103.ENSG00000127603.30	-5.75357979855296	-26.4179468320039	6.54892511526585e-54	2.39293861075017e-51
ENSG00000166689.33	ENSG00000166689	ENSG00000166689_034	chr11	dexseq_prepare_annotation2.py	exon	16822572	16822622	.	-	.	ENST00000525049+ENST00000525781+ENST00000531066+ENST00000525581+ENST00000355661+ENST00000530489+ENST00000448080+ENST00000531079__exon_number_034__gene_id_ENSG00000166689	PLEKHA7	ENSG00000166689.33	2.32201647003128	21.601265235943	7.31746498874744e-54	2.66660946055178e-51
ENSG00000147642.66	ENSG00000147642	ENSG00000147642_067	chr8	dexseq_prepare_annotation2.py	exon	110703834	110703834	.	-	.	ENST00000534578+ENST00000529190+ENST00000422135+ENST00000419099__exon_number_067__gene_id_ENSG00000147642	SYBU	ENSG00000147642.66	1.10535697892228	21.5947504387519	7.63044825836415e-54	2.77325081074391e-51
ENSG00000238542.ENSG00000163492.ENSG00000155657.12	ENSG00000238542+ENSG00000163492+ENSG00000155657	ENSG00000238542+ENSG00000163492+ENSG00000155657_013	chr2	dexseq_prepare_annotation2.py	exon	179404795	179405097	.	-	.	ENST00000591111+ENST00000342992+ENST00000342175+ENST00000460472+ENST00000359218+ENST00000589042__exon_number_013__gene_id_ENSG00000238542+ENSG00000163492+ENSG00000155657		ENSG00000238542.ENSG00000163492.ENSG00000155657.12	-1.18124442412356	-17.8560023255589	7.662335423829e-54	2.77743356272474e-51
ENSG00000023228.ENSG00000237580.30	ENSG00000023228+ENSG00000237580	ENSG00000023228+ENSG00000237580_031	chr2	dexseq_prepare_annotation2.py	exon	207023808	207023819	.	-	.	ENST00000454195__exon_number_031__gene_id_ENSG00000023228+ENSG00000237580		ENSG00000023228.ENSG00000237580.30	-1.95811522988526	-30.3475963046961	8.12477869415913e-54	2.9372475803298e-51
ENSG00000257062.ENSG00000111700.ENSG00000134538.ENSG00000205754.ENSG00000257046.46	ENSG00000257062+ENSG00000111700+ENSG00000134538+ENSG00000205754+ENSG00000257046	ENSG00000257062+ENSG00000111700+ENSG00000134538+ENSG00000205754+ENSG00000257046_047	chr12	dexseq_prepare_annotation2.py	exon	21242864	21243040	.	+	.	ENST00000540229+ENST00000553473+ENST00000554957+ENST00000381541+ENST00000421593__exon_number_047__gene_id_ENSG00000257062+ENSG00000111700+ENSG00000134538+ENSG00000205754+ENSG00000257046		ENSG00000257062.ENSG00000111700.ENSG00000134538.ENSG00000205754.ENSG00000257046.46	1.91226277606762	22.4646247494379	1.00682782233497e-53	3.6302269196211e-51
ENSG00000048740.1	ENSG00000048740	ENSG00000048740_002	chr10	dexseq_prepare_annotation2.py	exon	11047351	11047403	.	+	.	ENST00000416382+ENST00000379261__exon_number_002__gene_id_ENSG00000048740	CELF2	ENSG00000048740.1	2.35873788553318	36.4337929658524	1.08069804519273e-53	3.88629282257012e-51
ENSG00000164941.14	ENSG00000164941	ENSG00000164941_015	chr8	dexseq_prepare_annotation2.py	exon	95841203	95841219	.	+	.	ENST00000343161+ENST00000519457+ENST00000521860+ENST00000524333+ENST00000523206+ENST00000519053+ENST00000447247+ENST00000523731+ENST00000522171+ENST00000523321__exon_number_015__gene_id_ENSG00000164941	INTS8	ENSG00000164941.14	-2.29268285786541	-27.9780827944713	1.10227290032011e-53	3.953446792906e-51
ENSG00000141002.ENSG00000267048.ENSG00000198211.ENSG00000258839.ENSG00000256390.ENSG00000258947.32	ENSG00000141002+ENSG00000267048+ENSG00000198211+ENSG00000258839+ENSG00000256390+ENSG00000258947	ENSG00000141002+ENSG00000267048+ENSG00000198211+ENSG00000258839+ENSG00000256390+ENSG00000258947_033	chr16	dexseq_prepare_annotation2.py	exon	89962398	89962491	.	+	.	ENST00000263347+ENST00000263346+ENST00000566158+ENST00000562256+ENST00000568412+ENST00000568409+ENST00000570116+ENST00000562184+ENST00000563636__exon_number_033__gene_id_ENSG00000141002+ENSG00000267048+ENSG00000198211+ENSG00000258839+ENSG00000256390+ENSG00000258947		ENSG00000141002.ENSG00000267048.ENSG00000198211.ENSG00000258839.ENSG00000256390.ENSG00000258947.32	-2.3012309694025	-19.4831965929487	1.35137655982738e-53	4.83416834887121e-51
ENSG00000143702.18	ENSG00000143702	ENSG00000143702_019	chr1	dexseq_prepare_annotation2.py	exon	243292742	243292755	.	-	.	ENST00000490813+ENST00000336415+ENST00000413359+ENST00000366543+ENST00000481987+ENST00000439296+ENST00000468254+ENST00000366542+ENST00000464936+ENST00000366544__exon_number_019__gene_id_ENSG00000143702	CEP170	ENSG00000143702.18	1.65586763145722	21.82786488693	1.45680250500084e-53	5.1976577751721e-51
ENSG00000215440.ENSG00000124222.ENSG00000254995.88	ENSG00000215440+ENSG00000124222+ENSG00000254995	ENSG00000215440+ENSG00000124222+ENSG00000254995_089	chr20	dexseq_prepare_annotation2.py	exon	57293136	57294287	.	+	.	ENST00000532531+ENST00000527587__exon_number_089__gene_id_ENSG00000215440+ENSG00000124222+ENSG00000254995		ENSG00000215440.ENSG00000124222.ENSG00000254995.88	-1.42335594695103	-23.8690251847195	1.81855583841389e-53	6.47139979971555e-51
ENSG00000113163.30	ENSG00000113163	ENSG00000113163_031	chr5	dexseq_prepare_annotation2.py	exon	74807331	74807454	.	-	.	ENST00000261415+ENST00000405807__exon_number_031__gene_id_ENSG00000113163	COL4A3BP	ENSG00000113163.30	2.91194213592065	30.9948548433408	1.96249211202398e-53	6.96541601385344e-51
ENSG00000083838.22	ENSG00000083838	ENSG00000083838_023	chr19	dexseq_prepare_annotation2.py	exon	58992596	58992597	.	+	.	ENST00000391694+ENST00000594369+ENST00000335841__exon_number_023__gene_id_ENSG00000083838	ZNF446	ENSG00000083838.22	-4.59311763434319	-60.1578342207396	2.4150190711387e-53	8.54929296736716e-51
ENSG00000156261.4	ENSG00000156261	ENSG00000156261_005	chr21	dexseq_prepare_annotation2.py	exon	30432862	30432981	.	-	.	ENST00000432178+ENST00000470450+ENST00000286788+ENST00000542732+ENST00000540844+ENST00000496121__exon_number_005__gene_id_ENSG00000156261	CCT8	ENSG00000156261.4	3.85082839830469	36.0661962994889	2.43201923566041e-53	8.58717009499039e-51
ENSG00000198947.89	ENSG00000198947	ENSG00000198947_090	chrX	dexseq_prepare_annotation2.py	exon	32536125	32536248	.	-	.	ENST00000357033+ENST00000378677+ENST00000288447__exon_number_090__gene_id_ENSG00000198947	DMD	ENSG00000198947.89	-3.21248582312685	-21.655191433653	4.26826985571257e-53	1.50318096944387e-50
ENSG00000131018.135	ENSG00000131018	ENSG00000131018_136	chr6	dexseq_prepare_annotation2.py	exon	152688132	152688352	.	-	.	ENST00000454018+ENST00000469439__exon_number_136__gene_id_ENSG00000131018	SYNE1	ENSG00000131018.135	-4.92071369525318	-17.6880925990616	4.32658815783258e-53	1.51979214744154e-50
ENSG00000153048.21	ENSG00000153048	ENSG00000153048_022	chr16	dexseq_prepare_annotation2.py	exon	8955523	8955570	.	-	.	ENST00000567626+ENST00000567554+ENST00000569398+ENST00000568968__exon_number_022__gene_id_ENSG00000153048	CARHSP1	ENSG00000153048.21	2.6451921405646	27.546968524282	5.3548868739514e-53	1.87616514607862e-50
ENSG00000105669.ENSG00000051128.ENSG00000268193.9	ENSG00000105669+ENSG00000051128+ENSG00000268193	ENSG00000105669+ENSG00000051128+ENSG00000268193_010	chr19	dexseq_prepare_annotation2.py	exon	19010747	19010756	.	-	.	ENST00000598969+ENST00000593827+ENST00000600932+ENST00000351079+ENST00000349893+ENST00000262812+ENST00000595984__exon_number_010__gene_id_ENSG00000105669+ENSG00000051128+ENSG00000268193		ENSG00000105669.ENSG00000051128.ENSG00000268193.9	-4.5143419294276	-23.3527928919037	5.81659365736279e-53	2.03270559679305e-50
ENSG00000148337.11	ENSG00000148337	ENSG00000148337_012	chr9	dexseq_prepare_annotation2.py	exon	130929160	130929276	.	-	.	ENST00000485001+ENST00000491487__exon_number_012__gene_id_ENSG00000148337	CIZ1	ENSG00000148337.11	2.09386864689511	19.0232895480307	6.91720353685845e-53	2.41114962773788e-50
ENSG00000127419.41	ENSG00000127419	ENSG00000127419_042	chr4	dexseq_prepare_annotation2.py	exon	949272	949279	.	+	.	ENST00000506669__exon_number_042__gene_id_ENSG00000127419	TMEM175	ENSG00000127419.41	-2.49024711302823	-29.6614340856493	7.00778507987339e-53	2.43649245945435e-50
ENSG00000252974.ENSG00000139116.36	ENSG00000252974+ENSG00000139116	ENSG00000252974+ENSG00000139116_037	chr12	dexseq_prepare_annotation2.py	exon	39726393	39726546	.	-	.	ENST00000544797+ENST00000361961+ENST00000541463+ENST00000395670+ENST00000547108+ENST00000552961+ENST00000361418__exon_number_037__gene_id_ENSG00000252974+ENSG00000139116		ENSG00000252974.ENSG00000139116.36	-1.16275295971404	-21.9318181774223	7.24548619044296e-53	2.51272723630497e-50
ENSG00000153048.33	ENSG00000153048	ENSG00000153048_034	chr16	dexseq_prepare_annotation2.py	exon	8962389	8962576	.	-	.	ENST00000570125__exon_number_034__gene_id_ENSG00000153048	CARHSP1	ENSG00000153048.33	-2.79944280484583	-27.4579319078655	7.43888851555972e-53	2.57325125269712e-50
ENSG00000123213.18	ENSG00000123213	ENSG00000123213_019	chr5	dexseq_prepare_annotation2.py	exon	65088281	65088428	.	+	.	ENST00000502464+ENST00000506539+ENST00000509935+ENST00000511299+ENST00000506799+ENST00000380985__exon_number_019__gene_id_ENSG00000123213	NLN	ENSG00000123213.18	-2.59053526785647	-26.3242932599157	7.50855772939732e-53	2.59077556975954e-50
ENSG00000125170	ENSG00000125170	ENSG00000125170_001	chr16	dexseq_prepare_annotation2.py	exon	57505863	57505869	.	-	.	ENST00000566936__exon_number_001__gene_id_ENSG00000125170	DOK4	ENSG00000125170	-3.28306595978089	-32.6980911002529	7.8975665093353e-53	2.71811902699577e-50
ENSG00000103671.20	ENSG00000103671	ENSG00000103671_021	chr15	dexseq_prepare_annotation2.py	exon	64701812	64701883	.	+	.	ENST00000561265+ENST00000559565+ENST00000560567+ENST00000261884+ENST00000558820__exon_number_021__gene_id_ENSG00000103671	TRIP4	ENSG00000103671.20	3.68876648749709	35.5349658647508	7.95518578289477e-53	2.73105335194533e-50
ENSG00000120705.15	ENSG00000120705	ENSG00000120705_016	chr5	dexseq_prepare_annotation2.py	exon	137853250	137853330	.	-	.	ENST00000503183+ENST00000507939+ENST00000503014+ENST00000514005+ENST00000499810+ENST00000506345+ENST00000360541+ENST00000572514__exon_number_016__gene_id_ENSG00000120705	ETF1	ENSG00000120705.15	-3.90032979448631	-24.9394101747988	8.41342534475019e-53	2.88111197760476e-50
ENSG00000119383.8	ENSG00000119383	ENSG00000119383_009	chr9	dexseq_prepare_annotation2.py	exon	131873693	131873713	.	+	.	ENST00000393370+ENST00000348141+ENST00000337738+ENST00000347048+ENST00000355007+ENST00000445241+ENST00000452489+ENST00000357197__exon_number_009__gene_id_ENSG00000119383	PPP2R4	ENSG00000119383.8	-2.02926582611243	-25.344896605789	8.75588463268218e-53	2.99086974525694e-50
ENSG00000196693.ENSG00000272373.15	ENSG00000196693+ENSG00000272373	ENSG00000196693+ENSG00000272373_016	chr10	dexseq_prepare_annotation2.py	exon	43133993	43133999	.	-	.	ENST00000493285+ENST00000486187+ENST00000486614__exon_number_016__gene_id_ENSG00000196693+ENSG00000272373		ENSG00000196693.ENSG00000272373.15	-3.89415343904806	-44.7681442394099	8.89943157674485e-53	3.03230332114427e-50
ENSG00000159216.11	ENSG00000159216	ENSG00000159216_012	chr21	dexseq_prepare_annotation2.py	exon	36231771	36231875	.	-	.	ENST00000467577+ENST00000437180+ENST00000482318+ENST00000399237+ENST00000399240+ENST00000300305+ENST00000358356+ENST00000486278+ENST00000325074+ENST00000344691__exon_number_012__gene_id_ENSG00000159216	RUNX1	ENSG00000159216.11	1.79941159875486	26.784392577719	1.01882614670065e-52	3.46133662175094e-50
ENSG00000123213.20	ENSG00000123213	ENSG00000123213_021	chr5	dexseq_prepare_annotation2.py	exon	65088483	65089476	.	+	.	ENST00000506539__exon_number_021__gene_id_ENSG00000123213	NLN	ENSG00000123213.20	-2.56024406988947	-26.2481512303747	1.02093836904872e-52	3.46133662175094e-50
ENSG00000215012.ENSG00000185838.2	ENSG00000215012+ENSG00000185838	ENSG00000215012+ENSG00000185838_003	chr22	dexseq_prepare_annotation2.py	exon	19775941	19775986	.	-	.	ENST00000405009+ENST00000403325+ENST00000329517__exon_number_003__gene_id_ENSG00000215012+ENSG00000185838		ENSG00000215012.ENSG00000185838.2	3.59694430956506	27.3617181280999	1.06207621697902e-52	3.5918732447768e-50
ENSG00000065534.64	ENSG00000065534	ENSG00000065534_065	chr3	dexseq_prepare_annotation2.py	exon	123595406	123595464	.	-	.	ENST00000464489+ENST00000360304+ENST00000360772+ENST00000359169+ENST00000346322__exon_number_065__gene_id_ENSG00000065534	MYLK	ENSG00000065534.64	-1.72952601787774	-23.5167333743255	1.09118487111731e-52	3.68118238748318e-50
ENSG00000238542.ENSG00000163492.ENSG00000155657.8	ENSG00000238542+ENSG00000163492+ENSG00000155657	ENSG00000238542+ENSG00000163492+ENSG00000155657_009	chr2	dexseq_prepare_annotation2.py	exon	179402069	179402644	.	-	.	ENST00000591111+ENST00000342992+ENST00000342175+ENST00000460472+ENST00000359218+ENST00000589042__exon_number_009__gene_id_ENSG00000238542+ENSG00000163492+ENSG00000155657		ENSG00000238542.ENSG00000163492.ENSG00000155657.8	-1.14399888532695	-17.5967518093144	1.10827514800079e-52	3.72960583879812e-50
ENSG00000131018.136	ENSG00000131018	ENSG00000131018_137	chr6	dexseq_prepare_annotation2.py	exon	152688353	152688517	.	-	.	ENST00000469439+ENST00000471834+ENST00000341594+ENST00000448038+ENST00000265368+ENST00000454018+ENST00000367255+ENST00000423061__exon_number_137__gene_id_ENSG00000131018	SYNE1	ENSG00000131018.136	-5.05980449318024	-17.5960132642244	1.11673264993676e-52	3.74881099323106e-50
ENSG00000103671.19	ENSG00000103671	ENSG00000103671_020	chr15	dexseq_prepare_annotation2.py	exon	64698529	64698658	.	+	.	ENST00000560567+ENST00000261884+ENST00000558820__exon_number_020__gene_id_ENSG00000103671	TRIP4	ENSG00000103671.19	3.66269504821684	35.3315826232275	1.25743061074009e-52	4.21075510562623e-50
ENSG00000038382.1	ENSG00000038382	ENSG00000038382_002	chr5	dexseq_prepare_annotation2.py	exon	14143829	14143945	.	+	.	ENST00000344204+ENST00000537187+ENST00000505971+ENST00000502816__exon_number_002__gene_id_ENSG00000038382	TRIO	ENSG00000038382.1	-3.93957906463493	-21.011383176752	1.26184446282503e-52	4.21517905704287e-50
ENSG00000188811.13	ENSG00000188811	ENSG00000188811_014	chr13	dexseq_prepare_annotation2.py	exon	39621177	39621289	.	+	.	ENST00000470258+ENST00000379600+ENST00000379599__exon_number_014__gene_id_ENSG00000188811	NHLRC3	ENSG00000188811.13	4.24460534696035	41.5199727754931	1.40599601143639e-52	4.68523247898993e-50
ENSG00000170266.ENSG00000188167.49	ENSG00000170266+ENSG00000188167	ENSG00000170266+ENSG00000188167_050	chr3	dexseq_prepare_annotation2.py	exon	33138285	33138293	.	-	.	ENST00000342462+ENST00000416695+ENST00000399402__exon_number_050__gene_id_ENSG00000170266+ENSG00000188167		ENSG00000170266.ENSG00000188167.49	1.67911390758109	22.0103341545219	1.45280376390368e-52	4.82940318512099e-50
ENSG00000013441.8	ENSG00000013441	ENSG00000013441_009	chr2	dexseq_prepare_annotation2.py	exon	201717970	201718054	.	-	.	ENST00000409769+ENST00000321356+ENST00000473565+ENST00000409403+ENST00000461326+ENST00000461981+ENST00000434813+ENST00000472679+ENST00000432425+ENST00000464454__exon_number_009__gene_id_ENSG00000013441	CLK1	ENSG00000013441.8	1.83092138326278	27.9061640470441	1.53625758900531e-52	5.09439463067426e-50
ENSG00000227195.21	ENSG00000227195	ENSG00000227195_022	chr20	dexseq_prepare_annotation2.py	exon	26172533	26172536	.	-	.	ENST00000609914+ENST00000594150+ENST00000601901+ENST00000596537+ENST00000608521+ENST00000598150+ENST00000598451+ENST00000432499+ENST00000609012+ENST00000600263+ENST00000596767+ENST00000596058+ENST00000597361+ENST00000597267+ENST00000596111+ENST00000601079+ENST00000609202+ENST00000608487+ENST00000427348+ENST00000593517+ENST00000601119+ENST00000597979+ENST00000596717+ENST00000609687__exon_number_02…	MIR663A	ENSG00000227195.21	1.20084303353432	20.4497776890761	1.60005783685655e-52	5.29308453157411e-50
ENSG00000147889	ENSG00000147889	ENSG00000147889_001	chr9	dexseq_prepare_annotation2.py	exon	21967751	21967751	.	-	.	ENST00000361570__exon_number_001__gene_id_ENSG00000147889	CDKN2A	ENSG00000147889	-3.63765441809637	-28.6065217428573	1.60632004514826e-52	5.30093393688491e-50
ENSG00000221988.ENSG00000258388.ENSG00000241404.69	ENSG00000221988+ENSG00000258388+ENSG00000241404	ENSG00000221988+ENSG00000258388+ENSG00000241404_070	chr6	dexseq_prepare_annotation2.py	exon	32139500	32139755	.	+	.	ENST00000422437__exon_number_070__gene_id_ENSG00000221988+ENSG00000258388+ENSG00000241404		ENSG00000221988.ENSG00000258388.ENSG00000241404.69	-5.67342495423996	-38.9926146272175	1.65568282709746e-52	5.45063584228905e-50
ENSG00000080823.67	ENSG00000080823	ENSG00000080823_068	chr14	dexseq_prepare_annotation2.py	exon	102718093	102718141	.	-	.	ENST00000519877+ENST00000518399+ENST00000518482+ENST00000521766+ENST00000193029+ENST00000522874+ENST00000517537+ENST00000519569+ENST00000562292+ENST00000361847+ENST00000524019+ENST00000523485+ENST00000524214+ENST00000559838+ENST00000522093+ENST00000518686__exon_number_068__gene_id_ENSG00000080823	MOK	ENSG00000080823.67	-1.53339373738789	-23.4259032450811	1.73624817431568e-52	5.70209002828513e-50
ENSG00000213908.3	ENSG00000213908	ENSG00000213908_004	chr19	dexseq_prepare_annotation2.py	exon	41531505	41531507	.	-	.	ENST00000595391__exon_number_004__gene_id_ENSG00000213908	CYP2A7P1	ENSG00000213908.3	-3.84979419285421	-41.3491330419176	1.87763689550112e-52	6.15160787888553e-50
ENSG00000030582.4	ENSG00000030582	ENSG00000030582_005	chr17	dexseq_prepare_annotation2.py	exon	42422650	42422665	.	+	.	ENST00000588143+ENST00000588170+ENST00000589536+ENST00000053867+ENST00000587518+ENST00000587109__exon_number_005__gene_id_ENSG00000030582	GRN	ENSG00000030582.4	2.29281458748425	21.7705119844382	1.91375121951163e-52	6.25489163572371e-50
ENSG00000238542.ENSG00000163492.ENSG00000155657.2	ENSG00000238542+ENSG00000163492+ENSG00000155657	ENSG00000238542+ENSG00000163492+ENSG00000155657_003	chr2	dexseq_prepare_annotation2.py	exon	179393001	179393154	.	-	.	ENST00000591111+ENST00000342992+ENST00000342175+ENST00000460472+ENST00000359218+ENST00000589042__exon_number_003__gene_id_ENSG00000238542+ENSG00000163492+ENSG00000155657		ENSG00000238542.ENSG00000163492.ENSG00000155657.2	-1.07233568590075	-17.5299179576452	2.20461925059121e-52	7.18832456702338e-50
ENSG00000125633.9	ENSG00000125633	ENSG00000125633_010	chr2	dexseq_prepare_annotation2.py	exon	118694316	118694477	.	-	.	ENST00000470650__exon_number_010__gene_id_ENSG00000125633	CCDC93	ENSG00000125633.9	-1.44185145530142	-23.9928502014543	2.31327756677444e-52	7.52461160216758e-50
ENSG00000207945.ENSG00000100124.24	ENSG00000207945+ENSG00000100124	ENSG00000207945+ENSG00000100124_025	chr22	dexseq_prepare_annotation2.py	exon	38239918	38240013	.	-	.	ENST00000434930+ENST00000215941+ENST00000407117+ENST00000458278+ENST00000413497+ENST00000411961__exon_number_025__gene_id_ENSG00000207945+ENSG00000100124		ENSG00000207945.ENSG00000100124.24	-3.33241572074574	-38.7521035091471	2.60752336916677e-52	8.46153750072564e-50
ENSG00000175224.42	ENSG00000175224	ENSG00000175224_043	chr11	dexseq_prepare_annotation2.py	exon	46670277	46670417	.	+	.	ENST00000525850__exon_number_043__gene_id_ENSG00000175224	ATG13	ENSG00000175224.42	1.75833607407011	23.338083247799	2.72309485290396e-52	8.81558298555787e-50
ENSG00000114423.32	ENSG00000114423	ENSG00000114423_033	chr3	dexseq_prepare_annotation2.py	exon	105588181	105588243	.	-	.	ENST00000438603+ENST00000545639+ENST00000394027+ENST00000447441__exon_number_033__gene_id_ENSG00000114423	CBLB	ENSG00000114423.32	1.51165764325714	23.958535572083	2.73127255211914e-52	8.82110423396733e-50
ENSG00000070669	ENSG00000070669	ENSG00000070669_001	chr7	dexseq_prepare_annotation2.py	exon	97481430	97481439	.	-	.	ENST00000175506__exon_number_001__gene_id_ENSG00000070669	ASNS	ENSG00000070669	-3.04696270564399	-22.7936738353433	2.7828596135997e-52	8.96646577911892e-50
ENSG00000091536.67	ENSG00000091536	ENSG00000091536_068	chr17	dexseq_prepare_annotation2.py	exon	18061622	18061625	.	+	.	ENST00000556535+ENST00000557190__exon_number_068__gene_id_ENSG00000091536	MYO15A	ENSG00000091536.67	-1.74017984855294	-19.1795850894877	2.85982778128513e-52	9.19272754638945e-50
ENSG00000001631.ENSG00000243107.67	ENSG00000001631+ENSG00000243107	ENSG00000001631+ENSG00000243107_068	chr7	dexseq_prepare_annotation2.py	exon	91875415	91875480	.	-	.	ENST00000444960__exon_number_068__gene_id_ENSG00000001631+ENSG00000243107		ENSG00000001631.ENSG00000243107.67	-2.71337098853381	-19.8286019070431	3.01375959219567e-52	9.66473699622428e-50
ENSG00000175137	ENSG00000175137	ENSG00000175137_001	chr1	dexseq_prepare_annotation2.py	exon	249104648	249104649	.	-	.	ENST00000484202__exon_number_001__gene_id_ENSG00000175137	SH3BP5L	ENSG00000175137	-1.63167964616467	-34.8866269647792	3.45140521573298e-52	1.10422281610958e-49
ENSG00000010327.55	ENSG00000010327	ENSG00000010327_056	chr3	dexseq_prepare_annotation2.py	exon	52552020	52552327	.	+	.	ENST00000461325__exon_number_056__gene_id_ENSG00000010327	STAB1	ENSG00000010327.55	-3.31251251846874	-25.0235097363067	3.57253622681789e-52	1.14030001738985e-49
ENSG00000113569.48	ENSG00000113569	ENSG00000113569_049	chr5	dexseq_prepare_annotation2.py	exon	37371184	37371205	.	-	.	ENST00000231498+ENST00000507675__exon_number_049__gene_id_ENSG00000113569	NUP155	ENSG00000113569.48	2.18902970771463	24.2263531854167	3.95298135716671e-52	1.25878442787609e-49
ENSG00000207945.ENSG00000100124.22	ENSG00000207945+ENSG00000100124	ENSG00000207945+ENSG00000100124_023	chr22	dexseq_prepare_annotation2.py	exon	38236194	38236241	.	-	.	ENST00000424350+ENST00000434930+ENST00000215941+ENST00000407117+ENST00000458278+ENST00000609454+ENST00000413497+ENST00000464849+ENST00000406423__exon_number_023__gene_id_ENSG00000207945+ENSG00000100124		ENSG00000207945.ENSG00000100124.22	-3.37101964615604	-38.5110538909537	4.12129782108229e-52	1.30932382897657e-49
ENSG00000063978.ENSG00000206113.ENSG00000125386.ENSG00000249428.35	ENSG00000063978+ENSG00000206113+ENSG00000125386+ENSG00000249428	ENSG00000063978+ENSG00000206113+ENSG00000125386+ENSG00000249428_036	chr4	dexseq_prepare_annotation2.py	exon	2470867	2470885	.	+	.	ENST00000511859+ENST00000511843+ENST00000511892+ENST00000507247+ENST00000507784+ENST00000502316+ENST00000509388+ENST00000541204+ENST00000513284+ENST00000314289+ENST00000513578+ENST00000509258+ENST00000504782__exon_number_036__gene_id_ENSG00000063978+ENSG00000206113+ENSG00000125386+ENSG00000249428		ENSG00000063978.ENSG00000206113.ENSG00000125386.ENSG00000249428.35	0.788950094193231	18.342326057326	4.34372402381045e-52	1.37646011097011e-49
ENSG00000135636.29	ENSG00000135636	ENSG00000135636_030	chr2	dexseq_prepare_annotation2.py	exon	71797268	71797358	.	+	.	ENST00000461565__exon_number_030__gene_id_ENSG00000135636	DYSF	ENSG00000135636.29	1.9039100027477	21.2841728789815	4.35281827127137e-52	1.37646011097011e-49
ENSG00000148343.12	ENSG00000148343	ENSG00000148343_013	chr9	dexseq_prepare_annotation2.py	exon	131809384	131809503	.	+	.	ENST00000474534__exon_number_013__gene_id_ENSG00000148343	FAM73B	ENSG00000148343.12	1.46517682784853	22.4590117878301	4.58663375601798e-52	1.4470404811926e-49
ENSG00000013441.21	ENSG00000013441	ENSG00000013441_022	chr2	dexseq_prepare_annotation2.py	exon	201722696	201722812	.	-	.	ENST00000409769+ENST00000321356+ENST00000473565+ENST00000409403+ENST00000461981+ENST00000434813+ENST00000432425__exon_number_022__gene_id_ENSG00000013441	CLK1	ENSG00000013441.21	-2.88224926489878	-27.5844743439753	4.82680056406918e-52	1.5192940011042e-49
ENSG00000158286.25	ENSG00000158286	ENSG00000158286_026	chr1	dexseq_prepare_annotation2.py	exon	6271095	6271178	.	+	.	ENST00000377939+ENST00000496329+ENST00000463453+ENST00000492476__exon_number_026__gene_id_ENSG00000158286	RNF207	ENSG00000158286.25	5.28041647631633	23.8223871795701	5.28678884909984e-52	1.66024660327538e-49
ENSG00000114416.8	ENSG00000114416	ENSG00000114416_009	chr3	dexseq_prepare_annotation2.py	exon	180630460	180630465	.	+	.	ENST00000445140+ENST00000305586+ENST00000491674+ENST00000468861+ENST00000479176+ENST00000475315+ENST00000357559+ENST00000491062__exon_number_009__gene_id_ENSG00000114416	FXR1	ENSG00000114416.8	-2.62492754182998	-20.0445984432127	5.71230786775635e-52	1.78975141129252e-49
ENSG00000151651.40	ENSG00000151651	ENSG00000151651_041	chr10	dexseq_prepare_annotation2.py	exon	135088300	135088494	.	-	.	ENST00000486609__exon_number_041__gene_id_ENSG00000151651	ADAM8	ENSG00000151651.40	-1.62043919703483	-28.9824802784536	6.14439380958949e-52	1.92071495664351e-49
ENSG00000123384.11	ENSG00000123384	ENSG00000123384_012	chr12	dexseq_prepare_annotation2.py	exon	57547991	57548153	.	+	.	ENST00000554174+ENST00000243077__exon_number_012__gene_id_ENSG00000123384	LRP1	ENSG00000123384.11	-2.23972640658539	-22.8922490454426	6.56039994835495e-52	2.04606414132996e-49
ENSG00000012983.32	ENSG00000012983	ENSG00000012983_033	chr14	dexseq_prepare_annotation2.py	exon	50941810	50941867	.	-	.	ENST00000557210+ENST00000554091+ENST00000557578+ENST00000013125+ENST00000555216__exon_number_033__gene_id_ENSG00000012983	MAP4K5	ENSG00000012983.32	-1.84455959969299	-28.184022340773	6.7233276094917e-52	2.09209079121653e-49
ENSG00000153048.34	ENSG00000153048	ENSG00000153048_035	chr16	dexseq_prepare_annotation2.py	exon	8962823	8962863	.	-	.	ENST00000569572+ENST00000565287+ENST00000311052+ENST00000563815__exon_number_035__gene_id_ENSG00000153048	CARHSP1	ENSG00000153048.34	-2.99466097578584	-26.8581696302708	6.95126878917283e-52	2.15809185834611e-49
ENSG00000030582.1	ENSG00000030582	ENSG00000030582_002	chr17	dexseq_prepare_annotation2.py	exon	42422630	42422632	.	+	.	ENST00000588170+ENST00000589536__exon_number_002__gene_id_ENSG00000030582	GRN	ENSG00000030582.1	2.1622151166886	21.5519308182842	7.17350631874139e-52	2.22202618907705e-49
ENSG00000197102.27	ENSG00000197102	ENSG00000197102_028	chr14	dexseq_prepare_annotation2.py	exon	102473345	102473445	.	+	.	ENST00000360184__exon_number_028__gene_id_ENSG00000197102	DYNC1H1	ENSG00000197102.27	-1.87907181634089	-20.7449921496119	7.33315163030214e-52	2.26632630838354e-49
ENSG00000068137.2	ENSG00000068137	ENSG00000068137_003	chr17	dexseq_prepare_annotation2.py	exon	40819937	40819961	.	-	.	ENST00000591022+ENST00000456950+ENST00000412503+ENST00000591196+ENST00000591490+ENST00000591476__exon_number_003__gene_id_ENSG00000068137	PLEKHH3	ENSG00000068137.2	-1.69357124180404	-25.2851571551036	7.55786282433919e-52	2.3304892308933e-49
ENSG00000238542.ENSG00000163492.ENSG00000155657	ENSG00000238542+ENSG00000163492+ENSG00000155657	ENSG00000238542+ENSG00000163492+ENSG00000155657_001	chr2	dexseq_prepare_annotation2.py	exon	179390716	179392034	.	-	.	ENST00000591111+ENST00000342992+ENST00000342175+ENST00000460472+ENST00000359218+ENST00000589042__exon_number_001__gene_id_ENSG00000238542+ENSG00000163492+ENSG00000155657		ENSG00000238542.ENSG00000163492.ENSG00000155657	-1.10482034619218	-17.3810271443727	1.0187380550452e-51	3.13421776519684e-49
ENSG00000239306.ENSG00000173933.ENSG00000248643.ENSG00000258297.50	ENSG00000239306+ENSG00000173933+ENSG00000248643+ENSG00000258297	ENSG00000239306+ENSG00000173933+ENSG00000248643+ENSG00000258297_051	chr11	dexseq_prepare_annotation2.py	exon	66413498	66413910	.	+	.	ENST00000398692+ENST00000310092+ENST00000514361+ENST00000500635+ENST00000409406+ENST00000408993+ENST00000530235+ENST00000528039+ENST00000515838+ENST00000412278__exon_number_051__gene_id_ENSG00000239306+ENSG00000173933+ENSG00000248643+ENSG00000258297		ENSG00000239306.ENSG00000173933.ENSG00000248643.ENSG00000258297.50	-1.22283187292623	-21.304310349985	1.1005463757069e-51	3.37828078013164e-49
ENSG00000100938.50	ENSG00000100938	ENSG00000100938_051	chr14	dexseq_prepare_annotation2.py	exon	24707585	24707593	.	+	.	ENST00000561038+ENST00000559836+ENST00000557854+ENST00000559910+ENST00000558865+ENST00000558007+ENST00000399440+ENST00000559287+ENST00000558748+ENST00000456667+ENST00000559479+ENST00000559104+ENST00000420554+ENST00000348719+ENST00000355299+ENST00000558483+ENST00000558932__exon_number_051__gene_id_ENSG00000100938	GMPR2	ENSG00000100938.50	-2.14749223238024	-31.6208822652826	1.38441137117708e-51	4.24009426068465e-49
ENSG00000116883.ENSG00000214193.27	ENSG00000116883+ENSG00000214193	ENSG00000116883+ENSG00000214193_028	chr1	dexseq_prepare_annotation2.py	exon	36786811	36786832	.	+	.	ENST00000474766+ENST00000453908+ENST00000505871+ENST00000312808+ENST00000426732__exon_number_028__gene_id_ENSG00000116883+ENSG00000214193		ENSG00000116883.ENSG00000214193.27	1.71886303275715	23.9454747673826	1.48837665592171e-51	4.5482921791229e-49
ENSG00000196235.ENSG00000213922	ENSG00000196235+ENSG00000213922	ENSG00000196235+ENSG00000213922_001	chr19	dexseq_prepare_annotation2.py	exon	39926796	39926817	.	+	.	ENST00000594990__exon_number_001__gene_id_ENSG00000196235+ENSG00000213922		ENSG00000196235.ENSG00000213922	-4.82366862418576	-42.8266954907	1.71499985927611e-51	5.22909979464116e-49
ENSG00000188897.71	ENSG00000188897	ENSG00000188897_072	chr16	dexseq_prepare_annotation2.py	exon	11585612	11585701	.	-	.	ENST00000598234__exon_number_072__gene_id_ENSG00000188897	CTD-3088G3.8	ENSG00000188897.71	-2.15700736747363	-24.6653039705052	1.73648990335596e-51	5.28280539973639e-49
ENSG00000132694.35	ENSG00000132694	ENSG00000132694_036	chr1	dexseq_prepare_annotation2.py	exon	156926212	156926356	.	-	.	ENST00000361409+ENST00000368194+ENST00000486670__exon_number_036__gene_id_ENSG00000132694	ARHGEF11	ENSG00000132694.35	-1.97385791746021	-24.6284935032251	2.04457959896846e-51	6.20623257689554e-49
ENSG00000148337.9	ENSG00000148337	ENSG00000148337_010	chr9	dexseq_prepare_annotation2.py	exon	130928900	130929037	.	-	.	ENST00000485001__exon_number_010__gene_id_ENSG00000148337	CIZ1	ENSG00000148337.9	1.8399169319908	18.6052847549939	2.39693585114015e-51	7.25962624496875e-49
ENSG00000213398.ENSG00000124067.ENSG00000267660.57	ENSG00000213398+ENSG00000124067+ENSG00000267660	ENSG00000213398+ENSG00000124067+ENSG00000267660_058	chr16	dexseq_prepare_annotation2.py	exon	67983810	67983821	.	-	.	ENST00000576616+ENST00000537830+ENST00000338335+ENST00000422611+ENST00000576513+ENST00000574665+ENST00000572037+ENST00000570802+ENST00000573023+ENST00000541864+ENST00000316341+ENST00000572766__exon_number_058__gene_id_ENSG00000213398+ENSG00000124067+ENSG00000267660		ENSG00000213398.ENSG00000124067.ENSG00000267660.57	-5.14991042177579	-21.5010437665866	2.98674056302782e-51	9.02591673650084e-49
ENSG00000114374.4	ENSG00000114374	ENSG00000114374_005	chrY	dexseq_prepare_annotation2.py	exon	14821369	14821476	.	+	.	ENST00000493168+ENST00000338981+ENST00000426564__exon_number_005__gene_id_ENSG00000114374	USP9Y	ENSG00000114374.4	-3.30243008142859	-21.6908223074574	3.07771049863364e-51	9.28025042654371e-49
ENSG00000178031.4	ENSG00000178031	ENSG00000178031_005	chr9	dexseq_prepare_annotation2.py	exon	18474167	18474230	.	+	.	ENST00000380570+ENST00000380566+ENST00000380548+ENST00000431052+ENST00000327883__exon_number_005__gene_id_ENSG00000178031	ADAMTSL1	ENSG00000178031.4	-2.55661646050256	-37.4315445471449	3.30634364481244e-51	9.94764212006131e-49
ENSG00000166313.2	ENSG00000166313	ENSG00000166313_003	chr11	dexseq_prepare_annotation2.py	exon	6416388	6416392	.	-	.	ENST00000608394+ENST00000524626+ENST00000608704+ENST00000608655+ENST00000608435+ENST00000299402+ENST00000389906+ENST00000526240+ENST00000609360+ENST00000311051__exon_number_003__gene_id_ENSG00000166313	APBB1	ENSG00000166313.2	2.79555023417557	20.2560312582028	3.32083566352254e-51	9.96923643728666e-49
ENSG00000013441.25	ENSG00000013441	ENSG00000013441_026	chr2	dexseq_prepare_annotation2.py	exon	201724848	201724938	.	-	.	ENST00000434813+ENST00000321356+ENST00000409403+ENST00000473565+ENST00000461981__exon_number_026__gene_id_ENSG00000013441	CLK1	ENSG00000013441.25	-3.21315340551771	-27.0174861267374	3.72016389867936e-51	1.11434852325012e-48
ENSG00000174233.2	ENSG00000174233	ENSG00000174233_003	chr12	dexseq_prepare_annotation2.py	exon	49159981	49160111	.	-	.	ENST00000550422+ENST00000357869+ENST00000547260__exon_number_003__gene_id_ENSG00000174233	ADCY6	ENSG00000174233.2	1.75571293386075	22.5638346537697	3.75273471041519e-51	1.12163973498225e-48
ENSG00000239306.ENSG00000173933.ENSG00000248643.ENSG00000258297.44	ENSG00000239306+ENSG00000173933+ENSG00000248643+ENSG00000258297	ENSG00000239306+ENSG00000173933+ENSG00000248643+ENSG00000258297_045	chr11	dexseq_prepare_annotation2.py	exon	66411000	66411220	.	+	.	ENST00000310092+ENST00000514361+ENST00000409406+ENST00000421355+ENST00000408993+ENST00000412278+ENST00000503028__exon_number_045__gene_id_ENSG00000239306+ENSG00000173933+ENSG00000248643+ENSG00000258297		ENSG00000239306.ENSG00000173933.ENSG00000248643.ENSG00000258297.44	-1.11106500719072	-21.0980974342932	3.95052288652977e-51	1.17817213402826e-48
ENSG00000113569.47	ENSG00000113569	ENSG00000113569_048	chr5	dexseq_prepare_annotation2.py	exon	37370923	37371183	.	-	.	ENST00000231498+ENST00000507675+ENST00000513532__exon_number_048__gene_id_ENSG00000113569	NUP155	ENSG00000113569.47	2.20015145776622	23.7346914692543	4.05057045069047e-51	1.20537193857097e-48
ENSG00000187775.1	ENSG00000187775	ENSG00000187775_002	chr17	dexseq_prepare_annotation2.py	exon	76419781	76419985	.	-	.	ENST00000389840+ENST00000591369+ENST00000585328+ENST00000590227__exon_number_002__gene_id_ENSG00000187775	DNAH17	ENSG00000187775.1	-0.927159076425651	-18.423028451662	4.41427524735488e-51	1.31074161658495e-48
ENSG00000151612.11	ENSG00000151612	ENSG00000151612_012	chr4	dexseq_prepare_annotation2.py	exon	146695658	146695714	.	-	.	ENST00000379448+ENST00000515386+ENST00000511659+ENST00000513320+ENST00000508784__exon_number_012__gene_id_ENSG00000151612	ZNF827	ENSG00000151612.11	-3.37409219476181	-24.8449404614806	4.9722658766466e-51	1.47321752360852e-48
ENSG00000238542.ENSG00000163492.ENSG00000155657.1	ENSG00000238542+ENSG00000163492+ENSG00000155657	ENSG00000238542+ENSG00000163492+ENSG00000155657_002	chr2	dexseq_prepare_annotation2.py	exon	179392173	179392475	.	-	.	ENST00000591111+ENST00000342992+ENST00000342175+ENST00000460472+ENST00000359218+ENST00000589042__exon_number_002__gene_id_ENSG00000238542+ENSG00000163492+ENSG00000155657		ENSG00000238542.ENSG00000163492.ENSG00000155657.1	-1.09968599973387	-17.2162590174624	5.5275820340953e-51	1.63419785377639e-48
ENSG00000100106.ENSG00000100101.22	ENSG00000100106+ENSG00000100101	ENSG00000100106+ENSG00000100101_023	chr22	dexseq_prepare_annotation2.py	exon	38106434	38106573	.	+	.	ENST00000406386+ENST00000344404+ENST00000455236+ENST00000492485__exon_number_023__gene_id_ENSG00000100106+ENSG00000100101		ENSG00000100106.ENSG00000100101.22	-5.21530343550927	-20.8805559537643	5.54903840042103e-51	1.63699034993546e-48
ENSG00000181381.8	ENSG00000181381	ENSG00000181381_009	chr4	dexseq_prepare_annotation2.py	exon	169299505	169299626	.	-	.	ENST00000510590+ENST00000511577+ENST00000260184__exon_number_009__gene_id_ENSG00000181381	DDX60L	ENSG00000181381.8	3.1839344354154	26.2961523295792	5.83279717026547e-51	1.71698399984843e-48
ENSG00000148218.2	ENSG00000148218	ENSG00000148218_003	chr9	dexseq_prepare_annotation2.py	exon	116150455	116150641	.	-	.	ENST00000482847+ENST00000409155+ENST00000277315__exon_number_003__gene_id_ENSG00000148218	ALAD	ENSG00000148218.2	-2.7550249112506	-24.0028734889213	6.05782465887424e-51	1.77938154829157e-48
ENSG00000150672.ENSG00000256466.51	ENSG00000150672+ENSG00000256466	ENSG00000150672+ENSG00000256466_052	chr11	dexseq_prepare_annotation2.py	exon	83585463	83585531	.	-	.	ENST00000376106+ENST00000376104+ENST00000524982+ENST00000280241+ENST00000418306+ENST00000330014+ENST00000543673+ENST00000531015+ENST00000398301+ENST00000532653+ENST00000537455+ENST00000398309+ENST00000529111__exon_number_052__gene_id_ENSG00000150672+ENSG00000256466		ENSG00000150672.ENSG00000256466.51	-2.7898323755645	-26.2417566969835	7.17856281899405e-51	2.10404448113191e-48
ENSG00000242384.ENSG00000267043.ENSG00000161583.ENSG00000234972.20	ENSG00000242384+ENSG00000267043+ENSG00000161583+ENSG00000234972	ENSG00000242384+ENSG00000267043+ENSG00000161583+ENSG00000234972_021	chr17	dexseq_prepare_annotation2.py	exon	34590221	34590382	.	-	.	ENST00000585570__exon_number_021__gene_id_ENSG00000242384+ENSG00000267043+ENSG00000161583+ENSG00000234972		ENSG00000242384.ENSG00000267043.ENSG00000161583.ENSG00000234972.20	-0.960868259506689	-20.997857234262	7.3668581818282e-51	2.15460050497367e-48
ENSG00000149187.3	ENSG00000149187	ENSG00000149187_004	chr11	dexseq_prepare_annotation2.py	exon	47489956	47490365	.	-	.	ENST00000395290+ENST00000358597+ENST00000395292+ENST00000310513__exon_number_004__gene_id_ENSG00000149187	CELF1	ENSG00000149187.3	-1.85949281100914	-21.6731720661451	1.11446873926875e-50	3.25253047992328e-48
ENSG00000120705.13	ENSG00000120705	ENSG00000120705_014	chr5	dexseq_prepare_annotation2.py	exon	137849257	137849339	.	-	.	ENST00000503183+ENST00000503014+ENST00000499810+ENST00000506345+ENST00000360541+ENST00000512198+ENST00000572514__exon_number_014__gene_id_ENSG00000120705	ETF1	ENSG00000120705.13	-5.15675974575792	-23.850841892133	1.22484017328441e-50	3.56700677130937e-48
ENSG00000140443.42	ENSG00000140443	ENSG00000140443_043	chr15	dexseq_prepare_annotation2.py	exon	99467866	99467913	.	+	.	ENST00000558762+ENST00000560972+ENST00000268035__exon_number_043__gene_id_ENSG00000140443	IGF1R	ENSG00000140443.42	-1.35908684272129	-21.0700016428063	1.34917630769702e-50	3.92072361041881e-48
ENSG00000063438.ENSG00000249915.42	ENSG00000063438+ENSG00000249915	ENSG00000063438+ENSG00000249915_043	chr5	dexseq_prepare_annotation2.py	exon	422876	422889	.	+	.	ENST00000506456+ENST00000316418+ENST00000510910+ENST00000505113+ENST00000512529+ENST00000514523__exon_number_043__gene_id_ENSG00000063438+ENSG00000249915		ENSG00000063438.ENSG00000249915.42	1.1427203745225	21.4377621262825	1.35672234639465e-50	3.93426387308128e-48
ENSG00000115464.27	ENSG00000115464	ENSG00000115464_028	chr2	dexseq_prepare_annotation2.py	exon	61441195	61441353	.	-	.	ENST00000411912+ENST00000398571+ENST00000472689+ENST00000467128__exon_number_028__gene_id_ENSG00000115464	USP34	ENSG00000115464.27	2.86574777523072	28.8347180046574	1.39755767065921e-50	4.04407494797207e-48
ENSG00000257062.ENSG00000111700.ENSG00000134538.ENSG00000205754.ENSG00000257046.49	ENSG00000257062+ENSG00000111700+ENSG00000134538+ENSG00000205754+ENSG00000257046	ENSG00000257062+ENSG00000111700+ENSG00000134538+ENSG00000205754+ENSG00000257046_050	chr12	dexseq_prepare_annotation2.py	exon	21272538	21272561	.	+	.	ENST00000592513__exon_number_050__gene_id_ENSG00000257062+ENSG00000111700+ENSG00000134538+ENSG00000205754+ENSG00000257046		ENSG00000257062.ENSG00000111700.ENSG00000134538.ENSG00000205754.ENSG00000257046.49	1.85635901914349	21.1980327144562	1.8326058459953e-50	5.29172703310152e-48
ENSG00000114416.7	ENSG00000114416	ENSG00000114416_008	chr3	dexseq_prepare_annotation2.py	exon	180630459	180630459	.	+	.	ENST00000305586+ENST00000491674+ENST00000468861+ENST00000479176+ENST00000475315+ENST00000357559+ENST00000491062__exon_number_008__gene_id_ENSG00000114416	FXR1	ENSG00000114416.7	-2.53836876371461	-19.5589017843855	1.92297440554083e-50	5.54093081775837e-48
ENSG00000156261.3	ENSG00000156261	ENSG00000156261_004	chr21	dexseq_prepare_annotation2.py	exon	30428777	30428873	.	-	.	ENST00000432178+ENST00000470450+ENST00000286788+ENST00000542732+ENST00000540844+ENST00000496121__exon_number_004__gene_id_ENSG00000156261	CCT8	ENSG00000156261.3	3.67431665222237	33.0963720658289	2.25354177943948e-50	6.47974084817227e-48
ENSG00000166689.31	ENSG00000166689	ENSG00000166689_032	chr11	dexseq_prepare_annotation2.py	exon	16822521	16822562	.	-	.	ENST00000525781+ENST00000531066+ENST00000355661+ENST00000525581+ENST00000530489+ENST00000448080__exon_number_032__gene_id_ENSG00000166689	PLEKHA7	ENSG00000166689.31	2.12906497907553	20.3593401325788	2.35480154331431e-50	6.75664446192409e-48
ENSG00000159086.34	ENSG00000159086	ENSG00000159086_035	chr21	dexseq_prepare_annotation2.py	exon	34143980	34143998	.	-	.	ENST00000443785+ENST00000331923+ENST00000464256__exon_number_035__gene_id_ENSG00000159086	PAXBP1	ENSG00000159086.34	-3.4865083328378	-41.1526027651385	2.43454940227567e-50	6.97079006586041e-48
ENSG00000164113.16	ENSG00000164113	ENSG00000164113_017	chr4	dexseq_prepare_annotation2.py	exon	123305062	123305121	.	+	.	ENST00000439307+ENST00000492454+ENST00000388724+ENST00000388725+ENST00000296513__exon_number_017__gene_id_ENSG00000164113	ADAD1	ENSG00000164113.16	-1.85891653036162	-26.5011165866511	2.45618539741091e-50	7.01799623027101e-48
ENSG00000238542.ENSG00000163492.ENSG00000155657.11	ENSG00000238542+ENSG00000163492+ENSG00000155657	ENSG00000238542+ENSG00000163492+ENSG00000155657_012	chr2	dexseq_prepare_annotation2.py	exon	179404109	179404693	.	-	.	ENST00000591111+ENST00000342992+ENST00000342175+ENST00000460472+ENST00000359218+ENST00000589042__exon_number_012__gene_id_ENSG00000238542+ENSG00000163492+ENSG00000155657		ENSG00000238542.ENSG00000163492.ENSG00000155657.11	-1.13687138642849	-17.0666977119252	2.55931803354587e-50	7.29737601313877e-48
ENSG00000166689.51	ENSG00000166689	ENSG00000166689_052	chr11	dexseq_prepare_annotation2.py	exon	16876441	16876540	.	-	.	ENST00000529213+ENST00000531066+ENST00000355661+ENST00000528376+ENST00000448080+ENST00000528637__exon_number_052__gene_id_ENSG00000166689	PLEKHA7	ENSG00000166689.51	-2.34502309112032	-20.327338655006	2.90660150800897e-50	8.27028252045008e-48
ENSG00000104490.20	ENSG00000104490	ENSG00000104490_021	chr8	dexseq_prepare_annotation2.py	exon	102731597	102731600	.	-	.	ENST00000311028+ENST00000522448+ENST00000220931+ENST00000518166+ENST00000517531+ENST00000522252+ENST00000520690+ENST00000517822+ENST00000520425+ENST00000521599+ENST00000518727+ENST00000395923+ENST00000524209+ENST00000521964+ENST00000522951+ENST00000519508__exon_number_021__gene_id_ENSG00000104490	NCALD	ENSG00000104490.20	1.55073323423733	19.6676934701228	3.96011683101228e-50	1.12444217319235e-47
ENSG00000158286.29	ENSG00000158286	ENSG00000158286_030	chr1	dexseq_prepare_annotation2.py	exon	6272278	6272290	.	+	.	ENST00000496676__exon_number_030__gene_id_ENSG00000158286	RNF207	ENSG00000158286.29	5.33248883981878	22.9007337301945	4.90620621994206e-50	1.39018016242899e-47
ENSG00000048740	ENSG00000048740	ENSG00000048740_001	chr10	dexseq_prepare_annotation2.py	exon	11047259	11047350	.	+	.	ENST00000379261__exon_number_001__gene_id_ENSG00000048740	CELF2	ENSG00000048740	2.27763677929868	32.7561432521825	5.09680469422692e-50	1.44119026013605e-47
ENSG00000140694.51	ENSG00000140694	ENSG00000140694_052	chr16	dexseq_prepare_annotation2.py	exon	14726247	14726585	.	-	.	ENST00000562896__exon_number_052__gene_id_ENSG00000140694	PARN	ENSG00000140694.51	-2.96947357486331	-22.2900574813128	6.30621022666435e-50	1.77947412880443e-47
ENSG00000153048.35	ENSG00000153048	ENSG00000153048_036	chr16	dexseq_prepare_annotation2.py	exon	8962864	8962866	.	-	.	ENST00000311052__exon_number_036__gene_id_ENSG00000153048	CARHSP1	ENSG00000153048.35	-2.89330878321559	-25.6448879181326	7.14754443626787e-50	2.01271307088393e-47
ENSG00000177830.47	ENSG00000177830	ENSG00000177830_048	chr11	dexseq_prepare_annotation2.py	exon	903704	903753	.	-	.	ENST00000528581+ENST00000336845+ENST00000528426+ENST00000454838__exon_number_048__gene_id_ENSG00000177830	CHID1	ENSG00000177830.47	-2.4356050290425	-19.4727131270553	7.48596084419445e-50	2.10366304201433e-47
ENSG00000150593.ENSG00000265827.10	ENSG00000150593+ENSG00000265827	ENSG00000150593+ENSG00000265827_011	chr10	dexseq_prepare_annotation2.py	exon	112642761	112642855	.	+	.	ENST00000467574+ENST00000492932+ENST00000444997+ENST00000280154+ENST00000483670+ENST00000393104__exon_number_011__gene_id_ENSG00000150593+ENSG00000265827		ENSG00000150593.ENSG00000265827.10	-1.62695318844018	-23.1002951293743	8.51680123617001e-50	2.38841949399194e-47
ENSG00000114416.5	ENSG00000114416	ENSG00000114416_006	chr3	dexseq_prepare_annotation2.py	exon	180630279	180630325	.	+	.	ENST00000357559+ENST00000305586+ENST00000475315__exon_number_006__gene_id_ENSG00000114416	FXR1	ENSG00000114416.5	-2.58473557622826	-19.3362567951263	9.7145426812147e-50	2.71871550535547e-47
ENSG00000166689.60	ENSG00000166689	ENSG00000166689_061	chr11	dexseq_prepare_annotation2.py	exon	17035690	17035748	.	-	.	ENST00000355661+ENST00000448080+ENST00000531066+ENST00000532079__exon_number_061__gene_id_ENSG00000166689	PLEKHA7	ENSG00000166689.60	-2.68416911242205	-20.1274750969693	1.08537452342524e-49	3.03130869972689e-47
ENSG00000257062.ENSG00000111700.ENSG00000134538.ENSG00000205754.ENSG00000257046.31	ENSG00000257062+ENSG00000111700+ENSG00000134538+ENSG00000205754+ENSG00000257046	ENSG00000257062+ENSG00000111700+ENSG00000134538+ENSG00000205754+ENSG00000257046_032	chr12	dexseq_prepare_annotation2.py	exon	21199987	21200112	.	+	.	ENST00000554957+ENST00000381541+ENST00000421593__exon_number_032__gene_id_ENSG00000257062+ENSG00000111700+ENSG00000134538+ENSG00000205754+ENSG00000257046		ENSG00000257062.ENSG00000111700.ENSG00000134538.ENSG00000205754.ENSG00000257046.31	2.56811026527984	20.8940931806158	1.14376316069731e-49	3.18784803062898e-47
ENSG00000120705.12	ENSG00000120705	ENSG00000120705_013	chr5	dexseq_prepare_annotation2.py	exon	137848461	137848643	.	-	.	ENST00000503183+ENST00000503014+ENST00000499810+ENST00000506345+ENST00000360541+ENST00000512198+ENST00000572514__exon_number_013__gene_id_ENSG00000120705	ETF1	ENSG00000120705.12	-2.05691982890956	-23.3690117817939	1.16166998618005e-49	3.2311495052337e-47
ENSG00000137968.4	ENSG00000137968	ENSG00000137968_005	chr1	dexseq_prepare_annotation2.py	exon	75679390	75679478	.	-	.	ENST00000535611+ENST00000370855+ENST00000370859__exon_number_005__gene_id_ENSG00000137968	SLC44A5	ENSG00000137968.4	-1.28859233275815	-24.5445724946382	1.16536526576212e-49	3.23482612629838e-47
ENSG00000147642.57	ENSG00000147642	ENSG00000147642_058	chr8	dexseq_prepare_annotation2.py	exon	110692419	110692448	.	-	.	ENST00000533821__exon_number_058__gene_id_ENSG00000147642	SYBU	ENSG00000147642.57	1.16970658293718	20.0866321612783	1.42152946471801e-49	3.93786776027128e-47
ENSG00000166535.24	ENSG00000166535	ENSG00000166535_025	chr12	dexseq_prepare_annotation2.py	exon	8998721	8998818	.	+	.	ENST00000541459+ENST00000539547+ENST00000545692+ENST00000540049+ENST00000299698__exon_number_025__gene_id_ENSG00000166535	A2ML1	ENSG00000166535.24	-2.28059341796218	-22.942251808729	1.8328721787482e-49	5.06705507070893e-47
ENSG00000160410.59	ENSG00000160410	ENSG00000160410_060	chr19	dexseq_prepare_annotation2.py	exon	41096115	41096149	.	+	.	ENST00000602239__exon_number_060__gene_id_ENSG00000160410	SHKBP1	ENSG00000160410.59	1.12403023067318	19.9166768106314	1.83923568485653e-49	5.07435445264102e-47
ENSG00000164946.50	ENSG00000164946	ENSG00000164946_051	chr9	dexseq_prepare_annotation2.py	exon	14868742	14869242	.	-	.	ENST00000380875+ENST00000380881+ENST00000422223+ENST00000380880__exon_number_051__gene_id_ENSG00000164946	FREM1	ENSG00000164946.50	-1.40702312533048	-25.3955865533207	1.88751500199322e-49	5.19703423538706e-47
ENSG00000064652.6	ENSG00000064652	ENSG00000064652_007	chr5	dexseq_prepare_annotation2.py	exon	122181358	122181388	.	+	.	ENST00000261369+ENST00000506996+ENST00000395451+ENST00000511545+ENST00000513881__exon_number_007__gene_id_ENSG00000064652	SNX24	ENSG00000064652.6	-2.86226002202615	-30.9389843877328	1.92531458611629e-49	5.29042289457584e-47
ENSG00000116731.31	ENSG00000116731	ENSG00000116731_032	chr1	dexseq_prepare_annotation2.py	exon	14142922	14143065	.	+	.	ENST00000235372+ENST00000376048+ENST00000505823+ENST00000503842__exon_number_032__gene_id_ENSG00000116731	PRDM2	ENSG00000116731.31	3.60353585266903	24.3825599508907	2.31502761236127e-49	6.34848578156826e-47
ENSG00000178149.16	ENSG00000178149	ENSG00000178149_017	chr3	dexseq_prepare_annotation2.py	exon	49053862	49053944	.	-	.	ENST00000498794+ENST00000440857+ENST00000467457+ENST00000313778+ENST00000472331+ENST00000498498+ENST00000460505+ENST00000438585+ENST00000395462+ENST00000441576+ENST00000484831+ENST00000341949__exon_number_017__gene_id_ENSG00000178149	DALRD3	ENSG00000178149.16	-3.97499916467225	-23.2091763445336	2.46529709808044e-49	6.74699341549357e-47
ENSG00000221968.4	ENSG00000221968	ENSG00000221968_005	chr11	dexseq_prepare_annotation2.py	exon	61641207	61641231	.	-	.	ENST00000527379+ENST00000278829+ENST00000527697+ENST00000529404+ENST00000533676__exon_number_005__gene_id_ENSG00000221968	FADS3	ENSG00000221968.4	-2.60007436030827	-25.8580248382967	2.67586422159463e-49	7.30859491963076e-47
ENSG00000170004.38	ENSG00000170004	ENSG00000170004_039	chr17	dexseq_prepare_annotation2.py	exon	7806590	7806821	.	+	.	ENST00000380358+ENST00000330494+ENST00000358181__exon_number_039__gene_id_ENSG00000170004	CHD3	ENSG00000170004.38	-7.41113671838344	-18.8410088020016	2.70457181402127e-49	7.37223003353175e-47
ENSG00000240731.ENSG00000127054.90	ENSG00000240731+ENSG00000127054	ENSG00000240731+ENSG00000127054_091	chr1	dexseq_prepare_annotation2.py	exon	1256474	1256476	.	-	.	ENST00000534345__exon_number_091__gene_id_ENSG00000240731+ENSG00000127054		ENSG00000240731.ENSG00000127054.90	-3.19086659641845	-22.0137552150793	2.71122716533281e-49	7.37562021591896e-47
ENSG00000227195.18	ENSG00000227195	ENSG00000227195_019	chr20	dexseq_prepare_annotation2.py	exon	26172429	26172449	.	-	.	ENST00000609914+ENST00000594150+ENST00000596223+ENST00000601901+ENST00000596537+ENST00000598448+ENST00000608521+ENST00000598150+ENST00000608084+ENST00000600225+ENST00000427348+ENST00000432499+ENST00000609012+ENST00000600263+ENST00000596767+ENST00000594130+ENST00000596058+ENST00000597361+ENST00000597267+ENST00000596111+ENST00000601079+ENST00000609202+ENST00000608487+ENST00000598451+ENST00000601119…	MIR663A	ENSG00000227195.18	1.13929278140559	19.3686107395186	3.31433480368968e-49	8.99835296941183e-47
ENSG00000030582	ENSG00000030582	ENSG00000030582_001	chr17	dexseq_prepare_annotation2.py	exon	42422614	42422629	.	+	.	ENST00000588170__exon_number_001__gene_id_ENSG00000030582	GRN	ENSG00000030582	2.24826055474765	20.5404798677354	3.50423353493141e-49	9.49500987957997e-47
ENSG00000257062.ENSG00000111700.ENSG00000134538.ENSG00000205754.ENSG00000257046.48	ENSG00000257062+ENSG00000111700+ENSG00000134538+ENSG00000205754+ENSG00000257046	ENSG00000257062+ENSG00000111700+ENSG00000134538+ENSG00000205754+ENSG00000257046_049	chr12	dexseq_prepare_annotation2.py	exon	21245447	21245679	.	+	.	ENST00000545916__exon_number_049__gene_id_ENSG00000257062+ENSG00000111700+ENSG00000134538+ENSG00000205754+ENSG00000257046		ENSG00000257062.ENSG00000111700.ENSG00000134538.ENSG00000205754.ENSG00000257046.48	2.00150658835044	20.7003792386348	3.69644005248992e-49	9.9959366594039e-47
ENSG00000100453.3	ENSG00000100453	ENSG00000100453_004	chr14	dexseq_prepare_annotation2.py	exon	25100370	25100420	.	-	.	ENST00000382540+ENST00000532263+ENST00000382542+ENST00000216341+ENST00000530830+ENST00000554242+ENST00000415355__exon_number_004__gene_id_ENSG00000100453	GZMB	ENSG00000100453.3	-4.0838407834106	-39.4301778042408	4.14838784738527e-49	1.11958827028878e-46
ENSG00000080822.ENSG00000080819.40	ENSG00000080822+ENSG00000080819	ENSG00000080822+ENSG00000080819_041	chr3	dexseq_prepare_annotation2.py	exon	98240282	98240286	.	-	.	ENST00000341181+ENST00000514537+ENST00000506575+ENST00000437922+ENST00000508503+ENST00000394185+ENST00000394180+ENST00000394181+ENST00000503799+ENST00000512147+ENST00000508071+ENST00000503004+ENST00000513287+ENST00000512905+ENST00000507874+ENST00000513988+ENST00000502980+ENST00000507944+ENST00000510541+ENST00000507411__exon_number_041__gene_id_ENSG00000080822+ENSG00000080819		ENSG00000080822.ENSG00000080819.40	0.886741870677183	19.3366694402018	4.16072469270988e-49	1.12069859647987e-46
ENSG00000175216.30	ENSG00000175216	ENSG00000175216_031	chr11	dexseq_prepare_annotation2.py	exon	46786681	46786806	.	-	.	ENST00000312055+ENST00000533413+ENST00000529230+ENST00000415402+ENST00000354558+ENST00000526943__exon_number_031__gene_id_ENSG00000175216	CKAP5	ENSG00000175216.30	-1.14214698001362	-23.0856449341887	4.41931463356003e-49	1.1880024261088e-46
ENSG00000135636.31	ENSG00000135636	ENSG00000135636_032	chr2	dexseq_prepare_annotation2.py	exon	71797729	71797871	.	+	.	ENST00000409582+ENST00000410041+ENST00000409651+ENST00000394120+ENST00000409762+ENST00000461565+ENST00000258104+ENST00000413539+ENST00000409366+ENST00000410020+ENST00000409744+ENST00000429174__exon_number_032__gene_id_ENSG00000135636	DYSF	ENSG00000135636.31	1.90896045082121	20.1874512492262	4.59670855403818e-49	1.23325709103735e-46
ENSG00000257062.ENSG00000111700.ENSG00000134538.ENSG00000205754.ENSG00000257046.52	ENSG00000257062+ENSG00000111700+ENSG00000134538+ENSG00000205754+ENSG00000257046	ENSG00000257062+ENSG00000111700+ENSG00000134538+ENSG00000205754+ENSG00000257046_053	chr12	dexseq_prepare_annotation2.py	exon	21284057	21284135	.	+	.	ENST00000590779+ENST00000592513+ENST00000593147+ENST00000585342__exon_number_053__gene_id_ENSG00000257062+ENSG00000111700+ENSG00000134538+ENSG00000205754+ENSG00000257046		ENSG00000257062.ENSG00000111700.ENSG00000134538.ENSG00000205754.ENSG00000257046.52	1.95977193655609	20.6539915480586	4.89864939458882e-49	1.31168314987682e-46
ENSG00000174233	ENSG00000174233	ENSG00000174233_001	chr12	dexseq_prepare_annotation2.py	exon	49159975	49159976	.	-	.	ENST00000357869__exon_number_001__gene_id_ENSG00000174233	ADCY6	ENSG00000174233	1.76431592874402	21.6267736717796	5.86003267342597e-49	1.5660305355423e-46
ENSG00000266967.ENSG00000267060.ENSG00000108825.27	ENSG00000266967+ENSG00000267060+ENSG00000108825	ENSG00000266967+ENSG00000267060+ENSG00000108825_028	chr17	dexseq_prepare_annotation2.py	exon	41107947	41107963	.	-	.	ENST00000491665+ENST00000591096+ENST00000421990+ENST00000441280+ENST00000486664+ENST00000450475+ENST00000423601+ENST00000591910+ENST00000430739+ENST00000409399+ENST00000409103+ENST00000478040+ENST00000427569+ENST00000360221__exon_number_028__gene_id_ENSG00000266967+ENSG00000267060+ENSG00000108825		ENSG00000266967.ENSG00000267060.ENSG00000108825.27	-2.33569331882873	-19.995805256528	6.32834194593848e-49	1.68787158609755e-46
ENSG00000144426.ENSG00000204196.52	ENSG00000144426+ENSG00000204196	ENSG00000144426+ENSG00000204196_053	chr2	dexseq_prepare_annotation2.py	exon	204037452	204037576	.	+	.	ENST00000449802+ENST00000414576__exon_number_053__gene_id_ENSG00000144426+ENSG00000204196		ENSG00000144426.ENSG00000204196.52	-3.3768343941069	-20.4140131587893	7.66701074628697e-49	2.04092232154872e-46
ENSG00000166689.37	ENSG00000166689	ENSG00000166689_038	chr11	dexseq_prepare_annotation2.py	exon	16824843	16825080	.	-	.	ENST00000531079__exon_number_038__gene_id_ENSG00000166689	PLEKHA7	ENSG00000166689.37	2.14251034323824	19.8115664065671	8.79140633119364e-49	2.33566930154199e-46
ENSG00000010438.1	ENSG00000010438	ENSG00000010438_002	chr9	dexseq_prepare_annotation2.py	exon	33750677	33750687	.	+	.	ENST00000361005+ENST00000468152__exon_number_002__gene_id_ENSG00000010438	PRSS3	ENSG00000010438.1	-1.56529087959242	-30.3455350729629	9.32647915028458e-49	2.4730048567132e-46
ENSG00000134138.39	ENSG00000134138	ENSG00000134138_040	chr15	dexseq_prepare_annotation2.py	exon	37358498	37358738	.	-	.	ENST00000606653__exon_number_040__gene_id_ENSG00000134138	MEIS2	ENSG00000134138.39	-1.12223479360912	-20.0594730542087	1.04555955885863e-48	2.76701754166914e-46
ENSG00000254615.ENSG00000164830.3	ENSG00000254615+ENSG00000164830	ENSG00000254615+ENSG00000164830_004	chr8	dexseq_prepare_annotation2.py	exon	107283933	107284033	.	+	.	ENST00000577661__exon_number_004__gene_id_ENSG00000254615+ENSG00000164830		ENSG00000254615.ENSG00000164830.3	2.08516647627937	20.8838190732381	1.08372573564049e-48	2.86246410778904e-46
ENSG00000188897.69	ENSG00000188897	ENSG00000188897_070	chr16	dexseq_prepare_annotation2.py	exon	11582565	11582723	.	-	.	ENST00000344649+ENST00000598234+ENST00000595170__exon_number_070__gene_id_ENSG00000188897	CTD-3088G3.8	ENSG00000188897.69	-2.36459121410984	-23.2373814548729	1.10121455168626e-48	2.90303159919581e-46
ENSG00000143702.20	ENSG00000143702	ENSG00000143702_021	chr1	dexseq_prepare_annotation2.py	exon	243299445	243299533	.	-	.	ENST00000490813+ENST00000336415+ENST00000468697+ENST00000413359+ENST00000468254+ENST00000481987+ENST00000439296+ENST00000366543+ENST00000366542+ENST00000464936+ENST00000366544__exon_number_021__gene_id_ENSG00000143702	CEP170	ENSG00000143702.20	1.61380913543644	20.0485889247535	1.12134855289536e-48	2.95040225813156e-46
ENSG00000238542.ENSG00000163492.ENSG00000155657.7	ENSG00000238542+ENSG00000163492+ENSG00000155657	ENSG00000238542+ENSG00000163492+ENSG00000155657_008	chr2	dexseq_prepare_annotation2.py	exon	179401665	179401970	.	-	.	ENST00000591111+ENST00000342992+ENST00000342175+ENST00000460472+ENST00000359218+ENST00000589042__exon_number_008__gene_id_ENSG00000238542+ENSG00000163492+ENSG00000155657		ENSG00000238542.ENSG00000163492.ENSG00000155657.7	-1.19866034980144	-16.6955250765184	1.13517364129722e-48	2.98102285009019e-46
ENSG00000223501.41	ENSG00000223501	ENSG00000223501_042	chr6	dexseq_prepare_annotation2.py	exon	33239555	33239653	.	-	.	ENST00000464425+ENST00000482399+ENST00000445902__exon_number_042__gene_id_ENSG00000223501	VPS52	ENSG00000223501.41	-0.989084147825425	-20.8680885111158	1.18816999084586e-48	3.114193546007e-46
ENSG00000164113.15	ENSG00000164113	ENSG00000164113_016	chr4	dexseq_prepare_annotation2.py	exon	123304954	123305061	.	+	.	ENST00000492454+ENST00000439307+ENST00000446706+ENST00000296513+ENST00000388725+ENST00000388724__exon_number_016__gene_id_ENSG00000164113	ADAD1	ENSG00000164113.15	-1.85966442757705	-25.4615428848536	1.19164997400449e-48	3.11731973621919e-46
ENSG00000238542.ENSG00000163492.ENSG00000155657.4	ENSG00000238542+ENSG00000163492+ENSG00000155657	ENSG00000238542+ENSG00000163492+ENSG00000155657_005	chr2	dexseq_prepare_annotation2.py	exon	179394687	179394843	.	-	.	ENST00000591111+ENST00000342992+ENST00000342175+ENST00000460472+ENST00000359218+ENST00000589042__exon_number_005__gene_id_ENSG00000238542+ENSG00000163492+ENSG00000155657		ENSG00000238542.ENSG00000163492.ENSG00000155657.4	-1.10601199142138	-16.6875692266721	1.23106965309922e-48	3.21427098008044e-46
ENSG00000156261.5	ENSG00000156261	ENSG00000156261_006	chr21	dexseq_prepare_annotation2.py	exon	30433574	30433697	.	-	.	ENST00000432178+ENST00000470450+ENST00000286788+ENST00000542732+ENST00000540844+ENST00000496121__exon_number_006__gene_id_ENSG00000156261	CCT8	ENSG00000156261.5	3.64048477370723	31.4432617917648	1.27374608565162e-48	3.31933846091072e-46
ENSG00000063438.ENSG00000249915.41	ENSG00000063438+ENSG00000249915	ENSG00000063438+ENSG00000249915_042	chr5	dexseq_prepare_annotation2.py	exon	422844	422875	.	+	.	ENST00000506456+ENST00000316418+ENST00000514523+ENST00000505113+ENST00000510400+ENST00000510910+ENST00000512529__exon_number_042__gene_id_ENSG00000063438+ENSG00000249915		ENSG00000063438.ENSG00000249915.41	1.47064085331513	20.6633460373009	1.33556407477796e-48	3.47379196335187e-46
ENSG00000005810.12	ENSG00000005810	ENSG00000005810_013	chr13	dexseq_prepare_annotation2.py	exon	77638750	77638869	.	-	.	ENST00000407578+ENST00000357337+ENST00000544440+ENST00000429715__exon_number_013__gene_id_ENSG00000005810	MYCBP2	ENSG00000005810.12	-1.51972580638132	-19.0706875792852	1.35894798399442e-48	3.52788073589652e-46
ENSG00000153048.22	ENSG00000153048	ENSG00000153048_023	chr16	dexseq_prepare_annotation2.py	exon	8955571	8955630	.	-	.	ENST00000567626+ENST00000569398+ENST00000568968__exon_number_023__gene_id_ENSG00000153048	CARHSP1	ENSG00000153048.22	2.58984288372983	24.893459732263	1.36181868063199e-48	3.52861200799802e-46
ENSG00000113575.ENSG00000272772.ENSG00000113558.ENSG00000273345.ENSG00000006837.2	ENSG00000113575+ENSG00000272772+ENSG00000113558+ENSG00000273345+ENSG00000006837	ENSG00000113575+ENSG00000272772+ENSG00000113558+ENSG00000273345+ENSG00000006837_003	chr5	dexseq_prepare_annotation2.py	exon	133493083	133493164	.	-	.	ENST00000522552+ENST00000353411+ENST00000521216__exon_number_003__gene_id_ENSG00000113575+ENSG00000272772+ENSG00000113558+ENSG00000273345+ENSG00000006837		ENSG00000113575.ENSG00000272772.ENSG00000113558.ENSG00000273345.ENSG00000006837.2	-2.26122131644253	-17.1660030806089	1.3801806022247e-48	3.56940369332845e-46
ENSG00000153048.18	ENSG00000153048	ENSG00000153048_019	chr16	dexseq_prepare_annotation2.py	exon	8953962	8954075	.	-	.	ENST00000569398+ENST00000569572+ENST00000565287+ENST00000567626__exon_number_019__gene_id_ENSG00000153048	CARHSP1	ENSG00000153048.18	2.44932730208361	24.824064734194	1.79334089975859e-48	4.62912912708141e-46
ENSG00000257062.ENSG00000111700.ENSG00000134538.ENSG00000205754.ENSG00000257046.22	ENSG00000257062+ENSG00000111700+ENSG00000134538+ENSG00000205754+ENSG00000257046	ENSG00000257062+ENSG00000111700+ENSG00000134538+ENSG00000205754+ENSG00000257046_023	chr12	dexseq_prepare_annotation2.py	exon	21054284	21054401	.	+	.	ENST00000261196+ENST00000381545+ENST00000553473+ENST00000544370+ENST00000540229__exon_number_023__gene_id_ENSG00000257062+ENSG00000111700+ENSG00000134538+ENSG00000205754+ENSG00000257046		ENSG00000257062.ENSG00000111700.ENSG00000134538.ENSG00000205754.ENSG00000257046.22	-0.839369791699573	-20.4397925865905	1.80409669491782e-48	4.64808973050548e-46
ENSG00000079785.24	ENSG00000079785	ENSG00000079785_025	chr2	dexseq_prepare_annotation2.py	exon	15761241	15761511	.	+	.	ENST00000459706__exon_number_025__gene_id_ENSG00000079785	DDX1	ENSG00000079785.24	-1.93227700833704	-25.3412112209915	1.88120705163633e-48	4.83761266946452e-46
ENSG00000103343.ENSG00000103351.ENSG00000263212.ENSG00000262621.ENSG00000122390.9	ENSG00000103343+ENSG00000103351+ENSG00000263212+ENSG00000262621+ENSG00000122390	ENSG00000103343+ENSG00000103351+ENSG00000263212+ENSG00000262621+ENSG00000122390_010	chr16	dexseq_prepare_annotation2.py	exon	3454426	3454648	.	+	.	ENST00000572544+ENST00000571936+ENST00000575752+ENST00000344823+ENST00000575785+ENST00000268655__exon_number_010__gene_id_ENSG00000103343+ENSG00000103351+ENSG00000263212+ENSG00000262621+ENSG00000122390		ENSG00000103343.ENSG00000103351.ENSG00000263212.ENSG00000262621.ENSG00000122390.9	1.23445611288773	17.5336464120111	1.98168512368206e-48	5.08639979052496e-46
ENSG00000103657.67	ENSG00000103657	ENSG00000103657_068	chr15	dexseq_prepare_annotation2.py	exon	63986511	63986748	.	-	.	ENST00000443617__exon_number_068__gene_id_ENSG00000103657	HERC1	ENSG00000103657.67	1.48260333617123	19.3154911941341	2.19824241140939e-48	5.63163260781595e-46
ENSG00000048740.17	ENSG00000048740	ENSG00000048740_018	chr10	dexseq_prepare_annotation2.py	exon	11356102	11356221	.	+	.	ENST00000542579+ENST00000609870+ENST00000417956+ENST00000399850+ENST00000608830+ENST00000379261+ENST00000537122+ENST00000315874+ENST00000450189+ENST00000354897+ENST00000427450+ENST00000609692+ENST00000416382+ENST00000354440__exon_number_018__gene_id_ENSG00000048740	CELF2	ENSG00000048740.17	-4.02242863186165	-31.2051843897469	2.31117011514638e-48	5.90983109443771e-46
ENSG00000120705.14	ENSG00000120705	ENSG00000120705_015	chr5	dexseq_prepare_annotation2.py	exon	137849340	137849395	.	-	.	ENST00000503183+ENST00000507939+ENST00000503014+ENST00000499810+ENST00000506345+ENST00000360541+ENST00000512198+ENST00000572514__exon_number_015__gene_id_ENSG00000120705	ETF1	ENSG00000120705.14	-5.6167520176092	-22.7328983051431	2.36396802785277e-48	6.033519296856e-46
ENSG00000114416.4	ENSG00000114416	ENSG00000114416_005	chr3	dexseq_prepare_annotation2.py	exon	180630270	180630278	.	+	.	ENST00000357559+ENST00000305586__exon_number_005__gene_id_ENSG00000114416	FXR1	ENSG00000114416.4	-2.62658728237357	-18.8784139852711	2.75664135520456e-48	7.0225824968886e-46
ENSG00000257062.ENSG00000111700.ENSG00000134538.ENSG00000205754.ENSG00000257046.47	ENSG00000257062+ENSG00000111700+ENSG00000134538+ENSG00000205754+ENSG00000257046	ENSG00000257062+ENSG00000111700+ENSG00000134538+ENSG00000205754+ENSG00000257046_048	chr12	dexseq_prepare_annotation2.py	exon	21243041	21243179	.	+	.	ENST00000540229+ENST00000381541__exon_number_048__gene_id_ENSG00000257062+ENSG00000111700+ENSG00000134538+ENSG00000205754+ENSG00000257046		ENSG00000257062.ENSG00000111700.ENSG00000134538.ENSG00000205754.ENSG00000257046.47	2.01754376702333	20.3621402214566	2.89812406682863e-48	7.35636224537356e-46
ENSG00000241015.ENSG00000160336.5	ENSG00000241015+ENSG00000160336	ENSG00000241015+ENSG00000160336_006	chr19	dexseq_prepare_annotation2.py	exon	53945861	53947923	.	+	.	ENST00000424846__exon_number_006__gene_id_ENSG00000241015+ENSG00000160336		ENSG00000241015.ENSG00000160336.5	-1.76226176714205	-26.4506281584327	2.89845810888798e-48	7.35636224537356e-46
ENSG00000188897.31	ENSG00000188897	ENSG00000188897_032	chr16	dexseq_prepare_annotation2.py	exon	11501056	11501193	.	-	.	ENST00000598234__exon_number_032__gene_id_ENSG00000188897	CTD-3088G3.8	ENSG00000188897.31	1.09003947066678	23.015042915765	3.07393292703876e-48	7.78722056676517e-46
ENSG00000158286.19	ENSG00000158286	ENSG00000158286_020	chr1	dexseq_prepare_annotation2.py	exon	6270930	6270960	.	+	.	ENST00000485539+ENST00000377939__exon_number_020__gene_id_ENSG00000158286	RNF207	ENSG00000158286.19	5.26272497266202	22.0720494204959	3.15351337343987e-48	7.9740008291812e-46
ENSG00000145362.87	ENSG00000145362	ENSG00000145362_088	chr4	dexseq_prepare_annotation2.py	exon	114302613	114302627	.	+	.	ENST00000357077+ENST00000514167+ENST00000509550+ENST00000506722+ENST00000394537+ENST00000505342+ENST00000506344+ENST00000264366+ENST00000514960+ENST00000510275__exon_number_088__gene_id_ENSG00000145362	ANK2	ENSG00000145362.87	1.5437454783543	18.9532341856093	3.17891149001888e-48	8.02333712588246e-46
ENSG00000187736.ENSG00000213901.50	ENSG00000187736+ENSG00000213901	ENSG00000187736+ENSG00000213901_051	chr2	dexseq_prepare_annotation2.py	exon	220033142	220033358	.	-	.	ENST00000497918+ENST00000318673__exon_number_051__gene_id_ENSG00000187736+ENSG00000213901		ENSG00000187736.ENSG00000213901.50	1.48648943380265	19.1491769296992	3.30505467723795e-48	8.32629412329232e-46
ENSG00000175061.57	ENSG00000175061	ENSG00000175061_058	chr17	dexseq_prepare_annotation2.py	exon	16364207	16364559	.	+	.	ENST00000581361__exon_number_058__gene_id_ENSG00000175061	FAM211A-AS1	ENSG00000175061.57	-1.41867370275744	-20.6885716103201	3.40283543754064e-48	8.55681268364001e-46
ENSG00000013441.26	ENSG00000013441	ENSG00000013441_027	chr2	dexseq_prepare_annotation2.py	exon	201724939	201725687	.	-	.	ENST00000473565+ENST00000461981__exon_number_027__gene_id_ENSG00000013441	CLK1	ENSG00000013441.26	-3.22776085426419	-25.182537313804	3.44287621161252e-48	8.64155588642897e-46
ENSG00000050438.24	ENSG00000050438	ENSG00000050438_025	chr12	dexseq_prepare_annotation2.py	exon	51851228	51851323	.	+	.	ENST00000514353+ENST00000319957+ENST00000547697+ENST00000535225+ENST00000453097+ENST00000551071+ENST00000604314+ENST00000394856+ENST00000358657__exon_number_025__gene_id_ENSG00000050438	SLC4A8	ENSG00000050438.24	-3.79240935494727	-27.1143904550283	3.46738372265833e-48	8.68707099868656e-46
ENSG00000148218.11	ENSG00000148218	ENSG00000148218_012	chr9	dexseq_prepare_annotation2.py	exon	116152957	116153077	.	-	.	ENST00000468504+ENST00000464749__exon_number_012__gene_id_ENSG00000148218	ALAD	ENSG00000148218.11	-1.78039650366526	-22.6505229136897	3.50484658480985e-48	8.76481744471383e-46
ENSG00000148343.32	ENSG00000148343	ENSG00000148343_033	chr9	dexseq_prepare_annotation2.py	exon	131830294	131830297	.	+	.	ENST00000414342__exon_number_033__gene_id_ENSG00000148343	FAM73B	ENSG00000148343.32	-2.29121680068514	-20.8743074104873	3.54364731481415e-48	8.84561867821702e-46
ENSG00000146648.37	ENSG00000146648	ENSG00000146648_038	chr7	dexseq_prepare_annotation2.py	exon	55260459	55260503	.	+	.	ENST00000455089+ENST00000275493+ENST00000454757__exon_number_038__gene_id_ENSG00000146648	EGFR	ENSG00000146648.37	2.70784215886356	22.9726552953761	3.7409568847024e-48	9.32106939177074e-46
ENSG00000085872.ENSG00000105085.ENSG00000269578.ENSG00000214046.ENSG00000127526.ENSG00000269058.ENSG00000141979.ENSG00000268790.94	ENSG00000085872+ENSG00000105085+ENSG00000269578+ENSG00000214046+ENSG00000127526+ENSG00000269058+ENSG00000141979+ENSG00000268790	ENSG00000085872+ENSG00000105085+ENSG00000269578+ENSG00000214046+ENSG00000127526+ENSG00000269058+ENSG00000141979+ENSG00000268790_095	chr19	dexseq_prepare_annotation2.py	exon	16698215	16698412	.	-	.	ENST00000593779+ENST00000598492__exon_number_095__gene_id_ENSG00000085872+ENSG00000105085+ENSG00000269578+ENSG00000214046+ENSG00000127526+ENSG00000269058+ENSG00000141979+ENSG00000268790		ENSG00000085872.ENSG00000105085.ENSG00000269578.ENSG00000214046.ENSG00000127526.ENSG00000269058.ENSG00000141979.ENSG00000268790.94	1.16970394403209	17.7914245714794	3.78393036076557e-48	9.41093862645002e-46
ENSG00000140992.28	ENSG00000140992	ENSG00000140992_029	chr16	dexseq_prepare_annotation2.py	exon	2615616	2615698	.	+	.	ENST00000464702+ENST00000354836+ENST00000389224+ENST00000342085+ENST00000471311+ENST00000441549+ENST00000491073__exon_number_029__gene_id_ENSG00000140992	PDPK1	ENSG00000140992.28	-5.38132102107817	-26.3590789002031	3.98004942500202e-48	9.88067206252051e-46
ENSG00000213398.ENSG00000124067.ENSG00000267660.71	ENSG00000213398+ENSG00000124067+ENSG00000267660	ENSG00000213398+ENSG00000124067+ENSG00000267660_072	chr16	dexseq_prepare_annotation2.py	exon	67985371	67985437	.	-	.	ENST00000574665__exon_number_072__gene_id_ENSG00000213398+ENSG00000124067+ENSG00000267660		ENSG00000213398.ENSG00000124067.ENSG00000267660.71	-5.11251454733286	-20.3054903877305	4.09729803807177e-48	1.01532535309978e-45
ENSG00000215298.ENSG00000147454.20	ENSG00000215298+ENSG00000147454	ENSG00000215298+ENSG00000147454_021	chr8	dexseq_prepare_annotation2.py	exon	23424479	23425771	.	+	.	ENST00000523883+ENST00000520654+ENST00000518881__exon_number_021__gene_id_ENSG00000215298+ENSG00000147454		ENSG00000215298.ENSG00000147454.20	-5.04679588365185	-26.3382416424826	4.27842873417353e-48	1.05828604181121e-45
ENSG00000119403.33	ENSG00000119403	ENSG00000119403_034	chr9	dexseq_prepare_annotation2.py	exon	123632721	123632764	.	-	.	ENST00000436309+ENST00000312189+ENST00000373896__exon_number_034__gene_id_ENSG00000119403	PHF19	ENSG00000119403.33	-1.46202225161554	-21.4856797464649	4.52230146794328e-48	1.11658244867559e-45
ENSG00000077549.17	ENSG00000077549	ENSG00000077549_018	chr1	dexseq_prepare_annotation2.py	exon	19712215	19712291	.	-	.	ENST00000457768__exon_number_018__gene_id_ENSG00000077549	CAPZB	ENSG00000077549.17	2.14879130691394	23.6849986925051	4.60234598746289e-48	1.13429102951771e-45
ENSG00000173818.62	ENSG00000173818	ENSG00000173818_063	chr17	dexseq_prepare_annotation2.py	exon	78411883	78411886	.	+	.	ENST00000518907+ENST00000517795__exon_number_063__gene_id_ENSG00000173818	ENDOV	ENSG00000173818.62	2.28809893604923	24.5858528686367	4.63194316669287e-48	1.13952490627239e-45
ENSG00000119650.ENSG00000119685.ENSG00000119686.142	ENSG00000119650+ENSG00000119685+ENSG00000119686	ENSG00000119650+ENSG00000119685+ENSG00000119686_143	chr14	dexseq_prepare_annotation2.py	exon	76550106	76550416	.	+	.	ENST00000542766+ENST00000555305__exon_number_143__gene_id_ENSG00000119650+ENSG00000119685+ENSG00000119686		ENSG00000119650.ENSG00000119685.ENSG00000119686.142	3.30590405175368	19.2062763413219	4.70181074392893e-48	1.15462917101182e-45
ENSG00000266967.ENSG00000267060.ENSG00000108825.16	ENSG00000266967+ENSG00000267060+ENSG00000108825	ENSG00000266967+ENSG00000267060+ENSG00000108825_017	chr17	dexseq_prepare_annotation2.py	exon	41107242	41107278	.	-	.	ENST00000474578+ENST00000483535+ENST00000486493+ENST00000486664__exon_number_017__gene_id_ENSG00000266967+ENSG00000267060+ENSG00000108825		ENSG00000266967.ENSG00000267060.ENSG00000108825.16	-2.32236905195852	-19.6824061157874	4.92341827814832e-48	1.20687504310322e-45
ENSG00000257062.ENSG00000111700.ENSG00000134538.ENSG00000205754.ENSG00000257046.18	ENSG00000257062+ENSG00000111700+ENSG00000134538+ENSG00000205754+ENSG00000257046	ENSG00000257062+ENSG00000111700+ENSG00000134538+ENSG00000205754+ENSG00000257046_019	chr12	dexseq_prepare_annotation2.py	exon	21032370	21032565	.	+	.	ENST00000261196+ENST00000381545+ENST00000553473+ENST00000544370+ENST00000540229__exon_number_019__gene_id_ENSG00000257062+ENSG00000111700+ENSG00000134538+ENSG00000205754+ENSG00000257046		ENSG00000257062.ENSG00000111700.ENSG00000134538.ENSG00000205754.ENSG00000257046.18	-0.797305674208708	-20.2721972589501	5.02290983978413e-48	1.2290528328256e-45
ENSG00000177189.24	ENSG00000177189	ENSG00000177189_025	chrX	dexseq_prepare_annotation2.py	exon	20211638	20211711	.	-	.	ENST00000492128+ENST00000540702+ENST00000379565+ENST00000379548+ENST00000457145+ENST00000544447__exon_number_025__gene_id_ENSG00000177189	RPS6KA3	ENSG00000177189.24	-2.00352661051143	-20.8046365434756	5.29093387245287e-48	1.29231533932678e-45
ENSG00000125633.6	ENSG00000125633	ENSG00000125633_007	chr2	dexseq_prepare_annotation2.py	exon	118693156	118693414	.	-	.	ENST00000474546__exon_number_007__gene_id_ENSG00000125633	CCDC93	ENSG00000125633.6	-1.36003221308439	-21.9697216487646	5.30445773390215e-48	1.29330081121465e-45
ENSG00000147996	ENSG00000147996	ENSG00000147996_001	chr9	dexseq_prepare_annotation2.py	exon	70432004	70432050	.	-	.	ENST00000382405__exon_number_001__gene_id_ENSG00000147996	CBWD5	ENSG00000147996	1.4976767355552	20.799642566974	5.44528455343169e-48	1.32526557563627e-45
ENSG00000010322.41	ENSG00000010322	ENSG00000010322_042	chr3	dexseq_prepare_annotation2.py	exon	52521670	52522621	.	+	.	ENST00000479054+ENST00000489895+ENST00000345716__exon_number_042__gene_id_ENSG00000010322	NISCH	ENSG00000010322.41	-2.13292876891618	-21.4346979113449	5.9451490154563e-48	1.44434269093506e-45
ENSG00000147889.2	ENSG00000147889	ENSG00000147889_003	chr9	dexseq_prepare_annotation2.py	exon	21967990	21967994	.	-	.	ENST00000304494+ENST00000361570+ENST00000579755+ENST00000579122__exon_number_003__gene_id_ENSG00000147889	CDKN2A	ENSG00000147889.2	-2.59446083297253	-25.5982199846837	6.21126089618428e-48	1.50455900337282e-45
ENSG00000140443.38	ENSG00000140443	ENSG00000140443_039	chr15	dexseq_prepare_annotation2.py	exon	99467105	99467110	.	+	.	ENST00000561049+ENST00000558762+ENST00000560343+ENST00000268035__exon_number_039__gene_id_ENSG00000140443	IGF1R	ENSG00000140443.38	-1.22733062365056	-20.077519868653	6.21508759794337e-48	1.50455900337282e-45
ENSG00000013441.20	ENSG00000013441	ENSG00000013441_021	chr2	dexseq_prepare_annotation2.py	exon	201722441	201722607	.	-	.	ENST00000409769+ENST00000321356+ENST00000473565+ENST00000409403+ENST00000461981+ENST00000434813+ENST00000432425__exon_number_021__gene_id_ENSG00000013441	CLK1	ENSG00000013441.20	-3.09088743330857	-25.0186386236929	6.44567201356388e-48	1.55708333780291e-45
ENSG00000167543.7	ENSG00000167543	ENSG00000167543_008	chr17	dexseq_prepare_annotation2.py	exon	27895074	27895078	.	+	.	ENST00000578749+ENST00000582829+ENST00000580183__exon_number_008__gene_id_ENSG00000167543	TP53I13	ENSG00000167543.7	-5.20349845510877	-25.5877066385332	6.45490627372586e-48	1.55708333780291e-45
ENSG00000180448	ENSG00000180448	ENSG00000180448_001	chr19	dexseq_prepare_annotation2.py	exon	1065922	1066162	.	+	.	ENST00000539243__exon_number_001__gene_id_ENSG00000180448	HMHA1	ENSG00000180448	-3.96404101507003	-20.9614114520125	6.87996118986959e-48	1.65668493019383e-45
ENSG00000175287.ENSG00000095319.ENSG00000251184.96	ENSG00000175287+ENSG00000095319+ENSG00000251184	ENSG00000175287+ENSG00000095319+ENSG00000251184_097	chr9	dexseq_prepare_annotation2.py	exon	131764163	131764170	.	+	.	ENST00000477069+ENST00000372577+ENST00000487952__exon_number_097__gene_id_ENSG00000175287+ENSG00000095319+ENSG00000251184		ENSG00000175287.ENSG00000095319.ENSG00000251184.96	-8.05971825186112	-21.3921158249547	7.47310865541419e-48	1.79634025549155e-45
ENSG00000148343.5	ENSG00000148343	ENSG00000148343_006	chr9	dexseq_prepare_annotation2.py	exon	131799274	131799295	.	+	.	ENST00000406926+ENST00000358369+ENST00000450073+ENST00000277475__exon_number_006__gene_id_ENSG00000148343	FAM73B	ENSG00000148343.5	1.39789453065018	20.7420486215584	7.58824764886936e-48	1.82080536718258e-45
ENSG00000196504.25	ENSG00000196504	ENSG00000196504_026	chr2	dexseq_prepare_annotation2.py	exon	153532913	153532918	.	-	.	ENST00000493468__exon_number_026__gene_id_ENSG00000196504	PRPF40A	ENSG00000196504.25	-2.94157583270812	-23.9743376911028	8.29673611588559e-48	1.9873088905207e-45
ENSG00000112282.55	ENSG00000112282	ENSG00000112282_056	chr6	dexseq_prepare_annotation2.py	exon	131949346	131949363	.	-	.	ENST00000368068+ENST00000403834+ENST00000368060+ENST00000540546__exon_number_056__gene_id_ENSG00000112282	MED23	ENSG00000112282.55	-8.26794604684855	-21.6122095713559	8.5681015891792e-48	2.04870824875862e-45
ENSG00000005801.ENSG00000263365.1	ENSG00000005801+ENSG00000263365	ENSG00000005801+ENSG00000263365_002	chr11	dexseq_prepare_annotation2.py	exon	3379157	3379995	.	-	.	ENST00000354599__exon_number_002__gene_id_ENSG00000005801+ENSG00000263365		ENSG00000005801.ENSG00000263365.1	2.30805162609489	28.4983757895363	9.01962112323067e-48	2.15289352386577e-45
ENSG00000085872.ENSG00000105085.ENSG00000269578.ENSG00000214046.ENSG00000127526.ENSG00000269058.ENSG00000141979.ENSG00000268790.8	ENSG00000085872+ENSG00000105085+ENSG00000269578+ENSG00000214046+ENSG00000127526+ENSG00000269058+ENSG00000141979+ENSG00000268790	ENSG00000085872+ENSG00000105085+ENSG00000269578+ENSG00000214046+ENSG00000127526+ENSG00000269058+ENSG00000141979+ENSG00000268790_009	chr19	dexseq_prepare_annotation2.py	exon	16594780	16594924	.	-	.	ENST00000269881+ENST00000600762+ENST00000602234__exon_number_009__gene_id_ENSG00000085872+ENSG00000105085+ENSG00000269578+ENSG00000214046+ENSG00000127526+ENSG00000269058+ENSG00000141979+ENSG00000268790		ENSG00000085872.ENSG00000105085.ENSG00000269578.ENSG00000214046.ENSG00000127526.ENSG00000269058.ENSG00000141979.ENSG00000268790.8	-3.68458204775563	-17.6871973771725	9.13749274275677e-48	2.17721531625141e-45
ENSG00000118308.64	ENSG00000118308	ENSG00000118308_065	chr12	dexseq_prepare_annotation2.py	exon	25260868	25260923	.	+	.	ENST00000549437+ENST00000536173+ENST00000361433+ENST00000547044+ENST00000555877+ENST00000548766+ENST00000354454__exon_number_065__gene_id_ENSG00000118308	LRMP	ENSG00000118308.64	3.38970761961293	18.7974638083833	9.8314165722903e-48	2.33847020500976e-45
ENSG00000166233.ENSG00000207690.3	ENSG00000166233+ENSG00000207690	ENSG00000166233+ENSG00000207690_004	chr15	dexseq_prepare_annotation2.py	exon	72767277	72767355	.	+	.	ENST00000564062+ENST00000567762+ENST00000379887+ENST00000570085__exon_number_004__gene_id_ENSG00000166233+ENSG00000207690		ENSG00000166233.ENSG00000207690.3	1.33230916546624	23.1142137292448	1.01695639973885e-47	2.41133749552561e-45
ENSG00000063438.ENSG00000249915.40	ENSG00000063438+ENSG00000249915	ENSG00000063438+ENSG00000249915_041	chr5	dexseq_prepare_annotation2.py	exon	422492	422843	.	+	.	ENST00000510910__exon_number_041__gene_id_ENSG00000063438+ENSG00000249915		ENSG00000063438.ENSG00000249915.40	1.12444744860405	20.3246835047749	1.01731507346523e-47	2.41133749552561e-45
ENSG00000187736.ENSG00000213901.56	ENSG00000187736+ENSG00000213901	ENSG00000187736+ENSG00000213901_057	chr2	dexseq_prepare_annotation2.py	exon	220033751	220033824	.	-	.	ENST00000414999+ENST00000421779+ENST00000396775+ENST00000318673+ENST00000455516+ENST00000295738+ENST00000465580+ENST00000409878+ENST00000430764+ENST00000409370+ENST00000497918+ENST00000498327__exon_number_057__gene_id_ENSG00000187736+ENSG00000213901		ENSG00000187736.ENSG00000213901.56	1.42512585776715	18.9679629702867	1.18928723447616e-47	2.81406832918794e-45
ENSG00000148700.5	ENSG00000148700	ENSG00000148700_006	chr10	dexseq_prepare_annotation2.py	exon	111767967	111767988	.	+	.	ENST00000484622+ENST00000459738+ENST00000356080+ENST00000277900+ENST00000487085__exon_number_006__gene_id_ENSG00000148700	ADD3	ENSG00000148700.5	1.71825532323779	20.4657680721861	1.26301957652472e-47	2.98335293108677e-45
ENSG00000149187.1	ENSG00000149187	ENSG00000149187_002	chr11	dexseq_prepare_annotation2.py	exon	47489836	47489944	.	-	.	ENST00000395290+ENST00000358597__exon_number_002__gene_id_ENSG00000149187	CELF1	ENSG00000149187.1	-1.84898853988623	-20.4602463860985	1.30484679039823e-47	3.07681970167744e-45
ENSG00000103343.ENSG00000103351.ENSG00000263212.ENSG00000262621.ENSG00000122390	ENSG00000103343+ENSG00000103351+ENSG00000263212+ENSG00000262621+ENSG00000122390	ENSG00000103343+ENSG00000103351+ENSG00000263212+ENSG00000262621+ENSG00000122390_001	chr16	dexseq_prepare_annotation2.py	exon	3415099	3415111	.	+	.	ENST00000576906__exon_number_001__gene_id_ENSG00000103343+ENSG00000103351+ENSG00000263212+ENSG00000262621+ENSG00000122390		ENSG00000103343.ENSG00000103351.ENSG00000263212.ENSG00000262621.ENSG00000122390	1.20258354923072	17.3113101995237	1.4256095772177e-47	3.35577168390595e-45
ENSG00000239306.ENSG00000173933.ENSG00000248643.ENSG00000258297.49	ENSG00000239306+ENSG00000173933+ENSG00000248643+ENSG00000258297	ENSG00000239306+ENSG00000173933+ENSG00000248643+ENSG00000258297_050	chr11	dexseq_prepare_annotation2.py	exon	66412105	66412214	.	+	.	ENST00000515838__exon_number_050__gene_id_ENSG00000239306+ENSG00000173933+ENSG00000248643+ENSG00000258297		ENSG00000239306.ENSG00000173933.ENSG00000248643.ENSG00000258297.49	-1.12649451910363	-19.7830329444039	1.54527692282949e-47	3.63118762700478e-45
ENSG00000212091.ENSG00000144061.25	ENSG00000212091+ENSG00000144061	ENSG00000212091+ENSG00000144061_026	chr2	dexseq_prepare_annotation2.py	exon	110920625	110920709	.	-	.	ENST00000355301+ENST00000496524+ENST00000393272+ENST00000417665+ENST00000445609+ENST00000461707+ENST00000316534__exon_number_026__gene_id_ENSG00000212091+ENSG00000144061		ENSG00000212091.ENSG00000144061.25	1.97188503756358	23.3936918290237	1.63109407418333e-47	3.82624911460574e-45
ENSG00000170004.35	ENSG00000170004	ENSG00000170004_036	chr17	dexseq_prepare_annotation2.py	exon	7804562	7804693	.	+	.	ENST00000380358+ENST00000330494+ENST00000358181__exon_number_036__gene_id_ENSG00000170004	CHD3	ENSG00000170004.35	-7.10321167823348	-18.3019217118552	1.68304664617203e-47	3.94133665807696e-45
ENSG00000158286.32	ENSG00000158286	ENSG00000158286_033	chr1	dexseq_prepare_annotation2.py	exon	6272794	6272797	.	+	.	ENST00000496676+ENST00000492476__exon_number_033__gene_id_ENSG00000158286	RNF207	ENSG00000158286.32	5.02549625101573	21.7428700046366	1.68794364913119e-47	3.94602428520392e-45
ENSG00000177542.2	ENSG00000177542	ENSG00000177542_003	chr11	dexseq_prepare_annotation2.py	exon	792142	792217	.	-	.	ENST00000320230+ENST00000531214__exon_number_003__gene_id_ENSG00000177542	SLC25A22	ENSG00000177542.2	1.25348431916298	21.2193148829515	1.89515550960098e-47	4.42285162182426e-45
ENSG00000125633.5	ENSG00000125633	ENSG00000125633_006	chr2	dexseq_prepare_annotation2.py	exon	118693074	118693155	.	-	.	ENST00000319432+ENST00000376300+ENST00000470650+ENST00000437999+ENST00000474546__exon_number_006__gene_id_ENSG00000125633	CCDC93	ENSG00000125633.5	-1.29830580990846	-21.7025369067822	2.07506955936315e-47	4.83445094674739e-45
ENSG00000240207.ENSG00000118855.54	ENSG00000240207+ENSG00000118855	ENSG00000240207+ENSG00000118855_055	chr3	dexseq_prepare_annotation2.py	exon	158540232	158540982	.	+	.	ENST00000465235__exon_number_055__gene_id_ENSG00000240207+ENSG00000118855		ENSG00000240207.ENSG00000118855.54	-2.80011746622529	-19.1010284187521	2.0985017511096e-47	4.88069967000391e-45
ENSG00000153048.31	ENSG00000153048	ENSG00000153048_032	chr16	dexseq_prepare_annotation2.py	exon	8962212	8962218	.	-	.	ENST00000396593+ENST00000561530__exon_number_032__gene_id_ENSG00000153048	CARHSP1	ENSG00000153048.31	-2.69158058824877	-24.2022264491017	2.16347298043596e-47	5.02323781004392e-45
ENSG00000268614.ENSG00000090674.ENSG00000032444.57	ENSG00000268614+ENSG00000090674+ENSG00000032444	ENSG00000268614+ENSG00000090674+ENSG00000032444_058	chr19	dexseq_prepare_annotation2.py	exon	7600675	7600818	.	+	.	ENST00000600737+ENST00000414982__exon_number_058__gene_id_ENSG00000268614+ENSG00000090674+ENSG00000032444		ENSG00000268614.ENSG00000090674.ENSG00000032444.57	-1.66401858792367	-21.4239016821618	2.30378129083931e-47	5.33991428046039e-45
ENSG00000138101.4	ENSG00000138101	ENSG00000138101_005	chr2	dexseq_prepare_annotation2.py	exon	25600131	25600152	.	-	.	ENST00000407661+ENST00000407186+ENST00000398951+ENST00000404103+ENST00000496972+ENST00000405222+ENST00000407038+ENST00000288642+ENST00000406818+ENST00000497476__exon_number_005__gene_id_ENSG00000138101	DTNB	ENSG00000138101.4	-1.80928305141746	-22.5756633671436	2.37890461495037e-47	5.50468026792558e-45
ENSG00000254634.ENSG00000183336.ENSG00000261740.27	ENSG00000254634+ENSG00000183336+ENSG00000261740	ENSG00000254634+ENSG00000183336+ENSG00000261740_028	chr16	dexseq_prepare_annotation2.py	exon	29465054	29465336	.	-	.	ENST00000565417__exon_number_028__gene_id_ENSG00000254634+ENSG00000183336+ENSG00000261740		ENSG00000254634.ENSG00000183336.ENSG00000261740.27	-2.26113442972048	-29.1382323360991	2.50309458585037e-47	5.78223334397828e-45
ENSG00000070756.31	ENSG00000070756	ENSG00000070756_032	chr8	dexseq_prepare_annotation2.py	exon	101724990	101725017	.	-	.	ENST00000522387+ENST00000519596+ENST00000519004+ENST00000318607+ENST00000519100+ENST00000519622__exon_number_032__gene_id_ENSG00000070756	PABPC1	ENSG00000070756.31	-1.96998785242617	-23.7088428071064	2.52672411496192e-47	5.82694218403368e-45
ENSG00000151150.42	ENSG00000151150	ENSG00000151150_043	chr10	dexseq_prepare_annotation2.py	exon	61846301	61846434	.	-	.	ENST00000465749__exon_number_043__gene_id_ENSG00000151150	ANK3	ENSG00000151150.42	-1.65659478847793	-20.3377632536997	2.69058208939473e-47	6.19433807648289e-45
ENSG00000108100.26	ENSG00000108100	ENSG00000108100_027	chr10	dexseq_prepare_annotation2.py	exon	35854951	35855056	.	+	.	ENST00000374706+ENST00000497692+ENST00000374704+ENST00000265375+ENST00000339497+ENST00000465416__exon_number_027__gene_id_ENSG00000108100	CCNY	ENSG00000108100.26	2.85933541702348	30.2273163685591	2.78157151315125e-47	6.39301761670169e-45
ENSG00000213398.ENSG00000124067.ENSG00000267660.60	ENSG00000213398+ENSG00000124067+ENSG00000267660	ENSG00000213398+ENSG00000124067+ENSG00000267660_061	chr16	dexseq_prepare_annotation2.py	exon	67984016	67984221	.	-	.	ENST00000572476__exon_number_061__gene_id_ENSG00000213398+ENSG00000124067+ENSG00000267660		ENSG00000213398.ENSG00000124067.ENSG00000267660.60	-4.90852977968486	-19.9834299231598	2.95555464378706e-47	6.78145544631357e-45
ENSG00000257062.ENSG00000111700.ENSG00000134538.ENSG00000205754.ENSG00000257046.51	ENSG00000257062+ENSG00000111700+ENSG00000134538+ENSG00000205754+ENSG00000257046	ENSG00000257062+ENSG00000111700+ENSG00000134538+ENSG00000205754+ENSG00000257046_052	chr12	dexseq_prepare_annotation2.py	exon	21279052	21279191	.	+	.	ENST00000590779+ENST00000592513+ENST00000593147+ENST00000585342__exon_number_052__gene_id_ENSG00000257062+ENSG00000111700+ENSG00000134538+ENSG00000205754+ENSG00000257046		ENSG00000257062.ENSG00000111700.ENSG00000134538.ENSG00000205754.ENSG00000257046.51	1.89282643644671	19.9811715783832	2.99692332591164e-47	6.86481804933024e-45
ENSG00000085872.ENSG00000105085.ENSG00000269578.ENSG00000214046.ENSG00000127526.ENSG00000269058.ENSG00000141979.ENSG00000268790.14	ENSG00000085872+ENSG00000105085+ENSG00000269578+ENSG00000214046+ENSG00000127526+ENSG00000269058+ENSG00000141979+ENSG00000268790	ENSG00000085872+ENSG00000105085+ENSG00000269578+ENSG00000214046+ENSG00000127526+ENSG00000269058+ENSG00000141979+ENSG00000268790_015	chr19	dexseq_prepare_annotation2.py	exon	16606931	16607003	.	-	.	ENST00000269881__exon_number_015__gene_id_ENSG00000085872+ENSG00000105085+ENSG00000269578+ENSG00000214046+ENSG00000127526+ENSG00000269058+ENSG00000141979+ENSG00000268790		ENSG00000085872.ENSG00000105085.ENSG00000269578.ENSG00000214046.ENSG00000127526.ENSG00000269058.ENSG00000141979.ENSG00000268790.14	-3.41296150834717	-17.5414241395357	3.13710371545144e-47	7.17386140245482e-45
ENSG00000241015.ENSG00000160336.2	ENSG00000241015+ENSG00000160336	ENSG00000241015+ENSG00000160336_003	chr19	dexseq_prepare_annotation2.py	exon	53935246	53935281	.	+	.	ENST00000447129+ENST00000424846+ENST00000454407__exon_number_003__gene_id_ENSG00000241015+ENSG00000160336		ENSG00000241015.ENSG00000160336.2	-1.75017044393296	-25.7668108120954	3.15854715329611e-47	7.21079913931379e-45
ENSG00000050438.28	ENSG00000050438	ENSG00000050438_029	chr12	dexseq_prepare_annotation2.py	exon	51855002	51855075	.	+	.	ENST00000514353+ENST00000550211+ENST00000319957+ENST00000547697+ENST00000535225+ENST00000453097+ENST00000551071+ENST00000604314+ENST00000394856+ENST00000358657__exon_number_029__gene_id_ENSG00000050438	SLC4A8	ENSG00000050438.28	-3.79177036114923	-26.4045551591959	3.64804123996535e-47	8.31436181734713e-45
ENSG00000182903.ENSG00000251595.1	ENSG00000182903+ENSG00000251595	ENSG00000182903+ENSG00000251595_002	chr4	dexseq_prepare_annotation2.py	exon	419562	419603	.	-	.	ENST00000504019+ENST00000451020__exon_number_002__gene_id_ENSG00000182903+ENSG00000251595		ENSG00000182903.ENSG00000251595.1	2.99538820169389	27.8997876444534	5.30266313226194e-47	1.20652848684849e-44
ENSG00000163491.47	ENSG00000163491	ENSG00000163491_048	chr3	dexseq_prepare_annotation2.py	exon	27350648	27352439	.	-	.	ENST00000491627__exon_number_048__gene_id_ENSG00000163491	NEK10	ENSG00000163491.47	-1.95105349750884	-18.8238376738661	6.80183007908394e-47	1.54505837523085e-44
ENSG00000166689.35	ENSG00000166689	ENSG00000166689_036	chr11	dexseq_prepare_annotation2.py	exon	16824519	16824599	.	-	.	ENST00000525049+ENST00000525781+ENST00000531066+ENST00000525581+ENST00000355661+ENST00000530489+ENST00000448080+ENST00000531079__exon_number_036__gene_id_ENSG00000166689	PLEKHA7	ENSG00000166689.35	2.21090392294566	19.1544795776763	7.06660651540528e-47	1.6025323380992e-44
ENSG00000123213.19	ENSG00000123213	ENSG00000123213_020	chr5	dexseq_prepare_annotation2.py	exon	65088429	65088482	.	+	.	ENST00000502464+ENST00000509935+ENST00000506799+ENST00000380985+ENST00000506539__exon_number_020__gene_id_ENSG00000123213	NLN	ENSG00000123213.19	-2.55745815331812	-23.0452664532679	7.50624519907411e-47	1.69934332294939e-44
ENSG00000105737.2	ENSG00000105737	ENSG00000105737_003	chr19	dexseq_prepare_annotation2.py	exon	42503395	42503451	.	-	.	ENST00000602210+ENST00000262895+ENST00000593562+ENST00000454993__exon_number_003__gene_id_ENSG00000105737	GRIK5	ENSG00000105737.2	2.97805586238658	26.1892642923765	7.5184458643096e-47	1.69934332294939e-44
ENSG00000013441.4	ENSG00000013441	ENSG00000013441_005	chr2	dexseq_prepare_annotation2.py	exon	201717805	201717820	.	-	.	ENST00000321356+ENST00000473565+ENST00000461981+ENST00000472679+ENST00000432425+ENST00000464454__exon_number_005__gene_id_ENSG00000013441	CLK1	ENSG00000013441.4	1.71455944032726	24.3751239020817	7.77518587881192e-47	1.75446296985933e-44
ENSG00000055163	ENSG00000055163	ENSG00000055163_001	chr5	dexseq_prepare_annotation2.py	exon	156693089	156693090	.	+	.	ENST00000523969__exon_number_001__gene_id_ENSG00000055163	CYFIP2	ENSG00000055163	1.96177630776926	20.7199802209052	8.63830263666614e-47	1.94600255034133e-44
ENSG00000028310.ENSG00000188818.ENSG00000206077.24	ENSG00000028310+ENSG00000188818+ENSG00000206077	ENSG00000028310+ENSG00000188818+ENSG00000206077_025	chr5	dexseq_prepare_annotation2.py	exon	814876	814910	.	-	.	ENST00000283441+ENST00000424784+ENST00000503758+ENST00000507800__exon_number_025__gene_id_ENSG00000028310+ENSG00000188818+ENSG00000206077		ENSG00000028310.ENSG00000188818.ENSG00000206077.24	-2.5214386101974	-22.2996052902085	8.70900510953346e-47	1.95869261450253e-44
ENSG00000151150.65	ENSG00000151150	ENSG00000151150_066	chr10	dexseq_prepare_annotation2.py	exon	61926582	61926633	.	-	.	ENST00000474360+ENST00000503366+ENST00000460468+ENST00000280772+ENST00000373827__exon_number_066__gene_id_ENSG00000151150	ANK3	ENSG00000151150.65	2.22841714230098	20.1362739879709	8.8839871280427e-47	1.99475514605469e-44
ENSG00000075151.23	ENSG00000075151	ENSG00000075151_024	chr1	dexseq_prepare_annotation2.py	exon	21191609	21191755	.	-	.	ENST00000374935+ENST00000374937+ENST00000264211+ENST00000537738+ENST00000602326+ENST00000400422+ENST00000536266__exon_number_024__gene_id_ENSG00000075151	EIF4G3	ENSG00000075151.23	-3.21085733936836	-45.8995132917356	9.04678895066564e-47	2.02796868365809e-44
ENSG00000088538.1	ENSG00000088538	ENSG00000088538_002	chr3	dexseq_prepare_annotation2.py	exon	50816106	50816189	.	+	.	ENST00000266037__exon_number_002__gene_id_ENSG00000088538	DOCK3	ENSG00000088538.1	-1.88340228406148	-19.959989410937	9.20133739191699e-47	2.05922606866855e-44
ENSG00000105135.7	ENSG00000105135	ENSG00000105135_008	chr19	dexseq_prepare_annotation2.py	exon	15226483	15226660	.	-	.	ENST00000533086+ENST00000524779__exon_number_008__gene_id_ENSG00000105135	ILVBL	ENSG00000105135.7	-2.20828354429109	-20.9194289506036	9.6139351065374e-47	2.14803679268885e-44
ENSG00000067225.52	ENSG00000067225	ENSG00000067225_053	chr15	dexseq_prepare_annotation2.py	exon	72523532	72523547	.	-	.	ENST00000569857+ENST00000335181+ENST00000319622__exon_number_053__gene_id_ENSG00000067225	PKM	ENSG00000067225.52	-1.19220192135226	-19.7686320039115	1.11170718862947e-46	2.47981663097688e-44
ENSG00000116337.74	ENSG00000116337	ENSG00000116337_075	chr1	dexseq_prepare_annotation2.py	exon	110174164	110174190	.	+	.	ENST00000476688+ENST00000369840+ENST00000393688+ENST00000256578+ENST00000342115__exon_number_075__gene_id_ENSG00000116337	AMPD2	ENSG00000116337.74	1.22825755235403	19.3380151330174	1.11365631691292e-46	2.48010533896561e-44
ENSG00000152556.54	ENSG00000152556	ENSG00000152556_055	chr12	dexseq_prepare_annotation2.py	exon	48527154	48527263	.	+	.	ENST00000551804+ENST00000340802+ENST00000547587+ENST00000395233+ENST00000547581+ENST00000312352+ENST00000546964+ENST00000359794__exon_number_055__gene_id_ENSG00000152556	PFKM	ENSG00000152556.54	-1.67231595179307	-22.5795342594355	1.15150053630399e-46	2.56020083350642e-44
ENSG00000013441.24	ENSG00000013441	ENSG00000013441_025	chr2	dexseq_prepare_annotation2.py	exon	201724470	201724847	.	-	.	ENST00000473565+ENST00000461981__exon_number_025__gene_id_ENSG00000013441	CLK1	ENSG00000013441.24	-3.04316320049417	-24.2731526206704	1.1584333032125e-46	2.57142006126121e-44
ENSG00000129084.ENSG00000256206.ENSG00000129083.15	ENSG00000129084+ENSG00000256206+ENSG00000129083	ENSG00000129084+ENSG00000256206+ENSG00000129083_016	chr11	dexseq_prepare_annotation2.py	exon	14490227	14490406	.	-	.	ENST00000249923+ENST00000439561__exon_number_016__gene_id_ENSG00000129084+ENSG00000256206+ENSG00000129083		ENSG00000129084.ENSG00000256206.ENSG00000129083.15	2.72654223982704	18.548522394989	1.17474612523282e-46	2.60339022602003e-44
ENSG00000150672.ENSG00000256466.89	ENSG00000150672+ENSG00000256466	ENSG00000150672+ENSG00000256466_090	chr11	dexseq_prepare_annotation2.py	exon	85336151	85336295	.	-	.	ENST00000526147__exon_number_090__gene_id_ENSG00000150672+ENSG00000256466		ENSG00000150672.ENSG00000256466.89	3.68578784508304	23.7727047505647	1.23910575030711e-46	2.74156170326066e-44
ENSG00000150672.ENSG00000256466.88	ENSG00000150672+ENSG00000256466	ENSG00000150672+ENSG00000256466_089	chr11	dexseq_prepare_annotation2.py	exon	85309741	85309832	.	-	.	ENST00000376104+ENST00000526147+ENST00000472545__exon_number_089__gene_id_ENSG00000150672+ENSG00000256466		ENSG00000150672.ENSG00000256466.88	3.41920492445852	23.7523027097132	1.34690232268014e-46	2.97523519226452e-44
ENSG00000139908.1	ENSG00000139908	ENSG00000139908_002	chr14	dexseq_prepare_annotation2.py	exon	24674926	24674933	.	+	.	ENST00000339917+ENST00000554420__exon_number_002__gene_id_ENSG00000139908	TSSK4	ENSG00000139908.1	-2.01877933506291	-32.3151241669629	1.40909326775562e-46	3.1075750752257e-44
ENSG00000133612.47	ENSG00000133612	ENSG00000133612_048	chr7	dexseq_prepare_annotation2.py	exon	150820964	150820973	.	+	.	ENST00000397238+ENST00000485904+ENST00000463381__exon_number_048__gene_id_ENSG00000133612	AGAP3	ENSG00000133612.47	1.16913233219146	18.33469941086	1.50110942851473e-46	3.30515680502634e-44
ENSG00000268400.ENSG00000229833.ENSG00000076944.49	ENSG00000268400+ENSG00000229833+ENSG00000076944	ENSG00000268400+ENSG00000229833+ENSG00000076944_050	chr19	dexseq_prepare_annotation2.py	exon	7707423	7707651	.	+	.	ENST00000594221__exon_number_050__gene_id_ENSG00000268400+ENSG00000229833+ENSG00000076944		ENSG00000268400.ENSG00000229833.ENSG00000076944.49	4.39312135350474	24.198787733546	1.55047552112572e-46	3.40834531814946e-44
ENSG00000186815.46	ENSG00000186815	ENSG00000186815_047	chr12	dexseq_prepare_annotation2.py	exon	113722430	113722442	.	+	.	ENST00000550785+ENST00000541517+ENST00000551127+ENST00000546781+ENST00000550543+ENST00000392569+ENST00000428632+ENST00000335509+ENST00000552077__exon_number_047__gene_id_ENSG00000186815	TPCN1	ENSG00000186815.46	-2.46794648139478	-25.9646946551317	1.60616819149413e-46	3.52508655644311e-44
ENSG00000130702.ENSG00000265329.94	ENSG00000130702+ENSG00000265329	ENSG00000130702+ENSG00000265329_095	chr20	dexseq_prepare_annotation2.py	exon	60913072	60913206	.	-	.	ENST00000252999__exon_number_095__gene_id_ENSG00000130702+ENSG00000265329		ENSG00000130702.ENSG00000265329.94	-2.76202836222631	-23.703970518579	1.64150090438823e-46	3.59683989165403e-44
ENSG00000167851	ENSG00000167851	ENSG00000167851_001	chr17	dexseq_prepare_annotation2.py	exon	72462555	72462796	.	+	.	ENST00000360141__exon_number_001__gene_id_ENSG00000167851	CD300A	ENSG00000167851	3.11084922513881	41.5540138558437	1.65048480620425e-46	3.61072030830159e-44
ENSG00000260565.4	ENSG00000260565	ENSG00000260565_005	chr16	dexseq_prepare_annotation2.py	exon	2713083	2713084	.	-	.	ENST00000568395+ENST00000569465+ENST00000562807__exon_number_005__gene_id_ENSG00000260565	ERVK13-1	ENSG00000260565.4	3.42234771786327	32.1778746533771	1.91314930308174e-46	4.17863693614769e-44
ENSG00000148218.3	ENSG00000148218	ENSG00000148218_004	chr9	dexseq_prepare_annotation2.py	exon	116151257	116151386	.	-	.	ENST00000482847+ENST00000409155+ENST00000277315__exon_number_004__gene_id_ENSG00000148218	ALAD	ENSG00000148218.3	-3.0185477341145	-21.8003660180339	2.14305656296102e-46	4.67330344126534e-44
ENSG00000148337.53	ENSG00000148337	ENSG00000148337_054	chr9	dexseq_prepare_annotation2.py	exon	130952608	130952635	.	-	.	ENST00000467178+ENST00000325721+ENST00000420484+ENST00000372948+ENST00000415526+ENST00000491954+ENST00000393608+ENST00000476727+ENST00000372938+ENST00000372954+ENST00000357558+ENST00000324544+ENST00000538431+ENST00000277465+ENST00000474442__exon_number_054__gene_id_ENSG00000148337	CIZ1	ENSG00000148337.53	-2.15302383485079	-17.2616857463155	2.22609529590823e-46	4.84662907459943e-44
ENSG00000104490.14	ENSG00000104490	ENSG00000104490_015	chr8	dexseq_prepare_annotation2.py	exon	102731498	102731507	.	-	.	ENST00000311028+ENST00000522448+ENST00000220931+ENST00000522951+ENST00000520690+ENST00000520425+ENST00000521599+ENST00000518727+ENST00000395923+ENST00000519508__exon_number_015__gene_id_ENSG00000104490	NCALD	ENSG00000104490.14	1.75444469990084	18.4570512849101	2.26987333994315e-46	4.93406024318232e-44
ENSG00000150712.14	ENSG00000150712	ENSG00000150712_015	chr5	dexseq_prepare_annotation2.py	exon	32255875	32256043	.	-	.	ENST00000504049__exon_number_015__gene_id_ENSG00000150712	MTMR12	ENSG00000150712.14	1.38690456570681	24.6214642165117	2.32788564106955e-46	5.05210493300399e-44
ENSG00000221968.2	ENSG00000221968	ENSG00000221968_003	chr11	dexseq_prepare_annotation2.py	exon	61640998	61640998	.	-	.	ENST00000278829+ENST00000527697+ENST00000533676__exon_number_003__gene_id_ENSG00000221968	FADS3	ENSG00000221968.2	-2.41020849757213	-24.0892716226091	2.38440480250292e-46	5.16653894026594e-44
ENSG00000102893.59	ENSG00000102893	ENSG00000102893_060	chr16	dexseq_prepare_annotation2.py	exon	47709497	47710320	.	+	.	ENST00000566275__exon_number_060__gene_id_ENSG00000102893	PHKB	ENSG00000102893.59	-2.00392409753294	-17.6847385769731	2.45924954905699e-46	5.32025459587422e-44
ENSG00000166535.26	ENSG00000166535	ENSG00000166535_027	chr12	dexseq_prepare_annotation2.py	exon	9001316	9001391	.	+	.	ENST00000541459+ENST00000539547+ENST00000545692+ENST00000540049+ENST00000299698__exon_number_027__gene_id_ENSG00000166535	A2ML1	ENSG00000166535.26	-2.35429601403423	-21.4598689363125	2.82260962750369e-46	6.09321225007641e-44
ENSG00000163491.60	ENSG00000163491	ENSG00000163491_061	chr3	dexseq_prepare_annotation2.py	exon	27410522	27410687	.	-	.	ENST00000491627__exon_number_061__gene_id_ENSG00000163491	NEK10	ENSG00000163491.60	-1.86790314705707	-18.6208385354722	2.82548509233725e-46	6.09321225007641e-44
ENSG00000266967.ENSG00000267060.ENSG00000108825.20	ENSG00000266967+ENSG00000267060+ENSG00000108825	ENSG00000266967+ENSG00000267060+ENSG00000108825_021	chr17	dexseq_prepare_annotation2.py	exon	41107385	41107455	.	-	.	ENST00000483535__exon_number_021__gene_id_ENSG00000266967+ENSG00000267060+ENSG00000108825		ENSG00000266967.ENSG00000267060.ENSG00000108825.20	-2.39576241537645	-19.0487290682882	3.22428558097022e-46	6.9422485055544e-44
ENSG00000030582.6	ENSG00000030582	ENSG00000030582_007	chr17	dexseq_prepare_annotation2.py	exon	42422670	42422672	.	+	.	ENST00000588237+ENST00000591740+ENST00000588143+ENST00000588170+ENST00000589536+ENST00000592323+ENST00000053867+ENST00000592783+ENST00000585512+ENST00000593167+ENST00000587387+ENST00000587518+ENST00000587109__exon_number_007__gene_id_ENSG00000030582	GRN	ENSG00000030582.6	1.86220647107389	19.4419059011928	3.35834450325812e-46	7.21948720880213e-44
ENSG00000005471	ENSG00000005471	ENSG00000005471_001	chr7	dexseq_prepare_annotation2.py	exon	87031013	87031294	.	-	.	ENST00000440025__exon_number_001__gene_id_ENSG00000005471	ABCB4	ENSG00000005471	1.67171705484936	23.9884714179233	3.5475503850897e-46	7.61421633204167e-44
ENSG00000159216.33	ENSG00000159216	ENSG00000159216_034	chr21	dexseq_prepare_annotation2.py	exon	36834259	36834323	.	-	.	ENST00000494829+ENST00000467692+ENST00000475045__exon_number_034__gene_id_ENSG00000159216	RUNX1	ENSG00000159216.33	2.04058856606116	23.070748517061	3.79712234079834e-46	8.13706600742275e-44
ENSG00000114353.6	ENSG00000114353	ENSG00000114353_007	chr3	dexseq_prepare_annotation2.py	exon	50273636	50273885	.	+	.	ENST00000536647+ENST00000441156+ENST00000313601__exon_number_007__gene_id_ENSG00000114353	GNAI2	ENSG00000114353.6	2.29304376965547	28.1600535165969	3.90679074549812e-46	8.35893758689842e-44
ENSG00000166689.32	ENSG00000166689	ENSG00000166689_033	chr11	dexseq_prepare_annotation2.py	exon	16822563	16822571	.	-	.	ENST00000525049+ENST00000525781+ENST00000531066+ENST00000525581+ENST00000355661+ENST00000530489+ENST00000448080__exon_number_033__gene_id_ENSG00000166689	PLEKHA7	ENSG00000166689.32	2.14940531530431	18.8672685491398	4.87901993096166e-46	1.04227489722669e-43
ENSG00000175550.16	ENSG00000175550	ENSG00000175550_017	chr11	dexseq_prepare_annotation2.py	exon	65688019	65688039	.	+	.	ENST00000376991+ENST00000530791__exon_number_017__gene_id_ENSG00000175550	DRAP1	ENSG00000175550.16	1.41529008570738	23.0067666675953	4.99576623160473e-46	1.06554455592781e-43
ENSG00000177483.ENSG00000124831.3	ENSG00000177483+ENSG00000124831	ENSG00000177483+ENSG00000124831_004	chr2	dexseq_prepare_annotation2.py	exon	238592845	238593116	.	+	.	ENST00000489295__exon_number_004__gene_id_ENSG00000177483+ENSG00000124831		ENSG00000177483.ENSG00000124831.3	1.97671666049835	24.4137479526774	5.09661729890625e-46	1.0853565076602e-43
ENSG00000115204.29	ENSG00000115204	ENSG00000115204_030	chr2	dexseq_prepare_annotation2.py	exon	27539026	27539053	.	-	.	ENST00000399052+ENST00000428910__exon_number_030__gene_id_ENSG00000115204	MPV17	ENSG00000115204.29	-2.22644317391147	-23.0011366757218	5.11795355748104e-46	1.08819988495508e-43
ENSG00000147642.63	ENSG00000147642	ENSG00000147642_064	chr8	dexseq_prepare_annotation2.py	exon	110693145	110693153	.	-	.	ENST00000533171+ENST00000534184+ENST00000408889__exon_number_064__gene_id_ENSG00000147642	SYBU	ENSG00000147642.63	1.10840863304832	18.8539941071034	5.33588990657926e-46	1.1327711949338e-43
ENSG00000175221.18	ENSG00000175221	ENSG00000175221_019	chr19	dexseq_prepare_annotation2.py	exon	885770	885821	.	-	.	ENST00000395808+ENST00000325464+ENST00000589119+ENST00000312090+ENST00000606248+ENST00000269814+ENST00000607471+ENST00000592943__exon_number_019__gene_id_ENSG00000175221	MED16	ENSG00000175221.18	-2.01389549149025	-30.2993651567431	5.47741614629905e-46	1.16100777824478e-43
ENSG00000166313.6	ENSG00000166313	ENSG00000166313_007	chr11	dexseq_prepare_annotation2.py	exon	6416660	6416697	.	-	.	ENST00000609331+ENST00000529519+ENST00000608394+ENST00000524626+ENST00000608704+ENST00000608655+ENST00000608645+ENST00000609360+ENST00000299402+ENST00000389906+ENST00000526240+ENST00000311051__exon_number_007__gene_id_ENSG00000166313	APBB1	ENSG00000166313.6	2.66477767924098	18.5255122796813	5.52219059548461e-46	1.16868074633508e-43
ENSG00000150672.ENSG00000256466.93	ENSG00000150672+ENSG00000256466	ENSG00000150672+ENSG00000256466_094	chr11	dexseq_prepare_annotation2.py	exon	85338315	85338732	.	-	.	ENST00000472545__exon_number_094__gene_id_ENSG00000150672+ENSG00000256466		ENSG00000150672.ENSG00000256466.93	3.7022237360406	23.3986302724731	5.76268269068727e-46	1.21768612291341e-43
ENSG00000214021.ENSG00000241553.ENSG00000250151.73	ENSG00000214021+ENSG00000241553+ENSG00000250151	ENSG00000214021+ENSG00000241553+ENSG00000250151_074	chr3	dexseq_prepare_annotation2.py	exon	9860556	9860604	.	+	.	ENST00000473661+ENST00000397241+ENST00000383827+ENST00000496526+ENST00000422738+ENST00000310252+ENST00000426895+ENST00000474948+ENST00000427220+ENST00000427853+ENST00000496246+ENST00000443148+ENST00000483051+ENST00000547186__exon_number_074__gene_id_ENSG00000214021+ENSG00000241553+ENSG00000250151		ENSG00000214021.ENSG00000241553.ENSG00000250151.73	-1.83263571578194	-19.3320153913585	6.72618390922418e-46	1.41907903615477e-43
ENSG00000214753.ENSG00000168000.ENSG00000234857.81	ENSG00000214753+ENSG00000168000+ENSG00000234857	ENSG00000214753+ENSG00000168000+ENSG00000234857_082	chr11	dexseq_prepare_annotation2.py	exon	62488767	62488895	.	-	.	ENST00000403734+ENST00000301785__exon_number_082__gene_id_ENSG00000214753+ENSG00000168000+ENSG00000234857		ENSG00000214753.ENSG00000168000.ENSG00000234857.81	-1.76057718512283	-17.0784634687279	7.18746577765392e-46	1.51405577398456e-43
ENSG00000176658.31	ENSG00000176658	ENSG00000176658_032	chr17	dexseq_prepare_annotation2.py	exon	31076024	31076024	.	-	.	ENST00000394649+ENST00000577252+ENST00000318217+ENST00000584232+ENST00000582751+ENST00000580538+ENST00000579584__exon_number_032__gene_id_ENSG00000176658	MYO1D	ENSG00000176658.31	-2.34159302392491	-28.9859996447502	7.21880991262864e-46	1.51831179106787e-43
ENSG00000016864.17	ENSG00000016864	ENSG00000016864_018	chr3	dexseq_prepare_annotation2.py	exon	52730597	52730653	.	-	.	ENST00000463827+ENST00000478968+ENST00000485899+ENST00000480080+ENST00000491606+ENST00000407584+ENST00000484163+ENST00000266014+ENST00000394783+ENST00000479553__exon_number_018__gene_id_ENSG00000016864	GLT8D1	ENSG00000016864.17	1.35258169226089	21.273681465765	7.23507988153172e-46	1.51938907120758e-43
ENSG00000142330.ENSG00000178623.54	ENSG00000142330+ENSG00000178623	ENSG00000142330+ENSG00000178623_055	chr2	dexseq_prepare_annotation2.py	exon	241570670	241570676	.	+	.	ENST00000319838__exon_number_055__gene_id_ENSG00000142330+ENSG00000178623		ENSG00000142330.ENSG00000178623.54	-1.3039538360213	-19.043572737691	7.61267079786394e-46	1.59622481289611e-43
ENSG00000103343.ENSG00000103351.ENSG00000263212.ENSG00000262621.ENSG00000122390.11	ENSG00000103343+ENSG00000103351+ENSG00000263212+ENSG00000262621+ENSG00000122390	ENSG00000103343+ENSG00000103351+ENSG00000263212+ENSG00000262621+ENSG00000122390_012	chr16	dexseq_prepare_annotation2.py	exon	3454909	3454994	.	+	.	ENST00000572544+ENST00000344823+ENST00000575752__exon_number_012__gene_id_ENSG00000103343+ENSG00000103351+ENSG00000263212+ENSG00000262621+ENSG00000122390		ENSG00000103343.ENSG00000103351.ENSG00000263212.ENSG00000262621.ENSG00000122390.11	1.23191719647982	16.8618876172198	7.68375015042606e-46	1.60865387941915e-43
ENSG00000077063	ENSG00000077063	ENSG00000077063_001	chr7	dexseq_prepare_annotation2.py	exon	117350705	117350794	.	-	.	ENST00000160373__exon_number_001__gene_id_ENSG00000077063	CTTNBP2	ENSG00000077063	-2.08158546773705	-20.7589674221647	7.84894552357913e-46	1.64071853266817e-43
ENSG00000114423.29	ENSG00000114423	ENSG00000114423_030	chr3	dexseq_prepare_annotation2.py	exon	105587580	105587755	.	-	.	ENST00000405772+ENST00000403724+ENST00000264122__exon_number_030__gene_id_ENSG00000114423	CBLB	ENSG00000114423.29	1.45726058955161	20.9988410576246	7.86911342888528e-46	1.642415325344e-43
ENSG00000239306.ENSG00000173933.ENSG00000248643.ENSG00000258297.60	ENSG00000239306+ENSG00000173933+ENSG00000248643+ENSG00000258297	ENSG00000239306+ENSG00000173933+ENSG00000248643+ENSG00000258297_061	chr11	dexseq_prepare_annotation2.py	exon	66435295	66435845	.	+	.	ENST00000550837+ENST00000548810__exon_number_061__gene_id_ENSG00000239306+ENSG00000173933+ENSG00000248643+ENSG00000258297		ENSG00000239306.ENSG00000173933.ENSG00000248643.ENSG00000258297.60	-0.922691726599371	-19.1607123557354	8.3150842376683e-46	1.73284321241634e-43
ENSG00000174233.1	ENSG00000174233	ENSG00000174233_002	chr12	dexseq_prepare_annotation2.py	exon	49159977	49159980	.	-	.	ENST00000547260+ENST00000357869__exon_number_002__gene_id_ENSG00000174233	ADCY6	ENSG00000174233.1	1.73335942399812	20.2999210752624	9.0409616746801e-46	1.88123778406947e-43
ENSG00000148343	ENSG00000148343	ENSG00000148343_001	chr9	dexseq_prepare_annotation2.py	exon	131798900	131798922	.	+	.	ENST00000474534+ENST00000477088__exon_number_001__gene_id_ENSG00000148343	FAM73B	ENSG00000148343	1.30259057258031	19.9085944924906	9.67873148334119e-46	2.0108744989749e-43
ENSG00000166689.47	ENSG00000166689	ENSG00000166689_048	chr11	dexseq_prepare_annotation2.py	exon	16872738	16872744	.	-	.	ENST00000355661+ENST00000448080+ENST00000531066__exon_number_048__gene_id_ENSG00000166689	PLEKHA7	ENSG00000166689.47	-2.64732251265999	-18.7620776655872	9.92209563963726e-46	2.05829871981346e-43
ENSG00000173890.ENSG00000242583.9	ENSG00000173890+ENSG00000242583	ENSG00000173890+ENSG00000242583_010	chr3	dexseq_prepare_annotation2.py	exon	169780032	169780220	.	+	.	ENST00000461049__exon_number_010__gene_id_ENSG00000173890+ENSG00000242583		ENSG00000173890.ENSG00000242583.9	2.19160723053159	26.9282492136305	1.00284161851301e-45	2.07719285517287e-43
ENSG00000150556.32	ENSG00000150556	ENSG00000150556_033	chr2	dexseq_prepare_annotation2.py	exon	150071771	150071772	.	+	.	ENST00000498249+ENST00000280115+ENST00000409642+ENST00000409029__exon_number_033__gene_id_ENSG00000150556	LYPD6B	ENSG00000150556.32	-3.9798631602349	-31.4255584228522	1.04355739206957e-45	2.1582477098626e-43
ENSG00000148343.7	ENSG00000148343	ENSG00000148343_008	chr9	dexseq_prepare_annotation2.py	exon	131802731	131802969	.	+	.	ENST00000406926+ENST00000358369+ENST00000477088+ENST00000445183+ENST00000439290+ENST00000277475+ENST00000474534+ENST00000450073__exon_number_008__gene_id_ENSG00000148343	FAM73B	ENSG00000148343.7	1.54691932211007	19.8864501200783	1.10223413405417e-45	2.27614688785622e-43
ENSG00000100949.4	ENSG00000100949	ENSG00000100949_005	chr14	dexseq_prepare_annotation2.py	exon	24734763	24734773	.	-	.	ENST00000560243+ENST00000561055+ENST00000216840+ENST00000560521+ENST00000559551+ENST00000559974+ENST00000558376+ENST00000399409__exon_number_005__gene_id_ENSG00000100949	RABGGTA	ENSG00000100949.4	2.12879486892673	19.3954044069798	1.12557415451542e-45	2.32082833082021e-43
ENSG00000257062.ENSG00000111700.ENSG00000134538.ENSG00000205754.ENSG00000257046.23	ENSG00000257062+ENSG00000111700+ENSG00000134538+ENSG00000205754+ENSG00000257046	ENSG00000257062+ENSG00000111700+ENSG00000134538+ENSG00000205754+ENSG00000257046_024	chr12	dexseq_prepare_annotation2.py	exon	21054834	21055267	.	+	.	ENST00000544370__exon_number_024__gene_id_ENSG00000257062+ENSG00000111700+ENSG00000134538+ENSG00000205754+ENSG00000257046		ENSG00000257062.ENSG00000111700.ENSG00000134538.ENSG00000205754.ENSG00000257046.23	-0.824008357448103	-19.384807312834	1.20233133112302e-45	2.47534957373745e-43
ENSG00000089053.66	ENSG00000089053	ENSG00000089053_067	chr12	dexseq_prepare_annotation2.py	exon	121790189	121790191	.	-	.	ENST00000536416+ENST00000539871+ENST00000261819+ENST00000541887__exon_number_067__gene_id_ENSG00000089053	ANAPC5	ENSG00000089053.66	0.809533497159593	20.4389941401687	1.3275122097308e-45	2.72894862878778e-43
ENSG00000257062.ENSG00000111700.ENSG00000134538.ENSG00000205754.ENSG00000257046.16	ENSG00000257062+ENSG00000111700+ENSG00000134538+ENSG00000205754+ENSG00000257046	ENSG00000257062+ENSG00000111700+ENSG00000134538+ENSG00000205754+ENSG00000257046_017	chr12	dexseq_prepare_annotation2.py	exon	21028316	21028411	.	+	.	ENST00000261196+ENST00000381545+ENST00000553473+ENST00000544370+ENST00000540229__exon_number_017__gene_id_ENSG00000257062+ENSG00000111700+ENSG00000134538+ENSG00000205754+ENSG00000257046		ENSG00000257062.ENSG00000111700.ENSG00000134538.ENSG00000205754.ENSG00000257046.16	-0.800653504143566	-19.368128884227	1.33391185395808e-45	2.73797461445264e-43
ENSG00000196549.15	ENSG00000196549	ENSG00000196549_016	chr3	dexseq_prepare_annotation2.py	exon	154802848	154802883	.	+	.	ENST00000491597+ENST00000491026+ENST00000382989+ENST00000493237+ENST00000360490+ENST00000481828+ENST00000462745+ENST00000462837+ENST00000473730+ENST00000492661+ENST00000460393__exon_number_016__gene_id_ENSG00000196549	MME	ENSG00000196549.15	1.94207888403217	20.6567810856344	1.35661056107541e-45	2.78037844496376e-43
ENSG00000103671.22	ENSG00000103671	ENSG00000103671_023	chr15	dexseq_prepare_annotation2.py	exon	64701917	64702001	.	+	.	ENST00000561265+ENST00000559565+ENST00000560567+ENST00000261884+ENST00000560475__exon_number_023__gene_id_ENSG00000103671	TRIP4	ENSG00000103671.22	3.47213094709407	28.7171612176222	1.48347754288707e-45	3.03582764677424e-43
ENSG00000168256.28	ENSG00000168256	ENSG00000168256_029	chr17	dexseq_prepare_annotation2.py	exon	40175672	40175859	.	+	.	ENST00000462043+ENST00000393884+ENST00000491638+ENST00000587337+ENST00000449471+ENST00000479407+ENST00000393880+ENST00000393881+ENST00000307641+ENST00000393879+ENST00000393885+ENST00000316082+ENST00000485789__exon_number_029__gene_id_ENSG00000168256	NKIRAS2	ENSG00000168256.28	-1.66256343114665	-25.2990779573935	1.56837830446962e-45	3.20475885866228e-43
ENSG00000159216.10	ENSG00000159216	ENSG00000159216_011	chr21	dexseq_prepare_annotation2.py	exon	36228710	36228744	.	-	.	ENST00000469087+ENST00000486278+ENST00000467577__exon_number_011__gene_id_ENSG00000159216	RUNX1	ENSG00000159216.10	1.77068997760604	22.7372457181981	1.59517877540979e-45	3.25464230027172e-43
ENSG00000159216.22	ENSG00000159216	ENSG00000159216_023	chr21	dexseq_prepare_annotation2.py	exon	36421256	36421377	.	-	.	ENST00000300305__exon_number_023__gene_id_ENSG00000159216	RUNX1	ENSG00000159216.22	1.9662151591498	22.7004622078649	1.87030303580873e-45	3.8102741607839e-43
ENSG00000153048.29	ENSG00000153048	ENSG00000153048_030	chr16	dexseq_prepare_annotation2.py	exon	8962184	8962200	.	-	.	ENST00000562586+ENST00000396593+ENST00000561530+ENST00000562843__exon_number_030__gene_id_ENSG00000153048	CARHSP1	ENSG00000153048.29	-2.90752573732553	-23.1039251187907	1.95625508884842e-45	3.97943162043774e-43
ENSG00000088538	ENSG00000088538	ENSG00000088538_001	chr3	dexseq_prepare_annotation2.py	exon	50712672	50712731	.	+	.	ENST00000266037__exon_number_001__gene_id_ENSG00000088538	DOCK3	ENSG00000088538	-2.13000970847154	-19.4435534470357	2.13861922763178e-45	4.34391492954382e-43
ENSG00000168259.6	ENSG00000168259	ENSG00000168259_007	chr17	dexseq_prepare_annotation2.py	exon	40133613	40133872	.	-	.	ENST00000585693__exon_number_007__gene_id_ENSG00000168259	DNAJC7	ENSG00000168259.6	1.96905746867852	26.659732457401	2.29307088018398e-45	4.65070262503028e-43
ENSG00000165929.ENSG00000133962.63	ENSG00000165929+ENSG00000133962	ENSG00000165929+ENSG00000133962_064	chr14	dexseq_prepare_annotation2.py	exon	92302785	92302791	.	-	.	ENST00000556018+ENST00000360594__exon_number_064__gene_id_ENSG00000165929+ENSG00000133962		ENSG00000165929.ENSG00000133962.63	-1.79006886428339	-19.9312670505623	2.44375526101469e-45	4.94894936157822e-43
ENSG00000165929.ENSG00000133962.62	ENSG00000165929+ENSG00000133962	ENSG00000165929+ENSG00000133962_063	chr14	dexseq_prepare_annotation2.py	exon	92302715	92302784	.	-	.	ENST00000556018+ENST00000360594+ENST00000340892__exon_number_063__gene_id_ENSG00000165929+ENSG00000133962		ENSG00000165929.ENSG00000133962.62	-1.799240699655	-19.9273207683047	2.4999911439264e-45	5.05532333810115e-43
ENSG00000136051.28	ENSG00000136051	ENSG00000136051_029	chr12	dexseq_prepare_annotation2.py	exon	105538234	105538495	.	+	.	ENST00000550613__exon_number_029__gene_id_ENSG00000136051	KIAA1033	ENSG00000136051.28	-3.42670832498955	-17.6498749602847	2.55753327938416e-45	5.16401964020482e-43
ENSG00000237276.20	ENSG00000237276	ENSG00000237276_021	chr1	dexseq_prepare_annotation2.py	exon	16554417	16554522	.	-	.	ENST00000602586__exon_number_021__gene_id_ENSG00000237276	ANO7P1	ENSG00000237276.20	2.3217810469948	31.0194374252886	2.64579346637521e-45	5.33432667336109e-43
ENSG00000170160.ENSG00000188933.ENSG00000264892.ENSG00000266302.ENSG00000264729.ENSG00000272815.59	ENSG00000170160+ENSG00000188933+ENSG00000264892+ENSG00000266302+ENSG00000264729+ENSG00000272815	ENSG00000170160+ENSG00000188933+ENSG00000264892+ENSG00000266302+ENSG00000264729+ENSG00000272815_060	chr17	dexseq_prepare_annotation2.py	exon	16697973	16699356	.	+	.	ENST00000444558__exon_number_060__gene_id_ENSG00000170160+ENSG00000188933+ENSG00000264892+ENSG00000266302+ENSG00000264729+ENSG00000272815		ENSG00000170160.ENSG00000188933.ENSG00000264892.ENSG00000266302.ENSG00000264729.ENSG00000272815.59	-4.39597024090775	-19.7344713930453	2.69424413973928e-45	5.42398703535224e-43
ENSG00000092148.79	ENSG00000092148	ENSG00000092148_080	chr14	dexseq_prepare_annotation2.py	exon	31676916	31677010	.	-	.	ENST00000553700__exon_number_080__gene_id_ENSG00000092148	HECTD1	ENSG00000092148.79	2.34155593339111	18.9753153976792	2.74919460550104e-45	5.52644883735911e-43
ENSG00000063978.ENSG00000206113.ENSG00000125386.ENSG00000249428.96	ENSG00000063978+ENSG00000206113+ENSG00000125386+ENSG00000249428	ENSG00000063978+ENSG00000206113+ENSG00000125386+ENSG00000249428_097	chr4	dexseq_prepare_annotation2.py	exon	2664931	2665015	.	+	.	ENST00000512465+ENST00000324666+ENST00000513898+ENST00000382839+ENST00000502458+ENST00000505311+ENST00000545951+ENST00000513350__exon_number_097__gene_id_ENSG00000063978+ENSG00000206113+ENSG00000125386+ENSG00000249428		ENSG00000063978.ENSG00000206113.ENSG00000125386.ENSG00000249428.96	1.33431150348658	16.6059500803357	2.83202335954862e-45	5.68456741855082e-43
ENSG00000231817.20	ENSG00000231817	ENSG00000231817_021	chr13	dexseq_prepare_annotation2.py	exon	47040822	47040844	.	-	.	ENST00000598084+ENST00000416521+ENST00000594153__exon_number_021__gene_id_ENSG00000231817	RP11-189B4.6	ENSG00000231817.20	-2.68028994711179	-30.9345668776248	3.21782279381485e-45	6.44946329727373e-43
ENSG00000215440.ENSG00000124222.ENSG00000254995.89	ENSG00000215440+ENSG00000124222+ENSG00000254995	ENSG00000215440+ENSG00000124222+ENSG00000254995_090	chr20	dexseq_prepare_annotation2.py	exon	57294288	57294294	.	+	.	ENST00000527587__exon_number_090__gene_id_ENSG00000215440+ENSG00000124222+ENSG00000254995		ENSG00000215440.ENSG00000124222.ENSG00000254995.89	-1.35857641619792	-20.2704912729572	3.35668238326379e-45	6.71789949162685e-43
ENSG00000074054.62	ENSG00000074054	ENSG00000074054_063	chr2	dexseq_prepare_annotation2.py	exon	122273241	122273338	.	-	.	ENST00000455322+ENST00000474065+ENST00000397587+ENST00000263710+ENST00000485112+ENST00000409078+ENST00000541377__exon_number_063__gene_id_ENSG00000074054	CLASP1	ENSG00000074054.62	1.60477924321575	18.1670655355704	3.54238129743393e-45	7.07915295879568e-43
ENSG00000148343.40	ENSG00000148343	ENSG00000148343_041	chr9	dexseq_prepare_annotation2.py	exon	131831375	131831408	.	+	.	ENST00000406926+ENST00000492279+ENST00000358369+ENST00000445183+ENST00000439290+ENST00000277475__exon_number_041__gene_id_ENSG00000148343	FAM73B	ENSG00000148343.40	-2.05211536444712	-19.6585718206872	4.21452494425967e-45	8.41004441732121e-43
ENSG00000188130.ENSG00000100429.37	ENSG00000188130+ENSG00000100429	ENSG00000188130+ENSG00000100429_038	chr22	dexseq_prepare_annotation2.py	exon	50687505	50687531	.	-	.	ENST00000477814+ENST00000470378__exon_number_038__gene_id_ENSG00000188130+ENSG00000100429		ENSG00000188130.ENSG00000100429.37	-2.36317388548242	-21.7930093665711	4.35622574992291e-45	8.68009824427621e-43
ENSG00000115970.31	ENSG00000115970	ENSG00000115970_032	chr2	dexseq_prepare_annotation2.py	exon	43657352	43657441	.	-	.	ENST00000469323+ENST00000415080+ENST00000402796+ENST00000330266+ENST00000405006+ENST00000485353+ENST00000408045+ENST00000405975__exon_number_032__gene_id_ENSG00000115970	THADA	ENSG00000115970.31	1.20155084601275	18.4340679507797	4.37606815136914e-45	8.70690628447304e-43
ENSG00000162434.8	ENSG00000162434	ENSG00000162434_009	chr1	dexseq_prepare_annotation2.py	exon	65306942	65307022	.	-	.	ENST00000342505__exon_number_009__gene_id_ENSG00000162434	JAK1	ENSG00000162434.8	-1.44848848600735	-21.4669871035887	4.61920913306684e-45	9.17727771376015e-43
ENSG00000205133.39	ENSG00000205133	ENSG00000205133_040	chr8	dexseq_prepare_annotation2.py	exon	93978303	93978315	.	-	.	ENST00000522925+ENST00000537541+ENST00000521617+ENST00000522903+ENST00000523580+ENST00000524037+ENST00000378861+ENST00000523375+ENST00000519792+ENST00000520430+ENST00000519069+ENST00000521988+ENST00000517858+ENST00000517540+ENST00000518748__exon_number_040__gene_id_ENSG00000205133	TRIQK	ENSG00000205133.39	1.6656522184327	21.7785176891043	4.66113590161159e-45	9.24709656917681e-43
ENSG00000167380.38	ENSG00000167380	ENSG00000167380_039	chr19	dexseq_prepare_annotation2.py	exon	44679651	44679683	.	+	.	ENST00000590089+ENST00000590524+ENST00000454662+ENST00000588127+ENST00000588883+ENST00000590578+ENST00000337433+ENST00000586914+ENST00000585678__exon_number_039__gene_id_ENSG00000167380	ZNF226	ENSG00000167380.38	3.47021571078781	19.9984857225933	4.9423446205457e-45	9.79072722417753e-43
ENSG00000170160.ENSG00000188933.ENSG00000264892.ENSG00000266302.ENSG00000264729.ENSG00000272815.83	ENSG00000170160+ENSG00000188933+ENSG00000264892+ENSG00000266302+ENSG00000264729+ENSG00000272815	ENSG00000170160+ENSG00000188933+ENSG00000264892+ENSG00000266302+ENSG00000264729+ENSG00000272815_084	chr17	dexseq_prepare_annotation2.py	exon	16713193	16713361	.	+	.	ENST00000602730__exon_number_084__gene_id_ENSG00000170160+ENSG00000188933+ENSG00000264892+ENSG00000266302+ENSG00000264729+ENSG00000272815		ENSG00000170160.ENSG00000188933.ENSG00000264892.ENSG00000266302.ENSG00000264729.ENSG00000272815.83	-8.30024665853285	-19.6126619068593	5.52626181080908e-45	1.0931571476325e-42
ENSG00000074054.61	ENSG00000074054	ENSG00000074054_062	chr2	dexseq_prepare_annotation2.py	exon	122270559	122270649	.	-	.	ENST00000480007__exon_number_062__gene_id_ENSG00000074054	CLASP1	ENSG00000074054.61	1.6598225009968	18.1034864822338	5.58178796127167e-45	1.10254064466324e-42
ENSG00000134109.16	ENSG00000134109	ENSG00000134109_017	chr3	dexseq_prepare_annotation2.py	exon	5246752	5246926	.	+	.	ENST00000256497+ENST00000445686+ENST00000434243+ENST00000465369__exon_number_017__gene_id_ENSG00000134109	EDEM1	ENSG00000134109.16	2.72448003652783	29.3674336530843	5.59917450615732e-45	1.10437437307264e-42
ENSG00000166689.30	ENSG00000166689	ENSG00000166689_031	chr11	dexseq_prepare_annotation2.py	exon	16816566	16816870	.	-	.	ENST00000525177__exon_number_031__gene_id_ENSG00000166689	PLEKHA7	ENSG00000166689.30	2.06572562394353	18.4976533681441	5.93891049236241e-45	1.16969073529633e-42
ENSG00000012504.22	ENSG00000012504	ENSG00000012504_023	chr12	dexseq_prepare_annotation2.py	exon	100957268	100957281	.	+	.	ENST00000321046+ENST00000392986+ENST00000549996+ENST00000548884+ENST00000188403__exon_number_023__gene_id_ENSG00000012504	NR1H4	ENSG00000012504.22	4.00519632751319	24.3077616113894	6.04427500277973e-45	1.18872486100845e-42
ENSG00000138399.28	ENSG00000138399	ENSG00000138399_029	chr2	dexseq_prepare_annotation2.py	exon	170430343	170430383	.	-	.	ENST00000445210+ENST00000453153__exon_number_029__gene_id_ENSG00000138399	FASTKD1	ENSG00000138399.28	1.69789431557168	26.2805236513241	7.45503479236524e-45	1.46406570881995e-42
ENSG00000114374.7	ENSG00000114374	ENSG00000114374_008	chrY	dexseq_prepare_annotation2.py	exon	14834041	14834120	.	+	.	ENST00000426564+ENST00000338981__exon_number_008__gene_id_ENSG00000114374	USP9Y	ENSG00000114374.7	-3.36173595563711	-19.2380899003187	7.5430682588834e-45	1.47922281890609e-42
ENSG00000166313.3	ENSG00000166313	ENSG00000166313_004	chr11	dexseq_prepare_annotation2.py	exon	6416393	6416509	.	-	.	ENST00000529519+ENST00000608394+ENST00000524626+ENST00000608704+ENST00000608435+ENST00000608655+ENST00000299402+ENST00000389906+ENST00000526240+ENST00000609360+ENST00000311051__exon_number_004__gene_id_ENSG00000166313	APBB1	ENSG00000166313.3	2.64699129921729	18.1544332165284	7.55904613291086e-45	1.48022631544064e-42
ENSG00000103343.ENSG00000103351.ENSG00000263212.ENSG00000262621.ENSG00000122390.7	ENSG00000103343+ENSG00000103351+ENSG00000263212+ENSG00000262621+ENSG00000122390	ENSG00000103343+ENSG00000103351+ENSG00000263212+ENSG00000262621+ENSG00000122390_008	chr16	dexseq_prepare_annotation2.py	exon	3451733	3451973	.	+	.	ENST00000344823+ENST00000571936+ENST00000268655+ENST00000575752__exon_number_008__gene_id_ENSG00000103343+ENSG00000103351+ENSG00000263212+ENSG00000262621+ENSG00000122390		ENSG00000103343.ENSG00000103351.ENSG00000263212.ENSG00000262621.ENSG00000122390.7	1.18406140467566	16.5894319525266	8.59929808945221e-45	1.68151439771538e-42
ENSG00000181625.ENSG00000260280.ENSG00000213648.2	ENSG00000181625+ENSG00000260280+ENSG00000213648	ENSG00000181625+ENSG00000260280+ENSG00000213648_003	chr16	dexseq_prepare_annotation2.py	exon	29465883	29466251	.	+	.	ENST00000351581+ENST00000330181+ENST00000565219__exon_number_003__gene_id_ENSG00000181625+ENSG00000260280+ENSG00000213648		ENSG00000181625.ENSG00000260280.ENSG00000213648.2	-1.9554669394201	-21.6178916794705	9.88350198606475e-45	1.92985996086639e-42
ENSG00000129933.17	ENSG00000129933	ENSG00000129933_018	chr19	dexseq_prepare_annotation2.py	exon	19453370	19453426	.	+	.	ENST00000609060+ENST00000392313+ENST00000590837+ENST00000585823+ENST00000262815__exon_number_018__gene_id_ENSG00000129933	MAU2	ENSG00000129933.17	-2.00825698295182	-21.0206228125596	1.00893797559948e-44	1.96724141016316e-42
ENSG00000239306.ENSG00000173933.ENSG00000248643.ENSG00000258297.42	ENSG00000239306+ENSG00000173933+ENSG00000248643+ENSG00000258297	ENSG00000239306+ENSG00000173933+ENSG00000248643+ENSG00000258297_043	chr11	dexseq_prepare_annotation2.py	exon	66407761	66408663	.	+	.	ENST00000483858__exon_number_043__gene_id_ENSG00000239306+ENSG00000173933+ENSG00000248643+ENSG00000258297		ENSG00000239306.ENSG00000173933.ENSG00000248643.ENSG00000258297.42	-1.05513820972039	-18.7721156393086	1.02404292199366e-44	1.99384082749086e-42
ENSG00000148985.ENSG00000250404.44	ENSG00000148985+ENSG00000250404	ENSG00000148985+ENSG00000250404_045	chr11	dexseq_prepare_annotation2.py	exon	3845113	3845145	.	+	.	ENST00000487112+ENST00000532535+ENST00000396986+ENST00000490830+ENST00000464590+ENST00000479072+ENST00000483829+ENST00000525937+ENST00000492246+ENST00000464906+ENST00000469307+ENST00000496834+ENST00000524661+ENST00000464261+ENST00000465307+ENST00000278243+ENST00000464229+ENST00000529944+ENST00000532523+ENST00000396993+ENST00000532017+ENST00000396991+ENST00000534498+ENST00000527810+ENST00000493547…		ENSG00000148985.ENSG00000250404.44	-0.684656002896809	-16.6732503735725	1.14175854096869e-44	2.219865264846e-42
ENSG00000182903.ENSG00000251595.16	ENSG00000182903+ENSG00000251595	ENSG00000182903+ENSG00000251595_017	chr4	dexseq_prepare_annotation2.py	exon	467888	467918	.	-	.	ENST00000505900+ENST00000451020+ENST00000506646__exon_number_017__gene_id_ENSG00000182903+ENSG00000251595		ENSG00000182903.ENSG00000251595.16	-1.80312748973236	-26.1251907645496	1.21290215458299e-44	2.35482707197186e-42
ENSG00000160410.57	ENSG00000160410	ENSG00000160410_058	chr19	dexseq_prepare_annotation2.py	exon	41094988	41095006	.	+	.	ENST00000594973+ENST00000596163+ENST00000600733+ENST00000602011+ENST00000599833+ENST00000595726+ENST00000291842+ENST00000597396+ENST00000598201+ENST00000597649__exon_number_058__gene_id_ENSG00000160410	SHKBP1	ENSG00000160410.57	1.13185029089825	18.2684591355073	1.36776260684243e-44	2.65170840984023e-42
ENSG00000005810.1	ENSG00000005810	ENSG00000005810_002	chr13	dexseq_prepare_annotation2.py	exon	77618793	77619036	.	-	.	ENST00000407578+ENST00000357337+ENST00000544440__exon_number_002__gene_id_ENSG00000005810	MYCBP2	ENSG00000005810.1	-2.43717743787887	-17.8009094578823	1.41674441351612e-44	2.7427688864622e-42
ENSG00000151914.13	ENSG00000151914	ENSG00000151914_014	chr6	dexseq_prepare_annotation2.py	exon	56329149	56329482	.	-	.	ENST00000524216__exon_number_014__gene_id_ENSG00000151914	DST	ENSG00000151914.13	-1.81855986276335	-16.68098659127	1.52187183097827e-44	2.94211284521547e-42
ENSG00000213398.ENSG00000124067.ENSG00000267660.64	ENSG00000213398+ENSG00000124067+ENSG00000267660	ENSG00000213398+ENSG00000124067+ENSG00000267660_065	chr16	dexseq_prepare_annotation2.py	exon	67984557	67984614	.	-	.	ENST00000576616+ENST00000537830+ENST00000338335+ENST00000422611+ENST00000573702+ENST00000574665+ENST00000572037+ENST00000570802+ENST00000573023+ENST00000541864+ENST00000316341__exon_number_065__gene_id_ENSG00000213398+ENSG00000124067+ENSG00000267660		ENSG00000213398.ENSG00000124067.ENSG00000267660.64	-4.50988560338083	-18.9743386056485	1.56358014047544e-44	3.01846267005211e-42
ENSG00000105135	ENSG00000105135	ENSG00000105135_001	chr19	dexseq_prepare_annotation2.py	exon	15225795	15225797	.	-	.	ENST00000533086__exon_number_001__gene_id_ENSG00000105135	ILVBL	ENSG00000105135	-1.82269316994204	-19.9771595677692	1.70187903025936e-44	3.28079910597041e-42
ENSG00000147642.56	ENSG00000147642	ENSG00000147642_057	chr8	dexseq_prepare_annotation2.py	exon	110661133	110661195	.	-	.	ENST00000524720__exon_number_057__gene_id_ENSG00000147642	SYBU	ENSG00000147642.56	1.13825204607166	18.3410652733121	1.71926469103659e-44	3.30963309704461e-42
ENSG00000141002.ENSG00000267048.ENSG00000198211.ENSG00000258839.ENSG00000256390.ENSG00000258947.30	ENSG00000141002+ENSG00000267048+ENSG00000198211+ENSG00000258839+ENSG00000256390+ENSG00000258947	ENSG00000141002+ENSG00000267048+ENSG00000198211+ENSG00000258839+ENSG00000256390+ENSG00000258947_031	chr16	dexseq_prepare_annotation2.py	exon	89961491	89961522	.	+	.	ENST00000263347+ENST00000263346+ENST00000562256+ENST00000568412+ENST00000566751+ENST00000568409+ENST00000562184__exon_number_031__gene_id_ENSG00000141002+ENSG00000267048+ENSG00000198211+ENSG00000258839+ENSG00000256390+ENSG00000258947		ENSG00000141002.ENSG00000267048.ENSG00000198211.ENSG00000258839.ENSG00000256390.ENSG00000258947.30	-2.35342829509049	-16.9351941609474	1.78715632380037e-44	3.43547404348942e-42
ENSG00000166689.48	ENSG00000166689	ENSG00000166689_049	chr11	dexseq_prepare_annotation2.py	exon	16872745	16872838	.	-	.	ENST00000355661+ENST00000528376+ENST00000448080+ENST00000531066__exon_number_049__gene_id_ENSG00000166689	PLEKHA7	ENSG00000166689.48	-2.39135995339475	-18.3215268742964	1.96344173804762e-44	3.7690338219998e-42
ENSG00000005884.24	ENSG00000005884	ENSG00000005884_025	chr17	dexseq_prepare_annotation2.py	exon	48151812	48151878	.	+	.	ENST00000007722+ENST00000505306+ENST00000512553+ENST00000506401+ENST00000320031+ENST00000544892+ENST00000510809__exon_number_025__gene_id_ENSG00000005884	ITGA3	ENSG00000005884.24	-2.16547389906964	-23.9808319531443	2.02248754413692e-44	3.87691803608311e-42
ENSG00000148985.ENSG00000250404.49	ENSG00000148985+ENSG00000250404	ENSG00000148985+ENSG00000250404_050	chr11	dexseq_prepare_annotation2.py	exon	3845435	3845499	.	+	.	ENST00000465237+ENST00000464590+ENST00000495026+ENST00000525937+ENST00000483829__exon_number_050__gene_id_ENSG00000148985+ENSG00000250404		ENSG00000148985.ENSG00000250404.49	-0.650032844111237	-16.6044614791178	2.07714029189917e-44	3.97608995313934e-42
ENSG00000239306.ENSG00000173933.ENSG00000248643.ENSG00000258297.41	ENSG00000239306+ENSG00000173933+ENSG00000248643+ENSG00000258297	ENSG00000239306+ENSG00000173933+ENSG00000248643+ENSG00000258297_042	chr11	dexseq_prepare_annotation2.py	exon	66407595	66407760	.	+	.	ENST00000483858+ENST00000532968__exon_number_042__gene_id_ENSG00000239306+ENSG00000173933+ENSG00000248643+ENSG00000258297		ENSG00000239306.ENSG00000173933.ENSG00000248643.ENSG00000258297.41	-1.07362190605947	-18.6551050741449	2.18816348069895e-44	4.18273740689231e-42
ENSG00000187736.ENSG00000213901.38	ENSG00000187736+ENSG00000213901	ENSG00000187736+ENSG00000213901_039	chr2	dexseq_prepare_annotation2.py	exon	220028226	220028277	.	-	.	ENST00000455516+ENST00000498327+ENST00000409878+ENST00000396775+ENST00000295738__exon_number_039__gene_id_ENSG00000187736+ENSG00000213901		ENSG00000187736.ENSG00000213901.38	1.51243021811236	17.908617994274	2.25410457590378e-44	4.30275099242406e-42
ENSG00000095564.34	ENSG00000095564	ENSG00000095564_035	chr10	dexseq_prepare_annotation2.py	exon	93768586	93768707	.	+	.	ENST00000265990+ENST00000544642__exon_number_035__gene_id_ENSG00000095564	BTAF1	ENSG00000095564.34	-2.83263983270355	-18.6421753008372	2.37989811799219e-44	4.53651852164184e-42
ENSG00000050438.23	ENSG00000050438	ENSG00000050438_024	chr12	dexseq_prepare_annotation2.py	exon	51851135	51851227	.	+	.	ENST00000514353+ENST00000319957+ENST00000552001+ENST00000547697+ENST00000535225+ENST00000453097+ENST00000551071+ENST00000604314+ENST00000394856+ENST00000358657__exon_number_024__gene_id_ENSG00000050438	SLC4A8	ENSG00000050438.23	-4.58222776873416	-24.5045987425774	2.52281210437019e-44	4.80222216939695e-42
ENSG00000102893.58	ENSG00000102893	ENSG00000102893_059	chr16	dexseq_prepare_annotation2.py	exon	47703126	47703328	.	+	.	ENST00000566044+ENST00000566319+ENST00000299167+ENST00000455779+ENST00000323584+ENST00000566275__exon_number_059__gene_id_ENSG00000102893	PHKB	ENSG00000102893.58	-1.98836162680042	-17.1018973073777	2.6300968139592e-44	4.99945822828629e-42
ENSG00000238542.ENSG00000163492.ENSG00000155657.5	ENSG00000238542+ENSG00000163492+ENSG00000155657	ENSG00000238542+ENSG00000163492+ENSG00000155657_006	chr2	dexseq_prepare_annotation2.py	exon	179394968	179400576	.	-	.	ENST00000591111+ENST00000342992+ENST00000342175+ENST00000460472+ENST00000359218+ENST00000589042__exon_number_006__gene_id_ENSG00000238542+ENSG00000163492+ENSG00000155657		ENSG00000238542.ENSG00000163492.ENSG00000155657.5	-1.17954656095234	-15.6935281441901	2.88495289363027e-44	5.47626740638798e-42
ENSG00000125633.3	ENSG00000125633	ENSG00000125633_004	chr2	dexseq_prepare_annotation2.py	exon	118688619	118688726	.	-	.	ENST00000474546+ENST00000376300+ENST00000319432+ENST00000437999__exon_number_004__gene_id_ENSG00000125633	CCDC93	ENSG00000125633.3	-1.29106251310202	-20.3003290001556	3.09067631927974e-44	5.85861553417628e-42
ENSG00000177189.25	ENSG00000177189	ENSG00000177189_026	chrX	dexseq_prepare_annotation2.py	exon	20212307	20212309	.	-	.	ENST00000492128+ENST00000540702+ENST00000379565+ENST00000379548+ENST00000457145+ENST00000544447__exon_number_026__gene_id_ENSG00000177189	RPS6KA3	ENSG00000177189.25	-2.4082775960258	-19.3216354262606	3.09754413921197e-44	5.86347896974274e-42
ENSG00000070669.24	ENSG00000070669	ENSG00000070669_025	chr7	dexseq_prepare_annotation2.py	exon	97498220	97498370	.	-	.	ENST00000453600+ENST00000437657+ENST00000448127+ENST00000454046+ENST00000444334+ENST00000495255+ENST00000422745+ENST00000442734+ENST00000175506+ENST00000394308+ENST00000394309__exon_number_025__gene_id_ENSG00000070669	ASNS	ENSG00000070669.24	2.21899102556664	19.4889904870508	3.16684227447053e-44	5.98634212582715e-42
ENSG00000091181.3	ENSG00000091181	ENSG00000091181_004	chr3	dexseq_prepare_annotation2.py	exon	3111909	3111995	.	-	.	ENST00000256452+ENST00000438560+ENST00000446632+ENST00000418488+ENST00000445864__exon_number_004__gene_id_ENSG00000091181	IL5RA	ENSG00000091181.3	2.42373269454044	22.4334640717895	3.27627189293494e-44	6.18462117495691e-42
ENSG00000159216.15	ENSG00000159216	ENSG00000159216_016	chr21	dexseq_prepare_annotation2.py	exon	36259343	36259393	.	-	.	ENST00000437180+ENST00000475045+ENST00000399237+ENST00000399240+ENST00000300305+ENST00000358356+ENST00000486278+ENST00000455571+ENST00000325074+ENST00000344691__exon_number_016__gene_id_ENSG00000159216	RUNX1	ENSG00000159216.15	1.69587150758162	22.030680668004	3.48710914789395e-44	6.57351424598565e-42
ENSG00000189079.25	ENSG00000189079	ENSG00000189079_026	chr12	dexseq_prepare_annotation2.py	exon	46243819	46246077	.	+	.	ENST00000444670+ENST00000334344+ENST00000479608+ENST00000422737__exon_number_026__gene_id_ENSG00000189079	ARID2	ENSG00000189079.25	-1.04789636227113	-20.2702941472509	3.62408918678808e-44	6.82229783764808e-42
ENSG00000260565.3	ENSG00000260565	ENSG00000260565_004	chr16	dexseq_prepare_annotation2.py	exon	2711383	2713082	.	-	.	ENST00000568395+ENST00000569465__exon_number_004__gene_id_ENSG00000260565	ERVK13-1	ENSG00000260565.3	3.6012958727011	29.8940378808185	3.68299993379169e-44	6.92363347553568e-42
ENSG00000123384.2	ENSG00000123384	ENSG00000123384_003	chr12	dexseq_prepare_annotation2.py	exon	57522499	57522691	.	+	.	ENST00000553277+ENST00000243077+ENST00000338962__exon_number_003__gene_id_ENSG00000123384	LRP1	ENSG00000123384.2	-2.2883636605003	-19.6437931875085	3.70071577314802e-44	6.9473547404117e-42
ENSG00000166313.4	ENSG00000166313	ENSG00000166313_005	chr11	dexseq_prepare_annotation2.py	exon	6416510	6416533	.	-	.	ENST00000529519+ENST00000608394+ENST00000524626+ENST00000608704+ENST00000608655+ENST00000609360+ENST00000299402+ENST00000389906+ENST00000526240+ENST00000311051__exon_number_005__gene_id_ENSG00000166313	APBB1	ENSG00000166313.4	2.84426344204999	17.9292243199909	3.72177175917759e-44	6.97727258049288e-42
ENSG00000166387.10	ENSG00000166387	ENSG00000166387_011	chr11	dexseq_prepare_annotation2.py	exon	7586988	7586998	.	+	.	ENST00000299492+ENST00000524548+ENST00000527790__exon_number_011__gene_id_ENSG00000166387	PPFIBP2	ENSG00000166387.10	-0.80255358784304	-16.6997607516962	3.91113133599666e-44	7.32219659403375e-42
ENSG00000127329.14	ENSG00000127329	ENSG00000127329_015	chr12	dexseq_prepare_annotation2.py	exon	70933719	70933802	.	-	.	ENST00000538708+ENST00000550857+ENST00000261266+ENST00000549400+ENST00000334414+ENST00000550358+ENST00000451516__exon_number_015__gene_id_ENSG00000127329	PTPRB	ENSG00000127329.14	-8.40398020162279	-21.3253484533553	3.91721883041421e-44	7.32353345452418e-42
ENSG00000102893.60	ENSG00000102893	ENSG00000102893_061	chr16	dexseq_prepare_annotation2.py	exon	47722952	47723086	.	+	.	ENST00000566044+ENST00000455779+ENST00000323584+ENST00000566319+ENST00000299167__exon_number_061__gene_id_ENSG00000102893	PHKB	ENSG00000102893.60	-1.92458989370513	-17.0470429070472	4.0853906552683e-44	7.62748031764147e-42
ENSG00000258818.ENSG00000259171.ENSG00000214274.1	ENSG00000258818+ENSG00000259171+ENSG00000214274	ENSG00000258818+ENSG00000259171+ENSG00000214274_002	chr14	dexseq_prepare_annotation2.py	exon	21152336	21152741	.	+	.	ENST00000336811+ENST00000555835__exon_number_002__gene_id_ENSG00000258818+ENSG00000259171+ENSG00000214274		ENSG00000258818.ENSG00000259171.ENSG00000214274.1	2.98423124934234	29.8354089594237	4.23422784198226e-44	7.89454693624413e-42
ENSG00000085276.49	ENSG00000085276	ENSG00000085276_050	chr3	dexseq_prepare_annotation2.py	exon	169098975	169099046	.	-	.	ENST00000494292+ENST00000485957__exon_number_050__gene_id_ENSG00000085276	MECOM	ENSG00000085276.49	-1.45389748986443	-26.5416594610129	4.37381294250578e-44	8.14365728907102e-42
ENSG00000153048.23	ENSG00000153048	ENSG00000153048_024	chr16	dexseq_prepare_annotation2.py	exon	8955631	8955634	.	-	.	ENST00000568968+ENST00000567626__exon_number_024__gene_id_ENSG00000153048	CARHSP1	ENSG00000153048.23	2.2927069882902	22.3637460689871	4.40526979125117e-44	8.19103724951166e-42
ENSG00000123213.26	ENSG00000123213	ENSG00000123213_027	chr5	dexseq_prepare_annotation2.py	exon	65114549	65114811	.	+	.	ENST00000515595__exon_number_027__gene_id_ENSG00000123213	NLN	ENSG00000123213.26	-1.58534114714665	-21.5915834144888	5.1239576324202e-44	9.51436558089664e-42
ENSG00000050438.1	ENSG00000050438	ENSG00000050438_002	chr12	dexseq_prepare_annotation2.py	exon	51785132	51785272	.	+	.	ENST00000535225+ENST00000604314__exon_number_002__gene_id_ENSG00000050438	SLC4A8	ENSG00000050438.1	2.68395193962433	24.2797633208422	5.60270255712066e-44	1.03891637675522e-41
ENSG00000175221.25	ENSG00000175221	ENSG00000175221_026	chr19	dexseq_prepare_annotation2.py	exon	890984	891103	.	-	.	ENST00000586017+ENST00000395808+ENST00000325464+ENST00000589119+ENST00000312090+ENST00000606248+ENST00000586342+ENST00000269814+ENST00000592373+ENST00000592943__exon_number_026__gene_id_ENSG00000175221	MED16	ENSG00000175221.25	2.65326321113294	28.4439829445392	5.95759598860487e-44	1.10322373978116e-41
ENSG00000145703.15	ENSG00000145703	ENSG00000145703_016	chr5	dexseq_prepare_annotation2.py	exon	75896704	75896797	.	+	.	ENST00000379730+ENST00000514350+ENST00000274364+ENST00000505766__exon_number_016__gene_id_ENSG00000145703	IQGAP2	ENSG00000145703.15	1.30781589114361	17.8576621893152	6.1820048905694e-44	1.14322633723946e-41
ENSG00000137968.19	ENSG00000137968	ENSG00000137968_020	chr1	dexseq_prepare_annotation2.py	exon	75708605	75708696	.	-	.	ENST00000469525+ENST00000535611+ENST00000370855+ENST00000370859__exon_number_020__gene_id_ENSG00000137968	SLC44A5	ENSG00000137968.19	1.59640942614447	21.5429708827578	6.40200857174314e-44	1.18230698138214e-41
ENSG00000112159.69	ENSG00000112159	ENSG00000112159_070	chr6	dexseq_prepare_annotation2.py	exon	90428486	90428749	.	-	.	ENST00000428876+ENST00000369393__exon_number_070__gene_id_ENSG00000112159	MDN1	ENSG00000112159.69	0.807931588438354	16.2891971852636	6.63466161658916e-44	1.22361475108007e-41
ENSG00000166689.54	ENSG00000166689	ENSG00000166689_055	chr11	dexseq_prepare_annotation2.py	exon	16892646	16892729	.	-	.	ENST00000529213+ENST00000531066+ENST00000355661+ENST00000528376+ENST00000448080+ENST00000528637__exon_number_055__gene_id_ENSG00000166689	PLEKHA7	ENSG00000166689.54	-2.49500612214948	-18.1380600127706	6.84518692563116e-44	1.26073542765962e-41
ENSG00000114480.25	ENSG00000114480	ENSG00000114480_026	chr3	dexseq_prepare_annotation2.py	exon	81792708	81792780	.	-	.	ENST00000489715__exon_number_026__gene_id_ENSG00000114480	GBE1	ENSG00000114480.25	-2.93504677863783	-27.3016126341751	7.22225724122786e-44	1.32838850731637e-41
ENSG00000147955.2	ENSG00000147955	ENSG00000147955_003	chr9	dexseq_prepare_annotation2.py	exon	34635494	34635806	.	-	.	ENST00000378892+ENST00000277010+ENST00000477726+ENST00000353468+ENST00000461426__exon_number_003__gene_id_ENSG00000147955	SIGMAR1	ENSG00000147955.2	-3.43414366440097	-24.8410471770028	7.3218296628694e-44	1.3448878819566e-41
ENSG00000131018.130	ENSG00000131018	ENSG00000131018_131	chr6	dexseq_prepare_annotation2.py	exon	152683305	152683349	.	-	.	ENST00000448038+ENST00000471834+ENST00000341594+ENST00000265368+ENST00000367255+ENST00000423061__exon_number_131__gene_id_ENSG00000131018	SYNE1	ENSG00000131018.130	-5.03475305104062	-15.5979388079742	7.52983985692708e-44	1.38123409660876e-41
ENSG00000016864.30	ENSG00000016864	ENSG00000016864_031	chr3	dexseq_prepare_annotation2.py	exon	52735225	52735359	.	-	.	ENST00000497436__exon_number_031__gene_id_ENSG00000016864	GLT8D1	ENSG00000016864.30	-1.08563274591886	-20.3662904944537	7.56652024763823e-44	1.38609701289128e-41
ENSG00000010322.44	ENSG00000010322	ENSG00000010322_045	chr3	dexseq_prepare_annotation2.py	exon	52523695	52524090	.	+	.	ENST00000467594__exon_number_045__gene_id_ENSG00000010322	NISCH	ENSG00000010322.44	-2.1031842032335	-19.7054135376595	7.73108197506286e-44	1.41434177791311e-41
ENSG00000005810.13	ENSG00000005810	ENSG00000005810_014	chr13	dexseq_prepare_annotation2.py	exon	77640127	77640223	.	-	.	ENST00000407578+ENST00000357337+ENST00000544440+ENST00000429715__exon_number_014__gene_id_ENSG00000005810	MYCBP2	ENSG00000005810.13	-1.52068841235964	-17.5684129515623	7.81944828343024e-44	1.42859014134755e-41
ENSG00000148985.ENSG00000250404.43	ENSG00000148985+ENSG00000250404	ENSG00000148985+ENSG00000250404_044	chr11	dexseq_prepare_annotation2.py	exon	3844971	3845112	.	+	.	ENST00000527810__exon_number_044__gene_id_ENSG00000148985+ENSG00000250404		ENSG00000148985.ENSG00000250404.43	-0.761656429308107	-16.4387242424541	8.77942427551214e-44	1.60182770195194e-41
ENSG00000063978.ENSG00000206113.ENSG00000125386.ENSG00000249428.7	ENSG00000063978+ENSG00000206113+ENSG00000125386+ENSG00000249428	ENSG00000063978+ENSG00000206113+ENSG00000125386+ENSG00000249428_008	chr4	dexseq_prepare_annotation2.py	exon	2444924	2444941	.	+	.	ENST00000511731+ENST00000514556__exon_number_008__gene_id_ENSG00000063978+ENSG00000206113+ENSG00000125386+ENSG00000249428		ENSG00000063978.ENSG00000206113.ENSG00000125386.ENSG00000249428.7	-4.16619002620256	-16.2241608492164	8.82609574990361e-44	1.60819016302923e-41
ENSG00000114423.28	ENSG00000114423	ENSG00000114423_029	chr3	dexseq_prepare_annotation2.py	exon	105586254	105586435	.	-	.	ENST00000405772+ENST00000403724+ENST00000443752+ENST00000394027+ENST00000438603+ENST00000545639+ENST00000264122+ENST00000447441__exon_number_029__gene_id_ENSG00000114423	CBLB	ENSG00000114423.28	1.42044470042635	20.09507824877	9.19521314690832e-44	1.67320959975758e-41
ENSG00000008710.54	ENSG00000008710	ENSG00000008710_055	chr16	dexseq_prepare_annotation2.py	exon	2150397	2150408	.	-	.	ENST00000487932+ENST00000415938+ENST00000483814+ENST00000496574+ENST00000562297+ENST00000480227+ENST00000486339+ENST00000469851+ENST00000570193+ENST00000423118+ENST00000566905+ENST00000262304+ENST00000567946+ENST00000483731+ENST00000471603__exon_number_055__gene_id_ENSG00000008710	PKD1	ENSG00000008710.54	0.969824735217362	16.2515767048882	9.29113615507879e-44	1.688410038464e-41
ENSG00000185386.1	ENSG00000185386	ENSG00000185386_002	chr22	dexseq_prepare_annotation2.py	exon	50702144	50702167	.	-	.	ENST00000330651+ENST00000395764__exon_number_002__gene_id_ENSG00000185386	MAPK11	ENSG00000185386.1	1.96599532174996	26.289034116184	9.32171977150288e-44	1.69171215858545e-41
ENSG00000023191.26	ENSG00000023191	ENSG00000023191_027	chr11	dexseq_prepare_annotation2.py	exon	499601	499676	.	-	.	ENST00000525522+ENST00000524780__exon_number_027__gene_id_ENSG00000023191	RNH1	ENSG00000023191.26	4.61675843103638	32.6253225776253	1.0376769692137e-43	1.8806791155329e-41
ENSG00000198887.4	ENSG00000198887	ENSG00000198887_005	chr9	dexseq_prepare_annotation2.py	exon	72893407	72893541	.	+	.	ENST00000361138__exon_number_005__gene_id_ENSG00000198887	SMC5	ENSG00000198887.4	2.81294638774208	26.2525232611499	1.04038645392332e-43	1.88308566504803e-41
ENSG00000070366.46	ENSG00000070366	ENSG00000070366_047	chr17	dexseq_prepare_annotation2.py	exon	2147952	2148013	.	-	.	ENST00000570659+ENST00000354901+ENST00000263073+ENST00000544865__exon_number_047__gene_id_ENSG00000070366	SMG6	ENSG00000070366.46	2.10282751025967	20.5345877983887	1.15716333981774e-43	2.0916724921809e-41
ENSG00000238542.ENSG00000163492.ENSG00000155657.13	ENSG00000238542+ENSG00000163492+ENSG00000155657	ENSG00000238542+ENSG00000163492+ENSG00000155657_014	chr2	dexseq_prepare_annotation2.py	exon	179406009	179406311	.	-	.	ENST00000591111+ENST00000342992+ENST00000342175+ENST00000460472+ENST00000359218+ENST00000589042__exon_number_014__gene_id_ENSG00000238542+ENSG00000163492+ENSG00000155657		ENSG00000238542.ENSG00000163492.ENSG00000155657.13	-1.038522083484	-15.5548715872007	1.15951778062896e-43	2.09315228288055e-41
ENSG00000134138.33	ENSG00000134138	ENSG00000134138_034	chr15	dexseq_prepare_annotation2.py	exon	37190928	37190969	.	-	.	ENST00000559408__exon_number_034__gene_id_ENSG00000134138	MEIS2	ENSG00000134138.33	-1.68007015223179	-18.2647859655851	1.28586037193722e-43	2.31815452132365e-41
ENSG00000148337.60	ENSG00000148337	ENSG00000148337_061	chr9	dexseq_prepare_annotation2.py	exon	130953114	130953137	.	-	.	ENST00000467178+ENST00000325721+ENST00000420484+ENST00000372948+ENST00000393608+ENST00000541172+ENST00000476727+ENST00000357558+ENST00000372938+ENST00000372954+ENST00000488559+ENST00000324544+ENST00000538431+ENST00000277465+ENST00000498156__exon_number_061__gene_id_ENSG00000148337	CIZ1	ENSG00000148337.60	-0.65558751606999	-16.5093852607505	1.36293429931175e-43	2.45385788007658e-41
ENSG00000127419.28	ENSG00000127419	ENSG00000127419_029	chr4	dexseq_prepare_annotation2.py	exon	944995	945046	.	+	.	ENST00000264771+ENST00000452360+ENST00000513682+ENST00000515876+ENST00000504744+ENST00000504180+ENST00000508204+ENST00000507319+ENST00000514453+ENST00000515740+ENST00000515492+ENST00000513952+ENST00000509508+ENST00000502513+ENST00000510493+ENST00000514546+ENST00000438836__exon_number_029__gene_id_ENSG00000127419	TMEM175	ENSG00000127419.28	-2.49408581036987	-23.4689484814103	1.37158036263643e-43	2.46616663304017e-41
ENSG00000141140.65	ENSG00000141140	ENSG00000141140_066	chr17	dexseq_prepare_annotation2.py	exon	34883382	34883484	.	-	.	ENST00000268852+ENST00000431794+ENST00000589404+ENST00000586908+ENST00000591794+ENST00000585719+ENST00000586007__exon_number_066__gene_id_ENSG00000141140	MYO19	ENSG00000141140.65	2.22256949301058	18.372711843678	1.37583804369506e-43	2.4705628280802e-41
ENSG00000214198.1	ENSG00000214198	ENSG00000214198_002	chr12	dexseq_prepare_annotation2.py	exon	104237534	104238197	.	-	.	ENST00000548527+ENST00000551270__exon_number_002__gene_id_ENSG00000214198	RP11-642P15.1	ENSG00000214198.1	1.22311854430019	20.0142163892368	1.41495320800401e-43	2.53745792928003e-41
ENSG00000198632.ENSG00000174368.26	ENSG00000198632+ENSG00000174368	ENSG00000198632+ENSG00000174368_027	chr7	dexseq_prepare_annotation2.py	exon	74984930	74984931	.	-	.	ENST00000513070+ENST00000414100__exon_number_027__gene_id_ENSG00000198632+ENSG00000174368		ENSG00000198632.ENSG00000174368.26	1.65654585102946	21.3636989433388	1.45900990620364e-43	2.61302730796724e-41
ENSG00000268614.ENSG00000090674.ENSG00000032444.66	ENSG00000268614+ENSG00000090674+ENSG00000032444	ENSG00000268614+ENSG00000090674+ENSG00000032444_067	chr19	dexseq_prepare_annotation2.py	exon	7604869	7604910	.	+	.	ENST00000598462+ENST00000601870+ENST00000601668+ENST00000595264+ENST00000600737+ENST00000414982+ENST00000602191+ENST00000221249+ENST00000600942+ENST00000601001+ENST00000545201+ENST00000450331__exon_number_067__gene_id_ENSG00000268614+ENSG00000090674+ENSG00000032444		ENSG00000268614.ENSG00000090674.ENSG00000032444.66	-2.03489249625071	-19.7906556585483	1.47801689013664e-43	2.64359419935043e-41
ENSG00000129084.ENSG00000256206.ENSG00000129083.41	ENSG00000129084+ENSG00000256206+ENSG00000129083	ENSG00000129084+ENSG00000256206+ENSG00000129083_042	chr11	dexseq_prepare_annotation2.py	exon	14521149	14521154	.	-	.	ENST00000529866+ENST00000533096__exon_number_042__gene_id_ENSG00000129084+ENSG00000256206+ENSG00000129083		ENSG00000129084.ENSG00000256206.ENSG00000129083.41	1.41896935674944	17.5621342066158	1.48224147985762e-43	2.64660791193431e-41
ENSG00000179818.ENSG00000244617.97	ENSG00000179818+ENSG00000244617	ENSG00000179818+ENSG00000244617_098	chr2	dexseq_prepare_annotation2.py	exon	70313167	70313186	.	-	.	ENST00000442040+ENST00000437019+ENST00000429599+ENST00000456161__exon_number_098__gene_id_ENSG00000179818+ENSG00000244617		ENSG00000179818.ENSG00000244617.97	-1.81323884319853	-16.5867312628092	1.4835855697457e-43	2.64660791193431e-41
ENSG00000173821.105	ENSG00000173821	ENSG00000173821_106	chr17	dexseq_prepare_annotation2.py	exon	78363689	78363717	.	+	.	ENST00000427003+ENST00000582970+ENST00000508628+ENST00000560083+ENST00000411702+ENST00000336301__exon_number_106__gene_id_ENSG00000173821	RNF213	ENSG00000173821.105	-4.0900788428415	-21.0287659810393	1.59966054489036e-43	2.84994686253852e-41
ENSG00000175221.24	ENSG00000175221	ENSG00000175221_025	chr19	dexseq_prepare_annotation2.py	exon	890963	890983	.	-	.	ENST00000586017+ENST00000395808+ENST00000592943+ENST00000589119+ENST00000312090+ENST00000606248+ENST00000269814+ENST00000592373+ENST00000325464__exon_number_025__gene_id_ENSG00000175221	MED16	ENSG00000175221.24	2.65826153063428	28.0647550229052	1.60234294629383e-43	2.85099901875037e-41
ENSG00000215440.ENSG00000124222.ENSG00000254995.61	ENSG00000215440+ENSG00000124222+ENSG00000254995	ENSG00000215440+ENSG00000124222+ENSG00000254995_062	chr20	dexseq_prepare_annotation2.py	exon	57268793	57268978	.	+	.	ENST00000527587+ENST00000356091+ENST00000525817+ENST00000525967+ENST00000530122+ENST00000529976__exon_number_062__gene_id_ENSG00000215440+ENSG00000124222+ENSG00000254995		ENSG00000215440.ENSG00000124222.ENSG00000254995.61	1.90845938292358	19.5736445497919	1.61587853322687e-43	2.8713339902289e-41
ENSG00000159216.19	ENSG00000159216	ENSG00000159216_020	chr21	dexseq_prepare_annotation2.py	exon	36262035	36262087	.	-	.	ENST00000399237__exon_number_020__gene_id_ENSG00000159216	RUNX1	ENSG00000159216.19	2.36499439330427	21.676323048954	1.67562875938756e-43	2.9736301415944e-41
ENSG00000143702.17	ENSG00000143702	ENSG00000143702_018	chr1	dexseq_prepare_annotation2.py	exon	243292675	243292741	.	-	.	ENST00000490813+ENST00000336415+ENST00000413359+ENST00000476661+ENST00000366543+ENST00000481987+ENST00000439296+ENST00000468254+ENST00000366542+ENST00000464936+ENST00000366544__exon_number_018__gene_id_ENSG00000143702	CEP170	ENSG00000143702.17	1.64886868910229	18.2162942016782	1.77343242033086e-43	3.14310339963242e-41
ENSG00000119912.28	ENSG00000119912	ENSG00000119912_029	chr10	dexseq_prepare_annotation2.py	exon	94267332	94267423	.	-	.	ENST00000478361+ENST00000265986__exon_number_029__gene_id_ENSG00000119912	IDE	ENSG00000119912.28	1.23953808332664	22.8947994111723	1.81211509634814e-43	3.20749078846079e-41
ENSG00000137509.37	ENSG00000137509	ENSG00000137509_038	chr11	dexseq_prepare_annotation2.py	exon	82611824	82611874	.	-	.	ENST00000532809+ENST00000529671__exon_number_038__gene_id_ENSG00000137509	PRCP	ENSG00000137509.37	2.3779092175031	22.4333853249183	1.88397121370559e-43	3.33035284900599e-41
ENSG00000204344.ENSG00000244731.74	ENSG00000204344+ENSG00000244731	ENSG00000204344+ENSG00000244731_075	chr6	dexseq_prepare_annotation2.py	exon	31961754	31961763	.	+	.	ENST00000498271+ENST00000428956__exon_number_075__gene_id_ENSG00000204344+ENSG00000244731		ENSG00000204344.ENSG00000244731.74	-2.33713893450075	-19.5366951853307	1.98772135162061e-43	3.50920360693104e-41
ENSG00000254485.ENSG00000196220.ENSG00000206573.10	ENSG00000254485+ENSG00000196220+ENSG00000206573	ENSG00000254485+ENSG00000196220+ENSG00000206573_011	chr3	dexseq_prepare_annotation2.py	exon	9052059	9052071	.	-	.	ENST00000360413+ENST00000518265+ENST00000383836__exon_number_011__gene_id_ENSG00000254485+ENSG00000196220+ENSG00000206573		ENSG00000254485.ENSG00000196220.ENSG00000206573.10	-0.877561893272278	-16.4588109907579	2.09792977651152e-43	3.69474087661469e-41
ENSG00000266967.ENSG00000267060.ENSG00000108825.18	ENSG00000266967+ENSG00000267060+ENSG00000108825	ENSG00000266967+ENSG00000267060+ENSG00000108825_019	chr17	dexseq_prepare_annotation2.py	exon	41107291	41107362	.	-	.	ENST00000474578+ENST00000478040+ENST00000486664+ENST00000483535__exon_number_019__gene_id_ENSG00000266967+ENSG00000267060+ENSG00000108825		ENSG00000266967.ENSG00000267060.ENSG00000108825.18	-2.1806107936979	-18.0796949547314	2.09823719550654e-43	3.69474087661469e-41
ENSG00000149187.6	ENSG00000149187	ENSG00000149187_007	chr11	dexseq_prepare_annotation2.py	exon	47491846	47491867	.	-	.	ENST00000395290+ENST00000539455__exon_number_007__gene_id_ENSG00000149187	CELF1	ENSG00000149187.6	-1.63343783215317	-18.8432060842188	2.13152300940607e-43	3.74851011610287e-41
ENSG00000188897.67	ENSG00000188897	ENSG00000188897_068	chr16	dexseq_prepare_annotation2.py	exon	11578735	11578929	.	-	.	ENST00000344649+ENST00000598234+ENST00000595170__exon_number_068__gene_id_ENSG00000188897	CTD-3088G3.8	ENSG00000188897.67	-2.33311130374928	-20.6758336272605	2.17818641873548e-43	3.82563638379248e-41
ENSG00000260565.2	ENSG00000260565	ENSG00000260565_003	chr16	dexseq_prepare_annotation2.py	exon	2711197	2711382	.	-	.	ENST00000564340+ENST00000568395+ENST00000569465__exon_number_003__gene_id_ENSG00000260565	ERVK13-1	ENSG00000260565.2	3.50296447215777	29.1425414760282	2.24024939421531e-43	3.92957619609258e-41
ENSG00000005884.23	ENSG00000005884	ENSG00000005884_024	chr17	dexseq_prepare_annotation2.py	exon	48151645	48151656	.	+	.	ENST00000510809__exon_number_024__gene_id_ENSG00000005884	ITGA3	ENSG00000005884.23	-2.0375535652476	-23.3257136013126	2.35542104715652e-43	4.126285930065e-41
ENSG00000088340.16	ENSG00000088340	ENSG00000088340_017	chr20	dexseq_prepare_annotation2.py	exon	34152458	34152663	.	-	.	ENST00000400461+ENST00000262870+ENST00000411519__exon_number_017__gene_id_ENSG00000088340	FER1L4	ENSG00000088340.16	-4.05387846871275	-25.9749443919621	2.40722346500089e-43	4.21162131568551e-41
ENSG00000151655.2	ENSG00000151655	ENSG00000151655_003	chr10	dexseq_prepare_annotation2.py	exon	7745331	7745342	.	+	.	ENST00000480387+ENST00000358415+ENST00000473227__exon_number_003__gene_id_ENSG00000151655	ITIH2	ENSG00000151655.2	-2.68737683655307	-21.9595770293019	2.47971547886183e-43	4.33288951339791e-41
ENSG00000188676.10	ENSG00000188676	ENSG00000188676_011	chr8	dexseq_prepare_annotation2.py	exon	39844419	39844604	.	+	.	ENST00000343295__exon_number_011__gene_id_ENSG00000188676	IDO2	ENSG00000188676.10	-1.92705666617137	-26.8501848728046	2.57952899935291e-43	4.50152581792327e-41
ENSG00000156113.7	ENSG00000156113	ENSG00000156113_008	chr10	dexseq_prepare_annotation2.py	exon	78644776	78647018	.	-	.	ENST00000286627+ENST00000286628__exon_number_008__gene_id_ENSG00000156113	KCNMA1	ENSG00000156113.7	3.34738087699202	17.8384200676058	2.66965521914125e-43	4.65284717553963e-41
ENSG00000187736.ENSG00000213901.57	ENSG00000187736+ENSG00000213901	ENSG00000187736+ENSG00000213901_058	chr2	dexseq_prepare_annotation2.py	exon	220034007	220034030	.	-	.	ENST00000455516__exon_number_058__gene_id_ENSG00000187736+ENSG00000213901		ENSG00000187736.ENSG00000213901.57	1.44671207909017	17.557504284745	2.80964981002314e-43	4.88940992419688e-41
ENSG00000100938.49	ENSG00000100938	ENSG00000100938_050	chr14	dexseq_prepare_annotation2.py	exon	24707537	24707584	.	+	.	ENST00000561038+ENST00000559836+ENST00000557854+ENST00000559910+ENST00000558865+ENST00000558007+ENST00000399440+ENST00000559287+ENST00000558748+ENST00000456667+ENST00000355299+ENST00000559104+ENST00000559479+ENST00000420554+ENST00000558483+ENST00000348719__exon_number_050__gene_id_ENSG00000100938	GMPR2	ENSG00000100938.49	-2.15048561399145	-25.1385957659647	2.81256227846855e-43	4.88940992419688e-41
ENSG00000168026.20	ENSG00000168026	ENSG00000168026_021	chr3	dexseq_prepare_annotation2.py	exon	39161123	39161148	.	+	.	ENST00000459702+ENST00000479954__exon_number_021__gene_id_ENSG00000168026	TTC21A	ENSG00000168026.20	-3.68153879487401	-19.2820218815701	2.93121717642209e-43	5.08919046380789e-41
ENSG00000150672.ENSG00000256466.94	ENSG00000150672+ENSG00000256466	ENSG00000150672+ENSG00000256466_095	chr11	dexseq_prepare_annotation2.py	exon	85338733	85338793	.	-	.	ENST00000526147+ENST00000472545__exon_number_095__gene_id_ENSG00000150672+ENSG00000256466		ENSG00000150672.ENSG00000256466.94	3.75526484811752	21.9130245403888	3.02957778527299e-43	5.25327246196472e-41
ENSG00000182541.30	ENSG00000182541	ENSG00000182541_031	chr22	dexseq_prepare_annotation2.py	exon	31674283	31674572	.	+	.	ENST00000467301+ENST00000333611+ENST00000444929+ENST00000331728__exon_number_031__gene_id_ENSG00000182541	LIMK2	ENSG00000182541.30	-4.65599748919889	-32.0629202235132	3.20647764016777e-43	5.55295108683285e-41
ENSG00000140694.47	ENSG00000140694	ENSG00000140694_048	chr16	dexseq_prepare_annotation2.py	exon	14724109	14724116	.	-	.	ENST00000563641+ENST00000341484+ENST00000437198+ENST00000420015__exon_number_048__gene_id_ENSG00000140694	PARN	ENSG00000140694.47	-2.94207031624132	-19.4311794415712	3.59434892648352e-43	6.21676400873466e-41
ENSG00000055163.5	ENSG00000055163	ENSG00000055163_006	chr5	dexseq_prepare_annotation2.py	exon	156693149	156693183	.	+	.	ENST00000523969+ENST00000522463+ENST00000318218+ENST00000519002+ENST00000442283+ENST00000523119+ENST00000521420+ENST00000520759+ENST00000522637+ENST00000519252__exon_number_006__gene_id_ENSG00000055163	CYFIP2	ENSG00000055163.5	1.48195537390098	19.2433871173909	3.65967450366171e-43	6.32172823134426e-41
ENSG00000070669.11	ENSG00000070669	ENSG00000070669_012	chr7	dexseq_prepare_annotation2.py	exon	97484067	97484187	.	-	.	ENST00000487714__exon_number_012__gene_id_ENSG00000070669	ASNS	ENSG00000070669.11	-3.09411648767232	-19.0620217597989	3.84184932873555e-43	6.62801681913956e-41
ENSG00000266967.ENSG00000267060.ENSG00000108825.23	ENSG00000266967+ENSG00000267060+ENSG00000108825	ENSG00000266967+ENSG00000267060+ENSG00000108825_024	chr17	dexseq_prepare_annotation2.py	exon	41107859	41107871	.	-	.	ENST00000491665+ENST00000591096+ENST00000421990+ENST00000427569+ENST00000486664+ENST00000423601+ENST00000409399+ENST00000409103+ENST00000478040+ENST00000360221__exon_number_024__gene_id_ENSG00000266967+ENSG00000267060+ENSG00000108825		ENSG00000266967.ENSG00000267060.ENSG00000108825.23	-2.36784058273304	-17.9826151708082	4.03632463946105e-43	6.95472512972725e-41
ENSG00000119650.ENSG00000119685.ENSG00000119686	ENSG00000119650+ENSG00000119685+ENSG00000119686	ENSG00000119650+ENSG00000119685+ENSG00000119686_001	chr14	dexseq_prepare_annotation2.py	exon	76044960	76045798	.	+	.	ENST00000238667__exon_number_001__gene_id_ENSG00000119650+ENSG00000119685+ENSG00000119686		ENSG00000119650.ENSG00000119685.ENSG00000119686	-1.64169229469509	-17.5898890002837	4.14390458575816e-43	7.13107378538069e-41
ENSG00000140853.104	ENSG00000140853	ENSG00000140853_105	chr16	dexseq_prepare_annotation2.py	exon	57116546	57117431	.	+	.	ENST00000540182+ENST00000539144+ENST00000543103+ENST00000262510+ENST00000308149+ENST00000538453+ENST00000436936+ENST00000545081+ENST00000537056__exon_number_105__gene_id_ENSG00000140853	NLRC5	ENSG00000140853.104	-1.15402828133897	-22.684730774325	4.16683091066656e-43	7.1614844700702e-41
ENSG00000257225.ENSG00000134283.43	ENSG00000257225+ENSG00000134283	ENSG00000257225+ENSG00000134283_044	chr12	dexseq_prepare_annotation2.py	exon	42792797	42793227	.	+	.	ENST00000547440+ENST00000552202__exon_number_044__gene_id_ENSG00000257225+ENSG00000134283		ENSG00000257225.ENSG00000134283.43	-1.7050181913511	-25.7633573280673	4.58397807542984e-43	7.86635386452028e-41
ENSG00000187736.ENSG00000213901.21	ENSG00000187736+ENSG00000213901	ENSG00000187736+ENSG00000213901_022	chr2	dexseq_prepare_annotation2.py	exon	220022280	220022343	.	-	.	ENST00000426304+ENST00000318673+ENST00000418099+ENST00000356853+ENST00000457600+ENST00000498327+ENST00000409720__exon_number_022__gene_id_ENSG00000187736+ENSG00000213901		ENSG00000187736.ENSG00000213901.21	-3.68894550357712	-17.4893989098261	4.58849479227953e-43	7.86635386452028e-41
ENSG00000131018.137	ENSG00000131018	ENSG00000131018_138	chr6	dexseq_prepare_annotation2.py	exon	152688518	152690106	.	-	.	ENST00000471834__exon_number_138__gene_id_ENSG00000131018	SYNE1	ENSG00000131018.137	-4.94577413195267	-15.4146679493748	4.71684996113626e-43	8.07624264953748e-41
ENSG00000188130.ENSG00000100429.58	ENSG00000188130+ENSG00000100429	ENSG00000188130+ENSG00000100429_059	chr22	dexseq_prepare_annotation2.py	exon	50688953	50689199	.	-	.	ENST00000497036__exon_number_059__gene_id_ENSG00000188130+ENSG00000100429		ENSG00000188130.ENSG00000100429.58	-2.15345845484487	-20.7995950585106	4.78037417697121e-43	8.17473974062435e-41
ENSG00000225190.46	ENSG00000225190	ENSG00000225190_047	chr17	dexseq_prepare_annotation2.py	exon	43568111	43568115	.	-	.	ENST00000586562__exon_number_047__gene_id_ENSG00000225190	PLEKHM1	ENSG00000225190.46	2.31121887350531	28.8303383405534	4.79764122782684e-43	8.19398644389694e-41
ENSG00000213908.9	ENSG00000213908	ENSG00000213908_010	chr19	dexseq_prepare_annotation2.py	exon	41531922	41531929	.	-	.	ENST00000595391__exon_number_010__gene_id_ENSG00000213908	CYP2A7P1	ENSG00000213908.9	2.05580604340574	30.2054538541541	4.92095839632341e-43	8.39408337611653e-41
ENSG00000215012.ENSG00000185838.1	ENSG00000215012+ENSG00000185838	ENSG00000215012+ENSG00000185838_002	chr22	dexseq_prepare_annotation2.py	exon	19775938	19775940	.	-	.	ENST00000403325+ENST00000329517__exon_number_002__gene_id_ENSG00000215012+ENSG00000185838		ENSG00000215012.ENSG00000185838.1	3.41648952292621	21.7975415232776	4.98474913191663e-43	8.49226785858976e-41
ENSG00000123384	ENSG00000123384	ENSG00000123384_001	chr12	dexseq_prepare_annotation2.py	exon	57522276	57522281	.	+	.	ENST00000553277__exon_number_001__gene_id_ENSG00000123384	LRP1	ENSG00000123384	-2.20225473356111	-19.170623842351	5.56164671736427e-43	9.46327034210999e-41
ENSG00000116883.ENSG00000214193.33	ENSG00000116883+ENSG00000214193	ENSG00000116883+ENSG00000214193_034	chr1	dexseq_prepare_annotation2.py	exon	36789335	36789370	.	+	.	ENST00000373137__exon_number_034__gene_id_ENSG00000116883+ENSG00000214193		ENSG00000116883.ENSG00000214193.33	1.59804723635451	19.9761802907793	5.76770703057944e-43	9.80164995775228e-41
ENSG00000062485.ENSG00000257727.ENSG00000135473.ENSG00000144785.107	ENSG00000062485+ENSG00000257727+ENSG00000135473+ENSG00000144785	ENSG00000062485+ENSG00000257727+ENSG00000135473+ENSG00000144785_108	chr12	dexseq_prepare_annotation2.py	exon	56709501	56709534	.	-	.	ENST00000547570__exon_number_108__gene_id_ENSG00000062485+ENSG00000257727+ENSG00000135473+ENSG00000144785		ENSG00000062485.ENSG00000257727.ENSG00000135473.ENSG00000144785.107	2.15222306137825	18.9888218545555	5.90648688681064e-43	1.00249926622316e-40
ENSG00000137509.44	ENSG00000137509	ENSG00000137509_045	chr11	dexseq_prepare_annotation2.py	exon	82612635	82612699	.	-	.	ENST00000534631+ENST00000535099+ENST00000531128+ENST00000531801+ENST00000527444__exon_number_045__gene_id_ENSG00000137509	PRCP	ENSG00000137509.44	2.20402166202959	22.1461341846031	6.19051234120235e-43	1.04930499535463e-40
ENSG00000007516	ENSG00000007516	ENSG00000007516_001	chr16	dexseq_prepare_annotation2.py	exon	1383602	1383638	.	+	.	ENST00000426824__exon_number_001__gene_id_ENSG00000007516	BAIAP3	ENSG00000007516	-2.15320122481225	-21.7471507111829	6.19765298961402e-43	1.04930499535463e-40
ENSG00000257062.ENSG00000111700.ENSG00000134538.ENSG00000205754.ENSG00000257046.20	ENSG00000257062+ENSG00000111700+ENSG00000134538+ENSG00000205754+ENSG00000257046	ENSG00000257062+ENSG00000111700+ENSG00000134538+ENSG00000205754+ENSG00000257046_021	chr12	dexseq_prepare_annotation2.py	exon	21036352	21036536	.	+	.	ENST00000261196+ENST00000381545+ENST00000553473+ENST00000544370+ENST00000540229__exon_number_021__gene_id_ENSG00000257062+ENSG00000111700+ENSG00000134538+ENSG00000205754+ENSG00000257046		ENSG00000257062.ENSG00000111700.ENSG00000134538.ENSG00000205754.ENSG00000257046.20	-0.797273572851701	-18.3832818634482	6.50143654161626e-43	1.09937194681137e-40
ENSG00000105738	ENSG00000105738	ENSG00000105738_001	chr19	dexseq_prepare_annotation2.py	exon	38397868	38397884	.	+	.	ENST00000222345__exon_number_001__gene_id_ENSG00000105738	SIPA1L3	ENSG00000105738	-2.0567549505476	-26.5021305100845	6.96391955069966e-43	1.17611712937293e-40
ENSG00000125633.1	ENSG00000125633	ENSG00000125633_002	chr2	dexseq_prepare_annotation2.py	exon	118677881	118677972	.	-	.	ENST00000319432+ENST00000376300+ENST00000437999__exon_number_002__gene_id_ENSG00000125633	CCDC93	ENSG00000125633.1	-1.22793619516291	-19.7123419141013	7.12339902983582e-43	1.20156225318612e-40
ENSG00000238542.ENSG00000163492.ENSG00000155657.9	ENSG00000238542+ENSG00000163492+ENSG00000155657	ENSG00000238542+ENSG00000163492+ENSG00000155657_010	chr2	dexseq_prepare_annotation2.py	exon	179403267	179403566	.	-	.	ENST00000591111+ENST00000342992+ENST00000342175+ENST00000460472+ENST00000359218+ENST00000589042__exon_number_010__gene_id_ENSG00000238542+ENSG00000163492+ENSG00000155657		ENSG00000238542.ENSG00000163492.ENSG00000155657.9	-1.0819811794701	-15.3641994884925	7.80953099085063e-43	1.3156694657664e-40
ENSG00000160410.61	ENSG00000160410	ENSG00000160410_062	chr19	dexseq_prepare_annotation2.py	exon	41096262	41096328	.	+	.	ENST00000602239+ENST00000594973+ENST00000600733+ENST00000602011+ENST00000599833+ENST00000291842+ENST00000597396+ENST00000598201__exon_number_062__gene_id_ENSG00000160410	SHKBP1	ENSG00000160410.61	1.04368439576225	17.6825259227268	7.87164932723285e-43	1.32449732112002e-40
ENSG00000022840.73	ENSG00000022840	ENSG00000022840_074	chr12	dexseq_prepare_annotation2.py	exon	121014692	121015050	.	+	.	ENST00000325954+ENST00000542701__exon_number_074__gene_id_ENSG00000022840	RNF10	ENSG00000022840.73	2.74034666214111	17.6813884362113	7.93406398010265e-43	1.33335320342312e-40
ENSG00000196504.26	ENSG00000196504	ENSG00000196504_027	chr2	dexseq_prepare_annotation2.py	exon	153532919	153533293	.	-	.	ENST00000493468+ENST00000545856+ENST00000410080+ENST00000354363__exon_number_027__gene_id_ENSG00000196504	PRPF40A	ENSG00000196504.26	-3.14568047055656	-21.3160638160135	8.39587657397932e-43	1.40922513549358e-40
ENSG00000258984.ENSG00000184182.ENSG00000132330.80	ENSG00000258984+ENSG00000184182+ENSG00000132330	ENSG00000258984+ENSG00000184182+ENSG00000132330_081	chr2	dexseq_prepare_annotation2.py	exon	238978098	238978104	.	+	.	ENST00000446202+ENST00000482031+ENST00000254663+ENST00000443532+ENST00000449891+ENST00000431487+ENST00000416757+ENST00000480357+ENST00000555827+ENST00000373332+ENST00000480859+ENST00000409736__exon_number_081__gene_id_ENSG00000258984+ENSG00000184182+ENSG00000132330		ENSG00000258984.ENSG00000184182.ENSG00000132330.80	4.54207938444967	18.0920770504814	8.6239715963266e-43	1.44572981157017e-40
ENSG00000133958.47	ENSG00000133958	ENSG00000133958_048	chr14	dexseq_prepare_annotation2.py	exon	94148963	94149040	.	+	.	ENST00000256339+ENST00000553484+ENST00000393151+ENST00000555664__exon_number_048__gene_id_ENSG00000133958	UNC79	ENSG00000133958.47	-1.32791389056764	-22.0644216971986	8.69895683455479e-43	1.45650887579256e-40
ENSG00000148218.4	ENSG00000148218	ENSG00000148218_005	chr9	dexseq_prepare_annotation2.py	exon	116151718	116151804	.	-	.	ENST00000482847+ENST00000409155+ENST00000277315__exon_number_005__gene_id_ENSG00000148218	ALAD	ENSG00000148218.4	-3.10133274691609	-20.1320704405723	8.92634450396925e-43	1.4927476627423e-40
ENSG00000091536.66	ENSG00000091536	ENSG00000091536_067	chr17	dexseq_prepare_annotation2.py	exon	18061036	18061214	.	+	.	ENST00000205890+ENST00000418233+ENST00000445289__exon_number_067__gene_id_ENSG00000091536	MYO15A	ENSG00000091536.66	-1.74305101855029	-16.5078965656832	9.14731748366765e-43	1.52782621873043e-40
ENSG00000091164.25	ENSG00000091164	ENSG00000091164_026	chr18	dexseq_prepare_annotation2.py	exon	54305590	54305658	.	-	.	ENST00000540155+ENST00000217515+ENST00000590954+ENST00000587807+ENST00000586262+ENST00000589329__exon_number_026__gene_id_ENSG00000091164	TXNL1	ENSG00000091164.25	-1.57936295967799	-22.4770376044262	9.53884984630623e-43	1.59127163188833e-40
ENSG00000147996.18	ENSG00000147996	ENSG00000147996_019	chr9	dexseq_prepare_annotation2.py	exon	70433804	70434177	.	-	.	ENST00000476161+ENST00000461932+ENST00000465474__exon_number_019__gene_id_ENSG00000147996	CBWD5	ENSG00000147996.18	-1.08529303486779	-18.7417131814637	9.90536091994274e-43	1.65039297127242e-40
ENSG00000050438.7	ENSG00000050438	ENSG00000050438_008	chr12	dexseq_prepare_annotation2.py	exon	51813884	51813992	.	+	.	ENST00000548352__exon_number_008__gene_id_ENSG00000050438	SLC4A8	ENSG00000050438.7	2.7043375583089	23.4629265670793	1.06341412986371e-42	1.76965614880811e-40
ENSG00000148700.9	ENSG00000148700	ENSG00000148700_010	chr10	dexseq_prepare_annotation2.py	exon	111835376	111835467	.	+	.	ENST00000495661__exon_number_010__gene_id_ENSG00000148700	ADD3	ENSG00000148700.9	1.51092178798591	18.5706666451919	1.12741020855512e-42	1.87386575785846e-40
ENSG00000257062.ENSG00000111700.ENSG00000134538.ENSG00000205754.ENSG00000257046.15	ENSG00000257062+ENSG00000111700+ENSG00000134538+ENSG00000205754+ENSG00000257046	ENSG00000257062+ENSG00000111700+ENSG00000134538+ENSG00000205754+ENSG00000257046_016	chr12	dexseq_prepare_annotation2.py	exon	21028169	21028315	.	+	.	ENST00000381545+ENST00000540229+ENST00000261196+ENST00000553473+ENST00000540853+ENST00000544370__exon_number_016__gene_id_ENSG00000257062+ENSG00000111700+ENSG00000134538+ENSG00000205754+ENSG00000257046		ENSG00000257062.ENSG00000111700.ENSG00000134538.ENSG00000205754.ENSG00000257046.15	-0.792251025235661	-18.2924870221554	1.15661111252157e-42	1.9200589737855e-40
ENSG00000158286.20	ENSG00000158286	ENSG00000158286_021	chr1	dexseq_prepare_annotation2.py	exon	6270961	6270961	.	+	.	ENST00000377939__exon_number_021__gene_id_ENSG00000158286	RNF207	ENSG00000158286.20	5.37261406934902	19.5995075074421	1.30718821442392e-42	2.16738803066016e-40
ENSG00000187741.42	ENSG00000187741	ENSG00000187741_043	chr16	dexseq_prepare_annotation2.py	exon	89828357	89828430	.	-	.	ENST00000305699+ENST00000567988+ENST00000563318+ENST00000561660+ENST00000563510+ENST00000568369+ENST00000389301__exon_number_043__gene_id_ENSG00000187741	FANCA	ENSG00000187741.42	0.84455430653637	17.5122444902237	1.35113597846915e-42	2.23753371540118e-40
ENSG00000068097.37	ENSG00000068097	ENSG00000068097_038	chr17	dexseq_prepare_annotation2.py	exon	58153066	58153194	.	-	.	ENST00000591074+ENST00000593097__exon_number_038__gene_id_ENSG00000068097	HEATR6	ENSG00000068097.37	2.98702250820744	20.5744165371951	1.41059227224338e-42	2.33316070350237e-40
ENSG00000007516.12	ENSG00000007516	ENSG00000007516_013	chr16	dexseq_prepare_annotation2.py	exon	1389497	1389565	.	+	.	ENST00000324385+ENST00000421665+ENST00000397488+ENST00000397489+ENST00000567825+ENST00000426824__exon_number_013__gene_id_ENSG00000007516	BAIAP3	ENSG00000007516.12	3.2804388287187	21.5455412088914	1.48588032587647e-42	2.45471031968916e-40
ENSG00000257341.ENSG00000213145.ENSG00000185347.69	ENSG00000257341+ENSG00000213145+ENSG00000185347	ENSG00000257341+ENSG00000213145+ENSG00000185347_070	chr14	dexseq_prepare_annotation2.py	exon	105964213	105964314	.	+	.	ENST00000546492+ENST00000432805+ENST00000551538+ENST00000329886+ENST00000551054+ENST00000334656+ENST00000548920+ENST00000354560+ENST00000392523+ENST00000450383+ENST00000392522+ENST00000392527__exon_number_070__gene_id_ENSG00000257341+ENSG00000213145+ENSG00000185347		ENSG00000257341.ENSG00000213145.ENSG00000185347.69	1.29360363237023	17.0176146542254	1.56185137482561e-42	2.57709258568683e-40
ENSG00000050438	ENSG00000050438	ENSG00000050438_001	chr12	dexseq_prepare_annotation2.py	exon	51785101	51785131	.	+	.	ENST00000535225__exon_number_001__gene_id_ENSG00000050438	SLC4A8	ENSG00000050438	2.78191325628057	23.3369764275686	1.68484499528958e-42	2.77667344737615e-40
ENSG00000249700.39	ENSG00000249700	ENSG00000249700_040	chr4	dexseq_prepare_annotation2.py	exon	56253058	56253438	.	-	.	ENST00000608136__exon_number_040__gene_id_ENSG00000249700	SRD5A3-AS1	ENSG00000249700.39	1.64631430529126	21.157088019961	1.7183672664261e-42	2.82849893086649e-40
ENSG00000197905.3	ENSG00000197905	ENSG00000197905_004	chr12	dexseq_prepare_annotation2.py	exon	3068580	3068647	.	+	.	ENST00000358409+ENST00000540314+ENST00000536826+ENST00000359864__exon_number_004__gene_id_ENSG00000197905	TEAD4	ENSG00000197905.3	-4.69529878501867	-21.4870774750568	1.91649563827568e-42	3.15082054923847e-40
ENSG00000025434.58	ENSG00000025434	ENSG00000025434_059	chr11	dexseq_prepare_annotation2.py	exon	47283001	47283097	.	+	.	ENST00000487913__exon_number_059__gene_id_ENSG00000025434	NR1H3	ENSG00000025434.58	2.85681402665327	21.4839661729528	1.94265069092392e-42	3.18997286707714e-40
ENSG00000028310.ENSG00000188818.ENSG00000206077.121	ENSG00000028310+ENSG00000188818+ENSG00000206077	ENSG00000028310+ENSG00000188818+ENSG00000206077_122	chr5	dexseq_prepare_annotation2.py	exon	892662	892674	.	-	.	ENST00000466684+ENST00000435709__exon_number_122__gene_id_ENSG00000028310+ENSG00000188818+ENSG00000206077		ENSG00000028310.ENSG00000188818.ENSG00000206077.121	1.77343358836713	20.2331416732405	1.94738939889479e-42	3.19390608849782e-40
ENSG00000123607.7	ENSG00000123607	ENSG00000123607_008	chr2	dexseq_prepare_annotation2.py	exon	166727531	166727721	.	-	.	ENST00000486672__exon_number_008__gene_id_ENSG00000123607	TTC21B	ENSG00000123607.7	1.32676238111787	19.5129909919696	2.08431980463053e-42	3.41437637996039e-40
ENSG00000126012.19	ENSG00000126012	ENSG00000126012_020	chrX	dexseq_prepare_annotation2.py	exon	53227946	53228070	.	-	.	ENST00000497100+ENST00000375379+ENST00000375383+ENST00000404049+ENST00000452825+ENST00000375401__exon_number_020__gene_id_ENSG00000126012	KDM5C	ENSG00000126012.19	-2.73484020036828	-28.1816023789729	2.38724941285475e-42	3.90591833105402e-40
ENSG00000080815.58	ENSG00000080815	ENSG00000080815_059	chr14	dexseq_prepare_annotation2.py	exon	73683834	73683866	.	+	.	ENST00000394164+ENST00000553855+ENST00000261970+ENST00000344094+ENST00000357710+ENST00000324501+ENST00000557511+ENST00000555386+ENST00000555867+ENST00000406768__exon_number_059__gene_id_ENSG00000080815	PSEN1	ENSG00000080815.58	-2.56372783129863	-21.8164165005104	2.4545979432272e-42	4.01129571796549e-40
ENSG00000103197.85	ENSG00000103197	ENSG00000103197_086	chr16	dexseq_prepare_annotation2.py	exon	2137864	2137942	.	+	.	ENST00000353929+ENST00000439673+ENST00000219476+ENST00000401874+ENST00000569110+ENST00000497886+ENST00000382538+ENST00000569930+ENST00000568454+ENST00000350773+ENST00000439117__exon_number_086__gene_id_ENSG00000103197	TSC2	ENSG00000103197.85	-1.28101012087078	-16.9555467413725	2.49450926868502e-42	4.07163661374394e-40
ENSG00000103343.ENSG00000103351.ENSG00000263212.ENSG00000262621.ENSG00000122390.6	ENSG00000103343+ENSG00000103351+ENSG00000263212+ENSG00000262621+ENSG00000122390	ENSG00000103343+ENSG00000103351+ENSG00000263212+ENSG00000262621+ENSG00000122390_007	chr16	dexseq_prepare_annotation2.py	exon	3451420	3451732	.	+	.	ENST00000344823+ENST00000268655__exon_number_007__gene_id_ENSG00000103343+ENSG00000103351+ENSG00000263212+ENSG00000262621+ENSG00000122390		ENSG00000103343.ENSG00000103351.ENSG00000263212.ENSG00000262621.ENSG00000122390.6	1.15854690353547	15.941854137159	2.64829106818016e-42	4.31747471608146e-40
ENSG00000077549.19	ENSG00000077549	ENSG00000077549_020	chr1	dexseq_prepare_annotation2.py	exon	19746245	19746245	.	-	.	ENST00000375144__exon_number_020__gene_id_ENSG00000077549	CAPZB	ENSG00000077549.19	2.26264883242508	20.7341264496449	2.71711891086811e-42	4.42439152449268e-40
ENSG00000159216.14	ENSG00000159216	ENSG00000159216_015	chr21	dexseq_prepare_annotation2.py	exon	36259140	36259342	.	-	.	ENST00000437180+ENST00000399237+ENST00000399240+ENST00000300305+ENST00000358356+ENST00000486278+ENST00000455571+ENST00000325074+ENST00000344691__exon_number_015__gene_id_ENSG00000159216	RUNX1	ENSG00000159216.14	1.67669299159067	21.0553861036938	2.7215418169338e-42	4.42630521853868e-40
ENSG00000198632.ENSG00000174368.25	ENSG00000198632+ENSG00000174368	ENSG00000198632+ENSG00000174368_026	chr7	dexseq_prepare_annotation2.py	exon	74984790	74984929	.	-	.	ENST00000513070+ENST00000310939+ENST00000414100+ENST00000442338__exon_number_026__gene_id_ENSG00000198632+ENSG00000174368		ENSG00000198632.ENSG00000174368.25	1.61961584802384	20.7240435810708	2.84854874319577e-42	4.62734690473943e-40
ENSG00000113575.ENSG00000272772.ENSG00000113558.ENSG00000273345.ENSG00000006837.41	ENSG00000113575+ENSG00000272772+ENSG00000113558+ENSG00000273345+ENSG00000006837	ENSG00000113575+ENSG00000272772+ENSG00000113558+ENSG00000273345+ENSG00000006837_042	chr5	dexseq_prepare_annotation2.py	exon	133536665	133536675	.	-	.	ENST00000495833__exon_number_042__gene_id_ENSG00000113575+ENSG00000272772+ENSG00000113558+ENSG00000273345+ENSG00000006837		ENSG00000113575.ENSG00000272772.ENSG00000113558.ENSG00000273345.ENSG00000006837.41	1.81710589311028	15.6080672439738	3.08442180708557e-42	5.00454782061079e-40
ENSG00000177542.20	ENSG00000177542	ENSG00000177542_021	chr11	dexseq_prepare_annotation2.py	exon	793589	793619	.	-	.	ENST00000531514+ENST00000524891+ENST00000456706+ENST00000528606+ENST00000529351+ENST00000481290+ENST00000529066+ENST00000527734+ENST00000526152+ENST00000532484+ENST00000320230+ENST00000527723+ENST00000531534+ENST00000533385+ENST00000531437+ENST00000531214+ENST00000528936__exon_number_021__gene_id_ENSG00000177542	SLC25A22	ENSG00000177542.20	-4.77022252873508	-19.0428178143429	3.21851316557096e-42	5.21590483189058e-40
ENSG00000142512.29	ENSG00000142512	ENSG00000142512_030	chr19	dexseq_prepare_annotation2.py	exon	51920891	51920896	.	-	.	ENST00000439889+ENST00000529627+ENST00000339313+ENST00000356298+ENST00000432469+ENST00000357375+ENST00000353836+ENST00000436984+ENST00000525998__exon_number_030__gene_id_ENSG00000142512	SIGLEC10	ENSG00000142512.29	2.29028843843373	19.8749184915894	3.32796991898239e-42	5.38688451541505e-40
ENSG00000187741.52	ENSG00000187741	ENSG00000187741_053	chr16	dexseq_prepare_annotation2.py	exon	89833556	89833645	.	-	.	ENST00000567205+ENST00000568369+ENST00000389301__exon_number_053__gene_id_ENSG00000187741	FANCA	ENSG00000187741.52	0.829765106337204	17.3798694472418	3.43385993583744e-42	5.55169203292001e-40
ENSG00000187775.92	ENSG00000187775	ENSG00000187775_093	chr17	dexseq_prepare_annotation2.py	exon	76535819	76535827	.	-	.	ENST00000389840__exon_number_093__gene_id_ENSG00000187775	DNAH17	ENSG00000187775.92	1.45461555395589	16.034768612863	4.04146468465197e-42	6.52629508057567e-40
ENSG00000105072	ENSG00000105072	ENSG00000105072_001	chr19	dexseq_prepare_annotation2.py	exon	16607122	16607204	.	+	.	ENST00000221671__exon_number_001__gene_id_ENSG00000105072	C19orf44	ENSG00000105072	-7.46471161034181	-26.8404944465201	4.21576801938314e-42	6.79970952541736e-40
ENSG00000125753.32	ENSG00000125753	ENSG00000125753_033	chr19	dexseq_prepare_annotation2.py	exon	46029204	46029261	.	+	.	ENST00000245932+ENST00000588273+ENST00000588482+ENST00000587444+ENST00000586014__exon_number_033__gene_id_ENSG00000125753	VASP	ENSG00000125753.32	2.6973602760805	21.3025659620195	4.29048306514113e-42	6.91203921884415e-40
ENSG00000089053.27	ENSG00000089053	ENSG00000089053_028	chr12	dexseq_prepare_annotation2.py	exon	121766576	121766638	.	-	.	ENST00000535463__exon_number_028__gene_id_ENSG00000089053	ANAPC5	ENSG00000089053.27	-1.25180609465114	-18.9818664509991	4.5478204786875e-42	7.31796397498556e-40
ENSG00000159674.27	ENSG00000159674	ENSG00000159674_028	chr4	dexseq_prepare_annotation2.py	exon	1166634	1166661	.	-	.	ENST00000290902__exon_number_028__gene_id_ENSG00000159674	SPON2	ENSG00000159674.27	-1.24802304829702	-20.3225951034548	4.76679330835397e-42	7.66127115073324e-40
ENSG00000155827.31	ENSG00000155827	ENSG00000155827_032	chr9	dexseq_prepare_annotation2.py	exon	104324528	104325622	.	+	.	ENST00000389120__exon_number_032__gene_id_ENSG00000155827	RNF20	ENSG00000155827.31	-1.22728945125632	-21.277924968611	4.77951656897589e-42	7.67267222872628e-40
ENSG00000198626.117	ENSG00000198626	ENSG00000198626_118	chr1	dexseq_prepare_annotation2.py	exon	237993830	237993930	.	+	.	ENST00000542537+ENST00000366574+ENST00000360064+ENST00000462585__exon_number_118__gene_id_ENSG00000198626	RYR2	ENSG00000198626.117	-1.62258420782877	-18.9624811492586	5.07689965256879e-42	8.14048008762241e-40
ENSG00000131966.18	ENSG00000131966	ENSG00000131966_019	chr14	dexseq_prepare_annotation2.py	exon	58680349	58680358	.	+	.	ENST00000254286+ENST00000554402+ENST00000557711+ENST00000556694__exon_number_019__gene_id_ENSG00000131966	ACTR10	ENSG00000131966.18	-1.73538239163044	-24.2397255165446	5.34883255361415e-42	8.56642874732291e-40
ENSG00000182774.ENSG00000214575.ENSG00000260836.20	ENSG00000182774+ENSG00000214575+ENSG00000260836	ENSG00000182774+ENSG00000214575+ENSG00000260836_021	chr15	dexseq_prepare_annotation2.py	exon	83208883	83208883	.	-	.	ENST00000330244+ENST00000559776+ENST00000559273+ENST00000560639+ENST00000558397+ENST00000561157+ENST00000561440+ENST00000562833+ENST00000560229+ENST00000560612__exon_number_021__gene_id_ENSG00000182774+ENSG00000214575+ENSG00000260836		ENSG00000182774.ENSG00000214575.ENSG00000260836.20	-1.54970797289906	-19.1304225026791	5.62422576787956e-42	8.99691289150049e-40
ENSG00000114416.14	ENSG00000114416	ENSG00000114416_015	chr3	dexseq_prepare_annotation2.py	exon	180633317	180633419	.	+	.	ENST00000484042__exon_number_015__gene_id_ENSG00000114416	FXR1	ENSG00000114416.14	-3.90108454701915	-16.9045776133916	6.16255517272233e-42	9.84650609144984e-40
ENSG00000112983.74	ENSG00000112983	ENSG00000112983_075	chr5	dexseq_prepare_annotation2.py	exon	137514359	137514367	.	-	.	ENST00000432618+ENST00000254900+ENST00000430331__exon_number_075__gene_id_ENSG00000112983	BRD8	ENSG00000112983.74	-1.01146574214864	-17.3559275964266	7.63610397470179e-42	1.21866496829046e-39
ENSG00000230768.18	ENSG00000230768	ENSG00000230768_019	chr1	dexseq_prepare_annotation2.py	exon	106161541	106161557	.	-	.	ENST00000610126+ENST00000435253__exon_number_019__gene_id_ENSG00000230768	RP11-251P6.1	ENSG00000230768.18	-2.73059890626752	-40.8404906764513	8.57063632404168e-42	1.3662095507325e-39
ENSG00000113575.ENSG00000272772.ENSG00000113558.ENSG00000273345.ENSG00000006837.71	ENSG00000113575+ENSG00000272772+ENSG00000113558+ENSG00000273345+ENSG00000006837	ENSG00000113575+ENSG00000272772+ENSG00000113558+ENSG00000273345+ENSG00000006837_072	chr5	dexseq_prepare_annotation2.py	exon	133643829	133644157	.	-	.	ENST00000265334+ENST00000609383+ENST00000435211+ENST00000518409+ENST00000536186+ENST00000521118+ENST00000523832+ENST00000520693+ENST00000521755+ENST00000523054+ENST00000520515+ENST00000520592+ENST00000609654+ENST00000519312+ENST00000435240__exon_number_072__gene_id_ENSG00000113575+ENSG00000272772+ENSG00000113558+ENSG00000273345+ENSG00000006837		ENSG00000113575.ENSG00000272772.ENSG00000113558.ENSG00000273345.ENSG00000006837.71	-2.24600508998318	-15.4975294090288	8.63191159104447e-42	1.37436973664326e-39
ENSG00000112282.56	ENSG00000112282	ENSG00000112282_057	chr6	dexseq_prepare_annotation2.py	exon	131949364	131949369	.	-	.	ENST00000368068+ENST00000368060__exon_number_057__gene_id_ENSG00000112282	MED23	ENSG00000112282.56	-7.36975676652895	-19.0510871141992	8.74076385130887e-42	1.39007723083149e-39
ENSG00000147955	ENSG00000147955	ENSG00000147955_001	chr9	dexseq_prepare_annotation2.py	exon	34634719	34635479	.	-	.	ENST00000378892+ENST00000277010+ENST00000353468__exon_number_001__gene_id_ENSG00000147955	SIGMAR1	ENSG00000147955	-3.73192605817893	-23.4429859457629	9.15640343511459e-42	1.45448081232941e-39
ENSG00000052749.21	ENSG00000052749	ENSG00000052749_022	chr10	dexseq_prepare_annotation2.py	exon	99130680	99130838	.	-	.	ENST00000315563+ENST00000536831+ENST00000370992+ENST00000479481+ENST00000414986__exon_number_022__gene_id_ENSG00000052749	RRP12	ENSG00000052749.21	4.17470826901769	30.4369467352506	9.24766218878591e-42	1.46726702565077e-39
ENSG00000187736.ENSG00000213901.53	ENSG00000187736+ENSG00000213901	ENSG00000187736+ENSG00000213901_054	chr2	dexseq_prepare_annotation2.py	exon	220033374	220033505	.	-	.	ENST00000414999+ENST00000465580+ENST00000455516+ENST00000295738+ENST00000318673+ENST00000430764+ENST00000409878+ENST00000409370+ENST00000497918__exon_number_054__gene_id_ENSG00000187736+ENSG00000213901		ENSG00000187736.ENSG00000213901.53	1.36367818490983	17.0635360808154	9.93250084719572e-42	1.57409349472791e-39
ENSG00000189091.5	ENSG00000189091	ENSG00000189091_006	chr16	dexseq_prepare_annotation2.py	exon	70558453	70558766	.	+	.	ENST00000564899__exon_number_006__gene_id_ENSG00000189091	SF3B3	ENSG00000189091.5	-1.99071959245982	-20.7459681790795	1.11122223394878e-41	1.75900929976013e-39
ENSG00000167380.39	ENSG00000167380	ENSG00000167380_040	chr19	dexseq_prepare_annotation2.py	exon	44679684	44679796	.	+	.	ENST00000590089+ENST00000590524+ENST00000454662+ENST00000585678+ENST00000588883+ENST00000590578+ENST00000337433+ENST00000588127__exon_number_040__gene_id_ENSG00000167380	ZNF226	ENSG00000167380.39	3.48567249006576	18.6446049609161	1.16811832643756e-41	1.84692787641331e-39
ENSG00000123384.6	ENSG00000123384	ENSG00000123384_007	chr12	dexseq_prepare_annotation2.py	exon	57537462	57537581	.	+	.	ENST00000338962+ENST00000243077+ENST00000553277+ENST00000554174__exon_number_007__gene_id_ENSG00000123384	LRP1	ENSG00000123384.6	-2.33260596903719	-18.6427157659294	1.1810326326861e-41	1.8651830773355e-39
ENSG00000070669.1	ENSG00000070669	ENSG00000070669_002	chr7	dexseq_prepare_annotation2.py	exon	97481440	97481442	.	-	.	ENST00000175506+ENST00000394309__exon_number_002__gene_id_ENSG00000070669	ASNS	ENSG00000070669.1	-2.82913070199471	-18.4708389410142	1.26192011896016e-41	1.99062056543192e-39
ENSG00000133067.27	ENSG00000133067	ENSG00000133067_028	chr1	dexseq_prepare_annotation2.py	exon	202283930	202284010	.	+	.	ENST00000255432+ENST00000367278+ENST00000439764+ENST00000487787__exon_number_028__gene_id_ENSG00000133067	LGR6	ENSG00000133067.27	-0.80508504379302	-20.3994619951128	1.31215754000642e-41	2.06747486060758e-39
ENSG00000125753.4	ENSG00000125753	ENSG00000125753_005	chr19	dexseq_prepare_annotation2.py	exon	46010764	46010767	.	+	.	ENST00000245932+ENST00000590603+ENST00000592139+ENST00000586014__exon_number_005__gene_id_ENSG00000125753	VASP	ENSG00000125753.4	-1.62403952152039	-21.0385024264846	1.36945891277051e-41	2.15526898544247e-39
ENSG00000141002.ENSG00000267048.ENSG00000198211.ENSG00000258839.ENSG00000256390.ENSG00000258947.31	ENSG00000141002+ENSG00000267048+ENSG00000198211+ENSG00000258839+ENSG00000256390+ENSG00000258947	ENSG00000141002+ENSG00000267048+ENSG00000198211+ENSG00000258839+ENSG00000256390+ENSG00000258947_032	chr16	dexseq_prepare_annotation2.py	exon	89961523	89961545	.	+	.	ENST00000263347+ENST00000263346+ENST00000562256+ENST00000568412+ENST00000566751+ENST00000568409+ENST00000562184+ENST00000563636__exon_number_032__gene_id_ENSG00000141002+ENSG00000267048+ENSG00000198211+ENSG00000258839+ENSG00000256390+ENSG00000258947		ENSG00000141002.ENSG00000267048.ENSG00000198211.ENSG00000258839.ENSG00000256390.ENSG00000258947.31	-2.22725061880627	-16.1330657282607	1.382720421578e-41	2.17363012338765e-39
ENSG00000050438.4	ENSG00000050438	ENSG00000050438_005	chr12	dexseq_prepare_annotation2.py	exon	51796945	51796946	.	+	.	ENST00000358657__exon_number_005__gene_id_ENSG00000050438	SLC4A8	ENSG00000050438.4	2.52905287388481	22.7550403740963	1.44451363060305e-41	2.26815266984044e-39
ENSG00000114480.26	ENSG00000114480	ENSG00000114480_027	chr3	dexseq_prepare_annotation2.py	exon	81810526	81811312	.	-	.	ENST00000429644__exon_number_027__gene_id_ENSG00000114480	GBE1	ENSG00000114480.26	-3.09095891773063	-25.4589986806697	1.45429355527047e-41	2.28088121098876e-39
ENSG00000013441.39	ENSG00000013441	ENSG00000013441_040	chr2	dexseq_prepare_annotation2.py	exon	201729382	201729385	.	-	.	ENST00000409403+ENST00000321356+ENST00000473565__exon_number_040__gene_id_ENSG00000013441	CLK1	ENSG00000013441.39	2.65038480203045	21.3944937808574	1.45800028340222e-41	2.28406637500523e-39
ENSG00000013441.23	ENSG00000013441	ENSG00000013441_024	chr2	dexseq_prepare_annotation2.py	exon	201724403	201724469	.	-	.	ENST00000321356+ENST00000473565+ENST00000409403+ENST00000461981+ENST00000434813+ENST00000432425__exon_number_024__gene_id_ENSG00000013441	CLK1	ENSG00000013441.23	-2.43555864063345	-21.3938004018577	1.46230131262488e-41	2.28817417336705e-39
ENSG00000050438.25	ENSG00000050438	ENSG00000050438_026	chr12	dexseq_prepare_annotation2.py	exon	51852343	51852434	.	+	.	ENST00000514353+ENST00000319957+ENST00000547697+ENST00000535225+ENST00000453097+ENST00000551071+ENST00000604314+ENST00000394856+ENST00000358657__exon_number_026__gene_id_ENSG00000050438	SLC4A8	ENSG00000050438.25	-3.70622177582107	-22.7462978511389	1.49232709072991e-41	2.33247986066239e-39
ENSG00000187741.41	ENSG00000187741	ENSG00000187741_042	chr16	dexseq_prepare_annotation2.py	exon	89824985	89825113	.	-	.	ENST00000561660+ENST00000568369+ENST00000563318+ENST00000567988+ENST00000389301__exon_number_042__gene_id_ENSG00000187741	FANCA	ENSG00000187741.41	0.805292291592731	17.1713014475346	1.49712167613537e-41	2.33729332742087e-39
ENSG00000134138.34	ENSG00000134138	ENSG00000134138_035	chr15	dexseq_prepare_annotation2.py	exon	37193201	37193357	.	-	.	ENST00000559408__exon_number_035__gene_id_ENSG00000134138	MEIS2	ENSG00000134138.34	-1.65401178131758	-17.527691812658	1.74759585165648e-41	2.7252097690385e-39
ENSG00000126005.ENSG00000088298.ENSG00000261582.ENSG00000242372.60	ENSG00000126005+ENSG00000088298+ENSG00000261582+ENSG00000242372	ENSG00000126005+ENSG00000088298+ENSG00000261582+ENSG00000242372_061	chr20	dexseq_prepare_annotation2.py	exon	33872574	33872589	.	-	.	ENST00000415116+ENST00000456600+ENST00000447927+ENST00000374450__exon_number_061__gene_id_ENSG00000126005+ENSG00000088298+ENSG00000261582+ENSG00000242372		ENSG00000126005.ENSG00000088298.ENSG00000261582.ENSG00000242372.60	-2.06953495421965	-17.6314731107157	1.7848860297169e-41	2.78017927728201e-39
ENSG00000182903.ENSG00000251595.3	ENSG00000182903+ENSG00000251595	ENSG00000182903+ENSG00000251595_004	chr4	dexseq_prepare_annotation2.py	exon	420578	420762	.	-	.	ENST00000451020+ENST00000504019+ENST00000514396+ENST00000507854+ENST00000506646+ENST00000515578__exon_number_004__gene_id_ENSG00000182903+ENSG00000251595		ENSG00000182903.ENSG00000251595.3	2.99980013938927	23.8642790431984	1.87435722745221e-41	2.91620884981641e-39
ENSG00000145016.ENSG00000216042.5	ENSG00000145016+ENSG00000216042	ENSG00000145016+ENSG00000216042_006	chr3	dexseq_prepare_annotation2.py	exon	197402293	197402386	.	-	.	ENST00000413360+ENST00000273582+ENST00000296343__exon_number_006__gene_id_ENSG00000145016+ENSG00000216042		ENSG00000145016.ENSG00000216042.5	1.31748926967102	21.3207455001161	1.99508813866861e-41	3.10050801135032e-39
ENSG00000085872.ENSG00000105085.ENSG00000269578.ENSG00000214046.ENSG00000127526.ENSG00000269058.ENSG00000141979.ENSG00000268790.30	ENSG00000085872+ENSG00000105085+ENSG00000269578+ENSG00000214046+ENSG00000127526+ENSG00000269058+ENSG00000141979+ENSG00000268790	ENSG00000085872+ENSG00000105085+ENSG00000269578+ENSG00000214046+ENSG00000127526+ENSG00000269058+ENSG00000141979+ENSG00000268790_031	chr19	dexseq_prepare_annotation2.py	exon	16636979	16637085	.	-	.	ENST00000544299__exon_number_031__gene_id_ENSG00000085872+ENSG00000105085+ENSG00000269578+ENSG00000214046+ENSG00000127526+ENSG00000269058+ENSG00000141979+ENSG00000268790		ENSG00000085872.ENSG00000105085.ENSG00000269578.ENSG00000214046.ENSG00000127526.ENSG00000269058.ENSG00000141979.ENSG00000268790.30	-1.88906181572475	-15.9565344505326	2.11673475866812e-41	3.28580881239631e-39
ENSG00000115361.7	ENSG00000115361	ENSG00000115361_008	chr2	dexseq_prepare_annotation2.py	exon	211074920	211074986	.	-	.	ENST00000233710+ENST00000482502__exon_number_008__gene_id_ENSG00000115361	ACADL	ENSG00000115361.7	3.80486833198532	27.3151857251997	2.13564137555357e-41	3.31138605639302e-39
ENSG00000133318.10	ENSG00000133318	ENSG00000133318_011	chr11	dexseq_prepare_annotation2.py	exon	63481443	63481638	.	+	.	ENST00000338850+ENST00000538995__exon_number_011__gene_id_ENSG00000133318	RTN3	ENSG00000133318.10	-2.87499279755999	-20.2951425986704	2.14984970028254e-41	3.32800806581837e-39
ENSG00000048740.19	ENSG00000048740	ENSG00000048740_020	chr10	dexseq_prepare_annotation2.py	exon	11362820	11362861	.	+	.	ENST00000354897__exon_number_020__gene_id_ENSG00000048740	CELF2	ENSG00000048740.19	-3.90481290706002	-25.3269567133365	2.15124519853402e-41	3.32800806581837e-39
ENSG00000213398.ENSG00000124067.ENSG00000267660.68	ENSG00000213398+ENSG00000124067+ENSG00000267660	ENSG00000213398+ENSG00000124067+ENSG00000267660_069	chr16	dexseq_prepare_annotation2.py	exon	67984964	67985042	.	-	.	ENST00000573702__exon_number_069__gene_id_ENSG00000213398+ENSG00000124067+ENSG00000267660		ENSG00000213398.ENSG00000124067.ENSG00000267660.68	-5.07726068916989	-17.8317646533649	2.18078833183147e-41	3.3698866589793e-39
ENSG00000113575.ENSG00000272772.ENSG00000113558.ENSG00000273345.ENSG00000006837.24	ENSG00000113575+ENSG00000272772+ENSG00000113558+ENSG00000273345+ENSG00000006837	ENSG00000113575+ENSG00000272772+ENSG00000113558+ENSG00000273345+ENSG00000006837_025	chr5	dexseq_prepare_annotation2.py	exon	133509658	133509713	.	-	.	ENST00000519321+ENST00000353411+ENST00000520417+ENST00000523359+ENST00000523966+ENST00000517625+ENST00000524288+ENST00000328392+ENST00000522855+ENST00000522552+ENST00000519718+ENST00000519054+ENST00000521216__exon_number_025__gene_id_ENSG00000113575+ENSG00000272772+ENSG00000113558+ENSG00000273345+ENSG00000006837		ENSG00000113575.ENSG00000272772.ENSG00000113558.ENSG00000273345.ENSG00000006837.24	-1.87134145834556	-15.3956363519211	2.22616912074156e-41	3.43347496342193e-39
ENSG00000040633.24	ENSG00000040633	ENSG00000040633_025	chr17	dexseq_prepare_annotation2.py	exon	7142202	7142249	.	-	.	ENST00000454255__exon_number_025__gene_id_ENSG00000040633	PHF23	ENSG00000040633.24	-2.67443266810961	-26.2340314696391	2.22697727501613e-41	3.43347496342193e-39
ENSG00000257225.ENSG00000134283.16	ENSG00000257225+ENSG00000134283	ENSG00000257225+ENSG00000134283_017	chr12	dexseq_prepare_annotation2.py	exon	42725600	42725650	.	+	.	ENST00000546750+ENST00000547847__exon_number_017__gene_id_ENSG00000257225+ENSG00000134283		ENSG00000257225.ENSG00000134283.16	1.6698128162631	24.5108369860292	2.25887661605796e-41	3.47872103678838e-39
ENSG00000257062.ENSG00000111700.ENSG00000134538.ENSG00000205754.ENSG00000257046.42	ENSG00000257062+ENSG00000111700+ENSG00000134538+ENSG00000205754+ENSG00000257046	ENSG00000257062+ENSG00000111700+ENSG00000134538+ENSG00000205754+ENSG00000257046_043	chr12	dexseq_prepare_annotation2.py	exon	21220285	21220317	.	+	.	ENST00000585342+ENST00000543498+ENST00000545916+ENST00000540229+ENST00000592513+ENST00000381541+ENST00000541784+ENST00000554957+ENST00000590779+ENST00000421593+ENST00000553473+ENST00000593147__exon_number_043__gene_id_ENSG00000257062+ENSG00000111700+ENSG00000134538+ENSG00000205754+ENSG00000257046		ENSG00000257062.ENSG00000111700.ENSG00000134538.ENSG00000205754.ENSG00000257046.42	2.69844108740733	17.8220644443693	2.32044706626487e-41	3.56950757963173e-39
ENSG00000215012.ENSG00000185838	ENSG00000215012+ENSG00000185838	ENSG00000215012+ENSG00000185838_001	chr22	dexseq_prepare_annotation2.py	exon	19770747	19775937	.	-	.	ENST00000329517__exon_number_001__gene_id_ENSG00000215012+ENSG00000185838		ENSG00000215012.ENSG00000185838	3.63089304973903	20.8889598684751	2.65242815387755e-41	4.07558892839097e-39
ENSG00000175899.51	ENSG00000175899	ENSG00000175899_052	chr12	dexseq_prepare_annotation2.py	exon	9262463	9262631	.	-	.	ENST00000539638+ENST00000318602__exon_number_052__gene_id_ENSG00000175899	A2M	ENSG00000175899.51	-2.29723177160473	-16.7746493271943	2.74227918694487e-41	4.20890444760237e-39
ENSG00000012232.20	ENSG00000012232	ENSG00000012232_021	chr8	dexseq_prepare_annotation2.py	exon	28573128	28573133	.	+	.	ENST00000522725+ENST00000519288+ENST00000518223+ENST00000519886+ENST00000220562__exon_number_021__gene_id_ENSG00000012232	EXTL3	ENSG00000012232.20	-1.02129477844235	-19.0304142673946	2.86184192782928e-41	4.38747086645342e-39
ENSG00000182774.ENSG00000214575.ENSG00000260836.25	ENSG00000182774+ENSG00000214575+ENSG00000260836	ENSG00000182774+ENSG00000214575+ENSG00000260836_026	chr15	dexseq_prepare_annotation2.py	exon	83209177	83209188	.	-	.	ENST00000330244+ENST00000559273+ENST00000560639+ENST00000558397+ENST00000561157+ENST00000560229__exon_number_026__gene_id_ENSG00000182774+ENSG00000214575+ENSG00000260836		ENSG00000182774.ENSG00000214575.ENSG00000260836.25	-1.54354245882655	-18.8260846201942	3.0651882977497e-41	4.69393981434722e-39
ENSG00000085231.10	ENSG00000085231	ENSG00000085231_011	chr5	dexseq_prepare_annotation2.py	exon	68661066	68661157	.	-	.	ENST00000509462+ENST00000217893+ENST00000503245+ENST00000328663+ENST00000506736__exon_number_011__gene_id_ENSG00000085231	TAF9	ENSG00000085231.10	-2.1361392543662	-20.2060076917699	3.28163681532524e-41	5.01976256828628e-39
ENSG00000103343.ENSG00000103351.ENSG00000263212.ENSG00000262621.ENSG00000122390.13	ENSG00000103343+ENSG00000103351+ENSG00000263212+ENSG00000262621+ENSG00000122390	ENSG00000103343+ENSG00000103351+ENSG00000263212+ENSG00000262621+ENSG00000122390_014	chr16	dexseq_prepare_annotation2.py	exon	3455044	3455079	.	+	.	ENST00000344823__exon_number_014__gene_id_ENSG00000103343+ENSG00000103351+ENSG00000263212+ENSG00000262621+ENSG00000122390		ENSG00000103343.ENSG00000103351.ENSG00000263212.ENSG00000262621.ENSG00000122390.13	1.3586864995439	15.6554274149176	3.31736123567456e-41	5.06871970327979e-39
ENSG00000113575.ENSG00000272772.ENSG00000113558.ENSG00000273345.ENSG00000006837.58	ENSG00000113575+ENSG00000272772+ENSG00000113558+ENSG00000273345+ENSG00000006837	ENSG00000113575+ENSG00000272772+ENSG00000113558+ENSG00000273345+ENSG00000006837_059	chr5	dexseq_prepare_annotation2.py	exon	133622129	133622250	.	-	.	ENST00000520693+ENST00000536186+ENST00000519312+ENST00000435240__exon_number_059__gene_id_ENSG00000113575+ENSG00000272772+ENSG00000113558+ENSG00000273345+ENSG00000006837		ENSG00000113575.ENSG00000272772.ENSG00000113558.ENSG00000273345.ENSG00000006837.58	-1.00744121115047	-15.3481974562486	3.45892273970049e-41	5.27909852227613e-39
ENSG00000182774.ENSG00000214575.ENSG00000260836.24	ENSG00000182774+ENSG00000214575+ENSG00000260836	ENSG00000182774+ENSG00000214575+ENSG00000260836_025	chr15	dexseq_prepare_annotation2.py	exon	83209171	83209176	.	-	.	ENST00000560229__exon_number_025__gene_id_ENSG00000182774+ENSG00000214575+ENSG00000260836		ENSG00000182774.ENSG00000214575.ENSG00000260836.24	-1.66897950836265	-18.7986872238016	3.57266584760819e-41	5.44659702127758e-39
ENSG00000149187.4	ENSG00000149187	ENSG00000149187_005	chr11	dexseq_prepare_annotation2.py	exon	47490366	47490443	.	-	.	ENST00000395290+ENST00000358597+ENST00000395292+ENST00000361904+ENST00000310513__exon_number_005__gene_id_ENSG00000149187	CELF1	ENSG00000149187.4	-1.94133639162352	-18.0020127591563	3.74347183770274e-41	5.7006174715551e-39
ENSG00000257062.ENSG00000111700.ENSG00000134538.ENSG00000205754.ENSG00000257046.25	ENSG00000257062+ENSG00000111700+ENSG00000134538+ENSG00000205754+ENSG00000257046	ENSG00000257062+ENSG00000111700+ENSG00000134538+ENSG00000205754+ENSG00000257046_026	chr12	dexseq_prepare_annotation2.py	exon	21168630	21168714	.	+	.	ENST00000421593__exon_number_026__gene_id_ENSG00000257062+ENSG00000111700+ENSG00000134538+ENSG00000205754+ENSG00000257046		ENSG00000257062.ENSG00000111700.ENSG00000134538.ENSG00000205754.ENSG00000257046.25	-0.820512163120501	-17.7471881412272	3.74805262822778e-41	5.70122308935738e-39
ENSG00000075420.14	ENSG00000075420	ENSG00000075420_015	chr3	dexseq_prepare_annotation2.py	exon	171904625	171905008	.	+	.	ENST00000421757+ENST00000476794__exon_number_015__gene_id_ENSG00000075420	FNDC3B	ENSG00000075420.14	-4.39536479393376	-21.5651668070936	3.84142167259219e-41	5.83673403122559e-39
ENSG00000125633.2	ENSG00000125633	ENSG00000125633_003	chr2	dexseq_prepare_annotation2.py	exon	118688613	118688618	.	-	.	ENST00000319432+ENST00000376300+ENST00000437999__exon_number_003__gene_id_ENSG00000125633	CCDC93	ENSG00000125633.2	-1.31105868693678	-18.9704976170669	3.96990080806464e-41	6.02523074535351e-39
ENSG00000181191.18	ENSG00000181191	ENSG00000181191_019	chrX	dexseq_prepare_annotation2.py	exon	68385295	68385364	.	-	.	ENST00000374571+ENST00000361478__exon_number_019__gene_id_ENSG00000181191	PJA1	ENSG00000181191.18	-1.78949008549667	-29.728027961984	4.2055395639937e-41	6.37576638771779e-39
ENSG00000175318.36	ENSG00000175318	ENSG00000175318_037	chr15	dexseq_prepare_annotation2.py	exon	72468050	72468168	.	-	.	ENST00000563133+ENST00000569450__exon_number_037__gene_id_ENSG00000175318	GRAMD2	ENSG00000175318.36	-2.85617466952565	-21.9773354917053	4.28298501333537e-41	6.48596214930561e-39
ENSG00000123213.24	ENSG00000123213	ENSG00000123213_025	chr5	dexseq_prepare_annotation2.py	exon	65108082	65108098	.	+	.	ENST00000502464+ENST00000509935+ENST00000511299+ENST00000506799+ENST00000507201+ENST00000380985__exon_number_025__gene_id_ENSG00000123213	NLN	ENSG00000123213.24	-1.36410316100599	-20.1494337845139	4.29436661428904e-41	6.49598018418071e-39
ENSG00000158683.11	ENSG00000158683	ENSG00000158683_012	chr7	dexseq_prepare_annotation2.py	exon	47852719	47852835	.	-	.	ENST00000433506+ENST00000483616+ENST00000289672__exon_number_012__gene_id_ENSG00000158683	PKD1L1	ENSG00000158683.11	-1.24930948676062	-17.488566077852	4.58911346759732e-41	6.93414027412165e-39
ENSG00000065534.65	ENSG00000065534	ENSG00000065534_066	chr3	dexseq_prepare_annotation2.py	exon	123603053	123603149	.	-	.	ENST00000464489+ENST00000360304+ENST00000360772+ENST00000359169+ENST00000346322__exon_number_066__gene_id_ENSG00000065534	MYLK	ENSG00000065534.65	-1.6545841036537	-18.5734726619853	4.66566534827576e-41	7.04200289753266e-39
ENSG00000187122.ENSG00000213390.ENSG00000269891.69	ENSG00000187122+ENSG00000213390+ENSG00000269891	ENSG00000187122+ENSG00000213390+ENSG00000269891_070	chr10	dexseq_prepare_annotation2.py	exon	99003725	99003916	.	-	.	ENST00000479633+ENST00000316676+ENST00000487035+ENST00000453547+ENST00000355366+ENST00000492211+ENST00000358531+ENST00000358308+ENST00000371027__exon_number_070__gene_id_ENSG00000187122+ENSG00000213390+ENSG00000269891		ENSG00000187122.ENSG00000213390.ENSG00000269891.69	1.44386909433572	22.9840576620772	4.67132043120405e-41	7.04273898462016e-39
ENSG00000151150.66	ENSG00000151150	ENSG00000151150_067	chr10	dexseq_prepare_annotation2.py	exon	61926634	61926654	.	-	.	ENST00000373827+ENST00000503366+ENST00000280772+ENST00000474360__exon_number_067__gene_id_ENSG00000151150	ANK3	ENSG00000151150.66	2.49576751317176	17.9651624529091	4.70319365679117e-41	7.08295767813682e-39
ENSG00000102893.57	ENSG00000102893	ENSG00000102893_058	chr16	dexseq_prepare_annotation2.py	exon	47699853	47699943	.	+	.	ENST00000566044+ENST00000566319+ENST00000566275+ENST00000299167__exon_number_058__gene_id_ENSG00000102893	PHKB	ENSG00000102893.57	-1.78347424903253	-16.1668229927115	4.8387576741634e-41	7.27907241641367e-39
ENSG00000118898	ENSG00000118898	ENSG00000118898_001	chr16	dexseq_prepare_annotation2.py	exon	4932508	4932823	.	-	.	ENST00000345988__exon_number_001__gene_id_ENSG00000118898	PPL	ENSG00000118898	-8.6976471522827	-23.5772963454842	4.935360897546e-41	7.41620956392877e-39
ENSG00000155827.8	ENSG00000155827	ENSG00000155827_009	chr9	dexseq_prepare_annotation2.py	exon	104302459	104302484	.	+	.	ENST00000481046__exon_number_009__gene_id_ENSG00000155827	RNF20	ENSG00000155827.8	1.69859407905946	20.7461285261902	5.00001922508006e-41	7.5050949363944e-39
ENSG00000126883.79	ENSG00000126883	ENSG00000126883_080	chr9	dexseq_prepare_annotation2.py	exon	134103616	134103680	.	+	.	ENST00000498010+ENST00000476004+ENST00000411637+ENST00000451030+ENST00000453861+ENST00000359428+ENST00000483497__exon_number_080__gene_id_ENSG00000126883	NUP214	ENSG00000126883.79	-1.03265877506223	-19.1307195909818	5.02755089506951e-41	7.53811844434339e-39
ENSG00000064201.37	ENSG00000064201	ENSG00000064201_038	chr11	dexseq_prepare_annotation2.py	exon	2337895	2337897	.	+	.	ENST00000381117+ENST00000446063+ENST00000339046+ENST00000182290+ENST00000461200+ENST00000451520+ENST00000486011+ENST00000493924+ENST00000381121__exon_number_038__gene_id_ENSG00000064201	TSPAN32	ENSG00000064201.37	1.82930065252936	22.3850724541489	5.77341972617597e-41	8.64622122229305e-39
ENSG00000083844.10	ENSG00000083844	ENSG00000083844_011	chr19	dexseq_prepare_annotation2.py	exon	57705327	57705369	.	+	.	ENST00000263095+ENST00000600531+ENST00000597447+ENST00000536056+ENST00000599653__exon_number_011__gene_id_ENSG00000083844	ZNF264	ENSG00000083844.10	-3.83460888476035	-22.9245825406697	5.77928824399742e-41	8.64622122229305e-39
ENSG00000182326.ENSG00000257084.ENSG00000126749.33	ENSG00000182326+ENSG00000257084+ENSG00000126749	ENSG00000182326+ENSG00000257084+ENSG00000126749_034	chr12	dexseq_prepare_annotation2.py	exon	7105435	7105520	.	+	.	ENST00000564245__exon_number_034__gene_id_ENSG00000182326+ENSG00000257084+ENSG00000126749		ENSG00000182326.ENSG00000257084.ENSG00000126749.33	-4.45036457797562	-16.7370965264773	6.15285859545224e-41	9.19501539135281e-39
ENSG00000177830.28	ENSG00000177830	ENSG00000177830_029	chr11	dexseq_prepare_annotation2.py	exon	884068	884151	.	-	.	ENST00000524832+ENST00000336845+ENST00000531010+ENST00000528581+ENST00000323578+ENST00000454838+ENST00000429789+ENST00000534254+ENST00000528521+ENST00000531859+ENST00000436108+ENST00000323541+ENST00000449825__exon_number_029__gene_id_ENSG00000177830	CHID1	ENSG00000177830.28	-1.37686704123072	-16.6651283925328	6.1738969681285e-41	9.21635011588357e-39
ENSG00000104419	ENSG00000104419	ENSG00000104419_001	chr8	dexseq_prepare_annotation2.py	exon	134249414	134249414	.	-	.	ENST00000323851__exon_number_001__gene_id_ENSG00000104419	NDRG1	ENSG00000104419	3.71922184882198	16.0410575904003	6.19058037251184e-41	9.22657880556783e-39
ENSG00000123213.25	ENSG00000123213	ENSG00000123213_026	chr5	dexseq_prepare_annotation2.py	exon	65108099	65108218	.	+	.	ENST00000502464+ENST00000511299+ENST00000506799+ENST00000509935+ENST00000380985__exon_number_026__gene_id_ENSG00000123213	NLN	ENSG00000123213.25	-1.93911246282563	-20.0725166997541	6.19428844473231e-41	9.22657880556783e-39
ENSG00000074181.2	ENSG00000074181	ENSG00000074181_003	chr19	dexseq_prepare_annotation2.py	exon	15273144	15273275	.	-	.	ENST00000597756__exon_number_003__gene_id_ENSG00000074181	NOTCH3	ENSG00000074181.2	1.50900029007115	17.3357645825379	6.3330087250995e-41	9.42290857162949e-39
ENSG00000175213	ENSG00000175213	ENSG00000175213_001	chr11	dexseq_prepare_annotation2.py	exon	46722368	46722579	.	+	.	ENST00000311764__exon_number_001__gene_id_ENSG00000175213	ZNF408	ENSG00000175213	-5.07933380943952	-33.3399874012803	6.56607631994371e-41	9.75903679168776e-39
ENSG00000187741.48	ENSG00000187741	ENSG00000187741_049	chr16	dexseq_prepare_annotation2.py	exon	89831448	89831452	.	-	.	ENST00000561660+ENST00000568369+ENST00000563318+ENST00000389301__exon_number_049__gene_id_ENSG00000187741	FANCA	ENSG00000187741.48	0.860735920946473	16.9573996042693	6.80123375749216e-41	1.00975354169512e-38
ENSG00000151651.43	ENSG00000151651	ENSG00000151651_044	chr10	dexseq_prepare_annotation2.py	exon	135090276	135090354	.	-	.	ENST00000486609+ENST00000415217+ENST00000485491+ENST00000560135+ENST00000559180+ENST00000463298+ENST00000445355__exon_number_044__gene_id_ENSG00000151651	ADAM8	ENSG00000151651.43	-1.4744931953345	-21.8533762243369	6.98243859711248e-41	1.03552831477438e-38
ENSG00000156113.9	ENSG00000156113	ENSG00000156113_010	chr10	dexseq_prepare_annotation2.py	exon	78647024	78647048	.	-	.	ENST00000404857+ENST00000406533+ENST00000286627+ENST00000354353+ENST00000434208+ENST00000286628__exon_number_010__gene_id_ENSG00000156113	KCNMA1	ENSG00000156113.9	3.5847508257987	17.0327812431733	7.29483539795584e-41	1.08068228919369e-38
ENSG00000119403.40	ENSG00000119403	ENSG00000119403_041	chr9	dexseq_prepare_annotation2.py	exon	123639467	123639606	.	-	.	ENST00000373896__exon_number_041__gene_id_ENSG00000119403	PHF19	ENSG00000119403.40	-1.36131945252432	-18.4892497316381	7.56004931357305e-41	1.11875596204723e-38
ENSG00000227001.13	ENSG00000227001	ENSG00000227001_014	chr1	dexseq_prepare_annotation2.py	exon	21754280	21754451	.	-	.	ENST00000453025+ENST00000426482__exon_number_014__gene_id_ENSG00000227001	NBPF2P	ENSG00000227001.13	-1.8860894833919	-28.0244222535579	7.66822551461026e-41	1.13246866285233e-38
ENSG00000163491.32	ENSG00000163491	ENSG00000163491_033	chr3	dexseq_prepare_annotation2.py	exon	27329189	27329234	.	-	.	ENST00000424275+ENST00000341435+ENST00000357467+ENST00000574215+ENST00000435584+ENST00000429845__exon_number_033__gene_id_ENSG00000163491	NEK10	ENSG00000163491.32	-2.59380350031303	-16.8591206586226	7.66933184495566e-41	1.13246866285233e-38
ENSG00000125633.26	ENSG00000125633	ENSG00000125633_027	chr2	dexseq_prepare_annotation2.py	exon	118731484	118731570	.	-	.	ENST00000319432+ENST00000376300+ENST00000460781__exon_number_027__gene_id_ENSG00000125633	CCDC93	ENSG00000125633.26	2.21191625163108	18.8160349438887	9.24883447543254e-41	1.36422310424854e-38
ENSG00000257062.ENSG00000111700.ENSG00000134538.ENSG00000205754.ENSG00000257046.17	ENSG00000257062+ENSG00000111700+ENSG00000134538+ENSG00000205754+ENSG00000257046	ENSG00000257062+ENSG00000111700+ENSG00000134538+ENSG00000205754+ENSG00000257046_018	chr12	dexseq_prepare_annotation2.py	exon	21030706	21030870	.	+	.	ENST00000261196+ENST00000381545+ENST00000553473+ENST00000544370+ENST00000540229__exon_number_018__gene_id_ENSG00000257062+ENSG00000111700+ENSG00000134538+ENSG00000205754+ENSG00000257046		ENSG00000257062.ENSG00000111700.ENSG00000134538.ENSG00000205754.ENSG00000257046.17	-0.785629009935603	-17.5939222888725	1.00190591334754e-40	1.47623525126447e-38
ENSG00000120549.16	ENSG00000120549	ENSG00000120549_017	chr10	dexseq_prepare_annotation2.py	exon	24783429	24783533	.	+	.	ENST00000376454+ENST00000376462__exon_number_017__gene_id_ENSG00000120549	KIAA1217	ENSG00000120549.16	1.48762052726009	18.7957263769408	1.033892842592e-40	1.52172055402321e-38
ENSG00000134138.38	ENSG00000134138	ENSG00000134138_039	chr15	dexseq_prepare_annotation2.py	exon	37329015	37329160	.	-	.	ENST00000560570+ENST00000424352+ENST00000397624+ENST00000444725+ENST00000607277+ENST00000561163+ENST00000340545+ENST00000559085+ENST00000314177+ENST00000397620+ENST00000559561+ENST00000382766+ENST00000557796+ENST00000219869+ENST00000338564+ENST00000561208__exon_number_039__gene_id_ENSG00000134138	MEIS2	ENSG00000134138.38	-1.95177938863749	-17.2521326271568	1.11102398734961e-40	1.63348091999842e-38
ENSG00000163625.74	ENSG00000163625	ENSG00000163625_075	chr4	dexseq_prepare_annotation2.py	exon	85752566	85752758	.	-	.	ENST00000295888+ENST00000426414+ENST00000322366__exon_number_075__gene_id_ENSG00000163625	WDFY3	ENSG00000163625.74	1.96641933712408	15.7181542374764	1.15449449663312e-40	1.69556426654226e-38
ENSG00000148985.ENSG00000250404.54	ENSG00000148985+ENSG00000250404	ENSG00000148985+ENSG00000250404_055	chr11	dexseq_prepare_annotation2.py	exon	3845588	3845594	.	+	.	ENST00000487112+ENST00000396986+ENST00000490830+ENST00000479072+ENST00000525937+ENST00000464906+ENST00000465237+ENST00000496834+ENST00000464261+ENST00000465307+ENST00000278243+ENST00000464229+ENST00000477358+ENST00000475884+ENST00000532523+ENST00000396993+ENST00000532017+ENST00000396991+ENST00000492246+ENST00000493547+ENST00000478773+ENST00000469307+ENST00000464441+ENST00000528216+ENST00000485602…		ENSG00000148985.ENSG00000250404.54	-0.677503627423028	-15.6056157926095	1.21427950116387e-40	1.78144867354818e-38
ENSG00000254634.ENSG00000183336.ENSG00000261740.30	ENSG00000254634+ENSG00000183336+ENSG00000261740	ENSG00000254634+ENSG00000183336+ENSG00000261740_031	chr16	dexseq_prepare_annotation2.py	exon	29465512	29465668	.	-	.	ENST00000330978+ENST00000565417+ENST00000568556+ENST00000569622__exon_number_031__gene_id_ENSG00000254634+ENSG00000183336+ENSG00000261740		ENSG00000254634.ENSG00000183336.ENSG00000261740.30	-2.23194798505518	-23.9756921190634	1.24991923221568e-40	1.83176335480796e-38
ENSG00000082805.12	ENSG00000082805	ENSG00000082805_013	chr12	dexseq_prepare_annotation2.py	exon	1136589	1136705	.	+	.	ENST00000546231+ENST00000542302__exon_number_013__gene_id_ENSG00000082805	ERC1	ENSG00000082805.12	-1.24342204722287	-16.0964931423576	1.26885394552097e-40	1.85751495105204e-38
ENSG00000148985.ENSG00000250404.42	ENSG00000148985+ENSG00000250404	ENSG00000148985+ENSG00000250404_043	chr11	dexseq_prepare_annotation2.py	exon	3844850	3844970	.	+	.	ENST00000524661+ENST00000464590+ENST00000479072+ENST00000483829+ENST00000465307+ENST00000489571+ENST00000527810+ENST00000532523__exon_number_043__gene_id_ENSG00000148985+ENSG00000250404		ENSG00000148985.ENSG00000250404.42	-0.756410759621111	-15.5997859485495	1.27717532340594e-40	1.86769076370862e-38
ENSG00000070669.5	ENSG00000070669	ENSG00000070669_006	chr7	dexseq_prepare_annotation2.py	exon	97481516	97481625	.	-	.	ENST00000437628+ENST00000454046+ENST00000444334+ENST00000455086+ENST00000422745+ENST00000175506+ENST00000394308+ENST00000394309__exon_number_006__gene_id_ENSG00000070669	ASNS	ENSG00000070669.5	-3.09494578024911	-18.0631418170005	1.43627708133907e-40	2.09810370814432e-38
ENSG00000187527.5	ENSG00000187527	ENSG00000187527_006	chr3	dexseq_prepare_annotation2.py	exon	193007674	193007848	.	-	.	ENST00000495496+ENST00000342358__exon_number_006__gene_id_ENSG00000187527	ATP13A5	ENSG00000187527.5	2.21264872986901	19.6235562515825	1.46026448066414e-40	2.13086045608861e-38
ENSG00000041357.32	ENSG00000041357	ENSG00000041357_033	chr15	dexseq_prepare_annotation2.py	exon	78836987	78837210	.	+	.	ENST00000558094+ENST00000559154__exon_number_033__gene_id_ENSG00000041357	PSMA4	ENSG00000041357.32	-1.32858561969841	-19.3697231660097	1.49943637175561e-40	2.18568109068787e-38
ENSG00000163491.59	ENSG00000163491	ENSG00000163491_060	chr3	dexseq_prepare_annotation2.py	exon	27409014	27409053	.	-	.	ENST00000341435__exon_number_060__gene_id_ENSG00000163491	NEK10	ENSG00000163491.59	-1.91479110662039	-16.7650075784287	1.5065010143225e-40	2.19363286585515e-38
ENSG00000253877	ENSG00000253877	ENSG00000253877_001	chr8	dexseq_prepare_annotation2.py	exon	111949919	111949956	.	-	.	ENST00000524283__exon_number_001__gene_id_ENSG00000253877	RP11-946L20.2	ENSG00000253877	-3.62215012544818	-32.8274599004938	1.6107327521577e-40	2.34290275621213e-38
ENSG00000163491.56	ENSG00000163491	ENSG00000163491_057	chr3	dexseq_prepare_annotation2.py	exon	27393956	27394016	.	-	.	ENST00000435750+ENST00000429845+ENST00000341435+ENST00000491627__exon_number_057__gene_id_ENSG00000163491	NEK10	ENSG00000163491.56	-1.747445890788	-16.7519891649955	1.65405044415649e-40	2.40334587563941e-38
ENSG00000169727.41	ENSG00000169727	ENSG00000169727_042	chr17	dexseq_prepare_annotation2.py	exon	80012528	80012544	.	+	.	ENST00000392358+ENST00000578552+ENST00000584460+ENST00000306823+ENST00000581418+ENST00000583641+ENST00000355130+ENST00000580723+ENST00000580141+ENST00000320548+ENST00000585084+ENST00000392357+ENST00000580716+ENST00000580627__exon_number_042__gene_id_ENSG00000169727	GPS1	ENSG00000169727.41	-0.847800447334218	-17.189497393877	1.69327551775702e-40	2.45771998792481e-38
ENSG00000148824.ENSG00000148832.ENSG00000254536.1	ENSG00000148824+ENSG00000148832+ENSG00000254536	ENSG00000148824+ENSG00000148832+ENSG00000254536_002	chr10	dexseq_prepare_annotation2.py	exon	135192738	135192764	.	+	.	ENST00000278060+ENST00000368539__exon_number_002__gene_id_ENSG00000148824+ENSG00000148832+ENSG00000254536		ENSG00000148824.ENSG00000148832.ENSG00000254536.1	-4.09297191983991	-16.7471100940009	1.71300411427264e-40	2.48371017811113e-38
ENSG00000179603.38	ENSG00000179603	ENSG00000179603_039	chr7	dexseq_prepare_annotation2.py	exon	126752341	126752374	.	-	.	ENST00000480995__exon_number_039__gene_id_ENSG00000179603	GRM8	ENSG00000179603.38	-1.02507459217301	-18.8955977849549	1.76967529218085e-40	2.5631518057589e-38
ENSG00000104324.19	ENSG00000104324	ENSG00000104324_020	chr8	dexseq_prepare_annotation2.py	exon	98067755	98067873	.	+	.	ENST00000529551+ENST00000532528__exon_number_020__gene_id_ENSG00000104324	CPQ	ENSG00000104324.19	-4.04066793035043	-21.187339263369	1.82817266774924e-40	2.64506697699447e-38
ENSG00000118308.66	ENSG00000118308	ENSG00000118308_067	chr12	dexseq_prepare_annotation2.py	exon	25261140	25261169	.	+	.	ENST00000361433+ENST00000354454+ENST00000549437+ENST00000536173+ENST00000547044__exon_number_067__gene_id_ENSG00000118308	LRMP	ENSG00000118308.66	3.35145207392775	16.5083996381234	1.97427845622491e-40	2.85342904937228e-38
ENSG00000149806.ENSG00000162298.46	ENSG00000149806+ENSG00000162298	ENSG00000149806+ENSG00000162298_047	chr11	dexseq_prepare_annotation2.py	exon	64898442	64898465	.	-	.	ENST00000377190+ENST00000526121+ENST00000531018+ENST00000307289+ENST00000526060+ENST00000294256+ENST00000449943__exon_number_047__gene_id_ENSG00000149806+ENSG00000162298		ENSG00000149806.ENSG00000162298.46	-3.71064535259789	-16.0336496465385	2.09571116698838e-40	3.02572739799979e-38
ENSG00000103343.ENSG00000103351.ENSG00000263212.ENSG00000262621.ENSG00000122390.5	ENSG00000103343+ENSG00000103351+ENSG00000263212+ENSG00000262621+ENSG00000122390	ENSG00000103343+ENSG00000103351+ENSG00000263212+ENSG00000262621+ENSG00000122390_006	chr16	dexseq_prepare_annotation2.py	exon	3451271	3451419	.	+	.	ENST00000344823__exon_number_006__gene_id_ENSG00000103343+ENSG00000103351+ENSG00000263212+ENSG00000262621+ENSG00000122390		ENSG00000103343.ENSG00000103351.ENSG00000263212.ENSG00000262621.ENSG00000122390.5	1.1340912768234	15.4455000024889	2.10853413401843e-40	3.04101940945651e-38
ENSG00000134982.ENSG00000272869.ENSG00000258864.ENSG00000212643.ENSG00000153037.69	ENSG00000134982+ENSG00000272869+ENSG00000258864+ENSG00000212643+ENSG00000153037	ENSG00000134982+ENSG00000272869+ENSG00000258864+ENSG00000212643+ENSG00000153037_070	chr5	dexseq_prepare_annotation2.py	exon	112227335	112227422	.	+	.	ENST00000391338+ENST00000512790+ENST00000509024+ENST00000506997__exon_number_070__gene_id_ENSG00000134982+ENSG00000272869+ENSG00000258864+ENSG00000212643+ENSG00000153037		ENSG00000134982.ENSG00000272869.ENSG00000258864.ENSG00000212643.ENSG00000153037.69	-3.08868506890095	-22.0405341883194	2.12711923546008e-40	3.06458070654678e-38
ENSG00000149182.ENSG00000270060.28	ENSG00000149182+ENSG00000270060	ENSG00000149182+ENSG00000270060_029	chr11	dexseq_prepare_annotation2.py	exon	47193738	47193831	.	-	.	ENST00000527097__exon_number_029__gene_id_ENSG00000149182+ENSG00000270060		ENSG00000149182.ENSG00000270060.28	-1.20517554966776	-16.9630703945513	2.19162201409148e-40	3.15417684841136e-38
ENSG00000147050.11	ENSG00000147050	ENSG00000147050_012	chrX	dexseq_prepare_annotation2.py	exon	44910954	44911047	.	+	.	ENST00000536777+ENST00000377967+ENST00000543216+ENST00000382899__exon_number_012__gene_id_ENSG00000147050	KDM6A	ENSG00000147050.11	-1.57722837821481	-20.7426299887746	2.38569789219287e-40	3.42986853505011e-38
ENSG00000148700.7	ENSG00000148700	ENSG00000148700_008	chr10	dexseq_prepare_annotation2.py	exon	111768010	111768057	.	+	.	ENST00000484622+ENST00000459738+ENST00000487085+ENST00000495661+ENST00000497125+ENST00000475954+ENST00000356080+ENST00000277900__exon_number_008__gene_id_ENSG00000148700	ADD3	ENSG00000148700.7	1.45431657016518	17.703000221124	2.39553385808895e-40	3.44038040660337e-38
ENSG00000253729.50	ENSG00000253729	ENSG00000253729_051	chr8	dexseq_prepare_annotation2.py	exon	48772172	48772320	.	-	.	ENST00000314191+ENST00000523565+ENST00000518216+ENST00000338368__exon_number_051__gene_id_ENSG00000253729	PRKDC	ENSG00000253729.50	-1.35391951215041	-15.2595087240059	2.4395696275963e-40	3.4999349861511e-38
ENSG00000065534.66	ENSG00000065534	ENSG00000065534_067	chr3	dexseq_prepare_annotation2.py	exon	123603150	123603155	.	-	.	ENST00000464489+ENST00000360772+ENST00000346322__exon_number_067__gene_id_ENSG00000065534	MYLK	ENSG00000065534.66	-1.65177361790565	-18.2850309171179	2.44517658971674e-40	3.50429030247816e-38
ENSG00000233327.ENSG00000154874.ENSG00000213077.ENSG00000273018.32	ENSG00000233327+ENSG00000154874+ENSG00000213077+ENSG00000273018	ENSG00000233327+ENSG00000154874+ENSG00000213077+ENSG00000273018_033	chr17	dexseq_prepare_annotation2.py	exon	18427550	18427711	.	-	.	ENST00000608726+ENST00000609831__exon_number_033__gene_id_ENSG00000233327+ENSG00000154874+ENSG00000213077+ENSG00000273018		ENSG00000233327.ENSG00000154874.ENSG00000213077.ENSG00000273018.32	1.57065995795125	16.2273042533718	2.47235587305312e-40	3.53952023792181e-38
ENSG00000170004.33	ENSG00000170004	ENSG00000170004_034	chr17	dexseq_prepare_annotation2.py	exon	7803876	7804049	.	+	.	ENST00000380358+ENST00000330494+ENST00000358181__exon_number_034__gene_id_ENSG00000170004	CHD3	ENSG00000170004.33	-6.20698715027537	-16.1655884524241	2.57127688923935e-40	3.6772767029193e-38
ENSG00000105063.ENSG00000180089.47	ENSG00000105063+ENSG00000180089	ENSG00000105063+ENSG00000180089_048	chr19	dexseq_prepare_annotation2.py	exon	55769803	55770363	.	-	.	ENST00000412770__exon_number_048__gene_id_ENSG00000105063+ENSG00000180089		ENSG00000105063.ENSG00000180089.47	-8.05557355206607	-20.0604608968621	2.61751307548145e-40	3.73947685622135e-38
ENSG00000148700.6	ENSG00000148700	ENSG00000148700_007	chr10	dexseq_prepare_annotation2.py	exon	111767989	111768009	.	+	.	ENST00000484622+ENST00000459738+ENST00000487085+ENST00000495661+ENST00000497125+ENST00000356080+ENST00000277900__exon_number_007__gene_id_ENSG00000148700	ADD3	ENSG00000148700.6	1.51636793367604	17.6764698626241	2.82572693807857e-40	4.03271178894873e-38
ENSG00000156261.6	ENSG00000156261	ENSG00000156261_007	chr21	dexseq_prepare_annotation2.py	exon	30433698	30433738	.	-	.	ENST00000286788+ENST00000540844+ENST00000542732+ENST00000470450+ENST00000496121__exon_number_007__gene_id_ENSG00000156261	CCT8	ENSG00000156261.6	3.64070671402319	24.4663889385583	2.86958840645996e-40	4.08745440867562e-38
ENSG00000148343.37	ENSG00000148343	ENSG00000148343_038	chr9	dexseq_prepare_annotation2.py	exon	131830680	131831212	.	+	.	ENST00000439290__exon_number_038__gene_id_ENSG00000148343	FAM73B	ENSG00000148343.37	-1.9805266370608	-17.806734905087	2.87008325441154e-40	4.08745440867562e-38
ENSG00000108309.25	ENSG00000108309	ENSG00000108309_026	chr17	dexseq_prepare_annotation2.py	exon	42396038	42396038	.	+	.	ENST00000426726+ENST00000590834+ENST00000588564__exon_number_026__gene_id_ENSG00000108309	RUNDC3A	ENSG00000108309.25	1.19265472071086	20.03223378519	2.98494026217394e-40	4.24659163060762e-38
ENSG00000158286.27	ENSG00000158286	ENSG00000158286_028	chr1	dexseq_prepare_annotation2.py	exon	6271977	6271982	.	+	.	ENST00000377948+ENST00000377939+ENST00000496676+ENST00000492476__exon_number_028__gene_id_ENSG00000158286	RNF207	ENSG00000158286.27	5.07665455836435	18.6027210868042	2.98844630975719e-40	4.24714624034857e-38
ENSG00000127329.15	ENSG00000127329	ENSG00000127329_016	chr12	dexseq_prepare_annotation2.py	exon	70933803	70933839	.	-	.	ENST00000549400__exon_number_016__gene_id_ENSG00000127329	PTPRB	ENSG00000127329.15	-7.79207488165165	-19.4733061571864	3.07170239699735e-40	4.36092149053711e-38
ENSG00000102893.47	ENSG00000102893	ENSG00000102893_048	chr16	dexseq_prepare_annotation2.py	exon	47684742	47684832	.	+	.	ENST00000566044+ENST00000455779+ENST00000568171+ENST00000323584+ENST00000299167__exon_number_048__gene_id_ENSG00000102893	PHKB	ENSG00000102893.47	2.17743965293353	15.9350505277144	3.12467638104882e-40	4.43151293783461e-38
ENSG00000104324.18	ENSG00000104324	ENSG00000104324_019	chr8	dexseq_prepare_annotation2.py	exon	98041697	98041722	.	+	.	ENST00000522617+ENST00000220763__exon_number_019__gene_id_ENSG00000104324	CPQ	ENSG00000104324.18	-2.89103153595943	-21.045004460613	3.30507597274567e-40	4.68248871598184e-38
ENSG00000074054.70	ENSG00000074054	ENSG00000074054_071	chr2	dexseq_prepare_annotation2.py	exon	122406948	122407052	.	-	.	ENST00000455322+ENST00000397587+ENST00000263710+ENST00000541377+ENST00000409078__exon_number_071__gene_id_ENSG00000074054	CLASP1	ENSG00000074054.70	-1.22923357263845	-16.5796548676592	3.31801957908376e-40	4.6959452177828e-38
ENSG00000140694.7	ENSG00000140694	ENSG00000140694_008	chr16	dexseq_prepare_annotation2.py	exon	14595410	14595546	.	-	.	ENST00000564882__exon_number_008__gene_id_ENSG00000140694	PARN	ENSG00000140694.7	-1.25823822280897	-18.2091095851187	3.78774718444184e-40	5.35518297989571e-38
ENSG00000113163.29	ENSG00000113163	ENSG00000113163_030	chr5	dexseq_prepare_annotation2.py	exon	74806937	74807330	.	-	.	ENST00000261415+ENST00000380494+ENST00000405807__exon_number_030__gene_id_ENSG00000113163	COL4A3BP	ENSG00000113163.29	3.12148534154828	21.8687511926591	4.09599893118799e-40	5.78499364071994e-38
ENSG00000119912.32	ENSG00000119912	ENSG00000119912_033	chr10	dexseq_prepare_annotation2.py	exon	94269890	94269919	.	-	.	ENST00000478361+ENST00000265986+ENST00000436178__exon_number_033__gene_id_ENSG00000119912	IDE	ENSG00000119912.32	1.48465972960297	20.9848848469049	4.24738423810013e-40	5.9925930908814e-38
ENSG00000225697.36	ENSG00000225697	ENSG00000225697_037	chr3	dexseq_prepare_annotation2.py	exon	48668574	48668656	.	-	.	ENST00000489483__exon_number_037__gene_id_ENSG00000225697	SLC26A6	ENSG00000225697.36	-1.57899743567122	-17.152759142008	4.25340726715139e-40	5.99488503882727e-38
ENSG00000148337.12	ENSG00000148337	ENSG00000148337_013	chr9	dexseq_prepare_annotation2.py	exon	130929277	130929373	.	-	.	ENST00000485001__exon_number_013__gene_id_ENSG00000148337	CIZ1	ENSG00000148337.12	1.91736954618102	15.5638192188809	4.29067849459953e-40	6.04116893993759e-38
ENSG00000150672.ENSG00000256466.80	ENSG00000150672+ENSG00000256466	ENSG00000150672+ENSG00000256466_081	chr11	dexseq_prepare_annotation2.py	exon	84634466	84634633	.	-	.	ENST00000398309__exon_number_081__gene_id_ENSG00000150672+ENSG00000256466		ENSG00000150672.ENSG00000256466.80	3.18775876819019	20.2579446538635	4.44944468819202e-40	6.25824267743103e-38
ENSG00000166689.55	ENSG00000166689	ENSG00000166689_056	chr11	dexseq_prepare_annotation2.py	exon	16902831	16902905	.	-	.	ENST00000528637+ENST00000528376__exon_number_056__gene_id_ENSG00000166689	PLEKHA7	ENSG00000166689.55	-2.60040641773267	-16.8599302567193	4.47602480248049e-40	6.28913785958424e-38
ENSG00000085760.29	ENSG00000085760	ENSG00000085760_030	chr2	dexseq_prepare_annotation2.py	exon	55495876	55495952	.	-	.	ENST00000417363__exon_number_030__gene_id_ENSG00000085760	MTIF2	ENSG00000085760.29	-2.40451874118783	-19.6594465970788	4.48659874249739e-40	6.29750273751241e-38
ENSG00000030582.2	ENSG00000030582	ENSG00000030582_003	chr17	dexseq_prepare_annotation2.py	exon	42422633	42422647	.	+	.	ENST00000587518+ENST00000588170+ENST00000589536+ENST00000587109__exon_number_003__gene_id_ENSG00000030582	GRN	ENSG00000030582.2	1.92948817325536	17.238335869793	4.84106478136804e-40	6.78804939487873e-38
ENSG00000130948.21	ENSG00000130948	ENSG00000130948_022	chr9	dexseq_prepare_annotation2.py	exon	99060698	99060744	.	-	.	ENST00000375262+ENST00000375263__exon_number_022__gene_id_ENSG00000130948	HSD17B3	ENSG00000130948.21	3.31527547343004	26.1161142718263	4.87412557678936e-40	6.82738256024435e-38
ENSG00000134138.35	ENSG00000134138	ENSG00000134138_036	chr15	dexseq_prepare_annotation2.py	exon	37196142	37196268	.	-	.	ENST00000559408__exon_number_036__gene_id_ENSG00000134138	MEIS2	ENSG00000134138.35	-1.43311557869132	-17.031852798709	4.89766300438009e-40	6.85330889315165e-38
ENSG00000257108.ENSG00000007541.14	ENSG00000257108+ENSG00000007541	ENSG00000257108+ENSG00000007541_015	chr16	dexseq_prepare_annotation2.py	exon	620018	620061	.	+	.	ENST00000439574+ENST00000026218+ENST00000321878__exon_number_015__gene_id_ENSG00000257108+ENSG00000007541		ENSG00000257108.ENSG00000007541.14	-1.21649860198258	-18.6968782685328	5.15404892926175e-40	7.20467319658402e-38
ENSG00000125520.ENSG00000273047.ENSG00000273154.ENSG00000197114.ENSG00000203896.88	ENSG00000125520+ENSG00000273047+ENSG00000273154+ENSG00000197114+ENSG00000203896	ENSG00000125520+ENSG00000273047+ENSG00000273154+ENSG00000197114+ENSG00000203896_089	chr20	dexseq_prepare_annotation2.py	exon	62374232	62374470	.	+	.	ENST00000496425+ENST00000493772+ENST00000473157+ENST00000266077__exon_number_089__gene_id_ENSG00000125520+ENSG00000273047+ENSG00000273154+ENSG00000197114+ENSG00000203896		ENSG00000125520.ENSG00000273047.ENSG00000273154.ENSG00000197114.ENSG00000203896.88	0.907579726590759	17.7076534399295	5.26388216160761e-40	7.35066626608426e-38
ENSG00000170160.ENSG00000188933.ENSG00000264892.ENSG00000266302.ENSG00000264729.ENSG00000272815.82	ENSG00000170160+ENSG00000188933+ENSG00000264892+ENSG00000266302+ENSG00000264729+ENSG00000272815	ENSG00000170160+ENSG00000188933+ENSG00000264892+ENSG00000266302+ENSG00000264729+ENSG00000272815_083	chr17	dexseq_prepare_annotation2.py	exon	16712157	16712558	.	+	.	ENST00000602730__exon_number_083__gene_id_ENSG00000170160+ENSG00000188933+ENSG00000264892+ENSG00000266302+ENSG00000264729+ENSG00000272815		ENSG00000170160.ENSG00000188933.ENSG00000264892.ENSG00000266302.ENSG00000264729.ENSG00000272815.82	-7.61151434374299	-17.6955132621664	5.67039657076095e-40	7.91023223564127e-38
ENSG00000100201.9	ENSG00000100201	ENSG00000100201_010	chr22	dexseq_prepare_annotation2.py	exon	38884253	38884535	.	-	.	ENST00000444597+ENST00000216019+ENST00000431312__exon_number_010__gene_id_ENSG00000100201	DDX17	ENSG00000100201.9	2.56859643350224	19.6071808717424	5.7728608723863e-40	8.04493613516639e-38
ENSG00000125520.ENSG00000273047.ENSG00000273154.ENSG00000197114.ENSG00000203896.23	ENSG00000125520+ENSG00000273047+ENSG00000273154+ENSG00000197114+ENSG00000203896	ENSG00000125520+ENSG00000273047+ENSG00000273154+ENSG00000197114+ENSG00000203896_024	chr20	dexseq_prepare_annotation2.py	exon	62366057	62366176	.	+	.	ENST00000478385+ENST00000484569+ENST00000448100+ENST00000472711+ENST00000477340+ENST00000357119+ENST00000328969+ENST00000490623+ENST00000355969+ENST00000369967__exon_number_024__gene_id_ENSG00000125520+ENSG00000273047+ENSG00000273154+ENSG00000197114+ENSG00000203896		ENSG00000125520.ENSG00000273047.ENSG00000273154.ENSG00000197114.ENSG00000203896.23	-3.04706991441987	-17.6895371724879	5.88192513261538e-40	8.18855301506042e-38
ENSG00000196482.35	ENSG00000196482	ENSG00000196482_036	chr1	dexseq_prepare_annotation2.py	exon	217112924	217113012	.	-	.	ENST00000359162+ENST00000361395+ENST00000586199+ENST00000366938+ENST00000366940+ENST00000493748+ENST00000493603+ENST00000471371+ENST00000361525+ENST00000487276+ENST00000477799+ENST00000459825+ENST00000488947__exon_number_036__gene_id_ENSG00000196482	ESRRG	ENSG00000196482.35	-3.09024112251261	-25.0698354676311	5.9305824735615e-40	8.24786680088412e-38
ENSG00000005884.25	ENSG00000005884	ENSG00000005884_026	chr17	dexseq_prepare_annotation2.py	exon	48151879	48151898	.	+	.	ENST00000007722+ENST00000505306+ENST00000506401+ENST00000320031+ENST00000544892+ENST00000510809__exon_number_026__gene_id_ENSG00000005884	ITGA3	ENSG00000005884.25	-1.95383107370077	-21.312352395421	6.01936445080501e-40	8.36280550182586e-38
ENSG00000168872.ENSG00000260537.ENSG00000157349.73	ENSG00000168872+ENSG00000260537+ENSG00000157349	ENSG00000168872+ENSG00000260537+ENSG00000157349_074	chr16	dexseq_prepare_annotation2.py	exon	70399836	70399987	.	+	.	ENST00000569319+ENST00000566574__exon_number_074__gene_id_ENSG00000168872+ENSG00000260537+ENSG00000157349		ENSG00000168872.ENSG00000260537.ENSG00000157349.73	2.27783348684641	21.297970070707	6.37712345526564e-40	8.85082393039781e-38
ENSG00000215440.ENSG00000124222.ENSG00000254995.36	ENSG00000215440+ENSG00000124222+ENSG00000254995	ENSG00000215440+ENSG00000124222+ENSG00000254995_037	chr20	dexseq_prepare_annotation2.py	exon	57245604	57245659	.	+	.	ENST00000361770+ENST00000467096+ENST00000371141+ENST00000464640+ENST00000476384+ENST00000359617+ENST00000468590+ENST00000355957+ENST00000438253+ENST00000483434+ENST00000371132+ENST00000496117+ENST00000496003+ENST00000361830+ENST00000358029+ENST00000490700+ENST00000312283+ENST00000493301+ENST00000530122__exon_number_037__gene_id_ENSG00000215440+ENSG00000124222+ENSG00000254995		ENSG00000215440.ENSG00000124222.ENSG00000254995.36	1.46514057152808	18.1139390098379	6.56238303515949e-40	9.09868065745633e-38
ENSG00000074181.5	ENSG00000074181	ENSG00000074181_006	chr19	dexseq_prepare_annotation2.py	exon	15276598	15276778	.	-	.	ENST00000263388+ENST00000597756__exon_number_006__gene_id_ENSG00000074181	NOTCH3	ENSG00000074181.5	1.69964726743644	16.986476462505	6.65168235859718e-40	9.21312085384072e-38
ENSG00000140694.48	ENSG00000140694	ENSG00000140694_049	chr16	dexseq_prepare_annotation2.py	exon	14724117	14724117	.	-	.	ENST00000563641+ENST00000341484+ENST00000437198__exon_number_049__gene_id_ENSG00000140694	PARN	ENSG00000140694.48	-3.18842052038818	-18.1093160853092	6.74011574336519e-40	9.32613050654547e-38
ENSG00000006025.15	ENSG00000006025	ENSG00000006025_016	chr17	dexseq_prepare_annotation2.py	exon	45890953	45891185	.	-	.	ENST00000579728+ENST00000583167+ENST00000007414+ENST00000392507__exon_number_016__gene_id_ENSG00000006025	OSBPL7	ENSG00000006025.15	-1.9930101293747	-22.2438683391103	6.78811260615741e-40	9.38301666651528e-38
ENSG00000038382	ENSG00000038382	ENSG00000038382_001	chr5	dexseq_prepare_annotation2.py	exon	14143811	14143828	.	+	.	ENST00000344204+ENST00000505971+ENST00000502816__exon_number_001__gene_id_ENSG00000038382	TRIO	ENSG00000038382	-3.86103454085804	-16.7114424586335	6.93660206584979e-40	9.57855490130497e-38
ENSG00000066813.59	ENSG00000066813	ENSG00000066813_060	chr16	dexseq_prepare_annotation2.py	exon	20587696	20587749	.	-	.	ENST00000568882__exon_number_060__gene_id_ENSG00000066813	ACSM2B	ENSG00000066813.59	-6.89090219128751	-19.8402281021842	7.31363511895471e-40	1.00889671825159e-37
ENSG00000253729.49	ENSG00000253729	ENSG00000253729_050	chr8	dexseq_prepare_annotation2.py	exon	48771410	48771547	.	-	.	ENST00000314191+ENST00000523565+ENST00000518216+ENST00000338368__exon_number_050__gene_id_ENSG00000253729	PRKDC	ENSG00000253729.49	-3.74024783466132	-15.1318252652894	7.7541181682071e-40	1.06857863840372e-37
ENSG00000108100.27	ENSG00000108100	ENSG00000108100_028	chr10	dexseq_prepare_annotation2.py	exon	35855057	35855113	.	+	.	ENST00000497692+ENST00000374706+ENST00000374704+ENST00000339497+ENST00000265375__exon_number_028__gene_id_ENSG00000108100	CCNY	ENSG00000108100.27	2.77399185167118	24.1387587441353	7.83527316691589e-40	1.07867176814677e-37
ENSG00000134853.ENSG00000145216.12	ENSG00000134853+ENSG00000145216	ENSG00000134853+ENSG00000145216_013	chr4	dexseq_prepare_annotation2.py	exon	54245285	54245391	.	+	.	ENST00000505125__exon_number_013__gene_id_ENSG00000134853+ENSG00000145216		ENSG00000134853.ENSG00000145216.12	3.6542967701319	17.1540406199709	8.41096629895521e-40	1.15675824300424e-37
ENSG00000238542.ENSG00000163492.ENSG00000155657.3	ENSG00000238542+ENSG00000163492+ENSG00000155657	ENSG00000238542+ENSG00000163492+ENSG00000155657_004	chr2	dexseq_prepare_annotation2.py	exon	179393255	179393946	.	-	.	ENST00000591111+ENST00000342992+ENST00000342175+ENST00000460472+ENST00000359218+ENST00000589042__exon_number_004__gene_id_ENSG00000238542+ENSG00000163492+ENSG00000155657		ENSG00000238542.ENSG00000163492.ENSG00000155657.3	-1.02152855250705	-14.6588008429209	8.52074945476738e-40	1.17067538779149e-37
ENSG00000256626.ENSG00000197992.16	ENSG00000256626+ENSG00000197992	ENSG00000256626+ENSG00000197992_017	chr12	dexseq_prepare_annotation2.py	exon	10218099	10218565	.	+	.	ENST00000355819__exon_number_017__gene_id_ENSG00000256626+ENSG00000197992		ENSG00000256626.ENSG00000197992.16	-2.42408955207974	-27.0274341454948	8.60690588848565e-40	1.18132166903674e-37
ENSG00000127329.31	ENSG00000127329	ENSG00000127329_032	chr12	dexseq_prepare_annotation2.py	exon	70965604	70965867	.	-	.	ENST00000538708+ENST00000550857+ENST00000334414+ENST00000548122+ENST00000261266+ENST00000551525+ENST00000550358+ENST00000451516__exon_number_032__gene_id_ENSG00000127329	PTPRB	ENSG00000127329.31	-8.83090502469694	-19.2612337626373	8.81697985274893e-40	1.20893744274734e-37
ENSG00000085872.ENSG00000105085.ENSG00000269578.ENSG00000214046.ENSG00000127526.ENSG00000269058.ENSG00000141979.ENSG00000268790.93	ENSG00000085872+ENSG00000105085+ENSG00000269578+ENSG00000214046+ENSG00000127526+ENSG00000269058+ENSG00000141979+ENSG00000268790	ENSG00000085872+ENSG00000105085+ENSG00000269578+ENSG00000214046+ENSG00000127526+ENSG00000269058+ENSG00000141979+ENSG00000268790_094	chr19	dexseq_prepare_annotation2.py	exon	16697716	16698214	.	-	.	ENST00000593779__exon_number_094__gene_id_ENSG00000085872+ENSG00000105085+ENSG00000269578+ENSG00000214046+ENSG00000127526+ENSG00000269058+ENSG00000141979+ENSG00000268790		ENSG00000085872.ENSG00000105085.ENSG00000269578.ENSG00000214046.ENSG00000127526.ENSG00000269058.ENSG00000141979.ENSG00000268790.93	1.64623079505128	15.5145346345803	8.88445731616262e-40	1.21696528294918e-37
ENSG00000083844.9	ENSG00000083844	ENSG00000083844_010	chr19	dexseq_prepare_annotation2.py	exon	57705243	57705326	.	+	.	ENST00000536056+ENST00000263095+ENST00000597447+ENST00000600531+ENST00000594126+ENST00000599653__exon_number_010__gene_id_ENSG00000083844	ZNF264	ENSG00000083844.9	-3.64063719834868	-22.1446449615226	9.76225986891711e-40	1.33586136752455e-37
ENSG00000090372.20	ENSG00000090372	ENSG00000090372_021	chr19	dexseq_prepare_annotation2.py	exon	47228064	47228084	.	-	.	ENST00000263280+ENST00000595357+ENST00000601631+ENST00000594581+ENST00000391910+ENST00000598074+ENST00000539396+ENST00000594287+ENST00000594357__exon_number_021__gene_id_ENSG00000090372	STRN4	ENSG00000090372.20	-1.97234845433573	-25.8523853003975	9.84845286931341e-40	1.34630425121812e-37
ENSG00000163491.46	ENSG00000163491	ENSG00000163491_047	chr3	dexseq_prepare_annotation2.py	exon	27350417	27350496	.	-	.	ENST00000429845+ENST00000341435__exon_number_047__gene_id_ENSG00000163491	NEK10	ENSG00000163491.46	-2.01036522997133	-16.5006258959534	1.00690485729604e-39	1.37508092996585e-37
ENSG00000149187.9	ENSG00000149187	ENSG00000149187_010	chr11	dexseq_prepare_annotation2.py	exon	47491881	47492107	.	-	.	ENST00000524648+ENST00000395290+ENST00000539455+ENST00000532048+ENST00000531165__exon_number_010__gene_id_ENSG00000149187	CELF1	ENSG00000149187.9	-1.90685101318665	-17.4679409155736	1.03763620741029e-39	1.4156307705742e-37
ENSG00000166689.56	ENSG00000166689	ENSG00000166689_057	chr11	dexseq_prepare_annotation2.py	exon	16902906	16903166	.	-	.	ENST00000528637__exon_number_057__gene_id_ENSG00000166689	PLEKHA7	ENSG00000166689.56	-2.58140469628495	-16.7351078415495	1.06338586635517e-39	1.44930986497279e-37
ENSG00000155827.9	ENSG00000155827	ENSG00000155827_010	chr9	dexseq_prepare_annotation2.py	exon	104302485	104302561	.	+	.	ENST00000374819+ENST00000481046+ENST00000479306+ENST00000389120+ENST00000466817__exon_number_010__gene_id_ENSG00000155827	RNF20	ENSG00000155827.9	1.67695325538392	20.0541274327161	1.11806935698582e-39	1.52231677125186e-37
ENSG00000238542.ENSG00000163492.ENSG00000155657.158	ENSG00000238542+ENSG00000163492+ENSG00000155657	ENSG00000238542+ENSG00000163492+ENSG00000155657_159	chr2	dexseq_prepare_annotation2.py	exon	179515970	179516047	.	-	.	ENST00000446966+ENST00000589042+ENST00000426232+ENST00000342992+ENST00000591111__exon_number_159__gene_id_ENSG00000238542+ENSG00000163492+ENSG00000155657		ENSG00000238542.ENSG00000163492.ENSG00000155657.158	1.66836628715396	14.6279133029779	1.15468931329029e-39	1.57004461197441e-37
ENSG00000185122.3	ENSG00000185122	ENSG00000185122_004	chr8	dexseq_prepare_annotation2.py	exon	145516262	145516301	.	+	.	ENST00000533240+ENST00000528988__exon_number_004__gene_id_ENSG00000185122	HSF1	ENSG00000185122.3	-1.53327228334601	-19.463676237603	1.15542713131389e-39	1.57004461197441e-37
ENSG00000148985.ENSG00000250404.41	ENSG00000148985+ENSG00000250404	ENSG00000148985+ENSG00000250404_042	chr11	dexseq_prepare_annotation2.py	exon	3844847	3844849	.	+	.	ENST00000524661+ENST00000464590+ENST00000479072+ENST00000483829+ENST00000465307+ENST00000489571+ENST00000532523__exon_number_042__gene_id_ENSG00000148985+ENSG00000250404		ENSG00000148985.ENSG00000250404.41	-0.686635391040627	-15.3451103777697	1.15746841390186e-39	1.57125184330191e-37
ENSG00000127419.21	ENSG00000127419	ENSG00000127419_022	chr4	dexseq_prepare_annotation2.py	exon	942199	942298	.	+	.	ENST00000452360+ENST00000505734+ENST00000504850+ENST00000504180+ENST00000504744+ENST00000513952+ENST00000438836__exon_number_022__gene_id_ENSG00000127419	TMEM175	ENSG00000127419.21	-2.45327570211812	-21.1395831862533	1.2063173533687e-39	1.63593437537639e-37
ENSG00000240758.ENSG00000272601.ENSG00000135245.ENSG00000273184.ENSG00000165055	ENSG00000240758+ENSG00000272601+ENSG00000135245+ENSG00000273184+ENSG00000165055	ENSG00000240758+ENSG00000272601+ENSG00000135245+ENSG00000273184+ENSG00000165055_001	chr7	dexseq_prepare_annotation2.py	exon	128095894	128095902	.	+	.	ENST00000462662__exon_number_001__gene_id_ENSG00000240758+ENSG00000272601+ENSG00000135245+ENSG00000273184+ENSG00000165055		ENSG00000240758.ENSG00000272601.ENSG00000135245.ENSG00000273184.ENSG00000165055	-1.72620460454049	-17.7036769033468	1.24549779907058e-39	1.68738952317026e-37
ENSG00000104915.18	ENSG00000104915	ENSG00000104915_019	chr19	dexseq_prepare_annotation2.py	exon	13260313	13260386	.	-	.	ENST00000588848+ENST00000587318+ENST00000440593+ENST00000587230+ENST00000242770+ENST00000591197+ENST00000593126+ENST00000589083__exon_number_019__gene_id_ENSG00000104915	STX10	ENSG00000104915.18	-1.2546441625333	-19.7188929296596	1.29158000952874e-39	1.74808364109922e-37
ENSG00000088340.15	ENSG00000088340	ENSG00000088340_016	chr20	dexseq_prepare_annotation2.py	exon	34151777	34152457	.	-	.	ENST00000400461+ENST00000434828+ENST00000262870+ENST00000411519__exon_number_016__gene_id_ENSG00000088340	FER1L4	ENSG00000088340.15	-4.29493771803332	-23.2523311180379	1.32061930361721e-39	1.78561355286306e-37
ENSG00000151150.41	ENSG00000151150	ENSG00000151150_042	chr10	dexseq_prepare_annotation2.py	exon	61844915	61845011	.	-	.	ENST00000503366+ENST00000355288+ENST00000280772+ENST00000373827__exon_number_042__gene_id_ENSG00000151150	ANK3	ENSG00000151150.41	-1.75609022796033	-17.4281834944218	1.33038086012524e-39	1.79702941712775e-37
ENSG00000155827.5	ENSG00000155827	ENSG00000155827_006	chr9	dexseq_prepare_annotation2.py	exon	104296251	104296260	.	+	.	ENST00000481046__exon_number_006__gene_id_ENSG00000155827	RNF20	ENSG00000155827.5	1.63207411063981	20.0137684863291	1.34268716840407e-39	1.81185662926859e-37
ENSG00000148341.27	ENSG00000148341	ENSG00000148341_028	chr9	dexseq_prepare_annotation2.py	exon	131777050	131777183	.	-	.	ENST00000417224+ENST00000372559+ENST00000372554+ENST00000455407+ENST00000416230+ENST00000425236+ENST00000372564+ENST00000416629+ENST00000483980__exon_number_028__gene_id_ENSG00000148341	SH3GLB2	ENSG00000148341.27	-2.39486139743149	-18.7177065807049	1.37681831451743e-39	1.85607637707428e-37
ENSG00000166387.67	ENSG00000166387	ENSG00000166387_068	chr11	dexseq_prepare_annotation2.py	exon	7672230	7672886	.	+	.	ENST00000529664__exon_number_068__gene_id_ENSG00000166387	PPFIBP2	ENSG00000166387.67	2.03166965019559	15.4618575983662	1.38626172007178e-39	1.86696029992117e-37
ENSG00000125633.33	ENSG00000125633	ENSG00000125633_034	chr2	dexseq_prepare_annotation2.py	exon	118753028	118753078	.	-	.	ENST00000474006+ENST00000319432+ENST00000376300+ENST00000460781__exon_number_034__gene_id_ENSG00000125633	CCDC93	ENSG00000125633.33	2.42001642017227	18.3244063026022	1.39207834167188e-39	1.8729431524496e-37
ENSG00000151576.41	ENSG00000151576	ENSG00000151576_042	chr3	dexseq_prepare_annotation2.py	exon	113805334	113807196	.	+	.	ENST00000281273+ENST00000485050__exon_number_042__gene_id_ENSG00000151576	QTRTD1	ENSG00000151576.41	1.07868807988395	17.6841969662931	1.40074923194208e-39	1.88275063431804e-37
ENSG00000170921.42	ENSG00000170921	ENSG00000170921_043	chr17	dexseq_prepare_annotation2.py	exon	61499718	61501499	.	+	.	ENST00000583356+ENST00000424789__exon_number_043__gene_id_ENSG00000170921	TANC2	ENSG00000170921.42	-2.67304442760478	-22.6026122619966	1.40972277665648e-39	1.89294518892674e-37
ENSG00000082805.6	ENSG00000082805	ENSG00000082805_007	chr12	dexseq_prepare_annotation2.py	exon	1100439	1100463	.	+	.	ENST00000546231+ENST00000542302+ENST00000347735+ENST00000440394+ENST00000543086+ENST00000545948+ENST00000397203+ENST00000592048__exon_number_007__gene_id_ENSG00000082805	ERC1	ENSG00000082805.6	-1.23718155188324	-15.7878616885903	1.49188581735677e-39	2.0013002147558e-37
ENSG00000205133.38	ENSG00000205133	ENSG00000205133_039	chr8	dexseq_prepare_annotation2.py	exon	93978265	93978302	.	-	.	ENST00000522925+ENST00000537541+ENST00000517858+ENST00000522903+ENST00000523580+ENST00000524037+ENST00000523060+ENST00000378861+ENST00000523375+ENST00000519792+ENST00000520430+ENST00000519069+ENST00000521988+ENST00000520384+ENST00000521617+ENST00000517540+ENST00000518748__exon_number_039__gene_id_ENSG00000205133	TRIQK	ENSG00000205133.38	1.64707275716263	19.1459381386443	1.56791291860615e-39	2.10121914948544e-37
ENSG00000123213.17	ENSG00000123213	ENSG00000123213_018	chr5	dexseq_prepare_annotation2.py	exon	65084190	65084311	.	+	.	ENST00000502464+ENST00000506539+ENST00000509935+ENST00000511299+ENST00000506799+ENST00000380985__exon_number_018__gene_id_ENSG00000123213	NLN	ENSG00000123213.17	-2.63483077896751	-19.3884843135372	1.66376996051171e-39	2.22749052512831e-37
ENSG00000103489.16	ENSG00000103489	ENSG00000103489_017	chr16	dexseq_prepare_annotation2.py	exon	17497303	17497358	.	-	.	ENST00000568226__exon_number_017__gene_id_ENSG00000103489	XYLT1	ENSG00000103489.16	2.23877537596526	28.0588685867031	1.68718710355402e-39	2.2566251689655e-37
ENSG00000123384.7	ENSG00000123384	ENSG00000123384_008	chr12	dexseq_prepare_annotation2.py	exon	57538755	57538883	.	+	.	ENST00000338962+ENST00000243077+ENST00000553277+ENST00000554174__exon_number_008__gene_id_ENSG00000123384	LRP1	ENSG00000123384.7	-2.29146787704195	-17.7927847220998	1.73401208934207e-39	2.31698015373146e-37
ENSG00000240207.ENSG00000118855.66	ENSG00000240207+ENSG00000118855	ENSG00000240207+ENSG00000118855_067	chr3	dexseq_prepare_annotation2.py	exon	158547505	158547505	.	+	.	ENST00000465235+ENST00000415822+ENST00000484166+ENST00000480292+ENST00000392813__exon_number_067__gene_id_ENSG00000240207+ENSG00000118855		ENSG00000240207.ENSG00000118855.66	1.02779365069777	16.5006280484497	1.74182025782995e-39	2.32513385484975e-37
ENSG00000129467.ENSG00000129465.ENSG00000258973.16	ENSG00000129467+ENSG00000129465+ENSG00000258973	ENSG00000129467+ENSG00000129465+ENSG00000258973_017	chr14	dexseq_prepare_annotation2.py	exon	24790922	24791182	.	-	.	ENST00000554577__exon_number_017__gene_id_ENSG00000129467+ENSG00000129465+ENSG00000258973		ENSG00000129467.ENSG00000129465.ENSG00000258973.16	-0.722650467586654	-15.2658025175002	1.74647949963797e-39	2.32907225014342e-37
ENSG00000162434.7	ENSG00000162434	ENSG00000162434_008	chr1	dexseq_prepare_annotation2.py	exon	65306928	65306941	.	-	.	ENST00000481702+ENST00000342505__exon_number_008__gene_id_ENSG00000162434	JAK1	ENSG00000162434.7	-1.3617327340431	-18.8832619770289	1.80642005682541e-39	2.40665300473948e-37
ENSG00000170160.ENSG00000188933.ENSG00000264892.ENSG00000266302.ENSG00000264729.ENSG00000272815.85	ENSG00000170160+ENSG00000188933+ENSG00000264892+ENSG00000266302+ENSG00000264729+ENSG00000272815	ENSG00000170160+ENSG00000188933+ENSG00000264892+ENSG00000266302+ENSG00000264729+ENSG00000272815_086	chr17	dexseq_prepare_annotation2.py	exon	16715761	16715965	.	+	.	ENST00000582696+ENST00000602730__exon_number_086__gene_id_ENSG00000170160+ENSG00000188933+ENSG00000264892+ENSG00000266302+ENSG00000264729+ENSG00000272815		ENSG00000170160.ENSG00000188933.ENSG00000264892.ENSG00000266302.ENSG00000264729.ENSG00000272815.85	-7.54355202097772	-17.5062234213116	1.81238172342049e-39	2.41223759617603e-37
ENSG00000257062.ENSG00000111700.ENSG00000134538.ENSG00000205754.ENSG00000257046.19	ENSG00000257062+ENSG00000111700+ENSG00000134538+ENSG00000205754+ENSG00000257046	ENSG00000257062+ENSG00000111700+ENSG00000134538+ENSG00000205754+ENSG00000257046_020	chr12	dexseq_prepare_annotation2.py	exon	21033789	21033954	.	+	.	ENST00000261196+ENST00000381545+ENST00000553473+ENST00000544370+ENST00000540229__exon_number_020__gene_id_ENSG00000257062+ENSG00000111700+ENSG00000134538+ENSG00000205754+ENSG00000257046		ENSG00000257062.ENSG00000111700.ENSG00000134538.ENSG00000205754.ENSG00000257046.19	-0.769257715609197	-17.1415113116094	1.85049332045038e-39	2.46056034761778e-37
ENSG00000050438.2	ENSG00000050438	ENSG00000050438_003	chr12	dexseq_prepare_annotation2.py	exon	51785520	51785916	.	+	.	ENST00000547697__exon_number_003__gene_id_ENSG00000050438	SLC4A8	ENSG00000050438.2	2.48143617463961	21.4719117334615	1.88527192514548e-39	2.50220883719572e-37
ENSG00000174442.11	ENSG00000174442	ENSG00000174442_012	chr15	dexseq_prepare_annotation2.py	exon	66807864	66807982	.	+	.	ENST00000307897+ENST00000565627+ENST00000567926+ENST00000564179+ENST00000535141+ENST00000565960+ENST00000446801+ENST00000563698__exon_number_012__gene_id_ENSG00000174442	ZWILCH	ENSG00000174442.11	1.73166456028676	18.8749394787533	1.88548739162974e-39	2.50220883719572e-37
ENSG00000163491.24	ENSG00000163491	ENSG00000163491_025	chr3	dexseq_prepare_annotation2.py	exon	27257223	27257371	.	-	.	ENST00000383771+ENST00000341435+ENST00000295720+ENST00000383770__exon_number_025__gene_id_ENSG00000163491	NEK10	ENSG00000163491.24	0.792915768021821	16.4068756693053	1.97692505875904e-39	2.62100262751349e-37
ENSG00000213599.ENSG00000261052.ENSG00000132207.32	ENSG00000213599+ENSG00000261052+ENSG00000132207	ENSG00000213599+ENSG00000261052+ENSG00000132207_033	chr16	dexseq_prepare_annotation2.py	exon	30212302	30212377	.	+	.	ENST00000567520+ENST00000566712+ENST00000565342+ENST00000567309+ENST00000395137+ENST00000395138+ENST00000569959+ENST00000568997+ENST00000569409+ENST00000563322+ENST00000561824+ENST00000338971+ENST00000354723+ENST00000355544__exon_number_033__gene_id_ENSG00000213599+ENSG00000261052+ENSG00000132207		ENSG00000213599.ENSG00000261052.ENSG00000132207.32	-4.76762891669953	-27.987694410919	1.98293339490078e-39	2.62641358851134e-37
ENSG00000103343.ENSG00000103351.ENSG00000263212.ENSG00000262621.ENSG00000122390.2	ENSG00000103343+ENSG00000103351+ENSG00000263212+ENSG00000262621+ENSG00000122390	ENSG00000103343+ENSG00000103351+ENSG00000263212+ENSG00000262621+ENSG00000122390_003	chr16	dexseq_prepare_annotation2.py	exon	3434010	3434706	.	+	.	ENST00000576906__exon_number_003__gene_id_ENSG00000103343+ENSG00000103351+ENSG00000263212+ENSG00000262621+ENSG00000122390		ENSG00000103343.ENSG00000103351.ENSG00000263212.ENSG00000262621.ENSG00000122390.2	1.04809471465801	15.1782428021038	2.21048890733699e-39	2.92497042872595e-37
ENSG00000072609.ENSG00000196458.ENSG00000090615.38	ENSG00000072609+ENSG00000196458+ENSG00000090615	ENSG00000072609+ENSG00000196458+ENSG00000090615_039	chr12	dexseq_prepare_annotation2.py	exon	133405389	133405426	.	-	.	ENST00000537317+ENST00000545875+ENST00000456883__exon_number_039__gene_id_ENSG00000072609+ENSG00000196458+ENSG00000090615		ENSG00000072609.ENSG00000196458.ENSG00000090615.38	-9.62252357277532	-22.4346670860773	2.53750120918931e-39	3.35442400390717e-37
ENSG00000077782.75	ENSG00000077782	ENSG00000077782_076	chr8	dexseq_prepare_annotation2.py	exon	38314960	38314964	.	-	.	ENST00000532791+ENST00000530701+ENST00000397103+ENST00000341462+ENST00000326324+ENST00000434187+ENST00000484370+ENST00000413133+ENST00000529552+ENST00000440174+ENST00000447712+ENST00000397113+ENST00000356207+ENST00000487647+ENST00000425967+ENST00000530568+ENST00000496296+ENST00000397091+ENST00000397090+ENST00000397108+ENST00000527203+ENST00000526742+ENST00000470826+ENST00000525001+ENST00000335922…	FGFR1	ENSG00000077782.75	1.03317328843825	15.9242594949416	2.56622565815756e-39	3.38910879265127e-37
ENSG00000113494	ENSG00000113494	ENSG00000113494_001	chr5	dexseq_prepare_annotation2.py	exon	35048861	35048876	.	-	.	ENST00000231423+ENST00000513753__exon_number_001__gene_id_ENSG00000113494	PRLR	ENSG00000113494	2.11919282716283	18.8061300970353	2.68776649801532e-39	3.54618655902714e-37
ENSG00000132740.1	ENSG00000132740	ENSG00000132740_002	chr11	dexseq_prepare_annotation2.py	exon	68671359	68671364	.	+	.	ENST00000255078+ENST00000544541__exon_number_002__gene_id_ENSG00000132740	IGHMBP2	ENSG00000132740.1	-3.53955495942296	-25.4648161828472	2.79775655108954e-39	3.68773535649028e-37
ENSG00000170160.ENSG00000188933.ENSG00000264892.ENSG00000266302.ENSG00000264729.ENSG00000272815.80	ENSG00000170160+ENSG00000188933+ENSG00000264892+ENSG00000266302+ENSG00000264729+ENSG00000272815	ENSG00000170160+ENSG00000188933+ENSG00000264892+ENSG00000266302+ENSG00000264729+ENSG00000272815_081	chr17	dexseq_prepare_annotation2.py	exon	16707941	16707992	.	+	.	ENST00000582895+ENST00000602730__exon_number_081__gene_id_ENSG00000170160+ENSG00000188933+ENSG00000264892+ENSG00000266302+ENSG00000264729+ENSG00000272815		ENSG00000170160.ENSG00000188933.ENSG00000264892.ENSG00000266302.ENSG00000264729.ENSG00000272815.80	-7.42799374864452	-17.4344815218595	2.81804807587433e-39	3.71089283436778e-37
ENSG00000254485.ENSG00000196220.ENSG00000206573.109	ENSG00000254485+ENSG00000196220+ENSG00000206573	ENSG00000254485+ENSG00000196220+ENSG00000206573_110	chr3	dexseq_prepare_annotation2.py	exon	9439983	9440051	.	-	.	ENST00000521708__exon_number_110__gene_id_ENSG00000254485+ENSG00000196220+ENSG00000206573		ENSG00000254485.ENSG00000196220.ENSG00000206573.109	-3.89199210399858	-15.337716399264	2.93052141919485e-39	3.85527630564579e-37
ENSG00000008838	ENSG00000008838	ENSG00000008838_001	chr17	dexseq_prepare_annotation2.py	exon	38175350	38175350	.	-	.	ENST00000394126__exon_number_001__gene_id_ENSG00000008838	MED24	ENSG00000008838	1.49548740404835	19.2705263608172	2.95211810596307e-39	3.87994292090568e-37
ENSG00000123384.13	ENSG00000123384	ENSG00000123384_014	chr12	dexseq_prepare_annotation2.py	exon	57548485	57549376	.	+	.	ENST00000554174__exon_number_014__gene_id_ENSG00000123384	LRP1	ENSG00000123384.13	-2.09855554730311	-17.6910062263291	3.16927172290227e-39	4.16133315662617e-37
ENSG00000175701.4	ENSG00000175701	ENSG00000175701_005	chr2	dexseq_prepare_annotation2.py	exon	110970369	110970400	.	-	.	ENST00000426713+ENST00000414416__exon_number_005__gene_id_ENSG00000175701	LINC00116	ENSG00000175701.4	-2.21779199837862	-27.7779894299281	3.19782718068682e-39	4.19478596833656e-37
ENSG00000112655.8	ENSG00000112655	ENSG00000112655_009	chr6	dexseq_prepare_annotation2.py	exon	43097003	43097355	.	+	.	ENST00000476760__exon_number_009__gene_id_ENSG00000112655	PTK7	ENSG00000112655.8	-3.21973461611524	-17.9973659599589	3.28503588574332e-39	4.30503952826661e-37
ENSG00000140694.49	ENSG00000140694	ENSG00000140694_050	chr16	dexseq_prepare_annotation2.py	exon	14724118	14724124	.	-	.	ENST00000341484+ENST00000437198__exon_number_050__gene_id_ENSG00000140694	PARN	ENSG00000140694.49	-3.39579676813468	-17.8317642002748	3.36862356254667e-39	4.41034046673017e-37
ENSG00000166689.25	ENSG00000166689	ENSG00000166689_026	chr11	dexseq_prepare_annotation2.py	exon	16812750	16812892	.	-	.	ENST00000531776__exon_number_026__gene_id_ENSG00000166689	PLEKHA7	ENSG00000166689.25	1.08767991874847	16.5681335461941	3.38988196526779e-39	4.4339135586399e-37
[truncated: 41,767 more rows]
