# Supplementary material for: The transcriptomic response of cells to a drug combination is more than the sum of the responses to the monotherapies
Source: eLife. 2020 Sep 18;9:e52707. doi: 10.7554/eLife.52707 (PMC7546737; doi:10.7554/eLife.52707)
Supplement: Source data 8. [file elife-52707-data8.zip › Supplementary Item 13 Differential Splicing/TMX_WFA_DMSO_singlet_9_dynsyn_exon_O_fcounts_O_flatten_exon_name.mtrx_exons_intragene_t_test_FDR_10]

V1	V2	V3	V4	V5	V6	V7	V8	V9	V10	V11	V12	id	logFC	t	P.Value	FDR
ENSG00000112159.108	ENSG00000112159	ENSG00000112159_109	chr6	dexseq_prepare_annotation2.py	exon	90504296	90504520	.	-	.	ENST00000369393+ENST00000428876+ENST00000439638__exon_number_109__gene_id_ENSG00000112159	MDN1	ENSG00000112159.108	-2.19249497050927	-36.1605313951555	3.45023976096335e-114	4.69729442016595e-109
ENSG00000138744.ENSG00000198301.7	ENSG00000138744+ENSG00000198301	ENSG00000138744+ENSG00000198301_008	chr4	dexseq_prepare_annotation2.py	exon	76839914	76839942	.	-	.	ENST00000602782+ENST00000286733__exon_number_008__gene_id_ENSG00000138744+ENSG00000198301		ENSG00000138744.ENSG00000198301.7	-5.07737948268394	-54.6087498846368	6.06080919891667e-112	4.12571403788656e-107
ENSG00000138744.ENSG00000198301.3	ENSG00000138744+ENSG00000198301	ENSG00000138744+ENSG00000198301_004	chr4	dexseq_prepare_annotation2.py	exon	76835458	76835491	.	-	.	ENST00000513045+ENST00000511606+ENST00000286733__exon_number_004__gene_id_ENSG00000138744+ENSG00000198301		ENSG00000138744.ENSG00000198301.3	-5.00814378963441	-52.7741107533311	1.71637323587541e-109	7.78913059416742e-105
ENSG00000145362.95	ENSG00000145362	ENSG00000145362_096	chr4	dexseq_prepare_annotation2.py	exon	114304892	114304896	.	+	.	ENST00000357077+ENST00000505342__exon_number_096__gene_id_ENSG00000145362	ANK2	ENSG00000145362.95	4.274137431356	42.5172672102504	1.11676329319273e-106	3.80101554471079e-102
ENSG00000112159.107	ENSG00000112159	ENSG00000112159_108	chr6	dexseq_prepare_annotation2.py	exon	90503819	90503926	.	-	.	ENST00000369393+ENST00000428876+ENST00000439638__exon_number_108__gene_id_ENSG00000112159	MDN1	ENSG00000112159.107	-2.19772853434054	-33.3603314831732	1.95772971202783e-105	5.33066307828635e-101
ENSG00000215029.ENSG00000185945.4	ENSG00000215029+ENSG00000185945	ENSG00000215029+ENSG00000185945_005	chrX	dexseq_prepare_annotation2.py	exon	101618901	101618973	.	-	.	ENST00000457521+ENST00000372750+ENST00000372749+ENST00000412230__exon_number_005__gene_id_ENSG00000215029+ENSG00000185945		ENSG00000215029.ENSG00000185945.4	-5.18096680947801	-55.8042147896044	8.71348259028194e-103	1.97714728961891e-98
ENSG00000091536.72	ENSG00000091536	ENSG00000091536_073	chr17	dexseq_prepare_annotation2.py	exon	18062239	18062311	.	+	.	ENST00000578472+ENST00000556535+ENST00000418233+ENST00000557655+ENST00000205890+ENST00000433411__exon_number_073__gene_id_ENSG00000091536	MYO15A	ENSG00000091536.72	-2.50676472893269	-35.748600086955	3.47866237860934e-102	6.76570015533414e-98
ENSG00000100106.ENSG00000100101.26	ENSG00000100106+ENSG00000100101	ENSG00000100106+ENSG00000100101_027	chr22	dexseq_prepare_annotation2.py	exon	38122511	38122577	.	+	.	ENST00000492485__exon_number_027__gene_id_ENSG00000100106+ENSG00000100101		ENSG00000100106.ENSG00000100101.26	-5.52850742987112	-46.5235080652086	5.57759130336277e-102	9.49194488006277e-98
ENSG00000227195.62	ENSG00000227195	ENSG00000227195_063	chr20	dexseq_prepare_annotation2.py	exon	26231899	26232102	.	-	.	ENST00000596767+ENST00000594130+ENST00000601901+ENST00000601119__exon_number_063__gene_id_ENSG00000227195	MIR663A	ENSG00000227195.62	-2.96145841156068	-40.6672268232455	9.96626251361129e-101	1.507607604059e-96
ENSG00000091536.73	ENSG00000091536	ENSG00000091536_074	chr17	dexseq_prepare_annotation2.py	exon	18062589	18062661	.	+	.	ENST00000578472+ENST00000556535+ENST00000557190+ENST00000418233+ENST00000557655+ENST00000205890+ENST00000433411__exon_number_074__gene_id_ENSG00000091536	MYO15A	ENSG00000091536.73	-2.46461319846121	-33.2233557130559	2.06903267082625e-95	2.81023291907346e-91
ENSG00000087460.93	ENSG00000087460	ENSG00000087460_094	chr20	dexseq_prepare_annotation2.py	exon	57485041	57485062	.	+	.	ENST00000496934+ENST00000371075+ENST00000494081+ENST00000477931+ENST00000487862+ENST00000306090+ENST00000371095+ENST00000371085+ENST00000265620+ENST00000464624+ENST00000313949+ENST00000480975+ENST00000488546+ENST00000371102+ENST00000476196+ENST00000371100+ENST00000354359__exon_number_094__gene_id_ENSG00000087460	GNAS	ENSG00000087460.93	5.51650057269813	39.6690224481787	2.27057836627454e-95	2.81023291907346e-91
ENSG00000138744.ENSG00000198301.1	ENSG00000138744+ENSG00000198301	ENSG00000138744+ENSG00000198301_002	chr4	dexseq_prepare_annotation2.py	exon	76834813	76835121	.	-	.	ENST00000286733__exon_number_002__gene_id_ENSG00000138744+ENSG00000198301		ENSG00000138744.ENSG00000198301.1	-4.75781383020801	-42.7320670750422	1.37135686202773e-94	1.55585007186586e-90
ENSG00000066855.1	ENSG00000066855	ENSG00000066855_002	chr8	dexseq_prepare_annotation2.py	exon	66556974	66557019	.	+	.	ENST00000523222+ENST00000523170+ENST00000262146+ENST00000522239+ENST00000424808__exon_number_002__gene_id_ENSG00000066855	MTFR1	ENSG00000066855.1	-3.02524750047499	-49.8732685147479	4.17895892484233e-94	4.37646295279796e-90
ENSG00000166689.59	ENSG00000166689	ENSG00000166689_060	chr11	dexseq_prepare_annotation2.py	exon	17035672	17035689	.	-	.	ENST00000355661+ENST00000448080+ENST00000531066__exon_number_060__gene_id_ENSG00000166689	PLEKHA7	ENSG00000166689.59	-2.99454190264841	-37.9480640205085	7.67896864652199e-90	7.46746791008636e-86
ENSG00000227195.65	ENSG00000227195	ENSG00000227195_066	chr20	dexseq_prepare_annotation2.py	exon	26232142	26232162	.	-	.	ENST00000601119__exon_number_066__gene_id_ENSG00000227195	MIR663A	ENSG00000227195.65	-2.90357320048205	-34.6365213008149	3.92922080277572e-88	3.56626557982065e-84
ENSG00000112159.109	ENSG00000112159	ENSG00000112159_110	chr6	dexseq_prepare_annotation2.py	exon	90513047	90513273	.	-	.	ENST00000369393+ENST00000428876+ENST00000439638__exon_number_110__gene_id_ENSG00000112159	MDN1	ENSG00000112159.109	-2.19350426151596	-27.0266916746775	4.48084049293658e-84	3.81274717543973e-80
ENSG00000180448.9	ENSG00000180448	ENSG00000180448_010	chr19	dexseq_prepare_annotation2.py	exon	1071220	1071357	.	+	.	ENST00000543365__exon_number_010__gene_id_ENSG00000180448	HMHA1	ENSG00000180448.9	-4.34045794005777	-40.7549742159941	1.91566657354537e-83	1.53415594111036e-79
ENSG00000145362.94	ENSG00000145362	ENSG00000145362_095	chr4	dexseq_prepare_annotation2.py	exon	114304889	114304891	.	+	.	ENST00000357077+ENST00000506722+ENST00000505342__exon_number_095__gene_id_ENSG00000145362	ANK2	ENSG00000145362.94	4.15591823721315	30.8659521859585	5.4741024571384e-81	4.14036780513695e-77
ENSG00000091536.69	ENSG00000091536	ENSG00000091536_070	chr17	dexseq_prepare_annotation2.py	exon	18061652	18061659	.	+	.	ENST00000557655+ENST00000578472+ENST00000556535+ENST00000557190__exon_number_070__gene_id_ENSG00000091536	MYO15A	ENSG00000091536.69	-2.57712529083303	-28.1881626251289	6.51180941785178e-81	4.66601990202112e-77
ENSG00000112159.110	ENSG00000112159	ENSG00000112159_111	chr6	dexseq_prepare_annotation2.py	exon	90529225	90529437	.	-	.	ENST00000369393+ENST00000428876+ENST00000439638__exon_number_111__gene_id_ENSG00000112159	MDN1	ENSG00000112159.110	-2.2338419563244	-25.7460238464556	1.70316985560027e-79	1.15938178410422e-75
ENSG00000213398.ENSG00000124067.ENSG00000267660.56	ENSG00000213398+ENSG00000124067+ENSG00000267660	ENSG00000213398+ENSG00000124067+ENSG00000267660_057	chr16	dexseq_prepare_annotation2.py	exon	67983703	67983809	.	-	.	ENST00000576616+ENST00000537830+ENST00000338335+ENST00000422611+ENST00000576513+ENST00000574665+ENST00000572037+ENST00000570802+ENST00000573023+ENST00000541864+ENST00000316341__exon_number_057__gene_id_ENSG00000213398+ENSG00000124067+ENSG00000267660		ENSG00000213398.ENSG00000124067.ENSG00000267660.56	-4.92071829953562	-35.2720230855268	2.33886786031063e-79	1.51629917130539e-75
ENSG00000091536.71	ENSG00000091536	ENSG00000091536_072	chr17	dexseq_prepare_annotation2.py	exon	18061837	18061952	.	+	.	ENST00000578472+ENST00000205890+ENST00000418233__exon_number_072__gene_id_ENSG00000091536	MYO15A	ENSG00000091536.71	-2.46535084797761	-27.2026932701573	6.47766561800374e-78	4.00861503589773e-74
ENSG00000079102.31	ENSG00000079102	ENSG00000079102_032	chr8	dexseq_prepare_annotation2.py	exon	93023281	93023315	.	-	.	ENST00000396218+ENST00000360348+ENST00000523629+ENST00000520724+ENST00000436581+ENST00000518844+ENST00000523290+ENST00000265814+ENST00000521553+ENST00000519847+ENST00000518992+ENST00000521054+ENST00000422361__exon_number_032__gene_id_ENSG00000079102	RUNX1T1	ENSG00000079102.31	-3.68096420044664	-43.6243068127102	9.0278954501066e-77	5.34388607895354e-73
ENSG00000091536.74	ENSG00000091536	ENSG00000091536_075	chr17	dexseq_prepare_annotation2.py	exon	18062662	18062919	.	+	.	ENST00000433411__exon_number_075__gene_id_ENSG00000091536	MYO15A	ENSG00000091536.74	-2.45816415757797	-26.6125708145797	4.28449384303564e-76	2.43045054069268e-72
ENSG00000102893.53	ENSG00000102893	ENSG00000102893_054	chr16	dexseq_prepare_annotation2.py	exon	47697646	47698301	.	+	.	ENST00000568171__exon_number_054__gene_id_ENSG00000102893	PHKB	ENSG00000102893.53	-2.26052601954699	-27.0085300492453	1.03606136260614e-75	5.64214152602601e-72
ENSG00000227195.58	ENSG00000227195	ENSG00000227195_059	chr20	dexseq_prepare_annotation2.py	exon	26189979	26189993	.	-	.	ENST00000600225+ENST00000601079__exon_number_059__gene_id_ENSG00000227195	MIR663A	ENSG00000227195.58	-2.97225119259608	-28.9776710756232	8.03655745476909e-75	4.20818876200801e-71
ENSG00000227195.41	ENSG00000227195	ENSG00000227195_042	chr20	dexseq_prepare_annotation2.py	exon	26188939	26189080	.	-	.	ENST00000608521__exon_number_042__gene_id_ENSG00000227195	MIR663A	ENSG00000227195.41	-2.62111466637282	-28.9369803631166	1.01527884926212e-74	5.11941198718306e-71
ENSG00000227195.64	ENSG00000227195	ENSG00000227195_065	chr20	dexseq_prepare_annotation2.py	exon	26232129	26232141	.	-	.	ENST00000594130+ENST00000601119__exon_number_065__gene_id_ENSG00000227195	MIR663A	ENSG00000227195.64	-2.89861963523374	-28.6478314215911	5.37588155596069e-74	2.61390720912397e-70
ENSG00000092148.74	ENSG00000092148	ENSG00000092148_075	chr14	dexseq_prepare_annotation2.py	exon	31675003	31675163	.	-	.	ENST00000399332+ENST00000553700+ENST00000556224+ENST00000556474+ENST00000553616__exon_number_075__gene_id_ENSG00000092148	HECTD1	ENSG00000092148.74	2.35008257657154	31.4316053773358	6.26909745233968e-74	2.94310346052184e-70
ENSG00000114735.22	ENSG00000114735	ENSG00000114735_023	chr3	dexseq_prepare_annotation2.py	exon	50617371	50617546	.	+	.	ENST00000448997+ENST00000482974__exon_number_023__gene_id_ENSG00000114735	HEMK1	ENSG00000114735.22	-3.99717567394923	-40.9118185285754	1.48039671731057e-73	6.71823768938435e-70
ENSG00000129467.ENSG00000129465.ENSG00000258973.18	ENSG00000129467+ENSG00000129465+ENSG00000258973	ENSG00000129467+ENSG00000129465+ENSG00000258973_019	chr14	dexseq_prepare_annotation2.py	exon	24791431	24791569	.	-	.	ENST00000557056+ENST00000560635+ENST00000554577__exon_number_019__gene_id_ENSG00000129467+ENSG00000129465+ENSG00000258973		ENSG00000129467.ENSG00000129465.ENSG00000258973.18	-2.53391377730805	-24.811933283277	2.1106606327462e-73	9.26947681240642e-70
ENSG00000092148.73	ENSG00000092148	ENSG00000092148_074	chr14	dexseq_prepare_annotation2.py	exon	31672277	31672842	.	-	.	ENST00000556474__exon_number_074__gene_id_ENSG00000092148	HECTD1	ENSG00000092148.73	2.3161488596538	31.0907218494798	3.17323822236279e-73	1.35005420170425e-69
ENSG00000148218.5	ENSG00000148218	ENSG00000148218_006	chr9	dexseq_prepare_annotation2.py	exon	116151879	116151966	.	-	.	ENST00000482847+ENST00000409155+ENST00000277315__exon_number_006__gene_id_ENSG00000148218	ALAD	ENSG00000148218.5	-3.0438219691919	-38.2207325279342	1.36581695138755e-71	5.63478130393051e-68
ENSG00000127419.4	ENSG00000127419	ENSG00000127419_005	chr4	dexseq_prepare_annotation2.py	exon	926232	926233	.	+	.	ENST00000264771+ENST00000505734+ENST00000513952+ENST00000514453+ENST00000515492+ENST00000507319__exon_number_005__gene_id_ENSG00000127419	TMEM175	ENSG00000127419.4	3.67449156742249	49.1442341832744	1.87897577430718e-71	7.52386111227286e-68
ENSG00000255103.ENSG00000127603.34	ENSG00000255103+ENSG00000127603	ENSG00000255103+ENSG00000127603_035	chr1	dexseq_prepare_annotation2.py	exon	39749858	39749892	.	+	.	ENST00000472385+ENST00000485063__exon_number_035__gene_id_ENSG00000255103+ENSG00000127603		ENSG00000255103.ENSG00000127603.34	-7.34566538759801	-41.5937624327833	3.13735971801207e-71	1.22037914699724e-67
ENSG00000254485.ENSG00000196220.ENSG00000206573.106	ENSG00000254485+ENSG00000196220+ENSG00000206573	ENSG00000254485+ENSG00000196220+ENSG00000206573_107	chr3	dexseq_prepare_annotation2.py	exon	9439178	9439179	.	-	.	ENST00000520447+ENST00000518437+ENST00000469846__exon_number_107__gene_id_ENSG00000254485+ENSG00000196220+ENSG00000206573		ENSG00000254485.ENSG00000196220.ENSG00000206573.106	-4.71252872202138	-24.2679766039612	3.88335919588196e-71	1.46459960248507e-67
ENSG00000170421.48	ENSG00000170421	ENSG00000170421_049	chr12	dexseq_prepare_annotation2.py	exon	53343705	53343738	.	-	.	ENST00000546921__exon_number_049__gene_id_ENSG00000170421	KRT8	ENSG00000170421.48	-1.63580566154673	-34.4150055677739	3.98035795128303e-71	1.46459960248507e-67
ENSG00000127419	ENSG00000127419	ENSG00000127419_001	chr4	dexseq_prepare_annotation2.py	exon	926175	926191	.	+	.	ENST00000507319+ENST00000264771__exon_number_001__gene_id_ENSG00000127419	TMEM175	ENSG00000127419	3.65123672120652	48.1782446785142	1.24502433110563e-70	4.46059454036962e-67
ENSG00000127419.5	ENSG00000127419	ENSG00000127419_006	chr4	dexseq_prepare_annotation2.py	exon	926234	926247	.	+	.	ENST00000264771+ENST00000505734+ENST00000504744+ENST00000513952+ENST00000514453+ENST00000515492+ENST00000507319__exon_number_006__gene_id_ENSG00000127419	TMEM175	ENSG00000127419.5	3.49523693108086	47.4108940233721	5.73343709728818e-70	2.00146938505949e-66
ENSG00000022840.70	ENSG00000022840	ENSG00000022840_071	chr12	dexseq_prepare_annotation2.py	exon	121014682	121014685	.	+	.	ENST00000325954+ENST00000545419+ENST00000542701+ENST00000535470+ENST00000413266+ENST00000538254__exon_number_071__gene_id_ENSG00000022840	RNF10	ENSG00000022840.70	2.7290861929248	26.8150990471309	2.63996827214166e-69	8.98539601106137e-66
ENSG00000100106.ENSG00000100101.25	ENSG00000100106+ENSG00000100101	ENSG00000100106+ENSG00000100101_026	chr22	dexseq_prepare_annotation2.py	exon	38119192	38122510	.	+	.	ENST00000406386+ENST00000344404+ENST00000455236+ENST00000492485__exon_number_026__gene_id_ENSG00000100106+ENSG00000100101		ENSG00000100106.ENSG00000100101.25	-5.38419789697911	-28.8659900029875	2.71032232952053e-69	8.99985666415228e-66
ENSG00000163625.81	ENSG00000163625	ENSG00000163625_082	chr4	dexseq_prepare_annotation2.py	exon	85771169	85771178	.	-	.	ENST00000295888+ENST00000426414+ENST00000322366+ENST00000504990__exon_number_082__gene_id_ENSG00000163625	WDFY3	ENSG00000163625.81	2.05717787011402	23.9531321763622	6.96956512354422e-69	2.25920112899953e-65
ENSG00000175899.50	ENSG00000175899	ENSG00000175899_051	chr12	dexseq_prepare_annotation2.py	exon	9261936	9262001	.	-	.	ENST00000539638+ENST00000318602__exon_number_051__gene_id_ENSG00000175899	A2M	ENSG00000175899.50	-2.65333292334355	-25.9566321083363	3.22461958669863e-68	1.02095955584069e-64
ENSG00000215440.ENSG00000124222.ENSG00000254995.87	ENSG00000215440+ENSG00000124222+ENSG00000254995	ENSG00000215440+ENSG00000124222+ENSG00000254995_088	chr20	dexseq_prepare_annotation2.py	exon	57292916	57293051	.	+	.	ENST00000532531+ENST00000527587__exon_number_088__gene_id_ENSG00000215440+ENSG00000124222+ENSG00000254995		ENSG00000215440.ENSG00000124222.ENSG00000254995.87	-2.08211414826428	-34.4746108500776	1.24723109636781e-67	3.85915978145224e-64
ENSG00000148337.6	ENSG00000148337	ENSG00000148337_007	chr9	dexseq_prepare_annotation2.py	exon	130928431	130928547	.	-	.	ENST00000393608+ENST00000325721+ENST00000372948+ENST00000415526+ENST00000485862+ENST00000541172+ENST00000461765+ENST00000372938+ENST00000372954+ENST00000357558+ENST00000538431+ENST00000277465+ENST00000471773__exon_number_007__gene_id_ENSG00000148337	CIZ1	ENSG00000148337.6	2.18686281307406	23.325382175228	1.61070844884042e-67	4.8730731346429e-64
ENSG00000068878.14	ENSG00000068878	ENSG00000068878_015	chr2	dexseq_prepare_annotation2.py	exon	54114396	54114453	.	-	.	ENST00000421748+ENST00000389993+ENST00000404125+ENST00000476586__exon_number_015__gene_id_ENSG00000068878	PSME4	ENSG00000068878.14	-4.81176772443915	-39.5806561110945	2.27827320885883e-67	6.72675138276187e-64
ENSG00000114735	ENSG00000114735	ENSG00000114735_001	chr3	dexseq_prepare_annotation2.py	exon	50606583	50606627	.	+	.	ENST00000434410__exon_number_001__gene_id_ENSG00000114735	HEMK1	ENSG00000114735	3.5655498032782	36.0905872475974	2.32222731071371e-67	6.72675138276187e-64
ENSG00000022840.69	ENSG00000022840	ENSG00000022840_070	chr12	dexseq_prepare_annotation2.py	exon	121014393	121014681	.	+	.	ENST00000325954+ENST00000545419+ENST00000544805+ENST00000542701+ENST00000535470+ENST00000413266+ENST00000538254__exon_number_070__gene_id_ENSG00000022840	RNF10	ENSG00000022840.69	2.74217490933855	26.0499116499996	2.71417476550754e-67	7.69830435990122e-64
ENSG00000172890.37	ENSG00000172890	ENSG00000172890_038	chr11	dexseq_prepare_annotation2.py	exon	71191195	71191197	.	+	.	ENST00000526039+ENST00000530055__exon_number_038__gene_id_ENSG00000172890	NADSYN1	ENSG00000172890.37	-1.87514541623837	-25.804284530771	3.17023488003093e-67	8.64354862992819e-64
ENSG00000114735.21	ENSG00000114735	ENSG00000114735_022	chr3	dexseq_prepare_annotation2.py	exon	50617275	50617370	.	+	.	ENST00000434410+ENST00000443894+ENST00000448997+ENST00000232854+ENST00000482974+ENST00000455834__exon_number_022__gene_id_ENSG00000114735	HEMK1	ENSG00000114735.21	-3.98841050716673	-35.9862695949133	3.2171896474982e-67	8.64354862992819e-64
ENSG00000227195.63	ENSG00000227195	ENSG00000227195_064	chr20	dexseq_prepare_annotation2.py	exon	26232103	26232128	.	-	.	ENST00000594130+ENST00000601901+ENST00000601119__exon_number_064__gene_id_ENSG00000227195	MIR663A	ENSG00000227195.63	-2.86286552419573	-26.0210075288485	3.23790236900882e-67	8.64354862992819e-64
ENSG00000172890.1	ENSG00000172890	ENSG00000172890_002	chr11	dexseq_prepare_annotation2.py	exon	71164255	71164256	.	+	.	ENST00000533612+ENST00000534634+ENST00000319023__exon_number_002__gene_id_ENSG00000172890	NADSYN1	ENSG00000172890.1	2.17384263435122	25.5624486340212	1.43315176754562e-66	3.75221181232176e-63
ENSG00000158286.41	ENSG00000158286	ENSG00000158286_042	chr1	dexseq_prepare_annotation2.py	exon	6281352	6281359	.	+	.	ENST00000377939__exon_number_042__gene_id_ENSG00000158286	RNF207	ENSG00000158286.41	2.64146575376742	32.7930759166592	3.1822948571591e-66	8.17453492515225e-63
ENSG00000114735.15	ENSG00000114735	ENSG00000114735_016	chr3	dexseq_prepare_annotation2.py	exon	50614483	50614554	.	+	.	ENST00000424388+ENST00000434410+ENST00000448997+ENST00000232854+ENST00000482974+ENST00000455834__exon_number_016__gene_id_ENSG00000114735	HEMK1	ENSG00000114735.15	-3.66231066998569	-35.1605303681302	4.3674251588013e-66	1.10110876077749e-62
ENSG00000141002.ENSG00000267048.ENSG00000198211.ENSG00000258839.ENSG00000256390.ENSG00000258947.29	ENSG00000141002+ENSG00000267048+ENSG00000198211+ENSG00000258839+ENSG00000256390+ENSG00000258947	ENSG00000141002+ENSG00000267048+ENSG00000198211+ENSG00000258839+ENSG00000256390+ENSG00000258947_030	chr16	dexseq_prepare_annotation2.py	exon	89961446	89961490	.	+	.	ENST00000263347+ENST00000263346+ENST00000566751+ENST00000562184+ENST00000562256__exon_number_030__gene_id_ENSG00000141002+ENSG00000267048+ENSG00000198211+ENSG00000258839+ENSG00000256390+ENSG00000258947		ENSG00000141002.ENSG00000267048.ENSG00000198211.ENSG00000258839.ENSG00000256390.ENSG00000258947.29	-1.85939872628967	-23.1813088964395	6.54904513365389e-66	1.59531122174279e-62
ENSG00000005810.14	ENSG00000005810	ENSG00000005810_015	chr13	dexseq_prepare_annotation2.py	exon	77641716	77641999	.	-	.	ENST00000407578+ENST00000357337+ENST00000544440+ENST00000429715__exon_number_015__gene_id_ENSG00000005810	MYCBP2	ENSG00000005810.14	-1.96357737883086	-25.1189633199469	6.56198058067902e-66	1.59531122174279e-62
ENSG00000023228.ENSG00000237580.2	ENSG00000023228+ENSG00000237580	ENSG00000023228+ENSG00000237580_003	chr2	dexseq_prepare_annotation2.py	exon	206981225	206988542	.	-	.	ENST00000233190__exon_number_003__gene_id_ENSG00000023228+ENSG00000237580		ENSG00000023228.ENSG00000237580.2	-4.04194025784871	-42.9279882156981	6.9296245249343e-66	1.65513473916255e-62
ENSG00000114735.23	ENSG00000114735	ENSG00000114735_024	chr3	dexseq_prepare_annotation2.py	exon	50617547	50617660	.	+	.	ENST00000434410+ENST00000443894+ENST00000448997+ENST00000232854+ENST00000482974+ENST00000455834__exon_number_024__gene_id_ENSG00000114735	HEMK1	ENSG00000114735.23	-3.79357670750277	-34.997115859708	7.36183266952131e-66	1.7280505982057e-62
ENSG00000148337.55	ENSG00000148337	ENSG00000148337_056	chr9	dexseq_prepare_annotation2.py	exon	130952724	130952746	.	-	.	ENST00000474442__exon_number_056__gene_id_ENSG00000148337	CIZ1	ENSG00000148337.55	-2.13490736954123	-22.8298515898242	8.28597725530637e-66	1.91201031770581e-62
ENSG00000112159.106	ENSG00000112159	ENSG00000112159_107	chr6	dexseq_prepare_annotation2.py	exon	90503481	90503673	.	-	.	ENST00000369393+ENST00000428876+ENST00000439638__exon_number_107__gene_id_ENSG00000112159	MDN1	ENSG00000112159.106	-1.89991494347206	-21.9328656668114	2.14856679148476e-65	4.87524128766503e-62
ENSG00000066855.2	ENSG00000066855	ENSG00000066855_003	chr8	dexseq_prepare_annotation2.py	exon	66582106	66582107	.	+	.	ENST00000517944__exon_number_003__gene_id_ENSG00000066855	MTFR1	ENSG00000066855.2	-2.839452685973	-30.2395324601515	4.94431101941926e-65	1.10350537611117e-61
ENSG00000163625.79	ENSG00000163625	ENSG00000163625_080	chr4	dexseq_prepare_annotation2.py	exon	85770826	85771054	.	-	.	ENST00000504990__exon_number_080__gene_id_ENSG00000163625	WDFY3	ENSG00000163625.79	2.03926113301289	22.779750495534	6.3377462665828e-65	1.3916873027704e-61
ENSG00000013441.27	ENSG00000013441	ENSG00000013441_028	chr2	dexseq_prepare_annotation2.py	exon	201725688	201725706	.	-	.	ENST00000492793+ENST00000473565+ENST00000461981__exon_number_028__gene_id_ENSG00000013441	CLK1	ENSG00000013441.27	-3.35295124569915	-38.4607366968081	1.4937409494541e-64	3.22799790194411e-61
ENSG00000114735.7	ENSG00000114735	ENSG00000114735_008	chr3	dexseq_prepare_annotation2.py	exon	50607001	50607005	.	+	.	ENST00000482974+ENST00000448997+ENST00000424388+ENST00000232854__exon_number_008__gene_id_ENSG00000114735	HEMK1	ENSG00000114735.7	3.52862477136355	33.836626333433	3.18167332625078e-64	6.76821458326698e-61
ENSG00000005810.4	ENSG00000005810	ENSG00000005810_005	chr13	dexseq_prepare_annotation2.py	exon	77625946	77626053	.	-	.	ENST00000407578+ENST00000357337+ENST00000544440+ENST00000429715__exon_number_005__gene_id_ENSG00000005810	MYCBP2	ENSG00000005810.4	-2.43386542343949	-24.4711682840391	4.25229868378207e-64	8.90653772315116e-61
ENSG00000114735.9	ENSG00000114735	ENSG00000114735_010	chr3	dexseq_prepare_annotation2.py	exon	50607243	50608361	.	+	.	ENST00000482974__exon_number_010__gene_id_ENSG00000114735	HEMK1	ENSG00000114735.9	3.44896096394718	33.6358385034659	6.16962854621266e-64	1.2612259857551e-60
ENSG00000227195.57	ENSG00000227195	ENSG00000227195_058	chr20	dexseq_prepare_annotation2.py	exon	26189960	26189978	.	-	.	ENST00000600225+ENST00000601079+ENST00000610014__exon_number_058__gene_id_ENSG00000227195	MIR663A	ENSG00000227195.57	-2.91093970900007	-24.7985211853232	6.20682079603889e-64	1.2612259857551e-60
ENSG00000091536.67	ENSG00000091536	ENSG00000091536_068	chr17	dexseq_prepare_annotation2.py	exon	18061622	18061625	.	+	.	ENST00000556535+ENST00000557190__exon_number_068__gene_id_ENSG00000091536	MYO15A	ENSG00000091536.67	-2.72039098524974	-22.7316173016496	1.1693070908068e-63	2.3410903613353e-60
ENSG00000163625.85	ENSG00000163625	ENSG00000163625_086	chr4	dexseq_prepare_annotation2.py	exon	85818064	85818094	.	-	.	ENST00000509172+ENST00000295888+ENST00000426414+ENST00000322366__exon_number_086__gene_id_ENSG00000163625	WDFY3	ENSG00000163625.85	2.1256353770032	22.3649870982798	1.64853155387333e-63	3.25271999812364e-60
ENSG00000114735.2	ENSG00000114735	ENSG00000114735_003	chr3	dexseq_prepare_annotation2.py	exon	50606705	50606908	.	+	.	ENST00000232854__exon_number_003__gene_id_ENSG00000114735	HEMK1	ENSG00000114735.2	3.4662495485042	32.7787289275926	1.0806541977295e-62	2.10177978708122e-59
ENSG00000198947.90	ENSG00000198947	ENSG00000198947_091	chrX	dexseq_prepare_annotation2.py	exon	32563276	32563451	.	-	.	ENST00000357033+ENST00000378677+ENST00000288447__exon_number_091__gene_id_ENSG00000198947	DMD	ENSG00000198947.90	-2.62212296272642	-25.9493430501881	1.34890038243548e-62	2.58654498121544e-59
ENSG00000167380.40	ENSG00000167380	ENSG00000167380_041	chr19	dexseq_prepare_annotation2.py	exon	44679797	44679832	.	+	.	ENST00000454662+ENST00000590524+ENST00000585678+ENST00000588883+ENST00000590089+ENST00000337433+ENST00000588127__exon_number_041__gene_id_ENSG00000167380	ZNF226	ENSG00000167380.40	3.18707300474497	28.8376965283505	1.96446550616278e-62	3.71458599820868e-59
ENSG00000141447.ENSG00000265750	ENSG00000141447+ENSG00000265750	ENSG00000141447+ENSG00000265750_001	chr18	dexseq_prepare_annotation2.py	exon	21739473	21739792	.	-	.	ENST00000583267__exon_number_001__gene_id_ENSG00000141447+ENSG00000265750		ENSG00000141447.ENSG00000265750	2.59175701903964	26.3576571053654	3.71737044441264e-62	6.93284495594677e-59
ENSG00000180448.3	ENSG00000180448	ENSG00000180448_004	chr19	dexseq_prepare_annotation2.py	exon	1067316	1067317	.	+	.	ENST00000587602+ENST00000536472+ENST00000313093__exon_number_004__gene_id_ENSG00000180448	HMHA1	ENSG00000180448.3	-4.45331002707688	-28.1467746232906	5.40988364174604e-62	9.95301619624152e-59
ENSG00000159216.40	ENSG00000159216	ENSG00000159216_041	chr21	dexseq_prepare_annotation2.py	exon	37342373	37342465	.	-	.	ENST00000460207+ENST00000475045__exon_number_041__gene_id_ENSG00000159216	RUNX1	ENSG00000159216.40	-2.39403901942742	-34.9439715819552	8.51687715382369e-62	1.5460289643069e-58
ENSG00000156113.68	ENSG00000156113	ENSG00000156113_069	chr10	dexseq_prepare_annotation2.py	exon	79398128	79398353	.	-	.	ENST00000286627__exon_number_069__gene_id_ENSG00000156113	KCNMA1	ENSG00000156113.68	2.893854145983	24.8139374339435	1.08243923362577e-61	1.93904746082562e-58
ENSG00000063978.ENSG00000206113.ENSG00000125386.ENSG00000249428.95	ENSG00000063978+ENSG00000206113+ENSG00000125386+ENSG00000249428	ENSG00000063978+ENSG00000206113+ENSG00000125386+ENSG00000249428_096	chr4	dexseq_prepare_annotation2.py	exon	2664836	2664930	.	+	.	ENST00000512465+ENST00000505311+ENST00000513898+ENST00000382839+ENST00000502458+ENST00000324666+ENST00000545951+ENST00000513350+ENST00000506904__exon_number_096__gene_id_ENSG00000063978+ENSG00000206113+ENSG00000125386+ENSG00000249428		ENSG00000063978.ENSG00000206113.ENSG00000125386.ENSG00000249428.95	1.86795541740647	21.1053105815765	1.8321168898915e-61	3.23937301113492e-58
ENSG00000114735.6	ENSG00000114735	ENSG00000114735_007	chr3	dexseq_prepare_annotation2.py	exon	50606998	50607000	.	+	.	ENST00000448997+ENST00000482974+ENST00000232854__exon_number_007__gene_id_ENSG00000114735	HEMK1	ENSG00000114735.6	3.51283115142088	31.6098194254807	5.91273092016908e-61	1.03202927999423e-57
ENSG00000100106.ENSG00000100101.24	ENSG00000100106+ENSG00000100101	ENSG00000100106+ENSG00000100101_025	chr22	dexseq_prepare_annotation2.py	exon	38111770	38111941	.	+	.	ENST00000406386+ENST00000344404+ENST00000455236+ENST00000492485__exon_number_025__gene_id_ENSG00000100106+ENSG00000100101		ENSG00000100106.ENSG00000100101.24	-5.29642231708486	-25.1896575273468	8.86343658249285e-61	1.52747305074292e-57
ENSG00000205133.40	ENSG00000205133	ENSG00000205133_041	chr8	dexseq_prepare_annotation2.py	exon	93978316	93978326	.	-	.	ENST00000522925+ENST00000537541+ENST00000522903+ENST00000523580+ENST00000524037+ENST00000378861+ENST00000523375+ENST00000519792+ENST00000520430+ENST00000519069+ENST00000521988+ENST00000521617+ENST00000517540+ENST00000518748__exon_number_041__gene_id_ENSG00000205133	TRIQK	ENSG00000205133.40	2.20270459749377	33.0482680471152	1.30316621272168e-60	2.21772826080975e-57
ENSG00000114735.10	ENSG00000114735	ENSG00000114735_011	chr3	dexseq_prepare_annotation2.py	exon	50608362	50608725	.	+	.	ENST00000424388+ENST00000434410+ENST00000448997+ENST00000232854+ENST00000482974+ENST00000455834__exon_number_011__gene_id_ENSG00000114735	HEMK1	ENSG00000114735.10	3.54452300948033	31.1384506532151	3.06892081453514e-60	5.15821179474163e-57
ENSG00000131558.13	ENSG00000131558	ENSG00000131558_014	chr7	dexseq_prepare_annotation2.py	exon	133059582	133059756	.	+	.	ENST00000393161+ENST00000462055+ENST00000253861+ENST00000539845+ENST00000486013+ENST00000480840__exon_number_014__gene_id_ENSG00000131558	EXOC4	ENSG00000131558.13	-3.40783130094609	-23.156981615996	7.03581928218967e-60	1.1681519272615e-56
ENSG00000148337.70	ENSG00000148337	ENSG00000148337_071	chr9	dexseq_prepare_annotation2.py	exon	130953852	130953868	.	-	.	ENST00000357558+ENST00000372938+ENST00000325721__exon_number_071__gene_id_ENSG00000148337	CIZ1	ENSG00000148337.70	-4.09900670160008	-21.1041526727671	9.20767841209529e-60	1.51032550570639e-56
ENSG00000088756.5	ENSG00000088756	ENSG00000088756_006	chr18	dexseq_prepare_annotation2.py	exon	6754687	6754814	.	+	.	ENST00000583410__exon_number_006__gene_id_ENSG00000088756	ARHGAP28	ENSG00000088756.5	-3.78030041715233	-27.0109740175133	9.82122092389698e-60	1.59178607317028e-56
ENSG00000100201.33	ENSG00000100201	ENSG00000100201_034	chr22	dexseq_prepare_annotation2.py	exon	38902300	38902311	.	-	.	ENST00000381633+ENST00000479734+ENST00000396821+ENST00000403230__exon_number_034__gene_id_ENSG00000100201	DDX17	ENSG00000100201.33	-2.67835093442365	-29.9564422363451	1.77812498856022e-59	2.83961109627818e-56
ENSG00000142512.32	ENSG00000142512	ENSG00000142512_033	chr19	dexseq_prepare_annotation2.py	exon	51920966	51920991	.	-	.	ENST00000353836+ENST00000432469+ENST00000439889__exon_number_033__gene_id_ENSG00000142512	SIGLEC10	ENSG00000142512.32	3.02963947291767	29.9540944013877	1.79373717739984e-59	2.83961109627818e-56
ENSG00000159216.41	ENSG00000159216	ENSG00000159216_042	chr21	dexseq_prepare_annotation2.py	exon	37354049	37354214	.	-	.	ENST00000460207+ENST00000475045__exon_number_042__gene_id_ENSG00000159216	RUNX1	ENSG00000159216.41	-2.41559020960559	-32.8997784396164	3.86325660443013e-59	6.04550812820157e-56
ENSG00000163625.84	ENSG00000163625	ENSG00000163625_085	chr4	dexseq_prepare_annotation2.py	exon	85800559	85800647	.	-	.	ENST00000502713__exon_number_085__gene_id_ENSG00000163625	WDFY3	ENSG00000163625.84	2.09990571717859	21.0700533860717	4.84234539167916e-59	7.49154853414509e-56
ENSG00000172890.36	ENSG00000172890	ENSG00000172890_037	chr11	dexseq_prepare_annotation2.py	exon	71190340	71191194	.	+	.	ENST00000530055__exon_number_037__gene_id_ENSG00000172890	NADSYN1	ENSG00000172890.36	-1.94759092446938	-22.8603658596553	4.94479915181016e-59	7.56409815420272e-56
ENSG00000147099.34	ENSG00000147099	ENSG00000147099_035	chrX	dexseq_prepare_annotation2.py	exon	71791796	71791906	.	-	.	ENST00000486704__exon_number_035__gene_id_ENSG00000147099	HDAC8	ENSG00000147099.34	3.55822312840244	30.3182414326946	5.64582914201274e-59	8.54050847455758e-56
ENSG00000092148.76	ENSG00000092148	ENSG00000092148_077	chr14	dexseq_prepare_annotation2.py	exon	31676222	31676596	.	-	.	ENST00000399332+ENST00000556224__exon_number_077__gene_id_ENSG00000092148	HECTD1	ENSG00000092148.76	2.30039074144934	24.5544839495663	1.29137117754951e-58	1.93200480875056e-55
ENSG00000158286.21	ENSG00000158286	ENSG00000158286_022	chr1	dexseq_prepare_annotation2.py	exon	6270962	6270997	.	+	.	ENST00000377939+ENST00000463453__exon_number_022__gene_id_ENSG00000158286	RNF207	ENSG00000158286.21	4.72630162460315	28.2481630880681	1.42130343730385e-58	2.10328190400321e-55
ENSG00000022840.71	ENSG00000022840	ENSG00000022840_072	chr12	dexseq_prepare_annotation2.py	exon	121014686	121014689	.	+	.	ENST00000325954+ENST00000538254+ENST00000542701+ENST00000413266+ENST00000545419__exon_number_072__gene_id_ENSG00000022840	RNF10	ENSG00000022840.71	2.63973074569663	22.8363418195223	1.70740777170465e-58	2.4994981039888e-55
ENSG00000140694.46	ENSG00000140694	ENSG00000140694_047	chr16	dexseq_prepare_annotation2.py	exon	14724096	14724108	.	-	.	ENST00000563641+ENST00000341484+ENST00000437198+ENST00000420015+ENST00000566021__exon_number_047__gene_id_ENSG00000140694	PARN	ENSG00000140694.46	-3.29046525371639	-27.6707215200095	1.91694124697927e-58	2.77638350136964e-55
ENSG00000005810.2	ENSG00000005810	ENSG00000005810_003	chr13	dexseq_prepare_annotation2.py	exon	77619037	77619628	.	-	.	ENST00000407578+ENST00000357337+ENST00000544440+ENST00000429715__exon_number_003__gene_id_ENSG00000005810	MYCBP2	ENSG00000005810.2	-2.42822954937377	-22.4360249783299	2.93893868412352e-58	4.21177756011908e-55
ENSG00000114735.20	ENSG00000114735	ENSG00000114735_021	chr3	dexseq_prepare_annotation2.py	exon	50616252	50616357	.	+	.	ENST00000455834+ENST00000448997+ENST00000232854+ENST00000434410__exon_number_021__gene_id_ENSG00000114735	HEMK1	ENSG00000114735.20	-2.96257086834577	-29.8222258293576	3.38345629045035e-58	4.79830492924033e-55
ENSG00000172890.34	ENSG00000172890	ENSG00000172890_035	chr11	dexseq_prepare_annotation2.py	exon	71189441	71189515	.	+	.	ENST00000319023+ENST00000527852+ENST00000539574+ENST00000529840+ENST00000525200+ENST00000530534__exon_number_035__gene_id_ENSG00000172890	NADSYN1	ENSG00000172890.34	-2.01294492456522	-22.5414794626653	4.0721646887254e-58	5.71547205548279e-55
ENSG00000232732.45	ENSG00000232732	ENSG00000232732_046	chr2	dexseq_prepare_annotation2.py	exon	200775779	200775805	.	-	.	ENST00000457577+ENST00000599977+ENST00000608498+ENST00000608419+ENST00000596619__exon_number_046__gene_id_ENSG00000232732	AC073043.1	ENSG00000232732.45	-5.60004489642116	-23.8567054313967	4.29693523068938e-58	5.96940765354057e-55
ENSG00000163625.82	ENSG00000163625	ENSG00000163625_083	chr4	dexseq_prepare_annotation2.py	exon	85781565	85781716	.	-	.	ENST00000509172+ENST00000295888+ENST00000426414+ENST00000322366+ENST00000504990__exon_number_083__gene_id_ENSG00000163625	WDFY3	ENSG00000163625.82	2.08261619296699	20.774606295176	5.18011455476813e-58	7.12365167620558e-55
ENSG00000167543.5	ENSG00000167543	ENSG00000167543_006	chr17	dexseq_prepare_annotation2.py	exon	27895045	27895064	.	+	.	ENST00000580183__exon_number_006__gene_id_ENSG00000167543	TP53I13	ENSG00000167543.5	-5.99784032274751	-34.873142862436	1.73698235286351e-57	2.36479725448249e-54
ENSG00000223745.58	ENSG00000223745	ENSG00000223745_059	chr1	dexseq_prepare_annotation2.py	exon	93806015	93806029	.	-	.	ENST00000452347+ENST00000411670+ENST00000451302+ENST00000413606+ENST00000421202+ENST00000457387+ENST00000449305+ENST00000438777+ENST00000447577__exon_number_059__gene_id_ENSG00000223745	RP4-717I23.3	ENSG00000223745.58	2.85777368768336	21.846750011821	2.38216852561822e-57	3.21106882922541e-54
ENSG00000215029.ENSG00000185945.3	ENSG00000215029+ENSG00000185945	ENSG00000215029+ENSG00000185945_004	chrX	dexseq_prepare_annotation2.py	exon	101618184	101618366	.	-	.	ENST00000457521+ENST00000372750+ENST00000372749+ENST00000412230__exon_number_004__gene_id_ENSG00000215029+ENSG00000185945		ENSG00000215029.ENSG00000185945.3	-5.28677386771343	-25.7953184043889	3.02249391015247e-57	4.03425893042939e-54
ENSG00000068878.13	ENSG00000068878	ENSG00000068878_014	chr2	dexseq_prepare_annotation2.py	exon	54112827	54112912	.	-	.	ENST00000421748+ENST00000389993+ENST00000404125+ENST00000476586__exon_number_014__gene_id_ENSG00000068878	PSME4	ENSG00000068878.13	-4.60804197550201	-31.4124397318947	4.03668757923517e-57	5.33563877463488e-54
ENSG00000265408.ENSG00000172828.ENSG00000172831.1	ENSG00000265408+ENSG00000172828+ENSG00000172831	ENSG00000265408+ENSG00000172828+ENSG00000172831_002	chr16	dexseq_prepare_annotation2.py	exon	66968359	66968362	.	+	.	ENST00000417689+ENST00000561697__exon_number_002__gene_id_ENSG00000265408+ENSG00000172828+ENSG00000172831		ENSG00000265408.ENSG00000172828.ENSG00000172831.1	-3.23424724663613	-31.3184828027757	5.44672956273225e-57	7.13018797681365e-54
ENSG00000180448.2	ENSG00000180448	ENSG00000180448_003	chr19	dexseq_prepare_annotation2.py	exon	1067174	1067315	.	+	.	ENST00000313093__exon_number_003__gene_id_ENSG00000180448	HMHA1	ENSG00000180448.2	-4.38749158376145	-25.6497397067959	6.07203611719214e-57	7.87305985846672e-54
ENSG00000170004.40	ENSG00000170004	ENSG00000170004_041	chr17	dexseq_prepare_annotation2.py	exon	7807166	7807309	.	+	.	ENST00000470531+ENST00000380358+ENST00000330494+ENST00000358181__exon_number_041__gene_id_ENSG00000170004	CHD3	ENSG00000170004.40	-3.0356987958705	-21.58161501666	6.18185216367372e-57	7.93983095255844e-54
ENSG00000266967.ENSG00000267060.ENSG00000108825.35	ENSG00000266967+ENSG00000267060+ENSG00000108825	ENSG00000266967+ENSG00000267060+ENSG00000108825_036	chr17	dexseq_prepare_annotation2.py	exon	41108421	41108421	.	-	.	ENST00000491665+ENST00000421990+ENST00000427569+ENST00000486664+ENST00000450475+ENST00000423601+ENST00000591910+ENST00000430739+ENST00000483774+ENST00000409399+ENST00000409103+ENST00000478040+ENST00000441280+ENST00000360221__exon_number_036__gene_id_ENSG00000266967+ENSG00000267060+ENSG00000108825		ENSG00000266967.ENSG00000267060.ENSG00000108825.35	-2.25305101312811	-23.1767129485647	6.6773271622788e-57	8.49605634748865e-54
ENSG00000175216.30	ENSG00000175216	ENSG00000175216_031	chr11	dexseq_prepare_annotation2.py	exon	46786681	46786806	.	-	.	ENST00000312055+ENST00000533413+ENST00000529230+ENST00000415402+ENST00000354558+ENST00000526943__exon_number_031__gene_id_ENSG00000175216	CKAP5	ENSG00000175216.30	-2.06320876420662	-28.334956210235	8.44360296372052e-57	1.0643943350859e-53
ENSG00000263072.23	ENSG00000263072	ENSG00000263072_024	chr16	dexseq_prepare_annotation2.py	exon	3182947	3183195	.	-	.	ENST00000571449__exon_number_024__gene_id_ENSG00000263072	RP11-473M20.14	ENSG00000263072.23	-2.05981053281842	-28.3116995028504	9.24122566030628e-57	1.15425451953829e-53
ENSG00000172890.35	ENSG00000172890	ENSG00000172890_036	chr11	dexseq_prepare_annotation2.py	exon	71189516	71190128	.	+	.	ENST00000530534__exon_number_036__gene_id_ENSG00000172890	NADSYN1	ENSG00000172890.35	-2.05878920139305	-22.0391934209158	1.15635102931153e-56	1.43118413213263e-53
ENSG00000187736.ENSG00000213901.20	ENSG00000187736+ENSG00000213901	ENSG00000187736+ENSG00000213901_021	chr2	dexseq_prepare_annotation2.py	exon	220022194	220022279	.	-	.	ENST00000426304+ENST00000450447+ENST00000318673+ENST00000418099+ENST00000356853+ENST00000457600+ENST00000498327+ENST00000409720__exon_number_021__gene_id_ENSG00000187736+ENSG00000213901		ENSG00000187736.ENSG00000213901.20	-3.03939365369031	-22.2884914966364	1.75744425862638e-56	2.15554496528316e-53
ENSG00000077782.75	ENSG00000077782	ENSG00000077782_076	chr8	dexseq_prepare_annotation2.py	exon	38314960	38314964	.	-	.	ENST00000532791+ENST00000530701+ENST00000397103+ENST00000341462+ENST00000326324+ENST00000434187+ENST00000484370+ENST00000413133+ENST00000529552+ENST00000440174+ENST00000447712+ENST00000397113+ENST00000356207+ENST00000487647+ENST00000425967+ENST00000530568+ENST00000496296+ENST00000397091+ENST00000397090+ENST00000397108+ENST00000527203+ENST00000526742+ENST00000470826+ENST00000525001+ENST00000335922…	FGFR1	ENSG00000077782.75	2.02158907817343	21.3109851877523	1.78749132781932e-56	2.17282338691637e-53
ENSG00000180448.7	ENSG00000180448	ENSG00000180448_008	chr19	dexseq_prepare_annotation2.py	exon	1068332	1068412	.	+	.	ENST00000590214__exon_number_008__gene_id_ENSG00000180448	HMHA1	ENSG00000180448.7	-4.29012267340654	-25.3719009917956	2.31507990726927e-56	2.78924105217051e-53
ENSG00000260391.ENSG00000160145.48	ENSG00000260391+ENSG00000160145	ENSG00000260391+ENSG00000160145_049	chr3	dexseq_prepare_annotation2.py	exon	124174024	124174206	.	+	.	ENST00000460856+ENST00000494648+ENST00000240874+ENST00000354186+ENST00000360013+ENST00000393501__exon_number_049__gene_id_ENSG00000260391+ENSG00000160145		ENSG00000260391.ENSG00000160145.48	2.08163678354369	19.7931403996127	4.40871357732081e-56	5.26508685325232e-53
ENSG00000114735.28	ENSG00000114735	ENSG00000114735_029	chr3	dexseq_prepare_annotation2.py	exon	50618108	50622179	.	+	.	ENST00000448997+ENST00000232854__exon_number_029__gene_id_ENSG00000114735	HEMK1	ENSG00000114735.28	-3.69185697518333	-28.4109279406493	6.26090823464583e-56	7.41204426693584e-53
ENSG00000105135.15	ENSG00000105135	ENSG00000105135_016	chr19	dexseq_prepare_annotation2.py	exon	15227094	15227132	.	-	.	ENST00000533086+ENST00000524779+ENST00000534378+ENST00000263383+ENST00000525880+ENST00000596093+ENST00000598709+ENST00000534806__exon_number_016__gene_id_ENSG00000105135	ILVBL	ENSG00000105135.15	-2.81191275550455	-25.9000850287353	6.72394056436073e-56	7.89158762236489e-53
ENSG00000095564.35	ENSG00000095564	ENSG00000095564_036	chr10	dexseq_prepare_annotation2.py	exon	93768798	93768965	.	+	.	ENST00000265990+ENST00000544642__exon_number_036__gene_id_ENSG00000095564	BTAF1	ENSG00000095564.35	-3.26963464579908	-23.3962598765004	8.57238076406284e-56	9.97502740805617e-53
ENSG00000085872.ENSG00000105085.ENSG00000269578.ENSG00000214046.ENSG00000127526.ENSG00000269058.ENSG00000141979.ENSG00000268790.128	ENSG00000085872+ENSG00000105085+ENSG00000269578+ENSG00000214046+ENSG00000127526+ENSG00000269058+ENSG00000141979+ENSG00000268790	ENSG00000085872+ENSG00000105085+ENSG00000269578+ENSG00000214046+ENSG00000127526+ENSG00000269058+ENSG00000141979+ENSG00000268790_129	chr19	dexseq_prepare_annotation2.py	exon	16763509	16763772	.	-	.	ENST00000487803+ENST00000594507+ENST00000358726__exon_number_129__gene_id_ENSG00000085872+ENSG00000105085+ENSG00000269578+ENSG00000214046+ENSG00000127526+ENSG00000269058+ENSG00000141979+ENSG00000268790		ENSG00000085872.ENSG00000105085.ENSG00000269578.ENSG00000214046.ENSG00000127526.ENSG00000269058.ENSG00000141979.ENSG00000268790.128	2.76190619060583	20.2114742554246	9.24318845484989e-56	1.06644461779414e-52
ENSG00000212091.ENSG00000144061.29	ENSG00000212091+ENSG00000144061	ENSG00000212091+ENSG00000144061_030	chr2	dexseq_prepare_annotation2.py	exon	110922265	110922307	.	-	.	ENST00000355301+ENST00000496524+ENST00000393272+ENST00000417665+ENST00000445609+ENST00000461707+ENST00000316534__exon_number_030__gene_id_ENSG00000212091+ENSG00000144061		ENSG00000212091.ENSG00000144061.29	-2.55674978724592	-30.4357214411982	9.41857267785515e-56	1.07754803248228e-52
ENSG00000153048.30	ENSG00000153048	ENSG00000153048_031	chr16	dexseq_prepare_annotation2.py	exon	8962201	8962211	.	-	.	ENST00000562586+ENST00000396593+ENST00000561530__exon_number_031__gene_id_ENSG00000153048	CARHSP1	ENSG00000153048.30	-2.69661564225695	-29.6484242308255	9.5337617264517e-56	1.07760124561245e-52
ENSG00000108309.26	ENSG00000108309	ENSG00000108309_027	chr17	dexseq_prepare_annotation2.py	exon	42396039	42396039	.	+	.	ENST00000426726__exon_number_027__gene_id_ENSG00000108309	RUNDC3A	ENSG00000108309.26	1.41105357486852	29.6470982274545	9.5773409565685e-56	1.07760124561245e-52
ENSG00000148337.56	ENSG00000148337	ENSG00000148337_057	chr9	dexseq_prepare_annotation2.py	exon	130952967	130952989	.	-	.	ENST00000467178+ENST00000325721+ENST00000420484+ENST00000372948+ENST00000415526+ENST00000491954+ENST00000393608+ENST00000541172+ENST00000372938+ENST00000372954+ENST00000357558+ENST00000324544+ENST00000538431+ENST00000277465+ENST00000498156__exon_number_057__gene_id_ENSG00000148337	CIZ1	ENSG00000148337.56	-2.01272021026709	-19.9715919886559	9.92430276184885e-56	1.10748711082717e-52
ENSG00000162878.26	ENSG00000162878	ENSG00000162878_027	chr2	dexseq_prepare_annotation2.py	exon	42285054	42285326	.	+	.	ENST00000490302+ENST00000480099+ENST00000294964__exon_number_027__gene_id_ENSG00000162878	PKDCC	ENSG00000162878.26	-2.19424570815834	-30.9957316109884	2.48260914005868e-55	2.74790519320446e-52
ENSG00000151150.40	ENSG00000151150	ENSG00000151150_041	chr10	dexseq_prepare_annotation2.py	exon	61844474	61844588	.	-	.	ENST00000503366+ENST00000355288+ENST00000280772+ENST00000373827__exon_number_041__gene_id_ENSG00000151150	ANK3	ENSG00000151150.40	-2.00889891587797	-24.824427747766	3.32299485548276e-55	3.6484339645552e-52
ENSG00000255339.ENSG00000075826.ENSG00000166136.42	ENSG00000255339+ENSG00000075826+ENSG00000166136	ENSG00000255339+ENSG00000075826+ENSG00000166136_043	chr10	dexseq_prepare_annotation2.py	exon	102265562	102265692	.	-	.	ENST00000535773+ENST00000479697+ENST00000462434+ENST00000484848+ENST00000527595+ENST00000469546+ENST00000529568__exon_number_043__gene_id_ENSG00000255339+ENSG00000075826+ENSG00000166136		ENSG00000255339.ENSG00000075826.ENSG00000166136.42	-1.60230788528	-22.9269280034778	3.52098733760951e-55	3.83489040073208e-52
ENSG00000091536.66	ENSG00000091536	ENSG00000091536_067	chr17	dexseq_prepare_annotation2.py	exon	18061036	18061214	.	+	.	ENST00000205890+ENST00000418233+ENST00000445289__exon_number_067__gene_id_ENSG00000091536	MYO15A	ENSG00000091536.66	-2.85572663371161	-20.1629316205722	5.09088252928628e-55	5.50073897672342e-52
ENSG00000150093.55	ENSG00000150093	ENSG00000150093_056	chr10	dexseq_prepare_annotation2.py	exon	33247414	33247814	.	-	.	ENST00000439974__exon_number_056__gene_id_ENSG00000150093	ITGB1	ENSG00000150093.55	3.05231386836935	32.7618406435304	5.21892642015865e-55	5.59468912241007e-52
ENSG00000126883.11	ENSG00000126883	ENSG00000126883_012	chr9	dexseq_prepare_annotation2.py	exon	134007983	134008032	.	+	.	ENST00000451030+ENST00000411637+ENST00000359428__exon_number_012__gene_id_ENSG00000126883	NUP214	ENSG00000126883.11	2.69481722765729	26.7543729573137	5.54820135905257e-55	5.90120567052229e-52
ENSG00000181090.24	ENSG00000181090	ENSG00000181090_025	chr9	dexseq_prepare_annotation2.py	exon	140671070	140671233	.	+	.	ENST00000460843+ENST00000462484+ENST00000371394+ENST00000465566+ENST00000462942+ENST00000334856__exon_number_025__gene_id_ENSG00000181090	EHMT1	ENSG00000181090.24	-6.58072843265289	-35.0378997722708	1.06762126122919e-54	1.12674596115339e-51
ENSG00000114374	ENSG00000114374	ENSG00000114374_001	chrY	dexseq_prepare_annotation2.py	exon	14813160	14813968	.	+	.	ENST00000338981__exon_number_001__gene_id_ENSG00000114374	USP9Y	ENSG00000114374	-3.08576957780892	-23.680392844615	1.13205286517949e-54	1.18555542520766e-51
ENSG00000114374.1	ENSG00000114374	ENSG00000114374_002	chrY	dexseq_prepare_annotation2.py	exon	14813969	14813984	.	+	.	ENST00000493168+ENST00000338981__exon_number_002__gene_id_ENSG00000114374	USP9Y	ENSG00000114374.1	-3.17486346552755	-23.6545764786042	1.2996992273182e-54	1.35073474506877e-51
ENSG00000163625.88	ENSG00000163625	ENSG00000163625_089	chr4	dexseq_prepare_annotation2.py	exon	85887362	85887503	.	-	.	ENST00000509172+ENST00000295888+ENST00000502713+ENST00000322366__exon_number_089__gene_id_ENSG00000163625	WDFY3	ENSG00000163625.88	2.0930289130261	19.726678925876	2.46404210952703e-54	2.54139809817763e-51
ENSG00000255103.ENSG00000127603.30	ENSG00000255103+ENSG00000127603	ENSG00000255103+ENSG00000127603_031	chr1	dexseq_prepare_annotation2.py	exon	39748861	39748973	.	+	.	ENST00000372915+ENST00000567887+ENST00000539005+ENST00000496804+ENST00000524432+ENST00000361689+ENST00000564288+ENST00000485063+ENST00000545844+ENST00000530262+ENST00000317713__exon_number_031__gene_id_ENSG00000255103+ENSG00000127603		ENSG00000255103.ENSG00000127603.30	-7.33677408766422	-28.7079653255653	2.51999580795049e-54	2.57956623517001e-51
ENSG00000233673.ENSG00000187627.6	ENSG00000233673+ENSG00000187627	ENSG00000233673+ENSG00000187627_007	chr2	dexseq_prepare_annotation2.py	exon	87113707	87113852	.	+	.	ENST00000426186__exon_number_007__gene_id_ENSG00000233673+ENSG00000187627		ENSG00000233673.ENSG00000187627.6	1.64416435526669	23.2374335069623	3.07949152265567e-54	3.12876338701816e-51
ENSG00000092148.75	ENSG00000092148	ENSG00000092148_076	chr14	dexseq_prepare_annotation2.py	exon	31675164	31675382	.	-	.	ENST00000553616__exon_number_076__gene_id_ENSG00000092148	HECTD1	ENSG00000092148.75	2.21372317321771	22.7442012096082	3.58186632377317e-54	3.61221932432426e-51
ENSG00000010327.56	ENSG00000010327	ENSG00000010327_057	chr3	dexseq_prepare_annotation2.py	exon	52552328	52552375	.	+	.	ENST00000321725+ENST00000461325__exon_number_057__gene_id_ENSG00000010327	STAB1	ENSG00000010327.56	-2.79384053596513	-28.5846322648274	3.89510608976259e-54	3.89923031973998e-51
ENSG00000142512.30	ENSG00000142512	ENSG00000142512_031	chr19	dexseq_prepare_annotation2.py	exon	51920897	51920952	.	-	.	ENST00000357375+ENST00000439889+ENST00000353836+ENST00000529627+ENST00000356298+ENST00000432469+ENST00000339313__exon_number_031__gene_id_ENSG00000142512	SIGLEC10	ENSG00000142512.30	2.98059634279405	26.6808479044511	5.94895784723095e-54	5.91178771644825e-51
ENSG00000150995.47	ENSG00000150995	ENSG00000150995_048	chr3	dexseq_prepare_annotation2.py	exon	4747851	4748035	.	+	.	ENST00000456211+ENST00000443694+ENST00000357086+ENST00000354582+ENST00000423119+ENST00000302640__exon_number_048__gene_id_ENSG00000150995	ITPR1	ENSG00000150995.47	-3.11746680140857	-31.540296155482	1.63196848015885e-53	1.61001968668657e-50
ENSG00000048740.25	ENSG00000048740	ENSG00000048740_026	chr10	dexseq_prepare_annotation2.py	exon	11371061	11371242	.	+	.	ENST00000354440+ENST00000379261+ENST00000609870+ENST00000354897__exon_number_026__gene_id_ENSG00000048740	CELF2	ENSG00000048740.25	-3.69999826247772	-38.920944341438	2.13691611571548e-53	2.09300940761128e-50
ENSG00000134109.13	ENSG00000134109	ENSG00000134109_014	chr3	dexseq_prepare_annotation2.py	exon	5243438	5243464	.	+	.	ENST00000256497+ENST00000465369+ENST00000445686+ENST00000434243+ENST00000492751__exon_number_014__gene_id_ENSG00000134109	EDEM1	ENSG00000134109.13	-4.26559470097096	-46.8562958455266	4.71667952724008e-53	4.58676869683266e-50
ENSG00000181666.56	ENSG00000181666	ENSG00000181666_057	chr19	dexseq_prepare_annotation2.py	exon	37853112	37853175	.	+	.	ENST00000324411+ENST00000591391+ENST00000592768+ENST00000586897+ENST00000588820+ENST00000590570+ENST00000589392+ENST00000544914+ENST00000392153+ENST00000591471+ENST00000541583__exon_number_057__gene_id_ENSG00000181666	HKR1	ENSG00000181666.56	1.72249065214078	21.4903677493687	6.86255059195538e-53	6.6262062963913e-50
ENSG00000180448.6	ENSG00000180448	ENSG00000180448_007	chr19	dexseq_prepare_annotation2.py	exon	1067497	1067673	.	+	.	ENST00000586866__exon_number_007__gene_id_ENSG00000180448	HMHA1	ENSG00000180448.6	-4.16481514552552	-23.6692478499337	1.03350983410307e-52	9.90888470803722e-50
ENSG00000163491.29	ENSG00000163491	ENSG00000163491_030	chr3	dexseq_prepare_annotation2.py	exon	27326093	27326195	.	-	.	ENST00000424275+ENST00000341435+ENST00000357467+ENST00000474938+ENST00000574215+ENST00000435584+ENST00000429845__exon_number_030__gene_id_ENSG00000163491	NEK10	ENSG00000163491.29	-2.54649717048224	-20.9484951604606	1.16211081504605e-52	1.10639450911629e-49
ENSG00000092148.78	ENSG00000092148	ENSG00000092148_079	chr14	dexseq_prepare_annotation2.py	exon	31676690	31676915	.	-	.	ENST00000553700+ENST00000556474__exon_number_079__gene_id_ENSG00000092148	HECTD1	ENSG00000092148.78	2.24687516453901	22.122667523538	1.3210381734788e-52	1.24896820201457e-49
ENSG00000158286.23	ENSG00000158286	ENSG00000158286_024	chr1	dexseq_prepare_annotation2.py	exon	6270999	6271080	.	+	.	ENST00000496329__exon_number_024__gene_id_ENSG00000158286	RNF207	ENSG00000158286.23	5.03751448869115	25.0187338599392	1.39107761185193e-52	1.30611634750324e-49
ENSG00000147996.19	ENSG00000147996	ENSG00000147996_020	chr9	dexseq_prepare_annotation2.py	exon	70434178	70434243	.	-	.	ENST00000463075+ENST00000486221+ENST00000480229+ENST00000461932+ENST00000377392+ENST00000476797+ENST00000382405+ENST00000430059+ENST00000485088+ENST00000468066+ENST00000489273+ENST00000377395+ENST00000429800+ENST00000476161+ENST00000480819+ENST00000486191+ENST00000465474+ENST00000497250+ENST00000377389__exon_number_020__gene_id_ENSG00000147996	CBWD5	ENSG00000147996.19	-1.33366372740516	-23.5971608454073	1.48669434190709e-52	1.38633229099041e-49
ENSG00000145687.12	ENSG00000145687	ENSG00000145687_013	chr5	dexseq_prepare_annotation2.py	exon	80733278	80733649	.	-	.	ENST00000513785__exon_number_013__gene_id_ENSG00000145687	SSBP2	ENSG00000145687.12	-2.15436161417074	-22.3645728970051	3.94332997037486e-52	3.65211371079398e-49
ENSG00000100949.4	ENSG00000100949	ENSG00000100949_005	chr14	dexseq_prepare_annotation2.py	exon	24734763	24734773	.	-	.	ENST00000560243+ENST00000561055+ENST00000216840+ENST00000560521+ENST00000559551+ENST00000559974+ENST00000558376+ENST00000399409__exon_number_005__gene_id_ENSG00000100949	RABGGTA	ENSG00000100949.4	2.26838655791077	22.3206048132734	5.04802101508876e-52	4.64363360188003e-49
ENSG00000214753.ENSG00000168000.ENSG00000234857.80	ENSG00000214753+ENSG00000168000+ENSG00000234857	ENSG00000214753+ENSG00000168000+ENSG00000234857_081	chr11	dexseq_prepare_annotation2.py	exon	62487495	62487663	.	-	.	ENST00000403734+ENST00000301785__exon_number_081__gene_id_ENSG00000214753+ENSG00000168000+ENSG00000234857		ENSG00000214753.ENSG00000168000.ENSG00000234857.80	-1.662038253314	-18.8993213489792	7.1286251322102e-52	6.51355395972903e-49
ENSG00000005810.12	ENSG00000005810	ENSG00000005810_013	chr13	dexseq_prepare_annotation2.py	exon	77638750	77638869	.	-	.	ENST00000407578+ENST00000357337+ENST00000544440+ENST00000429715__exon_number_013__gene_id_ENSG00000005810	MYCBP2	ENSG00000005810.12	-1.85401765401388	-20.242654518329	1.01118165709391e-51	9.1777543682262e-49
ENSG00000048740.24	ENSG00000048740	ENSG00000048740_025	chr10	dexseq_prepare_annotation2.py	exon	11371056	11371060	.	+	.	ENST00000542579+ENST00000609870+ENST00000354897+ENST00000399850+ENST00000608830+ENST00000379261+ENST00000417956+ENST00000315874+ENST00000450189+ENST00000427450+ENST00000609692+ENST00000416382+ENST00000354440__exon_number_025__gene_id_ENSG00000048740	CELF2	ENSG00000048740.24	-3.8325630629832	-36.8360252436456	1.33561313708585e-51	1.20421003268487e-48
ENSG00000050438.30	ENSG00000050438	ENSG00000050438_031	chr12	dexseq_prepare_annotation2.py	exon	51856094	51856240	.	+	.	ENST00000514353+ENST00000550211+ENST00000319957+ENST00000547697+ENST00000535225+ENST00000453097+ENST00000551071+ENST00000604314+ENST00000394856+ENST00000358657__exon_number_031__gene_id_ENSG00000050438	SLC4A8	ENSG00000050438.30	-3.77010307254077	-33.3736255847897	1.91693661968637e-51	1.71696986283277e-48
ENSG00000257062.ENSG00000111700.ENSG00000134538.ENSG00000205754.ENSG00000257046.45	ENSG00000257062+ENSG00000111700+ENSG00000134538+ENSG00000205754+ENSG00000257046	ENSG00000257062+ENSG00000111700+ENSG00000134538+ENSG00000205754+ENSG00000257046_046	chr12	dexseq_prepare_annotation2.py	exon	21242842	21242863	.	+	.	ENST00000545916+ENST00000540229+ENST00000593147+ENST00000381541+ENST00000554957+ENST00000421593+ENST00000553473__exon_number_046__gene_id_ENSG00000257062+ENSG00000111700+ENSG00000134538+ENSG00000205754+ENSG00000257046		ENSG00000257062.ENSG00000111700.ENSG00000134538.ENSG00000205754.ENSG00000257046.45	1.69436324974978	21.9773150896937	3.50109621533077e-51	3.11538067411759e-48
ENSG00000159216.43	ENSG00000159216	ENSG00000159216_044	chr21	dexseq_prepare_annotation2.py	exon	37357048	37357128	.	-	.	ENST00000475045__exon_number_044__gene_id_ENSG00000159216	RUNX1	ENSG00000159216.43	-2.25310243262648	-27.279315221267	4.38454154996771e-51	3.87616249856367e-48
ENSG00000079102.32	ENSG00000079102	ENSG00000079102_033	chr8	dexseq_prepare_annotation2.py	exon	93023316	93023319	.	-	.	ENST00000396218+ENST00000360348+ENST00000523629+ENST00000520724+ENST00000523290+ENST00000436581+ENST00000518844+ENST00000517792+ENST00000265814+ENST00000521553+ENST00000519847+ENST00000518992+ENST00000521054+ENST00000422361__exon_number_033__gene_id_ENSG00000079102	RUNX1T1	ENSG00000079102.32	-3.4525185435856	-25.5393926439575	4.7431651375151e-51	4.16615144827004e-48
ENSG00000215440.ENSG00000124222.ENSG00000254995.88	ENSG00000215440+ENSG00000124222+ENSG00000254995	ENSG00000215440+ENSG00000124222+ENSG00000254995_089	chr20	dexseq_prepare_annotation2.py	exon	57293136	57294287	.	+	.	ENST00000532531+ENST00000527587__exon_number_089__gene_id_ENSG00000215440+ENSG00000124222+ENSG00000254995		ENSG00000215440.ENSG00000124222.ENSG00000254995.88	-1.86178297386857	-24.5864143851261	5.80883244745732e-51	5.06947233799121e-48
ENSG00000022840.73	ENSG00000022840	ENSG00000022840_074	chr12	dexseq_prepare_annotation2.py	exon	121014692	121015050	.	+	.	ENST00000325954+ENST00000542701__exon_number_074__gene_id_ENSG00000022840	RNF10	ENSG00000022840.73	2.77162285512967	20.2265256013157	6.09804517913025e-51	5.28797619660834e-48
ENSG00000266967.ENSG00000267060.ENSG00000108825.31	ENSG00000266967+ENSG00000267060+ENSG00000108825	ENSG00000266967+ENSG00000267060+ENSG00000108825_032	chr17	dexseq_prepare_annotation2.py	exon	41108221	41108332	.	-	.	ENST00000491665+ENST00000421990+ENST00000427569+ENST00000486664+ENST00000450475+ENST00000423601+ENST00000591910+ENST00000430739+ENST00000483774+ENST00000409399+ENST00000409103+ENST00000478040+ENST00000441280+ENST00000360221__exon_number_032__gene_id_ENSG00000266967+ENSG00000267060+ENSG00000108825		ENSG00000266967.ENSG00000267060.ENSG00000108825.31	-2.09640149690086	-20.9315829932849	6.49724036528013e-51	5.59848286259936e-48
ENSG00000188897.65	ENSG00000188897	ENSG00000188897_066	chr16	dexseq_prepare_annotation2.py	exon	11571677	11571861	.	-	.	ENST00000344649+ENST00000598234+ENST00000595170__exon_number_066__gene_id_ENSG00000188897	CTD-3088G3.8	ENSG00000188897.65	-2.51984905605999	-25.4399723248842	7.10833960507107e-51	6.08652696347671e-48
ENSG00000131018.136	ENSG00000131018	ENSG00000131018_137	chr6	dexseq_prepare_annotation2.py	exon	152688353	152688517	.	-	.	ENST00000469439+ENST00000471834+ENST00000341594+ENST00000448038+ENST00000265368+ENST00000454018+ENST00000367255+ENST00000423061__exon_number_137__gene_id_ENSG00000131018	SYNE1	ENSG00000131018.136	-5.77087623012728	-17.2471565745816	7.23936272335936e-51	6.15997374130648e-48
ENSG00000008710.107	ENSG00000008710	ENSG00000008710_108	chr16	dexseq_prepare_annotation2.py	exon	2157884	2158017	.	-	.	ENST00000487932+ENST00000496574+ENST00000473780+ENST00000488185+ENST00000423118+ENST00000262304__exon_number_108__gene_id_ENSG00000008710	PKD1	ENSG00000008710.107	-3.13384001161307	-18.1821799656885	7.6557504420802e-51	6.47381669681097e-48
ENSG00000145687.13	ENSG00000145687	ENSG00000145687_014	chr5	dexseq_prepare_annotation2.py	exon	80736357	80736376	.	-	.	ENST00000512923__exon_number_014__gene_id_ENSG00000145687	SSBP2	ENSG00000145687.13	-2.54366327201427	-21.8260936187212	8.25574393523963e-51	6.93808643406953e-48
ENSG00000159217.ENSG00000264552.20	ENSG00000159217+ENSG00000264552	ENSG00000159217+ENSG00000264552_021	chr17	dexseq_prepare_annotation2.py	exon	47122353	47122427	.	+	.	ENST00000290341+ENST00000431824__exon_number_021__gene_id_ENSG00000159217+ENSG00000264552		ENSG00000159217.ENSG00000264552.20	4.24693473969912	46.7355655149965	9.81417675619718e-51	8.19718576868533e-48
ENSG00000085872.ENSG00000105085.ENSG00000269578.ENSG00000214046.ENSG00000127526.ENSG00000269058.ENSG00000141979.ENSG00000268790.102	ENSG00000085872+ENSG00000105085+ENSG00000269578+ENSG00000214046+ENSG00000127526+ENSG00000269058+ENSG00000141979+ENSG00000268790	ENSG00000085872+ENSG00000105085+ENSG00000269578+ENSG00000214046+ENSG00000127526+ENSG00000269058+ENSG00000141979+ENSG00000268790_103	chr19	dexseq_prepare_annotation2.py	exon	16741279	16741370	.	-	.	ENST00000593991__exon_number_103__gene_id_ENSG00000085872+ENSG00000105085+ENSG00000269578+ENSG00000214046+ENSG00000127526+ENSG00000269058+ENSG00000141979+ENSG00000268790		ENSG00000085872.ENSG00000105085.ENSG00000269578.ENSG00000214046.ENSG00000127526.ENSG00000269058.ENSG00000141979.ENSG00000268790.102	1.4086016169591	18.7657531621447	1.07520567544132e-50	8.9257805778831e-48
ENSG00000166535.23	ENSG00000166535	ENSG00000166535_024	chr12	dexseq_prepare_annotation2.py	exon	8998673	8998720	.	+	.	ENST00000539547+ENST00000541459+ENST00000536789+ENST00000545692+ENST00000540049+ENST00000299698__exon_number_024__gene_id_ENSG00000166535	A2ML1	ENSG00000166535.23	-2.05159967782933	-24.4258613891013	1.17753334597608e-50	9.71600605179194e-48
ENSG00000188897.73	ENSG00000188897	ENSG00000188897_074	chr16	dexseq_prepare_annotation2.py	exon	11588431	11588616	.	-	.	ENST00000598234__exon_number_074__gene_id_ENSG00000188897	CTD-3088G3.8	ENSG00000188897.73	-2.37323515402507	-25.2807389517147	1.36192010633363e-50	1.11697139130534e-47
ENSG00000134109.12	ENSG00000134109	ENSG00000134109_013	chr3	dexseq_prepare_annotation2.py	exon	5241277	5241380	.	+	.	ENST00000465369+ENST00000445686+ENST00000492751+ENST00000256497__exon_number_013__gene_id_ENSG00000134109	EDEM1	ENSG00000134109.12	-4.16091148745411	-42.7540235617045	1.82884515737335e-50	1.49093589883496e-47
ENSG00000180448.4	ENSG00000180448	ENSG00000180448_005	chr19	dexseq_prepare_annotation2.py	exon	1067318	1067325	.	+	.	ENST00000591293+ENST00000587602+ENST00000536472+ENST00000313093__exon_number_005__gene_id_ENSG00000180448	HMHA1	ENSG00000180448.4	-4.31763276284135	-22.6212625774061	2.17498518017633e-50	1.76256656172575e-47
ENSG00000113163.30	ENSG00000113163	ENSG00000113163_031	chr5	dexseq_prepare_annotation2.py	exon	74807331	74807454	.	-	.	ENST00000261415+ENST00000405807__exon_number_031__gene_id_ENSG00000113163	COL4A3BP	ENSG00000113163.30	2.95716933543949	30.8698543692043	4.55323749514762e-50	3.66802346473004e-47
ENSG00000215440.ENSG00000124222.ENSG00000254995.89	ENSG00000215440+ENSG00000124222+ENSG00000254995	ENSG00000215440+ENSG00000124222+ENSG00000254995_090	chr20	dexseq_prepare_annotation2.py	exon	57294288	57294294	.	+	.	ENST00000527587__exon_number_090__gene_id_ENSG00000215440+ENSG00000124222+ENSG00000254995		ENSG00000215440.ENSG00000124222.ENSG00000254995.89	-2.01757450111405	-24.0704481069547	5.68784839800083e-50	4.55509666057309e-47
ENSG00000059573.23	ENSG00000059573	ENSG00000059573_024	chr10	dexseq_prepare_annotation2.py	exon	97416354	97416366	.	-	.	ENST00000483788+ENST00000371221+ENST00000371224__exon_number_024__gene_id_ENSG00000059573	ALDH18A1	ENSG00000059573.23	-2.81059871854519	-27.2223984214129	5.7849932259118e-50	4.60580185817858e-47
ENSG00000129084.ENSG00000256206.ENSG00000129083.4	ENSG00000129084+ENSG00000256206+ENSG00000129083	ENSG00000129084+ENSG00000256206+ENSG00000129083_005	chr11	dexseq_prepare_annotation2.py	exon	14479096	14479329	.	-	.	ENST00000249923+ENST00000439561__exon_number_005__gene_id_ENSG00000129084+ENSG00000256206+ENSG00000129083		ENSG00000129084.ENSG00000256206.ENSG00000129083.4	1.86604420513521	19.6720642644807	1.21749772903195e-49	9.63691923379799e-47
ENSG00000161010.ENSG00000197226.23	ENSG00000161010+ENSG00000197226	ENSG00000161010+ENSG00000197226_024	chr5	dexseq_prepare_annotation2.py	exon	179268907	179268907	.	-	.	ENST00000520995+ENST00000523084+ENST00000376931+ENST00000522663+ENST00000520150+ENST00000518235+ENST00000292586+ENST00000521675+ENST00000519208+ENST00000521299+ENST00000523737+ENST00000520698+ENST00000403396+ENST00000518219+ENST00000520900__exon_number_024__gene_id_ENSG00000161010+ENSG00000197226		ENSG00000161010.ENSG00000197226.23	-1.38486245505253	-19.8412642156539	1.95617539290732e-49	1.53943088261257e-46
ENSG00000159216.42	ENSG00000159216	ENSG00000159216_043	chr21	dexseq_prepare_annotation2.py	exon	37356870	37357047	.	-	.	ENST00000460207+ENST00000475045__exon_number_043__gene_id_ENSG00000159216	RUNX1	ENSG00000159216.42	-2.3263618543066	-26.2216695854387	1.98129230280649e-49	1.55023597283498e-46
ENSG00000114374.3	ENSG00000114374	ENSG00000114374_004	chrY	dexseq_prepare_annotation2.py	exon	14821321	14821368	.	+	.	ENST00000493168+ENST00000338981__exon_number_004__gene_id_ENSG00000114374	USP9Y	ENSG00000114374.3	-2.93466950519627	-21.4658003059247	2.14299436641136e-49	1.66717614297547e-46
ENSG00000177542.21	ENSG00000177542	ENSG00000177542_022	chr11	dexseq_prepare_annotation2.py	exon	793905	794260	.	-	.	ENST00000532361__exon_number_022__gene_id_ENSG00000177542	SLC25A22	ENSG00000177542.21	-4.28198979453808	-22.6660637193106	3.19859164064438e-49	2.47425602456755e-46
ENSG00000266967.ENSG00000267060.ENSG00000108825.29	ENSG00000266967+ENSG00000267060+ENSG00000108825	ENSG00000266967+ENSG00000267060+ENSG00000108825_030	chr17	dexseq_prepare_annotation2.py	exon	41107990	41108044	.	-	.	ENST00000441280__exon_number_030__gene_id_ENSG00000266967+ENSG00000267060+ENSG00000108825		ENSG00000266967.ENSG00000267060.ENSG00000108825.29	-2.11682206118574	-20.2933195601781	3.66687757749556e-49	2.82047107859071e-46
ENSG00000150672.ENSG00000256466.86	ENSG00000150672+ENSG00000256466	ENSG00000150672+ENSG00000256466_087	chr11	dexseq_prepare_annotation2.py	exon	85236035	85236066	.	-	.	ENST00000530260__exon_number_087__gene_id_ENSG00000150672+ENSG00000256466		ENSG00000150672.ENSG00000256466.86	2.82805960224396	26.6561437359539	4.1319985210577e-49	3.16037531826337e-46
ENSG00000266967.ENSG00000267060.ENSG00000108825.32	ENSG00000266967+ENSG00000267060+ENSG00000108825	ENSG00000266967+ENSG00000267060+ENSG00000108825_033	chr17	dexseq_prepare_annotation2.py	exon	41108333	41108337	.	-	.	ENST00000491665+ENST00000421990+ENST00000427569+ENST00000486664+ENST00000423601+ENST00000591910+ENST00000430739+ENST00000483774+ENST00000409399+ENST00000409103+ENST00000478040+ENST00000441280+ENST00000360221__exon_number_033__gene_id_ENSG00000266967+ENSG00000267060+ENSG00000108825		ENSG00000266967.ENSG00000267060.ENSG00000108825.32	-2.11308361165329	-20.2485181257465	4.87573712256495e-49	3.70839304365633e-46
ENSG00000167543.6	ENSG00000167543	ENSG00000167543_007	chr17	dexseq_prepare_annotation2.py	exon	27895065	27895073	.	+	.	ENST00000578749+ENST00000580183__exon_number_007__gene_id_ENSG00000167543	TP53I13	ENSG00000167543.6	-6.06788275022376	-28.039413976079	5.95319716521895e-49	4.50273374923094e-46
ENSG00000159216.44	ENSG00000159216	ENSG00000159216_045	chr21	dexseq_prepare_annotation2.py	exon	37360428	37360469	.	-	.	ENST00000475045__exon_number_045__gene_id_ENSG00000159216	RUNX1	ENSG00000159216.44	-2.23368505498913	-25.7583241942403	1.08976171173557e-48	8.19693472279158e-46
ENSG00000105135.7	ENSG00000105135	ENSG00000105135_008	chr19	dexseq_prepare_annotation2.py	exon	15226483	15226660	.	-	.	ENST00000533086+ENST00000524779__exon_number_008__gene_id_ENSG00000105135	ILVBL	ENSG00000105135.7	-2.22500330636755	-22.2708552047028	2.28468710485799e-48	1.70904638024058e-45
ENSG00000005810.13	ENSG00000005810	ENSG00000005810_014	chr13	dexseq_prepare_annotation2.py	exon	77640127	77640223	.	-	.	ENST00000407578+ENST00000357337+ENST00000544440+ENST00000429715__exon_number_014__gene_id_ENSG00000005810	MYCBP2	ENSG00000005810.13	-1.84092939576785	-19.1351023573847	2.47689547390721e-48	1.84270195300341e-45
ENSG00000127419.38	ENSG00000127419	ENSG00000127419_039	chr4	dexseq_prepare_annotation2.py	exon	946978	947091	.	+	.	ENST00000264771+ENST00000452360+ENST00000506669+ENST00000514453+ENST00000504180+ENST00000508204+ENST00000515740+ENST00000515492+ENST00000513952+ENST00000509508+ENST00000438836+ENST00000510493+ENST00000515876__exon_number_039__gene_id_ENSG00000127419	TMEM175	ENSG00000127419.38	-2.60724556216221	-27.5790201923257	2.5570840037786e-48	1.8920198076654e-45
ENSG00000172890.32	ENSG00000172890	ENSG00000172890_033	chr11	dexseq_prepare_annotation2.py	exon	71188272	71188392	.	+	.	ENST00000539574+ENST00000525200__exon_number_033__gene_id_ENSG00000172890	NADSYN1	ENSG00000172890.32	-1.9461045226539	-19.2191355603971	2.88294663912634e-48	2.12159939047144e-45
ENSG00000147813.21	ENSG00000147813	ENSG00000147813_022	chr8	dexseq_prepare_annotation2.py	exon	144658602	144658609	.	-	.	ENST00000340490+ENST00000426292+ENST00000488096+ENST00000449291+ENST00000532645+ENST00000525583+ENST00000276844+ENST00000464332+ENST00000435154__exon_number_022__gene_id_ENSG00000147813	NAPRT1	ENSG00000147813.21	-1.91277342691059	-21.431846668316	3.08894229249641e-48	2.26097290037436e-45
ENSG00000131018.135	ENSG00000131018	ENSG00000131018_136	chr6	dexseq_prepare_annotation2.py	exon	152688132	152688352	.	-	.	ENST00000454018+ENST00000469439__exon_number_136__gene_id_ENSG00000131018	SYNE1	ENSG00000131018.135	-5.99781100300858	-16.6093068268366	4.62628300594119e-48	3.36813194417571e-45
ENSG00000140853.30	ENSG00000140853	ENSG00000140853_031	chr16	dexseq_prepare_annotation2.py	exon	57067516	57067581	.	+	.	ENST00000538110+ENST00000539144+ENST00000538805+ENST00000262510+ENST00000539881+ENST00000308149+ENST00000543030+ENST00000436936+ENST00000545081__exon_number_031__gene_id_ENSG00000140853	NLRC5	ENSG00000140853.30	2.26785849058756	28.2208719196988	4.8783877201845e-48	3.53278307328084e-45
ENSG00000163625.89	ENSG00000163625	ENSG00000163625_090	chr4	dexseq_prepare_annotation2.py	exon	85887504	85887544	.	-	.	ENST00000295888+ENST00000502713+ENST00000322366__exon_number_090__gene_id_ENSG00000163625	WDFY3	ENSG00000163625.89	1.95878456992721	17.932882782111	5.82016865483757e-48	4.19249228224448e-45
ENSG00000100106.ENSG00000100101.22	ENSG00000100106+ENSG00000100101	ENSG00000100106+ENSG00000100101_023	chr22	dexseq_prepare_annotation2.py	exon	38106434	38106573	.	+	.	ENST00000406386+ENST00000344404+ENST00000455236+ENST00000492485__exon_number_023__gene_id_ENSG00000100106+ENSG00000100101		ENSG00000100106.ENSG00000100101.22	-5.21520850249692	-20.1424488225419	6.60310006604094e-48	4.73143397574251e-45
ENSG00000182774.ENSG00000214575.ENSG00000260836.28	ENSG00000182774+ENSG00000214575+ENSG00000260836	ENSG00000182774+ENSG00000214575+ENSG00000260836_029	chr15	dexseq_prepare_annotation2.py	exon	83209208	83209208	.	-	.	ENST00000560229+ENST00000330244+ENST00000561157__exon_number_029__gene_id_ENSG00000182774+ENSG00000214575+ENSG00000260836		ENSG00000182774.ENSG00000214575.ENSG00000260836.28	-1.65479225646989	-22.3461659971689	6.86366599249002e-48	4.89239237110765e-45
ENSG00000204316.ENSG00000188878.ENSG00000267426.68	ENSG00000204316+ENSG00000188878+ENSG00000267426	ENSG00000204316+ENSG00000188878+ENSG00000267426_069	chr17	dexseq_prepare_annotation2.py	exon	73909811	73909861	.	-	.	ENST00000590264+ENST00000586112+ENST00000593156+ENST00000585990+ENST00000389570+ENST00000588283+ENST00000319129+ENST00000586717+ENST00000592193__exon_number_069__gene_id_ENSG00000204316+ENSG00000188878+ENSG00000267426		ENSG00000204316.ENSG00000188878.ENSG00000267426.68	2.73492829034422	20.2980780821615	6.94912649273634e-48	4.92750977722446e-45
ENSG00000092148.79	ENSG00000092148	ENSG00000092148_080	chr14	dexseq_prepare_annotation2.py	exon	31676916	31677010	.	-	.	ENST00000553700__exon_number_080__gene_id_ENSG00000092148	HECTD1	ENSG00000092148.79	2.42990574905345	20.291519606	7.23140486448613e-48	5.1011004345627e-45
ENSG00000113575.ENSG00000272772.ENSG00000113558.ENSG00000273345.ENSG00000006837.79	ENSG00000113575+ENSG00000272772+ENSG00000113558+ENSG00000273345+ENSG00000006837	ENSG00000113575+ENSG00000272772+ENSG00000113558+ENSG00000273345+ENSG00000006837_080	chr5	dexseq_prepare_annotation2.py	exon	133695588	133695782	.	-	.	ENST00000523832+ENST00000265334+ENST00000521118+ENST00000523054+ENST00000435211__exon_number_080__gene_id_ENSG00000113575+ENSG00000272772+ENSG00000113558+ENSG00000273345+ENSG00000006837		ENSG00000113575.ENSG00000272772.ENSG00000113558.ENSG00000273345.ENSG00000006837.79	-3.20891279265131	-17.0660252392155	7.49540192012877e-48	5.26007215986604e-45
ENSG00000103671.19	ENSG00000103671	ENSG00000103671_020	chr15	dexseq_prepare_annotation2.py	exon	64698529	64698658	.	+	.	ENST00000560567+ENST00000261884+ENST00000558820__exon_number_020__gene_id_ENSG00000103671	TRIP4	ENSG00000103671.19	3.33153999849489	34.3599948414823	9.98110527923839e-48	6.96855178018785e-45
ENSG00000151150.22	ENSG00000151150	ENSG00000151150_023	chr10	dexseq_prepare_annotation2.py	exon	61819458	61819574	.	-	.	ENST00000503366+ENST00000514197+ENST00000373827+ENST00000511043+ENST00000355288+ENST00000373820+ENST00000469721__exon_number_023__gene_id_ENSG00000151150	ANK3	ENSG00000151150.22	1.81512522370578	21.4458667452441	1.03287247861743e-47	7.17445871065772e-45
ENSG00000048740.3	ENSG00000048740	ENSG00000048740_004	chr10	dexseq_prepare_annotation2.py	exon	11060053	11060105	.	+	.	ENST00000450189+ENST00000542579__exon_number_004__gene_id_ENSG00000048740	CELF2	ENSG00000048740.3	2.33105519089065	32.6132313165261	1.14187863379524e-47	7.89136673702634e-45
ENSG00000114374.6	ENSG00000114374	ENSG00000114374_007	chrY	dexseq_prepare_annotation2.py	exon	14832671	14833136	.	+	.	ENST00000493168__exon_number_007__gene_id_ENSG00000114374	USP9Y	ENSG00000114374.6	-3.05127006448468	-20.7364481482044	1.34202987367857e-47	9.22774318798461e-45
ENSG00000163491.30	ENSG00000163491	ENSG00000163491_031	chr3	dexseq_prepare_annotation2.py	exon	27326331	27326392	.	-	.	ENST00000424275+ENST00000341435+ENST00000357467+ENST00000474938+ENST00000574215+ENST00000435584+ENST00000429845__exon_number_031__gene_id_ENSG00000163491	NEK10	ENSG00000163491.30	-2.76304549171108	-19.2142736122354	1.39524260753355e-47	9.54542259095718e-45
ENSG00000146648.36	ENSG00000146648	ENSG00000146648_037	chr7	dexseq_prepare_annotation2.py	exon	55259412	55259567	.	+	.	ENST00000455089+ENST00000275493+ENST00000454757__exon_number_037__gene_id_ENSG00000146648	EGFR	ENSG00000146648.36	2.42096722445692	23.6146973308161	1.45423135246891e-47	9.89924366252639e-45
ENSG00000127329.14	ENSG00000127329	ENSG00000127329_015	chr12	dexseq_prepare_annotation2.py	exon	70933719	70933802	.	-	.	ENST00000538708+ENST00000550857+ENST00000261266+ENST00000549400+ENST00000334414+ENST00000550358+ENST00000451516__exon_number_015__gene_id_ENSG00000127329	PTPRB	ENSG00000127329.14	-6.47111352455888	-24.0395408769031	1.53925749036932e-47	1.04259040681015e-44
ENSG00000127419.37	ENSG00000127419	ENSG00000127419_038	chr4	dexseq_prepare_annotation2.py	exon	946225	946238	.	+	.	ENST00000264771+ENST00000452360+ENST00000506669+ENST00000514453+ENST00000504180+ENST00000508204+ENST00000515740+ENST00000515492+ENST00000513952+ENST00000509508+ENST00000438836+ENST00000510493+ENST00000515876__exon_number_038__gene_id_ENSG00000127419	TMEM175	ENSG00000127419.37	-2.60368893298603	-26.9965025676655	1.66124065396969e-47	1.11964330492103e-44
ENSG00000005884.22	ENSG00000005884	ENSG00000005884_023	chr17	dexseq_prepare_annotation2.py	exon	48151576	48151644	.	+	.	ENST00000007722+ENST00000505306+ENST00000512553+ENST00000506401+ENST00000320031+ENST00000544892+ENST00000510809__exon_number_023__gene_id_ENSG00000005884	ITGA3	ENSG00000005884.22	-1.93878253277911	-27.7060654554256	2.33195220875318e-47	1.56394729807139e-44
ENSG00000104980.3	ENSG00000104980	ENSG00000104980_004	chr19	dexseq_prepare_annotation2.py	exon	7991625	7991798	.	-	.	ENST00000599939+ENST00000595565+ENST00000270538+ENST00000595831__exon_number_004__gene_id_ENSG00000104980	TIMM44	ENSG00000104980.3	-2.55231932802653	-25.5181522644945	2.36275233400665e-47	1.57683604784805e-44
ENSG00000131018.137	ENSG00000131018	ENSG00000131018_138	chr6	dexseq_prepare_annotation2.py	exon	152688518	152690106	.	-	.	ENST00000471834__exon_number_138__gene_id_ENSG00000131018	SYNE1	ENSG00000131018.137	-5.35304167471714	-16.433226803015	2.72926014961878e-47	1.80748587823208e-44
ENSG00000048740.21	ENSG00000048740	ENSG00000048740_022	chr10	dexseq_prepare_annotation2.py	exon	11363170	11363349	.	+	.	ENST00000542579+ENST00000609870+ENST00000417956+ENST00000399850+ENST00000608830+ENST00000379261+ENST00000537122+ENST00000315874+ENST00000450189+ENST00000354897+ENST00000427450+ENST00000609692+ENST00000416382+ENST00000354440__exon_number_022__gene_id_ENSG00000048740	CELF2	ENSG00000048740.21	-3.70796484900639	-32.2291340776612	2.73491370105042e-47	1.80748587823208e-44
ENSG00000163625.77	ENSG00000163625	ENSG00000163625_078	chr4	dexseq_prepare_annotation2.py	exon	85762345	85762416	.	-	.	ENST00000514071+ENST00000295888+ENST00000426414+ENST00000322366__exon_number_078__gene_id_ENSG00000163625	WDFY3	ENSG00000163625.77	2.17646738544396	17.6977740525059	4.03371776012443e-47	2.65297811948976e-44
ENSG00000166689.53	ENSG00000166689	ENSG00000166689_054	chr11	dexseq_prepare_annotation2.py	exon	16877350	16877461	.	-	.	ENST00000529213+ENST00000531066+ENST00000355661+ENST00000528376+ENST00000448080+ENST00000528637__exon_number_054__gene_id_ENSG00000166689	PLEKHA7	ENSG00000166689.53	-2.93765582554616	-19.522866021097	5.08849277755364e-47	3.33061423416953e-44
ENSG00000180448.5	ENSG00000180448	ENSG00000180448_006	chr19	dexseq_prepare_annotation2.py	exon	1067326	1067494	.	+	.	ENST00000590214+ENST00000587602+ENST00000536472+ENST00000591293+ENST00000313093__exon_number_006__gene_id_ENSG00000180448	HMHA1	ENSG00000180448.5	-4.20196629274361	-21.1331629021634	5.48115499028588e-47	3.57046107654297e-44
ENSG00000077782.72	ENSG00000077782	ENSG00000077782_073	chr8	dexseq_prepare_annotation2.py	exon	38287521	38288338	.	-	.	ENST00000526570__exon_number_073__gene_id_ENSG00000077782	FGFR1	ENSG00000077782.72	1.23245105032835	18.3080944565965	7.06095232948877e-47	4.57764901879009e-44
ENSG00000221968.1	ENSG00000221968	ENSG00000221968_002	chr11	dexseq_prepare_annotation2.py	exon	61640996	61640997	.	-	.	ENST00000527697+ENST00000533676__exon_number_002__gene_id_ENSG00000221968	FADS3	ENSG00000221968.1	-2.77882103619241	-25.8131457212722	7.94531146103533e-47	5.12657101209097e-44
ENSG00000023839.27	ENSG00000023839	ENSG00000023839_028	chr10	dexseq_prepare_annotation2.py	exon	101594137	101594292	.	+	.	ENST00000370449__exon_number_028__gene_id_ENSG00000023839	ABCC2	ENSG00000023839.27	-1.90514974757584	-22.8210431616702	8.38644682351995e-47	5.38568120915707e-44
ENSG00000114735.29	ENSG00000114735	ENSG00000114735_030	chr3	dexseq_prepare_annotation2.py	exon	50622180	50622366	.	+	.	ENST00000232854__exon_number_030__gene_id_ENSG00000114735	HEMK1	ENSG00000114735.29	-3.6114331082229	-23.2063548382836	8.43362560792065e-47	5.39055175945891e-44
ENSG00000140694.51	ENSG00000140694	ENSG00000140694_052	chr16	dexseq_prepare_annotation2.py	exon	14726247	14726585	.	-	.	ENST00000562896__exon_number_052__gene_id_ENSG00000140694	PARN	ENSG00000140694.51	-3.2330022790369	-21.8344657134401	8.47894270264331e-47	5.39419240798444e-44
ENSG00000156873.ENSG00000260899.ENSG00000080603.60	ENSG00000156873+ENSG00000260899+ENSG00000080603	ENSG00000156873+ENSG00000260899+ENSG00000080603_061	chr16	dexseq_prepare_annotation2.py	exon	30762539	30762602	.	+	.	ENST00000328273+ENST00000563588+ENST00000483578+ENST00000563913+ENST00000424889+ENST00000565924+ENST00000569762+ENST00000565897+ENST00000564838__exon_number_061__gene_id_ENSG00000156873+ENSG00000260899+ENSG00000080603		ENSG00000156873.ENSG00000260899.ENSG00000080603.60	3.61445258790611	24.0847680862241	8.68925806248821e-47	5.50228069609021e-44
ENSG00000213398.ENSG00000124067.ENSG00000267660.63	ENSG00000213398+ENSG00000124067+ENSG00000267660	ENSG00000213398+ENSG00000124067+ENSG00000267660_064	chr16	dexseq_prepare_annotation2.py	exon	67984325	67984396	.	-	.	ENST00000576616+ENST00000537830+ENST00000338335+ENST00000573702+ENST00000574665+ENST00000572037+ENST00000570802+ENST00000573023+ENST00000541864+ENST00000316341+ENST00000572766+ENST00000422611__exon_number_064__gene_id_ENSG00000213398+ENSG00000124067+ENSG00000267660		ENSG00000213398.ENSG00000124067.ENSG00000267660.63	-4.41782975062779	-20.203127930458	9.85522020773895e-47	6.21170879612228e-44
ENSG00000233327.ENSG00000154874.ENSG00000213077.ENSG00000273018.86	ENSG00000233327+ENSG00000154874+ENSG00000213077+ENSG00000273018	ENSG00000233327+ENSG00000154874+ENSG00000213077+ENSG00000273018_087	chr17	dexseq_prepare_annotation2.py	exon	18509093	18509704	.	-	.	ENST00000457330+ENST00000442583+ENST00000285176+ENST00000445752+ENST00000447265__exon_number_087__gene_id_ENSG00000233327+ENSG00000154874+ENSG00000213077+ENSG00000273018		ENSG00000233327.ENSG00000154874.ENSG00000213077.ENSG00000273018.86	-3.35599168517593	-18.1736036814294	1.06563859028477e-46	6.68572812146218e-44
ENSG00000159216.45	ENSG00000159216	ENSG00000159216_046	chr21	dexseq_prepare_annotation2.py	exon	37376862	37376965	.	-	.	ENST00000475045__exon_number_046__gene_id_ENSG00000159216	RUNX1	ENSG00000159216.45	-2.24261338679028	-24.4769897939299	1.36549621321191e-46	8.51425618480805e-44
ENSG00000266967.ENSG00000267060.ENSG00000108825.30	ENSG00000266967+ENSG00000267060+ENSG00000108825	ENSG00000266967+ENSG00000267060+ENSG00000108825_031	chr17	dexseq_prepare_annotation2.py	exon	41108045	41108220	.	-	.	ENST00000441280+ENST00000483774__exon_number_031__gene_id_ENSG00000266967+ENSG00000267060+ENSG00000108825		ENSG00000266967.ENSG00000267060.ENSG00000108825.30	-2.16940932926071	-19.3694998864718	1.36959550510707e-46	8.51425618480805e-44
ENSG00000048740.1	ENSG00000048740	ENSG00000048740_002	chr10	dexseq_prepare_annotation2.py	exon	11047351	11047403	.	+	.	ENST00000416382+ENST00000379261__exon_number_002__gene_id_ENSG00000048740	CELF2	ENSG00000048740.1	2.35262380127039	31.5198687826949	1.40514518805079e-46	8.69554938554483e-44
ENSG00000175287.ENSG00000095319.ENSG00000251184.106	ENSG00000175287+ENSG00000095319+ENSG00000251184	ENSG00000175287+ENSG00000095319+ENSG00000251184_107	chr9	dexseq_prepare_annotation2.py	exon	131768781	131769375	.	+	.	ENST00000372577__exon_number_107__gene_id_ENSG00000175287+ENSG00000095319+ENSG00000251184		ENSG00000175287.ENSG00000095319.ENSG00000251184.106	-2.76377633893977	-21.1703313585331	1.62219100634602e-46	9.99328381755531e-44
ENSG00000103671.20	ENSG00000103671	ENSG00000103671_021	chr15	dexseq_prepare_annotation2.py	exon	64701812	64701883	.	+	.	ENST00000561265+ENST00000559565+ENST00000560567+ENST00000261884+ENST00000558820__exon_number_021__gene_id_ENSG00000103671	TRIP4	ENSG00000103671.20	3.03239121749365	32.9648105066339	1.86144562055109e-46	1.14155248902841e-43
ENSG00000118900.18	ENSG00000118900	ENSG00000118900_019	chr16	dexseq_prepare_annotation2.py	exon	4920213	4920342	.	+	.	ENST00000396658+ENST00000545171+ENST00000585857+ENST00000262376+ENST00000590769__exon_number_019__gene_id_ENSG00000118900	UBN1	ENSG00000118900.18	1.61265036205471	22.6285457705759	1.99421019096444e-46	1.21748767820028e-43
ENSG00000141140.65	ENSG00000141140	ENSG00000141140_066	chr17	dexseq_prepare_annotation2.py	exon	34883382	34883484	.	-	.	ENST00000268852+ENST00000431794+ENST00000589404+ENST00000586908+ENST00000591794+ENST00000585719+ENST00000586007__exon_number_066__gene_id_ENSG00000141140	MYO19	ENSG00000141140.65	2.54702483370254	19.6754451551604	3.11669163600113e-46	1.89428065219526e-43
ENSG00000005801.ENSG00000263365.66	ENSG00000005801+ENSG00000263365	ENSG00000005801+ENSG00000263365_067	chr11	dexseq_prepare_annotation2.py	exon	3400376	3400376	.	-	.	ENST00000399602+ENST00000330692+ENST00000532539+ENST00000429541+ENST00000526601+ENST00000533036+ENST00000525502+ENST00000527386__exon_number_067__gene_id_ENSG00000005801+ENSG00000263365		ENSG00000005801.ENSG00000263365.66	-2.54886977693195	-29.6508243640477	5.34241149492893e-46	3.23261009140269e-43
ENSG00000151150.71	ENSG00000151150	ENSG00000151150_072	chr10	dexseq_prepare_annotation2.py	exon	61946473	61946670	.	-	.	ENST00000503366+ENST00000280772+ENST00000373827__exon_number_072__gene_id_ENSG00000151150	ANK3	ENSG00000151150.71	2.28064331181862	20.6951096942435	5.7979104799966e-46	3.49270232030379e-43
ENSG00000100949.2	ENSG00000100949	ENSG00000100949_003	chr14	dexseq_prepare_annotation2.py	exon	24734758	24734761	.	-	.	ENST00000560243+ENST00000561055+ENST00000216840+ENST00000560521+ENST00000559551+ENST00000399409__exon_number_003__gene_id_ENSG00000100949	RABGGTA	ENSG00000100949.2	2.24458273428859	19.8963311885741	6.03027007613588e-46	3.61667440196231e-43
ENSG00000167380.38	ENSG00000167380	ENSG00000167380_039	chr19	dexseq_prepare_annotation2.py	exon	44679651	44679683	.	+	.	ENST00000590089+ENST00000590524+ENST00000454662+ENST00000588127+ENST00000588883+ENST00000590578+ENST00000337433+ENST00000586914+ENST00000585678__exon_number_039__gene_id_ENSG00000167380	ZNF226	ENSG00000167380.38	3.38059284206759	20.8947643425589	6.91794126293808e-46	4.13086050570808e-43
ENSG00000166313.9	ENSG00000166313	ENSG00000166313_010	chr11	dexseq_prepare_annotation2.py	exon	6417330	6417445	.	-	.	ENST00000609331+ENST00000529519+ENST00000608394+ENST00000524626+ENST00000608704+ENST00000608435+ENST00000608645+ENST00000608655+ENST00000299402+ENST00000389906+ENST00000526240+ENST00000609360+ENST00000530885+ENST00000311051__exon_number_010__gene_id_ENSG00000166313	APBB1	ENSG00000166313.9	3.0531020758068	18.7340950750961	8.01040281450254e-46	4.7623069029591e-43
ENSG00000177239.29	ENSG00000177239	ENSG00000177239_030	chr9	dexseq_prepare_annotation2.py	exon	139998878	139999054	.	+	.	ENST00000535028+ENST00000536349+ENST00000480100__exon_number_030__gene_id_ENSG00000177239	MAN1B1	ENSG00000177239.29	2.88954609992847	23.9530030489371	1.03571823912443e-45	6.130731475972e-43
ENSG00000172890.33	ENSG00000172890	ENSG00000172890_034	chr11	dexseq_prepare_annotation2.py	exon	71188393	71188484	.	+	.	ENST00000539574+ENST00000527852+ENST00000525200__exon_number_034__gene_id_ENSG00000172890	NADSYN1	ENSG00000172890.33	-1.97264445065962	-18.3309332491819	1.51622463013465e-45	8.93614225303255e-43
ENSG00000012504.24	ENSG00000012504	ENSG00000012504_025	chr12	dexseq_prepare_annotation2.py	exon	100957290	100957420	.	+	.	ENST00000548884+ENST00000188403__exon_number_025__gene_id_ENSG00000012504	NR1H4	ENSG00000012504.24	3.75223663884306	27.1676701951215	1.68515648557211e-45	9.88896312809178e-43
ENSG00000148343.44	ENSG00000148343	ENSG00000148343_045	chr9	dexseq_prepare_annotation2.py	exon	131832214	131832244	.	+	.	ENST00000406926+ENST00000358369+ENST00000445183+ENST00000439290+ENST00000277475+ENST00000483458__exon_number_045__gene_id_ENSG00000148343	FAM73B	ENSG00000148343.44	-2.40017308381073	-20.6846601438349	2.10388177410093e-45	1.22931708263174e-42
ENSG00000205133.39	ENSG00000205133	ENSG00000205133_040	chr8	dexseq_prepare_annotation2.py	exon	93978303	93978315	.	-	.	ENST00000522925+ENST00000537541+ENST00000521617+ENST00000522903+ENST00000523580+ENST00000524037+ENST00000378861+ENST00000523375+ENST00000519792+ENST00000520430+ENST00000519069+ENST00000521988+ENST00000517858+ENST00000517540+ENST00000518748__exon_number_040__gene_id_ENSG00000205133	TRIQK	ENSG00000205133.39	1.89448708803895	23.2360551785992	2.6918508222496e-45	1.5661510185656e-42
ENSG00000163491.61	ENSG00000163491	ENSG00000163491_062	chr3	dexseq_prepare_annotation2.py	exon	27410716	27410883	.	-	.	ENST00000429845+ENST00000341435+ENST00000435750__exon_number_062__gene_id_ENSG00000163491	NEK10	ENSG00000163491.61	-1.75567267543719	-18.4286694789453	3.10377113265368e-45	1.79812688120852e-42
ENSG00000148218.2	ENSG00000148218	ENSG00000148218_003	chr9	dexseq_prepare_annotation2.py	exon	116150455	116150641	.	-	.	ENST00000482847+ENST00000409155+ENST00000277315__exon_number_003__gene_id_ENSG00000148218	ALAD	ENSG00000148218.2	-2.77190105635022	-21.9989158415227	3.49837109630069e-45	2.01814506158797e-42
ENSG00000063978.ENSG00000206113.ENSG00000125386.ENSG00000249428.96	ENSG00000063978+ENSG00000206113+ENSG00000125386+ENSG00000249428	ENSG00000063978+ENSG00000206113+ENSG00000125386+ENSG00000249428_097	chr4	dexseq_prepare_annotation2.py	exon	2664931	2665015	.	+	.	ENST00000512465+ENST00000324666+ENST00000513898+ENST00000382839+ENST00000502458+ENST00000505311+ENST00000545951+ENST00000513350__exon_number_097__gene_id_ENSG00000063978+ENSG00000206113+ENSG00000125386+ENSG00000249428		ENSG00000063978.ENSG00000206113.ENSG00000125386.ENSG00000249428.96	1.83640622998099	16.770969773409	4.04846291719615e-45	2.32562841940402e-42
ENSG00000187775.91	ENSG00000187775	ENSG00000187775_092	chr17	dexseq_prepare_annotation2.py	exon	76533381	76533563	.	-	.	ENST00000389840+ENST00000585328__exon_number_092__gene_id_ENSG00000187775	DNAH17	ENSG00000187775.91	1.24325790906034	16.9410099239298	4.12438702620599e-45	2.35928801384785e-42
ENSG00000166313.1	ENSG00000166313	ENSG00000166313_002	chr11	dexseq_prepare_annotation2.py	exon	6416373	6416387	.	-	.	ENST00000608394+ENST00000608704+ENST00000608435+ENST00000608655+ENST00000299402+ENST00000389906+ENST00000526240+ENST00000609360+ENST00000311051__exon_number_002__gene_id_ENSG00000166313	APBB1	ENSG00000166313.1	2.82626777377886	18.4639769291317	5.04936186066981e-45	2.87631933539343e-42
ENSG00000077063.2	ENSG00000077063	ENSG00000077063_003	chr7	dexseq_prepare_annotation2.py	exon	117350917	117351681	.	-	.	ENST00000446636+ENST00000441556+ENST00000160373__exon_number_003__gene_id_ENSG00000077063	CTTNBP2	ENSG00000077063.2	-1.90472059874521	-20.9631552266047	6.60946450372664e-45	3.74932889748067e-42
ENSG00000127419.41	ENSG00000127419	ENSG00000127419_042	chr4	dexseq_prepare_annotation2.py	exon	949272	949279	.	+	.	ENST00000506669__exon_number_042__gene_id_ENSG00000127419	TMEM175	ENSG00000127419.41	-2.36616626903071	-25.150860397452	7.69396006079213e-45	4.34641700629246e-42
ENSG00000227195.59	ENSG00000227195	ENSG00000227195_060	chr20	dexseq_prepare_annotation2.py	exon	26189994	26190098	.	-	.	ENST00000601079__exon_number_060__gene_id_ENSG00000227195	MIR663A	ENSG00000227195.59	-4.85856414836748	-18.1656056391216	9.63996848722696e-45	5.42323913109516e-42
ENSG00000005810.11	ENSG00000005810	ENSG00000005810_012	chr13	dexseq_prepare_annotation2.py	exon	77636731	77636832	.	-	.	ENST00000407578+ENST00000357337+ENST00000544440+ENST00000429715__exon_number_012__gene_id_ENSG00000005810	MYCBP2	ENSG00000005810.11	-1.82756314943312	-17.9701068322835	1.03508987605927e-44	5.79922946856843e-42
ENSG00000215298.ENSG00000147454.20	ENSG00000215298+ENSG00000147454	ENSG00000215298+ENSG00000147454_021	chr8	dexseq_prepare_annotation2.py	exon	23424479	23425771	.	+	.	ENST00000523883+ENST00000520654+ENST00000518881__exon_number_021__gene_id_ENSG00000215298+ENSG00000147454		ENSG00000215298.ENSG00000147454.20	-5.2339563066803	-25.7596136509474	1.06794613576652e-44	5.95878929130315e-42
ENSG00000111731.27	ENSG00000111731	ENSG00000111731_028	chr12	dexseq_prepare_annotation2.py	exon	22637272	22637630	.	-	.	ENST00000542768__exon_number_028__gene_id_ENSG00000111731	C2CD5	ENSG00000111731.27	-2.84572453136747	-29.7025546397046	1.07904426541175e-44	5.99613887633538e-42
ENSG00000074054.71	ENSG00000074054	ENSG00000074054_072	chr2	dexseq_prepare_annotation2.py	exon	122407053	122407163	.	-	.	ENST00000409078__exon_number_072__gene_id_ENSG00000074054	CLASP1	ENSG00000074054.71	-1.5476051585928	-18.1381513136488	1.16918637294771e-44	6.47063859994282e-42
ENSG00000113569.48	ENSG00000113569	ENSG00000113569_049	chr5	dexseq_prepare_annotation2.py	exon	37371184	37371205	.	-	.	ENST00000231498+ENST00000507675__exon_number_049__gene_id_ENSG00000113569	NUP155	ENSG00000113569.48	2.08241018839465	21.4052915487611	1.23915933588315e-44	6.83012585524191e-42
ENSG00000064652.6	ENSG00000064652	ENSG00000064652_007	chr5	dexseq_prepare_annotation2.py	exon	122181358	122181388	.	+	.	ENST00000261369+ENST00000506996+ENST00000395451+ENST00000511545+ENST00000513881__exon_number_007__gene_id_ENSG00000064652	SNX24	ENSG00000064652.6	-3.21528124076629	-29.4512047036844	2.00168317379176e-44	1.09885949198672e-41
ENSG00000108309.25	ENSG00000108309	ENSG00000108309_026	chr17	dexseq_prepare_annotation2.py	exon	42396038	42396038	.	+	.	ENST00000426726+ENST00000590834+ENST00000588564__exon_number_026__gene_id_ENSG00000108309	RUNDC3A	ENSG00000108309.25	1.29804619496703	22.7161469723942	2.29686325197699e-44	1.25583996215725e-41
ENSG00000167543.7	ENSG00000167543	ENSG00000167543_008	chr17	dexseq_prepare_annotation2.py	exon	27895074	27895078	.	+	.	ENST00000578749+ENST00000582829+ENST00000580183__exon_number_008__gene_id_ENSG00000167543	TP53I13	ENSG00000167543.7	-5.93187270912628	-24.7660581365583	2.88445416318297e-44	1.57080451036953e-41
ENSG00000119912.28	ENSG00000119912	ENSG00000119912_029	chr10	dexseq_prepare_annotation2.py	exon	94267332	94267423	.	-	.	ENST00000478361+ENST00000265986__exon_number_029__gene_id_ENSG00000119912	IDE	ENSG00000119912.28	1.54277024343401	24.7531528158843	3.01594435760704e-44	1.63586744470937e-41
ENSG00000257062.ENSG00000111700.ENSG00000134538.ENSG00000205754.ENSG00000257046.32	ENSG00000257062+ENSG00000111700+ENSG00000134538+ENSG00000205754+ENSG00000257046	ENSG00000257062+ENSG00000111700+ENSG00000134538+ENSG00000205754+ENSG00000257046_033	chr12	dexseq_prepare_annotation2.py	exon	21200113	21200151	.	+	.	ENST00000554957+ENST00000381541+ENST00000543498+ENST00000421593__exon_number_033__gene_id_ENSG00000257062+ENSG00000111700+ENSG00000134538+ENSG00000205754+ENSG00000257046		ENSG00000257062.ENSG00000111700.ENSG00000134538.ENSG00000205754.ENSG00000257046.32	2.47030144197723	19.2340362454694	3.12996467218417e-44	1.69097583464223e-41
ENSG00000062485.ENSG00000257727.ENSG00000135473.ENSG00000144785.138	ENSG00000062485+ENSG00000257727+ENSG00000135473+ENSG00000144785	ENSG00000062485+ENSG00000257727+ENSG00000135473+ENSG00000144785_139	chr12	dexseq_prepare_annotation2.py	exon	56715862	56715952	.	-	.	ENST00000547226+ENST00000551359+ENST00000257931+ENST00000550028+ENST00000552630+ENST00000440411+ENST00000425394+ENST00000548043__exon_number_139__gene_id_ENSG00000062485+ENSG00000257727+ENSG00000135473+ENSG00000144785		ENSG00000062485.ENSG00000257727.ENSG00000135473.ENSG00000144785.138	-4.62505833253129	-19.9411167454125	3.55729972800761e-44	1.91424906786509e-41
ENSG00000148218.3	ENSG00000148218	ENSG00000148218_004	chr9	dexseq_prepare_annotation2.py	exon	116151257	116151386	.	-	.	ENST00000482847+ENST00000409155+ENST00000277315__exon_number_004__gene_id_ENSG00000148218	ALAD	ENSG00000148218.3	-3.32117814546382	-21.4839110480701	3.77700322981563e-44	2.02447373118118e-41
ENSG00000156113.20	ENSG00000156113	ENSG00000156113_021	chr10	dexseq_prepare_annotation2.py	exon	78711795	78711917	.	-	.	ENST00000404857__exon_number_021__gene_id_ENSG00000156113	KCNMA1	ENSG00000156113.20	2.45940194231256	18.3868686988229	3.82242094670027e-44	2.04078304850024e-41
ENSG00000156261.4	ENSG00000156261	ENSG00000156261_005	chr21	dexseq_prepare_annotation2.py	exon	30432862	30432981	.	-	.	ENST00000432178+ENST00000470450+ENST00000286788+ENST00000542732+ENST00000540844+ENST00000496121__exon_number_005__gene_id_ENSG00000156261	CCT8	ENSG00000156261.4	3.7384020566987	30.5210454351823	4.09959396114114e-44	2.18021531345937e-41
ENSG00000151575.4	ENSG00000151575	ENSG00000151575_005	chr15	dexseq_prepare_annotation2.py	exon	56657645	56657675	.	+	.	ENST00000561221+ENST00000558083+ENST00000352903+ENST00000558127+ENST00000537232__exon_number_005__gene_id_ENSG00000151575	TEX9	ENSG00000151575.4	-1.98217423570091	-21.1515070163766	4.18015453066255e-44	2.21440839853121e-41
ENSG00000077782.34	ENSG00000077782	ENSG00000077782_035	chr8	dexseq_prepare_annotation2.py	exon	38277254	38277562	.	-	.	ENST00000527114+ENST00000527745__exon_number_035__gene_id_ENSG00000077782	FGFR1	ENSG00000077782.34	-1.58278920828101	-17.4580920238344	4.23875624160256e-44	2.2367489525455e-41
ENSG00000166313.8	ENSG00000166313	ENSG00000166313_009	chr11	dexseq_prepare_annotation2.py	exon	6417016	6417192	.	-	.	ENST00000609331+ENST00000529519+ENST00000608394+ENST00000524626+ENST00000608704+ENST00000608435+ENST00000608645+ENST00000608655+ENST00000299402+ENST00000389906+ENST00000526240+ENST00000609360+ENST00000530885+ENST00000311051__exon_number_009__gene_id_ENSG00000166313	APBB1	ENSG00000166313.8	2.76523630992423	18.1276801165695	5.04770791861938e-44	2.65334033541512e-41
ENSG00000207945.ENSG00000100124.22	ENSG00000207945+ENSG00000100124	ENSG00000207945+ENSG00000100124_023	chr22	dexseq_prepare_annotation2.py	exon	38236194	38236241	.	-	.	ENST00000424350+ENST00000434930+ENST00000215941+ENST00000407117+ENST00000458278+ENST00000609454+ENST00000413497+ENST00000464849+ENST00000406423__exon_number_023__gene_id_ENSG00000207945+ENSG00000100124		ENSG00000207945.ENSG00000100124.22	-3.49330671653111	-30.2319176488752	7.95233825516942e-44	4.16408899773764e-41
ENSG00000123104.1	ENSG00000123104	ENSG00000123104_002	chr12	dexseq_prepare_annotation2.py	exon	26493100	26493261	.	-	.	ENST00000381340__exon_number_002__gene_id_ENSG00000123104	ITPR2	ENSG00000123104.1	1.4693949602767	19.597072671591	8.02133588897216e-44	4.18412549144914e-41
ENSG00000188811.13	ENSG00000188811	ENSG00000188811_014	chr13	dexseq_prepare_annotation2.py	exon	39621177	39621289	.	+	.	ENST00000470258+ENST00000379600+ENST00000379599__exon_number_014__gene_id_ENSG00000188811	NHLRC3	ENSG00000188811.13	4.13111124952	35.9632747274756	8.40762589066009e-44	4.36206404128249e-41
ENSG00000022840.41	ENSG00000022840	ENSG00000022840_042	chr12	dexseq_prepare_annotation2.py	exon	121001244	121001257	.	+	.	ENST00000325954+ENST00000544124+ENST00000537740+ENST00000546262+ENST00000413266+ENST00000543675__exon_number_042__gene_id_ENSG00000022840	RNF10	ENSG00000022840.41	-1.2139051324142	-17.8577073189096	8.42653986115652e-44	4.36206404128249e-41
ENSG00000168026.20	ENSG00000168026	ENSG00000168026_021	chr3	dexseq_prepare_annotation2.py	exon	39161123	39161148	.	+	.	ENST00000459702+ENST00000479954__exon_number_021__gene_id_ENSG00000168026	TTC21A	ENSG00000168026.20	-3.2581604393351	-19.7688337745802	9.20422529920936e-44	4.74659109521045e-41
ENSG00000159086.34	ENSG00000159086	ENSG00000159086_035	chr21	dexseq_prepare_annotation2.py	exon	34143980	34143998	.	-	.	ENST00000443785+ENST00000331923+ENST00000464256__exon_number_035__gene_id_ENSG00000159086	PAXBP1	ENSG00000159086.34	-3.02004344348	-30.159802543103	9.38927287516214e-44	4.82374779741915e-41
ENSG00000100427	ENSG00000100427	ENSG00000100427_001	chr22	dexseq_prepare_annotation2.py	exon	50497820	50499483	.	-	.	ENST00000395876+ENST00000311597__exon_number_001__gene_id_ENSG00000100427	MLC1	ENSG00000100427	-4.46074648861484	-23.818238495823	9.80899693099675e-44	5.02043638411136e-41
ENSG00000138594.2	ENSG00000138594	ENSG00000138594_003	chr15	dexseq_prepare_annotation2.py	exon	52127191	52127255	.	+	.	ENST00000558455__exon_number_003__gene_id_ENSG00000138594	TMOD3	ENSG00000138594.2	-3.10017368224016	-24.3587249337704	1.18758391110877e-43	6.05552149790233e-41
ENSG00000114374.4	ENSG00000114374	ENSG00000114374_005	chrY	dexseq_prepare_annotation2.py	exon	14821369	14821476	.	+	.	ENST00000493168+ENST00000338981+ENST00000426564__exon_number_005__gene_id_ENSG00000114374	USP9Y	ENSG00000114374.4	-2.9405855960935	-19.1538291696308	1.33486671992672e-43	6.78112293722775e-41
ENSG00000257062.ENSG00000111700.ENSG00000134538.ENSG00000205754.ENSG00000257046.41	ENSG00000257062+ENSG00000111700+ENSG00000134538+ENSG00000205754+ENSG00000257046	ENSG00000257062+ENSG00000111700+ENSG00000134538+ENSG00000205754+ENSG00000257046_042	chr12	dexseq_prepare_annotation2.py	exon	21220253	21220284	.	+	.	ENST00000585342+ENST00000543498+ENST00000545916+ENST00000540229+ENST00000592513+ENST00000381541+ENST00000554957+ENST00000590779+ENST00000421593+ENST00000553473+ENST00000593147__exon_number_042__gene_id_ENSG00000257062+ENSG00000111700+ENSG00000134538+ENSG00000205754+ENSG00000257046		ENSG00000257062.ENSG00000111700.ENSG00000134538.ENSG00000205754.ENSG00000257046.41	2.55229386731705	18.9863509954688	1.38953384174852e-43	7.03259090524204e-41
ENSG00000156113	ENSG00000156113	ENSG00000156113_001	chr10	dexseq_prepare_annotation2.py	exon	78629359	78637354	.	-	.	ENST00000604624__exon_number_001__gene_id_ENSG00000156113	KCNMA1	ENSG00000156113	2.97165521306893	18.1728210710835	1.59448217427368e-43	8.03996967164131e-41
ENSG00000233673.ENSG00000187627.42	ENSG00000233673+ENSG00000187627	ENSG00000233673+ENSG00000187627_043	chr2	dexseq_prepare_annotation2.py	exon	87224686	87224881	.	+	.	ENST00000409776+ENST00000398193+ENST00000428128+ENST00000559485__exon_number_043__gene_id_ENSG00000233673+ENSG00000187627		ENSG00000233673.ENSG00000187627.42	-1.61092818215921	-18.9591803807388	1.6370885737786e-43	8.22434637595993e-41
ENSG00000113569.47	ENSG00000113569	ENSG00000113569_048	chr5	dexseq_prepare_annotation2.py	exon	37370923	37371183	.	-	.	ENST00000231498+ENST00000507675+ENST00000513532__exon_number_048__gene_id_ENSG00000113569	NUP155	ENSG00000113569.47	2.05955932116829	20.8425095897534	1.85725034807939e-43	9.29608424223974e-41
ENSG00000104365.45	ENSG00000104365	ENSG00000104365_046	chr8	dexseq_prepare_annotation2.py	exon	42177165	42177268	.	+	.	ENST00000517917+ENST00000520201__exon_number_046__gene_id_ENSG00000104365	IKBKB	ENSG00000104365.45	2.06833787242743	18.3698533640078	2.04413739326617e-43	1.0194030815708e-40
ENSG00000102893.60	ENSG00000102893	ENSG00000102893_061	chr16	dexseq_prepare_annotation2.py	exon	47722952	47723086	.	+	.	ENST00000566044+ENST00000455779+ENST00000323584+ENST00000566319+ENST00000299167__exon_number_061__gene_id_ENSG00000102893	PHKB	ENSG00000102893.60	-2.35315487513934	-16.9710069789337	2.35733769798247e-43	1.1713043195406e-40
ENSG00000148343.11	ENSG00000148343	ENSG00000148343_012	chr9	dexseq_prepare_annotation2.py	exon	131804786	131804793	.	+	.	ENST00000406926+ENST00000358369+ENST00000445183+ENST00000439290+ENST00000277475+ENST00000474534__exon_number_012__gene_id_ENSG00000148343	FAM73B	ENSG00000148343.11	1.57537439411185	19.6972995391314	4.22125992160515e-43	2.08981531188004e-40
ENSG00000174233.2	ENSG00000174233	ENSG00000174233_003	chr12	dexseq_prepare_annotation2.py	exon	49159981	49160111	.	-	.	ENST00000550422+ENST00000357869+ENST00000547260__exon_number_003__gene_id_ENSG00000174233	ADCY6	ENSG00000174233.2	1.73851164663578	19.8717012947694	5.31071372467714e-43	2.61964423671176e-40
ENSG00000048740	ENSG00000048740	ENSG00000048740_001	chr10	dexseq_prepare_annotation2.py	exon	11047259	11047350	.	+	.	ENST00000379261__exon_number_001__gene_id_ENSG00000048740	CELF2	ENSG00000048740	2.21436227973543	28.1376809234896	5.43966371543086e-43	2.67204862691367e-40
ENSG00000006025.15	ENSG00000006025	ENSG00000006025_016	chr17	dexseq_prepare_annotation2.py	exon	45890953	45891185	.	-	.	ENST00000579728+ENST00000583167+ENST00000007414+ENST00000392507__exon_number_016__gene_id_ENSG00000006025	OSBPL7	ENSG00000006025.15	-2.28902934211429	-23.9248739997394	5.46297754487805e-43	2.67204862691367e-40
ENSG00000155363.60	ENSG00000155363	ENSG00000155363_061	chr1	dexseq_prepare_annotation2.py	exon	113243348	113243348	.	+	.	ENST00000490413+ENST00000369645+ENST00000369644+ENST00000496577+ENST00000413052+ENST00000468624__exon_number_061__gene_id_ENSG00000155363	MOV10	ENSG00000155363.60	-2.77690852214708	-28.1350945236972	5.47583122949901e-43	2.67204862691367e-40
ENSG00000125170	ENSG00000125170	ENSG00000125170_001	chr16	dexseq_prepare_annotation2.py	exon	57505863	57505869	.	-	.	ENST00000566936__exon_number_001__gene_id_ENSG00000125170	DOK4	ENSG00000125170	-2.89696289399963	-24.5628322174095	5.50684695973375e-43	2.67758633030712e-40
ENSG00000012061.2	ENSG00000012061	ENSG00000012061_003	chr19	dexseq_prepare_annotation2.py	exon	45912804	45912871	.	-	.	ENST00000423698+ENST00000300853+ENST00000588738__exon_number_003__gene_id_ENSG00000012061	ERCC1	ENSG00000012061.2	-1.86130048260826	-21.9496988434328	5.73860672458335e-43	2.78034474701664e-40
ENSG00000140443.40	ENSG00000140443	ENSG00000140443_041	chr15	dexseq_prepare_annotation2.py	exon	99467754	99467828	.	+	.	ENST00000558762+ENST00000560343+ENST00000268035__exon_number_041__gene_id_ENSG00000140443	IGF1R	ENSG00000140443.40	-2.78142423730593	-18.3334984714301	5.79221111804854e-43	2.7963645051617e-40
ENSG00000257062.ENSG00000111700.ENSG00000134538.ENSG00000205754.ENSG00000257046.35	ENSG00000257062+ENSG00000111700+ENSG00000134538+ENSG00000205754+ENSG00000257046	ENSG00000257062+ENSG00000111700+ENSG00000134538+ENSG00000205754+ENSG00000257046_036	chr12	dexseq_prepare_annotation2.py	exon	21207386	21207502	.	+	.	ENST00000554957+ENST00000381541+ENST00000421593__exon_number_036__gene_id_ENSG00000257062+ENSG00000111700+ENSG00000134538+ENSG00000205754+ENSG00000257046		ENSG00000257062.ENSG00000111700.ENSG00000134538.ENSG00000205754.ENSG00000257046.35	2.51543709396975	18.7402868191929	6.15286522684331e-43	2.95998474714967e-40
ENSG00000159216.26	ENSG00000159216	ENSG00000159216_027	chr21	dexseq_prepare_annotation2.py	exon	36421568	36421585	.	-	.	ENST00000455571+ENST00000300305+ENST00000437180+ENST00000482318__exon_number_027__gene_id_ENSG00000159216	RUNX1	ENSG00000159216.26	2.671058070502	22.2882479194455	7.93361320546598e-43	3.8032177332569e-40
ENSG00000085872.ENSG00000105085.ENSG00000269578.ENSG00000214046.ENSG00000127526.ENSG00000269058.ENSG00000141979.ENSG00000268790.94	ENSG00000085872+ENSG00000105085+ENSG00000269578+ENSG00000214046+ENSG00000127526+ENSG00000269058+ENSG00000141979+ENSG00000268790	ENSG00000085872+ENSG00000105085+ENSG00000269578+ENSG00000214046+ENSG00000127526+ENSG00000269058+ENSG00000141979+ENSG00000268790_095	chr19	dexseq_prepare_annotation2.py	exon	16698215	16698412	.	-	.	ENST00000593779+ENST00000598492__exon_number_095__gene_id_ENSG00000085872+ENSG00000105085+ENSG00000269578+ENSG00000214046+ENSG00000127526+ENSG00000269058+ENSG00000141979+ENSG00000268790		ENSG00000085872.ENSG00000105085.ENSG00000269578.ENSG00000214046.ENSG00000127526.ENSG00000269058.ENSG00000141979.ENSG00000268790.94	1.48747700411995	16.4906287884484	1.27298828893451e-42	6.0810427231123e-40
ENSG00000012983.32	ENSG00000012983	ENSG00000012983_033	chr14	dexseq_prepare_annotation2.py	exon	50941810	50941867	.	-	.	ENST00000557210+ENST00000554091+ENST00000557578+ENST00000013125+ENST00000555216__exon_number_033__gene_id_ENSG00000012983	MAP4K5	ENSG00000012983.32	-1.95934593990967	-24.3034234176794	1.31866109938115e-42	6.27719568930586e-40
ENSG00000038382.1	ENSG00000038382	ENSG00000038382_002	chr5	dexseq_prepare_annotation2.py	exon	14143829	14143945	.	+	.	ENST00000344204+ENST00000537187+ENST00000505971+ENST00000502816__exon_number_002__gene_id_ENSG00000038382	TRIO	ENSG00000038382.1	-4.06653759283907	-17.9541757946613	1.4380185167603e-42	6.82151891797263e-40
ENSG00000103671.22	ENSG00000103671	ENSG00000103671_023	chr15	dexseq_prepare_annotation2.py	exon	64701917	64702001	.	+	.	ENST00000561265+ENST00000559565+ENST00000560567+ENST00000261884+ENST00000560475__exon_number_023__gene_id_ENSG00000103671	TRIP4	ENSG00000103671.22	3.11891756385737	28.9812004718439	1.48858337804534e-42	7.03686442432656e-40
ENSG00000254634.ENSG00000183336.ENSG00000261740.27	ENSG00000254634+ENSG00000183336+ENSG00000261740	ENSG00000254634+ENSG00000183336+ENSG00000261740_028	chr16	dexseq_prepare_annotation2.py	exon	29465054	29465336	.	-	.	ENST00000565417__exon_number_028__gene_id_ENSG00000254634+ENSG00000183336+ENSG00000261740		ENSG00000254634.ENSG00000183336.ENSG00000261740.27	-2.91866784238749	-28.9723697417204	1.52026460864095e-42	7.16176141449181e-40
ENSG00000174233	ENSG00000174233	ENSG00000174233_001	chr12	dexseq_prepare_annotation2.py	exon	49159975	49159976	.	-	.	ENST00000357869__exon_number_001__gene_id_ENSG00000174233	ADCY6	ENSG00000174233	1.80834776163792	19.6711920483029	1.54145186980661e-42	7.23653184010177e-40
ENSG00000156113.4	ENSG00000156113	ENSG00000156113_005	chr10	dexseq_prepare_annotation2.py	exon	78643874	78644299	.	-	.	ENST00000434208__exon_number_005__gene_id_ENSG00000156113	KCNMA1	ENSG00000156113.4	2.92778313735587	17.8213744692627	1.68022063947346e-42	7.86089205293728e-40
ENSG00000207945.ENSG00000100124.24	ENSG00000207945+ENSG00000100124	ENSG00000207945+ENSG00000100124_025	chr22	dexseq_prepare_annotation2.py	exon	38239918	38240013	.	-	.	ENST00000434930+ENST00000215941+ENST00000407117+ENST00000458278+ENST00000413497+ENST00000411961__exon_number_025__gene_id_ENSG00000207945+ENSG00000100124		ENSG00000207945.ENSG00000100124.24	-3.27546136489556	-28.8966714562129	1.82144528219088e-42	8.49242624995188e-40
ENSG00000221988.ENSG00000258388.ENSG00000241404.69	ENSG00000221988+ENSG00000258388+ENSG00000241404	ENSG00000221988+ENSG00000258388+ENSG00000241404_070	chr6	dexseq_prepare_annotation2.py	exon	32139500	32139755	.	+	.	ENST00000422437__exon_number_070__gene_id_ENSG00000221988+ENSG00000258388+ENSG00000241404		ENSG00000221988.ENSG00000258388.ENSG00000241404.69	-4.82169115492534	-32.0389698751404	1.95072451208376e-42	9.06414464072122e-40
ENSG00000156873.ENSG00000260899.ENSG00000080603.62	ENSG00000156873+ENSG00000260899+ENSG00000080603	ENSG00000156873+ENSG00000260899+ENSG00000080603_063	chr16	dexseq_prepare_annotation2.py	exon	30762703	30762869	.	+	.	ENST00000569762+ENST00000563913+ENST00000564838__exon_number_063__gene_id_ENSG00000156873+ENSG00000260899+ENSG00000080603		ENSG00000156873.ENSG00000260899.ENSG00000080603.62	3.62872807139716	21.6500958970768	2.05780745829163e-42	9.52918838781143e-40
ENSG00000131018.130	ENSG00000131018	ENSG00000131018_131	chr6	dexseq_prepare_annotation2.py	exon	152683305	152683349	.	-	.	ENST00000448038+ENST00000471834+ENST00000341594+ENST00000265368+ENST00000367255+ENST00000423061__exon_number_131__gene_id_ENSG00000131018	SYNE1	ENSG00000131018.130	-5.93591180518216	-15.3030675903484	2.1734628785853e-42	1.00306416997328e-39
ENSG00000257062.ENSG00000111700.ENSG00000134538.ENSG00000205754.ENSG00000257046.36	ENSG00000257062+ENSG00000111700+ENSG00000134538+ENSG00000205754+ENSG00000257046	ENSG00000257062+ENSG00000111700+ENSG00000134538+ENSG00000205754+ENSG00000257046_037	chr12	dexseq_prepare_annotation2.py	exon	21207503	21207512	.	+	.	ENST00000545916+ENST00000554957+ENST00000381541+ENST00000421593__exon_number_037__gene_id_ENSG00000257062+ENSG00000111700+ENSG00000134538+ENSG00000205754+ENSG00000257046		ENSG00000257062.ENSG00000111700.ENSG00000134538.ENSG00000205754.ENSG00000257046.36	2.62692879160067	18.522887345076	2.30440634625395e-42	1.05990235677161e-39
ENSG00000164975.16	ENSG00000164975	ENSG00000164975_017	chr9	dexseq_prepare_annotation2.py	exon	15459717	15460311	.	+	.	ENST00000380821+ENST00000467062+ENST00000490969__exon_number_017__gene_id_ENSG00000164975	SNAPC3	ENSG00000164975.16	-2.49470310784041	-22.8829020580155	3.19183827448577e-42	1.4631300674801e-39
ENSG00000141556.38	ENSG00000141556	ENSG00000141556_039	chr17	dexseq_prepare_annotation2.py	exon	80869634	80869641	.	+	.	ENST00000571796+ENST00000576760+ENST00000574975+ENST00000571316+ENST00000572984+ENST00000574801+ENST00000571618+ENST00000355528+ENST00000576160+ENST00000572953+ENST00000571712+ENST00000576996+ENST00000539345+ENST00000574422__exon_number_039__gene_id_ENSG00000141556	TBCD	ENSG00000141556.38	-2.46980615969522	-17.8331848287194	3.20433841896878e-42	1.4639310393023e-39
ENSG00000147642.66	ENSG00000147642	ENSG00000147642_067	chr8	dexseq_prepare_annotation2.py	exon	110703834	110703834	.	-	.	ENST00000534578+ENST00000529190+ENST00000422135+ENST00000419099__exon_number_067__gene_id_ENSG00000147642	SYBU	ENSG00000147642.66	1.27481526685828	17.8017037908885	3.94804333168671e-42	1.79766692758915e-39
ENSG00000148337	ENSG00000148337	ENSG00000148337_001	chr9	dexseq_prepare_annotation2.py	exon	130928343	130928343	.	-	.	ENST00000471773__exon_number_001__gene_id_ENSG00000148337	CIZ1	ENSG00000148337	1.01502655701379	16.2151159905271	4.00693621207244e-42	1.81840107885463e-39
ENSG00000173846.1	ENSG00000173846	ENSG00000173846_002	chr1	dexseq_prepare_annotation2.py	exon	45266060	45266345	.	+	.	ENST00000372201+ENST00000465443__exon_number_002__gene_id_ENSG00000173846	PLK3	ENSG00000173846.1	-1.86432906733144	-22.7767369525762	4.76815245730854e-42	2.15666228620536e-39
ENSG00000240731.ENSG00000127054.90	ENSG00000240731+ENSG00000127054	ENSG00000240731+ENSG00000127054_091	chr1	dexseq_prepare_annotation2.py	exon	1256474	1256476	.	-	.	ENST00000534345__exon_number_091__gene_id_ENSG00000240731+ENSG00000127054		ENSG00000240731.ENSG00000127054.90	-3.03887554017029	-19.4262999508481	5.70326642407873e-42	2.57107782794627e-39
ENSG00000177483.ENSG00000124831	ENSG00000177483+ENSG00000124831	ENSG00000177483+ENSG00000124831_001	chr2	dexseq_prepare_annotation2.py	exon	238536219	238536249	.	+	.	ENST00000308482__exon_number_001__gene_id_ENSG00000177483+ENSG00000124831		ENSG00000177483.ENSG00000124831	1.97601832701045	23.8575687260726	6.00948642558835e-42	2.7001832340769e-39
ENSG00000140443.41	ENSG00000140443	ENSG00000140443_042	chr15	dexseq_prepare_annotation2.py	exon	99467829	99467865	.	+	.	ENST00000558762+ENST00000560972+ENST00000560343+ENST00000268035__exon_number_042__gene_id_ENSG00000140443	IGF1R	ENSG00000140443.41	-1.46920479350408	-17.9230712644337	8.06305145795187e-42	3.61097393977434e-39
ENSG00000114480.25	ENSG00000114480	ENSG00000114480_026	chr3	dexseq_prepare_annotation2.py	exon	81792708	81792780	.	-	.	ENST00000489715__exon_number_026__gene_id_ENSG00000114480	GBE1	ENSG00000114480.25	-3.66240533357564	-28.2251806820253	9.21200678109587e-42	4.11199820067382e-39
ENSG00000153048.33	ENSG00000153048	ENSG00000153048_034	chr16	dexseq_prepare_annotation2.py	exon	8962389	8962576	.	-	.	ENST00000570125__exon_number_034__gene_id_ENSG00000153048	CARHSP1	ENSG00000153048.33	-2.67585214829267	-21.2972027730115	9.39025709317925e-42	4.17786654148299e-39
ENSG00000119650.ENSG00000119685.ENSG00000119686.142	ENSG00000119650+ENSG00000119685+ENSG00000119686	ENSG00000119650+ENSG00000119685+ENSG00000119686_143	chr14	dexseq_prepare_annotation2.py	exon	76550106	76550416	.	+	.	ENST00000542766+ENST00000555305__exon_number_143__gene_id_ENSG00000119650+ENSG00000119685+ENSG00000119686		ENSG00000119650.ENSG00000119685.ENSG00000119686.142	3.38296977023146	17.4567671512099	9.96198024468867e-42	4.41779751932539e-39
ENSG00000048740.17	ENSG00000048740	ENSG00000048740_018	chr10	dexseq_prepare_annotation2.py	exon	11356102	11356221	.	+	.	ENST00000542579+ENST00000609870+ENST00000417956+ENST00000399850+ENST00000608830+ENST00000379261+ENST00000537122+ENST00000315874+ENST00000450189+ENST00000354897+ENST00000427450+ENST00000609692+ENST00000416382+ENST00000354440__exon_number_018__gene_id_ENSG00000048740	CELF2	ENSG00000048740.17	-3.86600166002682	-26.9979161735489	1.05993616107702e-41	4.68519314005423e-39
ENSG00000158286.22	ENSG00000158286	ENSG00000158286_023	chr1	dexseq_prepare_annotation2.py	exon	6270998	6270998	.	+	.	ENST00000377939+ENST00000496329+ENST00000463453__exon_number_023__gene_id_ENSG00000158286	RNF207	ENSG00000158286.22	4.69885549762114	19.7573350300288	1.09319510412804e-41	4.81656809891288e-39
ENSG00000140694.47	ENSG00000140694	ENSG00000140694_048	chr16	dexseq_prepare_annotation2.py	exon	14724109	14724116	.	-	.	ENST00000563641+ENST00000341484+ENST00000437198+ENST00000420015__exon_number_048__gene_id_ENSG00000140694	PARN	ENSG00000140694.47	-3.18454747941268	-19.5174806408515	1.12421817164359e-41	4.93727608904017e-39
ENSG00000156261.5	ENSG00000156261	ENSG00000156261_006	chr21	dexseq_prepare_annotation2.py	exon	30433574	30433697	.	-	.	ENST00000432178+ENST00000470450+ENST00000286788+ENST00000542732+ENST00000540844+ENST00000496121__exon_number_006__gene_id_ENSG00000156261	CCT8	ENSG00000156261.5	3.61432488779573	28.1036997993046	1.23934013518839e-41	5.42536087990636e-39
ENSG00000153048.34	ENSG00000153048	ENSG00000153048_035	chr16	dexseq_prepare_annotation2.py	exon	8962823	8962863	.	-	.	ENST00000569572+ENST00000565287+ENST00000311052+ENST00000563815__exon_number_035__gene_id_ENSG00000153048	CARHSP1	ENSG00000153048.34	-2.83744057404153	-21.2041956454851	1.40451284146396e-41	6.12871782975224e-39
ENSG00000170448.3	ENSG00000170448	ENSG00000170448_004	chr4	dexseq_prepare_annotation2.py	exon	47853074	47853099	.	-	.	ENST00000508115__exon_number_004__gene_id_ENSG00000170448	NFXL1	ENSG00000170448.3	-2.57534298290365	-20.5192052120186	1.46742339489716e-41	6.3827760599003e-39
ENSG00000102893.59	ENSG00000102893	ENSG00000102893_060	chr16	dexseq_prepare_annotation2.py	exon	47709497	47710320	.	+	.	ENST00000566275__exon_number_060__gene_id_ENSG00000102893	PHKB	ENSG00000102893.59	-2.25613462891554	-16.4346452209829	1.60948553859204e-41	6.97840124732723e-39
ENSG00000156261.3	ENSG00000156261	ENSG00000156261_004	chr21	dexseq_prepare_annotation2.py	exon	30428777	30428873	.	-	.	ENST00000432178+ENST00000470450+ENST00000286788+ENST00000542732+ENST00000540844+ENST00000496121__exon_number_004__gene_id_ENSG00000156261	CCT8	ENSG00000156261.3	3.61659934525008	27.9899831178572	1.63761312053079e-41	7.07781589465219e-39
ENSG00000023191.26	ENSG00000023191	ENSG00000023191_027	chr11	dexseq_prepare_annotation2.py	exon	499601	499676	.	-	.	ENST00000525522+ENST00000524780__exon_number_027__gene_id_ENSG00000023191	RNH1	ENSG00000023191.26	4.74588029991673	35.2557330942209	1.93833625380287e-41	8.35103958663726e-39
ENSG00000140694.48	ENSG00000140694	ENSG00000140694_049	chr16	dexseq_prepare_annotation2.py	exon	14724117	14724117	.	-	.	ENST00000563641+ENST00000341484+ENST00000437198__exon_number_049__gene_id_ENSG00000140694	PARN	ENSG00000140694.48	-3.2879618088767	-19.4118125423659	1.95652974884822e-41	8.40283236994297e-39
ENSG00000105072	ENSG00000105072	ENSG00000105072_001	chr19	dexseq_prepare_annotation2.py	exon	16607122	16607204	.	+	.	ENST00000221671__exon_number_001__gene_id_ENSG00000105072	C19orf44	ENSG00000105072	-6.25766704253706	-26.7346794598404	2.13502495457359e-41	9.14059237155556e-39
ENSG00000196504.25	ENSG00000196504	ENSG00000196504_026	chr2	dexseq_prepare_annotation2.py	exon	153532913	153532918	.	-	.	ENST00000493468__exon_number_026__gene_id_ENSG00000196504	PRPF40A	ENSG00000196504.25	-2.98806321977217	-21.4566090220903	2.46908649874414e-41	1.05376586923204e-38
ENSG00000159216.20	ENSG00000159216	ENSG00000159216_021	chr21	dexseq_prepare_annotation2.py	exon	36265222	36265260	.	-	.	ENST00000437180+ENST00000300305+ENST00000486278+ENST00000416754+ENST00000475045__exon_number_021__gene_id_ENSG00000159216	RUNX1	ENSG00000159216.20	2.37388749511949	21.4518053054339	2.51920988154706e-41	1.0717978441042e-38
ENSG00000158286.30	ENSG00000158286	ENSG00000158286_031	chr1	dexseq_prepare_annotation2.py	exon	6272291	6272476	.	+	.	ENST00000377948+ENST00000377939+ENST00000496676+ENST00000492476__exon_number_031__gene_id_ENSG00000158286	RNF207	ENSG00000158286.30	4.16743295721761	19.5858130991187	2.62470480313319e-41	1.11320190254755e-38
ENSG00000113575.ENSG00000272772.ENSG00000113558.ENSG00000273345.ENSG00000006837.2	ENSG00000113575+ENSG00000272772+ENSG00000113558+ENSG00000273345+ENSG00000006837	ENSG00000113575+ENSG00000272772+ENSG00000113558+ENSG00000273345+ENSG00000006837_003	chr5	dexseq_prepare_annotation2.py	exon	133493083	133493164	.	-	.	ENST00000522552+ENST00000353411+ENST00000521216__exon_number_003__gene_id_ENSG00000113575+ENSG00000272772+ENSG00000113558+ENSG00000273345+ENSG00000006837		ENSG00000113575.ENSG00000272772.ENSG00000113558.ENSG00000273345.ENSG00000006837.2	-2.00519741200935	-15.4275045362783	2.91297984981315e-41	1.23162959215205e-38
ENSG00000114416.6	ENSG00000114416	ENSG00000114416_007	chr3	dexseq_prepare_annotation2.py	exon	180630326	180630458	.	+	.	ENST00000357559+ENST00000305586+ENST00000475315+ENST00000491674__exon_number_007__gene_id_ENSG00000114416	FXR1	ENSG00000114416.6	-2.46515517566934	-16.9497413255741	2.96273604179242e-41	1.2487886553368e-38
ENSG00000155816.2	ENSG00000155816	ENSG00000155816_003	chr1	dexseq_prepare_annotation2.py	exon	240255180	240257024	.	+	.	ENST00000319653__exon_number_003__gene_id_ENSG00000155816	FMN2	ENSG00000155816.2	3.24520080944097	21.8061364221558	3.29752287246384e-41	1.38561096897752e-38
ENSG00000007545.ENSG00000261732.ENSG00000206053.81	ENSG00000007545+ENSG00000261732+ENSG00000206053	ENSG00000007545+ENSG00000261732+ENSG00000206053_082	chr16	dexseq_prepare_annotation2.py	exon	1752137	1752281	.	+	.	ENST00000562569__exon_number_082__gene_id_ENSG00000007545+ENSG00000261732+ENSG00000206053		ENSG00000007545.ENSG00000261732.ENSG00000206053.81	-2.93939393678148	-18.3820903700272	3.31049539058232e-41	1.38678179832443e-38
ENSG00000013441.10	ENSG00000013441	ENSG00000013441_011	chr2	dexseq_prepare_annotation2.py	exon	201718626	201718716	.	-	.	ENST00000409769+ENST00000321356+ENST00000473565+ENST00000496205+ENST00000409403+ENST00000461326+ENST00000461981+ENST00000434813+ENST00000472679+ENST00000432425+ENST00000464454__exon_number_011__gene_id_ENSG00000013441	CLK1	ENSG00000013441.10	2.10404424035631	21.7844134434322	3.59853727054193e-41	1.50281981030877e-38
ENSG00000162878.25	ENSG00000162878	ENSG00000162878_026	chr2	dexseq_prepare_annotation2.py	exon	42284883	42285053	.	+	.	ENST00000490302+ENST00000470578+ENST00000480099+ENST00000294964__exon_number_026__gene_id_ENSG00000162878	PKDCC	ENSG00000162878.25	-2.04335563532909	-21.7769980901458	3.70750790597649e-41	1.54359313868888e-38
ENSG00000175224.42	ENSG00000175224	ENSG00000175224_043	chr11	dexseq_prepare_annotation2.py	exon	46670277	46670417	.	+	.	ENST00000525850__exon_number_043__gene_id_ENSG00000175224	ATG13	ENSG00000175224.42	2.0058269741183	18.8601590736848	4.16061980494291e-41	1.72658602225014e-38
ENSG00000151612.10	ENSG00000151612	ENSG00000151612_011	chr4	dexseq_prepare_annotation2.py	exon	146686699	146686890	.	-	.	ENST00000379448+ENST00000515386+ENST00000511659+ENST00000513320+ENST00000508784__exon_number_011__gene_id_ENSG00000151612	ZNF827	ENSG00000151612.10	-2.95135459420997	-20.9538786799221	4.17239688359601e-41	1.72658602225014e-38
ENSG00000257062.ENSG00000111700.ENSG00000134538.ENSG00000205754.ENSG00000257046.33	ENSG00000257062+ENSG00000111700+ENSG00000134538+ENSG00000205754+ENSG00000257046	ENSG00000257062+ENSG00000111700+ENSG00000134538+ENSG00000205754+ENSG00000257046_034	chr12	dexseq_prepare_annotation2.py	exon	21201646	21201841	.	+	.	ENST00000554957+ENST00000381541+ENST00000421593__exon_number_034__gene_id_ENSG00000257062+ENSG00000111700+ENSG00000134538+ENSG00000205754+ENSG00000257046		ENSG00000257062.ENSG00000111700.ENSG00000134538.ENSG00000205754.ENSG00000257046.33	2.27561293326192	18.0401959944794	4.40816456587727e-41	1.81862168683877e-38
ENSG00000272084.ENSG00000127481.8	ENSG00000272084+ENSG00000127481	ENSG00000272084+ENSG00000127481_009	chr1	dexseq_prepare_annotation2.py	exon	19403234	19403396	.	-	.	ENST00000375226+ENST00000375224+ENST00000375225+ENST00000543981+ENST00000459947+ENST00000375217+ENST00000375254+ENST00000486515+ENST00000429347+ENST00000375267__exon_number_009__gene_id_ENSG00000272084+ENSG00000127481		ENSG00000272084.ENSG00000127481.8	-1.61633154776409	-14.6925431485592	4.54562930567348e-41	1.86966814559399e-38
ENSG00000187741.52	ENSG00000187741	ENSG00000187741_053	chr16	dexseq_prepare_annotation2.py	exon	89833556	89833645	.	-	.	ENST00000567205+ENST00000568369+ENST00000389301__exon_number_053__gene_id_ENSG00000187741	FANCA	ENSG00000187741.52	1.0960593949745	17.1346360876575	4.80758824955318e-41	1.97145871881677e-38
ENSG00000205133.38	ENSG00000205133	ENSG00000205133_039	chr8	dexseq_prepare_annotation2.py	exon	93978265	93978302	.	-	.	ENST00000522925+ENST00000537541+ENST00000517858+ENST00000522903+ENST00000523580+ENST00000524037+ENST00000523060+ENST00000378861+ENST00000523375+ENST00000519792+ENST00000520430+ENST00000519069+ENST00000521988+ENST00000520384+ENST00000521617+ENST00000517540+ENST00000518748__exon_number_039__gene_id_ENSG00000205133	TRIQK	ENSG00000205133.38	1.85829567420788	20.8976146271561	5.33494058852714e-41	2.18114159604937e-38
ENSG00000148337.71	ENSG00000148337	ENSG00000148337_072	chr9	dexseq_prepare_annotation2.py	exon	130954011	130954056	.	-	.	ENST00000324544__exon_number_072__gene_id_ENSG00000148337	CIZ1	ENSG00000148337.71	-4.95417266747661	-15.8948230026442	5.86760307966383e-41	2.39173339424477e-38
ENSG00000225697.39	ENSG00000225697	ENSG00000225697_040	chr3	dexseq_prepare_annotation2.py	exon	48668726	48668739	.	-	.	ENST00000485361+ENST00000444531+ENST00000358747+ENST00000455886+ENST00000395550+ENST00000496469+ENST00000421649+ENST00000307364+ENST00000420764+ENST00000480524+ENST00000414944+ENST00000337000+ENST00000489483+ENST00000383733__exon_number_040__gene_id_ENSG00000225697	SLC26A6	ENSG00000225697.39	-1.63298980289455	-17.7247430294486	6.24513756495534e-41	2.53802390639785e-38
ENSG00000025434.58	ENSG00000025434	ENSG00000025434_059	chr11	dexseq_prepare_annotation2.py	exon	47283001	47283097	.	+	.	ENST00000487913__exon_number_059__gene_id_ENSG00000025434	NR1H3	ENSG00000025434.58	2.59791821326671	23.1700314177919	6.48746457609718e-41	2.62865886085766e-38
ENSG00000100949	ENSG00000100949	ENSG00000100949_001	chr14	dexseq_prepare_annotation2.py	exon	24734744	24734747	.	-	.	ENST00000560521+ENST00000561055+ENST00000399409+ENST00000216840__exon_number_001__gene_id_ENSG00000100949	RABGGTA	ENSG00000100949	2.0009925094609	17.9478569941083	7.77577272086397e-41	3.14131988519081e-38
ENSG00000257062.ENSG00000111700.ENSG00000134538.ENSG00000205754.ENSG00000257046.38	ENSG00000257062+ENSG00000111700+ENSG00000134538+ENSG00000205754+ENSG00000257046	ENSG00000257062+ENSG00000111700+ENSG00000134538+ENSG00000205754+ENSG00000257046_039	chr12	dexseq_prepare_annotation2.py	exon	21207521	21207523	.	+	.	ENST00000543498+ENST00000545916+ENST00000593147+ENST00000381541+ENST00000554957+ENST00000421593__exon_number_039__gene_id_ENSG00000257062+ENSG00000111700+ENSG00000134538+ENSG00000205754+ENSG00000257046		ENSG00000257062.ENSG00000111700.ENSG00000134538.ENSG00000205754.ENSG00000257046.38	2.59026923901886	17.9307546341219	8.63855089837391e-41	3.47954696304206e-38
ENSG00000050438.24	ENSG00000050438	ENSG00000050438_025	chr12	dexseq_prepare_annotation2.py	exon	51851228	51851323	.	+	.	ENST00000514353+ENST00000319957+ENST00000547697+ENST00000535225+ENST00000453097+ENST00000551071+ENST00000604314+ENST00000394856+ENST00000358657__exon_number_025__gene_id_ENSG00000050438	SLC4A8	ENSG00000050438.24	-3.58801226703219	-24.4386192131919	8.77908898796038e-41	3.52572357279315e-38
ENSG00000159216.28	ENSG00000159216	ENSG00000159216_029	chr21	dexseq_prepare_annotation2.py	exon	36421596	36421641	.	-	.	ENST00000300305__exon_number_029__gene_id_ENSG00000159216	RUNX1	ENSG00000159216.28	2.72044426813675	21.1304430032003	9.72517092033438e-41	3.89418726405295e-38
ENSG00000085872.ENSG00000105085.ENSG00000269578.ENSG00000214046.ENSG00000127526.ENSG00000269058.ENSG00000141979.ENSG00000268790.101	ENSG00000085872+ENSG00000105085+ENSG00000269578+ENSG00000214046+ENSG00000127526+ENSG00000269058+ENSG00000141979+ENSG00000268790	ENSG00000085872+ENSG00000105085+ENSG00000269578+ENSG00000214046+ENSG00000127526+ENSG00000269058+ENSG00000141979+ENSG00000268790_102	chr19	dexseq_prepare_annotation2.py	exon	16739333	16739873	.	-	.	ENST00000598608__exon_number_102__gene_id_ENSG00000085872+ENSG00000105085+ENSG00000269578+ENSG00000214046+ENSG00000127526+ENSG00000269058+ENSG00000141979+ENSG00000268790		ENSG00000085872.ENSG00000105085.ENSG00000269578.ENSG00000214046.ENSG00000127526.ENSG00000269058.ENSG00000141979.ENSG00000268790.101	1.2564275161666	15.9600265302344	9.8890776121936e-41	3.94820698661139e-38
ENSG00000150672.ENSG00000256466.93	ENSG00000150672+ENSG00000256466	ENSG00000150672+ENSG00000256466_094	chr11	dexseq_prepare_annotation2.py	exon	85338315	85338732	.	-	.	ENST00000472545__exon_number_094__gene_id_ENSG00000150672+ENSG00000256466		ENSG00000150672.ENSG00000256466.93	3.00314155964347	21.5328110559221	9.93790558436589e-41	3.95610005227459e-38
ENSG00000114353.6	ENSG00000114353	ENSG00000114353_007	chr3	dexseq_prepare_annotation2.py	exon	50273636	50273885	.	+	.	ENST00000536647+ENST00000441156+ENST00000313601__exon_number_007__gene_id_ENSG00000114353	GNAI2	ENSG00000114353.6	2.46167414337178	26.0552959857887	1.3352034561443e-40	5.29970668610231e-38
ENSG00000153048.35	ENSG00000153048	ENSG00000153048_036	chr16	dexseq_prepare_annotation2.py	exon	8962864	8962866	.	-	.	ENST00000311052__exon_number_036__gene_id_ENSG00000153048	CARHSP1	ENSG00000153048.35	-2.79349345097962	-20.6827320627027	1.36886171890796e-40	5.41750900752921e-38
ENSG00000018189.6	ENSG00000018189	ENSG00000018189_007	chr4	dexseq_prepare_annotation2.py	exon	71587728	71588371	.	+	.	ENST00000381006+ENST00000226328__exon_number_007__gene_id_ENSG00000018189	RUFY3	ENSG00000018189.6	-3.30912950533916	-19.7564638194399	1.4055992066132e-40	5.54677966333762e-38
ENSG00000156113.5	ENSG00000156113	ENSG00000156113_006	chr10	dexseq_prepare_annotation2.py	exon	78644639	78644746	.	-	.	ENST00000286627+ENST00000286628__exon_number_006__gene_id_ENSG00000156113	KCNMA1	ENSG00000156113.5	2.94620301370479	17.1587375853078	1.47062194035125e-40	5.78659981061217e-38
ENSG00000166689.51	ENSG00000166689	ENSG00000166689_052	chr11	dexseq_prepare_annotation2.py	exon	16876441	16876540	.	-	.	ENST00000529213+ENST00000531066+ENST00000355661+ENST00000528376+ENST00000448080+ENST00000528637__exon_number_052__gene_id_ENSG00000166689	PLEKHA7	ENSG00000166689.51	-2.91066183590786	-17.2424854480451	1.63462864813695e-40	6.41339719515728e-38
ENSG00000127329.15	ENSG00000127329	ENSG00000127329_016	chr12	dexseq_prepare_annotation2.py	exon	70933803	70933839	.	-	.	ENST00000549400__exon_number_016__gene_id_ENSG00000127329	PTPRB	ENSG00000127329.15	-6.15952712463329	-20.3009436063964	1.70016058193961e-40	6.65134086975821e-38
ENSG00000168314.32	ENSG00000168314	ENSG00000168314_033	chr3	dexseq_prepare_annotation2.py	exon	39566374	39567101	.	+	.	ENST00000452959+ENST00000396228__exon_number_033__gene_id_ENSG00000168314	MOBP	ENSG00000168314.32	-1.64872788751547	-22.3355773612391	1.7362653201843e-40	6.77312623928859e-38
ENSG00000013441.18	ENSG00000013441	ENSG00000013441_019	chr2	dexseq_prepare_annotation2.py	exon	201721614	201721708	.	-	.	ENST00000409769+ENST00000321356+ENST00000473565+ENST00000409403+ENST00000461981+ENST00000434813+ENST00000432425__exon_number_019__gene_id_ENSG00000013441	CLK1	ENSG00000013441.18	-2.99899348431419	-21.3846398662353	1.81394298870116e-40	7.0559272643923e-38
ENSG00000133958.47	ENSG00000133958	ENSG00000133958_048	chr14	dexseq_prepare_annotation2.py	exon	94148963	94149040	.	+	.	ENST00000256339+ENST00000553484+ENST00000393151+ENST00000555664__exon_number_048__gene_id_ENSG00000133958	UNC79	ENSG00000133958.47	-1.43204326816646	-21.3512225038206	2.07834707115824e-40	8.0613813007341e-38
ENSG00000150672.ENSG00000256466.88	ENSG00000150672+ENSG00000256466	ENSG00000150672+ENSG00000256466_089	chr11	dexseq_prepare_annotation2.py	exon	85309741	85309832	.	-	.	ENST00000376104+ENST00000526147+ENST00000472545__exon_number_089__gene_id_ENSG00000150672+ENSG00000256466		ENSG00000150672.ENSG00000256466.88	2.87900627371521	21.3472758315541	2.11203484919879e-40	8.1687747871966e-38
ENSG00000140853.105	ENSG00000140853	ENSG00000140853_106	chr16	dexseq_prepare_annotation2.py	exon	57117432	57117432	.	+	.	ENST00000262510+ENST00000543103+ENST00000540182+ENST00000308149+ENST00000538453+ENST00000436936+ENST00000537056__exon_number_106__gene_id_ENSG00000140853	NLRC5	ENSG00000140853.105	-1.55370696234593	-22.7674788484933	2.67358196389895e-40	1.0311392149945e-37
ENSG00000013441.22	ENSG00000013441	ENSG00000013441_023	chr2	dexseq_prepare_annotation2.py	exon	201722813	201722889	.	-	.	ENST00000409769__exon_number_023__gene_id_ENSG00000013441	CLK1	ENSG00000013441.22	-3.17600392577903	-21.2671120456951	2.92895313043485e-40	1.12643896889808e-37
ENSG00000143226.ENSG00000244682.ENSG00000273112.ENSG00000072694.55	ENSG00000143226+ENSG00000244682+ENSG00000273112+ENSG00000072694	ENSG00000143226+ENSG00000244682+ENSG00000273112+ENSG00000072694_056	chr1	dexseq_prepare_annotation2.py	exon	161559871	161560008	.	+	.	ENST00000465075__exon_number_056__gene_id_ENSG00000143226+ENSG00000244682+ENSG00000273112+ENSG00000072694		ENSG00000143226.ENSG00000244682.ENSG00000273112.ENSG00000072694.55	3.7258745852597	17.2538347428666	3.02211224520363e-40	1.15899281552395e-37
ENSG00000163803.62	ENSG00000163803	ENSG00000163803_063	chr2	dexseq_prepare_annotation2.py	exon	28843467	28843510	.	+	.	ENST00000411743+ENST00000327757+ENST00000404858+ENST00000541605+ENST00000422425+ENST00000444257__exon_number_063__gene_id_ENSG00000163803	PLB1	ENSG00000163803.62	-1.38933697745772	-18.327049897541	3.03194653836883e-40	1.15949811662833e-37
ENSG00000116883.ENSG00000214193.18	ENSG00000116883+ENSG00000214193	ENSG00000116883+ENSG00000214193_019	chr1	dexseq_prepare_annotation2.py	exon	36784857	36784860	.	+	.	ENST00000508854__exon_number_019__gene_id_ENSG00000116883+ENSG00000214193		ENSG00000116883.ENSG00000214193.18	-1.35998400649634	-19.3253655909559	3.34770667192332e-40	1.27666716286367e-37
ENSG00000100938.50	ENSG00000100938	ENSG00000100938_051	chr14	dexseq_prepare_annotation2.py	exon	24707585	24707593	.	+	.	ENST00000561038+ENST00000559836+ENST00000557854+ENST00000559910+ENST00000558865+ENST00000558007+ENST00000399440+ENST00000559287+ENST00000558748+ENST00000456667+ENST00000559479+ENST00000559104+ENST00000420554+ENST00000348719+ENST00000355299+ENST00000558483+ENST00000558932__exon_number_051__gene_id_ENSG00000100938	GMPR2	ENSG00000100938.50	-2.283206836404	-23.9348465052194	4.27667199392774e-40	1.62637041438948e-37
ENSG00000155816	ENSG00000155816	ENSG00000155816_001	chr1	dexseq_prepare_annotation2.py	exon	240177648	240177735	.	+	.	ENST00000447095__exon_number_001__gene_id_ENSG00000155816	FMN2	ENSG00000155816	3.3225852746134	21.1738674530364	4.28859868055751e-40	1.62637041438948e-37
ENSG00000140694.49	ENSG00000140694	ENSG00000140694_050	chr16	dexseq_prepare_annotation2.py	exon	14724118	14724124	.	-	.	ENST00000341484+ENST00000437198__exon_number_050__gene_id_ENSG00000140694	PARN	ENSG00000140694.49	-3.28795547847433	-18.8067505139423	4.79863182740084e-40	1.81473592086017e-37
ENSG00000257062.ENSG00000111700.ENSG00000134538.ENSG00000205754.ENSG00000257046.34	ENSG00000257062+ENSG00000111700+ENSG00000134538+ENSG00000205754+ENSG00000257046	ENSG00000257062+ENSG00000111700+ENSG00000134538+ENSG00000205754+ENSG00000257046_035	chr12	dexseq_prepare_annotation2.py	exon	21205030	21205195	.	+	.	ENST00000554957+ENST00000381541+ENST00000421593__exon_number_035__gene_id_ENSG00000257062+ENSG00000111700+ENSG00000134538+ENSG00000205754+ENSG00000257046		ENSG00000257062.ENSG00000111700.ENSG00000134538.ENSG00000205754.ENSG00000257046.34	2.4523822825593	17.64350697301	5.08211737953336e-40	1.91661991279554e-37
ENSG00000104490.18	ENSG00000104490	ENSG00000104490_019	chr8	dexseq_prepare_annotation2.py	exon	102731542	102731542	.	-	.	ENST00000311028+ENST00000522448+ENST00000220931+ENST00000518166+ENST00000522252+ENST00000520690+ENST00000517822+ENST00000520425+ENST00000521599+ENST00000518727+ENST00000395923+ENST00000524209+ENST00000522951+ENST00000519508__exon_number_019__gene_id_ENSG00000104490	NCALD	ENSG00000104490.18	1.68095262809348	16.8672157212644	5.6963800445497e-40	2.14234244415794e-37
ENSG00000085872.ENSG00000105085.ENSG00000269578.ENSG00000214046.ENSG00000127526.ENSG00000269058.ENSG00000141979.ENSG00000268790.97	ENSG00000085872+ENSG00000105085+ENSG00000269578+ENSG00000214046+ENSG00000127526+ENSG00000269058+ENSG00000141979+ENSG00000268790	ENSG00000085872+ENSG00000105085+ENSG00000269578+ENSG00000214046+ENSG00000127526+ENSG00000269058+ENSG00000141979+ENSG00000268790_098	chr19	dexseq_prepare_annotation2.py	exon	16735088	16735472	.	-	.	ENST00000601478__exon_number_098__gene_id_ENSG00000085872+ENSG00000105085+ENSG00000269578+ENSG00000214046+ENSG00000127526+ENSG00000269058+ENSG00000141979+ENSG00000268790		ENSG00000085872.ENSG00000105085.ENSG00000269578.ENSG00000214046.ENSG00000127526.ENSG00000269058.ENSG00000141979.ENSG00000268790.97	1.30335653930297	15.7344095646547	6.29143709757846e-40	2.35961821546204e-37
ENSG00000067248.26	ENSG00000067248	ENSG00000067248_027	chr5	dexseq_prepare_annotation2.py	exon	54586046	54586172	.	-	.	ENST00000504778+ENST00000251636__exon_number_027__gene_id_ENSG00000067248	DHX29	ENSG00000067248.26	2.29205349247047	19.1948356757961	6.4681215463502e-40	2.41921961485248e-37
ENSG00000104490.16	ENSG00000104490	ENSG00000104490_017	chr8	dexseq_prepare_annotation2.py	exon	102731521	102731522	.	-	.	ENST00000311028+ENST00000522448+ENST00000220931+ENST00000518166+ENST00000522252+ENST00000520690+ENST00000520425+ENST00000521599+ENST00000518727+ENST00000395923+ENST00000522951+ENST00000519508__exon_number_017__gene_id_ENSG00000104490	NCALD	ENSG00000104490.16	1.74963168507032	16.8466987442601	6.5610896118512e-40	2.44726844963252e-37
ENSG00000050438.28	ENSG00000050438	ENSG00000050438_029	chr12	dexseq_prepare_annotation2.py	exon	51855002	51855075	.	+	.	ENST00000514353+ENST00000550211+ENST00000319957+ENST00000547697+ENST00000535225+ENST00000453097+ENST00000551071+ENST00000604314+ENST00000394856+ENST00000358657__exon_number_029__gene_id_ENSG00000050438	SLC4A8	ENSG00000050438.28	-3.57148646508855	-23.7693866354496	7.23270055216538e-40	2.69040651359017e-37
ENSG00000167380.39	ENSG00000167380	ENSG00000167380_040	chr19	dexseq_prepare_annotation2.py	exon	44679684	44679796	.	+	.	ENST00000590089+ENST00000590524+ENST00000454662+ENST00000585678+ENST00000588883+ENST00000590578+ENST00000337433+ENST00000588127__exon_number_040__gene_id_ENSG00000167380	ZNF226	ENSG00000167380.39	3.02349346221622	18.3409913268857	7.49013960231847e-40	2.77857647416361e-37
ENSG00000175287.ENSG00000095319.ENSG00000251184.40	ENSG00000175287+ENSG00000095319+ENSG00000251184	ENSG00000175287+ENSG00000095319+ENSG00000251184_041	chr9	dexseq_prepare_annotation2.py	exon	131709986	131710030	.	+	.	ENST00000491990+ENST00000372577__exon_number_041__gene_id_ENSG00000175287+ENSG00000095319+ENSG00000251184		ENSG00000175287.ENSG00000095319.ENSG00000251184.40	-1.50448802703545	-18.3403603318234	7.5166499301576e-40	2.78083366329178e-37
ENSG00000196235.ENSG00000213922	ENSG00000196235+ENSG00000213922	ENSG00000196235+ENSG00000213922_001	chr19	dexseq_prepare_annotation2.py	exon	39926796	39926817	.	+	.	ENST00000594990__exon_number_001__gene_id_ENSG00000196235+ENSG00000213922		ENSG00000196235.ENSG00000213922	-3.75872643371078	-32.9045285184201	9.4897047309156e-40	3.50126385063895e-37
ENSG00000204790.47	ENSG00000204790	ENSG00000204790_048	chr9	dexseq_prepare_annotation2.py	exon	69261239	69261336	.	-	.	ENST00000476973+ENST00000480351+ENST00000470192+ENST00000377449__exon_number_048__gene_id_ENSG00000204790	CBWD6	ENSG00000204790.47	-2.29101811369709	-18.8874383378259	9.64977836380617e-40	3.55070115016764e-37
ENSG00000126883.76	ENSG00000126883	ENSG00000126883_077	chr9	dexseq_prepare_annotation2.py	exon	134103547	134103561	.	+	.	ENST00000411637+ENST00000451030+ENST00000530491+ENST00000453861+ENST00000483497+ENST00000359428__exon_number_077__gene_id_ENSG00000126883	NUP214	ENSG00000126883.76	1.22310819548221	19.0981323327141	1.05508589127286e-39	3.87179551432485e-37
ENSG00000187741.49	ENSG00000187741	ENSG00000187741_050	chr16	dexseq_prepare_annotation2.py	exon	89831453	89831474	.	-	.	ENST00000568369+ENST00000563318+ENST00000389301__exon_number_050__gene_id_ENSG00000187741	FANCA	ENSG00000187741.49	1.10579588647267	16.6538795414281	1.3703157683609e-39	5.01506102063779e-37
ENSG00000175899.51	ENSG00000175899	ENSG00000175899_052	chr12	dexseq_prepare_annotation2.py	exon	9262463	9262631	.	-	.	ENST00000539638+ENST00000318602__exon_number_052__gene_id_ENSG00000175899	A2M	ENSG00000175899.51	-2.64779670400251	-16.3433380540919	1.41199035258356e-39	5.15372693196076e-37
ENSG00000092201	ENSG00000092201	ENSG00000092201_001	chr14	dexseq_prepare_annotation2.py	exon	21819631	21819637	.	-	.	ENST00000216297__exon_number_001__gene_id_ENSG00000092201	SUPT16H	ENSG00000092201	-2.16354631322561	-22.8773629446709	1.47976430203757e-39	5.38501745908701e-37
ENSG00000114374.7	ENSG00000114374	ENSG00000114374_008	chrY	dexseq_prepare_annotation2.py	exon	14834041	14834120	.	+	.	ENST00000426564+ENST00000338981__exon_number_008__gene_id_ENSG00000114374	USP9Y	ENSG00000114374.7	-3.11527603553199	-17.602252947906	1.48326885294808e-39	5.38501745908701e-37
ENSG00000163322.19	ENSG00000163322	ENSG00000163322_020	chr4	dexseq_prepare_annotation2.py	exon	84406254	84406256	.	-	.	ENST00000321945+ENST00000511801+ENST00000475656__exon_number_020__gene_id_ENSG00000163322	FAM175A	ENSG00000163322.19	2.18416401867615	26.1764257031505	1.58846203136594e-39	5.75158443612457e-37
ENSG00000174233.1	ENSG00000174233	ENSG00000174233_002	chr12	dexseq_prepare_annotation2.py	exon	49159977	49159980	.	-	.	ENST00000547260+ENST00000357869__exon_number_002__gene_id_ENSG00000174233	ADCY6	ENSG00000174233.1	1.75915843380107	18.3819538033985	1.64324288143308e-39	5.93415540715715e-37
ENSG00000167851	ENSG00000167851	ENSG00000167851_001	chr17	dexseq_prepare_annotation2.py	exon	72462555	72462796	.	+	.	ENST00000360141__exon_number_001__gene_id_ENSG00000167851	CD300A	ENSG00000167851	3.66544220925339	38.5031822962576	1.78399895661811e-39	6.42541677115917e-37
ENSG00000150672.ENSG00000256466.51	ENSG00000150672+ENSG00000256466	ENSG00000150672+ENSG00000256466_052	chr11	dexseq_prepare_annotation2.py	exon	83585463	83585531	.	-	.	ENST00000376106+ENST00000376104+ENST00000524982+ENST00000280241+ENST00000418306+ENST00000330014+ENST00000543673+ENST00000531015+ENST00000398301+ENST00000532653+ENST00000537455+ENST00000398309+ENST00000529111__exon_number_052__gene_id_ENSG00000150672+ENSG00000256466		ENSG00000150672.ENSG00000256466.51	-2.20410257965967	-20.8234611652502	1.8142051788499e-39	6.51696965354461e-37
ENSG00000177694.36	ENSG00000177694	ENSG00000177694_037	chr3	dexseq_prepare_annotation2.py	exon	175373269	175373351	.	+	.	ENST00000489299__exon_number_037__gene_id_ENSG00000177694	NAALADL2	ENSG00000177694.36	-2.22891398496446	-22.2270660557803	1.83943985229833e-39	6.59022892766589e-37
ENSG00000012504.22	ENSG00000012504	ENSG00000012504_023	chr12	dexseq_prepare_annotation2.py	exon	100957268	100957281	.	+	.	ENST00000321046+ENST00000392986+ENST00000549996+ENST00000548884+ENST00000188403__exon_number_023__gene_id_ENSG00000012504	NR1H4	ENSG00000012504.22	3.7695590215941	22.8028239879911	1.90734704913225e-39	6.81558678889924e-37
ENSG00000185813.22	ENSG00000185813	ENSG00000185813_023	chr17	dexseq_prepare_annotation2.py	exon	79864340	79864422	.	-	.	ENST00000570388+ENST00000331285+ENST00000538721+ENST00000576343+ENST00000538936+ENST00000570391+ENST00000571105+ENST00000573401+ENST00000574155+ENST00000571581+ENST00000572995+ENST00000573636__exon_number_023__gene_id_ENSG00000185813	PCYT2	ENSG00000185813.22	2.54247533436874	27.2761080955589	1.99043984241875e-39	7.09388591377638e-37
ENSG00000227195.21	ENSG00000227195	ENSG00000227195_022	chr20	dexseq_prepare_annotation2.py	exon	26172533	26172536	.	-	.	ENST00000609914+ENST00000594150+ENST00000601901+ENST00000596537+ENST00000608521+ENST00000598150+ENST00000598451+ENST00000432499+ENST00000609012+ENST00000600263+ENST00000596767+ENST00000596058+ENST00000597361+ENST00000597267+ENST00000596111+ENST00000601079+ENST00000609202+ENST00000608487+ENST00000427348+ENST00000593517+ENST00000601119+ENST00000597979+ENST00000596717+ENST00000609687__exon_number_02…	MIR663A	ENSG00000227195.21	1.29674385620823	16.437398675726	2.05006482812294e-39	7.28731138276683e-37
ENSG00000012232.20	ENSG00000012232	ENSG00000012232_021	chr8	dexseq_prepare_annotation2.py	exon	28573128	28573133	.	+	.	ENST00000522725+ENST00000519288+ENST00000518223+ENST00000519886+ENST00000220562__exon_number_021__gene_id_ENSG00000012232	EXTL3	ENSG00000012232.20	-1.28895597700402	-18.7068180383134	2.47585039211468e-39	8.77792124437659e-37
ENSG00000150672.ENSG00000256466.89	ENSG00000150672+ENSG00000256466	ENSG00000150672+ENSG00000256466_090	chr11	dexseq_prepare_annotation2.py	exon	85336151	85336295	.	-	.	ENST00000526147__exon_number_090__gene_id_ENSG00000150672+ENSG00000256466		ENSG00000150672.ENSG00000256466.89	2.99285664738335	20.7319165137763	2.65085709434778e-39	9.37398151306193e-37
ENSG00000085872.ENSG00000105085.ENSG00000269578.ENSG00000214046.ENSG00000127526.ENSG00000269058.ENSG00000141979.ENSG00000268790.95	ENSG00000085872+ENSG00000105085+ENSG00000269578+ENSG00000214046+ENSG00000127526+ENSG00000269058+ENSG00000141979+ENSG00000268790	ENSG00000085872+ENSG00000105085+ENSG00000269578+ENSG00000214046+ENSG00000127526+ENSG00000269058+ENSG00000141979+ENSG00000268790_096	chr19	dexseq_prepare_annotation2.py	exon	16698413	16698796	.	-	.	ENST00000593779__exon_number_096__gene_id_ENSG00000085872+ENSG00000105085+ENSG00000269578+ENSG00000214046+ENSG00000127526+ENSG00000269058+ENSG00000141979+ENSG00000268790		ENSG00000085872.ENSG00000105085.ENSG00000269578.ENSG00000214046.ENSG00000127526.ENSG00000269058.ENSG00000141979.ENSG00000268790.95	1.40203251511031	15.5548142161131	2.74273787497795e-39	9.67376438474088e-37
ENSG00000147642.62	ENSG00000147642	ENSG00000147642_063	chr8	dexseq_prepare_annotation2.py	exon	110693144	110693144	.	-	.	ENST00000532189+ENST00000533171+ENST00000534184+ENST00000408889__exon_number_063__gene_id_ENSG00000147642	SYBU	ENSG00000147642.62	1.19955859428034	16.819561227845	2.7833890538068e-39	9.79177569357813e-37
ENSG00000112282.55	ENSG00000112282	ENSG00000112282_056	chr6	dexseq_prepare_annotation2.py	exon	131949346	131949363	.	-	.	ENST00000368068+ENST00000403834+ENST00000368060+ENST00000540546__exon_number_056__gene_id_ENSG00000112282	MED23	ENSG00000112282.55	-7.40290122497122	-18.6630584382046	3.11266137089277e-39	1.09219115896604e-36
ENSG00000142330.ENSG00000178623.54	ENSG00000142330+ENSG00000178623	ENSG00000142330+ENSG00000178623_055	chr2	dexseq_prepare_annotation2.py	exon	241570670	241570676	.	+	.	ENST00000319838__exon_number_055__gene_id_ENSG00000142330+ENSG00000178623		ENSG00000142330.ENSG00000178623.54	-1.61415762271593	-16.9947217115435	3.31812940410983e-39	1.1612941120646e-36
ENSG00000050438.1	ENSG00000050438	ENSG00000050438_002	chr12	dexseq_prepare_annotation2.py	exon	51785132	51785272	.	+	.	ENST00000535225+ENST00000604314__exon_number_002__gene_id_ENSG00000050438	SLC4A8	ENSG00000050438.1	2.95578343334288	23.2752120393486	3.53067078286448e-39	1.23251190528795e-36
ENSG00000227195.18	ENSG00000227195	ENSG00000227195_019	chr20	dexseq_prepare_annotation2.py	exon	26172429	26172449	.	-	.	ENST00000609914+ENST00000594150+ENST00000596223+ENST00000601901+ENST00000596537+ENST00000598448+ENST00000608521+ENST00000598150+ENST00000608084+ENST00000600225+ENST00000427348+ENST00000432499+ENST00000609012+ENST00000600263+ENST00000596767+ENST00000594130+ENST00000596058+ENST00000597361+ENST00000597267+ENST00000596111+ENST00000601079+ENST00000609202+ENST00000608487+ENST00000598451+ENST00000601119…	MIR663A	ENSG00000227195.18	1.31008289952017	16.3498990480359	3.83677466899714e-39	1.33594335175434e-36
ENSG00000166535.24	ENSG00000166535	ENSG00000166535_025	chr12	dexseq_prepare_annotation2.py	exon	8998721	8998818	.	+	.	ENST00000541459+ENST00000539547+ENST00000545692+ENST00000540049+ENST00000299698__exon_number_025__gene_id_ENSG00000166535	A2ML1	ENSG00000166535.24	-2.22350122158891	-18.8256740385195	4.21486857469391e-39	1.463849661309e-36
ENSG00000149187.6	ENSG00000149187	ENSG00000149187_007	chr11	dexseq_prepare_annotation2.py	exon	47491846	47491867	.	-	.	ENST00000395290+ENST00000539455__exon_number_007__gene_id_ENSG00000149187	CELF1	ENSG00000149187.6	-2.01517449105708	-17.5669394628267	4.23395114097014e-39	1.46673548126269e-36
ENSG00000245937.15	ENSG00000245937	ENSG00000245937_016	chr5	dexseq_prepare_annotation2.py	exon	127396836	127396936	.	-	.	ENST00000501652+ENST00000606251+ENST00000514409+ENST00000508878+ENST00000499346+ENST00000501702+ENST00000514573+ENST00000501173__exon_number_016__gene_id_ENSG00000245937	CTC-228N24.3	ENSG00000245937.15	-2.39722554971888	-20.6083891110846	4.42920635866125e-39	1.53048190480604e-36
ENSG00000100949.5	ENSG00000100949	ENSG00000100949_006	chr14	dexseq_prepare_annotation2.py	exon	24734774	24734775	.	-	.	ENST00000560243+ENST00000561055+ENST00000216840+ENST00000560521+ENST00000560777+ENST00000559551+ENST00000559974+ENST00000558376+ENST00000399409__exon_number_006__gene_id_ENSG00000100949	RABGGTA	ENSG00000100949.5	1.9604609644944	17.2847861334544	4.70489685492566e-39	1.61436101866848e-36
ENSG00000059769.ENSG00000244115.ENSG00000242616.12	ENSG00000059769+ENSG00000244115+ENSG00000242616	ENSG00000059769+ENSG00000244115+ENSG00000242616_013	chr9	dexseq_prepare_annotation2.py	exon	114431549	114431551	.	+	.	ENST00000374293__exon_number_013__gene_id_ENSG00000059769+ENSG00000244115+ENSG00000242616		ENSG00000059769.ENSG00000244115.ENSG00000242616.12	2.28959394451363	31.978811622235	4.70502056016991e-39	1.61436101866848e-36
ENSG00000007516.3	ENSG00000007516	ENSG00000007516_004	chr16	dexseq_prepare_annotation2.py	exon	1383646	1383750	.	+	.	ENST00000565665+ENST00000397488+ENST00000562208+ENST00000568887+ENST00000426824__exon_number_004__gene_id_ENSG00000007516	BAIAP3	ENSG00000007516.3	-2.56176645419607	-21.9669591606883	4.70752529976633e-39	1.61436101866848e-36
ENSG00000188897.71	ENSG00000188897	ENSG00000188897_072	chr16	dexseq_prepare_annotation2.py	exon	11585612	11585701	.	-	.	ENST00000598234__exon_number_072__gene_id_ENSG00000188897	CTD-3088G3.8	ENSG00000188897.71	-2.28193270286791	-19.2950873791278	4.8165245319572e-39	1.64759024090146e-36
ENSG00000158286.25	ENSG00000158286	ENSG00000158286_026	chr1	dexseq_prepare_annotation2.py	exon	6271095	6271178	.	+	.	ENST00000377939+ENST00000496329+ENST00000463453+ENST00000492476__exon_number_026__gene_id_ENSG00000158286	RNF207	ENSG00000158286.25	4.74539986757206	18.5285653238852	6.29951846464677e-39	2.14947779912499e-36
ENSG00000100106.ENSG00000100101.20	ENSG00000100106+ENSG00000100101	ENSG00000100106+ENSG00000100101_021	chr22	dexseq_prepare_annotation2.py	exon	38093628	38093703	.	+	.	ENST00000406386+ENST00000344404+ENST00000455236+ENST00000492485__exon_number_021__gene_id_ENSG00000100106+ENSG00000100101		ENSG00000100106.ENSG00000100101.20	-6.01241532272515	-16.8884956125039	6.64264162143243e-39	2.26088950227074e-36
ENSG00000187122.ENSG00000213390.ENSG00000269891.69	ENSG00000187122+ENSG00000213390+ENSG00000269891	ENSG00000187122+ENSG00000213390+ENSG00000269891_070	chr10	dexseq_prepare_annotation2.py	exon	99003725	99003916	.	-	.	ENST00000479633+ENST00000316676+ENST00000487035+ENST00000453547+ENST00000355366+ENST00000492211+ENST00000358531+ENST00000358308+ENST00000371027__exon_number_070__gene_id_ENSG00000187122+ENSG00000213390+ENSG00000269891		ENSG00000187122.ENSG00000213390.ENSG00000269891.69	1.79292084836427	23.0783087446444	6.68619615924939e-39	2.26634879643704e-36
ENSG00000187736.ENSG00000213901.21	ENSG00000187736+ENSG00000213901	ENSG00000187736+ENSG00000213901_022	chr2	dexseq_prepare_annotation2.py	exon	220022280	220022343	.	-	.	ENST00000426304+ENST00000318673+ENST00000418099+ENST00000356853+ENST00000457600+ENST00000498327+ENST00000409720__exon_number_022__gene_id_ENSG00000187736+ENSG00000213901		ENSG00000187736.ENSG00000213901.21	-3.90121834906212	-16.347914649821	6.69197479262905e-39	2.26634879643704e-36
ENSG00000105737.2	ENSG00000105737	ENSG00000105737_003	chr19	dexseq_prepare_annotation2.py	exon	42503395	42503451	.	-	.	ENST00000602210+ENST00000262895+ENST00000593562+ENST00000454993__exon_number_003__gene_id_ENSG00000105737	GRIK5	ENSG00000105737.2	2.74371679778403	22.4232883842297	7.00964739795882e-39	2.36804326389009e-36
ENSG00000153048.20	ENSG00000153048	ENSG00000153048_021	chr16	dexseq_prepare_annotation2.py	exon	8955499	8955522	.	-	.	ENST00000568968+ENST00000567626__exon_number_021__gene_id_ENSG00000153048	CARHSP1	ENSG00000153048.20	1.89717320508542	19.7657846842521	8.13882686489303e-39	2.74270407102474e-36
ENSG00000105135.17	ENSG00000105135	ENSG00000105135_018	chr19	dexseq_prepare_annotation2.py	exon	15227273	15227333	.	-	.	ENST00000533086+ENST00000533148+ENST00000524779+ENST00000534378+ENST00000263383+ENST00000525880+ENST00000596093+ENST00000598709+ENST00000534806__exon_number_018__gene_id_ENSG00000105135	ILVBL	ENSG00000105135.17	-3.29121029014392	-18.0729381646908	9.00899948147449e-39	3.02844747013793e-36
ENSG00000165795.153	ENSG00000165795	ENSG00000165795_154	chr14	dexseq_prepare_annotation2.py	exon	21493852	21493891	.	-	.	ENST00000360463+ENST00000554419+ENST00000557669+ENST00000556974+ENST00000397858+ENST00000350792+ENST00000397847+ENST00000298687__exon_number_154__gene_id_ENSG00000165795	NDRG2	ENSG00000165795.153	-1.56615175380409	-15.5371195859932	9.11973848190328e-39	3.05812235438483e-36
ENSG00000266967.ENSG00000267060.ENSG00000108825.16	ENSG00000266967+ENSG00000267060+ENSG00000108825	ENSG00000266967+ENSG00000267060+ENSG00000108825_017	chr17	dexseq_prepare_annotation2.py	exon	41107242	41107278	.	-	.	ENST00000474578+ENST00000483535+ENST00000486493+ENST00000486664__exon_number_017__gene_id_ENSG00000266967+ENSG00000267060+ENSG00000108825		ENSG00000266967.ENSG00000267060.ENSG00000108825.16	-2.2274480877418	-16.642358700792	9.17046865191208e-39	3.06757809372461e-36
ENSG00000214753.ENSG00000168000.ENSG00000234857.82	ENSG00000214753+ENSG00000168000+ENSG00000234857	ENSG00000214753+ENSG00000168000+ENSG00000234857_083	chr11	dexseq_prepare_annotation2.py	exon	62489292	62489414	.	-	.	ENST00000403734+ENST00000301785__exon_number_083__gene_id_ENSG00000214753+ENSG00000168000+ENSG00000234857		ENSG00000214753.ENSG00000168000.ENSG00000234857.82	-1.21894254565723	-15.2717248259183	1.07849419600612e-38	3.59878710345727e-36
ENSG00000127419.28	ENSG00000127419	ENSG00000127419_029	chr4	dexseq_prepare_annotation2.py	exon	944995	945046	.	+	.	ENST00000264771+ENST00000452360+ENST00000513682+ENST00000515876+ENST00000504744+ENST00000504180+ENST00000508204+ENST00000507319+ENST00000514453+ENST00000515740+ENST00000515492+ENST00000513952+ENST00000509508+ENST00000502513+ENST00000510493+ENST00000514546+ENST00000438836__exon_number_029__gene_id_ENSG00000127419	TMEM175	ENSG00000127419.28	-2.70267087716828	-21.2060315121392	1.23598417257825e-38	4.11422565260374e-36
ENSG00000108100.26	ENSG00000108100	ENSG00000108100_027	chr10	dexseq_prepare_annotation2.py	exon	35854951	35855056	.	+	.	ENST00000374706+ENST00000497692+ENST00000374704+ENST00000265375+ENST00000339497+ENST00000465416__exon_number_027__gene_id_ENSG00000108100	CCNY	ENSG00000108100.26	2.66029574165246	25.3880376698497	1.25766225446214e-38	4.17617487735351e-36
ENSG00000118898	ENSG00000118898	ENSG00000118898_001	chr16	dexseq_prepare_annotation2.py	exon	4932508	4932823	.	-	.	ENST00000345988__exon_number_001__gene_id_ENSG00000118898	PPL	ENSG00000118898	-7.79042101858161	-23.5728189170782	1.38129606461191e-38	4.57555161607114e-36
ENSG00000198947.89	ENSG00000198947	ENSG00000198947_090	chrX	dexseq_prepare_annotation2.py	exon	32536125	32536248	.	-	.	ENST00000357033+ENST00000378677+ENST00000288447__exon_number_090__gene_id_ENSG00000198947	DMD	ENSG00000198947.89	-2.6956254887309	-16.7740994985012	1.40433828519563e-38	4.64058814319598e-36
ENSG00000166313.5	ENSG00000166313	ENSG00000166313_006	chr11	dexseq_prepare_annotation2.py	exon	6416534	6416659	.	-	.	ENST00000529519+ENST00000608394+ENST00000524626+ENST00000608704+ENST00000608655+ENST00000608645+ENST00000609360+ENST00000299402+ENST00000389906+ENST00000526240+ENST00000311051__exon_number_006__gene_id_ENSG00000166313	APBB1	ENSG00000166313.5	2.47441456265955	16.3184198298337	1.4332564921872e-38	4.72442742737017e-36
ENSG00000104490.15	ENSG00000104490	ENSG00000104490_016	chr8	dexseq_prepare_annotation2.py	exon	102731508	102731520	.	-	.	ENST00000311028+ENST00000522448+ENST00000220931+ENST00000518166+ENST00000522951+ENST00000520690+ENST00000520425+ENST00000521599+ENST00000518727+ENST00000395923+ENST00000519508__exon_number_016__gene_id_ENSG00000104490	NCALD	ENSG00000104490.15	1.58248596782399	16.3997915009043	1.43665013142794e-38	4.72442742737017e-36
ENSG00000150672.ENSG00000256466.80	ENSG00000150672+ENSG00000256466	ENSG00000150672+ENSG00000256466_081	chr11	dexseq_prepare_annotation2.py	exon	84634466	84634633	.	-	.	ENST00000398309__exon_number_081__gene_id_ENSG00000150672+ENSG00000256466		ENSG00000150672.ENSG00000256466.80	2.93849299283071	20.2798155150102	1.75087368256674e-38	5.74387823227388e-36
ENSG00000105063.ENSG00000180089.47	ENSG00000105063+ENSG00000180089	ENSG00000105063+ENSG00000180089_048	chr19	dexseq_prepare_annotation2.py	exon	55769803	55770363	.	-	.	ENST00000412770__exon_number_048__gene_id_ENSG00000105063+ENSG00000180089		ENSG00000105063.ENSG00000180089.47	-7.34853124547036	-19.9071082799645	1.86668596904255e-38	6.10908881176273e-36
ENSG00000114480.26	ENSG00000114480	ENSG00000114480_027	chr3	dexseq_prepare_annotation2.py	exon	81810526	81811312	.	-	.	ENST00000429644__exon_number_027__gene_id_ENSG00000114480	GBE1	ENSG00000114480.26	-3.62444630661423	-25.2036723374091	2.05542510900551e-38	6.71064259089799e-36
ENSG00000150672.ENSG00000256466.94	ENSG00000150672+ENSG00000256466	ENSG00000150672+ENSG00000256466_095	chr11	dexseq_prepare_annotation2.py	exon	85338733	85338793	.	-	.	ENST00000526147+ENST00000472545__exon_number_095__gene_id_ENSG00000150672+ENSG00000256466		ENSG00000150672.ENSG00000256466.94	2.93236264016965	20.2251028818516	2.2039893045585e-38	7.17846698277062e-36
ENSG00000014641.6	ENSG00000014641	ENSG00000014641_007	chr2	dexseq_prepare_annotation2.py	exon	63816119	63816130	.	+	.	ENST00000485781+ENST00000436321+ENST00000233114+ENST00000485155+ENST00000442225+ENST00000409908+ENST00000462944+ENST00000409476__exon_number_007__gene_id_ENSG00000014641	MDH1	ENSG00000014641.6	-1.59159005334997	-21.5202101007003	2.40655633746848e-38	7.81952758969711e-36
ENSG00000257062.ENSG00000111700.ENSG00000134538.ENSG00000205754.ENSG00000257046.18	ENSG00000257062+ENSG00000111700+ENSG00000134538+ENSG00000205754+ENSG00000257046	ENSG00000257062+ENSG00000111700+ENSG00000134538+ENSG00000205754+ENSG00000257046_019	chr12	dexseq_prepare_annotation2.py	exon	21032370	21032565	.	+	.	ENST00000261196+ENST00000381545+ENST00000553473+ENST00000544370+ENST00000540229__exon_number_019__gene_id_ENSG00000257062+ENSG00000111700+ENSG00000134538+ENSG00000205754+ENSG00000257046		ENSG00000257062.ENSG00000111700.ENSG00000134538.ENSG00000205754.ENSG00000257046.18	-1.07051494707542	-17.0053016829794	2.68909289824553e-38	8.71675865568429e-36
ENSG00000050438.7	ENSG00000050438	ENSG00000050438_008	chr12	dexseq_prepare_annotation2.py	exon	51813884	51813992	.	+	.	ENST00000548352__exon_number_008__gene_id_ENSG00000050438	SLC4A8	ENSG00000050438.7	2.94556477560513	22.6167434486972	3.03390122315747e-38	9.81110328089194e-36
ENSG00000131018.133	ENSG00000131018	ENSG00000131018_134	chr6	dexseq_prepare_annotation2.py	exon	152685982	152686154	.	-	.	ENST00000448038+ENST00000471834+ENST00000341594+ENST00000265368+ENST00000367255+ENST00000423061__exon_number_134__gene_id_ENSG00000131018	SYNE1	ENSG00000131018.133	-6.3265553094744	-14.3280980569947	3.05972676099823e-38	9.87117156751997e-36
ENSG00000221968.4	ENSG00000221968	ENSG00000221968_005	chr11	dexseq_prepare_annotation2.py	exon	61641207	61641231	.	-	.	ENST00000527379+ENST00000278829+ENST00000527697+ENST00000529404+ENST00000533676__exon_number_005__gene_id_ENSG00000221968	FADS3	ENSG00000221968.4	-3.04441655267886	-20.5296686560481	3.15756600938031e-38	1.01627344392688e-35
ENSG00000050438.23	ENSG00000050438	ENSG00000050438_024	chr12	dexseq_prepare_annotation2.py	exon	51851135	51851227	.	+	.	ENST00000514353+ENST00000319957+ENST00000552001+ENST00000547697+ENST00000535225+ENST00000453097+ENST00000551071+ENST00000604314+ENST00000394856+ENST00000358657__exon_number_024__gene_id_ENSG00000050438	SLC4A8	ENSG00000050438.23	-3.98112743502414	-22.5442904009208	3.85454291642854e-38	1.23767191229775e-35
ENSG00000198632.ENSG00000174368.25	ENSG00000198632+ENSG00000174368	ENSG00000198632+ENSG00000174368_026	chr7	dexseq_prepare_annotation2.py	exon	74984790	74984929	.	-	.	ENST00000513070+ENST00000310939+ENST00000414100+ENST00000442338__exon_number_026__gene_id_ENSG00000198632+ENSG00000174368		ENSG00000198632.ENSG00000174368.25	1.975060094444	19.3891916350247	4.49223265524822e-38	1.43903652380262e-35
ENSG00000070669	ENSG00000070669	ENSG00000070669_001	chr7	dexseq_prepare_annotation2.py	exon	97481430	97481439	.	-	.	ENST00000175506__exon_number_001__gene_id_ENSG00000070669	ASNS	ENSG00000070669	-2.950654316674	-17.4484962595288	4.77092154863241e-38	1.52472381060331e-35
ENSG00000153048.31	ENSG00000153048	ENSG00000153048_032	chr16	dexseq_prepare_annotation2.py	exon	8962212	8962218	.	-	.	ENST00000396593+ENST00000561530__exon_number_032__gene_id_ENSG00000153048	CARHSP1	ENSG00000153048.31	-2.60248856095234	-19.3609489967635	5.10991523032323e-38	1.62664318922974e-35
ENSG00000113575.ENSG00000272772.ENSG00000113558.ENSG00000273345.ENSG00000006837.41	ENSG00000113575+ENSG00000272772+ENSG00000113558+ENSG00000273345+ENSG00000006837	ENSG00000113575+ENSG00000272772+ENSG00000113558+ENSG00000273345+ENSG00000006837_042	chr5	dexseq_prepare_annotation2.py	exon	133536665	133536675	.	-	.	ENST00000495833__exon_number_042__gene_id_ENSG00000113575+ENSG00000272772+ENSG00000113558+ENSG00000273345+ENSG00000006837		ENSG00000113575.ENSG00000272772.ENSG00000113558.ENSG00000273345.ENSG00000006837.41	1.57659611888948	14.6104100572928	5.11372726664657e-38	1.62664318922974e-35
ENSG00000187741.48	ENSG00000187741	ENSG00000187741_049	chr16	dexseq_prepare_annotation2.py	exon	89831448	89831452	.	-	.	ENST00000561660+ENST00000568369+ENST00000563318+ENST00000389301__exon_number_049__gene_id_ENSG00000187741	FANCA	ENSG00000187741.48	1.07925316156524	16.1083385955849	6.25786046678305e-38	1.98594441815784e-35
ENSG00000114735.18	ENSG00000114735	ENSG00000114735_019	chr3	dexseq_prepare_annotation2.py	exon	50614940	50615004	.	+	.	ENST00000434410+ENST00000443894+ENST00000448997+ENST00000232854+ENST00000482974+ENST00000455834__exon_number_019__gene_id_ENSG00000114735	HEMK1	ENSG00000114735.18	3.43201093787574	18.7577812570147	6.50351466012685e-38	2.05514356973525e-35
ENSG00000175221.19	ENSG00000175221	ENSG00000175221_020	chr19	dexseq_prepare_annotation2.py	exon	885822	885909	.	-	.	ENST00000395808+ENST00000325464+ENST00000589119+ENST00000312090+ENST00000606248+ENST00000269814+ENST00000592373+ENST00000607471+ENST00000592943__exon_number_020__gene_id_ENSG00000175221	MED16	ENSG00000175221.19	-2.11463011697267	-25.8462909077718	6.50610293921063e-38	2.05514356973525e-35
ENSG00000158321.18	ENSG00000158321	ENSG00000158321_019	chr7	dexseq_prepare_annotation2.py	exon	70229741	70229780	.	+	.	ENST00000406775+ENST00000416482+ENST00000342771__exon_number_019__gene_id_ENSG00000158321	AUTS2	ENSG00000158321.18	1.36209604891196	19.0203442192191	6.52136275096761e-38	2.05519539436975e-35
ENSG00000196504.26	ENSG00000196504	ENSG00000196504_027	chr2	dexseq_prepare_annotation2.py	exon	153532919	153533293	.	-	.	ENST00000493468+ENST00000545856+ENST00000410080+ENST00000354363__exon_number_027__gene_id_ENSG00000196504	PRPF40A	ENSG00000196504.26	-3.38550916686605	-19.6050568907503	7.03361339208197e-38	2.21151099688593e-35
ENSG00000079215.33	ENSG00000079215	ENSG00000079215_034	chr5	dexseq_prepare_annotation2.py	exon	36686167	36686335	.	+	.	ENST00000265113+ENST00000506178+ENST00000381918__exon_number_034__gene_id_ENSG00000079215	SLC1A3	ENSG00000079215.33	-2.81092385024745	-22.3514628203189	7.30877837240161e-38	2.29273346251669e-35
ENSG00000257062.ENSG00000111700.ENSG00000134538.ENSG00000205754.ENSG00000257046.37	ENSG00000257062+ENSG00000111700+ENSG00000134538+ENSG00000205754+ENSG00000257046	ENSG00000257062+ENSG00000111700+ENSG00000134538+ENSG00000205754+ENSG00000257046_038	chr12	dexseq_prepare_annotation2.py	exon	21207513	21207520	.	+	.	ENST00000545916+ENST00000554957+ENST00000381541+ENST00000543498+ENST00000421593__exon_number_038__gene_id_ENSG00000257062+ENSG00000111700+ENSG00000134538+ENSG00000205754+ENSG00000257046		ENSG00000257062.ENSG00000111700.ENSG00000134538.ENSG00000205754.ENSG00000257046.37	2.43589081265314	16.8434395335428	7.40663117643404e-38	2.31808826410215e-35
ENSG00000249700.39	ENSG00000249700	ENSG00000249700_040	chr4	dexseq_prepare_annotation2.py	exon	56253058	56253438	.	-	.	ENST00000608136__exon_number_040__gene_id_ENSG00000249700	SRD5A3-AS1	ENSG00000249700.39	2.11669016863226	19.5713960484108	8.15993946934455e-38	2.54799724567533e-35
ENSG00000168872.ENSG00000260537.ENSG00000157349.73	ENSG00000168872+ENSG00000260537+ENSG00000157349	ENSG00000168872+ENSG00000260537+ENSG00000157349_074	chr16	dexseq_prepare_annotation2.py	exon	70399836	70399987	.	+	.	ENST00000569319+ENST00000566574__exon_number_074__gene_id_ENSG00000168872+ENSG00000260537+ENSG00000157349		ENSG00000168872.ENSG00000260537.ENSG00000157349.73	2.34512884875748	20.6746913443905	9.67247356364003e-38	3.00977201634054e-35
ENSG00000213398.ENSG00000124067.ENSG00000267660.57	ENSG00000213398+ENSG00000124067+ENSG00000267660	ENSG00000213398+ENSG00000124067+ENSG00000267660_058	chr16	dexseq_prepare_annotation2.py	exon	67983810	67983821	.	-	.	ENST00000576616+ENST00000537830+ENST00000338335+ENST00000422611+ENST00000576513+ENST00000574665+ENST00000572037+ENST00000570802+ENST00000573023+ENST00000541864+ENST00000316341+ENST00000572766__exon_number_058__gene_id_ENSG00000213398+ENSG00000124067+ENSG00000267660		ENSG00000213398.ENSG00000124067.ENSG00000267660.57	-4.46325591650492	-16.8006946200751	9.6829837756872e-38	3.00977201634054e-35
ENSG00000104490.17	ENSG00000104490	ENSG00000104490_018	chr8	dexseq_prepare_annotation2.py	exon	102731523	102731541	.	-	.	ENST00000311028+ENST00000522448+ENST00000220931+ENST00000518166+ENST00000522951+ENST00000520690+ENST00000517822+ENST00000520425+ENST00000521599+ENST00000518727+ENST00000395923+ENST00000522252+ENST00000519508__exon_number_018__gene_id_ENSG00000104490	NCALD	ENSG00000104490.17	1.7693046897423	16.117359461335	1.01767674973184e-37	3.15604973611597e-35
ENSG00000125462.8	ENSG00000125462	ENSG00000125462_009	chr1	dexseq_prepare_annotation2.py	exon	156374055	156374055	.	-	.	ENST00000310027+ENST00000608007+ENST00000488498+ENST00000465270+ENST00000465570+ENST00000486517+ENST00000471156+ENST00000400991+ENST00000497824+ENST00000368242+ENST00000368243+ENST00000462458__exon_number_009__gene_id_ENSG00000125462	C1orf61	ENSG00000125462.8	-2.13561240134392	-16.6728668311369	1.06444188274259e-37	3.29357672009333e-35
ENSG00000167210.2	ENSG00000167210	ENSG00000167210_003	chr18	dexseq_prepare_annotation2.py	exon	44057223	44057235	.	-	.	ENST00000441893+ENST00000582408+ENST00000536736__exon_number_003__gene_id_ENSG00000167210	LOXHD1	ENSG00000167210.2	-3.88327866547324	-17.7889407962785	1.1568682828499e-37	3.57144388889606e-35
ENSG00000177542.2	ENSG00000177542	ENSG00000177542_003	chr11	dexseq_prepare_annotation2.py	exon	792142	792217	.	-	.	ENST00000320230+ENST00000531214__exon_number_003__gene_id_ENSG00000177542	SLC25A22	ENSG00000177542.2	1.38633783756592	17.6120322223399	1.16464847663638e-37	3.58732810414442e-35
ENSG00000257062.ENSG00000111700.ENSG00000134538.ENSG00000205754.ENSG00000257046.30	ENSG00000257062+ENSG00000111700+ENSG00000134538+ENSG00000205754+ENSG00000257046	ENSG00000257062+ENSG00000111700+ENSG00000134538+ENSG00000205754+ENSG00000257046_031	chr12	dexseq_prepare_annotation2.py	exon	21196268	21196510	.	+	.	ENST00000554957+ENST00000381541+ENST00000421593__exon_number_031__gene_id_ENSG00000257062+ENSG00000111700+ENSG00000134538+ENSG00000205754+ENSG00000257046		ENSG00000257062.ENSG00000111700.ENSG00000134538.ENSG00000205754.ENSG00000257046.30	1.84156428728488	16.7638357808619	1.22020629411459e-37	3.74997213783152e-35
ENSG00000166313.2	ENSG00000166313	ENSG00000166313_003	chr11	dexseq_prepare_annotation2.py	exon	6416388	6416392	.	-	.	ENST00000608394+ENST00000524626+ENST00000608704+ENST00000608655+ENST00000608435+ENST00000299402+ENST00000389906+ENST00000526240+ENST00000609360+ENST00000311051__exon_number_003__gene_id_ENSG00000166313	APBB1	ENSG00000166313.2	2.81913303381556	16.0104103749396	1.24511013086206e-37	3.81788904630821e-35
ENSG00000067248.31	ENSG00000067248	ENSG00000067248_032	chr5	dexseq_prepare_annotation2.py	exon	54593113	54593226	.	-	.	ENST00000504778+ENST00000508346+ENST00000251636__exon_number_032__gene_id_ENSG00000067248	DHX29	ENSG00000067248.31	2.17686221165599	18.1577699344137	1.30751124749115e-37	4.0002204781671e-35
ENSG00000131018.132	ENSG00000131018	ENSG00000131018_133	chr6	dexseq_prepare_annotation2.py	exon	152684861	152684909	.	-	.	ENST00000341594__exon_number_133__gene_id_ENSG00000131018	SYNE1	ENSG00000131018.132	-6.26708454525759	-14.171100957979	1.39775755854741e-37	4.26673329710491e-35
ENSG00000140443.38	ENSG00000140443	ENSG00000140443_039	chr15	dexseq_prepare_annotation2.py	exon	99467105	99467110	.	+	.	ENST00000561049+ENST00000558762+ENST00000560343+ENST00000268035__exon_number_039__gene_id_ENSG00000140443	IGF1R	ENSG00000140443.38	-1.37226602982574	-16.3879527720311	1.77274797524949e-37	5.39930649535494e-35
ENSG00000050438.4	ENSG00000050438	ENSG00000050438_005	chr12	dexseq_prepare_annotation2.py	exon	51796945	51796946	.	+	.	ENST00000358657__exon_number_005__gene_id_ENSG00000050438	SLC4A8	ENSG00000050438.4	2.84682213672345	22.0754344781786	1.83896257498225e-37	5.58847591090142e-35
ENSG00000178149.16	ENSG00000178149	ENSG00000178149_017	chr3	dexseq_prepare_annotation2.py	exon	49053862	49053944	.	-	.	ENST00000498794+ENST00000440857+ENST00000467457+ENST00000313778+ENST00000472331+ENST00000498498+ENST00000460505+ENST00000438585+ENST00000395462+ENST00000441576+ENST00000484831+ENST00000341949__exon_number_017__gene_id_ENSG00000178149	DALRD3	ENSG00000178149.16	-3.79629717024775	-18.7928260262068	1.91784154858599e-37	5.81520311337841e-35
ENSG00000148343.29	ENSG00000148343	ENSG00000148343_030	chr9	dexseq_prepare_annotation2.py	exon	131830052	131830150	.	+	.	ENST00000495975+ENST00000406926+ENST00000474639+ENST00000358369+ENST00000471943+ENST00000445183+ENST00000414342+ENST00000439290+ENST00000277475__exon_number_030__gene_id_ENSG00000148343	FAM73B	ENSG00000148343.29	-2.22994202294291	-17.3594492958154	1.9333577042162e-37	5.84922336184022e-35
ENSG00000100453.3	ENSG00000100453	ENSG00000100453_004	chr14	dexseq_prepare_annotation2.py	exon	25100370	25100420	.	-	.	ENST00000382540+ENST00000532263+ENST00000382542+ENST00000216341+ENST00000530830+ENST00000554242+ENST00000415355__exon_number_004__gene_id_ENSG00000100453	GZMB	ENSG00000100453.3	-4.06017927918393	-29.8719308708619	2.11024929808719e-37	6.37023903411934e-35
ENSG00000100201.27	ENSG00000100201	ENSG00000100201_028	chr22	dexseq_prepare_annotation2.py	exon	38894558	38894578	.	-	.	ENST00000467279+ENST00000432525+ENST00000381633+ENST00000216019+ENST00000396821+ENST00000403230__exon_number_028__gene_id_ENSG00000100201	DDX17	ENSG00000100201.27	2.00967068653482	18.2780606014896	2.15599834415104e-37	6.49394333110839e-35
ENSG00000105135.8	ENSG00000105135	ENSG00000105135_009	chr19	dexseq_prepare_annotation2.py	exon	15226661	15226670	.	-	.	ENST00000533086+ENST00000534378+ENST00000263383+ENST00000524779+ENST00000534806__exon_number_009__gene_id_ENSG00000105135	ILVBL	ENSG00000105135.8	-3.65833696260056	-17.4911898937732	2.28791086675728e-37	6.86740677998748e-35
ENSG00000182774.ENSG00000214575.ENSG00000260836.27	ENSG00000182774+ENSG00000214575+ENSG00000260836	ENSG00000182774+ENSG00000214575+ENSG00000260836_028	chr15	dexseq_prepare_annotation2.py	exon	83209204	83209207	.	-	.	ENST00000560229+ENST00000330244+ENST00000561157+ENST00000559273__exon_number_028__gene_id_ENSG00000182774+ENSG00000214575+ENSG00000260836		ENSG00000182774.ENSG00000214575.ENSG00000260836.27	-1.68370624029385	-17.6638521108591	2.29007718159766e-37	6.86740677998748e-35
ENSG00000070756.31	ENSG00000070756	ENSG00000070756_032	chr8	dexseq_prepare_annotation2.py	exon	101724990	101725017	.	-	.	ENST00000522387+ENST00000519596+ENST00000519004+ENST00000318607+ENST00000519100+ENST00000519622__exon_number_032__gene_id_ENSG00000070756	PABPC1	ENSG00000070756.31	-1.73392897175913	-18.4752570972468	2.59362050296285e-37	7.76056856605219e-35
ENSG00000173818.62	ENSG00000173818	ENSG00000173818_063	chr17	dexseq_prepare_annotation2.py	exon	78411883	78411886	.	+	.	ENST00000518907+ENST00000517795__exon_number_063__gene_id_ENSG00000173818	ENDOV	ENSG00000173818.62	1.90842318420606	20.0060662286349	2.67293932399486e-37	7.98036516065694e-35
ENSG00000232732.5	ENSG00000232732	ENSG00000232732_006	chr2	dexseq_prepare_annotation2.py	exon	200743265	200743423	.	-	.	ENST00000600604+ENST00000599089+ENST00000593806+ENST00000593735__exon_number_006__gene_id_ENSG00000232732	AC073043.1	ENSG00000232732.5	1.81157713670768	16.2305635422776	2.69862741917464e-37	8.03942957015564e-35
ENSG00000151150.42	ENSG00000151150	ENSG00000151150_043	chr10	dexseq_prepare_annotation2.py	exon	61846301	61846434	.	-	.	ENST00000465749__exon_number_043__gene_id_ENSG00000151150	ANK3	ENSG00000151150.42	-1.80902559002582	-17.1493847355483	2.72509411322034e-37	8.10055050109759e-35
ENSG00000006025.11	ENSG00000006025	ENSG00000006025_012	chr17	dexseq_prepare_annotation2.py	exon	45886700	45886844	.	-	.	ENST00000579728+ENST00000583167+ENST00000007414+ENST00000392507__exon_number_012__gene_id_ENSG00000006025	OSBPL7	ENSG00000006025.11	-2.13489155495101	-20.39344730257	2.91310107826381e-37	8.64054974290084e-35
ENSG00000005884.23	ENSG00000005884	ENSG00000005884_024	chr17	dexseq_prepare_annotation2.py	exon	48151645	48151656	.	+	.	ENST00000510809__exon_number_024__gene_id_ENSG00000005884	ITGA3	ENSG00000005884.23	-1.96274618044679	-20.8449539657177	2.95895414059017e-37	8.7574750547067e-35
ENSG00000148120.57	ENSG00000148120	ENSG00000148120_058	chr9	dexseq_prepare_annotation2.py	exon	97845011	97845227	.	+	.	ENST00000425634+ENST00000445181+ENST00000433691__exon_number_058__gene_id_ENSG00000148120	C9orf3	ENSG00000148120.57	3.45151592646466	16.7008432200343	3.75804159339204e-37	1.10983690822292e-34
ENSG00000100949.1	ENSG00000100949	ENSG00000100949_002	chr14	dexseq_prepare_annotation2.py	exon	24734748	24734757	.	-	.	ENST00000560521+ENST00000561055+ENST00000399409+ENST00000216840+ENST00000560243__exon_number_002__gene_id_ENSG00000100949	RABGGTA	ENSG00000100949.1	1.97100577285839	16.583085284497	3.79950482919072e-37	1.11965321529295e-34
ENSG00000257062.ENSG00000111700.ENSG00000134538.ENSG00000205754.ENSG00000257046.40	ENSG00000257062+ENSG00000111700+ENSG00000134538+ENSG00000205754+ENSG00000257046	ENSG00000257062+ENSG00000111700+ENSG00000134538+ENSG00000205754+ENSG00000257046_041	chr12	dexseq_prepare_annotation2.py	exon	21207528	21207570	.	+	.	ENST00000543498+ENST00000585342+ENST00000545916+ENST00000593147+ENST00000381541+ENST00000554957+ENST00000590779+ENST00000421593__exon_number_041__gene_id_ENSG00000257062+ENSG00000111700+ENSG00000134538+ENSG00000205754+ENSG00000257046		ENSG00000257062.ENSG00000111700.ENSG00000134538.ENSG00000205754.ENSG00000257046.40	2.41818421996716	16.5777519110402	3.92919171633674e-37	1.15536906485734e-34
ENSG00000181191.18	ENSG00000181191	ENSG00000181191_019	chrX	dexseq_prepare_annotation2.py	exon	68385295	68385364	.	-	.	ENST00000374571+ENST00000361478__exon_number_019__gene_id_ENSG00000181191	PJA1	ENSG00000181191.18	-2.03997610645062	-29.5244518977235	4.04174751925909e-37	1.18590447039226e-34
ENSG00000010438.1	ENSG00000010438	ENSG00000010438_002	chr9	dexseq_prepare_annotation2.py	exon	33750677	33750687	.	+	.	ENST00000361005+ENST00000468152__exon_number_002__gene_id_ENSG00000010438	PRSS3	ENSG00000010438.1	-1.91220160891475	-23.2299505367251	4.18641256060695e-37	1.2257095734436e-34
ENSG00000079215.7	ENSG00000079215	ENSG00000079215_008	chr5	dexseq_prepare_annotation2.py	exon	36608431	36608591	.	+	.	ENST00000265113+ENST00000513646+ENST00000512374+ENST00000416645+ENST00000513903+ENST00000505202+ENST00000506725+ENST00000504121+ENST00000381918__exon_number_008__gene_id_ENSG00000079215	SLC1A3	ENSG00000079215.7	2.36527707128164	21.805735190015	4.56580016968183e-37	1.33391909506687e-34
ENSG00000050438.25	ENSG00000050438	ENSG00000050438_026	chr12	dexseq_prepare_annotation2.py	exon	51852343	51852434	.	+	.	ENST00000514353+ENST00000319957+ENST00000547697+ENST00000535225+ENST00000453097+ENST00000551071+ENST00000604314+ENST00000394856+ENST00000358657__exon_number_026__gene_id_ENSG00000050438	SLC4A8	ENSG00000050438.25	-3.6377573621211	-21.8000457511682	4.65462792871651e-37	1.35695859684621e-34
ENSG00000102893.56	ENSG00000102893	ENSG00000102893_057	chr16	dexseq_prepare_annotation2.py	exon	47698887	47699852	.	+	.	ENST00000566319__exon_number_057__gene_id_ENSG00000102893	PHKB	ENSG00000102893.56	-2.0772293885374	-15.1242404227769	4.97760326118757e-37	1.4480145692118e-34
ENSG00000158286.29	ENSG00000158286	ENSG00000158286_030	chr1	dexseq_prepare_annotation2.py	exon	6272278	6272290	.	+	.	ENST00000496676__exon_number_030__gene_id_ENSG00000158286	RNF207	ENSG00000158286.29	4.21189253938316	17.6932650587446	5.28099483567362e-37	1.53299735801268e-34
ENSG00000215440.ENSG00000124222.ENSG00000254995.61	ENSG00000215440+ENSG00000124222+ENSG00000254995	ENSG00000215440+ENSG00000124222+ENSG00000254995_062	chr20	dexseq_prepare_annotation2.py	exon	57268793	57268978	.	+	.	ENST00000527587+ENST00000356091+ENST00000525817+ENST00000525967+ENST00000530122+ENST00000529976__exon_number_062__gene_id_ENSG00000215440+ENSG00000124222+ENSG00000254995		ENSG00000215440.ENSG00000124222.ENSG00000254995.61	2.24600202266966	17.886268726224	5.36687706233909e-37	1.55461300164914e-34
ENSG00000114735.19	ENSG00000114735	ENSG00000114735_020	chr3	dexseq_prepare_annotation2.py	exon	50615257	50615306	.	+	.	ENST00000455834+ENST00000448997+ENST00000232854+ENST00000434410__exon_number_020__gene_id_ENSG00000114735	HEMK1	ENSG00000114735.19	3.2629144724509	18.3123144108276	5.78602075935393e-37	1.6724671130817e-34
ENSG00000077549.19	ENSG00000077549	ENSG00000077549_020	chr1	dexseq_prepare_annotation2.py	exon	19746245	19746245	.	-	.	ENST00000375144__exon_number_020__gene_id_ENSG00000077549	CAPZB	ENSG00000077549.19	2.08545071919721	18.8185623244927	6.1861995321398e-37	1.78435158708398e-34
ENSG00000224743.3	ENSG00000224743	ENSG00000224743_004	chr13	dexseq_prepare_annotation2.py	exon	31457391	31457472	.	-	.	ENST00000592950+ENST00000588726+ENST00000585870__exon_number_004__gene_id_ENSG00000224743	TEX26-AS1	ENSG00000224743.3	1.69404528176827	17.851784784651	6.42538876071213e-37	1.84942521657165e-34
ENSG00000170448	ENSG00000170448	ENSG00000170448_001	chr4	dexseq_prepare_annotation2.py	exon	47849257	47849259	.	-	.	ENST00000381538+ENST00000502448+ENST00000464756__exon_number_001__gene_id_ENSG00000170448	NFXL1	ENSG00000170448	-1.12796279894507	-18.2868731571938	6.56025542871323e-37	1.88426036938129e-34
ENSG00000127329.32	ENSG00000127329	ENSG00000127329_033	chr12	dexseq_prepare_annotation2.py	exon	70970162	70970425	.	-	.	ENST00000538708+ENST00000550857+ENST00000261266+ENST00000548122+ENST00000334414+ENST00000551525+ENST00000451516__exon_number_033__gene_id_ENSG00000127329	PTPRB	ENSG00000127329.32	-6.31191174282305	-18.5255949940594	6.86588265851196e-37	1.96789206033779e-34
ENSG00000158286.19	ENSG00000158286	ENSG00000158286_020	chr1	dexseq_prepare_annotation2.py	exon	6270930	6270960	.	+	.	ENST00000485539+ENST00000377939__exon_number_020__gene_id_ENSG00000158286	RNF207	ENSG00000158286.19	4.6200038694297	17.6430725959135	6.91000598607923e-37	1.97637784657305e-34
ENSG00000050438	ENSG00000050438	ENSG00000050438_001	chr12	dexseq_prepare_annotation2.py	exon	51785101	51785131	.	+	.	ENST00000535225__exon_number_001__gene_id_ENSG00000050438	SLC4A8	ENSG00000050438	2.86706953693589	21.6738848668825	7.14222495550557e-37	2.03851378268837e-34
ENSG00000158286.32	ENSG00000158286	ENSG00000158286_033	chr1	dexseq_prepare_annotation2.py	exon	6272794	6272797	.	+	.	ENST00000496676+ENST00000492476__exon_number_033__gene_id_ENSG00000158286	RNF207	ENSG00000158286.32	4.05426302195227	17.6328373714914	7.29969926771233e-37	2.07910095628332e-34
ENSG00000055609.26	ENSG00000055609	ENSG00000055609_027	chr7	dexseq_prepare_annotation2.py	exon	151854846	151855010	.	-	.	ENST00000360104+ENST00000473186+ENST00000355193+ENST00000424877__exon_number_027__gene_id_ENSG00000055609	KMT2C	ENSG00000055609.26	-3.24969781116484	-18.7779737285657	7.46653691285052e-37	2.12217996130088e-34
ENSG00000167210.3	ENSG00000167210	ENSG00000167210_004	chr18	dexseq_prepare_annotation2.py	exon	44057236	44057412	.	-	.	ENST00000441893+ENST00000582408+ENST00000398686+ENST00000536736__exon_number_004__gene_id_ENSG00000167210	LOXHD1	ENSG00000167210.3	-4.19581663000192	-17.4450915593065	7.59386086514481e-37	2.15387207005057e-34
ENSG00000167543.10	ENSG00000167543	ENSG00000167543_011	chr17	dexseq_prepare_annotation2.py	exon	27895360	27895526	.	+	.	ENST00000578749+ENST00000583940+ENST00000582829+ENST00000580183__exon_number_011__gene_id_ENSG00000167543	TP53I13	ENSG00000167543.10	-6.41527523447056	-20.1382353218869	7.98745102586458e-37	2.26010348969114e-34
ENSG00000085872.ENSG00000105085.ENSG00000269578.ENSG00000214046.ENSG00000127526.ENSG00000269058.ENSG00000141979.ENSG00000268790.14	ENSG00000085872+ENSG00000105085+ENSG00000269578+ENSG00000214046+ENSG00000127526+ENSG00000269058+ENSG00000141979+ENSG00000268790	ENSG00000085872+ENSG00000105085+ENSG00000269578+ENSG00000214046+ENSG00000127526+ENSG00000269058+ENSG00000141979+ENSG00000268790_015	chr19	dexseq_prepare_annotation2.py	exon	16606931	16607003	.	-	.	ENST00000269881__exon_number_015__gene_id_ENSG00000085872+ENSG00000105085+ENSG00000269578+ENSG00000214046+ENSG00000127526+ENSG00000269058+ENSG00000141979+ENSG00000268790		ENSG00000085872.ENSG00000105085.ENSG00000269578.ENSG00000214046.ENSG00000127526.ENSG00000269058.ENSG00000141979.ENSG00000268790.14	-3.4248701277012	-14.8614473157097	8.00160037923912e-37	2.26010348969114e-34
ENSG00000013441.12	ENSG00000013441	ENSG00000013441_013	chr2	dexseq_prepare_annotation2.py	exon	201718719	201718736	.	-	.	ENST00000461326+ENST00000464454__exon_number_013__gene_id_ENSG00000013441	CLK1	ENSG00000013441.12	1.71282368639105	19.3789289933598	8.11930515843527e-37	2.28860182503108e-34
ENSG00000105135	ENSG00000105135	ENSG00000105135_001	chr19	dexseq_prepare_annotation2.py	exon	15225795	15225797	.	-	.	ENST00000533086__exon_number_001__gene_id_ENSG00000105135	ILVBL	ENSG00000105135	-1.47944952902211	-17.263630390902	8.19740790453818e-37	2.305842772222e-34
ENSG00000127329.19	ENSG00000127329	ENSG00000127329_020	chr12	dexseq_prepare_annotation2.py	exon	70946797	70946800	.	-	.	ENST00000538708+ENST00000550358+ENST00000334414+ENST00000261266+ENST00000550857__exon_number_020__gene_id_ENSG00000127329	PTPRB	ENSG00000127329.19	-7.34081433443977	-18.4714042767252	8.90216205199694e-37	2.49891948537541e-34
ENSG00000148218.4	ENSG00000148218	ENSG00000148218_005	chr9	dexseq_prepare_annotation2.py	exon	116151718	116151804	.	-	.	ENST00000482847+ENST00000409155+ENST00000277315__exon_number_005__gene_id_ENSG00000148218	ALAD	ENSG00000148218.4	-2.96266790420215	-17.9970901647559	8.9669427053404e-37	2.51192478945651e-34
ENSG00000187741.46	ENSG00000187741	ENSG00000187741_047	chr16	dexseq_prepare_annotation2.py	exon	89831356	89831412	.	-	.	ENST00000305699+ENST00000567988+ENST00000563318+ENST00000561660+ENST00000568369+ENST00000389301__exon_number_047__gene_id_ENSG00000187741	FANCA	ENSG00000187741.46	1.10361218933589	15.7251363906492	9.26699478318013e-37	2.59064833215868e-34
ENSG00000105072.1	ENSG00000105072	ENSG00000105072_002	chr19	dexseq_prepare_annotation2.py	exon	16607205	16607216	.	+	.	ENST00000594035+ENST00000221671__exon_number_002__gene_id_ENSG00000105072	C19orf44	ENSG00000105072.1	-6.31987170118255	-22.923289379994	1.04834359274937e-36	2.92470676416538e-34
ENSG00000023228.ENSG00000237580.30	ENSG00000023228+ENSG00000237580	ENSG00000023228+ENSG00000237580_031	chr2	dexseq_prepare_annotation2.py	exon	207023808	207023819	.	-	.	ENST00000454195__exon_number_031__gene_id_ENSG00000023228+ENSG00000237580		ENSG00000023228.ENSG00000237580.30	-1.73530281174132	-20.0498248043057	1.13488556564566e-36	3.15966994783768e-34
ENSG00000148700.7	ENSG00000148700	ENSG00000148700_008	chr10	dexseq_prepare_annotation2.py	exon	111768010	111768057	.	+	.	ENST00000484622+ENST00000459738+ENST00000487085+ENST00000495661+ENST00000497125+ENST00000475954+ENST00000356080+ENST00000277900__exon_number_008__gene_id_ENSG00000148700	ADD3	ENSG00000148700.7	1.47756251565163	16.6300410848165	1.22374676465437e-36	3.40011794953276e-34
ENSG00000159216.23	ENSG00000159216	ENSG00000159216_024	chr21	dexseq_prepare_annotation2.py	exon	36421378	36421462	.	-	.	ENST00000300305+ENST00000486278+ENST00000416754__exon_number_024__gene_id_ENSG00000159216	RUNX1	ENSG00000159216.23	1.91121909068087	18.9401741707171	1.35775090110423e-36	3.76475842525323e-34
ENSG00000214021.ENSG00000241553.ENSG00000250151.73	ENSG00000214021+ENSG00000241553+ENSG00000250151	ENSG00000214021+ENSG00000241553+ENSG00000250151_074	chr3	dexseq_prepare_annotation2.py	exon	9860556	9860604	.	+	.	ENST00000473661+ENST00000397241+ENST00000383827+ENST00000496526+ENST00000422738+ENST00000310252+ENST00000426895+ENST00000474948+ENST00000427220+ENST00000427853+ENST00000496246+ENST00000443148+ENST00000483051+ENST00000547186__exon_number_074__gene_id_ENSG00000214021+ENSG00000241553+ENSG00000250151		ENSG00000214021.ENSG00000241553.ENSG00000250151.73	-1.83005806154571	-15.9014837199934	1.3766909952257e-36	3.80951664337415e-34
ENSG00000148218.11	ENSG00000148218	ENSG00000148218_012	chr9	dexseq_prepare_annotation2.py	exon	116152957	116153077	.	-	.	ENST00000468504+ENST00000464749__exon_number_012__gene_id_ENSG00000148218	ALAD	ENSG00000148218.11	-1.65610815699578	-17.9028514996876	1.44950354216067e-36	4.00286430515055e-34
ENSG00000013441.21	ENSG00000013441	ENSG00000013441_022	chr2	dexseq_prepare_annotation2.py	exon	201722696	201722812	.	-	.	ENST00000409769+ENST00000321356+ENST00000473565+ENST00000409403+ENST00000461981+ENST00000434813+ENST00000432425__exon_number_022__gene_id_ENSG00000013441	CLK1	ENSG00000013441.21	-2.84187971134914	-19.2425190731539	1.46433023313736e-36	4.03562298097677e-34
ENSG00000133067.27	ENSG00000133067	ENSG00000133067_028	chr1	dexseq_prepare_annotation2.py	exon	202283930	202284010	.	+	.	ENST00000255432+ENST00000367278+ENST00000439764+ENST00000487787__exon_number_028__gene_id_ENSG00000133067	LGR6	ENSG00000133067.27	-1.20982477436086	-18.3533211876181	1.56981130237978e-36	4.31758363537762e-34
ENSG00000168137.53	ENSG00000168137	ENSG00000168137_054	chr3	dexseq_prepare_annotation2.py	exon	9490072	9490158	.	+	.	ENST00000407969+ENST00000302463+ENST00000402198+ENST00000413704+ENST00000488236+ENST00000466242+ENST00000399686+ENST00000421188+ENST00000443339+ENST00000493918+ENST00000402466+ENST00000406341__exon_number_054__gene_id_ENSG00000168137	SETD5	ENSG00000168137.53	-1.4542536977152	-17.8329689825124	2.071087358527e-36	5.68480075280848e-34
ENSG00000115464.27	ENSG00000115464	ENSG00000115464_028	chr2	dexseq_prepare_annotation2.py	exon	61441195	61441353	.	-	.	ENST00000411912+ENST00000398571+ENST00000472689+ENST00000467128__exon_number_028__gene_id_ENSG00000115464	USP34	ENSG00000115464.27	2.6000033344857	21.3602781481309	2.08599857673978e-36	5.71420905898714e-34
ENSG00000130948.21	ENSG00000130948	ENSG00000130948_022	chr9	dexseq_prepare_annotation2.py	exon	99060698	99060744	.	-	.	ENST00000375262+ENST00000375263__exon_number_022__gene_id_ENSG00000130948	HSD17B3	ENSG00000130948.21	2.78035325017599	25.6065917199393	2.18693398393278e-36	5.97867350017158e-34
ENSG00000140694.50	ENSG00000140694	ENSG00000140694_051	chr16	dexseq_prepare_annotation2.py	exon	14724125	14724133	.	-	.	ENST00000341484__exon_number_051__gene_id_ENSG00000140694	PARN	ENSG00000140694.50	-3.26522291899561	-17.2429076195955	2.31115751478735e-36	6.30561580547513e-34
ENSG00000050438.2	ENSG00000050438	ENSG00000050438_003	chr12	dexseq_prepare_annotation2.py	exon	51785520	51785916	.	+	.	ENST00000547697__exon_number_003__gene_id_ENSG00000050438	SLC4A8	ENSG00000050438.2	2.80383209641385	21.3171035485684	2.41971031376658e-36	6.58858081914874e-34
ENSG00000170266.ENSG00000188167.47	ENSG00000170266+ENSG00000188167	ENSG00000170266+ENSG00000188167_048	chr3	dexseq_prepare_annotation2.py	exon	33135281	33135795	.	-	.	ENST00000342462__exon_number_048__gene_id_ENSG00000170266+ENSG00000188167		ENSG00000170266.ENSG00000188167.47	-2.33240193287465	-16.3924102917879	2.5450477063902e-36	6.91602744388796e-34
ENSG00000131018.134	ENSG00000131018	ENSG00000131018_135	chr6	dexseq_prepare_annotation2.py	exon	152688127	152688131	.	-	.	ENST00000454018__exon_number_135__gene_id_ENSG00000131018	SYNE1	ENSG00000131018.134	-5.76036845629114	-13.868520465531	2.56894438152221e-36	6.96705904139361e-34
ENSG00000153048.21	ENSG00000153048	ENSG00000153048_022	chr16	dexseq_prepare_annotation2.py	exon	8955523	8955570	.	-	.	ENST00000567626+ENST00000567554+ENST00000569398+ENST00000568968__exon_number_022__gene_id_ENSG00000153048	CARHSP1	ENSG00000153048.21	1.93913696552996	18.5103973710808	2.59391846681757e-36	7.02080389157875e-34
ENSG00000163491.47	ENSG00000163491	ENSG00000163491_048	chr3	dexseq_prepare_annotation2.py	exon	27350648	27352439	.	-	.	ENST00000491627__exon_number_048__gene_id_ENSG00000163491	NEK10	ENSG00000163491.47	-1.91837682495956	-15.5078766206827	2.62830590858393e-36	7.09976348448911e-34
ENSG00000188897.31	ENSG00000188897	ENSG00000188897_032	chr16	dexseq_prepare_annotation2.py	exon	11501056	11501193	.	-	.	ENST00000598234__exon_number_032__gene_id_ENSG00000188897	CTD-3088G3.8	ENSG00000188897.31	1.27928051077477	18.0051114537407	2.65050601240492e-36	7.14555426837338e-34
ENSG00000005884.24	ENSG00000005884	ENSG00000005884_025	chr17	dexseq_prepare_annotation2.py	exon	48151812	48151878	.	+	.	ENST00000007722+ENST00000505306+ENST00000512553+ENST00000506401+ENST00000320031+ENST00000544892+ENST00000510809__exon_number_025__gene_id_ENSG00000005884	ITGA3	ENSG00000005884.24	-1.94932858147091	-20.2579739172382	2.73583531023607e-36	7.36101902128023e-34
ENSG00000104980.4	ENSG00000104980	ENSG00000104980_005	chr19	dexseq_prepare_annotation2.py	exon	7991799	7991933	.	-	.	ENST00000598968+ENST00000599939+ENST00000595565+ENST00000270538+ENST00000595831__exon_number_005__gene_id_ENSG00000104980	TIMM44	ENSG00000104980.4	-2.59092581579714	-19.084174241574	2.91214353799841e-36	7.81993826108984e-34
ENSG00000023228.ENSG00000237580	ENSG00000023228+ENSG00000237580	ENSG00000023228+ENSG00000237580_001	chr2	dexseq_prepare_annotation2.py	exon	206979541	206980833	.	-	.	ENST00000233190__exon_number_001__gene_id_ENSG00000023228+ENSG00000237580		ENSG00000023228.ENSG00000237580	-3.63985889592288	-19.8050741923666	3.01570150307219e-36	8.08208002823347e-34
ENSG00000164924.19	ENSG00000164924	ENSG00000164924_020	chr8	dexseq_prepare_annotation2.py	exon	101936363	101936526	.	-	.	ENST00000353245+ENST00000419477+ENST00000395958+ENST00000395948+ENST00000457309+ENST00000395956+ENST00000517727+ENST00000521309+ENST00000518736+ENST00000522819+ENST00000523848+ENST00000480304+ENST00000395957+ENST00000521607+ENST00000522542+ENST00000395953+ENST00000395951__exon_number_020__gene_id_ENSG00000164924	YWHAZ	ENSG00000164924.19	1.61288876838903	16.4814215377839	3.03196205237277e-36	8.10969433513238e-34
ENSG00000180448	ENSG00000180448	ENSG00000180448_001	chr19	dexseq_prepare_annotation2.py	exon	1065922	1066162	.	+	.	ENST00000539243__exon_number_001__gene_id_ENSG00000180448	HMHA1	ENSG00000180448	-4.49906776346477	-16.7319681845532	3.15285434407007e-36	8.41651376115834e-34
ENSG00000177156.18	ENSG00000177156	ENSG00000177156_019	chr11	dexseq_prepare_annotation2.py	exon	763851	763940	.	+	.	ENST00000319006+ENST00000528097__exon_number_019__gene_id_ENSG00000177156	TALDO1	ENSG00000177156.18	-1.84074784366916	-19.7714950900503	3.45037468454673e-36	9.19271645896144e-34
ENSG00000063978.ENSG00000206113.ENSG00000125386.ENSG00000249428.7	ENSG00000063978+ENSG00000206113+ENSG00000125386+ENSG00000249428	ENSG00000063978+ENSG00000206113+ENSG00000125386+ENSG00000249428_008	chr4	dexseq_prepare_annotation2.py	exon	2444924	2444941	.	+	.	ENST00000511731+ENST00000514556__exon_number_008__gene_id_ENSG00000063978+ENSG00000206113+ENSG00000125386+ENSG00000249428		ENSG00000063978.ENSG00000206113.ENSG00000125386.ENSG00000249428.7	-4.17690946724241	-14.3978918934621	3.56686149857656e-36	9.48450765355872e-34
ENSG00000085872.ENSG00000105085.ENSG00000269578.ENSG00000214046.ENSG00000127526.ENSG00000269058.ENSG00000141979.ENSG00000268790.30	ENSG00000085872+ENSG00000105085+ENSG00000269578+ENSG00000214046+ENSG00000127526+ENSG00000269058+ENSG00000141979+ENSG00000268790	ENSG00000085872+ENSG00000105085+ENSG00000269578+ENSG00000214046+ENSG00000127526+ENSG00000269058+ENSG00000141979+ENSG00000268790_031	chr19	dexseq_prepare_annotation2.py	exon	16636979	16637085	.	-	.	ENST00000544299__exon_number_031__gene_id_ENSG00000085872+ENSG00000105085+ENSG00000269578+ENSG00000214046+ENSG00000127526+ENSG00000269058+ENSG00000141979+ENSG00000268790		ENSG00000085872.ENSG00000105085.ENSG00000269578.ENSG00000214046.ENSG00000127526.ENSG00000269058.ENSG00000141979.ENSG00000268790.30	-2.07841909101349	-14.6632124666778	4.03964420268538e-36	1.07207274918206e-33
ENSG00000268400.ENSG00000229833.ENSG00000076944.49	ENSG00000268400+ENSG00000229833+ENSG00000076944	ENSG00000268400+ENSG00000229833+ENSG00000076944_050	chr19	dexseq_prepare_annotation2.py	exon	7707423	7707651	.	+	.	ENST00000594221__exon_number_050__gene_id_ENSG00000268400+ENSG00000229833+ENSG00000076944		ENSG00000268400.ENSG00000229833.ENSG00000076944.49	4.04761597889856	19.2804233635877	5.45341386451205e-36	1.44445443029208e-33
ENSG00000149187.3	ENSG00000149187	ENSG00000149187_004	chr11	dexseq_prepare_annotation2.py	exon	47489956	47490365	.	-	.	ENST00000395290+ENST00000358597+ENST00000395292+ENST00000310513__exon_number_004__gene_id_ENSG00000149187	CELF1	ENSG00000149187.3	-1.85183205973161	-16.3707749376179	5.9662211825887e-36	1.57721401297545e-33
ENSG00000166689.47	ENSG00000166689	ENSG00000166689_048	chr11	dexseq_prepare_annotation2.py	exon	16872738	16872744	.	-	.	ENST00000355661+ENST00000448080+ENST00000531066__exon_number_048__gene_id_ENSG00000166689	PLEKHA7	ENSG00000166689.47	-2.8407995763525	-15.6852935544936	5.98546033245494e-36	1.57923354942199e-33
ENSG00000085872.ENSG00000105085.ENSG00000269578.ENSG00000214046.ENSG00000127526.ENSG00000269058.ENSG00000141979.ENSG00000268790.31	ENSG00000085872+ENSG00000105085+ENSG00000269578+ENSG00000214046+ENSG00000127526+ENSG00000269058+ENSG00000141979+ENSG00000268790	ENSG00000085872+ENSG00000105085+ENSG00000269578+ENSG00000214046+ENSG00000127526+ENSG00000269058+ENSG00000141979+ENSG00000268790_032	chr19	dexseq_prepare_annotation2.py	exon	16638891	16639066	.	-	.	ENST00000198939+ENST00000546361__exon_number_032__gene_id_ENSG00000085872+ENSG00000105085+ENSG00000269578+ENSG00000214046+ENSG00000127526+ENSG00000269058+ENSG00000141979+ENSG00000268790		ENSG00000085872.ENSG00000105085.ENSG00000269578.ENSG00000214046.ENSG00000127526.ENSG00000269058.ENSG00000141979.ENSG00000268790.31	-2.31775409420828	-14.612951956462	6.08806957893791e-36	1.60319950629579e-33
ENSG00000114416.1	ENSG00000114416	ENSG00000114416_002	chr3	dexseq_prepare_annotation2.py	exon	180585944	180586083	.	+	.	ENST00000469882+ENST00000484790__exon_number_002__gene_id_ENSG00000114416	FXR1	ENSG00000114416.1	-2.14312414018186	-15.2606093524394	6.19797830193658e-36	1.62899142459238e-33
ENSG00000221983.6	ENSG00000221983	ENSG00000221983_007	chr19	dexseq_prepare_annotation2.py	exon	18682685	18682688	.	+	.	ENST00000430157+ENST00000442744+ENST00000595683+ENST00000598814+ENST00000596273__exon_number_007__gene_id_ENSG00000221983	UBA52	ENSG00000221983.6	-3.83279443925311	-28.0839083883013	6.43323260069285e-36	1.68756458417866e-33
ENSG00000119912.32	ENSG00000119912	ENSG00000119912_033	chr10	dexseq_prepare_annotation2.py	exon	94269890	94269919	.	-	.	ENST00000478361+ENST00000265986+ENST00000436178__exon_number_033__gene_id_ENSG00000119912	IDE	ENSG00000119912.32	1.49899688707263	19.5966305198118	6.97200138873658e-36	1.82537722513106e-33
ENSG00000079785.24	ENSG00000079785	ENSG00000079785_025	chr2	dexseq_prepare_annotation2.py	exon	15761241	15761511	.	+	.	ENST00000459706__exon_number_025__gene_id_ENSG00000079785	DDX1	ENSG00000079785.24	-1.68192886308165	-19.2181168432251	7.08665931023141e-36	1.85183521138608e-33
ENSG00000013441.25	ENSG00000013441	ENSG00000013441_026	chr2	dexseq_prepare_annotation2.py	exon	201724848	201724938	.	-	.	ENST00000434813+ENST00000321356+ENST00000409403+ENST00000473565+ENST00000461981__exon_number_026__gene_id_ENSG00000013441	CLK1	ENSG00000013441.25	-2.89612022644448	-18.8684445255293	7.46777535742378e-36	1.94768737214771e-33
ENSG00000148337.2	ENSG00000148337	ENSG00000148337_003	chr9	dexseq_prepare_annotation2.py	exon	130928345	130928345	.	-	.	ENST00000538431+ENST00000485862+ENST00000393608+ENST00000541172+ENST00000372954+ENST00000357558+ENST00000325721+ENST00000471773__exon_number_003__gene_id_ENSG00000148337	CIZ1	ENSG00000148337.2	1.19320744576707	14.474708894549	8.2727258579008e-36	2.153502847415e-33
ENSG00000077549.17	ENSG00000077549	ENSG00000077549_018	chr1	dexseq_prepare_annotation2.py	exon	19712215	19712291	.	-	.	ENST00000457768__exon_number_018__gene_id_ENSG00000077549	CAPZB	ENSG00000077549.17	1.75889604631542	18.2420297778776	9.12750355641249e-36	2.37147871027523e-33
ENSG00000118515.35	ENSG00000118515	ENSG00000118515_036	chr6	dexseq_prepare_annotation2.py	exon	134494293	134494309	.	-	.	ENST00000490149+ENST00000524764+ENST00000474427+ENST00000532021__exon_number_036__gene_id_ENSG00000118515	SGK1	ENSG00000118515.35	-1.4448534097493	-14.9823117860792	9.40295572204575e-36	2.43839238823276e-33
ENSG00000147642.63	ENSG00000147642	ENSG00000147642_064	chr8	dexseq_prepare_annotation2.py	exon	110693145	110693153	.	-	.	ENST00000533171+ENST00000534184+ENST00000408889__exon_number_064__gene_id_ENSG00000147642	SYBU	ENSG00000147642.63	1.24098328063294	15.6081699636091	1.01181631710835e-35	2.61887301666159e-33
ENSG00000102893.58	ENSG00000102893	ENSG00000102893_059	chr16	dexseq_prepare_annotation2.py	exon	47703126	47703328	.	+	.	ENST00000566044+ENST00000566319+ENST00000299167+ENST00000455779+ENST00000323584+ENST00000566275__exon_number_059__gene_id_ENSG00000102893	PHKB	ENSG00000102893.58	-1.979363442815	-14.7396290794257	1.03310716020693e-35	2.66890590548789e-33
ENSG00000103671.25	ENSG00000103671	ENSG00000103671_026	chr15	dexseq_prepare_annotation2.py	exon	64706284	64706410	.	+	.	ENST00000261884__exon_number_026__gene_id_ENSG00000103671	TRIP4	ENSG00000103671.25	3.26412916354711	22.9465943814008	1.06856476983216e-35	2.75042172204469e-33
ENSG00000052749.21	ENSG00000052749	ENSG00000052749_022	chr10	dexseq_prepare_annotation2.py	exon	99130680	99130838	.	-	.	ENST00000315563+ENST00000536831+ENST00000370992+ENST00000479481+ENST00000414986__exon_number_022__gene_id_ENSG00000052749	RRP12	ENSG00000052749.21	4.3318654140109	29.7843916520772	1.06870158873079e-35	2.75042172204469e-33
ENSG00000148343.24	ENSG00000148343	ENSG00000148343_025	chr9	dexseq_prepare_annotation2.py	exon	131825523	131825565	.	+	.	ENST00000495975+ENST00000439290+ENST00000277475+ENST00000494608+ENST00000358369__exon_number_025__gene_id_ENSG00000148343	FAM73B	ENSG00000148343.24	-1.92810652299771	-16.6576713050491	1.0974893420322e-35	2.81918092418173e-33
ENSG00000100201.34	ENSG00000100201	ENSG00000100201_035	chr22	dexseq_prepare_annotation2.py	exon	38902312	38902317	.	-	.	ENST00000381633+ENST00000396821+ENST00000403230__exon_number_035__gene_id_ENSG00000100201	DDX17	ENSG00000100201.34	-2.41384833712422	-17.5048234059443	1.115464091918e-35	2.85995750150817e-33
ENSG00000166689.48	ENSG00000166689	ENSG00000166689_049	chr11	dexseq_prepare_annotation2.py	exon	16872745	16872838	.	-	.	ENST00000355661+ENST00000528376+ENST00000448080+ENST00000531066__exon_number_049__gene_id_ENSG00000166689	PLEKHA7	ENSG00000166689.48	-2.83444702446085	-15.5893275854819	1.15035069423147e-35	2.94385986683175e-33
ENSG00000253877	ENSG00000253877	ENSG00000253877_001	chr8	dexseq_prepare_annotation2.py	exon	111949919	111949956	.	-	.	ENST00000524283__exon_number_001__gene_id_ENSG00000253877	RP11-946L20.2	ENSG00000253877	-3.93043304541724	-32.1965081169231	1.18554687962973e-35	3.02823816848611e-33
ENSG00000085276.49	ENSG00000085276	ENSG00000085276_050	chr3	dexseq_prepare_annotation2.py	exon	169098975	169099046	.	-	.	ENST00000494292+ENST00000485957__exon_number_050__gene_id_ENSG00000085276	MECOM	ENSG00000085276.49	-1.44394529679999	-22.0850592351361	1.35105118668287e-35	3.44452271085679e-33
ENSG00000213398.ENSG00000124067.ENSG00000267660.71	ENSG00000213398+ENSG00000124067+ENSG00000267660	ENSG00000213398+ENSG00000124067+ENSG00000267660_072	chr16	dexseq_prepare_annotation2.py	exon	67985371	67985437	.	-	.	ENST00000574665__exon_number_072__gene_id_ENSG00000213398+ENSG00000124067+ENSG00000267660		ENSG00000213398.ENSG00000124067.ENSG00000267660.71	-4.53743065267823	-16.0158642309519	1.3688227849303e-35	3.48330858376731e-33
ENSG00000163491.12	ENSG00000163491	ENSG00000163491_013	chr3	dexseq_prepare_annotation2.py	exon	27203952	27204092	.	-	.	ENST00000383771+ENST00000429845+ENST00000574215+ENST00000295720+ENST00000357467__exon_number_013__gene_id_ENSG00000163491	NEK10	ENSG00000163491.12	1.20669373000006	15.2690774863557	1.44463221941438e-35	3.66936583731253e-33
ENSG00000120705.13	ENSG00000120705	ENSG00000120705_014	chr5	dexseq_prepare_annotation2.py	exon	137849257	137849339	.	-	.	ENST00000503183+ENST00000503014+ENST00000499810+ENST00000506345+ENST00000360541+ENST00000512198+ENST00000572514__exon_number_014__gene_id_ENSG00000120705	ETF1	ENSG00000120705.13	-4.88623888110704	-17.4478962792738	1.49590626873657e-35	3.79252631379648e-33
ENSG00000198632.ENSG00000174368.26	ENSG00000198632+ENSG00000174368	ENSG00000198632+ENSG00000174368_027	chr7	dexseq_prepare_annotation2.py	exon	74984930	74984931	.	-	.	ENST00000513070+ENST00000414100__exon_number_027__gene_id_ENSG00000198632+ENSG00000174368		ENSG00000198632.ENSG00000174368.26	1.81684044587843	18.1352763935492	1.50939879754078e-35	3.81962062997011e-33
ENSG00000255103.ENSG00000127603.33	ENSG00000255103+ENSG00000127603	ENSG00000255103+ENSG00000127603_034	chr1	dexseq_prepare_annotation2.py	exon	39749763	39749857	.	+	.	ENST00000372915+ENST00000361689+ENST00000317713+ENST00000539005+ENST00000496804+ENST00000524432+ENST00000567887+ENST00000472385+ENST00000485063+ENST00000564288+ENST00000530262+ENST00000545844__exon_number_034__gene_id_ENSG00000255103+ENSG00000127603		ENSG00000255103.ENSG00000127603.33	-7.29577613126493	-18.1288092542254	1.55617348807919e-35	3.93068058183772e-33
ENSG00000134109.16	ENSG00000134109	ENSG00000134109_017	chr3	dexseq_prepare_annotation2.py	exon	5246752	5246926	.	+	.	ENST00000256497+ENST00000445686+ENST00000434243+ENST00000465369__exon_number_017__gene_id_ENSG00000134109	EDEM1	ENSG00000134109.16	2.55300288031499	24.7898365349393	1.57284227528091e-35	3.96542664307119e-33
ENSG00000182541.30	ENSG00000182541	ENSG00000182541_031	chr22	dexseq_prepare_annotation2.py	exon	31674283	31674572	.	+	.	ENST00000467301+ENST00000333611+ENST00000444929+ENST00000331728__exon_number_031__gene_id_ENSG00000182541	LIMK2	ENSG00000182541.30	-4.45327960921886	-26.0647815321382	1.59874678374134e-35	4.02328617607544e-33
ENSG00000077063.1	ENSG00000077063	ENSG00000077063_002	chr7	dexseq_prepare_annotation2.py	exon	117350795	117350916	.	-	.	ENST00000446636+ENST00000160373__exon_number_002__gene_id_ENSG00000077063	CTTNBP2	ENSG00000077063.1	-1.49190505086798	-16.8913436717096	1.61918314130516e-35	4.06719685590129e-33
ENSG00000166689.54	ENSG00000166689	ENSG00000166689_055	chr11	dexseq_prepare_annotation2.py	exon	16892646	16892729	.	-	.	ENST00000529213+ENST00000531066+ENST00000355661+ENST00000528376+ENST00000448080+ENST00000528637__exon_number_055__gene_id_ENSG00000166689	PLEKHA7	ENSG00000166689.54	-3.00020544941684	-15.5298906034942	1.72457744280908e-35	4.32395711553959e-33
ENSG00000156261.6	ENSG00000156261	ENSG00000156261_007	chr21	dexseq_prepare_annotation2.py	exon	30433698	30433738	.	-	.	ENST00000286788+ENST00000540844+ENST00000542732+ENST00000470450+ENST00000496121__exon_number_007__gene_id_ENSG00000156261	CCT8	ENSG00000156261.6	3.74674551543653	22.7282982374624	2.00524104226391e-35	5.01841059665401e-33
ENSG00000258818.ENSG00000259171.ENSG00000214274.1	ENSG00000258818+ENSG00000259171+ENSG00000214274	ENSG00000258818+ENSG00000259171+ENSG00000214274_002	chr14	dexseq_prepare_annotation2.py	exon	21152336	21152741	.	+	.	ENST00000336811+ENST00000555835__exon_number_002__gene_id_ENSG00000258818+ENSG00000259171+ENSG00000214274		ENSG00000258818.ENSG00000259171.ENSG00000214274.1	3.12685752508787	24.6765109654144	2.07669100963528e-35	5.18768845533551e-33
ENSG00000197102.27	ENSG00000197102	ENSG00000197102_028	chr14	dexseq_prepare_annotation2.py	exon	102473345	102473445	.	+	.	ENST00000360184__exon_number_028__gene_id_ENSG00000197102	DYNC1H1	ENSG00000197102.27	-1.52129720278832	-15.5007548688324	2.10338050503533e-35	5.24473691350788e-33
ENSG00000005801.ENSG00000263365.1	ENSG00000005801+ENSG00000263365	ENSG00000005801+ENSG00000263365_002	chr11	dexseq_prepare_annotation2.py	exon	3379157	3379995	.	-	.	ENST00000354599__exon_number_002__gene_id_ENSG00000005801+ENSG00000263365		ENSG00000005801.ENSG00000263365.1	2.21658768871379	21.2753306539379	2.10954716929205e-35	5.25049707159226e-33
ENSG00000168259.6	ENSG00000168259	ENSG00000168259_007	chr17	dexseq_prepare_annotation2.py	exon	40133613	40133872	.	-	.	ENST00000585693__exon_number_007__gene_id_ENSG00000168259	DNAJC7	ENSG00000168259.6	2.09763375744437	21.2606421355619	2.21469500961587e-35	5.50214301805005e-33
ENSG00000148700.9	ENSG00000148700	ENSG00000148700_010	chr10	dexseq_prepare_annotation2.py	exon	111835376	111835467	.	+	.	ENST00000495661__exon_number_010__gene_id_ENSG00000148700	ADD3	ENSG00000148700.9	1.40894626269149	16.1524605984268	2.27643867908883e-35	5.64523620265701e-33
ENSG00000102893.61	ENSG00000102893	ENSG00000102893_062	chr16	dexseq_prepare_annotation2.py	exon	47727289	47727418	.	+	.	ENST00000566044+ENST00000455779+ENST00000323584+ENST00000566319+ENST00000299167__exon_number_062__gene_id_ENSG00000102893	PHKB	ENSG00000102893.61	-2.33531402397823	-14.6389657065779	2.28346866258671e-35	5.65237377453101e-33
ENSG00000085872.ENSG00000105085.ENSG00000269578.ENSG00000214046.ENSG00000127526.ENSG00000269058.ENSG00000141979.ENSG00000268790.100	ENSG00000085872+ENSG00000105085+ENSG00000269578+ENSG00000214046+ENSG00000127526+ENSG00000269058+ENSG00000141979+ENSG00000268790	ENSG00000085872+ENSG00000105085+ENSG00000269578+ENSG00000214046+ENSG00000127526+ENSG00000269058+ENSG00000141979+ENSG00000268790_101	chr19	dexseq_prepare_annotation2.py	exon	16739016	16739017	.	-	.	ENST00000263390__exon_number_101__gene_id_ENSG00000085872+ENSG00000105085+ENSG00000269578+ENSG00000214046+ENSG00000127526+ENSG00000269058+ENSG00000141979+ENSG00000268790		ENSG00000085872.ENSG00000105085.ENSG00000269578.ENSG00000214046.ENSG00000127526.ENSG00000269058.ENSG00000141979.ENSG00000268790.100	1.30319852491847	14.4471968451165	2.3523501302873e-35	5.81231136366306e-33
ENSG00000254634.ENSG00000183336.ENSG00000261740.30	ENSG00000254634+ENSG00000183336+ENSG00000261740	ENSG00000254634+ENSG00000183336+ENSG00000261740_031	chr16	dexseq_prepare_annotation2.py	exon	29465512	29465668	.	-	.	ENST00000330978+ENST00000565417+ENST00000568556+ENST00000569622__exon_number_031__gene_id_ENSG00000254634+ENSG00000183336+ENSG00000261740		ENSG00000254634.ENSG00000183336.ENSG00000261740.30	-2.68330962499523	-22.6719370491339	2.36083663214368e-35	5.82271272548133e-33
ENSG00000005810.1	ENSG00000005810	ENSG00000005810_002	chr13	dexseq_prepare_annotation2.py	exon	77618793	77619036	.	-	.	ENST00000407578+ENST00000357337+ENST00000544440__exon_number_002__gene_id_ENSG00000005810	MYCBP2	ENSG00000005810.1	-2.37050988403082	-15.01675298902	2.41033692244205e-35	5.93404900486348e-33
ENSG00000175213	ENSG00000175213	ENSG00000175213_001	chr11	dexseq_prepare_annotation2.py	exon	46722368	46722579	.	+	.	ENST00000311764__exon_number_001__gene_id_ENSG00000175213	ZNF408	ENSG00000175213	-5.01929808776551	-29.2277722228591	2.84877165187722e-35	7.00077920168181e-33
ENSG00000196549.22	ENSG00000196549	ENSG00000196549_023	chr3	dexseq_prepare_annotation2.py	exon	154834268	154834348	.	+	.	ENST00000493237+ENST00000360490+ENST00000481828+ENST00000462745+ENST00000462837+ENST00000492661+ENST00000460393__exon_number_023__gene_id_ENSG00000196549	MME	ENSG00000196549.22	1.81992714362722	16.3539333343571	2.94261039305279e-35	7.21835584417619e-33
ENSG00000102893.65	ENSG00000102893	ENSG00000102893_066	chr16	dexseq_prepare_annotation2.py	exon	47733067	47733139	.	+	.	ENST00000564711__exon_number_066__gene_id_ENSG00000102893	PHKB	ENSG00000102893.65	-2.04116550688466	-14.5983484417463	3.14440383275773e-35	7.69949128429798e-33
ENSG00000147813.20	ENSG00000147813	ENSG00000147813_021	chr8	dexseq_prepare_annotation2.py	exon	144658337	144658601	.	-	.	ENST00000464332__exon_number_021__gene_id_ENSG00000147813	NAPRT1	ENSG00000147813.20	-1.33345985840014	-16.2130363208968	3.230880948619e-35	7.89703870500513e-33
ENSG00000185386.1	ENSG00000185386	ENSG00000185386_002	chr22	dexseq_prepare_annotation2.py	exon	50702144	50702167	.	-	.	ENST00000330651+ENST00000395764__exon_number_002__gene_id_ENSG00000185386	MAPK11	ENSG00000185386.1	1.69091172538148	19.5902180197993	3.61039977563067e-35	8.80885783249931e-33
ENSG00000074706.21	ENSG00000074706	ENSG00000074706_022	chr6	dexseq_prepare_annotation2.py	exon	154542391	154542462	.	-	.	ENST00000367220+ENST00000422970+ENST00000519405+ENST00000519344+ENST00000265198+ENST00000517438+ENST00000519190__exon_number_022__gene_id_ENSG00000074706	IPCEF1	ENSG00000074706.21	-1.72971521047416	-21.1116570926023	3.63206730857863e-35	8.84587069157655e-33
ENSG00000013441.4	ENSG00000013441	ENSG00000013441_005	chr2	dexseq_prepare_annotation2.py	exon	201717805	201717820	.	-	.	ENST00000321356+ENST00000473565+ENST00000461981+ENST00000472679+ENST00000432425+ENST00000464454__exon_number_005__gene_id_ENSG00000013441	CLK1	ENSG00000013441.4	1.83834961433193	18.5062219747944	3.67804251524489e-35	8.94184678920536e-33
ENSG00000175287.ENSG00000095319.ENSG00000251184.105	ENSG00000175287+ENSG00000095319+ENSG00000251184	ENSG00000175287+ENSG00000095319+ENSG00000251184_106	chr9	dexseq_prepare_annotation2.py	exon	131768518	131768647	.	+	.	ENST00000372577__exon_number_106__gene_id_ENSG00000175287+ENSG00000095319+ENSG00000251184		ENSG00000175287.ENSG00000095319.ENSG00000251184.105	-2.80845228702373	-16.4238408425354	4.26688239302771e-35	1.03549097418247e-32
ENSG00000050438.5	ENSG00000050438	ENSG00000050438_006	chr12	dexseq_prepare_annotation2.py	exon	51796947	51797073	.	+	.	ENST00000604314+ENST00000358657__exon_number_006__gene_id_ENSG00000050438	SLC4A8	ENSG00000050438.5	2.77710813296221	20.4731899546246	4.58797414393675e-35	1.11143265454115e-32
ENSG00000138101.4	ENSG00000138101	ENSG00000138101_005	chr2	dexseq_prepare_annotation2.py	exon	25600131	25600152	.	-	.	ENST00000407661+ENST00000407186+ENST00000398951+ENST00000404103+ENST00000496972+ENST00000405222+ENST00000407038+ENST00000288642+ENST00000406818+ENST00000497476__exon_number_005__gene_id_ENSG00000138101	DTNB	ENSG00000138101.4	-2.06012410653469	-17.4328279888301	4.65927833388926e-35	1.12670122466966e-32
ENSG00000196337.ENSG00000225950.4	ENSG00000196337+ENSG00000225950	ENSG00000196337+ENSG00000225950_005	chr19	dexseq_prepare_annotation2.py	exon	49558998	49559049	.	-	.	ENST00000597853+ENST00000596965+ENST00000356213__exon_number_005__gene_id_ENSG00000196337+ENSG00000225950		ENSG00000196337.ENSG00000225950.4	-2.31734530350687	-23.2950139479173	4.91514661454683e-35	1.18646758987742e-32
ENSG00000114423.33	ENSG00000114423	ENSG00000114423_034	chr3	dexseq_prepare_annotation2.py	exon	105588244	105588246	.	-	.	ENST00000438603+ENST00000394027+ENST00000447441__exon_number_034__gene_id_ENSG00000114423	CBLB	ENSG00000114423.33	1.61554479213217	16.8530822657349	4.94977088148718e-35	1.19271080865343e-32
ENSG00000074054.70	ENSG00000074054	ENSG00000074054_071	chr2	dexseq_prepare_annotation2.py	exon	122406948	122407052	.	-	.	ENST00000455322+ENST00000397587+ENST00000263710+ENST00000541377+ENST00000409078__exon_number_071__gene_id_ENSG00000074054	CLASP1	ENSG00000074054.70	-1.46652559045656	-15.0268124792364	5.24478673639357e-35	1.26156580466354e-32
ENSG00000146648.37	ENSG00000146648	ENSG00000146648_038	chr7	dexseq_prepare_annotation2.py	exon	55260459	55260503	.	+	.	ENST00000455089+ENST00000275493+ENST00000454757__exon_number_038__gene_id_ENSG00000146648	EGFR	ENSG00000146648.37	2.23006548086725	17.4069349574432	5.30967716796679e-35	1.2749218489518e-32
ENSG00000105135.12	ENSG00000105135	ENSG00000105135_013	chr19	dexseq_prepare_annotation2.py	exon	15226812	15226882	.	-	.	ENST00000533086+ENST00000524779+ENST00000534378+ENST00000263383+ENST00000525880+ENST00000596093+ENST00000534806__exon_number_013__gene_id_ENSG00000105135	ILVBL	ENSG00000105135.12	-5.53368624983426	-16.5234625423981	5.42376518945359e-35	1.30002304217072e-32
ENSG00000141646.ENSG00000267699.ENSG00000141642.47	ENSG00000141646+ENSG00000267699+ENSG00000141642	ENSG00000141646+ENSG00000267699+ENSG00000141642_048	chr18	dexseq_prepare_annotation2.py	exon	48593389	48593482	.	+	.	ENST00000591126+ENST00000588745+ENST00000398417+ENST00000342988+ENST00000590499__exon_number_048__gene_id_ENSG00000141646+ENSG00000267699+ENSG00000141642		ENSG00000141646.ENSG00000267699.ENSG00000141642.47	-1.5441634246047	-18.4125076447537	5.57100175036398e-35	1.33296742056512e-32
ENSG00000144426.ENSG00000204196.50	ENSG00000144426+ENSG00000204196	ENSG00000144426+ENSG00000204196_051	chr2	dexseq_prepare_annotation2.py	exon	204034470	204034574	.	+	.	ENST00000449802+ENST00000414576__exon_number_051__gene_id_ENSG00000144426+ENSG00000204196		ENSG00000144426.ENSG00000204196.50	-1.88064883572259	-15.5134324075057	5.77672834290375e-35	1.379766497397e-32
ENSG00000113163.29	ENSG00000113163	ENSG00000113163_030	chr5	dexseq_prepare_annotation2.py	exon	74806937	74807330	.	-	.	ENST00000261415+ENST00000380494+ENST00000405807__exon_number_030__gene_id_ENSG00000113163	COL4A3BP	ENSG00000113163.29	2.72795670188504	19.9088561493562	5.8219913401496e-35	1.38814218741388e-32
ENSG00000266967.ENSG00000267060.ENSG00000108825.20	ENSG00000266967+ENSG00000267060+ENSG00000108825	ENSG00000266967+ENSG00000267060+ENSG00000108825_021	chr17	dexseq_prepare_annotation2.py	exon	41107385	41107455	.	-	.	ENST00000483535__exon_number_021__gene_id_ENSG00000266967+ENSG00000267060+ENSG00000108825		ENSG00000266967.ENSG00000267060.ENSG00000108825.20	-2.38023234698881	-15.339075899205	6.33626469106836e-35	1.50811961556086e-32
ENSG00000090686.22	ENSG00000090686	ENSG00000090686_023	chr1	dexseq_prepare_annotation2.py	exon	22047529	22047639	.	-	.	ENST00000471752+ENST00000400301+ENST00000308271+ENST00000374732+ENST00000529637+ENST00000487880__exon_number_023__gene_id_ENSG00000090686	USP48	ENSG00000090686.22	1.56644149212969	16.0972616397315	6.50688624158592e-35	1.54602708634288e-32
ENSG00000065357.128	ENSG00000065357	ENSG00000065357_129	chr12	dexseq_prepare_annotation2.py	exon	56347195	56347231	.	+	.	ENST00000550957+ENST00000551739+ENST00000552478__exon_number_129__gene_id_ENSG00000065357	DGKA	ENSG00000065357.128	5.65530037409817	17.5656982046068	7.22122048132168e-35	1.71276278956282e-32
ENSG00000105738	ENSG00000105738	ENSG00000105738_001	chr19	dexseq_prepare_annotation2.py	exon	38397868	38397884	.	+	.	ENST00000222345__exon_number_001__gene_id_ENSG00000105738	SIPA1L3	ENSG00000105738	-2.10660270292514	-22.2849301182598	7.30274905827875e-35	1.72746309885364e-32
ENSG00000149187.1	ENSG00000149187	ENSG00000149187_002	chr11	dexseq_prepare_annotation2.py	exon	47489836	47489944	.	-	.	ENST00000395290+ENST00000358597__exon_number_002__gene_id_ENSG00000149187	CELF1	ENSG00000149187.1	-1.87330785553648	-15.9628923957487	7.30857580899414e-35	1.72746309885364e-32
ENSG00000075420.14	ENSG00000075420	ENSG00000075420_015	chr3	dexseq_prepare_annotation2.py	exon	171904625	171905008	.	+	.	ENST00000421757+ENST00000476794__exon_number_015__gene_id_ENSG00000075420	FNDC3B	ENSG00000075420.14	-4.19500203317915	-18.3404273142284	7.67276763100947e-35	1.81040082557392e-32
ENSG00000225697.36	ENSG00000225697	ENSG00000225697_037	chr3	dexseq_prepare_annotation2.py	exon	48668574	48668656	.	-	.	ENST00000489483__exon_number_037__gene_id_ENSG00000225697	SLC26A6	ENSG00000225697.36	-1.62438422598925	-15.5536475529468	7.84865978557841e-35	1.84869885440794e-32
ENSG00000108309.4	ENSG00000108309	ENSG00000108309_005	chr17	dexseq_prepare_annotation2.py	exon	42388072	42388881	.	+	.	ENST00000587483__exon_number_005__gene_id_ENSG00000108309	RUNDC3A	ENSG00000108309.4	-2.28954743315375	-17.7631181072079	8.81581976105513e-35	2.07292049317632e-32
ENSG00000085231.10	ENSG00000085231	ENSG00000085231_011	chr5	dexseq_prepare_annotation2.py	exon	68661066	68661157	.	-	.	ENST00000509462+ENST00000217893+ENST00000503245+ENST00000328663+ENST00000506736__exon_number_011__gene_id_ENSG00000085231	TAF9	ENSG00000085231.10	-2.24840197611705	-17.760463815297	8.92804858853678e-35	2.09569008109957e-32
ENSG00000214198.1	ENSG00000214198	ENSG00000214198_002	chr12	dexseq_prepare_annotation2.py	exon	104237534	104238197	.	-	.	ENST00000548527+ENST00000551270__exon_number_002__gene_id_ENSG00000214198	RP11-642P15.1	ENSG00000214198.1	1.25804579906796	16.7423720564665	9.06001206710538e-35	2.12300565036832e-32
ENSG00000127419.21	ENSG00000127419	ENSG00000127419_022	chr4	dexseq_prepare_annotation2.py	exon	942199	942298	.	+	.	ENST00000452360+ENST00000505734+ENST00000504850+ENST00000504180+ENST00000504744+ENST00000513952+ENST00000438836__exon_number_022__gene_id_ENSG00000127419	TMEM175	ENSG00000127419.21	-2.54713133098471	-18.9645370327276	9.14614671918282e-35	2.13950687102479e-32
ENSG00000112983.74	ENSG00000112983	ENSG00000112983_075	chr5	dexseq_prepare_annotation2.py	exon	137514359	137514367	.	-	.	ENST00000432618+ENST00000254900+ENST00000430331__exon_number_075__gene_id_ENSG00000112983	BRD8	ENSG00000112983.74	-1.19052199255958	-15.2111670722859	9.17564334434034e-35	2.14272519291916e-32
ENSG00000108349.33	ENSG00000108349	ENSG00000108349_034	chr17	dexseq_prepare_annotation2.py	exon	38325633	38325699	.	+	.	ENST00000264645+ENST00000394114__exon_number_034__gene_id_ENSG00000108349	CASC3	ENSG00000108349.33	-4.87057212334553	-16.2913847801816	9.23180972707315e-35	2.15214983473056e-32
ENSG00000187741.53	ENSG00000187741	ENSG00000187741_054	chr16	dexseq_prepare_annotation2.py	exon	89836116	89836244	.	-	.	ENST00000567205__exon_number_054__gene_id_ENSG00000187741	FANCA	ENSG00000187741.53	1.09378628150366	15.0727400500572	9.26772646557891e-35	2.15682966141842e-32
ENSG00000127329.28	ENSG00000127329	ENSG00000127329_029	chr12	dexseq_prepare_annotation2.py	exon	70960215	70960484	.	-	.	ENST00000550857+ENST00000261266+ENST00000451516+ENST00000334414+ENST00000551525+ENST00000550358+ENST00000548122__exon_number_029__gene_id_ENSG00000127329	PTPRB	ENSG00000127329.28	-6.95864707921685	-17.507270802119	9.62297777818863e-35	2.23568376558654e-32
ENSG00000140443.35	ENSG00000140443	ENSG00000140443_036	chr15	dexseq_prepare_annotation2.py	exon	99465377	99465471	.	+	.	ENST00000561049+ENST00000558762+ENST00000560144+ENST00000268035__exon_number_036__gene_id_ENSG00000140443	IGF1R	ENSG00000140443.35	-1.56187851125098	-15.429430660132	1.01000149226134e-34	2.34251521571428e-32
ENSG00000114423.35	ENSG00000114423	ENSG00000114423_036	chr3	dexseq_prepare_annotation2.py	exon	105588269	105588396	.	-	.	ENST00000443752__exon_number_036__gene_id_ENSG00000114423	CBLB	ENSG00000114423.35	1.58091259661186	16.7219914228491	1.01281007486025e-34	2.3450342658465e-32
ENSG00000150593.ENSG00000265827.10	ENSG00000150593+ENSG00000265827	ENSG00000150593+ENSG00000265827_011	chr10	dexseq_prepare_annotation2.py	exon	112642761	112642855	.	+	.	ENST00000467574+ENST00000492932+ENST00000444997+ENST00000280154+ENST00000483670+ENST00000393104__exon_number_011__gene_id_ENSG00000150593+ENSG00000265827		ENSG00000150593.ENSG00000265827.10	-1.49364959816325	-16.8928272761868	1.01684620808098e-34	2.35038217577211e-32
ENSG00000167380.32	ENSG00000167380	ENSG00000167380_033	chr19	dexseq_prepare_annotation2.py	exon	44677345	44677387	.	+	.	ENST00000588795+ENST00000588883__exon_number_033__gene_id_ENSG00000167380	ZNF226	ENSG00000167380.32	2.97533619174319	16.2679051437338	1.05873028795303e-34	2.44304705632334e-32
ENSG00000090659.24	ENSG00000090659	ENSG00000090659_025	chr19	dexseq_prepare_annotation2.py	exon	7812421	7812450	.	-	.	ENST00000394173+ENST00000301357__exon_number_025__gene_id_ENSG00000090659	CD209	ENSG00000090659.24	3.33248825085228	28.472240449557	1.10710793686877e-34	2.5503570720315e-32
ENSG00000266967.ENSG00000267060.ENSG00000108825.18	ENSG00000266967+ENSG00000267060+ENSG00000108825	ENSG00000266967+ENSG00000267060+ENSG00000108825_019	chr17	dexseq_prepare_annotation2.py	exon	41107291	41107362	.	-	.	ENST00000474578+ENST00000478040+ENST00000486664+ENST00000483535__exon_number_019__gene_id_ENSG00000266967+ENSG00000267060+ENSG00000108825		ENSG00000266967.ENSG00000267060.ENSG00000108825.18	-2.1383378443627	-15.2521922458323	1.14670616026697e-34	2.63711424803018e-32
ENSG00000187775.94	ENSG00000187775	ENSG00000187775_095	chr17	dexseq_prepare_annotation2.py	exon	76539837	76539938	.	-	.	ENST00000589793__exon_number_095__gene_id_ENSG00000187775	DNAH17	ENSG00000187775.94	1.47515434648894	14.0978007324102	1.16225970727346e-34	2.66837581091126e-32
ENSG00000048740.19	ENSG00000048740	ENSG00000048740_020	chr10	dexseq_prepare_annotation2.py	exon	11362820	11362861	.	+	.	ENST00000354897__exon_number_020__gene_id_ENSG00000048740	CELF2	ENSG00000048740.19	-3.68794466250662	-21.3798863127523	1.2261288210104e-34	2.81027074423636e-32
ENSG00000158321.20	ENSG00000158321	ENSG00000158321_021	chr7	dexseq_prepare_annotation2.py	exon	70229899	70229916	.	+	.	ENST00000406775+ENST00000443672+ENST00000342771__exon_number_021__gene_id_ENSG00000158321	AUTS2	ENSG00000158321.20	1.67042031894415	17.451301951112	1.26746357872858e-34	2.90012708340207e-32
ENSG00000257062.ENSG00000111700.ENSG00000134538.ENSG00000205754.ENSG00000257046.39	ENSG00000257062+ENSG00000111700+ENSG00000134538+ENSG00000205754+ENSG00000257046	ENSG00000257062+ENSG00000111700+ENSG00000134538+ENSG00000205754+ENSG00000257046_040	chr12	dexseq_prepare_annotation2.py	exon	21207524	21207527	.	+	.	ENST00000543498+ENST00000585342+ENST00000545916+ENST00000593147+ENST00000381541+ENST00000554957+ENST00000421593__exon_number_040__gene_id_ENSG00000257062+ENSG00000111700+ENSG00000134538+ENSG00000205754+ENSG00000257046		ENSG00000257062.ENSG00000111700.ENSG00000134538.ENSG00000205754.ENSG00000257046.39	2.37131467015881	15.6639549206759	1.28304097152203e-34	2.93084446353851e-32
ENSG00000105135.11	ENSG00000105135	ENSG00000105135_012	chr19	dexseq_prepare_annotation2.py	exon	15226733	15226811	.	-	.	ENST00000525880__exon_number_012__gene_id_ENSG00000105135	ILVBL	ENSG00000105135.11	-5.47594625233969	-16.3553401227084	1.41758344209632e-34	3.23275511123554e-32
ENSG00000114735.24	ENSG00000114735	ENSG00000114735_025	chr3	dexseq_prepare_annotation2.py	exon	50617661	50617811	.	+	.	ENST00000482974__exon_number_025__gene_id_ENSG00000114735	HEMK1	ENSG00000114735.24	-2.49740520136667	-17.2089446768875	1.44608787864567e-34	3.29224394900228e-32
ENSG00000187741.42	ENSG00000187741	ENSG00000187741_043	chr16	dexseq_prepare_annotation2.py	exon	89828357	89828430	.	-	.	ENST00000305699+ENST00000567988+ENST00000563318+ENST00000561660+ENST00000563510+ENST00000568369+ENST00000389301__exon_number_043__gene_id_ENSG00000187741	FANCA	ENSG00000187741.42	0.973097222128992	15.003988765615	1.50720836020945e-34	3.42566569269374e-32
ENSG00000013441.26	ENSG00000013441	ENSG00000013441_027	chr2	dexseq_prepare_annotation2.py	exon	201724939	201725687	.	-	.	ENST00000473565+ENST00000461981__exon_number_027__gene_id_ENSG00000013441	CLK1	ENSG00000013441.26	-2.95916771318579	-18.186876790424	1.52073032311425e-34	3.45063848516776e-32
ENSG00000123213.22	ENSG00000123213	ENSG00000123213_023	chr5	dexseq_prepare_annotation2.py	exon	65105342	65105528	.	+	.	ENST00000502464+ENST00000509935+ENST00000511299+ENST00000506799+ENST00000507201+ENST00000380985__exon_number_023__gene_id_ENSG00000123213	NLN	ENSG00000123213.22	-1.79407825174485	-17.6477854884597	1.52874238319042e-34	3.46304663921925e-32
ENSG00000166689.60	ENSG00000166689	ENSG00000166689_061	chr11	dexseq_prepare_annotation2.py	exon	17035690	17035748	.	-	.	ENST00000355661+ENST00000448080+ENST00000531066+ENST00000532079__exon_number_061__gene_id_ENSG00000166689	PLEKHA7	ENSG00000166689.60	-2.62768378401973	-15.2095262729124	1.53470228233744e-34	3.47077255027488e-32
ENSG00000153048.19	ENSG00000153048	ENSG00000153048_020	chr16	dexseq_prepare_annotation2.py	exon	8954076	8954166	.	-	.	ENST00000567626__exon_number_020__gene_id_ENSG00000153048	CARHSP1	ENSG00000153048.19	1.79402377121199	17.6400588953615	1.58626868154995e-34	3.58144217878834e-32
ENSG00000163491.56	ENSG00000163491	ENSG00000163491_057	chr3	dexseq_prepare_annotation2.py	exon	27393956	27394016	.	-	.	ENST00000435750+ENST00000429845+ENST00000341435+ENST00000491627__exon_number_057__gene_id_ENSG00000163491	NEK10	ENSG00000163491.56	-1.88520715376925	-14.9326872886704	1.59868560805127e-34	3.60350088447901e-32
ENSG00000142512.29	ENSG00000142512	ENSG00000142512_030	chr19	dexseq_prepare_annotation2.py	exon	51920891	51920896	.	-	.	ENST00000439889+ENST00000529627+ENST00000339313+ENST00000356298+ENST00000432469+ENST00000357375+ENST00000353836+ENST00000436984+ENST00000525998__exon_number_030__gene_id_ENSG00000142512	SIGLEC10	ENSG00000142512.29	2.80499257459356	16.987208674049	1.63173106484228e-34	3.67190734036178e-32
ENSG00000187240.78	ENSG00000187240	ENSG00000187240_079	chr11	dexseq_prepare_annotation2.py	exon	103153737	103153745	.	+	.	ENST00000525306+ENST00000375735+ENST00000398093__exon_number_079__gene_id_ENSG00000187240	DYNC2H1	ENSG00000187240.78	2.33206744360252	15.8211277012954	1.75229562261736e-34	3.92908058321112e-32
ENSG00000159216.13	ENSG00000159216	ENSG00000159216_014	chr21	dexseq_prepare_annotation2.py	exon	36252903	36253010	.	-	.	ENST00000437180+ENST00000482318+ENST00000399237+ENST00000399240+ENST00000300305+ENST00000358356+ENST00000486278+ENST00000455571+ENST00000325074+ENST00000344691__exon_number_014__gene_id_ENSG00000159216	RUNX1	ENSG00000159216.13	1.76755069790741	17.8746809316845	1.75257914754081e-34	3.92908058321112e-32
ENSG00000092607.10	ENSG00000092607	ENSG00000092607_011	chr1	dexseq_prepare_annotation2.py	exon	119530214	119530428	.	-	.	ENST00000369429__exon_number_011__gene_id_ENSG00000092607	TBX15	ENSG00000092607.10	3.4314657123747	26.4427647144475	1.75467225481282e-34	3.92908058321112e-32
ENSG00000102893.67	ENSG00000102893	ENSG00000102893_068	chr16	dexseq_prepare_annotation2.py	exon	47733606	47733656	.	+	.	ENST00000566044+ENST00000455779+ENST00000323584+ENST00000566319+ENST00000299167__exon_number_068__gene_id_ENSG00000102893	PHKB	ENSG00000102893.67	-2.2491815865564	-14.3719888499129	1.86799725135335e-34	4.17597073543925e-32
ENSG00000105135.10	ENSG00000105135	ENSG00000105135_011	chr19	dexseq_prepare_annotation2.py	exon	15226696	15226732	.	-	.	ENST00000533086+ENST00000524779+ENST00000534378+ENST00000263383+ENST00000525880+ENST00000596093+ENST00000534806__exon_number_011__gene_id_ENSG00000105135	ILVBL	ENSG00000105135.10	-5.46021211045071	-16.3066098624198	1.87386204058226e-34	4.18221432218084e-32
ENSG00000103343.ENSG00000103351.ENSG00000263212.ENSG00000262621.ENSG00000122390.6	ENSG00000103343+ENSG00000103351+ENSG00000263212+ENSG00000262621+ENSG00000122390	ENSG00000103343+ENSG00000103351+ENSG00000263212+ENSG00000262621+ENSG00000122390_007	chr16	dexseq_prepare_annotation2.py	exon	3451420	3451732	.	+	.	ENST00000344823+ENST00000268655__exon_number_007__gene_id_ENSG00000103343+ENSG00000103351+ENSG00000263212+ENSG00000262621+ENSG00000122390		ENSG00000103343.ENSG00000103351.ENSG00000263212.ENSG00000262621.ENSG00000122390.6	1.27864064501953	13.9098021418054	1.89275700158885e-34	4.21747150939954e-32
ENSG00000103343.ENSG00000103351.ENSG00000263212.ENSG00000262621.ENSG00000122390.5	ENSG00000103343+ENSG00000103351+ENSG00000263212+ENSG00000262621+ENSG00000122390	ENSG00000103343+ENSG00000103351+ENSG00000263212+ENSG00000262621+ENSG00000122390_006	chr16	dexseq_prepare_annotation2.py	exon	3451271	3451419	.	+	.	ENST00000344823__exon_number_006__gene_id_ENSG00000103343+ENSG00000103351+ENSG00000263212+ENSG00000262621+ENSG00000122390		ENSG00000103343.ENSG00000103351.ENSG00000263212.ENSG00000262621.ENSG00000122390.5	1.2899093716195	13.9095687185068	1.89655066278616e-34	4.21901950056142e-32
ENSG00000257062.ENSG00000111700.ENSG00000134538.ENSG00000205754.ENSG00000257046.26	ENSG00000257062+ENSG00000111700+ENSG00000134538+ENSG00000205754+ENSG00000257046	ENSG00000257062+ENSG00000111700+ENSG00000134538+ENSG00000205754+ENSG00000257046_027	chr12	dexseq_prepare_annotation2.py	exon	21172182	21172314	.	+	.	ENST00000421593__exon_number_027__gene_id_ENSG00000257062+ENSG00000111700+ENSG00000134538+ENSG00000205754+ENSG00000257046		ENSG00000257062.ENSG00000111700.ENSG00000134538.ENSG00000205754.ENSG00000257046.26	-0.952827128640187	-15.5887282348796	2.07286646171341e-34	4.60372482159071e-32
ENSG00000167543.9	ENSG00000167543	ENSG00000167543_010	chr17	dexseq_prepare_annotation2.py	exon	27895296	27895359	.	+	.	ENST00000578749+ENST00000583940+ENST00000578073+ENST00000580183+ENST00000582829__exon_number_010__gene_id_ENSG00000167543	TP53I13	ENSG00000167543.9	-6.18216030480085	-18.7653271881796	2.07969764957167e-34	4.61085973214833e-32
ENSG00000163491.21	ENSG00000163491	ENSG00000163491_022	chr3	dexseq_prepare_annotation2.py	exon	27243001	27243071	.	-	.	ENST00000295720+ENST00000574215+ENST00000357467+ENST00000429845+ENST00000383771+ENST00000383770__exon_number_022__gene_id_ENSG00000163491	NEK10	ENSG00000163491.21	1.1869932856817	14.8956950053689	2.08285252032497e-34	4.61085973214833e-32
ENSG00000123213.21	ENSG00000123213	ENSG00000123213_022	chr5	dexseq_prepare_annotation2.py	exon	65104953	65105236	.	+	.	ENST00000507201__exon_number_022__gene_id_ENSG00000123213	NLN	ENSG00000123213.21	-1.78810108571129	-17.5685852813768	2.23321209595335e-34	4.93568875960183e-32
ENSG00000139908.1	ENSG00000139908	ENSG00000139908_002	chr14	dexseq_prepare_annotation2.py	exon	24674926	24674933	.	+	.	ENST00000339917+ENST00000554420__exon_number_002__gene_id_ENSG00000139908	TSSK4	ENSG00000139908.1	-2.10605799035819	-23.6850685100593	2.46930093317353e-34	5.4486305712476e-32
ENSG00000042317.16	ENSG00000042317	ENSG00000042317_017	chr14	dexseq_prepare_annotation2.py	exon	88852182	88852375	.	+	.	ENST00000554168+ENST00000555356+ENST00000557724__exon_number_017__gene_id_ENSG00000042317	SPATA7	ENSG00000042317.16	2.34072642659213	18.0702788737789	2.56165587755453e-34	5.64326986721334e-32
ENSG00000188897.69	ENSG00000188897	ENSG00000188897_070	chr16	dexseq_prepare_annotation2.py	exon	11582565	11582723	.	-	.	ENST00000344649+ENST00000598234+ENST00000595170__exon_number_070__gene_id_ENSG00000188897	CTD-3088G3.8	ENSG00000188897.69	-2.15632253510027	-17.0876293862026	2.67824840259223e-34	5.89058886142999e-32
ENSG00000113575.ENSG00000272772.ENSG00000113558.ENSG00000273345.ENSG00000006837.24	ENSG00000113575+ENSG00000272772+ENSG00000113558+ENSG00000273345+ENSG00000006837	ENSG00000113575+ENSG00000272772+ENSG00000113558+ENSG00000273345+ENSG00000006837_025	chr5	dexseq_prepare_annotation2.py	exon	133509658	133509713	.	-	.	ENST00000519321+ENST00000353411+ENST00000520417+ENST00000523359+ENST00000523966+ENST00000517625+ENST00000524288+ENST00000328392+ENST00000522855+ENST00000522552+ENST00000519718+ENST00000519054+ENST00000521216__exon_number_025__gene_id_ENSG00000113575+ENSG00000272772+ENSG00000113558+ENSG00000273345+ENSG00000006837		ENSG00000113575.ENSG00000272772.ENSG00000113558.ENSG00000273345.ENSG00000006837.24	-1.72805804146864	-13.6602062035406	2.68362494468404e-34	5.89289410433974e-32
ENSG00000005884.25	ENSG00000005884	ENSG00000005884_026	chr17	dexseq_prepare_annotation2.py	exon	48151879	48151898	.	+	.	ENST00000007722+ENST00000505306+ENST00000506401+ENST00000320031+ENST00000544892+ENST00000510809__exon_number_026__gene_id_ENSG00000005884	ITGA3	ENSG00000005884.25	-1.86690306594724	-19.0713236082428	2.78226146852245e-34	6.09964903978295e-32
ENSG00000083838.22	ENSG00000083838	ENSG00000083838_023	chr19	dexseq_prepare_annotation2.py	exon	58992596	58992597	.	+	.	ENST00000391694+ENST00000594369+ENST00000335841__exon_number_023__gene_id_ENSG00000083838	ZNF446	ENSG00000083838.22	-4.17639276156448	-32.9473139441756	3.13492064275834e-34	6.86174655928763e-32
ENSG00000156113.8	ENSG00000156113	ENSG00000156113_009	chr10	dexseq_prepare_annotation2.py	exon	78647019	78647023	.	-	.	ENST00000286627+ENST00000434208+ENST00000286628__exon_number_009__gene_id_ENSG00000156113	KCNMA1	ENSG00000156113.8	2.77805768807467	15.0229372654814	3.37288379821986e-34	7.37075267776638e-32
ENSG00000213908.3	ENSG00000213908	ENSG00000213908_004	chr19	dexseq_prepare_annotation2.py	exon	41531505	41531507	.	-	.	ENST00000595391__exon_number_004__gene_id_ENSG00000213908	CYP2A7P1	ENSG00000213908.3	-3.2116052288598	-24.6986612286571	3.55986856882942e-34	7.76690298773577e-32
ENSG00000257062.ENSG00000111700.ENSG00000134538.ENSG00000205754.ENSG00000257046.20	ENSG00000257062+ENSG00000111700+ENSG00000134538+ENSG00000205754+ENSG00000257046	ENSG00000257062+ENSG00000111700+ENSG00000134538+ENSG00000205754+ENSG00000257046_021	chr12	dexseq_prepare_annotation2.py	exon	21036352	21036536	.	+	.	ENST00000261196+ENST00000381545+ENST00000553473+ENST00000544370+ENST00000540229__exon_number_021__gene_id_ENSG00000257062+ENSG00000111700+ENSG00000134538+ENSG00000205754+ENSG00000257046		ENSG00000257062.ENSG00000111700.ENSG00000134538.ENSG00000205754.ENSG00000257046.20	-1.05679827504507	-15.499527968428	3.6631200211932e-34	7.97938899464524e-32
ENSG00000103657.67	ENSG00000103657	ENSG00000103657_068	chr15	dexseq_prepare_annotation2.py	exon	63986511	63986748	.	-	.	ENST00000443617__exon_number_068__gene_id_ENSG00000103657	HERC1	ENSG00000103657.67	1.40520873067698	14.933947597682	3.90747255170596e-34	8.49806618337789e-32
ENSG00000105135.13	ENSG00000105135	ENSG00000105135_014	chr19	dexseq_prepare_annotation2.py	exon	15226883	15226962	.	-	.	ENST00000525880+ENST00000534806__exon_number_014__gene_id_ENSG00000105135	ILVBL	ENSG00000105135.13	-5.4184670900481	-16.1772804345173	3.93468281033229e-34	8.54359579792471e-32
ENSG00000105063.ENSG00000180089.46	ENSG00000105063+ENSG00000180089	ENSG00000105063+ENSG00000180089_047	chr19	dexseq_prepare_annotation2.py	exon	55767043	55767137	.	-	.	ENST00000592242__exon_number_047__gene_id_ENSG00000105063+ENSG00000180089		ENSG00000105063.ENSG00000180089.46	-7.4646381015206	-17.6879729893468	4.16872063964879e-34	9.03736150898638e-32
ENSG00000254615.ENSG00000164830.3	ENSG00000254615+ENSG00000164830	ENSG00000254615+ENSG00000164830_004	chr8	dexseq_prepare_annotation2.py	exon	107283933	107284033	.	+	.	ENST00000577661__exon_number_004__gene_id_ENSG00000254615+ENSG00000164830		ENSG00000254615.ENSG00000164830.3	2.57258814117763	15.6722459305794	4.39837025723374e-34	9.52005914627712e-32
ENSG00000102893.68	ENSG00000102893	ENSG00000102893_069	chr16	dexseq_prepare_annotation2.py	exon	47733657	47734254	.	+	.	ENST00000455779+ENST00000323584+ENST00000566319+ENST00000299167__exon_number_069__gene_id_ENSG00000102893	PHKB	ENSG00000102893.68	-2.19425621898798	-14.2616636657612	4.44830441320809e-34	9.61285644494924e-32
ENSG00000178031.4	ENSG00000178031	ENSG00000178031_005	chr9	dexseq_prepare_annotation2.py	exon	18474167	18474230	.	+	.	ENST00000380570+ENST00000380566+ENST00000380548+ENST00000431052+ENST00000327883__exon_number_005__gene_id_ENSG00000178031	ADAMTSL1	ENSG00000178031.4	-2.1114489610432	-23.4443307108621	4.56063327034726e-34	9.83998186938442e-32
ENSG00000133606.10	ENSG00000133606	ENSG00000133606_011	chr7	dexseq_prepare_annotation2.py	exon	140155701	140155711	.	-	.	ENST00000463142__exon_number_011__gene_id_ENSG00000133606	MKRN1	ENSG00000133606.10	-2.18105867558731	-16.1203620199999	5.45688518422256e-34	1.17550977297594e-31
ENSG00000126005.ENSG00000088298.ENSG00000261582.ENSG00000242372.60	ENSG00000126005+ENSG00000088298+ENSG00000261582+ENSG00000242372	ENSG00000126005+ENSG00000088298+ENSG00000261582+ENSG00000242372_061	chr20	dexseq_prepare_annotation2.py	exon	33872574	33872589	.	-	.	ENST00000415116+ENST00000456600+ENST00000447927+ENST00000374450__exon_number_061__gene_id_ENSG00000126005+ENSG00000088298+ENSG00000261582+ENSG00000242372		ENSG00000126005.ENSG00000088298.ENSG00000261582.ENSG00000242372.60	-1.93679264546959	-15.169373264773	5.71117333063456e-34	1.22834436323209e-31
ENSG00000150556.32	ENSG00000150556	ENSG00000150556_033	chr2	dexseq_prepare_annotation2.py	exon	150071771	150071772	.	+	.	ENST00000498249+ENST00000280115+ENST00000409642+ENST00000409029__exon_number_033__gene_id_ENSG00000150556	LYPD6B	ENSG00000150556.32	-3.77427559488743	-22.396633686191	5.80310576845491e-34	1.24614831504815e-31
ENSG00000215012.ENSG00000185838.2	ENSG00000215012+ENSG00000185838	ENSG00000215012+ENSG00000185838_003	chr22	dexseq_prepare_annotation2.py	exon	19775941	19775986	.	-	.	ENST00000405009+ENST00000403325+ENST00000329517__exon_number_003__gene_id_ENSG00000215012+ENSG00000185838		ENSG00000215012.ENSG00000185838.2	2.51873609341367	17.8798696629129	6.02508761527467e-34	1.29177878471489e-31
ENSG00000166313.6	ENSG00000166313	ENSG00000166313_007	chr11	dexseq_prepare_annotation2.py	exon	6416660	6416697	.	-	.	ENST00000609331+ENST00000529519+ENST00000608394+ENST00000524626+ENST00000608704+ENST00000608655+ENST00000608645+ENST00000609360+ENST00000299402+ENST00000389906+ENST00000526240+ENST00000311051__exon_number_007__gene_id_ENSG00000166313	APBB1	ENSG00000166313.6	2.64216672976119	14.8034836904715	6.22994139807438e-34	1.33359927940163e-31
ENSG00000068097.37	ENSG00000068097	ENSG00000068097_038	chr17	dexseq_prepare_annotation2.py	exon	58153066	58153194	.	-	.	ENST00000591074+ENST00000593097__exon_number_038__gene_id_ENSG00000068097	HEATR6	ENSG00000068097.37	2.58591897093631	17.103697186688	7.07459032921896e-34	1.51096273876444e-31
ENSG00000163491.32	ENSG00000163491	ENSG00000163491_033	chr3	dexseq_prepare_annotation2.py	exon	27329189	27329234	.	-	.	ENST00000424275+ENST00000341435+ENST00000357467+ENST00000574215+ENST00000435584+ENST00000429845__exon_number_033__gene_id_ENSG00000163491	NEK10	ENSG00000163491.32	-2.72928781920408	-14.724656906397	7.08069564087815e-34	1.51096273876444e-31
ENSG00000092148.4	ENSG00000092148	ENSG00000092148_005	chr14	dexseq_prepare_annotation2.py	exon	31570531	31570598	.	-	.	ENST00000556281__exon_number_005__gene_id_ENSG00000092148	HECTD1	ENSG00000092148.4	1.96995992556274	15.216166996655	7.20939589887539e-34	1.53601877191939e-31
ENSG00000215298.ENSG00000147454.17	ENSG00000215298+ENSG00000147454	ENSG00000215298+ENSG00000147454_018	chr8	dexseq_prepare_annotation2.py	exon	23424289	23424326	.	+	.	ENST00000290075+ENST00000520654+ENST00000523883+ENST00000521637+ENST00000518881+ENST00000522164__exon_number_018__gene_id_ENSG00000215298+ENSG00000147454		ENSG00000215298.ENSG00000147454.17	-4.96460384124212	-18.7986983180519	8.2429704104495e-34	1.75348588056287e-31
ENSG00000114735.3	ENSG00000114735	ENSG00000114735_004	chr3	dexseq_prepare_annotation2.py	exon	50606909	50606923	.	+	.	ENST00000448997+ENST00000232854__exon_number_004__gene_id_ENSG00000114735	HEMK1	ENSG00000114735.3	3.26071788463131	16.8522490146425	8.90034280108407e-34	1.89037171655349e-31
ENSG00000215021.ENSG00000238795.40	ENSG00000215021+ENSG00000238795	ENSG00000215021+ENSG00000238795_041	chr12	dexseq_prepare_annotation2.py	exon	7079831	7079843	.	-	.	ENST00000546111+ENST00000543465+ENST00000535923+ENST00000542294+ENST00000399433+ENST00000544888__exon_number_041__gene_id_ENSG00000215021+ENSG00000238795		ENSG00000215021.ENSG00000238795.40	2.31021641977287	17.0520159175821	9.14717711662803e-34	1.9397714663025e-31
ENSG00000148343.28	ENSG00000148343	ENSG00000148343_029	chr9	dexseq_prepare_annotation2.py	exon	131829787	131830051	.	+	.	ENST00000471943__exon_number_029__gene_id_ENSG00000148343	FAM73B	ENSG00000148343.28	-2.27656166535987	-15.8983724838228	9.21432562887826e-34	1.95097223704199e-31
ENSG00000150672.ENSG00000256466.95	ENSG00000150672+ENSG00000256466	ENSG00000150672+ENSG00000256466_096	chr11	dexseq_prepare_annotation2.py	exon	85338794	85338966	.	-	.	ENST00000472545__exon_number_096__gene_id_ENSG00000150672+ENSG00000256466		ENSG00000150672.ENSG00000256466.95	2.90808762192147	17.7601987592811	1.03379637312115e-33	2.18548405935103e-31
ENSG00000175224.7	ENSG00000175224	ENSG00000175224_008	chr11	dexseq_prepare_annotation2.py	exon	46639107	46639112	.	+	.	ENST00000312040+ENST00000434074+ENST00000533325+ENST00000451945+ENST00000526715+ENST00000579280+ENST00000583249+ENST00000580238+ENST00000581438+ENST00000529655+ENST00000581416__exon_number_008__gene_id_ENSG00000175224	ATG13	ENSG00000175224.7	1.11490779812597	15.8764213037411	1.04826923093299e-33	2.21264443683939e-31
ENSG00000114416.2	ENSG00000114416	ENSG00000114416_003	chr3	dexseq_prepare_annotation2.py	exon	180586539	180586624	.	+	.	ENST00000465551__exon_number_003__gene_id_ENSG00000114416	FXR1	ENSG00000114416.2	-2.08889352728808	-14.5566520920424	1.05361489056246e-33	2.22048522694637e-31
ENSG00000141140.61	ENSG00000141140	ENSG00000141140_062	chr17	dexseq_prepare_annotation2.py	exon	34871701	34871717	.	-	.	ENST00000544606+ENST00000586007+ENST00000431794+ENST00000586908+ENST00000591794+ENST00000268852__exon_number_062__gene_id_ENSG00000141140	MYO19	ENSG00000141140.61	2.52168830386317	15.1542254521829	1.08397705715196e-33	2.28094238746363e-31
ENSG00000127329.27	ENSG00000127329	ENSG00000127329_028	chr12	dexseq_prepare_annotation2.py	exon	70956624	70956887	.	-	.	ENST00000538708+ENST00000550857+ENST00000334414+ENST00000548122+ENST00000261266+ENST00000551525+ENST00000550358+ENST00000451516__exon_number_028__gene_id_ENSG00000127329	PTPRB	ENSG00000127329.27	-5.48370742142499	-17.0148208653051	1.10073941774677e-33	2.31263992731043e-31
ENSG00000113575.ENSG00000272772.ENSG00000113558.ENSG00000273345.ENSG00000006837.46	ENSG00000113575+ENSG00000272772+ENSG00000113558+ENSG00000273345+ENSG00000006837	ENSG00000113575+ENSG00000272772+ENSG00000113558+ENSG00000273345+ENSG00000006837_047	chr5	dexseq_prepare_annotation2.py	exon	133537713	133538176	.	-	.	ENST00000495833__exon_number_047__gene_id_ENSG00000113575+ENSG00000272772+ENSG00000113558+ENSG00000273345+ENSG00000006837		ENSG00000113575.ENSG00000272772.ENSG00000113558.ENSG00000273345.ENSG00000006837.46	-1.81700403266868	-13.4970161537041	1.14983087574231e-33	2.41205816251249e-31
ENSG00000257062.ENSG00000111700.ENSG00000134538.ENSG00000205754.ENSG00000257046.31	ENSG00000257062+ENSG00000111700+ENSG00000134538+ENSG00000205754+ENSG00000257046	ENSG00000257062+ENSG00000111700+ENSG00000134538+ENSG00000205754+ENSG00000257046_032	chr12	dexseq_prepare_annotation2.py	exon	21199987	21200112	.	+	.	ENST00000554957+ENST00000381541+ENST00000421593__exon_number_032__gene_id_ENSG00000257062+ENSG00000111700+ENSG00000134538+ENSG00000205754+ENSG00000257046		ENSG00000257062.ENSG00000111700.ENSG00000134538.ENSG00000205754.ENSG00000257046.31	2.42613004506955	15.3201812646601	1.15301437637178e-33	2.41501521933475e-31
ENSG00000158286.20	ENSG00000158286	ENSG00000158286_021	chr1	dexseq_prepare_annotation2.py	exon	6270961	6270961	.	+	.	ENST00000377939__exon_number_021__gene_id_ENSG00000158286	RNF207	ENSG00000158286.20	4.57526490951777	16.2736827585529	1.18960679480936e-33	2.48783145119086e-31
ENSG00000077549.20	ENSG00000077549	ENSG00000077549_021	chr1	dexseq_prepare_annotation2.py	exon	19746519	19746638	.	-	.	ENST00000489607__exon_number_021__gene_id_ENSG00000077549	CAPZB	ENSG00000077549.20	1.96685254862456	17.2187867227504	1.20224988580454e-33	2.51041577381861e-31
ENSG00000185989.10	ENSG00000185989	ENSG00000185989_011	chr13	dexseq_prepare_annotation2.py	exon	114778618	114778724	.	-	.	ENST00000389544+ENST00000334062__exon_number_011__gene_id_ENSG00000185989	RASA3	ENSG00000185989.10	-2.42652720729474	-17.9985623046785	1.31800064488463e-33	2.74790015003327e-31
ENSG00000105135.14	ENSG00000105135	ENSG00000105135_015	chr19	dexseq_prepare_annotation2.py	exon	15226963	15227093	.	-	.	ENST00000533086+ENST00000524779+ENST00000534378+ENST00000263383+ENST00000525880+ENST00000596093+ENST00000534806__exon_number_015__gene_id_ENSG00000105135	ILVBL	ENSG00000105135.14	-5.34631416339627	-15.9626874041459	1.35264399609361e-33	2.81581596642459e-31
ENSG00000140443.42	ENSG00000140443	ENSG00000140443_043	chr15	dexseq_prepare_annotation2.py	exon	99467866	99467913	.	+	.	ENST00000558762+ENST00000560972+ENST00000268035__exon_number_043__gene_id_ENSG00000140443	IGF1R	ENSG00000140443.42	-1.2927886167188	-15.0389430042114	1.36378383855373e-33	2.83467155597036e-31
ENSG00000153048.29	ENSG00000153048	ENSG00000153048_030	chr16	dexseq_prepare_annotation2.py	exon	8962184	8962200	.	-	.	ENST00000562586+ENST00000396593+ENST00000561530+ENST00000562843__exon_number_030__gene_id_ENSG00000153048	CARHSP1	ENSG00000153048.29	-2.48277769761021	-17.184425678932	1.41960720900653e-33	2.94620432717964e-31
ENSG00000089053.20	ENSG00000089053	ENSG00000089053_021	chr12	dexseq_prepare_annotation2.py	exon	121764289	121764445	.	-	.	ENST00000538334+ENST00000535472__exon_number_021__gene_id_ENSG00000089053	ANAPC5	ENSG00000089053.20	-1.80298188403532	-16.0886164465621	1.45454410004559e-33	3.0141164681371e-31
ENSG00000164076.33	ENSG00000164076	ENSG00000164076_034	chr3	dexseq_prepare_annotation2.py	exon	49899727	49899764	.	-	.	ENST00000483811+ENST00000477224+ENST00000466535+ENST00000476105+ENST00000466940+ENST00000472895+ENST00000296471+ENST00000475665+ENST00000488336+ENST00000463537+ENST00000487726+ENST00000498324__exon_number_034__gene_id_ENSG00000164076	CAMKV	ENSG00000164076.33	4.1302049979404	20.6072241966267	1.45919882217257e-33	3.01916663291585e-31
ENSG00000159216.11	ENSG00000159216	ENSG00000159216_012	chr21	dexseq_prepare_annotation2.py	exon	36231771	36231875	.	-	.	ENST00000467577+ENST00000437180+ENST00000482318+ENST00000399237+ENST00000399240+ENST00000300305+ENST00000358356+ENST00000486278+ENST00000325074+ENST00000344691__exon_number_012__gene_id_ENSG00000159216	RUNX1	ENSG00000159216.11	1.78668439401939	17.4116771387976	1.51502181982874e-33	3.12991093533785e-31
ENSG00000070756.59	ENSG00000070756	ENSG00000070756_060	chr8	dexseq_prepare_annotation2.py	exon	101734221	101734264	.	-	.	ENST00000520142+ENST00000318607+ENST00000519004+ENST00000518196__exon_number_060__gene_id_ENSG00000070756	PABPC1	ENSG00000070756.59	2.04619591965398	16.7427282995776	1.55985654258474e-33	3.21765316869177e-31
ENSG00000116406.3	ENSG00000116406	ENSG00000116406_004	chr1	dexseq_prepare_annotation2.py	exon	184662500	184662566	.	-	.	ENST00000439962+ENST00000318130__exon_number_004__gene_id_ENSG00000116406	EDEM3	ENSG00000116406.3	-1.89443736022687	-17.6636355726442	1.60032085517308e-33	3.29612832839158e-31
ENSG00000221978.53	ENSG00000221978	ENSG00000221978_054	chr1	dexseq_prepare_annotation2.py	exon	1334690	1334691	.	-	.	ENST00000425598+ENST00000408918+ENST00000488340+ENST00000400809+ENST00000481223__exon_number_054__gene_id_ENSG00000221978	CCNL2	ENSG00000221978.53	-2.78833541141984	-20.5646904031585	1.67545573294725e-33	3.44566835810227e-31
ENSG00000163491.51	ENSG00000163491	ENSG00000163491_052	chr3	dexseq_prepare_annotation2.py	exon	27355788	27355829	.	-	.	ENST00000429845+ENST00000341435+ENST00000491627__exon_number_052__gene_id_ENSG00000163491	NEK10	ENSG00000163491.51	-2.08631240219764	-14.5799421600349	1.99484083621205e-33	4.09631388846537e-31
ENSG00000257062.ENSG00000111700.ENSG00000134538.ENSG00000205754.ENSG00000257046.19	ENSG00000257062+ENSG00000111700+ENSG00000134538+ENSG00000205754+ENSG00000257046	ENSG00000257062+ENSG00000111700+ENSG00000134538+ENSG00000205754+ENSG00000257046_020	chr12	dexseq_prepare_annotation2.py	exon	21033789	21033954	.	+	.	ENST00000261196+ENST00000381545+ENST00000553473+ENST00000544370+ENST00000540229__exon_number_020__gene_id_ENSG00000257062+ENSG00000111700+ENSG00000134538+ENSG00000205754+ENSG00000257046		ENSG00000257062.ENSG00000111700.ENSG00000134538.ENSG00000205754.ENSG00000257046.19	-1.06753144245521	-15.2169252561684	2.23362606660762e-33	4.5797407712685e-31
ENSG00000070669.1	ENSG00000070669	ENSG00000070669_002	chr7	dexseq_prepare_annotation2.py	exon	97481440	97481442	.	-	.	ENST00000175506+ENST00000394309__exon_number_002__gene_id_ENSG00000070669	ASNS	ENSG00000070669.1	-3.23808628745126	-15.6202258103602	2.34112243581092e-33	4.79292891580513e-31
ENSG00000108349.24	ENSG00000108349	ENSG00000108349_025	chr17	dexseq_prepare_annotation2.py	exon	38323751	38323865	.	+	.	ENST00000264645+ENST00000579238+ENST00000577605__exon_number_025__gene_id_ENSG00000108349	CASC3	ENSG00000108349.24	-3.50667846846003	-15.7337727839448	2.42634944901964e-33	4.95995374455451e-31
ENSG00000085872.ENSG00000105085.ENSG00000269578.ENSG00000214046.ENSG00000127526.ENSG00000269058.ENSG00000141979.ENSG00000268790.26	ENSG00000085872+ENSG00000105085+ENSG00000269578+ENSG00000214046+ENSG00000127526+ENSG00000269058+ENSG00000141979+ENSG00000268790	ENSG00000085872+ENSG00000105085+ENSG00000269578+ENSG00000214046+ENSG00000127526+ENSG00000269058+ENSG00000141979+ENSG00000268790_027	chr19	dexseq_prepare_annotation2.py	exon	16631685	16631723	.	-	.	ENST00000544299+ENST00000198939+ENST00000546361__exon_number_027__gene_id_ENSG00000085872+ENSG00000105085+ENSG00000269578+ENSG00000214046+ENSG00000127526+ENSG00000269058+ENSG00000141979+ENSG00000268790		ENSG00000085872.ENSG00000105085.ENSG00000269578.ENSG00000214046.ENSG00000127526.ENSG00000269058.ENSG00000141979.ENSG00000268790.26	-2.24951555640592	-13.8760771619433	2.44197353336725e-33	4.98440846666794e-31
ENSG00000254553.ENSG00000273274.ENSG00000160062.12	ENSG00000254553+ENSG00000273274+ENSG00000160062	ENSG00000254553+ENSG00000273274+ENSG00000160062_013	chr1	dexseq_prepare_annotation2.py	exon	33060655	33060824	.	+	.	ENST00000373510+ENST00000480336+ENST00000316459__exon_number_013__gene_id_ENSG00000254553+ENSG00000273274+ENSG00000160062		ENSG00000254553.ENSG00000273274.ENSG00000160062.12	-3.46032109611948	-22.7766536079023	2.56684803604089e-33	5.23145148231663e-31
ENSG00000108309.12	ENSG00000108309	ENSG00000108309_013	chr17	dexseq_prepare_annotation2.py	exon	42392297	42392377	.	+	.	ENST00000225441+ENST00000587483+ENST00000590834+ENST00000590941+ENST00000593079+ENST00000426726__exon_number_013__gene_id_ENSG00000108309	RUNDC3A	ENSG00000108309.12	-1.81429835635437	-17.0574670094712	2.62660651951674e-33	5.34524242142134e-31
ENSG00000221968.2	ENSG00000221968	ENSG00000221968_003	chr11	dexseq_prepare_annotation2.py	exon	61640998	61640998	.	-	.	ENST00000278829+ENST00000527697+ENST00000533676__exon_number_003__gene_id_ENSG00000221968	FADS3	ENSG00000221968.2	-2.72552975970865	-17.839402874782	2.64306702109761e-33	5.37071218687034e-31
ENSG00000259522.ENSG00000260669.ENSG00000213920.ENSG00000254505.ENSG00000129559.ENSG00000254692.ENSG00000100926.ENSG00000255526.ENSG00000196497.103	ENSG00000259522+ENSG00000260669+ENSG00000213920+ENSG00000254505+ENSG00000129559+ENSG00000254692+ENSG00000100926+ENSG00000255526+ENSG00000196497	ENSG00000259522+ENSG00000260669+ENSG00000213920+ENSG00000254505+ENSG00000129559+ENSG00000254692+ENSG00000100926+ENSG00000255526+ENSG00000196497_104	chr14	dexseq_prepare_annotation2.py	exon	24664557	24664614	.	-	.	ENST00000529332+ENST00000524835+ENST00000396854+ENST00000530468+ENST00000528669+ENST00000532632+ENST00000528010+ENST00000261789__exon_number_104__gene_id_ENSG00000259522+ENSG00000260669+ENSG00000213920+ENSG00000254505+ENSG00000129559+ENSG00000254692+ENSG00000100926+ENSG00000255526+ENSG00000196497		ENSG00000259522.ENSG00000260669.ENSG00000213920.ENSG00000254505.ENSG00000129559.ENSG00000254692.ENSG00000100926.ENSG00000255526.ENSG00000196497.103	-3.34376045460938	-14.5947613125205	2.7324496076654e-33	5.5440628820566e-31
ENSG00000120705.15	ENSG00000120705	ENSG00000120705_016	chr5	dexseq_prepare_annotation2.py	exon	137853250	137853330	.	-	.	ENST00000503183+ENST00000507939+ENST00000503014+ENST00000514005+ENST00000499810+ENST00000506345+ENST00000360541+ENST00000572514__exon_number_016__gene_id_ENSG00000120705	ETF1	ENSG00000120705.15	-3.82047855733922	-16.4484905265574	2.75620158159302e-33	5.58393315661311e-31
ENSG00000196547.78	ENSG00000196547	ENSG00000196547_079	chr15	dexseq_prepare_annotation2.py	exon	91460882	91461073	.	+	.	ENST00000559558__exon_number_079__gene_id_ENSG00000196547	MAN2A2	ENSG00000196547.78	2.10392072106733	15.9736316216864	2.78657963324856e-33	5.63708911722127e-31
ENSG00000133606.41	ENSG00000133606	ENSG00000133606_042	chr7	dexseq_prepare_annotation2.py	exon	140179137	140179154	.	-	.	ENST00000443720+ENST00000255977+ENST00000437223+ENST00000481705+ENST00000496169+ENST00000495305+ENST00000498535__exon_number_042__gene_id_ENSG00000133606	MKRN1	ENSG00000133606.41	1.59322744089489	15.8307893213194	2.89624865319858e-33	5.85025039526806e-31
ENSG00000104324.18	ENSG00000104324	ENSG00000104324_019	chr8	dexseq_prepare_annotation2.py	exon	98041697	98041722	.	+	.	ENST00000522617+ENST00000220763__exon_number_019__gene_id_ENSG00000104324	CPQ	ENSG00000104324.18	-3.15831422339754	-18.1248020724614	3.01796683534787e-33	6.08708261972742e-31
ENSG00000105135.16	ENSG00000105135	ENSG00000105135_017	chr19	dexseq_prepare_annotation2.py	exon	15227219	15227272	.	-	.	ENST00000533086+ENST00000524779+ENST00000534378+ENST00000263383+ENST00000525880+ENST00000596093+ENST00000598709+ENST00000534806__exon_number_017__gene_id_ENSG00000105135	ILVBL	ENSG00000105135.16	-5.24516201133549	-15.8224243801325	3.03970854162099e-33	6.12186508417822e-31
ENSG00000148343.45	ENSG00000148343	ENSG00000148343_046	chr9	dexseq_prepare_annotation2.py	exon	131832526	131834350	.	+	.	ENST00000406926+ENST00000358369+ENST00000445183+ENST00000439290+ENST00000277475+ENST00000483458__exon_number_046__gene_id_ENSG00000148343	FAM73B	ENSG00000148343.45	-2.47537812306124	-15.6809865989326	3.31167516249026e-33	6.65974450992724e-31
ENSG00000187527.5	ENSG00000187527	ENSG00000187527_006	chr3	dexseq_prepare_annotation2.py	exon	193007674	193007848	.	-	.	ENST00000495496+ENST00000342358__exon_number_006__gene_id_ENSG00000187527	ATP13A5	ENSG00000187527.5	1.94397613032019	16.5948814833234	3.33456161405429e-33	6.69587841274052e-31
ENSG00000114416.7	ENSG00000114416	ENSG00000114416_008	chr3	dexseq_prepare_annotation2.py	exon	180630459	180630459	.	+	.	ENST00000305586+ENST00000491674+ENST00000468861+ENST00000479176+ENST00000475315+ENST00000357559+ENST00000491062__exon_number_008__gene_id_ENSG00000114416	FXR1	ENSG00000114416.7	-2.36418826913449	-14.398573756614	3.34097724424084e-33	6.69888079440243e-31
ENSG00000080823.67	ENSG00000080823	ENSG00000080823_068	chr14	dexseq_prepare_annotation2.py	exon	102718093	102718141	.	-	.	ENST00000519877+ENST00000518399+ENST00000518482+ENST00000521766+ENST00000193029+ENST00000522874+ENST00000517537+ENST00000519569+ENST00000562292+ENST00000361847+ENST00000524019+ENST00000523485+ENST00000524214+ENST00000559838+ENST00000522093+ENST00000518686__exon_number_068__gene_id_ENSG00000080823	MOK	ENSG00000080823.67	-1.42058952629787	-15.9402055975188	3.36716435055031e-33	6.74145916678415e-31
ENSG00000163491.60	ENSG00000163491	ENSG00000163491_061	chr3	dexseq_prepare_annotation2.py	exon	27410522	27410687	.	-	.	ENST00000491627__exon_number_061__gene_id_ENSG00000163491	NEK10	ENSG00000163491.60	-1.74992295177394	-14.4933270585748	3.70862977821018e-33	7.41420987554547e-31
ENSG00000181381.8	ENSG00000181381	ENSG00000181381_009	chr4	dexseq_prepare_annotation2.py	exon	169299505	169299626	.	-	.	ENST00000510590+ENST00000511577+ENST00000260184__exon_number_009__gene_id_ENSG00000181381	DDX60L	ENSG00000181381.8	2.70965898679887	17.7573496871453	3.78831207970056e-33	7.56240410232776e-31
ENSG00000105135.1	ENSG00000105135	ENSG00000105135_002	chr19	dexseq_prepare_annotation2.py	exon	15225798	15225826	.	-	.	ENST00000533086+ENST00000263383__exon_number_002__gene_id_ENSG00000105135	ILVBL	ENSG00000105135.1	-1.51535167246121	-15.7823837464217	3.83157547514118e-33	7.63756971431364e-31
ENSG00000257207.ENSG00000184115.ENSG00000256671.ENSG00000230596.ENSG00000273471.40	ENSG00000257207+ENSG00000184115+ENSG00000256671+ENSG00000230596+ENSG00000273471	ENSG00000257207+ENSG00000184115+ENSG00000256671+ENSG00000230596+ENSG00000273471_041	chr2	dexseq_prepare_annotation2.py	exon	111230174	111230393	.	-	.	ENST00000413601+ENST00000447537+ENST00000603767+ENST00000480598__exon_number_041__gene_id_ENSG00000257207+ENSG00000184115+ENSG00000256671+ENSG00000230596+ENSG00000273471		ENSG00000257207.ENSG00000184115.ENSG00000256671.ENSG00000230596.ENSG00000273471.40	-1.44234828668831	-18.7990584716882	3.94907706806508e-33	7.86027994670545e-31
ENSG00000263072.26	ENSG00000263072	ENSG00000263072_027	chr16	dexseq_prepare_annotation2.py	exon	3184858	3184874	.	-	.	ENST00000571963+ENST00000576590__exon_number_027__gene_id_ENSG00000263072	RP11-473M20.14	ENSG00000263072.26	-2.16351148976754	-16.376209211895	4.03804125678289e-33	8.02562173523285e-31
ENSG00000129084.ENSG00000256206.ENSG00000129083.15	ENSG00000129084+ENSG00000256206+ENSG00000129083	ENSG00000129084+ENSG00000256206+ENSG00000129083_016	chr11	dexseq_prepare_annotation2.py	exon	14490227	14490406	.	-	.	ENST00000249923+ENST00000439561__exon_number_016__gene_id_ENSG00000129084+ENSG00000256206+ENSG00000129083		ENSG00000129084.ENSG00000256206.ENSG00000129083.15	1.73296789972033	14.3667784012476	4.21389269702119e-33	8.36291847439144e-31
ENSG00000177479.51	ENSG00000177479	ENSG00000177479_052	chr3	dexseq_prepare_annotation2.py	exon	49008147	49008274	.	+	.	ENST00000465217__exon_number_052__gene_id_ENSG00000177479	ARIH2	ENSG00000177479.51	-1.21505076985006	-14.366230564691	4.23077991032268e-33	8.38421106420627e-31
ENSG00000088340.16	ENSG00000088340	ENSG00000088340_017	chr20	dexseq_prepare_annotation2.py	exon	34152458	34152663	.	-	.	ENST00000400461+ENST00000262870+ENST00000411519__exon_number_017__gene_id_ENSG00000088340	FER1L4	ENSG00000088340.16	-4.1491604224951	-20.9323267570585	4.24845225098712e-33	8.40699539619754e-31
ENSG00000242384.ENSG00000267043.ENSG00000161583.ENSG00000234972.20	ENSG00000242384+ENSG00000267043+ENSG00000161583+ENSG00000234972	ENSG00000242384+ENSG00000267043+ENSG00000161583+ENSG00000234972_021	chr17	dexseq_prepare_annotation2.py	exon	34590221	34590382	.	-	.	ENST00000585570__exon_number_021__gene_id_ENSG00000242384+ENSG00000267043+ENSG00000161583+ENSG00000234972		ENSG00000242384.ENSG00000267043.ENSG00000161583.ENSG00000234972.20	-0.97152121558211	-14.8666521252139	4.31231120370414e-33	8.52097672738892e-31
ENSG00000141646.ENSG00000267699.ENSG00000141642.46	ENSG00000141646+ENSG00000267699+ENSG00000141642	ENSG00000141646+ENSG00000267699+ENSG00000141642_047	chr18	dexseq_prepare_annotation2.py	exon	48593192	48593388	.	+	.	ENST00000590499__exon_number_047__gene_id_ENSG00000141646+ENSG00000267699+ENSG00000141642		ENSG00000141646.ENSG00000267699.ENSG00000141642.46	-1.6650223509891	-17.4297471282378	4.63435376883769e-33	9.14405013774839e-31
ENSG00000213699.ENSG00000115163.23	ENSG00000213699+ENSG00000115163	ENSG00000213699+ENSG00000115163_024	chr2	dexseq_prepare_annotation2.py	exon	27016013	27016194	.	+	.	ENST00000335756+ENST00000419525+ENST00000233505+ENST00000475662+ENST00000472719+ENST00000460030__exon_number_024__gene_id_ENSG00000213699+ENSG00000115163		ENSG00000213699.ENSG00000115163.23	-2.44526210440706	-18.3662511135576	4.70417660957133e-33	9.2683852436104e-31
ENSG00000204655.17	ENSG00000204655	ENSG00000204655_018	chr6	dexseq_prepare_annotation2.py	exon	29635681	29635701	.	+	.	ENST00000396704+ENST00000416766+ENST00000485211+ENST00000376917+ENST00000396701+ENST00000533330+ENST00000483013+ENST00000431798+ENST00000490427+ENST00000376898+ENST00000494692+ENST00000376889+ENST00000376888+ENST00000376894+ENST00000376902+ENST00000376891__exon_number_018__gene_id_ENSG00000204655	MOG	ENSG00000204655.17	-3.44528000428189	-18.0102191212291	4.89660403652104e-33	9.63357312063759e-31
ENSG00000257062.ENSG00000111700.ENSG00000134538.ENSG00000205754.ENSG00000257046.22	ENSG00000257062+ENSG00000111700+ENSG00000134538+ENSG00000205754+ENSG00000257046	ENSG00000257062+ENSG00000111700+ENSG00000134538+ENSG00000205754+ENSG00000257046_023	chr12	dexseq_prepare_annotation2.py	exon	21054284	21054401	.	+	.	ENST00000261196+ENST00000381545+ENST00000553473+ENST00000544370+ENST00000540229__exon_number_023__gene_id_ENSG00000257062+ENSG00000111700+ENSG00000134538+ENSG00000205754+ENSG00000257046		ENSG00000257062.ENSG00000111700.ENSG00000134538.ENSG00000205754.ENSG00000257046.22	-0.983891300982598	-15.0935700666889	4.92627933429815e-33	9.67797076029851e-31
ENSG00000013441.20	ENSG00000013441	ENSG00000013441_021	chr2	dexseq_prepare_annotation2.py	exon	201722441	201722607	.	-	.	ENST00000409769+ENST00000321356+ENST00000473565+ENST00000409403+ENST00000461981+ENST00000434813+ENST00000432425__exon_number_021__gene_id_ENSG00000013441	CLK1	ENSG00000013441.20	-2.82452281696228	-17.4111968855387	5.04362991757814e-33	9.89423561237404e-31
ENSG00000173890.ENSG00000242583.9	ENSG00000173890+ENSG00000242583	ENSG00000173890+ENSG00000242583_010	chr3	dexseq_prepare_annotation2.py	exon	169780032	169780220	.	+	.	ENST00000461049__exon_number_010__gene_id_ENSG00000173890+ENSG00000242583		ENSG00000173890.ENSG00000242583.9	2.13725724904905	19.6452749272262	5.39161481759996e-33	1.05616691759328e-30
ENSG00000010322.39	ENSG00000010322	ENSG00000010322_040	chr3	dexseq_prepare_annotation2.py	exon	52521212	52521292	.	+	.	ENST00000479054+ENST00000488243+ENST00000345716+ENST00000460759+ENST00000489895__exon_number_040__gene_id_ENSG00000010322	NISCH	ENSG00000010322.39	-1.55178408998143	-15.8496714309975	5.62525369623559e-33	1.10035134945445e-30
ENSG00000151150.65	ENSG00000151150	ENSG00000151150_066	chr10	dexseq_prepare_annotation2.py	exon	61926582	61926633	.	-	.	ENST00000474360+ENST00000503366+ENST00000460468+ENST00000280772+ENST00000373827__exon_number_066__gene_id_ENSG00000151150	ANK3	ENSG00000151150.65	2.00250983528199	15.4700815101613	5.76959707211522e-33	1.12595746587009e-30
ENSG00000102893.64	ENSG00000102893	ENSG00000102893_065	chr16	dexseq_prepare_annotation2.py	exon	47732359	47732499	.	+	.	ENST00000566044+ENST00000564711+ENST00000566319+ENST00000299167+ENST00000455779+ENST00000323584__exon_number_065__gene_id_ENSG00000102893	PHKB	ENSG00000102893.64	-2.13449683670369	-13.9352794663844	5.77269884223559e-33	1.12595746587009e-30
ENSG00000166535.26	ENSG00000166535	ENSG00000166535_027	chr12	dexseq_prepare_annotation2.py	exon	9001316	9001391	.	+	.	ENST00000541459+ENST00000539547+ENST00000545692+ENST00000540049+ENST00000299698__exon_number_027__gene_id_ENSG00000166535	A2ML1	ENSG00000166535.26	-2.01373456355657	-16.1334692413307	6.06232157186325e-33	1.1807563777965e-30
ENSG00000066855	ENSG00000066855	ENSG00000066855_001	chr8	dexseq_prepare_annotation2.py	exon	66556969	66556973	.	+	.	ENST00000523222+ENST00000523170+ENST00000522239__exon_number_001__gene_id_ENSG00000066855	MTFR1	ENSG00000066855	-2.48261489536842	-15.5726564813889	6.27570115658241e-33	1.22057008323108e-30
ENSG00000173715.ENSG00000173653.8	ENSG00000173715+ENSG00000173653	ENSG00000173715+ENSG00000173653_009	chr11	dexseq_prepare_annotation2.py	exon	66515850	66515864	.	+	.	ENST00000346672+ENST00000532565+ENST00000525908+ENST00000360962+ENST00000534325__exon_number_009__gene_id_ENSG00000173715+ENSG00000173653		ENSG00000173715.ENSG00000173653.8	1.7272680268633	18.6413163489025	7.27902495409148e-33	1.4136884070611e-30
ENSG00000153048.22	ENSG00000153048	ENSG00000153048_023	chr16	dexseq_prepare_annotation2.py	exon	8955571	8955630	.	-	.	ENST00000567626+ENST00000569398+ENST00000568968__exon_number_023__gene_id_ENSG00000153048	CARHSP1	ENSG00000153048.22	1.8789615074088	16.8362125637086	7.71239056238484e-33	1.49468171404347e-30
ENSG00000148337.11	ENSG00000148337	ENSG00000148337_012	chr9	dexseq_prepare_annotation2.py	exon	130929160	130929276	.	-	.	ENST00000485001+ENST00000491487__exon_number_012__gene_id_ENSG00000148337	CIZ1	ENSG00000148337.11	2.3364077690028	13.6479529892789	7.71944841689608e-33	1.49468171404347e-30
ENSG00000102897.1	ENSG00000102897	ENSG00000102897_002	chr16	dexseq_prepare_annotation2.py	exon	20911224	20911326	.	+	.	ENST00000568663+ENST00000564457__exon_number_002__gene_id_ENSG00000102897	LYRM1	ENSG00000102897.1	-2.35569976068126	-19.5423494482043	7.72899229262106e-33	1.49468171404347e-30
ENSG00000120705.14	ENSG00000120705	ENSG00000120705_015	chr5	dexseq_prepare_annotation2.py	exon	137849340	137849395	.	-	.	ENST00000503183+ENST00000507939+ENST00000503014+ENST00000499810+ENST00000506345+ENST00000360541+ENST00000512198+ENST00000572514__exon_number_015__gene_id_ENSG00000120705	ETF1	ENSG00000120705.14	-5.20300878383926	-16.2471271266732	7.99889793890058e-33	1.54468363261515e-30
ENSG00000135636.29	ENSG00000135636	ENSG00000135636_030	chr2	dexseq_prepare_annotation2.py	exon	71797268	71797358	.	+	.	ENST00000461565__exon_number_030__gene_id_ENSG00000135636	DYSF	ENSG00000135636.29	1.68764760262894	14.8482283161621	8.15619398781516e-33	1.57282843382026e-30
ENSG00000100201.35	ENSG00000100201	ENSG00000100201_036	chr22	dexseq_prepare_annotation2.py	exon	38902318	38902342	.	-	.	ENST00000381633+ENST00000396821__exon_number_036__gene_id_ENSG00000100201	DDX17	ENSG00000100201.35	-2.39966515079047	-16.2361414738603	8.47878616046508e-33	1.6327239929708e-30
ENSG00000148343.42	ENSG00000148343	ENSG00000148343_043	chr9	dexseq_prepare_annotation2.py	exon	131831538	131832127	.	+	.	ENST00000483458+ENST00000492279__exon_number_043__gene_id_ENSG00000148343	FAM73B	ENSG00000148343.42	-2.10745550451116	-15.5027237013021	9.48717179070532e-33	1.82432417552794e-30
ENSG00000127419.34	ENSG00000127419	ENSG00000127419_035	chr4	dexseq_prepare_annotation2.py	exon	946155	946177	.	+	.	ENST00000264771+ENST00000452360+ENST00000514453+ENST00000515492+ENST00000504180+ENST00000508204+ENST00000515876+ENST00000504744+ENST00000513952+ENST00000509508+ENST00000438836+ENST00000510493+ENST00000514546+ENST00000515740__exon_number_035__gene_id_ENSG00000127419	TMEM175	ENSG00000127419.34	-2.68125483998619	-17.8506010802148	9.63571818277353e-33	1.85027534030398e-30
ENSG00000105135.9	ENSG00000105135	ENSG00000105135_010	chr19	dexseq_prepare_annotation2.py	exon	15226671	15226695	.	-	.	ENST00000533086+ENST00000524779+ENST00000534378+ENST00000263383+ENST00000596093+ENST00000534806__exon_number_010__gene_id_ENSG00000105135	ILVBL	ENSG00000105135.9	-5.13550133987735	-15.6039715439595	1.07706447926811e-32	2.06529389387997e-30
ENSG00000164941.14	ENSG00000164941	ENSG00000164941_015	chr8	dexseq_prepare_annotation2.py	exon	95841203	95841219	.	+	.	ENST00000343161+ENST00000519457+ENST00000521860+ENST00000524333+ENST00000523206+ENST00000519053+ENST00000447247+ENST00000523731+ENST00000522171+ENST00000523321__exon_number_015__gene_id_ENSG00000164941	INTS8	ENSG00000164941.14	-2.07525333605117	-16.7585089338691	1.12746839973439e-32	2.15890376671504e-30
ENSG00000006025.4	ENSG00000006025	ENSG00000006025_005	chr17	dexseq_prepare_annotation2.py	exon	45885557	45885581	.	-	.	ENST00000579728+ENST00000583167+ENST00000007414+ENST00000392507__exon_number_005__gene_id_ENSG00000006025	OSBPL7	ENSG00000006025.4	2.21613256389063	17.8089962934701	1.15011923027727e-32	2.19918304054591e-30
ENSG00000055163.5	ENSG00000055163	ENSG00000055163_006	chr5	dexseq_prepare_annotation2.py	exon	156693149	156693183	.	+	.	ENST00000523969+ENST00000522463+ENST00000318218+ENST00000519002+ENST00000442283+ENST00000523119+ENST00000521420+ENST00000520759+ENST00000522637+ENST00000519252__exon_number_006__gene_id_ENSG00000055163	CYFIP2	ENSG00000055163.5	1.73362173276462	15.142173538292	1.182949870887e-32	2.25878719806508e-30
ENSG00000083844.7	ENSG00000083844	ENSG00000083844_008	chr19	dexseq_prepare_annotation2.py	exon	57703159	57703241	.	+	.	ENST00000263095+ENST00000600531+ENST00000597447+ENST00000594126+ENST00000599653__exon_number_008__gene_id_ENSG00000083844	ZNF264	ENSG00000083844.7	-1.47636546137009	-18.9185190023998	1.28474442297898e-32	2.44753213521823e-30
ENSG00000104324.19	ENSG00000104324	ENSG00000104324_020	chr8	dexseq_prepare_annotation2.py	exon	98067755	98067873	.	+	.	ENST00000529551+ENST00000532528__exon_number_020__gene_id_ENSG00000104324	CPQ	ENSG00000104324.19	-4.31277375853957	-17.7828808509651	1.28539302259449e-32	2.44753213521823e-30
ENSG00000008710.108	ENSG00000008710	ENSG00000008710_109	chr16	dexseq_prepare_annotation2.py	exon	2158018	2158033	.	-	.	ENST00000487932+ENST00000473780+ENST00000488185+ENST00000262304+ENST00000423118__exon_number_109__gene_id_ENSG00000008710	PKD1	ENSG00000008710.108	-1.69962047910515	-13.3919322523721	1.3138959409257e-32	2.49831073996352e-30
ENSG00000089053.27	ENSG00000089053	ENSG00000089053_028	chr12	dexseq_prepare_annotation2.py	exon	121766576	121766638	.	-	.	ENST00000535463__exon_number_028__gene_id_ENSG00000089053	ANAPC5	ENSG00000089053.27	-1.34667942953456	-15.6838819213059	1.44296042008369e-32	2.73989405065374e-30
ENSG00000175221.27	ENSG00000175221	ENSG00000175221_028	chr19	dexseq_prepare_annotation2.py	exon	891132	891148	.	-	.	ENST00000586017+ENST00000395808+ENST00000325464+ENST00000312090+ENST00000606248+ENST00000586342+ENST00000606828+ENST00000269814+ENST00000592373+ENST00000592943__exon_number_028__gene_id_ENSG00000175221	MED16	ENSG00000175221.27	2.65131832443664	21.2639450944345	1.45412045099177e-32	2.75723920166885e-30
ENSG00000103343.ENSG00000103351.ENSG00000263212.ENSG00000262621.ENSG00000122390.2	ENSG00000103343+ENSG00000103351+ENSG00000263212+ENSG00000262621+ENSG00000122390	ENSG00000103343+ENSG00000103351+ENSG00000263212+ENSG00000262621+ENSG00000122390_003	chr16	dexseq_prepare_annotation2.py	exon	3434010	3434706	.	+	.	ENST00000576906__exon_number_003__gene_id_ENSG00000103343+ENSG00000103351+ENSG00000263212+ENSG00000262621+ENSG00000122390		ENSG00000103343.ENSG00000103351.ENSG00000263212.ENSG00000262621.ENSG00000122390.2	1.17948783478933	13.3998875860717	1.47462443908548e-32	2.79222906307168e-30
ENSG00000108309.19	ENSG00000108309	ENSG00000108309_020	chr17	dexseq_prepare_annotation2.py	exon	42393923	42393986	.	+	.	ENST00000590834+ENST00000588564__exon_number_020__gene_id_ENSG00000108309	RUNDC3A	ENSG00000108309.19	-1.79246797479097	-16.6896593014905	1.57942949560049e-32	2.98652568401436e-30
ENSG00000260565.4	ENSG00000260565	ENSG00000260565_005	chr16	dexseq_prepare_annotation2.py	exon	2713083	2713084	.	-	.	ENST00000568395+ENST00000569465+ENST00000562807__exon_number_005__gene_id_ENSG00000260565	ERVK13-1	ENSG00000260565.4	2.8813780810838	22.0562892203417	1.73112097716549e-32	3.26881739688237e-30
ENSG00000013441.39	ENSG00000013441	ENSG00000013441_040	chr2	dexseq_prepare_annotation2.py	exon	201729382	201729385	.	-	.	ENST00000409403+ENST00000321356+ENST00000473565__exon_number_040__gene_id_ENSG00000013441	CLK1	ENSG00000013441.39	2.83632122835011	17.124813429416	1.87311748849742e-32	3.53204580822704e-30
ENSG00000148700.10	ENSG00000148700	ENSG00000148700_011	chr10	dexseq_prepare_annotation2.py	exon	111836763	111836876	.	+	.	ENST00000473669+ENST00000468345__exon_number_011__gene_id_ENSG00000148700	ADD3	ENSG00000148700.10	1.15606944794249	15.0682279580714	1.87581040148645e-32	3.53223141493736e-30
ENSG00000118308.64	ENSG00000118308	ENSG00000118308_065	chr12	dexseq_prepare_annotation2.py	exon	25260868	25260923	.	+	.	ENST00000549437+ENST00000536173+ENST00000361433+ENST00000547044+ENST00000555877+ENST00000548766+ENST00000354454__exon_number_065__gene_id_ENSG00000118308	LRMP	ENSG00000118308.64	3.05645081004959	14.499410513935	1.98563161851772e-32	3.73386507004803e-30
ENSG00000114374.2	ENSG00000114374	ENSG00000114374_003	chrY	dexseq_prepare_annotation2.py	exon	14820567	14820626	.	+	.	ENST00000338981__exon_number_003__gene_id_ENSG00000114374	USP9Y	ENSG00000114374.2	-2.73533152936235	-14.9641912316167	1.99814623257422e-32	3.75221545775978e-30
ENSG00000116731.31	ENSG00000116731	ENSG00000116731_032	chr1	dexseq_prepare_annotation2.py	exon	14142922	14143065	.	+	.	ENST00000235372+ENST00000376048+ENST00000505823+ENST00000503842__exon_number_032__gene_id_ENSG00000116731	PRDM2	ENSG00000116731.31	3.43357382146527	18.7957770212286	2.0292059960605e-32	3.80529230203389e-30
ENSG00000196498.78	ENSG00000196498	ENSG00000196498_079	chr12	dexseq_prepare_annotation2.py	exon	124915187	124915187	.	-	.	ENST00000397355+ENST00000420698+ENST00000458234+ENST00000404621+ENST00000405201+ENST00000404121+ENST00000356219+ENST00000494460+ENST00000448008+ENST00000542927+ENST00000429285__exon_number_079__gene_id_ENSG00000196498	NCOR2	ENSG00000196498.78	-4.2207710546142	-15.7568785738942	2.09355503901607e-32	3.92056337320226e-30
ENSG00000177830.47	ENSG00000177830	ENSG00000177830_048	chr11	dexseq_prepare_annotation2.py	exon	903704	903753	.	-	.	ENST00000528581+ENST00000336845+ENST00000528426+ENST00000454838__exon_number_048__gene_id_ENSG00000177830	CHID1	ENSG00000177830.47	-2.0880590809876	-14.2467816857722	2.16756735620404e-32	4.05358915031653e-30
ENSG00000170448.2	ENSG00000170448	ENSG00000170448_003	chr4	dexseq_prepare_annotation2.py	exon	47850321	47850353	.	-	.	ENST00000507489+ENST00000507131+ENST00000381538+ENST00000502448+ENST00000464756__exon_number_003__gene_id_ENSG00000170448	NFXL1	ENSG00000170448.2	-1.04958220081388	-16.2164183296348	2.35973381207049e-32	4.40690809479458e-30
ENSG00000070669.11	ENSG00000070669	ENSG00000070669_012	chr7	dexseq_prepare_annotation2.py	exon	97484067	97484187	.	-	.	ENST00000487714__exon_number_012__gene_id_ENSG00000070669	ASNS	ENSG00000070669.11	-2.95738379812371	-15.2338367797882	2.39492209338241e-32	4.46649689700624e-30
ENSG00000065357.135	ENSG00000065357	ENSG00000065357_136	chr12	dexseq_prepare_annotation2.py	exon	56347806	56347811	.	+	.	ENST00000402956+ENST00000551156__exon_number_136__gene_id_ENSG00000065357	DGKA	ENSG00000065357.135	5.54327568200695	16.3990500738383	2.41783899013416e-32	4.50306800920417e-30
ENSG00000177483.ENSG00000124831.3	ENSG00000177483+ENSG00000124831	ENSG00000177483+ENSG00000124831_004	chr2	dexseq_prepare_annotation2.py	exon	238592845	238593116	.	+	.	ENST00000489295__exon_number_004__gene_id_ENSG00000177483+ENSG00000124831		ENSG00000177483.ENSG00000124831.3	1.75208220348856	17.9641230674538	2.42630946667176e-32	4.51267043757595e-30
ENSG00000126883.79	ENSG00000126883	ENSG00000126883_080	chr9	dexseq_prepare_annotation2.py	exon	134103616	134103680	.	+	.	ENST00000498010+ENST00000476004+ENST00000411637+ENST00000451030+ENST00000453861+ENST00000359428+ENST00000483497__exon_number_080__gene_id_ENSG00000126883	NUP214	ENSG00000126883.79	-1.01383484893928	-15.8778872832678	2.43587937105622e-32	4.52067615862385e-30
ENSG00000123213.18	ENSG00000123213	ENSG00000123213_019	chr5	dexseq_prepare_annotation2.py	exon	65088281	65088428	.	+	.	ENST00000502464+ENST00000506539+ENST00000509935+ENST00000511299+ENST00000506799+ENST00000380985__exon_number_019__gene_id_ENSG00000123213	NLN	ENSG00000123213.18	-1.97317341313202	-16.601230740493	2.43725489219496e-32	4.52067615862385e-30
ENSG00000113575.ENSG00000272772.ENSG00000113558.ENSG00000273345.ENSG00000006837.66	ENSG00000113575+ENSG00000272772+ENSG00000113558+ENSG00000273345+ENSG00000006837	ENSG00000113575+ENSG00000272772+ENSG00000113558+ENSG00000273345+ENSG00000006837_067	chr5	dexseq_prepare_annotation2.py	exon	133640096	133640113	.	-	.	ENST00000609383+ENST00000518409+ENST00000536186+ENST00000521118+ENST00000435240+ENST00000520693+ENST00000523054+ENST00000520515+ENST00000609654+ENST00000519312+ENST00000265334+ENST00000518990__exon_number_067__gene_id_ENSG00000113575+ENSG00000272772+ENSG00000113558+ENSG00000273345+ENSG00000006837		ENSG00000113575.ENSG00000272772.ENSG00000113558.ENSG00000273345.ENSG00000006837.66	-4.41264384479526	-13.1522924704935	2.44239024462431e-32	4.52072664603297e-30
ENSG00000137968.4	ENSG00000137968	ENSG00000137968_005	chr1	dexseq_prepare_annotation2.py	exon	75679390	75679478	.	-	.	ENST00000535611+ENST00000370855+ENST00000370859__exon_number_005__gene_id_ENSG00000137968	SLC44A5	ENSG00000137968.4	-1.23155458189303	-16.600452724398	2.4465855655147e-32	4.52072664603297e-30
ENSG00000196693.ENSG00000272373.15	ENSG00000196693+ENSG00000272373	ENSG00000196693+ENSG00000272373_016	chr10	dexseq_prepare_annotation2.py	exon	43133993	43133999	.	-	.	ENST00000493285+ENST00000486187+ENST00000486614__exon_number_016__gene_id_ENSG00000196693+ENSG00000272373		ENSG00000196693.ENSG00000272373.15	-2.94325475612173	-24.1425444155972	2.44724375523439e-32	4.52072664603297e-30
ENSG00000148700.5	ENSG00000148700	ENSG00000148700_006	chr10	dexseq_prepare_annotation2.py	exon	111767967	111767988	.	+	.	ENST00000484622+ENST00000459738+ENST00000356080+ENST00000277900+ENST00000487085__exon_number_006__gene_id_ENSG00000148700	ADD3	ENSG00000148700.5	1.33284779220313	15.0249790875946	2.45684708475024e-32	4.53231693097883e-30
ENSG00000148700.6	ENSG00000148700	ENSG00000148700_007	chr10	dexseq_prepare_annotation2.py	exon	111767989	111768009	.	+	.	ENST00000484622+ENST00000459738+ENST00000487085+ENST00000495661+ENST00000497125+ENST00000356080+ENST00000277900__exon_number_007__gene_id_ENSG00000148700	ADD3	ENSG00000148700.6	1.37708433388845	15.0194287233171	2.54344355296967e-32	4.68571825541953e-30
ENSG00000213398.ENSG00000124067.ENSG00000267660.62	ENSG00000213398+ENSG00000124067+ENSG00000267660	ENSG00000213398+ENSG00000124067+ENSG00000267660_063	chr16	dexseq_prepare_annotation2.py	exon	67984272	67984324	.	-	.	ENST00000576616+ENST00000537830+ENST00000338335+ENST00000573702+ENST00000574665+ENST00000572037+ENST00000570802+ENST00000573023+ENST00000541864+ENST00000316341+ENST00000572766+ENST00000422611+ENST00000572476__exon_number_063__gene_id_ENSG00000213398+ENSG00000124067+ENSG00000267660		ENSG00000213398.ENSG00000124067.ENSG00000267660.62	-4.24573112136798	-14.832623401098	2.63424904698309e-32	4.84644867908737e-30
ENSG00000223501.44	ENSG00000223501	ENSG00000223501_045	chr6	dexseq_prepare_annotation2.py	exon	33239682	33239717	.	-	.	ENST00000478934+ENST00000436044__exon_number_045__gene_id_ENSG00000223501	VPS52	ENSG00000223501.44	-1.0778170780572	-15.0102991938443	2.69258494464375e-32	4.94621855496166e-30
ENSG00000126733.6	ENSG00000126733	ENSG00000126733_007	chrX	dexseq_prepare_annotation2.py	exon	85769282	85769394	.	+	.	ENST00000506327+ENST00000508860+ENST00000461604+ENST00000373125+ENST00000373131+ENST00000510272__exon_number_007__gene_id_ENSG00000126733	DACH2	ENSG00000126733.6	1.8946036568388	21.0518163839896	2.69574433524911e-32	4.94621855496166e-30
ENSG00000148120.41	ENSG00000148120	ENSG00000148120_042	chr9	dexseq_prepare_annotation2.py	exon	97768282	97768482	.	+	.	ENST00000451893__exon_number_042__gene_id_ENSG00000148120	C9orf3	ENSG00000148120.41	1.67344393933205	14.9149915013215	2.7292879625289e-32	5.00102530781339e-30
ENSG00000103343.ENSG00000103351.ENSG00000263212.ENSG00000262621.ENSG00000122390.4	ENSG00000103343+ENSG00000103351+ENSG00000263212+ENSG00000262621+ENSG00000122390	ENSG00000103343+ENSG00000103351+ENSG00000263212+ENSG00000262621+ENSG00000122390_005	chr16	dexseq_prepare_annotation2.py	exon	3451244	3451270	.	+	.	ENST00000571936+ENST00000344823+ENST00000575752__exon_number_005__gene_id_ENSG00000103343+ENSG00000103351+ENSG00000263212+ENSG00000262621+ENSG00000122390		ENSG00000103343.ENSG00000103351.ENSG00000263212.ENSG00000262621.ENSG00000122390.4	1.2042675884983	13.3240405787446	2.80916042864909e-32	5.1404615241667e-30
ENSG00000113575.ENSG00000272772.ENSG00000113558.ENSG00000273345.ENSG00000006837.1	ENSG00000113575+ENSG00000272772+ENSG00000113558+ENSG00000273345+ENSG00000006837	ENSG00000113575+ENSG00000272772+ENSG00000113558+ENSG00000273345+ENSG00000006837_002	chr5	dexseq_prepare_annotation2.py	exon	133493029	133493082	.	-	.	ENST00000522552+ENST00000353411__exon_number_002__gene_id_ENSG00000113575+ENSG00000272772+ENSG00000113558+ENSG00000273345+ENSG00000006837		ENSG00000113575.ENSG00000272772.ENSG00000113558.ENSG00000273345.ENSG00000006837.1	-2.34199945018797	-13.133348808904	2.88689968874956e-32	5.27562511711571e-30
ENSG00000159216.15	ENSG00000159216	ENSG00000159216_016	chr21	dexseq_prepare_annotation2.py	exon	36259343	36259393	.	-	.	ENST00000437180+ENST00000475045+ENST00000399237+ENST00000399240+ENST00000300305+ENST00000358356+ENST00000486278+ENST00000455571+ENST00000325074+ENST00000344691__exon_number_016__gene_id_ENSG00000159216	RUNX1	ENSG00000159216.15	1.93899163561471	16.7870563938166	2.90251825240421e-32	5.29575734961414e-30
ENSG00000240207.ENSG00000118855.54	ENSG00000240207+ENSG00000118855	ENSG00000240207+ENSG00000118855_055	chr3	dexseq_prepare_annotation2.py	exon	158540232	158540982	.	+	.	ENST00000465235__exon_number_055__gene_id_ENSG00000240207+ENSG00000118855		ENSG00000240207.ENSG00000118855.54	-2.54188388759552	-14.2612508170634	2.90569598378318e-32	5.29575734961414e-30
ENSG00000127419.6	ENSG00000127419	ENSG00000127419_007	chr4	dexseq_prepare_annotation2.py	exon	926248	926248	.	+	.	ENST00000264771+ENST00000452360+ENST00000505734+ENST00000504744+ENST00000513952+ENST00000514453+ENST00000515492+ENST00000507319+ENST00000509508__exon_number_007__gene_id_ENSG00000127419	TMEM175	ENSG00000127419.6	3.16746704780679	17.5860758953877	2.97973285055756e-32	5.42343247602016e-30
ENSG00000028310.ENSG00000188818.ENSG00000206077.24	ENSG00000028310+ENSG00000188818+ENSG00000206077	ENSG00000028310+ENSG00000188818+ENSG00000206077_025	chr5	dexseq_prepare_annotation2.py	exon	814876	814910	.	-	.	ENST00000283441+ENST00000424784+ENST00000503758+ENST00000507800__exon_number_025__gene_id_ENSG00000028310+ENSG00000188818+ENSG00000206077		ENSG00000028310.ENSG00000188818.ENSG00000206077.24	-2.41319883164555	-15.9862541491019	3.20290812566076e-32	5.82185212096074e-30
ENSG00000266967.ENSG00000267060.ENSG00000108825.23	ENSG00000266967+ENSG00000267060+ENSG00000108825	ENSG00000266967+ENSG00000267060+ENSG00000108825_024	chr17	dexseq_prepare_annotation2.py	exon	41107859	41107871	.	-	.	ENST00000491665+ENST00000591096+ENST00000421990+ENST00000427569+ENST00000486664+ENST00000423601+ENST00000409399+ENST00000409103+ENST00000478040+ENST00000360221__exon_number_024__gene_id_ENSG00000266967+ENSG00000267060+ENSG00000108825		ENSG00000266967.ENSG00000267060.ENSG00000108825.23	-2.14800886438025	-14.4288343645634	3.22287699836247e-32	5.84786669433492e-30
ENSG00000100949.6	ENSG00000100949	ENSG00000100949_007	chr14	dexseq_prepare_annotation2.py	exon	24734776	24734961	.	-	.	ENST00000560243+ENST00000561055+ENST00000216840+ENST00000560521+ENST00000560777+ENST00000559551+ENST00000559974+ENST00000560998+ENST00000558376+ENST00000399409__exon_number_007__gene_id_ENSG00000100949	RABGGTA	ENSG00000100949.6	1.95065960541738	14.8011391600524	3.22581082342632e-32	5.84786669433492e-30
ENSG00000215298.ENSG00000147454.18	ENSG00000215298+ENSG00000147454	ENSG00000215298+ENSG00000147454_019	chr8	dexseq_prepare_annotation2.py	exon	23424327	23424453	.	+	.	ENST00000521637+ENST00000520654+ENST00000518881+ENST00000522164+ENST00000523883__exon_number_019__gene_id_ENSG00000215298+ENSG00000147454		ENSG00000215298.ENSG00000147454.18	-5.45414851474039	-17.8900860940488	3.28912697296066e-32	5.95471944955793e-30
ENSG00000135636.31	ENSG00000135636	ENSG00000135636_032	chr2	dexseq_prepare_annotation2.py	exon	71797729	71797871	.	+	.	ENST00000409582+ENST00000410041+ENST00000409651+ENST00000394120+ENST00000409762+ENST00000461565+ENST00000258104+ENST00000413539+ENST00000409366+ENST00000410020+ENST00000409744+ENST00000429174__exon_number_032__gene_id_ENSG00000135636	DYSF	ENSG00000135636.31	1.73895591300129	14.6354368454718	3.32902401452642e-32	6.01894615449781e-30
ENSG00000175221.26	ENSG00000175221	ENSG00000175221_027	chr19	dexseq_prepare_annotation2.py	exon	891104	891131	.	-	.	ENST00000586017+ENST00000395808+ENST00000325464+ENST00000589119+ENST00000312090+ENST00000606248+ENST00000586342+ENST00000606828+ENST00000269814+ENST00000592373+ENST00000592943__exon_number_027__gene_id_ENSG00000175221	MED16	ENSG00000175221.26	2.67263901557908	20.9721876039817	3.40265420446972e-32	6.14391185694065e-30
ENSG00000127329.29	ENSG00000127329	ENSG00000127329_030	chr12	dexseq_prepare_annotation2.py	exon	70963455	70963718	.	-	.	ENST00000538708+ENST00000550857+ENST00000334414+ENST00000548122+ENST00000261266+ENST00000551525+ENST00000550358+ENST00000451516__exon_number_030__gene_id_ENSG00000127329	PTPRB	ENSG00000127329.29	-6.50887551907296	-16.317694913761	3.64921885337392e-32	6.58038743806277e-30
ENSG00000102893.69	ENSG00000102893	ENSG00000102893_070	chr16	dexseq_prepare_annotation2.py	exon	47734255	47734259	.	+	.	ENST00000455779+ENST00000566319+ENST00000299167__exon_number_070__gene_id_ENSG00000102893	PHKB	ENSG00000102893.69	-2.34330633712781	-13.6931564208209	3.84909789758247e-32	6.93163471122313e-30
ENSG00000147955.3	ENSG00000147955	ENSG00000147955_004	chr9	dexseq_prepare_annotation2.py	exon	34635807	34635855	.	-	.	ENST00000378892+ENST00000353468+ENST00000461426+ENST00000477726+ENST00000497006+ENST00000277010__exon_number_004__gene_id_ENSG00000147955	SIGMAR1	ENSG00000147955.3	-3.4275975335952	-18.61709930574	3.96018738901906e-32	7.12226884928152e-30
ENSG00000125633.1	ENSG00000125633	ENSG00000125633_002	chr2	dexseq_prepare_annotation2.py	exon	118677881	118677972	.	-	.	ENST00000319432+ENST00000376300+ENST00000437999__exon_number_002__gene_id_ENSG00000125633	CCDC93	ENSG00000125633.1	-1.56822698640384	-15.7880818856167	3.97781130659834e-32	7.14452694624702e-30
ENSG00000069329	ENSG00000069329	ENSG00000069329_001	chr16	dexseq_prepare_annotation2.py	exon	46690054	46693588	.	-	.	ENST00000299138__exon_number_001__gene_id_ENSG00000069329	VPS35	ENSG00000069329	-2.04031724480374	-17.2256249021379	3.98609360764362e-32	7.14997006744445e-30
ENSG00000167107.19	ENSG00000167107	ENSG00000167107_020	chr17	dexseq_prepare_annotation2.py	exon	48539781	48539787	.	+	.	ENST00000502667+ENST00000541920+ENST00000427954+ENST00000506582+ENST00000504392+ENST00000300441+ENST00000510410+ENST00000506052__exon_number_020__gene_id_ENSG00000167107	ACSF2	ENSG00000167107.19	1.07337679731472	16.0957326783599	4.41989635507154e-32	7.91766275480079e-30
ENSG00000170266.ENSG00000188167.49	ENSG00000170266+ENSG00000188167	ENSG00000170266+ENSG00000188167_050	chr3	dexseq_prepare_annotation2.py	exon	33138285	33138293	.	-	.	ENST00000342462+ENST00000416695+ENST00000399402__exon_number_050__gene_id_ENSG00000170266+ENSG00000188167		ENSG00000170266.ENSG00000188167.49	1.59257929195672	14.8382112164242	4.44151697914084e-32	7.94593807632261e-30
ENSG00000166689.55	ENSG00000166689	ENSG00000166689_056	chr11	dexseq_prepare_annotation2.py	exon	16902831	16902905	.	-	.	ENST00000528637+ENST00000528376__exon_number_056__gene_id_ENSG00000166689	PLEKHA7	ENSG00000166689.55	-3.00914253159674	-14.3708930456065	4.7971149104416e-32	8.57084530665566e-30
ENSG00000016864.30	ENSG00000016864	ENSG00000016864_031	chr3	dexseq_prepare_annotation2.py	exon	52735225	52735359	.	-	.	ENST00000497436__exon_number_031__gene_id_ENSG00000016864	GLT8D1	ENSG00000016864.30	-1.0050917801126	-15.7497974135803	4.90410310700742e-32	8.75051393709592e-30
ENSG00000108100.27	ENSG00000108100	ENSG00000108100_028	chr10	dexseq_prepare_annotation2.py	exon	35855057	35855113	.	+	.	ENST00000497692+ENST00000374706+ENST00000374704+ENST00000339497+ENST00000265375__exon_number_028__gene_id_ENSG00000108100	CCNY	ENSG00000108100.27	2.52382305185566	20.1359567668283	5.07835240719479e-32	9.04957081315612e-30
ENSG00000266967.ENSG00000267060.ENSG00000108825.27	ENSG00000266967+ENSG00000267060+ENSG00000108825	ENSG00000266967+ENSG00000267060+ENSG00000108825_028	chr17	dexseq_prepare_annotation2.py	exon	41107947	41107963	.	-	.	ENST00000491665+ENST00000591096+ENST00000421990+ENST00000441280+ENST00000486664+ENST00000450475+ENST00000423601+ENST00000591910+ENST00000430739+ENST00000409399+ENST00000409103+ENST00000478040+ENST00000427569+ENST00000360221__exon_number_028__gene_id_ENSG00000266967+ENSG00000267060+ENSG00000108825		ENSG00000266967.ENSG00000267060.ENSG00000108825.27	-1.8056087439133	-14.3602077358757	5.16226157482124e-32	9.18707110905179e-30
ENSG00000252974.ENSG00000139116.36	ENSG00000252974+ENSG00000139116	ENSG00000252974+ENSG00000139116_037	chr12	dexseq_prepare_annotation2.py	exon	39726393	39726546	.	-	.	ENST00000544797+ENST00000361961+ENST00000541463+ENST00000395670+ENST00000547108+ENST00000552961+ENST00000361418__exon_number_037__gene_id_ENSG00000252974+ENSG00000139116		ENSG00000252974.ENSG00000139116.36	-1.33049420369569	-14.6408229388299	5.3550249253638e-32	9.51768294306435e-30
ENSG00000133597.ENSG00000090266.46	ENSG00000133597+ENSG00000090266	ENSG00000133597+ENSG00000090266_047	chr7	dexseq_prepare_annotation2.py	exon	140406445	140406446	.	+	.	ENST00000247866+ENST00000460088+ENST00000482954+ENST00000476181__exon_number_047__gene_id_ENSG00000133597+ENSG00000090266		ENSG00000133597.ENSG00000090266.46	-3.91471367615837	-21.6331557661305	5.43130359215495e-32	9.6406700945286e-30
ENSG00000197969.39	ENSG00000197969	ENSG00000197969_040	chr9	dexseq_prepare_annotation2.py	exon	79917831	79917978	.	+	.	ENST00000360280+ENST00000423463+ENST00000493341+ENST00000376634+ENST00000376636+ENST00000357409__exon_number_040__gene_id_ENSG00000197969	VPS13A	ENSG00000197969.39	2.58121620285087	19.5003321746152	5.67968043772557e-32	1.00684168426264e-29
ENSG00000163491.13	ENSG00000163491	ENSG00000163491_014	chr3	dexseq_prepare_annotation2.py	exon	27204192	27204229	.	-	.	ENST00000295720+ENST00000357467+ENST00000383770+ENST00000574215+ENST00000429845+ENST00000383771+ENST00000498182__exon_number_014__gene_id_ENSG00000163491	NEK10	ENSG00000163491.13	1.17464434992225	14.1117196592944	5.70271249407168e-32	1.00871223432407e-29
ENSG00000215021.ENSG00000238795.43	ENSG00000215021+ENSG00000238795	ENSG00000215021+ENSG00000238795_044	chr12	dexseq_prepare_annotation2.py	exon	7079880	7079914	.	-	.	ENST00000399433+ENST00000535923+ENST00000546111__exon_number_044__gene_id_ENSG00000215021+ENSG00000238795		ENSG00000215021.ENSG00000238795.43	2.14655722420365	16.2295610660698	5.70505068478624e-32	1.00871223432407e-29
ENSG00000102893.57	ENSG00000102893	ENSG00000102893_058	chr16	dexseq_prepare_annotation2.py	exon	47699853	47699943	.	+	.	ENST00000566044+ENST00000566319+ENST00000566275+ENST00000299167__exon_number_058__gene_id_ENSG00000102893	PHKB	ENSG00000102893.57	-1.77529361052048	-13.6423558850198	5.72815916372118e-32	1.01148443733548e-29
ENSG00000162878.27	ENSG00000162878	ENSG00000162878_028	chr2	dexseq_prepare_annotation2.py	exon	42285327	42285609	.	+	.	ENST00000490302+ENST00000294964__exon_number_028__gene_id_ENSG00000162878	PKDCC	ENSG00000162878.27	-1.98770975885058	-16.8722896499389	6.00835440462225e-32	1.05958730837162e-29
ENSG00000223705.ENSG00000205583.ENSG00000178809.42	ENSG00000223705+ENSG00000205583+ENSG00000178809	ENSG00000223705+ENSG00000205583+ENSG00000178809_043	chr7	dexseq_prepare_annotation2.py	exon	75039646	75039650	.	+	.	ENST00000473960+ENST00000393633+ENST00000457988+ENST00000455158__exon_number_043__gene_id_ENSG00000223705+ENSG00000205583+ENSG00000178809		ENSG00000223705.ENSG00000205583.ENSG00000178809.42	-2.60049798490657	-14.6984458853455	6.24881433127424e-32	1.10056737169081e-29
ENSG00000177189.20	ENSG00000177189	ENSG00000177189_021	chrX	dexseq_prepare_annotation2.py	exon	20205946	20205949	.	-	.	ENST00000379565+ENST00000379548+ENST00000544447+ENST00000540702__exon_number_021__gene_id_ENSG00000177189	RPS6KA3	ENSG00000177189.20	-3.16127778031285	-14.8708719953355	6.43349016448663e-32	1.13162930872593e-29
ENSG00000114416.3	ENSG00000114416	ENSG00000114416_004	chr3	dexseq_prepare_annotation2.py	exon	180630090	180630269	.	+	.	ENST00000357559__exon_number_004__gene_id_ENSG00000114416	FXR1	ENSG00000114416.3	-2.07212843767244	-13.9923545025862	6.48123582266287e-32	1.13855660624595e-29
ENSG00000272084.ENSG00000127481.12	ENSG00000272084+ENSG00000127481	ENSG00000272084+ENSG00000127481_013	chr1	dexseq_prepare_annotation2.py	exon	19404561	19407800	.	-	.	ENST00000459947__exon_number_013__gene_id_ENSG00000272084+ENSG00000127481		ENSG00000272084.ENSG00000127481.12	-1.45334767579888	-12.5977249903707	6.53679670603187e-32	1.1468371787964e-29
ENSG00000013441.24	ENSG00000013441	ENSG00000013441_025	chr2	dexseq_prepare_annotation2.py	exon	201724470	201724847	.	-	.	ENST00000473565+ENST00000461981__exon_number_025__gene_id_ENSG00000013441	CLK1	ENSG00000013441.24	-2.99187766564642	-16.8489365751023	6.69489986361527e-32	1.17306363839387e-29
ENSG00000114416.5	ENSG00000114416	ENSG00000114416_006	chr3	dexseq_prepare_annotation2.py	exon	180630279	180630325	.	+	.	ENST00000357559+ENST00000305586+ENST00000475315__exon_number_006__gene_id_ENSG00000114416	FXR1	ENSG00000114416.5	-2.25514725175788	-13.9829050877559	6.94393691166038e-32	1.21513540732788e-29
ENSG00000074181.12	ENSG00000074181	ENSG00000074181_013	chr19	dexseq_prepare_annotation2.py	exon	15284879	15285211	.	-	.	ENST00000263388__exon_number_013__gene_id_ENSG00000074181	NOTCH3	ENSG00000074181.12	2.5585244752738	14.3789721057027	7.11815411455251e-32	1.24402307287758e-29
ENSG00000213398.ENSG00000124067.ENSG00000267660.64	ENSG00000213398+ENSG00000124067+ENSG00000267660	ENSG00000213398+ENSG00000124067+ENSG00000267660_065	chr16	dexseq_prepare_annotation2.py	exon	67984557	67984614	.	-	.	ENST00000576616+ENST00000537830+ENST00000338335+ENST00000422611+ENST00000573702+ENST00000574665+ENST00000572037+ENST00000570802+ENST00000573023+ENST00000541864+ENST00000316341__exon_number_065__gene_id_ENSG00000213398+ENSG00000124067+ENSG00000267660		ENSG00000213398.ENSG00000124067.ENSG00000267660.64	-4.20638766593054	-14.6758575487283	7.22766416095514e-32	1.2615424481142e-29
ENSG00000010322.43	ENSG00000010322	ENSG00000010322_044	chr3	dexseq_prepare_annotation2.py	exon	52523589	52523694	.	+	.	ENST00000479054+ENST00000489895+ENST00000345716+ENST00000467594__exon_number_044__gene_id_ENSG00000010322	NISCH	ENSG00000010322.43	-1.59509873330334	-15.4001939963603	7.28030681872128e-32	1.26910383038155e-29
ENSG00000167380.37	ENSG00000167380	ENSG00000167380_038	chr19	dexseq_prepare_annotation2.py	exon	44679583	44679650	.	+	.	ENST00000588883__exon_number_038__gene_id_ENSG00000167380	ZNF226	ENSG00000167380.37	3.10124949770971	15.1584798351708	7.30277236915247e-32	1.27139212458554e-29
ENSG00000133226.55	ENSG00000133226	ENSG00000133226_056	chr1	dexseq_prepare_annotation2.py	exon	24993046	24993305	.	+	.	ENST00000489130__exon_number_056__gene_id_ENSG00000133226	SRRM1	ENSG00000133226.55	2.28262582699212	15.0436104309974	7.5607155865857e-32	1.3146182156068e-29
ENSG00000186635.ENSG00000214530.68	ENSG00000186635+ENSG00000214530	ENSG00000186635+ENSG00000214530_069	chr11	dexseq_prepare_annotation2.py	exon	72433074	72433133	.	-	.	ENST00000465814+ENST00000334211__exon_number_069__gene_id_ENSG00000186635+ENSG00000214530		ENSG00000186635.ENSG00000214530.68	1.47928507299982	14.9371360470701	7.75600346861771e-32	1.34685374519323e-29
ENSG00000102897	ENSG00000102897	ENSG00000102897_001	chr16	dexseq_prepare_annotation2.py	exon	20911190	20911223	.	+	.	ENST00000564457__exon_number_001__gene_id_ENSG00000102897	LYRM1	ENSG00000102897	-2.39303820666816	-18.8888000705591	7.8306247088594e-32	1.35807970746873e-29
ENSG00000187741.50	ENSG00000187741	ENSG00000187741_051	chr16	dexseq_prepare_annotation2.py	exon	89833549	89833549	.	-	.	ENST00000568369+ENST00000563318+ENST00000389301__exon_number_051__gene_id_ENSG00000187741	FANCA	ENSG00000187741.50	1.06618073603537	14.1192879326967	7.95156240388088e-32	1.37582024817318e-29
ENSG00000114423.34	ENSG00000114423	ENSG00000114423_035	chr3	dexseq_prepare_annotation2.py	exon	105588247	105588266	.	-	.	ENST00000438603+ENST00000447441__exon_number_035__gene_id_ENSG00000114423	CBLB	ENSG00000114423.34	1.58466859253114	15.5181123018327	7.95312709566556e-32	1.37582024817318e-29
ENSG00000177542.20	ENSG00000177542	ENSG00000177542_021	chr11	dexseq_prepare_annotation2.py	exon	793589	793619	.	-	.	ENST00000531514+ENST00000524891+ENST00000456706+ENST00000528606+ENST00000529351+ENST00000481290+ENST00000529066+ENST00000527734+ENST00000526152+ENST00000532484+ENST00000320230+ENST00000527723+ENST00000531534+ENST00000533385+ENST00000531437+ENST00000531214+ENST00000528936__exon_number_021__gene_id_ENSG00000177542	SLC25A22	ENSG00000177542.20	-4.24441043680122	-15.2590275701185	8.01576257263263e-32	1.38489591331027e-29
ENSG00000215021.ENSG00000238795.41	ENSG00000215021+ENSG00000238795	ENSG00000215021+ENSG00000238795_042	chr12	dexseq_prepare_annotation2.py	exon	7079844	7079865	.	-	.	ENST00000399433+ENST00000535923+ENST00000546111+ENST00000543465+ENST00000542294__exon_number_042__gene_id_ENSG00000215021+ENSG00000238795		ENSG00000215021.ENSG00000238795.41	2.39874197536798	16.1582206171383	8.19670046422846e-32	1.41364439011377e-29
ENSG00000140853.104	ENSG00000140853	ENSG00000140853_105	chr16	dexseq_prepare_annotation2.py	exon	57116546	57117431	.	+	.	ENST00000540182+ENST00000539144+ENST00000543103+ENST00000262510+ENST00000308149+ENST00000538453+ENST00000436936+ENST00000545081+ENST00000537056__exon_number_105__gene_id_ENSG00000140853	NLRC5	ENSG00000140853.104	-1.19722834437937	-17.668706127402	8.20292534514834e-32	1.41364439011377e-29
ENSG00000213398.ENSG00000124067.ENSG00000267660.60	ENSG00000213398+ENSG00000124067+ENSG00000267660	ENSG00000213398+ENSG00000124067+ENSG00000267660_061	chr16	dexseq_prepare_annotation2.py	exon	67984016	67984221	.	-	.	ENST00000572476__exon_number_061__gene_id_ENSG00000213398+ENSG00000124067+ENSG00000267660		ENSG00000213398.ENSG00000124067.ENSG00000267660.60	-4.21833830915595	-14.6512551932288	8.46931521141607e-32	1.45770726946021e-29
ENSG00000166689.56	ENSG00000166689	ENSG00000166689_057	chr11	dexseq_prepare_annotation2.py	exon	16902906	16903166	.	-	.	ENST00000528637__exon_number_057__gene_id_ENSG00000166689	PLEKHA7	ENSG00000166689.56	-2.8529524528745	-14.284882985189	8.6590479549047e-32	1.48848159693503e-29
ENSG00000165949.32	ENSG00000165949	ENSG00000165949_033	chr14	dexseq_prepare_annotation2.py	exon	94583032	94583032	.	+	.	ENST00000444961+ENST00000298902+ENST00000555744+ENST00000448882__exon_number_033__gene_id_ENSG00000165949	IFI27	ENSG00000165949.32	3.36116881444412	17.3298480373542	8.96944505410302e-32	1.53989423385347e-29
ENSG00000255103.ENSG00000127603.32	ENSG00000255103+ENSG00000127603	ENSG00000255103+ENSG00000127603_033	chr1	dexseq_prepare_annotation2.py	exon	39749738	39749762	.	+	.	ENST00000372915+ENST00000567887+ENST00000539005+ENST00000496804+ENST00000524432+ENST00000361689+ENST00000564288+ENST00000485063+ENST00000545844+ENST00000530262+ENST00000317713__exon_number_033__gene_id_ENSG00000255103+ENSG00000127603		ENSG00000255103.ENSG00000127603.32	-7.11467356970577	-16.3311397640388	9.22427318361339e-32	1.58164917923156e-29
ENSG00000050438.26	ENSG00000050438	ENSG00000050438_027	chr12	dexseq_prepare_annotation2.py	exon	51853735	51853892	.	+	.	ENST00000514353+ENST00000319957+ENST00000547697+ENST00000535225+ENST00000453097+ENST00000551071+ENST00000604314+ENST00000394856+ENST00000358657__exon_number_027__gene_id_ENSG00000050438	SLC4A8	ENSG00000050438.26	-3.57795673079975	-18.3852669145507	9.48437265409697e-32	1.62420179952123e-29
ENSG00000134853.ENSG00000145216.12	ENSG00000134853+ENSG00000145216	ENSG00000134853+ENSG00000145216_013	chr4	dexseq_prepare_annotation2.py	exon	54245285	54245391	.	+	.	ENST00000505125__exon_number_013__gene_id_ENSG00000134853+ENSG00000145216		ENSG00000134853.ENSG00000145216.12	3.27539697049349	14.4732588969815	9.73900449122129e-32	1.66372718835141e-29
ENSG00000163491.46	ENSG00000163491	ENSG00000163491_047	chr3	dexseq_prepare_annotation2.py	exon	27350417	27350496	.	-	.	ENST00000429845+ENST00000341435__exon_number_047__gene_id_ENSG00000163491	NEK10	ENSG00000163491.46	-1.97697540919444	-14.0369858192717	9.73961811843394e-32	1.66372718835141e-29
ENSG00000215021.ENSG00000238795.45	ENSG00000215021+ENSG00000238795	ENSG00000215021+ENSG00000238795_046	chr12	dexseq_prepare_annotation2.py	exon	7079917	7079988	.	-	.	ENST00000535923__exon_number_046__gene_id_ENSG00000215021+ENSG00000238795		ENSG00000215021.ENSG00000238795.45	2.34485395427196	16.124025854876	9.75366400521134e-32	1.66403863699936e-29
ENSG00000148343.3	ENSG00000148343	ENSG00000148343_004	chr9	dexseq_prepare_annotation2.py	exon	131799213	131799252	.	+	.	ENST00000358369__exon_number_004__gene_id_ENSG00000148343	FAM73B	ENSG00000148343.3	1.32963340536771	15.1081888812402	9.84842955171745e-32	1.67810337032418e-29
ENSG00000212091.ENSG00000144061.30	ENSG00000212091+ENSG00000144061	ENSG00000212091+ENSG00000144061_031	chr2	dexseq_prepare_annotation2.py	exon	110922629	110922732	.	-	.	ENST00000355301+ENST00000496524+ENST00000393272+ENST00000417665+ENST00000445609+ENST00000461707+ENST00000316534__exon_number_031__gene_id_ENSG00000212091+ENSG00000144061		ENSG00000212091.ENSG00000144061.30	-2.35130113708112	-16.5163081597802	1.05981414546111e-31	1.80359171274572e-29
ENSG00000138744.ENSG00000198301.4	ENSG00000138744+ENSG00000198301	ENSG00000138744+ENSG00000198301_005	chr4	dexseq_prepare_annotation2.py	exon	76836021	76836138	.	-	.	ENST00000513045+ENST00000286733__exon_number_005__gene_id_ENSG00000138744+ENSG00000198301		ENSG00000138744.ENSG00000198301.4	-5.71276717930244	-14.4538867566174	1.10722828296617e-31	1.88192868110045e-29
ENSG00000187741.61	ENSG00000187741	ENSG00000187741_062	chr16	dexseq_prepare_annotation2.py	exon	89836992	89837042	.	-	.	ENST00000567284+ENST00000568369+ENST00000389301__exon_number_062__gene_id_ENSG00000187741	FANCA	ENSG00000187741.61	1.02489262902309	14.0716758512022	1.11453870391345e-31	1.89199198635402e-29
ENSG00000215148.10	ENSG00000215148	ENSG00000215148_011	chr16	dexseq_prepare_annotation2.py	exon	2854544	2854547	.	+	.	ENST00000399677__exon_number_011__gene_id_ENSG00000215148	PRSS41	ENSG00000215148.10	-2.91735734832791	-21.344787352436	1.19546144186236e-31	2.02683564808105e-29
ENSG00000063978.ENSG00000206113.ENSG00000125386.ENSG00000249428.6	ENSG00000063978+ENSG00000206113+ENSG00000125386+ENSG00000249428	ENSG00000063978+ENSG00000206113+ENSG00000125386+ENSG00000249428_007	chr4	dexseq_prepare_annotation2.py	exon	2444857	2444923	.	+	.	ENST00000511731__exon_number_007__gene_id_ENSG00000063978+ENSG00000206113+ENSG00000125386+ENSG00000249428		ENSG00000063978.ENSG00000206113.ENSG00000125386.ENSG00000249428.6	-4.47581742258196	-13.1698408313239	1.24016563837367e-31	2.10001381431274e-29
ENSG00000133067.30	ENSG00000133067	ENSG00000133067_031	chr1	dexseq_prepare_annotation2.py	exon	202288819	202288909	.	+	.	ENST00000255432+ENST00000367278__exon_number_031__gene_id_ENSG00000133067	LGR6	ENSG00000133067.30	-1.10833713561721	-16.0747615410815	1.25339658654859e-31	2.11978167551641e-29
ENSG00000187741.60	ENSG00000187741	ENSG00000187741_061	chr16	dexseq_prepare_annotation2.py	exon	89836972	89836991	.	-	.	ENST00000567284+ENST00000568369+ENST00000561667+ENST00000389301__exon_number_061__gene_id_ENSG00000187741	FANCA	ENSG00000187741.60	1.05921639164551	14.0508833547347	1.29162394352678e-31	2.18172270679293e-29
ENSG00000079215.6	ENSG00000079215	ENSG00000079215_007	chr5	dexseq_prepare_annotation2.py	exon	36608280	36608430	.	+	.	ENST00000513646__exon_number_007__gene_id_ENSG00000079215	SLC1A3	ENSG00000079215.6	2.22849491300716	18.2995562520867	1.31207818899226e-31	2.21352630684216e-29
ENSG00000091128.17	ENSG00000091128	ENSG00000091128_018	chr7	dexseq_prepare_annotation2.py	exon	107698277	107698373	.	-	.	ENST00000422975+ENST00000205386+ENST00000388781+ENST00000388780__exon_number_018__gene_id_ENSG00000091128	LAMB4	ENSG00000091128.17	1.46113549130655	15.4278764462246	1.31910678542035e-31	2.22262963111719e-29
ENSG00000125520.ENSG00000273047.ENSG00000273154.ENSG00000197114.ENSG00000203896.88	ENSG00000125520+ENSG00000273047+ENSG00000273154+ENSG00000197114+ENSG00000203896	ENSG00000125520+ENSG00000273047+ENSG00000273154+ENSG00000197114+ENSG00000203896_089	chr20	dexseq_prepare_annotation2.py	exon	62374232	62374470	.	+	.	ENST00000496425+ENST00000493772+ENST00000473157+ENST00000266077__exon_number_089__gene_id_ENSG00000125520+ENSG00000273047+ENSG00000273154+ENSG00000197114+ENSG00000203896		ENSG00000125520.ENSG00000273047.ENSG00000273154.ENSG00000197114.ENSG00000203896.88	1.19100905409049	14.665978087651	1.32600907081725e-31	2.23149788550487e-29
ENSG00000011422.24	ENSG00000011422	ENSG00000011422_025	chr19	dexseq_prepare_annotation2.py	exon	44171733	44171843	.	-	.	ENST00000221264+ENST00000601876+ENST00000593714+ENST00000598875+ENST00000601723+ENST00000599546+ENST00000599892+ENST00000340093+ENST00000602141+ENST00000339082+ENST00000593939__exon_number_025__gene_id_ENSG00000011422	PLAUR	ENSG00000011422.24	-2.41391757888288	-18.2928630943558	1.3458079367847e-31	2.26202068821748e-29
ENSG00000100938.49	ENSG00000100938	ENSG00000100938_050	chr14	dexseq_prepare_annotation2.py	exon	24707537	24707584	.	+	.	ENST00000561038+ENST00000559836+ENST00000557854+ENST00000559910+ENST00000558865+ENST00000558007+ENST00000399440+ENST00000559287+ENST00000558748+ENST00000456667+ENST00000355299+ENST00000559104+ENST00000559479+ENST00000420554+ENST00000558483+ENST00000348719__exon_number_050__gene_id_ENSG00000100938	GMPR2	ENSG00000100938.49	-2.13278468936557	-18.2920312452418	1.35006063731752e-31	2.26637059687986e-29
ENSG00000182326.ENSG00000257084.ENSG00000126749.33	ENSG00000182326+ENSG00000257084+ENSG00000126749	ENSG00000182326+ENSG00000257084+ENSG00000126749_034	chr12	dexseq_prepare_annotation2.py	exon	7105435	7105520	.	+	.	ENST00000564245__exon_number_034__gene_id_ENSG00000182326+ENSG00000257084+ENSG00000126749		ENSG00000182326.ENSG00000257084.ENSG00000126749.33	-4.07077873288883	-14.2143560129464	1.40555902809425e-31	2.35663089065103e-29
ENSG00000085872.ENSG00000105085.ENSG00000269578.ENSG00000214046.ENSG00000127526.ENSG00000269058.ENSG00000141979.ENSG00000268790.20	ENSG00000085872+ENSG00000105085+ENSG00000269578+ENSG00000214046+ENSG00000127526+ENSG00000269058+ENSG00000141979+ENSG00000268790	ENSG00000085872+ENSG00000105085+ENSG00000269578+ENSG00000214046+ENSG00000127526+ENSG00000269058+ENSG00000141979+ENSG00000268790_021	chr19	dexseq_prepare_annotation2.py	exon	16630432	16630526	.	-	.	ENST00000544299+ENST00000597261+ENST00000198939+ENST00000546361__exon_number_021__gene_id_ENSG00000085872+ENSG00000105085+ENSG00000269578+ENSG00000214046+ENSG00000127526+ENSG00000269058+ENSG00000141979+ENSG00000268790		ENSG00000085872.ENSG00000105085.ENSG00000269578.ENSG00000214046.ENSG00000127526.ENSG00000269058.ENSG00000141979.ENSG00000268790.20	-2.47342732323181	-13.3631282598059	1.54155316216247e-31	2.58146634328963e-29
ENSG00000148343.43	ENSG00000148343	ENSG00000148343_044	chr9	dexseq_prepare_annotation2.py	exon	131832128	131832213	.	+	.	ENST00000406926+ENST00000492279+ENST00000358369+ENST00000445183+ENST00000439290+ENST00000277475+ENST00000483458__exon_number_044__gene_id_ENSG00000148343	FAM73B	ENSG00000148343.43	-2.29811690867017	-15.0315022138626	1.5545370080099e-31	2.60001088966216e-29
ENSG00000149187.5	ENSG00000149187	ENSG00000149187_006	chr11	dexseq_prepare_annotation2.py	exon	47490444	47491845	.	-	.	ENST00000395290__exon_number_006__gene_id_ENSG00000149187	CELF1	ENSG00000149187.5	-2.07864724695614	-14.7161444886318	1.69412954989322e-31	2.83000703608175e-29
ENSG00000108309.17	ENSG00000108309	ENSG00000108309_018	chr17	dexseq_prepare_annotation2.py	exon	42393758	42393890	.	+	.	ENST00000426726+ENST00000587483+ENST00000590834+ENST00000225441+ENST00000590941__exon_number_018__gene_id_ENSG00000108309	RUNDC3A	ENSG00000108309.17	-1.82851593415014	-16.2059659478989	1.71449925248876e-31	2.85705073931087e-29
ENSG00000141002.ENSG00000267048.ENSG00000198211.ENSG00000258839.ENSG00000256390.ENSG00000258947.32	ENSG00000141002+ENSG00000267048+ENSG00000198211+ENSG00000258839+ENSG00000256390+ENSG00000258947	ENSG00000141002+ENSG00000267048+ENSG00000198211+ENSG00000258839+ENSG00000256390+ENSG00000258947_033	chr16	dexseq_prepare_annotation2.py	exon	89962398	89962491	.	+	.	ENST00000263347+ENST00000263346+ENST00000566158+ENST00000562256+ENST00000568412+ENST00000568409+ENST00000570116+ENST00000562184+ENST00000563636__exon_number_033__gene_id_ENSG00000141002+ENSG00000267048+ENSG00000198211+ENSG00000258839+ENSG00000256390+ENSG00000258947		ENSG00000141002.ENSG00000267048.ENSG00000198211.ENSG00000258839.ENSG00000256390.ENSG00000258947.32	-1.74508565073055	-13.3499237584695	1.71451584646916e-31	2.85705073931087e-29
ENSG00000259522.ENSG00000260669.ENSG00000213920.ENSG00000254505.ENSG00000129559.ENSG00000254692.ENSG00000100926.ENSG00000255526.ENSG00000196497.104	ENSG00000259522+ENSG00000260669+ENSG00000213920+ENSG00000254505+ENSG00000129559+ENSG00000254692+ENSG00000100926+ENSG00000255526+ENSG00000196497	ENSG00000259522+ENSG00000260669+ENSG00000213920+ENSG00000254505+ENSG00000129559+ENSG00000254692+ENSG00000100926+ENSG00000255526+ENSG00000196497_105	chr14	dexseq_prepare_annotation2.py	exon	24664615	24664623	.	-	.	ENST00000529332+ENST00000524835+ENST00000396854+ENST00000530468+ENST00000532632+ENST00000528010+ENST00000261789__exon_number_105__gene_id_ENSG00000259522+ENSG00000260669+ENSG00000213920+ENSG00000254505+ENSG00000129559+ENSG00000254692+ENSG00000100926+ENSG00000255526+ENSG00000196497		ENSG00000259522.ENSG00000260669.ENSG00000213920.ENSG00000254505.ENSG00000129559.ENSG00000254692.ENSG00000100926.ENSG00000255526.ENSG00000196497.104	-3.26556405987103	-14.0074104050553	1.75806256420276e-31	2.92597844665805e-29
ENSG00000091181.3	ENSG00000091181	ENSG00000091181_004	chr3	dexseq_prepare_annotation2.py	exon	3111909	3111995	.	-	.	ENST00000256452+ENST00000438560+ENST00000446632+ENST00000418488+ENST00000445864__exon_number_004__gene_id_ENSG00000091181	IL5RA	ENSG00000091181.3	1.85177056833886	16.410766659658	1.7601777146352e-31	2.92597844665805e-29
ENSG00000123213.20	ENSG00000123213	ENSG00000123213_021	chr5	dexseq_prepare_annotation2.py	exon	65088483	65089476	.	+	.	ENST00000506539__exon_number_021__gene_id_ENSG00000123213	NLN	ENSG00000123213.20	-1.91296910254591	-16.1913485704607	1.8434367414437e-31	3.06064453325746e-29
ENSG00000173406.ENSG00000162600.49	ENSG00000173406+ENSG00000162600	ENSG00000173406+ENSG00000162600_050	chr1	dexseq_prepare_annotation2.py	exon	58996335	58996401	.	-	.	ENST00000421528+ENST00000358603+ENST00000371226__exon_number_050__gene_id_ENSG00000173406+ENSG00000162600		ENSG00000173406.ENSG00000162600.49	2.0074769177293	13.7105047191973	1.9193072488111e-31	3.18273040294932e-29
ENSG00000267618.ENSG00000185379.ENSG00000092871.3	ENSG00000267618+ENSG00000185379+ENSG00000092871	ENSG00000267618+ENSG00000185379+ENSG00000092871_004	chr17	dexseq_prepare_annotation2.py	exon	33334891	33335251	.	-	.	ENST00000580569+ENST00000315249__exon_number_004__gene_id_ENSG00000267618+ENSG00000185379+ENSG00000092871		ENSG00000267618.ENSG00000185379.ENSG00000092871.3	-2.66519728391084	-17.1501552465882	1.95235927886011e-31	3.23360099344442e-29
ENSG00000170921.42	ENSG00000170921	ENSG00000170921_043	chr17	dexseq_prepare_annotation2.py	exon	61499718	61501499	.	+	.	ENST00000583356+ENST00000424789__exon_number_043__gene_id_ENSG00000170921	TANC2	ENSG00000170921.42	-2.6834245077041	-18.6245734889603	2.02590076883016e-31	3.35132726939993e-29
ENSG00000095564.34	ENSG00000095564	ENSG00000095564_035	chr10	dexseq_prepare_annotation2.py	exon	93768586	93768707	.	+	.	ENST00000265990+ENST00000544642__exon_number_035__gene_id_ENSG00000095564	BTAF1	ENSG00000095564.34	-3.0058579065788	-14.3536246912089	2.15153205710711e-31	3.55483228619891e-29
ENSG00000083844.14	ENSG00000083844	ENSG00000083844_015	chr19	dexseq_prepare_annotation2.py	exon	57722722	57722851	.	+	.	ENST00000263095+ENST00000536056+ENST00000597447__exon_number_015__gene_id_ENSG00000083844	ZNF264	ENSG00000083844.14	1.57591767947851	18.169058258313	2.15434917246157e-31	3.55517228770434e-29
ENSG00000114423.32	ENSG00000114423	ENSG00000114423_033	chr3	dexseq_prepare_annotation2.py	exon	105588181	105588243	.	-	.	ENST00000438603+ENST00000545639+ENST00000394027+ENST00000447441__exon_number_033__gene_id_ENSG00000114423	CBLB	ENSG00000114423.32	1.63031156920919	15.3337489318338	2.23814173804121e-31	3.68897783031335e-29
ENSG00000007516	ENSG00000007516	ENSG00000007516_001	chr16	dexseq_prepare_annotation2.py	exon	1383602	1383638	.	+	.	ENST00000426824__exon_number_001__gene_id_ENSG00000007516	BAIAP3	ENSG00000007516	-2.33974313188099	-17.4267800009335	2.24267400163743e-31	3.69197834678266e-29
ENSG00000188897.67	ENSG00000188897	ENSG00000188897_068	chr16	dexseq_prepare_annotation2.py	exon	11578735	11578929	.	-	.	ENST00000344649+ENST00000598234+ENST00000595170__exon_number_068__gene_id_ENSG00000188897	CTD-3088G3.8	ENSG00000188897.67	-2.26071267061684	-15.7833741902146	2.26077317469898e-31	3.71727902290119e-29
ENSG00000120705.12	ENSG00000120705	ENSG00000120705_013	chr5	dexseq_prepare_annotation2.py	exon	137848461	137848643	.	-	.	ENST00000503183+ENST00000503014+ENST00000499810+ENST00000506345+ENST00000360541+ENST00000512198+ENST00000572514__exon_number_013__gene_id_ENSG00000120705	ETF1	ENSG00000120705.12	-2.16608684235354	-15.6176673634935	2.30452396037128e-31	3.78464547721094e-29
ENSG00000153048.23	ENSG00000153048	ENSG00000153048_024	chr16	dexseq_prepare_annotation2.py	exon	8955631	8955634	.	-	.	ENST00000568968+ENST00000567626__exon_number_024__gene_id_ENSG00000153048	CARHSP1	ENSG00000153048.23	1.86670131678429	16.1460332382836	2.30847391756195e-31	3.78656473533198e-29
ENSG00000103671.9	ENSG00000103671	ENSG00000103671_010	chr15	dexseq_prepare_annotation2.py	exon	64685634	64685675	.	+	.	ENST00000559833__exon_number_010__gene_id_ENSG00000103671	TRIP4	ENSG00000103671.9	-1.23242157130504	-19.6481037389581	2.40148687465595e-31	3.9343926481728e-29
ENSG00000113163.28	ENSG00000113163	ENSG00000113163_029	chr5	dexseq_prepare_annotation2.py	exon	74801807	74801941	.	-	.	ENST00000261415+ENST00000380494+ENST00000405807__exon_number_029__gene_id_ENSG00000113163	COL4A3BP	ENSG00000113163.28	2.6997411523461	17.743840388009	2.50333502893923e-31	4.09632264639305e-29
ENSG00000163491.24	ENSG00000163491	ENSG00000163491_025	chr3	dexseq_prepare_annotation2.py	exon	27257223	27257371	.	-	.	ENST00000383771+ENST00000341435+ENST00000295720+ENST00000383770__exon_number_025__gene_id_ENSG00000163491	NEK10	ENSG00000163491.24	0.933822819714419	13.8929420310038	2.73253956787607e-31	4.46601280827035e-29
ENSG00000100129.30	ENSG00000100129	ENSG00000100129_031	chr22	dexseq_prepare_annotation2.py	exon	38282711	38282771	.	+	.	ENST00000460638__exon_number_031__gene_id_ENSG00000100129	EIF3L	ENSG00000100129.30	2.5230247484551	18.1011441535377	2.79095445407734e-31	4.55601562585018e-29
ENSG00000132142.73	ENSG00000132142	ENSG00000132142_074	chr17	dexseq_prepare_annotation2.py	exon	35632844	35632942	.	-	.	ENST00000353139+ENST00000394406+ENST00000590888+ENST00000360679+ENST00000335166+ENST00000456066__exon_number_074__gene_id_ENSG00000132142	ACACA	ENSG00000132142.73	1.32371558874413	13.0115882955262	2.8358444212114e-31	4.62375093271144e-29
ENSG00000134853.ENSG00000145216.13	ENSG00000134853+ENSG00000145216	ENSG00000134853+ENSG00000145216_014	chr4	dexseq_prepare_annotation2.py	exon	54245392	54245431	.	+	.	ENST00000513975+ENST00000507166+ENST00000337488+ENST00000306932+ENST00000511376+ENST00000510668+ENST00000358575+ENST00000507922+ENST00000505125__exon_number_014__gene_id_ENSG00000134853+ENSG00000145216		ENSG00000134853.ENSG00000145216.13	3.60480902814874	14.2951763140358	3.16972475939123e-31	5.16194985218372e-29
ENSG00000103671.28	ENSG00000103671	ENSG00000103671_029	chr15	dexseq_prepare_annotation2.py	exon	64716314	64716354	.	+	.	ENST00000261884+ENST00000560567+ENST00000558162__exon_number_029__gene_id_ENSG00000103671	TRIP4	ENSG00000103671.28	3.24401396089817	19.5493762392851	3.29927919486806e-31	5.36651214702648e-29
ENSG00000127419.39	ENSG00000127419	ENSG00000127419_040	chr4	dexseq_prepare_annotation2.py	exon	947092	947142	.	+	.	ENST00000264771+ENST00000452360+ENST00000506669+ENST00000504180+ENST00000508204+ENST00000515876+ENST00000515492+ENST00000513952+ENST00000509508+ENST00000438836+ENST00000510493+ENST00000515740__exon_number_040__gene_id_ENSG00000127419	TMEM175	ENSG00000127419.39	-2.39395715143901	-17.0280835071049	3.31933991616202e-31	5.39269944565587e-29
ENSG00000159674.27	ENSG00000159674	ENSG00000159674_028	chr4	dexseq_prepare_annotation2.py	exon	1166634	1166661	.	-	.	ENST00000290902__exon_number_028__gene_id_ENSG00000159674	SPON2	ENSG00000159674.27	-1.47738895911018	-15.5483484100542	3.34579334545739e-31	5.42919772614959e-29
ENSG00000120616.ENSG00000222309.9	ENSG00000120616+ENSG00000222309	ENSG00000120616+ENSG00000222309_010	chr10	dexseq_prepare_annotation2.py	exon	32562091	32562145	.	-	.	ENST00000479380+ENST00000476533+ENST00000319778+ENST00000375110+ENST00000263062__exon_number_010__gene_id_ENSG00000120616+ENSG00000222309		ENSG00000120616.ENSG00000222309.9	8.35836572768219	31.0842610085357	3.35881827847109e-31	5.4438447107639e-29
ENSG00000181090.21	ENSG00000181090	ENSG00000181090_022	chr9	dexseq_prepare_annotation2.py	exon	140652332	140652463	.	+	.	ENST00000460843+ENST00000462484+ENST00000371394+ENST00000465566+ENST00000462942+ENST00000334856__exon_number_022__gene_id_ENSG00000181090	EHMT1	ENSG00000181090.21	-7.38307206551414	-17.6667551127671	3.4081718747211e-31	5.51726696447122e-29
ENSG00000150672.ENSG00000256466.84	ENSG00000150672+ENSG00000256466	ENSG00000150672+ENSG00000256466_085	chr11	dexseq_prepare_annotation2.py	exon	84996264	84996409	.	-	.	ENST00000376104+ENST00000543673__exon_number_085__gene_id_ENSG00000150672+ENSG00000256466		ENSG00000150672.ENSG00000256466.84	3.4431456943918	16.4877047458102	3.60059178738902e-31	5.82184047864953e-29
ENSG00000163810.21	ENSG00000163810	ENSG00000163810_022	chr3	dexseq_prepare_annotation2.py	exon	44952450	44952619	.	+	.	ENST00000296125__exon_number_022__gene_id_ENSG00000163810	TGM4	ENSG00000163810.21	-1.5533526630763	-17.3117725769714	3.62694083235048e-31	5.85748793214145e-29
ENSG00000088247.ENSG00000266722.46	ENSG00000088247+ENSG00000266722	ENSG00000088247+ENSG00000266722_047	chr19	dexseq_prepare_annotation2.py	exon	6424464	6424540	.	-	.	ENST00000599395+ENST00000398148__exon_number_047__gene_id_ENSG00000088247+ENSG00000266722		ENSG00000088247.ENSG00000266722.46	1.16437122181472	14.8849467721403	3.72443253969897e-31	6.0078097592983e-29
ENSG00000238542.ENSG00000163492.ENSG00000155657.16	ENSG00000238542+ENSG00000163492+ENSG00000155657	ENSG00000238542+ENSG00000163492+ENSG00000155657_017	chr2	dexseq_prepare_annotation2.py	exon	179407796	179408389	.	-	.	ENST00000591111+ENST00000342992+ENST00000342175+ENST00000460472+ENST00000359218+ENST00000589042__exon_number_017__gene_id_ENSG00000238542+ENSG00000163492+ENSG00000155657		ENSG00000238542.ENSG00000163492.ENSG00000155657.16	-1.22071809410951	-12.5497787577516	4.00672760214309e-31	6.45552571202567e-29
ENSG00000142621.45	ENSG00000142621	ENSG00000142621_046	chr1	dexseq_prepare_annotation2.py	exon	15671956	15672019	.	+	.	ENST00000529606+ENST00000358897+ENST00000314740+ENST00000532408+ENST00000444385+ENST00000471347+ENST00000417793+ENST00000314668+ENST00000375998+ENST00000375999__exon_number_046__gene_id_ENSG00000142621	FHAD1	ENSG00000142621.45	-4.81484024822405	-15.2290648326293	4.0337276934674e-31	6.49134542670716e-29
ENSG00000114353.9	ENSG00000114353	ENSG00000114353_010	chr3	dexseq_prepare_annotation2.py	exon	50288841	50289051	.	+	.	ENST00000490122__exon_number_010__gene_id_ENSG00000114353	GNAI2	ENSG00000114353.9	2.38972460446977	18.9217019692751	4.07001719677508e-31	6.53686582480349e-29
ENSG00000181625.ENSG00000260280.ENSG00000213648.2	ENSG00000181625+ENSG00000260280+ENSG00000213648	ENSG00000181625+ENSG00000260280+ENSG00000213648_003	chr16	dexseq_prepare_annotation2.py	exon	29465883	29466251	.	+	.	ENST00000351581+ENST00000330181+ENST00000565219__exon_number_003__gene_id_ENSG00000181625+ENSG00000260280+ENSG00000213648		ENSG00000181625.ENSG00000260280.ENSG00000213648.2	-1.20757488210967	-15.5118838285715	4.07161697866477e-31	6.53686582480349e-29
ENSG00000137877.47	ENSG00000137877	ENSG00000137877_048	chr15	dexseq_prepare_annotation2.py	exon	42167040	42167254	.	-	.	ENST00000320955__exon_number_048__gene_id_ENSG00000137877	SPTBN5	ENSG00000137877.47	-2.68778704365664	-14.3258434468522	4.20003363729528e-31	6.73509280937489e-29
ENSG00000114416.8	ENSG00000114416	ENSG00000114416_009	chr3	dexseq_prepare_annotation2.py	exon	180630460	180630465	.	+	.	ENST00000445140+ENST00000305586+ENST00000491674+ENST00000468861+ENST00000479176+ENST00000475315+ENST00000357559+ENST00000491062__exon_number_009__gene_id_ENSG00000114416	FXR1	ENSG00000114416.8	-2.17355658469198	-13.7354991490743	4.22142385722625e-31	6.76142976021424e-29
ENSG00000173821.85	ENSG00000173821	ENSG00000173821_086	chr17	dexseq_prepare_annotation2.py	exon	78354692	78354787	.	+	.	ENST00000508628+ENST00000336301+ENST00000582970+ENST00000411702+ENST00000558116__exon_number_086__gene_id_ENSG00000173821	RNF213	ENSG00000173821.85	-1.46841061776187	-16.0181518708034	4.36125263738894e-31	6.9771842428282e-29
ENSG00000085872.ENSG00000105085.ENSG00000269578.ENSG00000214046.ENSG00000127526.ENSG00000269058.ENSG00000141979.ENSG00000268790.99	ENSG00000085872+ENSG00000105085+ENSG00000269578+ENSG00000214046+ENSG00000127526+ENSG00000269058+ENSG00000141979+ENSG00000268790	ENSG00000085872+ENSG00000105085+ENSG00000269578+ENSG00000214046+ENSG00000127526+ENSG00000269058+ENSG00000141979+ENSG00000268790_100	chr19	dexseq_prepare_annotation2.py	exon	16738985	16739015	.	-	.	ENST00000409035+ENST00000263390__exon_number_100__gene_id_ENSG00000085872+ENSG00000105085+ENSG00000269578+ENSG00000214046+ENSG00000127526+ENSG00000269058+ENSG00000141979+ENSG00000268790		ENSG00000085872.ENSG00000105085.ENSG00000269578.ENSG00000214046.ENSG00000127526.ENSG00000269058.ENSG00000141979.ENSG00000268790.99	1.213612037484	13.225461932969	4.66679012986511e-31	7.45722389014502e-29
ENSG00000215126.14	ENSG00000215126	ENSG00000215126_015	chr9	dexseq_prepare_annotation2.py	exon	42684803	42684845	.	+	.	ENST00000496146__exon_number_015__gene_id_ENSG00000215126	CBWD7	ENSG00000215126.14	2.83078225972061	17.5807152331239	4.81363713964445e-31	7.68285832051294e-29
ENSG00000225697.40	ENSG00000225697	ENSG00000225697_041	chr3	dexseq_prepare_annotation2.py	exon	48668740	48668780	.	-	.	ENST00000485361+ENST00000489483+ENST00000496469__exon_number_041__gene_id_ENSG00000225697	SLC26A6	ENSG00000225697.40	-1.79087590520868	-14.219963451286	5.21972289871475e-31	8.32124068293468e-29
ENSG00000050438.8	ENSG00000050438	ENSG00000050438_009	chr12	dexseq_prepare_annotation2.py	exon	51818555	51818593	.	+	.	ENST00000453097__exon_number_009__gene_id_ENSG00000050438	SLC4A8	ENSG00000050438.8	2.78670218436173	17.9293063916222	5.38700884911963e-31	8.5778822544391e-29
ENSG00000159216.22	ENSG00000159216	ENSG00000159216_023	chr21	dexseq_prepare_annotation2.py	exon	36421256	36421377	.	-	.	ENST00000300305__exon_number_023__gene_id_ENSG00000159216	RUNX1	ENSG00000159216.22	2.00186949966121	16.1759566853604	5.46878183314565e-31	8.6979186202311e-29
ENSG00000113494.36	ENSG00000113494	ENSG00000113494_037	chr5	dexseq_prepare_annotation2.py	exon	35230692	35230794	.	-	.	ENST00000342362__exon_number_037__gene_id_ENSG00000113494	PRLR	ENSG00000113494.36	-1.118556549601	-15.5841721205258	6.43964634958629e-31	1.02300958298492e-28
ENSG00000059573.24	ENSG00000059573	ENSG00000059573_025	chr10	dexseq_prepare_annotation2.py	exon	97416367	97416463	.	-	.	ENST00000371221+ENST00000371224__exon_number_025__gene_id_ENSG00000059573	ALDH18A1	ENSG00000059573.24	-2.80016049461748	-16.3626852497578	6.46987272402466e-31	1.02661346403218e-28
ENSG00000172638.29	ENSG00000172638	ENSG00000172638_030	chr11	dexseq_prepare_annotation2.py	exon	65635984	65636007	.	-	.	ENST00000531005+ENST00000307998+ENST00000528176+ENST00000527969+ENST00000530806+ENST00000532084+ENST00000531972+ENST00000526628__exon_number_030__gene_id_ENSG00000172638	EFEMP2	ENSG00000172638.29	-2.76439985139615	-17.8805903696337	6.49535408039765e-31	1.02945691026968e-28
ENSG00000147955.4	ENSG00000147955	ENSG00000147955_005	chr9	dexseq_prepare_annotation2.py	exon	34636748	34636993	.	-	.	ENST00000478146__exon_number_005__gene_id_ENSG00000147955	SIGMAR1	ENSG00000147955.4	-3.47060521093045	-17.8763014628705	6.60332346655725e-31	1.04535217445462e-28
ENSG00000108309.14	ENSG00000108309	ENSG00000108309_015	chr17	dexseq_prepare_annotation2.py	exon	42392820	42392977	.	+	.	ENST00000225441+ENST00000587483+ENST00000590834+ENST00000590941+ENST00000593079+ENST00000426726__exon_number_015__gene_id_ENSG00000108309	RUNDC3A	ENSG00000108309.14	-1.89081472143845	-15.934034273152	6.6345852003155e-31	1.04908126307985e-28
ENSG00000159086.2	ENSG00000159086	ENSG00000159086_003	chr21	dexseq_prepare_annotation2.py	exon	34107131	34107136	.	-	.	ENST00000443785+ENST00000466846+ENST00000331923__exon_number_003__gene_id_ENSG00000159086	PAXBP1	ENSG00000159086.2	2.37582380702234	19.3164536899995	7.01010249885826e-31	1.10717331160622e-28
ENSG00000257062.ENSG00000111700.ENSG00000134538.ENSG00000205754.ENSG00000257046.49	ENSG00000257062+ENSG00000111700+ENSG00000134538+ENSG00000205754+ENSG00000257046	ENSG00000257062+ENSG00000111700+ENSG00000134538+ENSG00000205754+ENSG00000257046_050	chr12	dexseq_prepare_annotation2.py	exon	21272538	21272561	.	+	.	ENST00000592513__exon_number_050__gene_id_ENSG00000257062+ENSG00000111700+ENSG00000134538+ENSG00000205754+ENSG00000257046		ENSG00000257062.ENSG00000111700.ENSG00000134538.ENSG00000205754.ENSG00000257046.49	1.74966075561596	14.3155848867408	7.39097243674183e-31	1.16597514649801e-28
ENSG00000182326.ENSG00000257084.ENSG00000126749.32	ENSG00000182326+ENSG00000257084+ENSG00000126749	ENSG00000182326+ENSG00000257084+ENSG00000126749_033	chr12	dexseq_prepare_annotation2.py	exon	7105317	7105434	.	+	.	ENST00000564245+ENST00000406697__exon_number_033__gene_id_ENSG00000182326+ENSG00000257084+ENSG00000126749		ENSG00000182326.ENSG00000257084.ENSG00000126749.32	-4.03533332349497	-13.9661762259786	7.73609869648227e-31	1.21900858904385e-28
ENSG00000148343.31	ENSG00000148343	ENSG00000148343_032	chr9	dexseq_prepare_annotation2.py	exon	131830274	131830293	.	+	.	ENST00000495975+ENST00000414342__exon_number_032__gene_id_ENSG00000148343	FAM73B	ENSG00000148343.31	-2.10892657345942	-14.7570673435011	7.994789740902e-31	1.25831520749753e-28
ENSG00000127419.27	ENSG00000127419	ENSG00000127419_028	chr4	dexseq_prepare_annotation2.py	exon	944280	944306	.	+	.	ENST00000264771+ENST00000452360+ENST00000513682+ENST00000515876+ENST00000504744+ENST00000504180+ENST00000508204+ENST00000507319+ENST00000514453+ENST00000515740+ENST00000515492+ENST00000513952+ENST00000509508+ENST00000502513+ENST00000510493+ENST00000514546+ENST00000438836__exon_number_028__gene_id_ENSG00000127419	TMEM175	ENSG00000127419.27	-2.5418996477235	-16.8249557931794	8.06145973597975e-31	1.26734338833167e-28
ENSG00000116883.ENSG00000214193.27	ENSG00000116883+ENSG00000214193	ENSG00000116883+ENSG00000214193_028	chr1	dexseq_prepare_annotation2.py	exon	36786811	36786832	.	+	.	ENST00000474766+ENST00000453908+ENST00000505871+ENST00000312808+ENST00000426732__exon_number_028__gene_id_ENSG00000116883+ENSG00000214193		ENSG00000116883.ENSG00000214193.27	1.34602733019579	15.2300466218917	8.543335856436e-31	1.34155007709184e-28
ENSG00000137509.44	ENSG00000137509	ENSG00000137509_045	chr11	dexseq_prepare_annotation2.py	exon	82612635	82612699	.	-	.	ENST00000534631+ENST00000535099+ENST00000531128+ENST00000531801+ENST00000527444__exon_number_045__gene_id_ENSG00000137509	PRCP	ENSG00000137509.44	2.19234940304565	16.5179209285092	9.66249933229145e-31	1.5155429828289e-28
ENSG00000114374.5	ENSG00000114374	ENSG00000114374_006	chrY	dexseq_prepare_annotation2.py	exon	14832522	14832670	.	+	.	ENST00000493168+ENST00000338981+ENST00000426564__exon_number_006__gene_id_ENSG00000114374	USP9Y	ENSG00000114374.5	-2.81040844513182	-14.342359504076	1.04050324573053e-30	1.6301297340246e-28
ENSG00000187741.41	ENSG00000187741	ENSG00000187741_042	chr16	dexseq_prepare_annotation2.py	exon	89824985	89825113	.	-	.	ENST00000561660+ENST00000568369+ENST00000563318+ENST00000567988+ENST00000389301__exon_number_042__gene_id_ENSG00000187741	FANCA	ENSG00000187741.41	0.871465871496747	13.7454831650984	1.12655950881138e-30	1.76292319273122e-28
ENSG00000175287.ENSG00000095319.ENSG00000251184.96	ENSG00000175287+ENSG00000095319+ENSG00000251184	ENSG00000175287+ENSG00000095319+ENSG00000251184_097	chr9	dexseq_prepare_annotation2.py	exon	131764163	131764170	.	+	.	ENST00000477069+ENST00000372577+ENST00000487952__exon_number_097__gene_id_ENSG00000175287+ENSG00000095319+ENSG00000251184		ENSG00000175287.ENSG00000095319.ENSG00000251184.96	-6.61467761453013	-14.6957709688322	1.15353415681946e-30	1.80306262050549e-28
ENSG00000113494	ENSG00000113494	ENSG00000113494_001	chr5	dexseq_prepare_annotation2.py	exon	35048861	35048876	.	-	.	ENST00000231423+ENST00000513753__exon_number_001__gene_id_ENSG00000113494	PRLR	ENSG00000113494	1.88861755035037	15.4724313954445	1.16071203133322e-30	1.81220159167236e-28
ENSG00000117748.18	ENSG00000117748	ENSG00000117748_019	chr1	dexseq_prepare_annotation2.py	exon	28241100	28241137	.	-	.	ENST00000373912__exon_number_019__gene_id_ENSG00000117748	RPA2	ENSG00000117748.18	2.15453943441981	18.1343682500422	1.20827529049365e-30	1.88430047135129e-28
ENSG00000108309.9	ENSG00000108309	ENSG00000108309_010	chr17	dexseq_prepare_annotation2.py	exon	42390872	42392102	.	+	.	ENST00000587483__exon_number_010__gene_id_ENSG00000108309	RUNDC3A	ENSG00000108309.9	-1.75223316968685	-15.8136388827184	1.21126017055336e-30	1.88679410365923e-28
ENSG00000166313.3	ENSG00000166313	ENSG00000166313_004	chr11	dexseq_prepare_annotation2.py	exon	6416393	6416509	.	-	.	ENST00000529519+ENST00000608394+ENST00000524626+ENST00000608704+ENST00000608435+ENST00000608655+ENST00000299402+ENST00000389906+ENST00000526240+ENST00000609360+ENST00000311051__exon_number_004__gene_id_ENSG00000166313	APBB1	ENSG00000166313.3	2.5407281935536	13.7284878397345	1.27084671772132e-30	1.97735034899945e-28
ENSG00000241015.ENSG00000160336.5	ENSG00000241015+ENSG00000160336	ENSG00000241015+ENSG00000160336_006	chr19	dexseq_prepare_annotation2.py	exon	53945861	53947923	.	+	.	ENST00000424846__exon_number_006__gene_id_ENSG00000241015+ENSG00000160336		ENSG00000241015.ENSG00000160336.5	-1.8276973586215	-16.6561657126141	1.69185764566003e-30	2.62940944418652e-28
ENSG00000148343.10	ENSG00000148343	ENSG00000148343_011	chr9	dexseq_prepare_annotation2.py	exon	131804680	131804785	.	+	.	ENST00000406926+ENST00000358369+ENST00000445183+ENST00000439290+ENST00000277475+ENST00000474534+ENST00000450073__exon_number_011__gene_id_ENSG00000148343	FAM73B	ENSG00000148343.10	1.54724365062411	14.6282143466484	1.72849449334619e-30	2.68328568189422e-28
ENSG00000133067.26	ENSG00000133067	ENSG00000133067_027	chr1	dexseq_prepare_annotation2.py	exon	202279325	202279485	.	+	.	ENST00000255432+ENST00000367278+ENST00000439764+ENST00000487787__exon_number_027__gene_id_ENSG00000133067	LGR6	ENSG00000133067.26	-1.21461424953268	-15.5592955797586	1.758814923181e-30	2.72724486220448e-28
ENSG00000257062.ENSG00000111700.ENSG00000134538.ENSG00000205754.ENSG00000257046.46	ENSG00000257062+ENSG00000111700+ENSG00000134538+ENSG00000205754+ENSG00000257046	ENSG00000257062+ENSG00000111700+ENSG00000134538+ENSG00000205754+ENSG00000257046_047	chr12	dexseq_prepare_annotation2.py	exon	21242864	21243040	.	+	.	ENST00000540229+ENST00000553473+ENST00000554957+ENST00000381541+ENST00000421593__exon_number_047__gene_id_ENSG00000257062+ENSG00000111700+ENSG00000134538+ENSG00000205754+ENSG00000257046		ENSG00000257062.ENSG00000111700.ENSG00000134538.ENSG00000205754.ENSG00000257046.46	1.66150938749475	14.18106809984	1.7638062894674e-30	2.73187307705631e-28
ENSG00000238542.ENSG00000163492.ENSG00000155657.161	ENSG00000238542+ENSG00000163492+ENSG00000155657	ENSG00000238542+ENSG00000163492+ENSG00000155657_162	chr2	dexseq_prepare_annotation2.py	exon	179516248	179516263	.	-	.	ENST00000342992+ENST00000589042+ENST00000591111__exon_number_162__gene_id_ENSG00000238542+ENSG00000163492+ENSG00000155657		ENSG00000238542.ENSG00000163492.ENSG00000155657.161	1.22893633675616	12.3859018476532	1.83601999923648e-30	2.84048984972786e-28
ENSG00000258984.ENSG00000184182.ENSG00000132330.80	ENSG00000258984+ENSG00000184182+ENSG00000132330	ENSG00000258984+ENSG00000184182+ENSG00000132330_081	chr2	dexseq_prepare_annotation2.py	exon	238978098	238978104	.	+	.	ENST00000446202+ENST00000482031+ENST00000254663+ENST00000443532+ENST00000449891+ENST00000431487+ENST00000416757+ENST00000480357+ENST00000555827+ENST00000373332+ENST00000480859+ENST00000409736__exon_number_081__gene_id_ENSG00000258984+ENSG00000184182+ENSG00000132330		ENSG00000258984.ENSG00000184182.ENSG00000132330.80	3.57549726210599	14.0982114576078	1.86609855139658e-30	2.88374711897089e-28
ENSG00000174292.15	ENSG00000174292	ENSG00000174292_016	chr17	dexseq_prepare_annotation2.py	exon	7287038	7287047	.	+	.	ENST00000311668+ENST00000575268+ENST00000576812+ENST00000570896__exon_number_016__gene_id_ENSG00000174292	TNK1	ENSG00000174292.15	1.47284808228446	15.9213210304112	1.88417576901128e-30	2.90838124598948e-28
ENSG00000066813.59	ENSG00000066813	ENSG00000066813_060	chr16	dexseq_prepare_annotation2.py	exon	20587696	20587749	.	-	.	ENST00000568882__exon_number_060__gene_id_ENSG00000066813	ACSM2B	ENSG00000066813.59	-7.57939892710324	-15.9174981536512	1.91961060863113e-30	2.95972215969962e-28
ENSG00000127419.40	ENSG00000127419	ENSG00000127419_041	chr4	dexseq_prepare_annotation2.py	exon	949193	949271	.	+	.	ENST00000264771+ENST00000452360+ENST00000506669+ENST00000508204+ENST00000515740+ENST00000515492+ENST00000513952+ENST00000509508+ENST00000438836+ENST00000510493+ENST00000515876__exon_number_041__gene_id_ENSG00000127419	TMEM175	ENSG00000127419.40	-2.3138805418779	-16.6268184370249	1.92531189001843e-30	2.96515454699851e-28
ENSG00000166689.57	ENSG00000166689	ENSG00000166689_058	chr11	dexseq_prepare_annotation2.py	exon	17034625	17034889	.	-	.	ENST00000529213__exon_number_058__gene_id_ENSG00000166689	PLEKHA7	ENSG00000166689.57	-3.0372338030693	-13.8327812638067	1.93556637289564e-30	2.97757907651417e-28
ENSG00000215021.ENSG00000238795.39	ENSG00000215021+ENSG00000238795	ENSG00000215021+ENSG00000238795_040	chr12	dexseq_prepare_annotation2.py	exon	7079823	7079830	.	-	.	ENST00000546111+ENST00000543465+ENST00000545167+ENST00000535923+ENST00000542294+ENST00000399433+ENST00000544888__exon_number_040__gene_id_ENSG00000215021+ENSG00000238795		ENSG00000215021.ENSG00000238795.39	2.31971272164746	15.5402253609994	1.94051804822403e-30	2.98182719139292e-28
ENSG00000151150.66	ENSG00000151150	ENSG00000151150_067	chr10	dexseq_prepare_annotation2.py	exon	61926634	61926654	.	-	.	ENST00000373827+ENST00000503366+ENST00000280772+ENST00000474360__exon_number_067__gene_id_ENSG00000151150	ANK3	ENSG00000151150.66	2.2502936414492	14.5026171213601	2.020400800812e-30	3.10107606116966e-28
ENSG00000123384.12	ENSG00000123384	ENSG00000123384_013	chr12	dexseq_prepare_annotation2.py	exon	57548262	57548484	.	+	.	ENST00000554174+ENST00000243077__exon_number_013__gene_id_ENSG00000123384	LRP1	ENSG00000123384.12	-1.503947110534	-14.6013350695031	2.03045878492665e-30	3.11300428845781e-28
ENSG00000138399.28	ENSG00000138399	ENSG00000138399_029	chr2	dexseq_prepare_annotation2.py	exon	170430343	170430383	.	-	.	ENST00000445210+ENST00000453153__exon_number_029__gene_id_ENSG00000138399	FASTKD1	ENSG00000138399.28	1.65992075379295	17.9840424630433	2.1015254227833e-30	3.21833607603385e-28
ENSG00000182903.ENSG00000251595.16	ENSG00000182903+ENSG00000251595	ENSG00000182903+ENSG00000251595_017	chr4	dexseq_prepare_annotation2.py	exon	467888	467918	.	-	.	ENST00000505900+ENST00000451020+ENST00000506646__exon_number_017__gene_id_ENSG00000182903+ENSG00000251595		ENSG00000182903.ENSG00000251595.16	-1.9136536345672	-17.9818596932766	2.11852554538364e-30	3.2392664638266e-28
ENSG00000012983.14	ENSG00000012983	ENSG00000012983_015	chr14	dexseq_prepare_annotation2.py	exon	50907080	50907159	.	-	.	ENST00000013125+ENST00000554990__exon_number_015__gene_id_ENSG00000012983	MAP4K5	ENSG00000012983.14	-4.85002285483294	-16.8927702166895	2.11995124226517e-30	3.2392664638266e-28
ENSG00000005471	ENSG00000005471	ENSG00000005471_001	chr7	dexseq_prepare_annotation2.py	exon	87031013	87031294	.	-	.	ENST00000440025__exon_number_001__gene_id_ENSG00000005471	ABCB4	ENSG00000005471	1.63599242475457	16.5963805680154	2.20178374844858e-30	3.36053415525543e-28
ENSG00000166313	ENSG00000166313	ENSG00000166313_001	chr11	dexseq_prepare_annotation2.py	exon	6416355	6416372	.	-	.	ENST00000608704+ENST00000608655+ENST00000608435+ENST00000299402+ENST00000389906+ENST00000526240+ENST00000609360+ENST00000311051__exon_number_001__gene_id_ENSG00000166313	APBB1	ENSG00000166313	3.02985457236927	13.6368575436863	2.43364691308483e-30	3.71026232178075e-28
ENSG00000159216.19	ENSG00000159216	ENSG00000159216_020	chr21	dexseq_prepare_annotation2.py	exon	36262035	36262087	.	-	.	ENST00000399237__exon_number_020__gene_id_ENSG00000159216	RUNX1	ENSG00000159216.19	2.42156510552044	15.8626378388739	2.50852690671235e-30	3.82014415198486e-28
ENSG00000187741.51	ENSG00000187741	ENSG00000187741_052	chr16	dexseq_prepare_annotation2.py	exon	89833550	89833555	.	-	.	ENST00000567205+ENST00000568369+ENST00000563318+ENST00000389301__exon_number_052__gene_id_ENSG00000187741	FANCA	ENSG00000187741.51	1.05292199316645	13.6313958477115	2.52973417931053e-30	3.84813553193354e-28
ENSG00000148343.4	ENSG00000148343	ENSG00000148343_005	chr9	dexseq_prepare_annotation2.py	exon	131799253	131799273	.	+	.	ENST00000406926+ENST00000277475+ENST00000358369__exon_number_005__gene_id_ENSG00000148343	FAM73B	ENSG00000148343.4	1.42605581657004	14.5634874831714	2.54739451620132e-30	3.87067498899233e-28
ENSG00000112146.ENSG00000242865.32	ENSG00000112146+ENSG00000242865	ENSG00000112146+ENSG00000242865_033	chr6	dexseq_prepare_annotation2.py	exon	52958275	52958359	.	+	.	ENST00000484436+ENST00000370939+ENST00000473318+ENST00000474457+ENST00000323557+ENST00000244426__exon_number_033__gene_id_ENSG00000112146+ENSG00000242865		ENSG00000112146.ENSG00000242865.32	2.01769306786655	15.8585980649835	2.55848060401581e-30	3.88318599055885e-28
ENSG00000168003.8	ENSG00000168003	ENSG00000168003_009	chr11	dexseq_prepare_annotation2.py	exon	62644256	62644258	.	+	.	ENST00000377891__exon_number_009__gene_id_ENSG00000168003	SLC3A2	ENSG00000168003.8	-2.65984239878673	-22.1268746507707	2.57142566247114e-30	3.89848747651972e-28
ENSG00000141524.ENSG00000204282.55	ENSG00000141524+ENSG00000204282	ENSG00000141524+ENSG00000204282_056	chr17	dexseq_prepare_annotation2.py	exon	76122358	76122447	.	-	.	ENST00000590602+ENST00000586126+ENST00000322914+ENST00000589271+ENST00000586697+ENST00000588792+ENST00000590162+ENST00000592063+ENST00000588087+ENST00000392467+ENST00000592594+ENST00000306591+ENST00000593044+ENST00000322933+ENST00000591594+ENST00000589553__exon_number_056__gene_id_ENSG00000141524+ENSG00000204282		ENSG00000141524.ENSG00000204282.55	-1.96770748774537	-15.3189650441013	2.61287705088516e-30	3.95692472987441e-28
ENSG00000103489.16	ENSG00000103489	ENSG00000103489_017	chr16	dexseq_prepare_annotation2.py	exon	17497303	17497358	.	-	.	ENST00000568226__exon_number_017__gene_id_ENSG00000103489	XYLT1	ENSG00000103489.16	2.13297298320205	22.115846302345	2.64016959035654e-30	3.99381387455e-28
ENSG00000105072.4	ENSG00000105072	ENSG00000105072_005	chr19	dexseq_prepare_annotation2.py	exon	16607267	16607273	.	+	.	ENST00000599550+ENST00000594035+ENST00000593380+ENST00000221671+ENST00000596592__exon_number_005__gene_id_ENSG00000105072	C19orf44	ENSG00000105072.4	-5.92404647662483	-18.3641989921327	2.81644063301279e-30	4.25573244773466e-28
ENSG00000104490.20	ENSG00000104490	ENSG00000104490_021	chr8	dexseq_prepare_annotation2.py	exon	102731597	102731600	.	-	.	ENST00000311028+ENST00000522448+ENST00000220931+ENST00000518166+ENST00000517531+ENST00000522252+ENST00000520690+ENST00000517822+ENST00000520425+ENST00000521599+ENST00000518727+ENST00000395923+ENST00000524209+ENST00000521964+ENST00000522951+ENST00000519508__exon_number_021__gene_id_ENSG00000104490	NCALD	ENSG00000104490.20	1.73064887099048	13.6579272820661	3.01675245836765e-30	4.55335639348121e-28
ENSG00000148950.17	ENSG00000148950	ENSG00000148950_018	chr11	dexseq_prepare_annotation2.py	exon	31495271	31495333	.	-	.	ENST00000278200+ENST00000530023+ENST00000531693__exon_number_018__gene_id_ENSG00000148950	IMMP1L	ENSG00000148950.17	2.39294313556385	16.5218457435344	3.05976274329103e-30	4.61247912468507e-28
ENSG00000196504.24	ENSG00000196504	ENSG00000196504_025	chr2	dexseq_prepare_annotation2.py	exon	153530112	153530220	.	-	.	ENST00000410080+ENST00000545856+ENST00000354363__exon_number_025__gene_id_ENSG00000196504	PRPF40A	ENSG00000196504.24	-2.65516359261703	-15.821762572033	3.06269914848639e-30	4.61247912468507e-28
ENSG00000103343.ENSG00000103351.ENSG00000263212.ENSG00000262621.ENSG00000122390.7	ENSG00000103343+ENSG00000103351+ENSG00000263212+ENSG00000262621+ENSG00000122390	ENSG00000103343+ENSG00000103351+ENSG00000263212+ENSG00000262621+ENSG00000122390_008	chr16	dexseq_prepare_annotation2.py	exon	3451733	3451973	.	+	.	ENST00000344823+ENST00000571936+ENST00000268655+ENST00000575752__exon_number_008__gene_id_ENSG00000103343+ENSG00000103351+ENSG00000263212+ENSG00000262621+ENSG00000122390		ENSG00000103343.ENSG00000103351.ENSG00000263212.ENSG00000262621.ENSG00000122390.7	1.15684047904573	12.7661802514907	3.11897805219449e-30	4.69204583356869e-28
ENSG00000147642.57	ENSG00000147642	ENSG00000147642_058	chr8	dexseq_prepare_annotation2.py	exon	110692419	110692448	.	-	.	ENST00000533821__exon_number_058__gene_id_ENSG00000147642	SYBU	ENSG00000147642.57	1.10161228642469	13.7631638663688	3.12394643446877e-30	4.69433292907634e-28
ENSG00000141627.39	ENSG00000141627	ENSG00000141627_040	chr18	dexseq_prepare_annotation2.py	exon	46895078	46895083	.	-	.	ENST00000581738__exon_number_040__gene_id_ENSG00000141627	DYM	ENSG00000141627.39	-3.7487629929798	-15.1281432610593	3.24262972232647e-30	4.86730519202221e-28
ENSG00000176658.31	ENSG00000176658	ENSG00000176658_032	chr17	dexseq_prepare_annotation2.py	exon	31076024	31076024	.	-	.	ENST00000394649+ENST00000577252+ENST00000318217+ENST00000584232+ENST00000582751+ENST00000580538+ENST00000579584__exon_number_032__gene_id_ENSG00000176658	MYO1D	ENSG00000176658.31	-2.1919348284546	-18.8365932610675	3.3761714902977e-30	5.06217501514416e-28
ENSG00000062485.ENSG00000257727.ENSG00000135473.ENSG00000144785.107	ENSG00000062485+ENSG00000257727+ENSG00000135473+ENSG00000144785	ENSG00000062485+ENSG00000257727+ENSG00000135473+ENSG00000144785_108	chr12	dexseq_prepare_annotation2.py	exon	56709501	56709534	.	-	.	ENST00000547570__exon_number_108__gene_id_ENSG00000062485+ENSG00000257727+ENSG00000135473+ENSG00000144785		ENSG00000062485.ENSG00000257727.ENSG00000135473.ENSG00000144785.107	1.96713118424606	14.4139091558786	3.46995676957637e-30	5.19707144595385e-28
ENSG00000257062.ENSG00000111700.ENSG00000134538.ENSG00000205754.ENSG00000257046.48	ENSG00000257062+ENSG00000111700+ENSG00000134538+ENSG00000205754+ENSG00000257046	ENSG00000257062+ENSG00000111700+ENSG00000134538+ENSG00000205754+ENSG00000257046_049	chr12	dexseq_prepare_annotation2.py	exon	21245447	21245679	.	+	.	ENST00000545916__exon_number_049__gene_id_ENSG00000257062+ENSG00000111700+ENSG00000134538+ENSG00000205754+ENSG00000257046		ENSG00000257062.ENSG00000111700.ENSG00000134538.ENSG00000205754.ENSG00000257046.48	1.8545598765255	14.0762378130331	3.47607208684712e-30	5.20050943067818e-28
ENSG00000100201.36	ENSG00000100201	ENSG00000100201_037	chr22	dexseq_prepare_annotation2.py	exon	38902343	38902345	.	-	.	ENST00000381633__exon_number_037__gene_id_ENSG00000100201	DDX17	ENSG00000100201.36	-2.35193612375033	-15.1126499636961	3.5271470586974e-30	5.27112962853237e-28
ENSG00000163491.11	ENSG00000163491	ENSG00000163491_012	chr3	dexseq_prepare_annotation2.py	exon	27203757	27203951	.	-	.	ENST00000574215+ENST00000357467__exon_number_012__gene_id_ENSG00000163491	NEK10	ENSG00000163491.11	1.07186586732725	13.5334518142185	3.58324592429922e-30	5.3490946613793e-28
ENSG00000136051.28	ENSG00000136051	ENSG00000136051_029	chr12	dexseq_prepare_annotation2.py	exon	105538234	105538495	.	+	.	ENST00000550613__exon_number_029__gene_id_ENSG00000136051	KIAA1033	ENSG00000136051.28	-3.07450259298597	-13.2417641527567	3.66102521720134e-30	5.45921815082869e-28
ENSG00000148343.30	ENSG00000148343	ENSG00000148343_031	chr9	dexseq_prepare_annotation2.py	exon	131830151	131830273	.	+	.	ENST00000495975__exon_number_031__gene_id_ENSG00000148343	FAM73B	ENSG00000148343.30	-2.11956129501216	-14.502534326669	3.67142475352212e-30	5.46873579478683e-28
ENSG00000178038.54	ENSG00000178038	ENSG00000178038_055	chr3	dexseq_prepare_annotation2.py	exon	46735192	46735194	.	-	.	ENST00000434140__exon_number_055__gene_id_ENSG00000178038	ALS2CL	ENSG00000178038.54	2.67946353787955	23.2063408855477	3.74810858625304e-30	5.57685787286157e-28
ENSG00000102893.63	ENSG00000102893	ENSG00000102893_064	chr16	dexseq_prepare_annotation2.py	exon	47730383	47730399	.	+	.	ENST00000566044+ENST00000564711+ENST00000566319+ENST00000299167+ENST00000455779+ENST00000323584__exon_number_064__gene_id_ENSG00000102893	PHKB	ENSG00000102893.63	-2.12759510535502	-13.0966629750968	4.04420477989278e-30	6.01085388159085e-28
ENSG00000148343.27	ENSG00000148343	ENSG00000148343_028	chr9	dexseq_prepare_annotation2.py	exon	131825910	131825910	.	+	.	ENST00000495975+ENST00000474639+ENST00000358369+ENST00000414342+ENST00000439290+ENST00000277475__exon_number_028__gene_id_ENSG00000148343	FAM73B	ENSG00000148343.27	-2.0403988995584	-14.4851326842075	4.0754542750569e-30	6.05069407659047e-28
ENSG00000038382	ENSG00000038382	ENSG00000038382_001	chr5	dexseq_prepare_annotation2.py	exon	14143811	14143828	.	+	.	ENST00000344204+ENST00000505971+ENST00000502816__exon_number_001__gene_id_ENSG00000038382	TRIO	ENSG00000038382	-3.84166961437388	-13.7191489020945	4.22817217149666e-30	6.27059119952333e-28
ENSG00000077063.3	ENSG00000077063	ENSG00000077063_004	chr7	dexseq_prepare_annotation2.py	exon	117351682	117351836	.	-	.	ENST00000446636+ENST00000441556+ENST00000445366+ENST00000160373__exon_number_004__gene_id_ENSG00000077063	CTTNBP2	ENSG00000077063.3	-2.04784120346919	-14.6857788126701	4.43978384537078e-30	6.57725714737932e-28
ENSG00000013441.9	ENSG00000013441	ENSG00000013441_010	chr2	dexseq_prepare_annotation2.py	exon	201718055	201718172	.	-	.	ENST00000409769+ENST00000321356+ENST00000473565+ENST00000496205+ENST00000409403+ENST00000461326+ENST00000461981+ENST00000434813+ENST00000472679+ENST00000432425+ENST00000464454__exon_number_010__gene_id_ENSG00000013441	CLK1	ENSG00000013441.9	1.42966558689113	15.9479081839374	4.58543360047417e-30	6.78564426198865e-28
ENSG00000175455.1	ENSG00000175455	ENSG00000175455_002	chr3	dexseq_prepare_annotation2.py	exon	123616358	123616460	.	-	.	ENST00000479903+ENST00000463996__exon_number_002__gene_id_ENSG00000175455	CCDC14	ENSG00000175455.1	-1.47635872100055	-13.5953910372752	4.67960937891287e-30	6.91748902587094e-28
ENSG00000188897.68	ENSG00000188897	ENSG00000188897_069	chr16	dexseq_prepare_annotation2.py	exon	11581118	11581242	.	-	.	ENST00000598234__exon_number_069__gene_id_ENSG00000188897	CTD-3088G3.8	ENSG00000188897.68	-2.24187528444784	-15.1923192894368	5.11421652064665e-30	7.55173420810106e-28
ENSG00000151575.8	ENSG00000151575	ENSG00000151575_009	chr15	dexseq_prepare_annotation2.py	exon	56665636	56665638	.	+	.	ENST00000559142__exon_number_009__gene_id_ENSG00000151575	TEX9	ENSG00000151575.8	-4.03920173106879	-14.903779387957	5.21136249882119e-30	7.68684437745951e-28
ENSG00000148343.6	ENSG00000148343	ENSG00000148343_007	chr9	dexseq_prepare_annotation2.py	exon	131802067	131802165	.	+	.	ENST00000450073__exon_number_007__gene_id_ENSG00000148343	FAM73B	ENSG00000148343.6	1.46180850275484	14.4417689824308	5.28697570471851e-30	7.78993528509953e-28
ENSG00000215440.ENSG00000124222.ENSG00000254995.36	ENSG00000215440+ENSG00000124222+ENSG00000254995	ENSG00000215440+ENSG00000124222+ENSG00000254995_037	chr20	dexseq_prepare_annotation2.py	exon	57245604	57245659	.	+	.	ENST00000361770+ENST00000467096+ENST00000371141+ENST00000464640+ENST00000476384+ENST00000359617+ENST00000468590+ENST00000355957+ENST00000438253+ENST00000483434+ENST00000371132+ENST00000496117+ENST00000496003+ENST00000361830+ENST00000358029+ENST00000490700+ENST00000312283+ENST00000493301+ENST00000530122__exon_number_037__gene_id_ENSG00000215440+ENSG00000124222+ENSG00000254995		ENSG00000215440.ENSG00000124222.ENSG00000254995.36	1.48210117600192	14.8917466439636	5.57189655860058e-30	8.20086794674722e-28
ENSG00000162878.28	ENSG00000162878	ENSG00000162878_029	chr2	dexseq_prepare_annotation2.py	exon	42285610	42285668	.	+	.	ENST00000294964__exon_number_029__gene_id_ENSG00000162878	PKDCC	ENSG00000162878.28	-1.94591142627088	-15.9045478559611	5.6340866747637e-30	8.28344596381241e-28
ENSG00000167380.34	ENSG00000167380	ENSG00000167380_035	chr19	dexseq_prepare_annotation2.py	exon	44679137	44679186	.	+	.	ENST00000413984+ENST00000300823+ENST00000588742+ENST00000588883__exon_number_035__gene_id_ENSG00000167380	ZNF226	ENSG00000167380.34	3.09959771316478	14.4294978980465	5.69120465107767e-30	8.3510509930225e-28
ENSG00000257062.ENSG00000111700.ENSG00000134538.ENSG00000205754.ENSG00000257046.23	ENSG00000257062+ENSG00000111700+ENSG00000134538+ENSG00000205754+ENSG00000257046	ENSG00000257062+ENSG00000111700+ENSG00000134538+ENSG00000205754+ENSG00000257046_024	chr12	dexseq_prepare_annotation2.py	exon	21054834	21055267	.	+	.	ENST00000544370__exon_number_024__gene_id_ENSG00000257062+ENSG00000111700+ENSG00000134538+ENSG00000205754+ENSG00000257046		ENSG00000257062.ENSG00000111700.ENSG00000134538.ENSG00000205754.ENSG00000257046.23	-0.936949760513332	-14.00007269357	5.69233702662246e-30	8.3510509930225e-28
ENSG00000102893.55	ENSG00000102893	ENSG00000102893_056	chr16	dexseq_prepare_annotation2.py	exon	47698796	47698886	.	+	.	ENST00000455779+ENST00000323584+ENST00000566319__exon_number_056__gene_id_ENSG00000102893	PHKB	ENSG00000102893.55	-2.05253072101247	-13.0524217588558	5.70424961293975e-30	8.35951947582422e-28
ENSG00000119737.ENSG00000270898.ENSG00000115239.2	ENSG00000119737+ENSG00000270898+ENSG00000115239	ENSG00000119737+ENSG00000270898+ENSG00000115239_003	chr2	dexseq_prepare_annotation2.py	exon	53830522	53830655	.	-	.	ENST00000482339__exon_number_003__gene_id_ENSG00000119737+ENSG00000270898+ENSG00000115239		ENSG00000119737.ENSG00000270898.ENSG00000115239.2	1.3464715007478	14.6334763658508	6.00979492631599e-30	8.79782280052004e-28
ENSG00000215021.ENSG00000238795.38	ENSG00000215021+ENSG00000238795	ENSG00000215021+ENSG00000238795_039	chr12	dexseq_prepare_annotation2.py	exon	7079813	7079822	.	-	.	ENST00000546111+ENST00000543465+ENST00000440277+ENST00000545167+ENST00000535923+ENST00000542294+ENST00000399433+ENST00000544888__exon_number_039__gene_id_ENSG00000215021+ENSG00000238795		ENSG00000215021.ENSG00000238795.38	2.51766949053858	15.3195525979281	6.07172682771795e-30	8.8789385309649e-28
ENSG00000133067.28	ENSG00000133067	ENSG00000133067_029	chr1	dexseq_prepare_annotation2.py	exon	202287080	202288335	.	+	.	ENST00000255432+ENST00000367278+ENST00000439764+ENST00000487787__exon_number_029__gene_id_ENSG00000133067	LGR6	ENSG00000133067.28	-1.12512694793331	-15.3175624694425	6.13466529738822e-30	8.95970510265185e-28
ENSG00000213398.ENSG00000124067.ENSG00000267660.68	ENSG00000213398+ENSG00000124067+ENSG00000267660	ENSG00000213398+ENSG00000124067+ENSG00000267660_069	chr16	dexseq_prepare_annotation2.py	exon	67984964	67985042	.	-	.	ENST00000573702__exon_number_069__gene_id_ENSG00000213398+ENSG00000124067+ENSG00000267660		ENSG00000213398.ENSG00000124067.ENSG00000267660.68	-4.01252485983828	-13.9883824385616	6.1401199177152e-30	8.95970510265185e-28
ENSG00000256626.ENSG00000197992.16	ENSG00000256626+ENSG00000197992	ENSG00000256626+ENSG00000197992_017	chr12	dexseq_prepare_annotation2.py	exon	10218099	10218565	.	+	.	ENST00000355819__exon_number_017__gene_id_ENSG00000256626+ENSG00000197992		ENSG00000256626.ENSG00000197992.16	-2.09086458161471	-20.7585978207438	6.37649742974258e-30	9.29466666033056e-28
ENSG00000062485.ENSG00000257727.ENSG00000135473.ENSG00000144785.116	ENSG00000062485+ENSG00000257727+ENSG00000135473+ENSG00000144785	ENSG00000062485+ENSG00000257727+ENSG00000135473+ENSG00000144785_117	chr12	dexseq_prepare_annotation2.py	exon	56709835	56709843	.	-	.	ENST00000273308+ENST00000548360+ENST00000551720__exon_number_117__gene_id_ENSG00000062485+ENSG00000257727+ENSG00000135473+ENSG00000144785		ENSG00000062485.ENSG00000257727.ENSG00000135473.ENSG00000144785.116	-4.17833018996413	-14.311937523729	6.46589487023293e-30	9.4148961627058e-28
ENSG00000140853.29	ENSG00000140853	ENSG00000140853_030	chr16	dexseq_prepare_annotation2.py	exon	57065316	57065375	.	+	.	ENST00000538110+ENST00000539144+ENST00000538805+ENST00000262510+ENST00000539881+ENST00000308149+ENST00000543030+ENST00000436936+ENST00000545081__exon_number_030__gene_id_ENSG00000140853	NLRC5	ENSG00000140853.29	1.81612943314251	16.6290088807368	6.51606812931834e-30	9.47781601920851e-28
ENSG00000080822.ENSG00000080819.40	ENSG00000080822+ENSG00000080819	ENSG00000080822+ENSG00000080819_041	chr3	dexseq_prepare_annotation2.py	exon	98240282	98240286	.	-	.	ENST00000341181+ENST00000514537+ENST00000506575+ENST00000437922+ENST00000508503+ENST00000394185+ENST00000394180+ENST00000394181+ENST00000503799+ENST00000512147+ENST00000508071+ENST00000503004+ENST00000513287+ENST00000512905+ENST00000507874+ENST00000513988+ENST00000502980+ENST00000507944+ENST00000510541+ENST00000507411__exon_number_041__gene_id_ENSG00000080822+ENSG00000080819		ENSG00000080822.ENSG00000080819.40	0.870627944225852	13.599990433379	6.5596507885865e-30	9.53102558123073e-28
ENSG00000070669.5	ENSG00000070669	ENSG00000070669_006	chr7	dexseq_prepare_annotation2.py	exon	97481516	97481625	.	-	.	ENST00000437628+ENST00000454046+ENST00000444334+ENST00000455086+ENST00000422745+ENST00000175506+ENST00000394308+ENST00000394309__exon_number_006__gene_id_ENSG00000070669	ASNS	ENSG00000070669.5	-2.92964975411985	-14.3031890467788	6.82077083340663e-30	9.89986166677305e-28
ENSG00000174233.3	ENSG00000174233	ENSG00000174233_004	chr12	dexseq_prepare_annotation2.py	exon	49160112	49162499	.	-	.	ENST00000547260+ENST00000307885+ENST00000357869+ENST00000550422__exon_number_004__gene_id_ENSG00000174233	ADCY6	ENSG00000174233.3	1.55458793013056	14.49627457461	7.05277976704533e-30	1.02257044579832e-27
ENSG00000149187.4	ENSG00000149187	ENSG00000149187_005	chr11	dexseq_prepare_annotation2.py	exon	47490366	47490443	.	-	.	ENST00000395290+ENST00000358597+ENST00000395292+ENST00000361904+ENST00000310513__exon_number_005__gene_id_ENSG00000149187	CELF1	ENSG00000149187.4	-1.94437212743619	-14.1158842815284	7.35677458942992e-30	1.06551140393973e-27
ENSG00000207945.ENSG00000100124.19	ENSG00000207945+ENSG00000100124	ENSG00000207945+ENSG00000100124_020	chr22	dexseq_prepare_annotation2.py	exon	38229924	38230735	.	-	.	ENST00000498417__exon_number_020__gene_id_ENSG00000207945+ENSG00000100124		ENSG00000207945.ENSG00000100124.19	-3.30941960277524	-18.593593454818	7.55983904057453e-30	1.09375847645056e-27
ENSG00000212091.ENSG00000144061.25	ENSG00000212091+ENSG00000144061	ENSG00000212091+ENSG00000144061_026	chr2	dexseq_prepare_annotation2.py	exon	110920625	110920709	.	-	.	ENST00000355301+ENST00000496524+ENST00000393272+ENST00000417665+ENST00000445609+ENST00000461707+ENST00000316534__exon_number_026__gene_id_ENSG00000212091+ENSG00000144061		ENSG00000212091.ENSG00000144061.25	1.54042606478868	15.6367359388374	7.57869067620084e-30	1.09532193569075e-27
ENSG00000068976.9	ENSG00000068976	ENSG00000068976_010	chr11	dexseq_prepare_annotation2.py	exon	64519488	64519543	.	-	.	ENST00000164139+ENST00000377432__exon_number_010__gene_id_ENSG00000068976	PYGM	ENSG00000068976.9	1.60611309890944	18.5907232368949	7.63247499272324e-30	1.10192542461221e-27
ENSG00000148343.25	ENSG00000148343	ENSG00000148343_026	chr9	dexseq_prepare_annotation2.py	exon	131825566	131825595	.	+	.	ENST00000495975+ENST00000358369+ENST00000494608+ENST00000414342+ENST00000439290+ENST00000277475__exon_number_026__gene_id_ENSG00000148343	FAM73B	ENSG00000148343.25	-1.88589847416495	-14.3772706287452	7.78828463204341e-30	1.12322904972979e-27
ENSG00000166689.37	ENSG00000166689	ENSG00000166689_038	chr11	dexseq_prepare_annotation2.py	exon	16824843	16825080	.	-	.	ENST00000531079__exon_number_038__gene_id_ENSG00000166689	PLEKHA7	ENSG00000166689.37	1.89243721162051	13.6285296456407	7.88495980353033e-30	1.13596821956808e-27
ENSG00000265408.ENSG00000172828.ENSG00000172831.2	ENSG00000265408+ENSG00000172828+ENSG00000172831	ENSG00000265408+ENSG00000172828+ENSG00000172831_003	chr16	dexseq_prepare_annotation2.py	exon	66968363	66968373	.	+	.	ENST00000317091+ENST00000417689+ENST00000561697__exon_number_003__gene_id_ENSG00000265408+ENSG00000172828+ENSG00000172831		ENSG00000265408.ENSG00000172828.ENSG00000172831.2	-3.38109742460608	-15.6240538293937	8.06548287282685e-30	1.16074746325385e-27
ENSG00000241015.ENSG00000160336.2	ENSG00000241015+ENSG00000160336	ENSG00000241015+ENSG00000160336_003	chr19	dexseq_prepare_annotation2.py	exon	53935246	53935281	.	+	.	ENST00000447129+ENST00000424846+ENST00000454407__exon_number_003__gene_id_ENSG00000241015+ENSG00000160336		ENSG00000241015.ENSG00000160336.2	-1.81939170114511	-16.3016781367053	8.12124488565019e-30	1.16753829325444e-27
ENSG00000166313.7	ENSG00000166313	ENSG00000166313_008	chr11	dexseq_prepare_annotation2.py	exon	6416698	6416931	.	-	.	ENST00000609331+ENST00000529519+ENST00000608394+ENST00000524626+ENST00000608704+ENST00000608655+ENST00000608645+ENST00000609360+ENST00000299402+ENST00000389906+ENST00000526240+ENST00000530885+ENST00000311051__exon_number_008__gene_id_ENSG00000166313	APBB1	ENSG00000166313.7	2.78065652204337	13.4625448145264	8.37329002445392e-30	1.20250337245702e-27
ENSG00000260565.2	ENSG00000260565	ENSG00000260565_003	chr16	dexseq_prepare_annotation2.py	exon	2711197	2711382	.	-	.	ENST00000564340+ENST00000568395+ENST00000569465__exon_number_003__gene_id_ENSG00000260565	ERVK13-1	ENSG00000260565.2	2.80477264463842	19.8371427762068	8.44756453631374e-30	1.21189170308946e-27
ENSG00000062485.ENSG00000257727.ENSG00000135473.ENSG00000144785.132	ENSG00000062485+ENSG00000257727+ENSG00000135473+ENSG00000144785	ENSG00000062485+ENSG00000257727+ENSG00000135473+ENSG00000144785_133	chr12	dexseq_prepare_annotation2.py	exon	56713092	56713178	.	-	.	ENST00000549090+ENST00000547226+ENST00000547100+ENST00000257931+ENST00000551359+ENST00000440411+ENST00000425394+ENST00000548043__exon_number_133__gene_id_ENSG00000062485+ENSG00000257727+ENSG00000135473+ENSG00000144785		ENSG00000062485.ENSG00000257727.ENSG00000135473.ENSG00000144785.132	-6.8403323765786	-14.2669689302804	8.50999269028092e-30	1.21956257350064e-27
ENSG00000140443.37	ENSG00000140443	ENSG00000140443_038	chr15	dexseq_prepare_annotation2.py	exon	99467011	99467104	.	+	.	ENST00000560343__exon_number_038__gene_id_ENSG00000140443	IGF1R	ENSG00000140443.37	-1.37250428325868	-13.7355202289691	8.52288258737823e-30	1.22012547526396e-27
ENSG00000123104	ENSG00000123104	ENSG00000123104_001	chr12	dexseq_prepare_annotation2.py	exon	26490342	26492416	.	-	.	ENST00000381340__exon_number_001__gene_id_ENSG00000123104	ITPR2	ENSG00000123104	1.36635684067374	14.1762208843291	8.56307013619421e-30	1.22459098804835e-27
ENSG00000137509.37	ENSG00000137509	ENSG00000137509_038	chr11	dexseq_prepare_annotation2.py	exon	82611824	82611874	.	-	.	ENST00000532809+ENST00000529671__exon_number_038__gene_id_ENSG00000137509	PRCP	ENSG00000137509.37	2.15209194453773	16.0396084045136	8.63786853768068e-30	1.23399157837775e-27
ENSG00000197905.3	ENSG00000197905	ENSG00000197905_004	chr12	dexseq_prepare_annotation2.py	exon	3068580	3068647	.	+	.	ENST00000358409+ENST00000540314+ENST00000536826+ENST00000359864__exon_number_004__gene_id_ENSG00000197905	TEAD4	ENSG00000197905.3	-4.75756194885768	-15.8130880958877	8.70593029388128e-30	1.24241108378425e-27
ENSG00000151655.2	ENSG00000151655	ENSG00000151655_003	chr10	dexseq_prepare_annotation2.py	exon	7745331	7745342	.	+	.	ENST00000480387+ENST00000358415+ENST00000473227__exon_number_003__gene_id_ENSG00000151655	ITIH2	ENSG00000151655.2	-2.23842814118763	-16.0350274686683	8.82221987075316e-30	1.25768827443332e-27
ENSG00000215126.18	ENSG00000215126	ENSG00000215126_019	chr9	dexseq_prepare_annotation2.py	exon	42687353	42687932	.	+	.	ENST00000466582__exon_number_019__gene_id_ENSG00000215126	CBWD7	ENSG00000215126.18	2.92502046728099	16.8562646111702	9.14435746087147e-30	1.30224832861181e-27
ENSG00000148337.69	ENSG00000148337	ENSG00000148337_070	chr9	dexseq_prepare_annotation2.py	exon	130953848	130953851	.	-	.	ENST00000357558+ENST00000372938+ENST00000541172+ENST00000325721__exon_number_070__gene_id_ENSG00000148337	CIZ1	ENSG00000148337.69	-0.946761701821478	-12.7760119519046	9.61090247462535e-30	1.36725883647377e-27
ENSG00000061273.47	ENSG00000061273	ENSG00000061273_048	chr12	dexseq_prepare_annotation2.py	exon	48188652	48188716	.	-	.	ENST00000463732+ENST00000354334+ENST00000380610+ENST00000477203+ENST00000080059+ENST00000470668+ENST00000485796+ENST00000491464+ENST00000427332+ENST00000552960__exon_number_048__gene_id_ENSG00000061273	HDAC7	ENSG00000061273.47	2.24770078529658	15.3880987400144	1.030930829148e-29	1.46508399586143e-27
ENSG00000147889	ENSG00000147889	ENSG00000147889_001	chr9	dexseq_prepare_annotation2.py	exon	21967751	21967751	.	-	.	ENST00000361570__exon_number_001__gene_id_ENSG00000147889	CDKN2A	ENSG00000147889	-2.84917030275615	-16.5183161856387	1.04661315002121e-29	1.48581961101656e-27
ENSG00000088340.15	ENSG00000088340	ENSG00000088340_016	chr20	dexseq_prepare_annotation2.py	exon	34151777	34152457	.	-	.	ENST00000400461+ENST00000434828+ENST00000262870+ENST00000411519__exon_number_016__gene_id_ENSG00000088340	FER1L4	ENSG00000088340.15	-4.40912333829936	-18.4836916881748	1.09099704557228e-29	1.54721564346243e-27
ENSG00000187741.90	ENSG00000187741	ENSG00000187741_091	chr16	dexseq_prepare_annotation2.py	exon	89865580	89865640	.	-	.	ENST00000566409+ENST00000566889+ENST00000567621+ENST00000534992+ENST00000565582+ENST00000568369+ENST00000563673+ENST00000389302+ENST00000543736+ENST00000389301__exon_number_091__gene_id_ENSG00000187741	FANCA	ENSG00000187741.90	-0.873571837420652	-13.4239373514848	1.10083372566592e-29	1.55954117322644e-27
ENSG00000139644.10	ENSG00000139644	ENSG00000139644_011	chr12	dexseq_prepare_annotation2.py	exon	50135351	50135353	.	+	.	ENST00000549445+ENST00000548894+ENST00000546914+ENST00000267115+ENST00000549966+ENST00000547832+ENST00000552699+ENST00000552635+ENST00000547187__exon_number_011__gene_id_ENSG00000139644	TMBIM6	ENSG00000139644.10	-1.2723935057746	-14.6407509018877	1.12738658500057e-29	1.59549812087649e-27
ENSG00000257225.ENSG00000134283.16	ENSG00000257225+ENSG00000134283	ENSG00000257225+ENSG00000134283_017	chr12	dexseq_prepare_annotation2.py	exon	42725600	42725650	.	+	.	ENST00000546750+ENST00000547847__exon_number_017__gene_id_ENSG00000257225+ENSG00000134283		ENSG00000257225.ENSG00000134283.16	1.45968062186824	18.467793670015	1.15058728158713e-29	1.62664127585045e-27
ENSG00000085872.ENSG00000105085.ENSG00000269578.ENSG00000214046.ENSG00000127526.ENSG00000269058.ENSG00000141979.ENSG00000268790.21	ENSG00000085872+ENSG00000105085+ENSG00000269578+ENSG00000214046+ENSG00000127526+ENSG00000269058+ENSG00000141979+ENSG00000268790	ENSG00000085872+ENSG00000105085+ENSG00000269578+ENSG00000214046+ENSG00000127526+ENSG00000269058+ENSG00000141979+ENSG00000268790_022	chr19	dexseq_prepare_annotation2.py	exon	16630527	16630636	.	-	.	ENST00000597261__exon_number_022__gene_id_ENSG00000085872+ENSG00000105085+ENSG00000269578+ENSG00000214046+ENSG00000127526+ENSG00000269058+ENSG00000141979+ENSG00000268790		ENSG00000085872.ENSG00000105085.ENSG00000269578.ENSG00000214046.ENSG00000127526.ENSG00000269058.ENSG00000141979.ENSG00000268790.21	-2.47205390083978	-12.8232510265433	1.17117388958674e-29	1.65402798779977e-27
ENSG00000016864.17	ENSG00000016864	ENSG00000016864_018	chr3	dexseq_prepare_annotation2.py	exon	52730597	52730653	.	-	.	ENST00000463827+ENST00000478968+ENST00000485899+ENST00000480080+ENST00000491606+ENST00000407584+ENST00000484163+ENST00000266014+ENST00000394783+ENST00000479553__exon_number_018__gene_id_ENSG00000016864	GLT8D1	ENSG00000016864.17	1.08384950709678	14.7520107473058	1.21292364663841e-29	1.71121530515999e-27
ENSG00000159216.10	ENSG00000159216	ENSG00000159216_011	chr21	dexseq_prepare_annotation2.py	exon	36228710	36228744	.	-	.	ENST00000469087+ENST00000486278+ENST00000467577__exon_number_011__gene_id_ENSG00000159216	RUNX1	ENSG00000159216.10	1.78935914021016	15.5397392980139	1.22064135711619e-29	1.72032087912243e-27
ENSG00000175216.6	ENSG00000175216	ENSG00000175216_007	chr11	dexseq_prepare_annotation2.py	exon	46765976	46766127	.	-	.	ENST00000312055+ENST00000525896+ENST00000533413+ENST00000529230+ENST00000415402+ENST00000354558__exon_number_007__gene_id_ENSG00000175216	CKAP5	ENSG00000175216.6	1.18677945665613	14.8793605075154	1.25524880702152e-29	1.76726570406554e-27
ENSG00000103316.17	ENSG00000103316	ENSG00000103316_018	chr16	dexseq_prepare_annotation2.py	exon	21281178	21281212	.	-	.	ENST00000572914+ENST00000574448+ENST00000415987+ENST00000219599+ENST00000571666+ENST00000543948+ENST00000396023+ENST00000576703__exon_number_018__gene_id_ENSG00000103316	CRYM	ENSG00000103316.17	1.78611255844831	15.9567470678846	1.26612175892684e-29	1.77983330870076e-27
ENSG00000151150.41	ENSG00000151150	ENSG00000151150_042	chr10	dexseq_prepare_annotation2.py	exon	61844915	61845011	.	-	.	ENST00000503366+ENST00000355288+ENST00000280772+ENST00000373827__exon_number_042__gene_id_ENSG00000151150	ANK3	ENSG00000151150.41	-1.75423755652234	-14.2018831024059	1.26678992546938e-29	1.77983330870076e-27
ENSG00000083844.15	ENSG00000083844	ENSG00000083844_016	chr19	dexseq_prepare_annotation2.py	exon	57722852	57724487	.	+	.	ENST00000263095+ENST00000536056__exon_number_016__gene_id_ENSG00000083844	ZNF264	ENSG00000083844.15	1.63623057731122	17.1132694462062	1.28650396246722e-29	1.80566799449625e-27
ENSG00000105135.30	ENSG00000105135	ENSG00000105135_031	chr19	dexseq_prepare_annotation2.py	exon	15233616	15233702	.	-	.	ENST00000533086__exon_number_031__gene_id_ENSG00000105135	ILVBL	ENSG00000105135.30	0.821158249445136	14.3919660550601	1.30597003644442e-29	1.83110179857559e-27
ENSG00000105738.5	ENSG00000105738	ENSG00000105738_006	chr19	dexseq_prepare_annotation2.py	exon	38571896	38572088	.	+	.	ENST00000222345+ENST00000476317__exon_number_006__gene_id_ENSG00000105738	SIPA1L3	ENSG00000105738.5	-2.05084635963229	-18.4244796733969	1.33017695233744e-29	1.86312356994885e-27
ENSG00000216937.ENSG00000150076.12	ENSG00000216937+ENSG00000150076	ENSG00000216937+ENSG00000150076_013	chr10	dexseq_prepare_annotation2.py	exon	32770639	32770710	.	+	.	ENST00000489718__exon_number_013__gene_id_ENSG00000216937+ENSG00000150076		ENSG00000216937.ENSG00000150076.12	-2.00737305770512	-17.4857524603356	1.34250569037936e-29	1.87845934954787e-27
ENSG00000164924.27	ENSG00000164924	ENSG00000164924_028	chr8	dexseq_prepare_annotation2.py	exon	101960824	101960841	.	-	.	ENST00000419477+ENST00000457309+ENST00000395948+ENST00000418997+ENST00000521328+ENST00000480304+ENST00000517727+ENST00000518736+ENST00000395958+ENST00000395956+ENST00000395957+ENST00000521607+ENST00000353245+ENST00000395953+ENST00000395951__exon_number_028__gene_id_ENSG00000164924	YWHAZ	ENSG00000164924.27	1.57902034992097	14.0154790165538	1.38523580397155e-29	1.9362581447218e-27
ENSG00000081803.10	ENSG00000081803	ENSG00000081803_011	chr7	dexseq_prepare_annotation2.py	exon	122019539	122019542	.	-	.	ENST00000313070__exon_number_011__gene_id_ENSG00000081803	CADPS2	ENSG00000081803.10	-1.89723128537724	-16.4353313030092	1.49456875701329e-29	2.08693916774172e-27
ENSG00000145388	ENSG00000145388	ENSG00000145388_001	chr4	dexseq_prepare_annotation2.py	exon	119606523	119606567	.	+	.	ENST00000388822__exon_number_001__gene_id_ENSG00000145388	METTL14	ENSG00000145388	2.72782529187414	18.3763716008014	1.56308571135138e-29	2.18037644555556e-27
ENSG00000181090.23	ENSG00000181090	ENSG00000181090_024	chr9	dexseq_prepare_annotation2.py	exon	140669561	140669704	.	+	.	ENST00000462942+ENST00000334856+ENST00000371394+ENST00000460843+ENST00000462484__exon_number_024__gene_id_ENSG00000181090	EHMT1	ENSG00000181090.23	-7.12877533255572	-16.7147952759261	1.63765469456574e-29	2.28205589290643e-27
ENSG00000159216.14	ENSG00000159216	ENSG00000159216_015	chr21	dexseq_prepare_annotation2.py	exon	36259140	36259342	.	-	.	ENST00000437180+ENST00000399237+ENST00000399240+ENST00000300305+ENST00000358356+ENST00000486278+ENST00000455571+ENST00000325074+ENST00000344691__exon_number_015__gene_id_ENSG00000159216	RUNX1	ENSG00000159216.14	1.83845781228992	15.4783607915412	1.65129281255826e-29	2.29870765514246e-27
ENSG00000105135.6	ENSG00000105135	ENSG00000105135_007	chr19	dexseq_prepare_annotation2.py	exon	15226377	15226482	.	-	.	ENST00000533086+ENST00000534378+ENST00000263383+ENST00000524779+ENST00000534806__exon_number_007__gene_id_ENSG00000105135	ILVBL	ENSG00000105135.6	-1.33466543295402	-14.350765273733	1.66619110160163e-29	2.31707784817622e-27
ENSG00000163499.2	ENSG00000163499	ENSG00000163499_003	chr2	dexseq_prepare_annotation2.py	exon	219855574	219855633	.	-	.	ENST00000496566+ENST00000487181+ENST00000392096+ENST00000295728__exon_number_003__gene_id_ENSG00000163499	CRYBA2	ENSG00000163499.2	-4.45537834463412	-22.505411645344	1.73804692386744e-29	2.41453735105111e-27
ENSG00000164924.16	ENSG00000164924	ENSG00000164924_017	chr8	dexseq_prepare_annotation2.py	exon	101936213	101936214	.	-	.	ENST00000523848+ENST00000395958+ENST00000419477+ENST00000395948+ENST00000480304+ENST00000522542+ENST00000457309+ENST00000395956+ENST00000353245+ENST00000518736+ENST00000522819+ENST00000521607+ENST00000395957+ENST00000521309+ENST00000395953+ENST00000395951__exon_number_017__gene_id_ENSG00000164924	YWHAZ	ENSG00000164924.16	1.47954303371449	13.9735716856655	1.80427506007208e-29	2.50398800997404e-27
ENSG00000106128.4	ENSG00000106128	ENSG00000106128_005	chr7	dexseq_prepare_annotation2.py	exon	31008678	31008785	.	+	.	ENST00000326139__exon_number_005__gene_id_ENSG00000106128	GHRHR	ENSG00000106128.4	-3.65641927624669	-17.021218991584	1.84985403645e-29	2.56245067816245e-27
ENSG00000142347.6	ENSG00000142347	ENSG00000142347_007	chr19	dexseq_prepare_annotation2.py	exon	8591336	8591336	.	-	.	ENST00000598005__exon_number_007__gene_id_ENSG00000142347	MYO1F	ENSG00000142347.6	-1.76708641440291	-14.1399547494388	1.85016527840646e-29	2.56245067816245e-27
ENSG00000170448.29	ENSG00000170448	ENSG00000170448_030	chr4	dexseq_prepare_annotation2.py	exon	47912841	47913011	.	-	.	ENST00000507489+ENST00000507131+ENST00000329043+ENST00000381538+ENST00000464756__exon_number_030__gene_id_ENSG00000170448	NFXL1	ENSG00000170448.29	1.38909549976742	14.9499071563603	1.85847354112211e-29	2.5713416847818e-27
ENSG00000074054.69	ENSG00000074054	ENSG00000074054_070	chr2	dexseq_prepare_annotation2.py	exon	122363277	122363756	.	-	.	ENST00000455322+ENST00000397587+ENST00000263710+ENST00000541377+ENST00000409078__exon_number_070__gene_id_ENSG00000074054	CLASP1	ENSG00000074054.69	-1.43594120203953	-13.2531961196853	1.93341746134584e-29	2.67231661784232e-27
ENSG00000127329.31	ENSG00000127329	ENSG00000127329_032	chr12	dexseq_prepare_annotation2.py	exon	70965604	70965867	.	-	.	ENST00000538708+ENST00000550857+ENST00000334414+ENST00000548122+ENST00000261266+ENST00000551525+ENST00000550358+ENST00000451516__exon_number_032__gene_id_ENSG00000127329	PTPRB	ENSG00000127329.31	-5.95231354913224	-15.0948811911787	1.95047874120807e-29	2.69316407447293e-27
ENSG00000188130.ENSG00000100429.58	ENSG00000188130+ENSG00000100429	ENSG00000188130+ENSG00000100429_059	chr22	dexseq_prepare_annotation2.py	exon	50688953	50689199	.	-	.	ENST00000497036__exon_number_059__gene_id_ENSG00000188130+ENSG00000100429		ENSG00000188130.ENSG00000100429.58	-2.16538700622092	-15.0936813696942	1.96270229941081e-29	2.70729627002012e-27
ENSG00000114416.4	ENSG00000114416	ENSG00000114416_005	chr3	dexseq_prepare_annotation2.py	exon	180630270	180630278	.	+	.	ENST00000357559+ENST00000305586__exon_number_005__gene_id_ENSG00000114416	FXR1	ENSG00000114416.4	-2.1758086686363	-13.2020464913244	2.05599473294504e-29	2.83311079880637e-27
ENSG00000142449.16	ENSG00000142449	ENSG00000142449_017	chr19	dexseq_prepare_annotation2.py	exon	8152944	8153063	.	-	.	ENST00000600128+ENST00000598269+ENST00000601739+ENST00000270509+ENST00000601281__exon_number_017__gene_id_ENSG00000142449	FBN3	ENSG00000142449.16	-2.33685898511544	-14.6559843072385	2.07237342698858e-29	2.85279279923087e-27
ENSG00000187736.ENSG00000213901.34	ENSG00000187736+ENSG00000213901	ENSG00000187736+ENSG00000213901_035	chr2	dexseq_prepare_annotation2.py	exon	220026488	220026826	.	-	.	ENST00000455516+ENST00000409878+ENST00000396775+ENST00000295738__exon_number_035__gene_id_ENSG00000187736+ENSG00000213901		ENSG00000187736.ENSG00000213901.34	-3.03520487187667	-13.2878454249784	2.07608520452071e-29	2.85501559681078e-27
ENSG00000173821.105	ENSG00000173821	ENSG00000173821_106	chr17	dexseq_prepare_annotation2.py	exon	78363689	78363717	.	+	.	ENST00000427003+ENST00000582970+ENST00000508628+ENST00000560083+ENST00000411702+ENST00000336301__exon_number_106__gene_id_ENSG00000173821	RNF213	ENSG00000173821.105	-3.79973183128677	-15.241834964729	2.16273526185493e-29	2.97117486871824e-27
ENSG00000166233.ENSG00000207690.3	ENSG00000166233+ENSG00000207690	ENSG00000166233+ENSG00000207690_004	chr15	dexseq_prepare_annotation2.py	exon	72767277	72767355	.	+	.	ENST00000564062+ENST00000567762+ENST00000379887+ENST00000570085__exon_number_004__gene_id_ENSG00000166233+ENSG00000207690		ENSG00000166233.ENSG00000207690.3	1.15461178722444	15.0572747487361	2.37254951888735e-29	3.25613288003427e-27
ENSG00000116883.ENSG00000214193.33	ENSG00000116883+ENSG00000214193	ENSG00000116883+ENSG00000214193_034	chr1	dexseq_prepare_annotation2.py	exon	36789335	36789370	.	+	.	ENST00000373137__exon_number_034__gene_id_ENSG00000116883+ENSG00000214193		ENSG00000116883.ENSG00000214193.33	1.41096824773059	14.6118690069174	2.65137193157657e-29	3.6351297104991e-27
ENSG00000214717.ENSG00000169084.16	ENSG00000214717+ENSG00000169084	ENSG00000214717+ENSG00000169084_017	chrX	dexseq_prepare_annotation2.py	exon	2405744	2406226	.	-	.	ENST00000381223+ENST00000381222__exon_number_017__gene_id_ENSG00000214717+ENSG00000169084		ENSG00000214717.ENSG00000169084.16	2.02363359662175	22.3082015404026	2.69488594979401e-29	3.69107195924301e-27
ENSG00000168393.15	ENSG00000168393	ENSG00000168393_016	chr2	dexseq_prepare_annotation2.py	exon	242626128	242626140	.	-	.	ENST00000464603+ENST00000400770+ENST00000305784+ENST00000493095+ENST00000432348__exon_number_016__gene_id_ENSG00000168393	DTYMK	ENSG00000168393.15	-1.46683222373584	-17.711447031441	2.8432636994613e-29	3.89038485527095e-27
ENSG00000164924.28	ENSG00000164924	ENSG00000164924_029	chr8	dexseq_prepare_annotation2.py	exon	101960842	101960890	.	-	.	ENST00000419477+ENST00000457309+ENST00000395948+ENST00000418997+ENST00000437293+ENST00000521328+ENST00000395956+ENST00000517727+ENST00000518736+ENST00000395958+ENST00000480304+ENST00000395957+ENST00000521607+ENST00000353245+ENST00000395953+ENST00000395951__exon_number_029__gene_id_ENSG00000164924	YWHAZ	ENSG00000164924.28	1.59649258241299	13.901064441756	2.85089631163797e-29	3.89691192220522e-27
ENSG00000148120.44	ENSG00000148120	ENSG00000148120_045	chr9	dexseq_prepare_annotation2.py	exon	97783960	97784559	.	+	.	ENST00000496567+ENST00000482056__exon_number_045__gene_id_ENSG00000148120	C9orf3	ENSG00000148120.44	1.54145632187409	13.8233991535288	2.86472575975821e-29	3.91188790207143e-27
ENSG00000112655.8	ENSG00000112655	ENSG00000112655_009	chr6	dexseq_prepare_annotation2.py	exon	43097003	43097355	.	+	.	ENST00000476760__exon_number_009__gene_id_ENSG00000112655	PTK7	ENSG00000112655.8	-3.2127910687719	-14.5886703339296	3.01836470838225e-29	4.11755756370734e-27
ENSG00000148337.9	ENSG00000148337	ENSG00000148337_010	chr9	dexseq_prepare_annotation2.py	exon	130928900	130929037	.	-	.	ENST00000485001__exon_number_010__gene_id_ENSG00000148337	CIZ1	ENSG00000148337.9	1.88104207886824	12.6326618844551	3.06905746191917e-29	4.1825201110663e-27
ENSG00000133318.10	ENSG00000133318	ENSG00000133318_011	chr11	dexseq_prepare_annotation2.py	exon	63481443	63481638	.	+	.	ENST00000338850+ENST00000538995__exon_number_011__gene_id_ENSG00000133318	RTN3	ENSG00000133318.10	-2.74585708621319	-15.1656553361387	3.18433583992565e-29	4.33528218590838e-27
ENSG00000148218	ENSG00000148218	ENSG00000148218_001	chr9	dexseq_prepare_annotation2.py	exon	116148597	116148598	.	-	.	ENST00000409155__exon_number_001__gene_id_ENSG00000148218	ALAD	ENSG00000148218	-2.85314298080984	-14.7077203919935	3.20548611664092e-29	4.35971730133828e-27
ENSG00000215440.ENSG00000124222.ENSG00000254995.49	ENSG00000215440+ENSG00000124222+ENSG00000254995	ENSG00000215440+ENSG00000124222+ENSG00000254995_050	chr20	dexseq_prepare_annotation2.py	exon	57251543	57254556	.	+	.	ENST00000361770+ENST00000371141+ENST00000359617+ENST00000355957+ENST00000371132+ENST00000361830+ENST00000358029__exon_number_050__gene_id_ENSG00000215440+ENSG00000124222+ENSG00000254995		ENSG00000215440.ENSG00000124222.ENSG00000254995.49	1.83496305217101	14.5762836936759	3.23475949487502e-29	4.39514068533199e-27
ENSG00000167380.33	ENSG00000167380	ENSG00000167380_034	chr19	dexseq_prepare_annotation2.py	exon	44677388	44679136	.	+	.	ENST00000588883__exon_number_034__gene_id_ENSG00000167380	ZNF226	ENSG00000167380.33	2.99353843730464	14.1401432944989	3.24403648322453e-29	4.40335097679083e-27
ENSG00000125633.3	ENSG00000125633	ENSG00000125633_004	chr2	dexseq_prepare_annotation2.py	exon	118688619	118688726	.	-	.	ENST00000474546+ENST00000376300+ENST00000319432+ENST00000437999__exon_number_004__gene_id_ENSG00000125633	CCDC93	ENSG00000125633.3	-1.4643317147696	-14.5750202049538	3.25768916028447e-29	4.41747841671085e-27
ENSG00000016864.16	ENSG00000016864	ENSG00000016864_017	chr3	dexseq_prepare_annotation2.py	exon	52730558	52730596	.	-	.	ENST00000463827+ENST00000478968+ENST00000485899+ENST00000480080+ENST00000491606+ENST00000407584+ENST00000481643+ENST00000484163+ENST00000266014+ENST00000394783+ENST00000479553__exon_number_017__gene_id_ENSG00000016864	GLT8D1	ENSG00000016864.16	1.28500178831242	14.5733975513178	3.28737620868607e-29	4.45329897070006e-27
ENSG00000074181.5	ENSG00000074181	ENSG00000074181_006	chr19	dexseq_prepare_annotation2.py	exon	15276598	15276778	.	-	.	ENST00000263388+ENST00000597756__exon_number_006__gene_id_ENSG00000074181	NOTCH3	ENSG00000074181.5	1.95460881694495	13.4758909487258	3.30028409974203e-29	4.46634074031092e-27
ENSG00000108309.2	ENSG00000108309	ENSG00000108309_003	chr17	dexseq_prepare_annotation2.py	exon	42385951	42385963	.	+	.	ENST00000426726+ENST00000590834+ENST00000590941__exon_number_003__gene_id_ENSG00000108309	RUNDC3A	ENSG00000108309.2	-1.8145918727266	-15.1549081464498	3.36314194828159e-29	4.54688775975024e-27
ENSG00000074706.22	ENSG00000074706	ENSG00000074706_023	chr6	dexseq_prepare_annotation2.py	exon	154544095	154544303	.	-	.	ENST00000518162__exon_number_023__gene_id_ENSG00000074706	IPCEF1	ENSG00000074706.22	-1.57155900928722	-17.2299710551648	3.51982596122049e-29	4.75399985778177e-27
ENSG00000197077.15	ENSG00000197077	ENSG00000197077_016	chr22	dexseq_prepare_annotation2.py	exon	25573315	25573489	.	+	.	ENST00000494730+ENST00000401395+ENST00000358431+ENST00000406486__exon_number_016__gene_id_ENSG00000197077	KIAA1671	ENSG00000197077.15	-3.24384690952329	-18.6937344102864	3.53555827486949e-29	4.77051581539972e-27
ENSG00000224596.13	ENSG00000224596	ENSG00000224596_014	chr10	dexseq_prepare_annotation2.py	exon	80826205	80826343	.	-	.	ENST00000456353__exon_number_014__gene_id_ENSG00000224596	ZMIZ1-AS1	ENSG00000224596.13	3.02083138393158	20.1188482676484	3.56964976575651e-29	4.81174651197183e-27
ENSG00000164924.21	ENSG00000164924	ENSG00000164924_022	chr8	dexseq_prepare_annotation2.py	exon	101937144	101937149	.	-	.	ENST00000353245+ENST00000419477+ENST00000395958+ENST00000395948+ENST00000457309+ENST00000395956+ENST00000517727+ENST00000521309+ENST00000518736+ENST00000522819+ENST00000523848+ENST00000480304+ENST00000395957+ENST00000521607+ENST00000522542+ENST00000395953+ENST00000395951__exon_number_022__gene_id_ENSG00000164924	YWHAZ	ENSG00000164924.21	1.63811157735121	13.8632239800252	3.62003725978132e-29	4.8748402838345e-27
ENSG00000215296.2	ENSG00000215296	ENSG00000215296_003	chr15	dexseq_prepare_annotation2.py	exon	33528833	33529123	.	-	.	ENST00000529696__exon_number_003__gene_id_ENSG00000215296	TMCO5B	ENSG00000215296.2	2.86542209870854	25.3720513197481	3.70892623631649e-29	4.98960527190782e-27
ENSG00000181090.22	ENSG00000181090	ENSG00000181090_023	chr9	dexseq_prepare_annotation2.py	exon	140657127	140657272	.	+	.	ENST00000460843+ENST00000462484+ENST00000371394+ENST00000465566+ENST00000462942+ENST00000334856__exon_number_023__gene_id_ENSG00000181090	EHMT1	ENSG00000181090.22	-6.54530084193009	-16.5002450399462	3.98227818702384e-29	5.35205608582599e-27
ENSG00000182903.ENSG00000251595.1	ENSG00000182903+ENSG00000251595	ENSG00000182903+ENSG00000251595_002	chr4	dexseq_prepare_annotation2.py	exon	419562	419603	.	-	.	ENST00000504019+ENST00000451020__exon_number_002__gene_id_ENSG00000182903+ENSG00000251595		ENSG00000182903.ENSG00000251595.1	2.44447853504307	17.1942775613382	4.0291912840562e-29	5.40976546525195e-27
ENSG00000114423.29	ENSG00000114423	ENSG00000114423_030	chr3	dexseq_prepare_annotation2.py	exon	105587580	105587755	.	-	.	ENST00000405772+ENST00000403724+ENST00000264122__exon_number_030__gene_id_ENSG00000114423	CBLB	ENSG00000114423.29	1.64806660584662	14.4110737744243	4.17390085028975e-29	5.59853751095416e-27
ENSG00000257062.ENSG00000111700.ENSG00000134538.ENSG00000205754.ENSG00000257046.16	ENSG00000257062+ENSG00000111700+ENSG00000134538+ENSG00000205754+ENSG00000257046	ENSG00000257062+ENSG00000111700+ENSG00000134538+ENSG00000205754+ENSG00000257046_017	chr12	dexseq_prepare_annotation2.py	exon	21028316	21028411	.	+	.	ENST00000261196+ENST00000381545+ENST00000553473+ENST00000544370+ENST00000540229__exon_number_017__gene_id_ENSG00000257062+ENSG00000111700+ENSG00000134538+ENSG00000205754+ENSG00000257046		ENSG00000257062.ENSG00000111700.ENSG00000134538.ENSG00000205754.ENSG00000257046.16	-0.89543444262926	-13.6849679890984	4.39047334820162e-29	5.88323428659017e-27
ENSG00000127314.70	ENSG00000127314	ENSG00000127314_071	chr12	dexseq_prepare_annotation2.py	exon	69053905	69054302	.	+	.	ENST00000393436+ENST00000250559__exon_number_071__gene_id_ENSG00000127314	RAP1B	ENSG00000127314.70	-1.61325237441227	-13.3184926580871	4.63836573226672e-29	6.2092985668999e-27
ENSG00000166313.4	ENSG00000166313	ENSG00000166313_005	chr11	dexseq_prepare_annotation2.py	exon	6416510	6416533	.	-	.	ENST00000529519+ENST00000608394+ENST00000524626+ENST00000608704+ENST00000608655+ENST00000609360+ENST00000299402+ENST00000389906+ENST00000526240+ENST00000311051__exon_number_005__gene_id_ENSG00000166313	APBB1	ENSG00000166313.4	2.46851846010444	13.2135299606537	4.88706657603977e-29	6.53580345705657e-27
ENSG00000108309.23	ENSG00000108309	ENSG00000108309_024	chr17	dexseq_prepare_annotation2.py	exon	42395095	42395238	.	+	.	ENST00000225441__exon_number_024__gene_id_ENSG00000108309	RUNDC3A	ENSG00000108309.23	1.13104824898589	15.0758070713572	5.02980025598987e-29	6.72008955889583e-27
ENSG00000085872.ENSG00000105085.ENSG00000269578.ENSG00000214046.ENSG00000127526.ENSG00000269058.ENSG00000141979.ENSG00000268790.8	ENSG00000085872+ENSG00000105085+ENSG00000269578+ENSG00000214046+ENSG00000127526+ENSG00000269058+ENSG00000141979+ENSG00000268790	ENSG00000085872+ENSG00000105085+ENSG00000269578+ENSG00000214046+ENSG00000127526+ENSG00000269058+ENSG00000141979+ENSG00000268790_009	chr19	dexseq_prepare_annotation2.py	exon	16594780	16594924	.	-	.	ENST00000269881+ENST00000600762+ENST00000602234__exon_number_009__gene_id_ENSG00000085872+ENSG00000105085+ENSG00000269578+ENSG00000214046+ENSG00000127526+ENSG00000269058+ENSG00000141979+ENSG00000268790		ENSG00000085872.ENSG00000105085.ENSG00000269578.ENSG00000214046.ENSG00000127526.ENSG00000269058.ENSG00000141979.ENSG00000268790.8	-3.00601002941774	-12.6335676602248	5.31288004047052e-29	7.09134059048842e-27
ENSG00000166669.17	ENSG00000166669	ENSG00000166669_018	chr16	dexseq_prepare_annotation2.py	exon	10513478	10513480	.	+	.	ENST00000396559+ENST00000562102+ENST00000562527+ENST00000561932__exon_number_018__gene_id_ENSG00000166669	ATF7IP2	ENSG00000166669.17	2.23473958102968	15.6426731703968	5.43630294157187e-29	7.24897186755495e-27
ENSG00000257062.ENSG00000111700.ENSG00000134538.ENSG00000205754.ENSG00000257046.15	ENSG00000257062+ENSG00000111700+ENSG00000134538+ENSG00000205754+ENSG00000257046	ENSG00000257062+ENSG00000111700+ENSG00000134538+ENSG00000205754+ENSG00000257046_016	chr12	dexseq_prepare_annotation2.py	exon	21028169	21028315	.	+	.	ENST00000381545+ENST00000540229+ENST00000261196+ENST00000553473+ENST00000540853+ENST00000544370__exon_number_016__gene_id_ENSG00000257062+ENSG00000111700+ENSG00000134538+ENSG00000205754+ENSG00000257046		ENSG00000257062.ENSG00000111700.ENSG00000134538.ENSG00000205754.ENSG00000257046.15	-0.927523077371103	-13.6409836324056	5.84081847733414e-29	7.78074746358296e-27
ENSG00000118454.2	ENSG00000118454	ENSG00000118454_003	chr1	dexseq_prepare_annotation2.py	exon	70727957	70728486	.	-	.	ENST00000464236+ENST00000262346+ENST00000370944__exon_number_003__gene_id_ENSG00000118454	ANKRD13C	ENSG00000118454.2	2.20959999052138	17.0920266292847	5.93948741693138e-29	7.89962003579236e-27
ENSG00000148341.16	ENSG00000148341	ENSG00000148341_017	chr9	dexseq_prepare_annotation2.py	exon	131772973	131774002	.	-	.	ENST00000461811+ENST00000479237__exon_number_017__gene_id_ENSG00000148341	SH3GLB2	ENSG00000148341.16	-2.53166456638261	-14.7325569286708	5.9416580360878e-29	7.89962003579236e-27
ENSG00000197969.37	ENSG00000197969	ENSG00000197969_038	chr9	dexseq_prepare_annotation2.py	exon	79908410	79908424	.	+	.	ENST00000360280+ENST00000423463+ENST00000493341+ENST00000376634+ENST00000376636+ENST00000357409__exon_number_038__gene_id_ENSG00000197969	VPS13A	ENSG00000197969.37	2.77923786323341	17.504292229262	5.9865005896296e-29	7.95147450023934e-27
ENSG00000085872.ENSG00000105085.ENSG00000269578.ENSG00000214046.ENSG00000127526.ENSG00000269058.ENSG00000141979.ENSG00000268790.22	ENSG00000085872+ENSG00000105085+ENSG00000269578+ENSG00000214046+ENSG00000127526+ENSG00000269058+ENSG00000141979+ENSG00000268790	ENSG00000085872+ENSG00000105085+ENSG00000269578+ENSG00000214046+ENSG00000127526+ENSG00000269058+ENSG00000141979+ENSG00000268790_023	chr19	dexseq_prepare_annotation2.py	exon	16630715	16630959	.	-	.	ENST00000600432__exon_number_023__gene_id_ENSG00000085872+ENSG00000105085+ENSG00000269578+ENSG00000214046+ENSG00000127526+ENSG00000269058+ENSG00000141979+ENSG00000268790		ENSG00000085872.ENSG00000105085.ENSG00000269578.ENSG00000214046.ENSG00000127526.ENSG00000269058.ENSG00000141979.ENSG00000268790.22	-2.29209094825058	-12.6179943973153	6.01372998280916e-29	7.97985628440128e-27
ENSG00000072609.ENSG00000196458.ENSG00000090615.38	ENSG00000072609+ENSG00000196458+ENSG00000090615	ENSG00000072609+ENSG00000196458+ENSG00000090615_039	chr12	dexseq_prepare_annotation2.py	exon	133405389	133405426	.	-	.	ENST00000537317+ENST00000545875+ENST00000456883__exon_number_039__gene_id_ENSG00000072609+ENSG00000196458+ENSG00000090615		ENSG00000072609.ENSG00000196458.ENSG00000090615.38	-7.64599278811013	-16.7183895425223	6.15617102606821e-29	8.16091283518043e-27
ENSG00000133612.47	ENSG00000133612	ENSG00000133612_048	chr7	dexseq_prepare_annotation2.py	exon	150820964	150820973	.	+	.	ENST00000397238+ENST00000485904+ENST00000463381__exon_number_048__gene_id_ENSG00000133612	AGAP3	ENSG00000133612.47	0.968172173667503	13.0444931760849	6.4633900549584e-29	8.55984217550833e-27
ENSG00000013441.37	ENSG00000013441	ENSG00000013441_038	chr2	dexseq_prepare_annotation2.py	exon	201729380	201729380	.	-	.	ENST00000492793+ENST00000321356+ENST00000409403+ENST00000473565+ENST00000482590__exon_number_038__gene_id_ENSG00000013441	CLK1	ENSG00000013441.37	2.82357029528684	15.3934572076541	6.49573404950657e-29	8.59431697216737e-27
ENSG00000167261.15	ENSG00000167261	ENSG00000167261_016	chr16	dexseq_prepare_annotation2.py	exon	68025967	68026075	.	-	.	ENST00000412757+ENST00000575203+ENST00000393847+ENST00000268795+ENST00000573808+ENST00000572888__exon_number_016__gene_id_ENSG00000167261	DPEP2	ENSG00000167261.15	-1.68839832348496	-15.5980751627163	6.69259345022618e-29	8.84617905521934e-27
ENSG00000221297.ENSG00000167110.29	ENSG00000221297+ENSG00000167110	ENSG00000221297+ENSG00000167110_030	chr9	dexseq_prepare_annotation2.py	exon	131023947	131023963	.	-	.	ENST00000609374+ENST00000450617+ENST00000490257+ENST00000421699+ENST00000470630__exon_number_030__gene_id_ENSG00000221297+ENSG00000167110		ENSG00000221297.ENSG00000167110.29	5.20744039081596	16.0764819295998	7.04664956224241e-29	9.30513150341348e-27
ENSG00000075420.15	ENSG00000075420	ENSG00000075420_016	chr3	dexseq_prepare_annotation2.py	exon	171905009	171905088	.	+	.	ENST00000421757__exon_number_016__gene_id_ENSG00000075420	FNDC3B	ENSG00000075420.15	-3.88765599137588	-15.3741240912113	7.1295753999995e-29	9.40551272536368e-27
ENSG00000223745.2	ENSG00000223745	ENSG00000223745_003	chr1	dexseq_prepare_annotation2.py	exon	93730197	93730201	.	-	.	ENST00000602488+ENST00000457025__exon_number_003__gene_id_ENSG00000223745	RP4-717I23.3	ENSG00000223745.2	1.58717395451388	12.9160482292261	7.19853602295916e-29	9.48729417531222e-27
ENSG00000207945.ENSG00000100124	ENSG00000207945+ENSG00000100124	ENSG00000207945+ENSG00000100124_001	chr22	dexseq_prepare_annotation2.py	exon	38226862	38226862	.	-	.	ENST00000215941__exon_number_001__gene_id_ENSG00000207945+ENSG00000100124		ENSG00000207945.ENSG00000100124	1.6161237683035	17.9178802948988	7.37486771664151e-29	9.71029004269286e-27
ENSG00000198947.83	ENSG00000198947	ENSG00000198947_084	chrX	dexseq_prepare_annotation2.py	exon	32486615	32486827	.	-	.	ENST00000357033+ENST00000378677__exon_number_084__gene_id_ENSG00000198947	DMD	ENSG00000198947.83	-2.89892399013663	-13.4143290137973	7.3978505693249e-29	9.73113978657169e-27
ENSG00000006114.6	ENSG00000006114	ENSG00000006114_007	chr17	dexseq_prepare_annotation2.py	exon	35877933	35878563	.	-	.	ENST00000346661+ENST00000339208+ENST00000345615__exon_number_007__gene_id_ENSG00000006114	SYNRG	ENSG00000006114.6	1.30525203032265	13.409096518177	7.6629967265801e-29	1.00701836519645e-26
ENSG00000127419.33	ENSG00000127419	ENSG00000127419_034	chr4	dexseq_prepare_annotation2.py	exon	945506	945761	.	+	.	ENST00000502513__exon_number_034__gene_id_ENSG00000127419	TMEM175	ENSG00000127419.33	-2.71603252310566	-15.7993388431427	7.70609383041057e-29	1.01170534083647e-26
ENSG00000163491.15	ENSG00000163491	ENSG00000163491_016	chr3	dexseq_prepare_annotation2.py	exon	27215930	27215931	.	-	.	ENST00000295720+ENST00000357467+ENST00000383770+ENST00000574215+ENST00000429845+ENST00000383771+ENST00000498182__exon_number_016__gene_id_ENSG00000163491	NEK10	ENSG00000163491.15	1.07896802658362	13.1039716049976	7.72522471565422e-29	1.01323987831217e-26
ENSG00000143702.20	ENSG00000143702	ENSG00000143702_021	chr1	dexseq_prepare_annotation2.py	exon	243299445	243299533	.	-	.	ENST00000490813+ENST00000336415+ENST00000468697+ENST00000413359+ENST00000468254+ENST00000481987+ENST00000439296+ENST00000366543+ENST00000366542+ENST00000464936+ENST00000366544__exon_number_021__gene_id_ENSG00000143702	CEP170	ENSG00000143702.20	1.4632092503055	13.4589233726762	8.20040651621236e-29	1.0745294944593e-26
ENSG00000100304.18	ENSG00000100304	ENSG00000100304_019	chr22	dexseq_prepare_annotation2.py	exon	43578986	43579155	.	-	.	ENST00000216129__exon_number_019__gene_id_ENSG00000100304	TTLL12	ENSG00000100304.18	5.3021360894683	21.8048800297361	8.37300011956607e-29	1.09609012334443e-26
ENSG00000144426.ENSG00000204196.52	ENSG00000144426+ENSG00000204196	ENSG00000144426+ENSG00000204196_053	chr2	dexseq_prepare_annotation2.py	exon	204037452	204037576	.	+	.	ENST00000449802+ENST00000414576__exon_number_053__gene_id_ENSG00000144426+ENSG00000204196		ENSG00000144426.ENSG00000204196.52	-2.46226254148849	-13.3922668588096	8.58197809270347e-29	1.12236774779349e-26
ENSG00000163625.74	ENSG00000163625	ENSG00000163625_075	chr4	dexseq_prepare_annotation2.py	exon	85752566	85752758	.	-	.	ENST00000295888+ENST00000426414+ENST00000322366__exon_number_075__gene_id_ENSG00000163625	WDFY3	ENSG00000163625.74	1.82744217549216	12.5471762530713	8.77067278584238e-29	1.14594479439129e-26
ENSG00000181090.16	ENSG00000181090	ENSG00000181090_017	chr9	dexseq_prepare_annotation2.py	exon	140638516	140638542	.	+	.	ENST00000478940+ENST00000460843+ENST00000462484+ENST00000371394+ENST00000462942+ENST00000334856__exon_number_017__gene_id_ENSG00000181090	EHMT1	ENSG00000181090.16	-6.81452235295734	-16.302722634067	9.07113268105148e-29	1.18406547241522e-26
ENSG00000013441.23	ENSG00000013441	ENSG00000013441_024	chr2	dexseq_prepare_annotation2.py	exon	201724403	201724469	.	-	.	ENST00000321356+ENST00000473565+ENST00000409403+ENST00000461981+ENST00000434813+ENST00000432425__exon_number_024__gene_id_ENSG00000013441	CLK1	ENSG00000013441.23	-2.69349740373313	-15.3204439801992	9.23503567280569e-29	1.20430526497937e-26
ENSG00000100304.17	ENSG00000100304	ENSG00000100304_018	chr22	dexseq_prepare_annotation2.py	exon	43576748	43576946	.	-	.	ENST00000216129__exon_number_018__gene_id_ENSG00000100304	TTLL12	ENSG00000100304.17	5.42269436341279	21.756411307774	9.34910019222174e-29	1.21801329815295e-26
ENSG00000155849.51	ENSG00000155849	ENSG00000155849_052	chr7	dexseq_prepare_annotation2.py	exon	37468860	37469359	.	-	.	ENST00000479447__exon_number_052__gene_id_ENSG00000155849	ELMO1	ENSG00000155849.51	4.76730919349425	13.5008858916577	9.42525259508921e-29	1.22676060163081e-26
ENSG00000187736.ENSG00000213901.56	ENSG00000187736+ENSG00000213901	ENSG00000187736+ENSG00000213901_057	chr2	dexseq_prepare_annotation2.py	exon	220033751	220033824	.	-	.	ENST00000414999+ENST00000421779+ENST00000396775+ENST00000318673+ENST00000455516+ENST00000295738+ENST00000465580+ENST00000409878+ENST00000430764+ENST00000409370+ENST00000497918+ENST00000498327__exon_number_057__gene_id_ENSG00000187736+ENSG00000213901		ENSG00000187736.ENSG00000213901.56	1.12027882232351	13.0758946683423	9.44064293546381e-29	1.2275901545423e-26
ENSG00000167380.36	ENSG00000167380	ENSG00000167380_037	chr19	dexseq_prepare_annotation2.py	exon	44679312	44679582	.	+	.	ENST00000300823+ENST00000588883__exon_number_037__gene_id_ENSG00000167380	ZNF226	ENSG00000167380.36	2.99344130972337	13.9456991966316	1.04822100946477e-28	1.36172710985278e-26
ENSG00000114735.5	ENSG00000114735	ENSG00000114735_006	chr3	dexseq_prepare_annotation2.py	exon	50606977	50606997	.	+	.	ENST00000448997+ENST00000232854__exon_number_006__gene_id_ENSG00000114735	HEMK1	ENSG00000114735.5	3.14218879518797	14.6211225035361	1.08023593409536e-28	1.40197941860323e-26
ENSG00000228192	ENSG00000228192	ENSG00000228192_001	chr1	dexseq_prepare_annotation2.py	exon	43300352	43300802	.	-	.	ENST00000414798__exon_number_001__gene_id_ENSG00000228192	RP11-342M1.3	ENSG00000228192	1.96980522826508	20.5900341995357	1.12616282279993e-28	1.4601934414026e-26
ENSG00000139908.2	ENSG00000139908	ENSG00000139908_003	chr14	dexseq_prepare_annotation2.py	exon	24674934	24674961	.	+	.	ENST00000556621+ENST00000339917+ENST00000554420__exon_number_003__gene_id_ENSG00000139908	TSSK4	ENSG00000139908.2	-1.94802711516678	-18.9571539398349	1.13017448868709e-28	1.464000719199e-26
ENSG00000268614.ENSG00000090674.ENSG00000032444.57	ENSG00000268614+ENSG00000090674+ENSG00000032444	ENSG00000268614+ENSG00000090674+ENSG00000032444_058	chr19	dexseq_prepare_annotation2.py	exon	7600675	7600818	.	+	.	ENST00000600737+ENST00000414982__exon_number_058__gene_id_ENSG00000268614+ENSG00000090674+ENSG00000032444		ENSG00000268614.ENSG00000090674.ENSG00000032444.57	-1.64038798145466	-15.2766988164885	1.14058211511378e-28	1.47607805589401e-26
ENSG00000068400.7	ENSG00000068400	ENSG00000068400_008	chrX	dexseq_prepare_annotation2.py	exon	48837171	48837221	.	-	.	ENST00000488361__exon_number_008__gene_id_ENSG00000068400	GRIPAP1	ENSG00000068400.7	-1.03379632120793	-15.0846487382777	1.15940981221753e-28	1.49901889339548e-26
ENSG00000087460.92	ENSG00000087460	ENSG00000087460_093	chr20	dexseq_prepare_annotation2.py	exon	57485030	57485040	.	+	.	ENST00000496934+ENST00000371075+ENST00000494081+ENST00000477931+ENST00000487862+ENST00000306090+ENST00000488546+ENST00000480232+ENST00000371085+ENST00000265620+ENST00000464624+ENST00000354359+ENST00000480975+ENST00000371102+ENST00000476196+ENST00000371100+ENST00000313949+ENST00000371095__exon_number_093__gene_id_ENSG00000087460	GNAS	ENSG00000087460.92	5.46497230152511	13.1371792618914	1.1656255235074e-28	1.505625439017e-26
ENSG00000075151.23	ENSG00000075151	ENSG00000075151_024	chr1	dexseq_prepare_annotation2.py	exon	21191609	21191755	.	-	.	ENST00000374935+ENST00000374937+ENST00000264211+ENST00000537738+ENST00000602326+ENST00000400422+ENST00000536266__exon_number_024__gene_id_ENSG00000075151	EIF4G3	ENSG00000075151.23	-3.09244161873301	-29.9284886257373	1.28723845204747e-28	1.66113546744598e-26
ENSG00000105669.ENSG00000051128.ENSG00000268193.9	ENSG00000105669+ENSG00000051128+ENSG00000268193	ENSG00000105669+ENSG00000051128+ENSG00000268193_010	chr19	dexseq_prepare_annotation2.py	exon	19010747	19010756	.	-	.	ENST00000598969+ENST00000593827+ENST00000600932+ENST00000351079+ENST00000349893+ENST00000262812+ENST00000595984__exon_number_010__gene_id_ENSG00000105669+ENSG00000051128+ENSG00000268193		ENSG00000105669.ENSG00000051128.ENSG00000268193.9	-3.17935853411947	-13.8209396508774	1.30700765615419e-28	1.68504971912363e-26
ENSG00000123200.30	ENSG00000123200	ENSG00000123200_031	chr13	dexseq_prepare_annotation2.py	exon	46626833	46626881	.	-	.	ENST00000242848+ENST00000282007__exon_number_031__gene_id_ENSG00000123200	ZC3H13	ENSG00000123200.30	2.97901678729896	26.8750962231199	1.33263102233068e-28	1.71645901517681e-26
ENSG00000215012.ENSG00000185838.1	ENSG00000215012+ENSG00000185838	ENSG00000215012+ENSG00000185838_002	chr22	dexseq_prepare_annotation2.py	exon	19775938	19775940	.	-	.	ENST00000403325+ENST00000329517__exon_number_002__gene_id_ENSG00000215012+ENSG00000185838		ENSG00000215012.ENSG00000185838.1	2.83057068490438	15.2394259019054	1.36561250138674e-28	1.75727739497917e-26
ENSG00000113494.34	ENSG00000113494	ENSG00000113494_035	chr5	dexseq_prepare_annotation2.py	exon	35230512	35230579	.	-	.	ENST00000382002+ENST00000515839+ENST00000342362__exon_number_035__gene_id_ENSG00000113494	PRLR	ENSG00000113494.34	-1.13588323106349	-14.5763246770806	1.37417015257742e-28	1.76661965299811e-26
ENSG00000064201.37	ENSG00000064201	ENSG00000064201_038	chr11	dexseq_prepare_annotation2.py	exon	2337895	2337897	.	+	.	ENST00000381117+ENST00000446063+ENST00000339046+ENST00000182290+ENST00000461200+ENST00000451520+ENST00000486011+ENST00000493924+ENST00000381121__exon_number_038__gene_id_ENSG00000064201	TSPAN32	ENSG00000064201.37	1.88709281770694	17.2667999629747	1.41481009515936e-28	1.81715005278656e-26
[truncated: 34,429 more rows]
