# Supplementary material for: The transcriptomic response of cells to a drug combination is more than the sum of the responses to the monotherapies
Source: eLife. 2020 Sep 18;9:e52707. doi: 10.7554/eLife.52707 (PMC7546737; doi:10.7554/eLife.52707)
Supplement: Source data 8. [file elife-52707-data8.zip › Supplementary Item 13 Differential Splicing/TMX_WFA_DMSO_singlet_12_dynsyn_exon_O_fcounts_O_flatten_exon_name.mtrx_exons_intragene_t_test_FDR_10]

V1	V2	V3	V4	V5	V6	V7	V8	V9	V10	V11	V12	id	logFC	t	P.Value	FDR
ENSG00000215029.ENSG00000185945.4	ENSG00000215029+ENSG00000185945	ENSG00000215029+ENSG00000185945_005	chrX	dexseq_prepare_annotation2.py	exon	101618901	101618973	.	-	.	ENST00000457521+ENST00000372750+ENST00000372749+ENST00000412230__exon_number_005__gene_id_ENSG00000215029+ENSG00000185945		ENSG00000215029.ENSG00000185945.4	-4.96019804211465	-75.9095925925261	2.04053310781147e-135	2.78547052948021e-130
ENSG00000112159.108	ENSG00000112159	ENSG00000112159_109	chr6	dexseq_prepare_annotation2.py	exon	90504296	90504520	.	-	.	ENST00000369393+ENST00000428876+ENST00000439638__exon_number_109__gene_id_ENSG00000112159	MDN1	ENSG00000112159.108	-2.51460495108279	-41.4668139978782	3.196193566448e-131	2.18151397587558e-126
ENSG00000148337.55	ENSG00000148337	ENSG00000148337_056	chr9	dexseq_prepare_annotation2.py	exon	130952724	130952746	.	-	.	ENST00000474442__exon_number_056__gene_id_ENSG00000148337	CIZ1	ENSG00000148337.55	-2.44765122117285	-44.0781335583647	1.2949881882725e-130	5.89249842055047e-126
ENSG00000148337.6	ENSG00000148337	ENSG00000148337_007	chr9	dexseq_prepare_annotation2.py	exon	130928431	130928547	.	-	.	ENST00000393608+ENST00000325721+ENST00000372948+ENST00000415526+ENST00000485862+ENST00000541172+ENST00000461765+ENST00000372938+ENST00000372954+ENST00000357558+ENST00000538431+ENST00000277465+ENST00000471773__exon_number_007__gene_id_ENSG00000148337	CIZ1	ENSG00000148337.6	2.32661709601196	42.2366959296092	5.85616732002735e-126	1.99851958088743e-121
ENSG00000145362.95	ENSG00000145362	ENSG00000145362_096	chr4	dexseq_prepare_annotation2.py	exon	114304892	114304896	.	+	.	ENST00000357077+ENST00000505342__exon_number_096__gene_id_ENSG00000145362	ANK2	ENSG00000145362.95	4.41039161170149	49.4861721948875	5.83505738819336e-122	1.59305235778022e-117
ENSG00000166689.59	ENSG00000166689	ENSG00000166689_060	chr11	dexseq_prepare_annotation2.py	exon	17035672	17035689	.	-	.	ENST00000355661+ENST00000448080+ENST00000531066__exon_number_060__gene_id_ENSG00000166689	PLEKHA7	ENSG00000166689.59	-3.02902331889401	-54.2888892048929	6.16718359979045e-121	1.40310621942766e-116
ENSG00000091536.72	ENSG00000091536	ENSG00000091536_073	chr17	dexseq_prepare_annotation2.py	exon	18062239	18062311	.	+	.	ENST00000578472+ENST00000556535+ENST00000418233+ENST00000557655+ENST00000205890+ENST00000433411__exon_number_073__gene_id_ENSG00000091536	MYO15A	ENSG00000091536.72	-2.35644543923572	-42.2730406341825	4.26445796829326e-120	8.31611948396869e-116
ENSG00000112159.107	ENSG00000112159	ENSG00000112159_108	chr6	dexseq_prepare_annotation2.py	exon	90503819	90503926	.	-	.	ENST00000369393+ENST00000428876+ENST00000439638__exon_number_108__gene_id_ENSG00000112159	MDN1	ENSG00000112159.107	-2.43565379663279	-36.9283686501487	8.12888402216286e-118	1.38706196401673e-113
ENSG00000100106.ENSG00000100101.26	ENSG00000100106+ENSG00000100101	ENSG00000100106+ENSG00000100101_027	chr22	dexseq_prepare_annotation2.py	exon	38122511	38122577	.	+	.	ENST00000492485__exon_number_027__gene_id_ENSG00000100106+ENSG00000100101		ENSG00000100106.ENSG00000100101.26	-5.32640162705166	-54.2561028392915	1.12523518945557e-117	1.70669422230013e-113
ENSG00000138744.ENSG00000198301.7	ENSG00000138744+ENSG00000198301	ENSG00000138744+ENSG00000198301_008	chr4	dexseq_prepare_annotation2.py	exon	76839914	76839942	.	-	.	ENST00000602782+ENST00000286733__exon_number_008__gene_id_ENSG00000138744+ENSG00000198301		ENSG00000138744.ENSG00000198301.7	-4.48393498349034	-57.4726511283727	5.95711947177764e-117	8.13188507733951e-113
ENSG00000066855.1	ENSG00000066855	ENSG00000066855_002	chr8	dexseq_prepare_annotation2.py	exon	66556974	66557019	.	+	.	ENST00000523222+ENST00000523170+ENST00000262146+ENST00000522239+ENST00000424808__exon_number_002__gene_id_ENSG00000066855	MTFR1	ENSG00000066855.1	-3.1898814689598	-67.04586399392	5.77142362754836e-116	7.16217931932495e-112
ENSG00000138744.ENSG00000198301.3	ENSG00000138744+ENSG00000198301	ENSG00000138744+ENSG00000198301_004	chr4	dexseq_prepare_annotation2.py	exon	76835458	76835491	.	-	.	ENST00000513045+ENST00000511606+ENST00000286733__exon_number_004__gene_id_ENSG00000138744+ENSG00000198301		ENSG00000138744.ENSG00000198301.3	-4.46119529783462	-56.3971682376486	1.44940316754736e-115	1.64878065160323e-111
ENSG00000227195.62	ENSG00000227195	ENSG00000227195_063	chr20	dexseq_prepare_annotation2.py	exon	26231899	26232102	.	-	.	ENST00000596767+ENST00000594130+ENST00000601901+ENST00000601119__exon_number_063__gene_id_ENSG00000227195	MIR663A	ENSG00000227195.62	-3.0242456892152	-46.0828171551652	2.01643687189967e-114	2.11736729286468e-110
ENSG00000091536.73	ENSG00000091536	ENSG00000091536_074	chr17	dexseq_prepare_annotation2.py	exon	18062589	18062661	.	+	.	ENST00000578472+ENST00000556535+ENST00000557190+ENST00000418233+ENST00000557655+ENST00000205890+ENST00000433411__exon_number_074__gene_id_ENSG00000091536	MYO15A	ENSG00000091536.73	-2.3679272256494	-39.8954472523488	2.58747555461671e-114	2.52291803952902e-110
ENSG00000148337.56	ENSG00000148337	ENSG00000148337_057	chr9	dexseq_prepare_annotation2.py	exon	130952967	130952989	.	-	.	ENST00000467178+ENST00000325721+ENST00000420484+ENST00000372948+ENST00000415526+ENST00000491954+ENST00000393608+ENST00000541172+ENST00000372938+ENST00000372954+ENST00000357558+ENST00000324544+ENST00000538431+ENST00000277465+ENST00000498156__exon_number_057__gene_id_ENSG00000148337	CIZ1	ENSG00000148337.56	-2.22834302179367	-37.2151106814187	1.73155563831611e-112	1.57579643679745e-108
ENSG00000129467.ENSG00000129465.ENSG00000258973.18	ENSG00000129467+ENSG00000129465+ENSG00000258973	ENSG00000129467+ENSG00000129465+ENSG00000258973_019	chr14	dexseq_prepare_annotation2.py	exon	24791431	24791569	.	-	.	ENST00000557056+ENST00000560635+ENST00000554577__exon_number_019__gene_id_ENSG00000129467+ENSG00000129465+ENSG00000258973		ENSG00000129467.ENSG00000129465.ENSG00000258973.18	-2.86014284895106	-35.6146450262517	6.70210125953567e-111	5.71802335397147e-107
ENSG00000172890.37	ENSG00000172890	ENSG00000172890_038	chr11	dexseq_prepare_annotation2.py	exon	71191195	71191197	.	+	.	ENST00000526039+ENST00000530055__exon_number_038__gene_id_ENSG00000172890	NADSYN1	ENSG00000172890.37	-2.03398803358512	-39.1444882209401	1.1376338961e-101	9.13499942676018e-98
ENSG00000254485.ENSG00000196220.ENSG00000206573.106	ENSG00000254485+ENSG00000196220+ENSG00000206573	ENSG00000254485+ENSG00000196220+ENSG00000206573_107	chr3	dexseq_prepare_annotation2.py	exon	9439178	9439179	.	-	.	ENST00000520447+ENST00000518437+ENST00000469846__exon_number_107__gene_id_ENSG00000254485+ENSG00000196220+ENSG00000206573		ENSG00000254485.ENSG00000196220.ENSG00000206573.106	-4.88438046116424	-32.4719679978894	2.82419115011621e-99	2.14178811849396e-95
ENSG00000138744.ENSG00000198301.1	ENSG00000138744+ENSG00000198301	ENSG00000138744+ENSG00000198301_002	chr4	dexseq_prepare_annotation2.py	exon	76834813	76835121	.	-	.	ENST00000286733__exon_number_002__gene_id_ENSG00000138744+ENSG00000198301		ENSG00000138744.ENSG00000198301.1	-4.16518849379275	-44.9909795254705	3.15491447880266e-99	2.26667321451534e-95
ENSG00000213398.ENSG00000124067.ENSG00000267660.56	ENSG00000213398+ENSG00000124067+ENSG00000267660	ENSG00000213398+ENSG00000124067+ENSG00000267660_057	chr16	dexseq_prepare_annotation2.py	exon	67983703	67983809	.	-	.	ENST00000576616+ENST00000537830+ENST00000338335+ENST00000422611+ENST00000576513+ENST00000574665+ENST00000572037+ENST00000570802+ENST00000573023+ENST00000541864+ENST00000316341__exon_number_057__gene_id_ENSG00000213398+ENSG00000124067+ENSG00000267660		ENSG00000213398.ENSG00000124067.ENSG00000267660.56	-5.47169268401239	-44.879398739573	4.73871819906246e-99	3.2343410259971e-95
ENSG00000148337.70	ENSG00000148337	ENSG00000148337_071	chr9	dexseq_prepare_annotation2.py	exon	130953852	130953868	.	-	.	ENST00000357558+ENST00000372938+ENST00000325721__exon_number_071__gene_id_ENSG00000148337	CIZ1	ENSG00000148337.70	-4.64308532993675	-32.4941494114616	1.07816391105909e-98	7.00842480985441e-95
ENSG00000145687.12	ENSG00000145687	ENSG00000145687_013	chr5	dexseq_prepare_annotation2.py	exon	80733278	80733649	.	-	.	ENST00000513785__exon_number_013__gene_id_ENSG00000145687	SSBP2	ENSG00000145687.12	-2.76696595333983	-44.0402042350752	1.03829787281699e-97	6.44249671475583e-94
ENSG00000148337	ENSG00000148337	ENSG00000148337_001	chr9	dexseq_prepare_annotation2.py	exon	130928343	130928343	.	-	.	ENST00000471773__exon_number_001__gene_id_ENSG00000148337	CIZ1	ENSG00000148337	1.17082328939862	32.1621695486267	1.11326636455491e-97	6.60733267940425e-94
ENSG00000227195.65	ENSG00000227195	ENSG00000227195_066	chr20	dexseq_prepare_annotation2.py	exon	26232142	26232162	.	-	.	ENST00000601119__exon_number_066__gene_id_ENSG00000227195	MIR663A	ENSG00000227195.65	-2.91920667934108	-37.7361468323012	1.34573003933631e-97	7.65423210332005e-94
ENSG00000180448.9	ENSG00000180448	ENSG00000180448_010	chr19	dexseq_prepare_annotation2.py	exon	1071220	1071357	.	+	.	ENST00000543365__exon_number_010__gene_id_ENSG00000180448	HMHA1	ENSG00000180448.9	-4.44408274721546	-48.8930856377285	2.15511960858183e-97	1.17675564963472e-93
ENSG00000102893.53	ENSG00000102893	ENSG00000102893_054	chr16	dexseq_prepare_annotation2.py	exon	47697646	47698301	.	+	.	ENST00000568171__exon_number_054__gene_id_ENSG00000102893	PHKB	ENSG00000102893.53	-2.13855885833314	-33.1855483939037	4.04109679044723e-95	2.12168461374454e-91
ENSG00000257062.ENSG00000111700.ENSG00000134538.ENSG00000205754.ENSG00000257046.45	ENSG00000257062+ENSG00000111700+ENSG00000134538+ENSG00000205754+ENSG00000257046	ENSG00000257062+ENSG00000111700+ENSG00000134538+ENSG00000205754+ENSG00000257046_046	chr12	dexseq_prepare_annotation2.py	exon	21242842	21242863	.	+	.	ENST00000545916+ENST00000540229+ENST00000593147+ENST00000381541+ENST00000554957+ENST00000421593+ENST00000553473__exon_number_046__gene_id_ENSG00000257062+ENSG00000111700+ENSG00000134538+ENSG00000205754+ENSG00000257046		ENSG00000257062.ENSG00000111700.ENSG00000134538.ENSG00000205754.ENSG00000257046.45	2.27629837431639	41.5307182011681	7.75357620681879e-95	3.92006454542301e-91
ENSG00000172890.1	ENSG00000172890	ENSG00000172890_002	chr11	dexseq_prepare_annotation2.py	exon	71164255	71164256	.	+	.	ENST00000533612+ENST00000534634+ENST00000319023__exon_number_002__gene_id_ENSG00000172890	NADSYN1	ENSG00000172890.1	2.13432431217217	35.1707696365899	9.01369570746618e-93	4.39440199978245e-89
ENSG00000079102.31	ENSG00000079102	ENSG00000079102_032	chr8	dexseq_prepare_annotation2.py	exon	93023281	93023315	.	-	.	ENST00000396218+ENST00000360348+ENST00000523629+ENST00000520724+ENST00000436581+ENST00000518844+ENST00000523290+ENST00000265814+ENST00000521553+ENST00000519847+ENST00000518992+ENST00000521054+ENST00000422361__exon_number_032__gene_id_ENSG00000079102	RUNX1T1	ENSG00000079102.31	-3.57907400180756	-53.84530804791	9.59032530395215e-93	4.5142984009193e-89
ENSG00000163625.81	ENSG00000163625	ENSG00000163625_082	chr4	dexseq_prepare_annotation2.py	exon	85771169	85771178	.	-	.	ENST00000295888+ENST00000426414+ENST00000322366+ENST00000504990__exon_number_082__gene_id_ENSG00000163625	WDFY3	ENSG00000163625.81	2.38795778522335	30.6504801726388	2.16280248314586e-92	9.84125595222638e-89
ENSG00000145687.13	ENSG00000145687	ENSG00000145687_014	chr5	dexseq_prepare_annotation2.py	exon	80736357	80736376	.	-	.	ENST00000512923__exon_number_014__gene_id_ENSG00000145687	SSBP2	ENSG00000145687.13	-3.18496417767084	-40.7698791850714	2.82590350720086e-92	1.24437293566925e-88
ENSG00000087460.93	ENSG00000087460	ENSG00000087460_094	chr20	dexseq_prepare_annotation2.py	exon	57485041	57485062	.	+	.	ENST00000496934+ENST00000371075+ENST00000494081+ENST00000477931+ENST00000487862+ENST00000306090+ENST00000371095+ENST00000371085+ENST00000265620+ENST00000464624+ENST00000313949+ENST00000480975+ENST00000488546+ENST00000371102+ENST00000476196+ENST00000371100+ENST00000354359__exon_number_094__gene_id_ENSG00000087460	GNAS	ENSG00000087460.93	5.33324895340676	36.2669614848	1.9382029320605e-91	8.26807086396198e-88
ENSG00000170004.40	ENSG00000170004	ENSG00000170004_041	chr17	dexseq_prepare_annotation2.py	exon	7807166	7807309	.	+	.	ENST00000470531+ENST00000380358+ENST00000330494+ENST00000358181__exon_number_041__gene_id_ENSG00000170004	CHD3	ENSG00000170004.40	-3.41970214321359	-33.1076250587632	4.27926054584176e-91	1.77014854342794e-87
ENSG00000148337.69	ENSG00000148337	ENSG00000148337_070	chr9	dexseq_prepare_annotation2.py	exon	130953848	130953851	.	-	.	ENST00000357558+ENST00000372938+ENST00000541172+ENST00000325721__exon_number_070__gene_id_ENSG00000148337	CIZ1	ENSG00000148337.69	-1.29130453385927	-30.0323720912832	4.9299704736942e-91	1.97933964544875e-87
ENSG00000227195.41	ENSG00000227195	ENSG00000227195_042	chr20	dexseq_prepare_annotation2.py	exon	26188939	26189080	.	-	.	ENST00000608521__exon_number_042__gene_id_ENSG00000227195	MIR663A	ENSG00000227195.41	-2.86571141033222	-34.7296527716711	7.54921694001914e-91	2.94434559094627e-87
ENSG00000091536.71	ENSG00000091536	ENSG00000091536_072	chr17	dexseq_prepare_annotation2.py	exon	18061837	18061952	.	+	.	ENST00000578472+ENST00000205890+ENST00000418233__exon_number_072__gene_id_ENSG00000091536	MYO15A	ENSG00000091536.71	-2.33865056470833	-31.1599502526702	8.6234596224525e-91	3.26989611856145e-87
ENSG00000112159.109	ENSG00000112159	ENSG00000112159_110	chr6	dexseq_prepare_annotation2.py	exon	90513047	90513273	.	-	.	ENST00000369393+ENST00000428876+ENST00000439638__exon_number_110__gene_id_ENSG00000112159	MDN1	ENSG00000112159.109	-2.36677647672525	-28.6817414491125	1.03327508798523e-90	3.81214276852974e-87
ENSG00000114735.22	ENSG00000114735	ENSG00000114735_023	chr3	dexseq_prepare_annotation2.py	exon	50617371	50617546	.	+	.	ENST00000448997+ENST00000482974__exon_number_023__gene_id_ENSG00000114735	HEMK1	ENSG00000114735.22	-4.11771568911336	-53.4254721107601	2.00389048702255e-90	7.19855470294703e-87
ENSG00000091536.69	ENSG00000091536	ENSG00000091536_070	chr17	dexseq_prepare_annotation2.py	exon	18061652	18061659	.	+	.	ENST00000557655+ENST00000578472+ENST00000556535+ENST00000557190__exon_number_070__gene_id_ENSG00000091536	MYO15A	ENSG00000091536.69	-2.2583819782758	-30.6028403780329	3.69711531122467e-89	1.29405671740858e-85
ENSG00000163625.79	ENSG00000163625	ENSG00000163625_080	chr4	dexseq_prepare_annotation2.py	exon	85770826	85771054	.	-	.	ENST00000504990__exon_number_080__gene_id_ENSG00000163625	WDFY3	ENSG00000163625.79	2.42604132125195	29.6093496272655	4.01845556229253e-89	1.37136828360467e-85
ENSG00000145362.94	ENSG00000145362	ENSG00000145362_095	chr4	dexseq_prepare_annotation2.py	exon	114304889	114304891	.	+	.	ENST00000357077+ENST00000506722+ENST00000505342__exon_number_095__gene_id_ENSG00000145362	ANK2	ENSG00000145362.94	4.25344229863988	33.3912991938734	1.48371618030918e-88	4.93994255184062e-85
ENSG00000187775.91	ENSG00000187775	ENSG00000187775_092	chr17	dexseq_prepare_annotation2.py	exon	76533381	76533563	.	-	.	ENST00000389840+ENST00000585328__exon_number_092__gene_id_ENSG00000187775	DNAH17	ENSG00000187775.91	1.53913465286785	28.5992560644619	5.73199996213114e-88	1.82904776324957e-84
ENSG00000158286.41	ENSG00000158286	ENSG00000158286_042	chr1	dexseq_prepare_annotation2.py	exon	6281352	6281359	.	+	.	ENST00000377939__exon_number_042__gene_id_ENSG00000158286	RNF207	ENSG00000158286.41	2.69584165661782	45.3192867013816	5.7615399810802e-88	1.82904776324957e-84
ENSG00000091536.74	ENSG00000091536	ENSG00000091536_075	chr17	dexseq_prepare_annotation2.py	exon	18062662	18062919	.	+	.	ENST00000433411__exon_number_075__gene_id_ENSG00000091536	MYO15A	ENSG00000091536.74	-2.24976339247875	-30.0147800070263	2.03632721234411e-87	6.31756633580586e-84
ENSG00000170421.48	ENSG00000170421	ENSG00000170421_049	chr12	dexseq_prepare_annotation2.py	exon	53343705	53343738	.	-	.	ENST00000546921__exon_number_049__gene_id_ENSG00000170421	KRT8	ENSG00000170421.48	-1.72646195680929	-43.7439414596352	2.33098533005983e-87	7.07101809889948e-84
ENSG00000005810.14	ENSG00000005810	ENSG00000005810_015	chr13	dexseq_prepare_annotation2.py	exon	77641716	77641999	.	-	.	ENST00000407578+ENST00000357337+ENST00000544440+ENST00000429715__exon_number_015__gene_id_ENSG00000005810	MYCBP2	ENSG00000005810.14	-2.13175489906956	-32.0512279621617	4.6082881721576e-86	1.3675295511233e-82
ENSG00000198947.90	ENSG00000198947	ENSG00000198947_091	chrX	dexseq_prepare_annotation2.py	exon	32563276	32563451	.	-	.	ENST00000357033+ENST00000378677+ENST00000288447__exon_number_091__gene_id_ENSG00000198947	DMD	ENSG00000198947.90	-3.15519233615762	-34.8920438143494	1.380663091903e-85	4.01000375928517e-82
ENSG00000172890.36	ENSG00000172890	ENSG00000172890_037	chr11	dexseq_prepare_annotation2.py	exon	71190340	71191194	.	+	.	ENST00000530055__exon_number_037__gene_id_ENSG00000172890	NADSYN1	ENSG00000172890.36	-1.94778393117149	-32.0800752084056	2.37611795920739e-85	6.7574319636984e-82
ENSG00000148218.5	ENSG00000148218	ENSG00000148218_006	chr9	dexseq_prepare_annotation2.py	exon	116151879	116151966	.	-	.	ENST00000482847+ENST00000409155+ENST00000277315__exon_number_006__gene_id_ENSG00000148218	ALAD	ENSG00000148218.5	-3.29121561345401	-45.6923526771959	2.76039233757072e-85	7.69005871070952e-82
ENSG00000141002.ENSG00000267048.ENSG00000198211.ENSG00000258839.ENSG00000256390.ENSG00000258947.29	ENSG00000141002+ENSG00000267048+ENSG00000198211+ENSG00000258839+ENSG00000256390+ENSG00000258947	ENSG00000141002+ENSG00000267048+ENSG00000198211+ENSG00000258839+ENSG00000256390+ENSG00000258947_030	chr16	dexseq_prepare_annotation2.py	exon	89961446	89961490	.	+	.	ENST00000263347+ENST00000263346+ENST00000566751+ENST00000562184+ENST00000562256__exon_number_030__gene_id_ENSG00000141002+ENSG00000267048+ENSG00000198211+ENSG00000258839+ENSG00000256390+ENSG00000258947		ENSG00000141002.ENSG00000267048.ENSG00000198211.ENSG00000258839.ENSG00000256390.ENSG00000258947.29	-1.9916354115686	-28.8984494364546	3.35564342357887e-85	9.16137633644961e-82
ENSG00000114735	ENSG00000114735	ENSG00000114735_001	chr3	dexseq_prepare_annotation2.py	exon	50606583	50606627	.	+	.	ENST00000434410__exon_number_001__gene_id_ENSG00000114735	HEMK1	ENSG00000114735	3.65301751744511	48.1990502917656	6.99063038431448e-85	1.87111761151297e-81
ENSG00000159216.40	ENSG00000159216	ENSG00000159216_041	chr21	dexseq_prepare_annotation2.py	exon	37342373	37342465	.	-	.	ENST00000460207+ENST00000475045__exon_number_041__gene_id_ENSG00000159216	RUNX1	ENSG00000159216.40	-2.60927336199515	-49.6660880180472	1.06959628647294e-84	2.80783423610697e-81
ENSG00000066855.2	ENSG00000066855	ENSG00000066855_003	chr8	dexseq_prepare_annotation2.py	exon	66582106	66582107	.	+	.	ENST00000517944__exon_number_003__gene_id_ENSG00000066855	MTFR1	ENSG00000066855.2	-3.08935048474287	-40.3630915774216	7.2097232347475e-84	1.85693903699184e-80
ENSG00000215440.ENSG00000124222.ENSG00000254995.87	ENSG00000215440+ENSG00000124222+ENSG00000254995	ENSG00000215440+ENSG00000124222+ENSG00000254995_088	chr20	dexseq_prepare_annotation2.py	exon	57292916	57293051	.	+	.	ENST00000532531+ENST00000527587__exon_number_088__gene_id_ENSG00000215440+ENSG00000124222+ENSG00000254995		ENSG00000215440.ENSG00000124222.ENSG00000254995.87	-2.22053334127759	-41.1429617766232	1.14820305575464e-83	2.90255100984997e-80
ENSG00000175899.50	ENSG00000175899	ENSG00000175899_051	chr12	dexseq_prepare_annotation2.py	exon	9261936	9262001	.	-	.	ENST00000539638+ENST00000318602__exon_number_051__gene_id_ENSG00000175899	A2M	ENSG00000175899.50	-2.65292127513715	-31.0928344794642	1.24878638502702e-83	3.09941969201606e-80
ENSG00000100106.ENSG00000100101.25	ENSG00000100106+ENSG00000100101	ENSG00000100106+ENSG00000100101_026	chr22	dexseq_prepare_annotation2.py	exon	38119192	38122510	.	+	.	ENST00000406386+ENST00000344404+ENST00000455236+ENST00000492485__exon_number_026__gene_id_ENSG00000100106+ENSG00000100101		ENSG00000100106.ENSG00000100101.25	-5.21495461367704	-34.2824346275038	2.40862398685184e-83	5.87132204594972e-80
ENSG00000112159.110	ENSG00000112159	ENSG00000112159_111	chr6	dexseq_prepare_annotation2.py	exon	90529225	90529437	.	-	.	ENST00000369393+ENST00000428876+ENST00000439638__exon_number_111__gene_id_ENSG00000112159	MDN1	ENSG00000112159.110	-2.34602705949153	-26.5983993509123	2.76536767203295e-83	6.62266745274039e-80
ENSG00000150995.47	ENSG00000150995	ENSG00000150995_048	chr3	dexseq_prepare_annotation2.py	exon	4747851	4748035	.	+	.	ENST00000456211+ENST00000443694+ENST00000357086+ENST00000354582+ENST00000423119+ENST00000302640__exon_number_048__gene_id_ENSG00000150995	ITPR1	ENSG00000150995.47	-3.658102111883	-51.5943365470612	6.64276945388135e-83	1.5634216031741e-79
ENSG00000227195.58	ENSG00000227195	ENSG00000227195_059	chr20	dexseq_prepare_annotation2.py	exon	26189979	26189993	.	-	.	ENST00000600225+ENST00000601079__exon_number_059__gene_id_ENSG00000227195	MIR663A	ENSG00000227195.58	-2.91756764770082	-31.1585744942948	2.75792190059927e-82	6.38094313364585e-79
ENSG00000114735.21	ENSG00000114735	ENSG00000114735_022	chr3	dexseq_prepare_annotation2.py	exon	50617275	50617370	.	+	.	ENST00000434410+ENST00000443894+ENST00000448997+ENST00000232854+ENST00000482974+ENST00000455834__exon_number_022__gene_id_ENSG00000114735	HEMK1	ENSG00000114735.21	-3.99512855793225	-45.6719190165033	5.25889658168061e-82	1.19646032612579e-78
ENSG00000114735.23	ENSG00000114735	ENSG00000114735_024	chr3	dexseq_prepare_annotation2.py	exon	50617547	50617660	.	+	.	ENST00000434410+ENST00000443894+ENST00000448997+ENST00000232854+ENST00000482974+ENST00000455834__exon_number_024__gene_id_ENSG00000114735	HEMK1	ENSG00000114735.23	-3.91365114073792	-45.6528135814657	5.53570598353371e-82	1.23879117490858e-78
ENSG00000114735.15	ENSG00000114735	ENSG00000114735_016	chr3	dexseq_prepare_annotation2.py	exon	50614483	50614554	.	+	.	ENST00000424388+ENST00000434410+ENST00000448997+ENST00000232854+ENST00000482974+ENST00000455834__exon_number_016__gene_id_ENSG00000114735	HEMK1	ENSG00000114735.15	-3.77036948898292	-45.6382407965946	5.75667252118827e-82	1.26746144491911e-78
ENSG00000172890.34	ENSG00000172890	ENSG00000172890_035	chr11	dexseq_prepare_annotation2.py	exon	71189441	71189515	.	+	.	ENST00000319023+ENST00000527852+ENST00000539574+ENST00000529840+ENST00000525200+ENST00000530534__exon_number_035__gene_id_ENSG00000172890	NADSYN1	ENSG00000172890.34	-1.95343870581588	-30.6064349534701	1.20190528680948e-81	2.60426166645241e-78
ENSG00000227195.64	ENSG00000227195	ENSG00000227195_065	chr20	dexseq_prepare_annotation2.py	exon	26232129	26232141	.	-	.	ENST00000594130+ENST00000601119__exon_number_065__gene_id_ENSG00000227195	MIR663A	ENSG00000227195.64	-2.9614019392729	-30.8839405887223	1.33400814696612e-81	2.84533515809225e-78
ENSG00000175216.30	ENSG00000175216	ENSG00000175216_031	chr11	dexseq_prepare_annotation2.py	exon	46786681	46786806	.	-	.	ENST00000312055+ENST00000533413+ENST00000529230+ENST00000415402+ENST00000354558+ENST00000526943__exon_number_031__gene_id_ENSG00000175216	CKAP5	ENSG00000175216.30	-2.18331110374167	-43.9793897315577	1.39958505085117e-81	2.93927933133139e-78
ENSG00000005810.4	ENSG00000005810	ENSG00000005810_005	chr13	dexseq_prepare_annotation2.py	exon	77625946	77626053	.	-	.	ENST00000407578+ENST00000357337+ENST00000544440+ENST00000429715__exon_number_005__gene_id_ENSG00000005810	MYCBP2	ENSG00000005810.4	-2.48584330906277	-30.2816124380438	1.55826158957671e-81	3.22293355770225e-78
ENSG00000013441.27	ENSG00000013441	ENSG00000013441_028	chr2	dexseq_prepare_annotation2.py	exon	201725688	201725706	.	-	.	ENST00000492793+ENST00000473565+ENST00000461981__exon_number_028__gene_id_ENSG00000013441	CLK1	ENSG00000013441.27	-3.40663419826249	-51.9694878774642	2.56821243497627e-81	5.2325220128553e-78
ENSG00000159216.41	ENSG00000159216	ENSG00000159216_042	chr21	dexseq_prepare_annotation2.py	exon	37354049	37354214	.	-	.	ENST00000460207+ENST00000475045__exon_number_042__gene_id_ENSG00000159216	RUNX1	ENSG00000159216.41	-2.59967485760372	-46.4238272138339	3.4559632262011e-81	6.93769370763285e-78
ENSG00000114735.7	ENSG00000114735	ENSG00000114735_008	chr3	dexseq_prepare_annotation2.py	exon	50607001	50607005	.	+	.	ENST00000482974+ENST00000448997+ENST00000424388+ENST00000232854__exon_number_008__gene_id_ENSG00000114735	HEMK1	ENSG00000114735.7	3.61202256055645	44.6480733871455	8.44348522853066e-81	1.67042730158121e-77
ENSG00000114735.9	ENSG00000114735	ENSG00000114735_010	chr3	dexseq_prepare_annotation2.py	exon	50607243	50608361	.	+	.	ENST00000482974__exon_number_010__gene_id_ENSG00000114735	HEMK1	ENSG00000114735.9	3.51511047530144	44.2840720108715	2.29622591617322e-80	4.4778701591294e-77
ENSG00000114735.2	ENSG00000114735	ENSG00000114735_003	chr3	dexseq_prepare_annotation2.py	exon	50606705	50606908	.	+	.	ENST00000232854__exon_number_003__gene_id_ENSG00000114735	HEMK1	ENSG00000114735.2	3.64252291733273	44.2706468939215	2.38286488604001e-80	4.58137657744597e-77
ENSG00000172890.35	ENSG00000172890	ENSG00000172890_036	chr11	dexseq_prepare_annotation2.py	exon	71189516	71190128	.	+	.	ENST00000530534__exon_number_036__gene_id_ENSG00000172890	NADSYN1	ENSG00000172890.35	-2.03087896585037	-30.0732732475306	2.80142307849913e-80	5.31130361356502e-77
ENSG00000142512.32	ENSG00000142512	ENSG00000142512_033	chr19	dexseq_prepare_annotation2.py	exon	51920966	51920991	.	-	.	ENST00000353836+ENST00000432469+ENST00000439889__exon_number_033__gene_id_ENSG00000142512	SIGLEC10	ENSG00000142512.32	3.08168328548416	41.6747915909367	3.91930195457155e-80	7.32893358784518e-77
ENSG00000163625.85	ENSG00000163625	ENSG00000163625_086	chr4	dexseq_prepare_annotation2.py	exon	85818064	85818094	.	-	.	ENST00000509172+ENST00000295888+ENST00000426414+ENST00000322366__exon_number_086__gene_id_ENSG00000163625	WDFY3	ENSG00000163625.85	2.329695512023	26.5398305081967	3.85213514922e-79	7.02229158155294e-76
ENSG00000215029.ENSG00000185945.3	ENSG00000215029+ENSG00000185945	ENSG00000215029+ENSG00000185945_004	chrX	dexseq_prepare_annotation2.py	exon	101618184	101618366	.	-	.	ENST00000457521+ENST00000372750+ENST00000372749+ENST00000412230__exon_number_004__gene_id_ENSG00000215029+ENSG00000185945		ENSG00000215029.ENSG00000185945.3	-4.99696202576268	-34.1694559483043	3.85820411126514e-79	7.02229158155294e-76
ENSG00000255103.ENSG00000127603.34	ENSG00000255103+ENSG00000127603	ENSG00000255103+ENSG00000127603_035	chr1	dexseq_prepare_annotation2.py	exon	39749858	39749892	.	+	.	ENST00000472385+ENST00000485063__exon_number_035__gene_id_ENSG00000255103+ENSG00000127603		ENSG00000255103.ENSG00000127603.34	-7.07841396479092	-43.2367802541894	4.25394479962579e-79	7.64070056266471e-76
ENSG00000153048.30	ENSG00000153048	ENSG00000153048_031	chr16	dexseq_prepare_annotation2.py	exon	8962201	8962211	.	-	.	ENST00000562586+ENST00000396593+ENST00000561530__exon_number_031__gene_id_ENSG00000153048	CARHSP1	ENSG00000153048.30	-3.09306248960855	-46.8314117789804	3.66464257895081e-78	6.49674499382906e-75
ENSG00000127419.5	ENSG00000127419	ENSG00000127419_006	chr4	dexseq_prepare_annotation2.py	exon	926234	926247	.	+	.	ENST00000264771+ENST00000505734+ENST00000504744+ENST00000513952+ENST00000514453+ENST00000515492+ENST00000507319__exon_number_006__gene_id_ENSG00000127419	TMEM175	ENSG00000127419.5	3.71469228369884	50.125347361358	1.09915158733266e-77	1.92361391964127e-74
ENSG00000148337.3	ENSG00000148337	ENSG00000148337_004	chr9	dexseq_prepare_annotation2.py	exon	130928346	130928349	.	-	.	ENST00000325721+ENST00000485862+ENST00000393608+ENST00000541172+ENST00000461765+ENST00000372954+ENST00000357558+ENST00000538431+ENST00000471773__exon_number_004__gene_id_ENSG00000148337	CIZ1	ENSG00000148337.3	1.20608788552091	25.9108571257257	1.79717442322328e-77	3.10540365811317e-74
ENSG00000114735.6	ENSG00000114735	ENSG00000114735_007	chr3	dexseq_prepare_annotation2.py	exon	50606998	50607000	.	+	.	ENST00000448997+ENST00000482974+ENST00000232854__exon_number_007__gene_id_ENSG00000114735	HEMK1	ENSG00000114735.6	3.60046837297381	41.6340459202092	4.18449397103943e-77	7.14015898130849e-74
ENSG00000095564.35	ENSG00000095564	ENSG00000095564_036	chr10	dexseq_prepare_annotation2.py	exon	93768798	93768965	.	+	.	ENST00000265990+ENST00000544642__exon_number_036__gene_id_ENSG00000095564	BTAF1	ENSG00000095564.35	-3.56339371499963	-31.2957297142676	6.05654830475933e-77	1.02069288819479e-73
ENSG00000148337.2	ENSG00000148337	ENSG00000148337_003	chr9	dexseq_prepare_annotation2.py	exon	130928345	130928345	.	-	.	ENST00000538431+ENST00000485862+ENST00000393608+ENST00000541172+ENST00000372954+ENST00000357558+ENST00000325721+ENST00000471773__exon_number_003__gene_id_ENSG00000148337	CIZ1	ENSG00000148337.2	1.24840973751356	25.5886215720037	2.25557376239758e-76	3.75489765345861e-73
ENSG00000127419.4	ENSG00000127419	ENSG00000127419_005	chr4	dexseq_prepare_annotation2.py	exon	926232	926233	.	+	.	ENST00000264771+ENST00000505734+ENST00000513952+ENST00000514453+ENST00000515492+ENST00000507319__exon_number_005__gene_id_ENSG00000127419	TMEM175	ENSG00000127419.4	3.67906323316083	48.6335116263451	2.66103727480641e-76	4.37650861773493e-73
ENSG00000023228.ENSG00000237580.2	ENSG00000023228+ENSG00000237580	ENSG00000023228+ENSG00000237580_003	chr2	dexseq_prepare_annotation2.py	exon	206981225	206988542	.	-	.	ENST00000233190__exon_number_003__gene_id_ENSG00000023228+ENSG00000237580		ENSG00000023228.ENSG00000237580.2	-3.66652261702444	-50.7519475781005	2.7179210701152e-76	4.41684823235971e-73
ENSG00000265408.ENSG00000172828.ENSG00000172831.1	ENSG00000265408+ENSG00000172828+ENSG00000172831	ENSG00000265408+ENSG00000172828+ENSG00000172831_002	chr16	dexseq_prepare_annotation2.py	exon	66968359	66968362	.	+	.	ENST00000417689+ENST00000561697__exon_number_002__gene_id_ENSG00000265408+ENSG00000172828+ENSG00000172831		ENSG00000265408.ENSG00000172828.ENSG00000172831.1	-3.85499646737084	-41.793929938145	8.85574681754743e-76	1.42220168332111e-72
ENSG00000113575.ENSG00000272772.ENSG00000113558.ENSG00000273345.ENSG00000006837.79	ENSG00000113575+ENSG00000272772+ENSG00000113558+ENSG00000273345+ENSG00000006837	ENSG00000113575+ENSG00000272772+ENSG00000113558+ENSG00000273345+ENSG00000006837_080	chr5	dexseq_prepare_annotation2.py	exon	133695588	133695782	.	-	.	ENST00000523832+ENST00000265334+ENST00000521118+ENST00000523054+ENST00000435211__exon_number_080__gene_id_ENSG00000113575+ENSG00000272772+ENSG00000113558+ENSG00000273345+ENSG00000006837		ENSG00000113575.ENSG00000272772.ENSG00000113558.ENSG00000273345.ENSG00000006837.79	-3.93438047149621	-23.544293467156	2.69459262721197e-75	4.27710181119563e-72
ENSG00000112159.106	ENSG00000112159	ENSG00000112159_107	chr6	dexseq_prepare_annotation2.py	exon	90503481	90503673	.	-	.	ENST00000369393+ENST00000428876+ENST00000439638__exon_number_107__gene_id_ENSG00000112159	MDN1	ENSG00000112159.106	-2.16555518468837	-24.3947300161557	3.46131587462656e-75	5.43096374824882e-72
ENSG00000172890.32	ENSG00000172890	ENSG00000172890_033	chr11	dexseq_prepare_annotation2.py	exon	71188272	71188392	.	+	.	ENST00000539574+ENST00000525200__exon_number_033__gene_id_ENSG00000172890	NADSYN1	ENSG00000172890.32	-2.12934237266735	-28.0380109673801	6.38317586285376e-75	9.90168394898384e-72
ENSG00000163491.29	ENSG00000163491	ENSG00000163491_030	chr3	dexseq_prepare_annotation2.py	exon	27326093	27326195	.	-	.	ENST00000424275+ENST00000341435+ENST00000357467+ENST00000474938+ENST00000574215+ENST00000435584+ENST00000429845__exon_number_030__gene_id_ENSG00000163491	NEK10	ENSG00000163491.29	-2.96404063258099	-29.0345647405499	8.7941715563099e-75	1.34883817599685e-71
ENSG00000127419	ENSG00000127419	ENSG00000127419_001	chr4	dexseq_prepare_annotation2.py	exon	926175	926191	.	+	.	ENST00000507319+ENST00000264771__exon_number_001__gene_id_ENSG00000127419	TMEM175	ENSG00000127419	3.63441572730907	46.8173404552042	1.45591276738911e-74	2.20824760153317e-71
ENSG00000100201.33	ENSG00000100201	ENSG00000100201_034	chr22	dexseq_prepare_annotation2.py	exon	38902300	38902311	.	-	.	ENST00000381633+ENST00000479734+ENST00000396821+ENST00000403230__exon_number_034__gene_id_ENSG00000100201	DDX17	ENSG00000100201.33	-2.86361456116309	-40.7045118792822	1.97512013218321e-74	2.96283213059268e-71
ENSG00000163625.84	ENSG00000163625	ENSG00000163625_085	chr4	dexseq_prepare_annotation2.py	exon	85800559	85800647	.	-	.	ENST00000502713__exon_number_085__gene_id_ENSG00000163625	WDFY3	ENSG00000163625.84	2.29328636558904	25.0799617456873	3.23923811438198e-74	4.80628997043415e-71
ENSG00000114735.20	ENSG00000114735	ENSG00000114735_021	chr3	dexseq_prepare_annotation2.py	exon	50616252	50616357	.	+	.	ENST00000455834+ENST00000448997+ENST00000232854+ENST00000434410__exon_number_021__gene_id_ENSG00000114735	HEMK1	ENSG00000114735.20	-3.1292795890723	-39.2072080962253	5.86765881179718e-74	8.61265055292471e-71
ENSG00000092148.74	ENSG00000092148	ENSG00000092148_075	chr14	dexseq_prepare_annotation2.py	exon	31675003	31675163	.	-	.	ENST00000399332+ENST00000553700+ENST00000556224+ENST00000556474+ENST00000553616__exon_number_075__gene_id_ENSG00000092148	HECTD1	ENSG00000092148.74	2.34123483487025	30.5482267408393	1.33402918708218e-73	1.93728002384071e-70
ENSG00000158286.21	ENSG00000158286	ENSG00000158286_022	chr1	dexseq_prepare_annotation2.py	exon	6270962	6270997	.	+	.	ENST00000377939+ENST00000463453__exon_number_022__gene_id_ENSG00000158286	RNF207	ENSG00000158286.21	4.41186972132463	35.344915837457	1.6671836199653e-73	2.39560246748004e-70
ENSG00000022840.70	ENSG00000022840	ENSG00000022840_071	chr12	dexseq_prepare_annotation2.py	exon	121014682	121014685	.	+	.	ENST00000325954+ENST00000545419+ENST00000542701+ENST00000535470+ENST00000413266+ENST00000538254__exon_number_071__gene_id_ENSG00000022840	RNF10	ENSG00000022840.70	2.74321709185838	27.7417588535877	1.7239245001103e-73	2.45133085142247e-70
ENSG00000227195.63	ENSG00000227195	ENSG00000227195_064	chr20	dexseq_prepare_annotation2.py	exon	26232103	26232128	.	-	.	ENST00000594130+ENST00000601901+ENST00000601119__exon_number_064__gene_id_ENSG00000227195	MIR663A	ENSG00000227195.63	-2.92614358231649	-27.7309648494786	1.84197865827693e-73	2.59219567737535e-70
ENSG00000159216.43	ENSG00000159216	ENSG00000159216_044	chr21	dexseq_prepare_annotation2.py	exon	37357048	37357128	.	-	.	ENST00000475045__exon_number_044__gene_id_ENSG00000159216	RUNX1	ENSG00000159216.43	-2.56161501134046	-39.9020661760505	2.03598904983669e-73	2.83598731863323e-70
ENSG00000167543.5	ENSG00000167543	ENSG00000167543_006	chr17	dexseq_prepare_annotation2.py	exon	27895045	27895064	.	+	.	ENST00000580183__exon_number_006__gene_id_ENSG00000167543	TP53I13	ENSG00000167543.5	-5.55476316401594	-45.4387090126995	3.34001020092645e-73	4.6054017424027e-70
ENSG00000163625.82	ENSG00000163625	ENSG00000163625_083	chr4	dexseq_prepare_annotation2.py	exon	85781565	85781716	.	-	.	ENST00000509172+ENST00000295888+ENST00000426414+ENST00000322366+ENST00000504990__exon_number_083__gene_id_ENSG00000163625	WDFY3	ENSG00000163625.82	2.28963597996907	24.7166827259546	5.664179502027e-73	7.732001512832e-70
ENSG00000104490.15	ENSG00000104490	ENSG00000104490_016	chr8	dexseq_prepare_annotation2.py	exon	102731508	102731520	.	-	.	ENST00000311028+ENST00000522448+ENST00000220931+ENST00000518166+ENST00000522951+ENST00000520690+ENST00000520425+ENST00000521599+ENST00000518727+ENST00000395923+ENST00000519508__exon_number_016__gene_id_ENSG00000104490	NCALD	ENSG00000104490.15	1.84662697782803	27.5444014547951	5.80061785177673e-73	7.83985090190581e-70
ENSG00000022840.69	ENSG00000022840	ENSG00000022840_070	chr12	dexseq_prepare_annotation2.py	exon	121014393	121014681	.	+	.	ENST00000325954+ENST00000545419+ENST00000544805+ENST00000542701+ENST00000535470+ENST00000413266+ENST00000538254__exon_number_070__gene_id_ENSG00000022840	RNF10	ENSG00000022840.69	2.87848841907934	27.5316185935905	6.27592464710212e-73	8.39909456668597e-70
ENSG00000260391.ENSG00000160145.48	ENSG00000260391+ENSG00000160145	ENSG00000260391+ENSG00000160145_049	chr3	dexseq_prepare_annotation2.py	exon	124174024	124174206	.	+	.	ENST00000460856+ENST00000494648+ENST00000240874+ENST00000354186+ENST00000360013+ENST00000393501__exon_number_049__gene_id_ENSG00000260391+ENSG00000160145		ENSG00000260391.ENSG00000160145.48	2.077553532525	24.2193762420393	2.13393702528129e-72	2.82770779420812e-69
ENSG00000167380.40	ENSG00000167380	ENSG00000167380_041	chr19	dexseq_prepare_annotation2.py	exon	44679797	44679832	.	+	.	ENST00000454662+ENST00000590524+ENST00000585678+ENST00000588883+ENST00000590089+ENST00000337433+ENST00000588127__exon_number_041__gene_id_ENSG00000167380	ZNF226	ENSG00000167380.40	3.72117625767534	32.7625609680946	2.15433355503853e-72	2.82770779420812e-69
ENSG00000148337.54	ENSG00000148337	ENSG00000148337_055	chr9	dexseq_prepare_annotation2.py	exon	130952636	130952723	.	-	.	ENST00000467178+ENST00000325721+ENST00000420484+ENST00000372948+ENST00000393608+ENST00000491954+ENST00000415526+ENST00000372938+ENST00000372954+ENST00000357558+ENST00000324544+ENST00000538431+ENST00000277465+ENST00000474442__exon_number_055__gene_id_ENSG00000148337	CIZ1	ENSG00000148337.54	-2.65917925512361	-24.3462606746706	4.35555533696509e-72	5.66251230841042e-69
ENSG00000266967.ENSG00000267060.ENSG00000108825.35	ENSG00000266967+ENSG00000267060+ENSG00000108825	ENSG00000266967+ENSG00000267060+ENSG00000108825_036	chr17	dexseq_prepare_annotation2.py	exon	41108421	41108421	.	-	.	ENST00000491665+ENST00000421990+ENST00000427569+ENST00000486664+ENST00000450475+ENST00000423601+ENST00000591910+ENST00000430739+ENST00000483774+ENST00000409399+ENST00000409103+ENST00000478040+ENST00000441280+ENST00000360221__exon_number_036__gene_id_ENSG00000266967+ENSG00000267060+ENSG00000108825		ENSG00000266967.ENSG00000267060.ENSG00000108825.35	-2.44028769632404	-28.8261748969605	4.41037506445318e-72	5.67968932946519e-69
ENSG00000151150.40	ENSG00000151150	ENSG00000151150_041	chr10	dexseq_prepare_annotation2.py	exon	61844474	61844588	.	-	.	ENST00000503366+ENST00000355288+ENST00000280772+ENST00000373827__exon_number_041__gene_id_ENSG00000151150	ANK3	ENSG00000151150.40	-2.11043118540343	-30.9231473661128	9.45902954844425e-72	1.20675116501821e-68
ENSG00000227195.57	ENSG00000227195	ENSG00000227195_058	chr20	dexseq_prepare_annotation2.py	exon	26189960	26189978	.	-	.	ENST00000600225+ENST00000601079+ENST00000610014__exon_number_058__gene_id_ENSG00000227195	MIR663A	ENSG00000227195.57	-2.90109407414609	-26.9342900880061	2.54581692286588e-71	3.2177947286079e-68
ENSG00000142512.30	ENSG00000142512	ENSG00000142512_031	chr19	dexseq_prepare_annotation2.py	exon	51920897	51920952	.	-	.	ENST00000357375+ENST00000439889+ENST00000353836+ENST00000529627+ENST00000356298+ENST00000432469+ENST00000339313__exon_number_031__gene_id_ENSG00000142512	SIGLEC10	ENSG00000142512.30	2.9695993004654	35.484038989732	2.65008603336266e-71	3.31885590969024e-68
ENSG00000161010.ENSG00000197226.23	ENSG00000161010+ENSG00000197226	ENSG00000161010+ENSG00000197226_024	chr5	dexseq_prepare_annotation2.py	exon	179268907	179268907	.	-	.	ENST00000520995+ENST00000523084+ENST00000376931+ENST00000522663+ENST00000520150+ENST00000518235+ENST00000292586+ENST00000521675+ENST00000519208+ENST00000521299+ENST00000523737+ENST00000520698+ENST00000403396+ENST00000518219+ENST00000520900__exon_number_024__gene_id_ENSG00000161010+ENSG00000197226		ENSG00000161010.ENSG00000197226.23	-1.65721640177356	-27.1481204856214	2.80626864644145e-71	3.48250285563439e-68
ENSG00000205133.40	ENSG00000205133	ENSG00000205133_041	chr8	dexseq_prepare_annotation2.py	exon	93978316	93978326	.	-	.	ENST00000522925+ENST00000537541+ENST00000522903+ENST00000523580+ENST00000524037+ENST00000378861+ENST00000523375+ENST00000519792+ENST00000520430+ENST00000519069+ENST00000521988+ENST00000521617+ENST00000517540+ENST00000518748__exon_number_041__gene_id_ENSG00000205133	TRIQK	ENSG00000205133.40	2.25076475471791	37.1386455571562	3.83306736183638e-71	4.71387861587567e-68
ENSG00000088756.5	ENSG00000088756	ENSG00000088756_006	chr18	dexseq_prepare_annotation2.py	exon	6754687	6754814	.	+	.	ENST00000583410__exon_number_006__gene_id_ENSG00000088756	ARHGAP28	ENSG00000088756.5	-4.74720133735321	-32.0781295142687	3.93727798605153e-71	4.79880362537443e-68
ENSG00000272084.ENSG00000127481.8	ENSG00000272084+ENSG00000127481	ENSG00000272084+ENSG00000127481_009	chr1	dexseq_prepare_annotation2.py	exon	19403234	19403396	.	-	.	ENST00000375226+ENST00000375224+ENST00000375225+ENST00000543981+ENST00000459947+ENST00000375217+ENST00000375254+ENST00000486515+ENST00000429347+ENST00000375267__exon_number_009__gene_id_ENSG00000272084+ENSG00000127481		ENSG00000272084.ENSG00000127481.8	-1.89458136276169	-20.857405433483	4.03526544349528e-71	4.87470778668327e-68
ENSG00000005810.12	ENSG00000005810	ENSG00000005810_013	chr13	dexseq_prepare_annotation2.py	exon	77638750	77638869	.	-	.	ENST00000407578+ENST00000357337+ENST00000544440+ENST00000429715__exon_number_013__gene_id_ENSG00000005810	MYCBP2	ENSG00000005810.12	-2.06762461063412	-26.4309789914547	4.15135187934797e-71	4.96915845201884e-68
ENSG00000134109.13	ENSG00000134109	ENSG00000134109_014	chr3	dexseq_prepare_annotation2.py	exon	5243438	5243464	.	+	.	ENST00000256497+ENST00000465369+ENST00000445686+ENST00000434243+ENST00000492751__exon_number_014__gene_id_ENSG00000134109	EDEM1	ENSG00000134109.13	-5.0887239717261	-62.563866629908	4.18625581092667e-71	4.96915845201884e-68
ENSG00000092148.73	ENSG00000092148	ENSG00000092148_074	chr14	dexseq_prepare_annotation2.py	exon	31672277	31672842	.	-	.	ENST00000556474__exon_number_074__gene_id_ENSG00000092148	HECTD1	ENSG00000092148.73	2.22995652904828	29.3845969991831	4.8128077164348e-71	5.66363743920143e-68
ENSG00000212091.ENSG00000144061.29	ENSG00000212091+ENSG00000144061	ENSG00000212091+ENSG00000144061_030	chr2	dexseq_prepare_annotation2.py	exon	110922265	110922307	.	-	.	ENST00000355301+ENST00000496524+ENST00000393272+ENST00000417665+ENST00000445609+ENST00000461707+ENST00000316534__exon_number_030__gene_id_ENSG00000212091+ENSG00000144061		ENSG00000212091.ENSG00000144061.29	-2.79200278803499	-38.0235343318762	5.62705674450393e-71	6.56523619676921e-68
ENSG00000182774.ENSG00000214575.ENSG00000260836.28	ENSG00000182774+ENSG00000214575+ENSG00000260836	ENSG00000182774+ENSG00000214575+ENSG00000260836_029	chr15	dexseq_prepare_annotation2.py	exon	83209208	83209208	.	-	.	ENST00000560229+ENST00000330244+ENST00000561157__exon_number_029__gene_id_ENSG00000182774+ENSG00000214575+ENSG00000260836		ENSG00000182774.ENSG00000214575.ENSG00000260836.28	-1.71693045366624	-33.1409281629958	5.88383070419938e-71	6.80664472828936e-68
ENSG00000148343.44	ENSG00000148343	ENSG00000148343_045	chr9	dexseq_prepare_annotation2.py	exon	131832214	131832244	.	+	.	ENST00000406926+ENST00000358369+ENST00000445183+ENST00000439290+ENST00000277475+ENST00000483458__exon_number_045__gene_id_ENSG00000148343	FAM73B	ENSG00000148343.44	-2.41737425603569	-30.9398524803225	7.2204998721546e-71	8.22331810249185e-68
ENSG00000068878.14	ENSG00000068878	ENSG00000068878_015	chr2	dexseq_prepare_annotation2.py	exon	54114396	54114453	.	-	.	ENST00000421748+ENST00000389993+ENST00000404125+ENST00000476586__exon_number_015__gene_id_ENSG00000068878	PSME4	ENSG00000068878.14	-5.2558456642817	-39.045506242352	7.22891992571093e-71	8.22331810249185e-68
ENSG00000104490.18	ENSG00000104490	ENSG00000104490_019	chr8	dexseq_prepare_annotation2.py	exon	102731542	102731542	.	-	.	ENST00000311028+ENST00000522448+ENST00000220931+ENST00000518166+ENST00000522252+ENST00000520690+ENST00000517822+ENST00000520425+ENST00000521599+ENST00000518727+ENST00000395923+ENST00000524209+ENST00000522951+ENST00000519508__exon_number_019__gene_id_ENSG00000104490	NCALD	ENSG00000104490.18	1.87120713108469	26.7593595114451	7.59357481906338e-71	8.56674477542054e-68
ENSG00000147099.34	ENSG00000147099	ENSG00000147099_035	chrX	dexseq_prepare_annotation2.py	exon	71791796	71791906	.	-	.	ENST00000486704__exon_number_035__gene_id_ENSG00000147099	HDAC8	ENSG00000147099.34	3.77465515074937	35.8632551158444	1.27452965098708e-70	1.42608376284667e-67
ENSG00000010327.56	ENSG00000010327	ENSG00000010327_057	chr3	dexseq_prepare_annotation2.py	exon	52552328	52552375	.	+	.	ENST00000321725+ENST00000461325__exon_number_057__gene_id_ENSG00000010327	STAB1	ENSG00000010327.56	-3.10729972367849	-36.7062252514873	1.5433870421223e-70	1.71287101592673e-67
ENSG00000166313.8	ENSG00000166313	ENSG00000166313_009	chr11	dexseq_prepare_annotation2.py	exon	6417016	6417192	.	-	.	ENST00000609331+ENST00000529519+ENST00000608394+ENST00000524626+ENST00000608704+ENST00000608435+ENST00000608645+ENST00000608655+ENST00000299402+ENST00000389906+ENST00000526240+ENST00000609360+ENST00000530885+ENST00000311051__exon_number_009__gene_id_ENSG00000166313	APBB1	ENSG00000166313.8	3.1725713638106	27.0947555702673	1.65208470058398e-70	1.81871875985982e-67
ENSG00000187736.ENSG00000213901.20	ENSG00000187736+ENSG00000213901	ENSG00000187736+ENSG00000213901_021	chr2	dexseq_prepare_annotation2.py	exon	220022194	220022279	.	-	.	ENST00000426304+ENST00000450447+ENST00000318673+ENST00000418099+ENST00000356853+ENST00000457600+ENST00000498327+ENST00000409720__exon_number_021__gene_id_ENSG00000187736+ENSG00000213901		ENSG00000187736.ENSG00000213901.20	-3.509323308239	-26.7834914991456	2.63695436466498e-70	2.87970183565858e-67
ENSG00000114735.28	ENSG00000114735	ENSG00000114735_029	chr3	dexseq_prepare_annotation2.py	exon	50618108	50622179	.	+	.	ENST00000448997+ENST00000232854__exon_number_029__gene_id_ENSG00000114735	HEMK1	ENSG00000114735.28	-4.16452981427874	-36.4633597350263	3.39479354295765e-70	3.67788160451207e-67
ENSG00000159216.44	ENSG00000159216	ENSG00000159216_045	chr21	dexseq_prepare_annotation2.py	exon	37360428	37360469	.	-	.	ENST00000475045__exon_number_045__gene_id_ENSG00000159216	RUNX1	ENSG00000159216.44	-2.56720510219288	-37.4341966946568	3.44522575981334e-70	3.70312939208536e-67
ENSG00000180448.3	ENSG00000180448	ENSG00000180448_004	chr19	dexseq_prepare_annotation2.py	exon	1067316	1067317	.	+	.	ENST00000587602+ENST00000536472+ENST00000313093__exon_number_004__gene_id_ENSG00000180448	HMHA1	ENSG00000180448.3	-4.25442770053428	-31.4331348764486	6.34783473744686e-70	6.76971778519265e-67
ENSG00000188897.73	ENSG00000188897	ENSG00000188897_074	chr16	dexseq_prepare_annotation2.py	exon	11588431	11588616	.	-	.	ENST00000598234__exon_number_074__gene_id_ENSG00000188897	CTD-3088G3.8	ENSG00000188897.73	-2.51629802852331	-35.3003858527092	8.70161832711762e-70	9.20799855023136e-67
ENSG00000114735.10	ENSG00000114735	ENSG00000114735_011	chr3	dexseq_prepare_annotation2.py	exon	50608362	50608725	.	+	.	ENST00000424388+ENST00000434410+ENST00000448997+ENST00000232854+ENST00000482974+ENST00000455834__exon_number_011__gene_id_ENSG00000114735	HEMK1	ENSG00000114735.10	3.25246184084795	36.0876947893485	1.15892872324374e-69	1.21693756326026e-66
ENSG00000166535.23	ENSG00000166535	ENSG00000166535_024	chr12	dexseq_prepare_annotation2.py	exon	8998673	8998720	.	+	.	ENST00000539547+ENST00000541459+ENST00000536789+ENST00000545692+ENST00000540049+ENST00000299698__exon_number_024__gene_id_ENSG00000166535	A2ML1	ENSG00000166535.23	-2.34813682384013	-33.6215653157252	1.50731288112052e-69	1.57067755315358e-66
ENSG00000233327.ENSG00000154874.ENSG00000213077.ENSG00000273018.86	ENSG00000233327+ENSG00000154874+ENSG00000213077+ENSG00000273018	ENSG00000233327+ENSG00000154874+ENSG00000213077+ENSG00000273018_087	chr17	dexseq_prepare_annotation2.py	exon	18509093	18509704	.	-	.	ENST00000457330+ENST00000442583+ENST00000285176+ENST00000445752+ENST00000447265__exon_number_087__gene_id_ENSG00000233327+ENSG00000154874+ENSG00000213077+ENSG00000273018		ENSG00000233327.ENSG00000154874.ENSG00000213077.ENSG00000273018.86	-3.37756001771544	-24.9564811679055	2.24108582574714e-69	2.31760532435806e-66
ENSG00000166313.1	ENSG00000166313	ENSG00000166313_002	chr11	dexseq_prepare_annotation2.py	exon	6416373	6416387	.	-	.	ENST00000608394+ENST00000608704+ENST00000608435+ENST00000608655+ENST00000299402+ENST00000389906+ENST00000526240+ENST00000609360+ENST00000311051__exon_number_002__gene_id_ENSG00000166313	APBB1	ENSG00000166313.1	3.13755134978167	26.6381824034644	2.63725928910262e-69	2.70679965246265e-66
ENSG00000214753.ENSG00000168000.ENSG00000234857.80	ENSG00000214753+ENSG00000168000+ENSG00000234857	ENSG00000214753+ENSG00000168000+ENSG00000234857_081	chr11	dexseq_prepare_annotation2.py	exon	62487495	62487663	.	-	.	ENST00000403734+ENST00000301785__exon_number_081__gene_id_ENSG00000214753+ENSG00000168000+ENSG00000234857		ENSG00000214753.ENSG00000168000.ENSG00000234857.80	-1.76319135924101	-23.432648321717	3.06253878143495e-69	3.11983568236821e-66
ENSG00000159216.42	ENSG00000159216	ENSG00000159216_043	chr21	dexseq_prepare_annotation2.py	exon	37356870	37357047	.	-	.	ENST00000460207+ENST00000475045__exon_number_043__gene_id_ENSG00000159216	RUNX1	ENSG00000159216.42	-2.48913997382711	-36.5541325108928	5.39319725759153e-69	5.45340131882997e-66
ENSG00000148343.11	ENSG00000148343	ENSG00000148343_012	chr9	dexseq_prepare_annotation2.py	exon	131804786	131804793	.	+	.	ENST00000406926+ENST00000358369+ENST00000445183+ENST00000439290+ENST00000277475+ENST00000474534__exon_number_012__gene_id_ENSG00000148343	FAM73B	ENSG00000148343.11	1.61313083051844	29.9629373174616	6.67330424748733e-69	6.69818193317465e-66
ENSG00000221968.1	ENSG00000221968	ENSG00000221968_002	chr11	dexseq_prepare_annotation2.py	exon	61640996	61640997	.	-	.	ENST00000527697+ENST00000533676__exon_number_002__gene_id_ENSG00000221968	FADS3	ENSG00000221968.1	-3.16975382409382	-39.6665663277355	1.26847249544693e-68	1.26390784624798e-65
ENSG00000123104.1	ENSG00000123104	ENSG00000123104_002	chr12	dexseq_prepare_annotation2.py	exon	26493100	26493261	.	-	.	ENST00000381340__exon_number_002__gene_id_ENSG00000123104	ITPR2	ENSG00000123104.1	1.93985751479575	28.8715186234377	2.65932329606315e-68	2.63055250127313e-65
ENSG00000188897.65	ENSG00000188897	ENSG00000188897_066	chr16	dexseq_prepare_annotation2.py	exon	11571677	11571861	.	-	.	ENST00000344649+ENST00000598234+ENST00000595170__exon_number_066__gene_id_ENSG00000188897	CTD-3088G3.8	ENSG00000188897.65	-2.57375056152449	-34.1622770406529	4.56771623098002e-68	4.48579309023302e-65
ENSG00000074054.71	ENSG00000074054	ENSG00000074054_072	chr2	dexseq_prepare_annotation2.py	exon	122407053	122407163	.	-	.	ENST00000409078__exon_number_072__gene_id_ENSG00000074054	CLASP1	ENSG00000074054.71	-1.75524007606797	-25.7982970479611	1.21938813564407e-67	1.18896440165975e-64
ENSG00000134109.12	ENSG00000134109	ENSG00000134109_013	chr3	dexseq_prepare_annotation2.py	exon	5241277	5241380	.	+	.	ENST00000465369+ENST00000445686+ENST00000492751+ENST00000256497__exon_number_013__gene_id_ENSG00000134109	EDEM1	ENSG00000134109.12	-4.93739566394531	-56.3470854191643	1.87760653412635e-67	1.81777613584387e-64
ENSG00000156113.68	ENSG00000156113	ENSG00000156113_069	chr10	dexseq_prepare_annotation2.py	exon	79398128	79398353	.	-	.	ENST00000286627__exon_number_069__gene_id_ENSG00000156113	KCNMA1	ENSG00000156113.68	2.83772811413361	26.302598951334	3.44304856551279e-67	3.30986077839757e-64
ENSG00000257062.ENSG00000111700.ENSG00000134538.ENSG00000205754.ENSG00000257046.33	ENSG00000257062+ENSG00000111700+ENSG00000134538+ENSG00000205754+ENSG00000257046	ENSG00000257062+ENSG00000111700+ENSG00000134538+ENSG00000205754+ENSG00000257046_034	chr12	dexseq_prepare_annotation2.py	exon	21201646	21201841	.	+	.	ENST00000554957+ENST00000381541+ENST00000421593__exon_number_034__gene_id_ENSG00000257062+ENSG00000111700+ENSG00000134538+ENSG00000205754+ENSG00000257046		ENSG00000257062.ENSG00000111700.ENSG00000134538.ENSG00000205754.ENSG00000257046.33	2.64959132460677	27.6819378574065	3.51260686127195e-67	3.35311485882273e-64
ENSG00000141447.ENSG00000265750	ENSG00000141447+ENSG00000265750	ENSG00000141447+ENSG00000265750_001	chr18	dexseq_prepare_annotation2.py	exon	21739473	21739792	.	-	.	ENST00000583267__exon_number_001__gene_id_ENSG00000141447+ENSG00000265750		ENSG00000141447.ENSG00000265750	2.31418069238967	27.3465414467607	4.06385986029559e-67	3.85239804131507e-64
ENSG00000005810.2	ENSG00000005810	ENSG00000005810_003	chr13	dexseq_prepare_annotation2.py	exon	77619037	77619628	.	-	.	ENST00000407578+ENST00000357337+ENST00000544440+ENST00000429715__exon_number_003__gene_id_ENSG00000005810	MYCBP2	ENSG00000005810.2	-2.31325655134848	-24.9900433906788	5.324468412376e-67	5.01260144529801e-64
ENSG00000104490.16	ENSG00000104490	ENSG00000104490_017	chr8	dexseq_prepare_annotation2.py	exon	102731521	102731522	.	-	.	ENST00000311028+ENST00000522448+ENST00000220931+ENST00000518166+ENST00000522252+ENST00000520690+ENST00000520425+ENST00000521599+ENST00000518727+ENST00000395923+ENST00000522951+ENST00000519508__exon_number_017__gene_id_ENSG00000104490	NCALD	ENSG00000104490.16	1.85679521609546	25.2900095706638	8.56942755492759e-67	8.01223867972946e-64
ENSG00000151612.10	ENSG00000151612	ENSG00000151612_011	chr4	dexseq_prepare_annotation2.py	exon	146686699	146686890	.	-	.	ENST00000379448+ENST00000515386+ENST00000511659+ENST00000513320+ENST00000508784__exon_number_011__gene_id_ENSG00000151612	ZNF827	ENSG00000151612.10	-3.54112777549916	-34.0188662224353	1.21458575111906e-66	1.12788746345585e-63
ENSG00000159216.45	ENSG00000159216	ENSG00000159216_046	chr21	dexseq_prepare_annotation2.py	exon	37376862	37376965	.	-	.	ENST00000475045__exon_number_046__gene_id_ENSG00000159216	RUNX1	ENSG00000159216.45	-2.53339351750637	-34.6224358838848	2.75189800046294e-66	2.53819824560266e-63
ENSG00000100106.ENSG00000100101.24	ENSG00000100106+ENSG00000100101	ENSG00000100106+ENSG00000100101_025	chr22	dexseq_prepare_annotation2.py	exon	38111770	38111941	.	+	.	ENST00000406386+ENST00000344404+ENST00000455236+ENST00000492485__exon_number_025__gene_id_ENSG00000100106+ENSG00000100101		ENSG00000100106.ENSG00000100101.24	-5.35166771324906	-26.7037812241228	2.92844625005494e-66	2.68290880708893e-63
ENSG00000266967.ENSG00000267060.ENSG00000108825.29	ENSG00000266967+ENSG00000267060+ENSG00000108825	ENSG00000266967+ENSG00000267060+ENSG00000108825_030	chr17	dexseq_prepare_annotation2.py	exon	41107990	41108044	.	-	.	ENST00000441280__exon_number_030__gene_id_ENSG00000266967+ENSG00000267060+ENSG00000108825		ENSG00000266967.ENSG00000267060.ENSG00000108825.29	-2.53206350134591	-26.3954128813807	3.71747310328524e-66	3.38307400606772e-63
ENSG00000166313.5	ENSG00000166313	ENSG00000166313_006	chr11	dexseq_prepare_annotation2.py	exon	6416534	6416659	.	-	.	ENST00000529519+ENST00000608394+ENST00000524626+ENST00000608704+ENST00000608655+ENST00000608645+ENST00000609360+ENST00000299402+ENST00000389906+ENST00000526240+ENST00000311051__exon_number_006__gene_id_ENSG00000166313	APBB1	ENSG00000166313.5	2.99464563972719	25.4525967154011	3.96462445353028e-66	3.58409927336462e-63
ENSG00000059573.23	ENSG00000059573	ENSG00000059573_024	chr10	dexseq_prepare_annotation2.py	exon	97416354	97416366	.	-	.	ENST00000483788+ENST00000371221+ENST00000371224__exon_number_024__gene_id_ENSG00000059573	ALDH18A1	ENSG00000059573.23	-3.23308936277494	-36.4042248343423	4.51486181129558e-66	4.05000635830738e-63
ENSG00000172890.33	ENSG00000172890	ENSG00000172890_034	chr11	dexseq_prepare_annotation2.py	exon	71188393	71188484	.	+	.	ENST00000539574+ENST00000527852+ENST00000525200__exon_number_034__gene_id_ENSG00000172890	NADSYN1	ENSG00000172890.33	-2.00145161841369	-24.8462503568305	4.53933478005544e-66	4.05000635830738e-63
ENSG00000005810.13	ENSG00000005810	ENSG00000005810_014	chr13	dexseq_prepare_annotation2.py	exon	77640127	77640223	.	-	.	ENST00000407578+ENST00000357337+ENST00000544440+ENST00000429715__exon_number_014__gene_id_ENSG00000005810	MYCBP2	ENSG00000005810.13	-2.0731526176307	-24.627364086772	5.99964015703837e-66	5.31813557738206e-63
ENSG00000166689.53	ENSG00000166689	ENSG00000166689_054	chr11	dexseq_prepare_annotation2.py	exon	16877350	16877461	.	-	.	ENST00000529213+ENST00000531066+ENST00000355661+ENST00000528376+ENST00000448080+ENST00000528637__exon_number_054__gene_id_ENSG00000166689	PLEKHA7	ENSG00000166689.53	-2.90352440290494	-26.0536223383036	6.3156108436088e-66	5.56209735115165e-63
ENSG00000148343.24	ENSG00000148343	ENSG00000148343_025	chr9	dexseq_prepare_annotation2.py	exon	131825523	131825565	.	+	.	ENST00000495975+ENST00000439290+ENST00000277475+ENST00000494608+ENST00000358369__exon_number_025__gene_id_ENSG00000148343	FAM73B	ENSG00000148343.24	-2.31684142020782	-28.4555387121519	8.82586647512929e-66	7.72302919820817e-63
ENSG00000147996.19	ENSG00000147996	ENSG00000147996_020	chr9	dexseq_prepare_annotation2.py	exon	70434178	70434243	.	-	.	ENST00000463075+ENST00000486221+ENST00000480229+ENST00000461932+ENST00000377392+ENST00000476797+ENST00000382405+ENST00000430059+ENST00000485088+ENST00000468066+ENST00000489273+ENST00000377395+ENST00000429800+ENST00000476161+ENST00000480819+ENST00000486191+ENST00000465474+ENST00000497250+ENST00000377389__exon_number_020__gene_id_ENSG00000147996	CBWD5	ENSG00000147996.19	-1.29250005366188	-28.0690744122785	9.24573881908258e-66	8.03890489793952e-63
ENSG00000266967.ENSG00000267060.ENSG00000108825.31	ENSG00000266967+ENSG00000267060+ENSG00000108825	ENSG00000266967+ENSG00000267060+ENSG00000108825_032	chr17	dexseq_prepare_annotation2.py	exon	41108221	41108332	.	-	.	ENST00000491665+ENST00000421990+ENST00000427569+ENST00000486664+ENST00000450475+ENST00000423601+ENST00000591910+ENST00000430739+ENST00000483774+ENST00000409399+ENST00000409103+ENST00000478040+ENST00000441280+ENST00000360221__exon_number_032__gene_id_ENSG00000266967+ENSG00000267060+ENSG00000108825		ENSG00000266967.ENSG00000267060.ENSG00000108825.31	-2.38985024407257	-26.162937327327	1.42369957876236e-65	1.23003138226654e-62
ENSG00000163803.62	ENSG00000163803	ENSG00000163803_063	chr2	dexseq_prepare_annotation2.py	exon	28843467	28843510	.	+	.	ENST00000411743+ENST00000327757+ENST00000404858+ENST00000541605+ENST00000422425+ENST00000444257__exon_number_063__gene_id_ENSG00000163803	PLB1	ENSG00000163803.62	-1.81981965089358	-28.7184573264704	1.71040333628402e-65	1.46844042909511e-62
ENSG00000140694.46	ENSG00000140694	ENSG00000140694_047	chr16	dexseq_prepare_annotation2.py	exon	14724096	14724108	.	-	.	ENST00000563641+ENST00000341484+ENST00000437198+ENST00000420015+ENST00000566021__exon_number_047__gene_id_ENSG00000140694	PARN	ENSG00000140694.46	-3.47281154446118	-30.620484025246	1.79013370501047e-65	1.52728613543665e-62
ENSG00000180448.2	ENSG00000180448	ENSG00000180448_003	chr19	dexseq_prepare_annotation2.py	exon	1067174	1067315	.	+	.	ENST00000313093__exon_number_003__gene_id_ENSG00000180448	HMHA1	ENSG00000180448.2	-4.29920368696273	-29.1243966482384	1.88768862315426e-65	1.60051373217962e-62
ENSG00000257062.ENSG00000111700.ENSG00000134538.ENSG00000205754.ENSG00000257046.35	ENSG00000257062+ENSG00000111700+ENSG00000134538+ENSG00000205754+ENSG00000257046	ENSG00000257062+ENSG00000111700+ENSG00000134538+ENSG00000205754+ENSG00000257046_036	chr12	dexseq_prepare_annotation2.py	exon	21207386	21207502	.	+	.	ENST00000554957+ENST00000381541+ENST00000421593__exon_number_036__gene_id_ENSG00000257062+ENSG00000111700+ENSG00000134538+ENSG00000205754+ENSG00000257046		ENSG00000257062.ENSG00000111700.ENSG00000134538.ENSG00000205754.ENSG00000257046.35	2.83909276861409	26.9349610277347	1.93810492936515e-65	1.63311660242499e-62
ENSG00000022840.71	ENSG00000022840	ENSG00000022840_072	chr12	dexseq_prepare_annotation2.py	exon	121014686	121014689	.	+	.	ENST00000325954+ENST00000538254+ENST00000542701+ENST00000413266+ENST00000545419__exon_number_072__gene_id_ENSG00000022840	RNF10	ENSG00000022840.71	2.88315387311174	24.7882564303477	2.20714536595682e-65	1.8484097697587e-62
ENSG00000257062.ENSG00000111700.ENSG00000134538.ENSG00000205754.ENSG00000257046.41	ENSG00000257062+ENSG00000111700+ENSG00000134538+ENSG00000205754+ENSG00000257046	ENSG00000257062+ENSG00000111700+ENSG00000134538+ENSG00000205754+ENSG00000257046_042	chr12	dexseq_prepare_annotation2.py	exon	21220253	21220284	.	+	.	ENST00000585342+ENST00000543498+ENST00000545916+ENST00000540229+ENST00000592513+ENST00000381541+ENST00000554957+ENST00000590779+ENST00000421593+ENST00000553473+ENST00000593147__exon_number_042__gene_id_ENSG00000257062+ENSG00000111700+ENSG00000134538+ENSG00000205754+ENSG00000257046		ENSG00000257062.ENSG00000111700.ENSG00000134538.ENSG00000205754.ENSG00000257046.41	2.7388747354399	26.8759901895066	2.66761188598272e-65	2.22041277877953e-62
ENSG00000091536.67	ENSG00000091536	ENSG00000091536_068	chr17	dexseq_prepare_annotation2.py	exon	18061622	18061625	.	+	.	ENST00000556535+ENST00000557190__exon_number_068__gene_id_ENSG00000091536	MYO15A	ENSG00000091536.67	-2.23305443917475	-22.9675690082016	4.23981271504139e-65	3.50766129874034e-62
ENSG00000166313.9	ENSG00000166313	ENSG00000166313_010	chr11	dexseq_prepare_annotation2.py	exon	6417330	6417445	.	-	.	ENST00000609331+ENST00000529519+ENST00000608394+ENST00000524626+ENST00000608704+ENST00000608435+ENST00000608645+ENST00000608655+ENST00000299402+ENST00000389906+ENST00000526240+ENST00000609360+ENST00000530885+ENST00000311051__exon_number_010__gene_id_ENSG00000166313	APBB1	ENSG00000166313.9	2.93853309022107	25.0190935929773	6.01219984377489e-65	4.9440202655071e-62
ENSG00000175221.19	ENSG00000175221	ENSG00000175221_020	chr19	dexseq_prepare_annotation2.py	exon	885822	885909	.	-	.	ENST00000395808+ENST00000325464+ENST00000589119+ENST00000312090+ENST00000606248+ENST00000269814+ENST00000592373+ENST00000607471+ENST00000592943__exon_number_020__gene_id_ENSG00000175221	MED16	ENSG00000175221.19	-2.469578448626	-49.0683867548206	9.05059240061457e-65	7.39801926245924e-62
ENSG00000151150.71	ENSG00000151150	ENSG00000151150_072	chr10	dexseq_prepare_annotation2.py	exon	61946473	61946670	.	-	.	ENST00000503366+ENST00000280772+ENST00000373827__exon_number_072__gene_id_ENSG00000151150	ANK3	ENSG00000151150.71	2.80941182388967	27.5528596757235	1.23571782256097e-64	1.00407221907339e-61
ENSG00000140853.30	ENSG00000140853	ENSG00000140853_031	chr16	dexseq_prepare_annotation2.py	exon	57067516	57067581	.	+	.	ENST00000538110+ENST00000539144+ENST00000538805+ENST00000262510+ENST00000539881+ENST00000308149+ENST00000543030+ENST00000436936+ENST00000545081__exon_number_031__gene_id_ENSG00000140853	NLRC5	ENSG00000140853.30	2.54651724884534	35.122466278437	2.18860257083744e-64	1.7678081132385e-61
ENSG00000012061.2	ENSG00000012061	ENSG00000012061_003	chr19	dexseq_prepare_annotation2.py	exon	45912804	45912871	.	-	.	ENST00000423698+ENST00000300853+ENST00000588738__exon_number_003__gene_id_ENSG00000012061	ERCC1	ENSG00000012061.2	-2.20500709227249	-33.273369676262	2.53790070102628e-64	2.03788947644114e-61
ENSG00000148337.53	ENSG00000148337	ENSG00000148337_054	chr9	dexseq_prepare_annotation2.py	exon	130952608	130952635	.	-	.	ENST00000467178+ENST00000325721+ENST00000420484+ENST00000372948+ENST00000415526+ENST00000491954+ENST00000393608+ENST00000476727+ENST00000372938+ENST00000372954+ENST00000357558+ENST00000324544+ENST00000538431+ENST00000277465+ENST00000474442__exon_number_054__gene_id_ENSG00000148337	CIZ1	ENSG00000148337.53	-2.54223041994287	-22.1355953831666	2.81919537306023e-64	2.25052574731189e-61
ENSG00000150093.55	ENSG00000150093	ENSG00000150093_056	chr10	dexseq_prepare_annotation2.py	exon	33247414	33247814	.	-	.	ENST00000439974__exon_number_056__gene_id_ENSG00000150093	ITGB1	ENSG00000150093.55	3.61922896093229	38.3903543058252	4.38521094979983e-64	3.48030227397864e-61
ENSG00000187775.94	ENSG00000187775	ENSG00000187775_095	chr17	dexseq_prepare_annotation2.py	exon	76539837	76539938	.	-	.	ENST00000589793__exon_number_095__gene_id_ENSG00000187775	DNAH17	ENSG00000187775.94	1.7771607289593	21.8265124342879	4.5980989543956e-64	3.62816586108485e-61
ENSG00000151150.22	ENSG00000151150	ENSG00000151150_023	chr10	dexseq_prepare_annotation2.py	exon	61819458	61819574	.	-	.	ENST00000503366+ENST00000514197+ENST00000373827+ENST00000511043+ENST00000355288+ENST00000373820+ENST00000469721__exon_number_023__gene_id_ENSG00000151150	ANK3	ENSG00000151150.22	1.9585169461388	27.2090821671852	7.06729480498714e-64	5.54445524105965e-61
ENSG00000148337.71	ENSG00000148337	ENSG00000148337_072	chr9	dexseq_prepare_annotation2.py	exon	130954011	130954056	.	-	.	ENST00000324544__exon_number_072__gene_id_ENSG00000148337	CIZ1	ENSG00000148337.71	-6.24194403271231	-21.9976325128735	8.80738895164947e-64	6.86487805169333e-61
ENSG00000167543.6	ENSG00000167543	ENSG00000167543_007	chr17	dexseq_prepare_annotation2.py	exon	27895065	27895073	.	+	.	ENST00000578749+ENST00000580183__exon_number_007__gene_id_ENSG00000167543	TP53I13	ENSG00000167543.6	-5.54744585408326	-36.838455617239	8.85096395861037e-64	6.86487805169333e-61
ENSG00000181666.56	ENSG00000181666	ENSG00000181666_057	chr19	dexseq_prepare_annotation2.py	exon	37853112	37853175	.	+	.	ENST00000324411+ENST00000591391+ENST00000592768+ENST00000586897+ENST00000588820+ENST00000590570+ENST00000589392+ENST00000544914+ENST00000392153+ENST00000591471+ENST00000541583__exon_number_057__gene_id_ENSG00000181666	HKR1	ENSG00000181666.56	1.7430943133052	24.780366270369	9.57693708354521e-64	7.38598277098026e-61
ENSG00000257062.ENSG00000111700.ENSG00000134538.ENSG00000205754.ENSG00000257046.34	ENSG00000257062+ENSG00000111700+ENSG00000134538+ENSG00000205754+ENSG00000257046	ENSG00000257062+ENSG00000111700+ENSG00000134538+ENSG00000205754+ENSG00000257046_035	chr12	dexseq_prepare_annotation2.py	exon	21205030	21205195	.	+	.	ENST00000554957+ENST00000381541+ENST00000421593__exon_number_035__gene_id_ENSG00000257062+ENSG00000111700+ENSG00000134538+ENSG00000205754+ENSG00000257046		ENSG00000257062.ENSG00000111700.ENSG00000134538.ENSG00000205754.ENSG00000257046.34	2.8253478507848	26.1945465421681	1.10336408443361e-63	8.46162477942577e-61
ENSG00000196549.22	ENSG00000196549	ENSG00000196549_023	chr3	dexseq_prepare_annotation2.py	exon	154834268	154834348	.	+	.	ENST00000493237+ENST00000360490+ENST00000481828+ENST00000462745+ENST00000462837+ENST00000492661+ENST00000460393__exon_number_023__gene_id_ENSG00000196549	MME	ENSG00000196549.22	2.1574988031334	28.6445492607348	1.26964479696686e-63	9.68242470947237e-61
ENSG00000005884.22	ENSG00000005884	ENSG00000005884_023	chr17	dexseq_prepare_annotation2.py	exon	48151576	48151644	.	+	.	ENST00000007722+ENST00000505306+ENST00000512553+ENST00000506401+ENST00000320031+ENST00000544892+ENST00000510809__exon_number_023__gene_id_ENSG00000005884	ITGA3	ENSG00000005884.22	-2.31956229703771	-37.9203437064186	1.48545193153601e-63	1.12652548232326e-60
ENSG00000125462.8	ENSG00000125462	ENSG00000125462_009	chr1	dexseq_prepare_annotation2.py	exon	156374055	156374055	.	-	.	ENST00000310027+ENST00000608007+ENST00000488498+ENST00000465270+ENST00000465570+ENST00000486517+ENST00000471156+ENST00000400991+ENST00000497824+ENST00000368242+ENST00000368243+ENST00000462458__exon_number_009__gene_id_ENSG00000125462	C1orf61	ENSG00000125462.8	-2.57991901732105	-26.1374798145616	1.51083193778954e-63	1.13944273663998e-60
ENSG00000257062.ENSG00000111700.ENSG00000134538.ENSG00000205754.ENSG00000257046.36	ENSG00000257062+ENSG00000111700+ENSG00000134538+ENSG00000205754+ENSG00000257046	ENSG00000257062+ENSG00000111700+ENSG00000134538+ENSG00000205754+ENSG00000257046_037	chr12	dexseq_prepare_annotation2.py	exon	21207503	21207512	.	+	.	ENST00000545916+ENST00000554957+ENST00000381541+ENST00000421593__exon_number_037__gene_id_ENSG00000257062+ENSG00000111700+ENSG00000134538+ENSG00000205754+ENSG00000257046		ENSG00000257062.ENSG00000111700.ENSG00000134538.ENSG00000205754.ENSG00000257046.36	2.80859421789528	26.1325129920781	1.55276042163608e-63	1.16463003778174e-60
ENSG00000048740.25	ENSG00000048740	ENSG00000048740_026	chr10	dexseq_prepare_annotation2.py	exon	11371061	11371242	.	+	.	ENST00000354440+ENST00000379261+ENST00000609870+ENST00000354897__exon_number_026__gene_id_ENSG00000048740	CELF2	ENSG00000048740.25	-4.5250938556261	-44.8281588398225	1.92184080593222e-63	1.43357772073984e-60
ENSG00000131558.13	ENSG00000131558	ENSG00000131558_014	chr7	dexseq_prepare_annotation2.py	exon	133059582	133059756	.	+	.	ENST00000393161+ENST00000462055+ENST00000253861+ENST00000539845+ENST00000486013+ENST00000480840__exon_number_014__gene_id_ENSG00000131558	EXOC4	ENSG00000131558.13	-3.54193514421704	-24.1022181952705	1.97305733249419e-63	1.46378335481948e-60
ENSG00000175287.ENSG00000095319.ENSG00000251184.106	ENSG00000175287+ENSG00000095319+ENSG00000251184	ENSG00000175287+ENSG00000095319+ENSG00000251184_107	chr9	dexseq_prepare_annotation2.py	exon	131768781	131769375	.	+	.	ENST00000372577__exon_number_107__gene_id_ENSG00000175287+ENSG00000095319+ENSG00000251184		ENSG00000175287.ENSG00000095319.ENSG00000251184.106	-2.77384605166551	-28.5459381945915	1.98706912738167e-63	1.46620997498103e-60
ENSG00000063978.ENSG00000206113.ENSG00000125386.ENSG00000249428.95	ENSG00000063978+ENSG00000206113+ENSG00000125386+ENSG00000249428	ENSG00000063978+ENSG00000206113+ENSG00000125386+ENSG00000249428_096	chr4	dexseq_prepare_annotation2.py	exon	2664836	2664930	.	+	.	ENST00000512465+ENST00000505311+ENST00000513898+ENST00000382839+ENST00000502458+ENST00000324666+ENST00000545951+ENST00000513350+ENST00000506904__exon_number_096__gene_id_ENSG00000063978+ENSG00000206113+ENSG00000125386+ENSG00000249428		ENSG00000063978.ENSG00000206113.ENSG00000125386.ENSG00000249428.95	1.55073100956231	21.2137502055398	2.26400920570236e-63	1.66157583141297e-60
ENSG00000163491.30	ENSG00000163491	ENSG00000163491_031	chr3	dexseq_prepare_annotation2.py	exon	27326331	27326392	.	-	.	ENST00000424275+ENST00000341435+ENST00000357467+ENST00000474938+ENST00000574215+ENST00000435584+ENST00000429845__exon_number_031__gene_id_ENSG00000163491	NEK10	ENSG00000163491.30	-2.89236601691543	-24.6370546630177	2.34486608588893e-63	1.71171462452642e-60
ENSG00000077782.75	ENSG00000077782	ENSG00000077782_076	chr8	dexseq_prepare_annotation2.py	exon	38314960	38314964	.	-	.	ENST00000532791+ENST00000530701+ENST00000397103+ENST00000341462+ENST00000326324+ENST00000434187+ENST00000484370+ENST00000413133+ENST00000529552+ENST00000440174+ENST00000447712+ENST00000397113+ENST00000356207+ENST00000487647+ENST00000425967+ENST00000530568+ENST00000496296+ENST00000397091+ENST00000397090+ENST00000397108+ENST00000527203+ENST00000526742+ENST00000470826+ENST00000525001+ENST00000335922…	FGFR1	ENSG00000077782.75	1.89505598155186	23.0218894020049	2.50883652231421e-63	1.82166886782737e-60
ENSG00000175224.42	ENSG00000175224	ENSG00000175224_043	chr11	dexseq_prepare_annotation2.py	exon	46670277	46670417	.	+	.	ENST00000525850__exon_number_043__gene_id_ENSG00000175224	ATG13	ENSG00000175224.42	2.25797004226708	28.4920076275528	2.53978409912097e-63	1.83438258210956e-60
ENSG00000148343.29	ENSG00000148343	ENSG00000148343_030	chr9	dexseq_prepare_annotation2.py	exon	131830052	131830150	.	+	.	ENST00000495975+ENST00000406926+ENST00000474639+ENST00000358369+ENST00000471943+ENST00000445183+ENST00000414342+ENST00000439290+ENST00000277475__exon_number_030__gene_id_ENSG00000148343	FAM73B	ENSG00000148343.29	-2.42360713699729	-27.2690990434698	3.0242549221751e-63	2.16795938181593e-60
ENSG00000177189.20	ENSG00000177189	ENSG00000177189_021	chrX	dexseq_prepare_annotation2.py	exon	20205946	20205949	.	-	.	ENST00000379565+ENST00000379548+ENST00000544447+ENST00000540702__exon_number_021__gene_id_ENSG00000177189	RPS6KA3	ENSG00000177189.20	-3.22309746230733	-27.268493765487	3.03339932697109e-63	2.16795938181593e-60
ENSG00000159216.26	ENSG00000159216	ENSG00000159216_027	chr21	dexseq_prepare_annotation2.py	exon	36421568	36421585	.	-	.	ENST00000455571+ENST00000300305+ENST00000437180+ENST00000482318__exon_number_027__gene_id_ENSG00000159216	RUNX1	ENSG00000159216.26	3.08487133433037	32.4553404663121	4.23738536015685e-63	3.01267064249444e-60
ENSG00000180448.7	ENSG00000180448	ENSG00000180448_008	chr19	dexseq_prepare_annotation2.py	exon	1068332	1068412	.	+	.	ENST00000590214__exon_number_008__gene_id_ENSG00000180448	HMHA1	ENSG00000180448.7	-4.37541237226149	-27.9516300468431	4.39594046111191e-63	3.10920541204665e-60
ENSG00000232732.45	ENSG00000232732	ENSG00000232732_046	chr2	dexseq_prepare_annotation2.py	exon	200775779	200775805	.	-	.	ENST00000457577+ENST00000599977+ENST00000608498+ENST00000608419+ENST00000596619__exon_number_046__gene_id_ENSG00000232732	AC073043.1	ENSG00000232732.45	-6.60623977804069	-25.1532294737876	5.25057139290997e-63	3.69453478934e-60
ENSG00000164941.14	ENSG00000164941	ENSG00000164941_015	chr8	dexseq_prepare_annotation2.py	exon	95841203	95841219	.	+	.	ENST00000343161+ENST00000519457+ENST00000521860+ENST00000524333+ENST00000523206+ENST00000519053+ENST00000447247+ENST00000523731+ENST00000522171+ENST00000523321__exon_number_015__gene_id_ENSG00000164941	INTS8	ENSG00000164941.14	-2.7287868907318	-30.9548807999722	5.78992900502091e-63	4.05315814711994e-60
ENSG00000156873.ENSG00000260899.ENSG00000080603.60	ENSG00000156873+ENSG00000260899+ENSG00000080603	ENSG00000156873+ENSG00000260899+ENSG00000080603_061	chr16	dexseq_prepare_annotation2.py	exon	30762539	30762602	.	+	.	ENST00000328273+ENST00000563588+ENST00000483578+ENST00000563913+ENST00000424889+ENST00000565924+ENST00000569762+ENST00000565897+ENST00000564838__exon_number_061__gene_id_ENSG00000156873+ENSG00000260899+ENSG00000080603		ENSG00000156873.ENSG00000260899.ENSG00000080603.60	3.25630131060768	32.3337660622093	6.46957967029097e-63	4.50583118394087e-60
ENSG00000255103.ENSG00000127603.30	ENSG00000255103+ENSG00000127603	ENSG00000255103+ENSG00000127603_031	chr1	dexseq_prepare_annotation2.py	exon	39748861	39748973	.	+	.	ENST00000372915+ENST00000567887+ENST00000539005+ENST00000496804+ENST00000524432+ENST00000361689+ENST00000564288+ENST00000485063+ENST00000545844+ENST00000530262+ENST00000317713__exon_number_031__gene_id_ENSG00000255103+ENSG00000127603		ENSG00000255103.ENSG00000127603.30	-7.03302306839759	-31.5645571997747	7.3073243223825e-63	5.06345645317496e-60
ENSG00000158286.23	ENSG00000158286	ENSG00000158286_024	chr1	dexseq_prepare_annotation2.py	exon	6270999	6271080	.	+	.	ENST00000496329__exon_number_024__gene_id_ENSG00000158286	RNF207	ENSG00000158286.23	5.35484316429129	29.0831277890207	1.16206378897975e-62	8.01160816375042e-60
ENSG00000266967.ENSG00000267060.ENSG00000108825.32	ENSG00000266967+ENSG00000267060+ENSG00000108825	ENSG00000266967+ENSG00000267060+ENSG00000108825_033	chr17	dexseq_prepare_annotation2.py	exon	41108333	41108337	.	-	.	ENST00000491665+ENST00000421990+ENST00000427569+ENST00000486664+ENST00000423601+ENST00000591910+ENST00000430739+ENST00000483774+ENST00000409399+ENST00000409103+ENST00000478040+ENST00000441280+ENST00000360221__exon_number_033__gene_id_ENSG00000266967+ENSG00000267060+ENSG00000108825		ENSG00000266967.ENSG00000267060.ENSG00000108825.32	-2.28455361787796	-24.9774443469985	1.48845103288723e-62	1.01814032939377e-59
ENSG00000001631.ENSG00000243107.67	ENSG00000001631+ENSG00000243107	ENSG00000001631+ENSG00000243107_068	chr7	dexseq_prepare_annotation2.py	exon	91875415	91875480	.	-	.	ENST00000444960__exon_number_068__gene_id_ENSG00000001631+ENSG00000243107		ENSG00000001631.ENSG00000243107.67	-3.18417807932974	-23.0388558385637	1.49170420475693e-62	1.01814032939377e-59
ENSG00000257062.ENSG00000111700.ENSG00000134538.ENSG00000205754.ENSG00000257046.32	ENSG00000257062+ENSG00000111700+ENSG00000134538+ENSG00000205754+ENSG00000257046	ENSG00000257062+ENSG00000111700+ENSG00000134538+ENSG00000205754+ENSG00000257046_033	chr12	dexseq_prepare_annotation2.py	exon	21200113	21200151	.	+	.	ENST00000554957+ENST00000381541+ENST00000543498+ENST00000421593__exon_number_033__gene_id_ENSG00000257062+ENSG00000111700+ENSG00000134538+ENSG00000205754+ENSG00000257046		ENSG00000257062.ENSG00000111700.ENSG00000134538.ENSG00000205754.ENSG00000257046.32	2.59097120067463	25.7122766680246	1.59121426710725e-62	1.08065614905477e-59
ENSG00000113575.ENSG00000272772.ENSG00000113558.ENSG00000273345.ENSG00000006837.46	ENSG00000113575+ENSG00000272772+ENSG00000113558+ENSG00000273345+ENSG00000006837	ENSG00000113575+ENSG00000272772+ENSG00000113558+ENSG00000273345+ENSG00000006837_047	chr5	dexseq_prepare_annotation2.py	exon	133537713	133538176	.	-	.	ENST00000495833__exon_number_047__gene_id_ENSG00000113575+ENSG00000272772+ENSG00000113558+ENSG00000273345+ENSG00000006837		ENSG00000113575.ENSG00000272772.ENSG00000113558.ENSG00000273345.ENSG00000006837.46	-2.38771315204022	-20.4338932246103	1.77483739642686e-62	1.19939469541605e-59
ENSG00000104490.17	ENSG00000104490	ENSG00000104490_018	chr8	dexseq_prepare_annotation2.py	exon	102731523	102731541	.	-	.	ENST00000311028+ENST00000522448+ENST00000220931+ENST00000518166+ENST00000522951+ENST00000520690+ENST00000517822+ENST00000520425+ENST00000521599+ENST00000518727+ENST00000395923+ENST00000522252+ENST00000519508__exon_number_018__gene_id_ENSG00000104490	NCALD	ENSG00000104490.17	1.85704680750961	23.6631189922198	3.60996066486374e-62	2.42751182501751e-59
ENSG00000138594.2	ENSG00000138594	ENSG00000138594_003	chr15	dexseq_prepare_annotation2.py	exon	52127191	52127255	.	+	.	ENST00000558455__exon_number_003__gene_id_ENSG00000138594	TMOD3	ENSG00000138594.2	-3.81179172260475	-35.369439903305	5.54602871916022e-62	3.71113599199217e-59
ENSG00000233673.ENSG00000187627.6	ENSG00000233673+ENSG00000187627	ENSG00000233673+ENSG00000187627_007	chr2	dexseq_prepare_annotation2.py	exon	87113707	87113852	.	+	.	ENST00000426186__exon_number_007__gene_id_ENSG00000233673+ENSG00000187627		ENSG00000233673.ENSG00000187627.6	1.59039611360315	25.7010330140226	7.72845737537722e-62	5.1462855167835e-59
ENSG00000163625.88	ENSG00000163625	ENSG00000163625_089	chr4	dexseq_prepare_annotation2.py	exon	85887362	85887503	.	-	.	ENST00000509172+ENST00000295888+ENST00000502713+ENST00000322366__exon_number_089__gene_id_ENSG00000163625	WDFY3	ENSG00000163625.88	2.16927191603876	21.5075727662713	1.01574216207429e-61	6.73086967564443e-59
ENSG00000159217.ENSG00000264552.20	ENSG00000159217+ENSG00000264552	ENSG00000159217+ENSG00000264552_021	chr17	dexseq_prepare_annotation2.py	exon	47122353	47122427	.	+	.	ENST00000290341+ENST00000431824__exon_number_021__gene_id_ENSG00000159217+ENSG00000264552		ENSG00000159217.ENSG00000264552.20	4.66218605724393	54.6845052957276	1.04633231460926e-61	6.90008141402734e-59
ENSG00000214753.ENSG00000168000.ENSG00000234857.82	ENSG00000214753+ENSG00000168000+ENSG00000234857	ENSG00000214753+ENSG00000168000+ENSG00000234857_083	chr11	dexseq_prepare_annotation2.py	exon	62489292	62489414	.	-	.	ENST00000403734+ENST00000301785__exon_number_083__gene_id_ENSG00000214753+ENSG00000168000+ENSG00000234857		ENSG00000214753.ENSG00000168000.ENSG00000234857.82	-1.44716607782942	-21.2912518843672	1.59497281143704e-61	1.04675458447517e-58
ENSG00000048740.24	ENSG00000048740	ENSG00000048740_025	chr10	dexseq_prepare_annotation2.py	exon	11371056	11371060	.	+	.	ENST00000542579+ENST00000609870+ENST00000354897+ENST00000399850+ENST00000608830+ENST00000379261+ENST00000417956+ENST00000315874+ENST00000450189+ENST00000427450+ENST00000609692+ENST00000416382+ENST00000354440__exon_number_025__gene_id_ENSG00000048740	CELF2	ENSG00000048740.24	-4.33110604094424	-42.4512056217939	2.10035439630316e-61	1.37183290706294e-58
ENSG00000257062.ENSG00000111700.ENSG00000134538.ENSG00000205754.ENSG00000257046.46	ENSG00000257062+ENSG00000111700+ENSG00000134538+ENSG00000205754+ENSG00000257046	ENSG00000257062+ENSG00000111700+ENSG00000134538+ENSG00000205754+ENSG00000257046_047	chr12	dexseq_prepare_annotation2.py	exon	21242864	21243040	.	+	.	ENST00000540229+ENST00000553473+ENST00000554957+ENST00000381541+ENST00000421593__exon_number_047__gene_id_ENSG00000257062+ENSG00000111700+ENSG00000134538+ENSG00000205754+ENSG00000257046		ENSG00000257062.ENSG00000111700.ENSG00000134538.ENSG00000205754.ENSG00000257046.46	2.34802168841462	25.2336229424555	2.31410776356993e-61	1.50424718324591e-58
ENSG00000067248.31	ENSG00000067248	ENSG00000067248_032	chr5	dexseq_prepare_annotation2.py	exon	54593113	54593226	.	-	.	ENST00000504778+ENST00000508346+ENST00000251636__exon_number_032__gene_id_ENSG00000067248	DHX29	ENSG00000067248.31	2.81909183553402	29.4142569041452	2.34724583159062e-61	1.51855680916086e-58
ENSG00000067248.26	ENSG00000067248	ENSG00000067248_027	chr5	dexseq_prepare_annotation2.py	exon	54586046	54586172	.	-	.	ENST00000504778+ENST00000251636__exon_number_027__gene_id_ENSG00000067248	DHX29	ENSG00000067248.26	2.66062188370419	29.406807325969	2.41925480248615e-61	1.55776044963668e-58
ENSG00000159216.20	ENSG00000159216	ENSG00000159216_021	chr21	dexseq_prepare_annotation2.py	exon	36265222	36265260	.	-	.	ENST00000437180+ENST00000300305+ENST00000486278+ENST00000416754+ENST00000475045__exon_number_021__gene_id_ENSG00000159216	RUNX1	ENSG00000159216.20	2.67320406563675	31.2615429703639	2.85478984055015e-61	1.82957181579333e-58
ENSG00000257062.ENSG00000111700.ENSG00000134538.ENSG00000205754.ENSG00000257046.38	ENSG00000257062+ENSG00000111700+ENSG00000134538+ENSG00000205754+ENSG00000257046	ENSG00000257062+ENSG00000111700+ENSG00000134538+ENSG00000205754+ENSG00000257046_039	chr12	dexseq_prepare_annotation2.py	exon	21207521	21207523	.	+	.	ENST00000543498+ENST00000545916+ENST00000593147+ENST00000381541+ENST00000554957+ENST00000421593__exon_number_039__gene_id_ENSG00000257062+ENSG00000111700+ENSG00000134538+ENSG00000205754+ENSG00000257046		ENSG00000257062.ENSG00000111700.ENSG00000134538.ENSG00000205754.ENSG00000257046.38	2.77504370683812	25.1943112705955	2.886827462517e-61	1.84145867488695e-58
ENSG00000113575.ENSG00000272772.ENSG00000113558.ENSG00000273345.ENSG00000006837.2	ENSG00000113575+ENSG00000272772+ENSG00000113558+ENSG00000273345+ENSG00000006837	ENSG00000113575+ENSG00000272772+ENSG00000113558+ENSG00000273345+ENSG00000006837_003	chr5	dexseq_prepare_annotation2.py	exon	133493083	133493164	.	-	.	ENST00000522552+ENST00000353411+ENST00000521216__exon_number_003__gene_id_ENSG00000113575+ENSG00000272772+ENSG00000113558+ENSG00000273345+ENSG00000006837		ENSG00000113575.ENSG00000272772.ENSG00000113558.ENSG00000273345.ENSG00000006837.2	-2.44555655864418	-20.1317643367919	3.20261380272635e-61	2.03339163892449e-58
ENSG00000147642.66	ENSG00000147642	ENSG00000147642_067	chr8	dexseq_prepare_annotation2.py	exon	110703834	110703834	.	-	.	ENST00000534578+ENST00000529190+ENST00000422135+ENST00000419099__exon_number_067__gene_id_ENSG00000147642	SYBU	ENSG00000147642.66	1.40131142801905	24.220835437711	3.84922376470636e-61	2.43262031689246e-58
ENSG00000050438.30	ENSG00000050438	ENSG00000050438_031	chr12	dexseq_prepare_annotation2.py	exon	51856094	51856240	.	+	.	ENST00000514353+ENST00000550211+ENST00000319957+ENST00000547697+ENST00000535225+ENST00000453097+ENST00000551071+ENST00000604314+ENST00000394856+ENST00000358657__exon_number_031__gene_id_ENSG00000050438	SLC4A8	ENSG00000050438.30	-4.31564416142807	-38.4877762606128	4.8393875583213e-61	3.04428699273625e-58
ENSG00000131018.135	ENSG00000131018	ENSG00000131018_136	chr6	dexseq_prepare_annotation2.py	exon	152688132	152688352	.	-	.	ENST00000454018+ENST00000469439__exon_number_136__gene_id_ENSG00000131018	SYNE1	ENSG00000131018.135	-5.56280393483193	-19.3731804613697	5.49261867025106e-61	3.43936191201817e-58
ENSG00000147642.62	ENSG00000147642	ENSG00000147642_063	chr8	dexseq_prepare_annotation2.py	exon	110693144	110693144	.	-	.	ENST00000532189+ENST00000533171+ENST00000534184+ENST00000408889__exon_number_063__gene_id_ENSG00000147642	SYBU	ENSG00000147642.62	1.38542066607212	24.1614382012017	5.54007168311607e-61	3.45323545774943e-58
ENSG00000129084.ENSG00000256206.ENSG00000129083.4	ENSG00000129084+ENSG00000256206+ENSG00000129083	ENSG00000129084+ENSG00000256206+ENSG00000129083_005	chr11	dexseq_prepare_annotation2.py	exon	14479096	14479329	.	-	.	ENST00000249923+ENST00000439561__exon_number_005__gene_id_ENSG00000129084+ENSG00000256206+ENSG00000129083		ENSG00000129084.ENSG00000256206.ENSG00000129083.4	2.33843839887032	23.2897843716188	1.29167660067527e-60	8.01467716947177e-58
ENSG00000005810.11	ENSG00000005810	ENSG00000005810_012	chr13	dexseq_prepare_annotation2.py	exon	77636731	77636832	.	-	.	ENST00000407578+ENST00000357337+ENST00000544440+ENST00000429715__exon_number_012__gene_id_ENSG00000005810	MYCBP2	ENSG00000005810.11	-1.99958119650649	-22.8217759116395	1.31937484255688e-60	8.14949781144396e-58
ENSG00000085872.ENSG00000105085.ENSG00000269578.ENSG00000214046.ENSG00000127526.ENSG00000269058.ENSG00000141979.ENSG00000268790.128	ENSG00000085872+ENSG00000105085+ENSG00000269578+ENSG00000214046+ENSG00000127526+ENSG00000269058+ENSG00000141979+ENSG00000268790	ENSG00000085872+ENSG00000105085+ENSG00000269578+ENSG00000214046+ENSG00000127526+ENSG00000269058+ENSG00000141979+ENSG00000268790_129	chr19	dexseq_prepare_annotation2.py	exon	16763509	16763772	.	-	.	ENST00000487803+ENST00000594507+ENST00000358726__exon_number_129__gene_id_ENSG00000085872+ENSG00000105085+ENSG00000269578+ENSG00000214046+ENSG00000127526+ENSG00000269058+ENSG00000141979+ENSG00000268790		ENSG00000085872.ENSG00000105085.ENSG00000269578.ENSG00000214046.ENSG00000127526.ENSG00000269058.ENSG00000141979.ENSG00000268790.128	2.62891073806062	21.1853361535591	1.45121231488786e-60	8.92345222830619e-58
ENSG00000177694.36	ENSG00000177694	ENSG00000177694_037	chr3	dexseq_prepare_annotation2.py	exon	175373269	175373351	.	+	.	ENST00000489299__exon_number_037__gene_id_ENSG00000177694	NAALADL2	ENSG00000177694.36	-2.79461053986977	-35.2935413743624	1.74360732238506e-60	1.06733006617407e-57
ENSG00000180448.6	ENSG00000180448	ENSG00000180448_007	chr19	dexseq_prepare_annotation2.py	exon	1067497	1067673	.	+	.	ENST00000586866__exon_number_007__gene_id_ENSG00000180448	HMHA1	ENSG00000180448.6	-4.3663288391982	-26.6971757625484	1.77547654236042e-60	1.08198650164283e-57
ENSG00000215440.ENSG00000124222.ENSG00000254995.88	ENSG00000215440+ENSG00000124222+ENSG00000254995	ENSG00000215440+ENSG00000124222+ENSG00000254995_089	chr20	dexseq_prepare_annotation2.py	exon	57293136	57294287	.	+	.	ENST00000532531+ENST00000527587__exon_number_089__gene_id_ENSG00000215440+ENSG00000124222+ENSG00000254995		ENSG00000215440.ENSG00000124222.ENSG00000254995.88	-1.86204607489899	-27.4513841306685	2.08940780380011e-60	1.26763907143707e-57
ENSG00000105135.15	ENSG00000105135	ENSG00000105135_016	chr19	dexseq_prepare_annotation2.py	exon	15227094	15227132	.	-	.	ENST00000533086+ENST00000524779+ENST00000534378+ENST00000263383+ENST00000525880+ENST00000596093+ENST00000598709+ENST00000534806__exon_number_016__gene_id_ENSG00000105135	ILVBL	ENSG00000105135.15	-2.94787844749562	-26.8763405639129	4.60115439585821e-60	2.7791583323691e-57
ENSG00000140443.40	ENSG00000140443	ENSG00000140443_041	chr15	dexseq_prepare_annotation2.py	exon	99467754	99467828	.	+	.	ENST00000558762+ENST00000560343+ENST00000268035__exon_number_041__gene_id_ENSG00000140443	IGF1R	ENSG00000140443.40	-3.05261408600498	-24.9315826968637	5.38744603060142e-60	3.2397537237855e-57
ENSG00000257062.ENSG00000111700.ENSG00000134538.ENSG00000205754.ENSG00000257046.39	ENSG00000257062+ENSG00000111700+ENSG00000134538+ENSG00000205754+ENSG00000257046	ENSG00000257062+ENSG00000111700+ENSG00000134538+ENSG00000205754+ENSG00000257046_040	chr12	dexseq_prepare_annotation2.py	exon	21207524	21207527	.	+	.	ENST00000543498+ENST00000585342+ENST00000545916+ENST00000593147+ENST00000381541+ENST00000554957+ENST00000421593__exon_number_040__gene_id_ENSG00000257062+ENSG00000111700+ENSG00000134538+ENSG00000205754+ENSG00000257046		ENSG00000257062.ENSG00000111700.ENSG00000134538.ENSG00000205754.ENSG00000257046.39	2.85887364684171	24.6714963008127	5.56670814395494e-60	3.33287117810025e-57
ENSG00000092201	ENSG00000092201	ENSG00000092201_001	chr14	dexseq_prepare_annotation2.py	exon	21819631	21819637	.	-	.	ENST00000216297__exon_number_001__gene_id_ENSG00000092201	SUPT16H	ENSG00000092201	-2.32076182922734	-34.7663647294051	7.5992276627866e-60	4.52990292822712e-57
ENSG00000255339.ENSG00000075826.ENSG00000166136.42	ENSG00000255339+ENSG00000075826+ENSG00000166136	ENSG00000255339+ENSG00000075826+ENSG00000166136_043	chr10	dexseq_prepare_annotation2.py	exon	102265562	102265692	.	-	.	ENST00000535773+ENST00000479697+ENST00000462434+ENST00000484848+ENST00000527595+ENST00000469546+ENST00000529568__exon_number_043__gene_id_ENSG00000255339+ENSG00000075826+ENSG00000166136		ENSG00000255339.ENSG00000075826.ENSG00000166136.42	-1.64916250436331	-23.4949711066605	1.0367075579067e-59	6.15294950465957e-57
ENSG00000257062.ENSG00000111700.ENSG00000134538.ENSG00000205754.ENSG00000257046.40	ENSG00000257062+ENSG00000111700+ENSG00000134538+ENSG00000205754+ENSG00000257046	ENSG00000257062+ENSG00000111700+ENSG00000134538+ENSG00000205754+ENSG00000257046_041	chr12	dexseq_prepare_annotation2.py	exon	21207528	21207570	.	+	.	ENST00000543498+ENST00000585342+ENST00000545916+ENST00000593147+ENST00000381541+ENST00000554957+ENST00000590779+ENST00000421593__exon_number_041__gene_id_ENSG00000257062+ENSG00000111700+ENSG00000134538+ENSG00000205754+ENSG00000257046		ENSG00000257062.ENSG00000111700.ENSG00000134538.ENSG00000205754.ENSG00000257046.40	2.74451360488941	24.5110726749393	1.38971361906541e-59	8.21236523799838e-57
ENSG00000010322.39	ENSG00000010322	ENSG00000010322_040	chr3	dexseq_prepare_annotation2.py	exon	52521212	52521292	.	+	.	ENST00000479054+ENST00000488243+ENST00000345716+ENST00000460759+ENST00000489895__exon_number_040__gene_id_ENSG00000010322	NISCH	ENSG00000010322.39	-2.00034690718205	-27.0188209221881	1.52310877867826e-59	8.96185388151008e-57
ENSG00000131018.136	ENSG00000131018	ENSG00000131018_137	chr6	dexseq_prepare_annotation2.py	exon	152688353	152688517	.	-	.	ENST00000469439+ENST00000471834+ENST00000341594+ENST00000448038+ENST00000265368+ENST00000454018+ENST00000367255+ENST00000423061__exon_number_137__gene_id_ENSG00000131018	SYNE1	ENSG00000131018.136	-5.6480088868211	-19.0189479241396	2.26416664413674e-59	1.32650041240847e-56
ENSG00000257062.ENSG00000111700.ENSG00000134538.ENSG00000205754.ENSG00000257046.37	ENSG00000257062+ENSG00000111700+ENSG00000134538+ENSG00000205754+ENSG00000257046	ENSG00000257062+ENSG00000111700+ENSG00000134538+ENSG00000205754+ENSG00000257046_038	chr12	dexseq_prepare_annotation2.py	exon	21207513	21207520	.	+	.	ENST00000545916+ENST00000554957+ENST00000381541+ENST00000543498+ENST00000421593__exon_number_038__gene_id_ENSG00000257062+ENSG00000111700+ENSG00000134538+ENSG00000205754+ENSG00000257046		ENSG00000257062.ENSG00000111700.ENSG00000134538.ENSG00000205754.ENSG00000257046.37	2.75241451760483	24.4142705763221	2.41744279552556e-59	1.4102472807214e-56
ENSG00000168314.32	ENSG00000168314	ENSG00000168314_033	chr3	dexseq_prepare_annotation2.py	exon	39566374	39567101	.	+	.	ENST00000452959+ENST00000396228__exon_number_033__gene_id_ENSG00000168314	MOBP	ENSG00000168314.32	-2.11251265813858	-33.2816855746397	2.56193085894165e-59	1.48817657770872e-56
ENSG00000181090.24	ENSG00000181090	ENSG00000181090_025	chr9	dexseq_prepare_annotation2.py	exon	140671070	140671233	.	+	.	ENST00000460843+ENST00000462484+ENST00000371394+ENST00000465566+ENST00000462942+ENST00000334856__exon_number_025__gene_id_ENSG00000181090	EHMT1	ENSG00000181090.24	-7.4212876080583	-38.2260985214528	3.713238824131e-59	2.14780971256632e-56
ENSG00000126883.11	ENSG00000126883	ENSG00000126883_012	chr9	dexseq_prepare_annotation2.py	exon	134007983	134008032	.	+	.	ENST00000451030+ENST00000411637+ENST00000359428__exon_number_012__gene_id_ENSG00000126883	NUP214	ENSG00000126883.11	2.75356676137526	27.690842117789	3.79825121872876e-59	2.18771257010552e-56
ENSG00000068878.13	ENSG00000068878	ENSG00000068878_014	chr2	dexseq_prepare_annotation2.py	exon	54112827	54112912	.	-	.	ENST00000421748+ENST00000389993+ENST00000404125+ENST00000476586__exon_number_014__gene_id_ENSG00000068878	PSME4	ENSG00000068878.13	-5.12754049871994	-30.6000068727754	3.93004919924843e-59	2.25411439513363e-56
ENSG00000175287.ENSG00000095319.ENSG00000251184.40	ENSG00000175287+ENSG00000095319+ENSG00000251184	ENSG00000175287+ENSG00000095319+ENSG00000251184_041	chr9	dexseq_prepare_annotation2.py	exon	131709986	131710030	.	+	.	ENST00000491990+ENST00000372577__exon_number_041__gene_id_ENSG00000175287+ENSG00000095319+ENSG00000251184		ENSG00000175287.ENSG00000095319.ENSG00000251184.40	-1.70686478103513	-26.3963567183572	4.5242255726278e-59	2.58405213490671e-56
ENSG00000114374	ENSG00000114374	ENSG00000114374_001	chrY	dexseq_prepare_annotation2.py	exon	14813160	14813968	.	+	.	ENST00000338981__exon_number_001__gene_id_ENSG00000114374	USP9Y	ENSG00000114374	-3.19494051499982	-24.753944030486	6.20578076161339e-59	3.52971881010649e-56
ENSG00000111731.27	ENSG00000111731	ENSG00000111731_028	chr12	dexseq_prepare_annotation2.py	exon	22637272	22637630	.	-	.	ENST00000542768__exon_number_028__gene_id_ENSG00000111731	C2CD5	ENSG00000111731.27	-3.05135709171498	-35.1780308435967	6.41211424320478e-59	3.63194389625375e-56
ENSG00000257062.ENSG00000111700.ENSG00000134538.ENSG00000205754.ENSG00000257046.26	ENSG00000257062+ENSG00000111700+ENSG00000134538+ENSG00000205754+ENSG00000257046	ENSG00000257062+ENSG00000111700+ENSG00000134538+ENSG00000205754+ENSG00000257046_027	chr12	dexseq_prepare_annotation2.py	exon	21172182	21172314	.	+	.	ENST00000421593__exon_number_027__gene_id_ENSG00000257062+ENSG00000111700+ENSG00000134538+ENSG00000205754+ENSG00000257046		ENSG00000257062.ENSG00000111700.ENSG00000134538.ENSG00000205754.ENSG00000257046.26	-1.04567263845492	-24.208912862419	7.8541965039837e-59	4.43038348003844e-56
ENSG00000149187.3	ENSG00000149187	ENSG00000149187_004	chr11	dexseq_prepare_annotation2.py	exon	47489956	47490365	.	-	.	ENST00000395290+ENST00000358597+ENST00000395292+ENST00000310513__exon_number_004__gene_id_ENSG00000149187	CELF1	ENSG00000149187.3	-2.08750373660967	-24.9757079875681	8.29031432096781e-59	4.65714377371339e-56
ENSG00000180448.4	ENSG00000180448	ENSG00000180448_005	chr19	dexseq_prepare_annotation2.py	exon	1067318	1067325	.	+	.	ENST00000591293+ENST00000587602+ENST00000536472+ENST00000313093__exon_number_005__gene_id_ENSG00000180448	HMHA1	ENSG00000180448.4	-4.2453956239021	-25.9099340606147	8.42001445522127e-59	4.7106184968807e-56
ENSG00000245937.15	ENSG00000245937	ENSG00000245937_016	chr5	dexseq_prepare_annotation2.py	exon	127396836	127396936	.	-	.	ENST00000501652+ENST00000606251+ENST00000514409+ENST00000508878+ENST00000499346+ENST00000501702+ENST00000514573+ENST00000501173__exon_number_016__gene_id_ENSG00000245937	CTC-228N24.3	ENSG00000245937.15	-3.14346939832718	-27.4981166980367	8.78002326480844e-59	4.8919781053437e-56
ENSG00000114735.29	ENSG00000114735	ENSG00000114735_030	chr3	dexseq_prepare_annotation2.py	exon	50622180	50622366	.	+	.	ENST00000232854__exon_number_030__gene_id_ENSG00000114735	HEMK1	ENSG00000114735.29	-4.09191156044363	-29.0684231524838	8.85250698392135e-59	4.91231370265915e-56
ENSG00000170266.ENSG00000188167.49	ENSG00000170266+ENSG00000188167	ENSG00000170266+ENSG00000188167_050	chr3	dexseq_prepare_annotation2.py	exon	33138285	33138293	.	-	.	ENST00000342462+ENST00000416695+ENST00000399402__exon_number_050__gene_id_ENSG00000170266+ENSG00000188167		ENSG00000170266.ENSG00000188167.49	2.03269916012248	24.6453711437779	1.12693751363342e-58	6.22813195034646e-56
ENSG00000125170	ENSG00000125170	ENSG00000125170_001	chr16	dexseq_prepare_annotation2.py	exon	57505863	57505869	.	-	.	ENST00000566936__exon_number_001__gene_id_ENSG00000125170	DOK4	ENSG00000125170	-3.59888707449725	-37.6774528848543	1.33424238465816e-58	7.34408972590853e-56
ENSG00000150672.ENSG00000256466.86	ENSG00000150672+ENSG00000256466	ENSG00000150672+ENSG00000256466_087	chr11	dexseq_prepare_annotation2.py	exon	85236035	85236066	.	-	.	ENST00000530260__exon_number_087__gene_id_ENSG00000150672+ENSG00000256466		ENSG00000150672.ENSG00000256466.86	3.18964908902463	30.2141057486707	1.54855043636382e-58	8.48947688420546e-56
ENSG00000266967.ENSG00000267060.ENSG00000108825.30	ENSG00000266967+ENSG00000267060+ENSG00000108825	ENSG00000266967+ENSG00000267060+ENSG00000108825_031	chr17	dexseq_prepare_annotation2.py	exon	41108045	41108220	.	-	.	ENST00000441280+ENST00000483774__exon_number_031__gene_id_ENSG00000266967+ENSG00000267060+ENSG00000108825		ENSG00000266967.ENSG00000267060.ENSG00000108825.30	-2.33848476423312	-23.4184400736313	1.81986590330774e-58	9.93697739451321e-56
ENSG00000257062.ENSG00000111700.ENSG00000134538.ENSG00000205754.ENSG00000257046.49	ENSG00000257062+ENSG00000111700+ENSG00000134538+ENSG00000205754+ENSG00000257046	ENSG00000257062+ENSG00000111700+ENSG00000134538+ENSG00000205754+ENSG00000257046_050	chr12	dexseq_prepare_annotation2.py	exon	21272538	21272561	.	+	.	ENST00000592513__exon_number_050__gene_id_ENSG00000257062+ENSG00000111700+ENSG00000134538+ENSG00000205754+ENSG00000257046		ENSG00000257062.ENSG00000111700.ENSG00000134538.ENSG00000205754.ENSG00000257046.49	2.30639135820781	24.0550665973393	1.90541750019132e-58	1.03626624182716e-55
ENSG00000114423.33	ENSG00000114423	ENSG00000114423_034	chr3	dexseq_prepare_annotation2.py	exon	105588244	105588246	.	-	.	ENST00000438603+ENST00000394027+ENST00000447441__exon_number_034__gene_id_ENSG00000114423	CBLB	ENSG00000114423.33	1.67587415581293	26.8699369377771	2.01157878264106e-58	1.08966105111898e-55
ENSG00000114423.35	ENSG00000114423	ENSG00000114423_036	chr3	dexseq_prepare_annotation2.py	exon	105588269	105588396	.	-	.	ENST00000443752__exon_number_036__gene_id_ENSG00000114423	CBLB	ENSG00000114423.35	1.64245297368502	26.8269490009773	2.44439247619005e-58	1.31888017291413e-55
ENSG00000114374.1	ENSG00000114374	ENSG00000114374_002	chrY	dexseq_prepare_annotation2.py	exon	14813969	14813984	.	+	.	ENST00000493168+ENST00000338981__exon_number_002__gene_id_ENSG00000114374	USP9Y	ENSG00000114374.1	-3.28270310665695	-24.4986285984803	2.52991384141552e-58	1.35964940452798e-55
ENSG00000172638.29	ENSG00000172638	ENSG00000172638_030	chr11	dexseq_prepare_annotation2.py	exon	65635984	65636007	.	-	.	ENST00000531005+ENST00000307998+ENST00000528176+ENST00000527969+ENST00000530806+ENST00000532084+ENST00000531972+ENST00000526628__exon_number_030__gene_id_ENSG00000172638	EFEMP2	ENSG00000172638.29	-3.1347026930697	-35.9398373162653	2.59430944794765e-58	1.38878980318035e-55
ENSG00000148337.72	ENSG00000148337	ENSG00000148337_073	chr9	dexseq_prepare_annotation2.py	exon	130954134	130954376	.	-	.	ENST00000538431__exon_number_073__gene_id_ENSG00000148337	CIZ1	ENSG00000148337.72	-0.89170737475565	-20.4600522060461	3.22789348058505e-58	1.72121115372744e-55
ENSG00000166313.2	ENSG00000166313	ENSG00000166313_003	chr11	dexseq_prepare_annotation2.py	exon	6416388	6416392	.	-	.	ENST00000608394+ENST00000524626+ENST00000608704+ENST00000608655+ENST00000608435+ENST00000299402+ENST00000389906+ENST00000526240+ENST00000609360+ENST00000311051__exon_number_003__gene_id_ENSG00000166313	APBB1	ENSG00000166313.2	3.06687381407692	22.60249073046	3.54428422397518e-58	1.88256656249876e-55
ENSG00000163625.89	ENSG00000163625	ENSG00000163625_090	chr4	dexseq_prepare_annotation2.py	exon	85887504	85887544	.	-	.	ENST00000295888+ENST00000502713+ENST00000322366__exon_number_090__gene_id_ENSG00000163625	WDFY3	ENSG00000163625.89	2.144243734787	20.5207590825304	3.59756996188436e-58	1.90346311157732e-55
ENSG00000159216.28	ENSG00000159216	ENSG00000159216_029	chr21	dexseq_prepare_annotation2.py	exon	36421596	36421641	.	-	.	ENST00000300305__exon_number_029__gene_id_ENSG00000159216	RUNX1	ENSG00000159216.28	3.02009010600735	29.3060498801941	3.71813092061548e-58	1.95965597521412e-55
ENSG00000163491.61	ENSG00000163491	ENSG00000163491_062	chr3	dexseq_prepare_annotation2.py	exon	27410716	27410883	.	-	.	ENST00000429845+ENST00000341435+ENST00000435750__exon_number_062__gene_id_ENSG00000163491	NEK10	ENSG00000163491.61	-1.7887300707257	-22.746163769819	4.038433831595e-58	2.12028648865207e-55
ENSG00000123213.22	ENSG00000123213	ENSG00000123213_023	chr5	dexseq_prepare_annotation2.py	exon	65105342	65105528	.	+	.	ENST00000502464+ENST00000509935+ENST00000511299+ENST00000506799+ENST00000507201+ENST00000380985__exon_number_023__gene_id_ENSG00000123213	NLN	ENSG00000123213.22	-2.47140761077117	-29.1411092498543	6.92060895681197e-58	3.61958454738518e-55
ENSG00000079102.32	ENSG00000079102	ENSG00000079102_033	chr8	dexseq_prepare_annotation2.py	exon	93023316	93023319	.	-	.	ENST00000396218+ENST00000360348+ENST00000523629+ENST00000520724+ENST00000523290+ENST00000436581+ENST00000518844+ENST00000517792+ENST00000265814+ENST00000521553+ENST00000519847+ENST00000518992+ENST00000521054+ENST00000422361__exon_number_033__gene_id_ENSG00000079102	RUNX1T1	ENSG00000079102.32	-2.97159652515064	-27.9470097264557	8.41653629553775e-58	4.38517603089684e-55
ENSG00000153048.33	ENSG00000153048	ENSG00000153048_034	chr16	dexseq_prepare_annotation2.py	exon	8962389	8962576	.	-	.	ENST00000570125__exon_number_034__gene_id_ENSG00000153048	CARHSP1	ENSG00000153048.33	-2.86682387711308	-30.365302503574	1.17500991333747e-57	6.09874822205162e-55
ENSG00000010322.43	ENSG00000010322	ENSG00000010322_044	chr3	dexseq_prepare_annotation2.py	exon	52523589	52523694	.	+	.	ENST00000479054+ENST00000489895+ENST00000345716+ENST00000467594__exon_number_044__gene_id_ENSG00000010322	NISCH	ENSG00000010322.43	-2.05425145826006	-26.0846473577233	1.1949304232814e-57	6.17865027616948e-55
ENSG00000077782.34	ENSG00000077782	ENSG00000077782_035	chr8	dexseq_prepare_annotation2.py	exon	38277254	38277562	.	-	.	ENST00000527114+ENST00000527745__exon_number_035__gene_id_ENSG00000077782	FGFR1	ENSG00000077782.34	-1.6915462328664	-21.1988376256868	1.87851501228414e-57	9.67662070874985e-55
ENSG00000166689.51	ENSG00000166689	ENSG00000166689_052	chr11	dexseq_prepare_annotation2.py	exon	16876441	16876540	.	-	.	ENST00000529213+ENST00000531066+ENST00000355661+ENST00000528376+ENST00000448080+ENST00000528637__exon_number_052__gene_id_ENSG00000166689	PLEKHA7	ENSG00000166689.51	-2.69666407882207	-22.8342659177772	2.12491101437317e-57	1.09047078134977e-54
ENSG00000038382.1	ENSG00000038382	ENSG00000038382_002	chr5	dexseq_prepare_annotation2.py	exon	14143829	14143945	.	+	.	ENST00000344204+ENST00000537187+ENST00000505971+ENST00000502816__exon_number_002__gene_id_ENSG00000038382	TRIO	ENSG00000038382.1	-4.30027479775287	-22.6446921690495	2.31966703180932e-57	1.1859580056599e-54
ENSG00000177542.21	ENSG00000177542	ENSG00000177542_022	chr11	dexseq_prepare_annotation2.py	exon	793905	794260	.	-	.	ENST00000532361__exon_number_022__gene_id_ENSG00000177542	SLC25A22	ENSG00000177542.21	-4.8653692648719	-25.546424628763	2.76659794580931e-57	1.40917905144997e-54
ENSG00000013441.10	ENSG00000013441	ENSG00000013441_011	chr2	dexseq_prepare_annotation2.py	exon	201718626	201718716	.	-	.	ENST00000409769+ENST00000321356+ENST00000473565+ENST00000496205+ENST00000409403+ENST00000461326+ENST00000461981+ENST00000434813+ENST00000472679+ENST00000432425+ENST00000464454__exon_number_011__gene_id_ENSG00000013441	CLK1	ENSG00000013441.10	2.27432995251993	30.8412726792942	3.30579693127919e-57	1.677562905941e-54
ENSG00000140443.41	ENSG00000140443	ENSG00000140443_042	chr15	dexseq_prepare_annotation2.py	exon	99467829	99467865	.	+	.	ENST00000558762+ENST00000560972+ENST00000560343+ENST00000268035__exon_number_042__gene_id_ENSG00000140443	IGF1R	ENSG00000140443.41	-1.4785147637659	-23.6868170737049	6.041992936e-57	3.05471973968352e-54
ENSG00000153048.34	ENSG00000153048	ENSG00000153048_035	chr16	dexseq_prepare_annotation2.py	exon	8962823	8962863	.	-	.	ENST00000569572+ENST00000565287+ENST00000311052+ENST00000563815__exon_number_035__gene_id_ENSG00000153048	CARHSP1	ENSG00000153048.34	-3.07126758242081	-29.8834519527671	6.27039877864633e-57	3.15849935821651e-54
ENSG00000102893.60	ENSG00000102893	ENSG00000102893_061	chr16	dexseq_prepare_annotation2.py	exon	47722952	47723086	.	+	.	ENST00000566044+ENST00000455779+ENST00000323584+ENST00000566319+ENST00000299167__exon_number_061__gene_id_ENSG00000102893	PHKB	ENSG00000102893.60	-2.24052226102305	-20.6948368541363	9.38429966554658e-57	4.70964189134106e-54
ENSG00000148337.8	ENSG00000148337	ENSG00000148337_009	chr9	dexseq_prepare_annotation2.py	exon	130928586	130928685	.	-	.	ENST00000393608+ENST00000325721+ENST00000372948+ENST00000485862+ENST00000471839+ENST00000415526+ENST00000541172+ENST00000461765+ENST00000372938+ENST00000372954+ENST00000357558+ENST00000491487+ENST00000538431+ENST00000277465+ENST00000471773__exon_number_009__gene_id_ENSG00000148337	CIZ1	ENSG00000148337.8	1.77658505054849	20.0575643736471	9.53256185492016e-57	4.76652535212303e-54
ENSG00000257062.ENSG00000111700.ENSG00000134538.ENSG00000205754.ENSG00000257046.30	ENSG00000257062+ENSG00000111700+ENSG00000134538+ENSG00000205754+ENSG00000257046	ENSG00000257062+ENSG00000111700+ENSG00000134538+ENSG00000205754+ENSG00000257046_031	chr12	dexseq_prepare_annotation2.py	exon	21196268	21196510	.	+	.	ENST00000554957+ENST00000381541+ENST00000421593__exon_number_031__gene_id_ENSG00000257062+ENSG00000111700+ENSG00000134538+ENSG00000205754+ENSG00000257046		ENSG00000257062.ENSG00000111700.ENSG00000134538.ENSG00000205754.ENSG00000257046.30	1.90095649282706	23.3802193227945	9.62930704490281e-57	4.79732779846185e-54
ENSG00000156873.ENSG00000260899.ENSG00000080603.62	ENSG00000156873+ENSG00000260899+ENSG00000080603	ENSG00000156873+ENSG00000260899+ENSG00000080603_063	chr16	dexseq_prepare_annotation2.py	exon	30762703	30762869	.	+	.	ENST00000569762+ENST00000563913+ENST00000564838__exon_number_063__gene_id_ENSG00000156873+ENSG00000260899+ENSG00000080603		ENSG00000156873.ENSG00000260899.ENSG00000080603.62	3.15119129775584	28.4289751564475	1.04292200308901e-56	5.17695105002441e-54
ENSG00000092148.76	ENSG00000092148	ENSG00000092148_077	chr14	dexseq_prepare_annotation2.py	exon	31676222	31676596	.	-	.	ENST00000399332+ENST00000556224__exon_number_077__gene_id_ENSG00000092148	HECTD1	ENSG00000092148.76	2.3351737742123	23.3410929036861	1.21096507100546e-56	5.98931916477327e-54
ENSG00000254634.ENSG00000183336.ENSG00000261740.27	ENSG00000254634+ENSG00000183336+ENSG00000261740	ENSG00000254634+ENSG00000183336+ENSG00000261740_028	chr16	dexseq_prepare_annotation2.py	exon	29465054	29465336	.	-	.	ENST00000565417__exon_number_028__gene_id_ENSG00000254634+ENSG00000183336+ENSG00000261740		ENSG00000254634.ENSG00000183336.ENSG00000261740.27	-2.94533292040901	-37.3283196443864	1.2330013184788e-56	6.07629281521972e-54
ENSG00000175455.1	ENSG00000175455	ENSG00000175455_002	chr3	dexseq_prepare_annotation2.py	exon	123616358	123616460	.	-	.	ENST00000479903+ENST00000463996__exon_number_002__gene_id_ENSG00000175455	CCDC14	ENSG00000175455.1	-1.5130002762751	-22.0651706009356	1.25227279599084e-56	6.14906484037126e-54
ENSG00000102893.59	ENSG00000102893	ENSG00000102893_060	chr16	dexseq_prepare_annotation2.py	exon	47709497	47710320	.	+	.	ENST00000566275__exon_number_060__gene_id_ENSG00000102893	PHKB	ENSG00000102893.59	-2.25477956054316	-20.65278148502	1.30296329956869e-56	6.37503982559941e-54
ENSG00000023839.27	ENSG00000023839	ENSG00000023839_028	chr10	dexseq_prepare_annotation2.py	exon	101594137	101594292	.	+	.	ENST00000370449__exon_number_028__gene_id_ENSG00000023839	ABCC2	ENSG00000023839.27	-1.82541408222366	-26.7940311438267	1.38068374742036e-56	6.7311784396111e-54
ENSG00000091536.66	ENSG00000091536	ENSG00000091536_067	chr17	dexseq_prepare_annotation2.py	exon	18061036	18061214	.	+	.	ENST00000205890+ENST00000418233+ENST00000445289__exon_number_067__gene_id_ENSG00000091536	MYO15A	ENSG00000091536.66	-2.28291823335195	-20.415569590628	2.1356411613163e-56	1.03747319575731e-53
ENSG00000123213.21	ENSG00000123213	ENSG00000123213_022	chr5	dexseq_prepare_annotation2.py	exon	65104953	65105236	.	+	.	ENST00000507201__exon_number_022__gene_id_ENSG00000123213	NLN	ENSG00000123213.21	-2.43646304227497	-28.2222320526323	2.31383439781951e-56	1.12005174518847e-53
ENSG00000048740.3	ENSG00000048740	ENSG00000048740_004	chr10	dexseq_prepare_annotation2.py	exon	11060053	11060105	.	+	.	ENST00000450189+ENST00000542579__exon_number_004__gene_id_ENSG00000048740	CELF2	ENSG00000048740.3	2.54695083005643	37.0407255591077	2.37453828996736e-56	1.14537490582535e-53
ENSG00000008710.107	ENSG00000008710	ENSG00000008710_108	chr16	dexseq_prepare_annotation2.py	exon	2157884	2158017	.	-	.	ENST00000487932+ENST00000496574+ENST00000473780+ENST00000488185+ENST00000423118+ENST00000262304__exon_number_108__gene_id_ENSG00000008710	PKD1	ENSG00000008710.107	-3.50438980094715	-19.4827825002789	3.35407968474299e-56	1.61216674480708e-53
ENSG00000156113.20	ENSG00000156113	ENSG00000156113_021	chr10	dexseq_prepare_annotation2.py	exon	78711795	78711917	.	-	.	ENST00000404857__exon_number_021__gene_id_ENSG00000156113	KCNMA1	ENSG00000156113.20	2.86875741970739	22.2031833763783	3.98982690824435e-56	1.91101509390776e-53
ENSG00000214021.ENSG00000241553.ENSG00000250151.73	ENSG00000214021+ENSG00000241553+ENSG00000250151	ENSG00000214021+ENSG00000241553+ENSG00000250151_074	chr3	dexseq_prepare_annotation2.py	exon	9860556	9860604	.	+	.	ENST00000473661+ENST00000397241+ENST00000383827+ENST00000496526+ENST00000422738+ENST00000310252+ENST00000426895+ENST00000474948+ENST00000427220+ENST00000427853+ENST00000496246+ENST00000443148+ENST00000483051+ENST00000547186__exon_number_074__gene_id_ENSG00000214021+ENSG00000241553+ENSG00000250151		ENSG00000214021.ENSG00000241553.ENSG00000250151.73	-2.21654603886414	-23.0959452132836	5.11316294245911e-56	2.44049836988205e-53
ENSG00000207112.ENSG00000210825.ENSG00000239195.ENSG00000207145.ENSG00000166012.ENSG00000207304.ENSG00000206834.ENSG00000221170.ENSG00000206799.73	ENSG00000207112+ENSG00000210825+ENSG00000239195+ENSG00000207145+ENSG00000166012+ENSG00000207304+ENSG00000206834+ENSG00000221170+ENSG00000206799	ENSG00000207112+ENSG00000210825+ENSG00000239195+ENSG00000207145+ENSG00000166012+ENSG00000207304+ENSG00000206834+ENSG00000221170+ENSG00000206799_074	chr11	dexseq_prepare_annotation2.py	exon	93472133	93472402	.	-	.	ENST00000529508__exon_number_074__gene_id_ENSG00000207112+ENSG00000210825+ENSG00000239195+ENSG00000207145+ENSG00000166012+ENSG00000207304+ENSG00000206834+ENSG00000221170+ENSG00000206799		ENSG00000207112.ENSG00000210825.ENSG00000239195.ENSG00000207145.ENSG00000166012.ENSG00000207304.ENSG00000206834.ENSG00000221170.ENSG00000206799.73	-2.21898791853166	-21.3046752174233	5.51132595053065e-56	2.6213748136902e-53
ENSG00000221983.6	ENSG00000221983	ENSG00000221983_007	chr19	dexseq_prepare_annotation2.py	exon	18682685	18682688	.	+	.	ENST00000430157+ENST00000442744+ENST00000595683+ENST00000598814+ENST00000596273__exon_number_007__gene_id_ENSG00000221983	UBA52	ENSG00000221983.6	-4.34961910760463	-42.736847790968	5.59625322623118e-56	2.65252687205951e-53
ENSG00000114374.3	ENSG00000114374	ENSG00000114374_004	chrY	dexseq_prepare_annotation2.py	exon	14821321	14821368	.	+	.	ENST00000493168+ENST00000338981__exon_number_004__gene_id_ENSG00000114374	USP9Y	ENSG00000114374.3	-3.3820863954972	-23.5302284291912	5.62536191618354e-56	2.65709785153103e-53
ENSG00000207945.ENSG00000100124.22	ENSG00000207945+ENSG00000100124	ENSG00000207945+ENSG00000100124_023	chr22	dexseq_prepare_annotation2.py	exon	38236194	38236241	.	-	.	ENST00000424350+ENST00000434930+ENST00000215941+ENST00000407117+ENST00000458278+ENST00000609454+ENST00000413497+ENST00000464849+ENST00000406423__exon_number_023__gene_id_ENSG00000207945+ENSG00000100124		ENSG00000207945.ENSG00000100124.22	-3.67647976537015	-38.3500170071503	6.02329914567485e-56	2.83524998785737e-53
ENSG00000170266.ENSG00000188167.47	ENSG00000170266+ENSG00000188167	ENSG00000170266+ENSG00000188167_048	chr3	dexseq_prepare_annotation2.py	exon	33135281	33135795	.	-	.	ENST00000342462__exon_number_048__gene_id_ENSG00000170266+ENSG00000188167		ENSG00000170266.ENSG00000188167.47	-2.6571614234614	-23.4828651974393	7.34941721845873e-56	3.44758383587679e-53
ENSG00000233673.ENSG00000187627.42	ENSG00000233673+ENSG00000187627	ENSG00000233673+ENSG00000187627_043	chr2	dexseq_prepare_annotation2.py	exon	87224686	87224881	.	+	.	ENST00000409776+ENST00000398193+ENST00000428128+ENST00000559485__exon_number_043__gene_id_ENSG00000233673+ENSG00000187627		ENSG00000233673.ENSG00000187627.42	-1.77711557000689	-23.2379115676668	7.97598813930646e-56	3.72869251004215e-53
ENSG00000175221.27	ENSG00000175221	ENSG00000175221_028	chr19	dexseq_prepare_annotation2.py	exon	891132	891148	.	-	.	ENST00000586017+ENST00000395808+ENST00000325464+ENST00000312090+ENST00000606248+ENST00000586342+ENST00000606828+ENST00000269814+ENST00000592373+ENST00000592943__exon_number_028__gene_id_ENSG00000175221	MED16	ENSG00000175221.27	2.91837881354083	38.1987369434671	8.31127401847365e-56	3.87217434279789e-53
ENSG00000144426.ENSG00000204196.50	ENSG00000144426+ENSG00000204196	ENSG00000144426+ENSG00000204196_051	chr2	dexseq_prepare_annotation2.py	exon	204034470	204034574	.	+	.	ENST00000449802+ENST00000414576__exon_number_051__gene_id_ENSG00000144426+ENSG00000204196		ENSG00000144426.ENSG00000204196.50	-2.57427080063411	-23.0118863540408	8.39354779510257e-56	3.89720417981655e-53
ENSG00000148343.42	ENSG00000148343	ENSG00000148343_043	chr9	dexseq_prepare_annotation2.py	exon	131831538	131832127	.	+	.	ENST00000483458+ENST00000492279__exon_number_043__gene_id_ENSG00000148343	FAM73B	ENSG00000148343.42	-2.27045249305562	-23.9606275245655	8.54985797342231e-56	3.95632360128122e-53
ENSG00000116883.ENSG00000214193.18	ENSG00000116883+ENSG00000214193	ENSG00000116883+ENSG00000214193_019	chr1	dexseq_prepare_annotation2.py	exon	36784857	36784860	.	+	.	ENST00000508854__exon_number_019__gene_id_ENSG00000116883+ENSG00000214193		ENSG00000116883.ENSG00000214193.18	-1.61031198251579	-25.9450748056554	8.72941514935906e-56	4.02576443849175e-53
ENSG00000221968.4	ENSG00000221968	ENSG00000221968_005	chr11	dexseq_prepare_annotation2.py	exon	61641207	61641231	.	-	.	ENST00000527379+ENST00000278829+ENST00000527697+ENST00000529404+ENST00000533676__exon_number_005__gene_id_ENSG00000221968	FADS3	ENSG00000221968.4	-3.27346765978347	-29.8570054692886	8.95129819762208e-56	4.1141914581239e-53
ENSG00000153048.20	ENSG00000153048	ENSG00000153048_021	chr16	dexseq_prepare_annotation2.py	exon	8955499	8955522	.	-	.	ENST00000568968+ENST00000567626__exon_number_021__gene_id_ENSG00000153048	CARHSP1	ENSG00000153048.20	2.07408270254056	29.0562437078313	1.16691620971757e-55	5.3453768805341e-53
ENSG00000207945.ENSG00000100124.24	ENSG00000207945+ENSG00000100124	ENSG00000207945+ENSG00000100124_025	chr22	dexseq_prepare_annotation2.py	exon	38239918	38240013	.	-	.	ENST00000434930+ENST00000215941+ENST00000407117+ENST00000458278+ENST00000413497+ENST00000411961__exon_number_025__gene_id_ENSG00000207945+ENSG00000100124		ENSG00000207945.ENSG00000100124.24	-3.58842459454781	-38.0005332550805	1.26946684454706e-55	5.79568931600619e-53
ENSG00000083844.7	ENSG00000083844	ENSG00000083844_008	chr19	dexseq_prepare_annotation2.py	exon	57703159	57703241	.	+	.	ENST00000263095+ENST00000600531+ENST00000597447+ENST00000594126+ENST00000599653__exon_number_008__gene_id_ENSG00000083844	ZNF264	ENSG00000083844.7	-1.77017180518008	-33.5639073242019	1.2981292198144e-55	5.90679084697349e-53
ENSG00000177156.18	ENSG00000177156	ENSG00000177156_019	chr11	dexseq_prepare_annotation2.py	exon	763851	763940	.	+	.	ENST00000319006+ENST00000528097__exon_number_019__gene_id_ENSG00000177156	TALDO1	ENSG00000177156.18	-2.0710498550515	-30.4995625722905	1.515207668739e-55	6.85412091650171e-53
ENSG00000159216.23	ENSG00000159216	ENSG00000159216_024	chr21	dexseq_prepare_annotation2.py	exon	36421378	36421462	.	-	.	ENST00000300305+ENST00000486278+ENST00000416754__exon_number_024__gene_id_ENSG00000159216	RUNX1	ENSG00000159216.23	2.09720797724397	27.7388199350277	1.51636510712529e-55	6.85412091650171e-53
ENSG00000162878.26	ENSG00000162878	ENSG00000162878_027	chr2	dexseq_prepare_annotation2.py	exon	42285054	42285326	.	+	.	ENST00000490302+ENST00000480099+ENST00000294964__exon_number_027__gene_id_ENSG00000162878	PKDCC	ENSG00000162878.26	-1.8563091915881	-28.9684623447434	1.59730650003225e-55	7.19615572276907e-53
ENSG00000167543.7	ENSG00000167543	ENSG00000167543_008	chr17	dexseq_prepare_annotation2.py	exon	27895074	27895078	.	+	.	ENST00000578749+ENST00000582829+ENST00000580183__exon_number_008__gene_id_ENSG00000167543	TP53I13	ENSG00000167543.7	-5.75957892652175	-30.4506267550257	1.77517918954369e-55	7.97119689562634e-53
ENSG00000007516.3	ENSG00000007516	ENSG00000007516_004	chr16	dexseq_prepare_annotation2.py	exon	1383646	1383750	.	+	.	ENST00000565665+ENST00000397488+ENST00000562208+ENST00000568887+ENST00000426824__exon_number_004__gene_id_ENSG00000007516	BAIAP3	ENSG00000007516.3	-2.66157852914674	-28.265110679008	1.94546491750827e-55	8.70719932768202e-53
ENSG00000114416.6	ENSG00000114416	ENSG00000114416_007	chr3	dexseq_prepare_annotation2.py	exon	180630326	180630458	.	+	.	ENST00000357559+ENST00000305586+ENST00000475315+ENST00000491674__exon_number_007__gene_id_ENSG00000114416	FXR1	ENSG00000114416.6	-2.46387888680222	-21.1101005632559	2.19920513035504e-55	9.78355777378163e-53
ENSG00000103671.20	ENSG00000103671	ENSG00000103671_021	chr15	dexseq_prepare_annotation2.py	exon	64701812	64701883	.	+	.	ENST00000561265+ENST00000559565+ENST00000560567+ENST00000261884+ENST00000558820__exon_number_021__gene_id_ENSG00000103671	TRIP4	ENSG00000103671.20	3.82669827791849	37.7445351357617	2.20029173342829e-55	9.78355777378163e-53
ENSG00000180448.5	ENSG00000180448	ENSG00000180448_006	chr19	dexseq_prepare_annotation2.py	exon	1067326	1067494	.	+	.	ENST00000590214+ENST00000587602+ENST00000536472+ENST00000591293+ENST00000313093__exon_number_006__gene_id_ENSG00000180448	HMHA1	ENSG00000180448.5	-4.28586042714035	-24.3468687461026	2.22972625758449e-55	9.882248124808e-53
ENSG00000048740.21	ENSG00000048740	ENSG00000048740_022	chr10	dexseq_prepare_annotation2.py	exon	11363170	11363349	.	+	.	ENST00000542579+ENST00000609870+ENST00000417956+ENST00000399850+ENST00000608830+ENST00000379261+ENST00000537122+ENST00000315874+ENST00000450189+ENST00000354897+ENST00000427450+ENST00000609692+ENST00000416382+ENST00000354440__exon_number_022__gene_id_ENSG00000048740	CELF2	ENSG00000048740.21	-4.28431088260763	-36.0673711847634	2.25655089093703e-55	9.96876998282008e-53
ENSG00000227195.18	ENSG00000227195	ENSG00000227195_019	chr20	dexseq_prepare_annotation2.py	exon	26172429	26172449	.	-	.	ENST00000609914+ENST00000594150+ENST00000596223+ENST00000601901+ENST00000596537+ENST00000598448+ENST00000608521+ENST00000598150+ENST00000608084+ENST00000600225+ENST00000427348+ENST00000432499+ENST00000609012+ENST00000600263+ENST00000596767+ENST00000594130+ENST00000596058+ENST00000597361+ENST00000597267+ENST00000596111+ENST00000601079+ENST00000609202+ENST00000608487+ENST00000598451+ENST00000601119…	MIR663A	ENSG00000227195.18	1.56499797141657	21.3244037562437	2.8443348398753e-55	1.25248908382857e-52
ENSG00000070669	ENSG00000070669	ENSG00000070669_001	chr7	dexseq_prepare_annotation2.py	exon	97481430	97481439	.	-	.	ENST00000175506__exon_number_001__gene_id_ENSG00000070669	ASNS	ENSG00000070669	-2.93429109637449	-24.0015393041559	2.96828528583313e-55	1.30286726531583e-52
ENSG00000005801.ENSG00000263365.66	ENSG00000005801+ENSG00000263365	ENSG00000005801+ENSG00000263365_067	chr11	dexseq_prepare_annotation2.py	exon	3400376	3400376	.	-	.	ENST00000399602+ENST00000330692+ENST00000532539+ENST00000429541+ENST00000526601+ENST00000533036+ENST00000525502+ENST00000527386__exon_number_067__gene_id_ENSG00000005801+ENSG00000263365		ENSG00000005801.ENSG00000263365.66	-2.52029756694409	-34.4951635877418	3.11536317924174e-55	1.36304128688703e-52
ENSG00000188897.71	ENSG00000188897	ENSG00000188897_072	chr16	dexseq_prepare_annotation2.py	exon	11585612	11585701	.	-	.	ENST00000598234__exon_number_072__gene_id_ENSG00000188897	CTD-3088G3.8	ENSG00000188897.71	-2.41599472885979	-26.4930969462818	3.66826926184915e-55	1.5998224668602e-52
ENSG00000113163.30	ENSG00000113163	ENSG00000113163_031	chr5	dexseq_prepare_annotation2.py	exon	74807331	74807454	.	-	.	ENST00000261415+ENST00000405807__exon_number_031__gene_id_ENSG00000113163	COL4A3BP	ENSG00000113163.30	3.27184188002273	31.0247016230728	4.62673195807246e-55	2.01140541210381e-52
ENSG00000048740.1	ENSG00000048740	ENSG00000048740_002	chr10	dexseq_prepare_annotation2.py	exon	11047351	11047403	.	+	.	ENST00000416382+ENST00000379261__exon_number_002__gene_id_ENSG00000048740	CELF2	ENSG00000048740.1	2.61697451636823	35.7426079830369	4.83998208160066e-55	2.09743312385099e-52
ENSG00000153048.35	ENSG00000153048	ENSG00000153048_036	chr16	dexseq_prepare_annotation2.py	exon	8962864	8962866	.	-	.	ENST00000311052__exon_number_036__gene_id_ENSG00000153048	CARHSP1	ENSG00000153048.35	-2.97312262640019	-28.6202369919629	5.58942779714843e-55	2.41454436805488e-52
ENSG00000103671.19	ENSG00000103671	ENSG00000103671_020	chr15	dexseq_prepare_annotation2.py	exon	64698529	64698658	.	+	.	ENST00000560567+ENST00000261884+ENST00000558820__exon_number_020__gene_id_ENSG00000103671	TRIP4	ENSG00000103671.19	3.68110831590648	37.2933530260542	5.84756665122405e-55	2.51808763677805e-52
ENSG00000257062.ENSG00000111700.ENSG00000134538.ENSG00000205754.ENSG00000257046.18	ENSG00000257062+ENSG00000111700+ENSG00000134538+ENSG00000205754+ENSG00000257046	ENSG00000257062+ENSG00000111700+ENSG00000134538+ENSG00000205754+ENSG00000257046_019	chr12	dexseq_prepare_annotation2.py	exon	21032370	21032565	.	+	.	ENST00000261196+ENST00000381545+ENST00000553473+ENST00000544370+ENST00000540229__exon_number_019__gene_id_ENSG00000257062+ENSG00000111700+ENSG00000134538+ENSG00000205754+ENSG00000257046		ENSG00000257062.ENSG00000111700.ENSG00000134538.ENSG00000205754.ENSG00000257046.18	-1.00676061966703	-22.5832301397142	1.06574864699229e-54	4.57491039481058e-52
ENSG00000175221.26	ENSG00000175221	ENSG00000175221_027	chr19	dexseq_prepare_annotation2.py	exon	891104	891131	.	-	.	ENST00000586017+ENST00000395808+ENST00000325464+ENST00000589119+ENST00000312090+ENST00000606248+ENST00000586342+ENST00000606828+ENST00000269814+ENST00000592373+ENST00000592943__exon_number_027__gene_id_ENSG00000175221	MED16	ENSG00000175221.26	2.88751844519776	36.9993336950738	1.11187508557056e-54	4.75795399078308e-52
ENSG00000213908.3	ENSG00000213908	ENSG00000213908_004	chr19	dexseq_prepare_annotation2.py	exon	41531505	41531507	.	-	.	ENST00000595391__exon_number_004__gene_id_ENSG00000213908	CYP2A7P1	ENSG00000213908.3	-3.6063744688864	-40.9605713674044	1.34487964605095e-54	5.73704643260864e-52
ENSG00000148343.28	ENSG00000148343	ENSG00000148343_029	chr9	dexseq_prepare_annotation2.py	exon	131829787	131830051	.	+	.	ENST00000471943__exon_number_029__gene_id_ENSG00000148343	FAM73B	ENSG00000148343.28	-2.34230148706599	-23.4448271181092	1.40026538302178e-54	5.9547048797556e-52
ENSG00000148343.3	ENSG00000148343	ENSG00000148343_004	chr9	dexseq_prepare_annotation2.py	exon	131799213	131799252	.	+	.	ENST00000358369__exon_number_004__gene_id_ENSG00000148343	FAM73B	ENSG00000148343.3	1.38791161555476	23.4227761734854	1.57922189169044e-54	6.69487089344681e-52
ENSG00000204655.17	ENSG00000204655	ENSG00000204655_018	chr6	dexseq_prepare_annotation2.py	exon	29635681	29635701	.	+	.	ENST00000396704+ENST00000416766+ENST00000485211+ENST00000376917+ENST00000396701+ENST00000533330+ENST00000483013+ENST00000431798+ENST00000490427+ENST00000376898+ENST00000494692+ENST00000376889+ENST00000376888+ENST00000376894+ENST00000376902+ENST00000376891__exon_number_018__gene_id_ENSG00000204655	MOG	ENSG00000204655.17	-4.4683994027514	-29.780072912257	1.58655389175531e-54	6.70513040562977e-52
ENSG00000114374.6	ENSG00000114374	ENSG00000114374_007	chrY	dexseq_prepare_annotation2.py	exon	14832671	14833136	.	+	.	ENST00000493168__exon_number_007__gene_id_ENSG00000114374	USP9Y	ENSG00000114374.6	-3.39280935048392	-22.9308830503775	1.69195369889459e-54	7.12850381404331e-52
ENSG00000062485.ENSG00000257727.ENSG00000135473.ENSG00000144785.138	ENSG00000062485+ENSG00000257727+ENSG00000135473+ENSG00000144785	ENSG00000062485+ENSG00000257727+ENSG00000135473+ENSG00000144785_139	chr12	dexseq_prepare_annotation2.py	exon	56715862	56715952	.	-	.	ENST00000547226+ENST00000551359+ENST00000257931+ENST00000550028+ENST00000552630+ENST00000440411+ENST00000425394+ENST00000548043__exon_number_139__gene_id_ENSG00000062485+ENSG00000257727+ENSG00000135473+ENSG00000144785		ENSG00000062485.ENSG00000257727.ENSG00000135473.ENSG00000144785.138	-4.81835583283459	-23.3957015398895	1.83067802391546e-54	7.68716557538526e-52
ENSG00000168137.53	ENSG00000168137	ENSG00000168137_054	chr3	dexseq_prepare_annotation2.py	exon	9490072	9490158	.	+	.	ENST00000407969+ENST00000302463+ENST00000402198+ENST00000413704+ENST00000488236+ENST00000466242+ENST00000399686+ENST00000421188+ENST00000443339+ENST00000493918+ENST00000402466+ENST00000406341__exon_number_054__gene_id_ENSG00000168137	SETD5	ENSG00000168137.53	-1.92713366897669	-26.1167579686644	1.83581499672221e-54	7.68716557538526e-52
ENSG00000213398.ENSG00000124067.ENSG00000267660.63	ENSG00000213398+ENSG00000124067+ENSG00000267660	ENSG00000213398+ENSG00000124067+ENSG00000267660_064	chr16	dexseq_prepare_annotation2.py	exon	67984325	67984396	.	-	.	ENST00000576616+ENST00000537830+ENST00000338335+ENST00000573702+ENST00000574665+ENST00000572037+ENST00000570802+ENST00000573023+ENST00000541864+ENST00000316341+ENST00000572766+ENST00000422611__exon_number_064__gene_id_ENSG00000213398+ENSG00000124067+ENSG00000267660		ENSG00000213398.ENSG00000124067.ENSG00000267660.63	-5.24210739419187	-22.68878691581	1.93898360219313e-54	8.09433744906963e-52
ENSG00000182774.ENSG00000214575.ENSG00000260836.27	ENSG00000182774+ENSG00000214575+ENSG00000260836	ENSG00000182774+ENSG00000214575+ENSG00000260836_028	chr15	dexseq_prepare_annotation2.py	exon	83209204	83209207	.	-	.	ENST00000560229+ENST00000330244+ENST00000561157+ENST00000559273__exon_number_028__gene_id_ENSG00000182774+ENSG00000214575+ENSG00000260836		ENSG00000182774.ENSG00000214575.ENSG00000260836.27	-1.68159344699575	-24.5326234216834	2.10303727565049e-54	8.74372942424126e-52
ENSG00000221988.ENSG00000258388.ENSG00000241404.69	ENSG00000221988+ENSG00000258388+ENSG00000241404	ENSG00000221988+ENSG00000258388+ENSG00000241404_070	chr6	dexseq_prepare_annotation2.py	exon	32139500	32139755	.	+	.	ENST00000422437__exon_number_070__gene_id_ENSG00000221988+ENSG00000258388+ENSG00000241404		ENSG00000221988.ENSG00000258388.ENSG00000241404.69	-5.33115013926329	-40.7151633615904	2.10735491994943e-54	8.74372942424126e-52
ENSG00000148337.58	ENSG00000148337	ENSG00000148337_059	chr9	dexseq_prepare_annotation2.py	exon	130953003	130953103	.	-	.	ENST00000467178+ENST00000325721+ENST00000420484+ENST00000372948+ENST00000491954+ENST00000393608+ENST00000541172+ENST00000357558+ENST00000372938+ENST00000372954+ENST00000488559+ENST00000324544+ENST00000538431+ENST00000277465+ENST00000498156__exon_number_059__gene_id_ENSG00000148337	CIZ1	ENSG00000148337.58	-0.924467362121722	-19.4143683801527	2.18191544609809e-54	9.02565853940946e-52
ENSG00000114423.34	ENSG00000114423	ENSG00000114423_035	chr3	dexseq_prepare_annotation2.py	exon	105588247	105588266	.	-	.	ENST00000438603+ENST00000447441__exon_number_035__gene_id_ENSG00000114423	CBLB	ENSG00000114423.34	1.65042154357863	24.7914490981364	3.1695245922404e-54	1.30713683840773e-51
ENSG00000140443.38	ENSG00000140443	ENSG00000140443_039	chr15	dexseq_prepare_annotation2.py	exon	99467105	99467110	.	+	.	ENST00000561049+ENST00000558762+ENST00000560343+ENST00000268035__exon_number_039__gene_id_ENSG00000140443	IGF1R	ENSG00000140443.38	-1.43009138457441	-22.573528964449	3.80662835007417e-54	1.56515486802282e-51
ENSG00000013441.18	ENSG00000013441	ENSG00000013441_019	chr2	dexseq_prepare_annotation2.py	exon	201721614	201721708	.	-	.	ENST00000409769+ENST00000321356+ENST00000473565+ENST00000409403+ENST00000461981+ENST00000434813+ENST00000432425__exon_number_019__gene_id_ENSG00000013441	CLK1	ENSG00000013441.18	-3.14453553249475	-28.7472859668509	4.08920352895791e-54	1.67629100939176e-51
ENSG00000257062.ENSG00000111700.ENSG00000134538.ENSG00000205754.ENSG00000257046.22	ENSG00000257062+ENSG00000111700+ENSG00000134538+ENSG00000205754+ENSG00000257046	ENSG00000257062+ENSG00000111700+ENSG00000134538+ENSG00000205754+ENSG00000257046_023	chr12	dexseq_prepare_annotation2.py	exon	21054284	21054401	.	+	.	ENST00000261196+ENST00000381545+ENST00000553473+ENST00000544370+ENST00000540229__exon_number_023__gene_id_ENSG00000257062+ENSG00000111700+ENSG00000134538+ENSG00000205754+ENSG00000257046		ENSG00000257062.ENSG00000111700.ENSG00000134538.ENSG00000205754.ENSG00000257046.22	-1.03264500282972	-22.3522881419435	4.23109565975137e-54	1.72926399768168e-51
ENSG00000166689.47	ENSG00000166689	ENSG00000166689_048	chr11	dexseq_prepare_annotation2.py	exon	16872738	16872744	.	-	.	ENST00000355661+ENST00000448080+ENST00000531066__exon_number_048__gene_id_ENSG00000166689	PLEKHA7	ENSG00000166689.47	-3.10768887476243	-21.6341842495951	4.46904385905222e-54	1.82106200020192e-51
ENSG00000232732.5	ENSG00000232732	ENSG00000232732_006	chr2	dexseq_prepare_annotation2.py	exon	200743265	200743423	.	-	.	ENST00000600604+ENST00000599089+ENST00000593806+ENST00000593735__exon_number_006__gene_id_ENSG00000232732	AC073043.1	ENSG00000232732.5	2.23850206673327	21.7947380186608	4.54944064264038e-54	1.84830504108604e-51
ENSG00000227195.21	ENSG00000227195	ENSG00000227195_022	chr20	dexseq_prepare_annotation2.py	exon	26172533	26172536	.	-	.	ENST00000609914+ENST00000594150+ENST00000601901+ENST00000596537+ENST00000608521+ENST00000598150+ENST00000598451+ENST00000432499+ENST00000609012+ENST00000600263+ENST00000596767+ENST00000596058+ENST00000597361+ENST00000597267+ENST00000596111+ENST00000601079+ENST00000609202+ENST00000608487+ENST00000427348+ENST00000593517+ENST00000601119+ENST00000597979+ENST00000596717+ENST00000609687__exon_number_02…	MIR663A	ENSG00000227195.21	1.51674551711555	20.9224709343408	4.65151906268929e-54	1.88416888038732e-51
ENSG00000257062.ENSG00000111700.ENSG00000134538.ENSG00000205754.ENSG00000257046.48	ENSG00000257062+ENSG00000111700+ENSG00000134538+ENSG00000205754+ENSG00000257046	ENSG00000257062+ENSG00000111700+ENSG00000134538+ENSG00000205754+ENSG00000257046_049	chr12	dexseq_prepare_annotation2.py	exon	21245447	21245679	.	+	.	ENST00000545916__exon_number_049__gene_id_ENSG00000257062+ENSG00000111700+ENSG00000134538+ENSG00000205754+ENSG00000257046		ENSG00000257062.ENSG00000111700.ENSG00000134538.ENSG00000205754.ENSG00000257046.48	2.30512634260603	22.3295378131756	4.84840250262496e-54	1.95810911368588e-51
ENSG00000100201.27	ENSG00000100201	ENSG00000100201_028	chr22	dexseq_prepare_annotation2.py	exon	38894558	38894578	.	-	.	ENST00000467279+ENST00000432525+ENST00000381633+ENST00000216019+ENST00000396821+ENST00000403230__exon_number_028__gene_id_ENSG00000100201	DDX17	ENSG00000100201.27	2.48304192859345	26.8096569719827	6.01565289911336e-54	2.42235613657601e-51
ENSG00000108309.26	ENSG00000108309	ENSG00000108309_027	chr17	dexseq_prepare_annotation2.py	exon	42396039	42396039	.	+	.	ENST00000426726__exon_number_027__gene_id_ENSG00000108309	RUNDC3A	ENSG00000108309.26	1.41248632523399	27.3582405855337	6.10035282014811e-54	2.44923783064694e-51
ENSG00000148700.10	ENSG00000148700	ENSG00000148700_011	chr10	dexseq_prepare_annotation2.py	exon	111836763	111836876	.	+	.	ENST00000473669+ENST00000468345__exon_number_011__gene_id_ENSG00000148700	ADD3	ENSG00000148700.10	1.72625019730872	22.6975944076977	6.44311200117455e-54	2.5792665394262e-51
ENSG00000148337.57	ENSG00000148337	ENSG00000148337_058	chr9	dexseq_prepare_annotation2.py	exon	130952990	130953002	.	-	.	ENST00000467178+ENST00000325721+ENST00000420484+ENST00000372948+ENST00000491954+ENST00000393608+ENST00000541172+ENST00000372938+ENST00000372954+ENST00000357558+ENST00000324544+ENST00000538431+ENST00000277465+ENST00000498156__exon_number_058__gene_id_ENSG00000148337	CIZ1	ENSG00000148337.57	-1.00365798459763	-19.2814217782718	6.72906438395574e-54	2.68586079491417e-51
ENSG00000083838.22	ENSG00000083838	ENSG00000083838_023	chr19	dexseq_prepare_annotation2.py	exon	58992596	58992597	.	+	.	ENST00000391694+ENST00000594369+ENST00000335841__exon_number_023__gene_id_ENSG00000083838	ZNF446	ENSG00000083838.22	-4.82370676491894	-59.629562122122	7.00072729862649e-54	2.78614659286766e-51
ENSG00000025434.58	ENSG00000025434	ENSG00000025434_059	chr11	dexseq_prepare_annotation2.py	exon	47283001	47283097	.	+	.	ENST00000487913__exon_number_059__gene_id_ENSG00000025434	NR1H3	ENSG00000025434.58	3.1644739188087	25.368235032207	7.43449907711118e-54	2.9501778067419e-51
ENSG00000158286.30	ENSG00000158286	ENSG00000158286_031	chr1	dexseq_prepare_annotation2.py	exon	6272291	6272476	.	+	.	ENST00000377948+ENST00000377939+ENST00000496676+ENST00000492476__exon_number_031__gene_id_ENSG00000158286	RNF207	ENSG00000158286.30	4.40139014345461	24.575670558378	8.89912114896978e-54	3.52113719038382e-51
ENSG00000153048.19	ENSG00000153048	ENSG00000153048_020	chr16	dexseq_prepare_annotation2.py	exon	8954076	8954166	.	-	.	ENST00000567626__exon_number_020__gene_id_ENSG00000153048	CARHSP1	ENSG00000153048.19	2.08937831461072	27.8433995992895	9.52756637504387e-54	3.75890029814484e-51
ENSG00000198632.ENSG00000174368.26	ENSG00000198632+ENSG00000174368	ENSG00000198632+ENSG00000174368_027	chr7	dexseq_prepare_annotation2.py	exon	74984930	74984931	.	-	.	ENST00000513070+ENST00000414100__exon_number_027__gene_id_ENSG00000198632+ENSG00000174368		ENSG00000198632.ENSG00000174368.26	2.24411159065515	26.6549407050101	1.12007050221238e-53	4.40626697537481e-51
ENSG00000148337.9	ENSG00000148337	ENSG00000148337_010	chr9	dexseq_prepare_annotation2.py	exon	130928900	130929037	.	-	.	ENST00000485001__exon_number_010__gene_id_ENSG00000148337	CIZ1	ENSG00000148337.9	1.8165362982004	19.1788268571851	1.60584482218279e-53	6.29911089487662e-51
ENSG00000118515.35	ENSG00000118515	ENSG00000118515_036	chr6	dexseq_prepare_annotation2.py	exon	134494293	134494309	.	-	.	ENST00000490149+ENST00000524764+ENST00000474427+ENST00000532021__exon_number_036__gene_id_ENSG00000118515	SGK1	ENSG00000118515.35	-1.57577108224067	-20.0955672086368	1.63052731406175e-53	6.37760435703805e-51
ENSG00000148343.25	ENSG00000148343	ENSG00000148343_026	chr9	dexseq_prepare_annotation2.py	exon	131825566	131825595	.	+	.	ENST00000495975+ENST00000358369+ENST00000494608+ENST00000414342+ENST00000439290+ENST00000277475__exon_number_026__gene_id_ENSG00000148343	FAM73B	ENSG00000148343.25	-2.15880379007847	-22.9963482945104	1.63588465342933e-53	6.38027732530506e-51
ENSG00000163625.77	ENSG00000163625	ENSG00000163625_078	chr4	dexseq_prepare_annotation2.py	exon	85762345	85762416	.	-	.	ENST00000514071+ENST00000295888+ENST00000426414+ENST00000322366__exon_number_078__gene_id_ENSG00000163625	WDFY3	ENSG00000163625.77	2.29029893070024	19.2307750619814	1.75802639598941e-53	6.83711992129136e-51
ENSG00000114416.1	ENSG00000114416	ENSG00000114416_002	chr3	dexseq_prepare_annotation2.py	exon	180585944	180586083	.	+	.	ENST00000469882+ENST00000484790__exon_number_002__gene_id_ENSG00000114416	FXR1	ENSG00000114416.1	-2.34286464437074	-20.4844145108763	1.93747768003498e-53	7.51361550194703e-51
ENSG00000158286.22	ENSG00000158286	ENSG00000158286_023	chr1	dexseq_prepare_annotation2.py	exon	6270998	6270998	.	+	.	ENST00000377939+ENST00000496329+ENST00000463453__exon_number_023__gene_id_ENSG00000158286	RNF207	ENSG00000158286.22	4.49864666414793	24.3817227725686	2.26154553297043e-53	8.74551830224346e-51
ENSG00000166313.6	ENSG00000166313	ENSG00000166313_007	chr11	dexseq_prepare_annotation2.py	exon	6416660	6416697	.	-	.	ENST00000609331+ENST00000529519+ENST00000608394+ENST00000524626+ENST00000608704+ENST00000608655+ENST00000608645+ENST00000609360+ENST00000299402+ENST00000389906+ENST00000526240+ENST00000311051__exon_number_007__gene_id_ENSG00000166313	APBB1	ENSG00000166313.6	2.96914525353398	20.9410381544751	2.42895002801387e-53	9.36634693429629e-51
ENSG00000241015.ENSG00000160336.5	ENSG00000241015+ENSG00000160336	ENSG00000241015+ENSG00000160336_006	chr19	dexseq_prepare_annotation2.py	exon	53945861	53947923	.	+	.	ENST00000424846__exon_number_006__gene_id_ENSG00000241015+ENSG00000160336		ENSG00000241015.ENSG00000160336.5	-1.89632598075966	-29.6874700028533	3.08399928252736e-53	1.18588025369003e-50
ENSG00000092148.75	ENSG00000092148	ENSG00000092148_076	chr14	dexseq_prepare_annotation2.py	exon	31675164	31675382	.	-	.	ENST00000553616__exon_number_076__gene_id_ENSG00000092148	HECTD1	ENSG00000092148.75	2.36439881303618	22.005261545215	3.40183676916183e-53	1.30442284226959e-50
ENSG00000127419.38	ENSG00000127419	ENSG00000127419_039	chr4	dexseq_prepare_annotation2.py	exon	946978	947091	.	+	.	ENST00000264771+ENST00000452360+ENST00000506669+ENST00000514453+ENST00000504180+ENST00000508204+ENST00000515740+ENST00000515492+ENST00000513952+ENST00000509508+ENST00000438836+ENST00000510493+ENST00000515876__exon_number_039__gene_id_ENSG00000127419	TMEM175	ENSG00000127419.38	-2.73482350129527	-28.852996638768	3.49510450934133e-53	1.33643202032677e-50
ENSG00000215440.ENSG00000124222.ENSG00000254995.89	ENSG00000215440+ENSG00000124222+ENSG00000254995	ENSG00000215440+ENSG00000124222+ENSG00000254995_090	chr20	dexseq_prepare_annotation2.py	exon	57294288	57294294	.	+	.	ENST00000527587__exon_number_090__gene_id_ENSG00000215440+ENSG00000124222+ENSG00000254995		ENSG00000215440.ENSG00000124222.ENSG00000254995.89	-1.78498755492632	-23.9060707873351	4.66222796021367e-53	1.77772835800248e-50
ENSG00000147955.3	ENSG00000147955	ENSG00000147955_004	chr9	dexseq_prepare_annotation2.py	exon	34635807	34635855	.	-	.	ENST00000378892+ENST00000353468+ENST00000461426+ENST00000477726+ENST00000497006+ENST00000277010__exon_number_004__gene_id_ENSG00000147955	SIGMAR1	ENSG00000147955.3	-3.51047356436453	-31.381600782257	5.47290223227525e-53	2.08102915047687e-50
ENSG00000257062.ENSG00000111700.ENSG00000134538.ENSG00000205754.ENSG00000257046.47	ENSG00000257062+ENSG00000111700+ENSG00000134538+ENSG00000205754+ENSG00000257046	ENSG00000257062+ENSG00000111700+ENSG00000134538+ENSG00000205754+ENSG00000257046_048	chr12	dexseq_prepare_annotation2.py	exon	21243041	21243179	.	+	.	ENST00000540229+ENST00000381541__exon_number_048__gene_id_ENSG00000257062+ENSG00000111700+ENSG00000134538+ENSG00000205754+ENSG00000257046		ENSG00000257062.ENSG00000111700.ENSG00000134538.ENSG00000205754.ENSG00000257046.47	2.31583451905645	21.9210430763987	5.65452767561837e-53	2.14411835948788e-50
ENSG00000254553.ENSG00000273274.ENSG00000160062.12	ENSG00000254553+ENSG00000273274+ENSG00000160062	ENSG00000254553+ENSG00000273274+ENSG00000160062_013	chr1	dexseq_prepare_annotation2.py	exon	33060655	33060824	.	+	.	ENST00000373510+ENST00000480336+ENST00000316459__exon_number_013__gene_id_ENSG00000254553+ENSG00000273274+ENSG00000160062		ENSG00000254553.ENSG00000273274.ENSG00000160062.12	-3.93764277990467	-35.1895199668592	6.42960170837019e-53	2.43126216178529e-50
ENSG00000225697.39	ENSG00000225697	ENSG00000225697_040	chr3	dexseq_prepare_annotation2.py	exon	48668726	48668739	.	-	.	ENST00000485361+ENST00000444531+ENST00000358747+ENST00000455886+ENST00000395550+ENST00000496469+ENST00000421649+ENST00000307364+ENST00000420764+ENST00000480524+ENST00000414944+ENST00000337000+ENST00000489483+ENST00000383733__exon_number_040__gene_id_ENSG00000225697	SLC26A6	ENSG00000225697.39	-1.63450226318138	-21.708541616761	6.75338575731478e-53	2.54664207064577e-50
ENSG00000168259.6	ENSG00000168259	ENSG00000168259_007	chr17	dexseq_prepare_annotation2.py	exon	40133613	40133872	.	-	.	ENST00000585693__exon_number_007__gene_id_ENSG00000168259	DNAJC7	ENSG00000168259.6	2.26689826779404	32.4074957544416	7.09472578362354e-53	2.66798824392589e-50
ENSG00000118900.18	ENSG00000118900	ENSG00000118900_019	chr16	dexseq_prepare_annotation2.py	exon	4920213	4920342	.	+	.	ENST00000396658+ENST00000545171+ENST00000585857+ENST00000262376+ENST00000590769__exon_number_019__gene_id_ENSG00000118900	UBN1	ENSG00000118900.18	1.49924424665442	24.8667583716784	7.17382264555712e-53	2.69032145021172e-50
ENSG00000123213.18	ENSG00000123213	ENSG00000123213_019	chr5	dexseq_prepare_annotation2.py	exon	65088281	65088428	.	+	.	ENST00000502464+ENST00000506539+ENST00000509935+ENST00000511299+ENST00000506799+ENST00000380985__exon_number_019__gene_id_ENSG00000123213	NLN	ENSG00000123213.18	-2.50945406197224	-26.1820366186916	7.60784110383589e-53	2.84527004263377e-50
ENSG00000153048.31	ENSG00000153048	ENSG00000153048_032	chr16	dexseq_prepare_annotation2.py	exon	8962212	8962218	.	-	.	ENST00000396593+ENST00000561530__exon_number_032__gene_id_ENSG00000153048	CARHSP1	ENSG00000153048.31	-2.78823110289924	-27.2435096744485	8.86235357666827e-53	3.30539152920835e-50
ENSG00000148218.2	ENSG00000148218	ENSG00000148218_003	chr9	dexseq_prepare_annotation2.py	exon	116150455	116150641	.	-	.	ENST00000482847+ENST00000409155+ENST00000277315__exon_number_003__gene_id_ENSG00000148218	ALAD	ENSG00000148218.2	-2.99992656294007	-24.7887935166964	1.02317831907738e-52	3.80574939515793e-50
ENSG00000104980.3	ENSG00000104980	ENSG00000104980_004	chr19	dexseq_prepare_annotation2.py	exon	7991625	7991798	.	-	.	ENST00000599939+ENST00000595565+ENST00000270538+ENST00000595831__exon_number_004__gene_id_ENSG00000104980	TIMM44	ENSG00000104980.3	-2.73347020985398	-27.201918328713	1.03580307096893e-52	3.84223831002055e-50
ENSG00000139644.10	ENSG00000139644	ENSG00000139644_011	chr12	dexseq_prepare_annotation2.py	exon	50135351	50135353	.	+	.	ENST00000549445+ENST00000548894+ENST00000546914+ENST00000267115+ENST00000549966+ENST00000547832+ENST00000552699+ENST00000552635+ENST00000547187__exon_number_011__gene_id_ENSG00000139644	TMBIM6	ENSG00000139644.10	-1.51344257797158	-24.0544223353724	1.1026332627989e-52	4.07905579417045e-50
ENSG00000077063.2	ENSG00000077063	ENSG00000077063_003	chr7	dexseq_prepare_annotation2.py	exon	117350917	117351681	.	-	.	ENST00000446636+ENST00000441556+ENST00000160373__exon_number_003__gene_id_ENSG00000077063	CTTNBP2	ENSG00000077063.2	-1.99985883766503	-23.721484416241	1.17226780620068e-52	4.32493949786583e-50
ENSG00000147642.57	ENSG00000147642	ENSG00000147642_058	chr8	dexseq_prepare_annotation2.py	exon	110692419	110692448	.	-	.	ENST00000533821__exon_number_058__gene_id_ENSG00000147642	SYBU	ENSG00000147642.57	1.34860544415938	21.0952004110685	1.47077628638146e-52	5.41162421900468e-50
ENSG00000272084.ENSG00000127481.12	ENSG00000272084+ENSG00000127481	ENSG00000272084+ENSG00000127481_013	chr1	dexseq_prepare_annotation2.py	exon	19404561	19407800	.	-	.	ENST00000459947__exon_number_013__gene_id_ENSG00000272084+ENSG00000127481		ENSG00000272084.ENSG00000127481.12	-1.63615986547023	-17.0869847451836	1.52578781199499e-52	5.59894400139784e-50
ENSG00000148343.31	ENSG00000148343	ENSG00000148343_032	chr9	dexseq_prepare_annotation2.py	exon	131830274	131830293	.	+	.	ENST00000495975+ENST00000414342__exon_number_032__gene_id_ENSG00000148343	FAM73B	ENSG00000148343.31	-2.29886163872263	-22.5896895999638	1.55328708916182e-52	5.68457267239176e-50
ENSG00000140443.42	ENSG00000140443	ENSG00000140443_043	chr15	dexseq_prepare_annotation2.py	exon	99467866	99467913	.	+	.	ENST00000558762+ENST00000560972+ENST00000268035__exon_number_043__gene_id_ENSG00000140443	IGF1R	ENSG00000140443.42	-1.46187143553719	-21.9436368218501	1.56479967981737e-52	5.71139331264252e-50
ENSG00000148343.45	ENSG00000148343	ENSG00000148343_046	chr9	dexseq_prepare_annotation2.py	exon	131832526	131834350	.	+	.	ENST00000406926+ENST00000358369+ENST00000445183+ENST00000439290+ENST00000277475+ENST00000483458__exon_number_046__gene_id_ENSG00000148343	FAM73B	ENSG00000148343.45	-2.45082863866143	-22.5460199891044	1.98043338894044e-52	7.20914721664249e-50
ENSG00000196504.25	ENSG00000196504	ENSG00000196504_026	chr2	dexseq_prepare_annotation2.py	exon	153532913	153532918	.	-	.	ENST00000493468__exon_number_026__gene_id_ENSG00000196504	PRPF40A	ENSG00000196504.25	-3.01038186455669	-25.0260958295511	2.1355734047893e-52	7.75321060552056e-50
ENSG00000114423.32	ENSG00000114423	ENSG00000114423_033	chr3	dexseq_prepare_annotation2.py	exon	105588181	105588243	.	-	.	ENST00000438603+ENST00000545639+ENST00000394027+ENST00000447441__exon_number_033__gene_id_ENSG00000114423	CBLB	ENSG00000114423.32	1.66071148173695	23.9100570145348	2.22686892016066e-52	8.06321473963848e-50
ENSG00000147813.20	ENSG00000147813	ENSG00000147813_021	chr8	dexseq_prepare_annotation2.py	exon	144658337	144658601	.	-	.	ENST00000464332__exon_number_021__gene_id_ENSG00000147813	NAPRT1	ENSG00000147813.20	-1.65241929386676	-22.5175742042023	2.32029515256961e-52	8.35798393967411e-50
ENSG00000241015.ENSG00000160336.2	ENSG00000241015+ENSG00000160336	ENSG00000241015+ENSG00000160336_003	chr19	dexseq_prepare_annotation2.py	exon	53935246	53935281	.	+	.	ENST00000447129+ENST00000424846+ENST00000454407__exon_number_003__gene_id_ENSG00000241015+ENSG00000160336		ENSG00000241015.ENSG00000160336.2	-1.88888067152626	-29.06126374774	2.32052269344172e-52	8.35798393967411e-50
ENSG00000142330.ENSG00000178623.54	ENSG00000142330+ENSG00000178623	ENSG00000142330+ENSG00000178623_055	chr2	dexseq_prepare_annotation2.py	exon	241570670	241570676	.	+	.	ENST00000319838__exon_number_055__gene_id_ENSG00000142330+ENSG00000178623		ENSG00000142330.ENSG00000178623.54	-1.49850562415162	-21.3104368395019	2.77660117841645e-52	9.9743551858446e-50
ENSG00000074054.70	ENSG00000074054	ENSG00000074054_071	chr2	dexseq_prepare_annotation2.py	exon	122406948	122407052	.	-	.	ENST00000455322+ENST00000397587+ENST00000263710+ENST00000541377+ENST00000409078__exon_number_071__gene_id_ENSG00000074054	CLASP1	ENSG00000074054.70	-1.61875440376574	-20.4411319180429	3.13440517789589e-52	1.1230137732783e-49
ENSG00000147642.63	ENSG00000147642	ENSG00000147642_064	chr8	dexseq_prepare_annotation2.py	exon	110693145	110693153	.	-	.	ENST00000533171+ENST00000534184+ENST00000408889__exon_number_064__gene_id_ENSG00000147642	SYBU	ENSG00000147642.63	1.35790517602753	20.9783597444466	3.15121011419452e-52	1.12607915983861e-49
ENSG00000103343.ENSG00000103351.ENSG00000263212.ENSG00000262621.ENSG00000122390.9	ENSG00000103343+ENSG00000103351+ENSG00000263212+ENSG00000262621+ENSG00000122390	ENSG00000103343+ENSG00000103351+ENSG00000263212+ENSG00000262621+ENSG00000122390_010	chr16	dexseq_prepare_annotation2.py	exon	3454426	3454648	.	+	.	ENST00000572544+ENST00000571936+ENST00000575752+ENST00000344823+ENST00000575785+ENST00000268655__exon_number_010__gene_id_ENSG00000103343+ENSG00000103351+ENSG00000263212+ENSG00000262621+ENSG00000122390		ENSG00000103343.ENSG00000103351.ENSG00000263212.ENSG00000262621.ENSG00000122390.9	1.29774815199368	18.4100642964244	3.17870807854615e-52	1.13293969628747e-49
ENSG00000156261.4	ENSG00000156261	ENSG00000156261_005	chr21	dexseq_prepare_annotation2.py	exon	30432862	30432981	.	-	.	ENST00000432178+ENST00000470450+ENST00000286788+ENST00000542732+ENST00000540844+ENST00000496121__exon_number_005__gene_id_ENSG00000156261	CCT8	ENSG00000156261.4	3.91631853456564	34.4967987591124	3.18910744434884e-52	1.1336861716295e-49
ENSG00000170448.3	ENSG00000170448	ENSG00000170448_004	chr4	dexseq_prepare_annotation2.py	exon	47853074	47853099	.	-	.	ENST00000508115__exon_number_004__gene_id_ENSG00000170448	NFXL1	ENSG00000170448.3	-2.47034013368169	-24.9175314195681	3.45420728042361e-52	1.22473629410074e-49
ENSG00000166313.3	ENSG00000166313	ENSG00000166313_004	chr11	dexseq_prepare_annotation2.py	exon	6416393	6416509	.	-	.	ENST00000529519+ENST00000608394+ENST00000524626+ENST00000608704+ENST00000608435+ENST00000608655+ENST00000299402+ENST00000389906+ENST00000526240+ENST00000609360+ENST00000311051__exon_number_004__gene_id_ENSG00000166313	APBB1	ENSG00000166313.3	3.02246658281568	20.5267072111976	4.10576490484003e-52	1.45198354887305e-49
ENSG00000103657.67	ENSG00000103657	ENSG00000103657_068	chr15	dexseq_prepare_annotation2.py	exon	63986511	63986748	.	-	.	ENST00000443617__exon_number_068__gene_id_ENSG00000103657	HERC1	ENSG00000103657.67	1.5396401446386	20.5173430524553	4.37769357007992e-52	1.54414939579044e-49
ENSG00000114416.2	ENSG00000114416	ENSG00000114416_003	chr3	dexseq_prepare_annotation2.py	exon	180586539	180586624	.	+	.	ENST00000465551__exon_number_003__gene_id_ENSG00000114416	FXR1	ENSG00000114416.2	-2.38788652839881	-20.0492841514055	4.47310596563989e-52	1.57373782487527e-49
ENSG00000100106.ENSG00000100101.22	ENSG00000100106+ENSG00000100101	ENSG00000100106+ENSG00000100101_023	chr22	dexseq_prepare_annotation2.py	exon	38106434	38106573	.	+	.	ENST00000406386+ENST00000344404+ENST00000455236+ENST00000492485__exon_number_023__gene_id_ENSG00000100106+ENSG00000100101		ENSG00000100106.ENSG00000100101.22	-5.35843899767714	-21.2247071840043	4.76897718453383e-52	1.67351868516493e-49
ENSG00000149187.1	ENSG00000149187	ENSG00000149187_002	chr11	dexseq_prepare_annotation2.py	exon	47489836	47489944	.	-	.	ENST00000395290+ENST00000358597__exon_number_002__gene_id_ENSG00000149187	CELF1	ENSG00000149187.1	-1.96231045043288	-22.1477729346597	5.25973590297584e-52	1.84100197155775e-49
ENSG00000147813.21	ENSG00000147813	ENSG00000147813_022	chr8	dexseq_prepare_annotation2.py	exon	144658602	144658609	.	-	.	ENST00000340490+ENST00000426292+ENST00000488096+ENST00000449291+ENST00000532645+ENST00000525583+ENST00000276844+ENST00000464332+ENST00000435154__exon_number_022__gene_id_ENSG00000147813	NAPRT1	ENSG00000147813.21	-1.75566012685774	-22.369413347123	5.30296603428695e-52	1.85061076463827e-49
ENSG00000205133.39	ENSG00000205133	ENSG00000205133_040	chr8	dexseq_prepare_annotation2.py	exon	93978303	93978315	.	-	.	ENST00000522925+ENST00000537541+ENST00000521617+ENST00000522903+ENST00000523580+ENST00000524037+ENST00000378861+ENST00000523375+ENST00000519792+ENST00000520430+ENST00000519069+ENST00000521988+ENST00000517858+ENST00000517540+ENST00000518748__exon_number_040__gene_id_ENSG00000205133	TRIQK	ENSG00000205133.39	1.88860866707899	25.2454461729013	5.31430197527015e-52	1.85061076463827e-49
ENSG00000102893.58	ENSG00000102893	ENSG00000102893_059	chr16	dexseq_prepare_annotation2.py	exon	47703126	47703328	.	+	.	ENST00000566044+ENST00000566319+ENST00000299167+ENST00000455779+ENST00000323584+ENST00000566275__exon_number_059__gene_id_ENSG00000102893	PHKB	ENSG00000102893.58	-2.16596239238134	-19.2869771025956	6.04015322655455e-52	2.09802340075644e-49
ENSG00000159216.13	ENSG00000159216	ENSG00000159216_014	chr21	dexseq_prepare_annotation2.py	exon	36252903	36253010	.	-	.	ENST00000437180+ENST00000482318+ENST00000399237+ENST00000399240+ENST00000300305+ENST00000358356+ENST00000486278+ENST00000455571+ENST00000325074+ENST00000344691__exon_number_014__gene_id_ENSG00000159216	RUNX1	ENSG00000159216.13	1.87767488208201	25.6759045938184	6.07203122824445e-52	2.10374306313189e-49
ENSG00000257062.ENSG00000111700.ENSG00000134538.ENSG00000205754.ENSG00000257046.51	ENSG00000257062+ENSG00000111700+ENSG00000134538+ENSG00000205754+ENSG00000257046	ENSG00000257062+ENSG00000111700+ENSG00000134538+ENSG00000205754+ENSG00000257046_052	chr12	dexseq_prepare_annotation2.py	exon	21279052	21279191	.	+	.	ENST00000590779+ENST00000592513+ENST00000593147+ENST00000585342__exon_number_052__gene_id_ENSG00000257062+ENSG00000111700+ENSG00000134538+ENSG00000205754+ENSG00000257046		ENSG00000257062.ENSG00000111700.ENSG00000134538.ENSG00000205754.ENSG00000257046.51	2.1659466056466	21.52853099299	6.10938140580846e-52	2.11132487990556e-49
ENSG00000100884.14	ENSG00000100884	ENSG00000100884_015	chr14	dexseq_prepare_annotation2.py	exon	24540734	24540735	.	+	.	ENST00000558541+ENST00000558859+ENST00000558995+ENST00000560092__exon_number_015__gene_id_ENSG00000100884	CPNE6	ENSG00000100884.14	-1.89456281287866	-23.6750093998989	7.03176529941119e-52	2.4239524892089e-49
ENSG00000131018.130	ENSG00000131018	ENSG00000131018_131	chr6	dexseq_prepare_annotation2.py	exon	152683305	152683349	.	-	.	ENST00000448038+ENST00000471834+ENST00000341594+ENST00000265368+ENST00000367255+ENST00000423061__exon_number_131__gene_id_ENSG00000131018	SYNE1	ENSG00000131018.130	-5.77552232715813	-17.3628535429481	7.20938585561974e-52	2.4789209949448e-49
ENSG00000257062.ENSG00000111700.ENSG00000134538.ENSG00000205754.ENSG00000257046.20	ENSG00000257062+ENSG00000111700+ENSG00000134538+ENSG00000205754+ENSG00000257046	ENSG00000257062+ENSG00000111700+ENSG00000134538+ENSG00000205754+ENSG00000257046_021	chr12	dexseq_prepare_annotation2.py	exon	21036352	21036536	.	+	.	ENST00000261196+ENST00000381545+ENST00000553473+ENST00000544370+ENST00000540229__exon_number_021__gene_id_ENSG00000257062+ENSG00000111700+ENSG00000134538+ENSG00000205754+ENSG00000257046		ENSG00000257062.ENSG00000111700.ENSG00000134538.ENSG00000205754.ENSG00000257046.20	-1.03626954213527	-21.4948595824647	7.4998474027191e-52	2.57231575226878e-49
ENSG00000085872.ENSG00000105085.ENSG00000269578.ENSG00000214046.ENSG00000127526.ENSG00000269058.ENSG00000141979.ENSG00000268790.94	ENSG00000085872+ENSG00000105085+ENSG00000269578+ENSG00000214046+ENSG00000127526+ENSG00000269058+ENSG00000141979+ENSG00000268790	ENSG00000085872+ENSG00000105085+ENSG00000269578+ENSG00000214046+ENSG00000127526+ENSG00000269058+ENSG00000141979+ENSG00000268790_095	chr19	dexseq_prepare_annotation2.py	exon	16698215	16698412	.	-	.	ENST00000593779+ENST00000598492__exon_number_095__gene_id_ENSG00000085872+ENSG00000105085+ENSG00000269578+ENSG00000214046+ENSG00000127526+ENSG00000269058+ENSG00000141979+ENSG00000268790		ENSG00000085872.ENSG00000105085.ENSG00000269578.ENSG00000214046.ENSG00000127526.ENSG00000269058.ENSG00000141979.ENSG00000268790.94	1.36894116757209	18.7761308572027	8.09960354008401e-52	2.77105909886278e-49
ENSG00000148343.6	ENSG00000148343	ENSG00000148343_007	chr9	dexseq_prepare_annotation2.py	exon	131802067	131802165	.	+	.	ENST00000450073__exon_number_007__gene_id_ENSG00000148343	FAM73B	ENSG00000148343.6	1.541665991013	22.2781230092586	8.8369677928898e-52	3.01576990626002e-49
ENSG00000238542.ENSG00000163492.ENSG00000155657.161	ENSG00000238542+ENSG00000163492+ENSG00000155657	ENSG00000238542+ENSG00000163492+ENSG00000155657_162	chr2	dexseq_prepare_annotation2.py	exon	179516248	179516263	.	-	.	ENST00000342992+ENST00000589042+ENST00000591111__exon_number_162__gene_id_ENSG00000238542+ENSG00000163492+ENSG00000155657		ENSG00000238542.ENSG00000163492.ENSG00000155657.161	1.43104927206089	17.4560586620843	9.20915028839908e-52	3.13494633022068e-49
ENSG00000263072.23	ENSG00000263072	ENSG00000263072_024	chr16	dexseq_prepare_annotation2.py	exon	3182947	3183195	.	-	.	ENST00000571449__exon_number_024__gene_id_ENSG00000263072	RP11-473M20.14	ENSG00000263072.23	-1.78007169157946	-24.2833456472647	1.04029562359852e-51	3.5325282261334e-49
ENSG00000140853.105	ENSG00000140853	ENSG00000140853_106	chr16	dexseq_prepare_annotation2.py	exon	57117432	57117432	.	+	.	ENST00000262510+ENST00000543103+ENST00000540182+ENST00000308149+ENST00000538453+ENST00000436936+ENST00000537056__exon_number_106__gene_id_ENSG00000140853	NLRC5	ENSG00000140853.105	-1.63361436923568	-26.5806798153394	1.08630078591286e-51	3.6795945752508e-49
ENSG00000257062.ENSG00000111700.ENSG00000134538.ENSG00000205754.ENSG00000257046.52	ENSG00000257062+ENSG00000111700+ENSG00000134538+ENSG00000205754+ENSG00000257046	ENSG00000257062+ENSG00000111700+ENSG00000134538+ENSG00000205754+ENSG00000257046_053	chr12	dexseq_prepare_annotation2.py	exon	21284057	21284135	.	+	.	ENST00000590779+ENST00000592513+ENST00000593147+ENST00000585342__exon_number_053__gene_id_ENSG00000257062+ENSG00000111700+ENSG00000134538+ENSG00000205754+ENSG00000257046		ENSG00000257062.ENSG00000111700.ENSG00000134538.ENSG00000205754.ENSG00000257046.52	2.12076216783421	21.4325525341438	1.0964919089708e-51	3.7049213123237e-49
ENSG00000166689.54	ENSG00000166689	ENSG00000166689_055	chr11	dexseq_prepare_annotation2.py	exon	16892646	16892729	.	-	.	ENST00000529213+ENST00000531066+ENST00000355661+ENST00000528376+ENST00000448080+ENST00000528637__exon_number_055__gene_id_ENSG00000166689	PLEKHA7	ENSG00000166689.54	-2.91132555464076	-20.7826527741364	1.13335592449414e-51	3.82002511567706e-49
ENSG00000148343.30	ENSG00000148343	ENSG00000148343_031	chr9	dexseq_prepare_annotation2.py	exon	131830151	131830273	.	+	.	ENST00000495975__exon_number_031__gene_id_ENSG00000148343	FAM73B	ENSG00000148343.30	-2.30399695924153	-22.22760637896	1.17280761354985e-51	3.94326228824754e-49
ENSG00000197102.27	ENSG00000197102	ENSG00000197102_028	chr14	dexseq_prepare_annotation2.py	exon	102473345	102473445	.	+	.	ENST00000360184__exon_number_028__gene_id_ENSG00000197102	DYNC1H1	ENSG00000197102.27	-2.00368762440637	-20.6352879785922	1.17993671377716e-51	3.95748454514936e-49
ENSG00000012983.32	ENSG00000012983	ENSG00000012983_033	chr14	dexseq_prepare_annotation2.py	exon	50941810	50941867	.	-	.	ENST00000557210+ENST00000554091+ENST00000557578+ENST00000013125+ENST00000555216__exon_number_033__gene_id_ENSG00000012983	MAP4K5	ENSG00000012983.32	-2.08607474112891	-27.154722475222	1.20347013428466e-51	4.02652200050971e-49
ENSG00000166689.48	ENSG00000166689	ENSG00000166689_049	chr11	dexseq_prepare_annotation2.py	exon	16872745	16872838	.	-	.	ENST00000355661+ENST00000528376+ENST00000448080+ENST00000531066__exon_number_049__gene_id_ENSG00000166689	PLEKHA7	ENSG00000166689.48	-2.76141145695989	-20.7432394626131	1.46742250447638e-51	4.89763921316766e-49
ENSG00000148343.43	ENSG00000148343	ENSG00000148343_044	chr9	dexseq_prepare_annotation2.py	exon	131832128	131832213	.	+	.	ENST00000406926+ENST00000492279+ENST00000358369+ENST00000445183+ENST00000439290+ENST00000277475+ENST00000483458__exon_number_044__gene_id_ENSG00000148343	FAM73B	ENSG00000148343.43	-2.3499348947119	-22.1539258403496	1.77323588301024e-51	5.90388074834337e-49
ENSG00000127419.37	ENSG00000127419	ENSG00000127419_038	chr4	dexseq_prepare_annotation2.py	exon	946225	946238	.	+	.	ENST00000264771+ENST00000452360+ENST00000506669+ENST00000514453+ENST00000504180+ENST00000508204+ENST00000515740+ENST00000515492+ENST00000513952+ENST00000509508+ENST00000438836+ENST00000510493+ENST00000515876__exon_number_038__gene_id_ENSG00000127419	TMEM175	ENSG00000127419.37	-2.73884347466395	-27.6939877051562	1.86140391113412e-51	6.18235191477336e-49
ENSG00000125633.9	ENSG00000125633	ENSG00000125633_010	chr2	dexseq_prepare_annotation2.py	exon	118694316	118694477	.	-	.	ENST00000470650__exon_number_010__gene_id_ENSG00000125633	CCDC93	ENSG00000125633.9	-1.58190658156279	-23.4713207945501	1.91505607892247e-51	6.34511068362789e-49
ENSG00000140694.51	ENSG00000140694	ENSG00000140694_052	chr16	dexseq_prepare_annotation2.py	exon	14726247	14726585	.	-	.	ENST00000562896__exon_number_052__gene_id_ENSG00000140694	PARN	ENSG00000140694.51	-3.29193358989994	-23.4424384240316	2.208301961693e-51	7.29899941609748e-49
ENSG00000013441.22	ENSG00000013441	ENSG00000013441_023	chr2	dexseq_prepare_annotation2.py	exon	201722813	201722889	.	-	.	ENST00000409769__exon_number_023__gene_id_ENSG00000013441	CLK1	ENSG00000013441.22	-2.98759686750286	-26.9832592356153	2.25211874845688e-51	7.42584478250248e-49
ENSG00000257062.ENSG00000111700.ENSG00000134538.ENSG00000205754.ENSG00000257046.31	ENSG00000257062+ENSG00000111700+ENSG00000134538+ENSG00000205754+ENSG00000257046	ENSG00000257062+ENSG00000111700+ENSG00000134538+ENSG00000205754+ENSG00000257046_032	chr12	dexseq_prepare_annotation2.py	exon	21199987	21200112	.	+	.	ENST00000554957+ENST00000381541+ENST00000421593__exon_number_032__gene_id_ENSG00000257062+ENSG00000111700+ENSG00000134538+ENSG00000205754+ENSG00000257046		ENSG00000257062.ENSG00000111700.ENSG00000134538.ENSG00000205754.ENSG00000257046.31	2.72466647513614	21.3125651664305	2.28166592816848e-51	7.50514146642157e-49
ENSG00000115464.27	ENSG00000115464	ENSG00000115464_028	chr2	dexseq_prepare_annotation2.py	exon	61441195	61441353	.	-	.	ENST00000411912+ENST00000398571+ENST00000472689+ENST00000467128__exon_number_028__gene_id_ENSG00000115464	USP34	ENSG00000115464.27	3.02861631897968	29.1662719517242	2.37352704866937e-51	7.78853502001706e-49
ENSG00000048740	ENSG00000048740	ENSG00000048740_001	chr10	dexseq_prepare_annotation2.py	exon	11047259	11047350	.	+	.	ENST00000379261__exon_number_001__gene_id_ENSG00000048740	CELF2	ENSG00000048740	2.51344276606761	32.2911414290278	2.38336638264479e-51	7.80206702147943e-49
ENSG00000080823.67	ENSG00000080823	ENSG00000080823_068	chr14	dexseq_prepare_annotation2.py	exon	102718093	102718141	.	-	.	ENST00000519877+ENST00000518399+ENST00000518482+ENST00000521766+ENST00000193029+ENST00000522874+ENST00000517537+ENST00000519569+ENST00000562292+ENST00000361847+ENST00000524019+ENST00000523485+ENST00000524214+ENST00000559838+ENST00000522093+ENST00000518686__exon_number_068__gene_id_ENSG00000080823	MOK	ENSG00000080823.67	-1.55710382655142	-22.8343561028764	2.48262310805024e-51	8.1075462347037e-49
ENSG00000022840.73	ENSG00000022840	ENSG00000022840_074	chr12	dexseq_prepare_annotation2.py	exon	121014692	121015050	.	+	.	ENST00000325954+ENST00000542701__exon_number_074__gene_id_ENSG00000022840	RNF10	ENSG00000022840.73	2.83430602434388	20.0260260778377	2.52713983648159e-51	8.23322858373729e-49
ENSG00000166689.41	ENSG00000166689	ENSG00000166689_042	chr11	dexseq_prepare_annotation2.py	exon	16837725	16837811	.	-	.	ENST00000355661+ENST00000530489+ENST00000448080+ENST00000531066+ENST00000525781__exon_number_042__gene_id_ENSG00000166689	PLEKHA7	ENSG00000166689.41	2.28846957358122	20.6541690195482	2.63260102621458e-51	8.5563921020351e-49
ENSG00000141556.38	ENSG00000141556	ENSG00000141556_039	chr17	dexseq_prepare_annotation2.py	exon	80869634	80869641	.	+	.	ENST00000571796+ENST00000576760+ENST00000574975+ENST00000571316+ENST00000572984+ENST00000574801+ENST00000571618+ENST00000355528+ENST00000576160+ENST00000572953+ENST00000571712+ENST00000576996+ENST00000539345+ENST00000574422__exon_number_039__gene_id_ENSG00000141556	TBCD	ENSG00000141556.38	-2.44894905771789	-20.6492768167828	2.71855697506647e-51	8.8147757006033e-49
ENSG00000113569.48	ENSG00000113569	ENSG00000113569_049	chr5	dexseq_prepare_annotation2.py	exon	37371184	37371205	.	-	.	ENST00000231498+ENST00000507675__exon_number_049__gene_id_ENSG00000113569	NUP155	ENSG00000113569.48	2.27845170483707	23.7244893513289	2.72920693592184e-51	8.82833770620576e-49
ENSG00000146648.36	ENSG00000146648	ENSG00000146648_037	chr7	dexseq_prepare_annotation2.py	exon	55259412	55259567	.	+	.	ENST00000455089+ENST00000275493+ENST00000454757__exon_number_037__gene_id_ENSG00000146648	EGFR	ENSG00000146648.36	2.29370815458688	24.438862068809	2.92534791196583e-51	9.44043658200282e-49
ENSG00000166313.4	ENSG00000166313	ENSG00000166313_005	chr11	dexseq_prepare_annotation2.py	exon	6416510	6416533	.	-	.	ENST00000529519+ENST00000608394+ENST00000524626+ENST00000608704+ENST00000608655+ENST00000609360+ENST00000299402+ENST00000389906+ENST00000526240+ENST00000311051__exon_number_005__gene_id_ENSG00000166313	APBB1	ENSG00000166313.4	3.09306502736356	20.2232127764702	3.29790359479705e-51	1.06176161795982e-48
ENSG00000092148.78	ENSG00000092148	ENSG00000092148_079	chr14	dexseq_prepare_annotation2.py	exon	31676690	31676915	.	-	.	ENST00000553700+ENST00000556474__exon_number_079__gene_id_ENSG00000092148	HECTD1	ENSG00000092148.78	2.34711924183116	21.2479661811155	3.38774739237577e-51	1.08812054892009e-48
ENSG00000103343.ENSG00000103351.ENSG00000263212.ENSG00000262621.ENSG00000122390.11	ENSG00000103343+ENSG00000103351+ENSG00000263212+ENSG00000262621+ENSG00000122390	ENSG00000103343+ENSG00000103351+ENSG00000263212+ENSG00000262621+ENSG00000122390_012	chr16	dexseq_prepare_annotation2.py	exon	3454909	3454994	.	+	.	ENST00000572544+ENST00000344823+ENST00000575752__exon_number_012__gene_id_ENSG00000103343+ENSG00000103351+ENSG00000263212+ENSG00000262621+ENSG00000122390		ENSG00000103343.ENSG00000103351.ENSG00000263212.ENSG00000262621.ENSG00000122390.11	1.32534285656492	18.1462285988615	3.41572166539564e-51	1.09453032248395e-48
ENSG00000123213.20	ENSG00000123213	ENSG00000123213_021	chr5	dexseq_prepare_annotation2.py	exon	65088483	65089476	.	+	.	ENST00000506539__exon_number_021__gene_id_ENSG00000123213	NLN	ENSG00000123213.20	-2.40483026080479	-25.2395491033997	3.72247182787743e-51	1.19003152648259e-48
ENSG00000083844.14	ENSG00000083844	ENSG00000083844_015	chr19	dexseq_prepare_annotation2.py	exon	57722722	57722851	.	+	.	ENST00000263095+ENST00000536056+ENST00000597447__exon_number_015__gene_id_ENSG00000083844	ZNF264	ENSG00000083844.14	1.78904500376112	29.927170410943	3.7349896415794e-51	1.19124353038103e-48
ENSG00000148218.3	ENSG00000148218	ENSG00000148218_004	chr9	dexseq_prepare_annotation2.py	exon	116151257	116151386	.	-	.	ENST00000482847+ENST00000409155+ENST00000277315__exon_number_004__gene_id_ENSG00000148218	ALAD	ENSG00000148218.3	-3.4550380231668	-24.001147604756	3.84773305762953e-51	1.22434148367794e-48
ENSG00000085231.10	ENSG00000085231	ENSG00000085231_011	chr5	dexseq_prepare_annotation2.py	exon	68661066	68661157	.	-	.	ENST00000509462+ENST00000217893+ENST00000503245+ENST00000328663+ENST00000506736__exon_number_011__gene_id_ENSG00000085231	TAF9	ENSG00000085231.10	-2.62518954184476	-25.2269928674773	3.92308282586145e-51	1.24541457513923e-48
ENSG00000077782.72	ENSG00000077782	ENSG00000077782_073	chr8	dexseq_prepare_annotation2.py	exon	38287521	38288338	.	-	.	ENST00000526570__exon_number_073__gene_id_ENSG00000077782	FGFR1	ENSG00000077782.72	1.11996761412045	19.2858252701767	3.97840307669349e-51	1.2600460992812e-48
ENSG00000012504.24	ENSG00000012504	ENSG00000012504_025	chr12	dexseq_prepare_annotation2.py	exon	100957290	100957420	.	+	.	ENST00000548884+ENST00000188403__exon_number_025__gene_id_ENSG00000012504	NR1H4	ENSG00000012504.24	4.04909686611075	28.9960937391526	4.04936329298972e-51	1.27955193295405e-48
ENSG00000266009.ENSG00000264660.ENSG00000233098.ENSG00000244456.49	ENSG00000266009+ENSG00000264660+ENSG00000233098+ENSG00000244456	ENSG00000266009+ENSG00000264660+ENSG00000233098+ENSG00000244456_050	chr17	dexseq_prepare_annotation2.py	exon	20897403	20897455	.	+	.	ENST00000580056+ENST00000439794__exon_number_050__gene_id_ENSG00000266009+ENSG00000264660+ENSG00000233098+ENSG00000244456		ENSG00000266009.ENSG00000264660.ENSG00000233098.ENSG00000244456.49	-2.14220606113032	-21.0374629443387	4.33687990718572e-51	1.36723895032379e-48
ENSG00000147955.4	ENSG00000147955	ENSG00000147955_005	chr9	dexseq_prepare_annotation2.py	exon	34636748	34636993	.	-	.	ENST00000478146__exon_number_005__gene_id_ENSG00000147955	SIGMAR1	ENSG00000147955.4	-3.31383312454475	-29.8560933034767	4.61056716188951e-51	1.45017210038721e-48
ENSG00000113575.ENSG00000272772.ENSG00000113558.ENSG00000273345.ENSG00000006837.24	ENSG00000113575+ENSG00000272772+ENSG00000113558+ENSG00000273345+ENSG00000006837	ENSG00000113575+ENSG00000272772+ENSG00000113558+ENSG00000273345+ENSG00000006837_025	chr5	dexseq_prepare_annotation2.py	exon	133509658	133509713	.	-	.	ENST00000519321+ENST00000353411+ENST00000520417+ENST00000523359+ENST00000523966+ENST00000517625+ENST00000524288+ENST00000328392+ENST00000522855+ENST00000522552+ENST00000519718+ENST00000519054+ENST00000521216__exon_number_025__gene_id_ENSG00000113575+ENSG00000272772+ENSG00000113558+ENSG00000273345+ENSG00000006837		ENSG00000113575.ENSG00000272772.ENSG00000113558.ENSG00000273345.ENSG00000006837.24	-1.98919752503837	-17.6899581894755	4.70402873795621e-51	1.47446335514934e-48
ENSG00000198632.ENSG00000174368.25	ENSG00000198632+ENSG00000174368	ENSG00000198632+ENSG00000174368_026	chr7	dexseq_prepare_annotation2.py	exon	74984790	74984929	.	-	.	ENST00000513070+ENST00000310939+ENST00000414100+ENST00000442338__exon_number_026__gene_id_ENSG00000198632+ENSG00000174368		ENSG00000198632.ENSG00000174368.25	2.09404163901677	25.1833255962466	4.70939968532833e-51	1.47446335514934e-48
ENSG00000266967.ENSG00000267060.ENSG00000108825.16	ENSG00000266967+ENSG00000267060+ENSG00000108825	ENSG00000266967+ENSG00000267060+ENSG00000108825_017	chr17	dexseq_prepare_annotation2.py	exon	41107242	41107278	.	-	.	ENST00000474578+ENST00000483535+ENST00000486493+ENST00000486664__exon_number_017__gene_id_ENSG00000266967+ENSG00000267060+ENSG00000108825		ENSG00000266967.ENSG00000267060.ENSG00000108825.16	-2.6072614566422	-20.7047733227001	4.89217185094021e-51	1.52818238639885e-48
ENSG00000138101.4	ENSG00000138101	ENSG00000138101_005	chr2	dexseq_prepare_annotation2.py	exon	25600131	25600152	.	-	.	ENST00000407661+ENST00000407186+ENST00000398951+ENST00000404103+ENST00000496972+ENST00000405222+ENST00000407038+ENST00000288642+ENST00000406818+ENST00000497476__exon_number_005__gene_id_ENSG00000138101	DTNB	ENSG00000138101.4	-1.89933076179841	-24.3135234052156	5.1409527979429e-51	1.60222841002007e-48
ENSG00000131018.137	ENSG00000131018	ENSG00000131018_138	chr6	dexseq_prepare_annotation2.py	exon	152688518	152690106	.	-	.	ENST00000471834__exon_number_138__gene_id_ENSG00000131018	SYNE1	ENSG00000131018.137	-5.67571105003281	-17.1698811848348	5.30982006871912e-51	1.65108794560511e-48
ENSG00000257062.ENSG00000111700.ENSG00000134538.ENSG00000205754.ENSG00000257046.15	ENSG00000257062+ENSG00000111700+ENSG00000134538+ENSG00000205754+ENSG00000257046	ENSG00000257062+ENSG00000111700+ENSG00000134538+ENSG00000205754+ENSG00000257046_016	chr12	dexseq_prepare_annotation2.py	exon	21028169	21028315	.	+	.	ENST00000381545+ENST00000540229+ENST00000261196+ENST00000553473+ENST00000540853+ENST00000544370__exon_number_016__gene_id_ENSG00000257062+ENSG00000111700+ENSG00000134538+ENSG00000205754+ENSG00000257046		ENSG00000257062.ENSG00000111700.ENSG00000134538.ENSG00000205754.ENSG00000257046.15	-1.01950601723245	-21.1611697053892	5.76644708093474e-51	1.78900089017536e-48
ENSG00000175899.51	ENSG00000175899	ENSG00000175899_052	chr12	dexseq_prepare_annotation2.py	exon	9262463	9262631	.	-	.	ENST00000539638+ENST00000318602__exon_number_052__gene_id_ENSG00000175899	A2M	ENSG00000175899.51	-2.74181654876403	-19.6949629338191	5.84846999762098e-51	1.81033354640645e-48
ENSG00000148343.27	ENSG00000148343	ENSG00000148343_028	chr9	dexseq_prepare_annotation2.py	exon	131825910	131825910	.	+	.	ENST00000495975+ENST00000474639+ENST00000358369+ENST00000414342+ENST00000439290+ENST00000277475__exon_number_028__gene_id_ENSG00000148343	FAM73B	ENSG00000148343.27	-2.19275949715219	-21.9056672026972	7.1762440570669e-51	2.21630666854758e-48
ENSG00000103343.ENSG00000103351.ENSG00000263212.ENSG00000262621.ENSG00000122390.7	ENSG00000103343+ENSG00000103351+ENSG00000263212+ENSG00000262621+ENSG00000122390	ENSG00000103343+ENSG00000103351+ENSG00000263212+ENSG00000262621+ENSG00000122390_008	chr16	dexseq_prepare_annotation2.py	exon	3451733	3451973	.	+	.	ENST00000344823+ENST00000571936+ENST00000268655+ENST00000575752__exon_number_008__gene_id_ENSG00000103343+ENSG00000103351+ENSG00000263212+ENSG00000262621+ENSG00000122390		ENSG00000103343.ENSG00000103351.ENSG00000263212.ENSG00000262621.ENSG00000122390.7	1.29580147199152	18.0461922278205	8.40549487422411e-51	2.5900877850919e-48
ENSG00000181381.8	ENSG00000181381	ENSG00000181381_009	chr4	dexseq_prepare_annotation2.py	exon	169299505	169299626	.	-	.	ENST00000510590+ENST00000511577+ENST00000260184__exon_number_009__gene_id_ENSG00000181381	DDX60L	ENSG00000181381.8	3.21969569924757	25.5178567611255	8.60428361418872e-51	2.6453714939686e-48
ENSG00000173890.ENSG00000242583.9	ENSG00000173890+ENSG00000242583	ENSG00000173890+ENSG00000242583_010	chr3	dexseq_prepare_annotation2.py	exon	169780032	169780220	.	+	.	ENST00000461049__exon_number_010__gene_id_ENSG00000173890+ENSG00000242583		ENSG00000173890.ENSG00000242583.9	2.76231656704914	30.6031637621172	9.84528145859699e-51	3.02011199116562e-48
ENSG00000090686.22	ENSG00000090686	ENSG00000090686_023	chr1	dexseq_prepare_annotation2.py	exon	22047529	22047639	.	-	.	ENST00000471752+ENST00000400301+ENST00000308271+ENST00000374732+ENST00000529637+ENST00000487880__exon_number_023__gene_id_ENSG00000090686	USP48	ENSG00000090686.22	1.8393087287199	21.8262463868057	1.12418712445219e-50	3.44079398649318e-48
ENSG00000148218.11	ENSG00000148218	ENSG00000148218_012	chr9	dexseq_prepare_annotation2.py	exon	116152957	116153077	.	-	.	ENST00000468504+ENST00000464749__exon_number_012__gene_id_ENSG00000148218	ALAD	ENSG00000148218.11	-2.01528670143256	-23.7672891994488	1.14571817161983e-50	3.49884900342973e-48
ENSG00000188897.69	ENSG00000188897	ENSG00000188897_070	chr16	dexseq_prepare_annotation2.py	exon	11582565	11582723	.	-	.	ENST00000344649+ENST00000598234+ENST00000595170__exon_number_070__gene_id_ENSG00000188897	CTD-3088G3.8	ENSG00000188897.69	-2.54942494612883	-24.1349600778241	1.15152912673104e-50	3.5087452344347e-48
ENSG00000148343.9	ENSG00000148343	ENSG00000148343_010	chr9	dexseq_prepare_annotation2.py	exon	131804583	131804679	.	+	.	ENST00000406926+ENST00000358369+ENST00000477088+ENST00000445183+ENST00000439290+ENST00000277475+ENST00000474534+ENST00000450073__exon_number_010__gene_id_ENSG00000148343	FAM73B	ENSG00000148343.9	1.59232858140821	21.8130155463802	1.21156800329662e-50	3.68346355069067e-48
ENSG00000126883.76	ENSG00000126883	ENSG00000126883_077	chr9	dexseq_prepare_annotation2.py	exon	134103547	134103561	.	+	.	ENST00000411637+ENST00000451030+ENST00000530491+ENST00000453861+ENST00000483497+ENST00000359428__exon_number_077__gene_id_ENSG00000126883	NUP214	ENSG00000126883.76	1.38917818735643	23.3856994639552	1.39416123742198e-50	4.22917262303917e-48
ENSG00000266967.ENSG00000267060.ENSG00000108825.27	ENSG00000266967+ENSG00000267060+ENSG00000108825	ENSG00000266967+ENSG00000267060+ENSG00000108825_028	chr17	dexseq_prepare_annotation2.py	exon	41107947	41107963	.	-	.	ENST00000491665+ENST00000591096+ENST00000421990+ENST00000441280+ENST00000486664+ENST00000450475+ENST00000423601+ENST00000591910+ENST00000430739+ENST00000409399+ENST00000409103+ENST00000478040+ENST00000427569+ENST00000360221__exon_number_028__gene_id_ENSG00000266967+ENSG00000267060+ENSG00000108825		ENSG00000266967.ENSG00000267060.ENSG00000108825.27	-2.56253917714235	-20.5227544763056	1.59149931096436e-50	4.8170908301954e-48
ENSG00000221968.2	ENSG00000221968	ENSG00000221968_003	chr11	dexseq_prepare_annotation2.py	exon	61640998	61640998	.	-	.	ENST00000278829+ENST00000527697+ENST00000533676__exon_number_003__gene_id_ENSG00000221968	FADS3	ENSG00000221968.2	-2.89429044963951	-26.403061884956	1.91853600954021e-50	5.79410608527225e-48
ENSG00000105135.7	ENSG00000105135	ENSG00000105135_008	chr19	dexseq_prepare_annotation2.py	exon	15226483	15226660	.	-	.	ENST00000533086+ENST00000524779__exon_number_008__gene_id_ENSG00000105135	ILVBL	ENSG00000105135.7	-2.26145427337079	-22.4301306808633	2.07013125319142e-50	6.23813260440179e-48
ENSG00000215012.ENSG00000185838.2	ENSG00000215012+ENSG00000185838	ENSG00000215012+ENSG00000185838_003	chr22	dexseq_prepare_annotation2.py	exon	19775941	19775986	.	-	.	ENST00000405009+ENST00000403325+ENST00000329517__exon_number_003__gene_id_ENSG00000215012+ENSG00000185838		ENSG00000215012.ENSG00000185838.2	3.18322175057864	25.8121947955467	2.10099209579898e-50	6.31718343659098e-48
ENSG00000148343.4	ENSG00000148343	ENSG00000148343_005	chr9	dexseq_prepare_annotation2.py	exon	131799253	131799273	.	+	.	ENST00000406926+ENST00000277475+ENST00000358369__exon_number_005__gene_id_ENSG00000148343	FAM73B	ENSG00000148343.4	1.44131950934864	21.6826200425637	2.53660332264492e-50	7.60247163143984e-48
ENSG00000112282.55	ENSG00000112282	ENSG00000112282_056	chr6	dexseq_prepare_annotation2.py	exon	131949346	131949363	.	-	.	ENST00000368068+ENST00000403834+ENST00000368060+ENST00000540546__exon_number_056__gene_id_ENSG00000112282	MED23	ENSG00000112282.55	-8.26104587601227	-22.9505291475757	2.53959655104615e-50	7.60247163143984e-48
ENSG00000114416.3	ENSG00000114416	ENSG00000114416_004	chr3	dexseq_prepare_annotation2.py	exon	180630090	180630269	.	+	.	ENST00000357559__exon_number_004__gene_id_ENSG00000114416	FXR1	ENSG00000114416.3	-2.42745531710661	-19.483595209086	2.72664171256163e-50	8.13101041306092e-48
ENSG00000023228.ENSG00000237580.30	ENSG00000023228+ENSG00000237580	ENSG00000023228+ENSG00000237580_031	chr2	dexseq_prepare_annotation2.py	exon	207023808	207023819	.	-	.	ENST00000454195__exon_number_031__gene_id_ENSG00000023228+ENSG00000237580		ENSG00000023228.ENSG00000237580.30	-1.87169530823605	-27.6227563092881	2.72806725602489e-50	8.13101041306092e-48
ENSG00000127419.41	ENSG00000127419	ENSG00000127419_042	chr4	dexseq_prepare_annotation2.py	exon	949272	949279	.	+	.	ENST00000506669__exon_number_042__gene_id_ENSG00000127419	TMEM175	ENSG00000127419.41	-2.71582102768903	-26.9306092809938	2.73443313337376e-50	8.13222796813621e-48
ENSG00000113575.ENSG00000272772.ENSG00000113558.ENSG00000273345.ENSG00000006837.71	ENSG00000113575+ENSG00000272772+ENSG00000113558+ENSG00000273345+ENSG00000006837	ENSG00000113575+ENSG00000272772+ENSG00000113558+ENSG00000273345+ENSG00000006837_072	chr5	dexseq_prepare_annotation2.py	exon	133643829	133644157	.	-	.	ENST00000265334+ENST00000609383+ENST00000435211+ENST00000518409+ENST00000536186+ENST00000521118+ENST00000523832+ENST00000520693+ENST00000521755+ENST00000523054+ENST00000520515+ENST00000520592+ENST00000609654+ENST00000519312+ENST00000435240__exon_number_072__gene_id_ENSG00000113575+ENSG00000272772+ENSG00000113558+ENSG00000273345+ENSG00000006837		ENSG00000113575.ENSG00000272772.ENSG00000113558.ENSG00000273345.ENSG00000006837.71	-2.34296462137739	-17.4997830542783	2.90037013609913e-50	8.60697448192356e-48
ENSG00000151150.42	ENSG00000151150	ENSG00000151150_043	chr10	dexseq_prepare_annotation2.py	exon	61846301	61846434	.	-	.	ENST00000465749__exon_number_043__gene_id_ENSG00000151150	ANK3	ENSG00000151150.42	-1.9485337064879	-21.4455651130496	3.00476848493136e-50	8.89743886274458e-48
ENSG00000240207.ENSG00000118855.54	ENSG00000240207+ENSG00000118855	ENSG00000240207+ENSG00000118855_055	chr3	dexseq_prepare_annotation2.py	exon	158540232	158540982	.	+	.	ENST00000465235__exon_number_055__gene_id_ENSG00000240207+ENSG00000118855		ENSG00000240207.ENSG00000118855.54	-2.96922186471802	-19.4649501680939	3.12388990126375e-50	9.23014802493097e-48
ENSG00000070669.11	ENSG00000070669	ENSG00000070669_012	chr7	dexseq_prepare_annotation2.py	exon	97484067	97484187	.	-	.	ENST00000487714__exon_number_012__gene_id_ENSG00000070669	ASNS	ENSG00000070669.11	-3.20642986492284	-21.827537926184	3.87372987484536e-50	1.14209771927757e-47
ENSG00000100938.50	ENSG00000100938	ENSG00000100938_051	chr14	dexseq_prepare_annotation2.py	exon	24707585	24707593	.	+	.	ENST00000561038+ENST00000559836+ENST00000557854+ENST00000559910+ENST00000558865+ENST00000558007+ENST00000399440+ENST00000559287+ENST00000558748+ENST00000456667+ENST00000559479+ENST00000559104+ENST00000420554+ENST00000348719+ENST00000355299+ENST00000558483+ENST00000558932__exon_number_051__gene_id_ENSG00000100938	GMPR2	ENSG00000100938.50	-2.39153034207526	-31.2084611055133	4.02283074571477e-50	1.18350119958036e-47
ENSG00000070669.1	ENSG00000070669	ENSG00000070669_002	chr7	dexseq_prepare_annotation2.py	exon	97481440	97481442	.	-	.	ENST00000175506+ENST00000394309__exon_number_002__gene_id_ENSG00000070669	ASNS	ENSG00000070669.1	-3.0123248961661	-21.8108723102953	4.24955334888006e-50	1.24751350321628e-47
ENSG00000010438.1	ENSG00000010438	ENSG00000010438_002	chr9	dexseq_prepare_annotation2.py	exon	33750677	33750687	.	+	.	ENST00000361005+ENST00000468152__exon_number_002__gene_id_ENSG00000010438	PRSS3	ENSG00000010438.1	-2.06266734266067	-31.1751945262455	4.39342657647852e-50	1.28698172033338e-47
ENSG00000159216.11	ENSG00000159216	ENSG00000159216_012	chr21	dexseq_prepare_annotation2.py	exon	36231771	36231875	.	-	.	ENST00000467577+ENST00000437180+ENST00000482318+ENST00000399237+ENST00000399240+ENST00000300305+ENST00000358356+ENST00000486278+ENST00000325074+ENST00000344691__exon_number_012__gene_id_ENSG00000159216	RUNX1	ENSG00000159216.11	1.89062694360116	24.6409039745867	4.6368555342134e-50	1.35538166682841e-47
ENSG00000240731.ENSG00000127054.90	ENSG00000240731+ENSG00000127054	ENSG00000240731+ENSG00000127054_091	chr1	dexseq_prepare_annotation2.py	exon	1256474	1256476	.	-	.	ENST00000534345__exon_number_091__gene_id_ENSG00000240731+ENSG00000127054		ENSG00000240731.ENSG00000127054.90	-3.16673089180401	-22.0136598612481	5.02201098864214e-50	1.4648283205696e-47
ENSG00000239306.ENSG00000173933.ENSG00000248643.ENSG00000258297.39	ENSG00000239306+ENSG00000173933+ENSG00000248643+ENSG00000258297	ENSG00000239306+ENSG00000173933+ENSG00000248643+ENSG00000258297_040	chr11	dexseq_prepare_annotation2.py	exon	66407171	66407309	.	+	.	ENST00000398692+ENST00000310092+ENST00000578778+ENST00000510173+ENST00000396053+ENST00000506523+ENST00000409406+ENST00000421355+ENST00000408993+ENST00000530235+ENST00000532968+ENST00000483858+ENST00000503028__exon_number_040__gene_id_ENSG00000239306+ENSG00000173933+ENSG00000248643+ENSG00000258297		ENSG00000239306.ENSG00000173933.ENSG00000248643.ENSG00000258297.39	-1.93089747707445	-20.4859016223849	5.23491947514054e-50	1.52367409977188e-47
ENSG00000156261.3	ENSG00000156261	ENSG00000156261_004	chr21	dexseq_prepare_annotation2.py	exon	30428777	30428873	.	-	.	ENST00000432178+ENST00000470450+ENST00000286788+ENST00000542732+ENST00000540844+ENST00000496121__exon_number_004__gene_id_ENSG00000156261	CCT8	ENSG00000156261.3	3.9788640801359	32.3548236539573	5.40996579559738e-50	1.57127276778641e-47
ENSG00000153048.21	ENSG00000153048	ENSG00000153048_022	chr16	dexseq_prepare_annotation2.py	exon	8955523	8955570	.	-	.	ENST00000567626+ENST00000567554+ENST00000569398+ENST00000568968__exon_number_022__gene_id_ENSG00000153048	CARHSP1	ENSG00000153048.21	1.9953440239703	25.5535780874759	5.77332332358491e-50	1.67324638414566e-47
ENSG00000166689.60	ENSG00000166689	ENSG00000166689_061	chr11	dexseq_prepare_annotation2.py	exon	17035690	17035748	.	-	.	ENST00000355661+ENST00000448080+ENST00000531066+ENST00000532079__exon_number_061__gene_id_ENSG00000166689	PLEKHA7	ENSG00000166689.60	-2.76408975537996	-20.1753133284884	6.1932415847763e-50	1.79114582418021e-47
ENSG00000257062.ENSG00000111700.ENSG00000134538.ENSG00000205754.ENSG00000257046.23	ENSG00000257062+ENSG00000111700+ENSG00000134538+ENSG00000205754+ENSG00000257046	ENSG00000257062+ENSG00000111700+ENSG00000134538+ENSG00000205754+ENSG00000257046_024	chr12	dexseq_prepare_annotation2.py	exon	21054834	21055267	.	+	.	ENST00000544370__exon_number_024__gene_id_ENSG00000257062+ENSG00000111700+ENSG00000134538+ENSG00000205754+ENSG00000257046		ENSG00000257062.ENSG00000111700.ENSG00000134538.ENSG00000205754.ENSG00000257046.23	-0.987931672506612	-20.7672875019994	6.51983509194235e-50	1.88161338032933e-47
ENSG00000083844.15	ENSG00000083844	ENSG00000083844_016	chr19	dexseq_prepare_annotation2.py	exon	57722852	57724487	.	+	.	ENST00000263095+ENST00000536056__exon_number_016__gene_id_ENSG00000083844	ZNF264	ENSG00000083844.15	1.95603472154751	28.9314048996067	7.41063193394676e-50	2.13418382575374e-47
ENSG00000113569.47	ENSG00000113569	ENSG00000113569_048	chr5	dexseq_prepare_annotation2.py	exon	37370923	37371183	.	-	.	ENST00000231498+ENST00000507675+ENST00000513532__exon_number_048__gene_id_ENSG00000113569	NUP155	ENSG00000113569.47	2.25273298024197	23.0383487204259	7.53023479072531e-50	2.16406265384745e-47
ENSG00000103343.ENSG00000103351.ENSG00000263212.ENSG00000262621.ENSG00000122390.6	ENSG00000103343+ENSG00000103351+ENSG00000263212+ENSG00000262621+ENSG00000122390	ENSG00000103343+ENSG00000103351+ENSG00000263212+ENSG00000262621+ENSG00000122390_007	chr16	dexseq_prepare_annotation2.py	exon	3451420	3451732	.	+	.	ENST00000344823+ENST00000268655__exon_number_007__gene_id_ENSG00000103343+ENSG00000103351+ENSG00000263212+ENSG00000262621+ENSG00000122390		ENSG00000103343.ENSG00000103351.ENSG00000263212.ENSG00000262621.ENSG00000122390.6	1.30353307473416	17.7988160806434	7.79350697546707e-50	2.23501734600858e-47
ENSG00000149187.6	ENSG00000149187	ENSG00000149187_007	chr11	dexseq_prepare_annotation2.py	exon	47491846	47491867	.	-	.	ENST00000395290+ENST00000539455__exon_number_007__gene_id_ENSG00000149187	CELF1	ENSG00000149187.6	-1.79765850844826	-21.227187760589	1.07067474680643e-49	3.06403768684078e-47
ENSG00000173818.62	ENSG00000173818	ENSG00000173818_063	chr17	dexseq_prepare_annotation2.py	exon	78411883	78411886	.	+	.	ENST00000518907+ENST00000517795__exon_number_063__gene_id_ENSG00000173818	ENDOV	ENSG00000173818.62	2.38712689562786	25.9232894424314	1.15750762126472e-49	3.30560445305403e-47
ENSG00000055609.26	ENSG00000055609	ENSG00000055609_027	chr7	dexseq_prepare_annotation2.py	exon	151854846	151855010	.	-	.	ENST00000360104+ENST00000473186+ENST00000355193+ENST00000424877__exon_number_027__gene_id_ENSG00000055609	KMT2C	ENSG00000055609.26	-3.55794833387221	-24.4146939145882	1.21541101928632e-49	3.46371841356404e-47
ENSG00000114480.25	ENSG00000114480	ENSG00000114480_026	chr3	dexseq_prepare_annotation2.py	exon	81792708	81792780	.	-	.	ENST00000489715__exon_number_026__gene_id_ENSG00000114480	GBE1	ENSG00000114480.25	-3.48049616190373	-32.0209456230013	1.23598882452818e-49	3.51502346812226e-47
ENSG00000257062.ENSG00000111700.ENSG00000134538.ENSG00000205754.ENSG00000257046.16	ENSG00000257062+ENSG00000111700+ENSG00000134538+ENSG00000205754+ENSG00000257046	ENSG00000257062+ENSG00000111700+ENSG00000134538+ENSG00000205754+ENSG00000257046_017	chr12	dexseq_prepare_annotation2.py	exon	21028316	21028411	.	+	.	ENST00000261196+ENST00000381545+ENST00000553473+ENST00000544370+ENST00000540229__exon_number_017__gene_id_ENSG00000257062+ENSG00000111700+ENSG00000134538+ENSG00000205754+ENSG00000257046		ENSG00000257062.ENSG00000111700.ENSG00000134538.ENSG00000205754.ENSG00000257046.16	-0.96047989557421	-20.6516309296871	1.33381550819497e-49	3.7853462282156e-47
ENSG00000104490.20	ENSG00000104490	ENSG00000104490_021	chr8	dexseq_prepare_annotation2.py	exon	102731597	102731600	.	-	.	ENST00000311028+ENST00000522448+ENST00000220931+ENST00000518166+ENST00000517531+ENST00000522252+ENST00000520690+ENST00000517822+ENST00000520425+ENST00000521599+ENST00000518727+ENST00000395923+ENST00000524209+ENST00000521964+ENST00000522951+ENST00000519508__exon_number_021__gene_id_ENSG00000104490	NCALD	ENSG00000104490.20	1.82652055190128	19.4624931761664	1.38373453599679e-49	3.91886826359573e-47
ENSG00000150672.ENSG00000256466.51	ENSG00000150672+ENSG00000256466	ENSG00000150672+ENSG00000256466_052	chr11	dexseq_prepare_annotation2.py	exon	83585463	83585531	.	-	.	ENST00000376106+ENST00000376104+ENST00000524982+ENST00000280241+ENST00000418306+ENST00000330014+ENST00000543673+ENST00000531015+ENST00000398301+ENST00000532653+ENST00000537455+ENST00000398309+ENST00000529111__exon_number_052__gene_id_ENSG00000150672+ENSG00000256466		ENSG00000150672.ENSG00000256466.51	-2.7304033504789	-24.8074145462537	1.55831562912934e-49	4.4041613164712e-47
ENSG00000155363.60	ENSG00000155363	ENSG00000155363_061	chr1	dexseq_prepare_annotation2.py	exon	113243348	113243348	.	+	.	ENST00000490413+ENST00000369645+ENST00000369644+ENST00000496577+ENST00000413052+ENST00000468624__exon_number_061__gene_id_ENSG00000155363	MOV10	ENSG00000155363.60	-3.0332564401508	-30.5265818522108	2.48806211662051e-49	7.01731188746934e-47
ENSG00000120705.15	ENSG00000120705	ENSG00000120705_016	chr5	dexseq_prepare_annotation2.py	exon	137853250	137853330	.	-	.	ENST00000503183+ENST00000507939+ENST00000503014+ENST00000514005+ENST00000499810+ENST00000506345+ENST00000360541+ENST00000572514__exon_number_016__gene_id_ENSG00000120705	ETF1	ENSG00000120705.15	-4.04435562094243	-23.096998557457	2.71127881638965e-49	7.6311038636887e-47
ENSG00000148343.10	ENSG00000148343	ENSG00000148343_011	chr9	dexseq_prepare_annotation2.py	exon	131804680	131804785	.	+	.	ENST00000406926+ENST00000358369+ENST00000445183+ENST00000439290+ENST00000277475+ENST00000474534+ENST00000450073__exon_number_011__gene_id_ENSG00000148343	FAM73B	ENSG00000148343.10	1.55143652670175	21.2577194484961	2.86018729814e-49	8.0336540639341e-47
ENSG00000123104	ENSG00000123104	ENSG00000123104_001	chr12	dexseq_prepare_annotation2.py	exon	26490342	26492416	.	-	.	ENST00000381340__exon_number_001__gene_id_ENSG00000123104	ITPR2	ENSG00000123104	1.89696221190987	20.870086726934	2.8914474708313e-49	8.09671831330798e-47
ENSG00000133067.27	ENSG00000133067	ENSG00000133067_028	chr1	dexseq_prepare_annotation2.py	exon	202283930	202284010	.	+	.	ENST00000255432+ENST00000367278+ENST00000439764+ENST00000487787__exon_number_028__gene_id_ENSG00000133067	LGR6	ENSG00000133067.27	-1.03785914849966	-24.2121620911002	2.89450250675372e-49	8.09671831330798e-47
ENSG00000075151.23	ENSG00000075151	ENSG00000075151_024	chr1	dexseq_prepare_annotation2.py	exon	21191609	21191755	.	-	.	ENST00000374935+ENST00000374937+ENST00000264211+ENST00000537738+ENST00000602326+ENST00000400422+ENST00000536266__exon_number_024__gene_id_ENSG00000075151	EIF4G3	ENSG00000075151.23	-4.1662667737765	-49.3719115270536	3.34801329680479e-49	9.34616055433398e-47
ENSG00000188897.31	ENSG00000188897	ENSG00000188897_032	chr16	dexseq_prepare_annotation2.py	exon	11501056	11501193	.	-	.	ENST00000598234__exon_number_032__gene_id_ENSG00000188897	CTD-3088G3.8	ENSG00000188897.31	1.25504198298573	23.379086747419	3.64769410955292e-49	1.01619546900559e-46
ENSG00000141140.65	ENSG00000141140	ENSG00000141140_066	chr17	dexseq_prepare_annotation2.py	exon	34883382	34883484	.	-	.	ENST00000268852+ENST00000431794+ENST00000589404+ENST00000586908+ENST00000591794+ENST00000585719+ENST00000586007__exon_number_066__gene_id_ENSG00000141140	MYO19	ENSG00000141140.65	2.42320046082859	20.0369814966618	3.77859734482304e-49	1.05051932331927e-46
ENSG00000023191.26	ENSG00000023191	ENSG00000023191_027	chr11	dexseq_prepare_annotation2.py	exon	499601	499676	.	-	.	ENST00000525522+ENST00000524780__exon_number_027__gene_id_ENSG00000023191	RNH1	ENSG00000023191.26	5.06656897818565	38.7660332032842	3.88484940041867e-49	1.07786409980275e-46
ENSG00000103343.ENSG00000103351.ENSG00000263212.ENSG00000262621.ENSG00000122390	ENSG00000103343+ENSG00000103351+ENSG00000263212+ENSG00000262621+ENSG00000122390	ENSG00000103343+ENSG00000103351+ENSG00000263212+ENSG00000262621+ENSG00000122390_001	chr16	dexseq_prepare_annotation2.py	exon	3415099	3415111	.	+	.	ENST00000576906__exon_number_001__gene_id_ENSG00000103343+ENSG00000103351+ENSG00000263212+ENSG00000262621+ENSG00000122390		ENSG00000103343.ENSG00000103351.ENSG00000263212.ENSG00000262621.ENSG00000122390	1.22065960608229	17.6200808830896	3.89517988093861e-49	1.07853817445697e-46
ENSG00000048740.17	ENSG00000048740	ENSG00000048740_018	chr10	dexseq_prepare_annotation2.py	exon	11356102	11356221	.	+	.	ENST00000542579+ENST00000609870+ENST00000417956+ENST00000399850+ENST00000608830+ENST00000379261+ENST00000537122+ENST00000315874+ENST00000450189+ENST00000354897+ENST00000427450+ENST00000609692+ENST00000416382+ENST00000354440__exon_number_018__gene_id_ENSG00000048740	CELF2	ENSG00000048740.17	-4.14638953748339	-30.2747516964772	4.91826970526366e-49	1.35906526853528e-46
ENSG00000148337.11	ENSG00000148337	ENSG00000148337_012	chr9	dexseq_prepare_annotation2.py	exon	130929160	130929276	.	-	.	ENST00000485001+ENST00000491487__exon_number_012__gene_id_ENSG00000148337	CIZ1	ENSG00000148337.11	1.78835244258757	17.9631114540945	4.9914534243596e-49	1.37650168201829e-46
ENSG00000103343.ENSG00000103351.ENSG00000263212.ENSG00000262621.ENSG00000122390.5	ENSG00000103343+ENSG00000103351+ENSG00000263212+ENSG00000262621+ENSG00000122390	ENSG00000103343+ENSG00000103351+ENSG00000263212+ENSG00000262621+ENSG00000122390_006	chr16	dexseq_prepare_annotation2.py	exon	3451271	3451419	.	+	.	ENST00000344823__exon_number_006__gene_id_ENSG00000103343+ENSG00000103351+ENSG00000263212+ENSG00000262621+ENSG00000122390		ENSG00000103343.ENSG00000103351.ENSG00000263212.ENSG00000262621.ENSG00000122390.5	1.30199240018157	17.571335988635	6.04076064711182e-49	1.66251232591793e-46
ENSG00000198947.89	ENSG00000198947	ENSG00000198947_090	chrX	dexseq_prepare_annotation2.py	exon	32536125	32536248	.	-	.	ENST00000357033+ENST00000378677+ENST00000288447__exon_number_090__gene_id_ENSG00000198947	DMD	ENSG00000198947.89	-3.20197999895827	-19.9535023895267	6.5299526870292e-49	1.79352968098248e-46
ENSG00000177483.ENSG00000124831	ENSG00000177483+ENSG00000124831	ENSG00000177483+ENSG00000124831_001	chr2	dexseq_prepare_annotation2.py	exon	238536219	238536249	.	+	.	ENST00000308482__exon_number_001__gene_id_ENSG00000177483+ENSG00000124831		ENSG00000177483.ENSG00000124831	2.0687443964131	26.0477454415376	6.56768583899638e-49	1.79939680063162e-46
ENSG00000175221.18	ENSG00000175221	ENSG00000175221_019	chr19	dexseq_prepare_annotation2.py	exon	885770	885821	.	-	.	ENST00000395808+ENST00000325464+ENST00000589119+ENST00000312090+ENST00000606248+ENST00000269814+ENST00000607471+ENST00000592943__exon_number_019__gene_id_ENSG00000175221	MED16	ENSG00000175221.18	-2.3106400036109	-31.3542630109517	6.57767736097915e-49	1.79939680063162e-46
ENSG00000147642.56	ENSG00000147642	ENSG00000147642_057	chr8	dexseq_prepare_annotation2.py	exon	110661133	110661195	.	-	.	ENST00000524720__exon_number_057__gene_id_ENSG00000147642	SYBU	ENSG00000147642.56	1.33600984224224	19.8075497844615	7.12919961923202e-49	1.94637130484501e-46
ENSG00000150556.32	ENSG00000150556	ENSG00000150556_033	chr2	dexseq_prepare_annotation2.py	exon	150071771	150071772	.	+	.	ENST00000498249+ENST00000280115+ENST00000409642+ENST00000409029__exon_number_033__gene_id_ENSG00000150556	LYPD6B	ENSG00000150556.32	-4.12942999528897	-32.6625475684994	7.60979304088761e-49	2.07343317092304e-46
ENSG00000173821.85	ENSG00000173821	ENSG00000173821_086	chr17	dexseq_prepare_annotation2.py	exon	78354692	78354787	.	+	.	ENST00000508628+ENST00000336301+ENST00000582970+ENST00000411702+ENST00000558116__exon_number_086__gene_id_ENSG00000173821	RNF213	ENSG00000173821.85	-1.69758601605817	-23.9731302108294	8.1092520764439e-49	2.2051188709146e-46
ENSG00000165929.ENSG00000133962.65	ENSG00000165929+ENSG00000133962	ENSG00000165929+ENSG00000133962_066	chr14	dexseq_prepare_annotation2.py	exon	92332619	92332969	.	-	.	ENST00000555302__exon_number_066__gene_id_ENSG00000165929+ENSG00000133962		ENSG00000165929.ENSG00000133962.65	-2.07453415817526	-21.2826700335662	8.14288070629919e-49	2.20986126555623e-46
ENSG00000159674.27	ENSG00000159674	ENSG00000159674_028	chr4	dexseq_prepare_annotation2.py	exon	1166634	1166661	.	-	.	ENST00000290902__exon_number_028__gene_id_ENSG00000159674	SPON2	ENSG00000159674.27	-1.62543408780294	-23.5543346966427	8.84650392157198e-49	2.39605101353577e-46
ENSG00000114374.4	ENSG00000114374	ENSG00000114374_005	chrY	dexseq_prepare_annotation2.py	exon	14821369	14821476	.	+	.	ENST00000493168+ENST00000338981+ENST00000426564__exon_number_005__gene_id_ENSG00000114374	USP9Y	ENSG00000114374.4	-3.2608061795199	-20.6801894938977	9.01381403758592e-49	2.43653210461137e-46
ENSG00000153048.29	ENSG00000153048	ENSG00000153048_030	chr16	dexseq_prepare_annotation2.py	exon	8962184	8962200	.	-	.	ENST00000562586+ENST00000396593+ENST00000561530+ENST00000562843__exon_number_030__gene_id_ENSG00000153048	CARHSP1	ENSG00000153048.29	-2.88007139606392	-24.8583538862996	9.05828074398609e-49	2.44371290418836e-46
ENSG00000196693.ENSG00000272373.15	ENSG00000196693+ENSG00000272373	ENSG00000196693+ENSG00000272373_016	chr10	dexseq_prepare_annotation2.py	exon	43133993	43133999	.	-	.	ENST00000493285+ENST00000486187+ENST00000486614__exon_number_016__gene_id_ENSG00000196693+ENSG00000272373		ENSG00000196693.ENSG00000272373.15	-3.43247913861184	-38.2701512495986	9.2123997671195e-49	2.48038866865914e-46
ENSG00000166535.24	ENSG00000166535	ENSG00000166535_025	chr12	dexseq_prepare_annotation2.py	exon	8998721	8998818	.	+	.	ENST00000541459+ENST00000539547+ENST00000545692+ENST00000540049+ENST00000299698__exon_number_025__gene_id_ENSG00000166535	A2ML1	ENSG00000166535.24	-2.2908815617872	-22.5068768523304	1.02345697108053e-48	2.75017796754508e-46
ENSG00000120705.12	ENSG00000120705	ENSG00000120705_013	chr5	dexseq_prepare_annotation2.py	exon	137848461	137848643	.	-	.	ENST00000503183+ENST00000503014+ENST00000499810+ENST00000506345+ENST00000360541+ENST00000512198+ENST00000572514__exon_number_013__gene_id_ENSG00000120705	ETF1	ENSG00000120705.12	-2.27709894277311	-22.7955404734734	1.14526618399392e-48	3.06752141591891e-46
ENSG00000225697.36	ENSG00000225697	ENSG00000225697_037	chr3	dexseq_prepare_annotation2.py	exon	48668574	48668656	.	-	.	ENST00000489483__exon_number_037__gene_id_ENSG00000225697	SLC26A6	ENSG00000225697.36	-1.78583321668432	-20.1518603956519	1.146048130952e-48	3.06752141591891e-46
ENSG00000239306.ENSG00000173933.ENSG00000248643.ENSG00000258297.52	ENSG00000239306+ENSG00000173933+ENSG00000248643+ENSG00000258297	ENSG00000239306+ENSG00000173933+ENSG00000248643+ENSG00000258297_053	chr11	dexseq_prepare_annotation2.py	exon	66413924	66413938	.	+	.	ENST00000398692+ENST00000310092+ENST00000514361+ENST00000500635+ENST00000409406+ENST00000528039+ENST00000515838+ENST00000412278__exon_number_053__gene_id_ENSG00000239306+ENSG00000173933+ENSG00000248643+ENSG00000258297		ENSG00000239306.ENSG00000173933.ENSG00000248643.ENSG00000258297.52	-1.2658665398155	-19.9946878582348	1.23380126197253e-48	3.29593950818168e-46
ENSG00000150593.ENSG00000265827.10	ENSG00000150593+ENSG00000265827	ENSG00000150593+ENSG00000265827_011	chr10	dexseq_prepare_annotation2.py	exon	112642761	112642855	.	+	.	ENST00000467574+ENST00000492932+ENST00000444997+ENST00000280154+ENST00000483670+ENST00000393104__exon_number_011__gene_id_ENSG00000150593+ENSG00000265827		ENSG00000150593.ENSG00000265827.10	-1.61577054359167	-22.4382052022849	1.43749735333619e-48	3.8325869377317e-46
ENSG00000013441.12	ENSG00000013441	ENSG00000013441_013	chr2	dexseq_prepare_annotation2.py	exon	201718719	201718736	.	-	.	ENST00000461326+ENST00000464454__exon_number_013__gene_id_ENSG00000013441	CLK1	ENSG00000013441.12	1.67565588361145	25.258457876228	1.45318374954878e-48	3.86685680506152e-46
ENSG00000065534.64	ENSG00000065534	ENSG00000065534_065	chr3	dexseq_prepare_annotation2.py	exon	123595406	123595464	.	-	.	ENST00000464489+ENST00000360304+ENST00000360772+ENST00000359169+ENST00000346322__exon_number_065__gene_id_ENSG00000065534	MYLK	ENSG00000065534.64	-1.75062956142472	-22.1397850734651	1.5185635222669e-48	4.03296791311454e-46
ENSG00000148343.2	ENSG00000148343	ENSG00000148343_003	chr9	dexseq_prepare_annotation2.py	exon	131798925	131798960	.	+	.	ENST00000474534+ENST00000477088+ENST00000439290+ENST00000445183__exon_number_003__gene_id_ENSG00000148343	FAM73B	ENSG00000148343.2	1.43436586107085	20.9634594036323	1.5517516874781e-48	4.11310616704024e-46
ENSG00000175061.57	ENSG00000175061	ENSG00000175061_058	chr17	dexseq_prepare_annotation2.py	exon	16364207	16364559	.	+	.	ENST00000581361__exon_number_058__gene_id_ENSG00000175061	FAM211A-AS1	ENSG00000175061.57	-1.50864002153071	-20.5883792847352	1.56436639131411e-48	4.13214492258058e-46
ENSG00000126005.ENSG00000088298.ENSG00000261582.ENSG00000242372.60	ENSG00000126005+ENSG00000088298+ENSG00000261582+ENSG00000242372	ENSG00000126005+ENSG00000088298+ENSG00000261582+ENSG00000242372_061	chr20	dexseq_prepare_annotation2.py	exon	33872574	33872589	.	-	.	ENST00000415116+ENST00000456600+ENST00000447927+ENST00000374450__exon_number_061__gene_id_ENSG00000126005+ENSG00000088298+ENSG00000261582+ENSG00000242372		ENSG00000126005.ENSG00000088298.ENSG00000261582.ENSG00000242372.60	-2.56513928328189	-20.1028216496592	1.56498855368161e-48	4.13214492258058e-46
ENSG00000125633.5	ENSG00000125633	ENSG00000125633_006	chr2	dexseq_prepare_annotation2.py	exon	118693074	118693155	.	-	.	ENST00000319432+ENST00000376300+ENST00000470650+ENST00000437999+ENST00000474546__exon_number_006__gene_id_ENSG00000125633	CCDC93	ENSG00000125633.5	-1.48256780822864	-22.1309685811608	1.58836185758517e-48	4.18576278172545e-46
ENSG00000137877.47	ENSG00000137877	ENSG00000137877_048	chr15	dexseq_prepare_annotation2.py	exon	42167040	42167254	.	-	.	ENST00000320955__exon_number_048__gene_id_ENSG00000137877	SPTBN5	ENSG00000137877.47	-3.08439639574641	-19.9402417564081	1.75432881527194e-48	4.61422280513155e-46
ENSG00000139908.1	ENSG00000139908	ENSG00000139908_002	chr14	dexseq_prepare_annotation2.py	exon	24674926	24674933	.	+	.	ENST00000339917+ENST00000554420__exon_number_002__gene_id_ENSG00000139908	TSSK4	ENSG00000139908.1	-2.3116075339551	-33.8630082848907	1.77261820695862e-48	4.65336141494808e-46
ENSG00000257062.ENSG00000111700.ENSG00000134538.ENSG00000205754.ENSG00000257046.19	ENSG00000257062+ENSG00000111700+ENSG00000134538+ENSG00000205754+ENSG00000257046	ENSG00000257062+ENSG00000111700+ENSG00000134538+ENSG00000205754+ENSG00000257046_020	chr12	dexseq_prepare_annotation2.py	exon	21033789	21033954	.	+	.	ENST00000261196+ENST00000381545+ENST00000553473+ENST00000544370+ENST00000540229__exon_number_020__gene_id_ENSG00000257062+ENSG00000111700+ENSG00000134538+ENSG00000205754+ENSG00000257046		ENSG00000257062.ENSG00000111700.ENSG00000134538.ENSG00000205754.ENSG00000257046.19	-1.00306770438834	-20.2294420954872	1.84429513656349e-48	4.83223025349083e-46
ENSG00000102893.57	ENSG00000102893	ENSG00000102893_058	chr16	dexseq_prepare_annotation2.py	exon	47699853	47699943	.	+	.	ENST00000566044+ENST00000566319+ENST00000566275+ENST00000299167__exon_number_058__gene_id_ENSG00000102893	PHKB	ENSG00000102893.57	-1.95190514696909	-18.2766133834764	1.87662914062175e-48	4.90752900572517e-46
ENSG00000166535.26	ENSG00000166535	ENSG00000166535_027	chr12	dexseq_prepare_annotation2.py	exon	9001316	9001391	.	+	.	ENST00000541459+ENST00000539547+ENST00000545692+ENST00000540049+ENST00000299698__exon_number_027__gene_id_ENSG00000166535	A2ML1	ENSG00000166535.26	-2.48477095329582	-22.3743759728214	1.97228261572155e-48	5.14780847082796e-46
ENSG00000254634.ENSG00000183336.ENSG00000261740.30	ENSG00000254634+ENSG00000183336+ENSG00000261740	ENSG00000254634+ENSG00000183336+ENSG00000261740_031	chr16	dexseq_prepare_annotation2.py	exon	29465512	29465668	.	-	.	ENST00000330978+ENST00000565417+ENST00000568556+ENST00000569622__exon_number_031__gene_id_ENSG00000254634+ENSG00000183336+ENSG00000261740		ENSG00000254634.ENSG00000183336.ENSG00000261740.30	-2.79281537477706	-29.7640445518197	1.98729903553006e-48	5.17710361532638e-46
ENSG00000159086.34	ENSG00000159086	ENSG00000159086_035	chr21	dexseq_prepare_annotation2.py	exon	34143980	34143998	.	-	.	ENST00000443785+ENST00000331923+ENST00000464256__exon_number_035__gene_id_ENSG00000159086	PAXBP1	ENSG00000159086.34	-3.14197695588207	-32.2348449221214	2.08083288667634e-48	5.41044294974337e-46
ENSG00000196504.26	ENSG00000196504	ENSG00000196504_027	chr2	dexseq_prepare_annotation2.py	exon	153532919	153533293	.	-	.	ENST00000493468+ENST00000545856+ENST00000410080+ENST00000354363__exon_number_027__gene_id_ENSG00000196504	PRPF40A	ENSG00000196504.26	-3.30548174001447	-22.9765393081647	2.36265680757618e-48	6.1315435899582e-46
ENSG00000153048.18	ENSG00000153048	ENSG00000153048_019	chr16	dexseq_prepare_annotation2.py	exon	8953962	8954075	.	-	.	ENST00000569398+ENST00000569572+ENST00000565287+ENST00000567626__exon_number_019__gene_id_ENSG00000153048	CARHSP1	ENSG00000153048.18	2.05344350371058	24.6058108616549	2.49476550807885e-48	6.4621054119795e-46
ENSG00000152556.54	ENSG00000152556	ENSG00000152556_055	chr12	dexseq_prepare_annotation2.py	exon	48527154	48527263	.	+	.	ENST00000551804+ENST00000340802+ENST00000547587+ENST00000395233+ENST00000547581+ENST00000312352+ENST00000546964+ENST00000359794__exon_number_055__gene_id_ENSG00000152556	PFKM	ENSG00000152556.54	-1.75831886971497	-23.3212720626402	2.52418106405084e-48	6.52591637330281e-46
ENSG00000175213	ENSG00000175213	ENSG00000175213_001	chr11	dexseq_prepare_annotation2.py	exon	46722368	46722579	.	+	.	ENST00000311764__exon_number_001__gene_id_ENSG00000175213	ZNF408	ENSG00000175213	-5.14083795461165	-40.294735151301	2.68022418361998e-48	6.91624504032917e-46
ENSG00000114353.6	ENSG00000114353	ENSG00000114353_007	chr3	dexseq_prepare_annotation2.py	exon	50273636	50273885	.	+	.	ENST00000536647+ENST00000441156+ENST00000313601__exon_number_007__gene_id_ENSG00000114353	GNAI2	ENSG00000114353.6	2.68103493025209	30.7529036421959	3.04938777399525e-48	7.85401465782585e-46
ENSG00000055163.5	ENSG00000055163	ENSG00000055163_006	chr5	dexseq_prepare_annotation2.py	exon	156693149	156693183	.	+	.	ENST00000523969+ENST00000522463+ENST00000318218+ENST00000519002+ENST00000442283+ENST00000523119+ENST00000521420+ENST00000520759+ENST00000522637+ENST00000519252__exon_number_006__gene_id_ENSG00000055163	CYFIP2	ENSG00000055163.5	1.70598421185877	20.8261270721459	3.42922812885913e-48	8.81569951386389e-46
ENSG00000119650.ENSG00000119685.ENSG00000119686.142	ENSG00000119650+ENSG00000119685+ENSG00000119686	ENSG00000119650+ENSG00000119685+ENSG00000119686_143	chr14	dexseq_prepare_annotation2.py	exon	76550106	76550416	.	+	.	ENST00000542766+ENST00000555305__exon_number_143__gene_id_ENSG00000119650+ENSG00000119685+ENSG00000119686		ENSG00000119650.ENSG00000119685.ENSG00000119686.142	3.0901246467319	19.3313132196585	3.46944094567577e-48	8.90231156337148e-46
ENSG00000187741.52	ENSG00000187741	ENSG00000187741_053	chr16	dexseq_prepare_annotation2.py	exon	89833556	89833645	.	-	.	ENST00000567205+ENST00000568369+ENST00000389301__exon_number_053__gene_id_ENSG00000187741	FANCA	ENSG00000187741.52	1.08570098785551	19.21774020553	3.52450038109504e-48	9.02662239253547e-46
ENSG00000104365.45	ENSG00000104365	ENSG00000104365_046	chr8	dexseq_prepare_annotation2.py	exon	42177165	42177268	.	+	.	ENST00000517917+ENST00000520201__exon_number_046__gene_id_ENSG00000104365	IKBKB	ENSG00000104365.45	1.83630026914214	19.5554426902949	3.83950178658153e-48	9.81496011949222e-46
ENSG00000158286.25	ENSG00000158286	ENSG00000158286_026	chr1	dexseq_prepare_annotation2.py	exon	6271095	6271178	.	+	.	ENST00000377939+ENST00000496329+ENST00000463453+ENST00000492476__exon_number_026__gene_id_ENSG00000158286	RNF207	ENSG00000158286.25	5.03115248297606	21.9525566541611	3.9518277776416e-48	1.00832178400471e-45
ENSG00000070669.5	ENSG00000070669	ENSG00000070669_006	chr7	dexseq_prepare_annotation2.py	exon	97481516	97481625	.	-	.	ENST00000437628+ENST00000454046+ENST00000444334+ENST00000455086+ENST00000422745+ENST00000175506+ENST00000394308+ENST00000394309__exon_number_006__gene_id_ENSG00000070669	ASNS	ENSG00000070669.5	-3.24902130905434	-20.9925556473247	4.18459191956232e-48	1.06572031560391e-45
ENSG00000103671.22	ENSG00000103671	ENSG00000103671_023	chr15	dexseq_prepare_annotation2.py	exon	64701917	64702001	.	+	.	ENST00000561265+ENST00000559565+ENST00000560567+ENST00000261884+ENST00000560475__exon_number_023__gene_id_ENSG00000103671	TRIP4	ENSG00000103671.22	3.63226734913366	30.6288056362136	4.19791432419288e-48	1.06712232896201e-45
ENSG00000013441.25	ENSG00000013441	ENSG00000013441_026	chr2	dexseq_prepare_annotation2.py	exon	201724848	201724938	.	-	.	ENST00000434813+ENST00000321356+ENST00000409403+ENST00000473565+ENST00000461981__exon_number_026__gene_id_ENSG00000013441	CLK1	ENSG00000013441.25	-3.1639505950932	-24.9729079951611	4.37016779264112e-48	1.10884478600383e-45
ENSG00000013441.9	ENSG00000013441	ENSG00000013441_010	chr2	dexseq_prepare_annotation2.py	exon	201718055	201718172	.	-	.	ENST00000409769+ENST00000321356+ENST00000473565+ENST00000496205+ENST00000409403+ENST00000461326+ENST00000461981+ENST00000434813+ENST00000472679+ENST00000432425+ENST00000464454__exon_number_010__gene_id_ENSG00000013441	CLK1	ENSG00000013441.9	1.64325435471487	24.9533587623558	4.71382817475258e-48	1.19382289916688e-45
ENSG00000254615.ENSG00000164830.3	ENSG00000254615+ENSG00000164830	ENSG00000254615+ENSG00000164830_004	chr8	dexseq_prepare_annotation2.py	exon	107283933	107284033	.	+	.	ENST00000577661__exon_number_004__gene_id_ENSG00000254615+ENSG00000164830		ENSG00000254615.ENSG00000164830.3	2.52409145968544	20.4005496605419	4.8481897869861e-48	1.22557748750391e-45
ENSG00000114423.29	ENSG00000114423	ENSG00000114423_030	chr3	dexseq_prepare_annotation2.py	exon	105587580	105587755	.	-	.	ENST00000405772+ENST00000403724+ENST00000264122__exon_number_030__gene_id_ENSG00000114423	CBLB	ENSG00000114423.29	1.64851934906173	21.8948878925057	5.31032139003659e-48	1.33991874674626e-45
ENSG00000173846.1	ENSG00000173846	ENSG00000173846_002	chr1	dexseq_prepare_annotation2.py	exon	45266060	45266345	.	+	.	ENST00000372201+ENST00000465443__exon_number_002__gene_id_ENSG00000173846	PLK3	ENSG00000173846.1	-1.94568735184659	-24.9207544434219	5.34864349041652e-48	1.34709829694887e-45
ENSG00000170004.35	ENSG00000170004	ENSG00000170004_036	chr17	dexseq_prepare_annotation2.py	exon	7804562	7804693	.	+	.	ENST00000380358+ENST00000330494+ENST00000358181__exon_number_036__gene_id_ENSG00000170004	CHD3	ENSG00000170004.35	-7.39811485595767	-18.491009413562	6.10606872727043e-48	1.53502969383703e-45
ENSG00000204316.ENSG00000188878.ENSG00000267426.68	ENSG00000204316+ENSG00000188878+ENSG00000267426	ENSG00000204316+ENSG00000188878+ENSG00000267426_069	chr17	dexseq_prepare_annotation2.py	exon	73909811	73909861	.	-	.	ENST00000590264+ENST00000586112+ENST00000593156+ENST00000585990+ENST00000389570+ENST00000588283+ENST00000319129+ENST00000586717+ENST00000592193__exon_number_069__gene_id_ENSG00000204316+ENSG00000188878+ENSG00000267426		ENSG00000204316.ENSG00000188878.ENSG00000267426.68	3.06944797564593	20.35817767966	6.26119788371106e-48	1.57113481527894e-45
ENSG00000118308.64	ENSG00000118308	ENSG00000118308_065	chr12	dexseq_prepare_annotation2.py	exon	25260868	25260923	.	+	.	ENST00000549437+ENST00000536173+ENST00000361433+ENST00000547044+ENST00000555877+ENST00000548766+ENST00000354454__exon_number_065__gene_id_ENSG00000118308	LRMP	ENSG00000118308.64	3.36353403732671	19.0156632714154	6.95219743978214e-48	1.74132773561897e-45
ENSG00000156261.5	ENSG00000156261	ENSG00000156261_006	chr21	dexseq_prepare_annotation2.py	exon	30433574	30433697	.	-	.	ENST00000432178+ENST00000470450+ENST00000286788+ENST00000542732+ENST00000540844+ENST00000496121__exon_number_006__gene_id_ENSG00000156261	CCT8	ENSG00000156261.5	3.71280805735763	30.2776007250276	1.04342301394677e-47	2.6086913070482e-45
ENSG00000050438.24	ENSG00000050438	ENSG00000050438_025	chr12	dexseq_prepare_annotation2.py	exon	51851228	51851323	.	+	.	ENST00000514353+ENST00000319957+ENST00000547697+ENST00000535225+ENST00000453097+ENST00000551071+ENST00000604314+ENST00000394856+ENST00000358657__exon_number_025__gene_id_ENSG00000050438	SLC4A8	ENSG00000050438.24	-4.09383195441929	-27.2939579916227	1.20881602134318e-47	3.01666999315346e-45
ENSG00000148700.5	ENSG00000148700	ENSG00000148700_006	chr10	dexseq_prepare_annotation2.py	exon	111767967	111767988	.	+	.	ENST00000484622+ENST00000459738+ENST00000356080+ENST00000277900+ENST00000487085__exon_number_006__gene_id_ENSG00000148700	ADD3	ENSG00000148700.5	1.83770510430516	20.2450912587415	1.24045152471382e-47	3.08996927525747e-45
ENSG00000175287.ENSG00000095319.ENSG00000251184.105	ENSG00000175287+ENSG00000095319+ENSG00000251184	ENSG00000175287+ENSG00000095319+ENSG00000251184_106	chr9	dexseq_prepare_annotation2.py	exon	131768518	131768647	.	+	.	ENST00000372577__exon_number_106__gene_id_ENSG00000175287+ENSG00000095319+ENSG00000251184		ENSG00000175287.ENSG00000095319.ENSG00000251184.105	-2.78695704444381	-21.227431583179	1.28635336732854e-47	3.19847430079994e-45
ENSG00000151150.65	ENSG00000151150	ENSG00000151150_066	chr10	dexseq_prepare_annotation2.py	exon	61926582	61926633	.	-	.	ENST00000474360+ENST00000503366+ENST00000460468+ENST00000280772+ENST00000373827__exon_number_066__gene_id_ENSG00000151150	ANK3	ENSG00000151150.65	2.46135978792199	20.4064134294538	1.33940931039913e-47	3.32434084972097e-45
ENSG00000005884.24	ENSG00000005884	ENSG00000005884_025	chr17	dexseq_prepare_annotation2.py	exon	48151812	48151878	.	+	.	ENST00000007722+ENST00000505306+ENST00000512553+ENST00000506401+ENST00000320031+ENST00000544892+ENST00000510809__exon_number_025__gene_id_ENSG00000005884	ITGA3	ENSG00000005884.24	-2.30412881011158	-25.8078032844056	1.4706595392735e-47	3.64347226365893e-45
ENSG00000166689.33	ENSG00000166689	ENSG00000166689_034	chr11	dexseq_prepare_annotation2.py	exon	16822572	16822622	.	-	.	ENST00000525049+ENST00000525781+ENST00000531066+ENST00000525581+ENST00000355661+ENST00000530489+ENST00000448080+ENST00000531079__exon_number_034__gene_id_ENSG00000166689	PLEKHA7	ENSG00000166689.33	1.99429195909132	19.3491023699999	1.53119897484122e-47	3.7865829430915e-45
ENSG00000156113.4	ENSG00000156113	ENSG00000156113_005	chr10	dexseq_prepare_annotation2.py	exon	78643874	78644299	.	-	.	ENST00000434208__exon_number_005__gene_id_ENSG00000156113	KCNMA1	ENSG00000156113.4	3.39926007616429	19.222376609759	1.61124533429328e-47	3.97732851443712e-45
ENSG00000158286.29	ENSG00000158286	ENSG00000158286_030	chr1	dexseq_prepare_annotation2.py	exon	6272278	6272290	.	+	.	ENST00000496676__exon_number_030__gene_id_ENSG00000158286	RNF207	ENSG00000158286.29	4.62224089519009	21.6766032740946	1.63111995733437e-47	4.0191207945098e-45
ENSG00000114416.8	ENSG00000114416	ENSG00000114416_009	chr3	dexseq_prepare_annotation2.py	exon	180630460	180630465	.	+	.	ENST00000445140+ENST00000305586+ENST00000491674+ENST00000468861+ENST00000479176+ENST00000475315+ENST00000357559+ENST00000491062__exon_number_009__gene_id_ENSG00000114416	FXR1	ENSG00000114416.8	-2.4934449822013	-18.6068973009949	1.69128827977939e-47	4.15986827401522e-45
ENSG00000268614.ENSG00000090674.ENSG00000032444.57	ENSG00000268614+ENSG00000090674+ENSG00000032444	ENSG00000268614+ENSG00000090674+ENSG00000032444_058	chr19	dexseq_prepare_annotation2.py	exon	7600675	7600818	.	+	.	ENST00000600737+ENST00000414982__exon_number_058__gene_id_ENSG00000268614+ENSG00000090674+ENSG00000032444		ENSG00000268614.ENSG00000090674.ENSG00000032444.57	-1.92610926368994	-23.6786755425484	1.74478437041261e-47	4.28372805848766e-45
ENSG00000167380.38	ENSG00000167380	ENSG00000167380_039	chr19	dexseq_prepare_annotation2.py	exon	44679651	44679683	.	+	.	ENST00000590089+ENST00000590524+ENST00000454662+ENST00000588127+ENST00000588883+ENST00000590578+ENST00000337433+ENST00000586914+ENST00000585678__exon_number_039__gene_id_ENSG00000167380	ZNF226	ENSG00000167380.38	3.35731575673144	20.930966131009	1.93037600183523e-47	4.73087678424636e-45
ENSG00000153048.22	ENSG00000153048	ENSG00000153048_023	chr16	dexseq_prepare_annotation2.py	exon	8955571	8955630	.	-	.	ENST00000567626+ENST00000569398+ENST00000568968__exon_number_023__gene_id_ENSG00000153048	CARHSP1	ENSG00000153048.22	2.04512256880914	24.0856302572212	2.05582940516764e-47	5.02930295002184e-45
ENSG00000149187.4	ENSG00000149187	ENSG00000149187_005	chr11	dexseq_prepare_annotation2.py	exon	47490366	47490443	.	-	.	ENST00000395290+ENST00000358597+ENST00000395292+ENST00000361904+ENST00000310513__exon_number_005__gene_id_ENSG00000149187	CELF1	ENSG00000149187.4	-2.10001313534609	-20.3033694687332	2.47045693600154e-47	6.03282048233921e-45
ENSG00000177542.2	ENSG00000177542	ENSG00000177542_003	chr11	dexseq_prepare_annotation2.py	exon	792142	792217	.	-	.	ENST00000320230+ENST00000531214__exon_number_003__gene_id_ENSG00000177542	SLC25A22	ENSG00000177542.2	1.43289119628167	21.1040591698732	2.5141289708505e-47	6.11913226218561e-45
ENSG00000238542.ENSG00000163492.ENSG00000155657.12	ENSG00000238542+ENSG00000163492+ENSG00000155657	ENSG00000238542+ENSG00000163492+ENSG00000155657_013	chr2	dexseq_prepare_annotation2.py	exon	179404795	179405097	.	-	.	ENST00000591111+ENST00000342992+ENST00000342175+ENST00000460472+ENST00000359218+ENST00000589042__exon_number_013__gene_id_ENSG00000238542+ENSG00000163492+ENSG00000155657		ENSG00000238542.ENSG00000163492.ENSG00000155657.12	-1.15090260492777	-16.446633446334	2.51476715412845e-47	6.11913226218561e-45
ENSG00000013441.21	ENSG00000013441	ENSG00000013441_022	chr2	dexseq_prepare_annotation2.py	exon	201722696	201722812	.	-	.	ENST00000409769+ENST00000321356+ENST00000473565+ENST00000409403+ENST00000461981+ENST00000434813+ENST00000432425__exon_number_022__gene_id_ENSG00000013441	CLK1	ENSG00000013441.21	-2.74734110389681	-24.5196396344572	2.55487433081476e-47	6.20566246043649e-45
ENSG00000213398.ENSG00000124067.ENSG00000267660.57	ENSG00000213398+ENSG00000124067+ENSG00000267660	ENSG00000213398+ENSG00000124067+ENSG00000267660_058	chr16	dexseq_prepare_annotation2.py	exon	67983810	67983821	.	-	.	ENST00000576616+ENST00000537830+ENST00000338335+ENST00000422611+ENST00000576513+ENST00000574665+ENST00000572037+ENST00000570802+ENST00000573023+ENST00000541864+ENST00000316341+ENST00000572766__exon_number_058__gene_id_ENSG00000213398+ENSG00000124067+ENSG00000267660		ENSG00000213398.ENSG00000124067.ENSG00000267660.57	-5.3170355783436	-19.9590328895266	2.62914013345989e-47	6.37470749908009e-45
ENSG00000070669.13	ENSG00000070669	ENSG00000070669_014	chr7	dexseq_prepare_annotation2.py	exon	97484665	97484771	.	-	.	ENST00000462436+ENST00000437628+ENST00000454046+ENST00000444334+ENST00000455086+ENST00000422745+ENST00000175506+ENST00000394308+ENST00000394309__exon_number_014__gene_id_ENSG00000070669	ASNS	ENSG00000070669.13	-3.23341658076383	-20.6541075905101	2.86265425876803e-47	6.92858767556112e-45
ENSG00000120705.13	ENSG00000120705	ENSG00000120705_014	chr5	dexseq_prepare_annotation2.py	exon	137849257	137849339	.	-	.	ENST00000503183+ENST00000503014+ENST00000499810+ENST00000506345+ENST00000360541+ENST00000512198+ENST00000572514__exon_number_014__gene_id_ENSG00000120705	ETF1	ENSG00000120705.13	-5.33609541495048	-22.0970853656648	3.36786603511978e-47	8.13694316559461e-45
ENSG00000064652.6	ENSG00000064652	ENSG00000064652_007	chr5	dexseq_prepare_annotation2.py	exon	122181358	122181388	.	+	.	ENST00000261369+ENST00000506996+ENST00000395451+ENST00000511545+ENST00000513881__exon_number_007__gene_id_ENSG00000064652	SNX24	ENSG00000064652.6	-3.13007631735935	-28.7491294303202	3.38125475976283e-47	8.15485765885061e-45
ENSG00000163491.32	ENSG00000163491	ENSG00000163491_033	chr3	dexseq_prepare_annotation2.py	exon	27329189	27329234	.	-	.	ENST00000424275+ENST00000341435+ENST00000357467+ENST00000574215+ENST00000435584+ENST00000429845__exon_number_033__gene_id_ENSG00000163491	NEK10	ENSG00000163491.32	-2.88471123548397	-18.9984046241538	3.46086618585054e-47	8.33214215929277e-45
ENSG00000158286.19	ENSG00000158286	ENSG00000158286_020	chr1	dexseq_prepare_annotation2.py	exon	6270930	6270960	.	+	.	ENST00000485539+ENST00000377939__exon_number_020__gene_id_ENSG00000158286	RNF207	ENSG00000158286.19	4.27939497879447	21.4958502388805	4.14978974555513e-47	9.97315754923406e-45
ENSG00000005884.23	ENSG00000005884	ENSG00000005884_024	chr17	dexseq_prepare_annotation2.py	exon	48151645	48151656	.	+	.	ENST00000510809__exon_number_024__gene_id_ENSG00000005884	ITGA3	ENSG00000005884.23	-2.2031658538128	-25.5045645730646	4.34110866307787e-47	1.04146172279573e-44
ENSG00000272084.ENSG00000127481.7	ENSG00000272084+ENSG00000127481	ENSG00000272084+ENSG00000127481_008	chr1	dexseq_prepare_annotation2.py	exon	19401391	19402005	.	-	.	ENST00000606379__exon_number_008__gene_id_ENSG00000272084+ENSG00000127481		ENSG00000272084.ENSG00000127481.7	-1.86637914089502	-15.9406634070947	4.41348419672147e-47	1.05696752147694e-44
ENSG00000156113	ENSG00000156113	ENSG00000156113_001	chr10	dexseq_prepare_annotation2.py	exon	78629359	78637354	.	-	.	ENST00000604624__exon_number_001__gene_id_ENSG00000156113	KCNMA1	ENSG00000156113	3.11132469487685	19.0677801526149	4.62787494344856e-47	1.10637009615645e-44
ENSG00000215298.ENSG00000147454.20	ENSG00000215298+ENSG00000147454	ENSG00000215298+ENSG00000147454_021	chr8	dexseq_prepare_annotation2.py	exon	23424479	23425771	.	+	.	ENST00000523883+ENST00000520654+ENST00000518881__exon_number_021__gene_id_ENSG00000215298+ENSG00000147454		ENSG00000215298.ENSG00000147454.20	-5.38495101874684	-25.4371286768931	5.52956293414144e-47	1.3196224605784e-44
ENSG00000125633.3	ENSG00000125633	ENSG00000125633_004	chr2	dexseq_prepare_annotation2.py	exon	118688619	118688726	.	-	.	ENST00000474546+ENST00000376300+ENST00000319432+ENST00000437999__exon_number_004__gene_id_ENSG00000125633	CCDC93	ENSG00000125633.3	-1.50900513506891	-21.4330112242296	5.74687370700238e-47	1.36908985885126e-44
ENSG00000070756.31	ENSG00000070756	ENSG00000070756_032	chr8	dexseq_prepare_annotation2.py	exon	101724990	101725017	.	-	.	ENST00000522387+ENST00000519596+ENST00000519004+ENST00000318607+ENST00000519100+ENST00000519622__exon_number_032__gene_id_ENSG00000070756	PABPC1	ENSG00000070756.31	-1.85281751499608	-21.9821313824696	5.90954763934374e-47	1.40539132335174e-44
ENSG00000150672.ENSG00000256466.89	ENSG00000150672+ENSG00000256466	ENSG00000150672+ENSG00000256466_090	chr11	dexseq_prepare_annotation2.py	exon	85336151	85336295	.	-	.	ENST00000526147__exon_number_090__gene_id_ENSG00000150672+ENSG00000256466		ENSG00000150672.ENSG00000256466.89	3.20075788046409	23.3722262622083	6.4419554937709e-47	1.52934264102293e-44
ENSG00000091181.3	ENSG00000091181	ENSG00000091181_004	chr3	dexseq_prepare_annotation2.py	exon	3111909	3111995	.	-	.	ENST00000256452+ENST00000438560+ENST00000446632+ENST00000418488+ENST00000445864__exon_number_004__gene_id_ENSG00000091181	IL5RA	ENSG00000091181.3	2.41823603109641	23.7979475763421	6.68690320694363e-47	1.58473801401086e-44
ENSG00000100453.3	ENSG00000100453	ENSG00000100453_004	chr14	dexseq_prepare_annotation2.py	exon	25100370	25100420	.	-	.	ENST00000382540+ENST00000532263+ENST00000382542+ENST00000216341+ENST00000530830+ENST00000554242+ENST00000415355__exon_number_004__gene_id_ENSG00000100453	GZMB	ENSG00000100453.3	-4.24259815700028	-35.8859994547562	6.78026643185966e-47	1.60407942775367e-44
ENSG00000196235.ENSG00000213922	ENSG00000196235+ENSG00000213922	ENSG00000196235+ENSG00000213922_001	chr19	dexseq_prepare_annotation2.py	exon	39926796	39926817	.	+	.	ENST00000594990__exon_number_001__gene_id_ENSG00000196235+ENSG00000213922		ENSG00000196235.ENSG00000213922	-4.35427683433977	-35.8733330458023	6.94161222425335e-47	1.63930353556941e-44
ENSG00000233327.ENSG00000154874.ENSG00000213077.ENSG00000273018.32	ENSG00000233327+ENSG00000154874+ENSG00000213077+ENSG00000273018	ENSG00000233327+ENSG00000154874+ENSG00000213077+ENSG00000273018_033	chr17	dexseq_prepare_annotation2.py	exon	18427550	18427711	.	-	.	ENST00000608726+ENST00000609831__exon_number_033__gene_id_ENSG00000233327+ENSG00000154874+ENSG00000213077+ENSG00000273018		ENSG00000233327.ENSG00000154874.ENSG00000213077.ENSG00000273018.32	1.57748977142948	18.025365410805	6.95317270978551e-47	1.63930353556941e-44
ENSG00000166689.31	ENSG00000166689	ENSG00000166689_032	chr11	dexseq_prepare_annotation2.py	exon	16822521	16822562	.	-	.	ENST00000525781+ENST00000531066+ENST00000355661+ENST00000525581+ENST00000530489+ENST00000448080__exon_number_032__gene_id_ENSG00000166689	PLEKHA7	ENSG00000166689.31	1.98618036791107	19.1231524583096	7.00137730872115e-47	1.64782243496827e-44
ENSG00000085276.49	ENSG00000085276	ENSG00000085276_050	chr3	dexseq_prepare_annotation2.py	exon	169098975	169099046	.	-	.	ENST00000494292+ENST00000485957__exon_number_050__gene_id_ENSG00000085276	MECOM	ENSG00000085276.49	-1.74122823318566	-28.4298170712496	8.38644524682969e-47	1.97041046696898e-44
ENSG00000114423.28	ENSG00000114423	ENSG00000114423_029	chr3	dexseq_prepare_annotation2.py	exon	105586254	105586435	.	-	.	ENST00000405772+ENST00000403724+ENST00000443752+ENST00000394027+ENST00000438603+ENST00000545639+ENST00000264122+ENST00000447441__exon_number_029__gene_id_ENSG00000114423	CBLB	ENSG00000114423.28	1.63400001265174	21.3427329342634	9.1825228756836e-47	2.1537433852078e-44
ENSG00000170160.ENSG00000188933.ENSG00000264892.ENSG00000266302.ENSG00000264729.ENSG00000272815.59	ENSG00000170160+ENSG00000188933+ENSG00000264892+ENSG00000266302+ENSG00000264729+ENSG00000272815	ENSG00000170160+ENSG00000188933+ENSG00000264892+ENSG00000266302+ENSG00000264729+ENSG00000272815_060	chr17	dexseq_prepare_annotation2.py	exon	16697973	16699356	.	+	.	ENST00000444558__exon_number_060__gene_id_ENSG00000170160+ENSG00000188933+ENSG00000264892+ENSG00000266302+ENSG00000264729+ENSG00000272815		ENSG00000170160.ENSG00000188933.ENSG00000264892.ENSG00000266302.ENSG00000264729.ENSG00000272815.59	-4.62409698844619	-21.3260773383399	1.00129140979036e-46	2.34448175774019e-44
ENSG00000022840.41	ENSG00000022840	ENSG00000022840_042	chr12	dexseq_prepare_annotation2.py	exon	121001244	121001257	.	+	.	ENST00000325954+ENST00000544124+ENST00000537740+ENST00000546262+ENST00000413266+ENST00000543675__exon_number_042__gene_id_ENSG00000022840	RNF10	ENSG00000022840.41	-1.16658051037998	-18.5399681494453	1.03847454294907e-46	2.42738089784844e-44
ENSG00000125633.6	ENSG00000125633	ENSG00000125633_007	chr2	dexseq_prepare_annotation2.py	exon	118693156	118693414	.	-	.	ENST00000474546__exon_number_007__gene_id_ENSG00000125633	CCDC93	ENSG00000125633.6	-1.47439347805724	-21.3083575541543	1.09793837392327e-46	2.56198758306229e-44
ENSG00000178149.16	ENSG00000178149	ENSG00000178149_017	chr3	dexseq_prepare_annotation2.py	exon	49053862	49053944	.	-	.	ENST00000498794+ENST00000440857+ENST00000467457+ENST00000313778+ENST00000472331+ENST00000498498+ENST00000460505+ENST00000438585+ENST00000395462+ENST00000441576+ENST00000484831+ENST00000341949__exon_number_017__gene_id_ENSG00000178149	DALRD3	ENSG00000178149.16	-3.75506135908539	-21.8511983204323	1.12349133608922e-46	2.61714047466776e-44
ENSG00000150672.ENSG00000256466.88	ENSG00000150672+ENSG00000256466	ENSG00000150672+ENSG00000256466_089	chr11	dexseq_prepare_annotation2.py	exon	85309741	85309832	.	-	.	ENST00000376104+ENST00000526147+ENST00000472545__exon_number_089__gene_id_ENSG00000150672+ENSG00000256466		ENSG00000150672.ENSG00000256466.88	3.13683775137381	23.2249698378153	1.21143465598702e-46	2.81719438815707e-44
ENSG00000135636.31	ENSG00000135636	ENSG00000135636_032	chr2	dexseq_prepare_annotation2.py	exon	71797729	71797871	.	+	.	ENST00000409582+ENST00000410041+ENST00000409651+ENST00000394120+ENST00000409762+ENST00000461565+ENST00000258104+ENST00000413539+ENST00000409366+ENST00000410020+ENST00000409744+ENST00000429174__exon_number_032__gene_id_ENSG00000135636	DYSF	ENSG00000135636.31	2.18088701146214	19.4082680312768	1.33062312993024e-46	3.08910495913923e-44
ENSG00000088538.1	ENSG00000088538	ENSG00000088538_002	chr3	dexseq_prepare_annotation2.py	exon	50816106	50816189	.	+	.	ENST00000266037__exon_number_002__gene_id_ENSG00000088538	DOCK3	ENSG00000088538.1	-1.85099263352716	-19.6956583319777	1.34569823243917e-46	3.11879844848173e-44
ENSG00000253729.82	ENSG00000253729	ENSG00000253729_083	chr8	dexseq_prepare_annotation2.py	exon	48841652	48841729	.	-	.	ENST00000314191+ENST00000523565+ENST00000518216+ENST00000338368+ENST00000541488__exon_number_083__gene_id_ENSG00000253729	PRKDC	ENSG00000253729.82	-3.98316503335344	-16.7956291062456	1.3485853181319e-46	3.12019213597003e-44
ENSG00000177189.24	ENSG00000177189	ENSG00000177189_025	chrX	dexseq_prepare_annotation2.py	exon	20211638	20211711	.	-	.	ENST00000492128+ENST00000540702+ENST00000379565+ENST00000379548+ENST00000457145+ENST00000544447__exon_number_025__gene_id_ENSG00000177189	RPS6KA3	ENSG00000177189.24	-2.03554489566832	-20.188242923136	1.40651519476501e-46	3.24871691525867e-44
ENSG00000125633.1	ENSG00000125633	ENSG00000125633_002	chr2	dexseq_prepare_annotation2.py	exon	118677881	118677972	.	-	.	ENST00000319432+ENST00000376300+ENST00000437999__exon_number_002__gene_id_ENSG00000125633	CCDC93	ENSG00000125633.1	-1.4689640557008	-21.2590268830368	1.41930115971396e-46	3.27271188191003e-44
ENSG00000140694.47	ENSG00000140694	ENSG00000140694_048	chr16	dexseq_prepare_annotation2.py	exon	14724109	14724116	.	-	.	ENST00000563641+ENST00000341484+ENST00000437198+ENST00000420015__exon_number_048__gene_id_ENSG00000140694	PARN	ENSG00000140694.47	-3.37187287942635	-21.2563764073589	1.43902688685099e-46	3.31260106649862e-44
ENSG00000163491.47	ENSG00000163491	ENSG00000163491_048	chr3	dexseq_prepare_annotation2.py	exon	27350648	27352439	.	-	.	ENST00000491627__exon_number_048__gene_id_ENSG00000163491	NEK10	ENSG00000163491.47	-1.96298717530003	-18.7644396501001	1.75449084153234e-46	4.03199126776186e-44
ENSG00000150672.ENSG00000256466.93	ENSG00000150672+ENSG00000256466	ENSG00000150672+ENSG00000256466_094	chr11	dexseq_prepare_annotation2.py	exon	85338315	85338732	.	-	.	ENST00000472545__exon_number_094__gene_id_ENSG00000150672+ENSG00000256466		ENSG00000150672.ENSG00000256466.93	3.22317641024011	23.1261574685961	1.85339874661503e-46	4.25213281855762e-44
ENSG00000114416.7	ENSG00000114416	ENSG00000114416_008	chr3	dexseq_prepare_annotation2.py	exon	180630459	180630459	.	+	.	ENST00000305586+ENST00000491674+ENST00000468861+ENST00000479176+ENST00000475315+ENST00000357559+ENST00000491062__exon_number_008__gene_id_ENSG00000114416	FXR1	ENSG00000114416.7	-2.42570036190301	-18.268937184475	2.05381945902468e-46	4.70403914250137e-44
ENSG00000074181.12	ENSG00000074181	ENSG00000074181_013	chr19	dexseq_prepare_annotation2.py	exon	15284879	15285211	.	-	.	ENST00000263388__exon_number_013__gene_id_ENSG00000074181	NOTCH3	ENSG00000074181.12	2.27878095242087	19.2083204889502	2.05782870593369e-46	4.70532702112044e-44
ENSG00000102893.65	ENSG00000102893	ENSG00000102893_066	chr16	dexseq_prepare_annotation2.py	exon	47733067	47733139	.	+	.	ENST00000564711__exon_number_066__gene_id_ENSG00000102893	PHKB	ENSG00000102893.65	-1.97791242544975	-17.6844616061372	2.15144582462307e-46	4.91116078899367e-44
ENSG00000077063.1	ENSG00000077063	ENSG00000077063_002	chr7	dexseq_prepare_annotation2.py	exon	117350795	117350916	.	-	.	ENST00000446636+ENST00000160373__exon_number_002__gene_id_ENSG00000077063	CTTNBP2	ENSG00000077063.1	-1.73622673857858	-20.929764646081	2.23788273959427e-46	5.09994422593981e-44
ENSG00000102893.56	ENSG00000102893	ENSG00000102893_057	chr16	dexseq_prepare_annotation2.py	exon	47698887	47699852	.	+	.	ENST00000566319__exon_number_057__gene_id_ENSG00000102893	PHKB	ENSG00000102893.56	-1.86729325647654	-17.6789525109265	2.24866966645864e-46	5.11598583598782e-44
ENSG00000050438.28	ENSG00000050438	ENSG00000050438_029	chr12	dexseq_prepare_annotation2.py	exon	51855002	51855075	.	+	.	ENST00000514353+ENST00000550211+ENST00000319957+ENST00000547697+ENST00000535225+ENST00000453097+ENST00000551071+ENST00000604314+ENST00000394856+ENST00000358657__exon_number_029__gene_id_ENSG00000050438	SLC4A8	ENSG00000050438.28	-4.06379655432619	-26.3867245841097	2.25277861362256e-46	5.11680615989641e-44
ENSG00000125520.ENSG00000273047.ENSG00000273154.ENSG00000197114.ENSG00000203896.88	ENSG00000125520+ENSG00000273047+ENSG00000273154+ENSG00000197114+ENSG00000203896	ENSG00000125520+ENSG00000273047+ENSG00000273154+ENSG00000197114+ENSG00000203896_089	chr20	dexseq_prepare_annotation2.py	exon	62374232	62374470	.	+	.	ENST00000496425+ENST00000493772+ENST00000473157+ENST00000266077__exon_number_089__gene_id_ENSG00000125520+ENSG00000273047+ENSG00000273154+ENSG00000197114+ENSG00000203896		ENSG00000125520.ENSG00000273047.ENSG00000273154.ENSG00000197114.ENSG00000203896.88	1.10519491380167	19.9281623907244	2.32078631942334e-46	5.26251790872961e-44
ENSG00000239306.ENSG00000173933.ENSG00000248643.ENSG00000258297.44	ENSG00000239306+ENSG00000173933+ENSG00000248643+ENSG00000258297	ENSG00000239306+ENSG00000173933+ENSG00000248643+ENSG00000258297_045	chr11	dexseq_prepare_annotation2.py	exon	66411000	66411220	.	+	.	ENST00000310092+ENST00000514361+ENST00000409406+ENST00000421355+ENST00000408993+ENST00000412278+ENST00000503028__exon_number_045__gene_id_ENSG00000239306+ENSG00000173933+ENSG00000248643+ENSG00000258297		ENSG00000239306.ENSG00000173933.ENSG00000248643.ENSG00000258297.44	-1.22851732955351	-19.1892919483614	2.33107647880143e-46	5.27708552059282e-44
ENSG00000074054.69	ENSG00000074054	ENSG00000074054_070	chr2	dexseq_prepare_annotation2.py	exon	122363277	122363756	.	-	.	ENST00000455322+ENST00000397587+ENST00000263710+ENST00000541377+ENST00000409078__exon_number_070__gene_id_ENSG00000074054	CLASP1	ENSG00000074054.69	-1.63260389278964	-18.4902967198609	2.92581354011805e-46	6.61248392253137e-44
ENSG00000114374.7	ENSG00000114374	ENSG00000114374_008	chrY	dexseq_prepare_annotation2.py	exon	14834041	14834120	.	+	.	ENST00000426564+ENST00000338981__exon_number_008__gene_id_ENSG00000114374	USP9Y	ENSG00000114374.7	-3.52605492415124	-19.7222613642539	2.9861165138279e-46	6.73761664385297e-44
ENSG00000102897.1	ENSG00000102897	ENSG00000102897_002	chr16	dexseq_prepare_annotation2.py	exon	20911224	20911326	.	+	.	ENST00000568663+ENST00000564457__exon_number_002__gene_id_ENSG00000102897	LYRM1	ENSG00000102897.1	-2.57043189105669	-27.0844828333266	3.05122874970629e-46	6.87316968541513e-44
ENSG00000028310.ENSG00000188818.ENSG00000206077.24	ENSG00000028310+ENSG00000188818+ENSG00000206077	ENSG00000028310+ENSG00000188818+ENSG00000206077_025	chr5	dexseq_prepare_annotation2.py	exon	814876	814910	.	-	.	ENST00000283441+ENST00000424784+ENST00000503758+ENST00000507800__exon_number_025__gene_id_ENSG00000028310+ENSG00000188818+ENSG00000206077		ENSG00000028310.ENSG00000188818.ENSG00000206077.24	-2.48865205732612	-21.6280503590515	3.37471022847299e-46	7.58931744906364e-44
ENSG00000136279.ENSG00000239775.22	ENSG00000136279+ENSG00000239775	ENSG00000136279+ENSG00000239775_023	chr7	dexseq_prepare_annotation2.py	exon	44092541	44092550	.	+	.	ENST00000464762__exon_number_023__gene_id_ENSG00000136279+ENSG00000239775		ENSG00000136279.ENSG00000239775.22	-2.241791478282	-21.0875630631729	3.47258778301781e-46	7.79658783711204e-44
ENSG00000223745.58	ENSG00000223745	ENSG00000223745_059	chr1	dexseq_prepare_annotation2.py	exon	93806015	93806029	.	-	.	ENST00000452347+ENST00000411670+ENST00000451302+ENST00000413606+ENST00000421202+ENST00000457387+ENST00000449305+ENST00000438777+ENST00000447577__exon_number_059__gene_id_ENSG00000223745	RP4-717I23.3	ENSG00000223745.58	2.67554422352493	17.8861540728051	3.55088222252571e-46	7.95928209442229e-44
ENSG00000177479.51	ENSG00000177479	ENSG00000177479_052	chr3	dexseq_prepare_annotation2.py	exon	49008147	49008274	.	+	.	ENST00000465217__exon_number_052__gene_id_ENSG00000177479	ARIH2	ENSG00000177479.51	-1.49558519659949	-18.3566490625334	3.90692983842125e-46	8.74300445005524e-44
ENSG00000188897.67	ENSG00000188897	ENSG00000188897_068	chr16	dexseq_prepare_annotation2.py	exon	11578735	11578929	.	-	.	ENST00000344649+ENST00000598234+ENST00000595170__exon_number_068__gene_id_ENSG00000188897	CTD-3088G3.8	ENSG00000188897.67	-2.54712701584596	-21.8934724049075	3.97290985787569e-46	8.87610484401043e-44
ENSG00000119403.33	ENSG00000119403	ENSG00000119403_034	chr9	dexseq_prepare_annotation2.py	exon	123632721	123632764	.	-	.	ENST00000436309+ENST00000312189+ENST00000373896__exon_number_034__gene_id_ENSG00000119403	PHF19	ENSG00000119403.33	-1.44297396162353	-20.5732520536171	4.59245039736756e-46	1.0243490627344e-43
ENSG00000142449.74	ENSG00000142449	ENSG00000142449_075	chr19	dexseq_prepare_annotation2.py	exon	8213631	8213753	.	-	.	ENST00000601739__exon_number_075__gene_id_ENSG00000142449	FBN3	ENSG00000142449.74	-2.61189909084542	-20.7630597323091	5.47475352840336e-46	1.21915526900776e-43
ENSG00000068097.37	ENSG00000068097	ENSG00000068097_038	chr17	dexseq_prepare_annotation2.py	exon	58153066	58153194	.	-	.	ENST00000591074+ENST00000593097__exon_number_038__gene_id_ENSG00000068097	HEATR6	ENSG00000068097.37	2.83688323180878	22.1378029617544	5.7301782233788e-46	1.27395674061689e-43
ENSG00000266967.ENSG00000267060.ENSG00000108825.18	ENSG00000266967+ENSG00000267060+ENSG00000108825	ENSG00000266967+ENSG00000267060+ENSG00000108825_019	chr17	dexseq_prepare_annotation2.py	exon	41107291	41107362	.	-	.	ENST00000474578+ENST00000478040+ENST00000486664+ENST00000483535__exon_number_019__gene_id_ENSG00000266967+ENSG00000267060+ENSG00000108825		ENSG00000266967.ENSG00000267060.ENSG00000108825.18	-2.4327708710002	-18.9221532879759	6.00046903996692e-46	1.33187971908742e-43
ENSG00000135636.29	ENSG00000135636	ENSG00000135636_030	chr2	dexseq_prepare_annotation2.py	exon	71797268	71797358	.	+	.	ENST00000461565__exon_number_030__gene_id_ENSG00000135636	DYSF	ENSG00000135636.29	1.96022130063935	19.1734178824571	6.05260721232399e-46	1.34127151417648e-43
ENSG00000134109.16	ENSG00000134109	ENSG00000134109_017	chr3	dexseq_prepare_annotation2.py	exon	5246752	5246926	.	+	.	ENST00000256497+ENST00000445686+ENST00000434243+ENST00000465369__exon_number_017__gene_id_ENSG00000134109	EDEM1	ENSG00000134109.16	2.47698271095275	29.8978426089625	6.25356131773365e-46	1.38355736596413e-43
ENSG00000133067.30	ENSG00000133067	ENSG00000133067_031	chr1	dexseq_prepare_annotation2.py	exon	202288819	202288909	.	+	.	ENST00000255432+ENST00000367278__exon_number_031__gene_id_ENSG00000133067	LGR6	ENSG00000133067.30	-1.01146631817597	-22.4411829700136	7.00846401204032e-46	1.54806536713849e-43
ENSG00000114416.5	ENSG00000114416	ENSG00000114416_006	chr3	dexseq_prepare_annotation2.py	exon	180630279	180630325	.	+	.	ENST00000357559+ENST00000305586+ENST00000475315__exon_number_006__gene_id_ENSG00000114416	FXR1	ENSG00000114416.5	-2.47105165960896	-18.1007303086129	7.14089298120752e-46	1.57476878543731e-43
ENSG00000148343.12	ENSG00000148343	ENSG00000148343_013	chr9	dexseq_prepare_annotation2.py	exon	131809384	131809503	.	+	.	ENST00000474534__exon_number_013__gene_id_ENSG00000148343	FAM73B	ENSG00000148343.12	1.51589031950807	19.9078757518834	7.31142166948757e-46	1.60977457715603e-43
ENSG00000158286.32	ENSG00000158286	ENSG00000158286_033	chr1	dexseq_prepare_annotation2.py	exon	6272794	6272797	.	+	.	ENST00000496676+ENST00000492476__exon_number_033__gene_id_ENSG00000158286	RNF207	ENSG00000158286.32	4.18066188592764	20.9395022818282	7.54211046686862e-46	1.65789190579845e-43
ENSG00000102893.61	ENSG00000102893	ENSG00000102893_062	chr16	dexseq_prepare_annotation2.py	exon	47727289	47727418	.	+	.	ENST00000566044+ENST00000455779+ENST00000323584+ENST00000566319+ENST00000299167__exon_number_062__gene_id_ENSG00000102893	PHKB	ENSG00000102893.61	-2.25416260780344	-17.520029831447	8.0521537947821e-46	1.76716295508733e-43
ENSG00000114480.26	ENSG00000114480	ENSG00000114480_027	chr3	dexseq_prepare_annotation2.py	exon	81810526	81811312	.	-	.	ENST00000429644__exon_number_027__gene_id_ENSG00000114480	GBE1	ENSG00000114480.26	-3.50454607385039	-28.6279910402963	8.47360277980992e-46	1.85667109897835e-43
ENSG00000187736.ENSG00000213901.21	ENSG00000187736+ENSG00000213901	ENSG00000187736+ENSG00000213901_022	chr2	dexseq_prepare_annotation2.py	exon	220022280	220022343	.	-	.	ENST00000426304+ENST00000318673+ENST00000418099+ENST00000356853+ENST00000457600+ENST00000498327+ENST00000409720__exon_number_022__gene_id_ENSG00000187736+ENSG00000213901		ENSG00000187736.ENSG00000213901.21	-4.05138723677562	-18.3261326342199	9.46277339408323e-46	2.07008783286237e-43
ENSG00000123213.19	ENSG00000123213	ENSG00000123213_020	chr5	dexseq_prepare_annotation2.py	exon	65088429	65088482	.	+	.	ENST00000502464+ENST00000509935+ENST00000506799+ENST00000380985+ENST00000506539__exon_number_020__gene_id_ENSG00000123213	NLN	ENSG00000123213.19	-2.40428004226911	-22.351399173658	1.05078273950633e-45	2.29502719074866e-43
ENSG00000123384.12	ENSG00000123384	ENSG00000123384_013	chr12	dexseq_prepare_annotation2.py	exon	57548262	57548484	.	+	.	ENST00000554174+ENST00000243077__exon_number_013__gene_id_ENSG00000123384	LRP1	ENSG00000123384.12	-1.7727266851215	-20.2067690928966	1.1229312637145e-45	2.44868974466254e-43
ENSG00000064201.37	ENSG00000064201	ENSG00000064201_038	chr11	dexseq_prepare_annotation2.py	exon	2337895	2337897	.	+	.	ENST00000381117+ENST00000446063+ENST00000339046+ENST00000182290+ENST00000461200+ENST00000451520+ENST00000486011+ENST00000493924+ENST00000381121__exon_number_038__gene_id_ENSG00000064201	TSPAN32	ENSG00000064201.37	2.36871196854795	25.8921422873273	1.14618285643508e-45	2.49540643035699e-43
ENSG00000238542.ENSG00000163492.ENSG00000155657.8	ENSG00000238542+ENSG00000163492+ENSG00000155657	ENSG00000238542+ENSG00000163492+ENSG00000155657_009	chr2	dexseq_prepare_annotation2.py	exon	179402069	179402644	.	-	.	ENST00000591111+ENST00000342992+ENST00000342175+ENST00000460472+ENST00000359218+ENST00000589042__exon_number_009__gene_id_ENSG00000238542+ENSG00000163492+ENSG00000155657		ENSG00000238542.ENSG00000163492.ENSG00000155657.8	-1.10635956684451	-16.0443939531239	1.42330038693934e-45	3.09379722802434e-43
ENSG00000242384.ENSG00000267043.ENSG00000161583.ENSG00000234972.20	ENSG00000242384+ENSG00000267043+ENSG00000161583+ENSG00000234972	ENSG00000242384+ENSG00000267043+ENSG00000161583+ENSG00000234972_021	chr17	dexseq_prepare_annotation2.py	exon	34590221	34590382	.	-	.	ENST00000585570__exon_number_021__gene_id_ENSG00000242384+ENSG00000267043+ENSG00000161583+ENSG00000234972		ENSG00000242384.ENSG00000267043.ENSG00000161583.ENSG00000234972.20	-0.970744204230138	-19.0395378979937	1.43941862720517e-45	3.12385880037991e-43
ENSG00000151651.40	ENSG00000151651	ENSG00000151651_041	chr10	dexseq_prepare_annotation2.py	exon	135088300	135088494	.	-	.	ENST00000486609__exon_number_041__gene_id_ENSG00000151651	ADAM8	ENSG00000151651.40	-1.6409272395274	-23.9828070374716	1.52177600621757e-45	3.29735043302764e-43
ENSG00000215440.ENSG00000124222.ENSG00000254995.61	ENSG00000215440+ENSG00000124222+ENSG00000254995	ENSG00000215440+ENSG00000124222+ENSG00000254995_062	chr20	dexseq_prepare_annotation2.py	exon	57268793	57268978	.	+	.	ENST00000527587+ENST00000356091+ENST00000525817+ENST00000525967+ENST00000530122+ENST00000529976__exon_number_062__gene_id_ENSG00000215440+ENSG00000124222+ENSG00000254995		ENSG00000215440.ENSG00000124222.ENSG00000254995.61	2.50866301381172	20.5709072278952	1.54202704538366e-45	3.33593480006637e-43
ENSG00000143702.18	ENSG00000143702	ENSG00000143702_019	chr1	dexseq_prepare_annotation2.py	exon	243292742	243292755	.	-	.	ENST00000490813+ENST00000336415+ENST00000413359+ENST00000366543+ENST00000481987+ENST00000439296+ENST00000468254+ENST00000366542+ENST00000464936+ENST00000366544__exon_number_019__gene_id_ENSG00000143702	CEP170	ENSG00000143702.18	1.56196628837329	18.8884904537696	1.68193100129489e-45	3.63139645655687e-43
ENSG00000088538	ENSG00000088538	ENSG00000088538_001	chr3	dexseq_prepare_annotation2.py	exon	50712672	50712731	.	+	.	ENST00000266037__exon_number_001__gene_id_ENSG00000088538	DOCK3	ENSG00000088538	-2.07953647519143	-19.2906705449095	1.68392386983854e-45	3.63139645655687e-43
ENSG00000016864.17	ENSG00000016864	ENSG00000016864_018	chr3	dexseq_prepare_annotation2.py	exon	52730597	52730653	.	-	.	ENST00000463827+ENST00000478968+ENST00000485899+ENST00000480080+ENST00000491606+ENST00000407584+ENST00000484163+ENST00000266014+ENST00000394783+ENST00000479553__exon_number_018__gene_id_ENSG00000016864	GLT8D1	ENSG00000016864.17	1.38818431837091	21.0137563880433	1.88683201250306e-45	4.0625516960687e-43
ENSG00000156113.5	ENSG00000156113	ENSG00000156113_006	chr10	dexseq_prepare_annotation2.py	exon	78644639	78644746	.	-	.	ENST00000286627+ENST00000286628__exon_number_006__gene_id_ENSG00000156113	KCNMA1	ENSG00000156113.5	3.46373553770448	18.5177279035074	2.01544503731898e-45	4.33263552298114e-43
ENSG00000159216.22	ENSG00000159216	ENSG00000159216_023	chr21	dexseq_prepare_annotation2.py	exon	36421256	36421377	.	-	.	ENST00000300305__exon_number_023__gene_id_ENSG00000159216	RUNX1	ENSG00000159216.22	2.14249200267954	22.2054923802982	2.03355922337431e-45	4.36470234127605e-43
ENSG00000174233.2	ENSG00000174233	ENSG00000174233_003	chr12	dexseq_prepare_annotation2.py	exon	49159981	49160111	.	-	.	ENST00000550422+ENST00000357869+ENST00000547260__exon_number_003__gene_id_ENSG00000174233	ADCY6	ENSG00000174233.2	1.80024632027854	20.513976227873	2.09761650621587e-45	4.49512302062809e-43
ENSG00000142675.2	ENSG00000142675	ENSG00000142675_003	chr1	dexseq_prepare_annotation2.py	exon	26503981	26503993	.	+	.	ENST00000480348+ENST00000481077+ENST00000361530__exon_number_003__gene_id_ENSG00000142675	CNKSR1	ENSG00000142675.2	1.7261560524427	21.5347044051926	2.24008716969559e-45	4.79290876604445e-43
ENSG00000166689.55	ENSG00000166689	ENSG00000166689_056	chr11	dexseq_prepare_annotation2.py	exon	16902831	16902905	.	-	.	ENST00000528637+ENST00000528376__exon_number_056__gene_id_ENSG00000166689	PLEKHA7	ENSG00000166689.55	-2.92259666698894	-18.6077798708317	2.28926415585103e-45	4.8904629440181e-43
ENSG00000012232.20	ENSG00000012232	ENSG00000012232_021	chr8	dexseq_prepare_annotation2.py	exon	28573128	28573133	.	+	.	ENST00000522725+ENST00000519288+ENST00000518223+ENST00000519886+ENST00000220562__exon_number_021__gene_id_ENSG00000012232	EXTL3	ENSG00000012232.20	-1.17107481801849	-20.7132912704014	2.47998357606144e-45	5.28961121902218e-43
ENSG00000207945.ENSG00000100124	ENSG00000207945+ENSG00000100124	ENSG00000207945+ENSG00000100124_001	chr22	dexseq_prepare_annotation2.py	exon	38226862	38226862	.	-	.	ENST00000215941__exon_number_001__gene_id_ENSG00000207945+ENSG00000100124		ENSG00000207945.ENSG00000100124	2.1118121905966	28.2353462797258	2.48772423935248e-45	5.29784356850685e-43
ENSG00000257062.ENSG00000111700.ENSG00000134538.ENSG00000205754.ENSG00000257046.25	ENSG00000257062+ENSG00000111700+ENSG00000134538+ENSG00000205754+ENSG00000257046	ENSG00000257062+ENSG00000111700+ENSG00000134538+ENSG00000205754+ENSG00000257046_026	chr12	dexseq_prepare_annotation2.py	exon	21168630	21168714	.	+	.	ENST00000421593__exon_number_026__gene_id_ENSG00000257062+ENSG00000111700+ENSG00000134538+ENSG00000205754+ENSG00000257046		ENSG00000257062.ENSG00000111700.ENSG00000134538.ENSG00000205754.ENSG00000257046.25	-0.973016821435133	-19.0874863062839	2.49682442510607e-45	5.3089409937376e-43
ENSG00000178031.4	ENSG00000178031	ENSG00000178031_005	chr9	dexseq_prepare_annotation2.py	exon	18474167	18474230	.	+	.	ENST00000380570+ENST00000380566+ENST00000380548+ENST00000431052+ENST00000327883__exon_number_005__gene_id_ENSG00000178031	ADAMTSL1	ENSG00000178031.4	-2.35599273806317	-32.1723700693852	2.52469721443033e-45	5.35985758398509e-43
ENSG00000149187.5	ENSG00000149187	ENSG00000149187_006	chr11	dexseq_prepare_annotation2.py	exon	47490444	47491845	.	-	.	ENST00000395290__exon_number_006__gene_id_ENSG00000149187	CELF1	ENSG00000149187.5	-2.08001120624532	-19.5131442488972	2.82087608617932e-45	5.97933745180249e-43
ENSG00000167851	ENSG00000167851	ENSG00000167851_001	chr17	dexseq_prepare_annotation2.py	exon	72462555	72462796	.	+	.	ENST00000360141__exon_number_001__gene_id_ENSG00000167851	CD300A	ENSG00000167851	3.19364377958622	38.7081546809799	3.08620741047384e-45	6.53161108498531e-43
ENSG00000215440.ENSG00000124222.ENSG00000254995.36	ENSG00000215440+ENSG00000124222+ENSG00000254995	ENSG00000215440+ENSG00000124222+ENSG00000254995_037	chr20	dexseq_prepare_annotation2.py	exon	57245604	57245659	.	+	.	ENST00000361770+ENST00000467096+ENST00000371141+ENST00000464640+ENST00000476384+ENST00000359617+ENST00000468590+ENST00000355957+ENST00000438253+ENST00000483434+ENST00000371132+ENST00000496117+ENST00000496003+ENST00000361830+ENST00000358029+ENST00000490700+ENST00000312283+ENST00000493301+ENST00000530122__exon_number_037__gene_id_ENSG00000215440+ENSG00000124222+ENSG00000254995		ENSG00000215440.ENSG00000124222.ENSG00000254995.36	2.00559726097341	20.4412104481144	3.11019574783315e-45	6.57219026237553e-43
ENSG00000159216.19	ENSG00000159216	ENSG00000159216_020	chr21	dexseq_prepare_annotation2.py	exon	36262035	36262087	.	-	.	ENST00000399237__exon_number_020__gene_id_ENSG00000159216	RUNX1	ENSG00000159216.19	2.69576836962981	22.0968821178406	3.32992398277888e-45	7.02562493225961e-43
ENSG00000005801.ENSG00000263365.1	ENSG00000005801+ENSG00000263365	ENSG00000005801+ENSG00000263365_002	chr11	dexseq_prepare_annotation2.py	exon	3379157	3379995	.	-	.	ENST00000354599__exon_number_002__gene_id_ENSG00000005801+ENSG00000263365		ENSG00000005801.ENSG00000263365.1	2.43447330339439	26.2966329054248	3.56867571211905e-45	7.51773480608387e-43
ENSG00000180448	ENSG00000180448	ENSG00000180448_001	chr19	dexseq_prepare_annotation2.py	exon	1065922	1066162	.	+	.	ENST00000539243__exon_number_001__gene_id_ENSG00000180448	HMHA1	ENSG00000180448	-4.14025687969732	-19.9949712330896	3.73120501135585e-45	7.84800620162023e-43
ENSG00000147604.24	ENSG00000147604	ENSG00000147604_025	chr8	dexseq_prepare_annotation2.py	exon	74208000	74208024	.	-	.	ENST00000396466__exon_number_025__gene_id_ENSG00000147604	RPL7	ENSG00000147604.24	-2.06919878557571	-22.8268379455432	3.84408845817369e-45	8.07299974092177e-43
ENSG00000187775.93	ENSG00000187775	ENSG00000187775_094	chr17	dexseq_prepare_annotation2.py	exon	76535828	76535962	.	-	.	ENST00000389840+ENST00000585328__exon_number_094__gene_id_ENSG00000187775	DNAH17	ENSG00000187775.93	1.25389775625294	16.786915141314	3.85223239739033e-45	8.07767569693644e-43
ENSG00000258984.ENSG00000184182.ENSG00000132330.80	ENSG00000258984+ENSG00000184182+ENSG00000132330	ENSG00000258984+ENSG00000184182+ENSG00000132330_081	chr2	dexseq_prepare_annotation2.py	exon	238978098	238978104	.	+	.	ENST00000446202+ENST00000482031+ENST00000254663+ENST00000443532+ENST00000449891+ENST00000431487+ENST00000416757+ENST00000480357+ENST00000555827+ENST00000373332+ENST00000480859+ENST00000409736__exon_number_081__gene_id_ENSG00000258984+ENSG00000184182+ENSG00000132330		ENSG00000258984.ENSG00000184182.ENSG00000132330.80	3.77101042996761	18.7509626703786	4.1651046436372e-45	8.72033649676355e-43
ENSG00000238542.ENSG00000163492.ENSG00000155657.4	ENSG00000238542+ENSG00000163492+ENSG00000155657	ENSG00000238542+ENSG00000163492+ENSG00000155657_005	chr2	dexseq_prepare_annotation2.py	exon	179394687	179394843	.	-	.	ENST00000591111+ENST00000342992+ENST00000342175+ENST00000460472+ENST00000359218+ENST00000589042__exon_number_005__gene_id_ENSG00000238542+ENSG00000163492+ENSG00000155657		ENSG00000238542.ENSG00000163492.ENSG00000155657.4	-1.11445723001827	-15.9337187876822	4.30348325297518e-45	8.9962570966904e-43
ENSG00000167543.10	ENSG00000167543	ENSG00000167543_011	chr17	dexseq_prepare_annotation2.py	exon	27895360	27895526	.	+	.	ENST00000578749+ENST00000583940+ENST00000582829+ENST00000580183__exon_number_011__gene_id_ENSG00000167543	TP53I13	ENSG00000167543.10	-6.23248551459669	-23.71068093518	4.3713816661658e-45	9.12422319729808e-43
ENSG00000083844.16	ENSG00000083844	ENSG00000083844_017	chr19	dexseq_prepare_annotation2.py	exon	57724488	57724724	.	+	.	ENST00000263095__exon_number_017__gene_id_ENSG00000083844	ZNF264	ENSG00000083844.16	1.52637349069743	25.4836488037592	4.47154524271314e-45	9.31904162514569e-43
ENSG00000123213.26	ENSG00000123213	ENSG00000123213_027	chr5	dexseq_prepare_annotation2.py	exon	65114549	65114811	.	+	.	ENST00000515595__exon_number_027__gene_id_ENSG00000123213	NLN	ENSG00000123213.26	-1.59522715346835	-21.9875286912265	5.47909945397625e-45	1.14014547128649e-42
ENSG00000257062.ENSG00000111700.ENSG00000134538.ENSG00000205754.ENSG00000257046.17	ENSG00000257062+ENSG00000111700+ENSG00000134538+ENSG00000205754+ENSG00000257046	ENSG00000257062+ENSG00000111700+ENSG00000134538+ENSG00000205754+ENSG00000257046_018	chr12	dexseq_prepare_annotation2.py	exon	21030706	21030870	.	+	.	ENST00000261196+ENST00000381545+ENST00000553473+ENST00000544370+ENST00000540229__exon_number_018__gene_id_ENSG00000257062+ENSG00000111700+ENSG00000134538+ENSG00000205754+ENSG00000257046		ENSG00000257062.ENSG00000111700.ENSG00000134538.ENSG00000205754.ENSG00000257046.17	-0.938792638786479	-18.9487941409756	6.05580424979944e-45	1.25823389760635e-42
ENSG00000141002.ENSG00000267048.ENSG00000198211.ENSG00000258839.ENSG00000256390.ENSG00000258947.32	ENSG00000141002+ENSG00000267048+ENSG00000198211+ENSG00000258839+ENSG00000256390+ENSG00000258947	ENSG00000141002+ENSG00000267048+ENSG00000198211+ENSG00000258839+ENSG00000256390+ENSG00000258947_033	chr16	dexseq_prepare_annotation2.py	exon	89962398	89962491	.	+	.	ENST00000263347+ENST00000263346+ENST00000566158+ENST00000562256+ENST00000568412+ENST00000568409+ENST00000570116+ENST00000562184+ENST00000563636__exon_number_033__gene_id_ENSG00000141002+ENSG00000267048+ENSG00000198211+ENSG00000258839+ENSG00000256390+ENSG00000258947		ENSG00000141002.ENSG00000267048.ENSG00000198211.ENSG00000258839.ENSG00000256390.ENSG00000258947.32	-2.08406345532333	-17.0467455625908	6.31898102415763e-45	1.31091966970317e-42
ENSG00000145687.14	ENSG00000145687	ENSG00000145687_015	chr5	dexseq_prepare_annotation2.py	exon	80736377	80736455	.	-	.	ENST00000320672+ENST00000504136+ENST00000510060+ENST00000514493+ENST00000505980+ENST00000509053+ENST00000512923+ENST00000504985+ENST00000515395__exon_number_015__gene_id_ENSG00000145687	SSBP2	ENSG00000145687.14	-3.07657089865328	-19.0796763830804	6.32893220568591e-45	1.31099172777172e-42
ENSG00000212091.ENSG00000144061.25	ENSG00000212091+ENSG00000144061	ENSG00000212091+ENSG00000144061_026	chr2	dexseq_prepare_annotation2.py	exon	110920625	110920709	.	-	.	ENST00000355301+ENST00000496524+ENST00000393272+ENST00000417665+ENST00000445609+ENST00000461707+ENST00000316534__exon_number_026__gene_id_ENSG00000212091+ENSG00000144061		ENSG00000212091.ENSG00000144061.25	1.96474444835619	21.9508770992753	6.47648527813317e-45	1.3395235997911e-42
ENSG00000168026.20	ENSG00000168026	ENSG00000168026_021	chr3	dexseq_prepare_annotation2.py	exon	39161123	39161148	.	+	.	ENST00000459702+ENST00000479954__exon_number_021__gene_id_ENSG00000168026	TTC21A	ENSG00000168026.20	-3.90692695260482	-19.711665751193	6.53049453458434e-45	1.34865085844554e-42
ENSG00000185386.1	ENSG00000185386	ENSG00000185386_002	chr22	dexseq_prepare_annotation2.py	exon	50702144	50702167	.	-	.	ENST00000330651+ENST00000395764__exon_number_002__gene_id_ENSG00000185386	MAPK11	ENSG00000185386.1	1.67737950850072	24.7106945892626	6.69025691645431e-45	1.37955725210639e-42
ENSG00000185813.22	ENSG00000185813	ENSG00000185813_023	chr17	dexseq_prepare_annotation2.py	exon	79864340	79864422	.	-	.	ENST00000570388+ENST00000331285+ENST00000538721+ENST00000576343+ENST00000538936+ENST00000570391+ENST00000571105+ENST00000573401+ENST00000574155+ENST00000571581+ENST00000572995+ENST00000573636__exon_number_023__gene_id_ENSG00000185813	PCYT2	ENSG00000185813.22	2.84191182267171	35.5459610608582	7.51388885453741e-45	1.5470564492705e-42
ENSG00000137968.4	ENSG00000137968	ENSG00000137968_005	chr1	dexseq_prepare_annotation2.py	exon	75679390	75679478	.	-	.	ENST00000535611+ENST00000370855+ENST00000370859__exon_number_005__gene_id_ENSG00000137968	SLC44A5	ENSG00000137968.4	-1.31774542546315	-21.9008402363296	8.13972489407365e-45	1.6733876899327e-42
ENSG00000007516	ENSG00000007516	ENSG00000007516_001	chr16	dexseq_prepare_annotation2.py	exon	1383602	1383638	.	+	.	ENST00000426824__exon_number_001__gene_id_ENSG00000007516	BAIAP3	ENSG00000007516	-2.42039652545809	-22.2534915259486	8.33123502294048e-45	1.71018330718276e-42
ENSG00000189091.5	ENSG00000189091	ENSG00000189091_006	chr16	dexseq_prepare_annotation2.py	exon	70558453	70558766	.	+	.	ENST00000564899__exon_number_006__gene_id_ENSG00000189091	SF3B3	ENSG00000189091.5	-2.25035114370391	-22.247743295948	8.54529676556693e-45	1.75149072909496e-42
ENSG00000187775.1	ENSG00000187775	ENSG00000187775_002	chr17	dexseq_prepare_annotation2.py	exon	76419781	76419985	.	-	.	ENST00000389840+ENST00000591369+ENST00000585328+ENST00000590227__exon_number_002__gene_id_ENSG00000187775	DNAH17	ENSG00000187775.1	-0.894993523670074	-16.6830303871591	9.52703894637885e-45	1.94978636499751e-42
ENSG00000063978.ENSG00000206113.ENSG00000125386.ENSG00000249428.7	ENSG00000063978+ENSG00000206113+ENSG00000125386+ENSG00000249428	ENSG00000063978+ENSG00000206113+ENSG00000125386+ENSG00000249428_008	chr4	dexseq_prepare_annotation2.py	exon	2444924	2444941	.	+	.	ENST00000511731+ENST00000514556__exon_number_008__gene_id_ENSG00000063978+ENSG00000206113+ENSG00000125386+ENSG00000249428		ENSG00000063978.ENSG00000206113.ENSG00000125386.ENSG00000249428.7	-4.50373394811992	-16.4617896063646	9.55382371149991e-45	1.95234103800257e-42
ENSG00000165929.ENSG00000133962.63	ENSG00000165929+ENSG00000133962	ENSG00000165929+ENSG00000133962_064	chr14	dexseq_prepare_annotation2.py	exon	92302785	92302791	.	-	.	ENST00000556018+ENST00000360594__exon_number_064__gene_id_ENSG00000165929+ENSG00000133962		ENSG00000165929.ENSG00000133962.63	-1.7825311092682	-19.6346538364202	1.0227135308517e-44	2.08680950606835e-42
ENSG00000205133.38	ENSG00000205133	ENSG00000205133_039	chr8	dexseq_prepare_annotation2.py	exon	93978265	93978302	.	-	.	ENST00000522925+ENST00000537541+ENST00000517858+ENST00000522903+ENST00000523580+ENST00000524037+ENST00000523060+ENST00000378861+ENST00000523375+ENST00000519792+ENST00000520430+ENST00000519069+ENST00000521988+ENST00000520384+ENST00000521617+ENST00000517540+ENST00000518748__exon_number_039__gene_id_ENSG00000205133	TRIQK	ENSG00000205133.38	1.75732695722744	21.5071245303692	1.10692072498449e-44	2.25526011052923e-42
ENSG00000188811.13	ENSG00000188811	ENSG00000188811_014	chr13	dexseq_prepare_annotation2.py	exon	39621177	39621289	.	+	.	ENST00000470258+ENST00000379600+ENST00000379599__exon_number_014__gene_id_ENSG00000188811	NHLRC3	ENSG00000188811.13	4.28987596894518	33.2076614668955	1.16446556040846e-44	2.36896721691025e-42
ENSG00000085872.ENSG00000105085.ENSG00000269578.ENSG00000214046.ENSG00000127526.ENSG00000269058.ENSG00000141979.ENSG00000268790.95	ENSG00000085872+ENSG00000105085+ENSG00000269578+ENSG00000214046+ENSG00000127526+ENSG00000269058+ENSG00000141979+ENSG00000268790	ENSG00000085872+ENSG00000105085+ENSG00000269578+ENSG00000214046+ENSG00000127526+ENSG00000269058+ENSG00000141979+ENSG00000268790_096	chr19	dexseq_prepare_annotation2.py	exon	16698413	16698796	.	-	.	ENST00000593779__exon_number_096__gene_id_ENSG00000085872+ENSG00000105085+ENSG00000269578+ENSG00000214046+ENSG00000127526+ENSG00000269058+ENSG00000141979+ENSG00000268790		ENSG00000085872.ENSG00000105085.ENSG00000269578.ENSG00000214046.ENSG00000127526.ENSG00000269058.ENSG00000141979.ENSG00000268790.95	1.22305697347594	16.8252343038392	1.2158833084247e-44	2.46988962474897e-42
ENSG00000105063.ENSG00000180089.47	ENSG00000105063+ENSG00000180089	ENSG00000105063+ENSG00000180089_048	chr19	dexseq_prepare_annotation2.py	exon	55769803	55770363	.	-	.	ENST00000412770__exon_number_048__gene_id_ENSG00000105063+ENSG00000180089		ENSG00000105063.ENSG00000180089.47	-8.10254239917068	-22.1638234164515	1.23815640991894e-44	2.51139698438046e-42
ENSG00000227195.59	ENSG00000227195	ENSG00000227195_060	chr20	dexseq_prepare_annotation2.py	exon	26189994	26190098	.	-	.	ENST00000601079__exon_number_060__gene_id_ENSG00000227195	MIR663A	ENSG00000227195.59	-4.72213050792528	-17.8787114910481	1.25293127658569e-44	2.53759480375198e-42
ENSG00000239306.ENSG00000173933.ENSG00000248643.ENSG00000258297.41	ENSG00000239306+ENSG00000173933+ENSG00000248643+ENSG00000258297	ENSG00000239306+ENSG00000173933+ENSG00000248643+ENSG00000258297_042	chr11	dexseq_prepare_annotation2.py	exon	66407595	66407760	.	+	.	ENST00000483858+ENST00000532968__exon_number_042__gene_id_ENSG00000239306+ENSG00000173933+ENSG00000248643+ENSG00000258297		ENSG00000239306.ENSG00000173933.ENSG00000248643.ENSG00000258297.41	-1.27671145295388	-18.5776125934573	1.3099999948595e-44	2.6492469525672e-42
ENSG00000159216.10	ENSG00000159216	ENSG00000159216_011	chr21	dexseq_prepare_annotation2.py	exon	36228710	36228744	.	-	.	ENST00000469087+ENST00000486278+ENST00000467577__exon_number_011__gene_id_ENSG00000159216	RUNX1	ENSG00000159216.10	1.90405847250695	21.7852817497041	1.38159603382809e-44	2.78990428683093e-42
ENSG00000166313	ENSG00000166313	ENSG00000166313_001	chr11	dexseq_prepare_annotation2.py	exon	6416355	6416372	.	-	.	ENST00000608704+ENST00000608655+ENST00000608435+ENST00000299402+ENST00000389906+ENST00000526240+ENST00000609360+ENST00000311051__exon_number_001__gene_id_ENSG00000166313	APBB1	ENSG00000166313	3.2455334997513	18.0420170602051	1.39632054077537e-44	2.81547308802989e-42
ENSG00000159216.15	ENSG00000159216	ENSG00000159216_016	chr21	dexseq_prepare_annotation2.py	exon	36259343	36259393	.	-	.	ENST00000437180+ENST00000475045+ENST00000399237+ENST00000399240+ENST00000300305+ENST00000358356+ENST00000486278+ENST00000455571+ENST00000325074+ENST00000344691__exon_number_016__gene_id_ENSG00000159216	RUNX1	ENSG00000159216.15	1.89264280732952	21.77913323748	1.42110597306689e-44	2.86122290656994e-42
ENSG00000165929.ENSG00000133962.62	ENSG00000165929+ENSG00000133962	ENSG00000165929+ENSG00000133962_063	chr14	dexseq_prepare_annotation2.py	exon	92302715	92302784	.	-	.	ENST00000556018+ENST00000360594+ENST00000340892__exon_number_063__gene_id_ENSG00000165929+ENSG00000133962		ENSG00000165929.ENSG00000133962.62	-1.78628504992084	-19.5698173960821	1.4928214086411e-44	3.00118662782578e-42
ENSG00000118898	ENSG00000118898	ENSG00000118898_001	chr16	dexseq_prepare_annotation2.py	exon	4932508	4932823	.	-	.	ENST00000345988__exon_number_001__gene_id_ENSG00000118898	PPL	ENSG00000118898	-9.02045165457242	-25.8383841882978	1.53117361579437e-44	3.07376348193003e-42
ENSG00000175221.25	ENSG00000175221	ENSG00000175221_026	chr19	dexseq_prepare_annotation2.py	exon	890984	891103	.	-	.	ENST00000586017+ENST00000395808+ENST00000325464+ENST00000589119+ENST00000312090+ENST00000606248+ENST00000586342+ENST00000269814+ENST00000592373+ENST00000592943__exon_number_026__gene_id_ENSG00000175221	MED16	ENSG00000175221.25	2.71979463823021	27.5728430541598	1.57408136690068e-44	3.15525881279752e-42
ENSG00000075420.14	ENSG00000075420	ENSG00000075420_015	chr3	dexseq_prepare_annotation2.py	exon	171904625	171905008	.	+	.	ENST00000421757+ENST00000476794__exon_number_015__gene_id_ENSG00000075420	FNDC3B	ENSG00000075420.14	-4.38721972483095	-21.7532056422641	1.60061215650778e-44	3.20373553736668e-42
ENSG00000102893.67	ENSG00000102893	ENSG00000102893_068	chr16	dexseq_prepare_annotation2.py	exon	47733606	47733656	.	+	.	ENST00000566044+ENST00000455779+ENST00000323584+ENST00000566319+ENST00000299167__exon_number_068__gene_id_ENSG00000102893	PHKB	ENSG00000102893.67	-2.096941085704	-17.1473090781613	1.61038165598224e-44	3.21857055216936e-42
ENSG00000173715.ENSG00000173653.8	ENSG00000173715+ENSG00000173653	ENSG00000173715+ENSG00000173653_009	chr11	dexseq_prepare_annotation2.py	exon	66515850	66515864	.	+	.	ENST00000346672+ENST00000532565+ENST00000525908+ENST00000360962+ENST00000534325__exon_number_009__gene_id_ENSG00000173715+ENSG00000173653		ENSG00000173715.ENSG00000173653.8	1.77769300609189	24.4523503311185	1.67907123863762e-44	3.35094996451325e-42
ENSG00000185989.10	ENSG00000185989	ENSG00000185989_011	chr13	dexseq_prepare_annotation2.py	exon	114778618	114778724	.	-	.	ENST00000389544+ENST00000334062__exon_number_011__gene_id_ENSG00000185989	RASA3	ENSG00000185989.10	-2.9217420035232	-22.4774340413466	1.69657632222443e-44	3.38094224843636e-42
ENSG00000070669.24	ENSG00000070669	ENSG00000070669_025	chr7	dexseq_prepare_annotation2.py	exon	97498220	97498370	.	-	.	ENST00000453600+ENST00000437657+ENST00000448127+ENST00000454046+ENST00000444334+ENST00000495255+ENST00000422745+ENST00000442734+ENST00000175506+ENST00000394308+ENST00000394309__exon_number_025__gene_id_ENSG00000070669	ASNS	ENSG00000070669.24	1.89574024080281	19.5370753676039	1.80734053043147e-44	3.59642323305552e-42
ENSG00000260565.4	ENSG00000260565	ENSG00000260565_005	chr16	dexseq_prepare_annotation2.py	exon	2713083	2713084	.	-	.	ENST00000568395+ENST00000569465+ENST00000562807__exon_number_005__gene_id_ENSG00000260565	ERVK13-1	ENSG00000260565.4	3.21036269009187	29.7791340226786	2.00547710229054e-44	3.98488592143195e-42
ENSG00000166689.56	ENSG00000166689	ENSG00000166689_057	chr11	dexseq_prepare_annotation2.py	exon	16902906	16903166	.	-	.	ENST00000528637__exon_number_057__gene_id_ENSG00000166689	PLEKHA7	ENSG00000166689.56	-2.87319877768696	-18.2810587611185	2.11794616281561e-44	4.20224530301556e-42
ENSG00000266967.ENSG00000267060.ENSG00000108825.23	ENSG00000266967+ENSG00000267060+ENSG00000108825	ENSG00000266967+ENSG00000267060+ENSG00000108825_024	chr17	dexseq_prepare_annotation2.py	exon	41107859	41107871	.	-	.	ENST00000491665+ENST00000591096+ENST00000421990+ENST00000427569+ENST00000486664+ENST00000423601+ENST00000409399+ENST00000409103+ENST00000478040+ENST00000360221__exon_number_024__gene_id_ENSG00000266967+ENSG00000267060+ENSG00000108825		ENSG00000266967.ENSG00000267060.ENSG00000108825.23	-2.57967417559787	-18.3852258281441	2.19087271304433e-44	4.34063079012398e-42
ENSG00000129467.ENSG00000129465.ENSG00000258973.17	ENSG00000129467+ENSG00000129465+ENSG00000258973	ENSG00000129467+ENSG00000129465+ENSG00000258973_018	chr14	dexseq_prepare_annotation2.py	exon	24791272	24791430	.	-	.	ENST00000310677+ENST00000554781+ENST00000554577+ENST00000557056+ENST00000554068+ENST00000545213+ENST00000560635+ENST00000418030__exon_number_018__gene_id_ENSG00000129467+ENSG00000129465+ENSG00000258973		ENSG00000129467.ENSG00000129465.ENSG00000258973.17	-0.81630428490493	-16.5423976077537	2.31122704574147e-44	4.57244449758017e-42
ENSG00000140443.35	ENSG00000140443	ENSG00000140443_036	chr15	dexseq_prepare_annotation2.py	exon	99465377	99465471	.	+	.	ENST00000561049+ENST00000558762+ENST00000560144+ENST00000268035__exon_number_036__gene_id_ENSG00000140443	IGF1R	ENSG00000140443.35	-1.40427282570464	-18.869625390553	2.37668035917945e-44	4.69513032981923e-42
ENSG00000213398.ENSG00000124067.ENSG00000267660.60	ENSG00000213398+ENSG00000124067+ENSG00000267660	ENSG00000213398+ENSG00000124067+ENSG00000267660_061	chr16	dexseq_prepare_annotation2.py	exon	67984016	67984221	.	-	.	ENST00000572476__exon_number_061__gene_id_ENSG00000213398+ENSG00000124067+ENSG00000267660		ENSG00000213398.ENSG00000124067.ENSG00000267660.60	-5.14305896983734	-18.8666886583616	2.42114216425566e-44	4.77605279502958e-42
ENSG00000103343.ENSG00000103351.ENSG00000263212.ENSG00000262621.ENSG00000122390.2	ENSG00000103343+ENSG00000103351+ENSG00000263212+ENSG00000262621+ENSG00000122390	ENSG00000103343+ENSG00000103351+ENSG00000263212+ENSG00000262621+ENSG00000122390_003	chr16	dexseq_prepare_annotation2.py	exon	3434010	3434706	.	+	.	ENST00000576906__exon_number_003__gene_id_ENSG00000103343+ENSG00000103351+ENSG00000263212+ENSG00000262621+ENSG00000122390		ENSG00000103343.ENSG00000103351.ENSG00000263212.ENSG00000262621.ENSG00000122390.2	1.13933103732098	16.3887760658559	2.50105069375529e-44	4.92656460393151e-42
ENSG00000175221.24	ENSG00000175221	ENSG00000175221_025	chr19	dexseq_prepare_annotation2.py	exon	890963	890983	.	-	.	ENST00000586017+ENST00000395808+ENST00000592943+ENST00000589119+ENST00000312090+ENST00000606248+ENST00000269814+ENST00000592373+ENST00000325464__exon_number_025__gene_id_ENSG00000175221	MED16	ENSG00000175221.24	2.74670271045454	27.4033179174335	2.5381909940895e-44	4.99251927997371e-42
ENSG00000233327.ENSG00000154874.ENSG00000213077.ENSG00000273018.87	ENSG00000233327+ENSG00000154874+ENSG00000213077+ENSG00000273018	ENSG00000233327+ENSG00000154874+ENSG00000213077+ENSG00000273018_088	chr17	dexseq_prepare_annotation2.py	exon	18509705	18509932	.	-	.	ENST00000457330+ENST00000285176+ENST00000445752+ENST00000447265__exon_number_088__gene_id_ENSG00000233327+ENSG00000154874+ENSG00000213077+ENSG00000273018		ENSG00000233327.ENSG00000154874.ENSG00000213077.ENSG00000273018.87	-3.08592572635216	-17.2538961933346	2.89004627037787e-44	5.67642512561829e-42
ENSG00000103343.ENSG00000103351.ENSG00000263212.ENSG00000262621.ENSG00000122390.1	ENSG00000103343+ENSG00000103351+ENSG00000263212+ENSG00000262621+ENSG00000122390	ENSG00000103343+ENSG00000103351+ENSG00000263212+ENSG00000262621+ENSG00000122390_002	chr16	dexseq_prepare_annotation2.py	exon	3415112	3415182	.	+	.	ENST00000576906+ENST00000575785__exon_number_002__gene_id_ENSG00000103343+ENSG00000103351+ENSG00000263212+ENSG00000262621+ENSG00000122390		ENSG00000103343.ENSG00000103351.ENSG00000263212.ENSG00000262621.ENSG00000122390.1	1.23104843728859	16.3642988129645	3.11514653255399e-44	6.10702225274249e-42
ENSG00000168615.26	ENSG00000168615	ENSG00000168615_027	chr8	dexseq_prepare_annotation2.py	exon	38940487	38940592	.	+	.	ENST00000487273+ENST00000481873__exon_number_027__gene_id_ENSG00000168615	ADAM9	ENSG00000168615.26	-2.86924452213797	-21.6081795187017	3.11822434758768e-44	6.10702225274249e-42
ENSG00000213908.9	ENSG00000213908	ENSG00000213908_010	chr19	dexseq_prepare_annotation2.py	exon	41531922	41531929	.	-	.	ENST00000595391__exon_number_010__gene_id_ENSG00000213908	CYP2A7P1	ENSG00000213908.9	1.9301045765563	29.5928610941751	3.14892125984375e-44	6.15830651027925e-42
ENSG00000013441.26	ENSG00000013441	ENSG00000013441_027	chr2	dexseq_prepare_annotation2.py	exon	201724939	201725687	.	-	.	ENST00000473565+ENST00000461981__exon_number_027__gene_id_ENSG00000013441	CLK1	ENSG00000013441.26	-3.10225062162713	-22.744271068667	3.2102372690351e-44	6.2692397551384e-42
ENSG00000186635.ENSG00000214530.68	ENSG00000186635+ENSG00000214530	ENSG00000186635+ENSG00000214530_069	chr11	dexseq_prepare_annotation2.py	exon	72433074	72433133	.	-	.	ENST00000465814+ENST00000334211__exon_number_069__gene_id_ENSG00000186635+ENSG00000214530		ENSG00000186635.ENSG00000214530.68	1.64909547265601	19.7960547728726	3.44434194985864e-44	6.71681123641933e-42
ENSG00000116883.ENSG00000214193.27	ENSG00000116883+ENSG00000214193	ENSG00000116883+ENSG00000214193_028	chr1	dexseq_prepare_annotation2.py	exon	36786811	36786832	.	+	.	ENST00000474766+ENST00000453908+ENST00000505871+ENST00000312808+ENST00000426732__exon_number_028__gene_id_ENSG00000116883+ENSG00000214193		ENSG00000116883.ENSG00000214193.27	1.72203200807465	20.445440652677	3.55429473671172e-44	6.92134253387029e-42
ENSG00000095564.34	ENSG00000095564	ENSG00000095564_035	chr10	dexseq_prepare_annotation2.py	exon	93768586	93768707	.	+	.	ENST00000265990+ENST00000544642__exon_number_035__gene_id_ENSG00000095564	BTAF1	ENSG00000095564.34	-2.82523822775715	-18.4250700359386	3.60013680084634e-44	7.00062498964576e-42
ENSG00000153048.23	ENSG00000153048	ENSG00000153048_024	chr16	dexseq_prepare_annotation2.py	exon	8955631	8955634	.	-	.	ENST00000568968+ENST00000567626__exon_number_024__gene_id_ENSG00000153048	CARHSP1	ENSG00000153048.23	1.9455461465003	22.2990881917988	3.6400633444368e-44	7.06819526257517e-42
ENSG00000150672.ENSG00000256466.94	ENSG00000150672+ENSG00000256466	ENSG00000150672+ENSG00000256466_095	chr11	dexseq_prepare_annotation2.py	exon	85338733	85338793	.	-	.	ENST00000526147+ENST00000472545__exon_number_095__gene_id_ENSG00000150672+ENSG00000256466		ENSG00000150672.ENSG00000256466.94	3.25571521294317	21.9151938826264	3.73324768663719e-44	7.23884150511056e-42
ENSG00000100106.ENSG00000100101.20	ENSG00000100106+ENSG00000100101	ENSG00000100106+ENSG00000100101_021	chr22	dexseq_prepare_annotation2.py	exon	38093628	38093703	.	+	.	ENST00000406386+ENST00000344404+ENST00000455236+ENST00000492485__exon_number_021__gene_id_ENSG00000100106+ENSG00000100101		ENSG00000100106.ENSG00000100101.20	-5.64349045506703	-18.4135001665105	3.88742733357547e-44	7.52710699325371e-42
ENSG00000120705.14	ENSG00000120705	ENSG00000120705_015	chr5	dexseq_prepare_annotation2.py	exon	137849340	137849395	.	-	.	ENST00000503183+ENST00000507939+ENST00000503014+ENST00000499810+ENST00000506345+ENST00000360541+ENST00000512198+ENST00000572514__exon_number_015__gene_id_ENSG00000120705	ETF1	ENSG00000120705.14	-5.70188850918228	-20.6765625451178	3.93961473245694e-44	7.61735110883144e-42
ENSG00000013441.24	ENSG00000013441	ENSG00000013441_025	chr2	dexseq_prepare_annotation2.py	exon	201724470	201724847	.	-	.	ENST00000473565+ENST00000461981__exon_number_025__gene_id_ENSG00000013441	CLK1	ENSG00000013441.24	-3.02326039880118	-22.6907571783787	4.0029387808386e-44	7.72884249159738e-42
ENSG00000266967.ENSG00000267060.ENSG00000108825.20	ENSG00000266967+ENSG00000267060+ENSG00000108825	ENSG00000266967+ENSG00000267060+ENSG00000108825_021	chr17	dexseq_prepare_annotation2.py	exon	41107385	41107455	.	-	.	ENST00000483535__exon_number_021__gene_id_ENSG00000266967+ENSG00000267060+ENSG00000108825		ENSG00000266967.ENSG00000267060.ENSG00000108825.20	-2.4618349911228	-18.2908880090862	4.13487213796892e-44	7.97230213188875e-42
ENSG00000148218.4	ENSG00000148218	ENSG00000148218_005	chr9	dexseq_prepare_annotation2.py	exon	116151718	116151804	.	-	.	ENST00000482847+ENST00000409155+ENST00000277315__exon_number_005__gene_id_ENSG00000148218	ALAD	ENSG00000148218.4	-3.32958832527343	-20.6537950511033	4.42105537251222e-44	8.51205931925989e-42
ENSG00000170921.42	ENSG00000170921	ENSG00000170921_043	chr17	dexseq_prepare_annotation2.py	exon	61499718	61501499	.	+	.	ENST00000583356+ENST00000424789__exon_number_043__gene_id_ENSG00000170921	TANC2	ENSG00000170921.42	-2.8763164618851	-25.5059955075061	4.45807531334257e-44	8.57124629293597e-42
ENSG00000166313.7	ENSG00000166313	ENSG00000166313_008	chr11	dexseq_prepare_annotation2.py	exon	6416698	6416931	.	-	.	ENST00000609331+ENST00000529519+ENST00000608394+ENST00000524626+ENST00000608704+ENST00000608655+ENST00000608645+ENST00000609360+ENST00000299402+ENST00000389906+ENST00000526240+ENST00000530885+ENST00000311051__exon_number_008__gene_id_ENSG00000166313	APBB1	ENSG00000166313.7	2.87253401123733	17.8752032203761	4.5699985572628e-44	8.77407585170566e-42
ENSG00000166233.ENSG00000207690.3	ENSG00000166233+ENSG00000207690	ENSG00000166233+ENSG00000207690_004	chr15	dexseq_prepare_annotation2.py	exon	72767277	72767355	.	+	.	ENST00000564062+ENST00000567762+ENST00000379887+ENST00000570085__exon_number_004__gene_id_ENSG00000166233+ENSG00000207690		ENSG00000166233.ENSG00000207690.3	1.24560941072065	21.1897981944702	5.00321909392506e-44	9.5923374839105e-42
ENSG00000224743.3	ENSG00000224743	ENSG00000224743_004	chr13	dexseq_prepare_annotation2.py	exon	31457391	31457472	.	-	.	ENST00000592950+ENST00000588726+ENST00000585870__exon_number_004__gene_id_ENSG00000224743	TEX26-AS1	ENSG00000224743.3	1.63861991754356	20.147422966866	5.01091450211065e-44	9.59361719410405e-42
ENSG00000223509.6	ENSG00000223509	ENSG00000223509_007	chr15	dexseq_prepare_annotation2.py	exon	32819014	32819092	.	-	.	ENST00000567237+ENST00000454486+ENST00000561563+ENST00000604301__exon_number_007__gene_id_ENSG00000223509	RP11-632K20.7	ENSG00000223509.6	-2.7996604527112	-27.1494055058554	5.21471853886547e-44	9.96982610062897e-42
ENSG00000113575.ENSG00000272772.ENSG00000113558.ENSG00000273345.ENSG00000006837.66	ENSG00000113575+ENSG00000272772+ENSG00000113558+ENSG00000273345+ENSG00000006837	ENSG00000113575+ENSG00000272772+ENSG00000113558+ENSG00000273345+ENSG00000006837_067	chr5	dexseq_prepare_annotation2.py	exon	133640096	133640113	.	-	.	ENST00000609383+ENST00000518409+ENST00000536186+ENST00000521118+ENST00000435240+ENST00000520693+ENST00000523054+ENST00000520515+ENST00000609654+ENST00000519312+ENST00000265334+ENST00000518990__exon_number_067__gene_id_ENSG00000113575+ENSG00000272772+ENSG00000113558+ENSG00000273345+ENSG00000006837		ENSG00000113575.ENSG00000272772.ENSG00000113558.ENSG00000273345.ENSG00000006837.66	-5.00847439767146	-15.9846587070406	5.27536561130976e-44	1.00716690000428e-41
ENSG00000151655.2	ENSG00000151655	ENSG00000151655_003	chr10	dexseq_prepare_annotation2.py	exon	7745331	7745342	.	+	.	ENST00000480387+ENST00000358415+ENST00000473227__exon_number_003__gene_id_ENSG00000151655	ITIH2	ENSG00000151655.2	-2.70433485374241	-22.1892378290003	5.83625656898968e-44	1.112695356792e-41
ENSG00000142449.16	ENSG00000142449	ENSG00000142449_017	chr19	dexseq_prepare_annotation2.py	exon	8152944	8153063	.	-	.	ENST00000600128+ENST00000598269+ENST00000601739+ENST00000270509+ENST00000601281__exon_number_017__gene_id_ENSG00000142449	FBN3	ENSG00000142449.16	-2.54532838295776	-19.9001380717971	5.94090555730328e-44	1.13106721744881e-41
ENSG00000123607.7	ENSG00000123607	ENSG00000123607_008	chr2	dexseq_prepare_annotation2.py	exon	166727531	166727721	.	-	.	ENST00000486672__exon_number_008__gene_id_ENSG00000123607	TTC21B	ENSG00000123607.7	1.53006031428197	20.1117026272261	6.06615646726606e-44	1.15330476445277e-41
ENSG00000105063.ENSG00000180089.46	ENSG00000105063+ENSG00000180089	ENSG00000105063+ENSG00000180089_047	chr19	dexseq_prepare_annotation2.py	exon	55767043	55767137	.	-	.	ENST00000592242__exon_number_047__gene_id_ENSG00000105063+ENSG00000180089		ENSG00000105063.ENSG00000180089.46	-7.67766311301276	-21.8015540932829	6.19796488736848e-44	1.17672544211406e-41
ENSG00000074054.61	ENSG00000074054	ENSG00000074054_062	chr2	dexseq_prepare_annotation2.py	exon	122270559	122270649	.	-	.	ENST00000480007__exon_number_062__gene_id_ENSG00000074054	CLASP1	ENSG00000074054.61	1.81071217401733	17.7434194355859	6.21837619853771e-44	1.1789609440747e-41
ENSG00000239306.ENSG00000173933.ENSG00000248643.ENSG00000258297.50	ENSG00000239306+ENSG00000173933+ENSG00000248643+ENSG00000258297	ENSG00000239306+ENSG00000173933+ENSG00000248643+ENSG00000258297_051	chr11	dexseq_prepare_annotation2.py	exon	66413498	66413910	.	+	.	ENST00000398692+ENST00000310092+ENST00000514361+ENST00000500635+ENST00000409406+ENST00000408993+ENST00000530235+ENST00000528039+ENST00000515838+ENST00000412278__exon_number_051__gene_id_ENSG00000239306+ENSG00000173933+ENSG00000248643+ENSG00000258297		ENSG00000239306.ENSG00000173933.ENSG00000248643.ENSG00000258297.50	-1.26825818406613	-18.3425196191433	6.22806198539398e-44	1.17915958036085e-41
ENSG00000151612.11	ENSG00000151612	ENSG00000151612_012	chr4	dexseq_prepare_annotation2.py	exon	146695658	146695714	.	-	.	ENST00000379448+ENST00000515386+ENST00000511659+ENST00000513320+ENST00000508784__exon_number_012__gene_id_ENSG00000151612	ZNF827	ENSG00000151612.11	-2.89262862891661	-21.1371190164388	6.43481488184844e-44	1.21661672448267e-41
ENSG00000175221.17	ENSG00000175221	ENSG00000175221_018	chr19	dexseq_prepare_annotation2.py	exon	884903	885008	.	-	.	ENST00000586017+ENST00000395808+ENST00000325464+ENST00000589119+ENST00000312090+ENST00000606248+ENST00000269814+ENST00000607471+ENST00000592943__exon_number_018__gene_id_ENSG00000175221	MED16	ENSG00000175221.17	-2.17888074083522	-27.0598355346347	6.73124072596645e-44	1.27090107576695e-41
ENSG00000074181.5	ENSG00000074181	ENSG00000074181_006	chr19	dexseq_prepare_annotation2.py	exon	15276598	15276778	.	-	.	ENST00000263388+ENST00000597756__exon_number_006__gene_id_ENSG00000074181	NOTCH3	ENSG00000074181.5	1.85277896775755	18.3271859149607	6.89606220417488e-44	1.30022204876423e-41
ENSG00000166689.30	ENSG00000166689	ENSG00000166689_031	chr11	dexseq_prepare_annotation2.py	exon	16816566	16816870	.	-	.	ENST00000525177__exon_number_031__gene_id_ENSG00000166689	PLEKHA7	ENSG00000166689.30	2.05298065097031	18.1079375929534	6.91407462928581e-44	1.30182011782058e-41
ENSG00000142512.29	ENSG00000142512	ENSG00000142512_030	chr19	dexseq_prepare_annotation2.py	exon	51920891	51920896	.	-	.	ENST00000439889+ENST00000529627+ENST00000339313+ENST00000356298+ENST00000432469+ENST00000357375+ENST00000353836+ENST00000436984+ENST00000525998__exon_number_030__gene_id_ENSG00000142512	SIGLEC10	ENSG00000142512.29	2.73345502036531	20.5620086670592	7.04172176368983e-44	1.3239688669451e-41
ENSG00000070669.7	ENSG00000070669	ENSG00000070669_008	chr7	dexseq_prepare_annotation2.py	exon	97482372	97482527	.	-	.	ENST00000437628+ENST00000454046+ENST00000444334+ENST00000455086+ENST00000422745+ENST00000487714+ENST00000175506+ENST00000394308+ENST00000394309__exon_number_008__gene_id_ENSG00000070669	ASNS	ENSG00000070669.7	-3.14557445734148	-19.3045846697567	7.0511062895609e-44	1.3239688669451e-41
ENSG00000166689.37	ENSG00000166689	ENSG00000166689_038	chr11	dexseq_prepare_annotation2.py	exon	16824843	16825080	.	-	.	ENST00000531079__exon_number_038__gene_id_ENSG00000166689	PLEKHA7	ENSG00000166689.37	1.91725440361506	18.1024960842474	7.17636629891321e-44	1.34563768456833e-41
ENSG00000114735.24	ENSG00000114735	ENSG00000114735_025	chr3	dexseq_prepare_annotation2.py	exon	50617661	50617811	.	+	.	ENST00000482974__exon_number_025__gene_id_ENSG00000114735	HEMK1	ENSG00000114735.24	-2.56550861652239	-21.1119629963203	7.25733386608022e-44	1.35895318800688e-41
ENSG00000166689.57	ENSG00000166689	ENSG00000166689_058	chr11	dexseq_prepare_annotation2.py	exon	17034625	17034889	.	-	.	ENST00000529213__exon_number_058__gene_id_ENSG00000166689	PLEKHA7	ENSG00000166689.57	-2.94960549146895	-18.0945267892456	7.57860321267114e-44	1.41716765582479e-41
ENSG00000010327.15	ENSG00000010327	ENSG00000010327_016	chr3	dexseq_prepare_annotation2.py	exon	52539019	52539159	.	+	.	ENST00000321725+ENST00000481607__exon_number_016__gene_id_ENSG00000010327	STAB1	ENSG00000010327.15	-2.80640472654207	-21.1023803906284	7.59777044183539e-44	1.41880827592835e-41
ENSG00000055163	ENSG00000055163	ENSG00000055163_001	chr5	dexseq_prepare_annotation2.py	exon	156693089	156693090	.	+	.	ENST00000523969__exon_number_001__gene_id_ENSG00000055163	CYFIP2	ENSG00000055163	1.76078606228563	19.1232523701714	7.75349001245388e-44	1.44590937312847e-41
ENSG00000133958.47	ENSG00000133958	ENSG00000133958_048	chr14	dexseq_prepare_annotation2.py	exon	94148963	94149040	.	+	.	ENST00000256339+ENST00000553484+ENST00000393151+ENST00000555664__exon_number_048__gene_id_ENSG00000133958	UNC79	ENSG00000133958.47	-1.48481538325184	-22.4924488666003	9.09513116633608e-44	1.69379136442434e-41
ENSG00000166689.35	ENSG00000166689	ENSG00000166689_036	chr11	dexseq_prepare_annotation2.py	exon	16824519	16824599	.	-	.	ENST00000525049+ENST00000525781+ENST00000531066+ENST00000525581+ENST00000355661+ENST00000530489+ENST00000448080+ENST00000531079__exon_number_036__gene_id_ENSG00000166689	PLEKHA7	ENSG00000166689.35	2.05366003979389	18.0657337125237	9.22961184569394e-44	1.71649403844706e-41
ENSG00000239306.ENSG00000173933.ENSG00000248643.ENSG00000258297.42	ENSG00000239306+ENSG00000173933+ENSG00000248643+ENSG00000258297	ENSG00000239306+ENSG00000173933+ENSG00000248643+ENSG00000258297_043	chr11	dexseq_prepare_annotation2.py	exon	66407761	66408663	.	+	.	ENST00000483858__exon_number_043__gene_id_ENSG00000239306+ENSG00000173933+ENSG00000248643+ENSG00000258297		ENSG00000239306.ENSG00000173933.ENSG00000248643.ENSG00000258297.42	-1.23290711530382	-18.2822343083246	9.2977448265843e-44	1.72681258917353e-41
ENSG00000252974.ENSG00000139116.36	ENSG00000252974+ENSG00000139116	ENSG00000252974+ENSG00000139116_037	chr12	dexseq_prepare_annotation2.py	exon	39726393	39726546	.	-	.	ENST00000544797+ENST00000361961+ENST00000541463+ENST00000395670+ENST00000547108+ENST00000552961+ENST00000361418__exon_number_037__gene_id_ENSG00000252974+ENSG00000139116		ENSG00000252974.ENSG00000139116.36	-1.16368803274966	-18.5010005973614	1.07365453134526e-43	1.99132281399928e-41
ENSG00000082126.14	ENSG00000082126	ENSG00000082126_015	chr2	dexseq_prepare_annotation2.py	exon	202526278	202526294	.	-	.	ENST00000359962__exon_number_015__gene_id_ENSG00000082126	MPP4	ENSG00000082126.14	-1.52005686881775	-21.0212382585582	1.12064800652321e-43	2.07566210890724e-41
ENSG00000125753.4	ENSG00000125753	ENSG00000125753_005	chr19	dexseq_prepare_annotation2.py	exon	46010764	46010767	.	+	.	ENST00000245932+ENST00000590603+ENST00000592139+ENST00000586014__exon_number_005__gene_id_ENSG00000125753	VASP	ENSG00000125753.4	-1.62840315253714	-22.0102890579015	1.26319091624707e-43	2.33650951767126e-41
ENSG00000113575.ENSG00000272772.ENSG00000113558.ENSG00000273345.ENSG00000006837.1	ENSG00000113575+ENSG00000272772+ENSG00000113558+ENSG00000273345+ENSG00000006837	ENSG00000113575+ENSG00000272772+ENSG00000113558+ENSG00000273345+ENSG00000006837_002	chr5	dexseq_prepare_annotation2.py	exon	133493029	133493082	.	-	.	ENST00000522552+ENST00000353411__exon_number_002__gene_id_ENSG00000113575+ENSG00000272772+ENSG00000113558+ENSG00000273345+ENSG00000006837		ENSG00000113575.ENSG00000272772.ENSG00000113558.ENSG00000273345.ENSG00000006837.1	-3.11996093294021	-15.8918784514598	1.26737761955489e-43	2.34108141694966e-41
ENSG00000213398.ENSG00000124067.ENSG00000267660.71	ENSG00000213398+ENSG00000124067+ENSG00000267660	ENSG00000213398+ENSG00000124067+ENSG00000267660_072	chr16	dexseq_prepare_annotation2.py	exon	67985371	67985437	.	-	.	ENST00000574665__exon_number_072__gene_id_ENSG00000213398+ENSG00000124067+ENSG00000267660		ENSG00000213398.ENSG00000124067.ENSG00000267660.71	-5.21397626226942	-18.6047032325023	1.27002293695367e-43	2.34164573447487e-41
ENSG00000005884.25	ENSG00000005884	ENSG00000005884_026	chr17	dexseq_prepare_annotation2.py	exon	48151879	48151898	.	+	.	ENST00000007722+ENST00000505306+ENST00000506401+ENST00000320031+ENST00000544892+ENST00000510809__exon_number_026__gene_id_ENSG00000005884	ITGA3	ENSG00000005884.25	-2.10943361477723	-23.3459144212376	1.27111392767102e-43	2.34164573447487e-41
ENSG00000132694.35	ENSG00000132694	ENSG00000132694_036	chr1	dexseq_prepare_annotation2.py	exon	156926212	156926356	.	-	.	ENST00000361409+ENST00000368194+ENST00000486670__exon_number_036__gene_id_ENSG00000132694	ARHGEF11	ENSG00000132694.35	-1.70721677707817	-20.7052586456239	1.29917418582425e-43	2.3901128111093e-41
ENSG00000070366.46	ENSG00000070366	ENSG00000070366_047	chr17	dexseq_prepare_annotation2.py	exon	2147952	2148013	.	-	.	ENST00000570659+ENST00000354901+ENST00000263073+ENST00000544865__exon_number_047__gene_id_ENSG00000070366	SMG6	ENSG00000070366.46	1.94334457434498	20.1860682744486	1.37578606844564e-43	2.52765045552232e-41
ENSG00000177830.47	ENSG00000177830	ENSG00000177830_048	chr11	dexseq_prepare_annotation2.py	exon	903704	903753	.	-	.	ENST00000528581+ENST00000336845+ENST00000528426+ENST00000454838__exon_number_048__gene_id_ENSG00000177830	CHID1	ENSG00000177830.47	-2.10305247945666	-17.6321508751278	1.38719179482507e-43	2.5451799776369e-41
ENSG00000104529.41	ENSG00000104529	ENSG00000104529_042	chr8	dexseq_prepare_annotation2.py	exon	144670998	144671160	.	-	.	ENST00000525223__exon_number_042__gene_id_ENSG00000104529	EEF1D	ENSG00000104529.41	-1.40640376495237	-16.7659201933876	1.47916562984099e-43	2.71028808902959e-41
ENSG00000013441.20	ENSG00000013441	ENSG00000013441_021	chr2	dexseq_prepare_annotation2.py	exon	201722441	201722607	.	-	.	ENST00000409769+ENST00000321356+ENST00000473565+ENST00000409403+ENST00000461981+ENST00000434813+ENST00000432425__exon_number_021__gene_id_ENSG00000013441	CLK1	ENSG00000013441.20	-2.94428992534916	-22.3679607814734	1.52609101516354e-43	2.79252153092399e-41
ENSG00000063978.ENSG00000206113.ENSG00000125386.ENSG00000249428.96	ENSG00000063978+ENSG00000206113+ENSG00000125386+ENSG00000249428	ENSG00000063978+ENSG00000206113+ENSG00000125386+ENSG00000249428_097	chr4	dexseq_prepare_annotation2.py	exon	2664931	2665015	.	+	.	ENST00000512465+ENST00000324666+ENST00000513898+ENST00000382839+ENST00000502458+ENST00000505311+ENST00000545951+ENST00000513350__exon_number_097__gene_id_ENSG00000063978+ENSG00000206113+ENSG00000125386+ENSG00000249428		ENSG00000063978.ENSG00000206113.ENSG00000125386.ENSG00000249428.96	1.54394967525431	16.1531279205426	1.5448092245965e-43	2.82298892666659e-41
ENSG00000175137	ENSG00000175137	ENSG00000175137_001	chr1	dexseq_prepare_annotation2.py	exon	249104648	249104649	.	-	.	ENST00000484202__exon_number_001__gene_id_ENSG00000175137	SH3BP5L	ENSG00000175137	-1.44170667981099	-26.762989023709	1.57616313443094e-43	2.87643450523749e-41
ENSG00000105135	ENSG00000105135	ENSG00000105135_001	chr19	dexseq_prepare_annotation2.py	exon	15225795	15225797	.	-	.	ENST00000533086__exon_number_001__gene_id_ENSG00000105135	ILVBL	ENSG00000105135	-1.72366919357468	-19.5183373307667	1.640871766832e-43	2.9905271331767e-41
ENSG00000115970.31	ENSG00000115970	ENSG00000115970_032	chr2	dexseq_prepare_annotation2.py	exon	43657352	43657441	.	-	.	ENST00000469323+ENST00000415080+ENST00000402796+ENST00000330266+ENST00000405006+ENST00000485353+ENST00000408045+ENST00000405975__exon_number_032__gene_id_ENSG00000115970	THADA	ENSG00000115970.31	1.15215556442021	17.8751988305154	1.71856290172671e-43	3.12794488034677e-41
ENSG00000167380.39	ENSG00000167380	ENSG00000167380_040	chr19	dexseq_prepare_annotation2.py	exon	44679684	44679796	.	+	.	ENST00000590089+ENST00000590524+ENST00000454662+ENST00000585678+ENST00000588883+ENST00000590578+ENST00000337433+ENST00000588127__exon_number_040__gene_id_ENSG00000167380	ZNF226	ENSG00000167380.39	3.66537910664986	19.3246822988632	1.7305295797056e-43	3.14553130941242e-41
ENSG00000074054.62	ENSG00000074054	ENSG00000074054_063	chr2	dexseq_prepare_annotation2.py	exon	122273241	122273338	.	-	.	ENST00000455322+ENST00000474065+ENST00000397587+ENST00000263710+ENST00000485112+ENST00000409078+ENST00000541377__exon_number_063__gene_id_ENSG00000074054	CLASP1	ENSG00000074054.62	1.71630794631277	17.5993761195289	1.75734681778241e-43	3.19002848477424e-41
ENSG00000187741.48	ENSG00000187741	ENSG00000187741_049	chr16	dexseq_prepare_annotation2.py	exon	89831448	89831452	.	-	.	ENST00000561660+ENST00000568369+ENST00000563318+ENST00000389301__exon_number_049__gene_id_ENSG00000187741	FANCA	ENSG00000187741.48	1.04685512577354	17.6789805464514	1.84898659329181e-43	3.35192048991349e-41
ENSG00000013441.8	ENSG00000013441	ENSG00000013441_009	chr2	dexseq_prepare_annotation2.py	exon	201717970	201718054	.	-	.	ENST00000409769+ENST00000321356+ENST00000473565+ENST00000409403+ENST00000461326+ENST00000461981+ENST00000434813+ENST00000472679+ENST00000432425+ENST00000464454__exon_number_009__gene_id_ENSG00000013441	CLK1	ENSG00000013441.8	1.57674025945982	22.3183469077347	1.876645305706e-43	3.39754934676404e-41
ENSG00000174233	ENSG00000174233	ENSG00000174233_001	chr12	dexseq_prepare_annotation2.py	exon	49159975	49159976	.	-	.	ENST00000357869__exon_number_001__gene_id_ENSG00000174233	ADCY6	ENSG00000174233	1.80230798793258	19.678186291238	2.01359683837232e-43	3.64066309424756e-41
ENSG00000131018.132	ENSG00000131018	ENSG00000131018_133	chr6	dexseq_prepare_annotation2.py	exon	152684861	152684909	.	-	.	ENST00000341594__exon_number_133__gene_id_ENSG00000131018	SYNE1	ENSG00000131018.132	-6.38343097769321	-15.4613049228944	2.02539656326412e-43	3.65715355372347e-41
ENSG00000165795.153	ENSG00000165795	ENSG00000165795_154	chr14	dexseq_prepare_annotation2.py	exon	21493852	21493891	.	-	.	ENST00000360463+ENST00000554419+ENST00000557669+ENST00000556974+ENST00000397858+ENST00000350792+ENST00000397847+ENST00000298687__exon_number_154__gene_id_ENSG00000165795	NDRG2	ENSG00000165795.153	-1.44441305870849	-16.7640616566498	2.29041505835318e-43	4.13022045403723e-41
ENSG00000085872.ENSG00000105085.ENSG00000269578.ENSG00000214046.ENSG00000127526.ENSG00000269058.ENSG00000141979.ENSG00000268790.30	ENSG00000085872+ENSG00000105085+ENSG00000269578+ENSG00000214046+ENSG00000127526+ENSG00000269058+ENSG00000141979+ENSG00000268790	ENSG00000085872+ENSG00000105085+ENSG00000269578+ENSG00000214046+ENSG00000127526+ENSG00000269058+ENSG00000141979+ENSG00000268790_031	chr19	dexseq_prepare_annotation2.py	exon	16636979	16637085	.	-	.	ENST00000544299__exon_number_031__gene_id_ENSG00000085872+ENSG00000105085+ENSG00000269578+ENSG00000214046+ENSG00000127526+ENSG00000269058+ENSG00000141979+ENSG00000268790		ENSG00000085872.ENSG00000105085.ENSG00000269578.ENSG00000214046.ENSG00000127526.ENSG00000269058.ENSG00000141979.ENSG00000268790.30	-1.98289206622051	-16.4772344589974	2.33159022121198e-43	4.1989233024668e-41
ENSG00000148343	ENSG00000148343	ENSG00000148343_001	chr9	dexseq_prepare_annotation2.py	exon	131798900	131798922	.	+	.	ENST00000474534+ENST00000477088__exon_number_001__gene_id_ENSG00000148343	FAM73B	ENSG00000148343	1.45972937840674	18.9369483825755	2.37223470715822e-43	4.26168256706807e-41
ENSG00000104490.14	ENSG00000104490	ENSG00000104490_015	chr8	dexseq_prepare_annotation2.py	exon	102731498	102731507	.	-	.	ENST00000311028+ENST00000522448+ENST00000220931+ENST00000522951+ENST00000520690+ENST00000520425+ENST00000521599+ENST00000518727+ENST00000395923+ENST00000519508__exon_number_015__gene_id_ENSG00000104490	NCALD	ENSG00000104490.14	1.95617970704195	17.475323479221	2.37268326970173e-43	4.26168256706807e-41
ENSG00000177189.25	ENSG00000177189	ENSG00000177189_026	chrX	dexseq_prepare_annotation2.py	exon	20212307	20212309	.	-	.	ENST00000492128+ENST00000540702+ENST00000379565+ENST00000379548+ENST00000457145+ENST00000544447__exon_number_026__gene_id_ENSG00000177189	RPS6KA3	ENSG00000177189.25	-2.44708057547526	-18.926493061337	2.52618815014895e-43	4.53143713288281e-41
ENSG00000167543.9	ENSG00000167543	ENSG00000167543_010	chr17	dexseq_prepare_annotation2.py	exon	27895296	27895359	.	+	.	ENST00000578749+ENST00000583940+ENST00000578073+ENST00000580183+ENST00000582829__exon_number_010__gene_id_ENSG00000167543	TP53I13	ENSG00000167543.9	-5.7972570888747	-22.6731627419047	2.63550562195185e-43	4.71764534122877e-41
ENSG00000166689.32	ENSG00000166689	ENSG00000166689_033	chr11	dexseq_prepare_annotation2.py	exon	16822563	16822571	.	-	.	ENST00000525049+ENST00000525781+ENST00000531066+ENST00000525581+ENST00000355661+ENST00000530489+ENST00000448080__exon_number_033__gene_id_ENSG00000166689	PLEKHA7	ENSG00000166689.32	2.01426299259209	17.9125615748445	2.63690755445329e-43	4.71764534122877e-41
ENSG00000147955	ENSG00000147955	ENSG00000147955_001	chr9	dexseq_prepare_annotation2.py	exon	34634719	34635479	.	-	.	ENST00000378892+ENST00000277010+ENST00000353468__exon_number_001__gene_id_ENSG00000147955	SIGMAR1	ENSG00000147955	-3.84481543257839	-24.2719967339809	2.79295753526071e-43	4.99029128620201e-41
ENSG00000114416.4	ENSG00000114416	ENSG00000114416_005	chr3	dexseq_prepare_annotation2.py	exon	180630270	180630278	.	+	.	ENST00000357559+ENST00000305586__exon_number_005__gene_id_ENSG00000114416	FXR1	ENSG00000114416.4	-2.45957078362479	-17.2855192177021	3.08640515626299e-43	5.50739749890186e-41
ENSG00000102897	ENSG00000102897	ENSG00000102897_001	chr16	dexseq_prepare_annotation2.py	exon	20911190	20911223	.	+	.	ENST00000564457__exon_number_001__gene_id_ENSG00000102897	LYRM1	ENSG00000102897	-2.48863614759562	-24.8845210487813	3.38230286750845e-43	6.02751981116156e-41
ENSG00000103343.ENSG00000103351.ENSG00000263212.ENSG00000262621.ENSG00000122390.4	ENSG00000103343+ENSG00000103351+ENSG00000263212+ENSG00000262621+ENSG00000122390	ENSG00000103343+ENSG00000103351+ENSG00000263212+ENSG00000262621+ENSG00000122390_005	chr16	dexseq_prepare_annotation2.py	exon	3451244	3451270	.	+	.	ENST00000571936+ENST00000344823+ENST00000575752__exon_number_005__gene_id_ENSG00000103343+ENSG00000103351+ENSG00000263212+ENSG00000262621+ENSG00000122390		ENSG00000103343.ENSG00000103351.ENSG00000263212.ENSG00000262621.ENSG00000122390.4	1.15046100875856	16.0949351871636	3.48327418928993e-43	6.19936518588528e-41
ENSG00000258818.ENSG00000259171.ENSG00000214274.1	ENSG00000258818+ENSG00000259171+ENSG00000214274	ENSG00000258818+ENSG00000259171+ENSG00000214274_002	chr14	dexseq_prepare_annotation2.py	exon	21152336	21152741	.	+	.	ENST00000336811+ENST00000555835__exon_number_002__gene_id_ENSG00000258818+ENSG00000259171+ENSG00000214274		ENSG00000258818.ENSG00000259171.ENSG00000214274.1	3.08615784215229	28.5963002152588	3.66702793001874e-43	6.51790340681078e-41
ENSG00000148343.7	ENSG00000148343	ENSG00000148343_008	chr9	dexseq_prepare_annotation2.py	exon	131802731	131802969	.	+	.	ENST00000406926+ENST00000358369+ENST00000477088+ENST00000445183+ENST00000439290+ENST00000277475+ENST00000474534+ENST00000450073__exon_number_008__gene_id_ENSG00000148343	FAM73B	ENSG00000148343.7	1.69528597435874	18.8568431225665	3.84172137977277e-43	6.81953004406555e-41
ENSG00000214753.ENSG00000168000.ENSG00000234857.81	ENSG00000214753+ENSG00000168000+ENSG00000234857	ENSG00000214753+ENSG00000168000+ENSG00000234857_082	chr11	dexseq_prepare_annotation2.py	exon	62488767	62488895	.	-	.	ENST00000403734+ENST00000301785__exon_number_082__gene_id_ENSG00000214753+ENSG00000168000+ENSG00000234857		ENSG00000214753.ENSG00000168000.ENSG00000234857.81	-1.70595857798816	-16.3322638993333	3.96800923058367e-43	7.0345589096011e-41
ENSG00000105737.2	ENSG00000105737	ENSG00000105737_003	chr19	dexseq_prepare_annotation2.py	exon	42503395	42503451	.	-	.	ENST00000602210+ENST00000262895+ENST00000593562+ENST00000454993__exon_number_003__gene_id_ENSG00000105737	GRIK5	ENSG00000105737.2	2.90370850234712	23.5339383799438	4.68132611495621e-43	8.28837592703408e-41
ENSG00000265148.23	ENSG00000265148	ENSG00000265148_024	chr17	dexseq_prepare_annotation2.py	exon	56430649	56431080	.	+	.	ENST00000578025+ENST00000580022__exon_number_024__gene_id_ENSG00000265148	BZRAP1-AS1	ENSG00000265148.23	-1.48022462528182	-29.8098084296391	4.8484081568266e-43	8.57307839720116e-41
ENSG00000013441.4	ENSG00000013441	ENSG00000013441_005	chr2	dexseq_prepare_annotation2.py	exon	201717805	201717820	.	-	.	ENST00000321356+ENST00000473565+ENST00000461981+ENST00000472679+ENST00000432425+ENST00000464454__exon_number_005__gene_id_ENSG00000013441	CLK1	ENSG00000013441.4	1.68892906752826	22.0819727907673	5.04610564512006e-43	8.9111092276637e-41
ENSG00000163491.51	ENSG00000163491	ENSG00000163491_052	chr3	dexseq_prepare_annotation2.py	exon	27355788	27355829	.	-	.	ENST00000429845+ENST00000341435+ENST00000491627__exon_number_052__gene_id_ENSG00000163491	NEK10	ENSG00000163491.51	-2.03758163429621	-17.6262133657001	5.08174403544129e-43	8.96245003935379e-41
ENSG00000188897.68	ENSG00000188897	ENSG00000188897_069	chr16	dexseq_prepare_annotation2.py	exon	11581118	11581242	.	-	.	ENST00000598234__exon_number_069__gene_id_ENSG00000188897	CTD-3088G3.8	ENSG00000188897.68	-2.50191540164244	-20.4269391885932	5.17370297153404e-43	9.11286027787352e-41
ENSG00000103343.ENSG00000103351.ENSG00000263212.ENSG00000262621.ENSG00000122390.8	ENSG00000103343+ENSG00000103351+ENSG00000263212+ENSG00000262621+ENSG00000122390	ENSG00000103343+ENSG00000103351+ENSG00000263212+ENSG00000262621+ENSG00000122390_009	chr16	dexseq_prepare_annotation2.py	exon	3451974	3452406	.	+	.	ENST00000572544+ENST00000268655+ENST00000571936+ENST00000344823+ENST00000575752__exon_number_009__gene_id_ENSG00000103343+ENSG00000103351+ENSG00000263212+ENSG00000262621+ENSG00000122390		ENSG00000103343.ENSG00000103351.ENSG00000263212.ENSG00000262621.ENSG00000122390.8	1.28082531619522	16.0456971898538	5.41334947581074e-43	9.52268166101156e-41
ENSG00000186815.46	ENSG00000186815	ENSG00000186815_047	chr12	dexseq_prepare_annotation2.py	exon	113722430	113722442	.	+	.	ENST00000550785+ENST00000541517+ENST00000551127+ENST00000546781+ENST00000550543+ENST00000392569+ENST00000428632+ENST00000335509+ENST00000552077__exon_number_047__gene_id_ENSG00000186815	TPCN1	ENSG00000186815.46	-2.45961091285846	-24.0810852163343	5.43086669003863e-43	9.54120102003995e-41
ENSG00000158286.20	ENSG00000158286	ENSG00000158286_021	chr1	dexseq_prepare_annotation2.py	exon	6270961	6270961	.	+	.	ENST00000377939__exon_number_021__gene_id_ENSG00000158286	RNF207	ENSG00000158286.20	4.04458522864861	19.6798252061881	6.19311459581933e-43	1.08663688191711e-40
ENSG00000172890.22	ENSG00000172890	ENSG00000172890_023	chr11	dexseq_prepare_annotation2.py	exon	71183538	71183546	.	+	.	ENST00000319023+ENST00000529120+ENST00000528509+ENST00000525200__exon_number_023__gene_id_ENSG00000172890	NADSYN1	ENSG00000172890.22	1.67327770522919	17.2663049123724	6.20690302889706e-43	1.08765816657978e-40
ENSG00000238542.ENSG00000163492.ENSG00000155657.2	ENSG00000238542+ENSG00000163492+ENSG00000155657	ENSG00000238542+ENSG00000163492+ENSG00000155657_003	chr2	dexseq_prepare_annotation2.py	exon	179393001	179393154	.	-	.	ENST00000591111+ENST00000342992+ENST00000342175+ENST00000460472+ENST00000359218+ENST00000589042__exon_number_003__gene_id_ENSG00000238542+ENSG00000163492+ENSG00000155657		ENSG00000238542.ENSG00000163492.ENSG00000155657.2	-1.00970356792844	-15.4257392821773	6.73934905320516e-43	1.17944656564856e-40
ENSG00000147955.2	ENSG00000147955	ENSG00000147955_003	chr9	dexseq_prepare_annotation2.py	exon	34635494	34635806	.	-	.	ENST00000378892+ENST00000277010+ENST00000477726+ENST00000353468+ENST00000461426__exon_number_003__gene_id_ENSG00000147955	SIGMAR1	ENSG00000147955.2	-3.33328656057619	-23.9225358739052	9.46155562244479e-43	1.65373696972224e-40
ENSG00000077549.17	ENSG00000077549	ENSG00000077549_018	chr1	dexseq_prepare_annotation2.py	exon	19712215	19712291	.	-	.	ENST00000457768__exon_number_018__gene_id_ENSG00000077549	CAPZB	ENSG00000077549.17	2.09773109180062	20.8743583655243	9.47787164950365e-43	1.65447036478107e-40
ENSG00000198589.70	ENSG00000198589	ENSG00000198589_071	chr4	dexseq_prepare_annotation2.py	exon	151837553	151837679	.	-	.	ENST00000535741+ENST00000507224+ENST00000510413+ENST00000357115__exon_number_071__gene_id_ENSG00000198589	LRBA	ENSG00000198589.70	-1.50398811744746	-20.2974473710347	9.87347846607254e-43	1.72132685181119e-40
ENSG00000079785.24	ENSG00000079785	ENSG00000079785_025	chr2	dexseq_prepare_annotation2.py	exon	15761241	15761511	.	+	.	ENST00000459706__exon_number_025__gene_id_ENSG00000079785	DDX1	ENSG00000079785.24	-1.82649211260244	-21.9188961465668	1.00230928168413e-42	1.74518154483233e-40
ENSG00000146648.37	ENSG00000146648	ENSG00000146648_038	chr7	dexseq_prepare_annotation2.py	exon	55260459	55260503	.	+	.	ENST00000455089+ENST00000275493+ENST00000454757__exon_number_038__gene_id_ENSG00000146648	EGFR	ENSG00000146648.37	2.38302325013086	20.2916234917713	1.01651748928171e-42	1.76766564215768e-40
ENSG00000105135.17	ENSG00000105135	ENSG00000105135_018	chr19	dexseq_prepare_annotation2.py	exon	15227273	15227333	.	-	.	ENST00000533086+ENST00000533148+ENST00000524779+ENST00000534378+ENST00000263383+ENST00000525880+ENST00000596093+ENST00000598709+ENST00000534806__exon_number_018__gene_id_ENSG00000105135	ILVBL	ENSG00000105135.17	-3.58855473552891	-19.1915664939427	1.04256716874179e-42	1.8097166425633e-40
ENSG00000148337.60	ENSG00000148337	ENSG00000148337_061	chr9	dexseq_prepare_annotation2.py	exon	130953114	130953137	.	-	.	ENST00000467178+ENST00000325721+ENST00000420484+ENST00000372948+ENST00000393608+ENST00000541172+ENST00000476727+ENST00000357558+ENST00000372938+ENST00000372954+ENST00000488559+ENST00000324544+ENST00000538431+ENST00000277465+ENST00000498156__exon_number_061__gene_id_ENSG00000148337	CIZ1	ENSG00000148337.60	-0.681838170742717	-16.2595858287182	1.04335088874367e-42	1.8097166425633e-40
ENSG00000005471	ENSG00000005471	ENSG00000005471_001	chr7	dexseq_prepare_annotation2.py	exon	87031013	87031294	.	-	.	ENST00000440025__exon_number_001__gene_id_ENSG00000005471	ABCB4	ENSG00000005471	1.73789140966912	22.3192220048155	1.09746613995445e-42	1.90116510617719e-40
ENSG00000198632.ENSG00000174368	ENSG00000198632+ENSG00000174368	ENSG00000198632+ENSG00000174368_001	chr7	dexseq_prepare_annotation2.py	exon	74880905	74881026	.	-	.	ENST00000442338__exon_number_001__gene_id_ENSG00000198632+ENSG00000174368		ENSG00000198632.ENSG00000174368	-1.78820588148129	-20.8420194712077	1.10338390516168e-42	1.90899400179855e-40
ENSG00000141627.39	ENSG00000141627	ENSG00000141627_040	chr18	dexseq_prepare_annotation2.py	exon	46895078	46895083	.	-	.	ENST00000581738__exon_number_040__gene_id_ENSG00000141627	DYM	ENSG00000141627.39	-3.83415662918431	-19.7852729817089	1.13267419570452e-42	1.95718932193718e-40
ENSG00000145703.15	ENSG00000145703	ENSG00000145703_016	chr5	dexseq_prepare_annotation2.py	exon	75896704	75896797	.	+	.	ENST00000379730+ENST00000514350+ENST00000274364+ENST00000505766__exon_number_016__gene_id_ENSG00000145703	IQGAP2	ENSG00000145703.15	1.43540831984067	17.4022726057078	1.33424847324693e-42	2.30258225458304e-40
ENSG00000010322.41	ENSG00000010322	ENSG00000010322_042	chr3	dexseq_prepare_annotation2.py	exon	52521670	52522621	.	+	.	ENST00000479054+ENST00000489895+ENST00000345716__exon_number_042__gene_id_ENSG00000010322	NISCH	ENSG00000010322.41	-1.95923881841922	-19.3298850243611	1.38438668777906e-42	2.38609183824061e-40
ENSG00000272084.ENSG00000127481.5	ENSG00000272084+ENSG00000127481	ENSG00000272084+ENSG00000127481_006	chr1	dexseq_prepare_annotation2.py	exon	19401061	19401297	.	-	.	ENST00000375226+ENST00000375224+ENST00000375225+ENST00000459947+ENST00000375217+ENST00000375254+ENST00000486515+ENST00000429347+ENST00000606379+ENST00000375267__exon_number_006__gene_id_ENSG00000272084+ENSG00000127481		ENSG00000272084.ENSG00000127481.5	-1.75626237186048	-14.9740722129622	1.39957808712574e-42	2.40923336619512e-40
ENSG00000170160.ENSG00000188933.ENSG00000264892.ENSG00000266302.ENSG00000264729.ENSG00000272815.83	ENSG00000170160+ENSG00000188933+ENSG00000264892+ENSG00000266302+ENSG00000264729+ENSG00000272815	ENSG00000170160+ENSG00000188933+ENSG00000264892+ENSG00000266302+ENSG00000264729+ENSG00000272815_084	chr17	dexseq_prepare_annotation2.py	exon	16713193	16713361	.	+	.	ENST00000602730__exon_number_084__gene_id_ENSG00000170160+ENSG00000188933+ENSG00000264892+ENSG00000266302+ENSG00000264729+ENSG00000272815		ENSG00000170160.ENSG00000188933.ENSG00000264892.ENSG00000266302.ENSG00000264729.ENSG00000272815.83	-8.07185256004168	-19.5211314619649	1.4629281020494e-42	2.51511242350703e-40
ENSG00000238542.ENSG00000163492.ENSG00000155657.7	ENSG00000238542+ENSG00000163492+ENSG00000155657	ENSG00000238542+ENSG00000163492+ENSG00000155657_008	chr2	dexseq_prepare_annotation2.py	exon	179401665	179401970	.	-	.	ENST00000591111+ENST00000342992+ENST00000342175+ENST00000460472+ENST00000359218+ENST00000589042__exon_number_008__gene_id_ENSG00000238542+ENSG00000163492+ENSG00000155657		ENSG00000238542.ENSG00000163492.ENSG00000155657.7	-1.15698269600685	-15.3461781530789	1.481402006009e-42	2.54366973124869e-40
ENSG00000052749.21	ENSG00000052749	ENSG00000052749_022	chr10	dexseq_prepare_annotation2.py	exon	99130680	99130838	.	-	.	ENST00000315563+ENST00000536831+ENST00000370992+ENST00000479481+ENST00000414986__exon_number_022__gene_id_ENSG00000052749	RRP12	ENSG00000052749.21	4.56552375787746	30.8115723468613	1.60171717572376e-42	2.74680410184075e-40
ENSG00000168393.15	ENSG00000168393	ENSG00000168393_016	chr2	dexseq_prepare_annotation2.py	exon	242626128	242626140	.	-	.	ENST00000464603+ENST00000400770+ENST00000305784+ENST00000493095+ENST00000432348__exon_number_016__gene_id_ENSG00000168393	DTYMK	ENSG00000168393.15	-1.52070161884611	-25.1283763186695	1.66677271820808e-42	2.8547822264044e-40
ENSG00000105738	ENSG00000105738	ENSG00000105738_001	chr19	dexseq_prepare_annotation2.py	exon	38397868	38397884	.	+	.	ENST00000222345__exon_number_001__gene_id_ENSG00000105738	SIPA1L3	ENSG00000105738	-2.18781685395685	-25.9529895205951	1.66918133486684e-42	2.85532501852967e-40
ENSG00000175224.7	ENSG00000175224	ENSG00000175224_008	chr11	dexseq_prepare_annotation2.py	exon	46639107	46639112	.	+	.	ENST00000312040+ENST00000434074+ENST00000533325+ENST00000451945+ENST00000526715+ENST00000579280+ENST00000583249+ENST00000580238+ENST00000581438+ENST00000529655+ENST00000581416__exon_number_008__gene_id_ENSG00000175224	ATG13	ENSG00000175224.7	0.947061089102793	19.0991288689593	1.76320340059769e-42	3.01238556452302e-40
ENSG00000151150.41	ENSG00000151150	ENSG00000151150_042	chr10	dexseq_prepare_annotation2.py	exon	61844915	61845011	.	-	.	ENST00000503366+ENST00000355288+ENST00000280772+ENST00000373827__exon_number_042__gene_id_ENSG00000151150	ANK3	ENSG00000151150.41	-2.03144772926456	-18.4564160440156	1.78852422261638e-42	3.05182595070868e-40
ENSG00000257062.ENSG00000111700.ENSG00000134538.ENSG00000205754.ENSG00000257046.27	ENSG00000257062+ENSG00000111700+ENSG00000134538+ENSG00000205754+ENSG00000257046	ENSG00000257062+ENSG00000111700+ENSG00000134538+ENSG00000205754+ENSG00000257046_028	chr12	dexseq_prepare_annotation2.py	exon	21174395	21174516	.	+	.	ENST00000554957+ENST00000381541+ENST00000421593__exon_number_028__gene_id_ENSG00000257062+ENSG00000111700+ENSG00000134538+ENSG00000205754+ENSG00000257046		ENSG00000257062.ENSG00000111700.ENSG00000134538.ENSG00000205754.ENSG00000257046.27	-1.00368730422302	-18.0616015318719	1.84211322385377e-42	3.13934269473915e-40
ENSG00000050438.23	ENSG00000050438	ENSG00000050438_024	chr12	dexseq_prepare_annotation2.py	exon	51851135	51851227	.	+	.	ENST00000514353+ENST00000319957+ENST00000552001+ENST00000547697+ENST00000535225+ENST00000453097+ENST00000551071+ENST00000604314+ENST00000394856+ENST00000358657__exon_number_024__gene_id_ENSG00000050438	SLC4A8	ENSG00000050438.23	-4.75294089585758	-23.7304856518796	1.86004222586449e-42	3.16594493922798e-40
ENSG00000148700.6	ENSG00000148700	ENSG00000148700_007	chr10	dexseq_prepare_annotation2.py	exon	111767989	111768009	.	+	.	ENST00000484622+ENST00000459738+ENST00000487085+ENST00000495661+ENST00000497125+ENST00000356080+ENST00000277900__exon_number_007__gene_id_ENSG00000148700	ADD3	ENSG00000148700.6	1.71399762929813	18.303289119077	1.97349496772804e-42	3.35486771556228e-40
ENSG00000187736.ENSG00000213901.53	ENSG00000187736+ENSG00000213901	ENSG00000187736+ENSG00000213901_054	chr2	dexseq_prepare_annotation2.py	exon	220033374	220033505	.	-	.	ENST00000414999+ENST00000465580+ENST00000455516+ENST00000295738+ENST00000318673+ENST00000430764+ENST00000409878+ENST00000409370+ENST00000497918__exon_number_054__gene_id_ENSG00000187736+ENSG00000213901		ENSG00000187736.ENSG00000213901.53	1.53229363812276	17.2605462862625	2.03642098125987e-42	3.45753381702538e-40
ENSG00000182541.30	ENSG00000182541	ENSG00000182541_031	chr22	dexseq_prepare_annotation2.py	exon	31674283	31674572	.	+	.	ENST00000467301+ENST00000333611+ENST00000444929+ENST00000331728__exon_number_031__gene_id_ENSG00000182541	LIMK2	ENSG00000182541.30	-4.62542806936067	-30.6939615766535	2.05699276443368e-42	3.4881231216714e-40
ENSG00000100949.4	ENSG00000100949	ENSG00000100949_005	chr14	dexseq_prepare_annotation2.py	exon	24734763	24734773	.	-	.	ENST00000560243+ENST00000561055+ENST00000216840+ENST00000560521+ENST00000559551+ENST00000559974+ENST00000558376+ENST00000399409__exon_number_005__gene_id_ENSG00000100949	RABGGTA	ENSG00000100949.4	2.07157814589878	18.1586085533785	2.17277561238855e-42	3.67769759446688e-40
ENSG00000187122.ENSG00000213390.ENSG00000269891.69	ENSG00000187122+ENSG00000213390+ENSG00000269891	ENSG00000187122+ENSG00000213390+ENSG00000269891_070	chr10	dexseq_prepare_annotation2.py	exon	99003725	99003916	.	-	.	ENST00000479633+ENST00000316676+ENST00000487035+ENST00000453547+ENST00000355366+ENST00000492211+ENST00000358531+ENST00000358308+ENST00000371027__exon_number_070__gene_id_ENSG00000187122+ENSG00000213390+ENSG00000269891		ENSG00000187122.ENSG00000213390.ENSG00000269891.69	1.66986485764822	23.6863040906779	2.17417565306891e-42	3.67769759446688e-40
ENSG00000175216.8	ENSG00000175216	ENSG00000175216_009	chr11	dexseq_prepare_annotation2.py	exon	46772078	46772161	.	-	.	ENST00000312055+ENST00000525896+ENST00000533413+ENST00000529230+ENST00000415402+ENST00000354558__exon_number_009__gene_id_ENSG00000175216	CKAP5	ENSG00000175216.8	1.38184836391335	20.1319069264962	2.26263116576153e-42	3.82258654139368e-40
ENSG00000238542.ENSG00000163492.ENSG00000155657.11	ENSG00000238542+ENSG00000163492+ENSG00000155657	ENSG00000238542+ENSG00000163492+ENSG00000155657_012	chr2	dexseq_prepare_annotation2.py	exon	179404109	179404693	.	-	.	ENST00000591111+ENST00000342992+ENST00000342175+ENST00000460472+ENST00000359218+ENST00000589042__exon_number_012__gene_id_ENSG00000238542+ENSG00000163492+ENSG00000155657		ENSG00000238542.ENSG00000163492.ENSG00000155657.11	-1.0793939032973	-15.2985299702926	2.37297022721685e-42	4.00404260576873e-40
ENSG00000104324.19	ENSG00000104324	ENSG00000104324_020	chr8	dexseq_prepare_annotation2.py	exon	98067755	98067873	.	+	.	ENST00000529551+ENST00000532528__exon_number_020__gene_id_ENSG00000104324	CPQ	ENSG00000104324.19	-4.20286399638509	-22.1134791265381	2.53177071817445e-42	4.26672130155357e-40
ENSG00000105669.ENSG00000051128.ENSG00000268193.9	ENSG00000105669+ENSG00000051128+ENSG00000268193	ENSG00000105669+ENSG00000051128+ENSG00000268193_010	chr19	dexseq_prepare_annotation2.py	exon	19010747	19010756	.	-	.	ENST00000598969+ENST00000593827+ENST00000600932+ENST00000351079+ENST00000349893+ENST00000262812+ENST00000595984__exon_number_010__gene_id_ENSG00000105669+ENSG00000051128+ENSG00000268193		ENSG00000105669.ENSG00000051128.ENSG00000268193.9	-3.90348651732232	-18.6973228043299	2.54604085345211e-42	4.28547963973104e-40
ENSG00000187736.ENSG00000213901.50	ENSG00000187736+ENSG00000213901	ENSG00000187736+ENSG00000213901_051	chr2	dexseq_prepare_annotation2.py	exon	220033142	220033358	.	-	.	ENST00000497918+ENST00000318673__exon_number_051__gene_id_ENSG00000187736+ENSG00000213901		ENSG00000187736.ENSG00000213901.50	1.43140019502669	17.2282306296005	2.57357858829496e-42	4.3264962112362e-40
ENSG00000223501.44	ENSG00000223501	ENSG00000223501_045	chr6	dexseq_prepare_annotation2.py	exon	33239682	33239717	.	-	.	ENST00000478934+ENST00000436044__exon_number_045__gene_id_ENSG00000223501	VPS52	ENSG00000223501.44	-1.04785798196845	-18.3964930979644	2.58864569441532e-42	4.34647303576326e-40
ENSG00000070669.2	ENSG00000070669	ENSG00000070669_003	chr7	dexseq_prepare_annotation2.py	exon	97481443	97481457	.	-	.	ENST00000454046+ENST00000175506+ENST00000394308+ENST00000394309+ENST00000437628__exon_number_003__gene_id_ENSG00000070669	ASNS	ENSG00000070669.2	-3.05677466223059	-18.6880679492241	2.6899952601379e-42	4.51109561395141e-40
ENSG00000102893.68	ENSG00000102893	ENSG00000102893_069	chr16	dexseq_prepare_annotation2.py	exon	47733657	47734254	.	+	.	ENST00000455779+ENST00000323584+ENST00000566319+ENST00000299167__exon_number_069__gene_id_ENSG00000102893	PHKB	ENSG00000102893.68	-1.98759060549296	-16.5056096174622	2.82651654017898e-42	4.7342244582848e-40
ENSG00000074054.64	ENSG00000074054	ENSG00000074054_065	chr2	dexseq_prepare_annotation2.py	exon	122283497	122283543	.	-	.	ENST00000474065__exon_number_065__gene_id_ENSG00000074054	CLASP1	ENSG00000074054.64	-1.60381897762442	-17.2143801611596	2.84526625001773e-42	4.75978872538198e-40
ENSG00000177239.29	ENSG00000177239	ENSG00000177239_030	chr9	dexseq_prepare_annotation2.py	exon	139998878	139999054	.	+	.	ENST00000535028+ENST00000536349+ENST00000480100__exon_number_030__gene_id_ENSG00000177239	MAN1B1	ENSG00000177239.29	2.3888071288415	20.9432019839959	3.00200695341434e-42	5.01585022264054e-40
ENSG00000163491.60	ENSG00000163491	ENSG00000163491_061	chr3	dexseq_prepare_annotation2.py	exon	27410522	27410687	.	-	.	ENST00000491627__exon_number_061__gene_id_ENSG00000163491	NEK10	ENSG00000163491.60	-1.7702376562367	-17.3680567206885	3.1480935985607e-42	5.25350626966657e-40
ENSG00000156113.8	ENSG00000156113	ENSG00000156113_009	chr10	dexseq_prepare_annotation2.py	exon	78647019	78647023	.	-	.	ENST00000286627+ENST00000434208+ENST00000286628__exon_number_009__gene_id_ENSG00000156113	KCNMA1	ENSG00000156113.8	3.29488257575964	17.4557002037453	3.19546984232475e-42	5.32605618762179e-40
ENSG00000175216.6	ENSG00000175216	ENSG00000175216_007	chr11	dexseq_prepare_annotation2.py	exon	46765976	46766127	.	-	.	ENST00000312055+ENST00000525896+ENST00000533413+ENST00000529230+ENST00000415402+ENST00000354558__exon_number_007__gene_id_ENSG00000175216	CKAP5	ENSG00000175216.6	1.09710663866527	20.0544879269282	3.33856827764798e-42	5.55777975459626e-40
ENSG00000151150.66	ENSG00000151150	ENSG00000151150_067	chr10	dexseq_prepare_annotation2.py	exon	61926634	61926654	.	-	.	ENST00000373827+ENST00000503366+ENST00000280772+ENST00000474360__exon_number_067__gene_id_ENSG00000151150	ANK3	ENSG00000151150.66	2.70328852333334	18.3230043396011	4.07608820047261e-42	6.77727858686864e-40
ENSG00000131018.134	ENSG00000131018	ENSG00000131018_135	chr6	dexseq_prepare_annotation2.py	exon	152688127	152688131	.	-	.	ENST00000454018__exon_number_135__gene_id_ENSG00000131018	SYNE1	ENSG00000131018.134	-6.09050106228455	-15.1564817329531	4.33181818525639e-42	7.19371660601939e-40
ENSG00000007545.ENSG00000261732.ENSG00000206053.81	ENSG00000007545+ENSG00000261732+ENSG00000206053	ENSG00000007545+ENSG00000261732+ENSG00000206053_082	chr16	dexseq_prepare_annotation2.py	exon	1752137	1752281	.	+	.	ENST00000562569__exon_number_082__gene_id_ENSG00000007545+ENSG00000261732+ENSG00000206053		ENSG00000007545.ENSG00000261732.ENSG00000206053.81	-2.66580150188689	-18.4515217034988	4.45552157929444e-42	7.39015655194103e-40
ENSG00000010322.44	ENSG00000010322	ENSG00000010322_045	chr3	dexseq_prepare_annotation2.py	exon	52523695	52524090	.	+	.	ENST00000467594__exon_number_045__gene_id_ENSG00000010322	NISCH	ENSG00000010322.44	-2.04794391507242	-19.1103531549298	4.70278389714684e-42	7.790812153493e-40
ENSG00000140694.48	ENSG00000140694	ENSG00000140694_049	chr16	dexseq_prepare_annotation2.py	exon	14724117	14724117	.	-	.	ENST00000563641+ENST00000341484+ENST00000437198__exon_number_049__gene_id_ENSG00000140694	PARN	ENSG00000140694.48	-3.5546659170796	-19.285852000086	5.26281796772768e-42	8.70801808873457e-40
ENSG00000145362.87	ENSG00000145362	ENSG00000145362_088	chr4	dexseq_prepare_annotation2.py	exon	114302613	114302627	.	+	.	ENST00000357077+ENST00000514167+ENST00000509550+ENST00000506722+ENST00000394537+ENST00000505342+ENST00000506344+ENST00000264366+ENST00000514960+ENST00000510275__exon_number_088__gene_id_ENSG00000145362	ANK2	ENSG00000145362.87	1.61943387537282	16.9675009284961	5.67670263572637e-42	9.38147272027966e-40
ENSG00000079215.33	ENSG00000079215	ENSG00000079215_034	chr5	dexseq_prepare_annotation2.py	exon	36686167	36686335	.	+	.	ENST00000265113+ENST00000506178+ENST00000381918__exon_number_034__gene_id_ENSG00000079215	SLC1A3	ENSG00000079215.33	-2.97186794607953	-22.8535359020249	5.84171563911345e-42	9.64250395100919e-40
ENSG00000148343.5	ENSG00000148343	ENSG00000148343_006	chr9	dexseq_prepare_annotation2.py	exon	131799274	131799295	.	+	.	ENST00000406926+ENST00000358369+ENST00000450073+ENST00000277475__exon_number_006__gene_id_ENSG00000148343	FAM73B	ENSG00000148343.5	1.44025873874956	18.4009185765143	6.05846382908126e-42	9.98819712459415e-40
ENSG00000214753.ENSG00000168000.ENSG00000234857.87	ENSG00000214753+ENSG00000168000+ENSG00000234857	ENSG00000214753+ENSG00000168000+ENSG00000234857_088	chr11	dexseq_prepare_annotation2.py	exon	62491059	62491198	.	-	.	ENST00000540127+ENST00000403734+ENST00000301785__exon_number_088__gene_id_ENSG00000214753+ENSG00000168000+ENSG00000234857		ENSG00000214753.ENSG00000168000.ENSG00000234857.87	1.60763451549953	16.0079096237073	6.4428088035101e-42	1.0609028966716e-39
ENSG00000113163.29	ENSG00000113163	ENSG00000113163_030	chr5	dexseq_prepare_annotation2.py	exon	74806937	74807330	.	-	.	ENST00000261415+ENST00000380494+ENST00000405807__exon_number_030__gene_id_ENSG00000113163	COL4A3BP	ENSG00000113163.29	3.32365994444505	22.3276407627037	6.54697830651101e-42	1.07675706950229e-39
ENSG00000125633.2	ENSG00000125633	ENSG00000125633_003	chr2	dexseq_prepare_annotation2.py	exon	118688613	118688618	.	-	.	ENST00000319432+ENST00000376300+ENST00000437999__exon_number_003__gene_id_ENSG00000125633	CCDC93	ENSG00000125633.2	-1.46072943110241	-19.244006599181	6.61330944030799e-42	1.08635743895081e-39
ENSG00000114735.3	ENSG00000114735	ENSG00000114735_004	chr3	dexseq_prepare_annotation2.py	exon	50606909	50606923	.	+	.	ENST00000448997+ENST00000232854__exon_number_004__gene_id_ENSG00000114735	HEMK1	ENSG00000114735.3	3.17739145237183	20.1676407249715	7.02751331773355e-42	1.15301052940367e-39
ENSG00000123384.15	ENSG00000123384	ENSG00000123384_016	chr12	dexseq_prepare_annotation2.py	exon	57550560	57550703	.	+	.	ENST00000243077__exon_number_016__gene_id_ENSG00000123384	LRP1	ENSG00000123384.15	-2.12436046527302	-18.6816414418473	7.23102254662479e-42	1.18497622421622e-39
ENSG00000159216.14	ENSG00000159216	ENSG00000159216_015	chr21	dexseq_prepare_annotation2.py	exon	36259140	36259342	.	-	.	ENST00000437180+ENST00000399237+ENST00000399240+ENST00000300305+ENST00000358356+ENST00000486278+ENST00000455571+ENST00000325074+ENST00000344691__exon_number_015__gene_id_ENSG00000159216	RUNX1	ENSG00000159216.14	1.82416560278295	20.4431704030296	7.27118902993163e-42	1.19012973730081e-39
ENSG00000013441.39	ENSG00000013441	ENSG00000013441_040	chr2	dexseq_prepare_annotation2.py	exon	201729382	201729385	.	-	.	ENST00000409403+ENST00000321356+ENST00000473565__exon_number_040__gene_id_ENSG00000013441	CLK1	ENSG00000013441.39	2.91958871054293	21.4332701324851	7.88383156581577e-42	1.2888601144369e-39
ENSG00000260565.3	ENSG00000260565	ENSG00000260565_004	chr16	dexseq_prepare_annotation2.py	exon	2711383	2713082	.	-	.	ENST00000568395+ENST00000569465__exon_number_004__gene_id_ENSG00000260565	ERVK13-1	ENSG00000260565.3	3.18607492000503	27.3845351092888	7.99647008427856e-42	1.30571069592657e-39
ENSG00000182774.ENSG00000214575.ENSG00000260836.20	ENSG00000182774+ENSG00000214575+ENSG00000260836	ENSG00000182774+ENSG00000214575+ENSG00000260836_021	chr15	dexseq_prepare_annotation2.py	exon	83208883	83208883	.	-	.	ENST00000330244+ENST00000559776+ENST00000559273+ENST00000560639+ENST00000558397+ENST00000561157+ENST00000561440+ENST00000562833+ENST00000560229+ENST00000560612__exon_number_021__gene_id_ENSG00000182774+ENSG00000214575+ENSG00000260836		ENSG00000182774.ENSG00000214575.ENSG00000260836.20	-1.60849219670324	-19.0072339638287	8.36983022931164e-42	1.36504231196254e-39
ENSG00000260565.2	ENSG00000260565	ENSG00000260565_003	chr16	dexseq_prepare_annotation2.py	exon	2711197	2711382	.	-	.	ENST00000564340+ENST00000568395+ENST00000569465__exon_number_003__gene_id_ENSG00000260565	ERVK13-1	ENSG00000260565.2	3.34538510673203	27.3385670012554	9.00791654872295e-42	1.46735520801494e-39
ENSG00000100938.49	ENSG00000100938	ENSG00000100938_050	chr14	dexseq_prepare_annotation2.py	exon	24707537	24707584	.	+	.	ENST00000561038+ENST00000559836+ENST00000557854+ENST00000559910+ENST00000558865+ENST00000558007+ENST00000399440+ENST00000559287+ENST00000558748+ENST00000456667+ENST00000355299+ENST00000559104+ENST00000559479+ENST00000420554+ENST00000558483+ENST00000348719__exon_number_050__gene_id_ENSG00000100938	GMPR2	ENSG00000100938.49	-2.31693315409619	-24.5941909789829	9.06860641963206e-42	1.47548063948118e-39
ENSG00000114416.14	ENSG00000114416	ENSG00000114416_015	chr3	dexseq_prepare_annotation2.py	exon	180633317	180633419	.	+	.	ENST00000484042__exon_number_015__gene_id_ENSG00000114416	FXR1	ENSG00000114416.14	-3.86445048891975	-16.7959489347097	1.2057730482796e-41	1.95948168454171e-39
ENSG00000104419	ENSG00000104419	ENSG00000104419_001	chr8	dexseq_prepare_annotation2.py	exon	134249414	134249414	.	-	.	ENST00000323851__exon_number_001__gene_id_ENSG00000104419	NDRG1	ENSG00000104419	3.78752488155518	16.0080432537525	1.2479612808276e-41	2.02562961429172e-39
ENSG00000038382	ENSG00000038382	ENSG00000038382_001	chr5	dexseq_prepare_annotation2.py	exon	14143811	14143828	.	+	.	ENST00000344204+ENST00000505971+ENST00000502816__exon_number_001__gene_id_ENSG00000038382	TRIO	ENSG00000038382	-4.05474876806188	-17.2598805076791	1.25685045196761e-41	2.03763520958127e-39
ENSG00000196549.15	ENSG00000196549	ENSG00000196549_016	chr3	dexseq_prepare_annotation2.py	exon	154802848	154802883	.	+	.	ENST00000491597+ENST00000491026+ENST00000382989+ENST00000493237+ENST00000360490+ENST00000481828+ENST00000462745+ENST00000462837+ENST00000473730+ENST00000492661+ENST00000460393__exon_number_016__gene_id_ENSG00000196549	MME	ENSG00000196549.15	1.766660767564	18.7494411938184	1.299174465888e-41	2.10375336672566e-39
ENSG00000147955.10	ENSG00000147955	ENSG00000147955_011	chr9	dexseq_prepare_annotation2.py	exon	34637418	34637543	.	-	.	ENST00000378892+ENST00000461426__exon_number_011__gene_id_ENSG00000147955	SIGMAR1	ENSG00000147955.10	1.3727651809791	23.1826520331995	1.30681652743232e-41	2.11362089704033e-39
ENSG00000187741.42	ENSG00000187741	ENSG00000187741_043	chr16	dexseq_prepare_annotation2.py	exon	89828357	89828430	.	-	.	ENST00000305699+ENST00000567988+ENST00000563318+ENST00000561660+ENST00000563510+ENST00000568369+ENST00000389301__exon_number_043__gene_id_ENSG00000187741	FANCA	ENSG00000187741.42	0.965568361660676	17.0827421580655	1.31685111817092e-41	2.12733012530364e-39
ENSG00000108100.26	ENSG00000108100	ENSG00000108100_027	chr10	dexseq_prepare_annotation2.py	exon	35854951	35855056	.	+	.	ENST00000374706+ENST00000497692+ENST00000374704+ENST00000265375+ENST00000339497+ENST00000465416__exon_number_027__gene_id_ENSG00000108100	CCNY	ENSG00000108100.26	2.70386876923468	25.2175357154837	1.49560980266368e-41	2.41159662685356e-39
ENSG00000173821.105	ENSG00000173821	ENSG00000173821_106	chr17	dexseq_prepare_annotation2.py	exon	78363689	78363717	.	+	.	ENST00000427003+ENST00000582970+ENST00000508628+ENST00000560083+ENST00000411702+ENST00000336301__exon_number_106__gene_id_ENSG00000173821	RNF213	ENSG00000173821.105	-4.18176177595865	-20.2916180081673	1.49634988897636e-41	2.41159662685356e-39
ENSG00000249700.39	ENSG00000249700	ENSG00000249700_040	chr4	dexseq_prepare_annotation2.py	exon	56253058	56253438	.	-	.	ENST00000608136__exon_number_040__gene_id_ENSG00000249700	SRD5A3-AS1	ENSG00000249700.39	1.81281191812302	20.5885429300704	1.53200040432547e-41	2.46614126407143e-39
ENSG00000139908.2	ENSG00000139908	ENSG00000139908_003	chr14	dexseq_prepare_annotation2.py	exon	24674934	24674961	.	+	.	ENST00000556621+ENST00000339917+ENST00000554420__exon_number_003__gene_id_ENSG00000139908	TSSK4	ENSG00000139908.2	-2.20547115092787	-27.1252166049418	1.56901829810236e-41	2.52275595782166e-39
ENSG00000189079.25	ENSG00000189079	ENSG00000189079_026	chr12	dexseq_prepare_annotation2.py	exon	46243819	46246077	.	+	.	ENST00000444670+ENST00000334344+ENST00000479608+ENST00000422737__exon_number_026__gene_id_ENSG00000189079	ARID2	ENSG00000189079.25	-1.02583871427217	-19.0776455850142	1.64337999929767e-41	2.63921027722503e-39
ENSG00000006025.15	ENSG00000006025	ENSG00000006025_016	chr17	dexseq_prepare_annotation2.py	exon	45890953	45891185	.	-	.	ENST00000579728+ENST00000583167+ENST00000007414+ENST00000392507__exon_number_016__gene_id_ENSG00000006025	OSBPL7	ENSG00000006025.15	-2.13284592469986	-22.0708418967974	1.80238278531792e-41	2.89116177291884e-39
ENSG00000085872.ENSG00000105085.ENSG00000269578.ENSG00000214046.ENSG00000127526.ENSG00000269058.ENSG00000141979.ENSG00000268790.102	ENSG00000085872+ENSG00000105085+ENSG00000269578+ENSG00000214046+ENSG00000127526+ENSG00000269058+ENSG00000141979+ENSG00000268790	ENSG00000085872+ENSG00000105085+ENSG00000269578+ENSG00000214046+ENSG00000127526+ENSG00000269058+ENSG00000141979+ENSG00000268790_103	chr19	dexseq_prepare_annotation2.py	exon	16741279	16741370	.	-	.	ENST00000593991__exon_number_103__gene_id_ENSG00000085872+ENSG00000105085+ENSG00000269578+ENSG00000214046+ENSG00000127526+ENSG00000269058+ENSG00000141979+ENSG00000268790		ENSG00000085872.ENSG00000105085.ENSG00000269578.ENSG00000214046.ENSG00000127526.ENSG00000269058.ENSG00000141979.ENSG00000268790.102	0.946069723311026	15.96202062095	1.8435192489092e-41	2.95367702008037e-39
ENSG00000059769.ENSG00000244115.ENSG00000242616.12	ENSG00000059769+ENSG00000244115+ENSG00000242616	ENSG00000059769+ENSG00000244115+ENSG00000242616_013	chr9	dexseq_prepare_annotation2.py	exon	114431549	114431551	.	+	.	ENST00000374293__exon_number_013__gene_id_ENSG00000059769+ENSG00000244115+ENSG00000242616		ENSG00000059769.ENSG00000244115.ENSG00000242616.12	2.64748688720024	29.6738437740376	1.86612769145456e-41	2.98639499152857e-39
ENSG00000187736.ENSG00000213901.56	ENSG00000187736+ENSG00000213901	ENSG00000187736+ENSG00000213901_057	chr2	dexseq_prepare_annotation2.py	exon	220033751	220033824	.	-	.	ENST00000414999+ENST00000421779+ENST00000396775+ENST00000318673+ENST00000455516+ENST00000295738+ENST00000465580+ENST00000409878+ENST00000430764+ENST00000409370+ENST00000497918+ENST00000498327__exon_number_057__gene_id_ENSG00000187736+ENSG00000213901		ENSG00000187736.ENSG00000213901.56	1.36897395943245	16.9485624568125	1.95760945177271e-41	3.12912638680489e-39
ENSG00000148700.9	ENSG00000148700	ENSG00000148700_010	chr10	dexseq_prepare_annotation2.py	exon	111835376	111835467	.	+	.	ENST00000495661__exon_number_010__gene_id_ENSG00000148700	ADD3	ENSG00000148700.9	1.56055792377039	17.9321831257155	2.04464817511217e-41	3.26443027415248e-39
ENSG00000164113.15	ENSG00000164113	ENSG00000164113_016	chr4	dexseq_prepare_annotation2.py	exon	123304954	123305061	.	+	.	ENST00000492454+ENST00000439307+ENST00000446706+ENST00000296513+ENST00000388725+ENST00000388724__exon_number_016__gene_id_ENSG00000164113	ADAD1	ENSG00000164113.15	-1.79956775652378	-21.5963743483177	2.11544478254933e-41	3.3735165996666e-39
ENSG00000116883.ENSG00000214193.20	ENSG00000116883+ENSG00000214193	ENSG00000116883+ENSG00000214193_021	chr1	dexseq_prepare_annotation2.py	exon	36785043	36785137	.	+	.	ENST00000312808+ENST00000453908+ENST00000505871+ENST00000373139+ENST00000426732__exon_number_021__gene_id_ENSG00000116883+ENSG00000214193		ENSG00000116883.ENSG00000214193.20	-1.60195998057894	-19.2302527018109	2.17009131160233e-41	3.45662374180745e-39
ENSG00000204790.47	ENSG00000204790	ENSG00000204790_048	chr9	dexseq_prepare_annotation2.py	exon	69261239	69261336	.	-	.	ENST00000476973+ENST00000480351+ENST00000470192+ENST00000377449__exon_number_048__gene_id_ENSG00000204790	CBWD6	ENSG00000204790.47	-2.27923113198636	-19.0149576465625	2.31787043304853e-41	3.68771024713469e-39
ENSG00000187736.ENSG00000213901.57	ENSG00000187736+ENSG00000213901	ENSG00000187736+ENSG00000213901_058	chr2	dexseq_prepare_annotation2.py	exon	220034007	220034030	.	-	.	ENST00000455516__exon_number_058__gene_id_ENSG00000187736+ENSG00000213901		ENSG00000187736.ENSG00000213901.57	1.51903352469103	16.9212626234758	2.38707073546634e-41	3.79338608715138e-39
ENSG00000023228.ENSG00000237580	ENSG00000023228+ENSG00000237580	ENSG00000023228+ENSG00000237580_001	chr2	dexseq_prepare_annotation2.py	exon	206979541	206980833	.	-	.	ENST00000233190__exon_number_001__gene_id_ENSG00000023228+ENSG00000237580		ENSG00000023228.ENSG00000237580	-3.33797453606036	-21.9970632241012	2.41443926221415e-41	3.83241698101241e-39
ENSG00000166689.25	ENSG00000166689	ENSG00000166689_026	chr11	dexseq_prepare_annotation2.py	exon	16812750	16812892	.	-	.	ENST00000531776__exon_number_026__gene_id_ENSG00000166689	PLEKHA7	ENSG00000166689.25	1.22395662579083	17.2516420214037	2.50533160237015e-41	3.97207085998539e-39
ENSG00000257062.ENSG00000111700.ENSG00000134538.ENSG00000205754.ENSG00000257046.42	ENSG00000257062+ENSG00000111700+ENSG00000134538+ENSG00000205754+ENSG00000257046	ENSG00000257062+ENSG00000111700+ENSG00000134538+ENSG00000205754+ENSG00000257046_043	chr12	dexseq_prepare_annotation2.py	exon	21220285	21220317	.	+	.	ENST00000585342+ENST00000543498+ENST00000545916+ENST00000540229+ENST00000592513+ENST00000381541+ENST00000541784+ENST00000554957+ENST00000590779+ENST00000421593+ENST00000553473+ENST00000593147__exon_number_043__gene_id_ENSG00000257062+ENSG00000111700+ENSG00000134538+ENSG00000205754+ENSG00000257046		ENSG00000257062.ENSG00000111700.ENSG00000134538.ENSG00000205754.ENSG00000257046.42	2.56871062758476	17.6565104528905	2.5769827347734e-41	4.08093018765328e-39
ENSG00000012504.22	ENSG00000012504	ENSG00000012504_023	chr12	dexseq_prepare_annotation2.py	exon	100957268	100957281	.	+	.	ENST00000321046+ENST00000392986+ENST00000549996+ENST00000548884+ENST00000188403__exon_number_023__gene_id_ENSG00000012504	NR1H4	ENSG00000012504.22	3.67427620395851	22.4588672124091	2.58557488851431e-41	4.08979225152286e-39
ENSG00000159216.33	ENSG00000159216	ENSG00000159216_034	chr21	dexseq_prepare_annotation2.py	exon	36834259	36834323	.	-	.	ENST00000494829+ENST00000467692+ENST00000475045__exon_number_034__gene_id_ENSG00000159216	RUNX1	ENSG00000159216.33	1.9314248685085	20.1625054287943	2.77359867109791e-41	4.38212539115234e-39
ENSG00000140443.3	ENSG00000140443	ENSG00000140443_004	chr15	dexseq_prepare_annotation2.py	exon	99250791	99251059	.	+	.	ENST00000558762+ENST00000559925+ENST00000268035__exon_number_004__gene_id_ENSG00000140443	IGF1R	ENSG00000140443.3	2.25221998189372	17.7469113056389	3.04328760713055e-41	4.8026596692089e-39
ENSG00000104324.18	ENSG00000104324	ENSG00000104324_019	chr8	dexseq_prepare_annotation2.py	exon	98041697	98041722	.	+	.	ENST00000522617+ENST00000220763__exon_number_019__gene_id_ENSG00000104324	CPQ	ENSG00000104324.18	-2.96441636958524	-21.5070389515845	3.0625162373174e-41	4.8274238338047e-39
ENSG00000074181.2	ENSG00000074181	ENSG00000074181_003	chr19	dexseq_prepare_annotation2.py	exon	15273144	15273275	.	-	.	ENST00000597756__exon_number_003__gene_id_ENSG00000074181	NOTCH3	ENSG00000074181.2	1.51274256477267	17.4116472171915	3.15414581773776e-41	4.96612437303263e-39
ENSG00000196547.78	ENSG00000196547	ENSG00000196547_079	chr15	dexseq_prepare_annotation2.py	exon	91460882	91461073	.	+	.	ENST00000559558__exon_number_079__gene_id_ENSG00000196547	MAN2A2	ENSG00000196547.78	2.12698777400746	18.5902377954305	3.24107459926948e-41	5.09711256131888e-39
ENSG00000187741.43	ENSG00000187741	ENSG00000187741_044	chr16	dexseq_prepare_annotation2.py	exon	89829046	89829201	.	-	.	ENST00000563510+ENST00000563318__exon_number_044__gene_id_ENSG00000187741	FANCA	ENSG00000187741.43	1.0814383001084	16.9557075668866	3.27889460376833e-41	5.15065668212432e-39
ENSG00000140853.104	ENSG00000140853	ENSG00000140853_105	chr16	dexseq_prepare_annotation2.py	exon	57116546	57117431	.	+	.	ENST00000540182+ENST00000539144+ENST00000543103+ENST00000262510+ENST00000308149+ENST00000538453+ENST00000436936+ENST00000545081+ENST00000537056__exon_number_105__gene_id_ENSG00000140853	NLRC5	ENSG00000140853.104	-1.25678017687519	-20.7420720335243	3.36014128208165e-41	5.27221616084045e-39
ENSG00000166689.50	ENSG00000166689	ENSG00000166689_051	chr11	dexseq_prepare_annotation2.py	exon	16876436	16876440	.	-	.	ENST00000355661+ENST00000528376+ENST00000448080+ENST00000531066+ENST00000528637__exon_number_051__gene_id_ENSG00000166689	PLEKHA7	ENSG00000166689.50	-2.64093883929523	-17.2087494854421	3.37119917878515e-41	5.28349352811049e-39
ENSG00000119650.ENSG00000119685.ENSG00000119686	ENSG00000119650+ENSG00000119685+ENSG00000119686	ENSG00000119650+ENSG00000119685+ENSG00000119686_001	chr14	dexseq_prepare_annotation2.py	exon	76044960	76045798	.	+	.	ENST00000238667__exon_number_001__gene_id_ENSG00000119650+ENSG00000119685+ENSG00000119686		ENSG00000119650.ENSG00000119685.ENSG00000119686	-1.67058970558795	-17.0279845244401	3.50654441375547e-41	5.48931030147383e-39
ENSG00000125520.ENSG00000273047.ENSG00000273154.ENSG00000197114.ENSG00000203896.24	ENSG00000125520+ENSG00000273047+ENSG00000273154+ENSG00000197114+ENSG00000203896	ENSG00000125520+ENSG00000273047+ENSG00000273154+ENSG00000197114+ENSG00000203896_025	chr20	dexseq_prepare_annotation2.py	exon	62366177	62366510	.	+	.	ENST00000478385__exon_number_025__gene_id_ENSG00000125520+ENSG00000273047+ENSG00000273154+ENSG00000197114+ENSG00000203896		ENSG00000125520.ENSG00000273047.ENSG00000273154.ENSG00000197114.ENSG00000203896.24	-2.9390064929629	-17.9755936919796	3.51473370314175e-41	5.49582764736278e-39
ENSG00000066813.59	ENSG00000066813	ENSG00000066813_060	chr16	dexseq_prepare_annotation2.py	exon	20587696	20587749	.	-	.	ENST00000568882__exon_number_060__gene_id_ENSG00000066813	ACSM2B	ENSG00000066813.59	-7.42477416113094	-20.4063590542111	3.56058956772513e-41	5.561160184456e-39
ENSG00000067225.52	ENSG00000067225	ENSG00000067225_053	chr15	dexseq_prepare_annotation2.py	exon	72523532	72523547	.	-	.	ENST00000569857+ENST00000335181+ENST00000319622__exon_number_053__gene_id_ENSG00000067225	PKM	ENSG00000067225.52	-1.14886338488441	-17.6060596469045	3.58355273778855e-41	5.59062895516916e-39
ENSG00000080561.15	ENSG00000080561	ENSG00000080561_016	chrX	dexseq_prepare_annotation2.py	exon	107169901	107170423	.	+	.	ENST00000443968+ENST00000262843__exon_number_016__gene_id_ENSG00000080561	MID2	ENSG00000080561.15	-2.04004546597304	-27.979389724556	3.65479896789626e-41	5.6952698939568e-39
ENSG00000163491.24	ENSG00000163491	ENSG00000163491_025	chr3	dexseq_prepare_annotation2.py	exon	27257223	27257371	.	-	.	ENST00000383771+ENST00000341435+ENST00000295720+ENST00000383770__exon_number_025__gene_id_ENSG00000163491	NEK10	ENSG00000163491.24	0.913541977239068	17.0145923452994	3.85639269565726e-41	6.00256097726437e-39
ENSG00000127329.14	ENSG00000127329	ENSG00000127329_015	chr12	dexseq_prepare_annotation2.py	exon	70933719	70933802	.	-	.	ENST00000538708+ENST00000550857+ENST00000261266+ENST00000549400+ENST00000334414+ENST00000550358+ENST00000451516__exon_number_015__gene_id_ENSG00000127329	PTPRB	ENSG00000127329.14	-7.76887370622518	-19.8194368742907	3.90340298133004e-41	6.0629115501219e-39
ENSG00000100201.34	ENSG00000100201	ENSG00000100201_035	chr22	dexseq_prepare_annotation2.py	exon	38902312	38902317	.	-	.	ENST00000381633+ENST00000396821+ENST00000403230__exon_number_035__gene_id_ENSG00000100201	DDX17	ENSG00000100201.34	-2.26585126823432	-20.0911686441964	3.90404832906528e-41	6.0629115501219e-39
ENSG00000174233.1	ENSG00000174233	ENSG00000174233_002	chr12	dexseq_prepare_annotation2.py	exon	49159977	49159980	.	-	.	ENST00000547260+ENST00000357869__exon_number_002__gene_id_ENSG00000174233	ADCY6	ENSG00000174233.1	1.79060140402224	18.7166886834597	4.27739357390202e-41	6.63516096128003e-39
ENSG00000126012.19	ENSG00000126012	ENSG00000126012_020	chrX	dexseq_prepare_annotation2.py	exon	53227946	53228070	.	-	.	ENST00000497100+ENST00000375379+ENST00000375383+ENST00000404049+ENST00000452825+ENST00000375401__exon_number_020__gene_id_ENSG00000126012	KDM5C	ENSG00000126012.19	-2.7726049334923	-26.729577077135	4.43241094596018e-41	6.86782203178418e-39
ENSG00000070669.17	ENSG00000070669	ENSG00000070669_018	chr7	dexseq_prepare_annotation2.py	exon	97488166	97488267	.	-	.	ENST00000437628+ENST00000454046+ENST00000444334+ENST00000455086+ENST00000422745+ENST00000175506+ENST00000394308+ENST00000394309__exon_number_018__gene_id_ENSG00000070669	ASNS	ENSG00000070669.17	-3.66603183256361	-18.2116498914586	4.62634896031945e-41	7.16019294247537e-39
ENSG00000050438.25	ENSG00000050438	ENSG00000050438_026	chr12	dexseq_prepare_annotation2.py	exon	51852343	51852434	.	+	.	ENST00000514353+ENST00000319957+ENST00000547697+ENST00000535225+ENST00000453097+ENST00000551071+ENST00000604314+ENST00000394856+ENST00000358657__exon_number_026__gene_id_ENSG00000050438	SLC4A8	ENSG00000050438.25	-3.9764344921332	-22.8235295555912	4.77344799468757e-41	7.37949111450527e-39
ENSG00000074706.21	ENSG00000074706	ENSG00000074706_022	chr6	dexseq_prepare_annotation2.py	exon	154542391	154542462	.	-	.	ENST00000367220+ENST00000422970+ENST00000519405+ENST00000519344+ENST00000265198+ENST00000517438+ENST00000519190__exon_number_022__gene_id_ENSG00000074706	IPCEF1	ENSG00000074706.21	-1.84286068898893	-23.4096072789302	4.83394912823034e-41	7.46456893266221e-39
ENSG00000066855	ENSG00000066855	ENSG00000066855_001	chr8	dexseq_prepare_annotation2.py	exon	66556969	66556973	.	+	.	ENST00000523222+ENST00000523170+ENST00000522239__exon_number_001__gene_id_ENSG00000066855	MTFR1	ENSG00000066855	-2.53175237721534	-18.5173910661043	4.92942308273208e-41	7.60339838140686e-39
ENSG00000133067.8	ENSG00000133067	ENSG00000133067_009	chr1	dexseq_prepare_annotation2.py	exon	202205122	202205462	.	+	.	ENST00000503519__exon_number_009__gene_id_ENSG00000133067	LGR6	ENSG00000133067.8	2.22387021107052	20.0320873185751	5.18430872651754e-41	7.98752179831524e-39
ENSG00000133067.26	ENSG00000133067	ENSG00000133067_027	chr1	dexseq_prepare_annotation2.py	exon	202279325	202279485	.	+	.	ENST00000255432+ENST00000367278+ENST00000439764+ENST00000487787__exon_number_027__gene_id_ENSG00000133067	LGR6	ENSG00000133067.26	-1.00823451013259	-20.0262932879337	5.33065824173064e-41	8.20374480951437e-39
ENSG00000133067.28	ENSG00000133067	ENSG00000133067_029	chr1	dexseq_prepare_annotation2.py	exon	202287080	202288335	.	+	.	ENST00000255432+ENST00000367278+ENST00000439764+ENST00000487787__exon_number_029__gene_id_ENSG00000133067	LGR6	ENSG00000133067.28	-0.954544446630908	-20.0236697496215	5.3982847954048e-41	8.29309923851524e-39
ENSG00000175287.ENSG00000095319.ENSG00000251184.96	ENSG00000175287+ENSG00000095319+ENSG00000251184	ENSG00000175287+ENSG00000095319+ENSG00000251184_097	chr9	dexseq_prepare_annotation2.py	exon	131764163	131764170	.	+	.	ENST00000477069+ENST00000372577+ENST00000487952__exon_number_097__gene_id_ENSG00000175287+ENSG00000095319+ENSG00000251184		ENSG00000175287.ENSG00000095319.ENSG00000251184.96	-7.5241447264049	-18.5015378252912	5.40086971586809e-41	8.29309923851524e-39
ENSG00000181191.18	ENSG00000181191	ENSG00000181191_019	chrX	dexseq_prepare_annotation2.py	exon	68385295	68385364	.	-	.	ENST00000374571+ENST00000361478__exon_number_019__gene_id_ENSG00000181191	PJA1	ENSG00000181191.18	-2.11409016511041	-29.1547203252518	5.87723081012939e-41	9.01441737301498e-39
ENSG00000119403.40	ENSG00000119403	ENSG00000119403_041	chr9	dexseq_prepare_annotation2.py	exon	123639467	123639606	.	-	.	ENST00000373896__exon_number_041__gene_id_ENSG00000119403	PHF19	ENSG00000119403.40	-1.38630003937465	-18.4846356153372	5.9534733310311e-41	9.12110868685816e-39
ENSG00000113575.ENSG00000272772.ENSG00000113558.ENSG00000273345.ENSG00000006837.88	ENSG00000113575+ENSG00000272772+ENSG00000113558+ENSG00000273345+ENSG00000006837	ENSG00000113575+ENSG00000272772+ENSG00000113558+ENSG00000273345+ENSG00000006837_089	chr5	dexseq_prepare_annotation2.py	exon	133706735	133706735	.	-	.	ENST00000518409+ENST00000519312+ENST00000609383__exon_number_089__gene_id_ENSG00000113575+ENSG00000272772+ENSG00000113558+ENSG00000273345+ENSG00000006837		ENSG00000113575.ENSG00000272772.ENSG00000113558.ENSG00000273345.ENSG00000006837.88	-2.93391220003516	-15.2349722597547	6.10944606205675e-41	9.34957571292803e-39
ENSG00000164113.16	ENSG00000164113	ENSG00000164113_017	chr4	dexseq_prepare_annotation2.py	exon	123305062	123305121	.	+	.	ENST00000439307+ENST00000492454+ENST00000388724+ENST00000388725+ENST00000296513__exon_number_017__gene_id_ENSG00000164113	ADAD1	ENSG00000164113.16	-1.72037832505345	-21.3263915465	6.49012123256438e-41	9.92101880284061e-39
ENSG00000016864.30	ENSG00000016864	ENSG00000016864_031	chr3	dexseq_prepare_annotation2.py	exon	52735225	52735359	.	-	.	ENST00000497436__exon_number_031__gene_id_ENSG00000016864	GLT8D1	ENSG00000016864.30	-1.07793573042737	-19.0197459978697	6.71804896554332e-41	1.02579497778459e-38
ENSG00000213398.ENSG00000124067.ENSG00000267660.64	ENSG00000213398+ENSG00000124067+ENSG00000267660	ENSG00000213398+ENSG00000124067+ENSG00000267660_065	chr16	dexseq_prepare_annotation2.py	exon	67984557	67984614	.	-	.	ENST00000576616+ENST00000537830+ENST00000338335+ENST00000422611+ENST00000573702+ENST00000574665+ENST00000572037+ENST00000570802+ENST00000573023+ENST00000541864+ENST00000316341__exon_number_065__gene_id_ENSG00000213398+ENSG00000124067+ENSG00000267660		ENSG00000213398.ENSG00000124067.ENSG00000267660.64	-4.65409582700259	-17.609085134852	7.39284789181324e-41	1.12757037672374e-38
ENSG00000163491.56	ENSG00000163491	ENSG00000163491_057	chr3	dexseq_prepare_annotation2.py	exon	27393956	27394016	.	-	.	ENST00000435750+ENST00000429845+ENST00000341435+ENST00000491627__exon_number_057__gene_id_ENSG00000163491	NEK10	ENSG00000163491.56	-1.77960479478719	-16.9205095946331	7.52479255675695e-41	1.14641390351029e-38
ENSG00000133606.10	ENSG00000133606	ENSG00000133606_011	chr7	dexseq_prepare_annotation2.py	exon	140155701	140155711	.	-	.	ENST00000463142__exon_number_011__gene_id_ENSG00000133606	MKRN1	ENSG00000133606.10	-2.1099204766246	-18.4377670184766	7.80120128314545e-41	1.18720020463583e-38
ENSG00000175216.7	ENSG00000175216	ENSG00000175216_008	chr11	dexseq_prepare_annotation2.py	exon	46771824	46771983	.	-	.	ENST00000312055+ENST00000525896+ENST00000533413+ENST00000529230+ENST00000415402+ENST00000354558__exon_number_008__gene_id_ENSG00000175216	CKAP5	ENSG00000175216.7	1.30044184354456	19.4259693736969	8.07840467698563e-41	1.22801646686111e-38
ENSG00000103343.ENSG00000103351.ENSG00000263212.ENSG00000262621.ENSG00000122390.13	ENSG00000103343+ENSG00000103351+ENSG00000263212+ENSG00000262621+ENSG00000122390	ENSG00000103343+ENSG00000103351+ENSG00000263212+ENSG00000262621+ENSG00000122390_014	chr16	dexseq_prepare_annotation2.py	exon	3455044	3455079	.	+	.	ENST00000344823__exon_number_014__gene_id_ENSG00000103343+ENSG00000103351+ENSG00000263212+ENSG00000262621+ENSG00000122390		ENSG00000103343.ENSG00000103351.ENSG00000263212.ENSG00000262621.ENSG00000122390.13	1.28370049359983	15.4829244726735	8.26355918576391e-41	1.25476493189219e-38
ENSG00000187741.49	ENSG00000187741	ENSG00000187741_050	chr16	dexseq_prepare_annotation2.py	exon	89831453	89831474	.	-	.	ENST00000568369+ENST00000563318+ENST00000389301__exon_number_050__gene_id_ENSG00000187741	FANCA	ENSG00000187741.49	0.982514092711342	16.8182690302546	8.80860797796078e-41	1.3360407213861e-38
ENSG00000163322.19	ENSG00000163322	ENSG00000163322_020	chr4	dexseq_prepare_annotation2.py	exon	84406254	84406256	.	-	.	ENST00000321945+ENST00000511801+ENST00000475656__exon_number_020__gene_id_ENSG00000163322	FAM175A	ENSG00000163322.19	2.18004556706045	25.4672191161524	9.30796553212306e-41	1.41021359699614e-38
ENSG00000215012.ENSG00000185838.1	ENSG00000215012+ENSG00000185838	ENSG00000215012+ENSG00000185838_002	chr22	dexseq_prepare_annotation2.py	exon	19775938	19775940	.	-	.	ENST00000403325+ENST00000329517__exon_number_002__gene_id_ENSG00000215012+ENSG00000185838		ENSG00000215012.ENSG00000185838.1	3.06781134332192	20.4945629082159	1.02240581151372e-40	1.54728991255326e-38
ENSG00000118308.66	ENSG00000118308	ENSG00000118308_067	chr12	dexseq_prepare_annotation2.py	exon	25261140	25261169	.	+	.	ENST00000361433+ENST00000354454+ENST00000549437+ENST00000536173+ENST00000547044__exon_number_067__gene_id_ENSG00000118308	LRMP	ENSG00000118308.66	3.44975130350973	16.7108499353701	1.10273551977713e-40	1.66701126908323e-38
ENSG00000148343.32	ENSG00000148343	ENSG00000148343_033	chr9	dexseq_prepare_annotation2.py	exon	131830294	131830297	.	+	.	ENST00000414342__exon_number_033__gene_id_ENSG00000148343	FAM73B	ENSG00000148343.32	-2.20201955370843	-17.919780631929	1.14197505997289e-40	1.72442023796149e-38
ENSG00000150672.ENSG00000256466.80	ENSG00000150672+ENSG00000256466	ENSG00000150672+ENSG00000256466_081	chr11	dexseq_prepare_annotation2.py	exon	84634466	84634633	.	-	.	ENST00000398309__exon_number_081__gene_id_ENSG00000150672+ENSG00000256466		ENSG00000150672.ENSG00000256466.80	3.05749905893155	20.1436249782793	1.21033219020841e-40	1.82562227943403e-38
ENSG00000147889	ENSG00000147889	ENSG00000147889_001	chr9	dexseq_prepare_annotation2.py	exon	21967751	21967751	.	-	.	ENST00000361570__exon_number_001__gene_id_ENSG00000147889	CDKN2A	ENSG00000147889	-3.13974596827234	-22.0449398570428	1.25395264459678e-40	1.88933017280323e-38
ENSG00000133606.41	ENSG00000133606	ENSG00000133606_042	chr7	dexseq_prepare_annotation2.py	exon	140179137	140179154	.	-	.	ENST00000443720+ENST00000255977+ENST00000437223+ENST00000481705+ENST00000496169+ENST00000495305+ENST00000498535__exon_number_042__gene_id_ENSG00000133606	MKRN1	ENSG00000133606.41	1.57089137102401	18.3521600124823	1.2790101941923e-40	1.92495969766934e-38
ENSG00000239306.ENSG00000173933.ENSG00000248643.ENSG00000258297.60	ENSG00000239306+ENSG00000173933+ENSG00000248643+ENSG00000258297	ENSG00000239306+ENSG00000173933+ENSG00000248643+ENSG00000258297_061	chr11	dexseq_prepare_annotation2.py	exon	66435295	66435845	.	+	.	ENST00000550837+ENST00000548810__exon_number_061__gene_id_ENSG00000239306+ENSG00000173933+ENSG00000248643+ENSG00000258297		ENSG00000239306.ENSG00000173933.ENSG00000248643.ENSG00000258297.60	-1.02208642643401	-17.1982644111661	1.32994551722039e-40	1.99941489778859e-38
ENSG00000106128.4	ENSG00000106128	ENSG00000106128_005	chr7	dexseq_prepare_annotation2.py	exon	31008678	31008785	.	+	.	ENST00000326139__exon_number_005__gene_id_ENSG00000106128	GHRHR	ENSG00000106128.4	-3.53905994327485	-22.508087675438	1.50679936851426e-40	2.26280155553109e-38
ENSG00000127419.28	ENSG00000127419	ENSG00000127419_029	chr4	dexseq_prepare_annotation2.py	exon	944995	945046	.	+	.	ENST00000264771+ENST00000452360+ENST00000513682+ENST00000515876+ENST00000504744+ENST00000504180+ENST00000508204+ENST00000507319+ENST00000514453+ENST00000515740+ENST00000515492+ENST00000513952+ENST00000509508+ENST00000502513+ENST00000510493+ENST00000514546+ENST00000438836__exon_number_029__gene_id_ENSG00000127419	TMEM175	ENSG00000127419.28	-2.66723817141571	-21.1161370537602	1.56325006035183e-40	2.3449953405324e-38
ENSG00000102893.64	ENSG00000102893	ENSG00000102893_065	chr16	dexseq_prepare_annotation2.py	exon	47732359	47732499	.	+	.	ENST00000566044+ENST00000564711+ENST00000566319+ENST00000299167+ENST00000455779+ENST00000323584__exon_number_065__gene_id_ENSG00000102893	PHKB	ENSG00000102893.64	-2.06501174478357	-16.0067332092831	1.57852958780885e-40	2.36531655810123e-38
ENSG00000123213.17	ENSG00000123213	ENSG00000123213_018	chr5	dexseq_prepare_annotation2.py	exon	65084190	65084311	.	+	.	ENST00000502464+ENST00000506539+ENST00000509935+ENST00000511299+ENST00000506799+ENST00000380985__exon_number_018__gene_id_ENSG00000123213	NLN	ENSG00000123213.17	-2.58090714930415	-19.7948833379511	1.626120797426e-40	2.43395692647183e-38
ENSG00000028310.ENSG00000188818.ENSG00000206077.121	ENSG00000028310+ENSG00000188818+ENSG00000206077	ENSG00000028310+ENSG00000188818+ENSG00000206077_122	chr5	dexseq_prepare_annotation2.py	exon	892662	892674	.	-	.	ENST00000466684+ENST00000435709__exon_number_122__gene_id_ENSG00000028310+ENSG00000188818+ENSG00000206077		ENSG00000028310.ENSG00000188818.ENSG00000206077.121	1.66864623072168	19.0632856807444	1.63655550518937e-40	2.44689246820247e-38
ENSG00000136051.28	ENSG00000136051	ENSG00000136051_029	chr12	dexseq_prepare_annotation2.py	exon	105538234	105538495	.	+	.	ENST00000550613__exon_number_029__gene_id_ENSG00000136051	KIAA1033	ENSG00000136051.28	-3.41796854836863	-16.2019042051405	1.72123074038135e-40	2.57067882579035e-38
ENSG00000104980.4	ENSG00000104980	ENSG00000104980_005	chr19	dexseq_prepare_annotation2.py	exon	7991799	7991933	.	-	.	ENST00000598968+ENST00000599939+ENST00000595565+ENST00000270538+ENST00000595831__exon_number_005__gene_id_ENSG00000104980	TIMM44	ENSG00000104980.4	-2.84193249195295	-20.3784395713222	1.72781151587859e-40	2.57768706664523e-38
ENSG00000119383.8	ENSG00000119383	ENSG00000119383_009	chr9	dexseq_prepare_annotation2.py	exon	131873693	131873713	.	+	.	ENST00000393370+ENST00000348141+ENST00000337738+ENST00000347048+ENST00000355007+ENST00000445241+ENST00000452489+ENST00000357197__exon_number_009__gene_id_ENSG00000119383	PPP2R4	ENSG00000119383.8	-1.67998365987464	-19.2675218378282	1.81799292315993e-40	2.70926593844752e-38
ENSG00000050438.1	ENSG00000050438	ENSG00000050438_002	chr12	dexseq_prepare_annotation2.py	exon	51785132	51785272	.	+	.	ENST00000535225+ENST00000604314__exon_number_002__gene_id_ENSG00000050438	SLC4A8	ENSG00000050438.1	2.5861003326916	22.4544297669308	1.83420863977386e-40	2.73045058658244e-38
ENSG00000173406.ENSG00000162600.49	ENSG00000173406+ENSG00000162600	ENSG00000173406+ENSG00000162600_050	chr1	dexseq_prepare_annotation2.py	exon	58996335	58996401	.	-	.	ENST00000421528+ENST00000358603+ENST00000371226__exon_number_050__gene_id_ENSG00000173406+ENSG00000162600		ENSG00000173406.ENSG00000162600.49	2.05802589626316	16.2415404920007	1.96098331020764e-40	2.91599072686834e-38
ENSG00000125520.ENSG00000273047.ENSG00000273154.ENSG00000197114.ENSG00000203896.23	ENSG00000125520+ENSG00000273047+ENSG00000273154+ENSG00000197114+ENSG00000203896	ENSG00000125520+ENSG00000273047+ENSG00000273154+ENSG00000197114+ENSG00000203896_024	chr20	dexseq_prepare_annotation2.py	exon	62366057	62366176	.	+	.	ENST00000478385+ENST00000484569+ENST00000448100+ENST00000472711+ENST00000477340+ENST00000357119+ENST00000328969+ENST00000490623+ENST00000355969+ENST00000369967__exon_number_024__gene_id_ENSG00000125520+ENSG00000273047+ENSG00000273154+ENSG00000197114+ENSG00000203896		ENSG00000125520.ENSG00000273047.ENSG00000273154.ENSG00000197114.ENSG00000203896.23	-2.9888373549974	-17.6939517889192	2.03528995240669e-40	3.02319179035016e-38
ENSG00000116731.31	ENSG00000116731	ENSG00000116731_032	chr1	dexseq_prepare_annotation2.py	exon	14142922	14143065	.	+	.	ENST00000235372+ENST00000376048+ENST00000505823+ENST00000503842__exon_number_032__gene_id_ENSG00000116731	PRDM2	ENSG00000116731.31	3.32374042106021	21.0168288826932	2.37222239394411e-40	3.51983654706661e-38
ENSG00000018189.6	ENSG00000018189	ENSG00000018189_007	chr4	dexseq_prepare_annotation2.py	exon	71587728	71588371	.	+	.	ENST00000381006+ENST00000226328__exon_number_007__gene_id_ENSG00000018189	RUFY3	ENSG00000018189.6	-3.48469803796938	-18.7804653381004	2.44346491070481e-40	3.62160765000631e-38
ENSG00000103343.ENSG00000103351.ENSG00000263212.ENSG00000262621.ENSG00000122390.10	ENSG00000103343+ENSG00000103351+ENSG00000263212+ENSG00000262621+ENSG00000122390	ENSG00000103343+ENSG00000103351+ENSG00000263212+ENSG00000262621+ENSG00000122390_011	chr16	dexseq_prepare_annotation2.py	exon	3454649	3454908	.	+	.	ENST00000572544__exon_number_011__gene_id_ENSG00000103343+ENSG00000103351+ENSG00000263212+ENSG00000262621+ENSG00000122390		ENSG00000103343.ENSG00000103351.ENSG00000263212.ENSG00000262621.ENSG00000122390.10	1.29805198128432	15.3604468052547	2.46071947942076e-40	3.64322596504653e-38
ENSG00000005810.1	ENSG00000005810	ENSG00000005810_002	chr13	dexseq_prepare_annotation2.py	exon	77618793	77619036	.	-	.	ENST00000407578+ENST00000357337+ENST00000544440__exon_number_002__gene_id_ENSG00000005810	MYCBP2	ENSG00000005810.1	-2.22829671974755	-16.3884919664186	2.57202938421009e-40	3.80390048916974e-38
ENSG00000143702.20	ENSG00000143702	ENSG00000143702_021	chr1	dexseq_prepare_annotation2.py	exon	243299445	243299533	.	-	.	ENST00000490813+ENST00000336415+ENST00000468697+ENST00000413359+ENST00000468254+ENST00000481987+ENST00000439296+ENST00000366543+ENST00000366542+ENST00000464936+ENST00000366544__exon_number_021__gene_id_ENSG00000143702	CEP170	ENSG00000143702.20	1.48490705184454	17.0771764413609	3.01475024035255e-40	4.45383669978145e-38
ENSG00000113575.ENSG00000272772.ENSG00000113558.ENSG00000273345.ENSG00000006837.84	ENSG00000113575+ENSG00000272772+ENSG00000113558+ENSG00000273345+ENSG00000006837	ENSG00000113575+ENSG00000272772+ENSG00000113558+ENSG00000273345+ENSG00000006837_085	chr5	dexseq_prepare_annotation2.py	exon	133706689	133706695	.	-	.	ENST00000609383+ENST00000518409+ENST00000536186+ENST00000520693+ENST00000522501+ENST00000523054+ENST00000520515+ENST00000609654+ENST00000519312+ENST00000435240+ENST00000521755__exon_number_085__gene_id_ENSG00000113575+ENSG00000272772+ENSG00000113558+ENSG00000273345+ENSG00000006837		ENSG00000113575.ENSG00000272772.ENSG00000113558.ENSG00000273345.ENSG00000006837.84	-4.80076970889466	-15.0637758085468	3.02955468823758e-40	4.47086942515944e-38
ENSG00000102893.63	ENSG00000102893	ENSG00000102893_064	chr16	dexseq_prepare_annotation2.py	exon	47730383	47730399	.	+	.	ENST00000566044+ENST00000564711+ENST00000566319+ENST00000299167+ENST00000455779+ENST00000323584__exon_number_064__gene_id_ENSG00000102893	PHKB	ENSG00000102893.63	-2.13489395536258	-15.9178040725471	3.2339951931398e-40	4.76741881025848e-38
ENSG00000134138.35	ENSG00000134138	ENSG00000134138_036	chr15	dexseq_prepare_annotation2.py	exon	37196142	37196268	.	-	.	ENST00000559408__exon_number_036__gene_id_ENSG00000134138	MEIS2	ENSG00000134138.35	-1.4594437248932	-17.160387133457	3.3568259938236e-40	4.9431525991249e-38
ENSG00000108309.25	ENSG00000108309	ENSG00000108309_026	chr17	dexseq_prepare_annotation2.py	exon	42396038	42396038	.	+	.	ENST00000426726+ENST00000590834+ENST00000588564__exon_number_026__gene_id_ENSG00000108309	RUNDC3A	ENSG00000108309.25	1.23854999680927	19.9239358499845	3.38938674801754e-40	4.98073028714254e-38
ENSG00000268400.ENSG00000229833.ENSG00000076944.49	ENSG00000268400+ENSG00000229833+ENSG00000076944	ENSG00000268400+ENSG00000229833+ENSG00000076944_050	chr19	dexseq_prepare_annotation2.py	exon	7707423	7707651	.	+	.	ENST00000594221__exon_number_050__gene_id_ENSG00000268400+ENSG00000229833+ENSG00000076944		ENSG00000268400.ENSG00000229833.ENSG00000076944.49	4.46140994303015	20.5645105568776	3.38964187679417e-40	4.98073028714254e-38
ENSG00000145012.36	ENSG00000145012	ENSG00000145012_037	chr3	dexseq_prepare_annotation2.py	exon	188426182	188430630	.	+	.	ENST00000448637__exon_number_037__gene_id_ENSG00000145012	LPP	ENSG00000145012.36	-2.05415034616962	-20.2053207398009	3.78939793647671e-40	5.56214348510352e-38
ENSG00000257225.ENSG00000134283.16	ENSG00000257225+ENSG00000134283	ENSG00000257225+ENSG00000134283_017	chr12	dexseq_prepare_annotation2.py	exon	42725600	42725650	.	+	.	ENST00000546750+ENST00000547847__exon_number_017__gene_id_ENSG00000257225+ENSG00000134283		ENSG00000257225.ENSG00000134283.16	1.73716895245422	23.4463423575909	3.79523033932334e-40	5.56472081557477e-38
ENSG00000170522.17	ENSG00000170522	ENSG00000170522_018	chr4	dexseq_prepare_annotation2.py	exon	111119810	111119832	.	-	.	ENST00000302274__exon_number_018__gene_id_ENSG00000170522	ELOVL6	ENSG00000170522.17	3.16990318470283	22.8037819134343	3.96021646454425e-40	5.80039988117535e-38
ENSG00000162878.25	ENSG00000162878	ENSG00000162878_026	chr2	dexseq_prepare_annotation2.py	exon	42284883	42285053	.	+	.	ENST00000490302+ENST00000470578+ENST00000480099+ENST00000294964__exon_number_026__gene_id_ENSG00000162878	PKDCC	ENSG00000162878.25	-1.71644919087558	-20.193188665615	4.00436328331845e-40	5.85877404840249e-38
ENSG00000216937.ENSG00000150076.12	ENSG00000216937+ENSG00000150076	ENSG00000216937+ENSG00000150076_013	chr10	dexseq_prepare_annotation2.py	exon	32770639	32770710	.	+	.	ENST00000489718__exon_number_013__gene_id_ENSG00000216937+ENSG00000150076		ENSG00000216937.ENSG00000150076.12	-2.34826819813277	-22.2417224878714	4.01166206408927e-40	5.86316866576696e-38
ENSG00000151575.4	ENSG00000151575	ENSG00000151575_005	chr15	dexseq_prepare_annotation2.py	exon	56657645	56657675	.	+	.	ENST00000561221+ENST00000558083+ENST00000352903+ENST00000558127+ENST00000537232__exon_number_005__gene_id_ENSG00000151575	TEX9	ENSG00000151575.4	-1.8309874689908	-18.8926627655917	4.02678499978572e-40	5.8789768980294e-38
ENSG00000231817.20	ENSG00000231817	ENSG00000231817_021	chr13	dexseq_prepare_annotation2.py	exon	47040822	47040844	.	-	.	ENST00000598084+ENST00000416521+ENST00000594153__exon_number_021__gene_id_ENSG00000231817	RP11-189B4.6	ENSG00000231817.20	-2.24539993044568	-25.8796066484066	4.30532052170385e-40	6.27891440658362e-38
ENSG00000187741.61	ENSG00000187741	ENSG00000187741_062	chr16	dexseq_prepare_annotation2.py	exon	89836992	89837042	.	-	.	ENST00000567284+ENST00000568369+ENST00000389301__exon_number_062__gene_id_ENSG00000187741	FANCA	ENSG00000187741.61	1.05961790206526	16.5906147507102	4.53924833949315e-40	6.61301145228593e-38
ENSG00000257108.ENSG00000007541.14	ENSG00000257108+ENSG00000007541	ENSG00000257108+ENSG00000007541_015	chr16	dexseq_prepare_annotation2.py	exon	620018	620061	.	+	.	ENST00000439574+ENST00000026218+ENST00000321878__exon_number_015__gene_id_ENSG00000257108+ENSG00000007541		ENSG00000257108.ENSG00000007541.14	-1.28454052200258	-18.6651112296179	4.56505968067669e-40	6.64352453976687e-38
ENSG00000187775	ENSG00000187775	ENSG00000187775_001	chr17	dexseq_prepare_annotation2.py	exon	76419778	76419780	.	-	.	ENST00000389840+ENST00000591369+ENST00000585328__exon_number_001__gene_id_ENSG00000187775	DNAH17	ENSG00000187775	-0.932364830159902	-15.4411724054591	4.66448142898566e-40	6.78098366801433e-38
ENSG00000148700.7	ENSG00000148700	ENSG00000148700_008	chr10	dexseq_prepare_annotation2.py	exon	111768010	111768057	.	+	.	ENST00000484622+ENST00000459738+ENST00000487085+ENST00000495661+ENST00000497125+ENST00000475954+ENST00000356080+ENST00000277900__exon_number_008__gene_id_ENSG00000148700	ADD3	ENSG00000148700.7	1.53986678599616	17.4367537356929	4.74333907714524e-40	6.88828710004112e-38
ENSG00000114423.27	ENSG00000114423	ENSG00000114423_028	chr3	dexseq_prepare_annotation2.py	exon	105572258	105572508	.	-	.	ENST00000405772+ENST00000403724+ENST00000443752+ENST00000394027+ENST00000438603+ENST00000545639+ENST00000264122+ENST00000447441__exon_number_028__gene_id_ENSG00000114423	CBLB	ENSG00000114423.27	1.60188896324313	18.4677311050927	4.76190637138591e-40	6.90790173261187e-38
ENSG00000113575.ENSG00000272772.ENSG00000113558.ENSG00000273345.ENSG00000006837.41	ENSG00000113575+ENSG00000272772+ENSG00000113558+ENSG00000273345+ENSG00000006837	ENSG00000113575+ENSG00000272772+ENSG00000113558+ENSG00000273345+ENSG00000006837_042	chr5	dexseq_prepare_annotation2.py	exon	133536665	133536675	.	-	.	ENST00000495833__exon_number_042__gene_id_ENSG00000113575+ENSG00000272772+ENSG00000113558+ENSG00000273345+ENSG00000006837		ENSG00000113575.ENSG00000272772.ENSG00000113558.ENSG00000273345.ENSG00000006837.41	1.45257577725012	15.0149717607618	4.77849871110187e-40	6.92461277660704e-38
ENSG00000257062.ENSG00000111700.ENSG00000134538.ENSG00000205754.ENSG00000257046.14	ENSG00000257062+ENSG00000111700+ENSG00000134538+ENSG00000205754+ENSG00000257046	ENSG00000257062+ENSG00000111700+ENSG00000134538+ENSG00000205754+ENSG00000257046_015	chr12	dexseq_prepare_annotation2.py	exon	21015690	21015788	.	+	.	ENST00000381545+ENST00000540229+ENST00000261196+ENST00000553473+ENST00000540853+ENST00000544370__exon_number_015__gene_id_ENSG00000257062+ENSG00000111700+ENSG00000134538+ENSG00000205754+ENSG00000257046		ENSG00000257062.ENSG00000111700.ENSG00000134538.ENSG00000205754.ENSG00000257046.14	-0.980900641994141	-17.2104890716431	4.7956763268197e-40	6.94213561341651e-38
ENSG00000131018.133	ENSG00000131018	ENSG00000131018_134	chr6	dexseq_prepare_annotation2.py	exon	152685982	152686154	.	-	.	ENST00000448038+ENST00000471834+ENST00000341594+ENST00000265368+ENST00000367255+ENST00000423061__exon_number_134__gene_id_ENSG00000131018	SYNE1	ENSG00000131018.133	-6.05063593653552	-14.6828666503576	4.86278400130512e-40	7.03182262358218e-38
ENSG00000239306.ENSG00000173933.ENSG00000248643.ENSG00000258297.49	ENSG00000239306+ENSG00000173933+ENSG00000248643+ENSG00000258297	ENSG00000239306+ENSG00000173933+ENSG00000248643+ENSG00000258297_050	chr11	dexseq_prepare_annotation2.py	exon	66412105	66412214	.	+	.	ENST00000515838__exon_number_050__gene_id_ENSG00000239306+ENSG00000173933+ENSG00000248643+ENSG00000258297		ENSG00000239306.ENSG00000173933.ENSG00000248643.ENSG00000258297.49	-1.16754988725733	-17.0050040577172	4.91307143341528e-40	7.0970226683727e-38
ENSG00000221978.53	ENSG00000221978	ENSG00000221978_054	chr1	dexseq_prepare_annotation2.py	exon	1334690	1334691	.	-	.	ENST00000425598+ENST00000408918+ENST00000488340+ENST00000400809+ENST00000481223__exon_number_054__gene_id_ENSG00000221978	CCNL2	ENSG00000221978.53	-3.32955791135014	-22.1811210865109	5.01830850476198e-40	7.23902681831168e-38
ENSG00000187741.53	ENSG00000187741	ENSG00000187741_054	chr16	dexseq_prepare_annotation2.py	exon	89836116	89836244	.	-	.	ENST00000567205__exon_number_054__gene_id_ENSG00000187741	FANCA	ENSG00000187741.53	1.06539807255078	16.5765972613911	5.02198304624757e-40	7.23902681831168e-38
ENSG00000168872.ENSG00000260537.ENSG00000157349.73	ENSG00000168872+ENSG00000260537+ENSG00000157349	ENSG00000168872+ENSG00000260537+ENSG00000157349_074	chr16	dexseq_prepare_annotation2.py	exon	70399836	70399987	.	+	.	ENST00000569319+ENST00000566574__exon_number_074__gene_id_ENSG00000168872+ENSG00000260537+ENSG00000157349		ENSG00000168872.ENSG00000260537.ENSG00000157349.73	2.54775762158437	21.2291125391164	5.25832815375697e-40	7.57171520342725e-38
ENSG00000156261.6	ENSG00000156261	ENSG00000156261_007	chr21	dexseq_prepare_annotation2.py	exon	30433698	30433738	.	-	.	ENST00000286788+ENST00000540844+ENST00000542732+ENST00000470450+ENST00000496121__exon_number_007__gene_id_ENSG00000156261	CCT8	ENSG00000156261.6	3.7364563024089	24.0269083143641	5.78583329647669e-40	8.32251576187718e-38
ENSG00000072609.ENSG00000196458.ENSG00000090615.38	ENSG00000072609+ENSG00000196458+ENSG00000090615	ENSG00000072609+ENSG00000196458+ENSG00000090615_039	chr12	dexseq_prepare_annotation2.py	exon	133405389	133405426	.	-	.	ENST00000537317+ENST00000545875+ENST00000456883__exon_number_039__gene_id_ENSG00000072609+ENSG00000196458+ENSG00000090615		ENSG00000072609.ENSG00000196458.ENSG00000090615.38	-9.71195766693559	-24.0181740134127	5.94604216500678e-40	8.54396187177453e-38
ENSG00000147955.1	ENSG00000147955	ENSG00000147955_002	chr9	dexseq_prepare_annotation2.py	exon	34635480	34635493	.	-	.	ENST00000378892+ENST00000277010+ENST00000477726+ENST00000353468__exon_number_002__gene_id_ENSG00000147955	SIGMAR1	ENSG00000147955.1	-3.55253410638604	-22.1084600850269	6.56711954118759e-40	9.42647515466766e-38
ENSG00000166669.17	ENSG00000166669	ENSG00000166669_018	chr16	dexseq_prepare_annotation2.py	exon	10513478	10513480	.	+	.	ENST00000396559+ENST00000562102+ENST00000562527+ENST00000561932__exon_number_018__gene_id_ENSG00000166669	ATF7IP2	ENSG00000166669.17	2.71209904378336	20.3853308272434	7.44818228135055e-40	1.06799266668101e-37
ENSG00000059573.24	ENSG00000059573	ENSG00000059573_025	chr10	dexseq_prepare_annotation2.py	exon	97416367	97416463	.	-	.	ENST00000371221+ENST00000371224__exon_number_025__gene_id_ENSG00000059573	ALDH18A1	ENSG00000059573.24	-2.92730418749595	-20.0505777197865	7.67040449397278e-40	1.09870294465765e-37
ENSG00000176658.31	ENSG00000176658	ENSG00000176658_032	chr17	dexseq_prepare_annotation2.py	exon	31076024	31076024	.	-	.	ENST00000394649+ENST00000577252+ENST00000318217+ENST00000584232+ENST00000582751+ENST00000580538+ENST00000579584__exon_number_032__gene_id_ENSG00000176658	MYO1D	ENSG00000176658.31	-2.11886850156609	-23.9298613103516	7.84054016493654e-40	1.12189582420859e-37
ENSG00000023287	ENSG00000023287	ENSG00000023287_001	chr8	dexseq_prepare_annotation2.py	exon	53535016	53535018	.	-	.	ENST00000025008__exon_number_001__gene_id_ENSG00000023287	RB1CC1	ENSG00000023287	-2.98150397512062	-21.564277032611	8.03972833057691e-40	1.14919287457808e-37
ENSG00000129933.17	ENSG00000129933	ENSG00000129933_018	chr19	dexseq_prepare_annotation2.py	exon	19453370	19453426	.	+	.	ENST00000609060+ENST00000392313+ENST00000590837+ENST00000585823+ENST00000262815__exon_number_018__gene_id_ENSG00000129933	MAU2	ENSG00000129933.17	-1.83245876600572	-18.5541399830563	8.34158559899132e-40	1.19109291355806e-37
ENSG00000182326.ENSG00000257084.ENSG00000126749.33	ENSG00000182326+ENSG00000257084+ENSG00000126749	ENSG00000182326+ENSG00000257084+ENSG00000126749_034	chr12	dexseq_prepare_annotation2.py	exon	7105435	7105520	.	+	.	ENST00000564245__exon_number_034__gene_id_ENSG00000182326+ENSG00000257084+ENSG00000126749		ENSG00000182326.ENSG00000257084.ENSG00000126749.33	-4.14870556361949	-16.3625023441771	8.38936323432193e-40	1.19666333022736e-37
ENSG00000170266.ENSG00000188167.50	ENSG00000170266+ENSG00000188167	ENSG00000170266+ENSG00000188167_051	chr3	dexseq_prepare_annotation2.py	exon	33138294	33138327	.	-	.	ENST00000399402__exon_number_051__gene_id_ENSG00000170266+ENSG00000188167		ENSG00000170266.ENSG00000188167.50	1.96544534050124	17.3453630970111	8.49509998160506e-40	1.2104808070866e-37
ENSG00000148120.44	ENSG00000148120	ENSG00000148120_045	chr9	dexseq_prepare_annotation2.py	exon	97783960	97784559	.	+	.	ENST00000496567+ENST00000482056__exon_number_045__gene_id_ENSG00000148120	C9orf3	ENSG00000148120.44	1.64538333232191	17.3327493250081	9.20720902517009e-40	1.31058235912293e-37
ENSG00000215012.ENSG00000185838	ENSG00000215012+ENSG00000185838	ENSG00000215012+ENSG00000185838_001	chr22	dexseq_prepare_annotation2.py	exon	19770747	19775937	.	-	.	ENST00000329517__exon_number_001__gene_id_ENSG00000215012+ENSG00000185838		ENSG00000215012.ENSG00000185838	3.1106619735305	20.0036993136629	9.50279391624624e-40	1.3512478011719e-37
ENSG00000105135.8	ENSG00000105135	ENSG00000105135_009	chr19	dexseq_prepare_annotation2.py	exon	15226661	15226670	.	-	.	ENST00000533086+ENST00000534378+ENST00000263383+ENST00000524779+ENST00000534806__exon_number_009__gene_id_ENSG00000105135	ILVBL	ENSG00000105135.8	-3.4158086818427	-18.0048648632436	9.58954773992682e-40	1.36216482136752e-37
ENSG00000133067.2	ENSG00000133067	ENSG00000133067_003	chr1	dexseq_prepare_annotation2.py	exon	202172905	202173003	.	+	.	ENST00000255432+ENST00000487787__exon_number_003__gene_id_ENSG00000133067	LGR6	ENSG00000133067.2	2.10183610817219	19.4273817481092	9.6923042441521e-40	1.37532991211691e-37
ENSG00000123200.30	ENSG00000123200	ENSG00000123200_031	chr13	dexseq_prepare_annotation2.py	exon	46626833	46626881	.	-	.	ENST00000242848+ENST00000282007__exon_number_031__gene_id_ENSG00000123200	ZC3H13	ENSG00000123200.30	3.26045808897868	36.3411843638765	9.70805861352798e-40	1.37590615968111e-37
ENSG00000214717.ENSG00000169084.16	ENSG00000214717+ENSG00000169084	ENSG00000214717+ENSG00000169084_017	chrX	dexseq_prepare_annotation2.py	exon	2405744	2406226	.	-	.	ENST00000381223+ENST00000381222__exon_number_017__gene_id_ENSG00000214717+ENSG00000169084		ENSG00000214717.ENSG00000169084.16	2.08442211638792	29.4263003179136	9.71652397263577e-40	1.37590615968111e-37
ENSG00000257225.ENSG00000134283.43	ENSG00000257225+ENSG00000134283	ENSG00000257225+ENSG00000134283_044	chr12	dexseq_prepare_annotation2.py	exon	42792797	42793227	.	+	.	ENST00000547440+ENST00000552202__exon_number_044__gene_id_ENSG00000257225+ENSG00000134283		ENSG00000257225.ENSG00000134283.43	-1.66019248436989	-23.1592246379748	9.86008394466365e-40	1.39478806117534e-37
ENSG00000065357.128	ENSG00000065357	ENSG00000065357_129	chr12	dexseq_prepare_annotation2.py	exon	56347195	56347231	.	+	.	ENST00000550957+ENST00000551739+ENST00000552478__exon_number_129__gene_id_ENSG00000065357	DGKA	ENSG00000065357.128	5.34119190801644	18.3342316617254	1.00101253066084e-39	1.41454676524761e-37
ENSG00000186001.36	ENSG00000186001	ENSG00000186001_037	chr3	dexseq_prepare_annotation2.py	exon	197592983	197593050	.	+	.	ENST00000536618+ENST00000414675+ENST00000441090+ENST00000483442+ENST00000461674+ENST00000438796+ENST00000334859+ENST00000481048+ENST00000425562__exon_number_037__gene_id_ENSG00000186001	LRCH3	ENSG00000186001.36	-1.32771678485786	-18.7157510293184	1.0281811347464e-39	1.45143663041186e-37
ENSG00000050438.7	ENSG00000050438	ENSG00000050438_008	chr12	dexseq_prepare_annotation2.py	exon	51813884	51813992	.	+	.	ENST00000548352__exon_number_008__gene_id_ENSG00000050438	SLC4A8	ENSG00000050438.7	2.64420724838428	21.9866575131453	1.0322269527675e-39	1.45564260993216e-37
ENSG00000163491.46	ENSG00000163491	ENSG00000163491_047	chr3	dexseq_prepare_annotation2.py	exon	27350417	27350496	.	-	.	ENST00000429845+ENST00000341435__exon_number_047__gene_id_ENSG00000163491	NEK10	ENSG00000163491.46	-2.01789983524516	-16.5515607103705	1.04122226011081e-39	1.46681245676931e-37
ENSG00000140992.28	ENSG00000140992	ENSG00000140992_029	chr16	dexseq_prepare_annotation2.py	exon	2615616	2615698	.	+	.	ENST00000464702+ENST00000354836+ENST00000389224+ENST00000342085+ENST00000471311+ENST00000441549+ENST00000491073__exon_number_029__gene_id_ENSG00000140992	PDPK1	ENSG00000140992.28	-4.85741938788625	-21.0593647329401	1.04880636606081e-39	1.47597330527694e-37
ENSG00000048740.19	ENSG00000048740	ENSG00000048740_020	chr10	dexseq_prepare_annotation2.py	exon	11362820	11362861	.	+	.	ENST00000354897__exon_number_020__gene_id_ENSG00000048740	CELF2	ENSG00000048740.19	-3.78212579341053	-23.1272584791483	1.09716626299925e-39	1.54243949601688e-37
ENSG00000196482.35	ENSG00000196482	ENSG00000196482_036	chr1	dexseq_prepare_annotation2.py	exon	217112924	217113012	.	-	.	ENST00000359162+ENST00000361395+ENST00000586199+ENST00000366938+ENST00000366940+ENST00000493748+ENST00000493603+ENST00000471371+ENST00000361525+ENST00000487276+ENST00000477799+ENST00000459825+ENST00000488947__exon_number_036__gene_id_ENSG00000196482	ESRRG	ENSG00000196482.35	-2.78909742050553	-24.6154971722674	1.10671245500628e-39	1.55425922937801e-37
ENSG00000105072	ENSG00000105072	ENSG00000105072_001	chr19	dexseq_prepare_annotation2.py	exon	16607122	16607204	.	+	.	ENST00000221671__exon_number_001__gene_id_ENSG00000105072	C19orf44	ENSG00000105072	-7.23140495092398	-23.1093075047975	1.16504965446857e-39	1.63450599365407e-37
ENSG00000103489.16	ENSG00000103489	ENSG00000103489_017	chr16	dexseq_prepare_annotation2.py	exon	17497303	17497358	.	-	.	ENST00000568226__exon_number_017__gene_id_ENSG00000103489	XYLT1	ENSG00000103489.16	2.35297734432351	27.800607396742	1.27370254917569e-39	1.78510589199513e-37
ENSG00000115204.29	ENSG00000115204	ENSG00000115204_030	chr2	dexseq_prepare_annotation2.py	exon	27539026	27539053	.	-	.	ENST00000399052+ENST00000428910__exon_number_030__gene_id_ENSG00000115204	MPV17	ENSG00000115204.29	-1.88944740626612	-19.3694409681293	1.28627949598421e-39	1.80088364264941e-37
ENSG00000140694.49	ENSG00000140694	ENSG00000140694_050	chr16	dexseq_prepare_annotation2.py	exon	14724118	14724124	.	-	.	ENST00000341484+ENST00000437198__exon_number_050__gene_id_ENSG00000140694	PARN	ENSG00000140694.49	-3.65183453258052	-18.288692725379	1.2903845939404e-39	1.80478001808425e-37
ENSG00000103671.25	ENSG00000103671	ENSG00000103671_026	chr15	dexseq_prepare_annotation2.py	exon	64706284	64706410	.	+	.	ENST00000261884__exon_number_026__gene_id_ENSG00000103671	TRIP4	ENSG00000103671.25	3.42801411987951	23.7647242242183	1.31777342893905e-39	1.84120058816973e-37
ENSG00000265408.ENSG00000172828.ENSG00000172831.2	ENSG00000265408+ENSG00000172828+ENSG00000172831	ENSG00000265408+ENSG00000172828+ENSG00000172831_003	chr16	dexseq_prepare_annotation2.py	exon	66968363	66968373	.	+	.	ENST00000317091+ENST00000417689+ENST00000561697__exon_number_003__gene_id_ENSG00000265408+ENSG00000172828+ENSG00000172831		ENSG00000265408.ENSG00000172828.ENSG00000172831.2	-3.5910874805796	-19.3594355242607	1.35076044439041e-39	1.88536049061761e-37
ENSG00000123213.25	ENSG00000123213	ENSG00000123213_026	chr5	dexseq_prepare_annotation2.py	exon	65108099	65108218	.	+	.	ENST00000502464+ENST00000511299+ENST00000506799+ENST00000509935+ENST00000380985__exon_number_026__gene_id_ENSG00000123213	NLN	ENSG00000123213.25	-1.82131124019468	-19.35672106254	1.3688078082459e-39	1.90859905495632e-37
ENSG00000113575.ENSG00000272772.ENSG00000113558.ENSG00000273345.ENSG00000006837.22	ENSG00000113575+ENSG00000272772+ENSG00000113558+ENSG00000273345+ENSG00000006837	ENSG00000113575+ENSG00000272772+ENSG00000113558+ENSG00000273345+ENSG00000006837_023	chr5	dexseq_prepare_annotation2.py	exon	133509458	133509616	.	-	.	ENST00000524288__exon_number_023__gene_id_ENSG00000113575+ENSG00000272772+ENSG00000113558+ENSG00000273345+ENSG00000006837		ENSG00000113575.ENSG00000272772.ENSG00000113558.ENSG00000273345.ENSG00000006837.22	-1.72263063053654	-14.9015614557657	1.37602231819153e-39	1.91670080193236e-37
ENSG00000187741.41	ENSG00000187741	ENSG00000187741_042	chr16	dexseq_prepare_annotation2.py	exon	89824985	89825113	.	-	.	ENST00000561660+ENST00000568369+ENST00000563318+ENST00000567988+ENST00000389301__exon_number_042__gene_id_ENSG00000187741	FANCA	ENSG00000187741.41	0.906008949411873	16.4227498505992	1.52382779079956e-39	2.12041957429842e-37
ENSG00000238542.ENSG00000163492.ENSG00000155657	ENSG00000238542+ENSG00000163492+ENSG00000155657	ENSG00000238542+ENSG00000163492+ENSG00000155657_001	chr2	dexseq_prepare_annotation2.py	exon	179390716	179392034	.	-	.	ENST00000591111+ENST00000342992+ENST00000342175+ENST00000460472+ENST00000359218+ENST00000589042__exon_number_001__gene_id_ENSG00000238542+ENSG00000163492+ENSG00000155657		ENSG00000238542.ENSG00000163492.ENSG00000155657	-0.993788612645766	-14.639052320688	1.54222938297698e-39	2.1438401871898e-37
ENSG00000123384.14	ENSG00000123384	ENSG00000123384_015	chr12	dexseq_prepare_annotation2.py	exon	57549877	57550066	.	+	.	ENST00000243077__exon_number_015__gene_id_ENSG00000123384	LRP1	ENSG00000123384.14	-1.86276034977289	-17.7694442114519	1.5679115530827e-39	2.17732352366898e-37
ENSG00000141447.ENSG00000265750.50	ENSG00000141447+ENSG00000265750	ENSG00000141447+ENSG00000265750_051	chr18	dexseq_prepare_annotation2.py	exon	21948331	21948336	.	-	.	ENST00000582645+ENST00000399441+ENST00000582350+ENST00000582618+ENST00000319481+ENST00000578091+ENST00000581343__exon_number_051__gene_id_ENSG00000141447+ENSG00000265750		ENSG00000141447.ENSG00000265750.50	-3.36158387200466	-16.9259908122606	1.60667459461013e-39	2.22888545616306e-37
ENSG00000236963.15	ENSG00000236963	ENSG00000236963_016	chr1	dexseq_prepare_annotation2.py	exon	20755233	20755275	.	-	.	ENST00000426428__exon_number_016__gene_id_ENSG00000236963	LINC01141	ENSG00000236963.15	-1.40908407961286	-24.4742916094988	1.67895357940768e-39	2.32679102806298e-37
ENSG00000238542.ENSG00000163492.ENSG00000155657.5	ENSG00000238542+ENSG00000163492+ENSG00000155657	ENSG00000238542+ENSG00000163492+ENSG00000155657_006	chr2	dexseq_prepare_annotation2.py	exon	179394968	179400576	.	-	.	ENST00000591111+ENST00000342992+ENST00000342175+ENST00000460472+ENST00000359218+ENST00000589042__exon_number_006__gene_id_ENSG00000238542+ENSG00000163492+ENSG00000155657		ENSG00000238542.ENSG00000163492.ENSG00000155657.5	-1.14865544667493	-14.6276044697565	1.72441573224327e-39	2.38737138297496e-37
ENSG00000102893.47	ENSG00000102893	ENSG00000102893_048	chr16	dexseq_prepare_annotation2.py	exon	47684742	47684832	.	+	.	ENST00000566044+ENST00000455779+ENST00000568171+ENST00000323584+ENST00000299167__exon_number_048__gene_id_ENSG00000102893	PHKB	ENSG00000102893.47	1.93135994871144	15.7014918488886	1.85084887948428e-39	2.55981588644135e-37
ENSG00000050438	ENSG00000050438	ENSG00000050438_001	chr12	dexseq_prepare_annotation2.py	exon	51785101	51785131	.	+	.	ENST00000535225__exon_number_001__gene_id_ENSG00000050438	SLC4A8	ENSG00000050438	2.68981807718552	21.8247292080984	1.88799720862966e-39	2.6085509611175e-37
ENSG00000254485.ENSG00000196220.ENSG00000206573.109	ENSG00000254485+ENSG00000196220+ENSG00000206573	ENSG00000254485+ENSG00000196220+ENSG00000206573_110	chr3	dexseq_prepare_annotation2.py	exon	9439983	9440051	.	-	.	ENST00000521708__exon_number_110__gene_id_ENSG00000254485+ENSG00000196220+ENSG00000206573		ENSG00000254485.ENSG00000196220.ENSG00000206573.109	-4.07396805420394	-15.3442128211716	1.90875022562192e-39	2.63455780635967e-37
ENSG00000182903.ENSG00000251595.1	ENSG00000182903+ENSG00000251595	ENSG00000182903+ENSG00000251595_002	chr4	dexseq_prepare_annotation2.py	exon	419562	419603	.	-	.	ENST00000504019+ENST00000451020__exon_number_002__gene_id_ENSG00000182903+ENSG00000251595		ENSG00000182903.ENSG00000251595.1	2.93669085858751	22.3445101210689	2.00228511698069e-39	2.76086802488568e-37
ENSG00000133318.10	ENSG00000133318	ENSG00000133318_011	chr11	dexseq_prepare_annotation2.py	exon	63481443	63481638	.	+	.	ENST00000338850+ENST00000538995__exon_number_011__gene_id_ENSG00000133318	RTN3	ENSG00000133318.10	-3.01356059914234	-19.0299235868571	2.01612110617164e-39	2.77714070474442e-37
ENSG00000114735.18	ENSG00000114735	ENSG00000114735_019	chr3	dexseq_prepare_annotation2.py	exon	50614940	50615004	.	+	.	ENST00000434410+ENST00000443894+ENST00000448997+ENST00000232854+ENST00000482974+ENST00000455834__exon_number_019__gene_id_ENSG00000114735	HEMK1	ENSG00000114735.18	2.98435030006667	19.0239461743538	2.07786302325956e-39	2.85930290036384e-37
ENSG00000170160.ENSG00000188933.ENSG00000264892.ENSG00000266302.ENSG00000264729.ENSG00000272815.82	ENSG00000170160+ENSG00000188933+ENSG00000264892+ENSG00000266302+ENSG00000264729+ENSG00000272815	ENSG00000170160+ENSG00000188933+ENSG00000264892+ENSG00000266302+ENSG00000264729+ENSG00000272815_083	chr17	dexseq_prepare_annotation2.py	exon	16712157	16712558	.	+	.	ENST00000602730__exon_number_083__gene_id_ENSG00000170160+ENSG00000188933+ENSG00000264892+ENSG00000266302+ENSG00000264729+ENSG00000272815		ENSG00000170160.ENSG00000188933.ENSG00000264892.ENSG00000266302.ENSG00000264729.ENSG00000272815.82	-7.61378647873949	-18.2024812778466	2.08829855985406e-39	2.87076909879153e-37
ENSG00000238542.ENSG00000163492.ENSG00000155657.9	ENSG00000238542+ENSG00000163492+ENSG00000155657	ENSG00000238542+ENSG00000163492+ENSG00000155657_010	chr2	dexseq_prepare_annotation2.py	exon	179403267	179403566	.	-	.	ENST00000591111+ENST00000342992+ENST00000342175+ENST00000460472+ENST00000359218+ENST00000589042__exon_number_010__gene_id_ENSG00000238542+ENSG00000163492+ENSG00000155657		ENSG00000238542.ENSG00000163492.ENSG00000155657.9	-1.07951712592035	-14.6061755981065	2.12511295363254e-39	2.91843857104141e-37
ENSG00000068137.2	ENSG00000068137	ENSG00000068137_003	chr17	dexseq_prepare_annotation2.py	exon	40819937	40819961	.	-	.	ENST00000591022+ENST00000456950+ENST00000412503+ENST00000591196+ENST00000591490+ENST00000591476__exon_number_003__gene_id_ENSG00000068137	PLEKHH3	ENSG00000068137.2	-1.22190596914726	-18.9876256008356	2.49609120219307e-39	3.42446152500271e-37
ENSG00000170004.33	ENSG00000170004	ENSG00000170004_034	chr17	dexseq_prepare_annotation2.py	exon	7803876	7804049	.	+	.	ENST00000380358+ENST00000330494+ENST00000358181__exon_number_034__gene_id_ENSG00000170004	CHD3	ENSG00000170004.33	-6.3268984705624	-15.9122137909716	2.50860522844599e-39	3.43817443694254e-37
ENSG00000050438.4	ENSG00000050438	ENSG00000050438_005	chr12	dexseq_prepare_annotation2.py	exon	51796945	51796946	.	+	.	ENST00000358657__exon_number_005__gene_id_ENSG00000050438	SLC4A8	ENSG00000050438.4	2.59616104348099	21.7484650284886	2.51159856549272e-39	3.43882432677748e-37
ENSG00000177694.38	ENSG00000177694	ENSG00000177694_039	chr3	dexseq_prepare_annotation2.py	exon	175473008	175473206	.	+	.	ENST00000454872__exon_number_039__gene_id_ENSG00000177694	NAALADL2	ENSG00000177694.38	-2.35668635605502	-20.8448290964043	2.52232194036596e-39	3.45004610334204e-37
ENSG00000163491.21	ENSG00000163491	ENSG00000163491_022	chr3	dexseq_prepare_annotation2.py	exon	27243001	27243071	.	-	.	ENST00000295720+ENST00000574215+ENST00000357467+ENST00000429845+ENST00000383771+ENST00000383770__exon_number_022__gene_id_ENSG00000163491	NEK10	ENSG00000163491.21	1.06393593861533	16.417385496069	2.71310710992271e-39	3.70728841095315e-37
ENSG00000215440.ENSG00000124222.ENSG00000254995.49	ENSG00000215440+ENSG00000124222+ENSG00000254995	ENSG00000215440+ENSG00000124222+ENSG00000254995_050	chr20	dexseq_prepare_annotation2.py	exon	57251543	57254556	.	+	.	ENST00000361770+ENST00000371141+ENST00000359617+ENST00000355957+ENST00000371132+ENST00000361830+ENST00000358029__exon_number_050__gene_id_ENSG00000215440+ENSG00000124222+ENSG00000254995		ENSG00000215440.ENSG00000124222.ENSG00000254995.49	2.3551060828914	17.9759691416688	2.86720682743076e-39	3.9139380239209e-37
ENSG00000062485.ENSG00000257727.ENSG00000135473.ENSG00000144785.116	ENSG00000062485+ENSG00000257727+ENSG00000135473+ENSG00000144785	ENSG00000062485+ENSG00000257727+ENSG00000135473+ENSG00000144785_117	chr12	dexseq_prepare_annotation2.py	exon	56709835	56709843	.	-	.	ENST00000273308+ENST00000548360+ENST00000551720__exon_number_117__gene_id_ENSG00000062485+ENSG00000257727+ENSG00000135473+ENSG00000144785		ENSG00000062485.ENSG00000257727.ENSG00000135473.ENSG00000144785.116	-5.12068662527623	-17.3951534162316	2.89000293313585e-39	3.94111518874701e-37
ENSG00000040633.24	ENSG00000040633	ENSG00000040633_025	chr17	dexseq_prepare_annotation2.py	exon	7142202	7142249	.	-	.	ENST00000454255__exon_number_025__gene_id_ENSG00000040633	PHF23	ENSG00000040633.24	-2.46493649503084	-24.2881946620078	2.91611959473435e-39	3.97276185148106e-37
ENSG00000089053.27	ENSG00000089053	ENSG00000089053_028	chr12	dexseq_prepare_annotation2.py	exon	121766576	121766638	.	-	.	ENST00000535463__exon_number_028__gene_id_ENSG00000089053	ANAPC5	ENSG00000089053.27	-1.39792413264995	-17.9691734957569	2.98088975714975e-39	4.05695232382094e-37
ENSG00000065534.65	ENSG00000065534	ENSG00000065534_066	chr3	dexseq_prepare_annotation2.py	exon	123603053	123603149	.	-	.	ENST00000464489+ENST00000360304+ENST00000360772+ENST00000359169+ENST00000346322__exon_number_066__gene_id_ENSG00000065534	MYLK	ENSG00000065534.65	-1.71127567538842	-18.1182972225913	3.34445811759159e-39	4.54723052049876e-37
ENSG00000241015.ENSG00000160336.1	ENSG00000241015+ENSG00000160336	ENSG00000241015+ENSG00000160336_002	chr19	dexseq_prepare_annotation2.py	exon	53935237	53935245	.	+	.	ENST00000424846+ENST00000454407__exon_number_002__gene_id_ENSG00000241015+ENSG00000160336		ENSG00000241015.ENSG00000160336.1	-1.8027330623536	-20.7675901714819	3.46415775160902e-39	4.70529136516311e-37
ENSG00000006025.11	ENSG00000006025	ENSG00000006025_012	chr17	dexseq_prepare_annotation2.py	exon	45886700	45886844	.	-	.	ENST00000579728+ENST00000583167+ENST00000007414+ENST00000392507__exon_number_012__gene_id_ENSG00000006025	OSBPL7	ENSG00000006025.11	-2.30230146308368	-20.7630566497754	3.52935497400728e-39	4.78908210175758e-37
ENSG00000088340.16	ENSG00000088340	ENSG00000088340_017	chr20	dexseq_prepare_annotation2.py	exon	34152458	34152663	.	-	.	ENST00000400461+ENST00000262870+ENST00000411519__exon_number_017__gene_id_ENSG00000088340	FER1L4	ENSG00000088340.16	-4.13252744348653	-22.7785877982313	3.5422896566632e-39	4.80186031938553e-37
ENSG00000085872.ENSG00000105085.ENSG00000269578.ENSG00000214046.ENSG00000127526.ENSG00000269058.ENSG00000141979.ENSG00000268790.101	ENSG00000085872+ENSG00000105085+ENSG00000269578+ENSG00000214046+ENSG00000127526+ENSG00000269058+ENSG00000141979+ENSG00000268790	ENSG00000085872+ENSG00000105085+ENSG00000269578+ENSG00000214046+ENSG00000127526+ENSG00000269058+ENSG00000141979+ENSG00000268790_102	chr19	dexseq_prepare_annotation2.py	exon	16739333	16739873	.	-	.	ENST00000598608__exon_number_102__gene_id_ENSG00000085872+ENSG00000105085+ENSG00000269578+ENSG00000214046+ENSG00000127526+ENSG00000269058+ENSG00000141979+ENSG00000268790		ENSG00000085872.ENSG00000105085.ENSG00000269578.ENSG00000214046.ENSG00000127526.ENSG00000269058.ENSG00000141979.ENSG00000268790.101	0.960570608973018	15.3386826471642	3.6109421148358e-39	4.89006820704256e-37
ENSG00000126883.79	ENSG00000126883	ENSG00000126883_080	chr9	dexseq_prepare_annotation2.py	exon	134103616	134103680	.	+	.	ENST00000498010+ENST00000476004+ENST00000411637+ENST00000451030+ENST00000453861+ENST00000359428+ENST00000483497__exon_number_080__gene_id_ENSG00000126883	NUP214	ENSG00000126883.79	-1.08371043081675	-18.2831994143782	3.65777903524367e-39	4.94858714334993e-37
ENSG00000055163.3	ENSG00000055163	ENSG00000055163_004	chr5	dexseq_prepare_annotation2.py	exon	156693138	156693145	.	+	.	ENST00000523969+ENST00000522463+ENST00000318218+ENST00000442283+ENST00000523119+ENST00000521420+ENST00000520759+ENST00000522637__exon_number_004__gene_id_ENSG00000055163	CYFIP2	ENSG00000055163.3	1.9628886378582	17.3473466538957	3.88514326572761e-39	5.2509826908384e-37
ENSG00000155816	ENSG00000155816	ENSG00000155816_001	chr1	dexseq_prepare_annotation2.py	exon	240177648	240177735	.	+	.	ENST00000447095__exon_number_001__gene_id_ENSG00000155816	FMN2	ENSG00000155816	3.233911866042	19.6945218933399	3.93038409370893e-39	5.30687380296662e-37
ENSG00000238542.ENSG00000163492.ENSG00000155657.1	ENSG00000238542+ENSG00000163492+ENSG00000155657	ENSG00000238542+ENSG00000163492+ENSG00000155657_002	chr2	dexseq_prepare_annotation2.py	exon	179392173	179392475	.	-	.	ENST00000591111+ENST00000342992+ENST00000342175+ENST00000460472+ENST00000359218+ENST00000589042__exon_number_002__gene_id_ENSG00000238542+ENSG00000163492+ENSG00000155657		ENSG00000238542.ENSG00000163492.ENSG00000155657.1	-0.991300367967118	-14.5403256480301	4.03603576265898e-39	5.44167572245374e-37
ENSG00000162434.8	ENSG00000162434	ENSG00000162434_009	chr1	dexseq_prepare_annotation2.py	exon	65306942	65307022	.	-	.	ENST00000342505__exon_number_009__gene_id_ENSG00000162434	JAK1	ENSG00000162434.8	-1.23639857700213	-18.6674352652915	4.03819401704355e-39	5.44167572245374e-37
ENSG00000069329	ENSG00000069329	ENSG00000069329_001	chr16	dexseq_prepare_annotation2.py	exon	46690054	46693588	.	-	.	ENST00000299138__exon_number_001__gene_id_ENSG00000069329	VPS35	ENSG00000069329	-2.15106097775227	-20.0029069816804	4.05086816147703e-39	5.45337140156554e-37
ENSG00000215440.ENSG00000124222.ENSG00000254995.23	ENSG00000215440+ENSG00000124222+ENSG00000254995	ENSG00000215440+ENSG00000124222+ENSG00000254995_024	chr20	dexseq_prepare_annotation2.py	exon	57234679	57234690	.	+	.	ENST00000412911+ENST00000467096+ENST00000371141+ENST00000464640+ENST00000359617+ENST00000468590+ENST00000355957+ENST00000496117+ENST00000458280+ENST00000493301+ENST00000530122+ENST00000460655__exon_number_024__gene_id_ENSG00000215440+ENSG00000124222+ENSG00000254995		ENSG00000215440.ENSG00000124222.ENSG00000254995.23	2.23355375120594	17.9110882431985	4.15701815525382e-39	5.5907593824555e-37
ENSG00000164941.13	ENSG00000164941	ENSG00000164941_014	chr8	dexseq_prepare_annotation2.py	exon	95839950	95840021	.	+	.	ENST00000343161+ENST00000519457+ENST00000521860+ENST00000524333+ENST00000523206+ENST00000519053+ENST00000447247+ENST00000523731+ENST00000522171+ENST00000523321__exon_number_014__gene_id_ENSG00000164941	INTS8	ENSG00000164941.13	-2.47415990852193	-18.6613233254873	4.16872745034439e-39	5.60098895732443e-37
ENSG00000120616.ENSG00000222309.9	ENSG00000120616+ENSG00000222309	ENSG00000120616+ENSG00000222309_010	chr10	dexseq_prepare_annotation2.py	exon	32562091	32562145	.	-	.	ENST00000479380+ENST00000476533+ENST00000319778+ENST00000375110+ENST00000263062__exon_number_010__gene_id_ENSG00000120616+ENSG00000222309		ENSG00000120616.ENSG00000222309.9	8.23675188494132	35.3182353460715	4.28977601284195e-39	5.75795923485758e-37
ENSG00000103343.ENSG00000103351.ENSG00000263212.ENSG00000262621.ENSG00000122390.12	ENSG00000103343+ENSG00000103351+ENSG00000263212+ENSG00000262621+ENSG00000122390	ENSG00000103343+ENSG00000103351+ENSG00000263212+ENSG00000262621+ENSG00000122390_013	chr16	dexseq_prepare_annotation2.py	exon	3454995	3455043	.	+	.	ENST00000344823+ENST00000575752__exon_number_013__gene_id_ENSG00000103343+ENSG00000103351+ENSG00000263212+ENSG00000262621+ENSG00000122390		ENSG00000103343.ENSG00000103351.ENSG00000263212.ENSG00000262621.ENSG00000122390.12	1.29288848898708	15.0354986002698	4.42178544030218e-39	5.92931891060246e-37
ENSG00000151376.13	ENSG00000151376	ENSG00000151376_014	chr11	dexseq_prepare_annotation2.py	exon	86175124	86175170	.	-	.	ENST00000323418__exon_number_014__gene_id_ENSG00000151376	ME3	ENSG00000151376.13	-6.95394089099953	-19.1039595738567	4.72993636395204e-39	6.33630444783122e-37
ENSG00000214753.ENSG00000168000.ENSG00000234857.88	ENSG00000214753+ENSG00000168000+ENSG00000234857	ENSG00000214753+ENSG00000168000+ENSG00000234857_089	chr11	dexseq_prepare_annotation2.py	exon	62491199	62491385	.	-	.	ENST00000540127__exon_number_089__gene_id_ENSG00000214753+ENSG00000168000+ENSG00000234857		ENSG00000214753.ENSG00000168000.ENSG00000234857.88	1.61958016018151	15.2359318038033	4.82042823496068e-39	6.45119801048801e-37
ENSG00000162434.1	ENSG00000162434	ENSG00000162434_002	chr1	dexseq_prepare_annotation2.py	exon	65301079	65301189	.	-	.	ENST00000342505__exon_number_002__gene_id_ENSG00000162434	JAK1	ENSG00000162434.1	-1.76606633230222	-18.6085133673648	5.48867473864161e-39	7.3383204950808e-37
ENSG00000134853.ENSG00000145216.12	ENSG00000134853+ENSG00000145216	ENSG00000134853+ENSG00000145216_013	chr4	dexseq_prepare_annotation2.py	exon	54245285	54245391	.	+	.	ENST00000505125__exon_number_013__gene_id_ENSG00000134853+ENSG00000145216		ENSG00000134853.ENSG00000145216.12	3.36225063373181	16.8262856323459	6.04089028855571e-39	8.06872613130993e-37
ENSG00000091128.17	ENSG00000091128	ENSG00000091128_018	chr7	dexseq_prepare_annotation2.py	exon	107698277	107698373	.	-	.	ENST00000422975+ENST00000205386+ENST00000388781+ENST00000388780__exon_number_018__gene_id_ENSG00000091128	LAMB4	ENSG00000091128.17	1.25646488730056	18.001304781883	6.44444031337703e-39	8.59932760369656e-37
ENSG00000138074.31	ENSG00000138074	ENSG00000138074_032	chr2	dexseq_prepare_annotation2.py	exon	27428894	27428961	.	-	.	ENST00000310574+ENST00000412471+ENST00000464538+ENST00000445802+ENST00000408041+ENST00000488743__exon_number_032__gene_id_ENSG00000138074	SLC5A6	ENSG00000138074.31	-1.63929959671844	-18.5663530411946	6.83831810237483e-39	9.11599891797735e-37
ENSG00000238542.ENSG00000163492.ENSG00000155657.16	ENSG00000238542+ENSG00000163492+ENSG00000155657	ENSG00000238542+ENSG00000163492+ENSG00000155657_017	chr2	dexseq_prepare_annotation2.py	exon	179407796	179408389	.	-	.	ENST00000591111+ENST00000342992+ENST00000342175+ENST00000460472+ENST00000359218+ENST00000589042__exon_number_017__gene_id_ENSG00000238542+ENSG00000163492+ENSG00000155657		ENSG00000238542.ENSG00000163492.ENSG00000155657.16	-1.10769209102103	-14.4855625210208	6.87568171126805e-39	9.15686520351285e-37
ENSG00000070669.10	ENSG00000070669	ENSG00000070669_011	chr7	dexseq_prepare_annotation2.py	exon	97483993	97484066	.	-	.	ENST00000454046+ENST00000487714__exon_number_011__gene_id_ENSG00000070669	ASNS	ENSG00000070669.10	-2.93458745724031	-17.3813677623219	7.00240833803115e-39	9.31654731968439e-37
ENSG00000138448.14	ENSG00000138448	ENSG00000138448_015	chr2	dexseq_prepare_annotation2.py	exon	187511413	187511604	.	+	.	ENST00000261023+ENST00000433736+ENST00000374907__exon_number_015__gene_id_ENSG00000138448	ITGAV	ENSG00000138448.14	1.72651983481002	19.8789627226111	7.04081139641349e-39	9.35852036309851e-37
ENSG00000253729.49	ENSG00000253729	ENSG00000253729_050	chr8	dexseq_prepare_annotation2.py	exon	48771410	48771547	.	-	.	ENST00000314191+ENST00000523565+ENST00000518216+ENST00000338368__exon_number_050__gene_id_ENSG00000253729	PRKDC	ENSG00000253729.49	-3.90844981247667	-14.8536890376009	7.26868879231719e-39	9.65201265537785e-37
ENSG00000149187	ENSG00000149187	ENSG00000149187_001	chr11	dexseq_prepare_annotation2.py	exon	47487496	47489835	.	-	.	ENST00000395290__exon_number_001__gene_id_ENSG00000149187	CELF1	ENSG00000149187	-1.9403778419701	-17.1234165488489	7.32622784427228e-39	9.71896389055467e-37
ENSG00000253877	ENSG00000253877	ENSG00000253877_001	chr8	dexseq_prepare_annotation2.py	exon	111949919	111949956	.	-	.	ENST00000524283__exon_number_001__gene_id_ENSG00000253877	RP11-946L20.2	ENSG00000253877	-3.70155410371541	-30.1809126102066	7.47562664981855e-39	9.90752783579399e-37
ENSG00000005810.9	ENSG00000005810	ENSG00000005810_010	chr13	dexseq_prepare_annotation2.py	exon	77635304	77635436	.	-	.	ENST00000407578+ENST00000357337+ENST00000544440+ENST00000429715__exon_number_010__gene_id_ENSG00000005810	MYCBP2	ENSG00000005810.9	-2.10015727969278	-15.9334701078388	7.90719489451264e-39	1.04693254458316e-36
ENSG00000198887.4	ENSG00000198887	ENSG00000198887_005	chr9	dexseq_prepare_annotation2.py	exon	72893407	72893541	.	+	.	ENST00000361138__exon_number_005__gene_id_ENSG00000198887	SMC5	ENSG00000198887.4	2.21012949898946	21.4407065060728	7.99952791515619e-39	1.05813135379285e-36
ENSG00000114735.19	ENSG00000114735	ENSG00000114735_020	chr3	dexseq_prepare_annotation2.py	exon	50615257	50615306	.	+	.	ENST00000455834+ENST00000448997+ENST00000232854+ENST00000434410__exon_number_020__gene_id_ENSG00000114735	HEMK1	ENSG00000114735.19	2.91540521727794	18.7543760798749	8.13677171951824e-39	1.07524326923163e-36
ENSG00000272084.ENSG00000127481.94	ENSG00000272084+ENSG00000127481	ENSG00000272084+ENSG00000127481_095	chr1	dexseq_prepare_annotation2.py	exon	19475057	19475120	.	-	.	ENST00000375226+ENST00000375254+ENST00000375217+ENST00000425413+ENST00000375267+ENST00000417040__exon_number_095__gene_id_ENSG00000272084+ENSG00000127481		ENSG00000272084.ENSG00000127481.94	-2.7741414981966	-14.1417129855347	8.52613471615596e-39	1.12560645231944e-36
ENSG00000168256.28	ENSG00000168256	ENSG00000168256_029	chr17	dexseq_prepare_annotation2.py	exon	40175672	40175859	.	+	.	ENST00000462043+ENST00000393884+ENST00000491638+ENST00000587337+ENST00000449471+ENST00000479407+ENST00000393880+ENST00000393881+ENST00000307641+ENST00000393879+ENST00000393885+ENST00000316082+ENST00000485789__exon_number_029__gene_id_ENSG00000168256	NKIRAS2	ENSG00000168256.28	-1.45118562742769	-20.960277581116	8.62629555048308e-39	1.13672148324529e-36
ENSG00000215296.2	ENSG00000215296	ENSG00000215296_003	chr15	dexseq_prepare_annotation2.py	exon	33528833	33529123	.	-	.	ENST00000529696__exon_number_003__gene_id_ENSG00000215296	TMCO5B	ENSG00000215296.2	2.69465246285786	32.2084291902034	8.6269821814421e-39	1.13672148324529e-36
ENSG00000115361.7	ENSG00000115361	ENSG00000115361_008	chr2	dexseq_prepare_annotation2.py	exon	211074920	211074986	.	-	.	ENST00000233710+ENST00000482502__exon_number_008__gene_id_ENSG00000115361	ACADL	ENSG00000115361.7	4.45331410042191	24.7873619498061	8.73494440597218e-39	1.14983708392097e-36
ENSG00000074181.3	ENSG00000074181	ENSG00000074181_004	chr19	dexseq_prepare_annotation2.py	exon	15273276	15273373	.	-	.	ENST00000263388+ENST00000597756+ENST00000595514__exon_number_004__gene_id_ENSG00000074181	NOTCH3	ENSG00000074181.3	1.66626961436493	16.5799137709441	8.79881279225135e-39	1.15712864916364e-36
ENSG00000163810.21	ENSG00000163810	ENSG00000163810_022	chr3	dexseq_prepare_annotation2.py	exon	44952450	44952619	.	+	.	ENST00000296125__exon_number_022__gene_id_ENSG00000163810	TGM4	ENSG00000163810.21	-1.63580693625208	-20.537741635519	8.94351323302552e-39	1.17502614138654e-36
ENSG00000100949.2	ENSG00000100949	ENSG00000100949_003	chr14	dexseq_prepare_annotation2.py	exon	24734758	24734761	.	-	.	ENST00000560243+ENST00000561055+ENST00000216840+ENST00000560521+ENST00000559551+ENST00000399409__exon_number_003__gene_id_ENSG00000100949	RABGGTA	ENSG00000100949.2	2.27807890290618	16.8658808945655	9.14991150866275e-39	1.20098747145483e-36
ENSG00000170448	ENSG00000170448	ENSG00000170448_001	chr4	dexseq_prepare_annotation2.py	exon	47849257	47849259	.	-	.	ENST00000381538+ENST00000502448+ENST00000464756__exon_number_001__gene_id_ENSG00000170448	NFXL1	ENSG00000170448	-0.851010256527524	-18.4966616649216	9.83995840898021e-39	1.29032007928402e-36
ENSG00000186001.22	ENSG00000186001	ENSG00000186001_023	chr3	dexseq_prepare_annotation2.py	exon	197574743	197574829	.	+	.	ENST00000414675+ENST00000536618+ENST00000494069+ENST00000441090+ENST00000461674+ENST00000438796+ENST00000334859+ENST00000425562__exon_number_023__gene_id_ENSG00000186001	LRCH3	ENSG00000186001.22	-1.28397815728914	-18.2909613982378	9.91998694515736e-39	1.29956589052073e-36
ENSG00000085760.29	ENSG00000085760	ENSG00000085760_030	chr2	dexseq_prepare_annotation2.py	exon	55495876	55495952	.	-	.	ENST00000417363__exon_number_030__gene_id_ENSG00000085760	MTIF2	ENSG00000085760.29	-2.23982130013219	-18.9512933961962	1.00418797686663e-38	1.3142731367031e-36
ENSG00000166689.58	ENSG00000166689	ENSG00000166689_059	chr11	dexseq_prepare_annotation2.py	exon	17035536	17035593	.	-	.	ENST00000355661+ENST00000448080+ENST00000531066__exon_number_059__gene_id_ENSG00000166689	PLEKHA7	ENSG00000166689.58	-2.85673027493254	-16.3840976661723	1.04346049699517e-38	1.36436457915057e-36
ENSG00000133597.ENSG00000090266.46	ENSG00000133597+ENSG00000090266	ENSG00000133597+ENSG00000090266_047	chr7	dexseq_prepare_annotation2.py	exon	140406445	140406446	.	+	.	ENST00000247866+ENST00000460088+ENST00000482954+ENST00000476181__exon_number_047__gene_id_ENSG00000133597+ENSG00000090266		ENSG00000133597.ENSG00000090266.46	-4.28082122077246	-24.715964555286	1.06726130884534e-38	1.39414966015838e-36
ENSG00000092148.79	ENSG00000092148	ENSG00000092148_080	chr14	dexseq_prepare_annotation2.py	exon	31676916	31677010	.	-	.	ENST00000553700__exon_number_080__gene_id_ENSG00000092148	HECTD1	ENSG00000092148.79	2.22691530341855	16.7362045736097	1.09621887677737e-38	1.43060755461041e-36
ENSG00000129084.ENSG00000256206.ENSG00000129083.15	ENSG00000129084+ENSG00000256206+ENSG00000129083	ENSG00000129084+ENSG00000256206+ENSG00000129083_016	chr11	dexseq_prepare_annotation2.py	exon	14490227	14490406	.	-	.	ENST00000249923+ENST00000439561__exon_number_016__gene_id_ENSG00000129084+ENSG00000256206+ENSG00000129083		ENSG00000129084.ENSG00000256206.ENSG00000129083.15	2.23508286615686	16.0670884789012	1.20972048276314e-38	1.57722362884955e-36
[truncated: 41,793 more rows]
