# Supplementary material for: The transcriptomic response of cells to a drug combination is more than the sum of the responses to the monotherapies
Source: eLife. 2020 Sep 18;9:e52707. doi: 10.7554/eLife.52707 (PMC7546737; doi:10.7554/eLife.52707)
Supplement: Source data 8. [file elife-52707-data8.zip › Supplementary Item 13 Differential Splicing/TMX_singlet_DMSO_singlet_9_dynsyn_exon_O_fcounts_O_flatten_exon_name.mtrx_genes_simes_test_rare_splicing_FDR_10]

V1	V3	V4	V5	V8	V9	V10	V12	NExons	P.Value	FDR
ENSG00000091536.101	ENSG00000091536	chr17	dexseq_prepare_annotation2.py	exon	.	+	.	MYO15A	61	1.21354378275336e-42	1.65624455470179e-38
ENSG00000138744.ENSG00000198301.72	ENSG00000138744+ENSG00000198301	chr4	dexseq_prepare_annotation2.py	exon	.	-	.		37	1.52005606143427e-29	1.03728625632275e-25
ENSG00000156398.33	ENSG00000156398	chr10	dexseq_prepare_annotation2.py	exon	.	+	.	SFXN2	20	3.40274136995587e-27	1.54802047390526e-23
ENSG00000149806.ENSG00000162298.74	ENSG00000149806+ENSG00000162298	chr11	dexseq_prepare_annotation2.py	exon	.	-	.		58	1.72071024751112e-26	5.87106336450794e-23
ENSG00000143341.115	ENSG00000143341	chr1	dexseq_prepare_annotation2.py	exon	.	+	.	HMCN1	38	3.46991473862871e-23	9.47147927056092e-20
ENSG00000215029.ENSG00000185945.51	ENSG00000215029+ENSG00000185945	chrX	dexseq_prepare_annotation2.py	exon	.	-	.		31	3.26395179385092e-22	7.42440234707957e-19
ENSG00000175216.67	ENSG00000175216	chr11	dexseq_prepare_annotation2.py	exon	.	-	.	CKAP5	26	3.9077148297888e-22	7.6189274281368e-19
ENSG00000149269.49	ENSG00000149269	chr11	dexseq_prepare_annotation2.py	exon	.	-	.	PAK1	26	1.26673815094304e-20	2.16105528550883e-17
ENSG00000138101.70	ENSG00000138101	chr2	dexseq_prepare_annotation2.py	exon	.	-	.	DTNB	25	2.73531411275139e-20	4.14795189009233e-17
ENSG00000163629.59	ENSG00000163629	chr4	dexseq_prepare_annotation2.py	exon	.	+	.	PTPN13	35	3.06819886071866e-20	4.18747780510883e-17
ENSG00000196337.ENSG00000225950.30	ENSG00000196337+ENSG00000225950	chr19	dexseq_prepare_annotation2.py	exon	.	-	.		15	9.21240330521663e-19	1.14300800281451e-15
ENSG00000082397.92	ENSG00000082397	chr18	dexseq_prepare_annotation2.py	exon	.	-	.	EPB41L3	27	1.9509005251335e-18	2.21882419725183e-15
ENSG00000182541.30	ENSG00000182541	chr22	dexseq_prepare_annotation2.py	exon	.	+	.	LIMK2	11	3.96394613894509e-18	4.16153360802482e-15
ENSG00000084774.66	ENSG00000084774	chr2	dexseq_prepare_annotation2.py	exon	.	+	.	CAD	49	3.5531538275002e-17	3.46381738840876e-14
ENSG00000143322.29	ENSG00000143322	chr1	dexseq_prepare_annotation2.py	exon	.	-	.	ABL2	16	5.61869996665706e-17	5.11226780966237e-14
ENSG00000258818.ENSG00000259171.ENSG00000214274.11	ENSG00000258818+ENSG00000259171+ENSG00000214274	chr14	dexseq_prepare_annotation2.py	exon	.	+	.		12	1.05620595079809e-16	9.00943676030767e-14
ENSG00000164985.33	ENSG00000164985	chr9	dexseq_prepare_annotation2.py	exon	.	-	.	PSIP1	5	2.24980622256701e-16	1.8061973720938e-13
ENSG00000177542.58	ENSG00000177542	chr11	dexseq_prepare_annotation2.py	exon	.	-	.	SLC25A22	30	6.45525683793971e-16	4.89451918467784e-13
ENSG00000086205.42	ENSG00000086205	chr11	dexseq_prepare_annotation2.py	exon	.	-	.	FOLH1	27	1.84778060079554e-15	1.32728998103461e-12
ENSG00000158286.41	ENSG00000158286	chr1	dexseq_prepare_annotation2.py	exon	.	+	.	RNF207	29	2.58943858290414e-15	1.76703288897379e-12
ENSG00000087460.93	ENSG00000087460	chr20	dexseq_prepare_annotation2.py	exon	.	+	.	GNAS	31	3.35087552467438e-15	2.177749960036e-12
ENSG00000070778.33	ENSG00000070778	chr14	dexseq_prepare_annotation2.py	exon	.	-	.	PTPN21	18	5.24492624189457e-15	3.25376151588078e-12
ENSG00000151491.53	ENSG00000151491	chr12	dexseq_prepare_annotation2.py	exon	.	-	.	EPS8	34	8.46904274208802e-15	5.0254563193051e-12
ENSG00000119689.17	ENSG00000119689	chr14	dexseq_prepare_annotation2.py	exon	.	+	.	DLST	10	9.17065146369897e-15	5.21504379902348e-12
ENSG00000117724.13	ENSG00000117724	chr1	dexseq_prepare_annotation2.py	exon	.	+	.	CENPF	12	1.27623220677359e-14	6.9672068632184e-12
ENSG00000175166.68	ENSG00000175166	chr3	dexseq_prepare_annotation2.py	exon	.	+	.	PSMD2	48	1.09769002692038e-13	5.76202826438821e-11
ENSG00000139132.60	ENSG00000139132	chr12	dexseq_prepare_annotation2.py	exon	.	+	.	FGD4	8	1.61424085833026e-13	8.15968860536717e-11
ENSG00000103671.28	ENSG00000103671	chr15	dexseq_prepare_annotation2.py	exon	.	+	.	TRIP4	13	1.69814020496206e-13	8.27722054190081e-11
ENSG00000143702.73	ENSG00000143702	chr1	dexseq_prepare_annotation2.py	exon	.	-	.	CEP170	33	3.44764914939622e-13	1.62253502037792e-10
ENSG00000166183.34	ENSG00000166183	chr14	dexseq_prepare_annotation2.py	exon	.	+	.	ASPG	17	4.51452485527444e-13	2.05380784082619e-10
ENSG00000115421.36	ENSG00000115421	chr2	dexseq_prepare_annotation2.py	exon	.	+	.	PAPOLG	25	5.56152461064103e-13	2.44850606083964e-10
ENSG00000174791.31	ENSG00000174791	chr11	dexseq_prepare_annotation2.py	exon	.	-	.	RIN1	22	5.96650388513777e-13	2.54471390701126e-10
ENSG00000222750.ENSG00000103534.38	ENSG00000222750+ENSG00000103534	chr16	dexseq_prepare_annotation2.py	exon	.	+	.		24	6.69508614150387e-13	2.76892532300742e-10
ENSG00000131018.244	ENSG00000131018	chr6	dexseq_prepare_annotation2.py	exon	.	-	.	SYNE1	102	1.05099656360313e-12	4.17541186770676e-10
ENSG00000116128.13	ENSG00000116128	chr1	dexseq_prepare_annotation2.py	exon	.	+	.	BCL9	13	1.07077531777357e-12	4.17541186770676e-10
ENSG00000140398.35	ENSG00000140398	chr15	dexseq_prepare_annotation2.py	exon	.	+	.	NEIL1	17	1.22439854216711e-12	4.64183091763797e-10
ENSG00000139998.19	ENSG00000139998	chr14	dexseq_prepare_annotation2.py	exon	.	-	.	RAB15	6	1.28971317937469e-12	4.7572987762448e-10
ENSG00000113360.77	ENSG00000113360	chr5	dexseq_prepare_annotation2.py	exon	.	-	.	DROSHA	45	1.36067656230879e-12	4.88697729536587e-10
ENSG00000130827.29	ENSG00000130827	chrX	dexseq_prepare_annotation2.py	exon	.	+	.	PLXNA3	10	1.54334645056014e-12	5.40092111724226e-10
ENSG00000133943.39	ENSG00000133943	chr14	dexseq_prepare_annotation2.py	exon	.	+	.	C14orf159	11	2.31327635393647e-12	7.89289891963124e-10
ENSG00000089053.70	ENSG00000089053	chr12	dexseq_prepare_annotation2.py	exon	.	-	.	ANAPC5	28	3.93534132297453e-12	1.30998874087698e-09
ENSG00000059758.39	ENSG00000059758	chr12	dexseq_prepare_annotation2.py	exon	.	-	.	CDK17	26	4.19480464745863e-12	1.3631117578218e-09
ENSG00000108953.33	ENSG00000108953	chr17	dexseq_prepare_annotation2.py	exon	.	-	.	YWHAE	26	4.39496441898304e-12	1.39494126489024e-09
ENSG00000135655.60	ENSG00000135655	chr12	dexseq_prepare_annotation2.py	exon	.	+	.	USP15	20	7.23136813642644e-12	2.24303891649882e-09
ENSG00000142396.ENSG00000269545.ENSG00000198131.ENSG00000267216.ENSG00000273439.ENSG00000083842.67	ENSG00000142396+ENSG00000269545+ENSG00000198131+ENSG00000267216+ENSG00000273439+ENSG00000083842	chr19	dexseq_prepare_annotation2.py	exon	.	+	.		46	1.08059466466264e-11	3.27732355184794e-09
ENSG00000186081.34	ENSG00000186081	chr12	dexseq_prepare_annotation2.py	exon	.	-	.	KRT5	13	1.30030310856647e-11	3.8191539818489e-09
ENSG00000116809.22	ENSG00000116809	chr1	dexseq_prepare_annotation2.py	exon	.	-	.	ZBTB17	12	1.31521275752417e-11	3.8191539818489e-09
ENSG00000126005.ENSG00000088298.ENSG00000261582.ENSG00000242372.60	ENSG00000126005+ENSG00000088298+ENSG00000261582+ENSG00000242372	chr20	dexseq_prepare_annotation2.py	exon	.	-	.		40	1.44321927240728e-11	4.10355346454469e-09
ENSG00000085276.54	ENSG00000085276	chr3	dexseq_prepare_annotation2.py	exon	.	-	.	MECOM	15	1.57870879054548e-11	4.39718725987035e-09
ENSG00000079215.33	ENSG00000079215	chr5	dexseq_prepare_annotation2.py	exon	.	+	.	SLC1A3	8	1.65437965660257e-11	4.51579471066238e-09
ENSG00000164941.70	ENSG00000164941	chr8	dexseq_prepare_annotation2.py	exon	.	+	.	INTS8	22	1.82628185803909e-11	4.88727348990538e-09
ENSG00000058600.62	ENSG00000058600	chr16	dexseq_prepare_annotation2.py	exon	.	+	.	POLR3E	10	2.11577893834738e-11	5.55310595203175e-09
ENSG00000004766.23	ENSG00000004766	chr7	dexseq_prepare_annotation2.py	exon	.	+	.	CCDC132	15	2.22143329029768e-11	5.614492823624e-09
ENSG00000006025.45	ENSG00000006025	chr17	dexseq_prepare_annotation2.py	exon	.	-	.	OSBPL7	16	2.25023716459253e-11	5.614492823624e-09
ENSG00000231889.28	ENSG00000231889	chr6	dexseq_prepare_annotation2.py	exon	.	+	.	TRAF3IP2-AS1	19	2.26258136942644e-11	5.614492823624e-09
ENSG00000120899.55	ENSG00000120899	chr8	dexseq_prepare_annotation2.py	exon	.	+	.	PTK2B	32	2.63542554196277e-11	6.38230071269353e-09
ENSG00000147862.32	ENSG00000147862	chr9	dexseq_prepare_annotation2.py	exon	.	-	.	NFIB	11	2.66552711476796e-11	6.38230071269353e-09
ENSG00000182774.ENSG00000214575.ENSG00000260836.80	ENSG00000182774+ENSG00000214575+ENSG00000260836	chr15	dexseq_prepare_annotation2.py	exon	.	-	.		30	3.46813774448073e-11	8.02818391646546e-09
ENSG00000178252.ENSG00000178467.86	ENSG00000178252+ENSG00000178467	chr3	dexseq_prepare_annotation2.py	exon	.	+	.		17	3.47056602484952e-11	8.02818391646546e-09
ENSG00000075292.88	ENSG00000075292	chr2	dexseq_prepare_annotation2.py	exon	.	+	.	ZNF638	49	4.22597235990086e-11	9.61267846132115e-09
ENSG00000221983.24	ENSG00000221983	chr19	dexseq_prepare_annotation2.py	exon	.	+	.	UBA52	9	5.16787949319122e-11	1.15624949709957e-08
ENSG00000226803.35	ENSG00000226803	chr6	dexseq_prepare_annotation2.py	exon	.	-	.	RP11-203B9.4	17	5.97882196311813e-11	1.31611229278446e-08
ENSG00000270249.ENSG00000267645.ENSG00000267368.ENSG00000105808.ENSG00000168255.ENSG00000170667.ENSG00000205236.ENSG00000228049.ENSG00000272949.153	ENSG00000270249+ENSG00000267645+ENSG00000267368+ENSG00000105808+ENSG00000168255+ENSG00000170667+ENSG00000205236+ENSG00000228049+ENSG00000272949	chr7	dexseq_prepare_annotation2.py	exon	.	-	.		38	6.29485097957671e-11	1.36368454236925e-08
ENSG00000070756.68	ENSG00000070756	chr8	dexseq_prepare_annotation2.py	exon	.	-	.	PABPC1	22	7.71811675089307e-11	1.64588839712795e-08
ENSG00000171777.29	ENSG00000171777	chr19	dexseq_prepare_annotation2.py	exon	.	-	.	RASGRP4	3	9.69864222717737e-11	2.03641644794641e-08
ENSG00000181381.73	ENSG00000181381	chr4	dexseq_prepare_annotation2.py	exon	.	-	.	DDX60L	18	1.0569342435077e-10	2.18561190233228e-08
ENSG00000104419.71	ENSG00000104419	chr8	dexseq_prepare_annotation2.py	exon	.	-	.	NDRG1	46	1.09868919767837e-10	2.23804629401707e-08
ENSG00000035928.50	ENSG00000035928	chr4	dexseq_prepare_annotation2.py	exon	.	-	.	RFC1	8	1.49542282893186e-10	3.001401583715e-08
ENSG00000008294.72	ENSG00000008294	chr17	dexseq_prepare_annotation2.py	exon	.	-	.	SPAG9	23	1.64948606848119e-10	3.24385599400064e-08
ENSG00000226994.23	ENSG00000226994	chr2	dexseq_prepare_annotation2.py	exon	.	+	.	AC012593.1	17	1.66375966866973e-10	3.24385599400064e-08
ENSG00000141380.59	ENSG00000141380	chr18	dexseq_prepare_annotation2.py	exon	.	-	.	SS18	34	1.77445602837919e-10	3.4109543486365e-08
ENSG00000140943.52	ENSG00000140943	chr16	dexseq_prepare_annotation2.py	exon	.	-	.	MBTPS1	36	1.83478429622181e-10	3.47793556594935e-08
ENSG00000124920.53	ENSG00000124920	chr11	dexseq_prepare_annotation2.py	exon	.	+	.	MYRF	17	2.00423857091478e-10	3.74710246792396e-08
ENSG00000104490.71	ENSG00000104490	chr8	dexseq_prepare_annotation2.py	exon	.	-	.	NCALD	36	2.14388816494391e-10	3.9540250912371e-08
ENSG00000085872.ENSG00000105085.ENSG00000269578.ENSG00000214046.ENSG00000127526.ENSG00000269058.ENSG00000141979.ENSG00000268790.128	ENSG00000085872+ENSG00000105085+ENSG00000269578+ENSG00000214046+ENSG00000127526+ENSG00000269058+ENSG00000141979+ENSG00000268790	chr19	dexseq_prepare_annotation2.py	exon	.	-	.		57	2.25260700219195e-10	4.09914404878877e-08
ENSG00000116478.14	ENSG00000116478	chr1	dexseq_prepare_annotation2.py	exon	.	+	.	HDAC1	6	2.31701137986285e-10	4.16086464636424e-08
ENSG00000065427.23	ENSG00000065427	chr16	dexseq_prepare_annotation2.py	exon	.	-	.	KARS	12	3.02625591204092e-10	5.36394034903045e-08
ENSG00000257225.ENSG00000134283.50	ENSG00000257225+ENSG00000134283	chr12	dexseq_prepare_annotation2.py	exon	.	+	.		11	3.4241359436919e-10	5.99135991788551e-08
ENSG00000104915.30	ENSG00000104915	chr19	dexseq_prepare_annotation2.py	exon	.	-	.	STX10	20	4.14062809291452e-10	7.15332812811359e-08
ENSG00000140199.59	ENSG00000140199	chr15	dexseq_prepare_annotation2.py	exon	.	-	.	SLC12A6	20	4.62339616263748e-10	7.88751385345955e-08
ENSG00000141469.38	ENSG00000141469	chr18	dexseq_prepare_annotation2.py	exon	.	+	.	SLC14A1	16	5.54635410971597e-10	9.34526430733377e-08
ENSG00000181827.21	ENSG00000181827	chr15	dexseq_prepare_annotation2.py	exon	.	-	.	RFX7	7	6.03771147971992e-10	9.95239424097739e-08
ENSG00000262664.ENSG00000108963.42	ENSG00000262664+ENSG00000108963	chr17	dexseq_prepare_annotation2.py	exon	.	+	.		9	6.05252580598713e-10	9.95239424097739e-08
ENSG00000064652.32	ENSG00000064652	chr5	dexseq_prepare_annotation2.py	exon	.	+	.	SNX24	14	6.2773605846194e-10	1.01992163403435e-07
ENSG00000172575.33	ENSG00000172575	chr15	dexseq_prepare_annotation2.py	exon	.	-	.	RASGRP1	8	6.7397905155477e-10	1.06914119743467e-07
ENSG00000221978.53	ENSG00000221978	chr1	dexseq_prepare_annotation2.py	exon	.	-	.	CCNL2	13	6.7789105446263e-10	1.06914119743467e-07
ENSG00000180448.47	ENSG00000180448	chr19	dexseq_prepare_annotation2.py	exon	.	+	.	HMHA1	30	6.81530511260377e-10	1.06914119743467e-07
ENSG00000250571.ENSG00000181638.ENSG00000264668.37	ENSG00000250571+ENSG00000181638+ENSG00000264668	chr8	dexseq_prepare_annotation2.py	exon	.	+	.		24	7.72491467449649e-10	1.19806403951736e-07
ENSG00000105705.26	ENSG00000105705	chr19	dexseq_prepare_annotation2.py	exon	.	-	.	SUGP1	9	7.87680321218454e-10	1.20789449707747e-07
ENSG00000207945.ENSG00000100124.34	ENSG00000207945+ENSG00000100124	chr22	dexseq_prepare_annotation2.py	exon	.	-	.		11	9.08030219445391e-10	1.35304580403729e-07
ENSG00000167380.40	ENSG00000167380	chr19	dexseq_prepare_annotation2.py	exon	.	+	.	ZNF226	31	9.19831050794664e-10	1.35304580403729e-07
ENSG00000198561.ENSG00000213593.ENSG00000211450.ENSG00000254732.ENSG00000254462.80	ENSG00000198561+ENSG00000213593+ENSG00000211450+ENSG00000254732+ENSG00000254462	chr11	dexseq_prepare_annotation2.py	exon	.	+	.		34	9.20577237763613e-10	1.35304580403729e-07
ENSG00000140859.94	ENSG00000140859	chr16	dexseq_prepare_annotation2.py	exon	.	-	.	KIFC3	41	9.21990473149675e-10	1.35304580403729e-07
ENSG00000140694.51	ENSG00000140694	chr16	dexseq_prepare_annotation2.py	exon	.	-	.	PARN	24	1.0528296758075e-09	1.52861908674688e-07
ENSG00000231887.ENSG00000256682.ENSG00000212127.ENSG00000111215.61	ENSG00000231887+ENSG00000256682+ENSG00000212127+ENSG00000111215	chr12	dexseq_prepare_annotation2.py	exon	.	-	.		8	1.23536626338587e-09	1.77476618554636e-07
ENSG00000100949.67	ENSG00000100949	chr14	dexseq_prepare_annotation2.py	exon	.	-	.	RABGGTA	31	1.34153179604142e-09	1.90721103670555e-07
ENSG00000005884.29	ENSG00000005884	chr17	dexseq_prepare_annotation2.py	exon	.	+	.	ITGA3	16	1.36958659136082e-09	1.92702245349406e-07
ENSG00000185811.28	ENSG00000185811	chr7	dexseq_prepare_annotation2.py	exon	.	+	.	IKZF1	10	1.50886445498745e-09	2.10132470221109e-07
ENSG00000196482.50	ENSG00000196482	chr1	dexseq_prepare_annotation2.py	exon	.	-	.	ESRRG	11	1.54407502634051e-09	2.12863999590862e-07
ENSG00000134982.ENSG00000272869.ENSG00000258864.ENSG00000212643.ENSG00000153037.72	ENSG00000134982+ENSG00000272869+ENSG00000258864+ENSG00000212643+ENSG00000153037	chr5	dexseq_prepare_annotation2.py	exon	.	+	.		17	1.65825369857058e-09	2.26318464780912e-07
ENSG00000175899.64	ENSG00000175899	chr12	dexseq_prepare_annotation2.py	exon	.	-	.	A2M	44	2.07730417389555e-09	2.80703439260658e-07
ENSG00000100031.ENSG00000100028.91	ENSG00000100031+ENSG00000100028	chr22	dexseq_prepare_annotation2.py	exon	.	+	.		64	2.26963576197158e-09	3.03686165484198e-07
ENSG00000148840.19	ENSG00000148840	chr10	dexseq_prepare_annotation2.py	exon	.	+	.	PPRC1	13	3.52632605682412e-09	4.66919452016031e-07
ENSG00000173818.62	ENSG00000173818	chr17	dexseq_prepare_annotation2.py	exon	.	+	.	ENDOV	21	3.55800285826987e-09	4.66919452016031e-07
ENSG00000172890.75	ENSG00000172890	chr11	dexseq_prepare_annotation2.py	exon	.	+	.	NADSYN1	48	3.64234415817671e-09	4.73435362579007e-07
ENSG00000174628.38	ENSG00000174628	chr16	dexseq_prepare_annotation2.py	exon	.	+	.	IQCK	30	3.82202461378509e-09	4.9210369744282e-07
ENSG00000150093.62	ENSG00000150093	chr10	dexseq_prepare_annotation2.py	exon	.	-	.	ITGB1	16	4.32603183454296e-09	5.51791425026563e-07
ENSG00000118113.11	ENSG00000118113	chr11	dexseq_prepare_annotation2.py	exon	.	-	.	MMP8	4	4.79938867376801e-09	6.06500524255424e-07
ENSG00000102893.68	ENSG00000102893	chr16	dexseq_prepare_annotation2.py	exon	.	+	.	PHKB	55	4.85145685350735e-09	6.07455808593287e-07
ENSG00000239961.ENSG00000250507.ENSG00000248166.ENSG00000187116.ENSG00000249654.29	ENSG00000239961+ENSG00000250507+ENSG00000248166+ENSG00000187116+ENSG00000249654	chr19	dexseq_prepare_annotation2.py	exon	.	-	.		27	5.28371253357356e-09	6.54349464474914e-07
ENSG00000166535.41	ENSG00000166535	chr12	dexseq_prepare_annotation2.py	exon	.	+	.	A2ML1	24	5.32186331746157e-09	6.54349464474914e-07
ENSG00000221995.ENSG00000196535.93	ENSG00000221995+ENSG00000196535	chr17	dexseq_prepare_annotation2.py	exon	.	-	.		9	5.47827059552491e-09	6.67566402568964e-07
ENSG00000035681.61	ENSG00000035681	chr8	dexseq_prepare_annotation2.py	exon	.	-	.	NSMAF	18	5.99884180211063e-09	7.24532680665539e-07
ENSG00000175356.40	ENSG00000175356	chr11	dexseq_prepare_annotation2.py	exon	.	-	.	SCUBE2	21	6.13729736282539e-09	7.31364703337195e-07
ENSG00000086102.29	ENSG00000086102	chr9	dexseq_prepare_annotation2.py	exon	.	+	.	NFX1	8	6.16258359347725e-09	7.31364703337195e-07
ENSG00000214198.34	ENSG00000214198	chr12	dexseq_prepare_annotation2.py	exon	.	-	.	RP11-642P15.1	30	7.50520427619103e-09	8.83026103115993e-07
ENSG00000205020.18	ENSG00000205020	chr17	dexseq_prepare_annotation2.py	exon	.	+	.	CCL4L1	10	8.01672888844307e-09	9.35147998884368e-07
ENSG00000255339.ENSG00000075826.ENSG00000166136.84	ENSG00000255339+ENSG00000075826+ENSG00000166136	chr10	dexseq_prepare_annotation2.py	exon	.	-	.		42	8.17134995485977e-09	9.45106645626493e-07
ENSG00000138399.28	ENSG00000138399	chr2	dexseq_prepare_annotation2.py	exon	.	-	.	FASTKD1	13	8.39309832924939e-09	9.62596689055425e-07
ENSG00000163491.62	ENSG00000163491	chr3	dexseq_prepare_annotation2.py	exon	.	-	.	NEK10	35	9.99382356393421e-09	1.13663086667145e-06
ENSG00000123843.22	ENSG00000123843	chr1	dexseq_prepare_annotation2.py	exon	.	+	.	C4BPB	6	1.04417266759389e-08	1.17775773283648e-06
ENSG00000163157.ENSG00000163159.19	ENSG00000163157+ENSG00000163159	chr1	dexseq_prepare_annotation2.py	exon	.	-	.		17	1.06275503546094e-08	1.18889186262057e-06
ENSG00000261538.ENSG00000121270.47	ENSG00000261538+ENSG00000121270	chr16	dexseq_prepare_annotation2.py	exon	.	-	.		27	1.28354414424757e-08	1.42421223420251e-06
ENSG00000114735.29	ENSG00000114735	chr3	dexseq_prepare_annotation2.py	exon	.	+	.	HEMK1	21	1.31141106891841e-08	1.44339824746761e-06
ENSG00000164951.23	ENSG00000164951	chr8	dexseq_prepare_annotation2.py	exon	.	+	.	PDP1	7	1.35959638148827e-08	1.48446171316416e-06
ENSG00000163743.38	ENSG00000163743	chr4	dexseq_prepare_annotation2.py	exon	.	-	.	RCHY1	18	1.40123222156683e-08	1.51777915555112e-06
ENSG00000166889.21	ENSG00000166889	chr11	dexseq_prepare_annotation2.py	exon	.	-	.	PATL1	9	1.53559430207919e-08	1.65021976651786e-06
ENSG00000257062.ENSG00000111700.ENSG00000134538.ENSG00000205754.ENSG00000257046.53	ENSG00000257062+ENSG00000111700+ENSG00000134538+ENSG00000205754+ENSG00000257046	chr12	dexseq_prepare_annotation2.py	exon	.	+	.		33	1.8338312523885e-08	1.95117866692905e-06
ENSG00000156395.31	ENSG00000156395	chr10	dexseq_prepare_annotation2.py	exon	.	+	.	SORCS3	17	1.84424126636758e-08	1.95117866692905e-06
ENSG00000159166.ENSG00000118194.90	ENSG00000159166+ENSG00000118194	chr1	dexseq_prepare_annotation2.py	exon	.	-	.		25	1.89296768215923e-08	1.98320312253459e-06
ENSG00000187775.94	ENSG00000187775	chr17	dexseq_prepare_annotation2.py	exon	.	-	.	DNAH17	66	1.9035727509674e-08	1.98320312253459e-06
ENSG00000188037.26	ENSG00000188037	chr7	dexseq_prepare_annotation2.py	exon	.	+	.	CLCN1	14	1.9878806138348e-08	2.05534807709223e-06
ENSG00000065534.66	ENSG00000065534	chr3	dexseq_prepare_annotation2.py	exon	.	-	.	MYLK	23	2.0990916906444e-08	2.15401529277555e-06
ENSG00000197614.36	ENSG00000197614	chr12	dexseq_prepare_annotation2.py	exon	.	-	.	MFAP5	19	2.18183117401833e-08	2.22221133305987e-06
ENSG00000115705.39	ENSG00000115705	chr2	dexseq_prepare_annotation2.py	exon	.	+	.	TPO	10	2.20148700691642e-08	2.22562182743669e-06
ENSG00000161013.62	ENSG00000161013	chr5	dexseq_prepare_annotation2.py	exon	.	-	.	MGAT4B	29	2.34998824857225e-08	2.35828232474369e-06
ENSG00000229807.29	ENSG00000229807	chrX	dexseq_prepare_annotation2.py	exon	.	-	.	XIST	18	2.37300038534106e-08	2.36399337657918e-06
ENSG00000177830.74	ENSG00000177830	chr11	dexseq_prepare_annotation2.py	exon	.	-	.	CHID1	46	2.41439306287378e-08	2.38779974797836e-06
ENSG00000145214.31	ENSG00000145214	chr4	dexseq_prepare_annotation2.py	exon	.	-	.	DGKQ	23	2.43595799529878e-08	2.39179530358545e-06
ENSG00000138100.14	ENSG00000138100	chr2	dexseq_prepare_annotation2.py	exon	.	+	.	TRIM54	11	2.49000005061828e-08	2.42739433505988e-06
ENSG00000077782.100	ENSG00000077782	chr8	dexseq_prepare_annotation2.py	exon	.	-	.	FGFR1	52	2.61477575526052e-08	2.53095457502097e-06
ENSG00000127463.53	ENSG00000127463	chr1	dexseq_prepare_annotation2.py	exon	.	-	.	EMC1	31	2.98112060639591e-08	2.86523479127405e-06
ENSG00000177479.68	ENSG00000177479	chr3	dexseq_prepare_annotation2.py	exon	.	+	.	ARIH2	44	3.22123707157491e-08	3.07436668201779e-06
ENSG00000010671.34	ENSG00000010671	chrX	dexseq_prepare_annotation2.py	exon	.	-	.	BTK	10	3.29296200746167e-08	3.12099621373867e-06
ENSG00000141295.36	ENSG00000141295	chr17	dexseq_prepare_annotation2.py	exon	.	-	.	SCRN2	14	3.43647574869313e-08	3.23455317366647e-06
ENSG00000165138.32	ENSG00000165138	chr9	dexseq_prepare_annotation2.py	exon	.	-	.	ANKS6	11	4.07974965878864e-08	3.76669935725974e-06
ENSG00000197818.24	ENSG00000197818	chr20	dexseq_prepare_annotation2.py	exon	.	+	.	SLC9A8	12	4.08249244309693e-08	3.76669935725974e-06
ENSG00000178057.17	ENSG00000178057	chr3	dexseq_prepare_annotation2.py	exon	.	+	.	NDUFAF3	11	4.0846388106275e-08	3.76669935725974e-06
ENSG00000142945.25	ENSG00000142945	chr1	dexseq_prepare_annotation2.py	exon	.	+	.	KIF2C	12	4.11812801207259e-08	3.77209470528635e-06
ENSG00000177398.41	ENSG00000177398	chr21	dexseq_prepare_annotation2.py	exon	.	+	.	UMODL1	5	4.4915225350372e-08	4.08668663721251e-06
ENSG00000173706.28	ENSG00000173706	chr3	dexseq_prepare_annotation2.py	exon	.	-	.	HEG1	18	4.63385150742901e-08	4.18826525651597e-06
ENSG00000145388.17	ENSG00000145388	chr4	dexseq_prepare_annotation2.py	exon	.	+	.	METTL14	14	4.74128376276592e-08	4.25717373646245e-06
ENSG00000218305.5	ENSG00000218305	chr7	dexseq_prepare_annotation2.py	exon	.	+	.	AC006024.4	4	4.9171737408659e-08	4.38624753041424e-06
ENSG00000198632.ENSG00000174368.32	ENSG00000198632+ENSG00000174368	chr7	dexseq_prepare_annotation2.py	exon	.	-	.		24	5.35986521328552e-08	4.75009353447538e-06
ENSG00000214717.ENSG00000169084.29	ENSG00000214717+ENSG00000169084	chrX	dexseq_prepare_annotation2.py	exon	.	-	.		8	5.7002702098475e-08	5.01917985961282e-06
ENSG00000144744.32	ENSG00000144744	chr3	dexseq_prepare_annotation2.py	exon	.	-	.	UBA3	20	5.90425868543512e-08	5.16546939351401e-06
ENSG00000133624.16	ENSG00000133624	chr7	dexseq_prepare_annotation2.py	exon	.	-	.	ZNF767	5	5.96432874651942e-08	5.18478718041382e-06
ENSG00000223501.45	ENSG00000223501	chr6	dexseq_prepare_annotation2.py	exon	.	-	.	VPS52	37	6.13689034471279e-08	5.30103034333166e-06
ENSG00000175699.20	ENSG00000175699	chr14	dexseq_prepare_annotation2.py	exon	.	+	.	LINC00521	10	6.59996662851861e-08	5.66517890226554e-06
ENSG00000141367.60	ENSG00000141367	chr17	dexseq_prepare_annotation2.py	exon	.	+	.	CLTC	25	6.82739555741704e-08	5.82376841047674e-06
ENSG00000148516.58	ENSG00000148516	chr10	dexseq_prepare_annotation2.py	exon	.	+	.	ZEB1	14	6.96505602016951e-08	5.90429096666295e-06
ENSG00000175224.87	ENSG00000175224	chr11	dexseq_prepare_annotation2.py	exon	.	+	.	ATG13	31	7.71181505530001e-08	6.49696616510707e-06
ENSG00000256028.ENSG00000182196.ENSG00000111325.35	ENSG00000256028+ENSG00000182196+ENSG00000111325	chr12	dexseq_prepare_annotation2.py	exon	.	+	.		10	7.88445340243198e-08	6.60165767094428e-06
ENSG00000173715.ENSG00000173653.67	ENSG00000173715+ENSG00000173653	chr11	dexseq_prepare_annotation2.py	exon	.	+	.		24	8.27046539891946e-08	6.88264096124712e-06
ENSG00000008710.140	ENSG00000008710	chr16	dexseq_prepare_annotation2.py	exon	.	-	.	PKD1	72	8.85271754926099e-08	7.30597036866796e-06
ENSG00000117523.55	ENSG00000117523	chr1	dexseq_prepare_annotation2.py	exon	.	+	.	PRRC2C	28	8.88621835579485e-08	7.30597036866796e-06
ENSG00000186635.ENSG00000214530.106	ENSG00000186635+ENSG00000214530	chr11	dexseq_prepare_annotation2.py	exon	.	-	.		35	9.60847626513587e-08	7.85248407584277e-06
ENSG00000126226.43	ENSG00000126226	chr13	dexseq_prepare_annotation2.py	exon	.	-	.	PCID2	27	9.86695391528657e-08	8.01572541879947e-06
ENSG00000184779.29	ENSG00000184779	chr15	dexseq_prepare_annotation2.py	exon	.	-	.	RPS17	13	1.01579090950171e-07	8.16503016921591e-06
ENSG00000182230.62	ENSG00000182230	chr5	dexseq_prepare_annotation2.py	exon	.	+	.	FAM153B	25	1.01703922096036e-07	8.16503016921591e-06
ENSG00000223745.70	ENSG00000223745	chr1	dexseq_prepare_annotation2.py	exon	.	-	.	RP4-717I23.3	53	1.03722884250816e-07	8.27842060967913e-06
ENSG00000175449.17	ENSG00000175449	chr5	dexseq_prepare_annotation2.py	exon	.	+	.	RFESD	10	1.04616354557575e-07	8.30118608721967e-06
ENSG00000128886.ENSG00000262560.ENSG00000184716.55	ENSG00000128886+ENSG00000262560+ENSG00000184716	chr15	dexseq_prepare_annotation2.py	exon	.	-	.		7	1.06681670435432e-07	8.41613548036284e-06
ENSG00000082805.63	ENSG00000082805	chr12	dexseq_prepare_annotation2.py	exon	.	+	.	ERC1	56	1.07559318675651e-07	8.43660678899592e-06
ENSG00000166311.32	ENSG00000166311	chr11	dexseq_prepare_annotation2.py	exon	.	+	.	SMPD1	10	1.09257443954601e-07	8.52083197195658e-06
ENSG00000104522.48	ENSG00000104522	chr8	dexseq_prepare_annotation2.py	exon	.	-	.	TSTA3	13	1.28150691417728e-07	9.93750361630202e-06
ENSG00000090857.21	ENSG00000090857	chr16	dexseq_prepare_annotation2.py	exon	.	+	.	PDPR	9	1.37491128411511e-07	1.05860243643922e-05
ENSG00000104738.48	ENSG00000104738	chr8	dexseq_prepare_annotation2.py	exon	.	+	.	MCM4	33	1.38065089160449e-07	1.05860243643922e-05
ENSG00000129003.99	ENSG00000129003	chr15	dexseq_prepare_annotation2.py	exon	.	-	.	VPS13C	15	1.42556508134694e-07	1.08693364414654e-05
ENSG00000140009.ENSG00000214770.43	ENSG00000140009+ENSG00000214770	chr14	dexseq_prepare_annotation2.py	exon	.	-	.		25	1.57175525937338e-07	1.19173976555155e-05
ENSG00000233863.ENSG00000156687.31	ENSG00000233863+ENSG00000156687	chr8	dexseq_prepare_annotation2.py	exon	.	+	.		22	1.72611728903811e-07	1.30154965529238e-05
ENSG00000006459.25	ENSG00000006459	chr7	dexseq_prepare_annotation2.py	exon	.	-	.	KDM7A	13	1.76576486163568e-07	1.32412960613207e-05
ENSG00000119912.32	ENSG00000119912	chr10	dexseq_prepare_annotation2.py	exon	.	-	.	IDE	20	1.87649491514048e-07	1.39947555201297e-05
ENSG00000174015.6	ENSG00000174015	chr13	dexseq_prepare_annotation2.py	exon	.	+	.	SPERT	7	1.93253250882137e-07	1.43343498263011e-05
ENSG00000204673.21	ENSG00000204673	chr19	dexseq_prepare_annotation2.py	exon	.	-	.	AKT1S1	5	1.96480339945415e-07	1.44949388085136e-05
ENSG00000164944.42	ENSG00000164944	chr8	dexseq_prepare_annotation2.py	exon	.	-	.	KIAA1429	24	2.03491236499803e-07	1.49314429878995e-05
ENSG00000174839.23	ENSG00000174839	chr3	dexseq_prepare_annotation2.py	exon	.	-	.	DENND6A	20	2.06024162037068e-07	1.50364586282455e-05
ENSG00000129351.61	ENSG00000129351	chr19	dexseq_prepare_annotation2.py	exon	.	+	.	ILF3	15	2.17808499857087e-07	1.58119702449442e-05
ENSG00000223509.16	ENSG00000223509	chr15	dexseq_prepare_annotation2.py	exon	.	-	.	RP11-632K20.7	14	2.35797376657092e-07	1.70273153260106e-05
ENSG00000141519.34	ENSG00000141519	chr17	dexseq_prepare_annotation2.py	exon	.	+	.	CCDC40	19	2.3917849376687e-07	1.71805688575276e-05
ENSG00000204815.15	ENSG00000204815	chr17	dexseq_prepare_annotation2.py	exon	.	+	.	TTC25	8	2.77974043953694e-07	1.98627735700524e-05
ENSG00000142178.15	ENSG00000142178	chr21	dexseq_prepare_annotation2.py	exon	.	-	.	SIK1	14	2.98677355384289e-07	2.12215703807248e-05
ENSG00000263072.27	ENSG00000263072	chr16	dexseq_prepare_annotation2.py	exon	.	-	.	RP11-473M20.14	26	3.00099874229183e-07	2.12215703807248e-05
ENSG00000070501.42	ENSG00000070501	chr8	dexseq_prepare_annotation2.py	exon	.	+	.	POLB	16	3.18445608860803e-07	2.24028127305786e-05
ENSG00000187736.ENSG00000213901.77	ENSG00000187736+ENSG00000213901	chr2	dexseq_prepare_annotation2.py	exon	.	-	.		44	3.71100174561721e-07	2.5973206063684e-05
ENSG00000152078.ENSG00000122481.ENSG00000271092.38	ENSG00000152078+ENSG00000122481+ENSG00000271092	chr1	dexseq_prepare_annotation2.py	exon	.	+	.		17	3.78794728459708e-07	2.62616565698409e-05
ENSG00000212091.ENSG00000144061.35	ENSG00000212091+ENSG00000144061	chr2	dexseq_prepare_annotation2.py	exon	.	-	.		19	3.79965929718924e-07	2.62616565698409e-05
ENSG00000079102.90	ENSG00000079102	chr8	dexseq_prepare_annotation2.py	exon	.	-	.	RUNX1T1	28	3.80994138395992e-07	2.62616565698409e-05
ENSG00000200469.ENSG00000163644.30	ENSG00000200469+ENSG00000163644	chr4	dexseq_prepare_annotation2.py	exon	.	-	.		16	4.42172848857684e-07	3.03255027196466e-05
ENSG00000183431.32	ENSG00000183431	chr1	dexseq_prepare_annotation2.py	exon	.	-	.	SF3A3	13	4.51949988737629e-07	3.06961432448772e-05
ENSG00000155666.42	ENSG00000155666	chr16	dexseq_prepare_annotation2.py	exon	.	+	.	KDM8	26	4.52075380438183e-07	3.06961432448772e-05
ENSG00000233723.24	ENSG00000233723	chr2	dexseq_prepare_annotation2.py	exon	.	+	.	LINC01122	7	4.60553185778685e-07	3.09907022695632e-05
ENSG00000104365.82	ENSG00000104365	chr8	dexseq_prepare_annotation2.py	exon	.	+	.	IKBKB	44	4.60954906266217e-07	3.09907022695632e-05
ENSG00000148700.55	ENSG00000148700	chr10	dexseq_prepare_annotation2.py	exon	.	+	.	ADD3	36	4.81306152211203e-07	3.22003253204828e-05
ENSG00000138041.27	ENSG00000138041	chr2	dexseq_prepare_annotation2.py	exon	.	-	.	SMEK2	18	4.94250135146945e-07	3.2776817320199e-05
ENSG00000133226.69	ENSG00000133226	chr1	dexseq_prepare_annotation2.py	exon	.	+	.	SRRM1	33	4.94726287218712e-07	3.2776817320199e-05
ENSG00000108774.ENSG00000108773.ENSG00000267261.55	ENSG00000108774+ENSG00000108773+ENSG00000267261	chr17	dexseq_prepare_annotation2.py	exon	.	-	.		31	5.08956836651007e-07	3.35567290174538e-05
ENSG00000161011.43	ENSG00000161011	chr5	dexseq_prepare_annotation2.py	exon	.	+	.	SQSTM1	16	5.13166418994819e-07	3.36716119540446e-05
ENSG00000270119.ENSG00000215020.ENSG00000165390.ENSG00000197910.33	ENSG00000270119+ENSG00000215020+ENSG00000165390+ENSG00000197910	chr10	dexseq_prepare_annotation2.py	exon	.	+	.		21	5.27863040669235e-07	3.44702142538455e-05
ENSG00000196547.99	ENSG00000196547	chr15	dexseq_prepare_annotation2.py	exon	.	+	.	MAN2A2	29	5.91206046541382e-07	3.84227624914132e-05
ENSG00000138696.23	ENSG00000138696	chr4	dexseq_prepare_annotation2.py	exon	.	+	.	BMPR1B	15	6.14047430657233e-07	3.9718101107156e-05
ENSG00000034152.30	ENSG00000034152	chr17	dexseq_prepare_annotation2.py	exon	.	+	.	MAP2K3	19	6.17184556356238e-07	3.97327114393865e-05
ENSG00000142675.50	ENSG00000142675	chr1	dexseq_prepare_annotation2.py	exon	.	+	.	CNKSR1	20	6.30743952648679e-07	4.04149927969445e-05
ENSG00000006744.72	ENSG00000006744	chr17	dexseq_prepare_annotation2.py	exon	.	-	.	ELAC2	19	6.45991914850467e-07	4.11919135923207e-05
ENSG00000228486.79	ENSG00000228486	chr2	dexseq_prepare_annotation2.py	exon	.	+	.	LINC01125	9	6.48905438331546e-07	4.11919135923207e-05
ENSG00000173020.52	ENSG00000173020	chr11	dexseq_prepare_annotation2.py	exon	.	+	.	ADRBK1	18	6.63325033676915e-07	4.19123150908451e-05
ENSG00000168619.33	ENSG00000168619	chr8	dexseq_prepare_annotation2.py	exon	.	+	.	ADAM18	11	7.06702164023221e-07	4.44473324174605e-05
ENSG00000160953.40	ENSG00000160953	chr19	dexseq_prepare_annotation2.py	exon	.	+	.	MUM1	22	7.79329227546368e-07	4.87902995300589e-05
ENSG00000196924.66	ENSG00000196924	chrX	dexseq_prepare_annotation2.py	exon	.	-	.	FLNA	23	7.99579711854166e-07	4.98295155588386e-05
ENSG00000158186.20	ENSG00000158186	chr3	dexseq_prepare_annotation2.py	exon	.	+	.	MRAS	17	8.07868889760537e-07	5.01172482156901e-05
ENSG00000068971.21	ENSG00000068971	chr11	dexseq_prepare_annotation2.py	exon	.	+	.	PPP2R5B	10	8.32034696593154e-07	5.13828485932279e-05
ENSG00000068305.41	ENSG00000068305	chr15	dexseq_prepare_annotation2.py	exon	.	+	.	MEF2A	10	8.59745578907324e-07	5.28549894636359e-05
ENSG00000104695.28	ENSG00000104695	chr8	dexseq_prepare_annotation2.py	exon	.	-	.	PPP2CB	14	8.84264737249881e-07	5.4118588044782e-05
ENSG00000231817.22	ENSG00000231817	chr13	dexseq_prepare_annotation2.py	exon	.	-	.	RP11-189B4.6	13	8.92956985005836e-07	5.44065934435699e-05
ENSG00000259344.ENSG00000170113.30	ENSG00000259344+ENSG00000170113	chr15	dexseq_prepare_annotation2.py	exon	.	-	.		16	9.02469320473185e-07	5.47417834925246e-05
ENSG00000141458.49	ENSG00000141458	chr18	dexseq_prepare_annotation2.py	exon	.	-	.	NPC1	32	9.46442253007279e-07	5.70895636010524e-05
ENSG00000238542.ENSG00000163492.ENSG00000155657.407	ENSG00000238542+ENSG00000163492+ENSG00000155657	chr2	dexseq_prepare_annotation2.py	exon	.	-	.		119	9.49540660715042e-07	5.70895636010524e-05
ENSG00000021776.44	ENSG00000021776	chr15	dexseq_prepare_annotation2.py	exon	.	-	.	AQR	8	9.67233508768511e-07	5.78982584547046e-05
ENSG00000150712.26	ENSG00000150712	chr5	dexseq_prepare_annotation2.py	exon	.	-	.	MTMR12	19	9.74936015782946e-07	5.81044835956578e-05
ENSG00000079385.37	ENSG00000079385	chr19	dexseq_prepare_annotation2.py	exon	.	-	.	CEACAM1	33	1.03524771449817e-06	6.14306991629173e-05
ENSG00000142449.74	ENSG00000142449	chr19	dexseq_prepare_annotation2.py	exon	.	-	.	FBN3	31	1.05559519406976e-06	6.2366940297247e-05
ENSG00000139546.38	ENSG00000139546	chr12	dexseq_prepare_annotation2.py	exon	.	+	.	TARBP2	18	1.06536153767673e-06	6.26726476991898e-05
ENSG00000114353.32	ENSG00000114353	chr3	dexseq_prepare_annotation2.py	exon	.	+	.	GNAI2	15	1.09590588167297e-06	6.4192804605462e-05
ENSG00000104953.39	ENSG00000104953	chr19	dexseq_prepare_annotation2.py	exon	.	+	.	TLE6	14	1.10804365201609e-06	6.46264092423745e-05
ENSG00000265500.ENSG00000238917.ENSG00000161956.ENSG00000161960.ENSG00000129226.ENSG00000209582.ENSG00000264772.95	ENSG00000265500+ENSG00000238917+ENSG00000161956+ENSG00000161960+ENSG00000129226+ENSG00000209582+ENSG00000264772	chr17	dexseq_prepare_annotation2.py	exon	.	+	.		6	1.18129608017129e-06	6.86056549028842e-05
ENSG00000172748.35	ENSG00000172748	chr8	dexseq_prepare_annotation2.py	exon	.	+	.	ZNF596	8	1.23131558720242e-06	7.12076065005877e-05
ENSG00000148450.8	ENSG00000148450	chr10	dexseq_prepare_annotation2.py	exon	.	+	.	MSRB2	7	1.24931403206593e-06	7.17721976653426e-05
ENSG00000268093.ENSG00000063177.49	ENSG00000268093+ENSG00000063177	chr19	dexseq_prepare_annotation2.py	exon	.	-	.		8	1.25159606128015e-06	7.17721976653426e-05
ENSG00000133816.91	ENSG00000133816	chr11	dexseq_prepare_annotation2.py	exon	.	+	.	MICAL2	21	1.26588277296545e-06	7.22877325750313e-05
ENSG00000070731.28	ENSG00000070731	chr17	dexseq_prepare_annotation2.py	exon	.	-	.	ST6GALNAC2	2	1.29434243379229e-06	7.36049397349884e-05
ENSG00000116874.17	ENSG00000116874	chr1	dexseq_prepare_annotation2.py	exon	.	-	.	WARS2	5	1.36719957362388e-06	7.7246102580411e-05
ENSG00000198074.15	ENSG00000198074	chr7	dexseq_prepare_annotation2.py	exon	.	+	.	AKR1B10	6	1.36969202992815e-06	7.7246102580411e-05
ENSG00000143811.ENSG00000243709.ENSG00000255835.28	ENSG00000143811+ENSG00000243709+ENSG00000255835	chr1	dexseq_prepare_annotation2.py	exon	.	-	.		25	1.41994457769293e-06	7.97506320837574e-05
ENSG00000149260.28	ENSG00000149260	chr11	dexseq_prepare_annotation2.py	exon	.	+	.	CAPN5	3	1.46042500111136e-06	8.16880344883927e-05
ENSG00000105559.38	ENSG00000105559	chr19	dexseq_prepare_annotation2.py	exon	.	-	.	PLEKHA4	25	1.56223808414306e-06	8.70262260097327e-05
ENSG00000103657.110	ENSG00000103657	chr15	dexseq_prepare_annotation2.py	exon	.	-	.	HERC1	44	1.58826869017418e-06	8.81166304207202e-05
ENSG00000254339.12	ENSG00000254339	chr8	dexseq_prepare_annotation2.py	exon	.	+	.	RP11-267L5.1	8	1.64621337181162e-06	9.09616198319228e-05
ENSG00000149761.ENSG00000110011.64	ENSG00000149761+ENSG00000110011	chr11	dexseq_prepare_annotation2.py	exon	.	+	.		30	1.65824467497622e-06	9.10437404206769e-05
ENSG00000204791.5	ENSG00000204791	chr8	dexseq_prepare_annotation2.py	exon	.	+	.	CTD-3065J16.6	6	1.66104127819084e-06	9.10437404206769e-05
ENSG00000082293.48	ENSG00000082293	chr6	dexseq_prepare_annotation2.py	exon	.	+	.	COL19A1	26	1.71484246186822e-06	9.36166796783099e-05
ENSG00000240527.ENSG00000138185.ENSG00000173088.ENSG00000270099.44	ENSG00000240527+ENSG00000138185+ENSG00000173088+ENSG00000270099	chr10	dexseq_prepare_annotation2.py	exon	.	+	.		9	1.76342164054737e-06	9.58851735067352e-05
ENSG00000166387.82	ENSG00000166387	chr11	dexseq_prepare_annotation2.py	exon	.	+	.	PPFIBP2	62	1.81757006560836e-06	9.84372867278689e-05
ENSG00000224743.40	ENSG00000224743	chr13	dexseq_prepare_annotation2.py	exon	.	-	.	TEX26-AS1	32	1.94229499487061e-06	0.000104776450948593
ENSG00000206120.55	ENSG00000206120	chr3	dexseq_prepare_annotation2.py	exon	.	+	.	EGFEM1P	17	1.95187941758187e-06	0.000104878938154163
ENSG00000185619.38	ENSG00000185619	chr4	dexseq_prepare_annotation2.py	exon	.	+	.	PCGF3	21	1.96437015485901e-06	0.000105136172053003
ENSG00000103888.37	ENSG00000103888	chr15	dexseq_prepare_annotation2.py	exon	.	+	.	KIAA1199	12	1.97229204280008e-06	0.000105147819531779
ENSG00000113594.37	ENSG00000113594	chr5	dexseq_prepare_annotation2.py	exon	.	-	.	LIFR	16	1.99241151353659e-06	0.00010580712971497
ENSG00000144452.52	ENSG00000144452	chr2	dexseq_prepare_annotation2.py	exon	.	-	.	ABCA12	32	2.02865782201105e-06	0.000107314426181421
ENSG00000255429.ENSG00000086991.45	ENSG00000255429+ENSG00000086991	chr11	dexseq_prepare_annotation2.py	exon	.	-	.		24	2.05911173759842e-06	0.000108504853261557
ENSG00000099139.46	ENSG00000099139	chr9	dexseq_prepare_annotation2.py	exon	.	+	.	PCSK5	3	2.06853498227321e-06	0.000108582174761787
ENSG00000127324.25	ENSG00000127324	chr12	dexseq_prepare_annotation2.py	exon	.	-	.	TSPAN8	20	2.12631894025555e-06	0.00011118774289888
ENSG00000134516.82	ENSG00000134516	chr5	dexseq_prepare_annotation2.py	exon	.	+	.	DOCK2	23	2.24501764370386e-06	0.000116622329784306
ENSG00000196839.20	ENSG00000196839	chr20	dexseq_prepare_annotation2.py	exon	.	-	.	ADA	12	2.25147673395613e-06	0.000116622329784306
ENSG00000119688.ENSG00000258559.80	ENSG00000119688+ENSG00000258559	chr14	dexseq_prepare_annotation2.py	exon	.	-	.		23	2.25588328422162e-06	0.000116622329784306
ENSG00000123104.53	ENSG00000123104	chr12	dexseq_prepare_annotation2.py	exon	.	-	.	ITPR2	34	2.28967473889393e-06	0.000117922569194054
ENSG00000204248.73	ENSG00000204248	chr6	dexseq_prepare_annotation2.py	exon	.	-	.	COL11A2	11	2.32002659141751e-06	0.000119036552329572
ENSG00000204764.67	ENSG00000204764	chr5	dexseq_prepare_annotation2.py	exon	.	+	.	RANBP17	31	2.41203087065005e-06	0.000122993743244748
ENSG00000143669.78	ENSG00000143669	chr1	dexseq_prepare_annotation2.py	exon	.	-	.	LYST	26	2.4151760836454e-06	0.000122993743244748
ENSG00000105072.25	ENSG00000105072	chr19	dexseq_prepare_annotation2.py	exon	.	+	.	C19orf44	6	2.49995648628814e-06	0.000126837940984611
ENSG00000142621.76	ENSG00000142621	chr1	dexseq_prepare_annotation2.py	exon	.	+	.	FHAD1	29	2.56369326647274e-06	0.000129364290015075
ENSG00000135409.29	ENSG00000135409	chr12	dexseq_prepare_annotation2.py	exon	.	+	.	AMHR2	17	2.56870769300156e-06	0.000129364290015075
ENSG00000141646.ENSG00000267699.ENSG00000141642.58	ENSG00000141646+ENSG00000267699+ENSG00000141642	chr18	dexseq_prepare_annotation2.py	exon	.	+	.		20	2.6413240470804e-06	0.000132532318362328
ENSG00000103653.43	ENSG00000103653	chr15	dexseq_prepare_annotation2.py	exon	.	+	.	CSK	10	2.65348659120559e-06	0.000132654890098073
ENSG00000001630.ENSG00000240720.34	ENSG00000001630+ENSG00000240720	chr7	dexseq_prepare_annotation2.py	exon	.	-	.		12	2.74956380911615e-06	0.00013695637542634
ENSG00000157538.41	ENSG00000157538	chr21	dexseq_prepare_annotation2.py	exon	.	-	.	DSCR3	12	2.81772708233867e-06	0.000139841233526393
ENSG00000239953.ENSG00000112130.29	ENSG00000239953+ENSG00000112130	chr6	dexseq_prepare_annotation2.py	exon	.	+	.		21	2.86908002956994e-06	0.000141873928418734
ENSG00000182389.32	ENSG00000182389	chr2	dexseq_prepare_annotation2.py	exon	.	-	.	CACNB4	15	2.88882230946633e-06	0.000142334465269302
ENSG00000158882.ENSG00000263548.27	ENSG00000158882+ENSG00000263548	chr1	dexseq_prepare_annotation2.py	exon	.	+	.		24	2.94116239223286e-06	0.000144250126694338
ENSG00000181191.19	ENSG00000181191	chrX	dexseq_prepare_annotation2.py	exon	.	-	.	PJA1	10	2.94884124763484e-06	0.000144250126694338
ENSG00000240038.ENSG00000236085.ENSG00000185946.57	ENSG00000240038+ENSG00000236085+ENSG00000185946	chr1	dexseq_prepare_annotation2.py	exon	.	+	.		41	3.11619149161842e-06	0.000151660480021416
ENSG00000174059.13	ENSG00000174059	chr1	dexseq_prepare_annotation2.py	exon	.	-	.	CD34	11	3.12255238027681e-06	0.000151660480021416
ENSG00000166984.21	ENSG00000166984	chr6	dexseq_prepare_annotation2.py	exon	.	+	.	TCP10L2	9	3.23260120732448e-06	0.000156448727934626
ENSG00000104691.27	ENSG00000104691	chr8	dexseq_prepare_annotation2.py	exon	.	+	.	UBXN8	10	3.27746173574785e-06	0.000158027307189214
ENSG00000205352.ENSG00000257379.ENSG00000197111.104	ENSG00000205352+ENSG00000257379+ENSG00000197111	chr12	dexseq_prepare_annotation2.py	exon	.	+	.		31	3.28837597023276e-06	0.000158027307189214
ENSG00000263218.5	ENSG00000263218	chr17	dexseq_prepare_annotation2.py	exon	.	-	.	CTD-2561B21.7	2	3.4899995237609e-06	0.000167128117544873
ENSG00000100029.44	ENSG00000100029	chr22	dexseq_prepare_annotation2.py	exon	.	-	.	PES1	28	3.60556280081362e-06	0.000172058465403861
ENSG00000068878.66	ENSG00000068878	chr2	dexseq_prepare_annotation2.py	exon	.	-	.	PSME4	14	3.86796828729458e-06	0.00018393739088849
ENSG00000211460.26	ENSG00000211460	chr2	dexseq_prepare_annotation2.py	exon	.	+	.	TSN	13	4.03273562376945e-06	0.000190557960512834
ENSG00000174501.42	ENSG00000174501	chr2	dexseq_prepare_annotation2.py	exon	.	-	.	ANKRD36C	23	4.03511507826855e-06	0.000190557960512834
ENSG00000122674.29	ENSG00000122674	chr7	dexseq_prepare_annotation2.py	exon	.	+	.	CCZ1	25	4.15819737614387e-06	0.000195693371688316
ENSG00000101280.9	ENSG00000101280	chr20	dexseq_prepare_annotation2.py	exon	.	-	.	ANGPT4	4	4.20506817480228e-06	0.000197219142438837
ENSG00000170421.48	ENSG00000170421	chr12	dexseq_prepare_annotation2.py	exon	.	-	.	KRT8	30	4.2671162434546e-06	0.000199443844146125
ENSG00000104218.45	ENSG00000104218	chr8	dexseq_prepare_annotation2.py	exon	.	+	.	CSPP1	20	4.32770638318074e-06	0.000201585449548296
ENSG00000135250.48	ENSG00000135250	chr7	dexseq_prepare_annotation2.py	exon	.	-	.	SRPK2	23	4.35995084602693e-06	0.000202396629750257
ENSG00000229847.8	ENSG00000229847	chr10	dexseq_prepare_annotation2.py	exon	.	-	.	EMX2OS	7	4.53477730627974e-06	0.000209798781952901
ENSG00000080824.28	ENSG00000080824	chr14	dexseq_prepare_annotation2.py	exon	.	-	.	HSP90AA1	10	4.64209947081404e-06	0.00021341755720283
ENSG00000092820.20	ENSG00000092820	chr6	dexseq_prepare_annotation2.py	exon	.	-	.	EZR	14	4.65888071610147e-06	0.00021341755720283
ENSG00000198756.18	ENSG00000198756	chr1	dexseq_prepare_annotation2.py	exon	.	-	.	COLGALT2	12	4.65990856143342e-06	0.00021341755720283
ENSG00000181240.11	ENSG00000181240	chr19	dexseq_prepare_annotation2.py	exon	.	-	.	SLC25A41	6	4.8393749134224e-06	0.00022089561477722
ENSG00000183091.94	ENSG00000183091	chr2	dexseq_prepare_annotation2.py	exon	.	-	.	NEB	32	4.96147168103153e-06	0.000225713885009061
ENSG00000147394.33	ENSG00000147394	chrX	dexseq_prepare_annotation2.py	exon	.	+	.	ZNF185	5	5.01636315618285e-06	0.000227452904835826
ENSG00000272333.ENSG00000105663.6	ENSG00000272333+ENSG00000105663	chr19	dexseq_prepare_annotation2.py	exon	.	+	.		5	5.05332856622608e-06	0.000228370292290906
ENSG00000146555.51	ENSG00000146555	chr7	dexseq_prepare_annotation2.py	exon	.	+	.	SDK1	4	5.26188477770234e-06	0.000237010572429312
ENSG00000052126.64	ENSG00000052126	chr12	dexseq_prepare_annotation2.py	exon	.	+	.	PLEKHA5	12	5.36770446665723e-06	0.000240981679476769
ENSG00000236107.28	ENSG00000236107	chr2	dexseq_prepare_annotation2.py	exon	.	+	.	AC010127.3	22	5.59324256650939e-06	0.000250283850976132
ENSG00000160216.44	ENSG00000160216	chr21	dexseq_prepare_annotation2.py	exon	.	+	.	AGPAT3	30	5.7239910690475e-06	0.000255297484020785
ENSG00000166887.52	ENSG00000166887	chr15	dexseq_prepare_annotation2.py	exon	.	-	.	VPS39	24	6.17546755618412e-06	0.000274536746601957
ENSG00000213397.ENSG00000183479.42	ENSG00000213397+ENSG00000183479	chrX	dexseq_prepare_annotation2.py	exon	.	-	.		16	6.29291593399158e-06	0.000278849729438692
ENSG00000140400.118	ENSG00000140400	chr15	dexseq_prepare_annotation2.py	exon	.	-	.	MAN2C1	35	6.32209875762439e-06	0.000279236258395009
ENSG00000175287.ENSG00000095319.ENSG00000251184.106	ENSG00000175287+ENSG00000095319+ENSG00000251184	chr9	dexseq_prepare_annotation2.py	exon	.	+	.		33	6.42804767577468e-06	0.000282999982835396
ENSG00000090372.50	ENSG00000090372	chr19	dexseq_prepare_annotation2.py	exon	.	-	.	STRN4	13	6.71840085304872e-06	0.000294831944830897
ENSG00000059122.49	ENSG00000059122	chr16	dexseq_prepare_annotation2.py	exon	.	+	.	FLYWCH1	19	6.78469262624228e-06	0.000296786810778701
ENSG00000016391.11	ENSG00000016391	chr3	dexseq_prepare_annotation2.py	exon	.	-	.	CHDH	11	6.88120444910521e-06	0.000300046895595488
ENSG00000132635.13	ENSG00000132635	chr20	dexseq_prepare_annotation2.py	exon	.	-	.	PCED1A	3	7.13114043117058e-06	0.000309954791734446
ENSG00000110911.72	ENSG00000110911	chr12	dexseq_prepare_annotation2.py	exon	.	-	.	SLC11A2	30	7.24239775124481e-06	0.000312854694395863
ENSG00000198130.41	ENSG00000198130	chr2	dexseq_prepare_annotation2.py	exon	.	-	.	HIBCH	24	7.24370482335086e-06	0.000312854694395863
ENSG00000229688.14	ENSG00000229688	chr7	dexseq_prepare_annotation2.py	exon	.	+	.	ISPD-AS1	5	7.31432442622349e-06	0.000314908201164348
ENSG00000268614.ENSG00000090674.ENSG00000032444.122	ENSG00000268614+ENSG00000090674+ENSG00000032444	chr19	dexseq_prepare_annotation2.py	exon	.	+	.		20	7.41140493139576e-06	0.000318084448124809
ENSG00000135632.19	ENSG00000135632	chr2	dexseq_prepare_annotation2.py	exon	.	+	.	SMYD5	10	8.21863624647788e-06	0.000351623659849311
ENSG00000151834.36	ENSG00000151834	chr4	dexseq_prepare_annotation2.py	exon	.	-	.	GABRA2	16	8.44547414754333e-06	0.000360199472392723
ENSG00000170852.15	ENSG00000170852	chr7	dexseq_prepare_annotation2.py	exon	.	-	.	KBTBD2	10	8.48569877888766e-06	0.00036078759169551
ENSG00000117472.24	ENSG00000117472	chr1	dexseq_prepare_annotation2.py	exon	.	+	.	TSPAN1	6	8.66939945800389e-06	0.000367453303735519
ENSG00000119723.52	ENSG00000119723	chr14	dexseq_prepare_annotation2.py	exon	.	+	.	COQ6	11	8.73595852851802e-06	0.000369128055718929
ENSG00000178125.ENSG00000121022.31	ENSG00000178125+ENSG00000121022	chr8	dexseq_prepare_annotation2.py	exon	.	-	.		14	8.77387478210772e-06	0.000369585935266068
ENSG00000261487.ENSG00000175938.ENSG00000099364.16	ENSG00000261487+ENSG00000175938+ENSG00000099364	chr16	dexseq_prepare_annotation2.py	exon	.	+	.		8	8.8463359137081e-06	0.000371491669385502
ENSG00000141456.60	ENSG00000141456	chr17	dexseq_prepare_annotation2.py	exon	.	-	.	PELP1	41	9.34109190063561e-06	0.000391065098956671
ENSG00000186523.42	ENSG00000186523	chr8	dexseq_prepare_annotation2.py	exon	.	-	.	FAM86B1	29	9.82434741211425e-06	0.000410038817983288
ENSG00000125618.30	ENSG00000125618	chr2	dexseq_prepare_annotation2.py	exon	.	-	.	PAX8	8	1.05134812623319e-05	0.000436370569414641
ENSG00000147130.41	ENSG00000147130	chrX	dexseq_prepare_annotation2.py	exon	.	-	.	ZMYM3	20	1.051919089518e-05	0.000436370569414641
ENSG00000229151.1	ENSG00000229151	chrX	dexseq_prepare_annotation2.py	exon	.	-	.	RP11-348F1.3	2	1.06619704841667e-05	0.00044095325202396
ENSG00000196562.8	ENSG00000196562	chr20	dexseq_prepare_annotation2.py	exon	.	-	.	SULF2	4	1.07594740855147e-05	0.000443641396734456
ENSG00000233919.3	ENSG00000233919	chr3	dexseq_prepare_annotation2.py	exon	.	-	.	RP11-372H2.1	3	1.08087319535111e-05	0.000444330041269637
ENSG00000088247.ENSG00000266722.47	ENSG00000088247+ENSG00000266722	chr19	dexseq_prepare_annotation2.py	exon	.	-	.		30	1.09488137558469e-05	0.000448736967386783
ENSG00000144381.46	ENSG00000144381	chr2	dexseq_prepare_annotation2.py	exon	.	-	.	HSPD1	15	1.10846272007891e-05	0.00045294308992925
ENSG00000146263.52	ENSG00000146263	chr6	dexseq_prepare_annotation2.py	exon	.	-	.	MMS22L	27	1.13992300906043e-05	0.00046362245027458
ENSG00000164972.16	ENSG00000164972	chr9	dexseq_prepare_annotation2.py	exon	.	-	.	C9orf24	6	1.14139172986708e-05	0.00046362245027458
ENSG00000124608.22	ENSG00000124608	chr6	dexseq_prepare_annotation2.py	exon	.	-	.	AARS2	13	1.15907726329768e-05	0.000469409094643522
ENSG00000125257.39	ENSG00000125257	chr13	dexseq_prepare_annotation2.py	exon	.	-	.	ABCC4	23	1.19818622170906e-05	0.000483811998635657
ENSG00000215296.21	ENSG00000215296	chr15	dexseq_prepare_annotation2.py	exon	.	-	.	TMCO5B	7	1.2095637534182e-05	0.000486965371877629
ENSG00000078668.32	ENSG00000078668	chr8	dexseq_prepare_annotation2.py	exon	.	+	.	VDAC3	3	1.23727085541685e-05	0.000496654252534599
ENSG00000059691.39	ENSG00000059691	chr4	dexseq_prepare_annotation2.py	exon	.	-	.	PET112	6	1.24090782615986e-05	0.000496654252534599
ENSG00000099251.19	ENSG00000099251	chr10	dexseq_prepare_annotation2.py	exon	.	+	.	HSD17B7P2	14	1.24859029830209e-05	0.000498259237964211
ENSG00000074201.26	ENSG00000074201	chr11	dexseq_prepare_annotation2.py	exon	.	-	.	CLNS1A	6	1.25221950924476e-05	0.000498259237964211
ENSG00000159720.42	ENSG00000159720	chr16	dexseq_prepare_annotation2.py	exon	.	-	.	ATP6V0D1	30	1.2653086829491e-05	0.000501279169277787
ENSG00000165458.54	ENSG00000165458	chr11	dexseq_prepare_annotation2.py	exon	.	+	.	INPPL1	22	1.26715499267905e-05	0.000501279169277787
ENSG00000160200.47	ENSG00000160200	chr21	dexseq_prepare_annotation2.py	exon	.	-	.	CBS	25	1.29784350896698e-05	0.000511935497409864
ENSG00000142252.ENSG00000007047.ENSG00000104866.84	ENSG00000142252+ENSG00000007047+ENSG00000104866	chr19	dexseq_prepare_annotation2.py	exon	.	+	.		10	1.33257013063894e-05	0.000524118649653032
ENSG00000129055.14	ENSG00000129055	chr3	dexseq_prepare_annotation2.py	exon	.	-	.	ANAPC13	6	1.39526810958894e-05	0.000547201699990515
ENSG00000023191.61	ENSG00000023191	chr11	dexseq_prepare_annotation2.py	exon	.	-	.	RNH1	3	1.41040156564943e-05	0.000549599321491111
ENSG00000014914.38	ENSG00000014914	chr1	dexseq_prepare_annotation2.py	exon	.	-	.	MTMR11	14	1.41191487911269e-05	0.000549599321491111
ENSG00000186522.40	ENSG00000186522	chr2	dexseq_prepare_annotation2.py	exon	.	-	.	SEPT10	13	1.41346249885243e-05	0.000549599321491111
ENSG00000124571.57	ENSG00000124571	chr6	dexseq_prepare_annotation2.py	exon	.	-	.	XPO5	12	1.42383278705341e-05	0.00055205880334389
ENSG00000077150.40	ENSG00000077150	chr10	dexseq_prepare_annotation2.py	exon	.	+	.	NFKB2	19	1.52675895308231e-05	0.000590289127242702
ENSG00000100298.11	ENSG00000100298	chr22	dexseq_prepare_annotation2.py	exon	.	+	.	APOBEC3H	8	1.5459942839839e-05	0.000595077590661221
ENSG00000236943.53	ENSG00000236943	chr1	dexseq_prepare_annotation2.py	exon	.	-	.	RP11-640M9.1	13	1.54786448332894e-05	0.000595077590661221
ENSG00000138075.19	ENSG00000138075	chr2	dexseq_prepare_annotation2.py	exon	.	-	.	ABCG5	4	1.55953872232575e-05	0.000597881586581512
ENSG00000143995.43	ENSG00000143995	chr2	dexseq_prepare_annotation2.py	exon	.	+	.	MEIS1	11	1.57400074630236e-05	0.000601086448224579
ENSG00000119403.40	ENSG00000119403	chr9	dexseq_prepare_annotation2.py	exon	.	-	.	PHF19	28	1.58027531917683e-05	0.000601086448224579
ENSG00000151914.152	ENSG00000151914	chr6	dexseq_prepare_annotation2.py	exon	.	-	.	DST	66	1.58111104127069e-05	0.000601086448224579
ENSG00000133106.31	ENSG00000133106	chr13	dexseq_prepare_annotation2.py	exon	.	-	.	EPSTI1	17	1.59351483126528e-05	0.000604119178253015
ENSG00000161010.ENSG00000197226.118	ENSG00000161010+ENSG00000197226	chr5	dexseq_prepare_annotation2.py	exon	.	-	.		48	1.61050077225013e-05	0.000608867438772015
ENSG00000187527.37	ENSG00000187527	chr3	dexseq_prepare_annotation2.py	exon	.	-	.	ATP13A5	26	1.62614588344686e-05	0.000613083950753667
ENSG00000139865.53	ENSG00000139865	chr14	dexseq_prepare_annotation2.py	exon	.	+	.	TTC6	32	1.63448519474761e-05	0.000614530411512819
ENSG00000067798.66	ENSG00000067798	chr12	dexseq_prepare_annotation2.py	exon	.	+	.	NAV3	9	1.64091200542196e-05	0.000615251842032936
ENSG00000225697.70	ENSG00000225697	chr3	dexseq_prepare_annotation2.py	exon	.	-	.	SLC26A6	40	1.70997464898965e-05	0.00063938997286057
ENSG00000059769.ENSG00000244115.ENSG00000242616.15	ENSG00000059769+ENSG00000244115+ENSG00000242616	chr9	dexseq_prepare_annotation2.py	exon	.	+	.		10	1.71679713895155e-05	0.000640187086131441
ENSG00000110046.46	ENSG00000110046	chr11	dexseq_prepare_annotation2.py	exon	.	-	.	ATG2A	25	1.73938109219469e-05	0.000646841230143681
ENSG00000142623.25	ENSG00000142623	chr1	dexseq_prepare_annotation2.py	exon	.	+	.	PADI1	6	1.79715024901877e-05	0.000666508331483918
ENSG00000049618.37	ENSG00000049618	chr6	dexseq_prepare_annotation2.py	exon	.	+	.	ARID1B	19	1.8466207673178e-05	0.00068299946429142
ENSG00000095485.32	ENSG00000095485	chr10	dexseq_prepare_annotation2.py	exon	.	-	.	CWF19L1	8	1.86511256678276e-05	0.000687974494904084
ENSG00000003756.ENSG00000004534.144	ENSG00000003756+ENSG00000004534	chr3	dexseq_prepare_annotation2.py	exon	.	+	.		47	1.88766008876692e-05	0.000694414687102182
ENSG00000214753.ENSG00000168000.ENSG00000234857.92	ENSG00000214753+ENSG00000168000+ENSG00000234857	chr11	dexseq_prepare_annotation2.py	exon	.	-	.		65	2.00198520638899e-05	0.000734491776795617
ENSG00000173137.35	ENSG00000173137	chr8	dexseq_prepare_annotation2.py	exon	.	+	.	ADCK5	7	2.25919280379965e-05	0.000826634407138274
ENSG00000164199.104	ENSG00000164199	chr5	dexseq_prepare_annotation2.py	exon	.	+	.	GPR98	50	2.27152618970968e-05	0.0008289248512609
ENSG00000168872.ENSG00000260537.ENSG00000157349.89	ENSG00000168872+ENSG00000260537+ENSG00000157349	chr16	dexseq_prepare_annotation2.py	exon	.	+	.		21	2.28591120730609e-05	0.000831949764195028
ENSG00000255439.ENSG00000167397.ENSG00000151006.38	ENSG00000255439+ENSG00000167397+ENSG00000151006	chr16	dexseq_prepare_annotation2.py	exon	.	-	.		17	2.30456900910946e-05	0.00083650951692356
ENSG00000137076.71	ENSG00000137076	chr9	dexseq_prepare_annotation2.py	exon	.	-	.	TLN1	25	2.33567395817598e-05	0.000845551145389545
ENSG00000124177.56	ENSG00000124177	chr20	dexseq_prepare_annotation2.py	exon	.	-	.	CHD6	32	2.44924791944116e-05	0.000884321047738969
ENSG00000154144.32	ENSG00000154144	chr11	dexseq_prepare_annotation2.py	exon	.	+	.	TBRG1	5	2.48159622067815e-05	0.0008936365493355
ENSG00000135926.40	ENSG00000135926	chr2	dexseq_prepare_annotation2.py	exon	.	-	.	TMBIM1	15	2.50973248637273e-05	0.000901390236158289
ENSG00000108883.74	ENSG00000108883	chr17	dexseq_prepare_annotation2.py	exon	.	-	.	EFTUD2	19	2.54043422399877e-05	0.000910022212313261
ENSG00000183426.ENSG00000183458.63	ENSG00000183426+ENSG00000183458	chr16	dexseq_prepare_annotation2.py	exon	.	+	.		46	2.5607942436245e-05	0.000914914131858305
ENSG00000074181.41	ENSG00000074181	chr19	dexseq_prepare_annotation2.py	exon	.	-	.	NOTCH3	41	2.56876337039698e-05	0.000915365077785325
ENSG00000134668.45	ENSG00000134668	chr1	dexseq_prepare_annotation2.py	exon	.	-	.	SPOCD1	16	2.66510395107953e-05	0.000947222362612849
ENSG00000110090.32	ENSG00000110090	chr11	dexseq_prepare_annotation2.py	exon	.	-	.	CPT1A	17	2.7578991272085e-05	0.000977657332159523
ENSG00000140983.87	ENSG00000140983	chr16	dexseq_prepare_annotation2.py	exon	.	+	.	RHOT2	62	2.80462586559096e-05	0.000991645953719831
ENSG00000148120.64	ENSG00000148120	chr9	dexseq_prepare_annotation2.py	exon	.	+	.	C9orf3	38	2.81442875602461e-05	0.000992540663106561
ENSG00000173193.26	ENSG00000173193	chr3	dexseq_prepare_annotation2.py	exon	.	+	.	PARP14	17	2.86363836840088e-05	0.00100729217659627
ENSG00000100314.3	ENSG00000100314	chr22	dexseq_prepare_annotation2.py	exon	.	+	.	CABP7	4	2.89005470979043e-05	0.00101397086578971
ENSG00000175183.20	ENSG00000175183	chr12	dexseq_prepare_annotation2.py	exon	.	-	.	CSRP2	20	2.98804862462872e-05	0.00104566378535725
ENSG00000259052.ENSG00000197119.52	ENSG00000259052+ENSG00000197119	chr14	dexseq_prepare_annotation2.py	exon	.	-	.		12	3.03405104420017e-05	0.00105904676857401
ENSG00000170743.14	ENSG00000170743	chr11	dexseq_prepare_annotation2.py	exon	.	+	.	SYT9	3	3.05559061056617e-05	0.00106384440441345
ENSG00000100225.23	ENSG00000100225	chr22	dexseq_prepare_annotation2.py	exon	.	+	.	FBXO7	20	3.22902326194397e-05	0.00112136665340996
ENSG00000113649.35	ENSG00000113649	chr5	dexseq_prepare_annotation2.py	exon	.	+	.	TCERG1	33	3.2916767954503e-05	0.00114022347472857
ENSG00000224389.78	ENSG00000224389	chr6	dexseq_prepare_annotation2.py	exon	.	+	.	C4B	32	3.31324177615083e-05	0.00114478794331409
ENSG00000142515.37	ENSG00000142515	chr19	dexseq_prepare_annotation2.py	exon	.	+	.	KLK3	22	3.33043898076624e-05	0.00114782402044186
ENSG00000085552.23	ENSG00000085552	chr1	dexseq_prepare_annotation2.py	exon	.	-	.	IGSF9	19	3.34074962746843e-05	0.00114847735304003
ENSG00000249700.39	ENSG00000249700	chr4	dexseq_prepare_annotation2.py	exon	.	-	.	SRD5A3-AS1	23	3.35406052002301e-05	0.00115015623058478
ENSG00000118046.28	ENSG00000118046	chr19	dexseq_prepare_annotation2.py	exon	.	+	.	STK11	15	3.40155988040819e-05	0.00116215725237416
ENSG00000237854.2	ENSG00000237854	chr17	dexseq_prepare_annotation2.py	exon	.	+	.	LINC00674	3	3.40608807847058e-05	0.00116215725237416
ENSG00000128438.ENSG00000240505.22	ENSG00000128438+ENSG00000240505	chr17	dexseq_prepare_annotation2.py	exon	.	-	.		5	3.4576056012179e-05	0.00117679304851426
ENSG00000168389.28	ENSG00000168389	chr1	dexseq_prepare_annotation2.py	exon	.	+	.	MFSD2A	24	3.48056800532206e-05	0.00118166149593621
ENSG00000161016.38	ENSG00000161016	chr8	dexseq_prepare_annotation2.py	exon	.	-	.	RPL8	21	3.4966815817247e-05	0.00118418635799947
ENSG00000131446.24	ENSG00000131446	chr5	dexseq_prepare_annotation2.py	exon	.	-	.	MGAT1	5	3.52463705529942e-05	0.00119069917155264
ENSG00000181355.55	ENSG00000181355	chr6	dexseq_prepare_annotation2.py	exon	.	-	.	OFCC1	11	3.61447336489431e-05	0.00121803290084142
ENSG00000185722.50	ENSG00000185722	chr17	dexseq_prepare_annotation2.py	exon	.	-	.	ANKFY1	24	3.63121954274312e-05	0.00121875713651889
ENSG00000129084.ENSG00000256206.ENSG00000129083.99	ENSG00000129084+ENSG00000256206+ENSG00000129083	chr11	dexseq_prepare_annotation2.py	exon	.	-	.		50	3.63448237516989e-05	0.00121875713651889
ENSG00000068078.29	ENSG00000068078	chr4	dexseq_prepare_annotation2.py	exon	.	+	.	FGFR3	12	3.81914542670269e-05	0.00127658242701085
ENSG00000139514.16	ENSG00000139514	chr13	dexseq_prepare_annotation2.py	exon	.	-	.	SLC7A1	6	3.82563168704161e-05	0.00127658242701085
ENSG00000100296.ENSG00000184117.77	ENSG00000100296+ENSG00000184117	chr22	dexseq_prepare_annotation2.py	exon	.	-	.		40	3.91333820981639e-05	0.00130266438750181
ENSG00000081479.75	ENSG00000081479	chr2	dexseq_prepare_annotation2.py	exon	.	-	.	LRP2	23	3.93493811748631e-05	0.0013066675286485
ENSG00000100023.ENSG00000207751.43	ENSG00000100023+ENSG00000207751	chr22	dexseq_prepare_annotation2.py	exon	.	+	.		6	3.96701118168195e-05	0.00131412059727173
ENSG00000132912.42	ENSG00000132912	chr5	dexseq_prepare_annotation2.py	exon	.	-	.	DCTN4	22	4.08709265827868e-05	0.00135062083777693
ENSG00000257108.ENSG00000007541.52	ENSG00000257108+ENSG00000007541	chr16	dexseq_prepare_annotation2.py	exon	.	+	.		27	4.21640711597878e-05	0.00138998851011784
ENSG00000169689.26	ENSG00000169689	chr17	dexseq_prepare_annotation2.py	exon	.	-	.	STRA13	12	4.53498381444485e-05	0.00149140865300105
ENSG00000264594.ENSG00000204580.145	ENSG00000264594+ENSG00000204580	chr6	dexseq_prepare_annotation2.py	exon	.	+	.		20	4.56003463137574e-05	0.00149604213098596
ENSG00000136504.49	ENSG00000136504	chr17	dexseq_prepare_annotation2.py	exon	.	+	.	KAT7	21	4.61801883187413e-05	0.00151143215869108
ENSG00000198689.20	ENSG00000198689	chrX	dexseq_prepare_annotation2.py	exon	.	+	.	SLC9A6	12	4.70738739386466e-05	0.0015369957691738
ENSG00000132781.83	ENSG00000132781	chr1	dexseq_prepare_annotation2.py	exon	.	-	.	MUTYH	8	4.73895041193534e-05	0.00154360847785426
ENSG00000174197.41	ENSG00000174197	chr15	dexseq_prepare_annotation2.py	exon	.	+	.	MGA	11	4.783384287316e-05	0.00155437211317354
ENSG00000244045.ENSG00000258924.ENSG00000264302.ENSG00000004139.57	ENSG00000244045+ENSG00000258924+ENSG00000264302+ENSG00000004139	chr17	dexseq_prepare_annotation2.py	exon	.	+	.		35	4.81690914379741e-05	0.00156154812338591
ENSG00000175319.5	ENSG00000175319	chr18	dexseq_prepare_annotation2.py	exon	.	-	.	NF1P5	4	4.94178807482114e-05	0.00159823515746822
ENSG00000104408.49	ENSG00000104408	chr8	dexseq_prepare_annotation2.py	exon	.	-	.	EIF3E	24	4.97529064999187e-05	0.00160526635439927
ENSG00000129473.ENSG00000258643.ENSG00000100836.41	ENSG00000129473+ENSG00000258643+ENSG00000100836	chr14	dexseq_prepare_annotation2.py	exon	.	+	.		10	5.07948578192618e-05	0.00163501938565397
ENSG00000168003.67	ENSG00000168003	chr11	dexseq_prepare_annotation2.py	exon	.	+	.	SLC3A2	9	5.18753392739499e-05	0.00166586971861381
ENSG00000173406.ENSG00000162600.75	ENSG00000173406+ENSG00000162600	chr1	dexseq_prepare_annotation2.py	exon	.	-	.		51	5.39974848851984e-05	0.00172994759087603
ENSG00000263053.ENSG00000171282.43	ENSG00000263053+ENSG00000171282	chr17	dexseq_prepare_annotation2.py	exon	.	+	.		28	5.61205160518806e-05	0.00179068360312563
ENSG00000261190.18	ENSG00000261190	chr16	dexseq_prepare_annotation2.py	exon	.	-	.	C16orf97	10	5.61556698518295e-05	0.00179068360312563
ENSG00000187954.29	ENSG00000187954	chr8	dexseq_prepare_annotation2.py	exon	.	-	.	CYHR1	23	5.86724200861291e-05	0.00186657619891722
ENSG00000053770.16	ENSG00000053770	chr14	dexseq_prepare_annotation2.py	exon	.	+	.	AP5M1	7	5.93061864981988e-05	0.001879060143505
ENSG00000116922.32	ENSG00000116922	chr1	dexseq_prepare_annotation2.py	exon	.	-	.	C1orf109	14	5.93949087931408e-05	0.001879060143505
ENSG00000113575.ENSG00000272772.ENSG00000113558.ENSG00000273345.ENSG00000006837.71	ENSG00000113575+ENSG00000272772+ENSG00000113558+ENSG00000273345+ENSG00000006837	chr5	dexseq_prepare_annotation2.py	exon	.	-	.		60	5.94778708964069e-05	0.001879060143505
ENSG00000140479.61	ENSG00000140479	chr15	dexseq_prepare_annotation2.py	exon	.	-	.	PCSK6	18	6.02191553309869e-05	0.00189808552415083
ENSG00000078098.40	ENSG00000078098	chr2	dexseq_prepare_annotation2.py	exon	.	-	.	FAP	22	6.04478431441731e-05	0.0019009036019163
ENSG00000153404.19	ENSG00000153404	chr5	dexseq_prepare_annotation2.py	exon	.	+	.	PLEKHG4B	3	6.08595389072179e-05	0.00190945054484071
ENSG00000213599.ENSG00000261052.ENSG00000132207.45	ENSG00000213599+ENSG00000261052+ENSG00000132207	chr16	dexseq_prepare_annotation2.py	exon	.	+	.		13	6.16327215900215e-05	0.0019292738171115
ENSG00000173068.31	ENSG00000173068	chr9	dexseq_prepare_annotation2.py	exon	.	-	.	BNC2	15	6.19607787165722e-05	0.00193510459479125
ENSG00000140443.55	ENSG00000140443	chr15	dexseq_prepare_annotation2.py	exon	.	+	.	IGF1R	40	6.27991688315901e-05	0.00195270879912371
ENSG00000141298.25	ENSG00000141298	chr17	dexseq_prepare_annotation2.py	exon	.	-	.	SSH2	13	6.29112459053967e-05	0.00195270879912371
ENSG00000135454.49	ENSG00000135454	chr12	dexseq_prepare_annotation2.py	exon	.	-	.	B4GALNT1	17	6.29536834418547e-05	0.00195270879912371
ENSG00000224086.3	ENSG00000224086	chr22	dexseq_prepare_annotation2.py	exon	.	+	.	LL22NC03-86G7.1	3	6.63071344927261e-05	0.00205206297405153
ENSG00000142661.49	ENSG00000142661	chr1	dexseq_prepare_annotation2.py	exon	.	-	.	MYOM3	12	6.6945985235397e-05	0.00206574623603321
ENSG00000265072.ENSG00000166598.28	ENSG00000265072+ENSG00000166598	chr12	dexseq_prepare_annotation2.py	exon	.	+	.		18	6.70519916883581e-05	0.00206574623603321
ENSG00000140854.46	ENSG00000140854	chr16	dexseq_prepare_annotation2.py	exon	.	+	.	KATNB1	16	7.07768233308494e-05	0.00217559028112485
ENSG00000167178.31	ENSG00000167178	chr15	dexseq_prepare_annotation2.py	exon	.	+	.	ISLR2	16	7.44277851139042e-05	0.00228267508142599
ENSG00000214595.62	ENSG00000214595	chr2	dexseq_prepare_annotation2.py	exon	.	+	.	EML6	34	7.48002067687175e-05	0.00228895341250999
ENSG00000182871.50	ENSG00000182871	chr21	dexseq_prepare_annotation2.py	exon	.	+	.	COL18A1	10	7.53968717772022e-05	0.00230205034902742
ENSG00000255730.ENSG00000142046.ENSG00000248098.30	ENSG00000255730+ENSG00000142046+ENSG00000248098	chr19	dexseq_prepare_annotation2.py	exon	.	+	.		21	7.57223705611237e-05	0.00230682793173709
ENSG00000134376.34	ENSG00000134376	chr1	dexseq_prepare_annotation2.py	exon	.	+	.	CRB1	29	7.85505005657862e-05	0.00238765530450301
ENSG00000173402.44	ENSG00000173402	chr3	dexseq_prepare_annotation2.py	exon	.	+	.	DAG1	21	7.91672771087914e-05	0.00240105555106841
ENSG00000112983.76	ENSG00000112983	chr5	dexseq_prepare_annotation2.py	exon	.	-	.	BRD8	44	7.96719687255536e-05	0.00241100449926021
ENSG00000143851.46	ENSG00000143851	chr1	dexseq_prepare_annotation2.py	exon	.	-	.	PTPN7	2	8.04841618144466e-05	0.00243019433726453
ENSG00000137502.36	ENSG00000137502	chr11	dexseq_prepare_annotation2.py	exon	.	-	.	RAB30	12	8.18599649120369e-05	0.0024654677754663
ENSG00000048052.73	ENSG00000048052	chr7	dexseq_prepare_annotation2.py	exon	.	+	.	HDAC9	30	8.20136554851772e-05	0.0024654677754663
ENSG00000143862.11	ENSG00000143862	chr1	dexseq_prepare_annotation2.py	exon	.	-	.	ARL8A	5	8.33505782324977e-05	0.00250015097080688
ENSG00000113163.30	ENSG00000113163	chr5	dexseq_prepare_annotation2.py	exon	.	-	.	COL4A3BP	9	8.39552548939332e-05	0.00251276604998333
ENSG00000136250.42	ENSG00000136250	chr7	dexseq_prepare_annotation2.py	exon	.	-	.	AOAH	3	8.41933139442559e-05	0.00251437713065909
ENSG00000220205.ENSG00000179094.ENSG00000263620.79	ENSG00000220205+ENSG00000179094+ENSG00000263620	chr17	dexseq_prepare_annotation2.py	exon	.	-	.		46	8.43911374278706e-05	0.00251478219130039
ENSG00000124126.43	ENSG00000124126	chr20	dexseq_prepare_annotation2.py	exon	.	-	.	PREX1	24	8.54826162150037e-05	0.00254175761678076
ENSG00000265479.ENSG00000243566.ENSG00000259628.ENSG00000135205.ENSG00000241350.ENSG00000186704.ENSG00000242435.ENSG00000233448.ENSG00000230305.9	ENSG00000265479+ENSG00000243566+ENSG00000259628+ENSG00000135205+ENSG00000241350+ENSG00000186704+ENSG00000242435+ENSG00000233448+ENSG00000230305	chr7	dexseq_prepare_annotation2.py	exon	.	+	.		7	8.62152911107857e-05	0.00255797020234783
ENSG00000091592.ENSG00000253071.44	ENSG00000091592+ENSG00000253071	chr17	dexseq_prepare_annotation2.py	exon	.	-	.		15	8.69214037925677e-05	0.00257332607149884
ENSG00000265381.ENSG00000162734.13	ENSG00000265381+ENSG00000162734	chr1	dexseq_prepare_annotation2.py	exon	.	+	.		6	8.79297618695614e-05	0.00259754413418999
ENSG00000169727.63	ENSG00000169727	chr17	dexseq_prepare_annotation2.py	exon	.	+	.	GPS1	39	8.89663137818201e-05	0.00261862508641704
ENSG00000142512.33	ENSG00000142512	chr19	dexseq_prepare_annotation2.py	exon	.	-	.	SIGLEC10	24	8.90271131372733e-05	0.00261862508641704
ENSG00000260565.14	ENSG00000260565	chr16	dexseq_prepare_annotation2.py	exon	.	-	.	ERVK13-1	12	9.0564624989894e-05	0.00265812043411199
ENSG00000106638.26	ENSG00000106638	chr7	dexseq_prepare_annotation2.py	exon	.	-	.	TBL2	7	9.19510772800749e-05	0.0026930221088379
ENSG00000156931.97	ENSG00000156931	chr3	dexseq_prepare_annotation2.py	exon	.	+	.	VPS8	49	9.44788059947826e-05	0.00276112793194174
ENSG00000006062.23	ENSG00000006062	chr17	dexseq_prepare_annotation2.py	exon	.	-	.	MAP3K14	16	9.66162948942971e-05	0.00281756237760121
ENSG00000148337.72	ENSG00000148337	chr9	dexseq_prepare_annotation2.py	exon	.	-	.	CIZ1	53	9.72451255054758e-05	0.00282985388677768
ENSG00000118257.50	ENSG00000118257	chr2	dexseq_prepare_annotation2.py	exon	.	+	.	NRP2	4	9.87679109903392e-05	0.00286781183433576
ENSG00000174799.18	ENSG00000174799	chr4	dexseq_prepare_annotation2.py	exon	.	+	.	CEP135	5	9.89697665571616e-05	0.00286781183433576
ENSG00000018408.37	ENSG00000018408	chr3	dexseq_prepare_annotation2.py	exon	.	-	.	WWTR1	19	9.93757223906723e-05	0.00287347427794046
ENSG00000181450.12	ENSG00000181450	chr1	dexseq_prepare_annotation2.py	exon	.	+	.	ZNF678	6	9.96977008612426e-05	0.00287668968573835
ENSG00000147642.66	ENSG00000147642	chr8	dexseq_prepare_annotation2.py	exon	.	-	.	SYBU	39	0.000100355759412262	0.0028895683638366
ENSG00000172900.9	ENSG00000172900	chr11	dexseq_prepare_annotation2.py	exon	.	-	.	AP002387.1	4	0.000101477828582903	0.00291247841555187
ENSG00000174963.33	ENSG00000174963	chr3	dexseq_prepare_annotation2.py	exon	.	-	.	ZIC4	10	0.000101578233133257	0.00291247841555187
ENSG00000145362.95	ENSG00000145362	chr4	dexseq_prepare_annotation2.py	exon	.	+	.	ANK2	43	0.000101865365917227	0.0029145880797449
ENSG00000149972.39	ENSG00000149972	chr11	dexseq_prepare_annotation2.py	exon	.	+	.	CNTN5	24	0.000103025859083876	0.00294162536564172
ENSG00000163810.21	ENSG00000163810	chr3	dexseq_prepare_annotation2.py	exon	.	+	.	TGM4	17	0.000103931664164225	0.00296129301151011
ENSG00000143570.25	ENSG00000143570	chr1	dexseq_prepare_annotation2.py	exon	.	-	.	SLC39A1	3	0.000105793795726105	0.00300807025847891
ENSG00000163378.34	ENSG00000163378	chr3	dexseq_prepare_annotation2.py	exon	.	-	.	EOGT	14	0.000106567531876325	0.00302046202920043
ENSG00000084731.20	ENSG00000084731	chr2	dexseq_prepare_annotation2.py	exon	.	-	.	KIF3C	13	0.000106672237549429	0.00302046202920043
ENSG00000185261.28	ENSG00000185261	chr5	dexseq_prepare_annotation2.py	exon	.	-	.	KIAA0825	16	0.000110308771111811	0.00311696502719255
ENSG00000153094.18	ENSG00000153094	chr2	dexseq_prepare_annotation2.py	exon	.	+	.	BCL2L11	6	0.000113242887271098	0.0031932622427189
ENSG00000248222.23	ENSG00000248222	chr5	dexseq_prepare_annotation2.py	exon	.	+	.	CTB-174D11.1	8	0.000118554326560936	0.00333614319361579
ENSG00000253495.ENSG00000136960.24	ENSG00000253495+ENSG00000136960	chr8	dexseq_prepare_annotation2.py	exon	.	-	.		20	0.000120362098370943	0.00338004509993135
ENSG00000198099.32	ENSG00000198099	chr4	dexseq_prepare_annotation2.py	exon	.	-	.	ADH4	27	0.000121542611420315	0.00340618800957793
ENSG00000122121.18	ENSG00000122121	chrX	dexseq_prepare_annotation2.py	exon	.	+	.	XPNPEP2	2	0.000131507704013548	0.00367790398437891
ENSG00000013441.39	ENSG00000013441	chr2	dexseq_prepare_annotation2.py	exon	.	-	.	CLK1	23	0.000131908723940022	0.00368157518268594
ENSG00000155980.30	ENSG00000155980	chr12	dexseq_prepare_annotation2.py	exon	.	+	.	KIF5A	14	0.00013225132058815	0.00368360412936136
ENSG00000224226.23	ENSG00000224226	chr17	dexseq_prepare_annotation2.py	exon	.	-	.	TBC1D3B	4	0.000132778690434024	0.00369076082900928
ENSG00000105397.69	ENSG00000105397	chr19	dexseq_prepare_annotation2.py	exon	.	-	.	TYK2	19	0.000135081284444506	0.0037471328660541
ENSG00000140386.77	ENSG00000140386	chr15	dexseq_prepare_annotation2.py	exon	.	-	.	SCAPER	42	0.000136548563384928	0.00378015171009634
ENSG00000187097.33	ENSG00000187097	chr14	dexseq_prepare_annotation2.py	exon	.	-	.	ENTPD5	8	0.000137421414719856	0.00379661430788783
ENSG00000074319.ENSG00000256464.37	ENSG00000074319+ENSG00000256464	chr11	dexseq_prepare_annotation2.py	exon	.	-	.		10	0.00013795640222238	0.00380369490410312
ENSG00000116580.66	ENSG00000116580	chr1	dexseq_prepare_annotation2.py	exon	.	-	.	GON4L	6	0.000138835763864273	0.00382022279278143
ENSG00000105245.30	ENSG00000105245	chr19	dexseq_prepare_annotation2.py	exon	.	-	.	NUMBL	20	0.000140353318372847	0.00385420943491473
ENSG00000174996.30	ENSG00000174996	chr11	dexseq_prepare_annotation2.py	exon	.	+	.	KLC2	22	0.000147117399542464	0.00403184391356536
ENSG00000115687.24	ENSG00000115687	chr2	dexseq_prepare_annotation2.py	exon	.	-	.	PASK	4	0.000154232999917944	0.00421838072721464
ENSG00000078814.32	ENSG00000078814	chr20	dexseq_prepare_annotation2.py	exon	.	+	.	MYH7B	9	0.000154931674165825	0.00422901497803035
ENSG00000136235.33	ENSG00000136235	chr7	dexseq_prepare_annotation2.py	exon	.	+	.	GPNMB	17	0.000157640755901421	0.00429437332643233
ENSG00000074071.6	ENSG00000074071	chr16	dexseq_prepare_annotation2.py	exon	.	-	.	MRPS34	7	0.000161259578342009	0.00438198729300353
ENSG00000171824.44	ENSG00000171824	chr1	dexseq_prepare_annotation2.py	exon	.	-	.	EXOSC10	5	0.000161499092056036	0.00438198729300353
ENSG00000165795.162	ENSG00000165795	chr14	dexseq_prepare_annotation2.py	exon	.	-	.	NDRG2	61	0.000163119272163369	0.00441716632239219
ENSG00000159640.ENSG00000224353.ENSG00000264813.67	ENSG00000159640+ENSG00000224353+ENSG00000264813	chr17	dexseq_prepare_annotation2.py	exon	.	+	.		47	0.00016489794875196	0.00445391869058984
ENSG00000090612.ENSG00000256223.ENSG00000256825.64	ENSG00000090612+ENSG00000256223+ENSG00000256825	chr12	dexseq_prepare_annotation2.py	exon	.	+	.		14	0.000165129165990508	0.00445391869058984
ENSG00000105281.18	ENSG00000105281	chr19	dexseq_prepare_annotation2.py	exon	.	-	.	SLC1A5	8	0.000167938435098487	0.00452075692746379
ENSG00000151651.44	ENSG00000151651	chr10	dexseq_prepare_annotation2.py	exon	.	-	.	ADAM8	18	0.000168408352595437	0.00452448266972937
ENSG00000164896.47	ENSG00000164896	chr7	dexseq_prepare_annotation2.py	exon	.	-	.	FASTK	13	0.000169247636404152	0.0045380977242512
ENSG00000163633.24	ENSG00000163633	chr4	dexseq_prepare_annotation2.py	exon	.	-	.	C4orf36	22	0.000171090327590873	0.00457321662538965
ENSG00000126012.31	ENSG00000126012	chrX	dexseq_prepare_annotation2.py	exon	.	-	.	KDM5C	9	0.000171227556826943	0.00457321662538965
ENSG00000272084.ENSG00000127481.153	ENSG00000272084+ENSG00000127481	chr1	dexseq_prepare_annotation2.py	exon	.	-	.		118	0.00017287839960888	0.00460828983957421
ENSG00000151612.28	ENSG00000151612	chr4	dexseq_prepare_annotation2.py	exon	.	-	.	ZNF827	18	0.000174567114045571	0.00464423386451063
ENSG00000198758.21	ENSG00000198758	chr1	dexseq_prepare_annotation2.py	exon	.	-	.	EPS8L3	14	0.00017522754944151	0.00465273462019014
ENSG00000114857.52	ENSG00000114857	chr3	dexseq_prepare_annotation2.py	exon	.	+	.	NKTR	18	0.000176307475286221	0.00467231926739096
ENSG00000077157.ENSG00000232626.59	ENSG00000077157+ENSG00000232626	chr1	dexseq_prepare_annotation2.py	exon	.	+	.		31	0.000178956279515533	0.00473332423028681
ENSG00000147606.ENSG00000214954.59	ENSG00000147606+ENSG00000214954	chr8	dexseq_prepare_annotation2.py	exon	.	+	.		15	0.000181699737165775	0.00479659190104159
ENSG00000088854.41	ENSG00000088854	chr20	dexseq_prepare_annotation2.py	exon	.	-	.	C20orf194	15	0.000182208027712986	0.00480072425140314
ENSG00000116337.74	ENSG00000116337	chr1	dexseq_prepare_annotation2.py	exon	.	+	.	AMPD2	40	0.000183451385634645	0.00482417054169873
ENSG00000174951.8	ENSG00000174951	chr19	dexseq_prepare_annotation2.py	exon	.	-	.	FUT1	7	0.000187571387529218	0.0049230274942284
ENSG00000042832.86	ENSG00000042832	chr8	dexseq_prepare_annotation2.py	exon	.	+	.	TG	11	0.000196877558132576	0.00515736067829825
ENSG00000114098.67	ENSG00000114098	chr3	dexseq_prepare_annotation2.py	exon	.	+	.	ARMC8	15	0.000197763724620228	0.00517065002608595
ENSG00000128944.38	ENSG00000128944	chr15	dexseq_prepare_annotation2.py	exon	.	+	.	KNSTRN	7	0.00020033716355011	0.00522791894480286
ENSG00000174136.17	ENSG00000174136	chr5	dexseq_prepare_annotation2.py	exon	.	+	.	RGMB	12	0.000212381771662442	0.00552380374243024
ENSG00000197128.ENSG00000178201.ENSG00000268163.26	ENSG00000197128+ENSG00000178201+ENSG00000268163	chr19	dexseq_prepare_annotation2.py	exon	.	-	.		14	0.000212485123444891	0.00552380374243024
ENSG00000008382.27	ENSG00000008382	chr19	dexseq_prepare_annotation2.py	exon	.	+	.	MPND	4	0.000213276303496423	0.0055320456778502
ENSG00000133818.15	ENSG00000133818	chr11	dexseq_prepare_annotation2.py	exon	.	-	.	RRAS2	10	0.000213612842337856	0.0055320456778502
ENSG00000038295.29	ENSG00000038295	chr4	dexseq_prepare_annotation2.py	exon	.	+	.	TLL1	4	0.000214638326503452	0.00554807553052863
ENSG00000127586.72	ENSG00000127586	chr16	dexseq_prepare_annotation2.py	exon	.	+	.	CHTF18	30	0.000215257145536571	0.00555355297217981
ENSG00000228192.11	ENSG00000228192	chr1	dexseq_prepare_annotation2.py	exon	.	-	.	RP11-342M1.3	8	0.000218958778214866	0.00563839510391791
ENSG00000152936.ENSG00000241846.33	ENSG00000152936+ENSG00000241846	chr12	dexseq_prepare_annotation2.py	exon	.	-	.		10	0.000221515402342083	0.00569348815661912
ENSG00000213221.ENSG00000187796.37	ENSG00000213221+ENSG00000187796	chr9	dexseq_prepare_annotation2.py	exon	.	-	.		10	0.000222074851366265	0.0056971382921932
ENSG00000138074.58	ENSG00000138074	chr2	dexseq_prepare_annotation2.py	exon	.	-	.	SLC5A6	28	0.000227122520713285	0.00581570011762648
ENSG00000137807.45	ENSG00000137807	chr15	dexseq_prepare_annotation2.py	exon	.	+	.	KIF23	29	0.00022809756362351	0.00582972949126153
ENSG00000227001.14	ENSG00000227001	chr1	dexseq_prepare_annotation2.py	exon	.	-	.	NBPF2P	10	0.000233747060470447	0.00596295304916011
ENSG00000205054.13	ENSG00000205054	chr2	dexseq_prepare_annotation2.py	exon	.	-	.	LINC01121	11	0.000236677972209389	0.00602645702371968
ENSG00000160949.32	ENSG00000160949	chr8	dexseq_prepare_annotation2.py	exon	.	-	.	TONSL	25	0.000237317124389969	0.00603147879641396
ENSG00000094631.113	ENSG00000094631	chrX	dexseq_prepare_annotation2.py	exon	.	+	.	HDAC6	26	0.000240072736225785	0.00609017231228534
ENSG00000161692.34	ENSG00000161692	chr17	dexseq_prepare_annotation2.py	exon	.	+	.	DBF4B	7	0.000242492055402126	0.00613026895678099
ENSG00000130643.17	ENSG00000130643	chr10	dexseq_prepare_annotation2.py	exon	.	-	.	CALY	2	0.000242551673260678	0.00613026895678099
ENSG00000139263.31	ENSG00000139263	chr12	dexseq_prepare_annotation2.py	exon	.	-	.	LRIG3	13	0.000243049101253254	0.0061314863842965
ENSG00000038382.79	ENSG00000038382	chr5	dexseq_prepare_annotation2.py	exon	.	+	.	TRIO	42	0.000243617086960347	0.00613447601999044
ENSG00000253542.9	ENSG00000253542	chr8	dexseq_prepare_annotation2.py	exon	.	-	.	SDR16C6P	8	0.000244772996059186	0.00614583079840567
ENSG00000137776.58	ENSG00000137776	chr15	dexseq_prepare_annotation2.py	exon	.	-	.	SLTM	46	0.000244977666755889	0.00614583079840567
ENSG00000115840.37	ENSG00000115840	chr2	dexseq_prepare_annotation2.py	exon	.	-	.	SLC25A12	19	0.000245418946741727	0.00614583079840567
ENSG00000228434.2	ENSG00000228434	chr7	dexseq_prepare_annotation2.py	exon	.	-	.	AC004951.6	3	0.000250097648400234	0.00625152510140364
ENSG00000185122.38	ENSG00000185122	chr8	dexseq_prepare_annotation2.py	exon	.	+	.	HSF1	22	0.000251314649899709	0.00627046131961834
ENSG00000050426.80	ENSG00000050426	chr12	dexseq_prepare_annotation2.py	exon	.	+	.	LETMD1	25	0.000252531497262812	0.00628932458876434
ENSG00000009307.51	ENSG00000009307	chr1	dexseq_prepare_annotation2.py	exon	.	-	.	CSDE1	25	0.00025806254557061	0.00641536907458595
ENSG00000010361.52	ENSG00000010361	chr19	dexseq_prepare_annotation2.py	exon	.	-	.	FUZ	3	0.000258910171760553	0.0064247382257964
ENSG00000269410.ENSG00000090924.53	ENSG00000269410+ENSG00000090924	chr19	dexseq_prepare_annotation2.py	exon	.	+	.		33	0.000259723166024491	0.00643321555336162
ENSG00000167508.45	ENSG00000167508	chr16	dexseq_prepare_annotation2.py	exon	.	-	.	MVD	24	0.000265270844673346	0.0065587255219236
ENSG00000080823.99	ENSG00000080823	chr14	dexseq_prepare_annotation2.py	exon	.	-	.	MOK	34	0.000268729894136084	0.00663223434931152
ENSG00000122786.36	ENSG00000122786	chr7	dexseq_prepare_annotation2.py	exon	.	+	.	CALD1	12	0.000270805060201539	0.00667138530980253
ENSG00000099330.37	ENSG00000099330	chr19	dexseq_prepare_annotation2.py	exon	.	+	.	OCEL1	14	0.00027256428907384	0.00670262597708068
ENSG00000138107.25	ENSG00000138107	chr10	dexseq_prepare_annotation2.py	exon	.	-	.	ACTR1A	19	0.00027308448520231	0.00670334002525382
ENSG00000102901.95	ENSG00000102901	chr16	dexseq_prepare_annotation2.py	exon	.	-	.	CENPT	41	0.000274859564292207	0.00673479952147225
ENSG00000123472.ENSG00000159658.53	ENSG00000123472+ENSG00000159658	chr1	dexseq_prepare_annotation2.py	exon	.	-	.		24	0.000277495408875412	0.006778997919526
ENSG00000187240.105	ENSG00000187240	chr11	dexseq_prepare_annotation2.py	exon	.	+	.	DYNC2H1	35	0.000277656787589027	0.006778997919526
ENSG00000128513.31	ENSG00000128513	chr7	dexseq_prepare_annotation2.py	exon	.	-	.	POT1	30	0.000278272162334102	0.00678189012774254
ENSG00000173692.21	ENSG00000173692	chr2	dexseq_prepare_annotation2.py	exon	.	+	.	PSMD1	12	0.000280659111957406	0.0068278708734308
ENSG00000147996.78	ENSG00000147996	chr9	dexseq_prepare_annotation2.py	exon	.	-	.	CBWD5	36	0.000287982822246721	0.00699357572602002
ENSG00000010327.56	ENSG00000010327	chr3	dexseq_prepare_annotation2.py	exon	.	+	.	STAB1	21	0.00029158127496813	0.00706838586281535
ENSG00000267618.ENSG00000185379.ENSG00000092871.40	ENSG00000267618+ENSG00000185379+ENSG00000092871	chr17	dexseq_prepare_annotation2.py	exon	.	-	.		18	0.000292718888254654	0.00708338189166582
ENSG00000197852.12	ENSG00000197852	chr1	dexseq_prepare_annotation2.py	exon	.	-	.	FAM212B	12	0.000293375646416683	0.00708670941999095
ENSG00000127445.27	ENSG00000127445	chr19	dexseq_prepare_annotation2.py	exon	.	+	.	PIN1	11	0.000295035758117446	0.00711421912859876
ENSG00000135749.ENSG00000251508.86	ENSG00000135749+ENSG00000251508	chr1	dexseq_prepare_annotation2.py	exon	.	-	.		37	0.000298492274876912	0.00718487225312186
ENSG00000092094.42	ENSG00000092094	chr14	dexseq_prepare_annotation2.py	exon	.	-	.	OSGEP	26	0.0002999386696197	0.00719579516615342
ENSG00000100201.37	ENSG00000100201	chr22	dexseq_prepare_annotation2.py	exon	.	-	.	DDX17	27	0.000300307778248235	0.00719579516615342
ENSG00000260773.1	ENSG00000260773	chr15	dexseq_prepare_annotation2.py	exon	.	-	.	RP11-352G18.2	2	0.00030052778756649	0.00719579516615342
ENSG00000255243.ENSG00000134343.38	ENSG00000255243+ENSG00000134343	chr11	dexseq_prepare_annotation2.py	exon	.	+	.		37	0.00030430397081586	0.00727345112731149
ENSG00000087266.67	ENSG00000087266	chr4	dexseq_prepare_annotation2.py	exon	.	+	.	SH3BP2	29	0.000305321294736793	0.00728500879469887
ENSG00000197283.ENSG00000264085.18	ENSG00000197283+ENSG00000264085	chr6	dexseq_prepare_annotation2.py	exon	.	+	.		12	0.000307401441102115	0.00732184095665213
ENSG00000267009.ENSG00000108946.ENSG00000141337.95	ENSG00000267009+ENSG00000108946+ENSG00000141337	chr17	dexseq_prepare_annotation2.py	exon	.	+	.		14	0.00030950063321297	0.00735899763430422
ENSG00000227733.33	ENSG00000227733	chr1	dexseq_prepare_annotation2.py	exon	.	-	.	RP4-565E6.1	8	0.000314339121944297	0.00746104406312306
ENSG00000171793.11	ENSG00000171793	chr1	dexseq_prepare_annotation2.py	exon	.	+	.	CTPS1	5	0.000316367750859436	0.00749615809675274
ENSG00000136828.45	ENSG00000136828	chr9	dexseq_prepare_annotation2.py	exon	.	+	.	RALGPS1	30	0.000318657697050677	0.00753733145467528
ENSG00000068793.51	ENSG00000068793	chr15	dexseq_prepare_annotation2.py	exon	.	+	.	CYFIP1	26	0.00032096486746642	0.00757876905048736
ENSG00000260141.ENSG00000261599.47	ENSG00000260141+ENSG00000261599	chr16	dexseq_prepare_annotation2.py	exon	.	-	.		11	0.000322557207895162	0.00760321377090357
ENSG00000146216.14	ENSG00000146216	chr6	dexseq_prepare_annotation2.py	exon	.	+	.	TTBK1	9	0.000327328345349166	0.00770237458159554
ENSG00000183773.ENSG00000099949.127	ENSG00000183773+ENSG00000099949	chr22	dexseq_prepare_annotation2.py	exon	.	+	.		52	0.000330428776021183	0.00776194825324804
ENSG00000147206.37	ENSG00000147206	chrX	dexseq_prepare_annotation2.py	exon	.	-	.	NXF3	18	0.000334822580266298	0.00785164703689766
ENSG00000062485.ENSG00000257727.ENSG00000135473.ENSG00000144785.168	ENSG00000062485+ENSG00000257727+ENSG00000135473+ENSG00000144785	chr12	dexseq_prepare_annotation2.py	exon	.	-	.		29	0.000337861750305977	0.00790932618898109
ENSG00000163293.18	ENSG00000163293	chr4	dexseq_prepare_annotation2.py	exon	.	+	.	NIPAL1	13	0.000347229569284112	0.00811470746847529
ENSG00000263142.ENSG00000262633.ENSG00000108433.23	ENSG00000263142+ENSG00000262633+ENSG00000108433	chr17	dexseq_prepare_annotation2.py	exon	.	+	.		13	0.000349375435295401	0.00814506725298106
ENSG00000105197.47	ENSG00000105197	chr19	dexseq_prepare_annotation2.py	exon	.	+	.	TIMM50	14	0.000349722260422546	0.00814506725298106
ENSG00000125844.29	ENSG00000125844	chr20	dexseq_prepare_annotation2.py	exon	.	-	.	RRBP1	15	0.000350590359658167	0.00815137517651561
ENSG00000215262.29	ENSG00000215262	chr8	dexseq_prepare_annotation2.py	exon	.	+	.	KCNU1	19	0.000352235991111508	0.00817570885491472
ENSG00000223678.2	ENSG00000223678	chr9	dexseq_prepare_annotation2.py	exon	.	+	.	RP11-311H10.4	3	0.000354661193680621	0.00821802372046369
ENSG00000129933.56	ENSG00000129933	chr19	dexseq_prepare_annotation2.py	exon	.	+	.	MAU2	29	0.000357450026548761	0.00826860671582624
ENSG00000041353.15	ENSG00000041353	chr18	dexseq_prepare_annotation2.py	exon	.	+	.	RAB27B	4	0.000361284274331572	0.00834316036561302
ENSG00000048740.27	ENSG00000048740	chr10	dexseq_prepare_annotation2.py	exon	.	+	.	CELF2	11	0.000364880516414733	0.00841197514869642
ENSG00000262660.ENSG00000262814.ENSG00000183048.37	ENSG00000262660+ENSG00000262814+ENSG00000183048	chr17	dexseq_prepare_annotation2.py	exon	.	+	.		12	0.000367134420796647	0.00844966370157276
ENSG00000117748.20	ENSG00000117748	chr1	dexseq_prepare_annotation2.py	exon	.	-	.	RPA2	15	0.00036951183730225	0.00849006322474935
ENSG00000260802.4	ENSG00000260802	chrX	dexseq_prepare_annotation2.py	exon	.	+	.	LINC00890	3	0.000372974992977042	0.00854409475393004
ENSG00000255527.1	ENSG00000255527	chr11	dexseq_prepare_annotation2.py	exon	.	+	.	RP11-56P9.4	2	0.000373115509477015	0.00854409475393004
ENSG00000160285.ENSG00000235878.47	ENSG00000160285+ENSG00000235878	chr21	dexseq_prepare_annotation2.py	exon	.	-	.		26	0.000377534548520883	0.00863080656317088
ENSG00000115091.28	ENSG00000115091	chr2	dexseq_prepare_annotation2.py	exon	.	+	.	ACTR3	19	0.000382784862564336	0.00871727059637672
ENSG00000170579.48	ENSG00000170579	chr18	dexseq_prepare_annotation2.py	exon	.	-	.	DLGAP1	16	0.000383077771552836	0.00871727059637672
ENSG00000107331.91	ENSG00000107331	chr9	dexseq_prepare_annotation2.py	exon	.	-	.	ABCA2	30	0.000383252002646028	0.00871727059637672
ENSG00000163482.56	ENSG00000163482	chr2	dexseq_prepare_annotation2.py	exon	.	+	.	STK36	29	0.000383880304380648	0.00871727059637672
ENSG00000236581.67	ENSG00000236581	chr13	dexseq_prepare_annotation2.py	exon	.	+	.	STARD13-AS	38	0.000384510323785081	0.00871727059637672
ENSG00000065357.135	ENSG00000065357	chr12	dexseq_prepare_annotation2.py	exon	.	+	.	DGKA	23	0.000397619021280479	0.00899950978845105
ENSG00000197372.21	ENSG00000197372	chr19	dexseq_prepare_annotation2.py	exon	.	-	.	ZNF675	10	0.000400757766867297	0.00905553311623323
ENSG00000224420.ENSG00000126457.41	ENSG00000224420+ENSG00000126457	chr19	dexseq_prepare_annotation2.py	exon	.	+	.		18	0.000403337838314675	0.0090854546634558
ENSG00000213780.ENSG00000137411.48	ENSG00000213780+ENSG00000137411	chr6	dexseq_prepare_annotation2.py	exon	.	+	.		6	0.000403413359177478	0.0090854546634558
ENSG00000068781.ENSG00000243244.ENSG00000242441.46	ENSG00000068781+ENSG00000243244+ENSG00000242441	chr2	dexseq_prepare_annotation2.py	exon	.	+	.		20	0.000408041019294282	0.0091710253580985
ENSG00000117245.29	ENSG00000117245	chr1	dexseq_prepare_annotation2.py	exon	.	-	.	KIF17	17	0.000408556815483872	0.0091710253580985
ENSG00000145934.25	ENSG00000145934	chr5	dexseq_prepare_annotation2.py	exon	.	+	.	TENM2	14	0.000411024763191187	0.0092112741675424
ENSG00000172977.48	ENSG00000172977	chr11	dexseq_prepare_annotation2.py	exon	.	+	.	KAT5	39	0.000412402324152107	0.0092269949508655
ENSG00000181135.70	ENSG00000181135	chr8	dexseq_prepare_annotation2.py	exon	.	+	.	ZNF707	23	0.000416739173764004	0.00930005624809902
ENSG00000148411.4	ENSG00000148411	chr9	dexseq_prepare_annotation2.py	exon	.	-	.	NACC2	5	0.000417030658252975	0.00930005624809902
ENSG00000139725.ENSG00000212694.47	ENSG00000139725+ENSG00000212694	chr12	dexseq_prepare_annotation2.py	exon	.	-	.		33	0.000418339791740288	0.00930041848348815
ENSG00000140853.105	ENSG00000140853	chr16	dexseq_prepare_annotation2.py	exon	.	+	.	NLRC5	18	0.000418409799887289	0.00930041848348815
ENSG00000214822.19	ENSG00000214822	chr17	dexseq_prepare_annotation2.py	exon	.	-	.	KRT16P3	15	0.000433621131914207	0.00962286375343918
ENSG00000118900.37	ENSG00000118900	chr16	dexseq_prepare_annotation2.py	exon	.	+	.	UBN1	27	0.000442498639729558	0.00980393090102111
ENSG00000171241.26	ENSG00000171241	chr16	dexseq_prepare_annotation2.py	exon	.	-	.	SHCBP1	10	0.000459139478892432	0.01015613550717
ENSG00000164669.20	ENSG00000164669	chr7	dexseq_prepare_annotation2.py	exon	.	+	.	INTS4L1	7	0.000465944284300353	0.0102899799225424
ENSG00000213822.8	ENSG00000213822	chr19	dexseq_prepare_annotation2.py	exon	.	+	.	CEACAM18	6	0.000467438769419498	0.0103063074717889
ENSG00000158104.26	ENSG00000158104	chr12	dexseq_prepare_annotation2.py	exon	.	-	.	HPD	11	0.000469075005070634	0.0103257026922645
ENSG00000104723.34	ENSG00000104723	chr8	dexseq_prepare_annotation2.py	exon	.	+	.	TUSC3	14	0.00047226226008584	0.0103791229076514
ENSG00000047410.ENSG00000202025.63	ENSG00000047410+ENSG00000202025	chr1	dexseq_prepare_annotation2.py	exon	.	-	.		12	0.000475660070120408	0.0104369913778189
ENSG00000168528.18	ENSG00000168528	chr1	dexseq_prepare_annotation2.py	exon	.	+	.	SERINC2	3	0.000485469334964488	0.0106351291871514
ENSG00000197858.57	ENSG00000197858	chr8	dexseq_prepare_annotation2.py	exon	.	+	.	GPAA1	25	0.000489363216427612	0.0107032518875065
ENSG00000146215.ENSG00000171467.40	ENSG00000146215+ENSG00000171467	chr6	dexseq_prepare_annotation2.py	exon	.	-	.		24	0.000490322004631381	0.0107070635507345
ENSG00000185344.33	ENSG00000185344	chr12	dexseq_prepare_annotation2.py	exon	.	+	.	ATP6V0A2	3	0.000496993284181569	0.0108354062979394
ENSG00000066468.58	ENSG00000066468	chr10	dexseq_prepare_annotation2.py	exon	.	-	.	FGFR2	20	0.000499988480199175	0.0108833218146066
ENSG00000172554.31	ENSG00000172554	chr2	dexseq_prepare_annotation2.py	exon	.	+	.	SNTG2	5	0.000504205323991844	0.0109576341749055
ENSG00000168918.38	ENSG00000168918	chr2	dexseq_prepare_annotation2.py	exon	.	+	.	INPP5D	10	0.000511461070266071	0.0110976481510196
ENSG00000138002.36	ENSG00000138002	chr2	dexseq_prepare_annotation2.py	exon	.	-	.	IFT172	17	0.000515412796284798	0.011165641021738
ENSG00000007314.28	ENSG00000007314	chr17	dexseq_prepare_annotation2.py	exon	.	-	.	SCN4A	19	0.000522440413913201	0.0112927120996086
ENSG00000258561.10	ENSG00000258561	chr14	dexseq_prepare_annotation2.py	exon	.	-	.	RP11-72M17.1	3	0.000522933327004149	0.0112927120996086
ENSG00000263565.ENSG00000132475.24	ENSG00000263565+ENSG00000132475	chr17	dexseq_prepare_annotation2.py	exon	.	-	.		16	0.000531848690748954	0.0114634112618655
ENSG00000015676.29	ENSG00000015676	chr7	dexseq_prepare_annotation2.py	exon	.	-	.	NUDCD3	20	0.000533067565373412	0.0114634112618655
ENSG00000172893.35	ENSG00000172893	chr11	dexseq_prepare_annotation2.py	exon	.	-	.	DHCR7	21	0.000533357719173843	0.0114634112618655
ENSG00000003987.9	ENSG00000003987	chr8	dexseq_prepare_annotation2.py	exon	.	-	.	MTMR7	7	0.000534277746185185	0.0114651299998984
ENSG00000239946.2	ENSG00000239946	chr3	dexseq_prepare_annotation2.py	exon	.	+	.	ZBTB20-AS3	2	0.000549663076610082	0.0117767687120477
ENSG00000118804.ENSG00000189157.ENSG00000272414.39	ENSG00000118804+ENSG00000189157+ENSG00000272414	chr4	dexseq_prepare_annotation2.py	exon	.	+	.		24	0.0005603021683821	0.0119858996772397
ENSG00000160191.36	ENSG00000160191	chr21	dexseq_prepare_annotation2.py	exon	.	+	.	PDE9A	5	0.000561218500228283	0.0119867137576144
ENSG00000007264.42	ENSG00000007264	chr19	dexseq_prepare_annotation2.py	exon	.	-	.	MATK	8	0.000567361779582854	0.0120989899496044
ENSG00000185813.51	ENSG00000185813	chr17	dexseq_prepare_annotation2.py	exon	.	-	.	PCYT2	11	0.000579490343351388	0.012338352895569
ENSG00000136237.43	ENSG00000136237	chr7	dexseq_prepare_annotation2.py	exon	.	-	.	RAPGEF5	10	0.000583848397178675	0.0123953766867476
ENSG00000134779.42	ENSG00000134779	chr18	dexseq_prepare_annotation2.py	exon	.	-	.	TPGS2	20	0.000583984994840175	0.0123953766867476
ENSG00000173120.27	ENSG00000173120	chr11	dexseq_prepare_annotation2.py	exon	.	+	.	KDM2A	5	0.00058978876728479	0.0124991259253149
ENSG00000164024.30	ENSG00000164024	chr4	dexseq_prepare_annotation2.py	exon	.	+	.	METAP1	17	0.000591167619195835	0.012508923514395
ENSG00000140678.46	ENSG00000140678	chr16	dexseq_prepare_annotation2.py	exon	.	+	.	ITGAX	20	0.000592954794804684	0.012527317398598
ENSG00000003509.37	ENSG00000003509	chr2	dexseq_prepare_annotation2.py	exon	.	+	.	NDUFAF7	13	0.000597598149167815	0.0125866405879767
ENSG00000145740.27	ENSG00000145740	chr5	dexseq_prepare_annotation2.py	exon	.	+	.	SLC30A5	13	0.000597607202594441	0.0125866405879767
ENSG00000185989.27	ENSG00000185989	chr13	dexseq_prepare_annotation2.py	exon	.	-	.	RASA3	20	0.000599239630013787	0.0126015754552052
ENSG00000094914.52	ENSG00000094914	chr12	dexseq_prepare_annotation2.py	exon	.	-	.	AAAS	32	0.000613940211688942	0.0128908553986626
ENSG00000092108.64	ENSG00000092108	chr14	dexseq_prepare_annotation2.py	exon	.	+	.	SCFD1	33	0.000621464161263192	0.0130287908954225
ENSG00000101928.18	ENSG00000101928	chrX	dexseq_prepare_annotation2.py	exon	.	-	.	MOSPD1	7	0.000625065915816509	0.0130842018697296
ENSG00000137145.33	ENSG00000137145	chr9	dexseq_prepare_annotation2.py	exon	.	+	.	DENND4C	2	0.000638131279130322	0.0133372369028647
ENSG00000205707.16	ENSG00000205707	chr12	dexseq_prepare_annotation2.py	exon	.	+	.	LYRM5	12	0.000656283050780866	0.0136956438487114
ENSG00000253614.2	ENSG00000253614	chr8	dexseq_prepare_annotation2.py	exon	.	+	.	RP11-513O17.3	3	0.000661784027795281	0.0137798974058811
ENSG00000119326.27	ENSG00000119326	chr9	dexseq_prepare_annotation2.py	exon	.	-	.	CTNNAL1	15	0.000662339734632032	0.0137798974058811
ENSG00000023839.35	ENSG00000023839	chr10	dexseq_prepare_annotation2.py	exon	.	+	.	ABCC2	21	0.000670136951456744	0.0139010597385084
ENSG00000111077.47	ENSG00000111077	chr12	dexseq_prepare_annotation2.py	exon	.	+	.	TENC1	19	0.000670200564766891	0.0139010597385084
ENSG00000163781.47	ENSG00000163781	chr3	dexseq_prepare_annotation2.py	exon	.	-	.	TOPBP1	25	0.000691123186949487	0.0143132765637126
ENSG00000108387.71	ENSG00000108387	chr17	dexseq_prepare_annotation2.py	exon	.	-	.	SEPT4	24	0.000703774697507435	0.0145532076842144
ENSG00000180264.19	ENSG00000180264	chr9	dexseq_prepare_annotation2.py	exon	.	+	.	GPR144	3	0.00072136484152284	0.0148943832936516
ENSG00000204843.ENSG00000188687.ENSG00000264324.144	ENSG00000204843+ENSG00000188687+ENSG00000264324	chr2	dexseq_prepare_annotation2.py	exon	.	-	.		45	0.000753368103000676	0.0155201524848235
ENSG00000134802.ENSG00000186652.ENSG00000254979.78	ENSG00000134802+ENSG00000186652+ENSG00000254979	chr11	dexseq_prepare_annotation2.py	exon	.	-	.		31	0.000753946446178048	0.0155201524848235
ENSG00000148408.68	ENSG00000148408	chr9	dexseq_prepare_annotation2.py	exon	.	+	.	CACNA1B	33	0.000756924921837355	0.0155579989958377
ENSG00000122705.23	ENSG00000122705	chr9	dexseq_prepare_annotation2.py	exon	.	+	.	CLTA	8	0.000782081457247166	0.0160508988398636
ENSG00000151474.46	ENSG00000151474	chr10	dexseq_prepare_annotation2.py	exon	.	-	.	FRMD4A	41	0.00078864905691868	0.0161476628971909
ENSG00000075420.50	ENSG00000075420	chr3	dexseq_prepare_annotation2.py	exon	.	+	.	FNDC3B	11	0.000789162599093372	0.0161476628971909
ENSG00000267546.ENSG00000161544.21	ENSG00000267546+ENSG00000161544	chr17	dexseq_prepare_annotation2.py	exon	.	-	.		20	0.00079066388884057	0.0161541628067307
ENSG00000113569.48	ENSG00000113569	chr5	dexseq_prepare_annotation2.py	exon	.	-	.	NUP155	15	0.000796515521285025	0.0162493928766787
ENSG00000059588.46	ENSG00000059588	chr1	dexseq_prepare_annotation2.py	exon	.	-	.	TARBP1	17	0.000801943481654159	0.0163357084143522
ENSG00000180176.22	ENSG00000180176	chr11	dexseq_prepare_annotation2.py	exon	.	-	.	TH	3	0.00081445228413406	0.0165657895288549
ENSG00000090565.29	ENSG00000090565	chr16	dexseq_prepare_annotation2.py	exon	.	+	.	RAB11FIP3	16	0.000816242589593999	0.0165774983077067
ENSG00000010438.20	ENSG00000010438	chr9	dexseq_prepare_annotation2.py	exon	.	+	.	PRSS3	15	0.000829627698301315	0.0168243073200837
ENSG00000105193.19	ENSG00000105193	chr19	dexseq_prepare_annotation2.py	exon	.	-	.	RPS16	11	0.000841556477389752	0.0170408943670851
ENSG00000187778.53	ENSG00000187778	chr12	dexseq_prepare_annotation2.py	exon	.	-	.	MCRS1	7	0.000845957808768602	0.0171046402578872
ENSG00000126602.ENSG00000263235.56	ENSG00000126602+ENSG00000263235	chr16	dexseq_prepare_annotation2.py	exon	.	-	.		6	0.00084971051951889	0.0171551023230678
ENSG00000112280.38	ENSG00000112280	chr6	dexseq_prepare_annotation2.py	exon	.	-	.	COL9A1	5	0.000856525160174125	0.0172671423723138
ENSG00000162878.28	ENSG00000162878	chr2	dexseq_prepare_annotation2.py	exon	.	+	.	PKDCC	21	0.000860318629732024	0.0173180363695909
ENSG00000218422.ENSG00000013810.43	ENSG00000218422+ENSG00000013810	chr4	dexseq_prepare_annotation2.py	exon	.	+	.		21	0.000872892662404815	0.0175452710699572
ENSG00000255624.15	ENSG00000255624	chr10	dexseq_prepare_annotation2.py	exon	.	+	.	RP11-564D11.3	8	0.000879687941022927	0.0176558544398249
ENSG00000260411.ENSG00000078328.51	ENSG00000260411+ENSG00000078328	chr16	dexseq_prepare_annotation2.py	exon	.	+	.		11	0.000888864908339078	0.0178138447415738
ENSG00000082269.61	ENSG00000082269	chr6	dexseq_prepare_annotation2.py	exon	.	+	.	FAM135A	12	0.000904757142775403	0.018056586433108
ENSG00000184343.ENSG00000198753.67	ENSG00000184343+ENSG00000198753	chrX	dexseq_prepare_annotation2.py	exon	.	+	.		9	0.000904908177579022	0.018056586433108
ENSG00000175161.12	ENSG00000175161	chr3	dexseq_prepare_annotation2.py	exon	.	+	.	CADM2	10	0.000904946154765964	0.018056586433108
ENSG00000163032.12	ENSG00000163032	chr2	dexseq_prepare_annotation2.py	exon	.	+	.	VSNL1	3	0.000938172857630379	0.0186922381911524
ENSG00000211456.48	ENSG00000211456	chr3	dexseq_prepare_annotation2.py	exon	.	+	.	SACM1L	18	0.000944771546160446	0.0187708154579025
ENSG00000137714.3	ENSG00000137714	chr11	dexseq_prepare_annotation2.py	exon	.	+	.	FDX1	2	0.000944867395924608	0.0187708154579025
ENSG00000012504.24	ENSG00000012504	chr12	dexseq_prepare_annotation2.py	exon	.	+	.	NR1H4	15	0.000958697345012029	0.0190178798905875
ENSG00000132170.25	ENSG00000132170	chr3	dexseq_prepare_annotation2.py	exon	.	+	.	PPARG	4	0.000971989330925183	0.0192535709556849
ENSG00000070761.19	ENSG00000070761	chr16	dexseq_prepare_annotation2.py	exon	.	-	.	C16orf80	11	0.000989120596869086	0.0195645187044482
ENSG00000164675.23	ENSG00000164675	chr7	dexseq_prepare_annotation2.py	exon	.	-	.	IQUB	18	0.000993087351353208	0.0196145530698532
ENSG00000263719.ENSG00000160551.31	ENSG00000263719+ENSG00000160551	chr17	dexseq_prepare_annotation2.py	exon	.	+	.		24	0.00102157752600907	0.0201234211080134
ENSG00000156170.57	ENSG00000156170	chr8	dexseq_prepare_annotation2.py	exon	.	+	.	NDUFAF6	18	0.00102180032443239	0.0201234211080134
ENSG00000171204.5	ENSG00000171204	chr11	dexseq_prepare_annotation2.py	exon	.	+	.	TMEM126B	3	0.00102936567124855	0.0202432027106632
ENSG00000161813.58	ENSG00000161813	chr12	dexseq_prepare_annotation2.py	exon	.	+	.	LARP4	8	0.00104828083729425	0.0205776690110397
ENSG00000102103.35	ENSG00000102103	chrX	dexseq_prepare_annotation2.py	exon	.	+	.	PQBP1	13	0.00104938874792524	0.0205776690110397
ENSG00000267138.ENSG00000011132.21	ENSG00000267138+ENSG00000011132	chr19	dexseq_prepare_annotation2.py	exon	.	-	.		13	0.00105510806370579	0.0206481133009943
ENSG00000197879.66	ENSG00000197879	chr17	dexseq_prepare_annotation2.py	exon	.	-	.	MYO1C	25	0.00105600696688848	0.0206481133009943
ENSG00000055483.76	ENSG00000055483	chr17	dexseq_prepare_annotation2.py	exon	.	-	.	USP36	11	0.00105980328156591	0.0206926969768405
ENSG00000204316.ENSG00000188878.ENSG00000267426.117	ENSG00000204316+ENSG00000188878+ENSG00000267426	chr17	dexseq_prepare_annotation2.py	exon	.	-	.		33	0.00106237658147241	0.0206977893805315
ENSG00000269358.2	ENSG00000269358	chr1	dexseq_prepare_annotation2.py	exon	.	-	.	AC138393.1	3	0.00106309718315889	0.0206977893805315
ENSG00000166073.ENSG00000259580.ENSG00000150667.30	ENSG00000166073+ENSG00000259580+ENSG00000150667	chr15	dexseq_prepare_annotation2.py	exon	.	-	.		25	0.00107064378161073	0.0208150232641357
ENSG00000066739.54	ENSG00000066739	chr14	dexseq_prepare_annotation2.py	exon	.	-	.	ATG2B	19	0.00107952011051858	0.0209577389308074
ENSG00000185627.37	ENSG00000185627	chr11	dexseq_prepare_annotation2.py	exon	.	+	.	PSMD13	21	0.00111267065744884	0.021570637972815
ENSG00000224851.2	ENSG00000224851	chr10	dexseq_prepare_annotation2.py	exon	.	+	.	LINC00502	3	0.00111919347834183	0.021666315733914
ENSG00000103932.49	ENSG00000103932	chr15	dexseq_prepare_annotation2.py	exon	.	-	.	RPAP1	29	0.00113270169024042	0.0218844289191119
ENSG00000255769.ENSG00000221095.7	ENSG00000255769+ENSG00000221095	chr15	dexseq_prepare_annotation2.py	exon	.	-	.		7	0.00113366729526759	0.0218844289191119
ENSG00000081791.18	ENSG00000081791	chr5	dexseq_prepare_annotation2.py	exon	.	+	.	KIAA0141	10	0.00113951427518527	0.0219662299826674
ENSG00000165275.7	ENSG00000165275	chr9	dexseq_prepare_annotation2.py	exon	.	+	.	TRMT10B	4	0.0011428022194652	0.0219985397620043
ENSG00000269881.ENSG00000242173.ENSG00000167930.49	ENSG00000269881+ENSG00000242173+ENSG00000167930	chr16	dexseq_prepare_annotation2.py	exon	.	+	.		18	0.00115417986820912	0.0221862631567859
ENSG00000166748.30	ENSG00000166748	chr15	dexseq_prepare_annotation2.py	exon	.	+	.	AGBL1	13	0.00115996619476028	0.0222661302757923
ENSG00000133835.ENSG00000164334.87	ENSG00000133835+ENSG00000164334	chr5	dexseq_prepare_annotation2.py	exon	.	+	.		24	0.00117111565708187	0.0224114792383015
ENSG00000258941.ENSG00000150527.ENSG00000150526.45	ENSG00000258941+ENSG00000150527+ENSG00000150526	chr14	dexseq_prepare_annotation2.py	exon	.	+	.		3	0.00117229966930865	0.0224114792383015
ENSG00000178202.17	ENSG00000178202	chr11	dexseq_prepare_annotation2.py	exon	.	-	.	KDELC2	4	0.00117246454983494	0.0224114792383015
ENSG00000133619.37	ENSG00000133619	chr7	dexseq_prepare_annotation2.py	exon	.	+	.	KRBA1	15	0.00119160993667444	0.0227455837982276
ENSG00000149256.54	ENSG00000149256	chr11	dexseq_prepare_annotation2.py	exon	.	-	.	TENM4	11	0.00119677260108449	0.0228122241055882
ENSG00000102001.58	ENSG00000102001	chrX	dexseq_prepare_annotation2.py	exon	.	-	.	CACNA1F	28	0.00120400001893501	0.0229179808346234
ENSG00000033122.57	ENSG00000033122	chr1	dexseq_prepare_annotation2.py	exon	.	+	.	LRRC7	33	0.00121002232660317	0.0230005358126464
ENSG00000129968.18	ENSG00000129968	chr19	dexseq_prepare_annotation2.py	exon	.	-	.	ABHD17A	6	0.00121414893433524	0.0230468771290784
ENSG00000100297.37	ENSG00000100297	chr22	dexseq_prepare_annotation2.py	exon	.	+	.	MCM5	10	0.00121771071106872	0.0230517989980978
ENSG00000091128.48	ENSG00000091128	chr7	dexseq_prepare_annotation2.py	exon	.	-	.	LAMB4	29	0.00121778627473832	0.0230517989980978
ENSG00000163626.13	ENSG00000163626	chr4	dexseq_prepare_annotation2.py	exon	.	-	.	COX18	5	0.00122086802587436	0.0230781257855031
ENSG00000005238.29	ENSG00000005238	chr9	dexseq_prepare_annotation2.py	exon	.	-	.	FAM214B	12	0.00123538975610613	0.0233203311083491
ENSG00000261218.ENSG00000197943.69	ENSG00000261218+ENSG00000197943	chr16	dexseq_prepare_annotation2.py	exon	.	+	.		41	0.00125062099529856	0.0235740174912636
ENSG00000070495.16	ENSG00000070495	chr17	dexseq_prepare_annotation2.py	exon	.	-	.	JMJD6	2	0.00125228331485684	0.0235740174912636
ENSG00000169057.23	ENSG00000169057	chrX	dexseq_prepare_annotation2.py	exon	.	-	.	MECP2	7	0.00125937878093725	0.0236749333364072
ENSG00000152042.ENSG00000232637.25	ENSG00000152042+ENSG00000232637	chr1	dexseq_prepare_annotation2.py	exon	.	-	.		9	0.00126297601256509	0.0237098990639454
ENSG00000227028.38	ENSG00000227028	chr2	dexseq_prepare_annotation2.py	exon	.	+	.	SLC8A1-AS1	30	0.00128018683988415	0.023999986251015
ENSG00000255591.ENSG00000147140.49	ENSG00000255591+ENSG00000147140	chrX	dexseq_prepare_annotation2.py	exon	.	+	.		35	0.00129018619272819	0.0241542677069333
ENSG00000158201.24	ENSG00000158201	chr18	dexseq_prepare_annotation2.py	exon	.	-	.	ABHD3	11	0.00131576909726439	0.0245994748485814
ENSG00000264674.ENSG00000080854.30	ENSG00000264674+ENSG00000080854	chr11	dexseq_prepare_annotation2.py	exon	.	-	.		4	0.00131895584606834	0.0246253206390433
ENSG00000118007.45	ENSG00000118007	chr3	dexseq_prepare_annotation2.py	exon	.	-	.	STAG1	23	0.00134186825483855	0.0250188769699952
ENSG00000197102.99	ENSG00000197102	chr14	dexseq_prepare_annotation2.py	exon	.	+	.	DYNC1H1	38	0.00134449380257869	0.0250336308561992
ENSG00000064393.20	ENSG00000064393	chr7	dexseq_prepare_annotation2.py	exon	.	-	.	HIPK2	7	0.00135501293623402	0.025195117920602
ENSG00000189127.8	ENSG00000189127	chr5	dexseq_prepare_annotation2.py	exon	.	-	.	ANKRD34B	4	0.00135956015188722	0.0252452747659276
ENSG00000198626.121	ENSG00000198626	chr1	dexseq_prepare_annotation2.py	exon	.	+	.	RYR2	32	0.00136591805139025	0.0253288716920843
ENSG00000054356.63	ENSG00000054356	chr2	dexseq_prepare_annotation2.py	exon	.	-	.	PTPRN	14	0.00137387240458593	0.025420646943275
ENSG00000105467.6	ENSG00000105467	chr19	dexseq_prepare_annotation2.py	exon	.	+	.	SYNGR4	3	0.00137459242703231	0.025420646943275
ENSG00000141934.10	ENSG00000141934	chr19	dexseq_prepare_annotation2.py	exon	.	-	.	PPAP2C	5	0.00139746325986327	0.0257939662250932
ENSG00000166233.ENSG00000207690.34	ENSG00000166233+ENSG00000207690	chr15	dexseq_prepare_annotation2.py	exon	.	+	.		25	0.0013985591300241	0.0257939662250932
ENSG00000151338.44	ENSG00000151338	chr14	dexseq_prepare_annotation2.py	exon	.	+	.	MIPOL1	9	0.00141343618767466	0.0260331674620564
ENSG00000159842.95	ENSG00000159842	chr17	dexseq_prepare_annotation2.py	exon	.	-	.	ABR	28	0.00143590214285474	0.0264113105736947
ENSG00000100427.27	ENSG00000100427	chr22	dexseq_prepare_annotation2.py	exon	.	-	.	MLC1	20	0.0014433848747503	0.0264796187502808
ENSG00000104833.28	ENSG00000104833	chr19	dexseq_prepare_annotation2.py	exon	.	-	.	TUBB4A	20	0.00144349621557803	0.0264796187502808
ENSG00000082126.46	ENSG00000082126	chr2	dexseq_prepare_annotation2.py	exon	.	-	.	MPP4	28	0.00147259375480703	0.0269639592149495
ENSG00000215126.44	ENSG00000215126	chr9	dexseq_prepare_annotation2.py	exon	.	+	.	CBWD7	8	0.00147385064290389	0.0269639592149495
ENSG00000239282.ENSG00000099992.ENSG00000248751.8	ENSG00000239282+ENSG00000099992+ENSG00000248751	chr22	dexseq_prepare_annotation2.py	exon	.	-	.		5	0.00147637496303184	0.0269739832603194
ENSG00000104375.54	ENSG00000104375	chr8	dexseq_prepare_annotation2.py	exon	.	-	.	STK3	26	0.00148120341308168	0.0270260216333405
ENSG00000065882.46	ENSG00000065882	chr4	dexseq_prepare_annotation2.py	exon	.	+	.	TBC1D1	8	0.00148736206766048	0.0271021595453007
ENSG00000170921.43	ENSG00000170921	chr17	dexseq_prepare_annotation2.py	exon	.	+	.	TANC2	16	0.00150290716142168	0.0273489025854441
ENSG00000236029.12	ENSG00000236029	chr9	dexseq_prepare_annotation2.py	exon	.	-	.	AL953854.2	6	0.00152865358798616	0.0277803783872638
ENSG00000204368.4	ENSG00000204368	chrX	dexseq_prepare_annotation2.py	exon	.	+	.	RP11-552E4.3	5	0.00153499468311338	0.0278585205254407
ENSG00000126561.43	ENSG00000126561	chr17	dexseq_prepare_annotation2.py	exon	.	+	.	STAT5A	11	0.0015656896960202	0.028377865831718
ENSG00000114120.32	ENSG00000114120	chr3	dexseq_prepare_annotation2.py	exon	.	+	.	SLC25A36	27	0.00159049464371569	0.0287815484167355
ENSG00000226853.7	ENSG00000226853	chr2	dexseq_prepare_annotation2.py	exon	.	+	.	AC010894.3	8	0.00159217973729743	0.0287815484167355
ENSG00000259669.10	ENSG00000259669	chr15	dexseq_prepare_annotation2.py	exon	.	-	.	RP11-643A5.2	9	0.00160678867045838	0.0290072113418201
ENSG00000180178.ENSG00000248313.23	ENSG00000180178+ENSG00000248313	chr2	dexseq_prepare_annotation2.py	exon	.	-	.		8	0.00161089533134701	0.0290429319448137
ENSG00000180776.20	ENSG00000180776	chr13	dexseq_prepare_annotation2.py	exon	.	-	.	ZDHHC20	2	0.00164733594609489	0.0296607400953867
ENSG00000251022.ENSG00000138674.113	ENSG00000251022+ENSG00000138674	chr4	dexseq_prepare_annotation2.py	exon	.	-	.		47	0.00165116968953417	0.0296905980537053
ENSG00000153406.21	ENSG00000153406	chr16	dexseq_prepare_annotation2.py	exon	.	-	.	NMRAL1	10	0.0016759943466223	0.0300973300561857
ENSG00000102471.14	ENSG00000102471	chr13	dexseq_prepare_annotation2.py	exon	.	+	.	NDFIP2	10	0.00170352919616642	0.0305515985141647
ENSG00000022267.34	ENSG00000022267	chrX	dexseq_prepare_annotation2.py	exon	.	+	.	FHL1	17	0.00171070564380135	0.0306400401923895
ENSG00000159217.ENSG00000264552.21	ENSG00000159217+ENSG00000264552	chr17	dexseq_prepare_annotation2.py	exon	.	+	.		9	0.00172730425969037	0.0308904211281817
ENSG00000227195.65	ENSG00000227195	chr20	dexseq_prepare_annotation2.py	exon	.	-	.	MIR663A	45	0.00172921173372881	0.0308904211281817
ENSG00000226995.17	ENSG00000226995	chr20	dexseq_prepare_annotation2.py	exon	.	-	.	LINC00658	13	0.00176530709535092	0.0314940016174501
ENSG00000079785.36	ENSG00000079785	chr2	dexseq_prepare_annotation2.py	exon	.	+	.	DDX1	22	0.00178194468311599	0.0317490525475964
ENSG00000123066.49	ENSG00000123066	chr12	dexseq_prepare_annotation2.py	exon	.	-	.	MED13L	11	0.0017842558106687	0.0317490525475964
ENSG00000115159.37	ENSG00000115159	chr2	dexseq_prepare_annotation2.py	exon	.	+	.	GPD2	19	0.00180551566753071	0.0320855180084103
ENSG00000132603.21	ENSG00000132603	chr16	dexseq_prepare_annotation2.py	exon	.	+	.	NIP7	11	0.00181347554453173	0.0321481204056963
ENSG00000143061.16	ENSG00000143061	chr1	dexseq_prepare_annotation2.py	exon	.	-	.	IGSF3	5	0.00181374946603064	0.0321481204056963
ENSG00000100342.30	ENSG00000100342	chr22	dexseq_prepare_annotation2.py	exon	.	+	.	APOL1	10	0.00182333259008729	0.0322760612055919
ENSG00000028203.83	ENSG00000028203	chr12	dexseq_prepare_annotation2.py	exon	.	+	.	VEZT	35	0.00183623186917568	0.032462296049883
ENSG00000120820.24	ENSG00000120820	chr12	dexseq_prepare_annotation2.py	exon	.	-	.	GLT8D2	13	0.00184286492158566	0.0325374132597686
ENSG00000174343.9	ENSG00000174343	chr4	dexseq_prepare_annotation2.py	exon	.	+	.	CHRNA9	6	0.00185194653232114	0.0326555119807738
ENSG00000091664.13	ENSG00000091664	chr11	dexseq_prepare_annotation2.py	exon	.	+	.	SLC17A6	5	0.00187286756912904	0.0329818020431911
ENSG00000115718.33	ENSG00000115718	chr2	dexseq_prepare_annotation2.py	exon	.	+	.	PROC	15	0.001882754929817	0.0331020026976482
ENSG00000180957.27	ENSG00000180957	chr22	dexseq_prepare_annotation2.py	exon	.	-	.	PITPNB	8	0.00188454396952466	0.0331020026976482
ENSG00000137831.38	ENSG00000137831	chr15	dexseq_prepare_annotation2.py	exon	.	-	.	UACA	28	0.00189166190321876	0.0331843208934828
ENSG00000256498.ENSG00000179364.38	ENSG00000256498+ENSG00000179364	chr14	dexseq_prepare_annotation2.py	exon	.	+	.		26	0.00190797818865039	0.0334275819238774
ENSG00000105492.20	ENSG00000105492	chr19	dexseq_prepare_annotation2.py	exon	.	-	.	SIGLEC6	13	0.00191444559013918	0.0334978889925891
ENSG00000140470.40	ENSG00000140470	chr15	dexseq_prepare_annotation2.py	exon	.	-	.	ADAMTS17	10	0.00192817231306308	0.0336948728920421
ENSG00000240821.ENSG00000075131.19	ENSG00000240821+ENSG00000075131	chr15	dexseq_prepare_annotation2.py	exon	.	-	.		7	0.00193946019672992	0.0338487887020076
ENSG00000174871.18	ENSG00000174871	chr11	dexseq_prepare_annotation2.py	exon	.	+	.	CNIH2	12	0.00194379219048134	0.0338810674529876
ENSG00000259723.3	ENSG00000259723	chr20	dexseq_prepare_annotation2.py	exon	.	-	.	RP5-823G15.5	4	0.00196178245458724	0.0341510292604676
ENSG00000114859.12	ENSG00000114859	chr3	dexseq_prepare_annotation2.py	exon	.	-	.	CLCN2	11	0.00197210479168521	0.034286988785885
ENSG00000132522.ENSG00000261915.ENSG00000215041.110	ENSG00000132522+ENSG00000261915+ENSG00000215041	chr17	dexseq_prepare_annotation2.py	exon	.	-	.		37	0.00199630502259873	0.034663576270264
ENSG00000268503.ENSG00000129214.27	ENSG00000268503+ENSG00000129214	chr17	dexseq_prepare_annotation2.py	exon	.	+	.		2	0.00200400321135148	0.0347530315483164
ENSG00000177409.4	ENSG00000177409	chr7	dexseq_prepare_annotation2.py	exon	.	-	.	SAMD9L	4	0.0020073590681578	0.0347670514748954
ENSG00000109046.42	ENSG00000109046	chr17	dexseq_prepare_annotation2.py	exon	.	+	.	WSB1	13	0.00202308132962121	0.0349949480185935
ENSG00000108294.14	ENSG00000108294	chr17	dexseq_prepare_annotation2.py	exon	.	+	.	PSMB3	5	0.00202820760455945	0.0350392118823132
ENSG00000117625.47	ENSG00000117625	chr1	dexseq_prepare_annotation2.py	exon	.	+	.	RCOR3	34	0.00203716555928725	0.0351494760469688
ENSG00000110844.3	ENSG00000110844	chr12	dexseq_prepare_annotation2.py	exon	.	+	.	PRPF40B	3	0.00204214395148585	0.035190884658938
ENSG00000132470.68	ENSG00000132470	chr17	dexseq_prepare_annotation2.py	exon	.	+	.	ITGB4	19	0.00205498485081468	0.0353675072432771
ENSG00000168026.69	ENSG00000168026	chr3	dexseq_prepare_annotation2.py	exon	.	+	.	TTC21A	33	0.00206437411607137	0.0354843550833023
ENSG00000060138.53	ENSG00000060138	chr12	dexseq_prepare_annotation2.py	exon	.	-	.	YBX3	37	0.00206974131877454	0.0355318610297294
ENSG00000196923.45	ENSG00000196923	chr5	dexseq_prepare_annotation2.py	exon	.	-	.	PDLIM7	20	0.00207464245851334	0.0355712566253643
ENSG00000204653.18	ENSG00000204653	chr19	dexseq_prepare_annotation2.py	exon	.	-	.	ASPDH	9	0.00207833943995213	0.0355899330946885
ENSG00000163481.23	ENSG00000163481	chr2	dexseq_prepare_annotation2.py	exon	.	-	.	RNF25	5	0.00209034587959909	0.0357506773994591
ENSG00000181929.ENSG00000167548.124	ENSG00000181929+ENSG00000167548	chr12	dexseq_prepare_annotation2.py	exon	.	-	.		13	0.00209319355271994	0.0357545752284377
ENSG00000119681.50	ENSG00000119681	chr14	dexseq_prepare_annotation2.py	exon	.	-	.	LTBP2	13	0.00212341196267291	0.0362254080831998
ENSG00000095794.45	ENSG00000095794	chr10	dexseq_prepare_annotation2.py	exon	.	+	.	CREM	10	0.00215701942938398	0.0367528104522253
ENSG00000261263.3	ENSG00000261263	chr16	dexseq_prepare_annotation2.py	exon	.	-	.	RP11-586K12.13	4	0.00218056800335345	0.0371077208351221
ENSG00000123411.38	ENSG00000123411	chr12	dexseq_prepare_annotation2.py	exon	.	+	.	IKZF4	10	0.00220536645071212	0.0374829904350175
ENSG00000198690.31	ENSG00000198690	chr15	dexseq_prepare_annotation2.py	exon	.	+	.	FAN1	2	0.00221159350115554	0.0375401637578787
ENSG00000124491.26	ENSG00000124491	chr6	dexseq_prepare_annotation2.py	exon	.	-	.	F13A1	14	0.00221423152294053	0.0375401637578787
ENSG00000118507.28	ENSG00000118507	chr6	dexseq_prepare_annotation2.py	exon	.	+	.	AKAP7	18	0.00224809683601221	0.0380132143304337
ENSG00000197565.63	ENSG00000197565	chrX	dexseq_prepare_annotation2.py	exon	.	-	.	COL4A6	25	0.00224977910764073	0.0380132143304337
ENSG00000099622.103	ENSG00000099622	chr19	dexseq_prepare_annotation2.py	exon	.	+	.	CIRBP	32	0.00225048924230586	0.0380132143304337
ENSG00000128596.47	ENSG00000128596	chr7	dexseq_prepare_annotation2.py	exon	.	+	.	CCDC136	30	0.0022672941462713	0.0382497286876522
ENSG00000124942.21	ENSG00000124942	chr11	dexseq_prepare_annotation2.py	exon	.	-	.	AHNAK	7	0.00228455048393924	0.0384932654380281
ENSG00000163539.95	ENSG00000163539	chr3	dexseq_prepare_annotation2.py	exon	.	-	.	CLASP2	46	0.00228963818402939	0.0385314203891901
ENSG00000126883.95	ENSG00000126883	chr9	dexseq_prepare_annotation2.py	exon	.	+	.	NUP214	28	0.00229247256869706	0.0385316079034206
ENSG00000242145.1	ENSG00000242145	chr3	dexseq_prepare_annotation2.py	exon	.	-	.	RP11-520D19.1	2	0.00230206660983031	0.0386240464723915
ENSG00000021645.54	ENSG00000021645	chr14	dexseq_prepare_annotation2.py	exon	.	+	.	NRXN3	24	0.0023036323145169	0.0386240464723915
ENSG00000068024.49	ENSG00000068024	chr2	dexseq_prepare_annotation2.py	exon	.	-	.	HDAC4	7	0.00234179151590464	0.0392156694589773
ENSG00000149091.88	ENSG00000149091	chr11	dexseq_prepare_annotation2.py	exon	.	+	.	DGKZ	4	0.00234579978813905	0.0392346513584826
ENSG00000036448.64	ENSG00000036448	chr8	dexseq_prepare_annotation2.py	exon	.	+	.	MYOM2	42	0.00236717504680367	0.0395437026178416
ENSG00000259912.1	ENSG00000259912	chr16	dexseq_prepare_annotation2.py	exon	.	+	.	CTC-527H23.2	2	0.00237687502261136	0.039657200866259
ENSG00000006534.34	ENSG00000006534	chr11	dexseq_prepare_annotation2.py	exon	.	+	.	ALDH3B1	17	0.00238499758298678	0.0397150992438857
ENSG00000173418.16	ENSG00000173418	chr20	dexseq_prepare_annotation2.py	exon	.	+	.	NAA20	8	0.00238616510697437	0.0397150992438857
ENSG00000086015.47	ENSG00000086015	chr1	dexseq_prepare_annotation2.py	exon	.	+	.	MAST2	11	0.0023898376148737	0.039727775600239
ENSG00000241015.ENSG00000160336.26	ENSG00000241015+ENSG00000160336	chr19	dexseq_prepare_annotation2.py	exon	.	+	.		20	0.00239404917578483	0.0397493712300625
ENSG00000174844.75	ENSG00000174844	chr3	dexseq_prepare_annotation2.py	exon	.	-	.	DNAH12	36	0.00243564282227024	0.0403908301802481
ENSG00000157107.36	ENSG00000157107	chr5	dexseq_prepare_annotation2.py	exon	.	+	.	FCHO2	10	0.00244315434818224	0.0404118325720456
ENSG00000139641.ENSG00000135482.63	ENSG00000139641+ENSG00000135482	chr12	dexseq_prepare_annotation2.py	exon	.	+	.		27	0.00244420020748554	0.0404118325720456
ENSG00000011143.47	ENSG00000011143	chr17	dexseq_prepare_annotation2.py	exon	.	-	.	MKS1	39	0.00244579232887673	0.0404118325720456
ENSG00000102804.28	ENSG00000102804	chr13	dexseq_prepare_annotation2.py	exon	.	-	.	TSC22D1	22	0.00245593736413531	0.0405303907445209
ENSG00000085063.ENSG00000205177.43	ENSG00000085063+ENSG00000205177	chr11	dexseq_prepare_annotation2.py	exon	.	-	.		14	0.00247139449317776	0.0407362222740217
ENSG00000104368.37	ENSG00000104368	chr8	dexseq_prepare_annotation2.py	exon	.	-	.	PLAT	19	0.00248585153581047	0.0409250925943804
ENSG00000012211.27	ENSG00000012211	chrX	dexseq_prepare_annotation2.py	exon	.	-	.	PRICKLE3	18	0.00249150530937265	0.0409687523642385
ENSG00000142453.30	ENSG00000142453	chr19	dexseq_prepare_annotation2.py	exon	.	+	.	CARM1	13	0.00252134982605357	0.0414096058074358
ENSG00000126822.31	ENSG00000126822	chr14	dexseq_prepare_annotation2.py	exon	.	+	.	PLEKHG3	24	0.00252998026962085	0.0415014071151267
ENSG00000166313.50	ENSG00000166313	chr11	dexseq_prepare_annotation2.py	exon	.	-	.	APBB1	41	0.0025668219013246	0.0420253329124521
ENSG00000188010.ENSG00000214694.21	ENSG00000188010+ENSG00000214694	chr2	dexseq_prepare_annotation2.py	exon	.	+	.		18	0.00256831308763093	0.0420253329124521
ENSG00000183230.23	ENSG00000183230	chr10	dexseq_prepare_annotation2.py	exon	.	-	.	CTNNA3	15	0.00257266195156514	0.0420253329124521
ENSG00000110171.30	ENSG00000110171	chr11	dexseq_prepare_annotation2.py	exon	.	-	.	TRIM3	16	0.00257423639469592	0.0420253329124521
ENSG00000233355.15	ENSG00000233355	chr1	dexseq_prepare_annotation2.py	exon	.	-	.	CHRM3-AS2	10	0.00258389777310307	0.0420846066007203
ENSG00000265690.ENSG00000135722.ENSG00000102878.94	ENSG00000265690+ENSG00000135722+ENSG00000102878	chr16	dexseq_prepare_annotation2.py	exon	.	+	.		16	0.00258403431502078	0.0420846066007203
ENSG00000115042.18	ENSG00000115042	chr2	dexseq_prepare_annotation2.py	exon	.	+	.	FAHD2A	9	0.00261238757102434	0.0424956681398572
ENSG00000132600.73	ENSG00000132600	chr16	dexseq_prepare_annotation2.py	exon	.	+	.	PRMT7	29	0.00263551579004055	0.0428208565505636
ENSG00000255819.ENSG00000183542.ENSG00000213809.26	ENSG00000255819+ENSG00000183542+ENSG00000213809	chr12	dexseq_prepare_annotation2.py	exon	.	-	.		2	0.00266592099545132	0.0432633647395002
ENSG00000171219.22	ENSG00000171219	chr11	dexseq_prepare_annotation2.py	exon	.	-	.	CDC42BPG	16	0.00268805897753778	0.0435338976256604
ENSG00000261987.4	ENSG00000261987	chr17	dexseq_prepare_annotation2.py	exon	.	-	.	KYNUP1	5	0.00268974273523186	0.0435338976256604
ENSG00000144908.60	ENSG00000144908	chr3	dexseq_prepare_annotation2.py	exon	.	-	.	ALDH1L1	9	0.00269216072655755	0.0435338976256604
ENSG00000255246.3	ENSG00000255246	chr11	dexseq_prepare_annotation2.py	exon	.	-	.	RP11-179A16.2	4	0.0027018430632712	0.0436387622810951
ENSG00000174744.17	ENSG00000174744	chr11	dexseq_prepare_annotation2.py	exon	.	-	.	BRMS1	8	0.00271459056439509	0.0437928274501941
ENSG00000141040.18	ENSG00000141040	chr17	dexseq_prepare_annotation2.py	exon	.	-	.	ZNF287	9	0.00272382176138304	0.0438466941009873
ENSG00000237524.14	ENSG00000237524	chr2	dexseq_prepare_annotation2.py	exon	.	+	.	AC114783.1	6	0.00272520351087985	0.0438466941009873
ENSG00000118298.21	ENSG00000118298	chr1	dexseq_prepare_annotation2.py	exon	.	+	.	CA14	10	0.00272756765033252	0.0438466941009873
ENSG00000148606.35	ENSG00000148606	chr10	dexseq_prepare_annotation2.py	exon	.	-	.	POLR3A	21	0.00273942046095399	0.0439854240601178
ENSG00000105877.100	ENSG00000105877	chr7	dexseq_prepare_annotation2.py	exon	.	+	.	DNAH11	13	0.00274996282788475	0.0441028116039613
ENSG00000259472.ENSG00000221517.19	ENSG00000259472+ENSG00000221517	chr15	dexseq_prepare_annotation2.py	exon	.	-	.		10	0.00277294951891775	0.0444192664720534
ENSG00000116731.35	ENSG00000116731	chr1	dexseq_prepare_annotation2.py	exon	.	+	.	PRDM2	5	0.00279098269200883	0.0446557230721413
ENSG00000223662.4	ENSG00000223662	chr21	dexseq_prepare_annotation2.py	exon	.	+	.	SAMSN1-AS1	5	0.00284382226192841	0.0454073570847004
ENSG00000172889.20	ENSG00000172889	chr9	dexseq_prepare_annotation2.py	exon	.	+	.	EGFL7	4	0.00284461388536188	0.0454073570847004
ENSG00000172765.28	ENSG00000172765	chr3	dexseq_prepare_annotation2.py	exon	.	-	.	TMCC1	7	0.0028728911942645	0.0458051624057499
ENSG00000215440.ENSG00000124222.ENSG00000254995.89	ENSG00000215440+ENSG00000124222+ENSG00000254995	chr20	dexseq_prepare_annotation2.py	exon	.	+	.		31	0.00288076493237428	0.0458715552017516
ENSG00000159674.28	ENSG00000159674	chr4	dexseq_prepare_annotation2.py	exon	.	-	.	SPON2	18	0.00288377742988737	0.0458715552017516
ENSG00000261360.9	ENSG00000261360	chr5	dexseq_prepare_annotation2.py	exon	.	-	.	CTD-2165H16.4	5	0.00290813047136091	0.0462050811095851
ENSG00000213084.ENSG00000269086.14	ENSG00000213084+ENSG00000269086	chr19	dexseq_prepare_annotation2.py	exon	.	+	.		11	0.00291320489543506	0.0462318842010438
ENSG00000174953.47	ENSG00000174953	chr3	dexseq_prepare_annotation2.py	exon	.	-	.	DHX36	12	0.00292355424019675	0.0463360204577461
ENSG00000119899.11	ENSG00000119899	chr6	dexseq_prepare_annotation2.py	exon	.	-	.	SLC17A5	8	0.0029265569779145	0.0463360204577461
ENSG00000080845.44	ENSG00000080845	chr20	dexseq_prepare_annotation2.py	exon	.	+	.	DLGAP4	19	0.0029322782783125	0.0463728087397555
ENSG00000094880.30	ENSG00000094880	chr5	dexseq_prepare_annotation2.py	exon	.	-	.	CDC23	13	0.00299000178794264	0.0472309541687977
ENSG00000226985.9	ENSG00000226985	chrX	dexseq_prepare_annotation2.py	exon	.	+	.	RP11-142G7.2	5	0.00301295681485016	0.0475385371203179
ENSG00000175575.43	ENSG00000175575	chr11	dexseq_prepare_annotation2.py	exon	.	+	.	PAAF1	37	0.00311987365588492	0.0491686323966714
ENSG00000135976.77	ENSG00000135976	chr2	dexseq_prepare_annotation2.py	exon	.	+	.	ANKRD36	18	0.00313209189561536	0.0493042562760766
ENSG00000064961.19	ENSG00000064961	chr19	dexseq_prepare_annotation2.py	exon	.	+	.	HMG20B	5	0.00314431882149663	0.0494397042347764
ENSG00000007545.ENSG00000261732.ENSG00000206053.44	ENSG00000007545+ENSG00000261732+ENSG00000206053	chr16	dexseq_prepare_annotation2.py	exon	.	+	.		22	0.00315022430870785	0.049475559683826
ENSG00000175115.55	ENSG00000175115	chr11	dexseq_prepare_annotation2.py	exon	.	+	.	PACS1	27	0.00316451807104293	0.0496429225673493
ENSG00000253513.1	ENSG00000253513	chr8	dexseq_prepare_annotation2.py	exon	.	-	.	RP11-6D1.3	2	0.0031758150494637	0.0497244018382575
ENSG00000240731.ENSG00000127054.120	ENSG00000240731+ENSG00000127054	chr1	dexseq_prepare_annotation2.py	exon	.	-	.		26	0.00317699871065068	0.0497244018382575
ENSG00000158792.9	ENSG00000158792	chr16	dexseq_prepare_annotation2.py	exon	.	-	.	SPATA2L	7	0.00318188936520147	0.0497439015535735
ENSG00000167995.33	ENSG00000167995	chr11	dexseq_prepare_annotation2.py	exon	.	+	.	BEST1	6	0.0031878896735048	0.0497806845125783
ENSG00000163479.12	ENSG00000163479	chr1	dexseq_prepare_annotation2.py	exon	.	-	.	SSR2	3	0.00320000322917777	0.0499127360820779
ENSG00000183632.18	ENSG00000183632	chr16	dexseq_prepare_annotation2.py	exon	.	-	.	TP53TG3	6	0.00322934205921474	0.0503128543654827
ENSG00000081760.42	ENSG00000081760	chr12	dexseq_prepare_annotation2.py	exon	.	+	.	AACS	27	0.0032349372986815	0.0503425590107241
ENSG00000141510.34	ENSG00000141510	chr17	dexseq_prepare_annotation2.py	exon	.	-	.	TP53	11	0.0032556551335816	0.0506072679534415
ENSG00000118307.39	ENSG00000118307	chr12	dexseq_prepare_annotation2.py	exon	.	-	.	CASC1	20	0.00326473486607859	0.0506906728694432
ENSG00000127914.68	ENSG00000127914	chr7	dexseq_prepare_annotation2.py	exon	.	+	.	AKAP9	2	0.00327446176268386	0.0507839251558061
ENSG00000205821.ENSG00000127804.24	ENSG00000205821+ENSG00000127804	chr17	dexseq_prepare_annotation2.py	exon	.	-	.		6	0.00327951724563529	0.0508045986020777
ENSG00000168137.84	ENSG00000168137	chr3	dexseq_prepare_annotation2.py	exon	.	+	.	SETD5	30	0.00331484432146618	0.0512936454641388
ENSG00000141002.ENSG00000267048.ENSG00000198211.ENSG00000258839.ENSG00000256390.ENSG00000258947.118	ENSG00000141002+ENSG00000267048+ENSG00000198211+ENSG00000258839+ENSG00000256390+ENSG00000258947	chr16	dexseq_prepare_annotation2.py	exon	.	+	.		57	0.00332192165446451	0.0513449453455625
ENSG00000022840.73	ENSG00000022840	chr12	dexseq_prepare_annotation2.py	exon	.	+	.	RNF10	26	0.00334088295883615	0.0515796047762396
ENSG00000143228.37	ENSG00000143228	chr1	dexseq_prepare_annotation2.py	exon	.	+	.	NUF2	10	0.00335739928791685	0.0517549909368603
ENSG00000198488.22	ENSG00000198488	chr11	dexseq_prepare_annotation2.py	exon	.	+	.	B3GNT6	2	0.00335982722523874	0.0517549909368603
ENSG00000234431.ENSG00000003402.40	ENSG00000234431+ENSG00000003402	chr2	dexseq_prepare_annotation2.py	exon	.	+	.		5	0.00339567291032995	0.0522481892673992
ENSG00000140575.74	ENSG00000140575	chr15	dexseq_prepare_annotation2.py	exon	.	+	.	IQGAP1	56	0.00340241632702178	0.0522929932783708
ENSG00000115234.38	ENSG00000115234	chr2	dexseq_prepare_annotation2.py	exon	.	+	.	SNX17	25	0.00342294262270024	0.0525492923673935
ENSG00000117713.38	ENSG00000117713	chr1	dexseq_prepare_annotation2.py	exon	.	+	.	ARID1A	14	0.00343711767058619	0.0527076201889442
ENSG00000214733.14	ENSG00000214733	chr8	dexseq_prepare_annotation2.py	exon	.	+	.	RP11-429J17.8	7	0.00344356946670659	0.0527176783485244
ENSG00000153048.35	ENSG00000153048	chr16	dexseq_prepare_annotation2.py	exon	.	-	.	CARHSP1	22	0.00344549890730391	0.0527176783485244
ENSG00000259529.ENSG00000092098.ENSG00000213928.121	ENSG00000259529+ENSG00000092098+ENSG00000213928	chr14	dexseq_prepare_annotation2.py	exon	.	+	.		17	0.00345389043217743	0.0527292066426552
ENSG00000141664.27	ENSG00000141664	chr18	dexseq_prepare_annotation2.py	exon	.	+	.	ZCCHC2	12	0.00345570461600907	0.0527292066426552
ENSG00000181555.37	ENSG00000181555	chr3	dexseq_prepare_annotation2.py	exon	.	-	.	SETD2	12	0.00345784290336873	0.0527292066426552
ENSG00000224409.1	ENSG00000224409	chr1	dexseq_prepare_annotation2.py	exon	.	-	.	RP11-114B7.6	2	0.00346637206598453	0.0528002745050857
ENSG00000164659.48	ENSG00000164659	chr7	dexseq_prepare_annotation2.py	exon	.	-	.	KIAA1324L	8	0.00347571127039183	0.0528835088275448
ENSG00000150676.16	ENSG00000150676	chr11	dexseq_prepare_annotation2.py	exon	.	+	.	CCDC83	11	0.00349061541624455	0.0530511349676009
ENSG00000233461.8	ENSG00000233461	chr1	dexseq_prepare_annotation2.py	exon	.	-	.	RP11-295G20.2	6	0.00352769843438286	0.0535550925833785
ENSG00000125246.22	ENSG00000125246	chr13	dexseq_prepare_annotation2.py	exon	.	+	.	CLYBL	11	0.00353624029904025	0.0536251195570015
ENSG00000188739.ENSG00000054267.42	ENSG00000188739+ENSG00000054267	chr1	dexseq_prepare_annotation2.py	exon	.	-	.		4	0.0036163437198534	0.0546950783939763
ENSG00000099998.21	ENSG00000099998	chr22	dexseq_prepare_annotation2.py	exon	.	-	.	GGT5	2	0.00361742126488796	0.0546950783939763
ENSG00000077254.16	ENSG00000077254	chr1	dexseq_prepare_annotation2.py	exon	.	-	.	USP33	9	0.00361882003148891	0.0546950783939763
ENSG00000072786.27	ENSG00000072786	chr5	dexseq_prepare_annotation2.py	exon	.	-	.	STK10	19	0.00362338225904027	0.0547034525125902
ENSG00000232237.4	ENSG00000232237	chr1	dexseq_prepare_annotation2.py	exon	.	-	.	ASCL5	2	0.00365340985812371	0.0550958428106877
ENSG00000256269.22	ENSG00000256269	chr11	dexseq_prepare_annotation2.py	exon	.	+	.	HMBS	5	0.00374032346548052	0.0563442987382761
ENSG00000090975.35	ENSG00000090975	chr12	dexseq_prepare_annotation2.py	exon	.	-	.	PITPNM2	23	0.00374997995754279	0.0564274823159249
ENSG00000105926.27	ENSG00000105926	chr7	dexseq_prepare_annotation2.py	exon	.	+	.	MPP6	26	0.00376058469084266	0.0565247355293179
ENSG00000189410.22	ENSG00000189410	chr1	dexseq_prepare_annotation2.py	exon	.	-	.	SH2D5	15	0.00377569126629213	0.0566893667792685
ENSG00000198513.35	ENSG00000198513	chr14	dexseq_prepare_annotation2.py	exon	.	+	.	ATL1	13	0.00379695584387467	0.056928377549868
ENSG00000167173.15	ENSG00000167173	chr15	dexseq_prepare_annotation2.py	exon	.	+	.	C15orf39	12	0.0037999525167006	0.056928377549868
ENSG00000124143.21	ENSG00000124143	chr20	dexseq_prepare_annotation2.py	exon	.	+	.	ARHGAP40	6	0.00381247547304994	0.0570533610265193
ENSG00000125347.35	ENSG00000125347	chr5	dexseq_prepare_annotation2.py	exon	.	-	.	IRF1	19	0.00383999304030392	0.0574022179781686
ENSG00000187741.92	ENSG00000187741	chr16	dexseq_prepare_annotation2.py	exon	.	-	.	FANCA	39	0.0038743243891879	0.0578520560871297
ENSG00000136205.53	ENSG00000136205	chr7	dexseq_prepare_annotation2.py	exon	.	-	.	TNS3	36	0.00389413310395876	0.0580842935550045
ENSG00000114209.28	ENSG00000114209	chr3	dexseq_prepare_annotation2.py	exon	.	-	.	PDCD10	13	0.00390778468729775	0.0582242853845412
ENSG00000125877.5	ENSG00000125877	chr20	dexseq_prepare_annotation2.py	exon	.	+	.	ITPA	3	0.00391423577198976	0.0582568045977277
ENSG00000163359.64	ENSG00000163359	chr2	dexseq_prepare_annotation2.py	exon	.	-	.	COL6A3	25	0.00397486964922519	0.0590947940878272
ENSG00000240216.21	ENSG00000240216	chr3	dexseq_prepare_annotation2.py	exon	.	-	.	CPHL1P	10	0.00401621701977135	0.0596445374165826
ENSG00000122971.15	ENSG00000122971	chr12	dexseq_prepare_annotation2.py	exon	.	+	.	ACADS	9	0.00403019073562519	0.059787003434579
ENSG00000107614.28	ENSG00000107614	chr10	dexseq_prepare_annotation2.py	exon	.	-	.	TRDMT1	7	0.00409774060667952	0.0606705529580347
ENSG00000016082.10	ENSG00000016082	chr5	dexseq_prepare_annotation2.py	exon	.	+	.	ISL1	5	0.00409864081384144	0.0606705529580347
ENSG00000095981.9	ENSG00000095981	chr6	dexseq_prepare_annotation2.py	exon	.	-	.	KCNK16	3	0.00411405079147848	0.0608326816924142
ENSG00000186792.ENSG00000243477.ENSG00000214706.37	ENSG00000186792+ENSG00000243477+ENSG00000214706	chr3	dexseq_prepare_annotation2.py	exon	.	-	.		10	0.00413225163077544	0.0610356820961291
ENSG00000245534.13	ENSG00000245534	chr15	dexseq_prepare_annotation2.py	exon	.	+	.	RP11-219B17.1	4	0.0041489461073341	0.061216017808536
ENSG00000025293.33	ENSG00000025293	chr20	dexseq_prepare_annotation2.py	exon	.	+	.	PHF20	13	0.00418501872312578	0.0616815718501302
ENSG00000114126.ENSG00000269905.64	ENSG00000114126+ENSG00000269905	chr3	dexseq_prepare_annotation2.py	exon	.	-	.		47	0.00420599627437427	0.0619238804235815
ENSG00000132199.59	ENSG00000132199	chr18	dexseq_prepare_annotation2.py	exon	.	-	.	ENOSF1	26	0.00424768073085465	0.0624702010934313
ENSG00000164961.25	ENSG00000164961	chr8	dexseq_prepare_annotation2.py	exon	.	-	.	KIAA0196	21	0.00427805323144373	0.0628491609286803
ENSG00000223685.6	ENSG00000223685	chr13	dexseq_prepare_annotation2.py	exon	.	-	.	LINC00571	7	0.00429897192248054	0.0630885686000155
ENSG00000156535.37	ENSG00000156535	chr6	dexseq_prepare_annotation2.py	exon	.	+	.	CD109	19	0.00432005859006834	0.0633299244223982
ENSG00000121940.ENSG00000162641.28	ENSG00000121940+ENSG00000162641	chr1	dexseq_prepare_annotation2.py	exon	.	-	.		12	0.00435655883936543	0.0637964753644414
ENSG00000139926.48	ENSG00000139926	chr14	dexseq_prepare_annotation2.py	exon	.	+	.	FRMD6	9	0.00440572279191437	0.0644472718800078
ENSG00000178031.36	ENSG00000178031	chr9	dexseq_prepare_annotation2.py	exon	.	+	.	ADAMTSL1	12	0.00443145340563311	0.0647542570450542
ENSG00000198793.6	ENSG00000198793	chr1	dexseq_prepare_annotation2.py	exon	.	-	.	MTOR	3	0.00445261729047732	0.0649939259683791
ENSG00000003393.29	ENSG00000003393	chr2	dexseq_prepare_annotation2.py	exon	.	-	.	ALS2	22	0.00447449048409564	0.065243425349292
ENSG00000144366.53	ENSG00000144366	chr2	dexseq_prepare_annotation2.py	exon	.	+	.	GULP1	5	0.00448407610663979	0.065313415905464
ENSG00000101596.75	ENSG00000101596	chr18	dexseq_prepare_annotation2.py	exon	.	+	.	SMCHD1	16	0.00449986398066525	0.0654054949019071
ENSG00000105229.16	ENSG00000105229	chr19	dexseq_prepare_annotation2.py	exon	.	+	.	PIAS4	9	0.00449998239396913	0.0654054949019071
ENSG00000103489.16	ENSG00000103489	chr16	dexseq_prepare_annotation2.py	exon	.	-	.	XYLT1	8	0.00450631660025637	0.0654278818726584
ENSG00000119125.30	ENSG00000119125	chr9	dexseq_prepare_annotation2.py	exon	.	+	.	GDA	27	0.0045501887279239	0.0659946607425137
ENSG00000174177.32	ENSG00000174177	chr16	dexseq_prepare_annotation2.py	exon	.	+	.	CTU2	17	0.00456592704503674	0.0661526245336108
ENSG00000105483.78	ENSG00000105483	chr19	dexseq_prepare_annotation2.py	exon	.	-	.	CARD8	54	0.00459257090601169	0.0664680887860525
ENSG00000151779.65	ENSG00000151779	chr2	dexseq_prepare_annotation2.py	exon	.	-	.	NBAS	4	0.00461974246397265	0.0667905139282826
ENSG00000261801.29	ENSG00000261801	chr15	dexseq_prepare_annotation2.py	exon	.	-	.	LOXL1-AS1	4	0.00462497206556075	0.0667953637574319
ENSG00000233369.10	ENSG00000233369	chr7	dexseq_prepare_annotation2.py	exon	.	+	.	RP11-396K3.1	3	0.00469362895507192	0.0677152727048854
ENSG00000092607.11	ENSG00000092607	chr1	dexseq_prepare_annotation2.py	exon	.	-	.	TBX15	10	0.00470066875453372	0.0677403070027734
ENSG00000230782.6	ENSG00000230782	chr9	dexseq_prepare_annotation2.py	exon	.	-	.	RP11-508N12.2	2	0.00470529096121257	0.0677403070027734
ENSG00000176148.20	ENSG00000176148	chr11	dexseq_prepare_annotation2.py	exon	.	+	.	TCP11L1	7	0.00471059313824995	0.0677451792948739
ENSG00000147044.50	ENSG00000147044	chrX	dexseq_prepare_annotation2.py	exon	.	-	.	CASK	11	0.00488337736810168	0.0701561413893176
ENSG00000128512.84	ENSG00000128512	chr7	dexseq_prepare_annotation2.py	exon	.	-	.	DOCK4	10	0.00491169985333659	0.0704888323852132
ENSG00000135336.33	ENSG00000135336	chr6	dexseq_prepare_annotation2.py	exon	.	+	.	ORC3	19	0.00496858461162072	0.0712302970371845
ENSG00000117593.16	ENSG00000117593	chr1	dexseq_prepare_annotation2.py	exon	.	+	.	DARS2	6	0.0049768900343112	0.0712744965249519
ENSG00000180357.15	ENSG00000180357	chr15	dexseq_prepare_annotation2.py	exon	.	+	.	ZNF609	5	0.00500069555430938	0.0715403489782122
ENSG00000091127.27	ENSG00000091127	chr7	dexseq_prepare_annotation2.py	exon	.	-	.	PUS7	26	0.00502966633555417	0.071879461934705
ENSG00000133265.36	ENSG00000133265	chr19	dexseq_prepare_annotation2.py	exon	.	-	.	HSPBP1	19	0.00506893349438684	0.0723648580872297
ENSG00000183762.23	ENSG00000183762	chr22	dexseq_prepare_annotation2.py	exon	.	+	.	KREMEN1	3	0.00510348124681165	0.0727819352732345
ENSG00000184708.46	ENSG00000184708	chr22	dexseq_prepare_annotation2.py	exon	.	-	.	EIF4ENIF1	17	0.00513688958239355	0.073110448644582
ENSG00000167740.13	ENSG00000167740	chr17	dexseq_prepare_annotation2.py	exon	.	+	.	CYB5D2	9	0.00513723038175221	0.073110448644582
ENSG00000133687.36	ENSG00000133687	chr12	dexseq_prepare_annotation2.py	exon	.	-	.	TMTC1	24	0.00518114416276351	0.0736585995139545
ENSG00000096696.23	ENSG00000096696	chr6	dexseq_prepare_annotation2.py	exon	.	+	.	DSP	4	0.00519920273744692	0.0738384172327529
ENSG00000185219.11	ENSG00000185219	chr3	dexseq_prepare_annotation2.py	exon	.	-	.	ZNF445	3	0.00522302688241489	0.0740996578910587
ENSG00000128908.56	ENSG00000128908	chr15	dexseq_prepare_annotation2.py	exon	.	-	.	INO80	21	0.00522854554930556	0.0741009238389639
ENSG00000164929.17	ENSG00000164929	chr8	dexseq_prepare_annotation2.py	exon	.	+	.	BAALC	11	0.00525114747622573	0.0743007986841825
ENSG00000105135.32	ENSG00000105135	chr19	dexseq_prepare_annotation2.py	exon	.	-	.	ILVBL	19	0.00525353683545107	0.0743007986841825
ENSG00000079482.33	ENSG00000079482	chrX	dexseq_prepare_annotation2.py	exon	.	-	.	OPHN1	5	0.00526930493031174	0.0744466601334313
ENSG00000131969.25	ENSG00000131969	chr14	dexseq_prepare_annotation2.py	exon	.	+	.	ABHD12B	11	0.00529963143293284	0.0747976936883841
ENSG00000166949.24	ENSG00000166949	chr15	dexseq_prepare_annotation2.py	exon	.	+	.	SMAD3	13	0.00533828947795825	0.0752654698297254
ENSG00000152240.33	ENSG00000152240	chr18	dexseq_prepare_annotation2.py	exon	.	+	.	HAUS1	3	0.00535820390374077	0.0754682836720887
ENSG00000069943.26	ENSG00000069943	chr15	dexseq_prepare_annotation2.py	exon	.	+	.	PIGB	22	0.00540471749300379	0.0760379795346354
ENSG00000026025.10	ENSG00000026025	chr10	dexseq_prepare_annotation2.py	exon	.	+	.	VIM	7	0.0054097947045817	0.0760379795346354
ENSG00000135838.37	ENSG00000135838	chr1	dexseq_prepare_annotation2.py	exon	.	+	.	NPL	20	0.0054600701007502	0.076665675653332
ENSG00000141293.14	ENSG00000141293	chr17	dexseq_prepare_annotation2.py	exon	.	-	.	SKAP1	10	0.00547010583608327	0.0767276510286377
ENSG00000131626.76	ENSG00000131626	chr11	dexseq_prepare_annotation2.py	exon	.	+	.	PPFIA1	40	0.00551020368282086	0.0772107390791983
ENSG00000166888.73	ENSG00000166888	chr12	dexseq_prepare_annotation2.py	exon	.	-	.	STAT6	32	0.0055303613481439	0.077413714543044
ENSG00000087303.36	ENSG00000087303	chr14	dexseq_prepare_annotation2.py	exon	.	-	.	NID2	2	0.00560799421446958	0.0784199846711894
ENSG00000168172.ENSG00000254673.ENSG00000168522.76	ENSG00000168172+ENSG00000254673+ENSG00000168522	chr8	dexseq_prepare_annotation2.py	exon	.	+	.		12	0.00567659694587043	0.0792980502735309
ENSG00000114346.58	ENSG00000114346	chr3	dexseq_prepare_annotation2.py	exon	.	+	.	ECT2	36	0.00569553531804109	0.0794812535998208
ENSG00000144028.69	ENSG00000144028	chr2	dexseq_prepare_annotation2.py	exon	.	-	.	SNRNP200	21	0.00571756344272445	0.0797071561453558
ENSG00000011260.28	ENSG00000011260	chr17	dexseq_prepare_annotation2.py	exon	.	+	.	UTP18	10	0.0057321174046096	0.0797585035100501
ENSG00000129625.13	ENSG00000129625	chr5	dexseq_prepare_annotation2.py	exon	.	-	.	REEP5	10	0.00573313286143378	0.0797585035100501
ENSG00000135828.9	ENSG00000135828	chr1	dexseq_prepare_annotation2.py	exon	.	-	.	RNASEL	7	0.00573877860835794	0.0797585035100501
ENSG00000125898.4	ENSG00000125898	chr20	dexseq_prepare_annotation2.py	exon	.	+	.	FAM110A	5	0.00574556334738738	0.0797715651730854
ENSG00000157890.58	ENSG00000157890	chr15	dexseq_prepare_annotation2.py	exon	.	-	.	MEGF11	44	0.0058273229251385	0.0808244952055795
ENSG00000119285.ENSG00000230325.53	ENSG00000119285+ENSG00000230325	chr1	dexseq_prepare_annotation2.py	exon	.	-	.		40	0.00587123512923634	0.0813508802475305
ENSG00000153823.10	ENSG00000153823	chr2	dexseq_prepare_annotation2.py	exon	.	-	.	PID1	4	0.00592184535842341	0.0819689101944855
ENSG00000266994.ENSG00000168096.ENSG00000103199.101	ENSG00000266994+ENSG00000168096+ENSG00000103199	chr16	dexseq_prepare_annotation2.py	exon	.	-	.		77	0.00596266228753684	0.0824502683893645
ENSG00000250951.1	ENSG00000250951	chrY	dexseq_prepare_annotation2.py	exon	.	+	.	USP9YP1	2	0.00598539298905219	0.0826429089194116
ENSG00000183506.19	ENSG00000183506	chr22	dexseq_prepare_annotation2.py	exon	.	-	.	PI4KAP2	6	0.00598870434651949	0.0826429089194116
ENSG00000165905.26	ENSG00000165905	chr11	dexseq_prepare_annotation2.py	exon	.	+	.	GYLTL1B	20	0.00600784835243638	0.0827566575270575
ENSG00000164307.37	ENSG00000164307	chr5	dexseq_prepare_annotation2.py	exon	.	-	.	ERAP1	26	0.00601077226349871	0.0827566575270575
ENSG00000196705.21	ENSG00000196705	chr19	dexseq_prepare_annotation2.py	exon	.	+	.	ZNF431	9	0.00601513806175565	0.0827566575270575
ENSG00000253117.ENSG00000132297.ENSG00000258417.36	ENSG00000253117+ENSG00000132297+ENSG00000258417	chr8	dexseq_prepare_annotation2.py	exon	.	-	.		13	0.00604989241578064	0.0831509886108502
ENSG00000113916.29	ENSG00000113916	chr3	dexseq_prepare_annotation2.py	exon	.	-	.	BCL6	14	0.00610686345089949	0.0838495697966561
ENSG00000151292.24	ENSG00000151292	chr5	dexseq_prepare_annotation2.py	exon	.	+	.	CSNK1G3	10	0.00612063665127691	0.0839542201172134
ENSG00000227790.8	ENSG00000227790	chr17	dexseq_prepare_annotation2.py	exon	.	+	.	AC015922.5	8	0.00619929103113658	0.0849477148523615
ENSG00000204822.ENSG00000135637.39	ENSG00000204822+ENSG00000135637	chr2	dexseq_prepare_annotation2.py	exon	.	-	.		17	0.00621646340174118	0.0850975852627519
ENSG00000077380.52	ENSG00000077380	chr2	dexseq_prepare_annotation2.py	exon	.	+	.	DYNC1I2	27	0.00623517390480838	0.0852681898324898
ENSG00000063601.40	ENSG00000063601	chrX	dexseq_prepare_annotation2.py	exon	.	+	.	MTMR1	25	0.00625207064839923	0.0854136738832359
ENSG00000003400.33	ENSG00000003400	chr2	dexseq_prepare_annotation2.py	exon	.	+	.	CASP10	21	0.00626318672305089	0.0854799723961985
ENSG00000256453.ENSG00000170445.31	ENSG00000256453+ENSG00000170445	chr5	dexseq_prepare_annotation2.py	exon	.	-	.		2	0.00630576523962381	0.0859751088815043
ENSG00000132716.ENSG00000258465.ENSG00000162735.96	ENSG00000132716+ENSG00000258465+ENSG00000162735	chr1	dexseq_prepare_annotation2.py	exon	.	-	.		45	0.0063136923011487	0.0859972779701371
ENSG00000004700.30	ENSG00000004700	chr12	dexseq_prepare_annotation2.py	exon	.	-	.	RECQL	10	0.00632358372155701	0.0860461322351047
ENSG00000177156.26	ENSG00000177156	chr11	dexseq_prepare_annotation2.py	exon	.	+	.	TALDO1	20	0.00635978517254409	0.0864525378833484
ENSG00000232636.ENSG00000228824.17	ENSG00000232636+ENSG00000228824	chr13	dexseq_prepare_annotation2.py	exon	.	-	.		3	0.00637346859099384	0.0865523376416755
ENSG00000158805.36	ENSG00000158805	chr16	dexseq_prepare_annotation2.py	exon	.	+	.	ZNF276	14	0.00641455487626441	0.0870237027348476
ENSG00000164114.28	ENSG00000164114	chr4	dexseq_prepare_annotation2.py	exon	.	-	.	MAP9	15	0.00656485394618599	0.0889743065119627
ENSG00000242125.ENSG00000180198.46	ENSG00000242125+ENSG00000180198	chr1	dexseq_prepare_annotation2.py	exon	.	+	.		14	0.00660367877999764	0.0894117142752062
ENSG00000141076.46	ENSG00000141076	chr16	dexseq_prepare_annotation2.py	exon	.	+	.	CIRH1A	21	0.0066648094356107	0.0900905499254598
ENSG00000159692.43	ENSG00000159692	chr4	dexseq_prepare_annotation2.py	exon	.	-	.	CTBP1	12	0.00666701754284249	0.0900905499254598
ENSG00000245719.2	ENSG00000245719	chr15	dexseq_prepare_annotation2.py	exon	.	-	.	RP11-34F13.2	2	0.00676262913350034	0.0912921487774605
ENSG00000126773.34	ENSG00000126773	chr14	dexseq_prepare_annotation2.py	exon	.	+	.	PCNXL4	23	0.00682763920698006	0.0920786757874149
ENSG00000105063.ENSG00000180089.44	ENSG00000105063+ENSG00000180089	chr19	dexseq_prepare_annotation2.py	exon	.	-	.		20	0.00689584438901545	0.092906697158226
ENSG00000115286.23	ENSG00000115286	chr19	dexseq_prepare_annotation2.py	exon	.	+	.	NDUFS7	13	0.00692911980599851	0.0932510770331541
ENSG00000129680.32	ENSG00000129680	chrX	dexseq_prepare_annotation2.py	exon	.	-	.	MAP7D3	14	0.00693507057361162	0.0932510770331541
ENSG00000213033.ENSG00000118873.27	ENSG00000213033+ENSG00000118873	chr1	dexseq_prepare_annotation2.py	exon	.	-	.		20	0.00694391260250848	0.0932780700777911
ENSG00000100393.ENSG00000221160.29	ENSG00000100393+ENSG00000221160	chr22	dexseq_prepare_annotation2.py	exon	.	+	.		3	0.00700579082821565	0.0940167484990041
ENSG00000147274.ENSG00000206979.32	ENSG00000147274+ENSG00000206979	chrX	dexseq_prepare_annotation2.py	exon	.	-	.		22	0.00706549296823624	0.0947248016016583
ENSG00000156509.8	ENSG00000156509	chr8	dexseq_prepare_annotation2.py	exon	.	-	.	FBXO43	3	0.00711293773867427	0.0952672956402615
ENSG00000205078.ENSG00000103111.44	ENSG00000205078+ENSG00000103111	chr16	dexseq_prepare_annotation2.py	exon	.	+	.		12	0.00713556813211505	0.095476699869712
ENSG00000123338.20	ENSG00000123338	chr12	dexseq_prepare_annotation2.py	exon	.	+	.	NCKAP1L	12	0.00715434149076633	0.0956341358138873
ENSG00000120896.67	ENSG00000120896	chr8	dexseq_prepare_annotation2.py	exon	.	+	.	SORBS3	9	0.00716376347759408	0.095666383505092
ENSG00000008277.52	ENSG00000008277	chr7	dexseq_prepare_annotation2.py	exon	.	+	.	ADAM22	30	0.00718216862554617	0.0958184138821644
ENSG00000166963.9	ENSG00000166963	chr15	dexseq_prepare_annotation2.py	exon	.	+	.	MAP1A	2	0.00723488930854901	0.0964275090655048
ENSG00000141012.44	ENSG00000141012	chr16	dexseq_prepare_annotation2.py	exon	.	-	.	GALNS	31	0.00732003197388528	0.0974671184191085
ENSG00000156113.68	ENSG00000156113	chr10	dexseq_prepare_annotation2.py	exon	.	-	.	KCNMA1	29	0.0073475821566502	0.0977315642820665
ENSG00000174332.9	ENSG00000174332	chr1	dexseq_prepare_annotation2.py	exon	.	-	.	GLIS1	5	0.00735421428177626	0.0977315642820665
ENSG00000198369.8	ENSG00000198369	chr2	dexseq_prepare_annotation2.py	exon	.	-	.	SPRED2	3	0.00739973286288851	0.0982408113936794
ENSG00000147604.24	ENSG00000147604	chr8	dexseq_prepare_annotation2.py	exon	.	-	.	RPL7	22	0.00747802613840148	0.099183771367253
ENSG00000165684.21	ENSG00000165684	chr9	dexseq_prepare_annotation2.py	exon	.	-	.	SNAPC4	10	0.00750505795770543	0.0994456611716153
