# Supplementary material for: The transcriptomic response of cells to a drug combination is more than the sum of the responses to the monotherapies
Source: eLife. 2020 Sep 18;9:e52707. doi: 10.7554/eLife.52707 (PMC7546737; doi:10.7554/eLife.52707)
Supplement: Source data 8. [file elife-52707-data8.zip › Supplementary Item 13 Differential Splicing/TMX_MFL_DMSO_singlet_3_dynsyn_exon_O_fcounts_O_flatten_exon_name.mtrx_exons_intragene_t_test_FDR_10]

V1	V2	V3	V4	V5	V6	V7	V8	V9	V10	V11	V12	id	logFC	t	P.Value	FDR
ENSG00000091536.72	ENSG00000091536	ENSG00000091536_073	chr17	dexseq_prepare_annotation2.py	exon	18062239	18062311	.	+	.	ENST00000578472+ENST00000556535+ENST00000418233+ENST00000557655+ENST00000205890+ENST00000433411__exon_number_073__gene_id_ENSG00000091536	MYO15A	ENSG00000091536.72	-3.30207415457799	-40.6251158139642	4.25998963866328e-116	3.125686267938e-111
ENSG00000091536.73	ENSG00000091536	ENSG00000091536_074	chr17	dexseq_prepare_annotation2.py	exon	18062589	18062661	.	+	.	ENST00000578472+ENST00000556535+ENST00000557190+ENST00000418233+ENST00000557655+ENST00000205890+ENST00000433411__exon_number_074__gene_id_ENSG00000091536	MYO15A	ENSG00000091536.73	-3.35961541061029	-40.6105338037559	4.62550687079246e-116	3.125686267938e-111
ENSG00000091536.69	ENSG00000091536	ENSG00000091536_070	chr17	dexseq_prepare_annotation2.py	exon	18061652	18061659	.	+	.	ENST00000557655+ENST00000578472+ENST00000556535+ENST00000557190__exon_number_070__gene_id_ENSG00000091536	MYO15A	ENSG00000091536.69	-3.43169009213988	-37.7211686640258	8.64709329096542e-109	3.89551552757992e-104
ENSG00000091536.71	ENSG00000091536	ENSG00000091536_072	chr17	dexseq_prepare_annotation2.py	exon	18061837	18061952	.	+	.	ENST00000578472+ENST00000205890+ENST00000418233__exon_number_072__gene_id_ENSG00000091536	MYO15A	ENSG00000091536.71	-3.32050330659194	-36.6611420381468	5.02985755801937e-106	1.69946312241579e-101
ENSG00000215029.ENSG00000185945.4	ENSG00000215029+ENSG00000185945	ENSG00000215029+ENSG00000185945_005	chrX	dexseq_prepare_annotation2.py	exon	101618901	101618973	.	-	.	ENST00000457521+ENST00000372750+ENST00000372749+ENST00000412230__exon_number_005__gene_id_ENSG00000215029+ENSG00000185945		ENSG00000215029.ENSG00000185945.4	-6.00412896033088	-59.9670506453873	8.4110798225321e-103	2.27351487603043e-98
ENSG00000091536.74	ENSG00000091536	ENSG00000091536_075	chr17	dexseq_prepare_annotation2.py	exon	18062662	18062919	.	+	.	ENST00000433411__exon_number_075__gene_id_ENSG00000091536	MYO15A	ENSG00000091536.74	-3.1472341486063	-34.2965362852719	1.16362280263949e-99	2.62106036294544e-95
ENSG00000091536.67	ENSG00000091536	ENSG00000091536_068	chr17	dexseq_prepare_annotation2.py	exon	18061622	18061625	.	+	.	ENST00000556535+ENST00000557190__exon_number_068__gene_id_ENSG00000091536	MYO15A	ENSG00000091536.67	-3.60473702181687	-32.4607975255058	1.59027813088463e-94	3.07037270555797e-90
ENSG00000138744.ENSG00000198301.7	ENSG00000138744+ENSG00000198301	ENSG00000138744+ENSG00000198301_008	chr4	dexseq_prepare_annotation2.py	exon	76839914	76839942	.	-	.	ENST00000602782+ENST00000286733__exon_number_008__gene_id_ENSG00000138744+ENSG00000198301		ENSG00000138744.ENSG00000198301.7	-3.51203351848827	-37.2785142432557	4.74199766776872e-86	8.01101230998678e-82
ENSG00000138744.ENSG00000198301.3	ENSG00000138744+ENSG00000198301	ENSG00000138744+ENSG00000198301_004	chr4	dexseq_prepare_annotation2.py	exon	76835458	76835491	.	-	.	ENST00000513045+ENST00000511606+ENST00000286733__exon_number_004__gene_id_ENSG00000138744+ENSG00000198301		ENSG00000138744.ENSG00000198301.3	-3.51835886365187	-37.0505647925518	1.2489473295495e-85	1.87550257320683e-81
ENSG00000091536.66	ENSG00000091536	ENSG00000091536_067	chr17	dexseq_prepare_annotation2.py	exon	18061036	18061214	.	+	.	ENST00000205890+ENST00000418233+ENST00000445289__exon_number_067__gene_id_ENSG00000091536	MYO15A	ENSG00000091536.66	-3.6379118999935	-29.0761989081356	1.37034000688972e-84	1.85201451931146e-80
ENSG00000138744.ENSG00000198301.1	ENSG00000138744+ENSG00000198301	ENSG00000138744+ENSG00000198301_002	chr4	dexseq_prepare_annotation2.py	exon	76834813	76835121	.	-	.	ENST00000286733__exon_number_002__gene_id_ENSG00000138744+ENSG00000198301		ENSG00000138744.ENSG00000198301.1	-3.3976808157911	-33.0771435386782	5.79707512700918e-78	7.12249730377537e-74
ENSG00000227195.41	ENSG00000227195	ENSG00000227195_042	chr20	dexseq_prepare_annotation2.py	exon	26188939	26189080	.	-	.	ENST00000608521__exon_number_042__gene_id_ENSG00000227195	MIR663A	ENSG00000227195.41	-2.94683690379291	-30.3979967409315	4.24708478212101e-74	4.78327923586378e-70
ENSG00000215029.ENSG00000185945.3	ENSG00000215029+ENSG00000185945	ENSG00000215029+ENSG00000185945_004	chrX	dexseq_prepare_annotation2.py	exon	101618184	101618366	.	-	.	ENST00000457521+ENST00000372750+ENST00000372749+ENST00000412230__exon_number_004__gene_id_ENSG00000215029+ENSG00000185945		ENSG00000215029.ENSG00000185945.3	-5.96770145286048	-32.1338446638727	4.67172161146316e-67	4.85679365991728e-63
ENSG00000143341.45	ENSG00000143341	ENSG00000143341_046	chr1	dexseq_prepare_annotation2.py	exon	186014820	186014995	.	+	.	ENST00000271588+ENST00000367492__exon_number_046__gene_id_ENSG00000143341	HMCN1	ENSG00000143341.45	-3.42951460592934	-28.6394505033644	5.6478638569503e-67	5.45220571619167e-63
ENSG00000143341.47	ENSG00000143341	ENSG00000143341_048	chr1	dexseq_prepare_annotation2.py	exon	186022084	186022206	.	+	.	ENST00000271588+ENST00000367492__exon_number_048__gene_id_ENSG00000143341	HMCN1	ENSG00000143341.47	-3.30910809163146	-25.6403639105541	2.48212692644042e-60	2.23639636072282e-56
ENSG00000188897.73	ENSG00000188897	ENSG00000188897_074	chr16	dexseq_prepare_annotation2.py	exon	11588431	11588616	.	-	.	ENST00000598234__exon_number_074__gene_id_ENSG00000188897	CTD-3088G3.8	ENSG00000188897.73	-2.7954558423236	-31.2735436418862	1.33660692535039e-56	1.12901516225691e-52
ENSG00000188897.65	ENSG00000188897	ENSG00000188897_066	chr16	dexseq_prepare_annotation2.py	exon	11571677	11571861	.	-	.	ENST00000344649+ENST00000598234+ENST00000595170__exon_number_066__gene_id_ENSG00000188897	CTD-3088G3.8	ENSG00000188897.65	-2.71539274818848	-29.7481092043528	1.84806693493352e-54	1.46921321327215e-50
ENSG00000148337.59	ENSG00000148337	ENSG00000148337_060	chr9	dexseq_prepare_annotation2.py	exon	130953104	130953113	.	-	.	ENST00000467178+ENST00000325721+ENST00000420484+ENST00000372948+ENST00000491954+ENST00000393608+ENST00000541172+ENST00000476727+ENST00000357558+ENST00000372938+ENST00000372954+ENST00000488559+ENST00000324544+ENST00000538431+ENST00000277465+ENST00000498156__exon_number_060__gene_id_ENSG00000148337	CIZ1	ENSG00000148337.59	-2.21701886321546	-20.2758764921604	4.39403402695802e-52	3.29918721524098e-48
ENSG00000182774.ENSG00000214575.ENSG00000260836.28	ENSG00000182774+ENSG00000214575+ENSG00000260836	ENSG00000182774+ENSG00000214575+ENSG00000260836_029	chr15	dexseq_prepare_annotation2.py	exon	83209208	83209208	.	-	.	ENST00000560229+ENST00000330244+ENST00000561157__exon_number_029__gene_id_ENSG00000182774+ENSG00000214575+ENSG00000260836		ENSG00000182774.ENSG00000214575.ENSG00000260836.28	-2.33544896313856	-25.315106873543	2.81177300000606e-51	2.0000585313201e-47
ENSG00000143341.44	ENSG00000143341	ENSG00000143341_045	chr1	dexseq_prepare_annotation2.py	exon	186010145	186010268	.	+	.	ENST00000271588+ENST00000367492__exon_number_045__gene_id_ENSG00000143341	HMCN1	ENSG00000143341.44	-3.42684417495546	-21.576558123323	1.43615531605349e-50	9.70481954823144e-47
ENSG00000079102.31	ENSG00000079102	ENSG00000079102_032	chr8	dexseq_prepare_annotation2.py	exon	93023281	93023315	.	-	.	ENST00000396218+ENST00000360348+ENST00000523629+ENST00000520724+ENST00000436581+ENST00000518844+ENST00000523290+ENST00000265814+ENST00000521553+ENST00000519847+ENST00000518992+ENST00000521054+ENST00000422361__exon_number_032__gene_id_ENSG00000079102	RUNX1T1	ENSG00000079102.31	-3.00997879869627	-29.0498386087016	5.43297245937435e-50	3.49650584706878e-46
ENSG00000188897.71	ENSG00000188897	ENSG00000188897_072	chr16	dexseq_prepare_annotation2.py	exon	11585612	11585701	.	-	.	ENST00000598234__exon_number_072__gene_id_ENSG00000188897	CTD-3088G3.8	ENSG00000188897.71	-2.70277181111099	-26.2675523864815	3.07661049436803e-49	1.89001776506291e-45
ENSG00000127419.4	ENSG00000127419	ENSG00000127419_005	chr4	dexseq_prepare_annotation2.py	exon	926232	926233	.	+	.	ENST00000264771+ENST00000505734+ENST00000513952+ENST00000514453+ENST00000515492+ENST00000507319__exon_number_005__gene_id_ENSG00000127419	TMEM175	ENSG00000127419.4	2.80858830661268	30.3009342468384	1.03797486732154e-47	6.0992305790655e-44
ENSG00000188897.69	ENSG00000188897	ENSG00000188897_070	chr16	dexseq_prepare_annotation2.py	exon	11582565	11582723	.	-	.	ENST00000344649+ENST00000598234+ENST00000595170__exon_number_070__gene_id_ENSG00000188897	CTD-3088G3.8	ENSG00000188897.69	-2.78757050020168	-25.1410571630406	1.9382904666054e-47	1.09149981900717e-43
ENSG00000127419.5	ENSG00000127419	ENSG00000127419_006	chr4	dexseq_prepare_annotation2.py	exon	926234	926247	.	+	.	ENST00000264771+ENST00000505734+ENST00000504744+ENST00000513952+ENST00000514453+ENST00000515492+ENST00000507319__exon_number_006__gene_id_ENSG00000127419	TMEM175	ENSG00000127419.5	2.75895760194331	29.9421056950131	2.65203213238458e-47	1.43368857076711e-43
ENSG00000127419	ENSG00000127419	ENSG00000127419_001	chr4	dexseq_prepare_annotation2.py	exon	926175	926191	.	+	.	ENST00000507319+ENST00000264771__exon_number_001__gene_id_ENSG00000127419	TMEM175	ENSG00000127419	2.7749238705637	29.6760736395754	5.34847912006925e-47	2.78018058875907e-43
ENSG00000085276.49	ENSG00000085276	ENSG00000085276_050	chr3	dexseq_prepare_annotation2.py	exon	169098975	169099046	.	-	.	ENST00000494292+ENST00000485957__exon_number_050__gene_id_ENSG00000085276	MECOM	ENSG00000085276.49	-2.36867786739711	-32.8543709438831	6.28519834733609e-46	3.14609095052768e-42
ENSG00000143341.46	ENSG00000143341	ENSG00000143341_047	chr1	dexseq_prepare_annotation2.py	exon	186017875	186017971	.	+	.	ENST00000271588+ENST00000367492__exon_number_047__gene_id_ENSG00000143341	HMCN1	ENSG00000143341.46	-3.12296017194859	-19.25223894571	1.39413211095099e-44	6.72917695696523e-41
ENSG00000115421.2	ENSG00000115421	ENSG00000115421_003	chr2	dexseq_prepare_annotation2.py	exon	60983401	60983484	.	+	.	ENST00000496283+ENST00000238714+ENST00000414060__exon_number_003__gene_id_ENSG00000115421	PAPOLG	ENSG00000115421.2	-2.14005405891977	-21.3629836884723	2.25122552096559e-44	1.0491487212362e-40
ENSG00000182774.ENSG00000214575.ENSG00000260836.27	ENSG00000182774+ENSG00000214575+ENSG00000260836	ENSG00000182774+ENSG00000214575+ENSG00000260836_028	chr15	dexseq_prepare_annotation2.py	exon	83209204	83209207	.	-	.	ENST00000560229+ENST00000330244+ENST00000561157+ENST00000559273__exon_number_028__gene_id_ENSG00000182774+ENSG00000214575+ENSG00000260836		ENSG00000182774.ENSG00000214575.ENSG00000260836.27	-2.25469317843135	-21.6332717019305	2.85529838024364e-44	1.28631192029976e-40
ENSG00000188897.67	ENSG00000188897	ENSG00000188897_068	chr16	dexseq_prepare_annotation2.py	exon	11578735	11578929	.	-	.	ENST00000344649+ENST00000598234+ENST00000595170__exon_number_068__gene_id_ENSG00000188897	CTD-3088G3.8	ENSG00000188897.67	-2.71227089948448	-22.9850181095331	7.84789871451288e-44	3.42143068150457e-40
ENSG00000069329	ENSG00000069329	ENSG00000069329_001	chr16	dexseq_prepare_annotation2.py	exon	46690054	46693588	.	-	.	ENST00000299138__exon_number_001__gene_id_ENSG00000069329	VPS35	ENSG00000069329	-3.84227419568021	-25.2324440877723	1.12973523938841e-43	4.7713661751045e-40
ENSG00000159640.ENSG00000224353.ENSG00000264813.23	ENSG00000159640+ENSG00000224353+ENSG00000264813	ENSG00000159640+ENSG00000224353+ENSG00000264813_024	chr17	dexseq_prepare_annotation2.py	exon	61561691	61561698	.	+	.	ENST00000582678+ENST00000428043+ENST00000290866__exon_number_024__gene_id_ENSG00000159640+ENSG00000224353+ENSG00000264813		ENSG00000159640.ENSG00000224353.ENSG00000264813.23	-2.29524706080203	-17.2343160494188	4.48847992735733e-42	1.83823655206771e-38
ENSG00000115421.3	ENSG00000115421	ENSG00000115421_004	chr2	dexseq_prepare_annotation2.py	exon	60983485	60983630	.	+	.	ENST00000238714__exon_number_004__gene_id_ENSG00000115421	PAPOLG	ENSG00000115421.3	-2.25863150591208	-20.2540575994174	4.71455612507906e-42	1.87403605971892e-38
ENSG00000047188.15	ENSG00000047188	ENSG00000047188_016	chr5	dexseq_prepare_annotation2.py	exon	112884652	112884717	.	+	.	ENST00000161863+ENST00000503857+ENST00000515883__exon_number_016__gene_id_ENSG00000047188	YTHDC2	ENSG00000047188.15	2.5489952214518	28.4212002177868	1.33340612844665e-41	5.14885252170186e-38
ENSG00000188897.68	ENSG00000188897	ENSG00000188897_069	chr16	dexseq_prepare_annotation2.py	exon	11581118	11581242	.	-	.	ENST00000598234__exon_number_069__gene_id_ENSG00000188897	CTD-3088G3.8	ENSG00000188897.68	-2.56837745809355	-21.3692660791713	5.5941211337369e-41	2.10012630895706e-37
ENSG00000138744.ENSG00000198301.5	ENSG00000138744+ENSG00000198301	ENSG00000138744+ENSG00000198301_006	chr4	dexseq_prepare_annotation2.py	exon	76837591	76837702	.	-	.	ENST00000602782__exon_number_006__gene_id_ENSG00000138744+ENSG00000198301		ENSG00000138744.ENSG00000198301.5	-6.43204120952128	-17.5166090253702	1.36050525014712e-40	4.96952120425359e-37
ENSG00000148337.72	ENSG00000148337	ENSG00000148337_073	chr9	dexseq_prepare_annotation2.py	exon	130954134	130954376	.	-	.	ENST00000538431__exon_number_073__gene_id_ENSG00000148337	CIZ1	ENSG00000148337.72	-1.76025127109062	-16.4427951947757	4.68401466900705e-40	1.66590679609553e-36
ENSG00000221968.1	ENSG00000221968	ENSG00000221968_002	chr11	dexseq_prepare_annotation2.py	exon	61640996	61640997	.	-	.	ENST00000527697+ENST00000533676__exon_number_002__gene_id_ENSG00000221968	FADS3	ENSG00000221968.1	-2.50753654114824	-21.9971555235166	1.0272776586873e-39	3.55991219414329e-36
ENSG00000175216.30	ENSG00000175216	ENSG00000175216_031	chr11	dexseq_prepare_annotation2.py	exon	46786681	46786806	.	-	.	ENST00000312055+ENST00000533413+ENST00000529230+ENST00000415402+ENST00000354558+ENST00000526943__exon_number_031__gene_id_ENSG00000175216	CKAP5	ENSG00000175216.30	-2.08443883806709	-19.6635511539526	4.6478129509466e-39	1.57037980080108e-35
ENSG00000159640.ENSG00000224353.ENSG00000264813.22	ENSG00000159640+ENSG00000224353+ENSG00000264813	ENSG00000159640+ENSG00000224353+ENSG00000264813_023	chr17	dexseq_prepare_annotation2.py	exon	61561213	61561332	.	+	.	ENST00000582678+ENST00000428043+ENST00000290866__exon_number_023__gene_id_ENSG00000159640+ENSG00000224353+ENSG00000264813		ENSG00000159640.ENSG00000224353.ENSG00000264813.22	-2.70190330739293	-16.1268840390265	1.30493455169552e-38	4.30150986979632e-35
ENSG00000138744.ENSG00000198301.4	ENSG00000138744+ENSG00000198301	ENSG00000138744+ENSG00000198301_005	chr4	dexseq_prepare_annotation2.py	exon	76836021	76836138	.	-	.	ENST00000513045+ENST00000286733__exon_number_005__gene_id_ENSG00000138744+ENSG00000198301		ENSG00000138744.ENSG00000198301.4	-5.13586584756753	-16.7392399607187	2.11585445988417e-38	6.80851738698441e-35
ENSG00000079102.32	ENSG00000079102	ENSG00000079102_033	chr8	dexseq_prepare_annotation2.py	exon	93023316	93023319	.	-	.	ENST00000396218+ENST00000360348+ENST00000523629+ENST00000520724+ENST00000523290+ENST00000436581+ENST00000518844+ENST00000517792+ENST00000265814+ENST00000521553+ENST00000519847+ENST00000518992+ENST00000521054+ENST00000422361__exon_number_033__gene_id_ENSG00000079102	RUNX1T1	ENSG00000079102.32	-2.56266435509236	-21.0587448847944	3.53194924620529e-38	1.11009986191778e-34
ENSG00000124721.3	ENSG00000124721	ENSG00000124721_004	chr6	dexseq_prepare_annotation2.py	exon	38690622	38690897	.	+	.	ENST00000449981+ENST00000327475+ENST00000373278__exon_number_004__gene_id_ENSG00000124721	DNAH8	ENSG00000124721.3	2.55686487921688	16.494735193563	1.0467956762857e-37	3.21532808295484e-34
ENSG00000259522.ENSG00000260669.ENSG00000213920.ENSG00000254505.ENSG00000129559.ENSG00000254692.ENSG00000100926.ENSG00000255526.ENSG00000196497.104	ENSG00000259522+ENSG00000260669+ENSG00000213920+ENSG00000254505+ENSG00000129559+ENSG00000254692+ENSG00000100926+ENSG00000255526+ENSG00000196497	ENSG00000259522+ENSG00000260669+ENSG00000213920+ENSG00000254505+ENSG00000129559+ENSG00000254692+ENSG00000100926+ENSG00000255526+ENSG00000196497_105	chr14	dexseq_prepare_annotation2.py	exon	24664615	24664623	.	-	.	ENST00000529332+ENST00000524835+ENST00000396854+ENST00000530468+ENST00000532632+ENST00000528010+ENST00000261789__exon_number_105__gene_id_ENSG00000259522+ENSG00000260669+ENSG00000213920+ENSG00000254505+ENSG00000129559+ENSG00000254692+ENSG00000100926+ENSG00000255526+ENSG00000196497		ENSG00000259522.ENSG00000260669.ENSG00000213920.ENSG00000254505.ENSG00000129559.ENSG00000254692.ENSG00000100926.ENSG00000255526.ENSG00000196497.104	-4.5076067138098	-15.7114086441989	1.64909234799133e-37	4.9527740184673e-34
ENSG00000131018.135	ENSG00000131018	ENSG00000131018_136	chr6	dexseq_prepare_annotation2.py	exon	152688132	152688352	.	-	.	ENST00000454018+ENST00000469439__exon_number_136__gene_id_ENSG00000131018	SYNE1	ENSG00000131018.135	-3.57927723061169	-13.9556770520666	1.82586299047375e-37	5.36446485135929e-34
ENSG00000259522.ENSG00000260669.ENSG00000213920.ENSG00000254505.ENSG00000129559.ENSG00000254692.ENSG00000100926.ENSG00000255526.ENSG00000196497.103	ENSG00000259522+ENSG00000260669+ENSG00000213920+ENSG00000254505+ENSG00000129559+ENSG00000254692+ENSG00000100926+ENSG00000255526+ENSG00000196497	ENSG00000259522+ENSG00000260669+ENSG00000213920+ENSG00000254505+ENSG00000129559+ENSG00000254692+ENSG00000100926+ENSG00000255526+ENSG00000196497_104	chr14	dexseq_prepare_annotation2.py	exon	24664557	24664614	.	-	.	ENST00000529332+ENST00000524835+ENST00000396854+ENST00000530468+ENST00000528669+ENST00000532632+ENST00000528010+ENST00000261789__exon_number_104__gene_id_ENSG00000259522+ENSG00000260669+ENSG00000213920+ENSG00000254505+ENSG00000129559+ENSG00000254692+ENSG00000100926+ENSG00000255526+ENSG00000196497		ENSG00000259522.ENSG00000260669.ENSG00000213920.ENSG00000254505.ENSG00000129559.ENSG00000254692.ENSG00000100926.ENSG00000255526.ENSG00000196497.103	-4.6930950290322	-15.6743027243698	2.16437098455474e-37	6.22371784175686e-34
ENSG00000182774.ENSG00000214575.ENSG00000260836.20	ENSG00000182774+ENSG00000214575+ENSG00000260836	ENSG00000182774+ENSG00000214575+ENSG00000260836_021	chr15	dexseq_prepare_annotation2.py	exon	83208883	83208883	.	-	.	ENST00000330244+ENST00000559776+ENST00000559273+ENST00000560639+ENST00000558397+ENST00000561157+ENST00000561440+ENST00000562833+ENST00000560229+ENST00000560612__exon_number_021__gene_id_ENSG00000182774+ENSG00000214575+ENSG00000260836		ENSG00000182774.ENSG00000214575.ENSG00000260836.20	-2.15177635861474	-18.1105953445046	6.82319732241366e-37	1.92115649609209e-33
ENSG00000131018.136	ENSG00000131018	ENSG00000131018_137	chr6	dexseq_prepare_annotation2.py	exon	152688353	152688517	.	-	.	ENST00000469439+ENST00000471834+ENST00000341594+ENST00000448038+ENST00000265368+ENST00000454018+ENST00000367255+ENST00000423061__exon_number_137__gene_id_ENSG00000131018	SYNE1	ENSG00000131018.136	-3.74994987015879	-13.7482116657535	1.44851804503966e-36	3.99524926096143e-33
ENSG00000124721.1	ENSG00000124721	ENSG00000124721_002	chr6	dexseq_prepare_annotation2.py	exon	38684337	38684606	.	+	.	ENST00000373278__exon_number_002__gene_id_ENSG00000124721	DNAH8	ENSG00000124721.1	2.46308007674943	15.4631154864518	9.39200388702245e-35	2.53865865066217e-31
ENSG00000104980.3	ENSG00000104980	ENSG00000104980_004	chr19	dexseq_prepare_annotation2.py	exon	7991625	7991798	.	-	.	ENST00000599939+ENST00000595565+ENST00000270538+ENST00000595831__exon_number_004__gene_id_ENSG00000104980	TIMM44	ENSG00000104980.3	-1.97502587334687	-18.6128078682974	1.36058729283537e-34	3.60555632601373e-31
ENSG00000138744.ENSG00000198301.6	ENSG00000138744+ENSG00000198301	ENSG00000138744+ENSG00000198301_007	chr4	dexseq_prepare_annotation2.py	exon	76838620	76838926	.	-	.	ENST00000507956__exon_number_007__gene_id_ENSG00000138744+ENSG00000198301		ENSG00000138744.ENSG00000198301.6	-5.62039898161689	-15.3316076147637	2.24689962665847e-34	5.83977854890177e-31
ENSG00000078018.38	ENSG00000078018	ENSG00000078018_039	chr2	dexseq_prepare_annotation2.py	exon	210574989	210575303	.	+	.	ENST00000478233__exon_number_039__gene_id_ENSG00000078018	MAP2	ENSG00000078018.38	-3.01546195680769	-21.3387882201766	2.49386053077259e-34	6.3593443534701e-31
ENSG00000221968.4	ENSG00000221968	ENSG00000221968_005	chr11	dexseq_prepare_annotation2.py	exon	61641207	61641231	.	-	.	ENST00000527379+ENST00000278829+ENST00000527697+ENST00000529404+ENST00000533676__exon_number_005__gene_id_ENSG00000221968	FADS3	ENSG00000221968.4	-2.73469005259875	-18.8088944580255	2.6031361507038e-34	6.51507131051146e-31
ENSG00000115421.6	ENSG00000115421	ENSG00000115421_007	chr2	dexseq_prepare_annotation2.py	exon	60988876	60988942	.	+	.	ENST00000496283+ENST00000238714+ENST00000453839+ENST00000414060__exon_number_007__gene_id_ENSG00000115421	PAPOLG	ENSG00000115421.6	-2.18006309761894	-16.7011710364172	3.64830457801941e-34	8.96487934035133e-31
ENSG00000085276.50	ENSG00000085276	ENSG00000085276_051	chr3	dexseq_prepare_annotation2.py	exon	169099047	169099312	.	-	.	ENST00000494292+ENST00000485957+ENST00000486748__exon_number_051__gene_id_ENSG00000085276	MECOM	ENSG00000085276.50	-2.20597465890339	-21.9410772713904	3.76032510530072e-34	9.07514174966772e-31
ENSG00000148337.55	ENSG00000148337	ENSG00000148337_056	chr9	dexseq_prepare_annotation2.py	exon	130952724	130952746	.	-	.	ENST00000474442__exon_number_056__gene_id_ENSG00000148337	CIZ1	ENSG00000148337.55	-1.75709149873295	-14.572940865403	4.80114574680685e-34	1.13837692575605e-30
ENSG00000124721.4	ENSG00000124721	ENSG00000124721_005	chr6	dexseq_prepare_annotation2.py	exon	38690898	38690975	.	+	.	ENST00000449981+ENST00000327475+ENST00000373278+ENST00000359357__exon_number_005__gene_id_ENSG00000124721	DNAH8	ENSG00000124721.4	2.55469713470349	15.1744671815437	6.38069015819783e-34	1.48681081875937e-30
ENSG00000085276.51	ENSG00000085276	ENSG00000085276_052	chr3	dexseq_prepare_annotation2.py	exon	169283757	169283828	.	-	.	ENST00000486748__exon_number_052__gene_id_ENSG00000085276	MECOM	ENSG00000085276.51	-2.2333877052474	-21.6012004896241	1.02498582540844e-33	2.34791244582966e-30
ENSG00000079215.7	ENSG00000079215	ENSG00000079215_008	chr5	dexseq_prepare_annotation2.py	exon	36608431	36608591	.	+	.	ENST00000265113+ENST00000513646+ENST00000512374+ENST00000416645+ENST00000513903+ENST00000505202+ENST00000506725+ENST00000504121+ENST00000381918__exon_number_008__gene_id_ENSG00000079215	SLC1A3	ENSG00000079215.7	3.06562315045288	19.046404716131	2.36992640681571e-33	5.33825923135239e-30
ENSG00000138744.ENSG00000198301.2	ENSG00000138744+ENSG00000198301	ENSG00000138744+ENSG00000198301_003	chr4	dexseq_prepare_annotation2.py	exon	76835122	76835457	.	-	.	ENST00000511606+ENST00000286733__exon_number_003__gene_id_ENSG00000138744+ENSG00000198301		ENSG00000138744.ENSG00000198301.2	-5.42861198275585	-14.9002697597085	3.95656553923002e-33	8.7660628299498e-30
ENSG00000159640.ENSG00000224353.ENSG00000264813.24	ENSG00000159640+ENSG00000224353+ENSG00000264813	ENSG00000159640+ENSG00000224353+ENSG00000264813_025	chr17	dexseq_prepare_annotation2.py	exon	61561699	61561902	.	+	.	ENST00000582678+ENST00000428043+ENST00000290866+ENST00000579726__exon_number_025__gene_id_ENSG00000159640+ENSG00000224353+ENSG00000264813		ENSG00000159640.ENSG00000224353.ENSG00000264813.24	-2.36499912354891	-14.3789373382876	4.27474053431501e-33	9.31824489052699e-30
ENSG00000182774.ENSG00000214575.ENSG00000260836.25	ENSG00000182774+ENSG00000214575+ENSG00000260836	ENSG00000182774+ENSG00000214575+ENSG00000260836_026	chr15	dexseq_prepare_annotation2.py	exon	83209177	83209188	.	-	.	ENST00000330244+ENST00000559273+ENST00000560639+ENST00000558397+ENST00000561157+ENST00000560229__exon_number_026__gene_id_ENSG00000182774+ENSG00000214575+ENSG00000260836		ENSG00000182774.ENSG00000214575.ENSG00000260836.25	-1.97252674048435	-16.374820045771	5.22386349505552e-33	1.12064309739167e-29
ENSG00000131018.130	ENSG00000131018	ENSG00000131018_131	chr6	dexseq_prepare_annotation2.py	exon	152683305	152683349	.	-	.	ENST00000448038+ENST00000471834+ENST00000341594+ENST00000265368+ENST00000367255+ENST00000423061__exon_number_131__gene_id_ENSG00000131018	SYNE1	ENSG00000131018.130	-3.5668104635383	-12.8376088711271	1.08933269830092e-32	2.30036428399016e-29
ENSG00000182774.ENSG00000214575.ENSG00000260836.24	ENSG00000182774+ENSG00000214575+ENSG00000260836	ENSG00000182774+ENSG00000214575+ENSG00000260836_025	chr15	dexseq_prepare_annotation2.py	exon	83209171	83209176	.	-	.	ENST00000560229__exon_number_025__gene_id_ENSG00000182774+ENSG00000214575+ENSG00000260836		ENSG00000182774.ENSG00000214575.ENSG00000260836.24	-2.03338824685111	-16.0299645804082	3.22420255482839e-32	6.70386115823163e-29
ENSG00000091536.59	ENSG00000091536	ENSG00000091536_060	chr17	dexseq_prepare_annotation2.py	exon	18058628	18058632	.	+	.	ENST00000205890+ENST00000418233+ENST00000536811__exon_number_060__gene_id_ENSG00000091536	MYO15A	ENSG00000091536.59	1.22828888699957	13.4405301977632	8.79095802819493e-32	1.80014845077355e-28
ENSG00000066855.1	ENSG00000066855	ENSG00000066855_002	chr8	dexseq_prepare_annotation2.py	exon	66556974	66557019	.	+	.	ENST00000523222+ENST00000523170+ENST00000262146+ENST00000522239+ENST00000424808__exon_number_002__gene_id_ENSG00000066855	MTFR1	ENSG00000066855.1	-1.57027472859332	-15.5325231014773	9.05480992959832e-32	1.82650382385853e-28
ENSG00000188897.40	ENSG00000188897	ENSG00000188897_041	chr16	dexseq_prepare_annotation2.py	exon	11524892	11525085	.	-	.	ENST00000598234__exon_number_041__gene_id_ENSG00000188897	CTD-3088G3.8	ENSG00000188897.40	1.48868881395264	16.3899873598006	2.5902501619715e-31	5.14812219691835e-28
ENSG00000091536.61	ENSG00000091536	ENSG00000091536_062	chr17	dexseq_prepare_annotation2.py	exon	18059509	18059583	.	+	.	ENST00000205890+ENST00000418233+ENST00000536811+ENST00000585180__exon_number_062__gene_id_ENSG00000091536	MYO15A	ENSG00000091536.61	1.11104094592817	13.2918867748992	2.90497777580718e-31	5.68996733913537e-28
ENSG00000113649.33	ENSG00000113649	ENSG00000113649_034	chr5	dexseq_prepare_annotation2.py	exon	145878099	145878249	.	+	.	ENST00000505285+ENST00000549332+ENST00000394421+ENST00000506524+ENST00000296702__exon_number_034__gene_id_ENSG00000113649	TCERG1	ENSG00000113649.33	-1.25717665535956	-14.7860554836568	4.25587215191262e-31	8.21687316187129e-28
ENSG00000085276.53	ENSG00000085276	ENSG00000085276_054	chr3	dexseq_prepare_annotation2.py	exon	169381179	169381258	.	-	.	ENST00000494292+ENST00000485957__exon_number_054__gene_id_ENSG00000085276	MECOM	ENSG00000085276.53	-2.18728122094624	-19.3854383577167	9.48546451242123e-31	1.80557820965314e-27
ENSG00000182774.ENSG00000214575.ENSG00000260836.21	ENSG00000182774+ENSG00000214575+ENSG00000260836	ENSG00000182774+ENSG00000214575+ENSG00000260836_022	chr15	dexseq_prepare_annotation2.py	exon	83208884	83208884	.	-	.	ENST00000560229+ENST00000560612+ENST00000559776+ENST00000561440__exon_number_022__gene_id_ENSG00000182774+ENSG00000214575+ENSG00000260836		ENSG00000182774.ENSG00000214575.ENSG00000260836.21	-2.40129607595006	-15.3073573767899	1.52690139511749e-30	2.86612116041845e-27
ENSG00000221968.2	ENSG00000221968	ENSG00000221968_003	chr11	dexseq_prepare_annotation2.py	exon	61640998	61640998	.	-	.	ENST00000278829+ENST00000527697+ENST00000533676__exon_number_003__gene_id_ENSG00000221968	FADS3	ENSG00000221968.2	-2.43258826139659	-16.7418301714236	1.61700635611068e-30	2.9936768360049e-27
ENSG00000091536.60	ENSG00000091536	ENSG00000091536_061	chr17	dexseq_prepare_annotation2.py	exon	18058633	18058746	.	+	.	ENST00000205890+ENST00000418233+ENST00000536811+ENST00000585180__exon_number_061__gene_id_ENSG00000091536	MYO15A	ENSG00000091536.60	1.23141111439731	13.0323805977282	2.32656902574359e-30	4.249132484179e-27
ENSG00000092148.27	ENSG00000092148	ENSG00000092148_028	chr14	dexseq_prepare_annotation2.py	exon	31588916	31588975	.	-	.	ENST00000399332+ENST00000553700+ENST00000554027+ENST00000555843+ENST00000553957+ENST00000554882__exon_number_028__gene_id_ENSG00000092148	HECTD1	ENSG00000092148.27	-3.16038577873101	-14.0966352143092	3.47592922637907e-30	6.26362446593509e-27
ENSG00000005884.22	ENSG00000005884	ENSG00000005884_023	chr17	dexseq_prepare_annotation2.py	exon	48151576	48151644	.	+	.	ENST00000007722+ENST00000505306+ENST00000512553+ENST00000506401+ENST00000320031+ENST00000544892+ENST00000510809__exon_number_023__gene_id_ENSG00000005884	ITGA3	ENSG00000005884.22	-1.73330568042587	-17.1064992517931	4.75662965159115e-30	8.45866443963874e-27
ENSG00000188897.47	ENSG00000188897	ENSG00000188897_048	chr16	dexseq_prepare_annotation2.py	exon	11540406	11540492	.	-	.	ENST00000344649+ENST00000598234+ENST00000595170__exon_number_048__gene_id_ENSG00000188897	CTD-3088G3.8	ENSG00000188897.47	1.40462330583638	15.7779414156858	4.95083873516283e-30	8.68968642931503e-27
ENSG00000079215.6	ENSG00000079215	ENSG00000079215_007	chr5	dexseq_prepare_annotation2.py	exon	36608280	36608430	.	+	.	ENST00000513646__exon_number_007__gene_id_ENSG00000079215	SLC1A3	ENSG00000079215.6	3.07782751381035	17.0301760250227	6.47764036657613e-30	1.12237576351636e-26
ENSG00000113163.30	ENSG00000113163	ENSG00000113163_031	chr5	dexseq_prepare_annotation2.py	exon	74807331	74807454	.	-	.	ENST00000261415+ENST00000405807__exon_number_031__gene_id_ENSG00000113163	COL4A3BP	ENSG00000113163.30	4.00552085062731	17.5301781983013	1.72531796952371e-29	2.95160409596367e-26
ENSG00000124721	ENSG00000124721	ENSG00000124721_001	chr6	dexseq_prepare_annotation2.py	exon	38683117	38683191	.	+	.	ENST00000449981__exon_number_001__gene_id_ENSG00000124721	DNAH8	ENSG00000124721	2.33086548339726	13.6412782896714	1.79605775150079e-29	3.03421506394164e-26
ENSG00000188897.43	ENSG00000188897	ENSG00000188897_044	chr16	dexseq_prepare_annotation2.py	exon	11534580	11534699	.	-	.	ENST00000598234__exon_number_044__gene_id_ENSG00000188897	CTD-3088G3.8	ENSG00000188897.43	1.40746528648605	15.4037597177004	3.07466901008855e-29	5.13014218164775e-26
ENSG00000188897.37	ENSG00000188897	ENSG00000188897_038	chr16	dexseq_prepare_annotation2.py	exon	11517035	11517112	.	-	.	ENST00000598234__exon_number_038__gene_id_ENSG00000188897	CTD-3088G3.8	ENSG00000188897.37	1.44751174793233	15.2899821588264	5.37532826465141e-29	8.85945871911754e-26
ENSG00000188897.61	ENSG00000188897	ENSG00000188897_062	chr16	dexseq_prepare_annotation2.py	exon	11563364	11563523	.	-	.	ENST00000344649+ENST00000598234+ENST00000595170__exon_number_062__gene_id_ENSG00000188897	CTD-3088G3.8	ENSG00000188897.61	-2.19885768233068	-15.1136770499044	1.28129764968435e-28	2.08635394403421e-25
ENSG00000163138.10	ENSG00000163138	ENSG00000163138_011	chr4	dexseq_prepare_annotation2.py	exon	20702089	20702094	.	+	.	ENST00000502938+ENST00000508753+ENST00000509469+ENST00000444671+ENST00000514292+ENST00000510700+ENST00000538990+ENST00000510051+ENST00000508952+ENST00000514485+ENST00000295290+ENST00000513861+ENST00000509625+ENST00000514663+ENST00000503585+ENST00000506745+ENST00000506702+ENST00000515339+ENST00000505160+ENST00000506951+ENST00000360916+ENST00000511160+ENST00000502374+ENST00000513590+ENST00000504630…	PACRGL	ENSG00000163138.10	1.66405181889309	14.3181005140554	1.64888201000312e-28	2.6529333768086e-25
ENSG00000079215.33	ENSG00000079215	ENSG00000079215_034	chr5	dexseq_prepare_annotation2.py	exon	36686167	36686335	.	+	.	ENST00000265113+ENST00000506178+ENST00000381918__exon_number_034__gene_id_ENSG00000079215	SLC1A3	ENSG00000079215.33	-2.91933758422614	-16.2314594065663	1.71478835989054e-28	2.72651349222595e-25
ENSG00000188897.70	ENSG00000188897	ENSG00000188897_071	chr16	dexseq_prepare_annotation2.py	exon	11585557	11585611	.	-	.	ENST00000344649+ENST00000598234+ENST00000595170__exon_number_071__gene_id_ENSG00000188897	CTD-3088G3.8	ENSG00000188897.70	-2.79143171006305	-15.0104480665119	2.13435028110462e-28	3.35415628478244e-25
ENSG00000148337.56	ENSG00000148337	ENSG00000148337_057	chr9	dexseq_prepare_annotation2.py	exon	130952967	130952989	.	-	.	ENST00000467178+ENST00000325721+ENST00000420484+ENST00000372948+ENST00000415526+ENST00000491954+ENST00000393608+ENST00000541172+ENST00000372938+ENST00000372954+ENST00000357558+ENST00000324544+ENST00000538431+ENST00000277465+ENST00000498156__exon_number_057__gene_id_ENSG00000148337	CIZ1	ENSG00000148337.56	-1.63084806486755	-12.8107355771802	2.1984419525664e-28	3.41516586079712e-25
ENSG00000075275.41	ENSG00000075275	ENSG00000075275_042	chr22	dexseq_prepare_annotation2.py	exon	46929524	46930097	.	-	.	ENST00000395964+ENST00000454637+ENST00000262738+ENST00000497509__exon_number_042__gene_id_ENSG00000075275	CELSR1	ENSG00000075275.41	-2.45267778732915	-20.5749753302576	2.28927277340379e-28	3.5158547196082e-25
ENSG00000115421.5	ENSG00000115421	ENSG00000115421_006	chr2	dexseq_prepare_annotation2.py	exon	60987270	60987430	.	+	.	ENST00000496283+ENST00000238714+ENST00000453839+ENST00000414060__exon_number_006__gene_id_ENSG00000115421	PAPOLG	ENSG00000115421.5	-2.13099649176342	-14.2011168313396	3.17139831204596e-28	4.81589305475294e-25
ENSG00000188897.31	ENSG00000188897	ENSG00000188897_032	chr16	dexseq_prepare_annotation2.py	exon	11501056	11501193	.	-	.	ENST00000598234__exon_number_032__gene_id_ENSG00000188897	CTD-3088G3.8	ENSG00000188897.31	1.23671464777572	14.8622629706143	4.44971731510162e-28	6.6819921681776e-25
ENSG00000158828.1	ENSG00000158828	ENSG00000158828_002	chr1	dexseq_prepare_annotation2.py	exon	20964335	20964621	.	+	.	ENST00000321556__exon_number_002__gene_id_ENSG00000158828	PINK1	ENSG00000158828.1	-2.68835869413252	-24.389210562235	5.30771927586593e-28	7.88283802344264e-25
ENSG00000142512.32	ENSG00000142512	ENSG00000142512_033	chr19	dexseq_prepare_annotation2.py	exon	51920966	51920991	.	-	.	ENST00000353836+ENST00000432469+ENST00000439889__exon_number_033__gene_id_ENSG00000142512	SIGLEC10	ENSG00000142512.32	2.32855864727689	14.0972355937289	5.6746482814333e-28	8.33618168734469e-25
ENSG00000114735.22	ENSG00000114735	ENSG00000114735_023	chr3	dexseq_prepare_annotation2.py	exon	50617371	50617546	.	+	.	ENST00000448997+ENST00000482974__exon_number_023__gene_id_ENSG00000114735	HEMK1	ENSG00000114735.22	-2.9682130083297	-14.345523166113	5.79716456882473e-28	8.42458915566304e-25
ENSG00000131018.137	ENSG00000131018	ENSG00000131018_138	chr6	dexseq_prepare_annotation2.py	exon	152688518	152690106	.	-	.	ENST00000471834__exon_number_138__gene_id_ENSG00000131018	SYNE1	ENSG00000131018.137	-3.31644025570557	-11.6335204170421	9.10405787493445e-28	1.30895044872063e-24
ENSG00000113360.74	ENSG00000113360	ENSG00000113360_075	chr5	dexseq_prepare_annotation2.py	exon	31532097	31532168	.	-	.	ENST00000504361+ENST00000511367+ENST00000513349__exon_number_075__gene_id_ENSG00000113360	DROSHA	ENSG00000113360.74	-2.51719656982292	-12.7267787835825	1.23225189220986e-27	1.7530404550754e-24
ENSG00000229807.29	ENSG00000229807	ENSG00000229807_030	chrX	dexseq_prepare_annotation2.py	exon	73061506	73072588	.	-	.	ENST00000429829__exon_number_030__gene_id_ENSG00000229807	XIST	ENSG00000229807.29	-2.7225448005729	-17.1965235515626	1.38306627018298e-27	1.94709798349198e-24
ENSG00000088538.49	ENSG00000088538	ENSG00000088538_050	chr3	dexseq_prepare_annotation2.py	exon	51411900	51412018	.	+	.	ENST00000266037__exon_number_050__gene_id_ENSG00000088538	DOCK3	ENSG00000088538.49	-1.15010820941332	-13.2806677883258	1.62778054563098e-27	2.26798495610337e-24
ENSG00000133619.11	ENSG00000133619	ENSG00000133619_012	chr7	dexseq_prepare_annotation2.py	exon	149417192	149417215	.	+	.	ENST00000479560+ENST00000486744+ENST00000255992+ENST00000497895+ENST00000485033+ENST00000466546+ENST00000496259+ENST00000319551__exon_number_012__gene_id_ENSG00000133619	KRBA1	ENSG00000133619.11	1.99018950833399	15.3114902535937	2.71799102023694e-27	3.74833149372472e-24
ENSG00000188897.50	ENSG00000188897	ENSG00000188897_051	chr16	dexseq_prepare_annotation2.py	exon	11542775	11542963	.	-	.	ENST00000344649+ENST00000598234+ENST00000595170__exon_number_051__gene_id_ENSG00000188897	CTD-3088G3.8	ENSG00000188897.50	1.33582332917666	14.4650475745269	3.2282030951547e-27	4.40698634656724e-24
ENSG00000188897.44	ENSG00000188897	ENSG00000188897_045	chr16	dexseq_prepare_annotation2.py	exon	11534795	11534932	.	-	.	ENST00000598234__exon_number_045__gene_id_ENSG00000188897	CTD-3088G3.8	ENSG00000188897.44	1.42316860396936	14.3991668872943	4.49202969423858e-27	6.07097813176344e-24
ENSG00000264594.ENSG00000204580.141	ENSG00000264594+ENSG00000204580	ENSG00000264594+ENSG00000204580_142	chr6	dexseq_prepare_annotation2.py	exon	30867618	30867824	.	+	.	ENST00000454612+ENST00000376575+ENST00000376567+ENST00000376570+ENST00000452441+ENST00000446312+ENST00000376568+ENST00000376569+ENST00000324771__exon_number_142__gene_id_ENSG00000264594+ENSG00000204580		ENSG00000264594.ENSG00000204580.141	-1.5751037549441	-14.6864336599756	6.34448516162686e-27	8.48967494647397e-24
ENSG00000130827.29	ENSG00000130827	ENSG00000130827_030	chrX	dexseq_prepare_annotation2.py	exon	153696425	153696567	.	+	.	ENST00000369682__exon_number_030__gene_id_ENSG00000130827	PLXNA3	ENSG00000130827.29	-1.74609197926604	-15.369836698412	2.0653460700516e-26	2.73658354281837e-23
ENSG00000075035.2	ENSG00000075035	ENSG00000075035_003	chr12	dexseq_prepare_annotation2.py	exon	108523380	108523445	.	+	.	ENST00000547525+ENST00000552195+ENST00000550529__exon_number_003__gene_id_ENSG00000075035	WSCD2	ENSG00000075035.2	-1.36358331673046	-14.5332681520631	3.3139634935325e-26	4.34837054515454e-23
ENSG00000127419.41	ENSG00000127419	ENSG00000127419_042	chr4	dexseq_prepare_annotation2.py	exon	949272	949279	.	+	.	ENST00000506669__exon_number_042__gene_id_ENSG00000127419	TMEM175	ENSG00000127419.41	-1.80598974128934	-15.2528836370996	3.34811337930921e-26	4.35093772320808e-23
ENSG00000131018.134	ENSG00000131018	ENSG00000131018_135	chr6	dexseq_prepare_annotation2.py	exon	152688127	152688131	.	-	.	ENST00000454018__exon_number_135__gene_id_ENSG00000131018	SYNE1	ENSG00000131018.134	-3.44565607454209	-11.214758185402	4.06814218137673e-26	5.23628015060061e-23
ENSG00000140575.9	ENSG00000140575	ENSG00000140575_010	chr15	dexseq_prepare_annotation2.py	exon	90972821	90972898	.	+	.	ENST00000268182+ENST00000560418+ENST00000559682__exon_number_010__gene_id_ENSG00000140575	IQGAP1	ENSG00000140575.9	-1.24457885561893	-11.9418231105814	4.53594586117349e-26	5.78333097299619e-23
ENSG00000085276.52	ENSG00000085276	ENSG00000085276_053	chr3	dexseq_prepare_annotation2.py	exon	169381124	169381178	.	-	.	ENST00000494292+ENST00000485957+ENST00000486748__exon_number_053__gene_id_ENSG00000085276	MECOM	ENSG00000085276.52	-2.36222343241944	-16.0943018613935	6.73863811780727e-26	8.5114667441276e-23
ENSG00000188897.35	ENSG00000188897	ENSG00000188897_036	chr16	dexseq_prepare_annotation2.py	exon	11508365	11508411	.	-	.	ENST00000596416__exon_number_036__gene_id_ENSG00000188897	CTD-3088G3.8	ENSG00000188897.35	1.34431606897378	13.8214965429147	8.30348125973197e-26	1.03908841875257e-22
ENSG00000116337.4	ENSG00000116337	ENSG00000116337_005	chr1	dexseq_prepare_annotation2.py	exon	110162469	110162506	.	+	.	ENST00000469039+ENST00000474459+ENST00000342115__exon_number_005__gene_id_ENSG00000116337	AMPD2	ENSG00000116337.4	-1.91186324937839	-12.3794814672771	8.50490759303893e-26	1.05453051486166e-22
ENSG00000114735.15	ENSG00000114735	ENSG00000114735_016	chr3	dexseq_prepare_annotation2.py	exon	50614483	50614554	.	+	.	ENST00000424388+ENST00000434410+ENST00000448997+ENST00000232854+ENST00000482974+ENST00000455834__exon_number_016__gene_id_ENSG00000114735	HEMK1	ENSG00000114735.15	-3.06187736144534	-13.3730250043163	1.12095590907253e-25	1.37724719191957e-22
ENSG00000114735.23	ENSG00000114735	ENSG00000114735_024	chr3	dexseq_prepare_annotation2.py	exon	50617547	50617660	.	+	.	ENST00000434410+ENST00000443894+ENST00000448997+ENST00000232854+ENST00000482974+ENST00000455834__exon_number_024__gene_id_ENSG00000114735	HEMK1	ENSG00000114735.23	-3.16217245932152	-13.287358764928	1.78939844046134e-25	2.17871350656171e-22
ENSG00000250571.ENSG00000181638.ENSG00000264668.12	ENSG00000250571+ENSG00000181638+ENSG00000264668	ENSG00000250571+ENSG00000181638+ENSG00000264668_013	chr8	dexseq_prepare_annotation2.py	exon	144349604	144349606	.	+	.	ENST00000522479+ENST00000519876__exon_number_013__gene_id_ENSG00000250571+ENSG00000181638+ENSG00000264668		ENSG00000250571.ENSG00000181638.ENSG00000264668.12	-1.56494919955618	-13.6670751489664	1.82164939257522e-25	2.19817781612983e-22
ENSG00000127419.38	ENSG00000127419	ENSG00000127419_039	chr4	dexseq_prepare_annotation2.py	exon	946978	947091	.	+	.	ENST00000264771+ENST00000452360+ENST00000506669+ENST00000514453+ENST00000504180+ENST00000508204+ENST00000515740+ENST00000515492+ENST00000513952+ENST00000509508+ENST00000438836+ENST00000510493+ENST00000515876__exon_number_039__gene_id_ENSG00000127419	TMEM175	ENSG00000127419.38	-1.64252494633182	-14.7333351860111	2.92373518845203e-25	3.49683903291408e-22
ENSG00000005884.23	ENSG00000005884	ENSG00000005884_024	chr17	dexseq_prepare_annotation2.py	exon	48151645	48151656	.	+	.	ENST00000510809__exon_number_024__gene_id_ENSG00000005884	ITGA3	ENSG00000005884.23	-1.79681511995484	-14.4315928573037	3.70825353983309e-25	4.3962321570916e-22
ENSG00000069248.35	ENSG00000069248	ENSG00000069248_036	chr1	dexseq_prepare_annotation2.py	exon	229644089	229644103	.	-	.	ENST00000537506__exon_number_036__gene_id_ENSG00000069248	NUP133	ENSG00000069248.35	-4.11310168041395	-20.6630591208305	5.92137732180775e-25	6.95890560906363e-22
ENSG00000188897.36	ENSG00000188897	ENSG00000188897_037	chr16	dexseq_prepare_annotation2.py	exon	11511488	11511695	.	-	.	ENST00000598234__exon_number_037__gene_id_ENSG00000188897	CTD-3088G3.8	ENSG00000188897.36	1.35194523582394	13.4315545680011	6.06527789885e-25	7.06657162094463e-22
ENSG00000005884.24	ENSG00000005884	ENSG00000005884_025	chr17	dexseq_prepare_annotation2.py	exon	48151812	48151878	.	+	.	ENST00000007722+ENST00000505306+ENST00000512553+ENST00000506401+ENST00000320031+ENST00000544892+ENST00000510809__exon_number_025__gene_id_ENSG00000005884	ITGA3	ENSG00000005884.24	-1.77844258056639	-14.2903061578315	6.8929261780042e-25	7.96221344407921e-22
ENSG00000266967.ENSG00000267060.ENSG00000108825.31	ENSG00000266967+ENSG00000267060+ENSG00000108825	ENSG00000266967+ENSG00000267060+ENSG00000108825_032	chr17	dexseq_prepare_annotation2.py	exon	41108221	41108332	.	-	.	ENST00000491665+ENST00000421990+ENST00000427569+ENST00000486664+ENST00000450475+ENST00000423601+ENST00000591910+ENST00000430739+ENST00000483774+ENST00000409399+ENST00000409103+ENST00000478040+ENST00000441280+ENST00000360221__exon_number_032__gene_id_ENSG00000266967+ENSG00000267060+ENSG00000108825		ENSG00000266967.ENSG00000267060.ENSG00000108825.31	-1.24465671218517	-11.9558640927888	1.44588729587474e-24	1.65603108506332e-21
ENSG00000077063.22	ENSG00000077063	ENSG00000077063_023	chr7	dexseq_prepare_annotation2.py	exon	117400489	117400647	.	-	.	ENST00000467088+ENST00000435233+ENST00000441556+ENST00000446636+ENST00000416239+ENST00000160373__exon_number_023__gene_id_ENSG00000077063	CTTNBP2	ENSG00000077063.22	-1.48047841048456	-12.0511094237197	1.96175751505496e-24	2.22799603495527e-21
ENSG00000127419.37	ENSG00000127419	ENSG00000127419_038	chr4	dexseq_prepare_annotation2.py	exon	946225	946238	.	+	.	ENST00000264771+ENST00000452360+ENST00000506669+ENST00000514453+ENST00000504180+ENST00000508204+ENST00000515740+ENST00000515492+ENST00000513952+ENST00000509508+ENST00000438836+ENST00000510493+ENST00000515876__exon_number_038__gene_id_ENSG00000127419	TMEM175	ENSG00000127419.37	-1.60072152919634	-14.2042098088323	2.75146707480542e-24	3.09883979299961e-21
ENSG00000114735.21	ENSG00000114735	ENSG00000114735_022	chr3	dexseq_prepare_annotation2.py	exon	50617275	50617370	.	+	.	ENST00000434410+ENST00000443894+ENST00000448997+ENST00000232854+ENST00000482974+ENST00000455834__exon_number_022__gene_id_ENSG00000114735	HEMK1	ENSG00000114735.21	-2.8633292090594	-12.7344708728977	3.71054634560256e-24	4.14446560833212e-21
ENSG00000225663.ENSG00000215621.28	ENSG00000225663+ENSG00000215621	ENSG00000225663+ENSG00000215621_029	chr17	dexseq_prepare_annotation2.py	exon	79791168	79791178	.	-	.	ENST00000573478__exon_number_029__gene_id_ENSG00000225663+ENSG00000215621		ENSG00000225663.ENSG00000215621.28	1.43184318334948	14.1260337906429	3.84321442289579e-24	4.25746253487185e-21
ENSG00000104980.4	ENSG00000104980	ENSG00000104980_005	chr19	dexseq_prepare_annotation2.py	exon	7991799	7991933	.	-	.	ENST00000598968+ENST00000599939+ENST00000595565+ENST00000270538+ENST00000595831__exon_number_005__gene_id_ENSG00000104980	TIMM44	ENSG00000104980.4	-1.92927870765458	-13.3519364512362	3.92596994316098e-24	4.31377916925371e-21
ENSG00000159640.ENSG00000224353.ENSG00000264813.21	ENSG00000159640+ENSG00000224353+ENSG00000264813	ENSG00000159640+ENSG00000224353+ENSG00000264813_022	chr17	dexseq_prepare_annotation2.py	exon	61561210	61561212	.	+	.	ENST00000582678+ENST00000584529+ENST00000290866+ENST00000428043__exon_number_022__gene_id_ENSG00000159640+ENSG00000224353+ENSG00000264813		ENSG00000159640.ENSG00000224353.ENSG00000264813.21	-2.44997654314741	-11.521252199492	4.00024902529691e-24	4.35494852692517e-21
ENSG00000163138.8	ENSG00000163138	ENSG00000163138_009	chr4	dexseq_prepare_annotation2.py	exon	20702082	20702082	.	+	.	ENST00000502938+ENST00000508753+ENST00000509469+ENST00000444671+ENST00000514292+ENST00000510700+ENST00000538990+ENST00000510051+ENST00000508952+ENST00000514485+ENST00000295290+ENST00000513861+ENST00000514663+ENST00000503585+ENST00000506745+ENST00000506702+ENST00000515339+ENST00000360916+ENST00000511160+ENST00000502374+ENST00000513590+ENST00000504630__exon_number_009__gene_id_ENSG00000163138	PACRGL	ENSG00000163138.8	1.63730151587609	12.5318039931211	4.02788432013057e-24	4.35494852692517e-21
ENSG00000079215.5	ENSG00000079215	ENSG00000079215_006	chr5	dexseq_prepare_annotation2.py	exon	36607326	36607413	.	+	.	ENST00000513903+ENST00000504121__exon_number_006__gene_id_ENSG00000079215	SLC1A3	ENSG00000079215.5	3.07196467346586	13.8710926412395	4.39999765865853e-24	4.71952129815636e-21
ENSG00000188897.72	ENSG00000188897	ENSG00000188897_073	chr16	dexseq_prepare_annotation2.py	exon	11587500	11587652	.	-	.	ENST00000598234__exon_number_073__gene_id_ENSG00000188897	CTD-3088G3.8	ENSG00000188897.72	-2.6641531248843	-13.0252420274632	4.89152406660962e-24	5.20542895749835e-21
ENSG00000113649.35	ENSG00000113649	ENSG00000113649_036	chr5	dexseq_prepare_annotation2.py	exon	145882595	145882937	.	+	.	ENST00000509787__exon_number_036__gene_id_ENSG00000113649	TCERG1	ENSG00000113649.35	-1.14384067640544	-12.0876558017752	6.40025999233992e-24	6.75777451534953e-21
ENSG00000085276	ENSG00000085276	ENSG00000085276_001	chr3	dexseq_prepare_annotation2.py	exon	168801287	168801294	.	-	.	ENST00000264674+ENST00000392736__exon_number_001__gene_id_ENSG00000085276	MECOM	ENSG00000085276	1.24443954044153	14.8131966648821	7.47262304794295e-24	7.82887600720535e-21
ENSG00000085276.54	ENSG00000085276	ENSG00000085276_055	chr3	dexseq_prepare_annotation2.py	exon	169381259	169381406	.	-	.	ENST00000485957__exon_number_055__gene_id_ENSG00000085276	MECOM	ENSG00000085276.54	-2.01084961308479	-14.7349174135021	1.00314666021789e-23	1.04288670098806e-20
ENSG00000013441.27	ENSG00000013441	ENSG00000013441_028	chr2	dexseq_prepare_annotation2.py	exon	201725688	201725706	.	-	.	ENST00000492793+ENST00000473565+ENST00000461981__exon_number_028__gene_id_ENSG00000013441	CLK1	ENSG00000013441.27	-1.47441430600378	-12.9947949029911	1.12223229400992e-23	1.15778392775145e-20
ENSG00000142512.30	ENSG00000142512	ENSG00000142512_031	chr19	dexseq_prepare_annotation2.py	exon	51920897	51920952	.	-	.	ENST00000357375+ENST00000439889+ENST00000353836+ENST00000529627+ENST00000356298+ENST00000432469+ENST00000339313__exon_number_031__gene_id_ENSG00000142512	SIGLEC10	ENSG00000142512.30	2.1824260032765	12.3468461089498	1.15979509406359e-23	1.18747202244466e-20
ENSG00000100106.ENSG00000100101.4	ENSG00000100106+ENSG00000100101	ENSG00000100106+ENSG00000100101_005	chr22	dexseq_prepare_annotation2.py	exon	38082421	38082482	.	+	.	ENST00000438329+ENST00000468597+ENST00000474032+ENST00000455236+ENST00000359114__exon_number_005__gene_id_ENSG00000100106+ENSG00000100101		ENSG00000100106.ENSG00000100101.4	-2.86843004333431	-11.7195870192938	1.67426182668894e-23	1.70132696148128e-20
ENSG00000085276.2	ENSG00000085276	ENSG00000085276_003	chr3	dexseq_prepare_annotation2.py	exon	168802532	168802548	.	-	.	ENST00000472280+ENST00000464456+ENST00000264674+ENST00000392736__exon_number_003__gene_id_ENSG00000085276	MECOM	ENSG00000085276.2	1.19635800726336	14.5093323752598	2.35409084697604e-23	2.3742938654389e-20
ENSG00000163491.29	ENSG00000163491	ENSG00000163491_030	chr3	dexseq_prepare_annotation2.py	exon	27326093	27326195	.	-	.	ENST00000424275+ENST00000341435+ENST00000357467+ENST00000474938+ENST00000574215+ENST00000435584+ENST00000429845__exon_number_030__gene_id_ENSG00000163491	NEK10	ENSG00000163491.29	-1.53379666730228	-11.7968288494229	2.71009771420833e-23	2.71310893389078e-20
ENSG00000077063.20	ENSG00000077063	ENSG00000077063_021	chr7	dexseq_prepare_annotation2.py	exon	117398025	117398166	.	-	.	ENST00000482124__exon_number_021__gene_id_ENSG00000077063	CTTNBP2	ENSG00000077063.20	-1.56390517627681	-11.616380705992	3.26068980464747e-23	3.24031049336843e-20
ENSG00000266967.ENSG00000267060.ENSG00000108825.32	ENSG00000266967+ENSG00000267060+ENSG00000108825	ENSG00000266967+ENSG00000267060+ENSG00000108825_033	chr17	dexseq_prepare_annotation2.py	exon	41108333	41108337	.	-	.	ENST00000491665+ENST00000421990+ENST00000427569+ENST00000486664+ENST00000423601+ENST00000591910+ENST00000430739+ENST00000483774+ENST00000409399+ENST00000409103+ENST00000478040+ENST00000441280+ENST00000360221__exon_number_033__gene_id_ENSG00000266967+ENSG00000267060+ENSG00000108825		ENSG00000266967.ENSG00000267060.ENSG00000108825.32	-1.23613960622847	-11.4734515228696	3.59892091296128e-23	3.55032234588844e-20
ENSG00000173818.29	ENSG00000173818	ENSG00000173818_030	chr17	dexseq_prepare_annotation2.py	exon	78395628	78395762	.	+	.	ENST00000518644+ENST00000517295+ENST00000522200+ENST00000521565+ENST00000523228+ENST00000518137__exon_number_030__gene_id_ENSG00000173818	ENDOV	ENSG00000173818.29	-1.13346872924465	-12.7612913446594	7.17383004125185e-23	7.0256748556173e-20
ENSG00000156873.ENSG00000260899.ENSG00000080603.67	ENSG00000156873+ENSG00000260899+ENSG00000080603	ENSG00000156873+ENSG00000260899+ENSG00000080603_068	chr16	dexseq_prepare_annotation2.py	exon	30764715	30764874	.	+	.	ENST00000328273+ENST00000569684+ENST00000563607+ENST00000563913+ENST00000561712+ENST00000424889+ENST00000565924+ENST00000563588+ENST00000565897+ENST00000564838__exon_number_068__gene_id_ENSG00000156873+ENSG00000260899+ENSG00000080603		ENSG00000156873.ENSG00000260899.ENSG00000080603.67	-1.49509657340382	-13.0148514617515	9.24664503175312e-23	8.9905329211614e-20
ENSG00000214940.ENSG00000205746.ENSG00000233024.ENSG00000254681.45	ENSG00000214940+ENSG00000205746+ENSG00000233024+ENSG00000254681	ENSG00000214940+ENSG00000205746+ENSG00000233024+ENSG00000254681_046	chr16	dexseq_prepare_annotation2.py	exon	18440176	18440218	.	-	.	ENST00000540339+ENST00000339303+ENST00000525846__exon_number_046__gene_id_ENSG00000214940+ENSG00000205746+ENSG00000233024+ENSG00000254681		ENSG00000214940.ENSG00000205746.ENSG00000233024.ENSG00000254681.45	1.10478818252333	13.5825699430292	1.05077855180732e-22	1.00776375251088e-19
ENSG00000133619.12	ENSG00000133619	ENSG00000133619_013	chr7	dexseq_prepare_annotation2.py	exon	149417216	149417218	.	+	.	ENST00000479560+ENST00000255992+ENST00000497895+ENST00000485033+ENST00000466546+ENST00000496259+ENST00000319551__exon_number_013__gene_id_ENSG00000133619	KRBA1	ENSG00000133619.12	2.23171368558836	12.9873904313293	1.05138504701468e-22	1.00776375251088e-19
ENSG00000112715.35	ENSG00000112715	ENSG00000112715_036	chr6	dexseq_prepare_annotation2.py	exon	43752327	43752343	.	+	.	ENST00000523873+ENST00000230480+ENST00000523950+ENST00000372077+ENST00000372055+ENST00000497139+ENST00000372067+ENST00000372064+ENST00000425836+ENST00000480614+ENST00000520948__exon_number_036__gene_id_ENSG00000112715	VEGFA	ENSG00000112715.35	-1.9140239665033	-12.124120384668	1.07912711879927e-22	1.02707063454733e-19
ENSG00000149806.ENSG00000162298.21	ENSG00000149806+ENSG00000162298	ENSG00000149806+ENSG00000162298_022	chr11	dexseq_prepare_annotation2.py	exon	64889562	64889585	.	-	.	ENST00000530451+ENST00000527548+ENST00000526555+ENST00000531357+ENST00000279259+ENST00000529639+ENST00000434372__exon_number_022__gene_id_ENSG00000149806+ENSG00000162298		ENSG00000149806.ENSG00000162298.21	1.38972556472831	10.9257835179898	1.37114409959233e-22	1.29587500041891e-19
ENSG00000223745.20	ENSG00000223745	ENSG00000223745_021	chr1	dexseq_prepare_annotation2.py	exon	93775328	93775347	.	-	.	ENST00000424517+ENST00000451302+ENST00000440778__exon_number_021__gene_id_ENSG00000223745	RP4-717I23.3	ENSG00000223745.20	-1.80070705888515	-10.8691593384906	2.06174483129667e-22	1.92771933358385e-19
ENSG00000159363.1	ENSG00000159363	ENSG00000159363_002	chr1	dexseq_prepare_annotation2.py	exon	17312454	17312475	.	-	.	ENST00000452699+ENST00000326735+ENST00000341676+ENST00000466561__exon_number_002__gene_id_ENSG00000159363	ATP13A2	ENSG00000159363.1	2.1210406044553	12.0977061361082	2.06821534124793e-22	1.92771933358385e-19
ENSG00000196504.25	ENSG00000196504	ENSG00000196504_026	chr2	dexseq_prepare_annotation2.py	exon	153532913	153532918	.	-	.	ENST00000493468__exon_number_026__gene_id_ENSG00000196504	PRPF40A	ENSG00000196504.25	-2.0530782437215	-12.3966790970529	2.32903210086294e-22	2.15594992076457e-19
ENSG00000196517.13	ENSG00000196517	ENSG00000196517_014	chr1	dexseq_prepare_annotation2.py	exon	44467985	44468088	.	-	.	ENST00000372310+ENST00000537678+ENST00000372306+ENST00000372307+ENST00000357730+ENST00000360584+ENST00000475075__exon_number_014__gene_id_ENSG00000196517	SLC6A9	ENSG00000196517.13	-1.81760720937257	-14.5492618995124	2.73343834289904e-22	2.51308974178779e-19
ENSG00000088538.48	ENSG00000088538	ENSG00000088538_049	chr3	dexseq_prepare_annotation2.py	exon	51399958	51400105	.	+	.	ENST00000266037__exon_number_049__gene_id_ENSG00000088538	DOCK3	ENSG00000088538.48	-1.15415319914277	-11.2921389245937	4.6683422203932e-22	4.26301656139285e-19
ENSG00000182774.ENSG00000214575.ENSG00000260836.17	ENSG00000182774+ENSG00000214575+ENSG00000260836	ENSG00000182774+ENSG00000214575+ENSG00000260836_018	chr15	dexseq_prepare_annotation2.py	exon	83208335	83208731	.	-	.	ENST00000561440+ENST00000559273__exon_number_018__gene_id_ENSG00000182774+ENSG00000214575+ENSG00000260836		ENSG00000182774.ENSG00000214575.ENSG00000260836.17	-2.24779807507934	-11.7530986900086	5.38085438991035e-22	4.88068772346566e-19
ENSG00000005884.25	ENSG00000005884	ENSG00000005884_026	chr17	dexseq_prepare_annotation2.py	exon	48151879	48151898	.	+	.	ENST00000007722+ENST00000505306+ENST00000506401+ENST00000320031+ENST00000544892+ENST00000510809__exon_number_026__gene_id_ENSG00000005884	ITGA3	ENSG00000005884.25	-1.65635704797972	-12.7745158604274	6.18805877951497e-22	5.57544096034299e-19
ENSG00000116337.5	ENSG00000116337	ENSG00000116337_006	chr1	dexseq_prepare_annotation2.py	exon	110162507	110162761	.	+	.	ENST00000528667+ENST00000474459+ENST00000469039+ENST00000342115__exon_number_006__gene_id_ENSG00000116337	AMPD2	ENSG00000116337.5	-1.54789132422786	-11.0236046273124	7.09338942266173e-22	6.3488184137267e-19
ENSG00000085276.17	ENSG00000085276	ENSG00000085276_018	chr3	dexseq_prepare_annotation2.py	exon	168833171	168833555	.	-	.	ENST00000494292+ENST00000472280+ENST00000464456+ENST00000460814+ENST00000433243+ENST00000468789+ENST00000264674+ENST00000392736+ENST00000492586__exon_number_018__gene_id_ENSG00000085276	MECOM	ENSG00000085276.17	0.991225352259969	13.5904772951447	8.12606201106119e-22	7.22524526838763e-19
ENSG00000215440.ENSG00000124222.ENSG00000254995.88	ENSG00000215440+ENSG00000124222+ENSG00000254995	ENSG00000215440+ENSG00000124222+ENSG00000254995_089	chr20	dexseq_prepare_annotation2.py	exon	57293136	57294287	.	+	.	ENST00000532531+ENST00000527587__exon_number_089__gene_id_ENSG00000215440+ENSG00000124222+ENSG00000254995		ENSG00000215440.ENSG00000124222.ENSG00000254995.88	-1.12278260860266	-11.7510559544136	8.54492946593318e-22	7.54802102824098e-19
ENSG00000158286.23	ENSG00000158286	ENSG00000158286_024	chr1	dexseq_prepare_annotation2.py	exon	6270999	6271080	.	+	.	ENST00000496329__exon_number_024__gene_id_ENSG00000158286	RNF207	ENSG00000158286.23	1.62919051270342	11.5844878696748	9.18639265033197e-22	8.06195432917121e-19
ENSG00000104490.41	ENSG00000104490	ENSG00000104490_042	chr8	dexseq_prepare_annotation2.py	exon	102801227	102801257	.	-	.	ENST00000524101+ENST00000521371__exon_number_042__gene_id_ENSG00000104490	NCALD	ENSG00000104490.41	-1.6041282268857	-10.6958116451915	9.74175034739853e-22	8.49417780290911e-19
ENSG00000188897.32	ENSG00000188897	ENSG00000188897_033	chr16	dexseq_prepare_annotation2.py	exon	11505102	11505183	.	-	.	ENST00000598234__exon_number_033__gene_id_ENSG00000188897	CTD-3088G3.8	ENSG00000188897.32	1.14539200791938	11.9977302544327	1.02089780648782e-21	8.84450888120694e-19
ENSG00000181090.24	ENSG00000181090	ENSG00000181090_025	chr9	dexseq_prepare_annotation2.py	exon	140671070	140671233	.	+	.	ENST00000460843+ENST00000462484+ENST00000371394+ENST00000465566+ENST00000462942+ENST00000334856__exon_number_025__gene_id_ENSG00000181090	EHMT1	ENSG00000181090.24	-3.28124552161943	-14.5108977573771	1.26743775563644e-21	1.09104594060042e-18
ENSG00000075035.1	ENSG00000075035	ENSG00000075035_002	chr12	dexseq_prepare_annotation2.py	exon	108523367	108523379	.	+	.	ENST00000547525+ENST00000552195__exon_number_002__gene_id_ENSG00000075035	WSCD2	ENSG00000075035.1	-1.28090454266436	-12.3059536812193	1.32058749503972e-21	1.12960379718113e-18
ENSG00000075035	ENSG00000075035	ENSG00000075035_001	chr12	dexseq_prepare_annotation2.py	exon	108523248	108523366	.	+	.	ENST00000547525__exon_number_001__gene_id_ENSG00000075035	WSCD2	ENSG00000075035	-1.24747094697137	-12.3025393756668	1.34272788093246e-21	1.14131869879259e-18
ENSG00000066855.2	ENSG00000066855	ENSG00000066855_003	chr8	dexseq_prepare_annotation2.py	exon	66582106	66582107	.	+	.	ENST00000517944__exon_number_003__gene_id_ENSG00000066855	MTFR1	ENSG00000066855.2	-1.469835232464	-11.4152536854456	1.64957547957855e-21	1.39337578790651e-18
ENSG00000123213.21	ENSG00000123213	ENSG00000123213_022	chr5	dexseq_prepare_annotation2.py	exon	65104953	65105236	.	+	.	ENST00000507201__exon_number_022__gene_id_ENSG00000123213	NLN	ENSG00000123213.21	-1.65985196469216	-11.7785123369094	1.92615312456447e-21	1.61689189307384e-18
ENSG00000163491.30	ENSG00000163491	ENSG00000163491_031	chr3	dexseq_prepare_annotation2.py	exon	27326331	27326392	.	-	.	ENST00000424275+ENST00000341435+ENST00000357467+ENST00000474938+ENST00000574215+ENST00000435584+ENST00000429845__exon_number_031__gene_id_ENSG00000163491	NEK10	ENSG00000163491.30	-1.59628918070621	-11.0879867298601	2.24595874894387e-21	1.87371188222076e-18
ENSG00000179603.45	ENSG00000179603	ENSG00000179603_046	chr7	dexseq_prepare_annotation2.py	exon	126891219	126891273	.	-	.	ENST00000457830__exon_number_046__gene_id_ENSG00000179603	GRM8	ENSG00000179603.45	1.43480830357249	11.6234392053104	2.74330707496824e-21	2.27458865755803e-18
ENSG00000171777.6	ENSG00000171777	ENSG00000171777_007	chr19	dexseq_prepare_annotation2.py	exon	38900595	38900736	.	-	.	ENST00000589474+ENST00000588708+ENST00000592322+ENST00000589358+ENST00000588404+ENST00000587287+ENST00000293062+ENST00000587753+ENST00000587738+ENST00000426920+ENST00000454404+ENST00000586305+ENST00000433821__exon_number_007__gene_id_ENSG00000171777	RASGRP4	ENSG00000171777.6	-2.50003712356534	-19.217829223152	3.27920723442713e-21	2.69428263171838e-18
ENSG00000215440.ENSG00000124222.ENSG00000254995.87	ENSG00000215440+ENSG00000124222+ENSG00000254995	ENSG00000215440+ENSG00000124222+ENSG00000254995_088	chr20	dexseq_prepare_annotation2.py	exon	57292916	57293051	.	+	.	ENST00000532531+ENST00000527587__exon_number_088__gene_id_ENSG00000215440+ENSG00000124222+ENSG00000254995		ENSG00000215440.ENSG00000124222.ENSG00000254995.87	-1.02762832939252	-11.5085263736326	3.2893572640291e-21	2.69428263171838e-18
ENSG00000119650.ENSG00000119685.ENSG00000119686.142	ENSG00000119650+ENSG00000119685+ENSG00000119686	ENSG00000119650+ENSG00000119685+ENSG00000119686_143	chr14	dexseq_prepare_annotation2.py	exon	76550106	76550416	.	+	.	ENST00000542766+ENST00000555305__exon_number_143__gene_id_ENSG00000119650+ENSG00000119685+ENSG00000119686		ENSG00000119650.ENSG00000119685.ENSG00000119686.142	1.23300628617964	10.7844224793705	3.43288273849582e-21	2.79490422956452e-18
ENSG00000088538.50	ENSG00000088538	ENSG00000088538_051	chr3	dexseq_prepare_annotation2.py	exon	51413179	51413266	.	+	.	ENST00000266037__exon_number_051__gene_id_ENSG00000088538	DOCK3	ENSG00000088538.50	-1.14833536506261	-10.9514193009068	3.97904269012838e-21	3.2201653866518e-18
ENSG00000085276.5	ENSG00000085276	ENSG00000085276_006	chr3	dexseq_prepare_annotation2.py	exon	168802618	168802661	.	-	.	ENST00000494292+ENST00000472280+ENST00000264674+ENST00000460814+ENST00000468789+ENST00000464456+ENST00000392736__exon_number_006__gene_id_ENSG00000085276	MECOM	ENSG00000085276.5	1.0730830185373	13.1821320396382	4.05763666675282e-21	3.26422378280741e-18
ENSG00000167380.40	ENSG00000167380	ENSG00000167380_041	chr19	dexseq_prepare_annotation2.py	exon	44679797	44679832	.	+	.	ENST00000454662+ENST00000590524+ENST00000585678+ENST00000588883+ENST00000590089+ENST00000337433+ENST00000588127__exon_number_041__gene_id_ENSG00000167380	ZNF226	ENSG00000167380.40	1.11346210229899	11.174627093762	4.72108489545452e-21	3.77547114568449e-18
ENSG00000173818.27	ENSG00000173818	ENSG00000173818_028	chr17	dexseq_prepare_annotation2.py	exon	78393386	78393520	.	+	.	ENST00000523999+ENST00000523228__exon_number_028__gene_id_ENSG00000173818	ENDOV	ENSG00000173818.27	-1.0359994554856	-11.9049056681287	5.1267017563283e-21	4.07572789628099e-18
ENSG00000177239.30	ENSG00000177239	ENSG00000177239_031	chr9	dexseq_prepare_annotation2.py	exon	139999055	140000576	.	+	.	ENST00000540391+ENST00000535028+ENST00000536349+ENST00000480100__exon_number_031__gene_id_ENSG00000177239	MAN1B1	ENSG00000177239.30	1.0775462105175	11.8621408723834	6.35474912245031e-21	5.02248154326994e-18
ENSG00000177239.29	ENSG00000177239	ENSG00000177239_030	chr9	dexseq_prepare_annotation2.py	exon	139998878	139999054	.	+	.	ENST00000535028+ENST00000536349+ENST00000480100__exon_number_030__gene_id_ENSG00000177239	MAN1B1	ENSG00000177239.29	1.13779734107922	11.8468547464179	6.86195883834709e-21	5.39182405234075e-18
ENSG00000225663.ENSG00000215621.27	ENSG00000225663+ENSG00000215621	ENSG00000225663+ENSG00000215621_028	chr17	dexseq_prepare_annotation2.py	exon	79791145	79791167	.	-	.	ENST00000538396+ENST00000573478__exon_number_028__gene_id_ENSG00000225663+ENSG00000215621		ENSG00000225663.ENSG00000215621.27	1.51286204222764	12.3392669732287	9.72268676970118e-21	7.5954977856943e-18
ENSG00000127419.21	ENSG00000127419	ENSG00000127419_022	chr4	dexseq_prepare_annotation2.py	exon	942199	942298	.	+	.	ENST00000452360+ENST00000505734+ENST00000504850+ENST00000504180+ENST00000504744+ENST00000513952+ENST00000438836__exon_number_022__gene_id_ENSG00000127419	TMEM175	ENSG00000127419.21	-1.83403574938018	-12.2863556781781	1.23294033687673e-20	9.5765452028098e-18
ENSG00000253871	ENSG00000253871	ENSG00000253871_001	chr8	dexseq_prepare_annotation2.py	exon	58256346	58256365	.	+	.	ENST00000519714__exon_number_001__gene_id_ENSG00000253871	RP11-756K15.2	ENSG00000253871	-2.75792844485689	-18.4572247430049	1.32165096038713e-20	1.02069215597898e-17
ENSG00000259522.ENSG00000260669.ENSG00000213920.ENSG00000254505.ENSG00000129559.ENSG00000254692.ENSG00000100926.ENSG00000255526.ENSG00000196497.97	ENSG00000259522+ENSG00000260669+ENSG00000213920+ENSG00000254505+ENSG00000129559+ENSG00000254692+ENSG00000100926+ENSG00000255526+ENSG00000196497	ENSG00000259522+ENSG00000260669+ENSG00000213920+ENSG00000254505+ENSG00000129559+ENSG00000254692+ENSG00000100926+ENSG00000255526+ENSG00000196497_098	chr14	dexseq_prepare_annotation2.py	exon	24664153	24664242	.	-	.	ENST00000529332+ENST00000396854+ENST00000556387+ENST00000530468+ENST00000530611+ENST00000528895+ENST00000528669+ENST00000532632+ENST00000528010+ENST00000525592+ENST00000261789__exon_number_098__gene_id_ENSG00000259522+ENSG00000260669+ENSG00000213920+ENSG00000254505+ENSG00000129559+ENSG00000254692+ENSG00000100926+ENSG00000255526+ENSG00000196497		ENSG00000259522.ENSG00000260669.ENSG00000213920.ENSG00000254505.ENSG00000129559.ENSG00000254692.ENSG00000100926.ENSG00000255526.ENSG00000196497.97	-4.16901099135445	-10.3247193197279	1.53315369074531e-20	1.17730523468312e-17
ENSG00000014641.6	ENSG00000014641	ENSG00000014641_007	chr2	dexseq_prepare_annotation2.py	exon	63816119	63816130	.	+	.	ENST00000485781+ENST00000436321+ENST00000233114+ENST00000485155+ENST00000442225+ENST00000409908+ENST00000462944+ENST00000409476__exon_number_007__gene_id_ENSG00000014641	MDH1	ENSG00000014641.6	1.21986029790656	11.8032580419033	1.54376080970513e-20	1.17875295724095e-17
ENSG00000127419.6	ENSG00000127419	ENSG00000127419_007	chr4	dexseq_prepare_annotation2.py	exon	926248	926248	.	+	.	ENST00000264771+ENST00000452360+ENST00000505734+ENST00000504744+ENST00000513952+ENST00000514453+ENST00000515492+ENST00000507319+ENST00000509508__exon_number_007__gene_id_ENSG00000127419	TMEM175	ENSG00000127419.6	2.30693337172449	12.2002650110286	1.81574777575696e-20	1.37864220164918e-17
ENSG00000182986.20	ENSG00000182986	ENSG00000182986_021	chr19	dexseq_prepare_annotation2.py	exon	53393562	53393581	.	-	.	ENST00000593618+ENST00000597111+ENST00000597909+ENST00000597091+ENST00000595635+ENST00000597265+ENST00000594741+ENST00000601334+ENST00000597856+ENST00000391781__exon_number_021__gene_id_ENSG00000182986	ZNF320	ENSG00000182986.20	-2.37103818765961	-12.5716708612905	1.86876567430213e-20	1.41097028425661e-17
ENSG00000266967.ENSG00000267060.ENSG00000108825.16	ENSG00000266967+ENSG00000267060+ENSG00000108825	ENSG00000266967+ENSG00000267060+ENSG00000108825_017	chr17	dexseq_prepare_annotation2.py	exon	41107242	41107278	.	-	.	ENST00000474578+ENST00000483535+ENST00000486493+ENST00000486664__exon_number_017__gene_id_ENSG00000266967+ENSG00000267060+ENSG00000108825		ENSG00000266967.ENSG00000267060.ENSG00000108825.16	-1.43299090176028	-10.5239430190378	1.89709152231723e-20	1.42439955133985e-17
ENSG00000104299.52	ENSG00000104299	ENSG00000104299_053	chr8	dexseq_prepare_annotation2.py	exon	28747482	28747495	.	-	.	ENST00000416984+ENST00000520831__exon_number_053__gene_id_ENSG00000104299	INTS9	ENSG00000104299.52	-2.21250014461737	-12.174342919252	2.04051651605114e-20	1.52362324389122e-17
ENSG00000139908.1	ENSG00000139908	ENSG00000139908_002	chr14	dexseq_prepare_annotation2.py	exon	24674926	24674933	.	+	.	ENST00000339917+ENST00000554420__exon_number_002__gene_id_ENSG00000139908	TSSK4	ENSG00000139908.1	-1.27918781711987	-13.6505483950755	2.31347791562235e-20	1.71794802360638e-17
ENSG00000147813.20	ENSG00000147813	ENSG00000147813_021	chr8	dexseq_prepare_annotation2.py	exon	144658337	144658601	.	-	.	ENST00000464332__exon_number_021__gene_id_ENSG00000147813	NAPRT1	ENSG00000147813.20	-0.964594910094827	-10.9259217889049	2.86173687589899e-20	2.11346305343032e-17
ENSG00000049759.91	ENSG00000049759	ENSG00000049759_092	chr18	dexseq_prepare_annotation2.py	exon	56063813	56063936	.	+	.	ENST00000456986+ENST00000456173+ENST00000590506+ENST00000256832+ENST00000357895+ENST00000589054+ENST00000400345+ENST00000382850__exon_number_092__gene_id_ENSG00000049759	NEDD4L	ENSG00000049759.91	-1.42375628817108	-10.5476518066403	3.11081879977556e-20	2.28493022168297e-17
ENSG00000077063.24	ENSG00000077063	ENSG00000077063_025	chr7	dexseq_prepare_annotation2.py	exon	117400702	117400764	.	-	.	ENST00000446636+ENST00000441556+ENST00000467088+ENST00000160373__exon_number_025__gene_id_ENSG00000077063	CTTNBP2	ENSG00000077063.24	-1.71562032212266	-10.5171491092356	3.77804613957814e-20	2.76001586899452e-17
ENSG00000127419.28	ENSG00000127419	ENSG00000127419_029	chr4	dexseq_prepare_annotation2.py	exon	944995	945046	.	+	.	ENST00000264771+ENST00000452360+ENST00000513682+ENST00000515876+ENST00000504744+ENST00000504180+ENST00000508204+ENST00000507319+ENST00000514453+ENST00000515740+ENST00000515492+ENST00000513952+ENST00000509508+ENST00000502513+ENST00000510493+ENST00000514546+ENST00000438836__exon_number_029__gene_id_ENSG00000127419	TMEM175	ENSG00000127419.28	-1.62776533830724	-12.0243620109687	4.01399914139538e-20	2.91662356967519e-17
ENSG00000259522.ENSG00000260669.ENSG00000213920.ENSG00000254505.ENSG00000129559.ENSG00000254692.ENSG00000100926.ENSG00000255526.ENSG00000196497.101	ENSG00000259522+ENSG00000260669+ENSG00000213920+ENSG00000254505+ENSG00000129559+ENSG00000254692+ENSG00000100926+ENSG00000255526+ENSG00000196497	ENSG00000259522+ENSG00000260669+ENSG00000213920+ENSG00000254505+ENSG00000129559+ENSG00000254692+ENSG00000100926+ENSG00000255526+ENSG00000196497_102	chr14	dexseq_prepare_annotation2.py	exon	24664541	24664551	.	-	.	ENST00000530468+ENST00000528895+ENST00000528669__exon_number_102__gene_id_ENSG00000259522+ENSG00000260669+ENSG00000213920+ENSG00000254505+ENSG00000129559+ENSG00000254692+ENSG00000100926+ENSG00000255526+ENSG00000196497		ENSG00000259522.ENSG00000260669.ENSG00000213920.ENSG00000254505.ENSG00000129559.ENSG00000254692.ENSG00000100926.ENSG00000255526.ENSG00000196497.101	-4.66522908023936	-10.1820519781282	4.12684621992383e-20	2.9825843134904e-17
ENSG00000163138.7	ENSG00000163138	ENSG00000163138_008	chr4	dexseq_prepare_annotation2.py	exon	20702081	20702081	.	+	.	ENST00000515339+ENST00000510700+ENST00000295290+ENST00000510051+ENST00000509469+ENST00000444671+ENST00000508753+ENST00000508952+ENST00000514663+ENST00000514485+ENST00000538990+ENST00000506745+ENST00000513861+ENST00000502374+ENST00000360916+ENST00000503585__exon_number_008__gene_id_ENSG00000163138	PACRGL	ENSG00000163138.7	1.73956090498746	10.9140897491097	4.32603397200926e-20	3.10991218785665e-17
ENSG00000221968.3	ENSG00000221968	ENSG00000221968_004	chr11	dexseq_prepare_annotation2.py	exon	61640999	61641206	.	-	.	ENST00000529404+ENST00000278829+ENST00000527697+ENST00000533676__exon_number_004__gene_id_ENSG00000221968	FADS3	ENSG00000221968.3	-2.54275642765526	-11.5827291933215	4.56873159909221e-20	3.26700569109689e-17
ENSG00000090686	ENSG00000090686	ENSG00000090686_001	chr1	dexseq_prepare_annotation2.py	exon	22004791	22005071	.	-	.	ENST00000400301__exon_number_001__gene_id_ENSG00000090686	USP48	ENSG00000090686	-4.65183984631793	-10.7814531439119	4.82087360097697e-20	3.42916351143178e-17
ENSG00000196504.26	ENSG00000196504	ENSG00000196504_027	chr2	dexseq_prepare_annotation2.py	exon	153532919	153533293	.	-	.	ENST00000493468+ENST00000545856+ENST00000410080+ENST00000354363__exon_number_027__gene_id_ENSG00000196504	PRPF40A	ENSG00000196504.26	-2.17109675209791	-11.3314111495813	5.52367170493501e-20	3.90850382681658e-17
ENSG00000091536.63	ENSG00000091536	ENSG00000091536_064	chr17	dexseq_prepare_annotation2.py	exon	18060268	18060379	.	+	.	ENST00000205890+ENST00000418233+ENST00000536811__exon_number_064__gene_id_ENSG00000091536	MYO15A	ENSG00000091536.63	1.00709357317418	9.93271571903255	5.56889166641194e-20	3.91997764956028e-17
ENSG00000188897.34	ENSG00000188897	ENSG00000188897_035	chr16	dexseq_prepare_annotation2.py	exon	11508198	11508364	.	-	.	ENST00000598234+ENST00000596416__exon_number_035__gene_id_ENSG00000188897	CTD-3088G3.8	ENSG00000188897.34	1.20301275866812	11.2115879620473	6.36677932167735e-20	4.45839494986888e-17
ENSG00000063601.40	ENSG00000063601	ENSG00000063601_041	chrX	dexseq_prepare_annotation2.py	exon	149919202	149919315	.	+	.	ENST00000370390+ENST00000445323+ENST00000544228+ENST00000485376+ENST00000451863+ENST00000488357+ENST00000541925+ENST00000370387+ENST00000538506__exon_number_041__gene_id_ENSG00000063601	MTMR1	ENSG00000063601.40	2.08396128339731	11.0304261669451	7.03161371306626e-20	4.89857006866446e-17
ENSG00000221978.53	ENSG00000221978	ENSG00000221978_054	chr1	dexseq_prepare_annotation2.py	exon	1334690	1334691	.	-	.	ENST00000425598+ENST00000408918+ENST00000488340+ENST00000400809+ENST00000481223__exon_number_054__gene_id_ENSG00000221978	CCNL2	ENSG00000221978.53	-2.78658985640772	-12.9570753340565	8.17801980411236e-20	5.66799680269634e-17
ENSG00000259522.ENSG00000260669.ENSG00000213920.ENSG00000254505.ENSG00000129559.ENSG00000254692.ENSG00000100926.ENSG00000255526.ENSG00000196497.95	ENSG00000259522+ENSG00000260669+ENSG00000213920+ENSG00000254505+ENSG00000129559+ENSG00000254692+ENSG00000100926+ENSG00000255526+ENSG00000196497	ENSG00000259522+ENSG00000260669+ENSG00000213920+ENSG00000254505+ENSG00000129559+ENSG00000254692+ENSG00000100926+ENSG00000255526+ENSG00000196497_096	chr14	dexseq_prepare_annotation2.py	exon	24663881	24664036	.	-	.	ENST00000529332+ENST00000396854+ENST00000524835+ENST00000556387+ENST00000530468+ENST00000530611+ENST00000530563+ENST00000528895+ENST00000528669+ENST00000528010+ENST00000525592+ENST00000261789__exon_number_096__gene_id_ENSG00000259522+ENSG00000260669+ENSG00000213920+ENSG00000254505+ENSG00000129559+ENSG00000254692+ENSG00000100926+ENSG00000255526+ENSG00000196497		ENSG00000259522.ENSG00000260669.ENSG00000213920.ENSG00000254505.ENSG00000129559.ENSG00000254692.ENSG00000100926.ENSG00000255526.ENSG00000196497.95	-4.7385676224595	-10.0797149840485	8.37281861563225e-20	5.77340018317703e-17
ENSG00000085276.6	ENSG00000085276	ENSG00000085276_007	chr3	dexseq_prepare_annotation2.py	exon	168802662	168802831	.	-	.	ENST00000494292+ENST00000472280+ENST00000464456+ENST00000460814+ENST00000433243+ENST00000468789+ENST00000264674+ENST00000392736__exon_number_007__gene_id_ENSG00000085276	MECOM	ENSG00000085276.6	1.05062001237367	12.4242293721528	8.47595939577256e-20	5.81485234689676e-17
ENSG00000177239.26	ENSG00000177239	ENSG00000177239_027	chr9	dexseq_prepare_annotation2.py	exon	139997800	139998101	.	+	.	ENST00000540391+ENST00000536349__exon_number_027__gene_id_ENSG00000177239	MAN1B1	ENSG00000177239.26	1.12406054765941	11.3117358427157	1.01916939908469e-19	6.95660324678265e-17
ENSG00000136237.43	ENSG00000136237	ENSG00000136237_044	chr7	dexseq_prepare_annotation2.py	exon	22396449	22396529	.	-	.	ENST00000497668+ENST00000405243+ENST00000344041__exon_number_044__gene_id_ENSG00000136237	RAPGEF5	ENSG00000136237.43	-1.28866494638042	-12.5914413225309	1.13624866265599e-19	7.71678425919383e-17
ENSG00000182986.17	ENSG00000182986	ENSG00000182986_018	chr19	dexseq_prepare_annotation2.py	exon	53391445	53391506	.	-	.	ENST00000593618+ENST00000597111+ENST00000597909+ENST00000597091+ENST00000595635+ENST00000597265+ENST00000594741+ENST00000391781__exon_number_018__gene_id_ENSG00000182986	ZNF320	ENSG00000182986.17	-1.98246842671514	-12.0919115360472	1.4095211024048e-19	9.52483884950046e-17
ENSG00000223745.58	ENSG00000223745	ENSG00000223745_059	chr1	dexseq_prepare_annotation2.py	exon	93806015	93806029	.	-	.	ENST00000452347+ENST00000411670+ENST00000451302+ENST00000413606+ENST00000421202+ENST00000457387+ENST00000449305+ENST00000438777+ENST00000447577__exon_number_059__gene_id_ENSG00000223745	RP4-717I23.3	ENSG00000223745.58	1.42388428823067	9.94436904168841	1.46146176059541e-19	9.82669437534678e-17
ENSG00000266967.ENSG00000267060.ENSG00000108825.35	ENSG00000266967+ENSG00000267060+ENSG00000108825	ENSG00000266967+ENSG00000267060+ENSG00000108825_036	chr17	dexseq_prepare_annotation2.py	exon	41108421	41108421	.	-	.	ENST00000491665+ENST00000421990+ENST00000427569+ENST00000486664+ENST00000450475+ENST00000423601+ENST00000591910+ENST00000430739+ENST00000483774+ENST00000409399+ENST00000409103+ENST00000478040+ENST00000441280+ENST00000360221__exon_number_036__gene_id_ENSG00000266967+ENSG00000267060+ENSG00000108825		ENSG00000266967.ENSG00000267060.ENSG00000108825.35	-0.987508551388265	-10.159137013993	2.04691693957267e-19	1.36461034332739e-16
ENSG00000123213.22	ENSG00000123213	ENSG00000123213_023	chr5	dexseq_prepare_annotation2.py	exon	65105342	65105528	.	+	.	ENST00000502464+ENST00000509935+ENST00000511299+ENST00000506799+ENST00000507201+ENST00000380985__exon_number_023__gene_id_ENSG00000123213	NLN	ENSG00000123213.22	-1.51119160164814	-10.9093845798037	2.05094001852031e-19	1.36461034332739e-16
ENSG00000085276.3	ENSG00000085276	ENSG00000085276_004	chr3	dexseq_prepare_annotation2.py	exon	168802549	168802549	.	-	.	ENST00000472280+ENST00000494292+ENST00000464456+ENST00000392736+ENST00000264674__exon_number_004__gene_id_ENSG00000085276	MECOM	ENSG00000085276.3	1.10543304816476	12.2059865253495	2.05978919747531e-19	1.36461034332739e-16
ENSG00000266967.ENSG00000267060.ENSG00000108825.29	ENSG00000266967+ENSG00000267060+ENSG00000108825	ENSG00000266967+ENSG00000267060+ENSG00000108825_030	chr17	dexseq_prepare_annotation2.py	exon	41107990	41108044	.	-	.	ENST00000441280__exon_number_030__gene_id_ENSG00000266967+ENSG00000267060+ENSG00000108825		ENSG00000266967.ENSG00000267060.ENSG00000108825.29	-1.07149975469838	-10.148408213391	2.19456753900628e-19	1.44680879461804e-16
ENSG00000091536.62	ENSG00000091536	ENSG00000091536_063	chr17	dexseq_prepare_annotation2.py	exon	18059584	18059650	.	+	.	ENST00000205890+ENST00000418233+ENST00000536811__exon_number_063__gene_id_ENSG00000091536	MYO15A	ENSG00000091536.62	0.999670233504108	9.72539683113683	2.52102184929155e-19	1.65396166471725e-16
ENSG00000159023.9	ENSG00000159023	ENSG00000159023_010	chr1	dexseq_prepare_annotation2.py	exon	29319842	29319968	.	+	.	ENST00000398863+ENST00000347529+ENST00000373800+ENST00000356093+ENST00000482464+ENST00000373798+ENST00000349460+ENST00000343067+ENST00000373797__exon_number_010__gene_id_ENSG00000159023	EPB41	ENSG00000159023.9	1.96745444064486	11.5900638620085	2.88308496206326e-19	1.8823619933471e-16
ENSG00000113360.66	ENSG00000113360	ENSG00000113360_067	chr5	dexseq_prepare_annotation2.py	exon	31526528	31526861	.	-	.	ENST00000507438+ENST00000344624+ENST00000511367+ENST00000442743+ENST00000513349__exon_number_067__gene_id_ENSG00000113360	DROSHA	ENSG00000113360.66	-1.90438043646865	-9.95451636535632	2.99002323003013e-19	1.94279634393544e-16
ENSG00000159023.4	ENSG00000159023	ENSG00000159023_005	chr1	dexseq_prepare_annotation2.py	exon	29220253	29220349	.	+	.	ENST00000373798__exon_number_005__gene_id_ENSG00000159023	EPB41	ENSG00000159023.4	1.99396714068108	11.5792382582663	3.02900868580599e-19	1.95871064060612e-16
ENSG00000077063.32	ENSG00000077063	ENSG00000077063_033	chr7	dexseq_prepare_annotation2.py	exon	117431182	117431344	.	-	.	ENST00000160373__exon_number_033__gene_id_ENSG00000077063	CTTNBP2	ENSG00000077063.32	-1.62267351999691	-10.1856390316272	3.10030145021969e-19	1.99326821241767e-16
ENSG00000198384.ENSG00000244471.6	ENSG00000198384+ENSG00000244471	ENSG00000198384+ENSG00000244471_007	chr13	dexseq_prepare_annotation2.py	exon	53073441	53073516	.	+	.	ENST00000427445__exon_number_007__gene_id_ENSG00000198384+ENSG00000244471		ENSG00000198384.ENSG00000244471.6	1.14663651563282	10.8319476207428	3.11194667273495e-19	1.99326821241767e-16
ENSG00000105193	ENSG00000105193	ENSG00000105193_001	chr19	dexseq_prepare_annotation2.py	exon	39923847	39923856	.	-	.	ENST00000251453+ENST00000339471+ENST00000599539__exon_number_001__gene_id_ENSG00000105193	RPS16	ENSG00000105193	2.89167448166797	12.8719073993665	3.47767748853976e-19	2.2170193989441e-16
ENSG00000113360.67	ENSG00000113360	ENSG00000113360_068	chr5	dexseq_prepare_annotation2.py	exon	31526862	31527013	.	-	.	ENST00000504361+ENST00000507438+ENST00000511367+ENST00000442743+ENST00000513349+ENST00000344624__exon_number_068__gene_id_ENSG00000113360	DROSHA	ENSG00000113360.67	-1.7370536859096	-9.91544654298287	3.8909336174944e-19	2.466222020797e-16
ENSG00000167178	ENSG00000167178	ENSG00000167178_001	chr15	dexseq_prepare_annotation2.py	exon	74392652	74392810	.	+	.	ENST00000561975__exon_number_001__gene_id_ENSG00000167178	ISLR2	ENSG00000167178	1.35497187278565	12.8390953301186	3.90507963337446e-19	2.466222020797e-16
ENSG00000159023	ENSG00000159023	ENSG00000159023_001	chr1	dexseq_prepare_annotation2.py	exon	29213603	29213632	.	+	.	ENST00000356093+ENST00000343067+ENST00000398863__exon_number_001__gene_id_ENSG00000159023	EPB41	ENSG00000159023	2.05879848868693	11.5136098446553	4.0869062015085e-19	2.5690482471343e-16
ENSG00000077063.19	ENSG00000077063	ENSG00000077063_020	chr7	dexseq_prepare_annotation2.py	exon	117397929	117398024	.	-	.	ENST00000435233+ENST00000441556+ENST00000482124+ENST00000446636+ENST00000416239+ENST00000160373__exon_number_020__gene_id_ENSG00000077063	CTTNBP2	ENSG00000077063.19	-1.31745073691955	-10.122509507211	4.62166847800724e-19	2.89175229075314e-16
ENSG00000123213.20	ENSG00000123213	ENSG00000123213_021	chr5	dexseq_prepare_annotation2.py	exon	65088483	65089476	.	+	.	ENST00000506539__exon_number_021__gene_id_ENSG00000123213	NLN	ENSG00000123213.20	-1.71132616784158	-10.7416593807248	5.06070711084378e-19	3.15186435958773e-16
ENSG00000265408.ENSG00000172828.ENSG00000172831.64	ENSG00000265408+ENSG00000172828+ENSG00000172831	ENSG00000265408+ENSG00000172828+ENSG00000172831_065	chr16	dexseq_prepare_annotation2.py	exon	67000628	67000667	.	+	.	ENST00000394037+ENST00000570236+ENST00000564715+ENST00000303334__exon_number_065__gene_id_ENSG00000265408+ENSG00000172828+ENSG00000172831		ENSG00000265408.ENSG00000172828.ENSG00000172831.64	-0.995712586138373	-10.5264187089078	5.54814207561142e-19	3.43959358494901e-16
ENSG00000133816.91	ENSG00000133816	ENSG00000133816_092	chr11	dexseq_prepare_annotation2.py	exon	12285333	12285334	.	+	.	ENST00000525618__exon_number_092__gene_id_ENSG00000133816	MICAL2	ENSG00000133816.91	1.16648895533155	11.4267995033983	6.0776437501791e-19	3.75065549240505e-16
ENSG00000099804.18	ENSG00000099804	ENSG00000099804_019	chr19	dexseq_prepare_annotation2.py	exon	541361	541426	.	+	.	ENST00000606400+ENST00000606136+ENST00000215574+ENST00000593036+ENST00000606065+ENST00000586283+ENST00000607527__exon_number_019__gene_id_ENSG00000099804	CDC34	ENSG00000099804.18	-1.1358472917843	-11.7279732484827	6.63996600064927e-19	4.07692389655811e-16
ENSG00000032219.38	ENSG00000032219	ENSG00000032219_039	chr14	dexseq_prepare_annotation2.py	exon	58832787	58832948	.	+	.	ENST00000355431__exon_number_039__gene_id_ENSG00000032219	ARID4A	ENSG00000032219.38	-1.20404197249735	-10.167331003285	6.66666800695036e-19	4.07692389655811e-16
ENSG00000088538.52	ENSG00000088538	ENSG00000088538_053	chr3	dexseq_prepare_annotation2.py	exon	51418481	51421629	.	+	.	ENST00000266037__exon_number_053__gene_id_ENSG00000088538	DOCK3	ENSG00000088538.52	-1.01763285029263	-10.1198968540325	7.14772374806048e-19	4.35141830878546e-16
ENSG00000123329.70	ENSG00000123329	ENSG00000123329_071	chr12	dexseq_prepare_annotation2.py	exon	57873572	57873629	.	-	.	ENST00000552249+ENST00000393791+ENST00000552420+ENST00000356411__exon_number_071__gene_id_ENSG00000123329	ARHGAP9	ENSG00000123329.70	1.38077261850216	10.2281816735088	7.43785221174842e-19	4.50773868348788e-16
ENSG00000079215.2	ENSG00000079215	ENSG00000079215_003	chr5	dexseq_prepare_annotation2.py	exon	36606713	36606718	.	+	.	ENST00000265113+ENST00000513903+ENST00000512374+ENST00000504121__exon_number_003__gene_id_ENSG00000079215	SLC1A3	ENSG00000079215.2	2.81387571235306	11.2469726539962	7.49271688538851e-19	4.52071735294758e-16
ENSG00000205810.ENSG00000255641.ENSG00000134545.ENSG00000205809.36	ENSG00000205810+ENSG00000255641+ENSG00000134545+ENSG00000205809	ENSG00000205810+ENSG00000255641+ENSG00000134545+ENSG00000205809_037	chr12	dexseq_prepare_annotation2.py	exon	10600131	10600231	.	-	.	ENST00000408006+ENST00000347831+ENST00000536188+ENST00000544822+ENST00000359151+ENST00000543893__exon_number_037__gene_id_ENSG00000205810+ENSG00000255641+ENSG00000134545+ENSG00000205809		ENSG00000205810.ENSG00000255641.ENSG00000134545.ENSG00000205809.36	-2.35815511065921	-11.013566146362	7.63222252496753e-19	4.5844216633305e-16
ENSG00000124721.5	ENSG00000124721	ENSG00000124721_006	chr6	dexseq_prepare_annotation2.py	exon	38691113	38691247	.	+	.	ENST00000449981+ENST00000327475+ENST00000373278+ENST00000359357__exon_number_006__gene_id_ENSG00000124721	DNAH8	ENSG00000124721.5	2.293616982179	9.95505898706376	7.67497337443135e-19	4.5897019980283e-16
ENSG00000159023.3	ENSG00000159023	ENSG00000159023_004	chr1	dexseq_prepare_annotation2.py	exon	29213684	29213722	.	+	.	ENST00000398863+ENST00000347529+ENST00000373800+ENST00000356093+ENST00000482464+ENST00000349460+ENST00000343067__exon_number_004__gene_id_ENSG00000159023	EPB41	ENSG00000159023.3	2.0242124914359	11.3719770656872	7.81124617111077e-19	4.65061638777806e-16
ENSG00000067369.62	ENSG00000067369	ENSG00000067369_063	chr15	dexseq_prepare_annotation2.py	exon	43802813	43802926	.	-	.	ENST00000477089__exon_number_063__gene_id_ENSG00000067369	TP53BP1	ENSG00000067369.62	-1.14374601943027	-10.0620805406527	8.28959096817489e-19	4.91376411995104e-16
ENSG00000114735.28	ENSG00000114735	ENSG00000114735_029	chr3	dexseq_prepare_annotation2.py	exon	50618108	50622179	.	+	.	ENST00000448997+ENST00000232854__exon_number_029__gene_id_ENSG00000114735	HEMK1	ENSG00000114735.28	-3.06296417038224	-10.5105112382903	8.51896438384087e-19	5.02767701517945e-16
ENSG00000091536.94	ENSG00000091536	ENSG00000091536_095	chr17	dexseq_prepare_annotation2.py	exon	18075471	18075520	.	+	.	ENST00000418233+ENST00000579848+ENST00000578575+ENST00000205890+ENST00000451725+ENST00000445289__exon_number_095__gene_id_ENSG00000091536	MYO15A	ENSG00000091536.94	0.986015069618907	9.55265524286276	8.77359514189373e-19	5.15544079750842e-16
ENSG00000163138.9	ENSG00000163138	ENSG00000163138_010	chr4	dexseq_prepare_annotation2.py	exon	20702083	20702088	.	+	.	ENST00000502938+ENST00000508753+ENST00000509469+ENST00000444671+ENST00000514292+ENST00000510700+ENST00000538990+ENST00000510051+ENST00000508952+ENST00000514485+ENST00000295290+ENST00000513861+ENST00000509625+ENST00000514663+ENST00000503585+ENST00000506745+ENST00000506702+ENST00000515339+ENST00000360916+ENST00000511160+ENST00000502374+ENST00000513590+ENST00000504630__exon_number_010__gene_id_ENSG0…	PACRGL	ENSG00000163138.9	1.67986653925186	10.3566634836113	1.05954504693462e-18	6.19902654083179e-16
ENSG00000213221.ENSG00000187796.9	ENSG00000213221+ENSG00000187796	ENSG00000213221+ENSG00000187796_010	chr9	dexseq_prepare_annotation2.py	exon	139258409	139258614	.	-	.	ENST00000481053+ENST00000460290+ENST00000371732+ENST00000371734+ENST00000485975__exon_number_010__gene_id_ENSG00000213221+ENSG00000187796		ENSG00000213221.ENSG00000187796.9	1.35797796394206	13.2432309191611	1.28873856445669e-18	7.50745762872074e-16
ENSG00000013441.10	ENSG00000013441	ENSG00000013441_011	chr2	dexseq_prepare_annotation2.py	exon	201718626	201718716	.	-	.	ENST00000409769+ENST00000321356+ENST00000473565+ENST00000496205+ENST00000409403+ENST00000461326+ENST00000461981+ENST00000434813+ENST00000472679+ENST00000432425+ENST00000464454__exon_number_011__gene_id_ENSG00000013441	CLK1	ENSG00000013441.10	1.22328157166126	10.7105707398528	1.37642322881795e-18	7.98384546672727e-16
ENSG00000105186.45	ENSG00000105186	ENSG00000105186_046	chr19	dexseq_prepare_annotation2.py	exon	33166692	33167503	.	-	.	ENST00000590519__exon_number_046__gene_id_ENSG00000105186	ANKRD27	ENSG00000105186.45	2.55135341018992	11.7371672800536	1.41350771339704e-18	8.16391313955596e-16
ENSG00000169727.44	ENSG00000169727	ENSG00000169727_045	chr17	dexseq_prepare_annotation2.py	exon	80012615	80012617	.	+	.	ENST00000392358+ENST00000578552+ENST00000584460+ENST00000306823+ENST00000583641+ENST00000355130+ENST00000580141+ENST00000320548+ENST00000392357+ENST00000580716+ENST00000585084__exon_number_045__gene_id_ENSG00000169727	GPS1	ENSG00000169727.44	-0.968838430028527	-9.8132536010978	1.62556283480108e-18	9.34871562227088e-16
ENSG00000113594.7	ENSG00000113594	ENSG00000113594_008	chr5	dexseq_prepare_annotation2.py	exon	38489180	38489347	.	-	.	ENST00000506003+ENST00000453190+ENST00000508477+ENST00000263409__exon_number_008__gene_id_ENSG00000113594	LIFR	ENSG00000113594.7	-1.23178923819886	-11.7002157832191	1.64696483698484e-18	9.43166515756363e-16
ENSG00000259522.ENSG00000260669.ENSG00000213920.ENSG00000254505.ENSG00000129559.ENSG00000254692.ENSG00000100926.ENSG00000255526.ENSG00000196497.94	ENSG00000259522+ENSG00000260669+ENSG00000213920+ENSG00000254505+ENSG00000129559+ENSG00000254692+ENSG00000100926+ENSG00000255526+ENSG00000196497	ENSG00000259522+ENSG00000260669+ENSG00000213920+ENSG00000254505+ENSG00000129559+ENSG00000254692+ENSG00000100926+ENSG00000255526+ENSG00000196497_095	chr14	dexseq_prepare_annotation2.py	exon	24662320	24662475	.	-	.	ENST00000529332+ENST00000396854+ENST00000524835+ENST00000556387+ENST00000530468+ENST00000530611+ENST00000530563+ENST00000528895+ENST00000528669+ENST00000528010+ENST00000525592+ENST00000261789__exon_number_095__gene_id_ENSG00000259522+ENSG00000260669+ENSG00000213920+ENSG00000254505+ENSG00000129559+ENSG00000254692+ENSG00000100926+ENSG00000255526+ENSG00000196497		ENSG00000259522.ENSG00000260669.ENSG00000213920.ENSG00000254505.ENSG00000129559.ENSG00000254692.ENSG00000100926.ENSG00000255526.ENSG00000196497.94	-4.44992604602266	-9.64367675595433	1.65888103278577e-18	9.45982158569608e-16
ENSG00000166747.73	ENSG00000166747	ENSG00000166747_074	chr16	dexseq_prepare_annotation2.py	exon	71842942	71842965	.	-	.	ENST00000566161+ENST00000433195+ENST00000569748+ENST00000565161+ENST00000299980+ENST00000393512+ENST00000570017__exon_number_074__gene_id_ENSG00000166747	AP1G1	ENSG00000166747.73	0.888126236367732	9.94224856933744	1.75206788636497e-18	9.94924264042963e-16
ENSG00000091536.42	ENSG00000091536	ENSG00000091536_043	chr17	dexseq_prepare_annotation2.py	exon	18052691	18052799	.	+	.	ENST00000578999__exon_number_043__gene_id_ENSG00000091536	MYO15A	ENSG00000091536.42	1.18622585698592	9.45292593847689	1.79387045770014e-18	1.01439996802583e-15
ENSG00000264594.ENSG00000204580.142	ENSG00000264594+ENSG00000204580	ENSG00000264594+ENSG00000204580_143	chr6	dexseq_prepare_annotation2.py	exon	30867825	30867929	.	+	.	ENST00000454612+ENST00000361741+ENST00000376575+ENST00000376567+ENST00000376570+ENST00000452441+ENST00000446312+ENST00000376568+ENST00000376569+ENST00000324771__exon_number_143__gene_id_ENSG00000264594+ENSG00000204580		ENSG00000264594.ENSG00000204580.142	-1.32059676607303	-10.7291074264513	1.95885765619746e-18	1.1030817176462e-15
ENSG00000165949.32	ENSG00000165949	ENSG00000165949_033	chr14	dexseq_prepare_annotation2.py	exon	94583032	94583032	.	+	.	ENST00000444961+ENST00000298902+ENST00000555744+ENST00000448882__exon_number_033__gene_id_ENSG00000165949	IFI27	ENSG00000165949.32	1.56954431878409	10.8733263333462	2.55696426234912e-18	1.43391585085678e-15
ENSG00000158286.21	ENSG00000158286	ENSG00000158286_022	chr1	dexseq_prepare_annotation2.py	exon	6270962	6270997	.	+	.	ENST00000377939+ENST00000463453__exon_number_022__gene_id_ENSG00000158286	RNF207	ENSG00000158286.21	1.40927882479968	10.1791202648371	2.92744410016645e-18	1.63489285180784e-15
ENSG00000223745.44	ENSG00000223745	ENSG00000223745_045	chr1	dexseq_prepare_annotation2.py	exon	93803826	93803930	.	-	.	ENST00000421202__exon_number_045__gene_id_ENSG00000223745	RP4-717I23.3	ENSG00000223745.44	-1.58278167651701	-9.49659227804017	3.24784277370011e-18	1.8063619377184e-15
ENSG00000104450.27	ENSG00000104450	ENSG00000104450_028	chr8	dexseq_prepare_annotation2.py	exon	101252787	101252999	.	+	.	ENST00000251809+ENST00000388798+ENST00000519409__exon_number_028__gene_id_ENSG00000104450	SPAG1	ENSG00000104450.27	-1.22412799654783	-10.1521682164714	3.41531106493874e-18	1.89171840338717e-15
ENSG00000080845.37	ENSG00000080845	ENSG00000080845_038	chr20	dexseq_prepare_annotation2.py	exon	35152653	35152728	.	+	.	ENST00000340491+ENST00000489701+ENST00000497862+ENST00000401952+ENST00000478910+ENST00000339266+ENST00000373913+ENST00000475894+ENST00000373907__exon_number_038__gene_id_ENSG00000080845	DLGAP4	ENSG00000080845.37	-1.55220623293809	-10.9168772782892	3.56712093144392e-18	1.96774038320264e-15
ENSG00000085276.4	ENSG00000085276	ENSG00000085276_005	chr3	dexseq_prepare_annotation2.py	exon	168802550	168802617	.	-	.	ENST00000494292+ENST00000472280+ENST00000464456+ENST00000468789+ENST00000264674+ENST00000392736__exon_number_005__gene_id_ENSG00000085276	MECOM	ENSG00000085276.4	0.977010167445118	11.5091623259956	3.63881842289078e-18	1.99143120212235e-15
ENSG00000259132.ENSG00000129474.ENSG00000092036.ENSG00000265037.62	ENSG00000259132+ENSG00000129474+ENSG00000092036+ENSG00000265037	ENSG00000259132+ENSG00000129474+ENSG00000092036+ENSG00000265037_063	chr14	dexseq_prepare_annotation2.py	exon	23445665	23445727	.	-	.	ENST00000397388+ENST00000556731+ENST00000361265+ENST00000553911+ENST00000553592+ENST00000262713__exon_number_063__gene_id_ENSG00000259132+ENSG00000129474+ENSG00000092036+ENSG00000265037		ENSG00000259132.ENSG00000129474.ENSG00000092036.ENSG00000265037.62	-1.72642429067985	-10.0922559705847	3.639537602103e-18	1.99143120212235e-15
ENSG00000134376.11	ENSG00000134376	ENSG00000134376_012	chr1	dexseq_prepare_annotation2.py	exon	197325961	197326143	.	+	.	ENST00000535699+ENST00000484075+ENST00000538660+ENST00000367399+ENST00000367400+ENST00000543483+ENST00000475659__exon_number_012__gene_id_ENSG00000134376	CRB1	ENSG00000134376.11	-1.14680832875173	-10.1845698400794	3.82412459315191e-18	2.08399370469549e-15
ENSG00000005801.ENSG00000263365.66	ENSG00000005801+ENSG00000263365	ENSG00000005801+ENSG00000263365_067	chr11	dexseq_prepare_annotation2.py	exon	3400376	3400376	.	-	.	ENST00000399602+ENST00000330692+ENST00000532539+ENST00000429541+ENST00000526601+ENST00000533036+ENST00000525502+ENST00000527386__exon_number_067__gene_id_ENSG00000005801+ENSG00000263365		ENSG00000005801.ENSG00000263365.66	1.12694370399609	10.7789833515519	4.04496767465753e-18	2.1954914908834e-15
ENSG00000013441.12	ENSG00000013441	ENSG00000013441_013	chr2	dexseq_prepare_annotation2.py	exon	201718719	201718736	.	-	.	ENST00000461326+ENST00000464454__exon_number_013__gene_id_ENSG00000013441	CLK1	ENSG00000013441.12	1.16696832583748	10.4993599041568	4.12171043560989e-18	2.2281966614907e-15
ENSG00000091536.57	ENSG00000091536	ENSG00000091536_058	chr17	dexseq_prepare_annotation2.py	exon	18057994	18058069	.	+	.	ENST00000205890+ENST00000418233+ENST00000585180__exon_number_058__gene_id_ENSG00000091536	MYO15A	ENSG00000091536.57	1.17703073287529	9.33564060234334	4.14085257585073e-18	2.22962639691723e-15
ENSG00000079785.24	ENSG00000079785	ENSG00000079785_025	chr2	dexseq_prepare_annotation2.py	exon	15761241	15761511	.	+	.	ENST00000459706__exon_number_025__gene_id_ENSG00000079785	DDX1	ENSG00000079785.24	-0.935837050228614	-10.6390319404421	4.91682447850557e-18	2.63693979472234e-15
ENSG00000180448.9	ENSG00000180448	ENSG00000180448_010	chr19	dexseq_prepare_annotation2.py	exon	1071220	1071357	.	+	.	ENST00000543365__exon_number_010__gene_id_ENSG00000180448	HMHA1	ENSG00000180448.9	-1.12524678176609	-9.87037610261702	5.09269274126023e-18	2.72046412640838e-15
ENSG00000231091.ENSG00000232561.33	ENSG00000231091+ENSG00000232561	ENSG00000231091+ENSG00000232561_034	chr7	dexseq_prepare_annotation2.py	exon	74615375	74615445	.	-	.	ENST00000441487+ENST00000545332__exon_number_034__gene_id_ENSG00000231091+ENSG00000232561		ENSG00000231091.ENSG00000232561.33	-1.367300528752	-11.2315086639416	5.62432599941321e-18	2.99262857803424e-15
ENSG00000113163.29	ENSG00000113163	ENSG00000113163_030	chr5	dexseq_prepare_annotation2.py	exon	74806937	74807330	.	-	.	ENST00000261415+ENST00000380494+ENST00000405807__exon_number_030__gene_id_ENSG00000113163	COL4A3BP	ENSG00000113163.29	3.62414404356578	11.0614274750622	6.07405117264129e-18	3.21924712149988e-15
ENSG00000123213.18	ENSG00000123213	ENSG00000123213_019	chr5	dexseq_prepare_annotation2.py	exon	65088281	65088428	.	+	.	ENST00000502464+ENST00000506539+ENST00000509935+ENST00000511299+ENST00000506799+ENST00000380985__exon_number_019__gene_id_ENSG00000123213	NLN	ENSG00000123213.18	-1.63605365358224	-10.2585758391163	6.82990191273327e-18	3.60570798244492e-15
ENSG00000259522.ENSG00000260669.ENSG00000213920.ENSG00000254505.ENSG00000129559.ENSG00000254692.ENSG00000100926.ENSG00000255526.ENSG00000196497.102	ENSG00000259522+ENSG00000260669+ENSG00000213920+ENSG00000254505+ENSG00000129559+ENSG00000254692+ENSG00000100926+ENSG00000255526+ENSG00000196497	ENSG00000259522+ENSG00000260669+ENSG00000213920+ENSG00000254505+ENSG00000129559+ENSG00000254692+ENSG00000100926+ENSG00000255526+ENSG00000196497_103	chr14	dexseq_prepare_annotation2.py	exon	24664552	24664556	.	-	.	ENST00000529332+ENST00000396854+ENST00000524835+ENST00000530468+ENST00000528895+ENST00000528669+ENST00000532632+ENST00000528010+ENST00000261789__exon_number_103__gene_id_ENSG00000259522+ENSG00000260669+ENSG00000213920+ENSG00000254505+ENSG00000129559+ENSG00000254692+ENSG00000100926+ENSG00000255526+ENSG00000196497		ENSG00000259522.ENSG00000260669.ENSG00000213920.ENSG00000254505.ENSG00000129559.ENSG00000254692.ENSG00000100926.ENSG00000255526.ENSG00000196497.102	-4.32739532177153	-9.43173866471058	6.95835129355874e-18	3.65922637091231e-15
ENSG00000132142.44	ENSG00000132142	ENSG00000132142_045	chr17	dexseq_prepare_annotation2.py	exon	35564644	35564714	.	-	.	ENST00000587720+ENST00000353139+ENST00000394406+ENST00000587598+ENST00000360679+ENST00000335166__exon_number_045__gene_id_ENSG00000132142	ACACA	ENSG00000132142.44	-1.64572247209059	-9.16318577260174	7.09830819474638e-18	3.71835795550377e-15
ENSG00000214198.1	ENSG00000214198	ENSG00000214198_002	chr12	dexseq_prepare_annotation2.py	exon	104237534	104238197	.	-	.	ENST00000548527+ENST00000551270__exon_number_002__gene_id_ENSG00000214198	RP11-642P15.1	ENSG00000214198.1	0.899652672364926	9.95152301169304	8.2161418986118e-18	4.28730338840689e-15
ENSG00000133624.1	ENSG00000133624	ENSG00000133624_002	chr7	dexseq_prepare_annotation2.py	exon	149244250	149244867	.	-	.	ENST00000472212+ENST00000463567__exon_number_002__gene_id_ENSG00000133624	ZNF767	ENSG00000133624.1	-2.11275029121771	-13.6113807864378	9.1240381393838e-18	4.74274520976046e-15
ENSG00000147852.7	ENSG00000147852	ENSG00000147852_008	chr9	dexseq_prepare_annotation2.py	exon	2643356	2643531	.	+	.	ENST00000382100+ENST00000382099__exon_number_008__gene_id_ENSG00000147852	VLDLR	ENSG00000147852.7	1.2316692107508	11.0362960567138	1.31162323155087e-17	6.79179615877778e-15
ENSG00000162438.9	ENSG00000162438	ENSG00000162438_010	chr1	dexseq_prepare_annotation2.py	exon	15771101	15771246	.	+	.	ENST00000375949__exon_number_010__gene_id_ENSG00000162438	CTRC	ENSG00000162438.9	-3.28640495878505	-14.1382363268174	1.36030619556601e-17	7.01699932560101e-15
ENSG00000133226.55	ENSG00000133226	ENSG00000133226_056	chr1	dexseq_prepare_annotation2.py	exon	24993046	24993305	.	+	.	ENST00000489130__exon_number_056__gene_id_ENSG00000133226	SRRM1	ENSG00000133226.55	-0.836650604471338	-9.74181147203197	1.37151995620494e-17	7.04794380536492e-15
ENSG00000158286.41	ENSG00000158286	ENSG00000158286_042	chr1	dexseq_prepare_annotation2.py	exon	6281352	6281359	.	+	.	ENST00000377939__exon_number_042__gene_id_ENSG00000158286	RNF207	ENSG00000158286.41	1.09119522012793	9.89739541775201	1.46315361760169e-17	7.49034891738138e-15
ENSG00000104299.51	ENSG00000104299	ENSG00000104299_052	chr8	dexseq_prepare_annotation2.py	exon	28747460	28747481	.	-	.	ENST00000521022+ENST00000520831+ENST00000416984__exon_number_052__gene_id_ENSG00000104299	INTS9	ENSG00000104299.51	-1.557837623567	-10.7344923243158	1.47179254712146e-17	7.50614199031943e-15
ENSG00000133624	ENSG00000133624	ENSG00000133624_001	chr7	dexseq_prepare_annotation2.py	exon	149244245	149244249	.	-	.	ENST00000463567__exon_number_001__gene_id_ENSG00000133624	ZNF767	ENSG00000133624	-2.04623723318016	-13.4324065383946	1.48941737374306e-17	7.56747210757048e-15
ENSG00000132716.ENSG00000258465.ENSG00000162735.78	ENSG00000132716+ENSG00000258465+ENSG00000162735	ENSG00000132716+ENSG00000258465+ENSG00000162735_079	chr1	dexseq_prepare_annotation2.py	exon	160251896	160251934	.	-	.	ENST00000532516+ENST00000532643+ENST00000368072+ENST00000462644+ENST00000532508+ENST00000608310+ENST00000556710+ENST00000485079+ENST00000533104+ENST00000472750+ENST00000392220+ENST00000495624+ENST00000533699+ENST00000440949__exon_number_079__gene_id_ENSG00000132716+ENSG00000258465+ENSG00000162735		ENSG00000132716.ENSG00000258465.ENSG00000162735.78	-0.946368939475264	-9.38468279365369	1.51773540527242e-17	7.68246966376657e-15
ENSG00000139908.2	ENSG00000139908	ENSG00000139908_003	chr14	dexseq_prepare_annotation2.py	exon	24674934	24674961	.	+	.	ENST00000556621+ENST00000339917+ENST00000554420__exon_number_003__gene_id_ENSG00000139908	TSSK4	ENSG00000139908.2	-1.21319101476194	-11.8104289849463	1.58438722936522e-17	7.96537230495055e-15
ENSG00000104490.64	ENSG00000104490	ENSG00000104490_065	chr8	dexseq_prepare_annotation2.py	exon	103136492	103136492	.	-	.	ENST00000311028+ENST00000518166+ENST00000521964+ENST00000521599+ENST00000523923__exon_number_065__gene_id_ENSG00000104490	NCALD	ENSG00000104490.64	-2.18372514534346	-9.29364900870983	1.58541261563574e-17	7.96537230495055e-15
ENSG00000069869.32	ENSG00000069869	ENSG00000069869_033	chr15	dexseq_prepare_annotation2.py	exon	56208668	56209306	.	-	.	ENST00000506154+ENST00000508342+ENST00000338963__exon_number_033__gene_id_ENSG00000069869	NEDD4	ENSG00000069869.32	-2.18498385952155	-10.495317828538	1.61083346259949e-17	8.06311638778969e-15
ENSG00000182774.ENSG00000214575.ENSG00000260836.58	ENSG00000182774+ENSG00000214575+ENSG00000260836	ENSG00000182774+ENSG00000214575+ENSG00000260836_059	chr15	dexseq_prepare_annotation2.py	exon	83240535	83240559	.	-	.	ENST00000398591+ENST00000423133__exon_number_059__gene_id_ENSG00000182774+ENSG00000214575+ENSG00000260836		ENSG00000182774.ENSG00000214575.ENSG00000260836.58	0.934338014928691	9.9177905260749	1.7191166112132e-17	8.57338044300603e-15
ENSG00000133619.2	ENSG00000133619	ENSG00000133619_003	chr7	dexseq_prepare_annotation2.py	exon	149412148	149412157	.	+	.	ENST00000479560+ENST00000486744+ENST00000255992+ENST00000466546+ENST00000319551__exon_number_003__gene_id_ENSG00000133619	KRBA1	ENSG00000133619.2	2.17294501361874	10.4704268056615	1.81882357438528e-17	9.03727963522684e-15
ENSG00000224539.22	ENSG00000224539	ENSG00000224539_023	chrX	dexseq_prepare_annotation2.py	exon	134748782	134748875	.	+	.	ENST00000442271__exon_number_023__gene_id_ENSG00000224539	RP11-432N13.3	ENSG00000224539.22	-1.25239846637198	-13.3503421337344	1.86714363338864e-17	9.24338688836902e-15
ENSG00000131018.133	ENSG00000131018	ENSG00000131018_134	chr6	dexseq_prepare_annotation2.py	exon	152685982	152686154	.	-	.	ENST00000448038+ENST00000471834+ENST00000341594+ENST00000265368+ENST00000367255+ENST00000423061__exon_number_134__gene_id_ENSG00000131018	SYNE1	ENSG00000131018.133	-3.38960965615118	-8.82399087174717	1.99572770613241e-17	9.84389049210933e-15
ENSG00000159363	ENSG00000159363	ENSG00000159363_001	chr1	dexseq_prepare_annotation2.py	exon	17312453	17312453	.	-	.	ENST00000452699+ENST00000326735+ENST00000341676__exon_number_001__gene_id_ENSG00000159363	ATP13A2	ENSG00000159363	2.28627361529918	9.98602257304382	2.143363724403e-17	1.05336584492024e-14
ENSG00000174514.1	ENSG00000174514	ENSG00000174514_002	chr1	dexseq_prepare_annotation2.py	exon	205538105	205538111	.	+	.	ENST00000475956+ENST00000367147__exon_number_002__gene_id_ENSG00000174514	MFSD4	ENSG00000174514.1	1.72596583935625	10.6290923679356	2.39849337876041e-17	1.17447963818648e-14
ENSG00000104490.49	ENSG00000104490	ENSG00000104490_050	chr8	dexseq_prepare_annotation2.py	exon	102899369	102899455	.	-	.	ENST00000518661+ENST00000311028+ENST00000521964+ENST00000522078__exon_number_050__gene_id_ENSG00000104490	NCALD	ENSG00000104490.49	-1.32804250064146	-9.21361870806117	2.71465628503939e-17	1.32449746181615e-14
ENSG00000091536.43	ENSG00000091536	ENSG00000091536_044	chr17	dexseq_prepare_annotation2.py	exon	18052800	18052894	.	+	.	ENST00000205890+ENST00000578999__exon_number_044__gene_id_ENSG00000091536	MYO15A	ENSG00000091536.43	1.13650435406119	9.06781134119404	2.74375580232143e-17	1.33238137078969e-14
ENSG00000079102.80	ENSG00000079102	ENSG00000079102_081	chr8	dexseq_prepare_annotation2.py	exon	93107490	93107490	.	-	.	ENST00000523290__exon_number_081__gene_id_ENSG00000079102	RUNX1T1	ENSG00000079102.80	1.11284866679508	10.2939106133552	2.75053201961023e-17	1.33238137078969e-14
ENSG00000136235.1	ENSG00000136235	ENSG00000136235_002	chr7	dexseq_prepare_annotation2.py	exon	23275627	23275742	.	+	.	ENST00000492858+ENST00000465673__exon_number_002__gene_id_ENSG00000136235	GPNMB	ENSG00000136235.1	-1.22713178726068	-10.7219112755281	2.79103792963741e-17	1.34717420068034e-14
ENSG00000224539.9	ENSG00000224539	ENSG00000224539_010	chrX	dexseq_prepare_annotation2.py	exon	134743471	134743610	.	+	.	ENST00000442271__exon_number_010__gene_id_ENSG00000224539	RP11-432N13.3	ENSG00000224539.9	1.23154904111048	13.1910003501256	2.90275288084093e-17	1.3961105047888e-14
ENSG00000114126.ENSG00000269905.5	ENSG00000114126+ENSG00000269905	ENSG00000114126+ENSG00000269905_006	chr3	dexseq_prepare_annotation2.py	exon	141670985	141671117	.	-	.	ENST00000477292+ENST00000499676+ENST00000486111+ENST00000489671__exon_number_006__gene_id_ENSG00000114126+ENSG00000269905		ENSG00000114126.ENSG00000269905.5	-1.1486062728287	-9.2647798528666	2.96370503187736e-17	1.42037140091569e-14
ENSG00000082126.14	ENSG00000082126	ENSG00000082126_015	chr2	dexseq_prepare_annotation2.py	exon	202526278	202526294	.	-	.	ENST00000359962__exon_number_015__gene_id_ENSG00000082126	MPP4	ENSG00000082126.14	-0.909940612773373	-9.90133511364777	3.40501980374371e-17	1.62610751404934e-14
ENSG00000010379.11	ENSG00000010379	ENSG00000010379_012	chr12	dexseq_prepare_annotation2.py	exon	333567	333597	.	-	.	ENST00000539668+ENST00000543722+ENST00000343164+ENST00000445055__exon_number_012__gene_id_ENSG00000010379	SLC6A13	ENSG00000010379.11	-1.71298310115062	-10.6735692771478	3.4704776301797e-17	1.65153187224925e-14
ENSG00000188897.33	ENSG00000188897	ENSG00000188897_034	chr16	dexseq_prepare_annotation2.py	exon	11506697	11506809	.	-	.	ENST00000598234+ENST00000596416__exon_number_034__gene_id_ENSG00000188897	CTD-3088G3.8	ENSG00000188897.33	1.21822595632799	10.0173512326395	3.52448955075671e-17	1.67135004485884e-14
ENSG00000139908	ENSG00000139908	ENSG00000139908_001	chr14	dexseq_prepare_annotation2.py	exon	24674903	24674925	.	+	.	ENST00000554420__exon_number_001__gene_id_ENSG00000139908	TSSK4	ENSG00000139908	-1.37209201100294	-11.5893444100254	3.57265960789266e-17	1.68826904198144e-14
ENSG00000177239.28	ENSG00000177239	ENSG00000177239_029	chr9	dexseq_prepare_annotation2.py	exon	139998782	139998877	.	+	.	ENST00000535028+ENST00000536349__exon_number_029__gene_id_ENSG00000177239	MAN1B1	ENSG00000177239.28	0.957603797027551	10.1223949188668	4.30899972189982e-17	2.02913349273436e-14
ENSG00000223501	ENSG00000223501	ENSG00000223501_001	chr6	dexseq_prepare_annotation2.py	exon	33218049	33218380	.	-	.	ENST00000478934+ENST00000482399+ENST00000445902__exon_number_001__gene_id_ENSG00000223501	VPS52	ENSG00000223501	-1.40525922198221	-9.43634620596353	4.79785671558356e-17	2.25149421913583e-14
ENSG00000079215.30	ENSG00000079215	ENSG00000079215_031	chr5	dexseq_prepare_annotation2.py	exon	36680449	36680496	.	+	.	ENST00000506178__exon_number_031__gene_id_ENSG00000079215	SLC1A3	ENSG00000079215.30	-2.87019157564162	-10.3616450979388	5.00138802114531e-17	2.33888439812383e-14
ENSG00000142945.25	ENSG00000142945	ENSG00000142945_026	chr1	dexseq_prepare_annotation2.py	exon	45223721	45223812	.	+	.	ENST00000372217+ENST00000372224+ENST00000372222+ENST00000372218__exon_number_026__gene_id_ENSG00000142945	KIF2C	ENSG00000142945.25	-1.73935440487769	-11.0560878685775	5.08683463985618e-17	2.37064035026401e-14
ENSG00000091536.7	ENSG00000091536	ENSG00000091536_008	chr17	dexseq_prepare_annotation2.py	exon	18028546	18028880	.	+	.	ENST00000583079__exon_number_008__gene_id_ENSG00000091536	MYO15A	ENSG00000091536.7	1.01466519794983	8.9770747774158	5.17427028754837e-17	2.40310181911396e-14
ENSG00000162889	ENSG00000162889	ENSG00000162889_001	chr1	dexseq_prepare_annotation2.py	exon	206858289	206858381	.	+	.	ENST00000294981__exon_number_001__gene_id_ENSG00000162889	MAPKAPK2	ENSG00000162889	-1.56779493376611	-11.0365589537304	5.5069100075026e-17	2.54883180655471e-14
ENSG00000088538.51	ENSG00000088538	ENSG00000088538_052	chr3	dexseq_prepare_annotation2.py	exon	51417556	51417638	.	+	.	ENST00000266037__exon_number_052__gene_id_ENSG00000088538	DOCK3	ENSG00000088538.51	-0.961963467845968	-9.37956947905329	6.7826809605676e-17	3.12859840211847e-14
ENSG00000215440.ENSG00000124222.ENSG00000254995.89	ENSG00000215440+ENSG00000124222+ENSG00000254995	ENSG00000215440+ENSG00000124222+ENSG00000254995_090	chr20	dexseq_prepare_annotation2.py	exon	57294288	57294294	.	+	.	ENST00000527587__exon_number_090__gene_id_ENSG00000215440+ENSG00000124222+ENSG00000254995		ENSG00000215440.ENSG00000124222.ENSG00000254995.89	-0.979677387197515	-9.71610976750625	7.0255418100219e-17	3.22959855654578e-14
ENSG00000266967.ENSG00000267060.ENSG00000108825.30	ENSG00000266967+ENSG00000267060+ENSG00000108825	ENSG00000266967+ENSG00000267060+ENSG00000108825_031	chr17	dexseq_prepare_annotation2.py	exon	41108045	41108220	.	-	.	ENST00000441280+ENST00000483774__exon_number_031__gene_id_ENSG00000266967+ENSG00000267060+ENSG00000108825		ENSG00000266967.ENSG00000267060.ENSG00000108825.30	-1.01822656713321	-9.24042132775164	7.39022389104359e-17	3.38572460635438e-14
ENSG00000143341.30	ENSG00000143341	ENSG00000143341_031	chr1	dexseq_prepare_annotation2.py	exon	185969177	185969371	.	+	.	ENST00000271588+ENST00000367492__exon_number_031__gene_id_ENSG00000143341	HMCN1	ENSG00000143341.30	1.01831446598556	9.27535408233303	7.92684376098951e-17	3.61930045370856e-14
ENSG00000158286.22	ENSG00000158286	ENSG00000158286_023	chr1	dexseq_prepare_annotation2.py	exon	6270998	6270998	.	+	.	ENST00000377939+ENST00000496329+ENST00000463453__exon_number_023__gene_id_ENSG00000158286	RNF207	ENSG00000158286.22	1.59913795613033	9.58722586330845	8.54713806254608e-17	3.88937949209799e-14
ENSG00000163499.7	ENSG00000163499	ENSG00000163499_008	chr2	dexseq_prepare_annotation2.py	exon	219856824	219856965	.	-	.	ENST00000490678+ENST00000453769+ENST00000392096+ENST00000295728__exon_number_008__gene_id_ENSG00000163499	CRYBA2	ENSG00000163499.7	1.64526757440358	13.3674909947145	9.47151082391727e-17	4.29555264380006e-14
ENSG00000005810	ENSG00000005810	ENSG00000005810_001	chr13	dexseq_prepare_annotation2.py	exon	77618792	77618792	.	-	.	ENST00000407578+ENST00000544440__exon_number_001__gene_id_ENSG00000005810	MYCBP2	ENSG00000005810	1.78113134350069	9.09524881248744	1.00474350119672e-16	4.54150783233232e-14
ENSG00000127419.27	ENSG00000127419	ENSG00000127419_028	chr4	dexseq_prepare_annotation2.py	exon	944280	944306	.	+	.	ENST00000264771+ENST00000452360+ENST00000513682+ENST00000515876+ENST00000504744+ENST00000504180+ENST00000508204+ENST00000507319+ENST00000514453+ENST00000515740+ENST00000515492+ENST00000513952+ENST00000509508+ENST00000502513+ENST00000510493+ENST00000514546+ENST00000438836__exon_number_028__gene_id_ENSG00000127419	TMEM175	ENSG00000127419.27	-1.68210107499937	-10.3191570167452	1.01249497644702e-16	4.56128986889384e-14
ENSG00000127419.34	ENSG00000127419	ENSG00000127419_035	chr4	dexseq_prepare_annotation2.py	exon	946155	946177	.	+	.	ENST00000264771+ENST00000452360+ENST00000514453+ENST00000515492+ENST00000504180+ENST00000508204+ENST00000515876+ENST00000504744+ENST00000513952+ENST00000509508+ENST00000438836+ENST00000510493+ENST00000514546+ENST00000515740__exon_number_035__gene_id_ENSG00000127419	TMEM175	ENSG00000127419.34	-1.71324891097614	-10.3055098303823	1.07892122886579e-16	4.84439216216651e-14
ENSG00000013441.21	ENSG00000013441	ENSG00000013441_022	chr2	dexseq_prepare_annotation2.py	exon	201722696	201722812	.	-	.	ENST00000409769+ENST00000321356+ENST00000473565+ENST00000409403+ENST00000461981+ENST00000434813+ENST00000432425__exon_number_022__gene_id_ENSG00000013441	CLK1	ENSG00000013441.21	-1.81364103250971	-9.86928795578602	1.08977122408516e-16	4.87690665348045e-14
ENSG00000231731	ENSG00000231731	ENSG00000231731_001	chr2	dexseq_prepare_annotation2.py	exon	128221218	128221460	.	+	.	ENST00000596439__exon_number_001__gene_id_ENSG00000231731	AC010976.2	ENSG00000231731	-2.53401512833171	-11.856469303117	1.13504444076272e-16	5.06274772835251e-14
ENSG00000082397.4	ENSG00000082397	ENSG00000082397_005	chr18	dexseq_prepare_annotation2.py	exon	5393102	5393165	.	-	.	ENST00000544123+ENST00000578618+ENST00000540638+ENST00000542652+ENST00000545076+ENST00000341928__exon_number_005__gene_id_ENSG00000082397	EPB41L3	ENSG00000082397.4	-1.21992639059723	-9.62644842371384	1.1538246317676e-16	5.1295854928747e-14
ENSG00000114812.19	ENSG00000114812	ENSG00000114812_020	chr3	dexseq_prepare_annotation2.py	exon	42568888	42568988	.	+	.	ENST00000436487+ENST00000450274+ENST00000543411+ENST00000439731+ENST00000473575+ENST00000446673+ENST00000443646+ENST00000433647+ENST00000325123__exon_number_020__gene_id_ENSG00000114812	VIPR1	ENSG00000114812.19	-1.56723402231904	-9.56186918214026	1.26838420429709e-16	5.62039754789348e-14
ENSG00000114735	ENSG00000114735	ENSG00000114735_001	chr3	dexseq_prepare_annotation2.py	exon	50606583	50606627	.	+	.	ENST00000434410__exon_number_001__gene_id_ENSG00000114735	HEMK1	ENSG00000114735	1.71287111122791	9.60115552859524	1.32702200520822e-16	5.85440142781252e-14
ENSG00000080503.5	ENSG00000080503	ENSG00000080503_006	chr9	dexseq_prepare_annotation2.py	exon	2028987	2029018	.	+	.	ENST00000357248+ENST00000450198+ENST00000349721+ENST00000382203+ENST00000457226+ENST00000439732__exon_number_006__gene_id_ENSG00000080503	SMARCA2	ENSG00000080503.5	1.02311779162049	9.21640864851559	1.32985663214091e-16	5.85440142781252e-14
ENSG00000106571.2	ENSG00000106571	ENSG00000106571_003	chr7	dexseq_prepare_annotation2.py	exon	42007194	42007521	.	-	.	ENST00000395925+ENST00000479210__exon_number_003__gene_id_ENSG00000106571	GLI3	ENSG00000106571.2	2.20435984260364	10.2490456273624	1.40351359134877e-16	6.15859941138918e-14
ENSG00000259522.ENSG00000260669.ENSG00000213920.ENSG00000254505.ENSG00000129559.ENSG00000254692.ENSG00000100926.ENSG00000255526.ENSG00000196497.99	ENSG00000259522+ENSG00000260669+ENSG00000213920+ENSG00000254505+ENSG00000129559+ENSG00000254692+ENSG00000100926+ENSG00000255526+ENSG00000196497	ENSG00000259522+ENSG00000260669+ENSG00000213920+ENSG00000254505+ENSG00000129559+ENSG00000254692+ENSG00000100926+ENSG00000255526+ENSG00000196497_100	chr14	dexseq_prepare_annotation2.py	exon	24664258	24664514	.	-	.	ENST00000528669__exon_number_100__gene_id_ENSG00000259522+ENSG00000260669+ENSG00000213920+ENSG00000254505+ENSG00000129559+ENSG00000254692+ENSG00000100926+ENSG00000255526+ENSG00000196497		ENSG00000259522.ENSG00000260669.ENSG00000213920.ENSG00000254505.ENSG00000129559.ENSG00000254692.ENSG00000100926.ENSG00000255526.ENSG00000196497.99	-4.13423096499974	-8.97792265912086	1.43573795796831e-16	6.27961116567692e-14
ENSG00000161010.ENSG00000197226.23	ENSG00000161010+ENSG00000197226	ENSG00000161010+ENSG00000197226_024	chr5	dexseq_prepare_annotation2.py	exon	179268907	179268907	.	-	.	ENST00000520995+ENST00000523084+ENST00000376931+ENST00000522663+ENST00000520150+ENST00000518235+ENST00000292586+ENST00000521675+ENST00000519208+ENST00000521299+ENST00000523737+ENST00000520698+ENST00000403396+ENST00000518219+ENST00000520900__exon_number_024__gene_id_ENSG00000161010+ENSG00000197226		ENSG00000161010.ENSG00000197226.23	-0.775761831874459	-8.99014987303786	1.45845535931856e-16	6.3583948971582e-14
ENSG00000196547.78	ENSG00000196547	ENSG00000196547_079	chr15	dexseq_prepare_annotation2.py	exon	91460882	91461073	.	+	.	ENST00000559558__exon_number_079__gene_id_ENSG00000196547	MAN2A2	ENSG00000196547.78	1.48569246478116	9.41074093466578	1.48348236758863e-16	6.44670874532487e-14
ENSG00000169519.5	ENSG00000169519	ENSG00000169519_006	chr11	dexseq_prepare_annotation2.py	exon	28131713	28131837	.	+	.	ENST00000403099+ENST00000451385+ENST00000342303+ENST00000406787+ENST00000407364__exon_number_006__gene_id_ENSG00000169519	METTL15	ENSG00000169519.5	1.94376895515622	13.1702398349973	1.57418912537412e-16	6.81896347097156e-14
ENSG00000163138.67	ENSG00000163138	ENSG00000163138_068	chr4	dexseq_prepare_annotation2.py	exon	20729943	20729944	.	+	.	ENST00000444671+ENST00000360916__exon_number_068__gene_id_ENSG00000163138	PACRGL	ENSG00000163138.67	-1.41348517504599	-9.46728054567722	1.68765654125921e-16	7.28711762144352e-14
ENSG00000104979.ENSG00000037757.2	ENSG00000104979+ENSG00000037757	ENSG00000104979+ENSG00000037757_003	chr19	dexseq_prepare_annotation2.py	exon	13875395	13875534	.	+	.	ENST00000319545+ENST00000589290+ENST00000593245+ENST00000588526+ENST00000040663+ENST00000591688__exon_number_003__gene_id_ENSG00000104979+ENSG00000037757		ENSG00000104979.ENSG00000037757.2	1.85070961241247	10.9488570318169	1.7055976447527e-16	7.34113126395946e-14
ENSG00000166535.23	ENSG00000166535	ENSG00000166535_024	chr12	dexseq_prepare_annotation2.py	exon	8998673	8998720	.	+	.	ENST00000539547+ENST00000541459+ENST00000536789+ENST00000545692+ENST00000540049+ENST00000299698__exon_number_024__gene_id_ENSG00000166535	A2ML1	ENSG00000166535.23	-1.02441340835415	-9.65731246916645	1.73417581238189e-16	7.44044003312421e-14
ENSG00000049759.93	ENSG00000049759	ENSG00000049759_094	chr18	dexseq_prepare_annotation2.py	exon	56063938	56065389	.	+	.	ENST00000590506+ENST00000456173+ENST00000256832+ENST00000456986+ENST00000382850__exon_number_094__gene_id_ENSG00000049759	NEDD4L	ENSG00000049759.93	-1.38679814741374	-9.17263766988139	1.74166645825082e-16	7.44893107065185e-14
ENSG00000204677.32	ENSG00000204677	ENSG00000204677_033	chr5	dexseq_prepare_annotation2.py	exon	177476089	177476322	.	+	.	ENST00000511511__exon_number_033__gene_id_ENSG00000204677	FAM153C	ENSG00000204677.32	0.810872787985906	9.23822054435875	1.89848032827294e-16	8.09399420713209e-14
ENSG00000159023.5	ENSG00000159023	ENSG00000159023_006	chr1	dexseq_prepare_annotation2.py	exon	29241091	29241280	.	+	.	ENST00000373797__exon_number_006__gene_id_ENSG00000159023	EPB41	ENSG00000159023.5	2.03519884744982	10.1534822893755	2.19132540898298e-16	9.31313298817766e-14
ENSG00000069869.40	ENSG00000069869	ENSG00000069869_041	chr15	dexseq_prepare_annotation2.py	exon	56244852	56244943	.	-	.	ENST00000514893__exon_number_041__gene_id_ENSG00000069869	NEDD4	ENSG00000069869.40	-1.87936190897256	-9.95945644007553	2.21131140530168e-16	9.36669875181932e-14
ENSG00000224699.14	ENSG00000224699	ENSG00000224699_015	chr1	dexseq_prepare_annotation2.py	exon	110951592	110951706	.	+	.	ENST00000590826+ENST00000609512+ENST00000608499+ENST00000608602+ENST00000608253__exon_number_015__gene_id_ENSG00000224699	LAMTOR5-AS1	ENSG00000224699.14	1.59298554458122	9.87633781857018	2.21779030749699e-16	9.36669875181932e-14
ENSG00000113163.28	ENSG00000113163	ENSG00000113163_029	chr5	dexseq_prepare_annotation2.py	exon	74801807	74801941	.	-	.	ENST00000261415+ENST00000380494+ENST00000405807__exon_number_029__gene_id_ENSG00000113163	COL4A3BP	ENSG00000113163.28	3.66034459260379	10.2586844852356	2.26710105697661e-16	9.54513108568188e-14
ENSG00000198130.1	ENSG00000198130	ENSG00000198130_002	chr2	dexseq_prepare_annotation2.py	exon	191068647	191069359	.	-	.	ENST00000392332__exon_number_002__gene_id_ENSG00000198130	HIBCH	ENSG00000198130.1	-1.03839129410324	-9.60198944672852	2.33382257645223e-16	9.79553171451921e-14
ENSG00000123329.72	ENSG00000123329	ENSG00000123329_073	chr12	dexseq_prepare_annotation2.py	exon	57873634	57873649	.	-	.	ENST00000552249__exon_number_073__gene_id_ENSG00000123329	ARHGAP9	ENSG00000123329.72	1.2931618248723	9.25983287747603	2.39634865451637e-16	1.00268272649501e-13
ENSG00000114735.7	ENSG00000114735	ENSG00000114735_008	chr3	dexseq_prepare_annotation2.py	exon	50607001	50607005	.	+	.	ENST00000482974+ENST00000448997+ENST00000424388+ENST00000232854__exon_number_008__gene_id_ENSG00000114735	HEMK1	ENSG00000114735.7	1.72330128451565	9.49124810613981	2.43546564909545e-16	1.01395566906472e-13
ENSG00000050438.30	ENSG00000050438	ENSG00000050438_031	chr12	dexseq_prepare_annotation2.py	exon	51856094	51856240	.	+	.	ENST00000514353+ENST00000550211+ENST00000319957+ENST00000547697+ENST00000535225+ENST00000453097+ENST00000551071+ENST00000604314+ENST00000394856+ENST00000358657__exon_number_031__gene_id_ENSG00000050438	SLC4A8	ENSG00000050438.30	-1.98143287632849	-11.6267136988936	2.44110672274846e-16	1.01395566906472e-13
ENSG00000114735.20	ENSG00000114735	ENSG00000114735_021	chr3	dexseq_prepare_annotation2.py	exon	50616252	50616357	.	+	.	ENST00000455834+ENST00000448997+ENST00000232854+ENST00000434410__exon_number_021__gene_id_ENSG00000114735	HEMK1	ENSG00000114735.20	-1.96757222944467	-9.49048128189175	2.44579761831372e-16	1.01395566906472e-13
ENSG00000178814.18	ENSG00000178814	ENSG00000178814_019	chr8	dexseq_prepare_annotation2.py	exon	145109783	145109816	.	-	.	ENST00000426825+ENST00000534424__exon_number_019__gene_id_ENSG00000178814	OPLAH	ENSG00000178814.18	1.06655117545847	10.8504201334668	2.51093341255835e-16	1.03474156445799e-13
ENSG00000224699.42	ENSG00000224699	ENSG00000224699_043	chr1	dexseq_prepare_annotation2.py	exon	110960930	110960933	.	+	.	ENST00000444238+ENST00000599202+ENST00000596890+ENST00000598158+ENST00000609512+ENST00000608635+ENST00000590413+ENST00000585433+ENST00000609709+ENST00000608499+ENST00000608602+ENST00000608719+ENST00000608486+ENST00000608067+ENST00000598350+ENST00000598454+ENST00000608253__exon_number_043__gene_id_ENSG00000224699	LAMTOR5-AS1	ENSG00000224699.42	-0.763154830249188	-9.85088469186779	2.51890333675845e-16	1.03474156445799e-13
ENSG00000259905.6	ENSG00000259905	ENSG00000259905_007	chr15	dexseq_prepare_annotation2.py	exon	24758292	24758320	.	+	.	ENST00000565512__exon_number_007__gene_id_ENSG00000259905	PWRN1	ENSG00000259905.6	0.876109916997465	9.35666017961221	2.51890473330877e-16	1.03474156445799e-13
ENSG00000224539.21	ENSG00000224539	ENSG00000224539_022	chrX	dexseq_prepare_annotation2.py	exon	134748044	134748412	.	+	.	ENST00000442271__exon_number_022__gene_id_ENSG00000224539	RP11-432N13.3	ENSG00000224539.21	-1.14404170132713	-12.4171175473172	2.58946863786551e-16	1.06050511032583e-13
ENSG00000164300.16	ENSG00000164300	ENSG00000164300_017	chr5	dexseq_prepare_annotation2.py	exon	79470777	79470870	.	-	.	ENST00000507668+ENST00000509193+ENST00000512972+ENST00000512721__exon_number_017__gene_id_ENSG00000164300	SERINC5	ENSG00000164300.16	-1.85315086153207	-11.9701548663724	2.59827177932003e-16	1.06089556185832e-13
ENSG00000198561.ENSG00000213593.ENSG00000211450.ENSG00000254732.ENSG00000254462.52	ENSG00000198561+ENSG00000213593+ENSG00000211450+ENSG00000254732+ENSG00000254462	ENSG00000198561+ENSG00000213593+ENSG00000211450+ENSG00000254732+ENSG00000254462_053	chr11	dexseq_prepare_annotation2.py	exon	57549075	57549118	.	+	.	ENST00000530068__exon_number_053__gene_id_ENSG00000198561+ENSG00000213593+ENSG00000211450+ENSG00000254732+ENSG00000254462		ENSG00000198561.ENSG00000213593.ENSG00000211450.ENSG00000254732.ENSG00000254462.52	-1.19158618228732	-9.18489675965568	3.11128940705633e-16	1.26370237605047e-13
ENSG00000231890.41	ENSG00000231890	ENSG00000231890_042	chr2	dexseq_prepare_annotation2.py	exon	136773837	136773916	.	+	.	ENST00000593405__exon_number_042__gene_id_ENSG00000231890	AC093391.2	ENSG00000231890.41	-0.930652219692299	-9.49556409247579	3.11367289104555e-16	1.26370237605047e-13
ENSG00000127419.40	ENSG00000127419	ENSG00000127419_041	chr4	dexseq_prepare_annotation2.py	exon	949193	949271	.	+	.	ENST00000264771+ENST00000452360+ENST00000506669+ENST00000508204+ENST00000515740+ENST00000515492+ENST00000513952+ENST00000509508+ENST00000438836+ENST00000510493+ENST00000515876__exon_number_041__gene_id_ENSG00000127419	TMEM175	ENSG00000127419.40	-1.69094081937112	-10.0743915621039	3.16952110719077e-16	1.28251729831387e-13
ENSG00000147206.35	ENSG00000147206	ENSG00000147206_036	chrX	dexseq_prepare_annotation2.py	exon	102347924	102348022	.	-	.	ENST00000425644+ENST00000425463+ENST00000395065__exon_number_036__gene_id_ENSG00000147206	NXF3	ENSG00000147206.35	-1.55025689642543	-9.8798933514455	3.26484631373881e-16	1.31714620687104e-13
ENSG00000148337.70	ENSG00000148337	ENSG00000148337_071	chr9	dexseq_prepare_annotation2.py	exon	130953852	130953868	.	-	.	ENST00000357558+ENST00000372938+ENST00000325721__exon_number_071__gene_id_ENSG00000148337	CIZ1	ENSG00000148337.70	-2.38061146343043	-8.83868817764001	3.28408385755511e-16	1.32096408734694e-13
ENSG00000133619.31	ENSG00000133619	ENSG00000133619_032	chr7	dexseq_prepare_annotation2.py	exon	149427237	149427431	.	+	.	ENST00000479560+ENST00000255992+ENST00000485033+ENST00000466546+ENST00000496259+ENST00000489951+ENST00000319551__exon_number_032__gene_id_ENSG00000133619	KRBA1	ENSG00000133619.31	-1.04920731920063	-9.87336083643321	3.37099674565771e-16	1.35189973345887e-13
ENSG00000163138.2	ENSG00000163138	ENSG00000163138_003	chr4	dexseq_prepare_annotation2.py	exon	20702042	20702049	.	+	.	ENST00000503585+ENST00000360916+ENST00000295290+ENST00000510051__exon_number_003__gene_id_ENSG00000163138	PACRGL	ENSG00000163138.2	1.58538541604758	9.33797165600768	3.50854283853096e-16	1.40289812019958e-13
ENSG00000147649	ENSG00000147649	ENSG00000147649_001	chr8	dexseq_prepare_annotation2.py	exon	98656407	98656773	.	+	.	ENST00000336273__exon_number_001__gene_id_ENSG00000147649	MTDH	ENSG00000147649	1.2661142644661	10.4149689441931	3.66197371177409e-16	1.45643411745324e-13
ENSG00000110906.27	ENSG00000110906	ENSG00000110906_028	chr12	dexseq_prepare_annotation2.py	exon	109896788	109896790	.	-	.	ENST00000540089+ENST00000545759__exon_number_028__gene_id_ENSG00000110906	KCTD10	ENSG00000110906.27	0.935556136201571	10.0433422724594	3.66398520114022e-16	1.45643411745324e-13
ENSG00000091536.56	ENSG00000091536	ENSG00000091536_057	chr17	dexseq_prepare_annotation2.py	exon	18057445	18057504	.	+	.	ENST00000205890+ENST00000418233+ENST00000536811+ENST00000585180+ENST00000445289__exon_number_057__gene_id_ENSG00000091536	MYO15A	ENSG00000091536.56	1.22481685655078	8.69066637793743	3.74992504214807e-16	1.48622395732056e-13
ENSG00000100292	ENSG00000100292	ENSG00000100292_001	chr22	dexseq_prepare_annotation2.py	exon	35776354	35776473	.	+	.	ENST00000412893__exon_number_001__gene_id_ENSG00000100292	HMOX1	ENSG00000100292	1.41973984501007	10.9566062013448	3.7821156134798e-16	1.49459919637952e-13
ENSG00000075035.27	ENSG00000075035	ENSG00000075035_028	chr12	dexseq_prepare_annotation2.py	exon	108603898	108604082	.	+	.	ENST00000549903+ENST00000547525+ENST00000261400+ENST00000551638+ENST00000332082__exon_number_028__gene_id_ENSG00000075035	WSCD2	ENSG00000075035.27	0.890583833162515	9.76608923755561	3.84965781031788e-16	1.51685496520251e-13
ENSG00000131018.132	ENSG00000131018	ENSG00000131018_133	chr6	dexseq_prepare_annotation2.py	exon	152684861	152684909	.	-	.	ENST00000341594__exon_number_133__gene_id_ENSG00000131018	SYNE1	ENSG00000131018.132	-3.3181681449192	-8.42579512832392	4.07853097039258e-16	1.60236471118767e-13
ENSG00000147852.10	ENSG00000147852	ENSG00000147852_011	chr9	dexseq_prepare_annotation2.py	exon	2644734	2644853	.	+	.	ENST00000382100+ENST00000382099__exon_number_011__gene_id_ENSG00000147852	VLDLR	ENSG00000147852.10	1.11268368054504	10.227599253228	4.53481754682257e-16	1.77646548247267e-13
ENSG00000069943.19	ENSG00000069943	ENSG00000069943_020	chr15	dexseq_prepare_annotation2.py	exon	55642897	55642938	.	+	.	ENST00000539642+ENST00000565367+ENST00000565502+ENST00000164305+ENST00000565402+ENST00000563742__exon_number_020__gene_id_ENSG00000069943	PIGB	ENSG00000069943.19	-1.98004315738107	-9.46677964559144	4.81953259617747e-16	1.88254286235083e-13
ENSG00000134982.ENSG00000272869.ENSG00000258864.ENSG00000212643.ENSG00000153037.69	ENSG00000134982+ENSG00000272869+ENSG00000258864+ENSG00000212643+ENSG00000153037	ENSG00000134982+ENSG00000272869+ENSG00000258864+ENSG00000212643+ENSG00000153037_070	chr5	dexseq_prepare_annotation2.py	exon	112227335	112227422	.	+	.	ENST00000391338+ENST00000512790+ENST00000509024+ENST00000506997__exon_number_070__gene_id_ENSG00000134982+ENSG00000272869+ENSG00000258864+ENSG00000212643+ENSG00000153037		ENSG00000134982.ENSG00000272869.ENSG00000258864.ENSG00000212643.ENSG00000153037.69	-1.72928581116515	-10.0847341383091	4.99642651816046e-16	1.94601453581956e-13
ENSG00000259522.ENSG00000260669.ENSG00000213920.ENSG00000254505.ENSG00000129559.ENSG00000254692.ENSG00000100926.ENSG00000255526.ENSG00000196497.98	ENSG00000259522+ENSG00000260669+ENSG00000213920+ENSG00000254505+ENSG00000129559+ENSG00000254692+ENSG00000100926+ENSG00000255526+ENSG00000196497	ENSG00000259522+ENSG00000260669+ENSG00000213920+ENSG00000254505+ENSG00000129559+ENSG00000254692+ENSG00000100926+ENSG00000255526+ENSG00000196497_099	chr14	dexseq_prepare_annotation2.py	exon	24664243	24664257	.	-	.	ENST00000528010+ENST00000532632+ENST00000528669__exon_number_099__gene_id_ENSG00000259522+ENSG00000260669+ENSG00000213920+ENSG00000254505+ENSG00000129559+ENSG00000254692+ENSG00000100926+ENSG00000255526+ENSG00000196497		ENSG00000259522.ENSG00000260669.ENSG00000213920.ENSG00000254505.ENSG00000129559.ENSG00000254692.ENSG00000100926.ENSG00000255526.ENSG00000196497.98	-4.18097478551352	-8.78273695281189	5.17567635638338e-16	2.01003637806096e-13
ENSG00000114735.9	ENSG00000114735	ENSG00000114735_010	chr3	dexseq_prepare_annotation2.py	exon	50607243	50608361	.	+	.	ENST00000482974__exon_number_010__gene_id_ENSG00000114735	HEMK1	ENSG00000114735.9	1.70078777206897	9.35093773200259	5.2801941633455e-16	2.0447514073815e-13
ENSG00000162994.27	ENSG00000162994	ENSG00000162994_028	chr2	dexseq_prepare_annotation2.py	exon	55455168	55455340	.	-	.	ENST00000401408+ENST00000451916__exon_number_028__gene_id_ENSG00000162994	CLHC1	ENSG00000162994.27	-2.16829982954826	-12.1581961247239	5.47738872441067e-16	2.11505453172601e-13
ENSG00000013441.9	ENSG00000013441	ENSG00000013441_010	chr2	dexseq_prepare_annotation2.py	exon	201718055	201718172	.	-	.	ENST00000409769+ENST00000321356+ENST00000473565+ENST00000496205+ENST00000409403+ENST00000461326+ENST00000461981+ENST00000434813+ENST00000472679+ENST00000432425+ENST00000464454__exon_number_010__gene_id_ENSG00000013441	CLK1	ENSG00000013441.9	1.06096125556596	9.55083617154225	5.69761355417958e-16	2.19382470611786e-13
ENSG00000114735.24	ENSG00000114735	ENSG00000114735_025	chr3	dexseq_prepare_annotation2.py	exon	50617661	50617811	.	+	.	ENST00000482974__exon_number_025__gene_id_ENSG00000114735	HEMK1	ENSG00000114735.24	-3.09782749721893	-9.32461949489941	6.1039108001021e-16	2.34358961543693e-13
ENSG00000133318.10	ENSG00000133318	ENSG00000133318_011	chr11	dexseq_prepare_annotation2.py	exon	63481443	63481638	.	+	.	ENST00000338850+ENST00000538995__exon_number_011__gene_id_ENSG00000133318	RTN3	ENSG00000133318.10	-1.76258197513524	-9.52933842135413	6.37013350024139e-16	2.43887689109808e-13
ENSG00000013441.18	ENSG00000013441	ENSG00000013441_019	chr2	dexseq_prepare_annotation2.py	exon	201721614	201721708	.	-	.	ENST00000409769+ENST00000321356+ENST00000473565+ENST00000409403+ENST00000461981+ENST00000434813+ENST00000432425__exon_number_019__gene_id_ENSG00000013441	CLK1	ENSG00000013441.18	-1.54186589208454	-9.50022771766943	7.40889641136852e-16	2.8283106445242e-13
ENSG00000147852.9	ENSG00000147852	ENSG00000147852_010	chr9	dexseq_prepare_annotation2.py	exon	2643837	2643959	.	+	.	ENST00000382100+ENST00000382099__exon_number_010__gene_id_ENSG00000147852	VLDLR	ENSG00000147852.9	1.57316155533316	10.1158356271364	7.42915485613091e-16	2.8283106445242e-13
ENSG00000143322.27	ENSG00000143322	ENSG00000143322_028	chr1	dexseq_prepare_annotation2.py	exon	179198376	179198532	.	-	.	ENST00000507173+ENST00000511413+ENST00000367623+ENST00000392043+ENST00000502732__exon_number_028__gene_id_ENSG00000143322	ABL2	ENSG00000143322.27	-0.929321880507668	-9.99592525300846	7.48448578064732e-16	2.84137149790586e-13
ENSG00000166689.59	ENSG00000166689	ENSG00000166689_060	chr11	dexseq_prepare_annotation2.py	exon	17035672	17035689	.	-	.	ENST00000355661+ENST00000448080+ENST00000531066__exon_number_060__gene_id_ENSG00000166689	PLEKHA7	ENSG00000166689.59	-0.937041475328074	-8.98253881397597	7.51217721080949e-16	2.84389565837788e-13
ENSG00000245937.15	ENSG00000245937	ENSG00000245937_016	chr5	dexseq_prepare_annotation2.py	exon	127396836	127396936	.	-	.	ENST00000501652+ENST00000606251+ENST00000514409+ENST00000508878+ENST00000499346+ENST00000501702+ENST00000514573+ENST00000501173__exon_number_016__gene_id_ENSG00000245937	CTC-228N24.3	ENSG00000245937.15	-1.41624367076077	-9.87519154678124	8.03963962714063e-16	3.03507624471524e-13
ENSG00000185038.34	ENSG00000185038	ENSG00000185038_035	chr2	dexseq_prepare_annotation2.py	exon	234727298	234727416	.	+	.	ENST00000389758__exon_number_035__gene_id_ENSG00000185038	MROH2A	ENSG00000185038.34	-1.20761934272369	-10.0905482702922	8.30797569812252e-16	3.12764043342969e-13
ENSG00000234680.6	ENSG00000234680	ENSG00000234680_007	chr9	dexseq_prepare_annotation2.py	exon	39038917	39039591	.	+	.	ENST00000422626__exon_number_007__gene_id_ENSG00000234680	VN2R3P	ENSG00000234680.6	-1.63269694885494	-12.5056262210186	9.03082852141635e-16	3.39032354074839e-13
ENSG00000131018.71	ENSG00000131018	ENSG00000131018_072	chr6	dexseq_prepare_annotation2.py	exon	152589191	152589300	.	-	.	ENST00000409694+ENST00000448038+ENST00000341594+ENST00000356820+ENST00000265368+ENST00000545694+ENST00000367255+ENST00000367256+ENST00000423061__exon_number_072__gene_id_ENSG00000131018	SYNE1	ENSG00000131018.71	1.00112792224281	8.31789542608752	9.08067529835493e-16	3.39959353621238e-13
ENSG00000175287.ENSG00000095319.ENSG00000251184.40	ENSG00000175287+ENSG00000095319+ENSG00000251184	ENSG00000175287+ENSG00000095319+ENSG00000251184_041	chr9	dexseq_prepare_annotation2.py	exon	131709986	131710030	.	+	.	ENST00000491990+ENST00000372577__exon_number_041__gene_id_ENSG00000175287+ENSG00000095319+ENSG00000251184		ENSG00000175287.ENSG00000095319.ENSG00000251184.40	0.638200199365614	9.12074188198635	9.68705854703015e-16	3.61659105699206e-13
ENSG00000259905.5	ENSG00000259905	ENSG00000259905_006	chr15	dexseq_prepare_annotation2.py	exon	24758217	24758291	.	+	.	ENST00000565512+ENST00000565893__exon_number_006__gene_id_ENSG00000259905	PWRN1	ENSG00000259905.5	0.921938678052276	9.12005237312253	9.72516850275771e-16	3.62081686817549e-13
ENSG00000159023.1	ENSG00000159023	ENSG00000159023_002	chr1	dexseq_prepare_annotation2.py	exon	29213633	29213635	.	+	.	ENST00000356093+ENST00000343067+ENST00000482464+ENST00000398863__exon_number_002__gene_id_ENSG00000159023	EPB41	ENSG00000159023.1	1.99597940773169	9.83327364783892	9.78117442724759e-16	3.63166407649042e-13
ENSG00000147883.6	ENSG00000147883	ENSG00000147883_007	chr9	dexseq_prepare_annotation2.py	exon	22008797	22008952	.	-	.	ENST00000539462+ENST00000380142+ENST00000276925__exon_number_007__gene_id_ENSG00000147883	CDKN2B	ENSG00000147883.6	-2.39379632471143	-12.457391600196	1.02734633835326e-15	3.8039960994094e-13
ENSG00000127419.20	ENSG00000127419	ENSG00000127419_021	chr4	dexseq_prepare_annotation2.py	exon	941943	942198	.	+	.	ENST00000452360+ENST00000438836+ENST00000505734+ENST00000504850__exon_number_021__gene_id_ENSG00000127419	TMEM175	ENSG00000127419.20	-1.84498086579001	-9.81359270666549	1.07246155508189e-15	3.96019615216713e-13
ENSG00000158683.11	ENSG00000158683	ENSG00000158683_012	chr7	dexseq_prepare_annotation2.py	exon	47852719	47852835	.	-	.	ENST00000433506+ENST00000483616+ENST00000289672__exon_number_012__gene_id_ENSG00000158683	PKD1L1	ENSG00000158683.11	-0.867745701720033	-8.83276262454456	1.07620671941231e-15	3.96319722421182e-13
ENSG00000224699.15	ENSG00000224699	ENSG00000224699_016	chr1	dexseq_prepare_annotation2.py	exon	110951707	110951780	.	+	.	ENST00000590826+ENST00000609512+ENST00000608499+ENST00000608602+ENST00000598454+ENST00000608253__exon_number_016__gene_id_ENSG00000224699	LAMTOR5-AS1	ENSG00000224699.15	1.12405036763129	9.55356046265412	1.11462812770035e-15	4.08325488918595e-13
ENSG00000104299.45	ENSG00000104299	ENSG00000104299_046	chr8	dexseq_prepare_annotation2.py	exon	28747431	28747431	.	-	.	ENST00000520983+ENST00000520184+ENST00000521022+ENST00000522363+ENST00000521777+ENST00000416984+ENST00000397363+ENST00000518510+ENST00000520831__exon_number_046__gene_id_ENSG00000104299	INTS9	ENSG00000104299.45	-1.76590443409423	-9.80530842514227	1.11485094643701e-15	4.08325488918595e-13
ENSG00000238542.ENSG00000163492.ENSG00000155657.230	ENSG00000238542+ENSG00000163492+ENSG00000155657	ENSG00000238542+ENSG00000163492+ENSG00000155657_231	chr2	dexseq_prepare_annotation2.py	exon	179544326	179544409	.	-	.	ENST00000342992+ENST00000589042+ENST00000591111__exon_number_231__gene_id_ENSG00000238542+ENSG00000163492+ENSG00000155657		ENSG00000238542.ENSG00000163492.ENSG00000155657.230	-1.03418471886881	-8.30555374615939	1.15310311182674e-15	4.21194285306442e-13
ENSG00000159086.34	ENSG00000159086	ENSG00000159086_035	chr21	dexseq_prepare_annotation2.py	exon	34143980	34143998	.	-	.	ENST00000443785+ENST00000331923+ENST00000464256__exon_number_035__gene_id_ENSG00000159086	PAXBP1	ENSG00000159086.34	-1.45317316868585	-13.0576969510037	1.19824093292912e-15	4.36502054138464e-13
ENSG00000223501.44	ENSG00000223501	ENSG00000223501_045	chr6	dexseq_prepare_annotation2.py	exon	33239682	33239717	.	-	.	ENST00000478934+ENST00000436044__exon_number_045__gene_id_ENSG00000223501	VPS52	ENSG00000223501.44	0.954245882057582	8.90349031511455	1.20813772584712e-15	4.389242302372e-13
ENSG00000163499.6	ENSG00000163499	ENSG00000163499_007	chr2	dexseq_prepare_annotation2.py	exon	219856569	219856823	.	-	.	ENST00000490678__exon_number_007__gene_id_ENSG00000163499	CRYBA2	ENSG00000163499.6	1.4952176951167	12.3806284004235	1.26206916779708e-15	4.57288600610657e-13
ENSG00000196549.22	ENSG00000196549	ENSG00000196549_023	chr3	dexseq_prepare_annotation2.py	exon	154834268	154834348	.	+	.	ENST00000493237+ENST00000360490+ENST00000481828+ENST00000462745+ENST00000462837+ENST00000492661+ENST00000460393__exon_number_023__gene_id_ENSG00000196549	MME	ENSG00000196549.22	1.11793641601377	8.94424134302651	1.29535069579797e-15	4.68092637799723e-13
ENSG00000104299.49	ENSG00000104299	ENSG00000104299_050	chr8	dexseq_prepare_annotation2.py	exon	28747445	28747451	.	-	.	ENST00000522363+ENST00000520184+ENST00000521022+ENST00000520831+ENST00000416984__exon_number_050__gene_id_ENSG00000104299	INTS9	ENSG00000104299.49	-0.913083981437855	-9.76138880905918	1.36926143189155e-15	4.93481820053715e-13
ENSG00000224699.9	ENSG00000224699	ENSG00000224699_010	chr1	dexseq_prepare_annotation2.py	exon	110950497	110950576	.	+	.	ENST00000587691+ENST00000457535+ENST00000609244+ENST00000610148+ENST00000609709+ENST00000608499+ENST00000608486+ENST00000608067+ENST00000598454__exon_number_010__gene_id_ENSG00000224699	LAMTOR5-AS1	ENSG00000224699.9	1.0991831662082	9.50991751546602	1.3865298057128e-15	4.98376338409801e-13
ENSG00000032219.36	ENSG00000032219	ENSG00000032219_037	chr14	dexseq_prepare_annotation2.py	exon	58832236	58832340	.	+	.	ENST00000355431+ENST00000348476+ENST00000466065+ENST00000431317+ENST00000395168__exon_number_037__gene_id_ENSG00000032219	ARID4A	ENSG00000032219.36	-1.17301834170792	-8.90382593128421	1.40366863594702e-15	5.03198451321592e-13
ENSG00000104490.52	ENSG00000104490	ENSG00000104490_053	chr8	dexseq_prepare_annotation2.py	exon	102962486	102962588	.	-	.	ENST00000518727__exon_number_053__gene_id_ENSG00000104490	NCALD	ENSG00000104490.52	-1.66187796895417	-8.61644750351947	1.40820761413141e-15	5.03490103306508e-13
ENSG00000182774.ENSG00000214575.ENSG00000260836.55	ENSG00000182774+ENSG00000214575+ENSG00000260836	ENSG00000182774+ENSG00000214575+ENSG00000260836_056	chr15	dexseq_prepare_annotation2.py	exon	83240283	83240383	.	-	.	ENST00000423133__exon_number_056__gene_id_ENSG00000182774+ENSG00000214575+ENSG00000260836		ENSG00000182774.ENSG00000214575.ENSG00000260836.55	0.904065123912415	9.12553657782282	1.44886622581821e-15	5.16660344114332e-13
ENSG00000268465.ENSG00000269751.ENSG00000182324.ENSG00000105447.ENSG00000105443.42	ENSG00000268465+ENSG00000269751+ENSG00000182324+ENSG00000105447+ENSG00000105443	ENSG00000268465+ENSG00000269751+ENSG00000182324+ENSG00000105447+ENSG00000105443_043	chr19	dexseq_prepare_annotation2.py	exon	48977439	48977532	.	+	.	ENST00000325139+ENST00000460595+ENST00000467412+ENST00000427476+ENST00000452733+ENST00000595765+ENST00000493260+ENST00000391881__exon_number_043__gene_id_ENSG00000268465+ENSG00000269751+ENSG00000182324+ENSG00000105447+ENSG00000105443		ENSG00000268465.ENSG00000269751.ENSG00000182324.ENSG00000105447.ENSG00000105443.42	-1.08338264241455	-9.296292204601	1.58881127003964e-15	5.65073271436467e-13
ENSG00000104450.8	ENSG00000104450	ENSG00000104450_009	chr8	dexseq_prepare_annotation2.py	exon	101196184	101196290	.	+	.	ENST00000251809+ENST00000520508+ENST00000388798+ENST00000520643__exon_number_009__gene_id_ENSG00000104450	SPAG1	ENSG00000104450.8	-1.06279002014036	-9.05801261316914	1.70031242711222e-15	6.03142321585869e-13
ENSG00000165949.8	ENSG00000165949	ENSG00000165949_009	chr14	dexseq_prepare_annotation2.py	exon	94577095	94577100	.	+	.	ENST00000444961+ENST00000555081+ENST00000554800+ENST00000557700+ENST00000557098+ENST00000298902+ENST00000448882+ENST00000554448+ENST00000556544__exon_number_009__gene_id_ENSG00000165949	IFI27	ENSG00000165949.8	1.3557011435792	9.52660353294428	1.8437441560567e-15	6.52308959924248e-13
ENSG00000266967.ENSG00000267060.ENSG00000108825.23	ENSG00000266967+ENSG00000267060+ENSG00000108825	ENSG00000266967+ENSG00000267060+ENSG00000108825_024	chr17	dexseq_prepare_annotation2.py	exon	41107859	41107871	.	-	.	ENST00000491665+ENST00000591096+ENST00000421990+ENST00000427569+ENST00000486664+ENST00000423601+ENST00000409399+ENST00000409103+ENST00000478040+ENST00000360221__exon_number_024__gene_id_ENSG00000266967+ENSG00000267060+ENSG00000108825		ENSG00000266967.ENSG00000267060.ENSG00000108825.23	-1.29028580895643	-8.70387608534094	2.11666129009054e-15	7.46910635393569e-13
ENSG00000131018.91	ENSG00000131018	ENSG00000131018_092	chr6	dexseq_prepare_annotation2.py	exon	152629764	152629767	.	-	.	ENST00000409694+ENST00000341594+ENST00000367255+ENST00000367256__exon_number_092__gene_id_ENSG00000131018	SYNE1	ENSG00000131018.91	0.904859672545587	8.20226507632906	2.12339348344739e-15	7.47334972103944e-13
ENSG00000266967.ENSG00000267060.ENSG00000108825.18	ENSG00000266967+ENSG00000267060+ENSG00000108825	ENSG00000266967+ENSG00000267060+ENSG00000108825_019	chr17	dexseq_prepare_annotation2.py	exon	41107291	41107362	.	-	.	ENST00000474578+ENST00000478040+ENST00000486664+ENST00000483535__exon_number_019__gene_id_ENSG00000266967+ENSG00000267060+ENSG00000108825		ENSG00000266967.ENSG00000267060.ENSG00000108825.18	-1.18775378202439	-8.69721957896707	2.20560307269267e-15	7.74252611102376e-13
ENSG00000216937.ENSG00000150076.12	ENSG00000216937+ENSG00000150076	ENSG00000216937+ENSG00000150076_013	chr10	dexseq_prepare_annotation2.py	exon	32770639	32770710	.	+	.	ENST00000489718__exon_number_013__gene_id_ENSG00000216937+ENSG00000150076		ENSG00000216937.ENSG00000150076.12	1.23053672611984	9.48702883115506	2.23841989569873e-15	7.83736914258247e-13
ENSG00000166147.48	ENSG00000166147	ENSG00000166147_049	chr15	dexseq_prepare_annotation2.py	exon	48779509	48779634	.	-	.	ENST00000316623__exon_number_049__gene_id_ENSG00000166147	FBN1	ENSG00000166147.48	-1.85502786348425	-8.843967756792	2.33958661097623e-15	8.17041680809915e-13
ENSG00000177239.27	ENSG00000177239	ENSG00000177239_028	chr9	dexseq_prepare_annotation2.py	exon	139998102	139998781	.	+	.	ENST00000540391+ENST00000535028+ENST00000536349__exon_number_028__gene_id_ENSG00000177239	MAN1B1	ENSG00000177239.27	1.01766356735301	9.33479757306058	2.39079099259504e-15	8.32771656312422e-13
ENSG00000157965	ENSG00000157965	ENSG00000157965_001	chrX	dexseq_prepare_annotation2.py	exon	52651985	52652247	.	+	.	ENST00000414360+ENST00000454586__exon_number_001__gene_id_ENSG00000157965	SSX8	ENSG00000157965	3.3057241376122	14.765187686503	2.46194847400123e-15	8.55353049514822e-13
ENSG00000224539.7	ENSG00000224539	ENSG00000224539_008	chrX	dexseq_prepare_annotation2.py	exon	134742694	134742834	.	+	.	ENST00000442271__exon_number_008__gene_id_ENSG00000224539	RP11-432N13.3	ENSG00000224539.7	1.46883945581378	11.6434061111807	2.49225176788226e-15	8.63661093408431e-13
ENSG00000079805.45	ENSG00000079805	ENSG00000079805_046	chr19	dexseq_prepare_annotation2.py	exon	10919245	10919256	.	+	.	ENST00000585892+ENST00000389253+ENST00000590806+ENST00000355667__exon_number_046__gene_id_ENSG00000079805	DNM2	ENSG00000079805.45	1.10473791634494	9.82581282314379	2.68460205316513e-15	9.27938535767948e-13
ENSG00000167380.39	ENSG00000167380	ENSG00000167380_040	chr19	dexseq_prepare_annotation2.py	exon	44679684	44679796	.	+	.	ENST00000590089+ENST00000590524+ENST00000454662+ENST00000585678+ENST00000588883+ENST00000590578+ENST00000337433+ENST00000588127__exon_number_040__gene_id_ENSG00000167380	ZNF226	ENSG00000167380.39	1.16609018900498	8.9054583939356	2.72832307324298e-15	9.40645059563237e-13
ENSG00000123213.19	ENSG00000123213	ENSG00000123213_020	chr5	dexseq_prepare_annotation2.py	exon	65088429	65088482	.	+	.	ENST00000502464+ENST00000509935+ENST00000506799+ENST00000380985+ENST00000506539__exon_number_020__gene_id_ENSG00000123213	NLN	ENSG00000123213.19	-1.63570635880793	-9.133497768992	2.86582596603087e-15	9.85537860837333e-13
ENSG00000010379.7	ENSG00000010379	ENSG00000010379_008	chr12	dexseq_prepare_annotation2.py	exon	332912	333011	.	-	.	ENST00000539668__exon_number_008__gene_id_ENSG00000010379	SLC6A13	ENSG00000010379.7	-1.54857151062835	-9.69445442282344	2.95942535910335e-15	1.01514298802746e-12
ENSG00000124721.39	ENSG00000124721	ENSG00000124721_040	chr6	dexseq_prepare_annotation2.py	exon	38813350	38813549	.	+	.	ENST00000449981+ENST00000441566+ENST00000327475+ENST00000359357__exon_number_040__gene_id_ENSG00000124721	DNAH8	ENSG00000124721.39	-1.71489113563864	-8.64575312743119	3.03084783560557e-15	1.03701034172682e-12
ENSG00000147852	ENSG00000147852	ENSG00000147852_001	chr9	dexseq_prepare_annotation2.py	exon	2621834	2621974	.	+	.	ENST00000382100__exon_number_001__gene_id_ENSG00000147852	VLDLR	ENSG00000147852	1.16356986438261	9.7836660466676	3.23699106120756e-15	1.10474581293485e-12
ENSG00000167380.38	ENSG00000167380	ENSG00000167380_039	chr19	dexseq_prepare_annotation2.py	exon	44679651	44679683	.	+	.	ENST00000590089+ENST00000590524+ENST00000454662+ENST00000588127+ENST00000588883+ENST00000590578+ENST00000337433+ENST00000586914+ENST00000585678__exon_number_039__gene_id_ENSG00000167380	ZNF226	ENSG00000167380.38	1.09527171647997	8.86983231597826	3.34537544908979e-15	1.13886018122036e-12
ENSG00000114735.2	ENSG00000114735	ENSG00000114735_003	chr3	dexseq_prepare_annotation2.py	exon	50606705	50606908	.	+	.	ENST00000232854__exon_number_003__gene_id_ENSG00000114735	HEMK1	ENSG00000114735.2	1.66545923559885	9.01041703183852	3.42826996865447e-15	1.16414745292375e-12
ENSG00000032219.33	ENSG00000032219	ENSG00000032219_034	chr14	dexseq_prepare_annotation2.py	exon	58827710	58827760	.	+	.	ENST00000355431+ENST00000348476+ENST00000417477+ENST00000431317+ENST00000395168__exon_number_034__gene_id_ENSG00000032219	ARID4A	ENSG00000032219.33	-1.1888265716162	-8.75014969590837	3.49465022584702e-15	1.18371423063465e-12
ENSG00000266967.ENSG00000267060.ENSG00000108825.25	ENSG00000266967+ENSG00000267060+ENSG00000108825	ENSG00000266967+ENSG00000267060+ENSG00000108825_026	chr17	dexseq_prepare_annotation2.py	exon	41107904	41107917	.	-	.	ENST00000491665+ENST00000591096+ENST00000421990+ENST00000441280+ENST00000486664+ENST00000450475+ENST00000423601+ENST00000409399+ENST00000409103+ENST00000478040+ENST00000427569+ENST00000360221__exon_number_026__gene_id_ENSG00000266967+ENSG00000267060+ENSG00000108825		ENSG00000266967.ENSG00000267060.ENSG00000108825.25	-1.08993857263314	-8.61952372512181	3.56280779983178e-15	1.20378368536816e-12
ENSG00000131018.92	ENSG00000131018	ENSG00000131018_093	chr6	dexseq_prepare_annotation2.py	exon	152630966	152630969	.	-	.	ENST00000448038+ENST00000356820+ENST00000265368+ENST00000423061__exon_number_093__gene_id_ENSG00000131018	SYNE1	ENSG00000131018.92	0.815270289654142	8.12840436231626	3.6366948156337e-15	1.22568405070547e-12
ENSG00000165125.35	ENSG00000165125	ENSG00000165125_036	chr7	dexseq_prepare_annotation2.py	exon	142583135	142583391	.	-	.	ENST00000359396__exon_number_036__gene_id_ENSG00000165125	TRPV6	ENSG00000165125.35	-0.803817198946112	-9.37264729376949	3.92113705615769e-15	1.31826286850675e-12
ENSG00000127419.39	ENSG00000127419	ENSG00000127419_040	chr4	dexseq_prepare_annotation2.py	exon	947092	947142	.	+	.	ENST00000264771+ENST00000452360+ENST00000506669+ENST00000504180+ENST00000508204+ENST00000515876+ENST00000515492+ENST00000513952+ENST00000509508+ENST00000438836+ENST00000510493+ENST00000515740__exon_number_040__gene_id_ENSG00000127419	TMEM175	ENSG00000127419.39	-1.46134067575729	-9.5126650412312	4.39053110973694e-15	1.47240764139193e-12
ENSG00000091536.9	ENSG00000091536	ENSG00000091536_010	chr17	dexseq_prepare_annotation2.py	exon	18030105	18030179	.	+	.	ENST00000205890__exon_number_010__gene_id_ENSG00000091536	MYO15A	ENSG00000091536.9	0.953043846178191	8.324768798179	4.4772773981487e-15	1.49592641488234e-12
ENSG00000085276.7	ENSG00000085276	ENSG00000085276_008	chr3	dexseq_prepare_annotation2.py	exon	168804301	168804353	.	-	.	ENST00000460814__exon_number_008__gene_id_ENSG00000085276	MECOM	ENSG00000085276.7	0.904056019643725	9.83085074816823	4.48279835758304e-15	1.49592641488234e-12
ENSG00000198561.ENSG00000213593.ENSG00000211450.ENSG00000254732.ENSG00000254462.44	ENSG00000198561+ENSG00000213593+ENSG00000211450+ENSG00000254732+ENSG00000254462	ENSG00000198561+ENSG00000213593+ENSG00000211450+ENSG00000254732+ENSG00000254462_045	chr11	dexseq_prepare_annotation2.py	exon	57520880	57521014	.	+	.	ENST00000524630__exon_number_045__gene_id_ENSG00000198561+ENSG00000213593+ENSG00000211450+ENSG00000254732+ENSG00000254462		ENSG00000198561.ENSG00000213593.ENSG00000211450.ENSG00000254732.ENSG00000254462.44	-1.49889799786927	-8.73190440529932	4.51934874299077e-15	1.50440882417538e-12
ENSG00000131018.70	ENSG00000131018	ENSG00000131018_071	chr6	dexseq_prepare_annotation2.py	exon	152583167	152583323	.	-	.	ENST00000409694+ENST00000448038+ENST00000341594+ENST00000356820+ENST00000265368+ENST00000545694+ENST00000367255+ENST00000367256+ENST00000423061__exon_number_071__gene_id_ENSG00000131018	SYNE1	ENSG00000131018.70	0.964886124997764	8.09746908132669	4.55111824843782e-15	1.51126199330804e-12
ENSG00000148341.26	ENSG00000148341	ENSG00000148341_027	chr9	dexseq_prepare_annotation2.py	exon	131776738	131776782	.	-	.	ENST00000417224+ENST00000372559+ENST00000372554+ENST00000455407+ENST00000416230+ENST00000425236+ENST00000372564+ENST00000416629+ENST00000483980__exon_number_027__gene_id_ENSG00000148341	SH3GLB2	ENSG00000148341.26	-1.64567170390223	-8.90612193256525	4.89360524094089e-15	1.62100673606167e-12
ENSG00000204677.35	ENSG00000204677	ENSG00000204677_036	chr5	dexseq_prepare_annotation2.py	exon	177479627	177479688	.	+	.	ENST00000506096+ENST00000511819+ENST00000511511__exon_number_036__gene_id_ENSG00000204677	FAM153C	ENSG00000204677.35	0.888116378508545	8.68954294715293	5.00086154959855e-15	1.65248517953116e-12
ENSG00000105321.9	ENSG00000105321	ENSG00000105321_010	chr19	dexseq_prepare_annotation2.py	exon	47761816	47761920	.	+	.	ENST00000221922+ENST00000595659+ENST00000599398+ENST00000596938__exon_number_010__gene_id_ENSG00000105321	CCDC9	ENSG00000105321.9	1.76140226116063	9.68180535631184	5.08987559084931e-15	1.67779679537386e-12
ENSG00000177239.25	ENSG00000177239	ENSG00000177239_026	chr9	dexseq_prepare_annotation2.py	exon	139996965	139997799	.	+	.	ENST00000536349__exon_number_026__gene_id_ENSG00000177239	MAN1B1	ENSG00000177239.25	0.855928226317137	9.18575719142192	5.10505320890886e-15	1.67870545300251e-12
ENSG00000032219.37	ENSG00000032219	ENSG00000032219_038	chr14	dexseq_prepare_annotation2.py	exon	58832742	58832786	.	+	.	ENST00000355431+ENST00000395168__exon_number_038__gene_id_ENSG00000032219	ARID4A	ENSG00000032219.37	-1.18755784501193	-8.68503787889492	5.13570900808983e-15	1.68468706903723e-12
ENSG00000005844.18	ENSG00000005844	ENSG00000005844_019	chr16	dexseq_prepare_annotation2.py	exon	30490412	30490495	.	+	.	ENST00000562857+ENST00000565864+ENST00000454514+ENST00000356798+ENST00000569725__exon_number_019__gene_id_ENSG00000005844	ITGAL	ENSG00000005844.18	-1.4347143289714	-10.4598327433318	5.5650846026283e-15	1.82111666839035e-12
ENSG00000010379.9	ENSG00000010379	ENSG00000010379_010	chr12	dexseq_prepare_annotation2.py	exon	333192	333282	.	-	.	ENST00000539668+ENST00000543722+ENST00000343164+ENST00000445055__exon_number_010__gene_id_ENSG00000010379	SLC6A13	ENSG00000010379.9	-1.61921204064406	-9.55516568226363	5.59289774337145e-15	1.82579741549916e-12
ENSG00000072849.26	ENSG00000072849	ENSG00000072849_027	chr17	dexseq_prepare_annotation2.py	exon	5389437	5389468	.	-	.	ENST00000576551+ENST00000158771+ENST00000574700+ENST00000575209+ENST00000571476+ENST00000572834+ENST00000570848+ENST00000571971+ENST00000573637+ENST00000574952__exon_number_027__gene_id_ENSG00000072849	DERL2	ENSG00000072849.26	1.27045368453372	10.0687492294471	5.61030584857856e-15	1.8270670733383e-12
ENSG00000077063.25	ENSG00000077063	ENSG00000077063_026	chr7	dexseq_prepare_annotation2.py	exon	117407113	117407230	.	-	.	ENST00000446636+ENST00000441556+ENST00000467088+ENST00000160373__exon_number_026__gene_id_ENSG00000077063	CTTNBP2	ENSG00000077063.25	-1.73901783835	-8.5810031774008	6.40690161694823e-15	2.08147296521767e-12
ENSG00000266967.ENSG00000267060.ENSG00000108825.20	ENSG00000266967+ENSG00000267060+ENSG00000108825	ENSG00000266967+ENSG00000267060+ENSG00000108825_021	chr17	dexseq_prepare_annotation2.py	exon	41107385	41107455	.	-	.	ENST00000483535__exon_number_021__gene_id_ENSG00000266967+ENSG00000267060+ENSG00000108825		ENSG00000266967.ENSG00000267060.ENSG00000108825.20	-1.32830093211008	-8.51758300175212	6.66722907164426e-15	2.16085373868758e-12
ENSG00000126005.ENSG00000088298.ENSG00000261582.ENSG00000242372.60	ENSG00000126005+ENSG00000088298+ENSG00000261582+ENSG00000242372	ENSG00000126005+ENSG00000088298+ENSG00000261582+ENSG00000242372_061	chr20	dexseq_prepare_annotation2.py	exon	33872574	33872589	.	-	.	ENST00000415116+ENST00000456600+ENST00000447927+ENST00000374450__exon_number_061__gene_id_ENSG00000126005+ENSG00000088298+ENSG00000261582+ENSG00000242372		ENSG00000126005.ENSG00000088298.ENSG00000261582.ENSG00000242372.60	-1.08747468206256	-8.52141279496705	7.26867145198324e-15	2.3501458055874e-12
ENSG00000085999.1	ENSG00000085999	ENSG00000085999_002	chr1	dexseq_prepare_annotation2.py	exon	46713367	46713371	.	+	.	ENST00000442598+ENST00000463715__exon_number_002__gene_id_ENSG00000085999	RAD54L	ENSG00000085999.1	-0.946466643836172	-8.8719859834839	7.30894375232016e-15	2.35752684516962e-12
ENSG00000104490.65	ENSG00000104490	ENSG00000104490_066	chr8	dexseq_prepare_annotation2.py	exon	103136493	103136548	.	-	.	ENST00000521964+ENST00000518166+ENST00000311028+ENST00000521599__exon_number_066__gene_id_ENSG00000104490	NCALD	ENSG00000104490.65	-2.30055957613835	-8.35742799181713	7.51567032709822e-15	2.41843534454125e-12
ENSG00000166747.61	ENSG00000166747	ENSG00000166747_062	chr16	dexseq_prepare_annotation2.py	exon	71842054	71842197	.	-	.	ENST00000563259__exon_number_062__gene_id_ENSG00000166747	AP1G1	ENSG00000166747.61	1.09738496729049	8.57212958683437	7.66007789893686e-15	2.4584620175548e-12
ENSG00000091536.95	ENSG00000091536	ENSG00000091536_096	chr17	dexseq_prepare_annotation2.py	exon	18075521	18075604	.	+	.	ENST00000418233+ENST00000579848+ENST00000578575+ENST00000205890+ENST00000433411+ENST00000451725+ENST00000445289__exon_number_096__gene_id_ENSG00000091536	MYO15A	ENSG00000091536.95	1.01217244034605	8.24404245757468	7.67644077993434e-15	2.4584620175548e-12
ENSG00000166747.72	ENSG00000166747	ENSG00000166747_073	chr16	dexseq_prepare_annotation2.py	exon	71842886	71842941	.	-	.	ENST00000566161+ENST00000569748+ENST00000423132+ENST00000565161+ENST00000393512+ENST00000433195+ENST00000299980+ENST00000570017__exon_number_073__gene_id_ENSG00000166747	AP1G1	ENSG00000166747.72	0.78171436848043	8.56432958475995	8.02552663253722e-15	2.56418421840994e-12
ENSG00000204677.33	ENSG00000204677	ENSG00000204677_034	chr5	dexseq_prepare_annotation2.py	exon	177479420	177479533	.	+	.	ENST00000511819__exon_number_034__gene_id_ENSG00000204677	FAM153C	ENSG00000204677.33	0.737472165383054	8.60876420472658	8.05288635687138e-15	2.56685752625275e-12
ENSG00000188130.ENSG00000100429.61	ENSG00000188130+ENSG00000100429	ENSG00000188130+ENSG00000100429_062	chr22	dexseq_prepare_annotation2.py	exon	50689335	50689401	.	-	.	ENST00000482213+ENST00000497036+ENST00000489424+ENST00000470965__exon_number_062__gene_id_ENSG00000188130+ENSG00000100429		ENSG00000188130.ENSG00000100429.61	-0.9936884801671	-8.98497399287197	8.16258186247055e-15	2.59570103226564e-12
ENSG00000265408.ENSG00000172828.ENSG00000172831.61	ENSG00000265408+ENSG00000172828+ENSG00000172831	ENSG00000265408+ENSG00000172828+ENSG00000172831_062	chr16	dexseq_prepare_annotation2.py	exon	66998630	66998630	.	+	.	ENST00000394037+ENST00000570236+ENST00000564715+ENST00000303334__exon_number_062__gene_id_ENSG00000265408+ENSG00000172828+ENSG00000172831		ENSG00000265408.ENSG00000172828.ENSG00000172831.61	-0.921645073333303	-8.79761824775118	8.91392852847699e-15	2.82797521273161e-12
ENSG00000114166.4	ENSG00000114166	ENSG00000114166_005	chr3	dexseq_prepare_annotation2.py	exon	20141354	20141446	.	+	.	ENST00000263754+ENST00000426228__exon_number_005__gene_id_ENSG00000114166	KAT2B	ENSG00000114166.4	1.13361414591277	9.01898296198841	8.9551062449537e-15	2.83335865364404e-12
ENSG00000224539.8	ENSG00000224539	ENSG00000224539_009	chrX	dexseq_prepare_annotation2.py	exon	134743083	134743223	.	+	.	ENST00000442271__exon_number_009__gene_id_ENSG00000224539	RP11-432N13.3	ENSG00000224539.8	1.27761739973875	11.2169772017841	8.97282651690455e-15	2.83335865364404e-12
ENSG00000104450.3	ENSG00000104450	ENSG00000104450_004	chr8	dexseq_prepare_annotation2.py	exon	101170656	101170844	.	+	.	ENST00000388798+ENST00000520508__exon_number_004__gene_id_ENSG00000104450	SPAG1	ENSG00000104450.3	-1.01156566239944	-8.75891367797882	9.07840956922486e-15	2.86001644121385e-12
ENSG00000165949.11	ENSG00000165949	ENSG00000165949_012	chr14	dexseq_prepare_annotation2.py	exon	94577161	94577271	.	+	.	ENST00000555744__exon_number_012__gene_id_ENSG00000165949	IFI27	ENSG00000165949.11	-1.08639214766929	-9.1968631718039	9.27882576171391e-15	2.91635651557125e-12
ENSG00000129990.13	ENSG00000129990	ENSG00000129990_014	chr19	dexseq_prepare_annotation2.py	exon	55686250	55686364	.	-	.	ENST00000354308+ENST00000588305+ENST00000590851+ENST00000587067+ENST00000592956+ENST00000537500__exon_number_014__gene_id_ENSG00000129990	SYT5	ENSG00000129990.13	2.28272139797932	8.86734067594572	9.36400441844699e-15	2.93629976137613e-12
ENSG00000026559	ENSG00000026559	ENSG00000026559_001	chr20	dexseq_prepare_annotation2.py	exon	49620193	49620193	.	-	.	ENST00000371571__exon_number_001__gene_id_ENSG00000026559	KCNG1	ENSG00000026559	1.2936003680913	10.5568669423359	9.42242360815399e-15	2.94777905241206e-12
ENSG00000143198	ENSG00000143198	ENSG00000143198_001	chr1	dexseq_prepare_annotation2.py	exon	165600098	165600449	.	+	.	ENST00000367889__exon_number_001__gene_id_ENSG00000143198	MGST3	ENSG00000143198	0.801631915957623	9.11312944008698	1.00730914554193e-14	3.14406076258641e-12
ENSG00000184381.44	ENSG00000184381	ENSG00000184381_045	chr22	dexseq_prepare_annotation2.py	exon	38539112	38539120	.	-	.	ENST00000402064+ENST00000479641+ENST00000430886+ENST00000427114+ENST00000335539+ENST00000498338+ENST00000332509__exon_number_045__gene_id_ENSG00000184381	PLA2G6	ENSG00000184381.44	1.85812886126789	11.6128265950511	1.02996865925493e-14	3.20737936171207e-12
ENSG00000104450.4	ENSG00000104450	ENSG00000104450_005	chr8	dexseq_prepare_annotation2.py	exon	101174507	101174648	.	+	.	ENST00000251809+ENST00000520508+ENST00000388798+ENST00000520643__exon_number_005__gene_id_ENSG00000104450	SPAG1	ENSG00000104450.4	-1.01946967901537	-8.73334197770143	1.04700842713771e-14	3.25294687190026e-12
ENSG00000114735.6	ENSG00000114735	ENSG00000114735_007	chr3	dexseq_prepare_annotation2.py	exon	50606998	50607000	.	+	.	ENST00000448997+ENST00000482974+ENST00000232854__exon_number_007__gene_id_ENSG00000114735	HEMK1	ENSG00000114735.6	1.65841000454855	8.80147215390061	1.07387572398465e-14	3.32876844258087e-12
ENSG00000258984.ENSG00000184182.ENSG00000132330.15	ENSG00000258984+ENSG00000184182+ENSG00000132330	ENSG00000258984+ENSG00000184182+ENSG00000132330_016	chr2	dexseq_prepare_annotation2.py	exon	238881734	238881736	.	+	.	ENST00000409633+ENST00000417231+ENST00000440223+ENST00000439780+ENST00000439338+ENST00000449891+ENST00000449191+ENST00000448502+ENST00000433568+ENST00000433241+ENST00000441728+ENST00000455999+ENST00000272930+ENST00000416292+ENST00000414443+ENST00000454786+ENST00000409332+ENST00000434655__exon_number_016__gene_id_ENSG00000258984+ENSG00000184182+ENSG00000132330		ENSG00000258984.ENSG00000184182.ENSG00000132330.15	0.894357200264761	8.93036150843784	1.08693456004093e-14	3.36153788992063e-12
ENSG00000077157.ENSG00000232626.1	ENSG00000077157+ENSG00000232626	ENSG00000077157+ENSG00000232626_002	chr1	dexseq_prepare_annotation2.py	exon	202317830	202317847	.	+	.	ENST00000608999+ENST00000336894__exon_number_002__gene_id_ENSG00000077157+ENSG00000232626		ENSG00000077157.ENSG00000232626.1	0.784148309491093	8.62468711746436	1.14935834399204e-14	3.54647899978366e-12
ENSG00000091536.68	ENSG00000091536	ENSG00000091536_069	chr17	dexseq_prepare_annotation2.py	exon	18061626	18061651	.	+	.	ENST00000557655+ENST00000556535+ENST00000557190__exon_number_069__gene_id_ENSG00000091536	MYO15A	ENSG00000091536.68	-2.90172600203286	-8.16593699925643	1.28965245080429e-14	3.97030817143964e-12
ENSG00000136546.16	ENSG00000136546	ENSG00000136546_017	chr2	dexseq_prepare_annotation2.py	exon	167301272	167301510	.	-	.	ENST00000419992+ENST00000424326+ENST00000409855__exon_number_017__gene_id_ENSG00000136546	SCN7A	ENSG00000136546.16	-1.89540783130586	-9.83690382399902	1.42564855114505e-14	4.37900912925577e-12
ENSG00000169727.45	ENSG00000169727	ENSG00000169727_046	chr17	dexseq_prepare_annotation2.py	exon	80012618	80012633	.	+	.	ENST00000392358+ENST00000578552+ENST00000584460+ENST00000306823+ENST00000583641+ENST00000355130+ENST00000580141+ENST00000320548+ENST00000392357+ENST00000585084__exon_number_046__gene_id_ENSG00000169727	GPS1	ENSG00000169727.45	-0.817098645325537	-8.37451024439292	1.44603204034681e-14	4.43154717126691e-12
ENSG00000257207.ENSG00000184115.ENSG00000256671.ENSG00000230596.ENSG00000273471.40	ENSG00000257207+ENSG00000184115+ENSG00000256671+ENSG00000230596+ENSG00000273471	ENSG00000257207+ENSG00000184115+ENSG00000256671+ENSG00000230596+ENSG00000273471_041	chr2	dexseq_prepare_annotation2.py	exon	111230174	111230393	.	-	.	ENST00000413601+ENST00000447537+ENST00000603767+ENST00000480598__exon_number_041__gene_id_ENSG00000257207+ENSG00000184115+ENSG00000256671+ENSG00000230596+ENSG00000273471		ENSG00000257207.ENSG00000184115.ENSG00000256671.ENSG00000230596.ENSG00000273471.40	-0.841160916573587	-9.24443894373698	1.54484547742733e-14	4.72366213290281e-12
ENSG00000005810.2	ENSG00000005810	ENSG00000005810_003	chr13	dexseq_prepare_annotation2.py	exon	77619037	77619628	.	-	.	ENST00000407578+ENST00000357337+ENST00000544440+ENST00000429715__exon_number_003__gene_id_ENSG00000005810	MYCBP2	ENSG00000005810.2	1.05316640750413	8.29892202594089	1.60640355634069e-14	4.90080001443441e-12
ENSG00000133958.47	ENSG00000133958	ENSG00000133958_048	chr14	dexseq_prepare_annotation2.py	exon	94148963	94149040	.	+	.	ENST00000256339+ENST00000553484+ENST00000393151+ENST00000555664__exon_number_048__gene_id_ENSG00000133958	UNC79	ENSG00000133958.47	-1.11259975579991	-9.07830030754139	1.65838042170838e-14	5.04797554040288e-12
ENSG00000066926	ENSG00000066926	ENSG00000066926_001	chr18	dexseq_prepare_annotation2.py	exon	55215515	55216741	.	-	.	ENST00000262093__exon_number_001__gene_id_ENSG00000066926	FECH	ENSG00000066926	1.68905293151901	10.6702762738892	1.67775109859914e-14	5.09546204439716e-12
ENSG00000268465.ENSG00000269751.ENSG00000182324.ENSG00000105447.ENSG00000105443.28	ENSG00000268465+ENSG00000269751+ENSG00000182324+ENSG00000105447+ENSG00000105443	ENSG00000268465+ENSG00000269751+ENSG00000182324+ENSG00000105447+ENSG00000105443_029	chr19	dexseq_prepare_annotation2.py	exon	48972891	48973300	.	+	.	ENST00000325139__exon_number_029__gene_id_ENSG00000268465+ENSG00000269751+ENSG00000182324+ENSG00000105447+ENSG00000105443		ENSG00000268465.ENSG00000269751.ENSG00000182324.ENSG00000105447.ENSG00000105443.28	-0.735731787476121	-8.84402042601322	1.70853843934014e-14	5.1773311676417e-12
ENSG00000132716.ENSG00000258465.ENSG00000162735.73	ENSG00000132716+ENSG00000258465+ENSG00000162735	ENSG00000132716+ENSG00000258465+ENSG00000162735_074	chr1	dexseq_prepare_annotation2.py	exon	160249873	160249965	.	-	.	ENST00000532643+ENST00000368072+ENST00000462644+ENST00000532508+ENST00000608310+ENST00000556710+ENST00000485079+ENST00000472750+ENST00000392220+ENST00000495624+ENST00000440949__exon_number_074__gene_id_ENSG00000132716+ENSG00000258465+ENSG00000162735		ENSG00000132716.ENSG00000258465.ENSG00000162735.73	-0.887837305646464	-8.28119957103943	1.7942904488457e-14	5.42501910875829e-12
ENSG00000100129.30	ENSG00000100129	ENSG00000100129_031	chr22	dexseq_prepare_annotation2.py	exon	38282711	38282771	.	+	.	ENST00000460638__exon_number_031__gene_id_ENSG00000100129	EIF3L	ENSG00000100129.30	1.06557936693672	9.48902272280283	1.96280337931065e-14	5.92126956950523e-12
ENSG00000158286.25	ENSG00000158286	ENSG00000158286_026	chr1	dexseq_prepare_annotation2.py	exon	6271095	6271178	.	+	.	ENST00000377939+ENST00000496329+ENST00000463453+ENST00000492476__exon_number_026__gene_id_ENSG00000158286	RNF207	ENSG00000158286.25	1.44983667096011	8.6063234933976	2.12310074754028e-14	6.39058053519083e-12
ENSG00000131018.79	ENSG00000131018	ENSG00000131018_080	chr6	dexseq_prepare_annotation2.py	exon	152605113	152605116	.	-	.	ENST00000489156+ENST00000409694+ENST00000448038+ENST00000356820+ENST00000341594+ENST00000265368+ENST00000367255+ENST00000367256+ENST00000423061__exon_number_080__gene_id_ENSG00000131018	SYNE1	ENSG00000131018.79	0.995026455092695	7.86075623047532	2.47975791752826e-14	7.44753961230986e-12
ENSG00000163138.1	ENSG00000163138	ENSG00000163138_002	chr4	dexseq_prepare_annotation2.py	exon	20702036	20702041	.	+	.	ENST00000503585+ENST00000360916+ENST00000510051__exon_number_002__gene_id_ENSG00000163138	PACRGL	ENSG00000163138.1	1.51463838647107	8.57592393937203	2.51353889931817e-14	7.53225681248006e-12
ENSG00000127419.33	ENSG00000127419	ENSG00000127419_034	chr4	dexseq_prepare_annotation2.py	exon	945506	945761	.	+	.	ENST00000502513__exon_number_034__gene_id_ENSG00000127419	TMEM175	ENSG00000127419.33	-1.64942064257604	-9.1310248064812	2.63036083313074e-14	7.86489527870838e-12
ENSG00000204248.72	ENSG00000204248	ENSG00000204248_073	chr6	dexseq_prepare_annotation2.py	exon	33160245	33160245	.	-	.	ENST00000395197+ENST00000374713+ENST00000374712+ENST00000374714+ENST00000374708+ENST00000341947+ENST00000357486+ENST00000361917__exon_number_073__gene_id_ENSG00000204248	COL11A2	ENSG00000204248.72	1.01697415596608	9.67014709640855	2.79618058630502e-14	8.30871072193223e-12
ENSG00000013573.4	ENSG00000013573	ENSG00000013573_005	chr12	dexseq_prepare_annotation2.py	exon	31226813	31226815	.	+	.	ENST00000407793+ENST00000542838+ENST00000438391+ENST00000228264+ENST00000435753+ENST00000540935+ENST00000251758+ENST00000542129__exon_number_005__gene_id_ENSG00000013573	DDX11	ENSG00000013573.4	2.08008490870541	8.39644869027006	2.79716257016482e-14	8.30871072193223e-12
ENSG00000080503.7	ENSG00000080503	ENSG00000080503_008	chr9	dexseq_prepare_annotation2.py	exon	2029222	2029247	.	+	.	ENST00000382194+ENST00000357248+ENST00000450198+ENST00000349721+ENST00000382203+ENST00000439732__exon_number_008__gene_id_ENSG00000080503	SMARCA2	ENSG00000080503.7	1.02832037215078	8.33501328134105	2.79723520420212e-14	8.30871072193223e-12
ENSG00000242086.ENSG00000215837.ENSG00000176945.21	ENSG00000242086+ENSG00000215837+ENSG00000176945	ENSG00000242086+ENSG00000215837+ENSG00000176945_022	chr3	dexseq_prepare_annotation2.py	exon	195399478	195399519	.	+	.	ENST00000455183+ENST00000445430+ENST00000539717+ENST00000429897+ENST00000414625+ENST00000446521+ENST00000539252__exon_number_022__gene_id_ENSG00000242086+ENSG00000215837+ENSG00000176945		ENSG00000242086.ENSG00000215837.ENSG00000176945.21	-0.761314968102045	-8.20768830112513	2.83560091937295e-14	8.40419877748364e-12
ENSG00000225210.ENSG00000257227.13	ENSG00000225210+ENSG00000257227	ENSG00000225210+ENSG00000257227_014	chr14	dexseq_prepare_annotation2.py	exon	19653940	19654004	.	+	.	ENST00000418499+ENST00000547220+ENST00000441500+ENST00000551881+ENST00000549484+ENST00000548271+ENST00000427798__exon_number_014__gene_id_ENSG00000225210+ENSG00000257227		ENSG00000225210.ENSG00000257227.13	0.906854055170402	9.5099043237248	3.04058179908978e-14	8.99200503603903e-12
ENSG00000171777.28	ENSG00000171777	ENSG00000171777_029	chr19	dexseq_prepare_annotation2.py	exon	38910771	38910902	.	-	.	ENST00000589474+ENST00000587738+ENST00000592322+ENST00000589358+ENST00000588404+ENST00000293062+ENST00000587753+ENST00000426920+ENST00000433821+ENST00000454404+ENST00000586305+ENST00000589100__exon_number_029__gene_id_ENSG00000171777	RASGRP4	ENSG00000171777.28	1.62138762148234	11.7451889419743	3.10204104215205e-14	9.15373028049888e-12
ENSG00000005884.29	ENSG00000005884	ENSG00000005884_030	chr17	dexseq_prepare_annotation2.py	exon	48152963	48153064	.	+	.	ENST00000007722+ENST00000505306+ENST00000505612+ENST00000506401+ENST00000320031+ENST00000544892+ENST00000510809__exon_number_030__gene_id_ENSG00000005884	ITGA3	ENSG00000005884.29	-1.60020092044974	-9.01876705419047	3.11200534941536e-14	9.16312686216746e-12
ENSG00000133619.3	ENSG00000133619	ENSG00000133619_004	chr7	dexseq_prepare_annotation2.py	exon	149412158	149412329	.	+	.	ENST00000479560+ENST00000255992+ENST00000319551__exon_number_004__gene_id_ENSG00000133619	KRBA1	ENSG00000133619.3	1.85677055298121	8.94805398650714	3.1373186115589e-14	9.21757848591706e-12
ENSG00000140575.31	ENSG00000140575	ENSG00000140575_032	chr15	dexseq_prepare_annotation2.py	exon	91016780	91016946	.	+	.	ENST00000558003__exon_number_032__gene_id_ENSG00000140575	IQGAP1	ENSG00000140575.31	-1.51986024777291	-8.08233436561196	3.20047644436956e-14	9.3736118199208e-12
ENSG00000112365.ENSG00000135596.20	ENSG00000112365+ENSG00000135596	ENSG00000112365+ENSG00000135596_021	chr6	dexseq_prepare_annotation2.py	exon	109769597	109769934	.	-	.	ENST00000465904__exon_number_021__gene_id_ENSG00000112365+ENSG00000135596		ENSG00000112365.ENSG00000135596.20	1.27373123258261	9.79721582400786	3.20429793622154e-14	9.3736118199208e-12
ENSG00000095794.41	ENSG00000095794	ENSG00000095794_042	chr10	dexseq_prepare_annotation2.py	exon	35468205	35468232	.	+	.	ENST00000497686+ENST00000489321+ENST00000374726+ENST00000482633+ENST00000472813+ENST00000496019+ENST00000489388__exon_number_042__gene_id_ENSG00000095794	CREM	ENSG00000095794.41	1.85816044139076	10.4719286438609	3.22918393376775e-14	9.42600882610607e-12
ENSG00000114166.5	ENSG00000114166	ENSG00000114166_006	chr3	dexseq_prepare_annotation2.py	exon	20142484	20142605	.	+	.	ENST00000426228__exon_number_006__gene_id_ENSG00000114166	KAT2B	ENSG00000114166.5	1.12326454278208	8.76788085782377	3.26955433142302e-14	9.5232816355996e-12
ENSG00000134982.ENSG00000272869.ENSG00000258864.ENSG00000212643.ENSG00000153037.70	ENSG00000134982+ENSG00000272869+ENSG00000258864+ENSG00000212643+ENSG00000153037	ENSG00000134982+ENSG00000272869+ENSG00000258864+ENSG00000212643+ENSG00000153037_071	chr5	dexseq_prepare_annotation2.py	exon	112227423	112228648	.	+	.	ENST00000391338+ENST00000512790+ENST00000506997__exon_number_071__gene_id_ENSG00000134982+ENSG00000272869+ENSG00000258864+ENSG00000212643+ENSG00000153037		ENSG00000134982.ENSG00000272869.ENSG00000258864.ENSG00000212643.ENSG00000153037.70	-1.65990194988035	-9.1676556928944	3.29660238558208e-14	9.58141532067565e-12
ENSG00000159720.10	ENSG00000159720	ENSG00000159720_011	chr16	dexseq_prepare_annotation2.py	exon	67472725	67472727	.	-	.	ENST00000567694+ENST00000563064+ENST00000290949+ENST00000540149+ENST00000426604+ENST00000568620+ENST00000561852+ENST00000565835+ENST00000602876+ENST00000563305__exon_number_011__gene_id_ENSG00000159720	ATP6V0D1	ENSG00000159720.10	0.912656919370709	8.58048840068112	3.57143995527715e-14	1.03579422737276e-11
ENSG00000152556.54	ENSG00000152556	ENSG00000152556_055	chr12	dexseq_prepare_annotation2.py	exon	48527154	48527263	.	+	.	ENST00000551804+ENST00000340802+ENST00000547587+ENST00000395233+ENST00000547581+ENST00000312352+ENST00000546964+ENST00000359794__exon_number_055__gene_id_ENSG00000152556	PFKM	ENSG00000152556.54	-1.03085120102438	-8.80192171276718	3.58477837966343e-14	1.03743639831159e-11
ENSG00000124721.21	ENSG00000124721	ENSG00000124721_022	chr6	dexseq_prepare_annotation2.py	exon	38754541	38754728	.	+	.	ENST00000449981+ENST00000441566+ENST00000327475+ENST00000359357__exon_number_022__gene_id_ENSG00000124721	DNAH8	ENSG00000124721.21	-1.2964309567967	-8.240929417377	3.59699414561926e-14	1.03874734782146e-11
ENSG00000013441.20	ENSG00000013441	ENSG00000013441_021	chr2	dexseq_prepare_annotation2.py	exon	201722441	201722607	.	-	.	ENST00000409769+ENST00000321356+ENST00000473565+ENST00000409403+ENST00000461981+ENST00000434813+ENST00000432425__exon_number_021__gene_id_ENSG00000013441	CLK1	ENSG00000013441.20	-1.75805490460359	-8.74108442632732	3.75306922935445e-14	1.08150811587901e-11
ENSG00000114735.10	ENSG00000114735	ENSG00000114735_011	chr3	dexseq_prepare_annotation2.py	exon	50608362	50608725	.	+	.	ENST00000424388+ENST00000434410+ENST00000448997+ENST00000232854+ENST00000482974+ENST00000455834__exon_number_011__gene_id_ENSG00000114735	HEMK1	ENSG00000114735.10	1.67383742889191	8.56679434973635	3.84671169929561e-14	1.10613422587192e-11
ENSG00000079215.25	ENSG00000079215	ENSG00000079215_026	chr5	dexseq_prepare_annotation2.py	exon	36671336	36671336	.	+	.	ENST00000509272__exon_number_026__gene_id_ENSG00000079215	SLC1A3	ENSG00000079215.25	-2.8840066474423	-8.95501096218231	4.22501998872425e-14	1.21233853816578e-11
ENSG00000254615.ENSG00000164830.3	ENSG00000254615+ENSG00000164830	ENSG00000254615+ENSG00000164830_004	chr8	dexseq_prepare_annotation2.py	exon	107283933	107284033	.	+	.	ENST00000577661__exon_number_004__gene_id_ENSG00000254615+ENSG00000164830		ENSG00000254615.ENSG00000164830.3	-0.78881200256854	-8.27013253994704	4.60256243280597e-14	1.31787354405451e-11
ENSG00000204677.37	ENSG00000204677	ENSG00000204677_038	chr5	dexseq_prepare_annotation2.py	exon	177480841	177480872	.	+	.	ENST00000506096+ENST00000511819+ENST00000511511__exon_number_038__gene_id_ENSG00000204677	FAM153C	ENSG00000204677.37	1.0536018880092	8.30414964830626	4.79020571391774e-14	1.36870254172512e-11
ENSG00000204673.14	ENSG00000204673	ENSG00000204673_015	chr19	dexseq_prepare_annotation2.py	exon	50379915	50380055	.	-	.	ENST00000391835+ENST00000391834+ENST00000482622__exon_number_015__gene_id_ENSG00000204673	AKT1S1	ENSG00000204673.14	1.106289245687	10.6650193360376	4.87724525725113e-14	1.39050121876787e-11
ENSG00000080845.44	ENSG00000080845	ENSG00000080845_045	chr20	dexseq_prepare_annotation2.py	exon	35155594	35155634	.	+	.	ENST00000340491+ENST00000489701+ENST00000401952+ENST00000478910+ENST00000339266+ENST00000373913+ENST00000475894__exon_number_045__gene_id_ENSG00000080845	DLGAP4	ENSG00000080845.44	-1.57425688476994	-8.92465145194547	4.88707420580641e-14	1.39050121876787e-11
ENSG00000166313.21	ENSG00000166313	ENSG00000166313_022	chr11	dexseq_prepare_annotation2.py	exon	6422817	6422918	.	-	.	ENST00000609331+ENST00000529519+ENST00000533139+ENST00000524626+ENST00000608704+ENST00000299402+ENST00000608435+ENST00000608655+ENST00000608645+ENST00000533407+ENST00000608394+ENST00000389906+ENST00000529778+ENST00000529890+ENST00000534188+ENST00000530885+ENST00000609360+ENST00000526925+ENST00000311051__exon_number_022__gene_id_ENSG00000166313	APBB1	ENSG00000166313.21	-1.5484668763069	-8.16219813316964	5.27574621065691e-14	1.49793508481151e-11
ENSG00000114735.29	ENSG00000114735	ENSG00000114735_030	chr3	dexseq_prepare_annotation2.py	exon	50622180	50622366	.	+	.	ENST00000232854__exon_number_030__gene_id_ENSG00000114735	HEMK1	ENSG00000114735.29	-2.9452488302496	-8.50141889421054	5.48116474339236e-14	1.5529966772945e-11
ENSG00000159363.2	ENSG00000159363	ENSG00000159363_003	chr1	dexseq_prepare_annotation2.py	exon	17312476	17312853	.	-	.	ENST00000452699+ENST00000326735+ENST00000341676+ENST00000502418+ENST00000466561__exon_number_003__gene_id_ENSG00000159363	ATP13A2	ENSG00000159363.2	2.29077463108833	8.53495226865174	5.57913585957688e-14	1.57744814104982e-11
ENSG00000169519.7	ENSG00000169519	ENSG00000169519_008	chr11	dexseq_prepare_annotation2.py	exon	28131859	28131861	.	+	.	ENST00000403099+ENST00000379199+ENST00000451385+ENST00000303459+ENST00000342303+ENST00000407364+ENST00000406787__exon_number_008__gene_id_ENSG00000169519	METTL15	ENSG00000169519.7	-1.81415567125588	-11.0061678304163	5.70817015463734e-14	1.61056199665811e-11
ENSG00000013441.8	ENSG00000013441	ENSG00000013441_009	chr2	dexseq_prepare_annotation2.py	exon	201717970	201718054	.	-	.	ENST00000409769+ENST00000321356+ENST00000473565+ENST00000409403+ENST00000461326+ENST00000461981+ENST00000434813+ENST00000472679+ENST00000432425+ENST00000464454__exon_number_009__gene_id_ENSG00000013441	CLK1	ENSG00000013441.8	0.996348067536693	8.65870945421381	5.73267469615662e-14	1.6141062191366e-11
ENSG00000228203.8	ENSG00000228203	ENSG00000228203_009	chr2	dexseq_prepare_annotation2.py	exon	7057163	7057355	.	-	.	ENST00000424351+ENST00000437589+ENST00000418970+ENST00000439208__exon_number_009__gene_id_ENSG00000228203	RNF144A-AS1	ENSG00000228203.8	-2.22584987782035	-9.80697329137611	6.21580554356021e-14	1.74649920834129e-11
ENSG00000266967.ENSG00000267060.ENSG00000108825.70	ENSG00000266967+ENSG00000267060+ENSG00000108825	ENSG00000266967+ENSG00000267060+ENSG00000108825_071	chr17	dexseq_prepare_annotation2.py	exon	41131187	41131285	.	-	.	ENST00000421990+ENST00000409446+ENST00000454303+ENST00000591916+ENST00000452752+ENST00000409399+ENST00000409103+ENST00000424284+ENST00000462157+ENST00000360221__exon_number_071__gene_id_ENSG00000266967+ENSG00000267060+ENSG00000108825		ENSG00000266967.ENSG00000267060.ENSG00000108825.70	0.896498179716893	8.14871702494839	6.27597981049112e-14	1.75974828088771e-11
ENSG00000147852.2	ENSG00000147852	ENSG00000147852_003	chr9	dexseq_prepare_annotation2.py	exon	2622100	2622271	.	+	.	ENST00000382100+ENST00000382099+ENST00000382096__exon_number_003__gene_id_ENSG00000147852	VLDLR	ENSG00000147852.2	1.27858112690982	9.10643616996663	6.61864077902349e-14	1.8519861310249e-11
ENSG00000088854.41	ENSG00000088854	ENSG00000088854_042	chr20	dexseq_prepare_annotation2.py	exon	3388122	3388272	.	-	.	ENST00000252032__exon_number_042__gene_id_ENSG00000088854	C20orf194	ENSG00000088854.41	1.2148996574274	9.20701838584054	6.66866280791341e-14	1.86212764150723e-11
ENSG00000106571	ENSG00000106571	ENSG00000106571_001	chr7	dexseq_prepare_annotation2.py	exon	42000548	42003679	.	-	.	ENST00000395925__exon_number_001__gene_id_ENSG00000106571	GLI3	ENSG00000106571	2.16590985741066	8.93180280649905	6.69940864740779e-14	1.86685583236529e-11
ENSG00000214198	ENSG00000214198	ENSG00000214198_001	chr12	dexseq_prepare_annotation2.py	exon	104237527	104237533	.	-	.	ENST00000548527__exon_number_001__gene_id_ENSG00000214198	RP11-642P15.1	ENSG00000214198	0.825459986816892	8.35525955323875	7.24433768395439e-14	2.01455193001324e-11
ENSG00000168014.74	ENSG00000168014	ENSG00000168014_075	chr11	dexseq_prepare_annotation2.py	exon	73882075	73882217	.	-	.	ENST00000542930+ENST00000535954__exon_number_075__gene_id_ENSG00000168014	C2CD3	ENSG00000168014.74	-1.6272096436183	-8.61200094060963	7.28718085205117e-14	2.022304912022e-11
ENSG00000266365.8	ENSG00000266365	ENSG00000266365_009	chr17	dexseq_prepare_annotation2.py	exon	60324367	60324514	.	-	.	ENST00000577881__exon_number_009__gene_id_ENSG00000266365	RP11-51L5.3	ENSG00000266365.8	1.20505158230216	10.2140250736405	7.6205238249255e-14	2.1104790879891e-11
ENSG00000140199.58	ENSG00000140199	ENSG00000140199_059	chr15	dexseq_prepare_annotation2.py	exon	34629988	34630161	.	-	.	ENST00000561080__exon_number_059__gene_id_ENSG00000140199	SLC12A6	ENSG00000140199.58	-0.856365174174558	-8.74756790960469	8.36127112994803e-14	2.31089119266355e-11
ENSG00000104450.13	ENSG00000104450	ENSG00000104450_014	chr8	dexseq_prepare_annotation2.py	exon	101206497	101206908	.	+	.	ENST00000520508+ENST00000520643__exon_number_014__gene_id_ENSG00000104450	SPAG1	ENSG00000104450.13	-0.991254162438613	-8.33928320446369	9.30411148347016e-14	2.56622585100202e-11
ENSG00000169727.62	ENSG00000169727	ENSG00000169727_063	chr17	dexseq_prepare_annotation2.py	exon	80014505	80014642	.	+	.	ENST00000392358+ENST00000578552+ENST00000584460+ENST00000306823+ENST00000578168+ENST00000578279+ENST00000583486+ENST00000355130+ENST00000320548+ENST00000392357__exon_number_063__gene_id_ENSG00000169727	GPS1	ENSG00000169727.62	-0.869885412260975	-8.06386323924122	9.56095151095891e-14	2.6316957163057e-11
ENSG00000159023.10	ENSG00000159023	ENSG00000159023_011	chr1	dexseq_prepare_annotation2.py	exon	29319969	29320054	.	+	.	ENST00000398863+ENST00000347529+ENST00000373800+ENST00000356093+ENST00000373798+ENST00000349460+ENST00000343067+ENST00000373797__exon_number_011__gene_id_ENSG00000159023	EPB41	ENSG00000159023.10	1.93986384556621	8.84984465398892	9.84104337692623e-14	2.69780811099243e-11
ENSG00000127419.26	ENSG00000127419	ENSG00000127419_027	chr4	dexseq_prepare_annotation2.py	exon	944239	944279	.	+	.	ENST00000264771+ENST00000452360+ENST00000513682+ENST00000515876+ENST00000504505+ENST00000515492+ENST00000504180+ENST00000508204+ENST00000507319+ENST00000514453+ENST00000515740+ENST00000504744+ENST00000513952+ENST00000509508+ENST00000502513+ENST00000510493+ENST00000514546+ENST00000438836__exon_number_027__gene_id_ENSG00000127419	TMEM175	ENSG00000127419.26	-1.76624000468536	-8.84984427154974	9.84106103380887e-14	2.69780811099243e-11
ENSG00000270179.ENSG00000149292.34	ENSG00000270179+ENSG00000149292	ENSG00000270179+ENSG00000149292_035	chr11	dexseq_prepare_annotation2.py	exon	113209526	113209535	.	+	.	ENST00000314756+ENST00000534793+ENST00000527362+ENST00000464224+ENST00000483239+ENST00000494714+ENST00000524580+ENST00000393020+ENST00000529221+ENST00000525989+ENST00000525965__exon_number_035__gene_id_ENSG00000270179+ENSG00000149292		ENSG00000270179.ENSG00000149292.34	-2.65613567637705	-8.35589316083471	1.00634443560712e-13	2.75318725652434e-11
ENSG00000266365.7	ENSG00000266365	ENSG00000266365_008	chr17	dexseq_prepare_annotation2.py	exon	60320430	60320487	.	-	.	ENST00000577881__exon_number_008__gene_id_ENSG00000266365	RP11-51L5.3	ENSG00000266365.7	1.19792040895151	10.1139786045014	1.06556678136475e-13	2.90932021215042e-11
ENSG00000104450.21	ENSG00000104450	ENSG00000104450_022	chr8	dexseq_prepare_annotation2.py	exon	101243513	101243516	.	+	.	ENST00000251809+ENST00000388798__exon_number_022__gene_id_ENSG00000104450	SPAG1	ENSG00000104450.21	-1.01116068493018	-8.3092391853119	1.09781596148191e-13	2.99132716117501e-11
ENSG00000196547.77	ENSG00000196547	ENSG00000196547_078	chr15	dexseq_prepare_annotation2.py	exon	91459816	91459890	.	+	.	ENST00000558374+ENST00000557990__exon_number_078__gene_id_ENSG00000196547	MAN2A2	ENSG00000196547.77	1.85456867382215	8.25212951179547	1.10721979809743e-13	3.00754280419564e-11
ENSG00000066855	ENSG00000066855	ENSG00000066855_001	chr8	dexseq_prepare_annotation2.py	exon	66556969	66556973	.	+	.	ENST00000523222+ENST00000523170+ENST00000522239__exon_number_001__gene_id_ENSG00000066855	MTFR1	ENSG00000066855	-1.77466192506598	-8.27884394984743	1.10821777024745e-13	3.00754280419564e-11
ENSG00000151491.4	ENSG00000151491	ENSG00000151491_005	chr12	dexseq_prepare_annotation2.py	exon	15774208	15774364	.	-	.	ENST00000540613+ENST00000543468+ENST00000542903+ENST00000281172+ENST00000543523+ENST00000543612__exon_number_005__gene_id_ENSG00000151491	EPS8	ENSG00000151491.4	-0.92740732784115	-8.09188219300482	1.18110925073732e-13	3.19893617709717e-11
ENSG00000221983.6	ENSG00000221983	ENSG00000221983_007	chr19	dexseq_prepare_annotation2.py	exon	18682685	18682688	.	+	.	ENST00000430157+ENST00000442744+ENST00000595683+ENST00000598814+ENST00000596273__exon_number_007__gene_id_ENSG00000221983	UBA52	ENSG00000221983.6	-2.13544044316979	-10.0700937016218	1.23483774417751e-13	3.33776642251181e-11
ENSG00000163491.32	ENSG00000163491	ENSG00000163491_033	chr3	dexseq_prepare_annotation2.py	exon	27329189	27329234	.	-	.	ENST00000424275+ENST00000341435+ENST00000357467+ENST00000574215+ENST00000435584+ENST00000429845__exon_number_033__gene_id_ENSG00000163491	NEK10	ENSG00000163491.32	-1.68869536707853	-8.13804727184655	1.2545014085108e-13	3.38414900918633e-11
ENSG00000231887.ENSG00000256682.ENSG00000212127.ENSG00000111215.4	ENSG00000231887+ENSG00000256682+ENSG00000212127+ENSG00000111215	ENSG00000231887+ENSG00000256682+ENSG00000212127+ENSG00000111215_005	chr12	dexseq_prepare_annotation2.py	exon	10999591	10999643	.	-	.	ENST00000539179__exon_number_005__gene_id_ENSG00000231887+ENSG00000256682+ENSG00000212127+ENSG00000111215		ENSG00000231887.ENSG00000256682.ENSG00000212127.ENSG00000111215.4	-1.16907317635483	-10.3590417521784	1.26780860306509e-13	3.4132337192081e-11
ENSG00000166747.70	ENSG00000166747	ENSG00000166747_071	chr16	dexseq_prepare_annotation2.py	exon	71842738	71842824	.	-	.	ENST00000433195+ENST00000569748+ENST00000566161+ENST00000423132+ENST00000393512+ENST00000565009+ENST00000299980+ENST00000570017__exon_number_071__gene_id_ENSG00000166747	AP1G1	ENSG00000166747.70	0.832773745851796	8.08268090587918	1.38374971570728e-13	3.71796767550375e-11
ENSG00000155363.46	ENSG00000155363	ENSG00000155363_047	chr1	dexseq_prepare_annotation2.py	exon	113241598	113241814	.	+	.	ENST00000488160+ENST00000468624__exon_number_047__gene_id_ENSG00000155363	MOV10	ENSG00000155363.46	-0.73326430782476	-8.84987759447736	1.4148923350921e-13	3.79410117237496e-11
ENSG00000196504.24	ENSG00000196504	ENSG00000196504_025	chr2	dexseq_prepare_annotation2.py	exon	153530112	153530220	.	-	.	ENST00000410080+ENST00000545856+ENST00000354363__exon_number_025__gene_id_ENSG00000196504	PRPF40A	ENSG00000196504.24	-1.7395815268092	-8.48178850982895	1.42097494162096e-13	3.80286660118957e-11
ENSG00000117859.75	ENSG00000117859	ENSG00000117859_076	chr1	dexseq_prepare_annotation2.py	exon	52254142	52254889	.	+	.	ENST00000337809+ENST00000371710__exon_number_076__gene_id_ENSG00000117859	OSBPL9	ENSG00000117859.75	0.875593994671495	8.1148187070244	1.43448247788786e-13	3.83142898985267e-11
ENSG00000013441.22	ENSG00000013441	ENSG00000013441_023	chr2	dexseq_prepare_annotation2.py	exon	201722813	201722889	.	-	.	ENST00000409769__exon_number_023__gene_id_ENSG00000013441	CLK1	ENSG00000013441.22	-1.38539870008477	-8.47478355286381	1.47288379193716e-13	3.92623756371414e-11
ENSG00000163516.36	ENSG00000163516	ENSG00000163516_037	chr2	dexseq_prepare_annotation2.py	exon	220097757	220097800	.	+	.	ENST00000494886__exon_number_037__gene_id_ENSG00000163516	ANKZF1	ENSG00000163516.36	-2.03510937941487	-8.38574623125661	1.50995711175163e-13	4.01713983569357e-11
ENSG00000140105.19	ENSG00000140105	ENSG00000140105_020	chr14	dexseq_prepare_annotation2.py	exon	100820111	100820162	.	-	.	ENST00000554084+ENST00000557722+ENST00000556645+ENST00000553395+ENST00000557135+ENST00000355338+ENST00000554950+ENST00000358655+ENST00000344102+ENST00000556504+ENST00000392882__exon_number_020__gene_id_ENSG00000140105	WARS	ENSG00000140105.19	1.26351205077863	8.01228805498783	1.5574391798566e-13	4.1353223017214e-11
ENSG00000063761.4	ENSG00000063761	ENSG00000063761_005	chr14	dexseq_prepare_annotation2.py	exon	78266482	78266513	.	+	.	ENST00000238561+ENST00000341211+ENST00000393639+ENST00000557501+ENST00000556048__exon_number_005__gene_id_ENSG00000063761	ADCK1	ENSG00000063761.4	-0.895730776311976	-8.46190185218722	1.57332103327239e-13	4.16930073817184e-11
ENSG00000131018.68	ENSG00000131018	ENSG00000131018_069	chr6	dexseq_prepare_annotation2.py	exon	152576761	152576881	.	-	.	ENST00000409694+ENST00000448038+ENST00000341594+ENST00000356820+ENST00000265368+ENST00000545694+ENST00000367255+ENST00000367256+ENST00000423061__exon_number_069__gene_id_ENSG00000131018	SYNE1	ENSG00000131018.68	1.02809232285346	7.59494674363343	1.59121373468867e-13	4.20846450573725e-11
ENSG00000167178.1	ENSG00000167178	ENSG00000167178_002	chr15	dexseq_prepare_annotation2.py	exon	74396187	74396255	.	+	.	ENST00000561975__exon_number_002__gene_id_ENSG00000167178	ISLR2	ENSG00000167178.1	1.0470938093628	9.38437863575552	1.60716844640415e-13	4.24235967835002e-11
ENSG00000159023.25	ENSG00000159023	ENSG00000159023_026	chr1	dexseq_prepare_annotation2.py	exon	29391494	29391670	.	+	.	ENST00000398863+ENST00000488277+ENST00000347529+ENST00000373800+ENST00000356093+ENST00000373798+ENST00000490308+ENST00000349460+ENST00000343067+ENST00000373797__exon_number_026__gene_id_ENSG00000159023	EPB41	ENSG00000159023.25	-1.0388723892531	-8.74058827736314	1.64289934505486e-13	4.32822312834628e-11
ENSG00000270249.ENSG00000267645.ENSG00000267368.ENSG00000105808.ENSG00000168255.ENSG00000170667.ENSG00000205236.ENSG00000228049.ENSG00000272949.153	ENSG00000270249+ENSG00000267645+ENSG00000267368+ENSG00000105808+ENSG00000168255+ENSG00000170667+ENSG00000205236+ENSG00000228049+ENSG00000272949	ENSG00000270249+ENSG00000267645+ENSG00000267368+ENSG00000105808+ENSG00000168255+ENSG00000170667+ENSG00000205236+ENSG00000228049+ENSG00000272949_154	chr7	dexseq_prepare_annotation2.py	exon	102306524	102306525	.	-	.	ENST00000476151+ENST00000591000+ENST00000333432__exon_number_154__gene_id_ENSG00000270249+ENSG00000267645+ENSG00000267368+ENSG00000105808+ENSG00000168255+ENSG00000170667+ENSG00000205236+ENSG00000228049+ENSG00000272949		ENSG00000270249.ENSG00000267645.ENSG00000267368.ENSG00000105808.ENSG00000168255.ENSG00000170667.ENSG00000205236.ENSG00000228049.ENSG00000272949.153	1.1328022536012	8.07098124062711	1.65047903171556e-13	4.33973231782797e-11
ENSG00000169727.50	ENSG00000169727	ENSG00000169727_051	chr17	dexseq_prepare_annotation2.py	exon	80012852	80013037	.	+	.	ENST00000392357__exon_number_051__gene_id_ENSG00000169727	GPS1	ENSG00000169727.50	-0.919480382412674	-7.96289866688234	1.75455815023104e-13	4.60443755347039e-11
ENSG00000084674.23	ENSG00000084674	ENSG00000084674_024	chr2	dexseq_prepare_annotation2.py	exon	21257688	21257773	.	-	.	ENST00000233242+ENST00000399256__exon_number_024__gene_id_ENSG00000084674	APOB	ENSG00000084674.23	2.36166795300711	8.47793972929717	1.84390737424041e-13	4.82953646567038e-11
ENSG00000137500.27	ENSG00000137500	ENSG00000137500_028	chr11	dexseq_prepare_annotation2.py	exon	82985784	82985806	.	-	.	ENST00000534753__exon_number_028__gene_id_ENSG00000137500	CCDC90B	ENSG00000137500.27	0.936974315669867	8.06196765718496	1.94508142120504e-13	5.08467609431067e-11
ENSG00000138744.ENSG00000198301.56	ENSG00000138744+ENSG00000198301	ENSG00000138744+ENSG00000198301_057	chr4	dexseq_prepare_annotation2.py	exon	76896897	76896997	.	-	.	ENST00000395710+ENST00000395711+ENST00000356260+ENST00000507396+ENST00000503411+ENST00000515836__exon_number_057__gene_id_ENSG00000138744+ENSG00000198301		ENSG00000138744.ENSG00000198301.56	1.00433089360611	7.958778677331	1.95837174735826e-13	5.10953555319438e-11
ENSG00000163138.58	ENSG00000163138	ENSG00000163138_059	chr4	dexseq_prepare_annotation2.py	exon	20726512	20726512	.	+	.	ENST00000506552__exon_number_059__gene_id_ENSG00000163138	PACRGL	ENSG00000163138.58	-1.42593360964486	-8.20236497302849	1.97487014145033e-13	5.1426531718114e-11
ENSG00000198561.ENSG00000213593.ENSG00000211450.ENSG00000254732.ENSG00000254462.50	ENSG00000198561+ENSG00000213593+ENSG00000211450+ENSG00000254732+ENSG00000254462	ENSG00000198561+ENSG00000213593+ENSG00000211450+ENSG00000254732+ENSG00000254462_051	chr11	dexseq_prepare_annotation2.py	exon	57529541	57529591	.	+	.	ENST00000529526+ENST00000361391+ENST00000426142+ENST00000360682+ENST00000361796+ENST00000361332+ENST00000399050__exon_number_051__gene_id_ENSG00000198561+ENSG00000213593+ENSG00000211450+ENSG00000254732+ENSG00000254462		ENSG00000198561.ENSG00000213593.ENSG00000211450.ENSG00000254732.ENSG00000254462.50	-1.31313183717689	-8.07855232663589	1.98831317411867e-13	5.16770241311804e-11
ENSG00000084774.5	ENSG00000084774	ENSG00000084774_006	chr2	dexseq_prepare_annotation2.py	exon	27445387	27445528	.	+	.	ENST00000403525+ENST00000264705__exon_number_006__gene_id_ENSG00000084774	CAD	ENSG00000084774.5	-1.05310589716139	-7.87771176939128	2.01545081105505e-13	5.22817998299596e-11
ENSG00000159216.44	ENSG00000159216	ENSG00000159216_045	chr21	dexseq_prepare_annotation2.py	exon	37360428	37360469	.	-	.	ENST00000475045__exon_number_045__gene_id_ENSG00000159216	RUNX1	ENSG00000159216.44	-1.02195157644307	-8.45407076381546	2.07967555382584e-13	5.38444733907208e-11
ENSG00000181378.5	ENSG00000181378	ENSG00000181378_006	chr2	dexseq_prepare_annotation2.py	exon	219870743	219870945	.	-	.	ENST00000341552+ENST00000441968+ENST00000453220__exon_number_006__gene_id_ENSG00000181378	CCDC108	ENSG00000181378.5	-1.51152203757856	-8.76084099626284	2.12821788306284e-13	5.49959171885168e-11
ENSG00000268465.ENSG00000269751.ENSG00000182324.ENSG00000105447.ENSG00000105443.29	ENSG00000268465+ENSG00000269751+ENSG00000182324+ENSG00000105447+ENSG00000105443	ENSG00000268465+ENSG00000269751+ENSG00000182324+ENSG00000105447+ENSG00000105443_030	chr19	dexseq_prepare_annotation2.py	exon	48973610	48973757	.	+	.	ENST00000474049+ENST00000460595+ENST00000462117+ENST00000427476+ENST00000452733+ENST00000325139+ENST00000493260+ENST00000391881+ENST00000595676__exon_number_030__gene_id_ENSG00000268465+ENSG00000269751+ENSG00000182324+ENSG00000105447+ENSG00000105443		ENSG00000268465.ENSG00000269751.ENSG00000182324.ENSG00000105447.ENSG00000105443.29	-0.747041873018617	-8.35824443810325	2.14759174942634e-13	5.53906536135438e-11
ENSG00000204248.73	ENSG00000204248	ENSG00000204248_074	chr6	dexseq_prepare_annotation2.py	exon	33160246	33160276	.	-	.	ENST00000374708__exon_number_074__gene_id_ENSG00000204248	COL11A2	ENSG00000204248.73	0.979068245246229	9.16739625033566	2.15854260021284e-13	5.55670537940506e-11
ENSG00000060237.6	ENSG00000060237	ENSG00000060237_007	chr12	dexseq_prepare_annotation2.py	exon	936429	936667	.	+	.	ENST00000447667__exon_number_007__gene_id_ENSG00000060237	WNK1	ENSG00000060237.6	-1.00533280701536	-8.60605849554927	2.24823215181913e-13	5.77658888437939e-11
ENSG00000091536.13	ENSG00000091536	ENSG00000091536_014	chr17	dexseq_prepare_annotation2.py	exon	18034782	18034845	.	+	.	ENST00000205890__exon_number_014__gene_id_ENSG00000091536	MYO15A	ENSG00000091536.13	1.05858394793357	7.7248705158262	2.28705096570658e-13	5.86517908947332e-11
ENSG00000204677.28	ENSG00000204677	ENSG00000204677_029	chr5	dexseq_prepare_annotation2.py	exon	177474135	177474656	.	+	.	ENST00000398106__exon_number_029__gene_id_ENSG00000204677	FAM153C	ENSG00000204677.28	0.697958468123391	8.02313803494205	2.43157563455043e-13	6.22400467821004e-11
ENSG00000149043.43	ENSG00000149043	ENSG00000149043_044	chr11	dexseq_prepare_annotation2.py	exon	1858741	1858751	.	+	.	ENST00000381968+ENST00000381978+ENST00000479089+ENST00000424556+ENST00000479276+ENST00000464897+ENST00000490707+ENST00000341958__exon_number_044__gene_id_ENSG00000149043	SYT8	ENSG00000149043.43	-0.912696800689845	-8.36981762508726	2.51996323929791e-13	6.43805353102293e-11
ENSG00000182389.32	ENSG00000182389	ENSG00000182389_033	chr2	dexseq_prepare_annotation2.py	exon	152955463	152955537	.	-	.	ENST00000201943+ENST00000539935__exon_number_033__gene_id_ENSG00000182389	CACNB4	ENSG00000182389.32	-1.67152863939766	-8.9008386381952	2.52554355681525e-13	6.44013606987889e-11
ENSG00000060237.31	ENSG00000060237	ENSG00000060237_032	chr12	dexseq_prepare_annotation2.py	exon	989887	989980	.	+	.	ENST00000545285+ENST00000535698+ENST00000340908+ENST00000537687+ENST00000315939+ENST00000530271__exon_number_032__gene_id_ENSG00000060237	WNK1	ENSG00000060237.31	0.946921051603588	8.56504520776421	2.73560313193272e-13	6.96265090924118e-11
ENSG00000099849.6	ENSG00000099849	ENSG00000099849_007	chr11	dexseq_prepare_annotation2.py	exon	561450	561477	.	+	.	ENST00000397583+ENST00000454668__exon_number_007__gene_id_ENSG00000099849	RASSF7	ENSG00000099849.6	1.36300526535315	10.1128934155209	2.75761795441902e-13	7.00548997255134e-11
ENSG00000264594.ENSG00000204580.140	ENSG00000264594+ENSG00000204580	ENSG00000264594+ENSG00000204580_141	chr6	dexseq_prepare_annotation2.py	exon	30867210	30867617	.	+	.	ENST00000454612+ENST00000418800+ENST00000376575+ENST00000376567+ENST00000376570+ENST00000452441+ENST00000446312+ENST00000376568+ENST00000376569+ENST00000324771__exon_number_141__gene_id_ENSG00000264594+ENSG00000204580		ENSG00000264594.ENSG00000204580.140	-1.63072240519246	-8.39649519062511	2.7794173944765e-13	7.04762215503751e-11
ENSG00000182774.ENSG00000214575.ENSG00000260836.56	ENSG00000182774+ENSG00000214575+ENSG00000260836	ENSG00000182774+ENSG00000214575+ENSG00000260836_057	chr15	dexseq_prepare_annotation2.py	exon	83240384	83240509	.	-	.	ENST00000398591+ENST00000564522+ENST00000398592+ENST00000570229+ENST00000423133__exon_number_057__gene_id_ENSG00000182774+ENSG00000214575+ENSG00000260836		ENSG00000182774.ENSG00000214575.ENSG00000260836.56	0.763027486748493	8.15952174973998	2.92595088781353e-13	7.3997910075071e-11
ENSG00000123329.59	ENSG00000123329	ENSG00000123329_060	chr12	dexseq_prepare_annotation2.py	exon	57871820	57871842	.	-	.	ENST00000430041+ENST00000548139+ENST00000549602__exon_number_060__gene_id_ENSG00000123329	ARHGAP9	ENSG00000123329.59	-1.83145474927015	-8.0317499225576	2.92925504181746e-13	7.3997910075071e-11
ENSG00000177483.ENSG00000124831	ENSG00000177483+ENSG00000124831	ENSG00000177483+ENSG00000124831_001	chr2	dexseq_prepare_annotation2.py	exon	238536219	238536249	.	+	.	ENST00000308482__exon_number_001__gene_id_ENSG00000177483+ENSG00000124831		ENSG00000177483.ENSG00000124831	1.1396822335749	8.48985752229108	2.93988763755702e-13	7.41279504134014e-11
ENSG00000233673.ENSG00000187627.6	ENSG00000233673+ENSG00000187627	ENSG00000233673+ENSG00000187627_007	chr2	dexseq_prepare_annotation2.py	exon	87113707	87113852	.	+	.	ENST00000426186__exon_number_007__gene_id_ENSG00000233673+ENSG00000187627		ENSG00000233673.ENSG00000187627.6	0.679246037386229	8.07628976495064	2.95672695599351e-13	7.44137147304513e-11
ENSG00000158683.16	ENSG00000158683	ENSG00000158683_017	chr7	dexseq_prepare_annotation2.py	exon	47866948	47867064	.	-	.	ENST00000483616+ENST00000289672__exon_number_017__gene_id_ENSG00000158683	PKD1L1	ENSG00000158683.16	-0.762769374457935	-7.90221703762588	2.98942447012917e-13	7.50967875721111e-11
ENSG00000196547.98	ENSG00000196547	ENSG00000196547_099	chr15	dexseq_prepare_annotation2.py	exon	91464425	91464583	.	+	.	ENST00000559717+ENST00000360468__exon_number_099__gene_id_ENSG00000196547	MAN2A2	ENSG00000196547.98	1.52130516039386	8.06902468831766	3.07872970121275e-13	7.71575146989121e-11
ENSG00000066739.48	ENSG00000066739	ENSG00000066739_049	chr14	dexseq_prepare_annotation2.py	exon	96800742	96800838	.	-	.	ENST00000359933__exon_number_049__gene_id_ENSG00000066739	ATG2B	ENSG00000066739.48	-1.41329857911451	-8.54005649401862	3.08287517109971e-13	7.71575146989121e-11
ENSG00000142945.30	ENSG00000142945	ENSG00000142945_031	chr1	dexseq_prepare_annotation2.py	exon	45227588	45227655	.	+	.	ENST00000423289+ENST00000372217+ENST00000372224+ENST00000372222+ENST00000372218__exon_number_031__gene_id_ENSG00000142945	KIF2C	ENSG00000142945.30	-2.01104793671224	-8.95370047302602	3.16734408326816e-13	7.91250559803496e-11
ENSG00000092148.26	ENSG00000092148	ENSG00000092148_027	chr14	dexseq_prepare_annotation2.py	exon	31585527	31585664	.	-	.	ENST00000399332+ENST00000553700+ENST00000554027+ENST00000555843+ENST00000553957+ENST00000554882__exon_number_027__gene_id_ENSG00000092148	HECTD1	ENSG00000092148.26	-2.71765115934116	-7.90936443460155	3.44299859179389e-13	8.58526309374435e-11
ENSG00000120549.10	ENSG00000120549	ENSG00000120549_011	chr10	dexseq_prepare_annotation2.py	exon	24669798	24669996	.	+	.	ENST00000376454+ENST00000458595+ENST00000376456+ENST00000376462+ENST00000430453+ENST00000438429+ENST00000376452__exon_number_011__gene_id_ENSG00000120549	KIAA1217	ENSG00000120549.10	1.00755548101309	9.04061718046558	3.6237150948663e-13	9.01924668639375e-11
ENSG00000140943.1	ENSG00000140943	ENSG00000140943_002	chr16	dexseq_prepare_annotation2.py	exon	84087371	84087378	.	-	.	ENST00000343411+ENST00000570064+ENST00000562906__exon_number_002__gene_id_ENSG00000140943	MBTPS1	ENSG00000140943.1	1.01286903246071	7.77716879296024	3.72192216739344e-13	9.24665038461808e-11
ENSG00000123213.17	ENSG00000123213	ENSG00000123213_018	chr5	dexseq_prepare_annotation2.py	exon	65084190	65084311	.	+	.	ENST00000502464+ENST00000506539+ENST00000509935+ENST00000511299+ENST00000506799+ENST00000380985__exon_number_018__gene_id_ENSG00000123213	NLN	ENSG00000123213.17	-1.58877675972756	-8.21192923524876	3.75905599554336e-13	9.32176913390247e-11
ENSG00000213614.ENSG00000140488.ENSG00000273025.ENSG00000137817.ENSG00000260729.115	ENSG00000213614+ENSG00000140488+ENSG00000273025+ENSG00000137817+ENSG00000260729	ENSG00000213614+ENSG00000140488+ENSG00000273025+ENSG00000137817+ENSG00000260729_116	chr15	dexseq_prepare_annotation2.py	exon	72640389	72640475	.	-	.	ENST00000567411+ENST00000566304+ENST00000567027+ENST00000457859+ENST00000568777+ENST00000429918+ENST00000566672+ENST00000268097+ENST00000563762+ENST00000569410+ENST00000567159__exon_number_116__gene_id_ENSG00000213614+ENSG00000140488+ENSG00000273025+ENSG00000137817+ENSG00000260729		ENSG00000213614.ENSG00000140488.ENSG00000273025.ENSG00000137817.ENSG00000260729.115	-1.47795310747198	-7.77383714086349	3.79808802724043e-13	9.40131129819677e-11
ENSG00000105321.10	ENSG00000105321	ENSG00000105321_011	chr19	dexseq_prepare_annotation2.py	exon	47763578	47763614	.	+	.	ENST00000221922+ENST00000595659+ENST00000599398+ENST00000596938__exon_number_011__gene_id_ENSG00000105321	CCDC9	ENSG00000105321.10	1.55031064819542	8.70413595788485	4.00051317213109e-13	9.88426609165478e-11
ENSG00000132382.50	ENSG00000132382	ENSG00000132382_051	chr17	dexseq_prepare_annotation2.py	exon	4457490	4457573	.	-	.	ENST00000254718+ENST00000381556+ENST00000570986+ENST00000573116__exon_number_051__gene_id_ENSG00000132382	MYBBP1A	ENSG00000132382.50	1.11001205859952	9.7175399181426	4.06974849796233e-13	1.00369801003578e-10
ENSG00000224699.40	ENSG00000224699	ENSG00000224699_041	chr1	dexseq_prepare_annotation2.py	exon	110960916	110960925	.	+	.	ENST00000444238+ENST00000599202+ENST00000596890+ENST00000609512+ENST00000598158+ENST00000585433+ENST00000608635+ENST00000609244+ENST00000590413+ENST00000608077+ENST00000610148+ENST00000609709+ENST00000608499+ENST00000608602+ENST00000608719+ENST00000608486+ENST00000608067+ENST00000598350+ENST00000598454+ENST00000608253__exon_number_041__gene_id_ENSG00000224699	LAMTOR5-AS1	ENSG00000224699.40	-0.720662674391728	-8.35458056336879	4.38277009741053e-13	1.07834225371067e-10
ENSG00000106571.3	ENSG00000106571	ENSG00000106571_004	chr7	dexseq_prepare_annotation2.py	exon	42011936	42012038	.	-	.	ENST00000395925+ENST00000479210__exon_number_004__gene_id_ENSG00000106571	GLI3	ENSG00000106571.3	1.90853046711131	8.53096216449762	4.3887302884619e-13	1.07834225371067e-10
ENSG00000221995.ENSG00000196535.82	ENSG00000221995+ENSG00000196535	ENSG00000221995+ENSG00000196535_083	chr17	dexseq_prepare_annotation2.py	exon	27464034	27464102	.	-	.	ENST00000530254+ENST00000590565__exon_number_083__gene_id_ENSG00000221995+ENSG00000196535		ENSG00000221995.ENSG00000196535.82	-1.90226429789569	-9.96628941238006	4.39634910687814e-13	1.07834225371067e-10
ENSG00000149823.ENSG00000149809.5	ENSG00000149823+ENSG00000149809	ENSG00000149823+ENSG00000149809_006	chr11	dexseq_prepare_annotation2.py	exon	64863694	64863698	.	+	.	ENST00000530773+ENST00000528588+ENST00000528050+ENST00000279281__exon_number_006__gene_id_ENSG00000149823+ENSG00000149809		ENSG00000149823.ENSG00000149809.5	1.42968034542975	8.17314874348858	4.60469029860187e-13	1.12739835843486e-10
ENSG00000268465.ENSG00000269751.ENSG00000182324.ENSG00000105447.ENSG00000105443.26	ENSG00000268465+ENSG00000269751+ENSG00000182324+ENSG00000105447+ENSG00000105443	ENSG00000268465+ENSG00000269751+ENSG00000182324+ENSG00000105447+ENSG00000105443_027	chr19	dexseq_prepare_annotation2.py	exon	48972608	48972621	.	+	.	ENST00000460595+ENST00000462117+ENST00000427476+ENST00000452733+ENST00000493260+ENST00000391881__exon_number_027__gene_id_ENSG00000268465+ENSG00000269751+ENSG00000182324+ENSG00000105447+ENSG00000105443		ENSG00000268465.ENSG00000269751.ENSG00000182324.ENSG00000105447.ENSG00000105443.26	0.745348384157174	8.21038881018853	4.61570716589822e-13	1.1280521220093e-10
ENSG00000104490.44	ENSG00000104490	ENSG00000104490_045	chr8	dexseq_prepare_annotation2.py	exon	102803176	102803186	.	-	.	ENST00000521957+ENST00000522448+ENST00000220931+ENST00000521371+ENST00000522951+ENST00000520346+ENST00000522252+ENST00000519098__exon_number_045__gene_id_ENSG00000104490	NCALD	ENSG00000104490.44	-1.91745787356324	-7.70197624183149	4.63556130501628e-13	1.13085940500532e-10
ENSG00000137822.14	ENSG00000137822	ENSG00000137822_015	chr15	dexseq_prepare_annotation2.py	exon	43672282	43672361	.	+	.	ENST00000399460+ENST00000564511+ENST00000561691+ENST00000564079+ENST00000260383+ENST00000563412__exon_number_015__gene_id_ENSG00000137822	TUBGCP4	ENSG00000137822.14	-1.95229318989393	-8.86148663633141	4.67803433590317e-13	1.13916457747264e-10
ENSG00000254706.ENSG00000198929.ENSG00000239887.10	ENSG00000254706+ENSG00000198929+ENSG00000239887	ENSG00000254706+ENSG00000198929+ENSG00000239887_011	chr1	dexseq_prepare_annotation2.py	exon	162326750	162326926	.	+	.	ENST00000361897+ENST00000530878+ENST00000430120__exon_number_011__gene_id_ENSG00000254706+ENSG00000198929+ENSG00000239887		ENSG00000254706.ENSG00000198929.ENSG00000239887.10	-2.98541486164336	-8.20535812603092	4.73720619287151e-13	1.15149895137875e-10
ENSG00000140943.2	ENSG00000140943	ENSG00000140943_003	chr16	dexseq_prepare_annotation2.py	exon	84087379	84088250	.	-	.	ENST00000343411+ENST00000570064+ENST00000562886+ENST00000562906__exon_number_003__gene_id_ENSG00000140943	MBTPS1	ENSG00000140943.2	1.06019877363255	7.73690867197969	4.75282045442567e-13	1.15322025927402e-10
ENSG00000258941.ENSG00000150527.ENSG00000150526.13	ENSG00000258941+ENSG00000150527+ENSG00000150526	ENSG00000258941+ENSG00000150527+ENSG00000150526_014	chr14	dexseq_prepare_annotation2.py	exon	39716115	39717345	.	+	.	ENST00000556784+ENST00000553728+ENST00000280082__exon_number_014__gene_id_ENSG00000258941+ENSG00000150527+ENSG00000150526		ENSG00000258941.ENSG00000150527.ENSG00000150526.13	1.29574499277733	9.93954406458881	4.78817010643103e-13	1.15971539405762e-10
ENSG00000196344.10	ENSG00000196344	ENSG00000196344_011	chr4	dexseq_prepare_annotation2.py	exon	100349244	100349331	.	-	.	ENST00000474027+ENST00000437033+ENST00000482593+ENST00000209665+ENST00000476959__exon_number_011__gene_id_ENSG00000196344	ADH7	ENSG00000196344.10	1.39781286180317	9.93767214085532	4.8168826955541e-13	1.16458264097341e-10
ENSG00000080503.6	ENSG00000080503	ENSG00000080503_007	chr9	dexseq_prepare_annotation2.py	exon	2029019	2029221	.	+	.	ENST00000382194+ENST00000357248+ENST00000450198+ENST00000349721+ENST00000382203+ENST00000457226+ENST00000439732__exon_number_007__gene_id_ENSG00000080503	SMARCA2	ENSG00000080503.6	1.08139860411062	7.85021637113886	4.85909958561062e-13	1.17230621028524e-10
ENSG00000129084.ENSG00000256206.ENSG00000129083.30	ENSG00000129084+ENSG00000256206+ENSG00000129083	ENSG00000129084+ENSG00000256206+ENSG00000129083_031	chr11	dexseq_prepare_annotation2.py	exon	14515188	14515266	.	-	.	ENST00000534234+ENST00000249923+ENST00000439561__exon_number_031__gene_id_ENSG00000129084+ENSG00000256206+ENSG00000129083		ENSG00000129084.ENSG00000256206.ENSG00000129083.30	-0.881319822809827	-7.74379592192642	4.86617672193874e-13	1.17230621028524e-10
ENSG00000151090.32	ENSG00000151090	ENSG00000151090_033	chr3	dexseq_prepare_annotation2.py	exon	24536289	24536294	.	-	.	ENST00000413780+ENST00000356447+ENST00000418247+ENST00000416420+ENST00000453729__exon_number_033__gene_id_ENSG00000151090	THRB	ENSG00000151090.32	0.980116087190426	8.84695087366939	4.97478529626999e-13	1.19633849251048e-10
ENSG00000136250.40	ENSG00000136250	ENSG00000136250_041	chr7	dexseq_prepare_annotation2.py	exon	36764080	36764105	.	-	.	ENST00000535891+ENST00000258749+ENST00000435386__exon_number_041__gene_id_ENSG00000136250	AOAH	ENSG00000136250.40	-1.30872686173617	-10.6856704362236	5.02388573774039e-13	1.20600027967249e-10
ENSG00000204677.29	ENSG00000204677	ENSG00000204677_030	chr5	dexseq_prepare_annotation2.py	exon	177475666	177475776	.	+	.	ENST00000507848+ENST00000511189__exon_number_030__gene_id_ENSG00000204677	FAM153C	ENSG00000204677.29	0.709747264724727	7.89436292584844	5.08298645445433e-13	1.21802414772961e-10
ENSG00000111011.38	ENSG00000111011	ENSG00000111011_039	chr12	dexseq_prepare_annotation2.py	exon	123004749	123005050	.	-	.	ENST00000527796+ENST00000525387__exon_number_039__gene_id_ENSG00000111011	RSRC2	ENSG00000111011.38	1.25028414339196	7.90921431570307	5.21230360004323e-13	1.24680147176255e-10
ENSG00000118900.18	ENSG00000118900	ENSG00000118900_019	chr16	dexseq_prepare_annotation2.py	exon	4920213	4920342	.	+	.	ENST00000396658+ENST00000545171+ENST00000585857+ENST00000262376+ENST00000590769__exon_number_019__gene_id_ENSG00000118900	UBN1	ENSG00000118900.18	0.768357952517985	8.08155546675584	5.24317107691834e-13	1.25196920679419e-10
ENSG00000162105.5	ENSG00000162105	ENSG00000162105_006	chr11	dexseq_prepare_annotation2.py	exon	70331419	70333825	.	-	.	ENST00000294018+ENST00000338508+ENST00000409161+ENST00000423696+ENST00000424924+ENST00000449833__exon_number_006__gene_id_ENSG00000162105	SHANK2	ENSG00000162105.5	-0.886994480963428	-8.81623346970564	5.66541748258128e-13	1.35040771211792e-10
ENSG00000078018.4	ENSG00000078018	ENSG00000078018_005	chr2	dexseq_prepare_annotation2.py	exon	210444155	210444162	.	+	.	ENST00000361559+ENST00000360351+ENST00000392193__exon_number_005__gene_id_ENSG00000078018	MAP2	ENSG00000078018.4	0.942951623735029	8.62466018372405	5.70899531999709e-13	1.35713585956435e-10
ENSG00000104490.46	ENSG00000104490	ENSG00000104490_047	chr8	dexseq_prepare_annotation2.py	exon	102803190	102803197	.	-	.	ENST00000521957+ENST00000522448+ENST00000521371+ENST00000522951+ENST00000522252+ENST00000519098__exon_number_047__gene_id_ENSG00000104490	NCALD	ENSG00000104490.46	-1.68861250868033	-7.6679512700766	5.71372774023023e-13	1.35713585956435e-10
ENSG00000270179.ENSG00000149292.31	ENSG00000270179+ENSG00000149292	ENSG00000270179+ENSG00000149292_032	chr11	dexseq_prepare_annotation2.py	exon	113209496	113209507	.	+	.	ENST00000314756+ENST00000534793+ENST00000527362+ENST00000529850+ENST00000525989+ENST00000483239+ENST00000494714+ENST00000524580+ENST00000393020+ENST00000442859+ENST00000531164+ENST00000529221+ENST00000464224+ENST00000525965__exon_number_032__gene_id_ENSG00000270179+ENSG00000149292		ENSG00000270179.ENSG00000149292.31	-1.73626776768132	-8.0258600864967	6.02549759420841e-13	1.42867719273205e-10
ENSG00000159023.32	ENSG00000159023	ENSG00000159023_033	chr1	dexseq_prepare_annotation2.py	exon	29435871	29435949	.	+	.	ENST00000462032+ENST00000398863+ENST00000347529+ENST00000356093+ENST00000373798+ENST00000349460+ENST00000343067+ENST00000460378__exon_number_033__gene_id_ENSG00000159023	EPB41	ENSG00000159023.32	-1.05003183045154	-8.46222313869655	6.05545276767087e-13	1.43326522162998e-10
ENSG00000270179.ENSG00000149292.48	ENSG00000270179+ENSG00000149292	ENSG00000270179+ENSG00000149292_049	chr11	dexseq_prepare_annotation2.py	exon	113230085	113230183	.	+	.	ENST00000314756+ENST00000529221+ENST00000483239+ENST00000494714+ENST00000393020+ENST00000478125+ENST00000527362+ENST00000464224__exon_number_049__gene_id_ENSG00000270179+ENSG00000149292		ENSG00000270179.ENSG00000149292.48	0.959334745784112	8.02263643229968	6.13113266973527e-13	1.44864087467609e-10
ENSG00000132716.ENSG00000258465.ENSG00000162735.63	ENSG00000132716+ENSG00000258465+ENSG00000162735	ENSG00000132716+ENSG00000258465+ENSG00000162735_064	chr1	dexseq_prepare_annotation2.py	exon	160247982	160248270	.	-	.	ENST00000472750+ENST00000368072__exon_number_064__gene_id_ENSG00000132716+ENSG00000258465+ENSG00000162735		ENSG00000132716.ENSG00000258465.ENSG00000162735.63	-0.920644525470571	-7.68866924707239	6.78462388825979e-13	1.60024767626232e-10
ENSG00000151655.2	ENSG00000151655	ENSG00000151655_003	chr10	dexseq_prepare_annotation2.py	exon	7745331	7745342	.	+	.	ENST00000480387+ENST00000358415+ENST00000473227__exon_number_003__gene_id_ENSG00000151655	ITIH2	ENSG00000151655.2	-1.4303206219345	-8.26585146705561	6.79669954522746e-13	1.60030303752176e-10
ENSG00000131018.66	ENSG00000131018	ENSG00000131018_067	chr6	dexseq_prepare_annotation2.py	exon	152576015	152576224	.	-	.	ENST00000409694+ENST00000448038+ENST00000356820+ENST00000341594+ENST00000265368+ENST00000367255+ENST00000367256+ENST00000423061__exon_number_067__gene_id_ENSG00000131018	SYNE1	ENSG00000131018.66	0.945652133356399	7.38077355121414	6.86916179226345e-13	1.61455168039027e-10
ENSG00000266009.ENSG00000264660.ENSG00000233098.ENSG00000244456.49	ENSG00000266009+ENSG00000264660+ENSG00000233098+ENSG00000244456	ENSG00000266009+ENSG00000264660+ENSG00000233098+ENSG00000244456_050	chr17	dexseq_prepare_annotation2.py	exon	20897403	20897455	.	+	.	ENST00000580056+ENST00000439794__exon_number_050__gene_id_ENSG00000266009+ENSG00000264660+ENSG00000233098+ENSG00000244456		ENSG00000266009.ENSG00000264660.ENSG00000233098.ENSG00000244456.49	-0.986419592931417	-7.7736251986422	6.93685745643197e-13	1.62763243964719e-10
ENSG00000123384.12	ENSG00000123384	ENSG00000123384_013	chr12	dexseq_prepare_annotation2.py	exon	57548262	57548484	.	+	.	ENST00000554174+ENST00000243077__exon_number_013__gene_id_ENSG00000123384	LRP1	ENSG00000123384.12	-0.829071663614506	-7.86887743077773	7.33265224144475e-13	1.71751811166596e-10
ENSG00000159216.43	ENSG00000159216	ENSG00000159216_044	chr21	dexseq_prepare_annotation2.py	exon	37357048	37357128	.	-	.	ENST00000475045__exon_number_044__gene_id_ENSG00000159216	RUNX1	ENSG00000159216.43	-0.941481766307873	-8.19886002133687	7.5032603181757e-13	1.75443880969108e-10
ENSG00000163138	ENSG00000163138	ENSG00000163138_001	chr4	dexseq_prepare_annotation2.py	exon	20697905	20698136	.	+	.	ENST00000471979__exon_number_001__gene_id_ENSG00000163138	PACRGL	ENSG00000163138	1.50300633097113	7.9565129768219	7.55819775167571e-13	1.76423216949736e-10
ENSG00000205356.15	ENSG00000205356	ENSG00000205356_016	chr7	dexseq_prepare_annotation2.py	exon	97851834	97852188	.	-	.	ENST00000463402__exon_number_016__gene_id_ENSG00000205356	TECPR1	ENSG00000205356.15	-2.53144681558259	-8.28829967498841	7.83785431570308e-13	1.82635519097805e-10
ENSG00000169727.46	ENSG00000169727	ENSG00000169727_047	chr17	dexseq_prepare_annotation2.py	exon	80012634	80012686	.	+	.	ENST00000392358+ENST00000578552+ENST00000584460+ENST00000306823+ENST00000355130+ENST00000580141+ENST00000320548+ENST00000392357+ENST00000585084__exon_number_047__gene_id_ENSG00000169727	GPS1	ENSG00000169727.46	-0.838525836661911	-7.70942441340932	7.93127467005035e-13	1.84494280836025e-10
ENSG00000163138.66	ENSG00000163138	ENSG00000163138_067	chr4	dexseq_prepare_annotation2.py	exon	20729940	20729942	.	+	.	ENST00000444671+ENST00000513459+ENST00000360916__exon_number_067__gene_id_ENSG00000163138	PACRGL	ENSG00000163138.66	-1.40928855577858	-7.94254273153639	8.15407587149025e-13	1.8935109175806e-10
ENSG00000005955.2	ENSG00000005955	ENSG00000005955_003	chr17	dexseq_prepare_annotation2.py	exon	34900768	34900780	.	+	.	ENST00000485685+ENST00000304718+ENST00000486208__exon_number_003__gene_id_ENSG00000005955	GGNBP2	ENSG00000005955.2	-1.26101134693024	-9.2987063662444	8.22254504977814e-13	1.90613544335766e-10
ENSG00000188676.13	ENSG00000188676	ENSG00000188676_014	chr8	dexseq_prepare_annotation2.py	exon	39847240	39847357	.	+	.	ENST00000502986+ENST00000389060+ENST00000418094+ENST00000343295__exon_number_014__gene_id_ENSG00000188676	IDO2	ENSG00000188676.13	0.955650284697369	9.11700737200578	8.34228826141298e-13	1.93058263446912e-10
ENSG00000148985.ENSG00000250404.63	ENSG00000148985+ENSG00000250404	ENSG00000148985+ENSG00000250404_064	chr11	dexseq_prepare_annotation2.py	exon	3845966	3845977	.	+	.	ENST00000478773+ENST00000465237+ENST00000528526+ENST00000485602__exon_number_064__gene_id_ENSG00000148985+ENSG00000250404		ENSG00000148985.ENSG00000250404.63	-0.925990156508059	-7.47454547523385	8.42954462133905e-13	1.9474409496991e-10
ENSG00000182541.30	ENSG00000182541	ENSG00000182541_031	chr22	dexseq_prepare_annotation2.py	exon	31674283	31674572	.	+	.	ENST00000467301+ENST00000333611+ENST00000444929+ENST00000331728__exon_number_031__gene_id_ENSG00000182541	LIMK2	ENSG00000182541.30	-2.72485157175436	-11.7726695757884	8.47557620390767e-13	1.95473399992853e-10
ENSG00000123329.73	ENSG00000123329	ENSG00000123329_074	chr12	dexseq_prepare_annotation2.py	exon	57874561	57874617	.	-	.	ENST00000550288+ENST00000393797__exon_number_074__gene_id_ENSG00000123329	ARHGAP9	ENSG00000123329.73	0.899251622867313	7.83867493358105	8.68609472003761e-13	1.9998734265981e-10
ENSG00000265759.ENSG00000132026.ENSG00000095066.39	ENSG00000265759+ENSG00000132026+ENSG00000095066	ENSG00000265759+ENSG00000132026+ENSG00000095066_040	chr19	dexseq_prepare_annotation2.py	exon	12882209	12882210	.	-	.	ENST00000588052__exon_number_040__gene_id_ENSG00000265759+ENSG00000132026+ENSG00000095066		ENSG00000265759.ENSG00000132026.ENSG00000095066.39	-1.21260974181635	-7.43331226814632	8.76293918436199e-13	2.01413474620157e-10
ENSG00000144426.ENSG00000204196.34	ENSG00000144426+ENSG00000204196	ENSG00000144426+ENSG00000204196_035	chr2	dexseq_prepare_annotation2.py	exon	203992504	203992660	.	+	.	ENST00000449802__exon_number_035__gene_id_ENSG00000144426+ENSG00000204196		ENSG00000144426.ENSG00000204196.34	-2.36389239315378	-7.76496851535007	9.60775919438375e-13	2.2045647794923e-10
ENSG00000091536.96	ENSG00000091536	ENSG00000091536_097	chr17	dexseq_prepare_annotation2.py	exon	18075605	18075730	.	+	.	ENST00000433411+ENST00000445289__exon_number_097__gene_id_ENSG00000091536	MYO15A	ENSG00000091536.96	0.907404731943526	7.49736748033506	9.70690218478525e-13	2.2235386953792e-10
ENSG00000231890.36	ENSG00000231890	ENSG00000231890_037	chr2	dexseq_prepare_annotation2.py	exon	136766641	136766643	.	+	.	ENST00000593462+ENST00000599279+ENST00000601586+ENST00000596410+ENST00000419808+ENST00000601196__exon_number_037__gene_id_ENSG00000231890	AC093391.2	ENSG00000231890.36	-0.933299605522935	-7.9857174982419	1.02982532301318e-12	2.35500663968241e-10
ENSG00000091536.8	ENSG00000091536	ENSG00000091536_009	chr17	dexseq_prepare_annotation2.py	exon	18029661	18029770	.	+	.	ENST00000205890__exon_number_009__gene_id_ENSG00000091536	MYO15A	ENSG00000091536.8	0.948449747160333	7.4837920011893	1.05725040731573e-12	2.41111813136811e-10
ENSG00000032219.42	ENSG00000032219	ENSG00000032219_043	chr14	dexseq_prepare_annotation2.py	exon	58838945	58840448	.	+	.	ENST00000355431+ENST00000431317+ENST00000348476__exon_number_043__gene_id_ENSG00000032219	ARID4A	ENSG00000032219.42	-1.06892811905352	-7.76552189681559	1.05793048605349e-12	2.41111813136811e-10
ENSG00000225210.ENSG00000257227.15	ENSG00000225210+ENSG00000257227	ENSG00000225210+ENSG00000257227_016	chr14	dexseq_prepare_annotation2.py	exon	19655758	19655781	.	+	.	ENST00000418499+ENST00000547220+ENST00000441500+ENST00000551881+ENST00000549484+ENST00000553119__exon_number_016__gene_id_ENSG00000225210+ENSG00000257227		ENSG00000225210.ENSG00000257227.15	0.82747088682396	8.66472263282369	1.07623760224162e-12	2.44871232227196e-10
ENSG00000205744.57	ENSG00000205744	ENSG00000205744_058	chr19	dexseq_prepare_annotation2.py	exon	6482494	6482568	.	-	.	ENST00000590473__exon_number_058__gene_id_ENSG00000205744	DENND1C	ENSG00000205744.57	-1.51689536558134	-7.91729154720289	1.08066737458969e-12	2.45274422183926e-10
ENSG00000123384.15	ENSG00000123384	ENSG00000123384_016	chr12	dexseq_prepare_annotation2.py	exon	57550560	57550703	.	+	.	ENST00000243077__exon_number_016__gene_id_ENSG00000123384	LRP1	ENSG00000123384.15	-1.02508860340177	-7.7994999123343	1.08163933127355e-12	2.45274422183926e-10
ENSG00000148341.27	ENSG00000148341	ENSG00000148341_028	chr9	dexseq_prepare_annotation2.py	exon	131777050	131777183	.	-	.	ENST00000417224+ENST00000372559+ENST00000372554+ENST00000455407+ENST00000416230+ENST00000425236+ENST00000372564+ENST00000416629+ENST00000483980__exon_number_028__gene_id_ENSG00000148341	SH3GLB2	ENSG00000148341.27	-1.44054930592168	-7.91515836190856	1.09311608591662e-12	2.47461706887154e-10
ENSG00000267534.ENSG00000130816.79	ENSG00000267534+ENSG00000130816	ENSG00000267534+ENSG00000130816_080	chr19	dexseq_prepare_annotation2.py	exon	10287995	10288043	.	-	.	ENST00000359526+ENST00000586988+ENST00000588952+ENST00000590619+ENST00000540357+ENST00000340748+ENST00000592054+ENST00000592705+ENST00000588118+ENST00000592342__exon_number_080__gene_id_ENSG00000267534+ENSG00000130816		ENSG00000267534.ENSG00000130816.79	0.862438870730703	7.56733279176306	1.11493437052736e-12	2.51978896616676e-10
ENSG00000142512.29	ENSG00000142512	ENSG00000142512_030	chr19	dexseq_prepare_annotation2.py	exon	51920891	51920896	.	-	.	ENST00000439889+ENST00000529627+ENST00000339313+ENST00000356298+ENST00000432469+ENST00000357375+ENST00000353836+ENST00000436984+ENST00000525998__exon_number_030__gene_id_ENSG00000142512	SIGLEC10	ENSG00000142512.29	1.98285247744387	7.88327209886232	1.12458144286289e-12	2.53426422233267e-10
ENSG00000124721.22	ENSG00000124721	ENSG00000124721_023	chr6	dexseq_prepare_annotation2.py	exon	38757579	38757659	.	+	.	ENST00000449981+ENST00000441566+ENST00000327475+ENST00000359357__exon_number_023__gene_id_ENSG00000124721	DNAH8	ENSG00000124721.22	-1.30359346359712	-7.66291615790047	1.12508955486467e-12	2.53426422233267e-10
ENSG00000081800.17	ENSG00000081800	ENSG00000081800_018	chr7	dexseq_prepare_annotation2.py	exon	122821027	122821155	.	-	.	ENST00000194130+ENST00000427975+ENST00000539873+ENST00000439260__exon_number_018__gene_id_ENSG00000081800	SLC13A1	ENSG00000081800.17	-2.39937808591292	-8.25674723731622	1.19245230728771e-12	2.68152960615532e-10
ENSG00000148950.17	ENSG00000148950	ENSG00000148950_018	chr11	dexseq_prepare_annotation2.py	exon	31495271	31495333	.	-	.	ENST00000278200+ENST00000530023+ENST00000531693__exon_number_018__gene_id_ENSG00000148950	IMMP1L	ENSG00000148950.17	1.12196519375827	8.38159687734504	1.2099286016349e-12	2.7163098091521e-10
ENSG00000131018.83	ENSG00000131018	ENSG00000131018_084	chr6	dexseq_prepare_annotation2.py	exon	152614815	152614884	.	-	.	ENST00000489156+ENST00000409694+ENST00000448038+ENST00000356820+ENST00000537033+ENST00000341594+ENST00000265368+ENST00000540663+ENST00000367255+ENST00000367256+ENST00000423061__exon_number_084__gene_id_ENSG00000131018	SYNE1	ENSG00000131018.83	0.856340053140606	7.28115292546377	1.34157153462496e-12	3.00685560372409e-10
ENSG00000123384.14	ENSG00000123384	ENSG00000123384_015	chr12	dexseq_prepare_annotation2.py	exon	57549877	57550066	.	+	.	ENST00000243077__exon_number_015__gene_id_ENSG00000123384	LRP1	ENSG00000123384.14	-0.93922719328279	-7.75155164051254	1.41391930896035e-12	3.1637615000992e-10
ENSG00000267534.ENSG00000130816.77	ENSG00000267534+ENSG00000130816	ENSG00000267534+ENSG00000130816_078	chr19	dexseq_prepare_annotation2.py	exon	10286239	10286294	.	-	.	ENST00000359526+ENST00000586988+ENST00000588952+ENST00000540357+ENST00000340748+ENST00000592054+ENST00000592705+ENST00000588118+ENST00000592342__exon_number_078__gene_id_ENSG00000267534+ENSG00000130816		ENSG00000267534.ENSG00000130816.77	0.829770036197315	7.52518440805848	1.43946662779335e-12	3.21560189663258e-10
ENSG00000079215.24	ENSG00000079215	ENSG00000079215_025	chr5	dexseq_prepare_annotation2.py	exon	36671287	36671335	.	+	.	ENST00000265113+ENST00000381918+ENST00000509272+ENST00000505376__exon_number_025__gene_id_ENSG00000079215	SLC1A3	ENSG00000079215.24	-2.56956411315261	-8.21596558824589	1.4482353678825e-12	3.22985164965875e-10
ENSG00000100427	ENSG00000100427	ENSG00000100427_001	chr22	dexseq_prepare_annotation2.py	exon	50497820	50499483	.	-	.	ENST00000395876+ENST00000311597__exon_number_001__gene_id_ENSG00000100427	MLC1	ENSG00000100427	1.30815503273351	8.10014485063804	1.53924920273053e-12	3.4271751194239e-10
ENSG00000100949.52	ENSG00000100949	ENSG00000100949_053	chr14	dexseq_prepare_annotation2.py	exon	24740154	24740204	.	-	.	ENST00000559586+ENST00000560163+ENST00000559551+ENST00000560207__exon_number_053__gene_id_ENSG00000100949	RABGGTA	ENSG00000100949.52	-1.77390538919995	-7.75460140639658	1.55583905028483e-12	3.45841525733543e-10
ENSG00000215462.ENSG00000102547	ENSG00000215462+ENSG00000102547	ENSG00000215462+ENSG00000102547_001	chr13	dexseq_prepare_annotation2.py	exon	49882786	49882788	.	-	.	ENST00000355854__exon_number_001__gene_id_ENSG00000215462+ENSG00000102547		ENSG00000215462.ENSG00000102547	0.702225116847239	7.93785709226005	1.56922002406638e-12	3.48243162976307e-10
ENSG00000270179.ENSG00000149292.40	ENSG00000270179+ENSG00000149292	ENSG00000270179+ENSG00000149292_041	chr11	dexseq_prepare_annotation2.py	exon	113211386	113211455	.	+	.	ENST00000314756+ENST00000393020+ENST00000494714+ENST00000483239+ENST00000529221+ENST00000464224+ENST00000525965__exon_number_041__gene_id_ENSG00000270179+ENSG00000149292		ENSG00000270179.ENSG00000149292.40	0.869825287464883	7.84162921371468	1.6213256915671e-12	3.59216667566054e-10
ENSG00000188676.8	ENSG00000188676	ENSG00000188676_009	chr8	dexseq_prepare_annotation2.py	exon	39843027	39843041	.	+	.	ENST00000502986+ENST00000343295+ENST00000389060__exon_number_009__gene_id_ENSG00000188676	IDO2	ENSG00000188676.8	-1.03069273560171	-8.9404468561147	1.6322922545413e-12	3.61054497874397e-10
ENSG00000224539.6	ENSG00000224539	ENSG00000224539_007	chrX	dexseq_prepare_annotation2.py	exon	134742307	134742447	.	+	.	ENST00000442271__exon_number_007__gene_id_ENSG00000224539	RP11-432N13.3	ENSG00000224539.6	1.05728411416178	9.55748324600834	1.63660879097182e-12	3.61417774672943e-10
ENSG00000186469.32	ENSG00000186469	ENSG00000186469_033	chr14	dexseq_prepare_annotation2.py	exon	52433622	52433758	.	+	.	ENST00000556752+ENST00000555472+ENST00000554840+ENST00000553299+ENST00000335281+ENST00000556766__exon_number_033__gene_id_ENSG00000186469	GNG2	ENSG00000186469.32	-2.28934076432179	-8.56494790011581	1.64280397102037e-12	3.62194056579778e-10
ENSG00000133121.27	ENSG00000133121	ENSG00000133121_028	chr13	dexseq_prepare_annotation2.py	exon	33924762	33924767	.	-	.	ENST00000567873__exon_number_028__gene_id_ENSG00000133121	STARD13	ENSG00000133121.27	1.58868720444283	8.38051413062151	1.7019660771633e-12	3.73945325297441e-10
ENSG00000118308.64	ENSG00000118308	ENSG00000118308_065	chr12	dexseq_prepare_annotation2.py	exon	25260868	25260923	.	+	.	ENST00000549437+ENST00000536173+ENST00000361433+ENST00000547044+ENST00000555877+ENST00000548766+ENST00000354454__exon_number_065__gene_id_ENSG00000118308	LRMP	ENSG00000118308.64	1.21183014947211	7.54528929406789	1.7037354517663e-12	3.73945325297441e-10
ENSG00000114166	ENSG00000114166	ENSG00000114166_001	chr3	dexseq_prepare_annotation2.py	exon	20081515	20082189	.	+	.	ENST00000263754__exon_number_001__gene_id_ENSG00000114166	KAT2B	ENSG00000114166	1.09982857999666	7.99413755944212	1.70440488629836e-12	3.73945325297441e-10
ENSG00000169727.49	ENSG00000169727	ENSG00000169727_050	chr17	dexseq_prepare_annotation2.py	exon	80012845	80012851	.	+	.	ENST00000392358+ENST00000578552+ENST00000584460+ENST00000306823+ENST00000578279+ENST00000355130+ENST00000580141+ENST00000320548+ENST00000392357__exon_number_050__gene_id_ENSG00000169727	GPS1	ENSG00000169727.49	-0.919331798696194	-7.57749085635305	1.72332743795793e-12	3.77484121944918e-10
ENSG00000134490.22	ENSG00000134490	ENSG00000134490_023	chr18	dexseq_prepare_annotation2.py	exon	20932249	20932253	.	-	.	ENST00000581444+ENST00000477053+ENST00000460322+ENST00000482411+ENST00000450466+ENST00000542162+ENST00000578520+ENST00000583048+ENST00000383233+ENST00000473688__exon_number_023__gene_id_ENSG00000134490	TMEM241	ENSG00000134490.22	-1.65710467264237	-7.73352939826101	1.74823238839176e-12	3.82319752898295e-10
ENSG00000266967.ENSG00000267060.ENSG00000108825.19	ENSG00000266967+ENSG00000267060+ENSG00000108825	ENSG00000266967+ENSG00000267060+ENSG00000108825_020	chr17	dexseq_prepare_annotation2.py	exon	41107363	41107384	.	-	.	ENST00000478040+ENST00000486664+ENST00000483535__exon_number_020__gene_id_ENSG00000266967+ENSG00000267060+ENSG00000108825		ENSG00000266967.ENSG00000267060.ENSG00000108825.19	-1.84347992634098	-7.58480907874714	1.7757764178219e-12	3.87715965862085e-10
ENSG00000160214.1	ENSG00000160214	ENSG00000160214_002	chr21	dexseq_prepare_annotation2.py	exon	45209440	45209457	.	+	.	ENST00000483896+ENST00000497547+ENST00000475534__exon_number_002__gene_id_ENSG00000160214	RRP1	ENSG00000160214.1	1.35084737843332	10.2217242257665	1.78028335679596e-12	3.88073057533829e-10
ENSG00000111011.33	ENSG00000111011	ENSG00000111011_034	chr12	dexseq_prepare_annotation2.py	exon	123003599	123003989	.	-	.	ENST00000527796__exon_number_034__gene_id_ENSG00000111011	RSRC2	ENSG00000111011.33	1.14489672486048	7.69015338133275	1.79217438666309e-12	3.90036019899382e-10
ENSG00000158286.32	ENSG00000158286	ENSG00000158286_033	chr1	dexseq_prepare_annotation2.py	exon	6272794	6272797	.	+	.	ENST00000496676+ENST00000492476__exon_number_033__gene_id_ENSG00000158286	RNF207	ENSG00000158286.32	1.50351897982603	7.79643112016154	1.79860184331398e-12	3.90805529138077e-10
ENSG00000148337.9	ENSG00000148337	ENSG00000148337_010	chr9	dexseq_prepare_annotation2.py	exon	130928900	130929037	.	-	.	ENST00000485001__exon_number_010__gene_id_ENSG00000148337	CIZ1	ENSG00000148337.9	-0.94445669063652	-7.47909936198875	1.80703550677275e-12	3.92007782889786e-10
ENSG00000147813.25	ENSG00000147813	ENSG00000147813_026	chr8	dexseq_prepare_annotation2.py	exon	144659013	144659112	.	-	.	ENST00000480946__exon_number_026__gene_id_ENSG00000147813	NAPRT1	ENSG00000147813.25	0.632325983538992	7.77066749922652	1.81453972012564e-12	3.9246626544874e-10
ENSG00000199066.ENSG00000125746.78	ENSG00000199066+ENSG00000125746	ENSG00000199066+ENSG00000125746_079	chr19	dexseq_prepare_annotation2.py	exon	46148531	46148607	.	-	.	ENST00000587152+ENST00000592901+ENST00000585386__exon_number_079__gene_id_ENSG00000199066+ENSG00000125746		ENSG00000199066.ENSG00000125746.78	1.10521931549228	7.8778609261434	1.81495683244885e-12	3.9246626544874e-10
ENSG00000159208.9	ENSG00000159208	ENSG00000159208_010	chr1	dexseq_prepare_annotation2.py	exon	150256215	150256290	.	+	.	ENST00000369094+ENST00000447007+ENST00000417398+ENST00000290363+ENST00000369095__exon_number_010__gene_id_ENSG00000159208	C1orf51	ENSG00000159208.9	-1.8930209365819	-8.53384258086389	1.87443359472336e-12	4.04680032471026e-10
ENSG00000268465.ENSG00000269751.ENSG00000182324.ENSG00000105447.ENSG00000105443.32	ENSG00000268465+ENSG00000269751+ENSG00000182324+ENSG00000105447+ENSG00000105443	ENSG00000268465+ENSG00000269751+ENSG00000182324+ENSG00000105447+ENSG00000105443_033	chr19	dexseq_prepare_annotation2.py	exon	48975609	48975688	.	+	.	ENST00000474049+ENST00000595765+ENST00000460595+ENST00000462117+ENST00000427476+ENST00000452733+ENST00000325139+ENST00000493260+ENST00000391881+ENST00000595676__exon_number_033__gene_id_ENSG00000268465+ENSG00000269751+ENSG00000182324+ENSG00000105447+ENSG00000105443		ENSG00000268465.ENSG00000269751.ENSG00000182324.ENSG00000105447.ENSG00000105443.32	-0.967310927262246	-7.93219325118915	1.93152232575797e-12	4.16340099403812e-10
ENSG00000035681.43	ENSG00000035681	ENSG00000035681_044	chr8	dexseq_prepare_annotation2.py	exon	59515769	59515945	.	-	.	ENST00000427130+ENST00000519858+ENST00000038176__exon_number_044__gene_id_ENSG00000035681	NSMAF	ENSG00000035681.43	0.933478307889878	8.52354134764295	1.95813721584566e-12	4.21404848282709e-10
ENSG00000268465.ENSG00000269751.ENSG00000182324.ENSG00000105447.ENSG00000105443.18	ENSG00000268465+ENSG00000269751+ENSG00000182324+ENSG00000105447+ENSG00000105443	ENSG00000268465+ENSG00000269751+ENSG00000182324+ENSG00000105447+ENSG00000105443_019	chr19	dexseq_prepare_annotation2.py	exon	48969094	48969214	.	+	.	ENST00000342291+ENST00000391884+ENST00000595676__exon_number_019__gene_id_ENSG00000268465+ENSG00000269751+ENSG00000182324+ENSG00000105447+ENSG00000105443		ENSG00000268465.ENSG00000269751.ENSG00000182324.ENSG00000105447.ENSG00000105443.18	0.864797192677881	7.92840289996628	1.96940475777856e-12	4.23103923643963e-10
ENSG00000163138.6	ENSG00000163138	ENSG00000163138_007	chr4	dexseq_prepare_annotation2.py	exon	20702062	20702080	.	+	.	ENST00000510700+ENST00000295290+ENST00000508753+ENST00000444671+ENST00000510051+ENST00000360916+ENST00000514485+ENST00000503585__exon_number_007__gene_id_ENSG00000163138	PACRGL	ENSG00000163138.6	1.57859958502773	7.77934574659906	1.97229353973878e-12	4.23103923643963e-10
ENSG00000138744.ENSG00000198301.65	ENSG00000138744+ENSG00000198301	ENSG00000138744+ENSG00000198301_066	chr4	dexseq_prepare_annotation2.py	exon	76903086	76903190	.	-	.	ENST00000395710+ENST00000395711+ENST00000356260+ENST00000503411+ENST00000514710+ENST00000504975__exon_number_066__gene_id_ENSG00000138744+ENSG00000198301		ENSG00000138744.ENSG00000198301.65	1.06699348035949	7.56569113944722	1.98496578501527e-12	4.24920541799837e-10
ENSG00000131018.69	ENSG00000131018	ENSG00000131018_070	chr6	dexseq_prepare_annotation2.py	exon	152577769	152577900	.	-	.	ENST00000409694+ENST00000448038+ENST00000341594+ENST00000356820+ENST00000265368+ENST00000545694+ENST00000367255+ENST00000367256+ENST00000423061__exon_number_070__gene_id_ENSG00000131018	SYNE1	ENSG00000131018.69	0.942283528372386	7.22220299626569	1.98704981440989e-12	4.24920541799837e-10
ENSG00000228192	ENSG00000228192	ENSG00000228192_001	chr1	dexseq_prepare_annotation2.py	exon	43300352	43300802	.	-	.	ENST00000414798__exon_number_001__gene_id_ENSG00000228192	RP11-342M1.3	ENSG00000228192	0.679601185709775	9.49664683443235	1.99360489169522e-12	4.25648816923553e-10
ENSG00000127419.36	ENSG00000127419	ENSG00000127419_037	chr4	dexseq_prepare_annotation2.py	exon	946199	946224	.	+	.	ENST00000264771+ENST00000452360+ENST00000506669+ENST00000514453+ENST00000515492+ENST00000504180+ENST00000508204+ENST00000515740+ENST00000504744+ENST00000513952+ENST00000509508+ENST00000438836+ENST00000510493+ENST00000515876__exon_number_037__gene_id_ENSG00000127419	TMEM175	ENSG00000127419.36	-1.58095814610302	-8.20601449881527	2.00681501953624e-12	4.27793454085683e-10
ENSG00000120549.11	ENSG00000120549	ENSG00000120549_012	chr10	dexseq_prepare_annotation2.py	exon	24721924	24722122	.	+	.	ENST00000376454+ENST00000458595+ENST00000376456+ENST00000376462+ENST00000430453+ENST00000438429+ENST00000376452__exon_number_012__gene_id_ENSG00000120549	KIAA1217	ENSG00000120549.11	1.03535291248891	8.60884417384402	2.12924640128592e-12	4.53177403360303e-10
ENSG00000132716.ENSG00000258465.ENSG00000162735.72	ENSG00000132716+ENSG00000258465+ENSG00000162735	ENSG00000132716+ENSG00000258465+ENSG00000162735_073	chr1	dexseq_prepare_annotation2.py	exon	160249866	160249872	.	-	.	ENST00000532643+ENST00000467711+ENST00000368072+ENST00000462644+ENST00000532508+ENST00000608310+ENST00000556710+ENST00000485079+ENST00000472750+ENST00000392220+ENST00000495624+ENST00000440949__exon_number_073__gene_id_ENSG00000132716+ENSG00000258465+ENSG00000162735		ENSG00000132716.ENSG00000258465.ENSG00000162735.72	-0.891110440079747	-7.4922860404745	2.19478733222332e-12	4.66392308097455e-10
ENSG00000138744.ENSG00000198301.28	ENSG00000138744+ENSG00000198301	ENSG00000138744+ENSG00000198301_029	chr4	dexseq_prepare_annotation2.py	exon	76862137	76862164	.	-	.	ENST00000399497+ENST00000503636+ENST00000502543+ENST00000286733__exon_number_029__gene_id_ENSG00000138744+ENSG00000198301		ENSG00000138744.ENSG00000198301.28	1.08444030809037	7.54508838416921	2.23773263049339e-12	4.74771687615669e-10
ENSG00000258984.ENSG00000184182.ENSG00000132330.13	ENSG00000258984+ENSG00000184182+ENSG00000132330	ENSG00000258984+ENSG00000184182+ENSG00000132330_014	chr2	dexseq_prepare_annotation2.py	exon	238875724	238875774	.	+	.	ENST00000409633+ENST00000440223+ENST00000417231+ENST00000445676+ENST00000439780+ENST00000439338+ENST00000449891+ENST00000449191+ENST00000448502+ENST00000433568+ENST00000433241+ENST00000441728+ENST00000455999+ENST00000272930+ENST00000416292+ENST00000414443+ENST00000454786+ENST00000409332+ENST00000409953__exon_number_014__gene_id_ENSG00000258984+ENSG00000184182+ENSG00000132330		ENSG00000258984.ENSG00000184182.ENSG00000132330.13	0.75218126358333	7.90290234140065	2.24418986593192e-12	4.75395392446237e-10
ENSG00000159216.45	ENSG00000159216	ENSG00000159216_046	chr21	dexseq_prepare_annotation2.py	exon	37376862	37376965	.	-	.	ENST00000475045__exon_number_046__gene_id_ENSG00000159216	RUNX1	ENSG00000159216.45	-1.02481380700538	-7.97674443433667	2.27898207808616e-12	4.81271959947431e-10
ENSG00000010379.12	ENSG00000010379	ENSG00000010379_013	chr12	dexseq_prepare_annotation2.py	exon	333598	333633	.	-	.	ENST00000543722+ENST00000343164+ENST00000445055__exon_number_013__gene_id_ENSG00000010379	SLC6A13	ENSG00000010379.12	-1.74551484909278	-8.24323524516863	2.27905330644732e-12	4.81271959947431e-10
ENSG00000133624.16	ENSG00000133624	ENSG00000133624_017	chr7	dexseq_prepare_annotation2.py	exon	149318242	149318263	.	-	.	ENST00000472212+ENST00000486492+ENST00000513792+ENST00000493198__exon_number_017__gene_id_ENSG00000133624	ZNF767	ENSG00000133624.16	1.48879611027731	9.44608006951811	2.34969334356791e-12	4.95415063000318e-10
ENSG00000136235	ENSG00000136235	ENSG00000136235_001	chr7	dexseq_prepare_annotation2.py	exon	23275586	23275626	.	+	.	ENST00000465673__exon_number_001__gene_id_ENSG00000136235	GPNMB	ENSG00000136235	-1.21937457075607	-8.23133231700644	2.40656821877649e-12	5.06616346990098e-10
ENSG00000182774.ENSG00000214575.ENSG00000260836.43	ENSG00000182774+ENSG00000214575+ENSG00000260836	ENSG00000182774+ENSG00000214575+ENSG00000260836_044	chr15	dexseq_prepare_annotation2.py	exon	83222217	83222306	.	-	.	ENST00000568757+ENST00000570229+ENST00000423133+ENST00000562019+ENST00000568128+ENST00000450751+ENST00000398591+ENST00000398592+ENST00000562833+ENST00000564522+ENST00000563800+ENST00000261723+ENST00000569015__exon_number_044__gene_id_ENSG00000182774+ENSG00000214575+ENSG00000260836		ENSG00000182774.ENSG00000214575.ENSG00000260836.43	0.872529497075214	7.76431763881733	2.45096286590028e-12	5.15159613260379e-10
ENSG00000091536.97	ENSG00000091536	ENSG00000091536_098	chr17	dexseq_prepare_annotation2.py	exon	18075731	18075830	.	+	.	ENST00000445289__exon_number_098__gene_id_ENSG00000091536	MYO15A	ENSG00000091536.97	1.06854371203814	7.3478862863288	2.47314972935255e-12	5.19015816649064e-10
ENSG00000223501.41	ENSG00000223501	ENSG00000223501_042	chr6	dexseq_prepare_annotation2.py	exon	33239555	33239653	.	-	.	ENST00000464425+ENST00000482399+ENST00000445902__exon_number_042__gene_id_ENSG00000223501	VPS52	ENSG00000223501.41	0.807660460161839	7.59522875350178	2.52144402430634e-12	5.28330480441863e-10
ENSG00000147852.16	ENSG00000147852	ENSG00000147852_017	chr9	dexseq_prepare_annotation2.py	exon	2647593	2647768	.	+	.	ENST00000478776__exon_number_017__gene_id_ENSG00000147852	VLDLR	ENSG00000147852.16	-0.766358911091076	-8.28089280549936	2.65726815234355e-12	5.55928468713979e-10
ENSG00000244510.ENSG00000230189.ENSG00000251451.ENSG00000244657.14	ENSG00000244510+ENSG00000230189+ENSG00000251451+ENSG00000244657	ENSG00000244510+ENSG00000230189+ENSG00000251451+ENSG00000244657_015	chr7	dexseq_prepare_annotation2.py	exon	65932669	65932706	.	-	.	ENST00000442578__exon_number_015__gene_id_ENSG00000244510+ENSG00000230189+ENSG00000251451+ENSG00000244657		ENSG00000244510.ENSG00000230189.ENSG00000251451.ENSG00000244657.14	1.6078807436301	8.35732173059936	2.69962217117104e-12	5.63916439619422e-10
ENSG00000268465.ENSG00000269751.ENSG00000182324.ENSG00000105447.ENSG00000105443.31	ENSG00000268465+ENSG00000269751+ENSG00000182324+ENSG00000105447+ENSG00000105443	ENSG00000268465+ENSG00000269751+ENSG00000182324+ENSG00000105447+ENSG00000105443_032	chr19	dexseq_prepare_annotation2.py	exon	48975582	48975608	.	+	.	ENST00000474049+ENST00000460595+ENST00000462117+ENST00000427476+ENST00000452733+ENST00000325139+ENST00000493260+ENST00000391881+ENST00000595676__exon_number_032__gene_id_ENSG00000268465+ENSG00000269751+ENSG00000182324+ENSG00000105447+ENSG00000105443		ENSG00000268465.ENSG00000269751.ENSG00000182324.ENSG00000105447.ENSG00000105443.31	-0.768878171729727	-7.86186162960288	2.76858143144412e-12	5.77428673548877e-10
ENSG00000197217.ENSG00000134013.57	ENSG00000197217+ENSG00000134013	ENSG00000197217+ENSG00000134013_058	chr8	dexseq_prepare_annotation2.py	exon	23294547	23294605	.	-	.	ENST00000520936+ENST00000417069+ENST00000523958+ENST00000358689+ENST00000522913+ENST00000356206+ENST00000518471__exon_number_058__gene_id_ENSG00000197217+ENSG00000134013		ENSG00000197217.ENSG00000134013.57	-0.988161892619368	-7.62784088141145	2.81386121977322e-12	5.85968172345687e-10
ENSG00000134982.ENSG00000272869.ENSG00000258864.ENSG00000212643.ENSG00000153037.66	ENSG00000134982+ENSG00000272869+ENSG00000258864+ENSG00000212643+ENSG00000153037	ENSG00000134982+ENSG00000272869+ENSG00000258864+ENSG00000212643+ENSG00000153037_067	chr5	dexseq_prepare_annotation2.py	exon	112217654	112217746	.	+	.	ENST00000503445__exon_number_067__gene_id_ENSG00000134982+ENSG00000272869+ENSG00000258864+ENSG00000212643+ENSG00000153037		ENSG00000134982.ENSG00000272869.ENSG00000258864.ENSG00000212643.ENSG00000153037.66	-1.48995920348346	-8.1965692528132	2.82122051550937e-12	5.86596850263217e-10
ENSG00000147852.6	ENSG00000147852	ENSG00000147852_007	chr9	dexseq_prepare_annotation2.py	exon	2643160	2643355	.	+	.	ENST00000382100+ENST00000382099+ENST00000382096__exon_number_007__gene_id_ENSG00000147852	VLDLR	ENSG00000147852.6	1.21763399473322	8.26342349714909	2.87313353525331e-12	5.95782070657785e-10
ENSG00000196547.79	ENSG00000196547	ENSG00000196547_080	chr15	dexseq_prepare_annotation2.py	exon	91461424	91461464	.	+	.	ENST00000431652+ENST00000560451+ENST00000558538+ENST00000559341+ENST00000560880+ENST00000559717+ENST00000557865+ENST00000430376+ENST00000360468+ENST00000560147+ENST00000559558+ENST00000561448+ENST00000557990+ENST00000558161__exon_number_080__gene_id_ENSG00000196547	MAN2A2	ENSG00000196547.79	1.7635476531767	7.66405126720784	2.87421317106086e-12	5.95782070657785e-10
ENSG00000085563.20	ENSG00000085563	ENSG00000085563_021	chr7	dexseq_prepare_annotation2.py	exon	87170673	87170780	.	-	.	ENST00000265724+ENST00000543898__exon_number_021__gene_id_ENSG00000085563	ABCB1	ENSG00000085563.20	1.14777014693215	8.3406835035137	2.90280424288109e-12	6.00787126225695e-10
ENSG00000229807.28	ENSG00000229807	ENSG00000229807_029	chrX	dexseq_prepare_annotation2.py	exon	73061217	73061505	.	-	.	ENST00000429829+ENST00000602863__exon_number_029__gene_id_ENSG00000229807	XIST	ENSG00000229807.28	-3.04602492482748	-8.3363933434447	2.95762948462111e-12	6.1119820312927e-10
ENSG00000123329.13	ENSG00000123329	ENSG00000123329_014	chr12	dexseq_prepare_annotation2.py	exon	57868409	57868486	.	-	.	ENST00000430041+ENST00000356411+ENST00000424809+ENST00000550440+ENST00000550288+ENST00000546200+ENST00000550130+ENST00000393791+ENST00000550399+ENST00000393797+ENST00000552953+ENST00000546704__exon_number_014__gene_id_ENSG00000123329	ARHGAP9	ENSG00000123329.13	-0.731842733082152	-7.61755501198822	2.97897588452378e-12	6.14669604264715e-10
ENSG00000013374.21	ENSG00000013374	ENSG00000013374_022	chr7	dexseq_prepare_annotation2.py	exon	151057334	151057381	.	+	.	ENST00000468404+ENST00000493588+ENST00000470316__exon_number_022__gene_id_ENSG00000013374	NUB1	ENSG00000013374.21	-1.00160157111886	-9.12218084108146	3.14808255756313e-12	6.48572191546733e-10
ENSG00000032219.41	ENSG00000032219	ENSG00000032219_042	chr14	dexseq_prepare_annotation2.py	exon	58838679	58838944	.	+	.	ENST00000355431+ENST00000348476+ENST00000431317+ENST00000395168__exon_number_042__gene_id_ENSG00000032219	ARID4A	ENSG00000032219.41	-1.00470467820842	-7.56896567723094	3.20587028382723e-12	6.59472403134323e-10
ENSG00000174844.33	ENSG00000174844	ENSG00000174844_034	chr3	dexseq_prepare_annotation2.py	exon	57407434	57407456	.	-	.	ENST00000351747__exon_number_034__gene_id_ENSG00000174844	DNAH12	ENSG00000174844.33	-1.16281372100954	-7.50700208145788	3.24058100408526e-12	6.65599578574655e-10
ENSG00000104490.51	ENSG00000104490	ENSG00000104490_052	chr8	dexseq_prepare_annotation2.py	exon	102928037	102928086	.	-	.	ENST00000518952+ENST00000311028+ENST00000523923+ENST00000518166+ENST00000517531+ENST00000522206+ENST00000395923+ENST00000517639+ENST00000520690+ENST00000517822+ENST00000520425+ENST00000521599+ENST00000518727+ENST00000518661+ENST00000524209+ENST00000521964+ENST00000522078__exon_number_052__gene_id_ENSG00000104490	NCALD	ENSG00000104490.51	-1.74560464332435	-7.38166471026745	3.25260806285797e-12	6.67056114863815e-10
ENSG00000249007.ENSG00000163435.27	ENSG00000249007+ENSG00000163435	ENSG00000249007+ENSG00000163435_028	chr1	dexseq_prepare_annotation2.py	exon	201982397	201982404	.	+	.	ENST00000359651+ENST00000367284+ENST00000367283+ENST00000470384__exon_number_028__gene_id_ENSG00000249007+ENSG00000163435		ENSG00000249007.ENSG00000163435.27	1.65759004097403	8.7525775829936	3.3429113780754e-12	6.8453707991953e-10
ENSG00000198561.ENSG00000213593.ENSG00000211450.ENSG00000254732.ENSG00000254462.48	ENSG00000198561+ENSG00000213593+ENSG00000211450+ENSG00000254732+ENSG00000254462	ENSG00000198561+ENSG00000213593+ENSG00000211450+ENSG00000254732+ENSG00000254462_049	chr11	dexseq_prepare_annotation2.py	exon	57529290	57529518	.	+	.	ENST00000530094+ENST00000530748+ENST00000361391+ENST00000426142+ENST00000532844+ENST00000361796+ENST00000428599+ENST00000361332+ENST00000529986+ENST00000526772+ENST00000527467+ENST00000532787+ENST00000399050+ENST00000415361+ENST00000532245+ENST00000531014+ENST00000526938+ENST00000534579+ENST00000358694+ENST00000533667+ENST00000532649+ENST00000528621+ENST00000532463+ENST00000529526+ENST00000528232…		ENSG00000198561.ENSG00000213593.ENSG00000211450.ENSG00000254732.ENSG00000254462.48	-1.19830253707904	-7.57618627835464	3.38858661674909e-12	6.92840364982813e-10
ENSG00000091181.2	ENSG00000091181	ENSG00000091181_003	chr3	dexseq_prepare_annotation2.py	exon	3111421	3111908	.	-	.	ENST00000256452+ENST00000438560+ENST00000446632__exon_number_003__gene_id_ENSG00000091181	IL5RA	ENSG00000091181.2	1.49397118927342	7.93695400233451	3.43337217445338e-12	7.00936932594221e-10
ENSG00000156261.3	ENSG00000156261	ENSG00000156261_004	chr21	dexseq_prepare_annotation2.py	exon	30428777	30428873	.	-	.	ENST00000432178+ENST00000470450+ENST00000286788+ENST00000542732+ENST00000540844+ENST00000496121__exon_number_004__gene_id_ENSG00000156261	CCT8	ENSG00000156261.3	1.21008259464179	8.60291287328798	3.52563460876871e-12	7.1868705486439e-10
ENSG00000138735.19	ENSG00000138735	ENSG00000138735_020	chr4	dexseq_prepare_annotation2.py	exon	120442155	120442215	.	-	.	ENST00000512450+ENST00000394439+ENST00000512739+ENST00000354960+ENST00000264805+ENST00000513594__exon_number_020__gene_id_ENSG00000138735	PDE5A	ENSG00000138735.19	-3.25802772126749	-8.8902948621305	3.63346352966836e-12	7.39552102461865e-10
ENSG00000233404.ENSG00000071054.51	ENSG00000233404+ENSG00000071054	ENSG00000233404+ENSG00000071054_052	chr2	dexseq_prepare_annotation2.py	exon	102499013	102499147	.	+	.	ENST00000421882+ENST00000302217+ENST00000347699+ENST00000456652+ENST00000413150+ENST00000324219+ENST00000417294+ENST00000425019+ENST00000350198+ENST00000350878__exon_number_052__gene_id_ENSG00000233404+ENSG00000071054		ENSG00000233404.ENSG00000071054.51	1.17119177256508	7.3850984885907	3.70757916215596e-12	7.53502742504328e-10
ENSG00000105963.ENSG00000240230	ENSG00000105963+ENSG00000240230	ENSG00000105963+ENSG00000240230_001	chr7	dexseq_prepare_annotation2.py	exon	937540	937545	.	-	.	ENST00000265846__exon_number_001__gene_id_ENSG00000105963+ENSG00000240230		ENSG00000105963.ENSG00000240230	1.89969846111414	8.07133527427427	3.76230011964827e-12	7.63475767523219e-10
ENSG00000159023.31	ENSG00000159023	ENSG00000159023_032	chr1	dexseq_prepare_annotation2.py	exon	29435848	29435870	.	+	.	ENST00000462032+ENST00000398863+ENST00000347529+ENST00000356093+ENST00000373798+ENST00000490308+ENST00000349460+ENST00000343067+ENST00000460378__exon_number_032__gene_id_ENSG00000159023	EPB41	ENSG00000159023.31	-1.08834772003227	-8.05841666759925	3.99585330001845e-12	8.08944699851407e-10
ENSG00000266967.ENSG00000267060.ENSG00000108825.71	ENSG00000266967+ENSG00000267060+ENSG00000108825	ENSG00000266967+ENSG00000267060+ENSG00000108825_072	chr17	dexseq_prepare_annotation2.py	exon	41131395	41131461	.	-	.	ENST00000451885+ENST00000453594+ENST00000421990+ENST00000409446+ENST00000454303+ENST00000591916+ENST00000452752+ENST00000409399+ENST00000409103+ENST00000424284+ENST00000462157+ENST00000360221__exon_number_072__gene_id_ENSG00000266967+ENSG00000267060+ENSG00000108825		ENSG00000266967.ENSG00000267060.ENSG00000108825.71	0.867951466360105	7.4449320586984	3.9983356233869e-12	8.08944699851407e-10
ENSG00000223501.1	ENSG00000223501	ENSG00000223501_002	chr6	dexseq_prepare_annotation2.py	exon	33218381	33218382	.	-	.	ENST00000478934+ENST00000436044+ENST00000482399+ENST00000445902__exon_number_002__gene_id_ENSG00000223501	VPS52	ENSG00000223501.1	-0.853861199274481	-7.50299869834279	4.24277883589391e-12	8.57117428506819e-10
ENSG00000081479.35	ENSG00000081479	ENSG00000081479_036	chr2	dexseq_prepare_annotation2.py	exon	170048342	170048543	.	-	.	ENST00000263816__exon_number_036__gene_id_ENSG00000081479	LRP2	ENSG00000081479.35	-0.983934426258546	-7.68225342754954	4.3591434518212e-12	8.79310802259156e-10
ENSG00000127419.32	ENSG00000127419	ENSG00000127419_033	chr4	dexseq_prepare_annotation2.py	exon	945494	945505	.	+	.	ENST00000264771+ENST00000452360+ENST00000515876+ENST00000515492+ENST00000504180+ENST00000508204+ENST00000515740+ENST00000504744+ENST00000513952+ENST00000438836+ENST00000502513+ENST00000510493+ENST00000514546+ENST00000514453__exon_number_033__gene_id_ENSG00000127419	TMEM175	ENSG00000127419.32	-1.67039208802201	-8.03716407715397	4.41193450429468e-12	8.88633305894822e-10
ENSG00000140943.40	ENSG00000140943	ENSG00000140943_041	chr16	dexseq_prepare_annotation2.py	exon	84126892	84126902	.	-	.	ENST00000343411+ENST00000570012__exon_number_041__gene_id_ENSG00000140943	MBTPS1	ENSG00000140943.40	-1.58040169486925	-7.36185036137103	4.48971381501926e-12	9.02953604315257e-10
ENSG00000169727.61	ENSG00000169727	ENSG00000169727_062	chr17	dexseq_prepare_annotation2.py	exon	80014400	80014426	.	+	.	ENST00000392358+ENST00000578552+ENST00000584460+ENST00000578168+ENST00000578279+ENST00000583486+ENST00000355130+ENST00000320548+ENST00000306823__exon_number_062__gene_id_ENSG00000169727	GPS1	ENSG00000169727.61	-0.84544308181394	-7.40015874033858	4.84001861287895e-12	9.71959161263878e-10
ENSG00000138744.ENSG00000198301.54	ENSG00000138744+ENSG00000198301	ENSG00000138744+ENSG00000198301_055	chr4	dexseq_prepare_annotation2.py	exon	76894513	76894544	.	-	.	ENST00000395710+ENST00000395711+ENST00000356260+ENST00000507396+ENST00000503411+ENST00000515836+ENST00000513089__exon_number_055__gene_id_ENSG00000138744+ENSG00000198301		ENSG00000138744.ENSG00000198301.54	1.00115059271394	7.40856293474504	4.93176539098044e-12	9.87524743518831e-10
ENSG00000242086.ENSG00000215837.ENSG00000176945.23	ENSG00000242086+ENSG00000215837+ENSG00000176945	ENSG00000242086+ENSG00000215837+ENSG00000176945_024	chr3	dexseq_prepare_annotation2.py	exon	195400689	195400708	.	+	.	ENST00000455183+ENST00000445430+ENST00000446521+ENST00000539717+ENST00000429897+ENST00000414625__exon_number_024__gene_id_ENSG00000242086+ENSG00000215837+ENSG00000176945		ENSG00000242086.ENSG00000215837.ENSG00000176945.23	-0.770886550763088	-7.35505701031636	4.93801701605332e-12	9.87524743518831e-10
ENSG00000149043.32	ENSG00000149043	ENSG00000149043_033	chr11	dexseq_prepare_annotation2.py	exon	1857356	1857514	.	+	.	ENST00000535046+ENST00000436964+ENST00000494431+ENST00000479089+ENST00000483280+ENST00000381968+ENST00000424556+ENST00000479276+ENST00000341958+ENST00000464897+ENST00000490707+ENST00000381978__exon_number_033__gene_id_ENSG00000149043	SYT8	ENSG00000149043.32	-0.858960441549849	-7.78338508148072	4.93945043743048e-12	9.87524743518831e-10
ENSG00000224539.23	ENSG00000224539	ENSG00000224539_024	chrX	dexseq_prepare_annotation2.py	exon	134749260	134749356	.	+	.	ENST00000442271__exon_number_024__gene_id_ENSG00000224539	RP11-432N13.3	ENSG00000224539.23	-1.1280484602688	-9.21508723403933	4.9966558523179e-12	9.97486024284733e-10
ENSG00000197142.32	ENSG00000197142	ENSG00000197142_033	chr10	dexseq_prepare_annotation2.py	exon	114186976	114187137	.	+	.	ENST00000356116+ENST00000393081+ENST00000369410+ENST00000354273+ENST00000433418+ENST00000354655__exon_number_033__gene_id_ENSG00000197142	ACSL5	ENSG00000197142.32	-1.64065988290949	-7.85922647040659	5.02577460782093e-12	1.0018192304528e-09
ENSG00000085231.10	ENSG00000085231	ENSG00000085231_011	chr5	dexseq_prepare_annotation2.py	exon	68661066	68661157	.	-	.	ENST00000509462+ENST00000217893+ENST00000503245+ENST00000328663+ENST00000506736__exon_number_011__gene_id_ENSG00000085231	TAF9	ENSG00000085231.10	0.994344404307546	7.77532534776382	5.14390366236065e-12	1.02385652425338e-09
ENSG00000131018.67	ENSG00000131018	ENSG00000131018_068	chr6	dexseq_prepare_annotation2.py	exon	152576726	152576760	.	-	.	ENST00000409694+ENST00000448038+ENST00000356820+ENST00000341594+ENST00000265368+ENST00000367255+ENST00000367256+ENST00000423061__exon_number_068__gene_id_ENSG00000131018	SYNE1	ENSG00000131018.67	0.904074002099529	7.07761729990266	5.15324998104832e-12	1.02420843373335e-09
ENSG00000111011.29	ENSG00000111011	ENSG00000111011_030	chr12	dexseq_prepare_annotation2.py	exon	123003387	123003476	.	-	.	ENST00000532695+ENST00000527461+ENST00000344591+ENST00000527796+ENST00000525335+ENST00000526560+ENST00000331738+ENST00000528263+ENST00000433877+ENST00000354654+ENST00000527173+ENST00000527399__exon_number_030__gene_id_ENSG00000111011	RSRC2	ENSG00000111011.29	1.14552051823914	7.49647154514887	5.27830651676465e-12	1.04752294528743e-09
ENSG00000111058.8	ENSG00000111058	ENSG00000111058_009	chr12	dexseq_prepare_annotation2.py	exon	81528743	81528783	.	+	.	ENST00000261206+ENST00000548387+ENST00000548058__exon_number_009__gene_id_ENSG00000111058	ACSS3	ENSG00000111058.8	-1.652170153418	-8.97053235203211	5.33284887699137e-12	1.05679549226596e-09
ENSG00000131018.87	ENSG00000131018	ENSG00000131018_088	chr6	dexseq_prepare_annotation2.py	exon	152623199	152623258	.	-	.	ENST00000489156+ENST00000537033+ENST00000540663__exon_number_088__gene_id_ENSG00000131018	SYNE1	ENSG00000131018.87	0.931497221305424	7.07110177787363	5.37748037781347e-12	1.06407975558051e-09
ENSG00000138735.18	ENSG00000138735	ENSG00000138735_019	chr4	dexseq_prepare_annotation2.py	exon	120442090	120442154	.	-	.	ENST00000512450+ENST00000264805+ENST00000394439+ENST00000354960+ENST00000513594__exon_number_019__gene_id_ENSG00000138735	PDE5A	ENSG00000138735.18	-3.24426077492024	-8.78197243536036	5.40210186115447e-12	1.06738898616232e-09
ENSG00000197614.2	ENSG00000197614	ENSG00000197614_003	chr12	dexseq_prepare_annotation2.py	exon	8798552	8799085	.	-	.	ENST00000359478__exon_number_003__gene_id_ENSG00000197614	MFAP5	ENSG00000197614.2	-1.54617224212866	-7.88915616045031	5.41158552083748e-12	1.06770187319881e-09
ENSG00000238542.ENSG00000163492.ENSG00000155657.232	ENSG00000238542+ENSG00000163492+ENSG00000155657	ENSG00000238542+ENSG00000163492+ENSG00000155657_233	chr2	dexseq_prepare_annotation2.py	exon	179544981	179545058	.	-	.	ENST00000342992+ENST00000589042+ENST00000591111__exon_number_233__gene_id_ENSG00000238542+ENSG00000163492+ENSG00000155657		ENSG00000238542.ENSG00000163492.ENSG00000155657.232	-0.948873030666782	-7.08032997427935	5.49942021019975e-12	1.08344991458964e-09
ENSG00000257207.ENSG00000184115.ENSG00000256671.ENSG00000230596.ENSG00000273471.41	ENSG00000257207+ENSG00000184115+ENSG00000256671+ENSG00000230596+ENSG00000273471	ENSG00000257207+ENSG00000184115+ENSG00000256671+ENSG00000230596+ENSG00000273471_042	chr2	dexseq_prepare_annotation2.py	exon	111230394	111230511	.	-	.	ENST00000480598+ENST00000603767__exon_number_042__gene_id_ENSG00000257207+ENSG00000184115+ENSG00000256671+ENSG00000230596+ENSG00000273471		ENSG00000257207.ENSG00000184115.ENSG00000256671.ENSG00000230596.ENSG00000273471.41	-0.953131297206213	-7.97836175280217	5.80213618702242e-12	1.141424607971e-09
ENSG00000158488	ENSG00000158488	ENSG00000158488_001	chr1	dexseq_prepare_annotation2.py	exon	158323254	158323316	.	+	.	ENST00000434258__exon_number_001__gene_id_ENSG00000158488	CD1E	ENSG00000158488	1.14574801017486	10.2471873469404	5.9613853303189e-12	1.16924252512059e-09
ENSG00000104408.26	ENSG00000104408	ENSG00000104408_027	chr8	dexseq_prepare_annotation2.py	exon	109247323	109247325	.	-	.	ENST00000522887+ENST00000522445+ENST00000521297+ENST00000220849+ENST00000519030+ENST00000518442+ENST00000521614+ENST00000521440+ENST00000518100__exon_number_027__gene_id_ENSG00000104408	EIF3E	ENSG00000104408.26	-1.28192003849792	-7.74588898950046	5.96467382902515e-12	1.16924252512059e-09
ENSG00000175356.40	ENSG00000175356	ENSG00000175356_041	chr11	dexseq_prepare_annotation2.py	exon	9090917	9091042	.	-	.	ENST00000450649+ENST00000520467+ENST00000309263+ENST00000457346__exon_number_041__gene_id_ENSG00000175356	SCUBE2	ENSG00000175356.40	0.825920670887753	7.71122858303137	5.96949568873998e-12	1.16924252512059e-09
ENSG00000136237.17	ENSG00000136237	ENSG00000136237_018	chr7	dexseq_prepare_annotation2.py	exon	22197473	22197481	.	-	.	ENST00000401957+ENST00000458533+ENST00000344041__exon_number_018__gene_id_ENSG00000136237	RAPGEF5	ENSG00000136237.17	0.95917632499174	8.2571379095514	6.06427186441026e-12	1.18530176734219e-09
ENSG00000124721.25	ENSG00000124721	ENSG00000124721_026	chr6	dexseq_prepare_annotation2.py	exon	38770955	38771087	.	+	.	ENST00000449981+ENST00000441566+ENST00000327475+ENST00000359357__exon_number_026__gene_id_ENSG00000124721	DNAH8	ENSG00000124721.25	-1.21903747744729	-7.37250831365384	6.06902569737918e-12	1.18530176734219e-09
ENSG00000126883.76	ENSG00000126883	ENSG00000126883_077	chr9	dexseq_prepare_annotation2.py	exon	134103547	134103561	.	+	.	ENST00000411637+ENST00000451030+ENST00000530491+ENST00000453861+ENST00000483497+ENST00000359428__exon_number_077__gene_id_ENSG00000126883	NUP214	ENSG00000126883.76	0.853854440522651	7.59123558192288	6.15180576293158e-12	1.19885249753483e-09
ENSG00000099622.103	ENSG00000099622	ENSG00000099622_104	chr19	dexseq_prepare_annotation2.py	exon	1274810	1274832	.	+	.	ENST00000585913+ENST00000591376+ENST00000586636__exon_number_104__gene_id_ENSG00000099622	CIRBP	ENSG00000099622.103	-1.03868990108779	-7.42197925491508	6.15614970987177e-12	1.19885249753483e-09
ENSG00000254485.ENSG00000196220.ENSG00000206573.6	ENSG00000254485+ENSG00000196220+ENSG00000206573	ENSG00000254485+ENSG00000196220+ENSG00000206573_007	chr3	dexseq_prepare_annotation2.py	exon	9036027	9036138	.	-	.	ENST00000360413+ENST00000520860+ENST00000491467+ENST00000383836__exon_number_007__gene_id_ENSG00000254485+ENSG00000196220+ENSG00000206573		ENSG00000254485.ENSG00000196220.ENSG00000206573.6	0.82708406839744	7.18262493783344	6.27578795810832e-12	1.22039243530696e-09
ENSG00000032219.43	ENSG00000032219	ENSG00000032219_044	chr14	dexseq_prepare_annotation2.py	exon	58840449	58840451	.	+	.	ENST00000355431+ENST00000431317__exon_number_044__gene_id_ENSG00000032219	ARID4A	ENSG00000032219.43	-1.13757323667116	-7.4474704244887	6.32314132750916e-12	1.22783412415641e-09
ENSG00000013441.25	ENSG00000013441	ENSG00000013441_026	chr2	dexseq_prepare_annotation2.py	exon	201724848	201724938	.	-	.	ENST00000434813+ENST00000321356+ENST00000409403+ENST00000473565+ENST00000461981__exon_number_026__gene_id_ENSG00000013441	CLK1	ENSG00000013441.25	-1.45061303438552	-7.73163797916514	6.40754442010123e-12	1.24243849121475e-09
ENSG00000007174.43	ENSG00000007174	ENSG00000007174_044	chr17	dexseq_prepare_annotation2.py	exon	11631135	11631239	.	+	.	ENST00000454412+ENST00000584663+ENST00000262442__exon_number_044__gene_id_ENSG00000007174	DNAH9	ENSG00000007174.43	1.00766198561392	7.90143834747086	6.45586810002757e-12	1.25001514859416e-09
ENSG00000131018.72	ENSG00000131018	ENSG00000131018_073	chr6	dexseq_prepare_annotation2.py	exon	152589301	152589306	.	-	.	ENST00000545694__exon_number_073__gene_id_ENSG00000131018	SYNE1	ENSG00000131018.72	0.937690989785649	7.04005884908702	6.58457942517931e-12	1.27311288885978e-09
ENSG00000133624.15	ENSG00000133624	ENSG00000133624_016	chr7	dexseq_prepare_annotation2.py	exon	149318137	149318241	.	-	.	ENST00000472212+ENST00000481762+ENST00000486492+ENST00000513792+ENST00000493198__exon_number_016__gene_id_ENSG00000133624	ZNF767	ENSG00000133624.15	1.47859704618765	9.12930797106419	6.6226307723881e-12	1.27864078412607e-09
ENSG00000169727.47	ENSG00000169727	ENSG00000169727_048	chr17	dexseq_prepare_annotation2.py	exon	80012774	80012827	.	+	.	ENST00000392358+ENST00000578552+ENST00000584460+ENST00000306823+ENST00000355130+ENST00000580141+ENST00000320548+ENST00000392357+ENST00000585084__exon_number_048__gene_id_ENSG00000169727	GPS1	ENSG00000169727.47	-0.852141898591397	-7.34387020822488	6.70018774355410e-12	1.29176943443843e-09
ENSG00000167380.36	ENSG00000167380	ENSG00000167380_037	chr19	dexseq_prepare_annotation2.py	exon	44679312	44679582	.	+	.	ENST00000300823+ENST00000588883__exon_number_037__gene_id_ENSG00000167380	ZNF226	ENSG00000167380.36	1.20840706141754	7.5079707358858	6.7223726177652e-12	1.29420036936035e-09
ENSG00000238098.5	ENSG00000238098	ENSG00000238098_006	chr16	dexseq_prepare_annotation2.py	exon	2395176	2395281	.	+	.	ENST00000466730+ENST00000505660__exon_number_006__gene_id_ENSG00000238098	ABCA17P	ENSG00000238098.5	-0.863016746010409	-7.94384834125163	6.81334622591346e-12	1.30984885125491e-09
ENSG00000005884.31	ENSG00000005884	ENSG00000005884_032	chr17	dexseq_prepare_annotation2.py	exon	48153690	48153839	.	+	.	ENST00000007722+ENST00000505306+ENST00000505612+ENST00000506401+ENST00000320031+ENST00000544892__exon_number_032__gene_id_ENSG00000005884	ITGA3	ENSG00000005884.31	-2.11789388832095	-7.8849388826415	6.98082422861076e-12	1.34013976491015e-09
ENSG00000026559.15	ENSG00000026559	ENSG00000026559_016	chr20	dexseq_prepare_annotation2.py	exon	49639619	49639631	.	-	.	ENST00000424171+ENST00000371571+ENST00000439216__exon_number_016__gene_id_ENSG00000026559	KCNG1	ENSG00000026559.15	-0.99592264869982	-8.70743039472987	7.10129828544085e-12	1.3613339904643e-09
ENSG00000066739.47	ENSG00000066739	ENSG00000066739_048	chr14	dexseq_prepare_annotation2.py	exon	96800025	96800210	.	-	.	ENST00000359933__exon_number_048__gene_id_ENSG00000066739	ATG2B	ENSG00000066739.47	-0.912651643148172	-7.87942169331915	7.16567911523891e-12	1.37173021589878e-09
ENSG00000198626.117	ENSG00000198626	ENSG00000198626_118	chr1	dexseq_prepare_annotation2.py	exon	237993830	237993930	.	+	.	ENST00000542537+ENST00000366574+ENST00000360064+ENST00000462585__exon_number_118__gene_id_ENSG00000198626	RYR2	ENSG00000198626.117	0.925434325195422	7.40804828401307	7.22830076830605e-12	1.3817607480008e-09
ENSG00000123384.11	ENSG00000123384	ENSG00000123384_012	chr12	dexseq_prepare_annotation2.py	exon	57547991	57548153	.	+	.	ENST00000554174+ENST00000243077__exon_number_012__gene_id_ENSG00000123384	LRP1	ENSG00000123384.11	-0.936851156769873	-7.45656952773782	7.24244167478889e-12	1.38250846376796e-09
ENSG00000163138.51	ENSG00000163138	ENSG00000163138_052	chr4	dexseq_prepare_annotation2.py	exon	20715162	20715162	.	+	.	ENST00000506951+ENST00000506648+ENST00000506702+ENST00000444671+ENST00000506552+ENST00000360916+ENST00000507634+ENST00000503585+ENST00000514292+ENST00000538990+ENST00000295290+ENST00000502374+ENST00000467997+ENST00000513590+ENST00000511089+ENST00000513459+ENST00000471979+ENST00000508952__exon_number_052__gene_id_ENSG00000163138	PACRGL	ENSG00000163138.51	-1.40136338739275	-7.53618022476353	7.26941187792292e-12	1.38569959845033e-09
ENSG00000149972.5	ENSG00000149972	ENSG00000149972_006	chr11	dexseq_prepare_annotation2.py	exon	99196077	99196215	.	+	.	ENST00000528727+ENST00000524871+ENST00000527185__exon_number_006__gene_id_ENSG00000149972	CNTN5	ENSG00000149972.5	0.809225237692349	7.5587662796197	7.30531993005373e-12	1.39058308246023e-09
ENSG00000169727.51	ENSG00000169727	ENSG00000169727_052	chr17	dexseq_prepare_annotation2.py	exon	80013038	80013098	.	+	.	ENST00000392358+ENST00000578552+ENST00000584460+ENST00000306823+ENST00000578279+ENST00000355130+ENST00000580141+ENST00000320548+ENST00000392357__exon_number_052__gene_id_ENSG00000169727	GPS1	ENSG00000169727.51	-0.850763884137602	-7.32802394862112	7.34090615552597e-12	1.39539165530146e-09
ENSG00000266994.ENSG00000168096.ENSG00000103199.11	ENSG00000266994+ENSG00000168096+ENSG00000103199	ENSG00000266994+ENSG00000168096+ENSG00000103199_012	chr16	dexseq_prepare_annotation2.py	exon	4749178	4749196	.	-	.	ENST00000589035+ENST00000588398+ENST00000591185__exon_number_012__gene_id_ENSG00000266994+ENSG00000168096+ENSG00000103199		ENSG00000266994.ENSG00000168096.ENSG00000103199.11	0.768437235766617	7.11224104333012	7.42240861769105e-12	1.4089024223047e-09
ENSG00000264594.ENSG00000204580.139	ENSG00000264594+ENSG00000204580	ENSG00000264594+ENSG00000204580_140	chr6	dexseq_prepare_annotation2.py	exon	30867196	30867209	.	+	.	ENST00000454612+ENST00000418800+ENST00000376575+ENST00000376567+ENST00000376570+ENST00000452441+ENST00000446312+ENST00000376568+ENST00000376569+ENST00000508312+ENST00000324771__exon_number_140__gene_id_ENSG00000264594+ENSG00000204580		ENSG00000264594.ENSG00000204580.139	-1.53002415033518	-7.73727028481366	7.49670575944603e-12	1.42100951386975e-09
ENSG00000077157.ENSG00000232626	ENSG00000077157+ENSG00000232626	ENSG00000077157+ENSG00000232626_001	chr1	dexseq_prepare_annotation2.py	exon	202317827	202317829	.	+	.	ENST00000608999__exon_number_001__gene_id_ENSG00000077157+ENSG00000232626		ENSG00000077157.ENSG00000232626	0.807362525620827	7.4670874536354	7.55485056867189e-12	1.43002528621289e-09
ENSG00000132286.ENSG00000265264.ENSG00000179532.61	ENSG00000132286+ENSG00000265264+ENSG00000179532	ENSG00000132286+ENSG00000265264+ENSG00000179532_062	chr11	dexseq_prepare_annotation2.py	exon	6569440	6569632	.	+	.	ENST00000532027+ENST00000254579+ENST00000527990+ENST00000533649__exon_number_062__gene_id_ENSG00000132286+ENSG00000265264+ENSG00000179532		ENSG00000132286.ENSG00000265264.ENSG00000179532.61	0.672079957029969	7.0760173015682	7.60009432658462e-12	1.43657727026281e-09
ENSG00000091536.70	ENSG00000091536	ENSG00000091536_071	chr17	dexseq_prepare_annotation2.py	exon	18061660	18061679	.	+	.	ENST00000557655+ENST00000578472+ENST00000556535+ENST00000433411+ENST00000557190__exon_number_071__gene_id_ENSG00000091536	MYO15A	ENSG00000091536.70	-2.5756565841388	-7.16563894704059	7.61122823281925e-12	1.43667247997978e-09
ENSG00000124721.31	ENSG00000124721	ENSG00000124721_032	chr6	dexseq_prepare_annotation2.py	exon	38791338	38791464	.	+	.	ENST00000449981+ENST00000441566+ENST00000327475+ENST00000359357__exon_number_032__gene_id_ENSG00000124721	DNAH8	ENSG00000124721.31	-1.26533597043632	-7.33218861194306	7.64954635161533e-12	1.44189147757435e-09
ENSG00000225210.ENSG00000257227.6	ENSG00000225210+ENSG00000257227	ENSG00000225210+ENSG00000257227_007	chr14	dexseq_prepare_annotation2.py	exon	19650061	19650065	.	+	.	ENST00000412017+ENST00000548475+ENST00000418499+ENST00000547220+ENST00000441500+ENST00000553119+ENST00000432001+ENST00000431094+ENST00000549484__exon_number_007__gene_id_ENSG00000225210+ENSG00000257227		ENSG00000225210.ENSG00000257227.6	-2.52939146360948	-8.19880016413818	7.76833705518038e-12	1.46224338859001e-09
ENSG00000012983.32	ENSG00000012983	ENSG00000012983_033	chr14	dexseq_prepare_annotation2.py	exon	50941810	50941867	.	-	.	ENST00000557210+ENST00000554091+ENST00000557578+ENST00000013125+ENST00000555216__exon_number_033__gene_id_ENSG00000012983	MAP4K5	ENSG00000012983.32	-0.889881930785422	-8.28240330827174	8.16306464647413e-12	1.53440637965366e-09
ENSG00000224539.16	ENSG00000224539	ENSG00000224539_017	chrX	dexseq_prepare_annotation2.py	exon	134746105	134746245	.	+	.	ENST00000442271__exon_number_017__gene_id_ENSG00000224539	RP11-432N13.3	ENSG00000224539.16	-1.24298464694593	-9.06417035339643	8.20687090154757e-12	1.54049805881133e-09
ENSG00000253877	ENSG00000253877	ENSG00000253877_001	chr8	dexseq_prepare_annotation2.py	exon	111949919	111949956	.	-	.	ENST00000524283__exon_number_001__gene_id_ENSG00000253877	RP11-946L20.2	ENSG00000253877	-2.09820830534608	-9.06326946315179	8.23127871654928e-12	1.54293664152793e-09
ENSG00000099622.99	ENSG00000099622	ENSG00000099622_100	chr19	dexseq_prepare_annotation2.py	exon	1274651	1274772	.	+	.	ENST00000593093+ENST00000587169+ENST00000591376+ENST00000589235+ENST00000585914+ENST00000590347+ENST00000585913+ENST00000586636+ENST00000592234+ENST00000444172+ENST00000588917__exon_number_100__gene_id_ENSG00000099622	CIRBP	ENSG00000099622.99	-0.665548136100442	-7.36993276460169	8.25073597498731e-12	1.54444178257553e-09
ENSG00000158286.30	ENSG00000158286	ENSG00000158286_031	chr1	dexseq_prepare_annotation2.py	exon	6272291	6272476	.	+	.	ENST00000377948+ENST00000377939+ENST00000496676+ENST00000492476__exon_number_031__gene_id_ENSG00000158286	RNF207	ENSG00000158286.30	1.28071359338154	7.51079575179873	8.32286339678139e-12	1.55565568498786e-09
ENSG00000266967.ENSG00000267060.ENSG00000108825.27	ENSG00000266967+ENSG00000267060+ENSG00000108825	ENSG00000266967+ENSG00000267060+ENSG00000108825_028	chr17	dexseq_prepare_annotation2.py	exon	41107947	41107963	.	-	.	ENST00000491665+ENST00000591096+ENST00000421990+ENST00000441280+ENST00000486664+ENST00000450475+ENST00000423601+ENST00000591910+ENST00000430739+ENST00000409399+ENST00000409103+ENST00000478040+ENST00000427569+ENST00000360221__exon_number_028__gene_id_ENSG00000266967+ENSG00000267060+ENSG00000108825		ENSG00000266967.ENSG00000267060.ENSG00000108825.27	-0.943430349797825	-7.31723844153303	8.33366419482950e-12	1.55565568498786e-09
ENSG00000138073.29	ENSG00000138073	ENSG00000138073_030	chr2	dexseq_prepare_annotation2.py	exon	27357535	27357543	.	-	.	ENST00000260643__exon_number_030__gene_id_ENSG00000138073	PREB	ENSG00000138073.29	1.06095771264434	7.89753183895866	8.45150860825428e-12	1.57547777711113e-09
ENSG00000079785.35	ENSG00000079785	ENSG00000079785_036	chr2	dexseq_prepare_annotation2.py	exon	15770114	15770234	.	+	.	ENST00000233084+ENST00000381341__exon_number_036__gene_id_ENSG00000079785	DDX1	ENSG00000079785.35	-1.12602358922214	-7.75208308244731	8.4874577905737e-12	1.57999989035267e-09
ENSG00000164116.22	ENSG00000164116	ENSG00000164116_023	chr4	dexseq_prepare_annotation2.py	exon	156629388	156629446	.	+	.	ENST00000506455+ENST00000443668+ENST00000511108+ENST00000511507+ENST00000512983+ENST00000513574+ENST00000393832+ENST00000296518+ENST00000455639+ENST00000515602+ENST00000515201__exon_number_023__gene_id_ENSG00000164116	GUCY1A3	ENSG00000164116.22	-1.64752509700439	-7.8830798547164	9.03893416252128e-12	1.68034656405055e-09
ENSG00000092201.22	ENSG00000092201	ENSG00000092201_023	chr14	dexseq_prepare_annotation2.py	exon	21833229	21833302	.	-	.	ENST00000216297__exon_number_023__gene_id_ENSG00000092201	SUPT16H	ENSG00000092201.22	-1.83131242572391	-7.73888309902518	9.0525286830545e-12	1.6805621586742e-09
ENSG00000147852.12	ENSG00000147852	ENSG00000147852_013	chr9	dexseq_prepare_annotation2.py	exon	2645574	2645745	.	+	.	ENST00000382100+ENST00000382099__exon_number_013__gene_id_ENSG00000147852	VLDLR	ENSG00000147852.12	-0.93512316825703	-8.0029188996283	9.19927545651611e-12	1.70546238401667e-09
ENSG00000147813.4	ENSG00000147813	ENSG00000147813_005	chr8	dexseq_prepare_annotation2.py	exon	144657071	144657148	.	-	.	ENST00000460623+ENST00000276844+ENST00000435154+ENST00000340490__exon_number_005__gene_id_ENSG00000147813	NAPRT1	ENSG00000147813.4	-1.23439963143851	-7.47000027291434	9.21608787850798e-12	1.70623873531555e-09
ENSG00000266714	ENSG00000266714	ENSG00000266714_001	chr17	dexseq_prepare_annotation2.py	exon	73584139	73586324	.	+	.	ENST00000578382+ENST00000584516__exon_number_001__gene_id_ENSG00000266714	MYO15B	ENSG00000266714	0.677521303656461	7.46763347717236	9.33386186694486e-12	1.72567911260957e-09
ENSG00000140199.4	ENSG00000140199	ENSG00000140199_005	chr15	dexseq_prepare_annotation2.py	exon	34525913	34526081	.	-	.	ENST00000458406+ENST00000558667+ENST00000354181+ENST00000561080+ENST00000559523+ENST00000560164+ENST00000290209+ENST00000559664+ENST00000397702+ENST00000397707+ENST00000451844+ENST00000560611__exon_number_005__gene_id_ENSG00000140199	SLC12A6	ENSG00000140199.4	-1.24330267454842	-7.77534763187823	9.36113860128145e-12	1.72835776224479e-09
ENSG00000188676.12	ENSG00000188676	ENSG00000188676_013	chr8	dexseq_prepare_annotation2.py	exon	39845390	39845489	.	+	.	ENST00000502986+ENST00000389060+ENST00000418094+ENST00000343295__exon_number_013__gene_id_ENSG00000188676	IDO2	ENSG00000188676.12	0.8626279195223	8.46904802751661	9.90782731260991e-12	1.8267979008175e-09
ENSG00000181090.16	ENSG00000181090	ENSG00000181090_017	chr9	dexseq_prepare_annotation2.py	exon	140638516	140638542	.	+	.	ENST00000478940+ENST00000460843+ENST00000462484+ENST00000371394+ENST00000462942+ENST00000334856__exon_number_017__gene_id_ENSG00000181090	EHMT1	ENSG00000181090.16	-3.99674142461856	-8.34306963230881	9.92288737346888e-12	1.82708205521024e-09
ENSG00000050438.24	ENSG00000050438	ENSG00000050438_025	chr12	dexseq_prepare_annotation2.py	exon	51851228	51851323	.	+	.	ENST00000514353+ENST00000319957+ENST00000547697+ENST00000535225+ENST00000453097+ENST00000551071+ENST00000604314+ENST00000394856+ENST00000358657__exon_number_025__gene_id_ENSG00000050438	SLC4A8	ENSG00000050438.24	-2.20568036838545	-8.60293846660627	1.0427026344968e-11	1.91729606873799e-09
ENSG00000268465.ENSG00000269751.ENSG00000182324.ENSG00000105447.ENSG00000105443.30	ENSG00000268465+ENSG00000269751+ENSG00000182324+ENSG00000105447+ENSG00000105443	ENSG00000268465+ENSG00000269751+ENSG00000182324+ENSG00000105447+ENSG00000105443_031	chr19	dexseq_prepare_annotation2.py	exon	48973860	48973926	.	+	.	ENST00000474049+ENST00000460595+ENST00000427476+ENST00000452733+ENST00000325139+ENST00000493260+ENST00000391881+ENST00000595676__exon_number_031__gene_id_ENSG00000268465+ENSG00000269751+ENSG00000182324+ENSG00000105447+ENSG00000105443		ENSG00000268465.ENSG00000269751.ENSG00000182324.ENSG00000105447.ENSG00000105443.30	-0.781045083558636	-7.59937722622969	1.05338913270934e-11	1.93431441964223e-09
ENSG00000088205	ENSG00000088205	ENSG00000088205_001	chr2	dexseq_prepare_annotation2.py	exon	118572226	118572438	.	+	.	ENST00000263239__exon_number_001__gene_id_ENSG00000088205	DDX18	ENSG00000088205	0.865103648376882	8.43517084546666	1.12850381590007e-11	2.06943406674212e-09
ENSG00000131966.18	ENSG00000131966	ENSG00000131966_019	chr14	dexseq_prepare_annotation2.py	exon	58680349	58680358	.	+	.	ENST00000254286+ENST00000554402+ENST00000557711+ENST00000556694__exon_number_019__gene_id_ENSG00000131966	ACTR10	ENSG00000131966.18	-0.90422868729378	-8.19815170473405	1.15526630219347e-11	2.1156401184478e-09
ENSG00000124721.28	ENSG00000124721	ENSG00000124721_029	chr6	dexseq_prepare_annotation2.py	exon	38781830	38781905	.	+	.	ENST00000449981+ENST00000441566+ENST00000327475+ENST00000359357__exon_number_029__gene_id_ENSG00000124721	DNAH8	ENSG00000124721.28	-1.2599271323307	-7.2571713897378	1.17466180742706e-11	2.14824821750699e-09
ENSG00000078018.44	ENSG00000078018	ENSG00000078018_045	chr2	dexseq_prepare_annotation2.py	exon	210594906	210595121	.	+	.	ENST00000361559+ENST00000360351+ENST00000447185+ENST00000199940+ENST00000392194__exon_number_045__gene_id_ENSG00000078018	MAP2	ENSG00000078018.44	-2.49072050633904	-7.94149277839175	1.20997150296176e-11	2.20983308953084e-09
ENSG00000147813.19	ENSG00000147813	ENSG00000147813_020	chr8	dexseq_prepare_annotation2.py	exon	144658333	144658336	.	-	.	ENST00000460623+ENST00000464332__exon_number_020__gene_id_ENSG00000147813	NAPRT1	ENSG00000147813.19	-0.820840248220831	-7.41747827291135	1.22114896746694e-11	2.22723728681723e-09
ENSG00000266994.ENSG00000168096.ENSG00000103199.17	ENSG00000266994+ENSG00000168096+ENSG00000103199	ENSG00000266994+ENSG00000168096+ENSG00000103199_018	chr16	dexseq_prepare_annotation2.py	exon	4750305	4750970	.	-	.	ENST00000590730+ENST00000450067__exon_number_018__gene_id_ENSG00000266994+ENSG00000168096+ENSG00000103199		ENSG00000266994.ENSG00000168096.ENSG00000103199.17	0.771788517739427	7.03056510304538	1.23546740832433e-11	2.25031563659074e-09
ENSG00000080823.84	ENSG00000080823	ENSG00000080823_085	chr14	dexseq_prepare_annotation2.py	exon	102771475	102771476	.	-	.	ENST00000518399+ENST00000519877+ENST00000523169+ENST00000520238+ENST00000522874+ENST00000193029+ENST00000519569+ENST00000562292+ENST00000521493+ENST00000361847+ENST00000524019+ENST00000521766+ENST00000524214+ENST00000521966+ENST00000518045+ENST00000518482+ENST00000522093+ENST00000518686__exon_number_085__gene_id_ENSG00000080823	MOK	ENSG00000080823.84	0.690963196769597	7.26561559837133	1.27990242468256e-11	2.32811322605449e-09
ENSG00000163138.63	ENSG00000163138	ENSG00000163138_064	chr4	dexseq_prepare_annotation2.py	exon	20729213	20729408	.	+	.	ENST00000295290+ENST00000503585+ENST00000444671+ENST00000360916+ENST00000538990+ENST00000513459__exon_number_064__gene_id_ENSG00000163138	PACRGL	ENSG00000163138.63	-1.33110312948221	-7.42873799148629	1.28755975732281e-11	2.3388938333626e-09
ENSG00000177479.61	ENSG00000177479	ENSG00000177479_062	chr3	dexseq_prepare_annotation2.py	exon	49017786	49017929	.	+	.	ENST00000356401+ENST00000449376+ENST00000452385__exon_number_062__gene_id_ENSG00000177479	ARIH2	ENSG00000177479.61	-0.595700148088657	-7.17722675719784	1.326300696293e-11	2.40603408193287e-09
ENSG00000120800.31	ENSG00000120800	ENSG00000120800_032	chr12	dexseq_prepare_annotation2.py	exon	101723019	101723123	.	+	.	ENST00000261637+ENST00000551345__exon_number_032__gene_id_ENSG00000120800	UTP20	ENSG00000120800.31	-0.698732346655537	-7.40097397170061	1.33384924813568e-11	2.41549240622073e-09
ENSG00000090273.1	ENSG00000090273	ENSG00000090273_002	chr1	dexseq_prepare_annotation2.py	exon	27228773	27228857	.	+	.	ENST00000435827__exon_number_002__gene_id_ENSG00000090273	NUDC	ENSG00000090273.1	-2.2308933526961	-11.3519518433997	1.33508903251712e-11	2.41549240622073e-09
ENSG00000266967.ENSG00000267060.ENSG00000108825.15	ENSG00000266967+ENSG00000267060+ENSG00000108825	ENSG00000266967+ENSG00000267060+ENSG00000108825_016	chr17	dexseq_prepare_annotation2.py	exon	41107175	41107241	.	-	.	ENST00000591096+ENST00000486493+ENST00000483535+ENST00000421990+ENST00000427569+ENST00000486664+ENST00000423601+ENST00000409399+ENST00000409103+ENST00000474578+ENST00000360221__exon_number_016__gene_id_ENSG00000266967+ENSG00000267060+ENSG00000108825		ENSG00000266967.ENSG00000267060.ENSG00000108825.15	-1.38146398643428	-7.23106701389167	1.36302827039947e-11	2.46274426128995e-09
ENSG00000158882.ENSG00000263548.26	ENSG00000158882+ENSG00000263548	ENSG00000158882+ENSG00000263548_027	chr1	dexseq_prepare_annotation2.py	exon	161199084	161200397	.	+	.	ENST00000367987+ENST00000367988+ENST00000474486__exon_number_027__gene_id_ENSG00000158882+ENSG00000263548		ENSG00000158882.ENSG00000263548.26	0.789760853623153	7.51316383190688	1.39997738244511e-11	2.52612741305015e-09
ENSG00000103197.85	ENSG00000103197	ENSG00000103197_086	chr16	dexseq_prepare_annotation2.py	exon	2137864	2137942	.	+	.	ENST00000353929+ENST00000439673+ENST00000219476+ENST00000401874+ENST00000569110+ENST00000497886+ENST00000382538+ENST00000569930+ENST00000568454+ENST00000350773+ENST00000439117__exon_number_086__gene_id_ENSG00000103197	TSC2	ENSG00000103197.85	-0.670915561331932	-7.13282334649163	1.49385886189427e-11	2.69193366913348e-09
ENSG00000137776.54	ENSG00000137776	ENSG00000137776_055	chr15	dexseq_prepare_annotation2.py	exon	59205698	59205755	.	-	.	ENST00000558756+ENST00000536328+ENST00000249736+ENST00000559261+ENST00000559880+ENST00000380516+ENST00000557924+ENST00000557950__exon_number_055__gene_id_ENSG00000137776	SLTM	ENSG00000137776.54	0.74501199730015	7.16203474432867	1.52377171548951e-11	2.74218039079103e-09
ENSG00000180448.3	ENSG00000180448	ENSG00000180448_004	chr19	dexseq_prepare_annotation2.py	exon	1067316	1067317	.	+	.	ENST00000587602+ENST00000536472+ENST00000313093__exon_number_004__gene_id_ENSG00000180448	HMHA1	ENSG00000180448.3	-1.13499623028559	-7.30275314607343	1.53673130426733e-11	2.761824943773e-09
ENSG00000103671.19	ENSG00000103671	ENSG00000103671_020	chr15	dexseq_prepare_annotation2.py	exon	64698529	64698658	.	+	.	ENST00000560567+ENST00000261884+ENST00000558820__exon_number_020__gene_id_ENSG00000103671	TRIP4	ENSG00000103671.19	0.837065997059831	8.03678484856492	1.54533034222694e-11	2.77359091304079e-09
ENSG00000152556.58	ENSG00000152556	ENSG00000152556_059	chr12	dexseq_prepare_annotation2.py	exon	48528572	48528612	.	+	.	ENST00000551804+ENST00000340802+ENST00000547587+ENST00000395233+ENST00000547581+ENST00000548345+ENST00000312352+ENST00000546964+ENST00000359794+ENST00000552989__exon_number_059__gene_id_ENSG00000152556	PFKM	ENSG00000152556.58	-0.94517095753693	-7.59032350410465	1.55026218953877e-11	2.77875245246902e-09
ENSG00000129534.39	ENSG00000129534	ENSG00000129534_040	chr14	dexseq_prepare_annotation2.py	exon	45722606	45722743	.	-	.	ENST00000494512__exon_number_040__gene_id_ENSG00000129534	MIS18BP1	ENSG00000129534.39	0.865721760832621	8.22652030825654	1.57982905908327e-11	2.82799864020006e-09
ENSG00000138744.ENSG00000198301.53	ENSG00000138744+ENSG00000198301	ENSG00000138744+ENSG00000198301_054	chr4	dexseq_prepare_annotation2.py	exon	76894470	76894512	.	-	.	ENST00000395710+ENST00000395711+ENST00000356260+ENST00000507396+ENST00000513089+ENST00000515836__exon_number_054__gene_id_ENSG00000138744+ENSG00000198301		ENSG00000138744.ENSG00000198301.53	1.14692422180914	7.20435235626279	1.58665894017605e-11	2.83646766884647e-09
ENSG00000120533.35	ENSG00000120533	ENSG00000120533_036	chr8	dexseq_prepare_annotation2.py	exon	110356829	110358181	.	+	.	ENST00000521688+ENST00000517311+ENST00000518118__exon_number_036__gene_id_ENSG00000120533	ENY2	ENSG00000120533.35	-0.818860191739248	-8.65765902697015	1.59338337377538e-11	2.84472606295564e-09
ENSG00000267534.ENSG00000130816.75	ENSG00000267534+ENSG00000130816	ENSG00000267534+ENSG00000130816_076	chr19	dexseq_prepare_annotation2.py	exon	10286216	10286217	.	-	.	ENST00000359526+ENST00000586988+ENST00000588952+ENST00000540357+ENST00000340748+ENST00000592705+ENST00000588118__exon_number_076__gene_id_ENSG00000267534+ENSG00000130816		ENSG00000267534.ENSG00000130816.75	0.808781201052242	7.1180353020978	1.62928491288388e-11	2.90498490733847e-09
ENSG00000131018.88	ENSG00000131018	ENSG00000131018_089	chr6	dexseq_prepare_annotation2.py	exon	152623259	152623271	.	-	.	ENST00000489156+ENST00000537033__exon_number_089__gene_id_ENSG00000131018	SYNE1	ENSG00000131018.88	0.927012768730395	6.89468522783534	1.68411325361721e-11	2.99878664329863e-09
ENSG00000167380.33	ENSG00000167380	ENSG00000167380_034	chr19	dexseq_prepare_annotation2.py	exon	44677388	44679136	.	+	.	ENST00000588883__exon_number_034__gene_id_ENSG00000167380	ZNF226	ENSG00000167380.33	1.1586982755156	7.3363765862944	1.69736437173356e-11	3.0184051952604e-09
ENSG00000125630.41	ENSG00000125630	ENSG00000125630_042	chr2	dexseq_prepare_annotation2.py	exon	113325544	113325714	.	+	.	ENST00000484574+ENST00000409894+ENST00000448770+ENST00000417433+ENST00000458012+ENST00000263331+ENST00000541869+ENST00000537335+ENST00000333990__exon_number_042__gene_id_ENSG00000125630	POLR1B	ENSG00000125630.41	0.677946245281044	7.24496959256882	1.79187644882023e-11	3.18228780628191e-09
ENSG00000182774.ENSG00000214575.ENSG00000260836.47	ENSG00000182774+ENSG00000214575+ENSG00000260836	ENSG00000182774+ENSG00000214575+ENSG00000260836_048	chr15	dexseq_prepare_annotation2.py	exon	83224873	83225286	.	-	.	ENST00000569015__exon_number_048__gene_id_ENSG00000182774+ENSG00000214575+ENSG00000260836		ENSG00000182774.ENSG00000214575.ENSG00000260836.47	0.808625840581608	7.3851793696279	1.82285747860443e-11	3.22993765899573e-09
ENSG00000205810.ENSG00000255641.ENSG00000134545.ENSG00000205809.37	ENSG00000205810+ENSG00000255641+ENSG00000134545+ENSG00000205809	ENSG00000205810+ENSG00000255641+ENSG00000134545+ENSG00000205809_038	chr12	dexseq_prepare_annotation2.py	exon	10601836	10601963	.	-	.	ENST00000408006+ENST00000347831+ENST00000536188+ENST00000544822+ENST00000359151+ENST00000543893__exon_number_038__gene_id_ENSG00000205810+ENSG00000255641+ENSG00000134545+ENSG00000205809		ENSG00000205810.ENSG00000255641.ENSG00000134545.ENSG00000205809.37	-2.32621199689464	-7.59514989759387	1.82348681747225e-11	3.22993765899573e-09
ENSG00000133121.22	ENSG00000133121	ENSG00000133121_023	chr13	dexseq_prepare_annotation2.py	exon	33859607	33859844	.	-	.	ENST00000498019+ENST00000487412+ENST00000344312+ENST00000336934__exon_number_023__gene_id_ENSG00000133121	STARD13	ENSG00000133121.22	1.80625303818374	7.84796992673245	1.83589773023891e-11	3.24766463667262e-09
ENSG00000147642.66	ENSG00000147642	ENSG00000147642_067	chr8	dexseq_prepare_annotation2.py	exon	110703834	110703834	.	-	.	ENST00000534578+ENST00000529190+ENST00000422135+ENST00000419099__exon_number_067__gene_id_ENSG00000147642	SYBU	ENSG00000147642.66	0.751268240604481	7.16691205558725	1.84711450177179e-11	3.26323561979682e-09
ENSG00000188676.15	ENSG00000188676	ENSG00000188676_016	chr8	dexseq_prepare_annotation2.py	exon	39871084	39871232	.	+	.	ENST00000502986+ENST00000389060+ENST00000418094+ENST00000343295__exon_number_016__gene_id_ENSG00000188676	IDO2	ENSG00000188676.15	0.893119422725608	8.30523421018818	1.8602178447408e-11	3.28209453938276e-09
ENSG00000082397.5	ENSG00000082397	ENSG00000082397_006	chr18	dexseq_prepare_annotation2.py	exon	5393166	5393178	.	-	.	ENST00000544123+ENST00000578618+ENST00000427684+ENST00000540638+ENST00000542652+ENST00000545076+ENST00000341928__exon_number_006__gene_id_ENSG00000082397	EPB41L3	ENSG00000082397.5	-0.82217829316636	-7.40420057479139	1.86705383919784e-11	3.28893884015979e-09
ENSG00000241859.12	ENSG00000241859	ENSG00000241859_013	chrY	dexseq_prepare_annotation2.py	exon	15980947	15981008	.	+	.	ENST00000460561+ENST00000472227__exon_number_013__gene_id_ENSG00000241859	KALP	ENSG00000241859.12	1.64600199982824	8.08150009195139	1.8689641355847e-11	3.28893884015979e-09
ENSG00000266994.ENSG00000168096.ENSG00000103199.16	ENSG00000266994+ENSG00000168096+ENSG00000103199	ENSG00000266994+ENSG00000168096+ENSG00000103199_017	chr16	dexseq_prepare_annotation2.py	exon	4750172	4750304	.	-	.	ENST00000589035+ENST00000590730+ENST00000450067__exon_number_017__gene_id_ENSG00000266994+ENSG00000168096+ENSG00000103199		ENSG00000266994.ENSG00000168096.ENSG00000103199.16	0.748775156919579	6.96037141613844	1.90801982948551e-11	3.35330142984352e-09
ENSG00000254485.ENSG00000196220.ENSG00000206573.5	ENSG00000254485+ENSG00000196220+ENSG00000206573	ENSG00000254485+ENSG00000196220+ENSG00000206573_006	chr3	dexseq_prepare_annotation2.py	exon	9035643	9035816	.	-	.	ENST00000520860__exon_number_006__gene_id_ENSG00000254485+ENSG00000196220+ENSG00000206573		ENSG00000254485.ENSG00000196220.ENSG00000206573.5	0.705393230251788	6.99461319611524	1.98258565423612e-11	3.47982404116898e-09
ENSG00000265759.ENSG00000132026.ENSG00000095066.53	ENSG00000265759+ENSG00000132026+ENSG00000095066	ENSG00000265759+ENSG00000132026+ENSG00000095066_054	chr19	dexseq_prepare_annotation2.py	exon	12885040	12885149	.	-	.	ENST00000592808+ENST00000589134+ENST00000591251__exon_number_054__gene_id_ENSG00000265759+ENSG00000132026+ENSG00000095066		ENSG00000265759.ENSG00000132026.ENSG00000095066.53	0.709610354311376	6.93773744509822	2.03729386058039e-11	3.57120966611466e-09
ENSG00000138448.14	ENSG00000138448	ENSG00000138448_015	chr2	dexseq_prepare_annotation2.py	exon	187511413	187511604	.	+	.	ENST00000261023+ENST00000433736+ENST00000374907__exon_number_015__gene_id_ENSG00000138448	ITGAV	ENSG00000138448.14	0.617873395923919	7.50003629459308	2.04228465154549e-11	3.57532086342452e-09
ENSG00000111077.42	ENSG00000111077	ENSG00000111077_043	chr12	dexseq_prepare_annotation2.py	exon	53453503	53453532	.	+	.	ENST00000379902+ENST00000546602+ENST00000314276+ENST00000314250+ENST00000549311+ENST00000549700+ENST00000552570__exon_number_043__gene_id_ENSG00000111077	TENC1	ENSG00000111077.42	0.726097316007068	7.65633354772791	2.05648844385027e-11	3.59552927796073e-09
ENSG00000137776.43	ENSG00000137776	ENSG00000137776_044	chr15	dexseq_prepare_annotation2.py	exon	59191810	59191903	.	-	.	ENST00000380516+ENST00000480144+ENST00000249736+ENST00000559880__exon_number_044__gene_id_ENSG00000137776	SLTM	ENSG00000137776.43	0.738461918332586	7.10779945418137	2.08511977001156e-11	3.64087773794655e-09
ENSG00000080503.12	ENSG00000080503	ENSG00000080503_013	chr9	dexseq_prepare_annotation2.py	exon	2039858	2039900	.	+	.	ENST00000450198+ENST00000382203+ENST00000382194+ENST00000357248+ENST00000349721__exon_number_013__gene_id_ENSG00000080503	SMARCA2	ENSG00000080503.12	0.825130074616901	7.18813595393935	2.12040579444473e-11	3.69771410476393e-09
ENSG00000082397.1	ENSG00000082397	ENSG00000082397_002	chr18	dexseq_prepare_annotation2.py	exon	5392385	5393067	.	-	.	ENST00000542652+ENST00000341928+ENST00000578618__exon_number_002__gene_id_ENSG00000082397	EPB41L3	ENSG00000082397.1	-0.819819407354171	-7.37923673423701	2.1256373746814e-11	3.70206045345606e-09
ENSG00000005884.27	ENSG00000005884	ENSG00000005884_028	chr17	dexseq_prepare_annotation2.py	exon	48152824	48152890	.	+	.	ENST00000007722+ENST00000505306+ENST00000505612+ENST00000506401+ENST00000320031+ENST00000544892+ENST00000510809__exon_number_028__gene_id_ENSG00000005884	ITGA3	ENSG00000005884.27	-1.63400844842443	-7.64209471468742	2.19924063606791e-11	3.82532010250422e-09
ENSG00000111011.32	ENSG00000111011	ENSG00000111011_033	chr12	dexseq_prepare_annotation2.py	exon	123003577	123003598	.	-	.	ENST00000527796+ENST00000527461+ENST00000344591+ENST00000433877+ENST00000354654+ENST00000527399__exon_number_033__gene_id_ENSG00000111011	RSRC2	ENSG00000111011.32	1.23933442826987	7.23608796750132	2.21348681416088e-11	3.84049354589585e-09
ENSG00000231091.ENSG00000232561.43	ENSG00000231091+ENSG00000232561	ENSG00000231091+ENSG00000232561_044	chr7	dexseq_prepare_annotation2.py	exon	74618327	74618329	.	-	.	ENST00000545332__exon_number_044__gene_id_ENSG00000231091+ENSG00000232561		ENSG00000231091.ENSG00000232561.43	0.844831804942769	7.80596842108074	2.21364740825222e-11	3.84049354589585e-09
ENSG00000080823.85	ENSG00000080823	ENSG00000080823_086	chr14	dexseq_prepare_annotation2.py	exon	102771477	102771479	.	-	.	ENST00000519877+ENST00000518399+ENST00000520238+ENST00000522874+ENST00000193029+ENST00000519569+ENST00000562292+ENST00000521493+ENST00000361847+ENST00000524019+ENST00000521766+ENST00000524214+ENST00000521966+ENST00000523169+ENST00000518482+ENST00000522093+ENST00000518686__exon_number_086__gene_id_ENSG00000080823	MOK	ENSG00000080823.85	0.682464378853695	7.16654047792466	2.23491597281695e-11	3.87020557749677e-09
ENSG00000131018.183	ENSG00000131018	ENSG00000131018_184	chr6	dexseq_prepare_annotation2.py	exon	152755081	152756525	.	-	.	ENST00000367248__exon_number_184__gene_id_ENSG00000131018	SYNE1	ENSG00000131018.183	-0.97819639689635	-6.85029847175614	2.23650059639288e-11	3.87020557749677e-09
ENSG00000117868.2	ENSG00000117868	ENSG00000117868_003	chr7	dexseq_prepare_annotation2.py	exon	158526304	158526943	.	-	.	ENST00000275418+ENST00000251527+ENST00000435514__exon_number_003__gene_id_ENSG00000117868	ESYT2	ENSG00000117868.2	1.27502947055566	8.39386178093856	2.25439687460676e-11	3.89423192276684e-09
ENSG00000163138.68	ENSG00000163138	ENSG00000163138_069	chr4	dexseq_prepare_annotation2.py	exon	20729945	20729980	.	+	.	ENST00000360916__exon_number_069__gene_id_ENSG00000163138	PACRGL	ENSG00000163138.68	-1.23278501918278	-7.32275188943839	2.25614768444427e-11	3.89423192276684e-09
ENSG00000147813.26	ENSG00000147813	ENSG00000147813_027	chr8	dexseq_prepare_annotation2.py	exon	144659113	144659231	.	-	.	ENST00000480946+ENST00000491904__exon_number_027__gene_id_ENSG00000147813	NAPRT1	ENSG00000147813.26	0.647672501618876	7.30101512582552	2.27294680003003e-11	3.91822397989871e-09
ENSG00000060237.30	ENSG00000060237	ENSG00000060237_031	chr12	dexseq_prepare_annotation2.py	exon	988739	989197	.	+	.	ENST00000315939+ENST00000340908+ENST00000530271+ENST00000535698__exon_number_031__gene_id_ENSG00000060237	WNK1	ENSG00000060237.30	0.774310443315968	7.63340880153345	2.29111929759574e-11	3.94451940216643e-09
ENSG00000224699.35	ENSG00000224699	ENSG00000224699_036	chr1	dexseq_prepare_annotation2.py	exon	110960111	110960262	.	+	.	ENST00000608635+ENST00000610148+ENST00000590413+ENST00000609709+ENST00000608719+ENST00000608486+ENST00000598350__exon_number_036__gene_id_ENSG00000224699	LAMTOR5-AS1	ENSG00000224699.35	-0.788925804163849	-7.54145860788977	2.36690521336164e-11	4.06981220847106e-09
ENSG00000223501.2	ENSG00000223501	ENSG00000223501_003	chr6	dexseq_prepare_annotation2.py	exon	33218383	33218587	.	-	.	ENST00000478934+ENST00000436044+ENST00000482399+ENST00000495981+ENST00000445902__exon_number_003__gene_id_ENSG00000223501	VPS52	ENSG00000223501.2	-0.795258578132735	-7.19109010225411	2.4136495823642e-11	4.14081167332301e-09
ENSG00000124721.30	ENSG00000124721	ENSG00000124721_031	chr6	dexseq_prepare_annotation2.py	exon	38790614	38790810	.	+	.	ENST00000449981+ENST00000441566+ENST00000327475+ENST00000359357__exon_number_031__gene_id_ENSG00000124721	DNAH8	ENSG00000124721.30	-1.275565925087	-7.13026751496281	2.41432452725012e-11	4.14081167332301e-09
ENSG00000116688.7	ENSG00000116688	ENSG00000116688_008	chr1	dexseq_prepare_annotation2.py	exon	12042049	12042171	.	+	.	ENST00000412236+ENST00000490079+ENST00000497302+ENST00000235329__exon_number_008__gene_id_ENSG00000116688	MFN2	ENSG00000116688.7	-0.775455946900453	-7.57351783491836	2.46472375478185e-11	4.22189373205028e-09
ENSG00000184640.8	ENSG00000184640	ENSG00000184640_009	chr17	dexseq_prepare_annotation2.py	exon	75290571	75290653	.	+	.	ENST00000587237__exon_number_009__gene_id_ENSG00000184640	SEPT9	ENSG00000184640.8	1.30144406143681	7.0782746177141	2.47194848164669e-11	4.2289093328424e-09
ENSG00000177565.14	ENSG00000177565	ENSG00000177565_015	chr3	dexseq_prepare_annotation2.py	exon	176768338	176768345	.	-	.	ENST00000430069+ENST00000457928+ENST00000428970__exon_number_015__gene_id_ENSG00000177565	TBL1XR1	ENSG00000177565.14	0.620161523801795	7.22598666626248	2.54944369343016e-11	4.35597111462814e-09
ENSG00000159216.40	ENSG00000159216	ENSG00000159216_041	chr21	dexseq_prepare_annotation2.py	exon	37342373	37342465	.	-	.	ENST00000460207+ENST00000475045__exon_number_041__gene_id_ENSG00000159216	RUNX1	ENSG00000159216.40	-0.774559975384547	-7.48713387594789	2.57684507610377e-11	4.39722994994222e-09
ENSG00000107187	ENSG00000107187	ENSG00000107187_001	chr9	dexseq_prepare_annotation2.py	exon	139088096	139088096	.	-	.	ENST00000371746__exon_number_001__gene_id_ENSG00000107187	LHX3	ENSG00000107187	1.46369117639021	10.2203905259667	2.62103743362978e-11	4.46686069391738e-09
ENSG00000080503.11	ENSG00000080503	ENSG00000080503_012	chr9	dexseq_prepare_annotation2.py	exon	2039575	2039857	.	+	.	ENST00000382194+ENST00000357248+ENST00000491574+ENST00000450198+ENST00000349721+ENST00000382203__exon_number_012__gene_id_ENSG00000080503	SMARCA2	ENSG00000080503.11	0.997853599326695	7.14990742760696	2.62426000071802e-11	4.46686069391738e-09
ENSG00000152894.13	ENSG00000152894	ENSG00000152894_014	chr6	dexseq_prepare_annotation2.py	exon	128306866	128306965	.	-	.	ENST00000368207+ENST00000368210+ENST00000368226+ENST00000368227+ENST00000368215+ENST00000532331+ENST00000368213__exon_number_014__gene_id_ENSG00000152894	PTPRK	ENSG00000152894.13	0.71702758726338	7.11359050707522	2.65277503373954e-11	4.50971755735722e-09
ENSG00000111011.31	ENSG00000111011	ENSG00000111011_032	chr12	dexseq_prepare_annotation2.py	exon	123003576	123003576	.	-	.	ENST00000532695+ENST00000527461+ENST00000344591+ENST00000527796+ENST00000525335+ENST00000526560+ENST00000331738+ENST00000531639+ENST00000433877+ENST00000354654+ENST00000527173+ENST00000527399__exon_number_032__gene_id_ENSG00000111011	RSRC2	ENSG00000111011.31	1.15154269202898	7.20264108289241	2.65670246064149e-11	4.51072032105147e-09
ENSG00000139865.45	ENSG00000139865	ENSG00000139865_046	chr14	dexseq_prepare_annotation2.py	exon	38311669	38311890	.	+	.	ENST00000476979+ENST00000267368__exon_number_046__gene_id_ENSG00000139865	TTC6	ENSG00000139865.45	-1.36125117600864	-7.18309497959196	2.72564478566174e-11	4.62196854180908e-09
ENSG00000225210.ENSG00000257227.12	ENSG00000225210+ENSG00000257227	ENSG00000225210+ENSG00000257227_013	chr14	dexseq_prepare_annotation2.py	exon	19653908	19653939	.	+	.	ENST00000418499+ENST00000547220+ENST00000441500+ENST00000551881+ENST00000549484+ENST00000548271__exon_number_013__gene_id_ENSG00000225210+ENSG00000257227		ENSG00000225210.ENSG00000257227.12	-0.898172527799789	-7.90161949054735	2.74257494421683e-11	4.64484967056271e-09
ENSG00000119638.28	ENSG00000119638	ENSG00000119638_029	chr14	dexseq_prepare_annotation2.py	exon	75585533	75585571	.	-	.	ENST00000557673+ENST00000554258+ENST00000238616+ENST00000556170__exon_number_029__gene_id_ENSG00000119638	NEK9	ENSG00000119638.28	-0.988925975901706	-7.19594282905111	2.75547992603216e-11	4.66086498126717e-09
ENSG00000205744.55	ENSG00000205744	ENSG00000205744_056	chr19	dexseq_prepare_annotation2.py	exon	6481799	6481809	.	-	.	ENST00000586046+ENST00000381480+ENST00000591030__exon_number_056__gene_id_ENSG00000205744	DENND1C	ENSG00000205744.55	-1.60865417137046	-7.30325170762457	2.79910668847663e-11	4.7287408618452e-09
ENSG00000177542.33	ENSG00000177542	ENSG00000177542_034	chr11	dexseq_prepare_annotation2.py	exon	795007	795164	.	-	.	ENST00000531514+ENST00000531534+ENST00000320230+ENST00000532459+ENST00000529351+ENST00000532484+ENST00000530360+ENST00000533385+ENST00000525010+ENST00000527734+ENST00000532361+ENST00000529066+ENST00000526152+ENST00000531214+ENST00000456706+ENST00000528606+ENST00000481290+ENST00000525644+ENST00000527723+ENST00000527127+ENST00000531437+ENST00000528936__exon_number_034__gene_id_ENSG00000177542	SLC25A22	ENSG00000177542.33	-1.33398508202973	-7.302638930839	2.80808171033081e-11	4.7379805636855e-09
ENSG00000159023.11	ENSG00000159023	ENSG00000159023_012	chr1	dexseq_prepare_annotation2.py	exon	29323727	29323831	.	+	.	ENST00000398863+ENST00000373800+ENST00000356093+ENST00000373798+ENST00000349460+ENST00000343067+ENST00000373797__exon_number_012__gene_id_ENSG00000159023	EPB41	ENSG00000159023.11	1.99551007405855	7.63115329236083	2.90807044576751e-11	4.90057008410822e-09
ENSG00000127463	ENSG00000127463	ENSG00000127463_001	chr1	dexseq_prepare_annotation2.py	exon	19542158	19543367	.	-	.	ENST00000477853__exon_number_001__gene_id_ENSG00000127463	EMC1	ENSG00000127463	0.851458799160271	7.18575164272575	2.91277091961609e-11	4.90237845312721e-09
ENSG00000140575.13	ENSG00000140575	ENSG00000140575_014	chr15	dexseq_prepare_annotation2.py	exon	90982564	90982631	.	+	.	ENST00000268182+ENST00000560418__exon_number_014__gene_id_ENSG00000140575	IQGAP1	ENSG00000140575.13	-0.763109126010567	-6.97421745198902	3.01363440579029e-11	5.06582947689749e-09
ENSG00000224699.36	ENSG00000224699	ENSG00000224699_037	chr1	dexseq_prepare_annotation2.py	exon	110960416	110960440	.	+	.	ENST00000599202__exon_number_037__gene_id_ENSG00000224699	LAMTOR5-AS1	ENSG00000224699.36	-0.724539383480351	-7.48971653598459	3.04206206684213e-11	5.10623866267372e-09
ENSG00000168542.53	ENSG00000168542	ENSG00000168542_054	chr2	dexseq_prepare_annotation2.py	exon	189871663	189871716	.	+	.	ENST00000304636__exon_number_054__gene_id_ENSG00000168542	COL3A1	ENSG00000168542.53	-0.994001072078857	-8.91019378804065	3.04523001266372e-11	5.10623866267372e-09
ENSG00000111011.30	ENSG00000111011	ENSG00000111011_031	chr12	dexseq_prepare_annotation2.py	exon	123003477	123003575	.	-	.	ENST00000532695+ENST00000527461+ENST00000344591+ENST00000527796+ENST00000525335+ENST00000526560+ENST00000331738+ENST00000528263+ENST00000531639+ENST00000433877+ENST00000527399+ENST00000527173+ENST00000354654__exon_number_031__gene_id_ENSG00000111011	RSRC2	ENSG00000111011.30	1.2898082041683	7.1742393311955	3.10114544362292e-11	5.19355398643912e-09
ENSG00000109819.2	ENSG00000109819	ENSG00000109819_003	chr4	dexseq_prepare_annotation2.py	exon	23793644	23797320	.	-	.	ENST00000264867__exon_number_003__gene_id_ENSG00000109819	PPARGC1A	ENSG00000109819.2	0.684483959322734	7.17147974389633	3.14806016233891e-11	5.26559815519931e-09
ENSG00000151491.11	ENSG00000151491	ENSG00000151491_012	chr12	dexseq_prepare_annotation2.py	exon	15794656	15794764	.	-	.	ENST00000540613+ENST00000543468+ENST00000542903+ENST00000281172+ENST00000543523+ENST00000543612__exon_number_012__gene_id_ENSG00000151491	EPS8	ENSG00000151491.11	-1.07471007626058	-7.11429788839994	3.19913100576019e-11	5.3444073600555e-09
ENSG00000159023.26	ENSG00000159023	ENSG00000159023_027	chr1	dexseq_prepare_annotation2.py	exon	29391671	29391733	.	+	.	ENST00000373797__exon_number_027__gene_id_ENSG00000159023	EPB41	ENSG00000159023.26	-0.916633078148037	-7.60619118153974	3.26400639900677e-11	5.44605512130573e-09
ENSG00000089053.27	ENSG00000089053	ENSG00000089053_028	chr12	dexseq_prepare_annotation2.py	exon	121766576	121766638	.	-	.	ENST00000535463__exon_number_028__gene_id_ENSG00000089053	ANAPC5	ENSG00000089053.27	-0.750939751656185	-7.25215400708871	3.27255933758336e-11	5.45359302681124e-09
ENSG00000177830.9	ENSG00000177830	ENSG00000177830_010	chr11	dexseq_prepare_annotation2.py	exon	869763	869766	.	-	.	ENST00000336845+ENST00000534207+ENST00000323578+ENST00000528581+ENST00000429789+ENST00000454838+ENST00000449825__exon_number_010__gene_id_ENSG00000177830	CHID1	ENSG00000177830.9	0.725331756146315	7.03491267915937	3.33108021504668e-11	5.53945194463045e-09
ENSG00000008394.3	ENSG00000008394	ENSG00000008394_004	chr12	dexseq_prepare_annotation2.py	exon	16500586	16500587	.	+	.	ENST00000396210+ENST00000543076+ENST00000539036+ENST00000534835__exon_number_004__gene_id_ENSG00000008394	MGST1	ENSG00000008394.3	-0.931026103742474	-7.26984894048438	3.33227852829046e-11	5.53945194463045e-09
ENSG00000166535.24	ENSG00000166535	ENSG00000166535_025	chr12	dexseq_prepare_annotation2.py	exon	8998721	8998818	.	+	.	ENST00000541459+ENST00000539547+ENST00000545692+ENST00000540049+ENST00000299698__exon_number_025__gene_id_ENSG00000166535	A2ML1	ENSG00000166535.24	-0.984507559255963	-7.34124766719358	3.36042803227996e-11	5.57938388897588e-09
ENSG00000163499.10	ENSG00000163499	ENSG00000163499_011	chr2	dexseq_prepare_annotation2.py	exon	219857903	219857978	.	-	.	ENST00000453769+ENST00000295728__exon_number_011__gene_id_ENSG00000163499	CRYBA2	ENSG00000163499.10	-1.03883225289676	-8.87625480561141	3.38620151882305e-11	5.61527773336117e-09
ENSG00000131018.73	ENSG00000131018	ENSG00000131018_074	chr6	dexseq_prepare_annotation2.py	exon	152590290	152590421	.	-	.	ENST00000409694+ENST00000448038+ENST00000356820+ENST00000341594+ENST00000265368+ENST00000367255+ENST00000367256+ENST00000423061__exon_number_074__gene_id_ENSG00000131018	SYNE1	ENSG00000131018.73	0.917980546737508	6.78078360053582	3.47739239654925e-11	5.75943115678469e-09
ENSG00000078018.42	ENSG00000078018	ENSG00000078018_043	chr2	dexseq_prepare_annotation2.py	exon	210594574	210594592	.	+	.	ENST00000447185+ENST00000392194+ENST00000360351+ENST00000361559+ENST00000475600+ENST00000199940__exon_number_043__gene_id_ENSG00000078018	MAP2	ENSG00000078018.42	-3.07021806234988	-7.70361731147797	3.49099817884632e-11	5.77488866427271e-09
ENSG00000158488.28	ENSG00000158488	ENSG00000158488_029	chr1	dexseq_prepare_annotation2.py	exon	158327313	158327319	.	+	.	ENST00000444681+ENST00000368163__exon_number_029__gene_id_ENSG00000158488	CD1E	ENSG00000158488.28	-1.55667943391968	-9.55524693751891	3.55561296905839e-11	5.87458548616432e-09
ENSG00000197142.31	ENSG00000197142	ENSG00000197142_032	chr10	dexseq_prepare_annotation2.py	exon	114186546	114186617	.	+	.	ENST00000369410+ENST00000356116+ENST00000354273+ENST00000354655+ENST00000393081__exon_number_032__gene_id_ENSG00000197142	ACSL5	ENSG00000197142.31	-1.47996160550699	-7.45717609298164	3.56137399171081e-11	5.87691935262169e-09
ENSG00000137776.42	ENSG00000137776	ENSG00000137776_043	chr15	dexseq_prepare_annotation2.py	exon	59191668	59191809	.	-	.	ENST00000380516+ENST00000249736+ENST00000480144__exon_number_043__gene_id_ENSG00000137776	SLTM	ENSG00000137776.42	0.704560291025298	7.0115742989508	3.62552693559034e-11	5.97548738225651e-09
ENSG00000147852.11	ENSG00000147852	ENSG00000147852_012	chr9	dexseq_prepare_annotation2.py	exon	2644957	2645082	.	+	.	ENST00000382100+ENST00000382099__exon_number_012__gene_id_ENSG00000147852	VLDLR	ENSG00000147852.11	-0.724177867540702	-7.69412257476943	3.64157313114473e-11	5.99462373537406e-09
ENSG00000205810.ENSG00000255641.ENSG00000134545.ENSG00000205809.29	ENSG00000205810+ENSG00000255641+ENSG00000134545+ENSG00000205809	ENSG00000205810+ENSG00000255641+ENSG00000134545+ENSG00000205809_030	chr12	dexseq_prepare_annotation2.py	exon	10594826	10594862	.	-	.	ENST00000536833__exon_number_030__gene_id_ENSG00000205810+ENSG00000255641+ENSG00000134545+ENSG00000205809		ENSG00000205810.ENSG00000255641.ENSG00000134545.ENSG00000205809.29	-1.94452191241256	-7.44965441994398	3.69342484376156e-11	6.07258354786345e-09
ENSG00000166747.59	ENSG00000166747	ENSG00000166747_060	chr16	dexseq_prepare_annotation2.py	exon	71841810	71841917	.	-	.	ENST00000570297+ENST00000433195+ENST00000569748+ENST00000565161__exon_number_060__gene_id_ENSG00000166747	AP1G1	ENSG00000166747.59	1.267834331591	7.09896060233377	3.73067770527305e-11	6.12638021710393e-09
ENSG00000134376.10	ENSG00000134376	ENSG00000134376_011	chr1	dexseq_prepare_annotation2.py	exon	197316470	197316609	.	+	.	ENST00000535699+ENST00000538660+ENST00000484075+ENST00000367400+ENST00000543483+ENST00000475659__exon_number_011__gene_id_ENSG00000134376	CRB1	ENSG00000134376.10	-1.04861693578627	-7.24122735317068	3.86830607129878e-11	6.34467919339842e-09
ENSG00000238098.6	ENSG00000238098	ENSG00000238098_007	chr16	dexseq_prepare_annotation2.py	exon	2395820	2395929	.	+	.	ENST00000466730+ENST00000505660__exon_number_007__gene_id_ENSG00000238098	ABCA17P	ENSG00000238098.6	-0.963226321906236	-7.5684035814642	3.88696108911356e-11	6.36754898416603e-09
ENSG00000213221.ENSG00000187796.33	ENSG00000213221+ENSG00000187796	ENSG00000213221+ENSG00000187796_034	chr9	dexseq_prepare_annotation2.py	exon	139265776	139265913	.	-	.	ENST00000315908+ENST00000481053+ENST00000371732+ENST00000556340+ENST00000371734+ENST00000489932__exon_number_034__gene_id_ENSG00000213221+ENSG00000187796		ENSG00000213221.ENSG00000187796.33	-0.827206855387925	-8.24614802217477	3.8941836503407e-11	6.3716576312778e-09
ENSG00000077063.28	ENSG00000077063	ENSG00000077063_029	chr7	dexseq_prepare_annotation2.py	exon	117420495	117420645	.	-	.	ENST00000446636+ENST00000441556+ENST00000160373__exon_number_029__gene_id_ENSG00000077063	CTTNBP2	ENSG00000077063.28	-1.54337787287129	-7.07823867363045	3.90773949789614e-11	6.38300115582433e-09
ENSG00000138744.ENSG00000198301.57	ENSG00000138744+ENSG00000198301	ENSG00000138744+ENSG00000198301_058	chr4	dexseq_prepare_annotation2.py	exon	76897077	76897148	.	-	.	ENST00000395710+ENST00000515836+ENST00000503411+ENST00000356260+ENST00000395711__exon_number_058__gene_id_ENSG00000138744+ENSG00000198301		ENSG00000138744.ENSG00000198301.57	1.03140231508568	7.04465953716544	3.91056230634299e-11	6.38300115582433e-09
ENSG00000167380.34	ENSG00000167380	ENSG00000167380_035	chr19	dexseq_prepare_annotation2.py	exon	44679137	44679186	.	+	.	ENST00000413984+ENST00000300823+ENST00000588742+ENST00000588883__exon_number_035__gene_id_ENSG00000167380	ZNF226	ENSG00000167380.34	1.14577270646406	7.17729175146541	3.97479971013051e-11	6.48002630668442e-09
ENSG00000207112.ENSG00000210825.ENSG00000239195.ENSG00000207145.ENSG00000166012.ENSG00000207304.ENSG00000206834.ENSG00000221170.ENSG00000206799.38	ENSG00000207112+ENSG00000210825+ENSG00000239195+ENSG00000207145+ENSG00000166012+ENSG00000207304+ENSG00000206834+ENSG00000221170+ENSG00000206799	ENSG00000207112+ENSG00000210825+ENSG00000239195+ENSG00000207145+ENSG00000166012+ENSG00000207304+ENSG00000206834+ENSG00000221170+ENSG00000206799_039	chr11	dexseq_prepare_annotation2.py	exon	93466516	93466563	.	-	.	ENST00000540232+ENST00000393259+ENST00000525928+ENST00000529435+ENST00000527068+ENST00000533794+ENST00000527169+ENST00000530089+ENST00000546088+ENST00000530769+ENST00000529794+ENST00000526015+ENST00000323981__exon_number_039__gene_id_ENSG00000207112+ENSG00000210825+ENSG00000239195+ENSG00000207145+ENSG00000166012+ENSG00000207304+ENSG00000206834+ENSG00000221170+ENSG00000206799		ENSG00000207112.ENSG00000210825.ENSG00000239195.ENSG00000207145.ENSG00000166012.ENSG00000207304.ENSG00000206834.ENSG00000221170.ENSG00000206799.38	0.779759598659173	6.96402049615783	3.99738645745343e-11	6.5089973460823e-09
ENSG00000133624.2	ENSG00000133624	ENSG00000133624_003	chr7	dexseq_prepare_annotation2.py	exon	149244868	149246173	.	-	.	ENST00000463567__exon_number_003__gene_id_ENSG00000133624	ZNF767	ENSG00000133624.2	-3.19734001363315	-8.58582512132269	4.02040665520904e-11	6.53860360350784e-09
ENSG00000138744.ENSG00000198301.67	ENSG00000138744+ENSG00000198301	ENSG00000138744+ENSG00000198301_068	chr4	dexseq_prepare_annotation2.py	exon	76911905	76912084	.	-	.	ENST00000395710+ENST00000395711+ENST00000356260+ENST00000503411+ENST00000514710+ENST00000504975__exon_number_068__gene_id_ENSG00000138744+ENSG00000198301		ENSG00000138744.ENSG00000198301.67	0.943350331493241	7.03506384283919	4.12698145091334e-11	6.69956493217084e-09
ENSG00000005844.17	ENSG00000005844	ENSG00000005844_018	chr16	dexseq_prepare_annotation2.py	exon	30486834	30486901	.	+	.	ENST00000562857+ENST00000356798+ENST00000358164+ENST00000569725+ENST00000565348+ENST00000564118+ENST00000565864+ENST00000454514__exon_number_018__gene_id_ENSG00000005844	ITGAL	ENSG00000005844.17	-1.18728715011242	-8.09838322815011	4.12929159341348e-11	6.69956493217084e-09
ENSG00000174483.ENSG00000254986.ENSG00000256349.123	ENSG00000174483+ENSG00000254986+ENSG00000256349	ENSG00000174483+ENSG00000254986+ENSG00000256349_124	chr11	dexseq_prepare_annotation2.py	exon	66299767	66301074	.	+	.	ENST00000419755+ENST00000318312+ENST00000529955+ENST00000526760__exon_number_124__gene_id_ENSG00000174483+ENSG00000254986+ENSG00000256349		ENSG00000174483.ENSG00000254986.ENSG00000256349.123	-0.683483459437128	-7.11819994735878	4.20453750030306e-11	6.81346814347672e-09
ENSG00000100296.ENSG00000184117.5	ENSG00000100296+ENSG00000184117	ENSG00000100296+ENSG00000184117_006	chr22	dexseq_prepare_annotation2.py	exon	29904347	29904509	.	-	.	ENST00000397873+ENST00000397872+ENST00000442555+ENST00000472164+ENST00000358079+ENST00000490103+ENST00000397871__exon_number_006__gene_id_ENSG00000100296+ENSG00000184117		ENSG00000100296.ENSG00000184117.5	-0.82346200214598	-7.05197121200936	4.23758713064868e-11	6.85880120607387e-09
ENSG00000124721.24	ENSG00000124721	ENSG00000124721_025	chr6	dexseq_prepare_annotation2.py	exon	38759331	38759450	.	+	.	ENST00000449981+ENST00000441566+ENST00000327475+ENST00000359357__exon_number_025__gene_id_ENSG00000124721	DNAH8	ENSG00000124721.24	-1.17775625411535	-7.02605463245585	4.34090909044726e-11	7.01762994705678e-09
ENSG00000265759.ENSG00000132026.ENSG00000095066.54	ENSG00000265759+ENSG00000132026+ENSG00000095066	ENSG00000265759+ENSG00000132026+ENSG00000095066_055	chr19	dexseq_prepare_annotation2.py	exon	12885150	12885218	.	-	.	ENST00000591641+ENST00000592808+ENST00000591251+ENST00000589134__exon_number_055__gene_id_ENSG00000265759+ENSG00000132026+ENSG00000095066		ENSG00000265759.ENSG00000132026.ENSG00000095066.54	0.652220491510367	6.81164049089263	4.426356559708e-11	7.13969696462705e-09
ENSG00000166157.ENSG00000187172.3	ENSG00000166157+ENSG00000187172	ENSG00000166157+ENSG00000187172_004	chr21	dexseq_prepare_annotation2.py	exon	10910307	10910399	.	-	.	ENST00000361285+ENST00000447568+ENST00000342420+ENST00000415664+ENST00000298232__exon_number_004__gene_id_ENSG00000166157+ENSG00000187172		ENSG00000166157.ENSG00000187172.3	-0.928989077278787	-7.78875015709597	4.42698191369402e-11	7.13969696462705e-09
ENSG00000104529.41	ENSG00000104529	ENSG00000104529_042	chr8	dexseq_prepare_annotation2.py	exon	144670998	144671160	.	-	.	ENST00000525223__exon_number_042__gene_id_ENSG00000104529	EEF1D	ENSG00000104529.41	1.0336957603995	6.91423168675656	4.4362972148862e-11	7.14619271265638e-09
ENSG00000032219.39	ENSG00000032219	ENSG00000032219_040	chr14	dexseq_prepare_annotation2.py	exon	58833601	58833747	.	+	.	ENST00000355431+ENST00000348476+ENST00000466065+ENST00000431317+ENST00000395168__exon_number_040__gene_id_ENSG00000032219	ARID4A	ENSG00000032219.39	-1.08793768887195	-7.08679810075364	4.61285875756625e-11	7.42176025101285e-09
ENSG00000133958.57	ENSG00000133958	ENSG00000133958_058	chr14	dexseq_prepare_annotation2.py	exon	94173251	94173618	.	+	.	ENST00000256339+ENST00000553484+ENST00000554549__exon_number_058__gene_id_ENSG00000133958	UNC79	ENSG00000133958.57	-1.13681415629172	-7.44169404786972	4.62509804253367e-11	7.43260404813824e-09
ENSG00000196547.68	ENSG00000196547	ENSG00000196547_069	chr15	dexseq_prepare_annotation2.py	exon	91456637	91456843	.	+	.	ENST00000561047__exon_number_069__gene_id_ENSG00000196547	MAN2A2	ENSG00000196547.68	1.79820531031525	7.14553349281586	4.70631345069662e-11	7.55413613849938e-09
ENSG00000153048.8	ENSG00000153048	ENSG00000153048_009	chr16	dexseq_prepare_annotation2.py	exon	8949147	8949183	.	-	.	ENST00000570125+ENST00000568968+ENST00000565287+ENST00000396593+ENST00000567554+ENST00000567908+ENST00000568117+ENST00000561530+ENST00000311052__exon_number_009__gene_id_ENSG00000153048	CARHSP1	ENSG00000153048.8	-0.849375314782443	-7.36381514039058	4.71829378690012e-11	7.56438203202315e-09
ENSG00000104490.18	ENSG00000104490	ENSG00000104490_019	chr8	dexseq_prepare_annotation2.py	exon	102731542	102731542	.	-	.	ENST00000311028+ENST00000522448+ENST00000220931+ENST00000518166+ENST00000522252+ENST00000520690+ENST00000517822+ENST00000520425+ENST00000521599+ENST00000518727+ENST00000395923+ENST00000524209+ENST00000522951+ENST00000519508__exon_number_019__gene_id_ENSG00000104490	NCALD	ENSG00000104490.18	0.645741587394276	6.92802386202696	4.73225691326466e-11	7.57777869464121e-09
ENSG00000240821.ENSG00000075131.19	ENSG00000240821+ENSG00000075131	ENSG00000240821+ENSG00000075131_020	chr15	dexseq_prepare_annotation2.py	exon	66679046	66679050	.	-	.	ENST00000570251+ENST00000562124+ENST00000568216__exon_number_020__gene_id_ENSG00000240821+ENSG00000075131		ENSG00000240821.ENSG00000075131.19	-1.50445506314863	-8.76356098528944	4.821406497517e-11	7.71139749277423e-09
ENSG00000182774.ENSG00000214575.ENSG00000260836.48	ENSG00000182774+ENSG00000214575+ENSG00000260836	ENSG00000182774+ENSG00000214575+ENSG00000260836_049	chr15	dexseq_prepare_annotation2.py	exon	83226272	83226509	.	-	.	ENST00000570205__exon_number_049__gene_id_ENSG00000182774+ENSG00000214575+ENSG00000260836		ENSG00000182774.ENSG00000214575.ENSG00000260836.48	0.791608521560674	7.19575671119956	4.90044607268105e-11	7.82854948844969e-09
ENSG00000138744.ENSG00000198301.61	ENSG00000138744+ENSG00000198301	ENSG00000138744+ENSG00000198301_062	chr4	dexseq_prepare_annotation2.py	exon	76898876	76898909	.	-	.	ENST00000395710+ENST00000514710+ENST00000503411+ENST00000356260+ENST00000504975__exon_number_062__gene_id_ENSG00000138744+ENSG00000198301		ENSG00000138744.ENSG00000198301.61	0.971082377220768	7.0026362199464	4.94951568839581e-11	7.89760384045683e-09
ENSG00000163710.18	ENSG00000163710	ENSG00000163710_019	chr3	dexseq_prepare_annotation2.py	exon	142567165	142567186	.	-	.	ENST00000495732+ENST00000485766+ENST00000480473+ENST00000295992__exon_number_019__gene_id_ENSG00000163710	PCOLCE2	ENSG00000163710.18	-1.42468733901626	-7.31683511783083	5.07391079777823e-11	8.08654533395906e-09
ENSG00000134769.87	ENSG00000134769	ENSG00000134769_088	chr18	dexseq_prepare_annotation2.py	exon	32470508	32471104	.	+	.	ENST00000283365+ENST00000269190+ENST00000592449+ENST00000444659+ENST00000595022+ENST00000598334+ENST00000399097+ENST00000399121__exon_number_088__gene_id_ENSG00000134769	DTNA	ENSG00000134769.87	-1.03584139066396	-7.55773646673181	5.17604389658003e-11	8.23960344667598e-09
ENSG00000164107	ENSG00000164107	ENSG00000164107_001	chr4	dexseq_prepare_annotation2.py	exon	174446120	174446179	.	-	.	ENST00000503024__exon_number_001__gene_id_ENSG00000164107	HAND2	ENSG00000164107	0.786500352023868	8.32062914453602	5.23194531080956e-11	8.3187930441872e-09
ENSG00000159023.30	ENSG00000159023	ENSG00000159023_031	chr1	dexseq_prepare_annotation2.py	exon	29424362	29424447	.	+	.	ENST00000462032+ENST00000347529+ENST00000373800+ENST00000356093+ENST00000373798+ENST00000490308+ENST00000349460+ENST00000343067+ENST00000460378__exon_number_031__gene_id_ENSG00000159023	EPB41	ENSG00000159023.30	-1.06815127331941	-7.50135443019148	5.29728257364361e-11	8.41278190162085e-09
ENSG00000198561.ENSG00000213593.ENSG00000211450.ENSG00000254732.ENSG00000254462.43	ENSG00000198561+ENSG00000213593+ENSG00000211450+ENSG00000254732+ENSG00000254462	ENSG00000198561+ENSG00000213593+ENSG00000211450+ENSG00000254732+ENSG00000254462_044	chr11	dexseq_prepare_annotation2.py	exon	57520774	57520879	.	+	.	ENST00000524630+ENST00000529919+ENST00000399039+ENST00000533189__exon_number_044__gene_id_ENSG00000198561+ENSG00000213593+ENSG00000211450+ENSG00000254732+ENSG00000254462		ENSG00000198561.ENSG00000213593.ENSG00000211450.ENSG00000254732.ENSG00000254462.43	-1.2830474907857	-7.07504635822605	5.31119052011872e-11	8.42496946941367e-09
ENSG00000150995.47	ENSG00000150995	ENSG00000150995_048	chr3	dexseq_prepare_annotation2.py	exon	4747851	4748035	.	+	.	ENST00000456211+ENST00000443694+ENST00000357086+ENST00000354582+ENST00000423119+ENST00000302640__exon_number_048__gene_id_ENSG00000150995	ITPR1	ENSG00000150995.47	-0.74237051308964	-7.37398423584359	5.32450211752966e-11	8.43618360122079e-09
ENSG00000059145.1	ENSG00000059145	ENSG00000059145_002	chr16	dexseq_prepare_annotation2.py	exon	1413207	1414174	.	-	.	ENST00000389221+ENST00000391893+ENST00000403703+ENST00000248104__exon_number_002__gene_id_ENSG00000059145	UNKL	ENSG00000059145.1	1.06549761286736	7.17695317157045	5.40305101521228e-11	8.54184488421204e-09
ENSG00000013441.11	ENSG00000013441	ENSG00000013441_012	chr2	dexseq_prepare_annotation2.py	exon	201718717	201718718	.	-	.	ENST00000472679+ENST00000461326+ENST00000464454__exon_number_012__gene_id_ENSG00000013441	CLK1	ENSG00000013441.11	1.11335474956843	7.30410445915829	5.4038308368489e-11	8.54184488421204e-09
ENSG00000143862	ENSG00000143862	ENSG00000143862_001	chr1	dexseq_prepare_annotation2.py	exon	202102532	202103510	.	-	.	ENST00000272217__exon_number_001__gene_id_ENSG00000143862	ARL8A	ENSG00000143862	1.25602785356588	9.39296116825292	5.45444525621152e-11	8.61049406845933e-09
ENSG00000140943.3	ENSG00000140943	ENSG00000140943_004	chr16	dexseq_prepare_annotation2.py	exon	84089610	84089740	.	-	.	ENST00000343411+ENST00000570064+ENST00000562886+ENST00000562906__exon_number_004__gene_id_ENSG00000140943	MBTPS1	ENSG00000140943.3	1.01250396879318	6.93194689380395	5.46000252805745e-11	8.61049406845933e-09
ENSG00000059758.40	ENSG00000059758	ENSG00000059758_041	chr12	dexseq_prepare_annotation2.py	exon	96794259	96794338	.	-	.	ENST00000261211__exon_number_041__gene_id_ENSG00000059758	CDK17	ENSG00000059758.40	-1.99262191018937	-7.16775497334013	5.66716910369792e-11	8.9176960331027e-09
ENSG00000117625.36	ENSG00000117625	ENSG00000117625_037	chr1	dexseq_prepare_annotation2.py	exon	211486147	211486161	.	+	.	ENST00000485186+ENST00000419091+ENST00000486666+ENST00000367005+ENST00000528066+ENST00000529763+ENST00000526255+ENST00000452621__exon_number_037__gene_id_ENSG00000117625	RCOR3	ENSG00000117625.36	0.590355342467781	7.12836378265326	5.66799918049221e-11	8.9176960331027e-09
ENSG00000196547.69	ENSG00000196547	ENSG00000196547_070	chr15	dexseq_prepare_annotation2.py	exon	91456844	91456868	.	+	.	ENST00000431652+ENST00000560451+ENST00000561047+ENST00000559717+ENST00000557865+ENST00000430376+ENST00000360468+ENST00000560147+ENST00000561448+ENST00000557990+ENST00000558161__exon_number_070__gene_id_ENSG00000196547	MAN2A2	ENSG00000196547.69	1.82173391937594	7.10749450003589	5.7593497768824e-11	9.05088514355415e-09
ENSG00000104490.45	ENSG00000104490	ENSG00000104490_046	chr8	dexseq_prepare_annotation2.py	exon	102803187	102803189	.	-	.	ENST00000521957+ENST00000522448+ENST00000220931+ENST00000521371+ENST00000522951+ENST00000522252+ENST00000519098__exon_number_046__gene_id_ENSG00000104490	NCALD	ENSG00000104490.45	-1.8563691007973	-6.88953841900761	5.91157689249078e-11	9.2793219166101e-09
ENSG00000066739.42	ENSG00000066739	ENSG00000066739_043	chr14	dexseq_prepare_annotation2.py	exon	96795011	96795103	.	-	.	ENST00000359933__exon_number_043__gene_id_ENSG00000066739	ATG2B	ENSG00000066739.42	0.722018650832666	7.42956569088264	5.97140219153552e-11	9.36235506016271e-09
ENSG00000026559.3	ENSG00000026559	ENSG00000026559_004	chr20	dexseq_prepare_annotation2.py	exon	49624473	49624577	.	-	.	ENST00000506387__exon_number_004__gene_id_ENSG00000026559	KCNG1	ENSG00000026559.3	1.06667028995343	8.12495636953072	6.10418792189873e-11	9.55945536088776e-09
ENSG00000140682.24	ENSG00000140682	ENSG00000140682_025	chr16	dexseq_prepare_annotation2.py	exon	31485261	31485293	.	+	.	ENST00000569703+ENST00000361773+ENST00000569254+ENST00000567607+ENST00000562165+ENST00000564176+ENST00000564804+ENST00000565360+ENST00000394858+ENST00000567066+ENST00000568142+ENST00000394863+ENST00000561785+ENST00000562566+ENST00000565454__exon_number_025__gene_id_ENSG00000140682	TGFB1I1	ENSG00000140682.24	0.812903013296352	7.88593832832427	6.16342014106940e-11	9.6410443526103e-09
ENSG00000198130.28	ENSG00000198130	ENSG00000198130_029	chr2	dexseq_prepare_annotation2.py	exon	191125199	191125237	.	-	.	ENST00000489269+ENST00000495792__exon_number_029__gene_id_ENSG00000198130	HIBCH	ENSG00000198130.28	-2.04123658829339	-7.22080544774047	6.1816523371183e-11	9.65838512556692e-09
ENSG00000148985.ENSG00000250404.62	ENSG00000148985+ENSG00000250404	ENSG00000148985+ENSG00000250404_063	chr11	dexseq_prepare_annotation2.py	exon	3845963	3845965	.	+	.	ENST00000465237+ENST00000528526+ENST00000485602__exon_number_063__gene_id_ENSG00000148985+ENSG00000250404		ENSG00000148985.ENSG00000250404.62	-0.86494804926647	-6.78168344957388	6.25260787513465e-11	9.75012744055553e-09
ENSG00000236172.63	ENSG00000236172	ENSG00000236172_064	chr2	dexseq_prepare_annotation2.py	exon	6775966	6776075	.	-	.	ENST00000588330__exon_number_064__gene_id_ENSG00000236172	hsa-mir-7515	ENSG00000236172.63	0.719016471205227	7.24539430139295	6.25479873545072e-11	9.75012744055553e-09
ENSG00000188130.ENSG00000100429.62	ENSG00000188130+ENSG00000100429	ENSG00000188130+ENSG00000100429_063	chr22	dexseq_prepare_annotation2.py	exon	50689402	50689402	.	-	.	ENST00000497036+ENST00000470965+ENST00000489424__exon_number_063__gene_id_ENSG00000188130+ENSG00000100429		ENSG00000188130.ENSG00000100429.62	-0.749284282236621	-7.24022171034823	6.41849907563065e-11	9.99378053077744e-09
ENSG00000254615.ENSG00000164830.25	ENSG00000254615+ENSG00000164830	ENSG00000254615+ENSG00000164830_026	chr8	dexseq_prepare_annotation2.py	exon	107718609	107718609	.	+	.	ENST00000519415__exon_number_026__gene_id_ENSG00000254615+ENSG00000164830		ENSG00000254615.ENSG00000164830.25	-1.50012853532727	-6.99793600816209	6.50182041869916e-11	1.01118645522116e-08
ENSG00000223745.2	ENSG00000223745	ENSG00000223745_003	chr1	dexseq_prepare_annotation2.py	exon	93730197	93730201	.	-	.	ENST00000602488+ENST00000457025__exon_number_003__gene_id_ENSG00000223745	RP4-717I23.3	ENSG00000223745.2	1.10256833952331	6.85854777104415	6.5740467079909e-11	1.02124415239652e-08
ENSG00000205517.ENSG00000187266.35	ENSG00000205517+ENSG00000187266	ENSG00000205517+ENSG00000187266_036	chr19	dexseq_prepare_annotation2.py	exon	11508274	11508445	.	-	.	ENST00000566919__exon_number_036__gene_id_ENSG00000205517+ENSG00000187266		ENSG00000205517.ENSG00000187266.35	0.976767370430832	7.09992977846099	6.58280399142536e-11	1.02143049304379e-08
ENSG00000223501.3	ENSG00000223501	ENSG00000223501_004	chr6	dexseq_prepare_annotation2.py	exon	33218588	33218764	.	-	.	ENST00000493674+ENST00000495981+ENST00000478934+ENST00000436044+ENST00000482399+ENST00000445902__exon_number_004__gene_id_ENSG00000223501	VPS52	ENSG00000223501.3	-0.809846811077032	-7.0063242837161	6.64953731270615e-11	1.03060202730761e-08
ENSG00000032219.44	ENSG00000032219	ENSG00000032219_045	chr14	dexseq_prepare_annotation2.py	exon	58840452	58840605	.	+	.	ENST00000431317__exon_number_045__gene_id_ENSG00000032219	ARID4A	ENSG00000032219.44	-1.13685346195773	-7.01876296527652	6.67621063141852e-11	1.03355082111823e-08
ENSG00000091536.22	ENSG00000091536	ENSG00000091536_023	chr17	dexseq_prepare_annotation2.py	exon	18042588	18042683	.	+	.	ENST00000412324__exon_number_023__gene_id_ENSG00000091536	MYO15A	ENSG00000091536.22	0.99855920925046	6.80401641782793	6.70770140840837e-11	1.03723780932081e-08
ENSG00000142156	ENSG00000142156	ENSG00000142156_001	chr21	dexseq_prepare_annotation2.py	exon	47401651	47401861	.	+	.	ENST00000361866__exon_number_001__gene_id_ENSG00000142156	COL6A1	ENSG00000142156	0.606555563696446	7.20265586523326	6.77433652426566e-11	1.04634466429086e-08
ENSG00000147813.2	ENSG00000147813	ENSG00000147813_003	chr8	dexseq_prepare_annotation2.py	exon	144656957	144657007	.	-	.	ENST00000340490+ENST00000460623+ENST00000464332+ENST00000426292+ENST00000449291+ENST00000529179+ENST00000498076+ENST00000435154__exon_number_003__gene_id_ENSG00000147813	NAPRT1	ENSG00000147813.2	-1.08684235874195	-7.09155249592591	6.87915540152242e-11	1.06132174944721e-08
ENSG00000169727.58	ENSG00000169727	ENSG00000169727_059	chr17	dexseq_prepare_annotation2.py	exon	80014162	80014267	.	+	.	ENST00000392357+ENST00000392358+ENST00000578552+ENST00000584460+ENST00000578279+ENST00000355130+ENST00000320548+ENST00000306823__exon_number_059__gene_id_ENSG00000169727	GPS1	ENSG00000169727.58	-0.760253320364089	-6.92864925185644	7.08719072946669e-11	1.09217084046456e-08
ENSG00000198561.ENSG00000213593.ENSG00000211450.ENSG00000254732.ENSG00000254462.45	ENSG00000198561+ENSG00000213593+ENSG00000211450+ENSG00000254732+ENSG00000254462	ENSG00000198561+ENSG00000213593+ENSG00000211450+ENSG00000254732+ENSG00000254462_046	chr11	dexseq_prepare_annotation2.py	exon	57529234	57529268	.	+	.	ENST00000360682+ENST00000361796__exon_number_046__gene_id_ENSG00000198561+ENSG00000213593+ENSG00000211450+ENSG00000254732+ENSG00000254462		ENSG00000198561.ENSG00000213593.ENSG00000211450.ENSG00000254732.ENSG00000254462.45	-1.58271155188492	-7.02063000502016	7.1242687061413e-11	1.09663430026765e-08
ENSG00000066739.46	ENSG00000066739	ENSG00000066739_047	chr14	dexseq_prepare_annotation2.py	exon	96798838	96798992	.	-	.	ENST00000359933__exon_number_047__gene_id_ENSG00000066739	ATG2B	ENSG00000066739.46	-0.838316811681252	-7.3898303455937	7.19296634432174e-11	1.10594926215595e-08
ENSG00000106571.5	ENSG00000106571	ENSG00000106571_006	chr7	dexseq_prepare_annotation2.py	exon	42017157	42017321	.	-	.	ENST00000479210+ENST00000464291+ENST00000395925__exon_number_006__gene_id_ENSG00000106571	GLI3	ENSG00000106571.5	1.54268369147183	7.43312037437413	7.25526069598328e-11	1.11425963984334e-08
ENSG00000021300.28	ENSG00000021300	ENSG00000021300_029	chr11	dexseq_prepare_annotation2.py	exon	73364020	73364059	.	+	.	ENST00000426191+ENST00000543085+ENST00000546251+ENST00000354190+ENST00000227214+ENST00000540431+ENST00000535129+ENST00000398494+ENST00000540157+ENST00000541597+ENST00000398492+ENST00000542389+ENST00000539157+ENST00000538227+ENST00000543524+ENST00000535582__exon_number_029__gene_id_ENSG00000021300	PLEKHB1	ENSG00000021300.28	-0.962862123265867	-7.38648685111927	7.30643231128997e-11	1.12084486591469e-08
ENSG00000104833.1	ENSG00000104833	ENSG00000104833_002	chr19	dexseq_prepare_annotation2.py	exon	6494332	6494677	.	-	.	ENST00000264071+ENST00000540257__exon_number_002__gene_id_ENSG00000104833	TUBB4A	ENSG00000104833.1	-1.08674356943233	-7.42318787060455	7.59483062954622e-11	1.16376571381312e-08
ENSG00000231887.ENSG00000256682.ENSG00000212127.ENSG00000111215.7	ENSG00000231887+ENSG00000256682+ENSG00000212127+ENSG00000111215	ENSG00000231887+ENSG00000256682+ENSG00000212127+ENSG00000111215_008	chr12	dexseq_prepare_annotation2.py	exon	10999794	10999804	.	-	.	ENST00000536668+ENST00000539285+ENST00000228811+ENST00000535024+ENST00000539179__exon_number_008__gene_id_ENSG00000231887+ENSG00000256682+ENSG00000212127+ENSG00000111215		ENSG00000231887.ENSG00000256682.ENSG00000212127.ENSG00000111215.7	-1.22155609658585	-8.39587761833441	7.60504059032025e-11	1.16401045954902e-08
ENSG00000165949.29	ENSG00000165949	ENSG00000165949_030	chr14	dexseq_prepare_annotation2.py	exon	94583026	94583027	.	+	.	ENST00000557035+ENST00000444961+ENST00000557634+ENST00000557098+ENST00000298902+ENST00000448882+ENST00000555121+ENST00000555744__exon_number_030__gene_id_ENSG00000165949	IFI27	ENSG00000165949.29	1.25640279797803	7.33682423063596	7.61734559710875e-11	1.16457495186566e-08
ENSG00000185298.19	ENSG00000185298	ENSG00000185298_020	chr17	dexseq_prepare_annotation2.py	exon	79639996	79640929	.	+	.	ENST00000329214+ENST00000575223__exon_number_020__gene_id_ENSG00000185298	CCDC137	ENSG00000185298.19	-1.24635516536964	-8.39339289974575	7.6688940371588e-11	1.17113110635256e-08
ENSG00000231870.6	ENSG00000231870	ENSG00000231870_007	chr17	dexseq_prepare_annotation2.py	exon	28898337	28898766	.	-	.	ENST00000420566__exon_number_007__gene_id_ENSG00000231870	KRT17P3	ENSG00000231870.6	-1.20744104521568	-9.26041427453162	7.75601582264668e-11	1.18309880184052e-08
ENSG00000134376.2	ENSG00000134376	ENSG00000134376_003	chr1	dexseq_prepare_annotation2.py	exon	197237406	197237407	.	+	.	ENST00000538660+ENST00000475659__exon_number_003__gene_id_ENSG00000134376	CRB1	ENSG00000134376.2	-1.37018049954201	-7.10553964788926	7.82150247436233e-11	1.19174302075543e-08
ENSG00000100292.1	ENSG00000100292	ENSG00000100292_002	chr22	dexseq_prepare_annotation2.py	exon	35776828	35776926	.	+	.	ENST00000216117__exon_number_002__gene_id_ENSG00000100292	HMOX1	ENSG00000100292.1	0.804176371759327	7.82567471551009	7.84402711479058e-11	1.1938291267612e-08
ENSG00000118308.66	ENSG00000118308	ENSG00000118308_067	chr12	dexseq_prepare_annotation2.py	exon	25261140	25261169	.	+	.	ENST00000361433+ENST00000354454+ENST00000549437+ENST00000536173+ENST00000547044__exon_number_067__gene_id_ENSG00000118308	LRMP	ENSG00000118308.66	1.23469047488299	6.88181857652135	7.94620843630022e-11	1.20802032639592e-08
ENSG00000223745.36	ENSG00000223745	ENSG00000223745_037	chr1	dexseq_prepare_annotation2.py	exon	93798900	93798955	.	-	.	ENST00000446528__exon_number_037__gene_id_ENSG00000223745	RP4-717I23.3	ENSG00000223745.36	-1.44642642383856	-6.82537730788531	7.96443047246589e-11	1.20943008803794e-08
ENSG00000138744.ENSG00000198301.48	ENSG00000138744+ENSG00000198301	ENSG00000138744+ENSG00000198301_049	chr4	dexseq_prepare_annotation2.py	exon	76888430	76888487	.	-	.	ENST00000395710+ENST00000395711+ENST00000356260+ENST00000507396__exon_number_049__gene_id_ENSG00000138744+ENSG00000198301		ENSG00000138744.ENSG00000198301.48	1.33488216703353	6.91388373315549	8.12070073877711e-11	1.23177632418151e-08
ENSG00000265759.ENSG00000132026.ENSG00000095066.12	ENSG00000265759+ENSG00000132026+ENSG00000095066	ENSG00000265759+ENSG00000132026+ENSG00000095066_013	chr19	dexseq_prepare_annotation2.py	exon	12875896	12875980	.	-	.	ENST00000586710+ENST00000592259__exon_number_013__gene_id_ENSG00000265759+ENSG00000132026+ENSG00000095066		ENSG00000265759.ENSG00000132026.ENSG00000095066.12	-0.641817247172039	-6.70887206567423	8.26794619521088e-11	1.25270507655017e-08
ENSG00000115694.86	ENSG00000115694	ENSG00000115694_087	chr2	dexseq_prepare_annotation2.py	exon	242448714	242448741	.	-	.	ENST00000543554+ENST00000413760+ENST00000440109__exon_number_087__gene_id_ENSG00000115694	STK25	ENSG00000115694.86	1.06854082488031	7.16246946089144	8.29441423158014e-11	1.25530804411876e-08
ENSG00000165949.12	ENSG00000165949	ENSG00000165949_013	chr14	dexseq_prepare_annotation2.py	exon	94577272	94577324	.	+	.	ENST00000555819+ENST00000555744__exon_number_013__gene_id_ENSG00000165949	IFI27	ENSG00000165949.12	1.11760594747866	7.3135555152245	8.50713136793806e-11	1.28606130243493e-08
ENSG00000173436.ENSG00000270136.ENSG00000158747.32	ENSG00000173436+ENSG00000270136+ENSG00000158747	ENSG00000173436+ENSG00000270136+ENSG00000158747_033	chr1	dexseq_prepare_annotation2.py	exon	19967078	19967223	.	+	.	ENST00000602384+ENST00000428975__exon_number_033__gene_id_ENSG00000173436+ENSG00000270136+ENSG00000158747		ENSG00000173436.ENSG00000270136.ENSG00000158747.32	-1.11330576095663	-8.57573533255581	8.71613616246403e-11	1.31618525403018e-08
ENSG00000102910.4	ENSG00000102910	ENSG00000102910_005	chr16	dexseq_prepare_annotation2.py	exon	48286042	48286276	.	+	.	ENST00000566755+ENST00000285737+ENST00000535754+ENST00000416006__exon_number_005__gene_id_ENSG00000102910	LONP2	ENSG00000102910.4	1.8168489979079	7.896836443737	8.99613039838745e-11	1.35694980283713e-08
ENSG00000135390.ENSG00000213470.2	ENSG00000135390+ENSG00000213470	ENSG00000135390+ENSG00000213470_003	chr12	dexseq_prepare_annotation2.py	exon	54026851	54026935	.	-	.	ENST00000462065__exon_number_003__gene_id_ENSG00000135390+ENSG00000213470		ENSG00000135390.ENSG00000213470.2	-0.709883071360265	-7.62072001024858	9.02472576658351e-11	1.35974547085146e-08
ENSG00000152894.12	ENSG00000152894	ENSG00000152894_013	chr6	dexseq_prepare_annotation2.py	exon	128304387	128304522	.	-	.	ENST00000368207+ENST00000368210+ENST00000368226+ENST00000368227+ENST00000368215+ENST00000532331+ENST00000368213__exon_number_013__gene_id_ENSG00000152894	PTPRK	ENSG00000152894.12	0.672008483839541	6.89238401552218	9.1508473083339e-11	1.37721271015738e-08
ENSG00000091536.14	ENSG00000091536	ENSG00000091536_015	chr17	dexseq_prepare_annotation2.py	exon	18035767	18035880	.	+	.	ENST00000205890__exon_number_015__gene_id_ENSG00000091536	MYO15A	ENSG00000091536.14	0.85345138958075	6.75057936960836	9.19374612681805e-11	1.38212990994378e-08
ENSG00000111641.12	ENSG00000111641	ENSG00000111641_013	chr12	dexseq_prepare_annotation2.py	exon	6669910	6669953	.	-	.	ENST00000399466+ENST00000382421+ENST00000544630+ENST00000541778+ENST00000536506+ENST00000322166+ENST00000537442+ENST00000545200+ENST00000537708__exon_number_013__gene_id_ENSG00000111641	NOP2	ENSG00000111641.12	-0.721520215815408	-6.88118801221916	9.23684467281936e-11	1.38706617503504e-08
ENSG00000005884.6	ENSG00000005884	ENSG00000005884_007	chr17	dexseq_prepare_annotation2.py	exon	48133851	48134009	.	+	.	ENST00000007722+ENST00000505306+ENST00000508100+ENST00000506401+ENST00000320031+ENST00000544892__exon_number_007__gene_id_ENSG00000005884	ITGA3	ENSG00000005884.6	0.723900753795889	7.33583304334925	9.25984747825401e-11	1.3889771217381e-08
ENSG00000115084.10	ENSG00000115084	ENSG00000115084_011	chr2	dexseq_prepare_annotation2.py	exon	114476731	114476788	.	-	.	ENST00000459683+ENST00000420066+ENST00000245680+ENST00000409106+ENST00000469314+ENST00000469702+ENST00000470204__exon_number_011__gene_id_ENSG00000115084	SLC35F5	ENSG00000115084.10	-1.23241781931513	-6.95728258236481	9.3106853995653e-11	1.39505446979074e-08
ENSG00000259529.ENSG00000092098.ENSG00000213928.83	ENSG00000259529+ENSG00000092098+ENSG00000213928	ENSG00000259529+ENSG00000092098+ENSG00000213928_084	chr14	dexseq_prepare_annotation2.py	exon	24630486	24630498	.	+	.	ENST00000561342+ENST00000558468+ENST00000557894+ENST00000396864__exon_number_084__gene_id_ENSG00000259529+ENSG00000092098+ENSG00000213928		ENSG00000259529.ENSG00000092098.ENSG00000213928.83	-1.01779569259652	-7.48204121191946	9.33781772299884e-11	1.39757039342557e-08
ENSG00000157388.47	ENSG00000157388	ENSG00000157388_048	chr3	dexseq_prepare_annotation2.py	exon	53808614	53808705	.	+	.	ENST00000288139+ENST00000540742+ENST00000422281+ENST00000350061+ENST00000481478__exon_number_048__gene_id_ENSG00000157388	CACNA1D	ENSG00000157388.47	1.8288952628354	8.01012855077601	9.35252320134941e-11	1.39822291002475e-08
ENSG00000108349.11	ENSG00000108349	ENSG00000108349_012	chr17	dexseq_prepare_annotation2.py	exon	38318165	38318254	.	+	.	ENST00000581849__exon_number_012__gene_id_ENSG00000108349	CASC3	ENSG00000108349.11	-0.981000626815563	-7.06888384991083	9.45161479190243e-11	1.41147595483493e-08
ENSG00000158286.19	ENSG00000158286	ENSG00000158286_020	chr1	dexseq_prepare_annotation2.py	exon	6270930	6270960	.	+	.	ENST00000485539+ENST00000377939__exon_number_020__gene_id_ENSG00000158286	RNF207	ENSG00000158286.19	1.48389964477246	7.04767324346508	9.53254371251145e-11	1.42199037830676e-08
ENSG00000146350.45	ENSG00000146350	ENSG00000146350_046	chr6	dexseq_prepare_annotation2.py	exon	121629171	121629247	.	-	.	ENST00000422369+ENST00000398212+ENST00000275159+ENST00000464622__exon_number_046__gene_id_ENSG00000146350	TBC1D32	ENSG00000146350.45	1.56222437081523	8.14077802221856	9.90460763036018e-11	1.4758629782174e-08
ENSG00000123329.63	ENSG00000123329	ENSG00000123329_064	chr12	dexseq_prepare_annotation2.py	exon	57872182	57872322	.	-	.	ENST00000552066__exon_number_064__gene_id_ENSG00000123329	ARHGAP9	ENSG00000123329.63	1.59268376962115	6.97184420305974	1.0000510687904e-10	1.48851213598043e-08
ENSG00000063601.38	ENSG00000063601	ENSG00000063601_039	chrX	dexseq_prepare_annotation2.py	exon	149905714	149905920	.	+	.	ENST00000370390+ENST00000445323+ENST00000544228+ENST00000485376+ENST00000451863+ENST00000488357+ENST00000541925+ENST00000370387+ENST00000538506__exon_number_039__gene_id_ENSG00000063601	MTMR1	ENSG00000063601.38	2.28351387891993	7.09913295135905	1.01051276057032e-10	1.50242903840571e-08
ENSG00000103187.14	ENSG00000103187	ENSG00000103187_015	chr16	dexseq_prepare_annotation2.py	exon	84651666	84651681	.	-	.	ENST00000564662+ENST00000262428__exon_number_015__gene_id_ENSG00000103187	COTL1	ENSG00000103187.14	-1.14669265579429	-8.30941482035547	1.01766821426291e-10	1.51140504568827e-08
ENSG00000077157.ENSG00000232626.2	ENSG00000077157+ENSG00000232626	ENSG00000077157+ENSG00000232626_003	chr1	dexseq_prepare_annotation2.py	exon	202317848	202317855	.	+	.	ENST00000608999+ENST00000336894+ENST00000480184__exon_number_003__gene_id_ENSG00000077157+ENSG00000232626		ENSG00000077157.ENSG00000232626.2	0.722086650237049	6.98278894535879	1.02261823155933e-10	1.51708950598511e-08
ENSG00000025796.26	ENSG00000025796	ENSG00000025796_027	chr6	dexseq_prepare_annotation2.py	exon	108232372	108232549	.	-	.	ENST00000484803__exon_number_027__gene_id_ENSG00000025796	SEC63	ENSG00000025796.26	-1.04523948348087	-6.93603334075522	1.04415472395305e-10	1.5473411287528e-08
ENSG00000159208.10	ENSG00000159208	ENSG00000159208_011	chr1	dexseq_prepare_annotation2.py	exon	150256836	150256914	.	+	.	ENST00000369095+ENST00000469255+ENST00000369094+ENST00000447007+ENST00000497211+ENST00000417398+ENST00000290363__exon_number_011__gene_id_ENSG00000159208	C1orf51	ENSG00000159208.10	-1.66218122776701	-7.58597267900112	1.04556635620782e-10	1.54773595883337e-08
ENSG00000130559.34	ENSG00000130559	ENSG00000130559_035	chr9	dexseq_prepare_annotation2.py	exon	138774713	138774743	.	-	.	ENST00000409386+ENST00000312405+ENST00000389532__exon_number_035__gene_id_ENSG00000130559	CAMSAP1	ENSG00000130559.34	1.1604605133924	7.26576059081512	1.06713368192033e-10	1.57793344760976e-08
ENSG00000138768.15	ENSG00000138768	ENSG00000138768_016	chr4	dexseq_prepare_annotation2.py	exon	76692291	76692291	.	+	.	ENST00000512893__exon_number_016__gene_id_ENSG00000138768	USO1	ENSG00000138768.15	-0.92319612623398	-7.44540956346506	1.09833712977255e-10	1.62229795725421e-08
ENSG00000062485.ENSG00000257727.ENSG00000135473.ENSG00000144785.156	ENSG00000062485+ENSG00000257727+ENSG00000135473+ENSG00000144785	ENSG00000062485+ENSG00000257727+ENSG00000135473+ENSG00000144785_157	chr12	dexseq_prepare_annotation2.py	exon	56717821	56717832	.	-	.	ENST00000547994+ENST00000548982+ENST00000257931+ENST00000552868+ENST00000425394+ENST00000548043__exon_number_157__gene_id_ENSG00000062485+ENSG00000257727+ENSG00000135473+ENSG00000144785		ENSG00000062485.ENSG00000257727.ENSG00000135473.ENSG00000144785.156	-1.05523064300226	-7.0008034320541	1.10685643136823e-10	1.63309657968795e-08
ENSG00000163518.12	ENSG00000163518	ENSG00000163518_013	chr1	dexseq_prepare_annotation2.py	exon	157557655	157557909	.	-	.	ENST00000448509+ENST00000271532__exon_number_013__gene_id_ENSG00000163518	FCRL4	ENSG00000163518.12	-3.20756504490438	-8.28142710196211	1.11845706821509e-10	1.64841300729847e-08
ENSG00000214753.ENSG00000168000.ENSG00000234857.75	ENSG00000214753+ENSG00000168000+ENSG00000234857	ENSG00000214753+ENSG00000168000+ENSG00000234857_076	chr11	dexseq_prepare_annotation2.py	exon	62477204	62477317	.	-	.	ENST00000464544+ENST00000530009__exon_number_076__gene_id_ENSG00000214753+ENSG00000168000+ENSG00000234857		ENSG00000214753.ENSG00000168000.ENSG00000234857.75	-0.701047010568055	-6.71634424349898	1.12417015991456e-10	1.65389226971652e-08
ENSG00000085760.21	ENSG00000085760	ENSG00000085760_022	chr2	dexseq_prepare_annotation2.py	exon	55490916	55490963	.	-	.	ENST00000420637+ENST00000403721+ENST00000417741+ENST00000263629+ENST00000404297+ENST00000446660+ENST00000394600+ENST00000441307+ENST00000366137__exon_number_022__gene_id_ENSG00000085760	MTIF2	ENSG00000085760.21	0.773039455396184	7.0558317940554	1.12462226849388e-10	1.65389226971652e-08
ENSG00000224699.38	ENSG00000224699	ENSG00000224699_039	chr1	dexseq_prepare_annotation2.py	exon	110960869	110960896	.	+	.	ENST00000609512+ENST00000608635+ENST00000610148+ENST00000609709+ENST00000598158+ENST00000608719+ENST00000596890+ENST00000598350+ENST00000608111+ENST00000608077+ENST00000609244+ENST00000585433+ENST00000609245+ENST00000444238+ENST00000608602+ENST00000608486+ENST00000598454+ENST00000608253+ENST00000599202+ENST00000590413+ENST00000608499+ENST00000608067__exon_number_039__gene_id_ENSG00000224699	LAMTOR5-AS1	ENSG00000224699.38	-0.697541930387204	-7.21637487766335	1.13708332622051e-10	1.67040012542067e-08
ENSG00000005884.11	ENSG00000005884	ENSG00000005884_012	chr17	dexseq_prepare_annotation2.py	exon	48141972	48142153	.	+	.	ENST00000570989+ENST00000508100__exon_number_012__gene_id_ENSG00000005884	ITGA3	ENSG00000005884.11	0.716000435410558	7.29045061793349	1.14462231886217e-10	1.67964936367234e-08
ENSG00000131018.81	ENSG00000131018	ENSG00000131018_082	chr6	dexseq_prepare_annotation2.py	exon	152605308	152605319	.	-	.	ENST00000489156__exon_number_082__gene_id_ENSG00000131018	SYNE1	ENSG00000131018.81	0.861134848589387	6.58706220224684	1.16753717915958e-10	1.71141702563359e-08
ENSG00000198561.ENSG00000213593.ENSG00000211450.ENSG00000254732.ENSG00000254462.46	ENSG00000198561+ENSG00000213593+ENSG00000211450+ENSG00000254732+ENSG00000254462	ENSG00000198561+ENSG00000213593+ENSG00000211450+ENSG00000254732+ENSG00000254462_047	chr11	dexseq_prepare_annotation2.py	exon	57529269	57529272	.	+	.	ENST00000530094+ENST00000530748+ENST00000361391+ENST00000426142+ENST00000532844+ENST00000361796+ENST00000428599+ENST00000361332+ENST00000529986+ENST00000526772+ENST00000527467+ENST00000532787+ENST00000399050+ENST00000415361+ENST00000532245+ENST00000531014+ENST00000358694+ENST00000533667+ENST00000532649+ENST00000528621+ENST00000532463+ENST00000529526+ENST00000528232+ENST00000525902+ENST00000360682…		ENSG00000198561.ENSG00000213593.ENSG00000211450.ENSG00000254732.ENSG00000254462.46	-1.4285479319187	-6.92745180741386	1.17507364593151e-10	1.72059808502323e-08
ENSG00000110075.51	ENSG00000110075	ENSG00000110075_052	chr11	dexseq_prepare_annotation2.py	exon	68355413	68355445	.	+	.	ENST00000529710+ENST00000524845+ENST00000524904+ENST00000393800+ENST00000393801+ENST00000534534+ENST00000527403+ENST00000265636+ENST00000526307+ENST00000393799+ENST00000525421+ENST00000534190__exon_number_052__gene_id_ENSG00000110075	PPP6R3	ENSG00000110075.51	-1.18075937345482	-6.88924454697199	1.1766703714983e-10	1.72107143623372e-08
ENSG00000005884.30	ENSG00000005884	ENSG00000005884_031	chr17	dexseq_prepare_annotation2.py	exon	48153065	48153099	.	+	.	ENST00000007722+ENST00000505306+ENST00000505612+ENST00000506401+ENST00000320031+ENST00000544892__exon_number_031__gene_id_ENSG00000005884	ITGA3	ENSG00000005884.30	-1.62007762739267	-7.27744988079007	1.21621609756266e-10	1.77699033065507e-08
ENSG00000141867	ENSG00000141867	ENSG00000141867_001	chr19	dexseq_prepare_annotation2.py	exon	15347647	15349256	.	-	.	ENST00000263377__exon_number_001__gene_id_ENSG00000141867	BRD4	ENSG00000141867	1.01108173176583	8.08030358739738	1.22820193192886e-10	1.79256469870611e-08
ENSG00000249007.ENSG00000163435.28	ENSG00000249007+ENSG00000163435	ENSG00000249007+ENSG00000163435_029	chr1	dexseq_prepare_annotation2.py	exon	201982405	201982426	.	+	.	ENST00000359651+ENST00000367284+ENST00000367283__exon_number_029__gene_id_ENSG00000249007+ENSG00000163435		ENSG00000249007.ENSG00000163435.28	-1.07307945864953	-7.81257998494494	1.24625387866108e-10	1.81694942503825e-08
ENSG00000151789.12	ENSG00000151789	ENSG00000151789_013	chr3	dexseq_prepare_annotation2.py	exon	21552479	21552515	.	-	.	ENST00000494118+ENST00000281523+ENST00000446749__exon_number_013__gene_id_ENSG00000151789	ZNF385D	ENSG00000151789.12	-0.931472324655766	-6.9768545946529	1.2543322165489e-10	1.82675645545887e-08
ENSG00000266714.1	ENSG00000266714	ENSG00000266714_002	chr17	dexseq_prepare_annotation2.py	exon	73586325	73586421	.	+	.	ENST00000584516__exon_number_002__gene_id_ENSG00000266714	MYO15B	ENSG00000266714.1	0.643728444851081	6.97655188407419	1.25631538933353e-10	1.82719759482017e-08
ENSG00000119681.50	ENSG00000119681	ENSG00000119681_051	chr14	dexseq_prepare_annotation2.py	exon	75079088	75079306	.	-	.	ENST00000556359__exon_number_051__gene_id_ENSG00000119681	LTBP2	ENSG00000119681.50	1.05261390360176	7.47477388735865	1.25733907745672e-10	1.82719759482017e-08
ENSG00000109861.1	ENSG00000109861	ENSG00000109861_002	chr11	dexseq_prepare_annotation2.py	exon	88026956	88027676	.	-	.	ENST00000227266+ENST00000533897__exon_number_002__gene_id_ENSG00000109861	CTSC	ENSG00000109861.1	1.62352949497678	7.19518218978309	1.25879336140277e-10	1.8273461094907e-08
ENSG00000014914.38	ENSG00000014914	ENSG00000014914_039	chr1	dexseq_prepare_annotation2.py	exon	149908728	149908762	.	-	.	ENST00000406732+ENST00000482025+ENST00000439741+ENST00000361405__exon_number_039__gene_id_ENSG00000014914	MTMR11	ENSG00000014914.38	1.11249684174351	7.35627326215127	1.28716496367505e-10	1.86509332561889e-08
ENSG00000149179.3	ENSG00000149179	ENSG00000149179_004	chr11	dexseq_prepare_annotation2.py	exon	46958296	46958297	.	+	.	ENST00000536126+ENST00000528488+ENST00000525279+ENST00000522712+ENST00000533124__exon_number_004__gene_id_ENSG00000149179	C11orf49	ENSG00000149179.3	0.735219835089757	6.84043728208915	1.2875561027025e-10	1.86509332561889e-08
ENSG00000013441.4	ENSG00000013441	ENSG00000013441_005	chr2	dexseq_prepare_annotation2.py	exon	201717805	201717820	.	-	.	ENST00000321356+ENST00000473565+ENST00000461981+ENST00000472679+ENST00000432425+ENST00000464454__exon_number_005__gene_id_ENSG00000013441	CLK1	ENSG00000013441.4	0.838160616256864	7.12667185781647	1.2956908150483e-10	1.87486738387342e-08
ENSG00000196549.15	ENSG00000196549	ENSG00000196549_016	chr3	dexseq_prepare_annotation2.py	exon	154802848	154802883	.	+	.	ENST00000491597+ENST00000491026+ENST00000382989+ENST00000493237+ENST00000360490+ENST00000481828+ENST00000462745+ENST00000462837+ENST00000473730+ENST00000492661+ENST00000460393__exon_number_016__gene_id_ENSG00000196549	MME	ENSG00000196549.15	1.01779944953161	6.90868887175279	1.29915092499849e-10	1.87786360977054e-08
ENSG00000236963.12	ENSG00000236963	ENSG00000236963_013	chr1	dexseq_prepare_annotation2.py	exon	20732068	20732187	.	-	.	ENST00000423486+ENST00000426428+ENST00000418743__exon_number_013__gene_id_ENSG00000236963	LINC01141	ENSG00000236963.12	0.648788278721096	7.60963621546785	1.30893797917501e-10	1.88931044408906e-08
ENSG00000228203.9	ENSG00000228203	ENSG00000228203_010	chr2	dexseq_prepare_annotation2.py	exon	7058412	7058415	.	-	.	ENST00000439208__exon_number_010__gene_id_ENSG00000228203	RNF144A-AS1	ENSG00000228203.9	-2.18632432449166	-7.79946454915542	1.31113743590677e-10	1.88931044408906e-08
ENSG00000138744.ENSG00000198301.50	ENSG00000138744+ENSG00000198301	ENSG00000138744+ENSG00000198301_051	chr4	dexseq_prepare_annotation2.py	exon	76891462	76891531	.	-	.	ENST00000395710+ENST00000395711+ENST00000513089+ENST00000356260+ENST00000507396__exon_number_051__gene_id_ENSG00000138744+ENSG00000198301		ENSG00000138744.ENSG00000198301.50	1.07972952710068	6.82740454619537	1.31126392641919e-10	1.88931044408906e-08
ENSG00000151491.10	ENSG00000151491	ENSG00000151491_011	chr12	dexseq_prepare_annotation2.py	exon	15793637	15793780	.	-	.	ENST00000540613+ENST00000543468+ENST00000542903+ENST00000281172+ENST00000543523+ENST00000543612__exon_number_011__gene_id_ENSG00000151491	EPS8	ENSG00000151491.10	-1.05540336898694	-6.85659762390402	1.32156340348089e-10	1.90212240660748e-08
ENSG00000182774.ENSG00000214575.ENSG00000260836.45	ENSG00000182774+ENSG00000214575+ENSG00000260836	ENSG00000182774+ENSG00000214575+ENSG00000260836_046	chr15	dexseq_prepare_annotation2.py	exon	83224620	83224682	.	-	.	ENST00000568757+ENST00000570229+ENST00000423133+ENST00000562019+ENST00000568128+ENST00000450751+ENST00000398591+ENST00000398592+ENST00000562833+ENST00000564522+ENST00000563800+ENST00000261723+ENST00000569015__exon_number_046__gene_id_ENSG00000182774+ENSG00000214575+ENSG00000260836		ENSG00000182774.ENSG00000214575.ENSG00000260836.45	0.822349124815336	7.00291802556818	1.32750127410768e-10	1.90863614037929e-08
ENSG00000203710.20	ENSG00000203710	ENSG00000203710_021	chr1	dexseq_prepare_annotation2.py	exon	207715527	207715925	.	+	.	ENST00000400960+ENST00000367049+ENST00000367052+ENST00000450439+ENST00000367051__exon_number_021__gene_id_ENSG00000203710	CR1	ENSG00000203710.20	-1.27487367555737	-7.21809491339429	1.33730054084603e-10	1.92068191387185e-08
ENSG00000223745.59	ENSG00000223745	ENSG00000223745_060	chr1	dexseq_prepare_annotation2.py	exon	93806030	93806067	.	-	.	ENST00000452347+ENST00000411670+ENST00000451302+ENST00000413606+ENST00000421202+ENST00000457387+ENST00000449305+ENST00000438777__exon_number_060__gene_id_ENSG00000223745	RP4-717I23.3	ENSG00000223745.59	1.45496046297501	6.7346414672102	1.34212386617634e-10	1.92556306277847e-08
ENSG00000173406.ENSG00000162600.58	ENSG00000173406+ENSG00000162600	ENSG00000173406+ENSG00000162600_059	chr1	dexseq_prepare_annotation2.py	exon	59004467	59004490	.	-	.	ENST00000421528+ENST00000358603+ENST00000456980+ENST00000453710+ENST00000419242+ENST00000426139+ENST00000371226__exon_number_059__gene_id_ENSG00000173406+ENSG00000162600		ENSG00000173406.ENSG00000162600.58	-1.59972001651309	-6.72036269310456	1.36696266426408e-10	1.95911987354497e-08
ENSG00000266009.ENSG00000264660.ENSG00000233098.ENSG00000244456.4	ENSG00000266009+ENSG00000264660+ENSG00000233098+ENSG00000244456	ENSG00000266009+ENSG00000264660+ENSG00000233098+ENSG00000244456_005	chr17	dexseq_prepare_annotation2.py	exon	20771860	20771862	.	+	.	ENST00000577860+ENST00000439794+ENST00000577537+ENST00000417232+ENST00000582324__exon_number_005__gene_id_ENSG00000266009+ENSG00000264660+ENSG00000233098+ENSG00000244456		ENSG00000266009.ENSG00000264660.ENSG00000233098.ENSG00000244456.4	0.618874268559443	6.83852543597734	1.37592560273768e-10	1.9698765382415e-08
ENSG00000221988.ENSG00000258388.ENSG00000241404	ENSG00000221988+ENSG00000258388+ENSG00000241404	ENSG00000221988+ENSG00000258388+ENSG00000241404_001	chr6	dexseq_prepare_annotation2.py	exon	32121218	32121299	.	+	.	ENST00000414204__exon_number_001__gene_id_ENSG00000221988+ENSG00000258388+ENSG00000241404		ENSG00000221988.ENSG00000258388.ENSG00000241404	-1.45225781054237	-7.52045676447263	1.37979091385056e-10	1.97332002123707e-08
ENSG00000164692.7	ENSG00000164692	ENSG00000164692_008	chr7	dexseq_prepare_annotation2.py	exon	94034005	94034058	.	+	.	ENST00000297268__exon_number_008__gene_id_ENSG00000164692	COL1A2	ENSG00000164692.7	-1.10280781837538	-6.99482380329199	1.38388163394249e-10	1.97707825398866e-08
ENSG00000224699	ENSG00000224699	ENSG00000224699_001	chr1	dexseq_prepare_annotation2.py	exon	110925441	110925622	.	+	.	ENST00000590413__exon_number_001__gene_id_ENSG00000224699	LAMTOR5-AS1	ENSG00000224699	0.884563225697297	7.17153891404002	1.40987656300892e-10	2.01208888585698e-08
ENSG00000136546	ENSG00000136546	ENSG00000136546_001	chr2	dexseq_prepare_annotation2.py	exon	167260083	167262022	.	-	.	ENST00000409855__exon_number_001__gene_id_ENSG00000136546	SCN7A	ENSG00000136546	-2.20801957778156	-7.58929072258986	1.42346629910108e-10	2.02934040425645e-08
ENSG00000172113.23	ENSG00000172113	ENSG00000172113_024	chr3	dexseq_prepare_annotation2.py	exon	48339597	48339745	.	-	.	ENST00000484959+ENST00000302378__exon_number_024__gene_id_ENSG00000172113	NME6	ENSG00000172113.23	-0.748606062808549	-7.67527026286114	1.43204193440387e-10	2.03941483071321e-08
ENSG00000010810.2	ENSG00000010810	ENSG00000010810_003	chr6	dexseq_prepare_annotation2.py	exon	111982489	111982496	.	-	.	ENST00000368682+ENST00000229471+ENST00000368667+ENST00000354650+ENST00000368678__exon_number_003__gene_id_ENSG00000010810	FYN	ENSG00000010810.2	1.83560775163374	7.76868278182372	1.47702323382279e-10	2.09917206703849e-08
ENSG00000266994.ENSG00000168096.ENSG00000103199.13	ENSG00000266994+ENSG00000168096+ENSG00000103199	ENSG00000266994+ENSG00000168096+ENSG00000103199_014	chr16	dexseq_prepare_annotation2.py	exon	4749506	4749708	.	-	.	ENST00000589035+ENST00000591185+ENST00000592840__exon_number_014__gene_id_ENSG00000266994+ENSG00000168096+ENSG00000103199		ENSG00000266994.ENSG00000168096.ENSG00000103199.13	0.803593891243137	6.62284819295756	1.47710886848213e-10	2.09917206703849e-08
ENSG00000144426.ENSG00000204196.35	ENSG00000144426+ENSG00000204196	ENSG00000144426+ENSG00000204196_036	chr2	dexseq_prepare_annotation2.py	exon	203995041	203995199	.	+	.	ENST00000449802__exon_number_036__gene_id_ENSG00000144426+ENSG00000204196		ENSG00000144426.ENSG00000204196.35	-1.76558817119323	-6.85199640992916	1.53493220621309e-10	2.17905554274894e-08
ENSG00000159216.41	ENSG00000159216	ENSG00000159216_042	chr21	dexseq_prepare_annotation2.py	exon	37354049	37354214	.	-	.	ENST00000460207+ENST00000475045__exon_number_042__gene_id_ENSG00000159216	RUNX1	ENSG00000159216.41	-0.753706962176483	-7.11343039139952	1.59731815126655e-10	2.26524184830718e-08
ENSG00000091536.21	ENSG00000091536	ENSG00000091536_022	chr17	dexseq_prepare_annotation2.py	exon	18042125	18042250	.	+	.	ENST00000205890__exon_number_022__gene_id_ENSG00000091536	MYO15A	ENSG00000091536.21	0.955697692918648	6.65506912689283	1.60846065753285e-10	2.27865259817153e-08
ENSG00000151834.5	ENSG00000151834	ENSG00000151834_006	chr4	dexseq_prepare_annotation2.py	exon	46258212	46258391	.	-	.	ENST00000540012+ENST00000507069__exon_number_006__gene_id_ENSG00000151834	GABRA2	ENSG00000151834.5	-1.24916442221536	-7.41764369300351	1.61043281886693e-10	2.27905754418707e-08
ENSG00000169727.48	ENSG00000169727	ENSG00000169727_049	chr17	dexseq_prepare_annotation2.py	exon	80012828	80012844	.	+	.	ENST00000392358+ENST00000578552+ENST00000584460+ENST00000306823+ENST00000578279+ENST00000355130+ENST00000580141+ENST00000320548+ENST00000392357+ENST00000585084__exon_number_049__gene_id_ENSG00000169727	GPS1	ENSG00000169727.48	-0.89141156763563	-6.77773974297662	1.63974393302185e-10	2.31811080071028e-08
ENSG00000169519.4	ENSG00000169519	ENSG00000169519_005	chr11	dexseq_prepare_annotation2.py	exon	28129901	28129999	.	+	.	ENST00000403099+ENST00000451385+ENST00000342303+ENST00000406787+ENST00000407364__exon_number_005__gene_id_ENSG00000169519	METTL15	ENSG00000169519.4	1.63286742369534	8.37484687871262	1.64895132556539e-10	2.32869144880003e-08
ENSG00000102001.49	ENSG00000102001	ENSG00000102001_050	chrX	dexseq_prepare_annotation2.py	exon	49084713	49084909	.	-	.	ENST00000323022+ENST00000376265+ENST00000376251__exon_number_050__gene_id_ENSG00000102001	CACNA1F	ENSG00000102001.49	-0.846279074920519	-6.89179744540376	1.65405357954489e-10	2.3334586771972e-08
ENSG00000163491.56	ENSG00000163491	ENSG00000163491_057	chr3	dexseq_prepare_annotation2.py	exon	27393956	27394016	.	-	.	ENST00000435750+ENST00000429845+ENST00000341435+ENST00000491627__exon_number_057__gene_id_ENSG00000163491	NEK10	ENSG00000163491.56	-0.921069924836938	-6.8499641845644	1.65823605960991e-10	2.33691974406965e-08
ENSG00000174844.34	ENSG00000174844	ENSG00000174844_035	chr3	dexseq_prepare_annotation2.py	exon	57410749	57410868	.	-	.	ENST00000495027__exon_number_035__gene_id_ENSG00000174844	DNAH12	ENSG00000174844.34	-1.0950943337657	-6.80369494357472	1.66445773915391e-10	2.34324441090262e-08
ENSG00000173406.ENSG00000162600.66	ENSG00000173406+ENSG00000162600	ENSG00000173406+ENSG00000162600_067	chr1	dexseq_prepare_annotation2.py	exon	59012375	59012378	.	-	.	ENST00000358603+ENST00000456980+ENST00000453710+ENST00000419242+ENST00000467063+ENST00000482274+ENST00000371226+ENST00000485760__exon_number_067__gene_id_ENSG00000173406+ENSG00000162600		ENSG00000173406.ENSG00000162600.66	-1.38519261616305	-6.6840002062824	1.6843899074311e-10	2.36883762736018e-08
ENSG00000156535.22	ENSG00000156535	ENSG00000156535_023	chr6	dexseq_prepare_annotation2.py	exon	74498191	74498335	.	+	.	ENST00000287097+ENST00000437994+ENST00000422508__exon_number_023__gene_id_ENSG00000156535	CD109	ENSG00000156535.22	-0.805876454937937	-7.2065029881278	1.69281315137621e-10	2.37820891277021e-08
ENSG00000141458.35	ENSG00000141458	ENSG00000141458_036	chr18	dexseq_prepare_annotation2.py	exon	21127970	21128072	.	-	.	ENST00000269228+ENST00000540608__exon_number_036__gene_id_ENSG00000141458	NPC1	ENSG00000141458.35	-0.65561958464195	-6.84374483225596	1.71440778445171e-10	2.40604581587381e-08
ENSG00000023228.ENSG00000237580.30	ENSG00000023228+ENSG00000237580	ENSG00000023228+ENSG00000237580_031	chr2	dexseq_prepare_annotation2.py	exon	207023808	207023819	.	-	.	ENST00000454195__exon_number_031__gene_id_ENSG00000023228+ENSG00000237580		ENSG00000023228.ENSG00000237580.30	-0.70957101862251	-7.20284737018919	1.7218655988397e-10	2.41192326661784e-08
ENSG00000162878.26	ENSG00000162878	ENSG00000162878_027	chr2	dexseq_prepare_annotation2.py	exon	42285054	42285326	.	+	.	ENST00000490302+ENST00000480099+ENST00000294964__exon_number_027__gene_id_ENSG00000162878	PKDCC	ENSG00000162878.26	-0.723895930833232	-7.12975139478752	1.72216496654548e-10	2.41192326661784e-08
ENSG00000158286.29	ENSG00000158286	ENSG00000158286_030	chr1	dexseq_prepare_annotation2.py	exon	6272278	6272290	.	+	.	ENST00000496676__exon_number_030__gene_id_ENSG00000158286	RNF207	ENSG00000158286.29	1.28409546905942	6.93088779189281	1.74562239635045e-10	2.440239882901e-08
ENSG00000063438.ENSG00000249915.7	ENSG00000063438+ENSG00000249915	ENSG00000063438+ENSG00000249915_008	chr5	dexseq_prepare_annotation2.py	exon	272826	272826	.	+	.	ENST00000264933+ENST00000509581+ENST00000505221+ENST00000506909+ENST00000507528+ENST00000515587+ENST00000513582__exon_number_008__gene_id_ENSG00000063438+ENSG00000249915		ENSG00000063438.ENSG00000249915.7	-1.18334680292086	-6.91335982357561	1.74599479597874e-10	2.440239882901e-08
ENSG00000114416.6	ENSG00000114416	ENSG00000114416_007	chr3	dexseq_prepare_annotation2.py	exon	180630326	180630458	.	+	.	ENST00000357559+ENST00000305586+ENST00000475315+ENST00000491674__exon_number_007__gene_id_ENSG00000114416	FXR1	ENSG00000114416.6	-1.02591285386231	-6.74012748138145	1.75945178556207e-10	2.45650732250738e-08
ENSG00000117472.2	ENSG00000117472	ENSG00000117472_003	chr1	dexseq_prepare_annotation2.py	exon	46640776	46640788	.	+	.	ENST00000372003+ENST00000482928+ENST00000498443__exon_number_003__gene_id_ENSG00000117472	TSPAN1	ENSG00000117472.2	-1.24956651196471	-8.94638742280395	1.80221426600754e-10	2.51361463416841e-08
ENSG00000225210.ENSG00000257227.16	ENSG00000225210+ENSG00000257227	ENSG00000225210+ENSG00000257227_017	chr14	dexseq_prepare_annotation2.py	exon	19655782	19655871	.	+	.	ENST00000546389+ENST00000547220+ENST00000441500+ENST00000551881+ENST00000553119+ENST00000418499+ENST00000549484__exon_number_017__gene_id_ENSG00000225210+ENSG00000257227		ENSG00000225210.ENSG00000257227.16	0.847783801667852	7.4550237234879	1.81988414852492e-10	2.53564270797055e-08
ENSG00000197122.19	ENSG00000197122	ENSG00000197122_020	chr20	dexseq_prepare_annotation2.py	exon	36026102	36026149	.	+	.	ENST00000373567+ENST00000489153+ENST00000445403+ENST00000373578+ENST00000358208+ENST00000360723+ENST00000477066+ENST00000373558__exon_number_020__gene_id_ENSG00000197122	SRC	ENSG00000197122.19	1.96207630503992	8.93593337127357	1.85392110043675e-10	2.58040614545856e-08
ENSG00000099940.6	ENSG00000099940	ENSG00000099940_007	chr22	dexseq_prepare_annotation2.py	exon	21237759	21237857	.	+	.	ENST00000215730+ENST00000439214__exon_number_007__gene_id_ENSG00000099940	SNAP29	ENSG00000099940.6	1.16776866856066	9.38630964460488	1.87988611389432e-10	2.61385399478207e-08
ENSG00000137968.2	ENSG00000137968	ENSG00000137968_003	chr1	dexseq_prepare_annotation2.py	exon	75671953	75672404	.	-	.	ENST00000535611+ENST00000370855__exon_number_003__gene_id_ENSG00000137968	SLC44A5	ENSG00000137968.2	-1.84615632190379	-7.17674878717404	1.94417185939755e-10	2.70046070706659e-08
ENSG00000266994.ENSG00000168096.ENSG00000103199.14	ENSG00000266994+ENSG00000168096+ENSG00000103199	ENSG00000266994+ENSG00000168096+ENSG00000103199_015	chr16	dexseq_prepare_annotation2.py	exon	4749709	4749754	.	-	.	ENST00000589035+ENST00000591185__exon_number_015__gene_id_ENSG00000266994+ENSG00000168096+ENSG00000103199		ENSG00000266994.ENSG00000168096.ENSG00000103199.14	0.774990999780412	6.5721137147854	1.99654700045772e-10	2.77036270135381e-08
ENSG00000005884.7	ENSG00000005884	ENSG00000005884_008	chr17	dexseq_prepare_annotation2.py	exon	48140902	48141440	.	+	.	ENST00000570989__exon_number_008__gene_id_ENSG00000005884	ITGA3	ENSG00000005884.7	0.703785009774192	7.16868270803208	2.01847777607728e-10	2.79792073268558e-08
ENSG00000186792.ENSG00000243477.ENSG00000214706.15	ENSG00000186792+ENSG00000243477+ENSG00000214706	ENSG00000186792+ENSG00000243477+ENSG00000214706_016	chr3	dexseq_prepare_annotation2.py	exon	50326231	50326368	.	-	.	ENST00000414734+ENST00000486322+ENST00000438296+ENST00000492387+ENST00000474556+ENST00000417626+ENST00000429673+ENST00000469855+ENST00000336089+ENST00000436390+ENST00000464258__exon_number_016__gene_id_ENSG00000186792+ENSG00000243477+ENSG00000214706		ENSG00000186792.ENSG00000243477.ENSG00000214706.15	-1.03593024918966	-7.93957006786223	2.02826945476677e-10	2.80861287716935e-08
ENSG00000102910.6	ENSG00000102910	ENSG00000102910_007	chr16	dexseq_prepare_annotation2.py	exon	48292529	48292651	.	+	.	ENST00000566755+ENST00000285737+ENST00000535754+ENST00000416006__exon_number_007__gene_id_ENSG00000102910	LONP2	ENSG00000102910.6	2.19833908015975	7.68402710609038	2.04988187637723e-10	2.83563496000392e-08
ENSG00000106565.14	ENSG00000106565	ENSG00000106565_015	chr7	dexseq_prepare_annotation2.py	exon	150497386	150497440	.	-	.	ENST00000434545+ENST00000326442+ENST00000492607+ENST00000450753__exon_number_015__gene_id_ENSG00000106565	TMEM176B	ENSG00000106565.14	1.33898330998576	8.10117925177509	2.0581549766409e-10	2.84416815023535e-08
ENSG00000148634.47	ENSG00000148634	ENSG00000148634_048	chr10	dexseq_prepare_annotation2.py	exon	69833551	69833894	.	-	.	ENST00000515753+ENST00000506515__exon_number_048__gene_id_ENSG00000148634	HERC4	ENSG00000148634.47	0.751255882550462	6.93643327816724	2.0654041812205e-10	2.85127042994842e-08
ENSG00000117528.11	ENSG00000117528	ENSG00000117528_012	chr1	dexseq_prepare_annotation2.py	exon	94939322	94939391	.	+	.	ENST00000454898+ENST00000468860+ENST00000394233+ENST00000315713+ENST00000536817+ENST00000370214__exon_number_012__gene_id_ENSG00000117528	ABCD3	ENSG00000117528.11	0.64760043953729	7.16276729833499	2.07475714325251e-10	2.86071695244536e-08
ENSG00000131018.143	ENSG00000131018	ENSG00000131018_144	chr6	dexseq_prepare_annotation2.py	exon	152697200	152697515	.	-	.	ENST00000461872__exon_number_144__gene_id_ENSG00000131018	SYNE1	ENSG00000131018.143	-0.743792814665656	-6.49336946226465	2.07648045160851e-10	2.86071695244536e-08
ENSG00000148634.48	ENSG00000148634	ENSG00000148634_049	chr10	dexseq_prepare_annotation2.py	exon	69833895	69833950	.	-	.	ENST00000515753__exon_number_049__gene_id_ENSG00000148634	HERC4	ENSG00000148634.48	0.71820025275939	6.93169763799401	2.11562782590539e-10	2.91168126956327e-08
ENSG00000137776.56	ENSG00000137776	ENSG00000137776_057	chr15	dexseq_prepare_annotation2.py	exon	59205896	59205975	.	-	.	ENST00000560012__exon_number_057__gene_id_ENSG00000137776	SLTM	ENSG00000137776.56	0.686149378213832	6.69506523092681	2.16909726340261e-10	2.98223291097521e-08
ENSG00000204677.27	ENSG00000204677	ENSG00000204677_028	chr5	dexseq_prepare_annotation2.py	exon	177474029	177474134	.	+	.	ENST00000507848+ENST00000511189+ENST00000398106__exon_number_028__gene_id_ENSG00000204677	FAM153C	ENSG00000204677.27	0.812828526182105	6.79909075895249	2.17670107593226e-10	2.98964583752281e-08
ENSG00000221177.ENSG00000259328	ENSG00000221177+ENSG00000259328	ENSG00000221177+ENSG00000259328_001	chr15	dexseq_prepare_annotation2.py	exon	82944773	82944794	.	+	.	ENST00000559567__exon_number_001__gene_id_ENSG00000221177+ENSG00000259328		ENSG00000221177.ENSG00000259328	0.656674144421947	7.4826957599261	2.20870053392391e-10	3.030516519389e-08
ENSG00000182774.ENSG00000214575.ENSG00000260836.44	ENSG00000182774+ENSG00000214575+ENSG00000260836	ENSG00000182774+ENSG00000214575+ENSG00000260836_045	chr15	dexseq_prepare_annotation2.py	exon	83222628	83222741	.	-	.	ENST00000568757+ENST00000570229+ENST00000423133+ENST00000562019+ENST00000568128+ENST00000450751+ENST00000398591+ENST00000398592+ENST00000562833+ENST00000564522+ENST00000563800+ENST00000261723+ENST00000569015__exon_number_045__gene_id_ENSG00000182774+ENSG00000214575+ENSG00000260836		ENSG00000182774.ENSG00000214575.ENSG00000260836.44	0.823788780515527	6.89814790239381	2.27087013724133e-10	3.11265820535666e-08
ENSG00000231728.6	ENSG00000231728	ENSG00000231728_007	chrX	dexseq_prepare_annotation2.py	exon	103174063	103174131	.	-	.	ENST00000447281__exon_number_007__gene_id_ENSG00000231728	LL0XNC01-116E7.2	ENSG00000231728.6	-2.12028283053361	-9.3057812774872	2.28473590532162e-10	3.12849095850271e-08
ENSG00000013441.23	ENSG00000013441	ENSG00000013441_024	chr2	dexseq_prepare_annotation2.py	exon	201724403	201724469	.	-	.	ENST00000321356+ENST00000473565+ENST00000409403+ENST00000461981+ENST00000434813+ENST00000432425__exon_number_024__gene_id_ENSG00000013441	CLK1	ENSG00000013441.23	-1.31125153525596	-7.00848151633955	2.31125404890369e-10	3.16159903551957e-08
ENSG00000182774.ENSG00000214575.ENSG00000260836.54	ENSG00000182774+ENSG00000214575+ENSG00000260836	ENSG00000182774+ENSG00000214575+ENSG00000260836_055	chr15	dexseq_prepare_annotation2.py	exon	83240198	83240282	.	-	.	ENST00000567678+ENST00000568757+ENST00000398592+ENST00000570229+ENST00000569257+ENST00000562019+ENST00000423133+ENST00000568994+ENST00000568128+ENST00000450751+ENST00000398591+ENST00000563800+ENST00000564522+ENST00000261723__exon_number_055__gene_id_ENSG00000182774+ENSG00000214575+ENSG00000260836		ENSG00000182774.ENSG00000214575.ENSG00000260836.54	0.842189021899031	6.89439509155976	2.31481900954808e-10	3.16327390435211e-08
ENSG00000128346.3	ENSG00000128346	ENSG00000128346_004	chr22	dexseq_prepare_annotation2.py	exon	38340424	38340519	.	-	.	ENST00000403305+ENST00000403026+ENST00000249079__exon_number_004__gene_id_ENSG00000128346	C22orf23	ENSG00000128346.3	-1.39422065091193	-7.89623293730606	2.36769131603533e-10	3.23225738749672e-08
ENSG00000014914.37	ENSG00000014914	ENSG00000014914_038	chr1	dexseq_prepare_annotation2.py	exon	149908719	149908727	.	-	.	ENST00000482025+ENST00000406732+ENST00000439741+ENST00000482343+ENST00000361405+ENST00000492824__exon_number_038__gene_id_ENSG00000014914	MTMR11	ENSG00000014914.37	0.857696237748419	7.21585600938164	2.4227214919123e-10	3.29962419711747e-08
ENSG00000158286.27	ENSG00000158286	ENSG00000158286_028	chr1	dexseq_prepare_annotation2.py	exon	6271977	6271982	.	+	.	ENST00000377948+ENST00000377939+ENST00000496676+ENST00000492476__exon_number_028__gene_id_ENSG00000158286	RNF207	ENSG00000158286.27	1.45699517042135	6.86723953670278	2.42305374021031e-10	3.29962419711747e-08
ENSG00000147852.1	ENSG00000147852	ENSG00000147852_002	chr9	dexseq_prepare_annotation2.py	exon	2621975	2622099	.	+	.	ENST00000382100+ENST00000382096__exon_number_002__gene_id_ENSG00000147852	VLDLR	ENSG00000147852.1	1.18542464543443	7.26634141505911	2.42436317257688e-10	3.29962419711747e-08
ENSG00000196924.1	ENSG00000196924	ENSG00000196924_002	chrX	dexseq_prepare_annotation2.py	exon	153576894	153576897	.	-	.	ENST00000420627+ENST00000360319__exon_number_002__gene_id_ENSG00000196924	FLNA	ENSG00000196924.1	0.721542861224815	7.63858233742299	2.44436575042869e-10	3.32350131962211e-08
ENSG00000112679.38	ENSG00000112679	ENSG00000112679_039	chr6	dexseq_prepare_annotation2.py	exon	351354	351355	.	+	.	ENST00000344450__exon_number_039__gene_id_ENSG00000112679	DUSP22	ENSG00000112679.38	-1.33315370260753	-6.8834536236032	2.44780835885144e-10	3.32483718290223e-08
ENSG00000257337.11	ENSG00000257337	ENSG00000257337_012	chr12	dexseq_prepare_annotation2.py	exon	53439745	53439787	.	-	.	ENST00000546793+ENST00000546767+ENST00000550601+ENST00000546566+ENST00000607643+ENST00000552905__exon_number_012__gene_id_ENSG00000257337	RP11-983P16.4	ENSG00000257337.11	-1.02671798614882	-7.63272676187633	2.50043923029204e-10	3.39291528086314e-08
ENSG00000215033.ENSG00000186807.ENSG00000239492.1	ENSG00000215033+ENSG00000186807+ENSG00000239492	ENSG00000215033+ENSG00000186807+ENSG00000239492_002	chr10	dexseq_prepare_annotation2.py	exon	47742393	47742395	.	+	.	ENST00000445847__exon_number_002__gene_id_ENSG00000215033+ENSG00000186807+ENSG00000239492		ENSG00000215033.ENSG00000186807.ENSG00000239492.1	-1.15720943721635	-7.08281299771775	2.53215421297351e-10	3.43250393062557e-08
ENSG00000091536.24	ENSG00000091536	ENSG00000091536_025	chr17	dexseq_prepare_annotation2.py	exon	18043783	18043830	.	+	.	ENST00000412324__exon_number_025__gene_id_ENSG00000091536	MYO15A	ENSG00000091536.24	0.884738014426727	6.56619428857387	2.69371690981379e-10	3.64785411183701e-08
ENSG00000213614.ENSG00000140488.ENSG00000273025.ENSG00000137817.ENSG00000260729.114	ENSG00000213614+ENSG00000140488+ENSG00000273025+ENSG00000137817+ENSG00000260729	ENSG00000213614+ENSG00000140488+ENSG00000273025+ENSG00000137817+ENSG00000260729_115	chr15	dexseq_prepare_annotation2.py	exon	72640027	72640099	.	-	.	ENST00000567411+ENST00000566304+ENST00000568777+ENST00000566672+ENST00000268097+ENST00000429918+ENST00000567159__exon_number_115__gene_id_ENSG00000213614+ENSG00000140488+ENSG00000273025+ENSG00000137817+ENSG00000260729		ENSG00000213614.ENSG00000140488.ENSG00000273025.ENSG00000137817.ENSG00000260729.114	-1.00576596791	-6.64838019359299	2.70467336203384e-10	3.65846076421222e-08
ENSG00000069869.47	ENSG00000069869	ENSG00000069869_048	chr15	dexseq_prepare_annotation2.py	exon	56285801	56285811	.	-	.	ENST00000557845+ENST00000435532__exon_number_048__gene_id_ENSG00000069869	NEDD4	ENSG00000069869.47	-1.25193549325186	-7.06862778475292	2.70696319956509e-10	3.65846076421222e-08
ENSG00000079215.32	ENSG00000079215	ENSG00000079215_033	chr5	dexseq_prepare_annotation2.py	exon	36683966	36684100	.	+	.	ENST00000265113+ENST00000506178__exon_number_033__gene_id_ENSG00000079215	SLC1A3	ENSG00000079215.32	-2.39329771335707	-7.10491357587943	2.71424430610374e-10	3.66463654315605e-08
ENSG00000131018.182	ENSG00000131018	ENSG00000131018_183	chr6	dexseq_prepare_annotation2.py	exon	152755078	152755080	.	-	.	ENST00000461872+ENST00000448038+ENST00000265368+ENST00000367248+ENST00000367253+ENST00000367255+ENST00000423061__exon_number_183__gene_id_ENSG00000131018	SYNE1	ENSG00000131018.182	-1.16368010768544	-6.44860075060768	2.7277332977648e-10	3.6791732055181e-08
ENSG00000100296.ENSG00000184117.1	ENSG00000100296+ENSG00000184117	ENSG00000100296+ENSG00000184117_002	chr22	dexseq_prepare_annotation2.py	exon	29904157	29904315	.	-	.	ENST00000397872+ENST00000397871+ENST00000490103__exon_number_002__gene_id_ENSG00000100296+ENSG00000184117		ENSG00000100296.ENSG00000184117.1	-0.68287747209593	-6.71098457980462	2.75573478339145e-10	3.71323585219695e-08
ENSG00000141086.ENSG00000205220.ENSG00000261884.37	ENSG00000141086+ENSG00000205220+ENSG00000261884	ENSG00000141086+ENSG00000205220+ENSG00000261884_038	chr16	dexseq_prepare_annotation2.py	exon	67968852	67969198	.	-	.	ENST00000575231__exon_number_038__gene_id_ENSG00000141086+ENSG00000205220+ENSG00000261884		ENSG00000141086.ENSG00000205220.ENSG00000261884.37	-0.920497795817824	-6.65899825574709	2.76160396374637e-10	3.71743800498329e-08
ENSG00000265759.ENSG00000132026.ENSG00000095066.51	ENSG00000265759+ENSG00000132026+ENSG00000095066	ENSG00000265759+ENSG00000132026+ENSG00000095066_052	chr19	dexseq_prepare_annotation2.py	exon	12884892	12884972	.	-	.	ENST00000592808+ENST00000589134+ENST00000591251__exon_number_052__gene_id_ENSG00000265759+ENSG00000132026+ENSG00000095066		ENSG00000265759.ENSG00000132026.ENSG00000095066.51	0.609075343576588	6.50651232537499	2.77279314392664e-10	3.72878600399687e-08
ENSG00000196549.18	ENSG00000196549	ENSG00000196549_019	chr3	dexseq_prepare_annotation2.py	exon	154830083	154830564	.	+	.	ENST00000477669__exon_number_019__gene_id_ENSG00000196549	MME	ENSG00000196549.18	-0.848507753187987	-6.76572698294332	2.77931027124465e-10	3.73383482265123e-08
ENSG00000088247.ENSG00000266722.43	ENSG00000088247+ENSG00000266722	ENSG00000088247+ENSG00000266722_044	chr19	dexseq_prepare_annotation2.py	exon	6424149	6424227	.	-	.	ENST00000595258__exon_number_044__gene_id_ENSG00000088247+ENSG00000266722		ENSG00000088247.ENSG00000266722.43	-0.672808018181868	-6.80627169175914	2.80218956557282e-10	3.76083336432141e-08
ENSG00000068383.16	ENSG00000068383	ENSG00000068383_017	chr10	dexseq_prepare_annotation2.py	exon	134567277	134567476	.	+	.	ENST00000498337__exon_number_017__gene_id_ENSG00000068383	INPP5A	ENSG00000068383.16	2.43037315204176	7.17818419239733	2.86962733290565e-10	3.84752117105356e-08
ENSG00000149179.6	ENSG00000149179	ENSG00000149179_007	chr11	dexseq_prepare_annotation2.py	exon	46958305	46958310	.	+	.	ENST00000527234+ENST00000528488+ENST00000378618+ENST00000278460+ENST00000536126+ENST00000525279+ENST00000533124+ENST00000531648+ENST00000522712__exon_number_007__gene_id_ENSG00000149179	C11orf49	ENSG00000149179.6	0.726790240274358	6.69248386039329	2.89179769805339e-10	3.87340395333911e-08
ENSG00000138744.ENSG00000198301.51	ENSG00000138744+ENSG00000198301	ENSG00000138744+ENSG00000198301_052	chr4	dexseq_prepare_annotation2.py	exon	76892510	76892537	.	-	.	ENST00000395710+ENST00000395711+ENST00000513089+ENST00000356260+ENST00000507396__exon_number_052__gene_id_ENSG00000138744+ENSG00000198301		ENSG00000138744.ENSG00000198301.51	1.1545833023681	6.68185729744915	2.91519189940014e-10	3.90087312083098e-08
ENSG00000138744.ENSG00000198301.66	ENSG00000138744+ENSG00000198301	ENSG00000138744+ENSG00000198301_067	chr4	dexseq_prepare_annotation2.py	exon	76911849	76911904	.	-	.	ENST00000514710+ENST00000504975__exon_number_067__gene_id_ENSG00000138744+ENSG00000198301		ENSG00000138744.ENSG00000198301.66	1.16796374909751	6.68056009093692	2.93589780958829e-10	3.92469425287693e-08
ENSG00000253729.64	ENSG00000253729	ENSG00000253729_065	chr8	dexseq_prepare_annotation2.py	exon	48801079	48801211	.	-	.	ENST00000314191+ENST00000523565+ENST00000518216+ENST00000338368__exon_number_065__gene_id_ENSG00000253729	PRKDC	ENSG00000253729.64	-1.27880357417761	-6.52053844004404	2.93902754044107e-10	3.92499577164635e-08
ENSG00000012061.23	ENSG00000012061	ENSG00000012061_024	chr19	dexseq_prepare_annotation2.py	exon	45924436	45924651	.	-	.	ENST00000592083+ENST00000592023+ENST00000588300+ENST00000591636+ENST00000300853+ENST00000589214+ENST00000013807+ENST00000589165+ENST00000340192+ENST00000592905__exon_number_024__gene_id_ENSG00000012061	ERCC1	ENSG00000012061.23	-0.839669579317559	-6.92918140548846	3.00046644375358e-10	4.00309022579759e-08
ENSG00000085872.ENSG00000105085.ENSG00000269578.ENSG00000214046.ENSG00000127526.ENSG00000269058.ENSG00000141979.ENSG00000268790.68	ENSG00000085872+ENSG00000105085+ENSG00000269578+ENSG00000214046+ENSG00000127526+ENSG00000269058+ENSG00000141979+ENSG00000268790	ENSG00000085872+ENSG00000105085+ENSG00000269578+ENSG00000214046+ENSG00000127526+ENSG00000269058+ENSG00000141979+ENSG00000268790_069	chr19	dexseq_prepare_annotation2.py	exon	16676039	16677342	.	-	.	ENST00000488894__exon_number_069__gene_id_ENSG00000085872+ENSG00000105085+ENSG00000269578+ENSG00000214046+ENSG00000127526+ENSG00000269058+ENSG00000141979+ENSG00000268790		ENSG00000085872.ENSG00000105085.ENSG00000269578.ENSG00000214046.ENSG00000127526.ENSG00000269058.ENSG00000141979.ENSG00000268790.68	-0.860426578173338	-6.57254065434303	3.0094121933215e-10	4.01106566003354e-08
ENSG00000268465.ENSG00000269751.ENSG00000182324.ENSG00000105447.ENSG00000105443.20	ENSG00000268465+ENSG00000269751+ENSG00000182324+ENSG00000105447+ENSG00000105443	ENSG00000268465+ENSG00000269751+ENSG00000182324+ENSG00000105447+ENSG00000105443_021	chr19	dexseq_prepare_annotation2.py	exon	48969279	48969367	.	+	.	ENST00000391884__exon_number_021__gene_id_ENSG00000268465+ENSG00000269751+ENSG00000182324+ENSG00000105447+ENSG00000105443		ENSG00000268465.ENSG00000269751.ENSG00000182324.ENSG00000105447.ENSG00000105443.20	0.731960956528723	6.92725175727625	3.02908955259946e-10	4.03331480821495e-08
ENSG00000163138.54	ENSG00000163138	ENSG00000163138_055	chr4	dexseq_prepare_annotation2.py	exon	20717730	20717871	.	+	.	ENST00000502374__exon_number_055__gene_id_ENSG00000163138	PACRGL	ENSG00000163138.54	-1.55846147440482	-6.82291679149497	3.04229398628006e-10	4.04632130347705e-08
ENSG00000181929.ENSG00000167548.59	ENSG00000181929+ENSG00000167548	ENSG00000181929+ENSG00000167548_060	chr12	dexseq_prepare_annotation2.py	exon	49412758	49412980	.	-	.	ENST00000301067+ENST00000548065__exon_number_060__gene_id_ENSG00000181929+ENSG00000167548		ENSG00000181929.ENSG00000167548.59	-0.585552885062409	-7.27037872151255	3.04484555355986e-10	4.04632130347705e-08
ENSG00000171219.22	ENSG00000171219	ENSG00000171219_023	chr11	dexseq_prepare_annotation2.py	exon	64601258	64601283	.	-	.	ENST00000342711+ENST00000480767__exon_number_023__gene_id_ENSG00000171219	CDC42BPG	ENSG00000171219.22	0.847507479575613	7.16344844289319	3.06594383125284e-10	4.07035666791573e-08
ENSG00000118600.18	ENSG00000118600	ENSG00000118600_019	chr12	dexseq_prepare_annotation2.py	exon	64203301	64203338	.	+	.	ENST00000537373__exon_number_019__gene_id_ENSG00000118600	TMEM5	ENSG00000118600.18	0.675585879222867	7.33092538520065	3.0748209902122e-10	4.07813598456505e-08
ENSG00000198561.ENSG00000213593.ENSG00000211450.ENSG00000254732.ENSG00000254462.51	ENSG00000198561+ENSG00000213593+ENSG00000211450+ENSG00000254732+ENSG00000254462	ENSG00000198561+ENSG00000213593+ENSG00000211450+ENSG00000254732+ENSG00000254462_052	chr11	dexseq_prepare_annotation2.py	exon	57531325	57531604	.	+	.	ENST00000524579__exon_number_052__gene_id_ENSG00000198561+ENSG00000213593+ENSG00000211450+ENSG00000254732+ENSG00000254462		ENSG00000198561.ENSG00000213593.ENSG00000211450.ENSG00000254732.ENSG00000254462.51	-1.25716376112564	-6.74582652734456	3.08775833541593e-10	4.0912797944261e-08
ENSG00000265759.ENSG00000132026.ENSG00000095066.50	ENSG00000265759+ENSG00000132026+ENSG00000095066	ENSG00000265759+ENSG00000132026+ENSG00000095066_051	chr19	dexseq_prepare_annotation2.py	exon	12884787	12884891	.	-	.	ENST00000592808+ENST00000591251__exon_number_051__gene_id_ENSG00000265759+ENSG00000132026+ENSG00000095066		ENSG00000265759.ENSG00000132026.ENSG00000095066.50	0.615115456221128	6.48798304119251	3.09348064882213e-10	4.09484730350942e-08
ENSG00000189403.5	ENSG00000189403	ENSG00000189403_006	chr13	dexseq_prepare_annotation2.py	exon	31035671	31035775	.	-	.	ENST00000326004__exon_number_006__gene_id_ENSG00000189403	HMGB1	ENSG00000189403.5	0.988548234604014	7.11587755579904	3.10813385886131e-10	4.11021811179165e-08
ENSG00000131018.89	ENSG00000131018	ENSG00000131018_090	chr6	dexseq_prepare_annotation2.py	exon	152623272	152623404	.	-	.	ENST00000489156__exon_number_090__gene_id_ENSG00000131018	SYNE1	ENSG00000131018.89	0.893165521080874	6.42633456303432	3.12235445875522e-10	4.12498734213849e-08
ENSG00000105287.50	ENSG00000105287	ENSG00000105287_051	chr19	dexseq_prepare_annotation2.py	exon	47220208	47220339	.	-	.	ENST00000601806+ENST00000598633+ENST00000593363+ENST00000433867+ENST00000595515__exon_number_051__gene_id_ENSG00000105287	PRKD2	ENSG00000105287.50	-1.2533148258647	-6.74324177006867	3.13022056494937e-10	4.13134091164948e-08
ENSG00000143847.60	ENSG00000143847	ENSG00000143847_061	chr1	dexseq_prepare_annotation2.py	exon	203046082	203046109	.	+	.	ENST00000447715+ENST00000295706+ENST00000594572+ENST00000272198+ENST00000486360+ENST00000367240__exon_number_061__gene_id_ENSG00000143847	PPFIA4	ENSG00000143847.60	0.74564393753934	6.61645375587514	3.23051372644391e-10	4.25955053784287e-08
ENSG00000155066.2	ENSG00000155066	ENSG00000155066_003	chr2	dexseq_prepare_annotation2.py	exon	95940240	95940244	.	+	.	ENST00000463580+ENST00000317620+ENST00000487138+ENST00000317668+ENST00000403131__exon_number_003__gene_id_ENSG00000155066	PROM2	ENSG00000155066.2	-0.899378170616477	-7.96717569041217	3.24460707521917e-10	4.27009757427159e-08
ENSG00000079785.30	ENSG00000079785	ENSG00000079785_031	chr2	dexseq_prepare_annotation2.py	exon	15768642	15768761	.	+	.	ENST00000470674__exon_number_031__gene_id_ENSG00000079785	DDX1	ENSG00000079785.30	-1.02422919227503	-6.9969808893432	3.24483182299439e-10	4.27009757427159e-08
ENSG00000100296.ENSG00000184117.3	ENSG00000100296+ENSG00000184117	ENSG00000100296+ENSG00000184117_004	chr22	dexseq_prepare_annotation2.py	exon	29904318	29904319	.	-	.	ENST00000397872+ENST00000397871+ENST00000442555+ENST00000490103+ENST00000472164__exon_number_004__gene_id_ENSG00000100296+ENSG00000184117		ENSG00000100296.ENSG00000184117.3	-0.691434327804118	-6.67979988973632	3.26230634311613e-10	4.28891733727768e-08
ENSG00000265759.ENSG00000132026.ENSG00000095066.55	ENSG00000265759+ENSG00000132026+ENSG00000095066	ENSG00000265759+ENSG00000132026+ENSG00000095066_056	chr19	dexseq_prepare_annotation2.py	exon	12885219	12885315	.	-	.	ENST00000591641+ENST00000592808+ENST00000589965+ENST00000591251+ENST00000589134__exon_number_056__gene_id_ENSG00000265759+ENSG00000132026+ENSG00000095066		ENSG00000265759.ENSG00000132026.ENSG00000095066.55	0.633572021587295	6.47822638293756	3.27668240447445e-10	4.30363097147446e-08
ENSG00000133226.61	ENSG00000133226	ENSG00000133226_062	chr1	dexseq_prepare_annotation2.py	exon	24996000	24996073	.	+	.	ENST00000323848+ENST00000447431+ENST00000374389+ENST00000479034__exon_number_062__gene_id_ENSG00000133226	SRRM1	ENSG00000133226.61	-0.804844740825317	-6.74637030546482	3.29860793140038e-10	4.32822196047342e-08
ENSG00000124721.26	ENSG00000124721	ENSG00000124721_027	chr6	dexseq_prepare_annotation2.py	exon	38773257	38773372	.	+	.	ENST00000449981+ENST00000441566+ENST00000327475+ENST00000359357__exon_number_027__gene_id_ENSG00000124721	DNAH8	ENSG00000124721.26	-1.26828618245205	-6.65692634399664	3.33951646420213e-10	4.37535841639276e-08
ENSG00000188676.5	ENSG00000188676	ENSG00000188676_006	chr8	dexseq_prepare_annotation2.py	exon	39836586	39836705	.	+	.	ENST00000502986+ENST00000343295+ENST00000389060__exon_number_006__gene_id_ENSG00000188676	IDO2	ENSG00000188676.5	-0.971634931614921	-7.55791800309293	3.3410062047483e-10	4.37535841639276e-08
ENSG00000203710.15	ENSG00000203710	ENSG00000203710_016	chr1	dexseq_prepare_annotation2.py	exon	207705525	207705743	.	+	.	ENST00000400960+ENST00000367049+ENST00000367052+ENST00000367053+ENST00000434033__exon_number_016__gene_id_ENSG00000203710	CR1	ENSG00000203710.15	-0.995626364584861	-7.02167164040728	3.37551393327359e-10	4.4162701653623e-08
ENSG00000075239.21	ENSG00000075239	ENSG00000075239_022	chr11	dexseq_prepare_annotation2.py	exon	108009695	108009768	.	+	.	ENST00000531813+ENST00000265838+ENST00000532792+ENST00000528370+ENST00000534773__exon_number_022__gene_id_ENSG00000075239	ACAT1	ENSG00000075239.21	0.997622755839134	8.14976739664105	3.38537386866058e-10	4.42488663780926e-08
ENSG00000199066.ENSG00000125746.80	ENSG00000199066+ENSG00000125746	ENSG00000199066+ENSG00000125746_081	chr19	dexseq_prepare_annotation2.py	exon	46148615	46148887	.	-	.	ENST00000587152__exon_number_081__gene_id_ENSG00000199066+ENSG00000125746		ENSG00000199066.ENSG00000125746.80	1.01854665779946	6.85719620209797	3.41827821324524e-10	4.46357778280284e-08
ENSG00000264594.ENSG00000204580.32	ENSG00000264594+ENSG00000204580	ENSG00000264594+ENSG00000204580_033	chr6	dexseq_prepare_annotation2.py	exon	30851861	30851880	.	+	.	ENST00000454612+ENST00000511510+ENST00000376575+ENST00000376570+ENST00000376569+ENST00000446312__exon_number_033__gene_id_ENSG00000264594+ENSG00000204580		ENSG00000264594.ENSG00000204580.32	0.620548920369477	6.94643475355995	3.57720722161655e-10	4.66659803090228e-08
ENSG00000167380.35	ENSG00000167380	ENSG00000167380_036	chr19	dexseq_prepare_annotation2.py	exon	44679187	44679311	.	+	.	ENST00000413984+ENST00000300823+ENST00000588883__exon_number_036__gene_id_ENSG00000167380	ZNF226	ENSG00000167380.35	1.08411604217317	6.75602702378567	3.63747108909351e-10	4.74063855053991e-08
ENSG00000266009.ENSG00000264660.ENSG00000233098.ENSG00000244456.3	ENSG00000266009+ENSG00000264660+ENSG00000233098+ENSG00000244456	ENSG00000266009+ENSG00000264660+ENSG00000233098+ENSG00000244456_004	chr17	dexseq_prepare_annotation2.py	exon	20771856	20771859	.	+	.	ENST00000439794+ENST00000577537+ENST00000417232+ENST00000582324__exon_number_004__gene_id_ENSG00000266009+ENSG00000264660+ENSG00000233098+ENSG00000244456		ENSG00000266009.ENSG00000264660.ENSG00000233098.ENSG00000244456.3	0.585999478398613	6.65770469822988	3.67568491226016e-10	4.78582674269712e-08
ENSG00000133619.36	ENSG00000133619	ENSG00000133619_037	chr7	dexseq_prepare_annotation2.py	exon	149430295	149431660	.	+	.	ENST00000479560+ENST00000255992+ENST00000485033+ENST00000466546+ENST00000496259+ENST00000319551__exon_number_037__gene_id_ENSG00000133619	KRBA1	ENSG00000133619.36	-1.04726489237862	-7.00036888313316	3.73052434057325e-10	4.85142202939054e-08
ENSG00000243197.3	ENSG00000243197	ENSG00000243197_004	chr3	dexseq_prepare_annotation2.py	exon	116428626	116428679	.	+	.	ENST00000477539+ENST00000477805+ENST00000496154+ENST00000609361__exon_number_004__gene_id_ENSG00000243197	TUSC7	ENSG00000243197.3	-1.67040108197989	-7.35523603360536	3.73324373700789e-10	4.85142202939054e-08
ENSG00000061936.35	ENSG00000061936	ENSG00000061936_036	chr12	dexseq_prepare_annotation2.py	exon	132280663	132281722	.	+	.	ENST00000537582__exon_number_036__gene_id_ENSG00000061936	SFSWAP	ENSG00000061936.35	1.3705628550159	7.76673569005371	3.76202796387533e-10	4.88413140554996e-08
ENSG00000021762.13	ENSG00000021762	ENSG00000021762_014	chr11	dexseq_prepare_annotation2.py	exon	3114097	3114282	.	-	.	ENST00000263650+ENST00000389989+ENST00000348039+ENST00000534454+ENST00000542243+ENST00000478260+ENST00000471998+ENST00000525498__exon_number_014__gene_id_ENSG00000021762	OSBPL5	ENSG00000021762.13	0.5209703088043	6.66732968864239	3.89201189578624e-10	5.04803654237534e-08
ENSG00000062598.23	ENSG00000062598	ENSG00000062598_024	chr20	dexseq_prepare_annotation2.py	exon	45003175	45003279	.	-	.	ENST00000462491+ENST00000445496+ENST00000372176+ENST00000352077+ENST00000454865+ENST00000467800+ENST00000396391+ENST00000439931+ENST00000425546+ENST00000481852+ENST00000488853+ENST00000290246__exon_number_024__gene_id_ENSG00000062598	ELMO2	ENSG00000062598.23	-1.17951790316964	-6.98853975549087	3.94339309500122e-10	5.10977542463485e-08
ENSG00000224699.16	ENSG00000224699	ENSG00000224699_017	chr1	dexseq_prepare_annotation2.py	exon	110954637	110954794	.	+	.	ENST00000609653__exon_number_017__gene_id_ENSG00000224699	LAMTOR5-AS1	ENSG00000224699.16	0.817422598072608	6.95075273112181	4.04225999541969e-10	5.23286818372577e-08
ENSG00000167261.14	ENSG00000167261	ENSG00000167261_015	chr16	dexseq_prepare_annotation2.py	exon	68025883	68025966	.	-	.	ENST00000268795__exon_number_015__gene_id_ENSG00000167261	DPEP2	ENSG00000167261.14	-0.839798852926035	-6.94982098458941	4.06018434490161e-10	5.25104224127706e-08
ENSG00000196470.ENSG00000261802.8	ENSG00000196470+ENSG00000261802	ENSG00000196470+ENSG00000261802_009	chr16	dexseq_prepare_annotation2.py	exon	48399298	48399635	.	-	.	ENST00000356721+ENST00000573005__exon_number_009__gene_id_ENSG00000196470+ENSG00000261802		ENSG00000196470.ENSG00000261802.8	1.38176491635521	8.3321767066312	4.09203921380963e-10	5.28718068591177e-08
ENSG00000117625.37	ENSG00000117625	ENSG00000117625_038	chr1	dexseq_prepare_annotation2.py	exon	211486162	211486177	.	+	.	ENST00000419091+ENST00000486666+ENST00000367005+ENST00000528066+ENST00000529763+ENST00000526255+ENST00000452621__exon_number_038__gene_id_ENSG00000117625	RCOR3	ENSG00000117625.37	0.625561613003638	6.74782558003365	4.10923351367738e-10	5.30432578198183e-08
ENSG00000102001.48	ENSG00000102001	ENSG00000102001_049	chrX	dexseq_prepare_annotation2.py	exon	49084498	49084601	.	-	.	ENST00000323022+ENST00000376265+ENST00000376251__exon_number_049__gene_id_ENSG00000102001	CACNA1F	ENSG00000102001.48	-0.675046697281893	-6.71718309862661	4.12790330609045e-10	5.32334095246302e-08
ENSG00000013441.26	ENSG00000013441	ENSG00000013441_027	chr2	dexseq_prepare_annotation2.py	exon	201724939	201725687	.	-	.	ENST00000473565+ENST00000461981__exon_number_027__gene_id_ENSG00000013441	CLK1	ENSG00000013441.26	-1.3101382434386	-6.88455860545993	4.22554239872571e-10	5.44406153658513e-08
ENSG00000159023.29	ENSG00000159023	ENSG00000159023_030	chr1	dexseq_prepare_annotation2.py	exon	29424319	29424361	.	+	.	ENST00000462032+ENST00000488277+ENST00000347529+ENST00000373800+ENST00000356093+ENST00000373798+ENST00000490308+ENST00000349460+ENST00000343067+ENST00000460378__exon_number_030__gene_id_ENSG00000159023	EPB41	ENSG00000159023.29	-1.01265578517485	-7.04714233081109	4.25220426525254e-10	5.4731943471322e-08
ENSG00000134376	ENSG00000134376	ENSG00000134376_001	chr1	dexseq_prepare_annotation2.py	exon	197170592	197170718	.	+	.	ENST00000535699__exon_number_001__gene_id_ENSG00000134376	CRB1	ENSG00000134376	-1.45100946778781	-6.77439592018949	4.26288283156176e-10	5.48171850319289e-08
ENSG00000266967.ENSG00000267060.ENSG00000108825.17	ENSG00000266967+ENSG00000267060+ENSG00000108825	ENSG00000266967+ENSG00000267060+ENSG00000108825_018	chr17	dexseq_prepare_annotation2.py	exon	41107279	41107290	.	-	.	ENST00000474578+ENST00000486664+ENST00000483535__exon_number_018__gene_id_ENSG00000266967+ENSG00000267060+ENSG00000108825		ENSG00000266967.ENSG00000267060.ENSG00000108825.17	-1.06094158824469	-6.60892413155987	4.33475618505252e-10	5.56884314077802e-08
ENSG00000118308.65	ENSG00000118308	ENSG00000118308_066	chr12	dexseq_prepare_annotation2.py	exon	25260924	25261139	.	+	.	ENST00000549437+ENST00000536173+ENST00000361433+ENST00000547044+ENST00000548766+ENST00000354454__exon_number_066__gene_id_ENSG00000118308	LRMP	ENSG00000118308.65	1.23399954330933	6.57707461021166	4.33955258597936e-10	5.56971065522422e-08
ENSG00000185989.24	ENSG00000185989	ENSG00000185989_025	chr13	dexseq_prepare_annotation2.py	exon	114839195	114839312	.	-	.	ENST00000389544+ENST00000542651+ENST00000334062__exon_number_025__gene_id_ENSG00000185989	RASA3	ENSG00000185989.24	-0.747461859280238	-6.90541417753147	4.35663275100924e-10	5.58632747911668e-08
ENSG00000225210.ENSG00000257227.10	ENSG00000225210+ENSG00000257227	ENSG00000225210+ENSG00000257227_011	chr14	dexseq_prepare_annotation2.py	exon	19653625	19653772	.	+	.	ENST00000549484+ENST00000418499+ENST00000441500+ENST00000551881__exon_number_011__gene_id_ENSG00000225210+ENSG00000257227		ENSG00000225210.ENSG00000257227.10	-1.32075121642603	-7.24760769800301	4.37054216635006e-10	5.59885093632427e-08
ENSG00000261263.3	ENSG00000261263	ENSG00000261263_004	chr16	dexseq_prepare_annotation2.py	exon	32662085	32662231	.	-	.	ENST00000569484__exon_number_004__gene_id_ENSG00000261263	RP11-586K12.13	ENSG00000261263.3	1.09964677049468	9.03949028952624	4.38102569364953e-10	5.60696612212816e-08
ENSG00000147010.24	ENSG00000147010	ENSG00000147010_025	chrX	dexseq_prepare_annotation2.py	exon	19701941	19701941	.	-	.	ENST00000379697+ENST00000397821+ENST00000379726+ENST00000432234+ENST00000379698__exon_number_025__gene_id_ENSG00000147010	SH3KBP1	ENSG00000147010.24	2.27143493372214	7.04005380180093	4.39171370209465e-10	5.61532740622604e-08
ENSG00000168137.53	ENSG00000168137	ENSG00000168137_054	chr3	dexseq_prepare_annotation2.py	exon	9490072	9490158	.	+	.	ENST00000407969+ENST00000302463+ENST00000402198+ENST00000413704+ENST00000488236+ENST00000466242+ENST00000399686+ENST00000421188+ENST00000443339+ENST00000493918+ENST00000402466+ENST00000406341__exon_number_054__gene_id_ENSG00000168137	SETD5	ENSG00000168137.53	-0.513150829969105	-6.90341957568494	4.39854804059917e-10	5.6187501671737e-08
ENSG00000137776.46	ENSG00000137776	ENSG00000137776_047	chr15	dexseq_prepare_annotation2.py	exon	59191990	59192079	.	-	.	ENST00000380516+ENST00000558486+ENST00000480144+ENST00000249736+ENST00000560682__exon_number_047__gene_id_ENSG00000137776	SLTM	ENSG00000137776.46	0.730578674345712	6.56310823190892	4.50747586465403e-10	5.75166861492629e-08
ENSG00000162889.1	ENSG00000162889	ENSG00000162889_002	chr1	dexseq_prepare_annotation2.py	exon	206858382	206858853	.	+	.	ENST00000294981+ENST00000367103__exon_number_002__gene_id_ENSG00000162889	MAPKAPK2	ENSG00000162889.1	-1.33902451504803	-7.2401019667959	4.51111263915788e-10	5.75166861492629e-08
ENSG00000263719.ENSG00000160551.16	ENSG00000263719+ENSG00000160551	ENSG00000263719+ENSG00000160551_017	chr17	dexseq_prepare_annotation2.py	exon	27809215	27809306	.	+	.	ENST00000577583+ENST00000261716+ENST00000536202__exon_number_017__gene_id_ENSG00000263719+ENSG00000160551		ENSG00000263719.ENSG00000160551.16	0.781009261554487	6.86891135194553	4.55884715195123e-10	5.80705176801328e-08
ENSG00000169519.11	ENSG00000169519	ENSG00000169519_012	chr11	dexseq_prepare_annotation2.py	exon	28143719	28143727	.	+	.	ENST00000437814__exon_number_012__gene_id_ENSG00000169519	METTL15	ENSG00000169519.11	-1.51337358178933	-8.05537678360449	4.58426665934656e-10	5.83393257072211e-08
ENSG00000091536.36	ENSG00000091536	ENSG00000091536_037	chr17	dexseq_prepare_annotation2.py	exon	18049186	18049327	.	+	.	ENST00000205890__exon_number_037__gene_id_ENSG00000091536	MYO15A	ENSG00000091536.36	0.93206435050578	6.47247994321659	4.61600296790265e-10	5.86879398976523e-08
ENSG00000134376.5	ENSG00000134376	ENSG00000134376_006	chr1	dexseq_prepare_annotation2.py	exon	197271570	197271601	.	+	.	ENST00000535699__exon_number_006__gene_id_ENSG00000134376	CRB1	ENSG00000134376.5	-1.1114380279191	-6.7570378552102	4.65478108225572e-10	5.91253442919982e-08
ENSG00000139865.31	ENSG00000139865	ENSG00000139865_032	chr14	dexseq_prepare_annotation2.py	exon	38275566	38275715	.	+	.	ENST00000478811+ENST00000382320+ENST00000553443__exon_number_032__gene_id_ENSG00000139865	TTC6	ENSG00000139865.31	0.77551203040165	6.65213590972534	4.74898402154615e-10	6.02652761044095e-08
ENSG00000184640.62	ENSG00000184640	ENSG00000184640_063	chr17	dexseq_prepare_annotation2.py	exon	75452448	75452588	.	+	.	ENST00000591472__exon_number_063__gene_id_ENSG00000184640	SEPT9	ENSG00000184640.62	-0.820009938207901	-6.5533989622285	4.75506538057206e-10	6.02858429816429e-08
ENSG00000163138.65	ENSG00000163138	ENSG00000163138_066	chr4	dexseq_prepare_annotation2.py	exon	20729413	20729939	.	+	.	ENST00000444671+ENST00000513459+ENST00000360916+ENST00000295290__exon_number_066__gene_id_ENSG00000163138	PACRGL	ENSG00000163138.65	-1.45496295177025	-6.73470679206088	4.77609965861839e-10	6.04957702776266e-08
ENSG00000253729.13	ENSG00000253729	ENSG00000253729_014	chr8	dexseq_prepare_annotation2.py	exon	48694723	48694815	.	-	.	ENST00000314191+ENST00000523565+ENST00000521331__exon_number_014__gene_id_ENSG00000253729	PRKDC	ENSG00000253729.13	-0.776402357869706	-6.43646135570468	4.793083914943e-10	6.06540534742085e-08
ENSG00000114126.ENSG00000269905.64	ENSG00000114126+ENSG00000269905	ENSG00000114126+ENSG00000269905_065	chr3	dexseq_prepare_annotation2.py	exon	141868380	141868386	.	-	.	ENST00000491667+ENST00000499676__exon_number_065__gene_id_ENSG00000114126+ENSG00000269905		ENSG00000114126.ENSG00000269905.64	-1.42251740004925	-6.54448314767744	4.8125898379125e-10	6.08439211032623e-08
ENSG00000166689.48	ENSG00000166689	ENSG00000166689_049	chr11	dexseq_prepare_annotation2.py	exon	16872745	16872838	.	-	.	ENST00000355661+ENST00000528376+ENST00000448080+ENST00000531066__exon_number_049__gene_id_ENSG00000166689	PLEKHA7	ENSG00000166689.48	-1.34159369718605	-6.63749677282122	4.83270657878433e-10	6.10411489834301e-08
[truncated: 11,152 more rows]
