# Supplementary material for: The transcriptomic response of cells to a drug combination is more than the sum of the responses to the monotherapies
Source: eLife. 2020 Sep 18;9:e52707. doi: 10.7554/eLife.52707 (PMC7546737; doi:10.7554/eLife.52707)
Supplement: Source data 8. [file elife-52707-data8.zip › Supplementary Item 13 Differential Splicing/MFL_WFA_DMSO_singlet_6_dynsyn_exon_O_fcounts_O_flatten_exon_name.mtrx_genes_simes_test_rare_splicing_FDR_10]

V1	V3	V4	V5	V8	V9	V10	V12	NExons	P.Value	FDR
ENSG00000112159.111	ENSG00000112159	chr6	dexseq_prepare_annotation2.py	exon	.	-	.	MDN1	71	1.27180203295817e-172	1.74643855165816e-168
ENSG00000215029.ENSG00000185945.51	ENSG00000215029+ENSG00000185945	chrX	dexseq_prepare_annotation2.py	exon	.	-	.		33	4.91623753025108e-149	3.37548868827039e-145
ENSG00000066855.36	ENSG00000066855	chr8	dexseq_prepare_annotation2.py	exon	.	+	.	MTFR1	33	4.03870511763903e-144	1.8486499558473e-140
ENSG00000091536.101	ENSG00000091536	chr17	dexseq_prepare_annotation2.py	exon	.	+	.	MYO15A	61	1.19797229869448e-139	4.11263890141816e-136
ENSG00000166689.60	ENSG00000166689	chr11	dexseq_prepare_annotation2.py	exon	.	-	.	PLEKHA7	43	1.44633226750047e-136	3.9722069394633e-133
ENSG00000085872.ENSG00000105085.ENSG00000269578.ENSG00000214046.ENSG00000127526.ENSG00000269058.ENSG00000141979.ENSG00000268790.128	ENSG00000085872+ENSG00000105085+ENSG00000269578+ENSG00000214046+ENSG00000127526+ENSG00000269058+ENSG00000141979+ENSG00000268790	chr19	dexseq_prepare_annotation2.py	exon	.	-	.		62	1.84076578272124e-135	4.21289928805467e-132
ENSG00000227195.65	ENSG00000227195	chr20	dexseq_prepare_annotation2.py	exon	.	-	.	MIR663A	47	6.08362964343814e-132	1.19343431805275e-128
ENSG00000138744.ENSG00000198301.72	ENSG00000138744+ENSG00000198301	chr4	dexseq_prepare_annotation2.py	exon	.	-	.		38	1.10660097574872e-129	1.89948057487268e-126
ENSG00000063978.ENSG00000206113.ENSG00000125386.ENSG00000249428.116	ENSG00000063978+ENSG00000206113+ENSG00000125386+ENSG00000249428	chr4	dexseq_prepare_annotation2.py	exon	.	+	.		70	4.90567430613863e-124	7.48496884132174e-121
ENSG00000100106.ENSG00000100101.58	ENSG00000100106+ENSG00000100101	chr22	dexseq_prepare_annotation2.py	exon	.	+	.		40	6.08447549249216e-123	8.35520174629024e-120
ENSG00000180448.47	ENSG00000180448	chr19	dexseq_prepare_annotation2.py	exon	.	+	.	HMHA1	33	1.16374664636774e-112	1.45277899526562e-109
ENSG00000087460.93	ENSG00000087460	chr20	dexseq_prepare_annotation2.py	exon	.	+	.	GNAS	44	6.1621784033417e-112	7.05158615289068e-109
ENSG00000148337.72	ENSG00000148337	chr9	dexseq_prepare_annotation2.py	exon	.	-	.	CIZ1	60	1.58149629176587e-101	1.67054669834838e-98
ENSG00000079102.89	ENSG00000079102	chr8	dexseq_prepare_annotation2.py	exon	.	-	.	RUNX1T1	20	7.67263284854915e-100	7.52575673401978e-97
ENSG00000159216.45	ENSG00000159216	chr21	dexseq_prepare_annotation2.py	exon	.	-	.	RUNX1	24	6.49649729253795e-97	5.94732672140874e-94
ENSG00000257062.ENSG00000111700.ENSG00000134538.ENSG00000205754.ENSG00000257046.53	ENSG00000257062+ENSG00000111700+ENSG00000134538+ENSG00000205754+ENSG00000257046	chr12	dexseq_prepare_annotation2.py	exon	.	+	.		35	2.84590766885743e-96	2.44250025679689e-93
ENSG00000260391.ENSG00000160145.110	ENSG00000260391+ENSG00000160145	chr3	dexseq_prepare_annotation2.py	exon	.	+	.		69	1.8209795887738e-95	1.47092304194363e-92
ENSG00000145362.95	ENSG00000145362	chr4	dexseq_prepare_annotation2.py	exon	.	+	.	ANK2	50	8.73062806669037e-95	6.66049914509957e-92
ENSG00000172890.75	ENSG00000172890	chr11	dexseq_prepare_annotation2.py	exon	.	+	.	NADSYN1	46	2.78594642366286e-94	2.01350612051255e-91
ENSG00000215440.ENSG00000124222.ENSG00000254995.89	ENSG00000215440+ENSG00000124222+ENSG00000254995	chr20	dexseq_prepare_annotation2.py	exon	.	+	.		28	5.2724173369806e-94	3.62004174357088e-91
ENSG00000255103.ENSG00000127603.104	ENSG00000255103+ENSG00000127603	chr1	dexseq_prepare_annotation2.py	exon	.	+	.		23	6.70873565604699e-89	4.3868741918494e-86
ENSG00000161010.ENSG00000197226.119	ENSG00000161010+ENSG00000197226	chr5	dexseq_prepare_annotation2.py	exon	.	-	.		51	2.19456020369405e-88	1.36980457805121e-85
ENSG00000013441.39	ENSG00000013441	chr2	dexseq_prepare_annotation2.py	exon	.	-	.	CLK1	22	1.20666582930842e-87	7.20431963828837e-85
ENSG00000223745.70	ENSG00000223745	chr1	dexseq_prepare_annotation2.py	exon	.	-	.	RP4-717I23.3	53	1.27138247970568e-87	7.27442675471601e-85
ENSG00000142512.33	ENSG00000142512	chr19	dexseq_prepare_annotation2.py	exon	.	-	.	SIGLEC10	27	1.56042545365721e-87	8.57110493184831e-85
ENSG00000255339.ENSG00000075826.ENSG00000166136.84	ENSG00000255339+ENSG00000075826+ENSG00000166136	chr10	dexseq_prepare_annotation2.py	exon	.	-	.		42	2.23848691887464e-87	1.18226547576872e-84
ENSG00000147642.66	ENSG00000147642	chr8	dexseq_prepare_annotation2.py	exon	.	-	.	SYBU	42	1.84436365350509e-86	9.38029692219702e-84
ENSG00000167543.35	ENSG00000167543	chr17	dexseq_prepare_annotation2.py	exon	.	+	.	TP53I13	20	3.19526247854363e-86	1.56704801269147e-83
ENSG00000147996.78	ENSG00000147996	chr9	dexseq_prepare_annotation2.py	exon	.	-	.	CBWD5	30	1.5022539485726e-84	7.11343145579276e-82
ENSG00000023228.ENSG00000237580.35	ENSG00000023228+ENSG00000237580	chr2	dexseq_prepare_annotation2.py	exon	.	-	.		19	2.92093642636268e-81	1.33700996689375e-78
ENSG00000175455.60	ENSG00000175455	chr3	dexseq_prepare_annotation2.py	exon	.	-	.	CCDC14	44	1.48300842122679e-80	6.56924891622138e-78
ENSG00000175899.64	ENSG00000175899	chr12	dexseq_prepare_annotation2.py	exon	.	-	.	A2M	46	8.04809557938721e-80	3.45363901550453e-77
ENSG00000162878.28	ENSG00000162878	chr2	dexseq_prepare_annotation2.py	exon	.	+	.	PKDCC	22	6.92633384023631e-79	2.8821944331553e-76
ENSG00000233673.ENSG00000187627.44	ENSG00000233673+ENSG00000187627	chr2	dexseq_prepare_annotation2.py	exon	.	+	.		36	8.91460079009544e-79	3.60044994263502e-76
ENSG00000175224.87	ENSG00000175224	chr11	dexseq_prepare_annotation2.py	exon	.	+	.	ATG13	30	1.16268954895182e-78	4.56172939605898e-76
ENSG00000166535.41	ENSG00000166535	chr12	dexseq_prepare_annotation2.py	exon	.	+	.	A2ML1	28	3.86681390900611e-77	1.47497468329089e-74
ENSG00000151150.92	ENSG00000151150	chr10	dexseq_prepare_annotation2.py	exon	.	-	.	ANK3	31	4.03109443162222e-77	1.49608077662261e-74
ENSG00000158286.41	ENSG00000158286	chr1	dexseq_prepare_annotation2.py	exon	.	+	.	RNF207	29	9.1294628114679e-77	3.29909956123887e-74
ENSG00000252974.ENSG00000139116.68	ENSG00000252974+ENSG00000139116	chr12	dexseq_prepare_annotation2.py	exon	.	-	.		40	1.72689928603815e-76	6.08045666560919e-74
ENSG00000022840.73	ENSG00000022840	chr12	dexseq_prepare_annotation2.py	exon	.	+	.	RNF10	47	2.42847670497026e-76	8.33696052816289e-74
ENSG00000163491.62	ENSG00000163491	chr3	dexseq_prepare_annotation2.py	exon	.	-	.	NEK10	44	5.24072133594417e-76	1.75525818012647e-73
ENSG00000181666.64	ENSG00000181666	chr19	dexseq_prepare_annotation2.py	exon	.	+	.	HKR1	45	7.50531029281916e-76	2.45387907002364e-73
ENSG00000118900.37	ENSG00000118900	chr16	dexseq_prepare_annotation2.py	exon	.	+	.	UBN1	27	5.63391384317311e-75	1.79918383475472e-72
ENSG00000131558.68	ENSG00000131558	chr7	dexseq_prepare_annotation2.py	exon	.	+	.	EXOC4	50	1.22843192271958e-74	3.83382435517848e-72
ENSG00000141002.ENSG00000267048.ENSG00000198211.ENSG00000258839.ENSG00000256390.ENSG00000258947.118	ENSG00000141002+ENSG00000267048+ENSG00000198211+ENSG00000258839+ENSG00000256390+ENSG00000258947	chr16	dexseq_prepare_annotation2.py	exon	.	+	.		60	1.34943932807965e-73	4.1178890784866e-71
ENSG00000141447.ENSG00000265750.61	ENSG00000141447+ENSG00000265750	chr18	dexseq_prepare_annotation2.py	exon	.	-	.		35	1.46326487189035e-73	4.36816374365179e-71
ENSG00000263072.27	ENSG00000263072	chr16	dexseq_prepare_annotation2.py	exon	.	-	.	RP11-473M20.14	27	2.48821889414335e-73	7.26983443710138e-71
ENSG00000148343.46	ENSG00000148343	chr9	dexseq_prepare_annotation2.py	exon	.	+	.	FAM73B	34	7.2168452976404e-73	2.06461915889996e-70
ENSG00000100201.37	ENSG00000100201	chr22	dexseq_prepare_annotation2.py	exon	.	-	.	DDX17	26	1.41910698248288e-72	3.97697491499079e-70
ENSG00000170421.48	ENSG00000170421	chr12	dexseq_prepare_annotation2.py	exon	.	-	.	KRT8	30	3.67571582500564e-72	1.00949859417955e-69
ENSG00000104490.71	ENSG00000104490	chr8	dexseq_prepare_annotation2.py	exon	.	-	.	NCALD	47	1.61273360393893e-71	4.34236428417438e-69
ENSG00000140853.105	ENSG00000140853	chr16	dexseq_prepare_annotation2.py	exon	.	+	.	NLRC5	19	1.92224568901159e-71	5.07620726952062e-69
ENSG00000114423.35	ENSG00000114423	chr3	dexseq_prepare_annotation2.py	exon	.	-	.	CBLB	30	2.89920906729746e-71	7.5116865871941e-69
ENSG00000114735.29	ENSG00000114735	chr3	dexseq_prepare_annotation2.py	exon	.	+	.	HEMK1	26	4.00697398225305e-71	1.01895864304257e-68
ENSG00000167380.40	ENSG00000167380	chr19	dexseq_prepare_annotation2.py	exon	.	+	.	ZNF226	32	6.03444532067824e-71	1.50663642079188e-68
ENSG00000113575.ENSG00000272772.ENSG00000113558.ENSG00000273345.ENSG00000006837.88	ENSG00000113575+ENSG00000272772+ENSG00000113558+ENSG00000273345+ENSG00000006837	chr5	dexseq_prepare_annotation2.py	exon	.	-	.		70	6.21017481983906e-70	1.52282358260768e-67
ENSG00000198947.114	ENSG00000198947	chrX	dexseq_prepare_annotation2.py	exon	.	-	.	DMD	37	8.91256871333187e-70	2.14714725563988e-67
ENSG00000088247.ENSG00000266722.47	ENSG00000088247+ENSG00000266722	chr19	dexseq_prepare_annotation2.py	exon	.	-	.		31	1.02271561309834e-69	2.42136737914938e-67
ENSG00000147099.36	ENSG00000147099	chrX	dexseq_prepare_annotation2.py	exon	.	-	.	HDAC8	27	1.78292355809608e-68	4.14967903386023e-66
ENSG00000242384.ENSG00000267043.ENSG00000161583.ENSG00000234972.105	ENSG00000242384+ENSG00000267043+ENSG00000161583+ENSG00000234972	chr17	dexseq_prepare_annotation2.py	exon	.	-	.		42	2.56889337993444e-68	5.87934064887662e-66
ENSG00000265408.ENSG00000172828.ENSG00000172831.64	ENSG00000265408+ENSG00000172828+ENSG00000172831	chr16	dexseq_prepare_annotation2.py	exon	.	+	.		22	5.12702226738582e-68	1.15416835697938e-65
ENSG00000127419.41	ENSG00000127419	chr4	dexseq_prepare_annotation2.py	exon	.	+	.	TMEM175	18	5.39860090861654e-68	1.19570302705036e-65
ENSG00000187775.94	ENSG00000187775	chr17	dexseq_prepare_annotation2.py	exon	.	-	.	DNAH17	68	1.12435279484645e-67	2.45073215537008e-65
ENSG00000238542.ENSG00000163492.ENSG00000155657.407	ENSG00000238542+ENSG00000163492+ENSG00000155657	chr2	dexseq_prepare_annotation2.py	exon	.	-	.		111	1.58490893264393e-67	3.40062022860413e-65
ENSG00000092201.40	ENSG00000092201	chr14	dexseq_prepare_annotation2.py	exon	.	-	.	SUPT16H	20	2.68654107708178e-67	5.67562801084416e-65
ENSG00000102893.69	ENSG00000102893	chr16	dexseq_prepare_annotation2.py	exon	.	+	.	PHKB	57	3.62486260079737e-67	7.54191109608325e-65
ENSG00000114416.58	ENSG00000114416	chr3	dexseq_prepare_annotation2.py	exon	.	+	.	FXR1	49	4.03717970207758e-67	8.27441069685513e-65
ENSG00000092148.79	ENSG00000092148	chr14	dexseq_prepare_annotation2.py	exon	.	-	.	HECTD1	39	6.12716359285027e-67	1.23732662436794e-64
ENSG00000156873.ENSG00000260899.ENSG00000080603.83	ENSG00000156873+ENSG00000260899+ENSG00000080603	chr16	dexseq_prepare_annotation2.py	exon	.	+	.		21	8.28582892882838e-67	1.64900004131408e-64
ENSG00000148218.32	ENSG00000148218	chr9	dexseq_prepare_annotation2.py	exon	.	-	.	ALAD	27	1.96767018732205e-65	3.86000671604376e-63
ENSG00000050438.30	ENSG00000050438	chr12	dexseq_prepare_annotation2.py	exon	.	+	.	SLC4A8	17	3.48413006569854e-65	6.73860198058765e-63
ENSG00000150093.62	ENSG00000150093	chr10	dexseq_prepare_annotation2.py	exon	.	-	.	ITGB1	21	3.57675886959934e-65	6.8216739996303e-63
ENSG00000129467.ENSG00000129465.ENSG00000258973.100	ENSG00000129467+ENSG00000129465+ENSG00000258973	chr14	dexseq_prepare_annotation2.py	exon	.	-	.		71	7.44532024883785e-65	1.40053613228824e-62
ENSG00000133958.59	ENSG00000133958	chr14	dexseq_prepare_annotation2.py	exon	.	+	.	UNC79	23	2.93595085014226e-64	5.44817257758832e-62
ENSG00000163625.89	ENSG00000163625	chr4	dexseq_prepare_annotation2.py	exon	.	-	.	WDFY3	55	3.75798938125461e-64	6.88062802445178e-62
ENSG00000156113.68	ENSG00000156113	chr10	dexseq_prepare_annotation2.py	exon	.	-	.	KCNMA1	44	5.06172880357405e-64	9.14574472772091e-62
ENSG00000175216.67	ENSG00000175216	chr11	dexseq_prepare_annotation2.py	exon	.	-	.	CKAP5	25	5.19424830892067e-64	9.26330101014268e-62
ENSG00000188897.78	ENSG00000188897	chr16	dexseq_prepare_annotation2.py	exon	.	-	.	CTD-3088G3.8	23	7.7220399795407e-64	1.3594750384494e-61
ENSG00000131018.244	ENSG00000131018	chr6	dexseq_prepare_annotation2.py	exon	.	-	.	SYNE1	105	6.76765559393207e-63	1.1763727419731e-60
ENSG00000104365.82	ENSG00000104365	chr8	dexseq_prepare_annotation2.py	exon	.	+	.	IKBKB	42	1.28853746099974e-62	2.21177455180605e-60
ENSG00000182774.ENSG00000214575.ENSG00000260836.80	ENSG00000182774+ENSG00000214575+ENSG00000260836	chr15	dexseq_prepare_annotation2.py	exon	.	-	.		31	3.20888156191061e-62	5.44004464298229e-60
ENSG00000165795.162	ENSG00000165795	chr14	dexseq_prepare_annotation2.py	exon	.	-	.	NDRG2	63	6.43458422492492e-62	1.07755744605694e-59
ENSG00000119912.32	ENSG00000119912	chr10	dexseq_prepare_annotation2.py	exon	.	-	.	IDE	20	6.58752314395024e-62	1.08987792545451e-59
ENSG00000153048.35	ENSG00000153048	chr16	dexseq_prepare_annotation2.py	exon	.	-	.	CARHSP1	22	9.93517614154387e-62	1.62416474732953e-59
ENSG00000221968.44	ENSG00000221968	chr11	dexseq_prepare_annotation2.py	exon	.	-	.	FADS3	21	5.77011379793013e-61	9.32178854978548e-59
ENSG00000177239.47	ENSG00000177239	chr9	dexseq_prepare_annotation2.py	exon	.	+	.	MAN1B1	23	6.8017318218024e-61	1.08606257415105e-58
ENSG00000074181.41	ENSG00000074181	chr19	dexseq_prepare_annotation2.py	exon	.	-	.	NOTCH3	41	7.76325505402522e-61	1.225345039102e-58
ENSG00000141140.90	ENSG00000141140	chr17	dexseq_prepare_annotation2.py	exon	.	-	.	MYO19	44	1.80648062824967e-60	2.81893090762777e-58
ENSG00000196549.49	ENSG00000196549	chr3	dexseq_prepare_annotation2.py	exon	.	+	.	MME	33	2.2871157819474e-60	3.5288397660339e-58
ENSG00000214198.34	ENSG00000214198	chr12	dexseq_prepare_annotation2.py	exon	.	-	.	RP11-642P15.1	29	2.4708652050506e-60	3.76999122175054e-58
ENSG00000181090.64	ENSG00000181090	chr9	dexseq_prepare_annotation2.py	exon	.	+	.	EHMT1	17	1.91391985071615e-59	2.88812608681694e-57
ENSG00000126883.95	ENSG00000126883	chr9	dexseq_prepare_annotation2.py	exon	.	+	.	NUP214	28	2.17047585214134e-59	3.23967113060923e-57
ENSG00000064652.32	ENSG00000064652	chr5	dexseq_prepare_annotation2.py	exon	.	+	.	SNX24	15	5.64274317439383e-59	8.33184400761034e-57
ENSG00000134109.23	ENSG00000134109	chr3	dexseq_prepare_annotation2.py	exon	.	+	.	EDEM1	12	6.01485670058089e-59	8.78680980982732e-57
ENSG00000090686.58	ENSG00000090686	chr1	dexseq_prepare_annotation2.py	exon	.	-	.	USP48	34	9.16338652544737e-59	1.32454340807835e-56
ENSG00000177483.ENSG00000124831.50	ENSG00000177483+ENSG00000124831	chr2	dexseq_prepare_annotation2.py	exon	.	+	.		19	1.36640989477402e-58	1.954535486983e-56
ENSG00000187122.ENSG00000213390.ENSG00000269891.72	ENSG00000187122+ENSG00000213390+ENSG00000269891	chr10	dexseq_prepare_annotation2.py	exon	.	-	.		17	1.83723272924089e-58	2.60091544720988e-56
ENSG00000212091.ENSG00000144061.43	ENSG00000212091+ENSG00000144061	chr2	dexseq_prepare_annotation2.py	exon	.	-	.		21	1.46758186298265e-57	2.05641164719161e-55
ENSG00000213398.ENSG00000124067.ENSG00000267660.71	ENSG00000213398+ENSG00000124067+ENSG00000267660	chr16	dexseq_prepare_annotation2.py	exon	.	-	.		26	2.13374968996614e-57	2.95966169117324e-55
ENSG00000059573.24	ENSG00000059573	chr10	dexseq_prepare_annotation2.py	exon	.	-	.	ALDH18A1	21	7.10853231897427e-57	9.76143658041547e-55
ENSG00000115423.84	ENSG00000115423	chr2	dexseq_prepare_annotation2.py	exon	.	+	.	DNAH6	48	9.57774478164895e-57	1.30219397367924e-54
ENSG00000023839.35	ENSG00000023839	chr10	dexseq_prepare_annotation2.py	exon	.	+	.	ABCC2	27	1.6435905946681e-56	2.21272412215513e-54
ENSG00000139908.16	ENSG00000139908	chr14	dexseq_prepare_annotation2.py	exon	.	+	.	TSSK4	12	1.68622740102363e-56	2.24808491950062e-54
ENSG00000095564.45	ENSG00000095564	chr10	dexseq_prepare_annotation2.py	exon	.	+	.	BTAF1	36	1.93473630488125e-56	2.55459605179129e-54
ENSG00000077782.100	ENSG00000077782	chr8	dexseq_prepare_annotation2.py	exon	.	-	.	FGFR1	46	3.04116926802429e-56	3.97727013223901e-54
ENSG00000068878.66	ENSG00000068878	chr2	dexseq_prepare_annotation2.py	exon	.	-	.	PSME4	18	8.88317456815723e-56	1.15079012424467e-53
ENSG00000196337.ENSG00000225950.30	ENSG00000196337+ENSG00000225950	chr19	dexseq_prepare_annotation2.py	exon	.	-	.		17	1.81420587495151e-55	2.32828739017141e-53
ENSG00000164975.23	ENSG00000164975	chr9	dexseq_prepare_annotation2.py	exon	.	+	.	SNAPC3	21	2.24278381488892e-55	2.85165808759765e-53
ENSG00000005801.ENSG00000263365.69	ENSG00000005801+ENSG00000263365	chr11	dexseq_prepare_annotation2.py	exon	.	-	.		18	3.81133756588978e-55	4.80158600502738e-53
ENSG00000272084.ENSG00000127481.153	ENSG00000272084+ENSG00000127481	chr1	dexseq_prepare_annotation2.py	exon	.	-	.		120	4.06202430221395e-55	5.07088342890927e-53
ENSG00000118515.80	ENSG00000118515	chr6	dexseq_prepare_annotation2.py	exon	.	-	.	SGK1	49	5.52663328601379e-55	6.83709263815688e-53
ENSG00000105135.32	ENSG00000105135	chr19	dexseq_prepare_annotation2.py	exon	.	-	.	ILVBL	30	7.55052714535345e-55	9.25748560357085e-53
ENSG00000005884.31	ENSG00000005884	chr17	dexseq_prepare_annotation2.py	exon	.	+	.	ITGA3	19	8.48050635115704e-55	1.03056914348751e-52
ENSG00000214753.ENSG00000168000.ENSG00000234857.92	ENSG00000214753+ENSG00000168000+ENSG00000234857	chr11	dexseq_prepare_annotation2.py	exon	.	-	.		64	1.05022599829427e-54	1.26506170250675e-52
ENSG00000146648.41	ENSG00000146648	chr7	dexseq_prepare_annotation2.py	exon	.	+	.	EGFR	26	1.06712987080343e-54	1.2742458596411e-52
ENSG00000010327.57	ENSG00000010327	chr3	dexseq_prepare_annotation2.py	exon	.	+	.	STAB1	22	1.08600278382805e-54	1.28560260582127e-52
ENSG00000089053.70	ENSG00000089053	chr12	dexseq_prepare_annotation2.py	exon	.	-	.	ANAPC5	31	1.62958599412583e-54	1.91260468985777e-52
ENSG00000266967.ENSG00000267060.ENSG00000108825.91	ENSG00000266967+ENSG00000267060+ENSG00000108825	chr17	dexseq_prepare_annotation2.py	exon	.	-	.		42	1.9978495659236e-54	2.32495510502227e-52
ENSG00000023191.67	ENSG00000023191	chr11	dexseq_prepare_annotation2.py	exon	.	-	.	RNH1	10	2.2982817056541e-54	2.65210120857497e-52
ENSG00000166233.ENSG00000207690.34	ENSG00000166233+ENSG00000207690	chr15	dexseq_prepare_annotation2.py	exon	.	+	.		25	4.93059695286085e-54	5.64224644639043e-52
ENSG00000224743.40	ENSG00000224743	chr13	dexseq_prepare_annotation2.py	exon	.	-	.	TEX26-AS1	30	5.18844486952556e-54	5.88824173126653e-52
ENSG00000006025.45	ENSG00000006025	chr17	dexseq_prepare_annotation2.py	exon	.	-	.	OSBPL7	22	7.2772248970282e-54	8.19105346606486e-52
ENSG00000104980.35	ENSG00000104980	chr19	dexseq_prepare_annotation2.py	exon	.	-	.	TIMM44	22	8.06202209785331e-54	9.00062499574972e-52
ENSG00000140443.55	ENSG00000140443	chr15	dexseq_prepare_annotation2.py	exon	.	+	.	IGF1R	40	8.25289030454475e-54	9.13941045661359e-52
ENSG00000068976.26	ENSG00000068976	chr11	dexseq_prepare_annotation2.py	exon	.	-	.	PYGM	15	2.40496660774504e-53	2.64200011660439e-51
ENSG00000120705.28	ENSG00000120705	chr5	dexseq_prepare_annotation2.py	exon	.	-	.	ETF1	26	3.63344024560637e-53	3.95987313116402e-51
ENSG00000108309.26	ENSG00000108309	chr17	dexseq_prepare_annotation2.py	exon	.	+	.	RUNDC3A	24	4.22361074898895e-53	4.56682069331625e-51
ENSG00000173846.28	ENSG00000173846	chr1	dexseq_prepare_annotation2.py	exon	.	+	.	PLK3	21	6.401017668656e-53	6.86709176765502e-51
ENSG00000148120.64	ENSG00000148120	chr9	dexseq_prepare_annotation2.py	exon	.	+	.	C9orf3	37	1.65770263060209e-52	1.76461802507193e-50
ENSG00000163803.69	ENSG00000163803	chr2	dexseq_prepare_annotation2.py	exon	.	+	.	PLB1	32	2.36073715136109e-52	2.49366481249927e-50
ENSG00000215298.ENSG00000147454.29	ENSG00000215298+ENSG00000147454	chr8	dexseq_prepare_annotation2.py	exon	.	+	.		19	3.28985243622673e-52	3.43544706629068e-50
ENSG00000005810.107	ENSG00000005810	chr13	dexseq_prepare_annotation2.py	exon	.	-	.	MYCBP2	49	3.30235226296512e-52	3.43544706629068e-50
ENSG00000079215.33	ENSG00000079215	chr5	dexseq_prepare_annotation2.py	exon	.	+	.	SLC1A3	18	5.67590732749833e-52	5.86026762565466e-50
ENSG00000256626.ENSG00000197992.16	ENSG00000256626+ENSG00000197992	chr12	dexseq_prepare_annotation2.py	exon	.	+	.		12	6.09671406403249e-52	6.24776697964881e-50
ENSG00000119650.ENSG00000119685.ENSG00000119686.142	ENSG00000119650+ENSG00000119685+ENSG00000119686	chr14	dexseq_prepare_annotation2.py	exon	.	+	.		44	7.3938669269572e-52	7.52093189933157e-50
ENSG00000225697.70	ENSG00000225697	chr3	dexseq_prepare_annotation2.py	exon	.	-	.	SLC26A6	39	7.80959558456218e-52	7.88539460052999e-50
ENSG00000221983.24	ENSG00000221983	chr19	dexseq_prepare_annotation2.py	exon	.	+	.	UBA52	12	8.15575351419989e-52	8.17480344941554e-50
ENSG00000175203.70	ENSG00000175203	chr12	dexseq_prepare_annotation2.py	exon	.	-	.	DCTN2	28	7.17481104453995e-51	7.13945690316106e-49
ENSG00000007516.39	ENSG00000007516	chr16	dexseq_prepare_annotation2.py	exon	.	+	.	BAIAP3	22	1.02125733143975e-50	1.00891407736192e-48
ENSG00000254634.ENSG00000183336.ENSG00000261740.32	ENSG00000254634+ENSG00000183336+ENSG00000261740	chr16	dexseq_prepare_annotation2.py	exon	.	-	.		14	1.16316622668892e-50	1.14089990177802e-48
ENSG00000016864.30	ENSG00000016864	chr3	dexseq_prepare_annotation2.py	exon	.	-	.	GLT8D1	28	1.42965174767247e-50	1.39233885099563e-48
ENSG00000100129.34	ENSG00000100129	chr22	dexseq_prepare_annotation2.py	exon	.	+	.	EIF3L	16	1.66442534653664e-50	1.60956963793247e-48
ENSG00000088756.51	ENSG00000088756	chr18	dexseq_prepare_annotation2.py	exon	.	+	.	ARHGAP28	32	1.85674689356285e-50	1.78299638758077e-48
ENSG00000177542.58	ENSG00000177542	chr11	dexseq_prepare_annotation2.py	exon	.	-	.	SLC25A22	31	4.24131450422169e-50	4.04456463694252e-48
ENSG00000048740.27	ENSG00000048740	chr10	dexseq_prepare_annotation2.py	exon	.	+	.	CELF2	13	5.43522460927225e-50	5.14734512651908e-48
ENSG00000204316.ENSG00000188878.ENSG00000267426.117	ENSG00000204316+ENSG00000188878+ENSG00000267426	chr17	dexseq_prepare_annotation2.py	exon	.	-	.		33	6.93509824677809e-50	6.52279240580526e-48
ENSG00000080822.ENSG00000080819.85	ENSG00000080822+ENSG00000080819	chr3	dexseq_prepare_annotation2.py	exon	.	-	.		44	9.86356907201691e-50	9.21404969366913e-48
ENSG00000185386.23	ENSG00000185386	chr22	dexseq_prepare_annotation2.py	exon	.	-	.	MAPK11	19	1.04729444789303e-49	9.71719416112644e-48
ENSG00000159217.ENSG00000264552.21	ENSG00000159217+ENSG00000264552	chr17	dexseq_prepare_annotation2.py	exon	.	+	.		11	1.39972892817822e-49	1.29000521085526e-47
ENSG00000104529.112	ENSG00000104529	chr8	dexseq_prepare_annotation2.py	exon	.	-	.	EEF1D	57	1.42727719183846e-49	1.30662469322171e-47
ENSG00000077327.27	ENSG00000077327	chr10	dexseq_prepare_annotation2.py	exon	.	+	.	SPAG6	17	1.75453180893393e-49	1.59557819869409e-47
ENSG00000173715.ENSG00000173653.67	ENSG00000173715+ENSG00000173653	chr11	dexseq_prepare_annotation2.py	exon	.	+	.		21	5.6808840787269e-49	5.13223027428144e-47
ENSG00000179603.48	ENSG00000179603	chr7	dexseq_prepare_annotation2.py	exon	.	-	.	GRM8	28	6.26581027821989e-49	5.62366710722324e-47
ENSG00000085276.54	ENSG00000085276	chr3	dexseq_prepare_annotation2.py	exon	.	-	.	MECOM	15	6.35270151805027e-49	5.66462969129002e-47
ENSG00000186635.ENSG00000214530.107	ENSG00000186635+ENSG00000214530	chr11	dexseq_prepare_annotation2.py	exon	.	-	.		33	6.42576682892291e-49	5.69281484482383e-47
ENSG00000141480.55	ENSG00000141480	chr17	dexseq_prepare_annotation2.py	exon	.	+	.	ARRB2	32	1.12067352420474e-48	9.86480053485865e-47
ENSG00000163322.21	ENSG00000163322	chr4	dexseq_prepare_annotation2.py	exon	.	-	.	FAM175A	14	1.50732773626247e-48	1.31838372448129e-46
ENSG00000138101.70	ENSG00000138101	chr2	dexseq_prepare_annotation2.py	exon	.	-	.	DTNB	25	1.56989330322525e-48	1.3644161291069e-46
ENSG00000012232.43	ENSG00000012232	chr8	dexseq_prepare_annotation2.py	exon	.	+	.	EXTL3	28	4.76174501981272e-48	4.11247060453259e-46
ENSG00000147813.46	ENSG00000147813	chr8	dexseq_prepare_annotation2.py	exon	.	-	.	NAPRT1	35	5.09359681727755e-48	4.37157946842846e-46
ENSG00000249700.39	ENSG00000249700	chr4	dexseq_prepare_annotation2.py	exon	.	-	.	SRD5A3-AS1	24	6.52145711647678e-48	5.56227634307199e-46
ENSG00000067221.32	ENSG00000067221	chr15	dexseq_prepare_annotation2.py	exon	.	-	.	STOML1	19	6.68266010912302e-48	5.66458571718996e-46
ENSG00000012504.24	ENSG00000012504	chr12	dexseq_prepare_annotation2.py	exon	.	+	.	NR1H4	18	9.67278849861005e-48	8.14887924312351e-46
ENSG00000113163.31	ENSG00000113163	chr5	dexseq_prepare_annotation2.py	exon	.	-	.	COL4A3BP	18	9.9581537803153e-48	8.33813217751767e-46
ENSG00000173068.31	ENSG00000173068	chr9	dexseq_prepare_annotation2.py	exon	.	-	.	BNC2	15	1.44153152461034e-47	1.19970369066359e-45
ENSG00000159086.36	ENSG00000159086	chr21	dexseq_prepare_annotation2.py	exon	.	-	.	PAXBP1	11	1.46781979519281e-47	1.21422297756552e-45
ENSG00000175137.17	ENSG00000175137	chr1	dexseq_prepare_annotation2.py	exon	.	-	.	SH3BP5L	13	1.95842737468708e-47	1.61036674905407e-45
ENSG00000150593.ENSG00000265827.35	ENSG00000150593+ENSG00000265827	chr10	dexseq_prepare_annotation2.py	exon	.	+	.		27	2.43874432428551e-47	1.99338315839813e-45
ENSG00000155827.31	ENSG00000155827	chr9	dexseq_prepare_annotation2.py	exon	.	+	.	RNF20	24	3.29861785231973e-47	2.68027339337601e-45
ENSG00000150672.ENSG00000256466.95	ENSG00000150672+ENSG00000256466	chr11	dexseq_prepare_annotation2.py	exon	.	-	.		22	3.59529538031125e-47	2.9041527154373e-45
ENSG00000113569.48	ENSG00000113569	chr5	dexseq_prepare_annotation2.py	exon	.	-	.	NUP155	28	3.7240397230568e-47	2.99055634368514e-45
ENSG00000152556.88	ENSG00000152556	chr12	dexseq_prepare_annotation2.py	exon	.	+	.	PFKM	26	3.96827250267468e-47	3.16815802364702e-45
ENSG00000008710.140	ENSG00000008710	chr16	dexseq_prepare_annotation2.py	exon	.	-	.	PKD1	72	4.37837307091076e-47	3.47536526067899e-45
ENSG00000155816.25	ENSG00000155816	chr1	dexseq_prepare_annotation2.py	exon	.	+	.	FMN2	22	8.70483090690123e-47	6.86981252951539e-45
ENSG00000112983.76	ENSG00000112983	chr5	dexseq_prepare_annotation2.py	exon	.	-	.	BRD8	42	1.21417476803924e-46	9.52745595126563e-45
ENSG00000156261.26	ENSG00000156261	chr21	dexseq_prepare_annotation2.py	exon	.	-	.	CCT8	13	1.2772069423113e-46	9.96511689307881e-45
ENSG00000239306.ENSG00000173933.ENSG00000248643.ENSG00000258297.60	ENSG00000239306+ENSG00000173933+ENSG00000248643+ENSG00000258297	chr11	dexseq_prepare_annotation2.py	exon	.	+	.		39	1.51507342424747e-46	1.17542306563651e-44
ENSG00000254485.ENSG00000196220.ENSG00000206573.106	ENSG00000254485+ENSG00000196220+ENSG00000206573	chr3	dexseq_prepare_annotation2.py	exon	.	-	.		66	3.41061034965567e-46	2.63115175963324e-44
ENSG00000108100.30	ENSG00000108100	chr10	dexseq_prepare_annotation2.py	exon	.	+	.	CCNY	14	3.45025399994432e-46	2.64686524733159e-44
ENSG00000059769.ENSG00000244115.ENSG00000242616.15	ENSG00000059769+ENSG00000244115+ENSG00000242616	chr9	dexseq_prepare_annotation2.py	exon	.	+	.		10	3.62708576478559e-46	2.76706342900199e-44
ENSG00000168393.19	ENSG00000168393	chr2	dexseq_prepare_annotation2.py	exon	.	-	.	DTYMK	15	8.8539247756547e-46	6.71724281874532e-44
ENSG00000255243.ENSG00000134343.38	ENSG00000255243+ENSG00000134343	chr11	dexseq_prepare_annotation2.py	exon	.	+	.		38	8.91822041731306e-46	6.72884630607379e-44
ENSG00000207112.ENSG00000210825.ENSG00000239195.ENSG00000207145.ENSG00000166012.ENSG00000207304.ENSG00000206834.ENSG00000221170.ENSG00000206799.74	ENSG00000207112+ENSG00000210825+ENSG00000239195+ENSG00000207145+ENSG00000166012+ENSG00000207304+ENSG00000206834+ENSG00000221170+ENSG00000206799	chr11	dexseq_prepare_annotation2.py	exon	.	-	.		48	1.00318337447801e-45	7.52771262203939e-44
ENSG00000164924.55	ENSG00000164924	chr8	dexseq_prepare_annotation2.py	exon	.	-	.	YWHAZ	35	1.07604257007374e-45	8.03055248491991e-44
ENSG00000062485.ENSG00000257727.ENSG00000135473.ENSG00000144785.168	ENSG00000062485+ENSG00000257727+ENSG00000135473+ENSG00000144785	chr12	dexseq_prepare_annotation2.py	exon	.	-	.		32	1.08532332735475e-45	8.05603239526241e-44
ENSG00000010438.20	ENSG00000010438	chr9	dexseq_prepare_annotation2.py	exon	.	+	.	PRSS3	15	1.57387573610885e-45	1.16196030151864e-43
ENSG00000173406.ENSG00000162600.75	ENSG00000173406+ENSG00000162600	chr1	dexseq_prepare_annotation2.py	exon	.	-	.		53	1.64618601244856e-45	1.20884632743014e-43
ENSG00000187527.37	ENSG00000187527	chr3	dexseq_prepare_annotation2.py	exon	.	-	.	ATP13A5	26	1.77141711577751e-45	1.29388828903494e-43
ENSG00000215021.ENSG00000238795.45	ENSG00000215021+ENSG00000238795	chr12	dexseq_prepare_annotation2.py	exon	.	-	.		25	2.09853701688825e-45	1.5247148315296e-43
ENSG00000149179.51	ENSG00000149179	chr11	dexseq_prepare_annotation2.py	exon	.	+	.	C11orf49	40	2.55080390701225e-45	1.8435599605838e-43
ENSG00000105063.ENSG00000180089.47	ENSG00000105063+ENSG00000180089	chr19	dexseq_prepare_annotation2.py	exon	.	-	.		22	2.62014806740955e-45	1.88376299799309e-43
ENSG00000207945.ENSG00000100124.34	ENSG00000207945+ENSG00000100124	chr22	dexseq_prepare_annotation2.py	exon	.	-	.		12	2.91402301861057e-45	2.08413354643543e-43
ENSG00000103671.28	ENSG00000103671	chr15	dexseq_prepare_annotation2.py	exon	.	+	.	TRIP4	14	3.69820891688173e-45	2.63128522521346e-43
ENSG00000164113.26	ENSG00000164113	chr4	dexseq_prepare_annotation2.py	exon	.	+	.	ADAD1	20	3.81852901709134e-45	2.70288868364424e-43
ENSG00000223705.ENSG00000205583.ENSG00000178809.74	ENSG00000223705+ENSG00000205583+ENSG00000178809	chr7	dexseq_prepare_annotation2.py	exon	.	+	.		37	4.25052717311838e-45	2.99324303288521e-43
ENSG00000254615.ENSG00000164830.49	ENSG00000254615+ENSG00000164830	chr8	dexseq_prepare_annotation2.py	exon	.	+	.		34	4.49381411214517e-45	3.14842119326416e-43
ENSG00000175221.32	ENSG00000175221	chr19	dexseq_prepare_annotation2.py	exon	.	-	.	MED16	13	4.93942573724919e-45	3.44305554436071e-43
ENSG00000196504.32	ENSG00000196504	chr2	dexseq_prepare_annotation2.py	exon	.	-	.	PRPF40A	22	5.00952307130476e-45	3.47428135430086e-43
ENSG00000132142.102	ENSG00000132142	chr17	dexseq_prepare_annotation2.py	exon	.	-	.	ACACA	74	8.23408652148983e-45	5.68193347302002e-43
ENSG00000147606.ENSG00000214954.59	ENSG00000147606+ENSG00000214954	chr8	dexseq_prepare_annotation2.py	exon	.	+	.		14	9.89592237566493e-45	6.79444809072191e-43
ENSG00000168615.34	ENSG00000168615	chr8	dexseq_prepare_annotation2.py	exon	.	+	.	ADAM9	24	9.94526701307241e-45	6.79444809072191e-43
ENSG00000074054.71	ENSG00000074054	chr2	dexseq_prepare_annotation2.py	exon	.	-	.	CLASP1	46	1.07843475562331e-44	7.33122082387095e-43
ENSG00000090372.49	ENSG00000090372	chr19	dexseq_prepare_annotation2.py	exon	.	-	.	STRN4	11	1.16630504545612e-44	7.88950782473073e-43
ENSG00000119383.39	ENSG00000119383	chr9	dexseq_prepare_annotation2.py	exon	.	+	.	PPP2R4	26	1.22328581547801e-44	8.23439255791377e-43
ENSG00000149187.53	ENSG00000149187	chr11	dexseq_prepare_annotation2.py	exon	.	-	.	CELF1	36	1.406278959874e-44	9.42001106194625e-43
ENSG00000181191.19	ENSG00000181191	chrX	dexseq_prepare_annotation2.py	exon	.	-	.	PJA1	10	1.47673812939765e-44	9.84396504509152e-43
ENSG00000038382.79	ENSG00000038382	chr5	dexseq_prepare_annotation2.py	exon	.	+	.	TRIO	43	1.48942694580134e-44	9.88058493707439e-43
ENSG00000150995.92	ENSG00000150995	chr3	dexseq_prepare_annotation2.py	exon	.	+	.	ITPR1	18	1.58714384368625e-44	1.04782015680286e-42
ENSG00000187736.ENSG00000213901.77	ENSG00000187736+ENSG00000213901	chr2	dexseq_prepare_annotation2.py	exon	.	-	.		46	1.63137266644168e-44	1.07186648112809e-42
ENSG00000167851.15	ENSG00000167851	chr17	dexseq_prepare_annotation2.py	exon	.	+	.	CD300A	8	1.8212603577687e-44	1.19093082061332e-42
ENSG00000258818.ENSG00000259171.ENSG00000214274.11	ENSG00000258818+ENSG00000259171+ENSG00000214274	chr14	dexseq_prepare_annotation2.py	exon	.	+	.		12	2.08619163443816e-44	1.35770538028933e-42
ENSG00000103343.ENSG00000103351.ENSG00000263212.ENSG00000262621.ENSG00000122390.139	ENSG00000103343+ENSG00000103351+ENSG00000263212+ENSG00000262621+ENSG00000122390	chr16	dexseq_prepare_annotation2.py	exon	.	+	.		72	2.74142007449456e-44	1.77571605957355e-42
ENSG00000105738.20	ENSG00000105738	chr19	dexseq_prepare_annotation2.py	exon	.	+	.	SIPA1L3	13	7.19529998102904e-44	4.63877273894323e-42
ENSG00000257207.ENSG00000184115.ENSG00000256671.ENSG00000230596.ENSG00000273471.42	ENSG00000257207+ENSG00000184115+ENSG00000256671+ENSG00000230596+ENSG00000273471	chr2	dexseq_prepare_annotation2.py	exon	.	-	.		18	7.54035641065988e-44	4.83851281454119e-42
ENSG00000105737.28	ENSG00000105737	chr19	dexseq_prepare_annotation2.py	exon	.	-	.	GRIK5	18	8.63800371011631e-44	5.51707288127057e-42
ENSG00000168259.35	ENSG00000168259	chr17	dexseq_prepare_annotation2.py	exon	.	-	.	DNAJC7	15	1.10466656462245e-43	7.02281540064608e-42
ENSG00000123607.45	ENSG00000123607	chr2	dexseq_prepare_annotation2.py	exon	.	-	.	TTC21B	28	1.42772952720363e-43	9.0348303537144e-42
ENSG00000145687.52	ENSG00000145687	chr5	dexseq_prepare_annotation2.py	exon	.	-	.	SSBP2	37	1.99348463265279e-43	1.25571243007285e-41
ENSG00000221978.56	ENSG00000221978	chr1	dexseq_prepare_annotation2.py	exon	.	-	.	CCNL2	17	2.1810374924067e-43	1.36758022126616e-41
ENSG00000140694.51	ENSG00000140694	chr16	dexseq_prepare_annotation2.py	exon	.	-	.	PARN	24	2.44307469095479e-43	1.52492280255415e-41
ENSG00000125753.37	ENSG00000125753	chr19	dexseq_prepare_annotation2.py	exon	.	+	.	VASP	22	4.28678128069896e-43	2.6636235541429e-41
ENSG00000197102.99	ENSG00000197102	chr14	dexseq_prepare_annotation2.py	exon	.	+	.	DYNC1H1	42	8.13304455490432e-43	5.03076431657415e-41
ENSG00000125520.ENSG00000273047.ENSG00000273154.ENSG00000197114.ENSG00000203896.89	ENSG00000125520+ENSG00000273047+ENSG00000273154+ENSG00000197114+ENSG00000203896	chr20	dexseq_prepare_annotation2.py	exon	.	+	.		36	9.22235666232914e-43	5.67898662274008e-41
ENSG00000123213.32	ENSG00000123213	chr5	dexseq_prepare_annotation2.py	exon	.	+	.	NLN	24	1.10398837819927e-42	6.76784303992518e-41
ENSG00000176658.48	ENSG00000176658	chr17	dexseq_prepare_annotation2.py	exon	.	-	.	MYO1D	17	1.19717242111046e-42	7.30647630519503e-41
ENSG00000232732.49	ENSG00000232732	chr2	dexseq_prepare_annotation2.py	exon	.	-	.	AC073043.1	41	1.26303992343715e-42	7.67436470293759e-41
ENSG00000189079.37	ENSG00000189079	chr12	dexseq_prepare_annotation2.py	exon	.	+	.	ARID2	29	1.30793041143376e-42	7.91211471797726e-41
ENSG00000091128.48	ENSG00000091128	chr7	dexseq_prepare_annotation2.py	exon	.	-	.	LAMB4	29	1.44465862478005e-42	8.70090010328053e-41
ENSG00000221988.ENSG00000258388.ENSG00000241404.69	ENSG00000221988+ENSG00000258388+ENSG00000241404	chr6	dexseq_prepare_annotation2.py	exon	.	+	.		11	1.50782336893248e-42	9.04167270837589e-41
ENSG00000127329.56	ENSG00000127329	chr12	dexseq_prepare_annotation2.py	exon	.	-	.	PTPRB	25	1.73118728896611e-42	1.03359408052533e-40
ENSG00000067248.33	ENSG00000067248	chr5	dexseq_prepare_annotation2.py	exon	.	-	.	DHX29	28	2.32576351599742e-42	1.38257076197734e-40
ENSG00000168872.ENSG00000260537.ENSG00000157349.89	ENSG00000168872+ENSG00000260537+ENSG00000157349	chr16	dexseq_prepare_annotation2.py	exon	.	+	.		16	2.7048939705015e-42	1.60101741391925e-40
ENSG00000198632.ENSG00000174368.32	ENSG00000198632+ENSG00000174368	chr7	dexseq_prepare_annotation2.py	exon	.	-	.		24	2.95796756651553e-42	1.74329659327859e-40
ENSG00000140400.118	ENSG00000140400	chr15	dexseq_prepare_annotation2.py	exon	.	-	.	MAN2C1	31	3.31255664506203e-42	1.94393281410221e-40
ENSG00000047188.39	ENSG00000047188	chr5	dexseq_prepare_annotation2.py	exon	.	+	.	YTHDC2	9	3.79818696562599e-42	2.21943418774366e-40
ENSG00000187741.92	ENSG00000187741	chr16	dexseq_prepare_annotation2.py	exon	.	-	.	FANCA	43	3.8726699270675e-42	2.25336878976657e-40
ENSG00000175166.68	ENSG00000175166	chr3	dexseq_prepare_annotation2.py	exon	.	+	.	PSMD2	47	4.07384250903133e-42	2.36042216599233e-40
ENSG00000164116.27	ENSG00000164116	chr4	dexseq_prepare_annotation2.py	exon	.	+	.	GUCY1A3	17	5.7573528392822e-42	3.32184744491694e-40
ENSG00000205133.40	ENSG00000205133	chr8	dexseq_prepare_annotation2.py	exon	.	-	.	TRIQK	21	6.13954418610048e-42	3.527540617721e-40
ENSG00000269553.ENSG00000263397.ENSG00000012124.76	ENSG00000269553+ENSG00000263397+ENSG00000012124	chr19	dexseq_prepare_annotation2.py	exon	.	+	.		49	6.47229295212741e-42	3.7032302841089e-40
ENSG00000140955.28	ENSG00000140955	chr16	dexseq_prepare_annotation2.py	exon	.	+	.	ADAD2	27	7.1726790771859e-42	4.0869389663036e-40
ENSG00000213599.ENSG00000261052.ENSG00000132207.45	ENSG00000213599+ENSG00000261052+ENSG00000132207	chr16	dexseq_prepare_annotation2.py	exon	.	+	.		11	7.26146064774926e-42	4.12042882706169e-40
ENSG00000143226.ENSG00000244682.ENSG00000273112.ENSG00000072694.80	ENSG00000143226+ENSG00000244682+ENSG00000273112+ENSG00000072694	chr1	dexseq_prepare_annotation2.py	exon	.	+	.		41	8.20217769373984e-42	4.63507424240475e-40
ENSG00000170921.43	ENSG00000170921	chr17	dexseq_prepare_annotation2.py	exon	.	+	.	TANC2	17	8.79235033206781e-42	4.94821945737521e-40
ENSG00000153113.109	ENSG00000153113	chr5	dexseq_prepare_annotation2.py	exon	.	+	.	CAST	69	9.56375090132559e-42	5.36038479089808e-40
ENSG00000188676.17	ENSG00000188676	chr8	dexseq_prepare_annotation2.py	exon	.	+	.	IDO2	12	1.15522702213311e-41	6.44860872680159e-40
ENSG00000170448.31	ENSG00000170448	chr4	dexseq_prepare_annotation2.py	exon	.	-	.	NFXL1	25	1.51462417503885e-41	8.4205745634144e-40
ENSG00000077063.46	ENSG00000077063	chr7	dexseq_prepare_annotation2.py	exon	.	-	.	CTTNBP2	30	1.8550145417268e-41	1.02713950350776e-39
ENSG00000188811.13	ENSG00000188811	chr13	dexseq_prepare_annotation2.py	exon	.	+	.	NHLRC3	9	2.17305855990514e-41	1.19841125078785e-39
ENSG00000168314.33	ENSG00000168314	chr3	dexseq_prepare_annotation2.py	exon	.	+	.	MOBP	20	2.18563609964315e-41	1.20052619681199e-39
ENSG00000168026.69	ENSG00000168026	chr3	dexseq_prepare_annotation2.py	exon	.	+	.	TTC21A	33	2.33893121629111e-41	1.27960969968564e-39
ENSG00000123329.77	ENSG00000123329	chr12	dexseq_prepare_annotation2.py	exon	.	-	.	ARHGAP9	36	2.7693144471557e-41	1.50905658683897e-39
ENSG00000070756.68	ENSG00000070756	chr8	dexseq_prepare_annotation2.py	exon	.	-	.	PABPC1	28	3.32118005904883e-41	1.80262626762287e-39
ENSG00000100938.70	ENSG00000100938	chr14	dexseq_prepare_annotation2.py	exon	.	+	.	GMPR2	16	3.50157566915522e-41	1.89305657830077e-39
ENSG00000065357.135	ENSG00000065357	chr12	dexseq_prepare_annotation2.py	exon	.	+	.	DGKA	23	4.2541805414913e-41	2.29091792924543e-39
ENSG00000011243.50	ENSG00000011243	chr19	dexseq_prepare_annotation2.py	exon	.	-	.	AKAP8L	32	4.33825114823175e-41	2.32706502998118e-39
ENSG00000187240.105	ENSG00000187240	chr11	dexseq_prepare_annotation2.py	exon	.	+	.	DYNC2H1	37	5.10433760444089e-41	2.72734490210826e-39
ENSG00000148700.55	ENSG00000148700	chr10	dexseq_prepare_annotation2.py	exon	.	+	.	ADD3	36	5.3886291417303e-41	2.86808741760622e-39
ENSG00000174292.28	ENSG00000174292	chr17	dexseq_prepare_annotation2.py	exon	.	+	.	TNK1	23	6.57515365222088e-41	3.48610077035896e-39
ENSG00000263719.ENSG00000160551.32	ENSG00000263719+ENSG00000160551	chr17	dexseq_prepare_annotation2.py	exon	.	+	.		24	8.6738386269104e-41	4.58112123172052e-39
ENSG00000105072.25	ENSG00000105072	chr19	dexseq_prepare_annotation2.py	exon	.	+	.	C19orf44	12	9.23983465735998e-41	4.86135668639338e-39
ENSG00000137968.30	ENSG00000137968	chr1	dexseq_prepare_annotation2.py	exon	.	-	.	SLC44A5	24	9.33123307936534e-41	4.89070582617729e-39
ENSG00000100239.28	ENSG00000100239	chr22	dexseq_prepare_annotation2.py	exon	.	+	.	PPP6R2	16	9.44586109043454e-41	4.93196062714248e-39
ENSG00000134853.ENSG00000145216.53	ENSG00000134853+ENSG00000145216	chr4	dexseq_prepare_annotation2.py	exon	.	+	.		38	1.24485978489967e-40	6.4751570326675e-39
ENSG00000230768.18	ENSG00000230768	chr1	dexseq_prepare_annotation2.py	exon	.	-	.	RP11-251P6.1	6	1.45535529598876e-40	7.54148638661042e-39
ENSG00000149084.ENSG00000235661.46	ENSG00000149084+ENSG00000235661	chr11	dexseq_prepare_annotation2.py	exon	.	+	.		33	1.59286968563034e-40	8.22304004626908e-39
ENSG00000170004.75	ENSG00000170004	chr17	dexseq_prepare_annotation2.py	exon	.	+	.	CHD3	50	1.61429334714311e-40	8.30242555916449e-39
ENSG00000123384.69	ENSG00000123384	chr12	dexseq_prepare_annotation2.py	exon	.	+	.	LRP1	33	2.02455853269235e-40	1.03735961831833e-38
ENSG00000164941.70	ENSG00000164941	chr8	dexseq_prepare_annotation2.py	exon	.	+	.	INTS8	22	2.46296930615371e-40	1.2573046287027e-38
ENSG00000205517.ENSG00000187266.64	ENSG00000205517+ENSG00000187266	chr19	dexseq_prepare_annotation2.py	exon	.	-	.		33	2.73855223624323e-40	1.39280738178119e-38
ENSG00000129534.39	ENSG00000129534	chr14	dexseq_prepare_annotation2.py	exon	.	-	.	MIS18BP1	13	3.78120092456272e-40	1.91599450539097e-38
ENSG00000160410.69	ENSG00000160410	chr19	dexseq_prepare_annotation2.py	exon	.	+	.	SHKBP1	37	4.37863822985613e-40	2.2105683886906e-38
ENSG00000166313.50	ENSG00000166313	chr11	dexseq_prepare_annotation2.py	exon	.	-	.	APBB1	45	4.45931383085651e-40	2.24305119140372e-38
ENSG00000236963.15	ENSG00000236963	chr1	dexseq_prepare_annotation2.py	exon	.	-	.	LINC01141	13	5.85679281920314e-40	2.9352364596094e-38
ENSG00000139998.19	ENSG00000139998	chr14	dexseq_prepare_annotation2.py	exon	.	-	.	RAB15	7	6.3747763052845e-40	3.18321557178788e-38
ENSG00000069329.36	ENSG00000069329	chr16	dexseq_prepare_annotation2.py	exon	.	-	.	VPS35	20	8.96488484749002e-40	4.46035502629467e-38
ENSG00000114353.32	ENSG00000114353	chr3	dexseq_prepare_annotation2.py	exon	.	+	.	GNAI2	17	9.1949402644146e-40	4.5583003505755e-38
ENSG00000113648.55	ENSG00000113648	chr5	dexseq_prepare_annotation2.py	exon	.	-	.	H2AFY	18	1.0252710701104e-39	5.06439652329355e-38
ENSG00000221297.ENSG00000167110.55	ENSG00000221297+ENSG00000167110	chr9	dexseq_prepare_annotation2.py	exon	.	-	.		19	1.06292930097067e-39	5.23159324764487e-38
ENSG00000114374.53	ENSG00000114374	chrY	dexseq_prepare_annotation2.py	exon	.	+	.	USP9Y	35	1.85542047586753e-39	9.09951213379035e-38
ENSG00000215296.21	ENSG00000215296	chr15	dexseq_prepare_annotation2.py	exon	.	-	.	TMCO5B	7	2.38059006492499e-39	1.16335454703025e-37
ENSG00000055609.31	ENSG00000055609	chr7	dexseq_prepare_annotation2.py	exon	.	-	.	KMT2C	23	2.67543461454198e-39	1.3028038342869e-37
ENSG00000068400.37	ENSG00000068400	chrX	dexseq_prepare_annotation2.py	exon	.	-	.	GRIPAP1	23	3.723470539883e-39	1.80673842592485e-37
ENSG00000158321.48	ENSG00000158321	chr7	dexseq_prepare_annotation2.py	exon	.	+	.	AUTS2	25	6.9891685908276e-39	3.3794106721565e-37
ENSG00000005471.46	ENSG00000005471	chr7	dexseq_prepare_annotation2.py	exon	.	-	.	ABCB4	19	9.69327204179131e-39	4.67045655010099e-37
ENSG00000141524.ENSG00000204282.55	ENSG00000141524+ENSG00000204282	chr17	dexseq_prepare_annotation2.py	exon	.	-	.		25	1.45089569716242e-38	6.96632857113091e-37
ENSG00000106266.27	ENSG00000106266	chr7	dexseq_prepare_annotation2.py	exon	.	-	.	SNX8	21	2.48610886646921e-38	1.18952079980332e-36
ENSG00000214940.ENSG00000205746.ENSG00000233024.ENSG00000254681.130	ENSG00000214940+ENSG00000205746+ENSG00000233024+ENSG00000254681	chr16	dexseq_prepare_annotation2.py	exon	.	-	.		17	2.78432297650186e-38	1.32758066365707e-36
ENSG00000018189.43	ENSG00000018189	chr4	dexseq_prepare_annotation2.py	exon	.	+	.	RUFY3	26	3.12482410056262e-38	1.48477801207356e-36
ENSG00000141293.18	ENSG00000141293	chr17	dexseq_prepare_annotation2.py	exon	.	-	.	SKAP1	12	5.38074600988103e-38	2.5478760071616e-36
ENSG00000233327.ENSG00000154874.ENSG00000213077.ENSG00000273018.97	ENSG00000233327+ENSG00000154874+ENSG00000213077+ENSG00000273018	chr17	dexseq_prepare_annotation2.py	exon	.	-	.		53	5.50841759883734e-38	2.59936737000805e-36
ENSG00000186522.40	ENSG00000186522	chr2	dexseq_prepare_annotation2.py	exon	.	-	.	SEPT10	13	6.00211897222493e-38	2.82264033310249e-36
ENSG00000080823.99	ENSG00000080823	chr14	dexseq_prepare_annotation2.py	exon	.	-	.	MOK	31	6.20829269878345e-38	2.90963397063803e-36
ENSG00000114480.26	ENSG00000114480	chr3	dexseq_prepare_annotation2.py	exon	.	-	.	GBE1	14	7.73856103777569e-38	3.61448708063727e-36
ENSG00000177479.68	ENSG00000177479	chr3	dexseq_prepare_annotation2.py	exon	.	+	.	ARIH2	48	1.26550344500614e-37	5.8908112904489e-36
ENSG00000026559.15	ENSG00000026559	chr20	dexseq_prepare_annotation2.py	exon	.	-	.	KCNG1	10	1.27855667386492e-37	5.93146629915982e-36
ENSG00000268400.ENSG00000229833.ENSG00000076944.49	ENSG00000268400+ENSG00000229833+ENSG00000076944	chr19	dexseq_prepare_annotation2.py	exon	.	+	.		20	1.33701899325916e-37	6.18179960115652e-36
ENSG00000083838.22	ENSG00000083838	chr19	dexseq_prepare_annotation2.py	exon	.	+	.	ZNF446	7	1.48113556082156e-37	6.82515218832269e-36
ENSG00000178031.34	ENSG00000178031	chr9	dexseq_prepare_annotation2.py	exon	.	+	.	ADAMTSL1	13	1.54112192812704e-37	7.07782151071589e-36
ENSG00000157483.43	ENSG00000157483	chr15	dexseq_prepare_annotation2.py	exon	.	-	.	MYO1E	27	1.90491568936832e-37	8.71943408213526e-36
ENSG00000165949.32	ENSG00000165949	chr14	dexseq_prepare_annotation2.py	exon	.	+	.	IFI27	19	2.38061648442276e-37	1.08606729448815e-35
ENSG00000148950.29	ENSG00000148950	chr11	dexseq_prepare_annotation2.py	exon	.	-	.	IMMP1L	21	2.52362843196468e-37	1.14749886184566e-35
ENSG00000147604.24	ENSG00000147604	chr8	dexseq_prepare_annotation2.py	exon	.	-	.	RPL7	21	2.62560736832984e-37	1.18992872547542e-35
ENSG00000147889.39	ENSG00000147889	chr9	dexseq_prepare_annotation2.py	exon	.	-	.	CDKN2A	20	2.91039829860235e-37	1.31465754725025e-35
ENSG00000241015.ENSG00000160336.25	ENSG00000241015+ENSG00000160336	chr19	dexseq_prepare_annotation2.py	exon	.	+	.		18	2.97928150978796e-37	1.34136044893142e-35
ENSG00000072682.41	ENSG00000072682	chr5	dexseq_prepare_annotation2.py	exon	.	-	.	P4HA2	20	3.14339677182758e-37	1.4106249827038e-35
ENSG00000083844.16	ENSG00000083844	chr19	dexseq_prepare_annotation2.py	exon	.	+	.	ZNF264	17	6.43012307904941e-37	2.87617101372985e-35
ENSG00000236107.28	ENSG00000236107	chr2	dexseq_prepare_annotation2.py	exon	.	+	.	AC010127.3	22	8.01085454385937e-37	3.5715926816973e-35
ENSG00000270179.ENSG00000149292.64	ENSG00000270179+ENSG00000149292	chr11	dexseq_prepare_annotation2.py	exon	.	+	.		25	1.0676245569583e-36	4.7445373515053e-35
ENSG00000175213.13	ENSG00000175213	chr11	dexseq_prepare_annotation2.py	exon	.	+	.	ZNF408	8	1.40635549525085e-36	6.22970118089829e-35
ENSG00000151612.29	ENSG00000151612	chr4	dexseq_prepare_annotation2.py	exon	.	-	.	ZNF827	19	2.25494952137096e-36	9.95658097346176e-35
ENSG00000151651.45	ENSG00000151651	chr10	dexseq_prepare_annotation2.py	exon	.	-	.	ADAM8	20	2.31644363747645e-36	1.01953218044316e-34
ENSG00000079785.36	ENSG00000079785	chr2	dexseq_prepare_annotation2.py	exon	.	+	.	DDX1	22	2.37637372097818e-36	1.04256753790646e-34
ENSG00000066739.54	ENSG00000066739	chr14	dexseq_prepare_annotation2.py	exon	.	-	.	ATG2B	30	2.59181101475725e-36	1.13346333931995e-34
ENSG00000185813.51	ENSG00000185813	chr17	dexseq_prepare_annotation2.py	exon	.	-	.	PCYT2	12	3.0120255791634e-36	1.31305191279593e-34
ENSG00000012061.30	ENSG00000012061	chr19	dexseq_prepare_annotation2.py	exon	.	-	.	ERCC1	24	3.59782949762604e-36	1.56346185637344e-34
ENSG00000133606.46	ENSG00000133606	chr7	dexseq_prepare_annotation2.py	exon	.	-	.	MKRN1	31	3.63437398217556e-36	1.57436036350898e-34
ENSG00000092607.11	ENSG00000092607	chr1	dexseq_prepare_annotation2.py	exon	.	-	.	TBX15	10	4.00046705975382e-36	1.72749728504841e-34
ENSG00000168137.84	ENSG00000168137	chr3	dexseq_prepare_annotation2.py	exon	.	+	.	SETD5	33	5.11856266406008e-36	2.20338879319351e-34
ENSG00000268614.ENSG00000090674.ENSG00000032444.122	ENSG00000268614+ENSG00000090674+ENSG00000032444	chr19	dexseq_prepare_annotation2.py	exon	.	+	.		22	5.66431870174577e-36	2.43070076288665e-34
ENSG00000126822.31	ENSG00000126822	chr14	dexseq_prepare_annotation2.py	exon	.	+	.	PLEKHG3	24	6.10829882528346e-36	2.61305792737671e-34
ENSG00000007545.ENSG00000261732.ENSG00000206053.81	ENSG00000007545+ENSG00000261732+ENSG00000206053	chr16	dexseq_prepare_annotation2.py	exon	.	+	.		29	6.34639591731235e-36	2.70648163778053e-34
ENSG00000100453.10	ENSG00000100453	chr14	dexseq_prepare_annotation2.py	exon	.	-	.	GZMB	10	6.74597935065694e-36	2.86798106635359e-34
ENSG00000012983.41	ENSG00000012983	chr14	dexseq_prepare_annotation2.py	exon	.	-	.	MAP4K5	16	6.9035427083458e-36	2.92590890342607e-34
ENSG00000188603.ENSG00000261832.ENSG00000233232.89	ENSG00000188603+ENSG00000261832+ENSG00000233232	chr16	dexseq_prepare_annotation2.py	exon	.	-	.		59	7.04460450756964e-36	2.9765079722445e-34
ENSG00000115970.84	ENSG00000115970	chr2	dexseq_prepare_annotation2.py	exon	.	-	.	THADA	40	9.26117274608049e-36	3.90105595549624e-34
ENSG00000061273.54	ENSG00000061273	chr12	dexseq_prepare_annotation2.py	exon	.	-	.	HDAC7	26	1.16218179833382e-35	4.88045273844651e-34
ENSG00000138031.50	ENSG00000138031	chr2	dexseq_prepare_annotation2.py	exon	.	-	.	ADCY3	19	1.23850301153619e-35	5.1850985836631e-34
ENSG00000228192.11	ENSG00000228192	chr1	dexseq_prepare_annotation2.py	exon	.	-	.	RP11-342M1.3	10	1.94202815187277e-35	8.10575397614495e-34
ENSG00000119689.17	ENSG00000119689	chr14	dexseq_prepare_annotation2.py	exon	.	+	.	DLST	11	2.33382369633633e-35	9.71153545396681e-34
ENSG00000256121.ENSG00000092421.56	ENSG00000256121+ENSG00000092421	chr5	dexseq_prepare_annotation2.py	exon	.	-	.		21	2.49341963515832e-35	1.03443016404816e-33
ENSG00000145012.45	ENSG00000145012	chr3	dexseq_prepare_annotation2.py	exon	.	+	.	LPP	24	2.72351719577913e-35	1.12648608832648e-33
ENSG00000227232.23	ENSG00000227232	chr1	dexseq_prepare_annotation2.py	exon	.	-	.	WASH7P	23	2.75621828329889e-35	1.13658827226007e-33
ENSG00000269332.ENSG00000269025.ENSG00000240713.ENSG00000221790.ENSG00000268823.24	ENSG00000269332+ENSG00000269025+ENSG00000240713+ENSG00000221790+ENSG00000268823	chr19	dexseq_prepare_annotation2.py	exon	.	+	.		18	2.84988888275525e-35	1.1716968304789e-33
ENSG00000196235.ENSG00000213922.19	ENSG00000196235+ENSG00000213922	chr19	dexseq_prepare_annotation2.py	exon	.	+	.		9	3.01523218265005e-35	1.23597517409405e-33
ENSG00000231870.6	ENSG00000231870	chr17	dexseq_prepare_annotation2.py	exon	.	-	.	KRT17P3	5	3.65350969418798e-35	1.49315461668421e-33
ENSG00000075151.24	ENSG00000075151	chr1	dexseq_prepare_annotation2.py	exon	.	-	.	EIF4G3	6	3.82408818584379e-35	1.55823082991119e-33
ENSG00000173818.62	ENSG00000173818	chr17	dexseq_prepare_annotation2.py	exon	.	+	.	ENDOV	21	4.08905919827674e-35	1.66127103286202e-33
ENSG00000145703.72	ENSG00000145703	chr5	dexseq_prepare_annotation2.py	exon	.	+	.	IQGAP2	45	4.10364613139214e-35	1.66227931198457e-33
ENSG00000185811.28	ENSG00000185811	chr7	dexseq_prepare_annotation2.py	exon	.	+	.	IKZF1	10	4.40516986531306e-35	1.77917037030821e-33
ENSG00000069943.26	ENSG00000069943	chr15	dexseq_prepare_annotation2.py	exon	.	+	.	PIGB	25	4.84597821761901e-35	1.9514654804793e-33
ENSG00000132702.12	ENSG00000132702	chr1	dexseq_prepare_annotation2.py	exon	.	+	.	HAPLN2	12	5.14202096076333e-35	2.06462666178953e-33
ENSG00000163482.56	ENSG00000163482	chr2	dexseq_prepare_annotation2.py	exon	.	+	.	STK36	29	6.57905487092473e-35	2.63392365852882e-33
ENSG00000159618.23	ENSG00000159618	chr16	dexseq_prepare_annotation2.py	exon	.	+	.	GPR114	7	8.34232303178768e-35	3.33013894978222e-33
ENSG00000253877.7	ENSG00000253877	chr8	dexseq_prepare_annotation2.py	exon	.	-	.	RP11-946L20.2	8	1.36341379223492e-34	5.42678208549854e-33
ENSG00000133030.53	ENSG00000133030	chr17	dexseq_prepare_annotation2.py	exon	.	+	.	MPRIP	20	1.61846191148243e-34	6.42332918164067e-33
ENSG00000213908.18	ENSG00000213908	chr19	dexseq_prepare_annotation2.py	exon	.	-	.	CYP2A7P1	12	1.64768039564002e-34	6.5204458769247e-33
ENSG00000144426.ENSG00000204196.58	ENSG00000144426+ENSG00000204196	chr2	dexseq_prepare_annotation2.py	exon	.	+	.		37	1.71621221102624e-34	6.77213393155525e-33
ENSG00000213886.ENSG00000204681.52	ENSG00000213886+ENSG00000204681	chr6	dexseq_prepare_annotation2.py	exon	.	-	.		11	1.73444132055609e-34	6.82445507560922e-33
ENSG00000104450.29	ENSG00000104450	chr8	dexseq_prepare_annotation2.py	exon	.	+	.	SPAG1	25	2.86633257873108e-34	1.12458511346101e-32
ENSG00000213221.ENSG00000187796.37	ENSG00000213221+ENSG00000187796	chr9	dexseq_prepare_annotation2.py	exon	.	-	.		11	2.92194947571781e-34	1.14313989175376e-32
ENSG00000102786.62	ENSG00000102786	chr13	dexseq_prepare_annotation2.py	exon	.	-	.	INTS6	22	3.0554189144276e-34	1.19196058332159e-32
ENSG00000130948.21	ENSG00000130948	chr9	dexseq_prepare_annotation2.py	exon	.	-	.	HSD17B3	12	3.56264730355074e-34	1.38590007853707e-32
ENSG00000158636.50	ENSG00000158636	chr11	dexseq_prepare_annotation2.py	exon	.	+	.	C11orf30	9	3.82330697512267e-34	1.48041052472607e-32
ENSG00000072609.ENSG00000196458.ENSG00000090615.125	ENSG00000072609+ENSG00000196458+ENSG00000090615	chr12	dexseq_prepare_annotation2.py	exon	.	-	.		21	3.82716091084878e-34	1.48041052472607e-32
ENSG00000155066.38	ENSG00000155066	chr2	dexseq_prepare_annotation2.py	exon	.	+	.	PROM2	10	4.2083485814848e-34	1.6232877168806e-32
ENSG00000145016.ENSG00000216042.41	ENSG00000145016+ENSG00000216042	chr3	dexseq_prepare_annotation2.py	exon	.	-	.		20	5.24416180598615e-34	2.01716610419613e-32
ENSG00000175701.12	ENSG00000175701	chr2	dexseq_prepare_annotation2.py	exon	.	-	.	LINC00116	10	5.36142467550935e-34	2.05651071631549e-32
ENSG00000127314.71	ENSG00000127314	chr12	dexseq_prepare_annotation2.py	exon	.	+	.	RAP1B	43	6.7906460360812e-34	2.59746939742248e-32
ENSG00000090659.24	ENSG00000090659	chr19	dexseq_prepare_annotation2.py	exon	.	-	.	CD209	9	7.66913553250008e-34	2.92534914256364e-32
ENSG00000120616.ENSG00000222309.9	ENSG00000120616+ENSG00000222309	chr10	dexseq_prepare_annotation2.py	exon	.	-	.		6	7.89511734277543e-34	3.00320640861474e-32
ENSG00000143224.43	ENSG00000143224	chr1	dexseq_prepare_annotation2.py	exon	.	+	.	PPOX	23	8.11303100241553e-34	3.07757297583343e-32
ENSG00000147206.37	ENSG00000147206	chrX	dexseq_prepare_annotation2.py	exon	.	-	.	NXF3	20	8.3849902386254e-34	3.17033740854842e-32
ENSG00000148341.40	ENSG00000148341	chr9	dexseq_prepare_annotation2.py	exon	.	-	.	SH3GLB2	27	8.40374902935934e-34	3.17033740854842e-32
ENSG00000141646.ENSG00000267699.ENSG00000141642.58	ENSG00000141646+ENSG00000267699+ENSG00000141642	chr18	dexseq_prepare_annotation2.py	exon	.	+	.		23	1.00363248777574e-33	3.77585789647575e-32
ENSG00000259522.ENSG00000260669.ENSG00000213920.ENSG00000254505.ENSG00000129559.ENSG00000254692.ENSG00000100926.ENSG00000255526.ENSG00000196497.205	ENSG00000259522+ENSG00000260669+ENSG00000213920+ENSG00000254505+ENSG00000129559+ENSG00000254692+ENSG00000100926+ENSG00000255526+ENSG00000196497	chr14	dexseq_prepare_annotation2.py	exon	.	-	.		49	1.0377612567029e-33	3.89358950192463e-32
ENSG00000055163.92	ENSG00000055163	chr5	dexseq_prepare_annotation2.py	exon	.	+	.	CYFIP2	31	1.05378638981141e-33	3.94294133648237e-32
ENSG00000104979.ENSG00000037757.32	ENSG00000104979+ENSG00000037757	chr19	dexseq_prepare_annotation2.py	exon	.	+	.		12	1.18691810909761e-33	4.42901072666532e-32
ENSG00000077616.26	ENSG00000077616	chr11	dexseq_prepare_annotation2.py	exon	.	+	.	NAALAD2	16	1.24301740898529e-33	4.6257764390748e-32
ENSG00000171320.24	ENSG00000171320	chr8	dexseq_prepare_annotation2.py	exon	.	+	.	ESCO2	15	1.4499536452192e-33	5.38128742058109e-32
ENSG00000088538.52	ENSG00000088538	chr3	dexseq_prepare_annotation2.py	exon	.	+	.	DOCK3	36	1.73885992934581e-33	6.43612521557323e-32
ENSG00000133316.ENSG00000222328.41	ENSG00000133316+ENSG00000222328	chr11	dexseq_prepare_annotation2.py	exon	.	-	.		27	1.81089616191841e-33	6.68473819770525e-32
ENSG00000154727.11	ENSG00000154727	chr21	dexseq_prepare_annotation2.py	exon	.	+	.	GABPA	4	2.3343672750498e-33	8.59397625227448e-32
ENSG00000226994.23	ENSG00000226994	chr2	dexseq_prepare_annotation2.py	exon	.	+	.	AC012593.1	18	3.10986003831098e-33	1.14183417235525e-31
ENSG00000104447.31	ENSG00000104447	chr8	dexseq_prepare_annotation2.py	exon	.	-	.	TRPS1	23	3.2697442435632e-33	1.19733674540293e-31
ENSG00000214717.ENSG00000169084.29	ENSG00000214717+ENSG00000169084	chrX	dexseq_prepare_annotation2.py	exon	.	-	.		9	3.35908320323258e-33	1.22678006773377e-31
ENSG00000118898.34	ENSG00000118898	chr16	dexseq_prepare_annotation2.py	exon	.	-	.	PPL	16	3.92547338975225e-33	1.42983025432567e-31
ENSG00000022267.34	ENSG00000022267	chrX	dexseq_prepare_annotation2.py	exon	.	+	.	FHL1	19	4.05871272197764e-33	1.47445087561368e-31
ENSG00000156535.37	ENSG00000156535	chr6	dexseq_prepare_annotation2.py	exon	.	+	.	CD109	21	4.13381891461806e-33	1.49777312230964e-31
ENSG00000159674.46	ENSG00000159674	chr4	dexseq_prepare_annotation2.py	exon	.	-	.	SPON2	21	4.30805213576908e-33	1.55679399811529e-31
ENSG00000259529.ENSG00000092098.ENSG00000213928.121	ENSG00000259529+ENSG00000092098+ENSG00000213928	chr14	dexseq_prepare_annotation2.py	exon	.	+	.		16	4.55791685794876e-33	1.64276415468117e-31
ENSG00000212290.ENSG00000129636.42	ENSG00000212290+ENSG00000129636	chr16	dexseq_prepare_annotation2.py	exon	.	-	.		15	5.97914419104033e-33	2.14936146678968e-31
ENSG00000080561.15	ENSG00000080561	chrX	dexseq_prepare_annotation2.py	exon	.	+	.	MID2	11	6.03922489615608e-33	2.1652907643346e-31
ENSG00000189143.12	ENSG00000189143	chr7	dexseq_prepare_annotation2.py	exon	.	+	.	CLDN4	9	6.23577509934666e-33	2.22993915792261e-31
ENSG00000113649.35	ENSG00000113649	chr5	dexseq_prepare_annotation2.py	exon	.	+	.	TCERG1	33	6.92796376228195e-33	2.4710337242508e-31
ENSG00000041357.32	ENSG00000041357	chr15	dexseq_prepare_annotation2.py	exon	.	+	.	PSMA4	30	9.98472871014304e-33	3.5520801722198e-31
ENSG00000197355.11	ENSG00000197355	chr9	dexseq_prepare_annotation2.py	exon	.	+	.	UAP1L1	8	1.08793583589098e-32	3.86034493500127e-31
ENSG00000182541.30	ENSG00000182541	chr22	dexseq_prepare_annotation2.py	exon	.	+	.	LIMK2	9	1.23911709887925e-32	4.38545257778604e-31
ENSG00000137877.58	ENSG00000137877	chr15	dexseq_prepare_annotation2.py	exon	.	-	.	SPTBN5	37	1.32911806183495e-32	4.69188926095566e-31
ENSG00000125347.35	ENSG00000125347	chr5	dexseq_prepare_annotation2.py	exon	.	-	.	IRF1	25	1.35764848694233e-32	4.78031513402362e-31
ENSG00000196924.65	ENSG00000196924	chrX	dexseq_prepare_annotation2.py	exon	.	-	.	FLNA	19	1.4278794080593e-32	5.01474169602822e-31
ENSG00000142347.75	ENSG00000142347	chr19	dexseq_prepare_annotation2.py	exon	.	-	.	MYO1F	28	1.53067465804898e-32	5.36204704192056e-31
ENSG00000063176.35	ENSG00000063176	chr19	dexseq_prepare_annotation2.py	exon	.	+	.	SPHK2	24	1.63194943497945e-32	5.70227217331752e-31
ENSG00000138448.32	ENSG00000138448	chr2	dexseq_prepare_annotation2.py	exon	.	+	.	ITGAV	21	1.78212997336484e-32	6.21122050615381e-31
ENSG00000141349.23	ENSG00000141349	chr17	dexseq_prepare_annotation2.py	exon	.	+	.	G6PC3	13	1.84176832771393e-32	6.40282599396649e-31
ENSG00000126733.24	ENSG00000126733	chrX	dexseq_prepare_annotation2.py	exon	.	+	.	DACH2	12	1.85952431769487e-32	6.44822927540048e-31
ENSG00000063438.ENSG00000249915.42	ENSG00000063438+ENSG00000249915	chr5	dexseq_prepare_annotation2.py	exon	.	+	.		37	1.86522247188746e-32	6.45169646951097e-31
ENSG00000109536.23	ENSG00000109536	chr4	dexseq_prepare_annotation2.py	exon	.	+	.	FRG1	13	2.45025066810946e-32	8.45398044584902e-31
ENSG00000272162.ENSG00000153157.ENSG00000137210.82	ENSG00000272162+ENSG00000153157+ENSG00000137210	chr6	dexseq_prepare_annotation2.py	exon	.	+	.		51	2.50599490508219e-32	8.62464211443325e-31
ENSG00000236943.53	ENSG00000236943	chr1	dexseq_prepare_annotation2.py	exon	.	-	.	RP11-640M9.1	18	2.60546156256482e-32	8.94454954428502e-31
ENSG00000134852.44	ENSG00000134852	chr4	dexseq_prepare_annotation2.py	exon	.	-	.	CLOCK	16	3.58451505839463e-32	1.22749528134352e-30
ENSG00000215462.ENSG00000102547.39	ENSG00000215462+ENSG00000102547	chr13	dexseq_prepare_annotation2.py	exon	.	-	.		25	3.70895596974152e-32	1.26694983523608e-30
ENSG00000183292.12	ENSG00000183292	chr2	dexseq_prepare_annotation2.py	exon	.	+	.	AC140481.2	8	3.79176361547781e-32	1.29202228207795e-30
ENSG00000163810.23	ENSG00000163810	chr3	dexseq_prepare_annotation2.py	exon	.	+	.	TGM4	19	4.14048670628727e-32	1.40735553095883e-30
ENSG00000138594.26	ENSG00000138594	chr15	dexseq_prepare_annotation2.py	exon	.	+	.	TMOD3	20	4.36952704394661e-32	1.4815393917895e-30
ENSG00000103197.85	ENSG00000103197	chr16	dexseq_prepare_annotation2.py	exon	.	+	.	TSC2	49	4.3852921520343e-32	1.48322245890973e-30
ENSG00000141449.53	ENSG00000141449	chr18	dexseq_prepare_annotation2.py	exon	.	+	.	GREB1L	11	5.51865995757129e-32	1.86197146283462e-30
ENSG00000104738.48	ENSG00000104738	chr8	dexseq_prepare_annotation2.py	exon	.	+	.	MCM4	33	5.92362158001839e-32	1.9937051847258e-30
ENSG00000156970.ENSG00000259288.ENSG00000137843.104	ENSG00000156970+ENSG00000259288+ENSG00000137843	chr15	dexseq_prepare_annotation2.py	exon	.	+	.		53	6.73575383742769e-32	2.26150053045372e-30
ENSG00000260498.4	ENSG00000260498	chr16	dexseq_prepare_annotation2.py	exon	.	-	.	RP4-536B24.4	5	6.99469916904762e-32	2.34271241437468e-30
ENSG00000147687.41	ENSG00000147687	chr8	dexseq_prepare_annotation2.py	exon	.	-	.	TATDN1	30	7.18171556835973e-32	2.39949679281547e-30
ENSG00000177694.38	ENSG00000177694	chr3	dexseq_prepare_annotation2.py	exon	.	+	.	NAALADL2	19	7.23292696669867e-32	2.41074158025986e-30
ENSG00000154734.19	ENSG00000154734	chr21	dexseq_prepare_annotation2.py	exon	.	-	.	ADAMTS1	13	8.82282053418212e-32	2.9335344207116e-30
ENSG00000150556.33	ENSG00000150556	chr2	dexseq_prepare_annotation2.py	exon	.	+	.	LYPD6B	13	9.83481160671088e-32	3.26211673872835e-30
ENSG00000167261.30	ENSG00000167261	chr16	dexseq_prepare_annotation2.py	exon	.	-	.	DPEP2	21	1.04805943133245e-31	3.46794026772463e-30
ENSG00000226926.11	ENSG00000226926	chr5	dexseq_prepare_annotation2.py	exon	.	-	.	AC010423.1	7	1.26535390737943e-31	4.17688458080152e-30
ENSG00000178149.44	ENSG00000178149	chr3	dexseq_prepare_annotation2.py	exon	.	-	.	DALRD3	25	1.31173689377922e-31	4.31960935860341e-30
ENSG00000014641.35	ENSG00000014641	chr2	dexseq_prepare_annotation2.py	exon	.	+	.	MDH1	19	1.36065847347709e-31	4.46999094683911e-30
ENSG00000119408.27	ENSG00000119408	chr9	dexseq_prepare_annotation2.py	exon	.	+	.	NEK6	21	1.59923425424895e-31	5.24121355115672e-30
ENSG00000135976.77	ENSG00000135976	chr2	dexseq_prepare_annotation2.py	exon	.	+	.	ANKRD36	21	1.77032172387224e-31	5.78810902671753e-30
ENSG00000181381.73	ENSG00000181381	chr4	dexseq_prepare_annotation2.py	exon	.	-	.	DDX60L	18	1.98720366525651e-31	6.48177689579629e-30
ENSG00000174485.45	ENSG00000174485	chr15	dexseq_prepare_annotation2.py	exon	.	-	.	DENND4A	16	2.40352052940434e-31	7.82112414923706e-30
ENSG00000236581.67	ENSG00000236581	chr13	dexseq_prepare_annotation2.py	exon	.	+	.	STARD13-AS	38	2.5641165385942e-31	8.32398305153085e-30
ENSG00000240731.ENSG00000127054.120	ENSG00000240731+ENSG00000127054	chr1	dexseq_prepare_annotation2.py	exon	.	-	.		33	2.80505052826638e-31	9.08465892786649e-30
ENSG00000124571.57	ENSG00000124571	chr6	dexseq_prepare_annotation2.py	exon	.	-	.	XPO5	12	2.83456473144025e-31	9.1586453863853e-30
ENSG00000118058.66	ENSG00000118058	chr11	dexseq_prepare_annotation2.py	exon	.	+	.	KMT2A	39	2.99367572548958e-31	9.65003639962979e-30
ENSG00000175287.ENSG00000095319.ENSG00000251184.106	ENSG00000175287+ENSG00000095319+ENSG00000251184	chr9	dexseq_prepare_annotation2.py	exon	.	+	.		32	3.17590434283257e-31	1.02134703596667e-29
ENSG00000088340.36	ENSG00000088340	chr20	dexseq_prepare_annotation2.py	exon	.	-	.	FER1L4	14	3.46280984253423e-31	1.11101179340374e-29
ENSG00000139644.49	ENSG00000139644	chr12	dexseq_prepare_annotation2.py	exon	.	+	.	TMBIM6	28	3.66724759656803e-31	1.17386116540961e-29
ENSG00000106263.44	ENSG00000106263	chr7	dexseq_prepare_annotation2.py	exon	.	+	.	EIF3B	28	4.1381433412545e-31	1.32151126423504e-29
ENSG00000177565.40	ENSG00000177565	chr3	dexseq_prepare_annotation2.py	exon	.	-	.	TBL1XR1	33	5.51022123958579e-31	1.75559995503462e-29
ENSG00000148481.22	ENSG00000148481	chr10	dexseq_prepare_annotation2.py	exon	.	-	.	FAM188A	11	6.12924262891982e-31	1.9483046245446e-29
ENSG00000162129.43	ENSG00000162129	chr11	dexseq_prepare_annotation2.py	exon	.	-	.	CLPB	20	6.6480885739963e-31	2.10834993760086e-29
ENSG00000133226.69	ENSG00000133226	chr1	dexseq_prepare_annotation2.py	exon	.	+	.	SRRM1	35	7.5071345024237e-31	2.37529887067471e-29
ENSG00000116883.ENSG00000214193.35	ENSG00000116883+ENSG00000214193	chr1	dexseq_prepare_annotation2.py	exon	.	+	.		28	8.18807541216659e-31	2.58479658758325e-29
ENSG00000172375.45	ENSG00000172375	chr11	dexseq_prepare_annotation2.py	exon	.	+	.	C2CD2L	15	8.35926390044793e-31	2.6327846761686e-29
ENSG00000121152.11	ENSG00000121152	chr2	dexseq_prepare_annotation2.py	exon	.	+	.	NCAPH	11	8.5568969643856e-31	2.68886290880876e-29
ENSG00000158828.10	ENSG00000158828	chr1	dexseq_prepare_annotation2.py	exon	.	+	.	PINK1	9	8.71710488784376e-31	2.7329516968007e-29
ENSG00000221177.ENSG00000259328.19	ENSG00000221177+ENSG00000259328	chr15	dexseq_prepare_annotation2.py	exon	.	+	.		13	9.3071189952285e-31	2.91128378228879e-29
ENSG00000129270.21	ENSG00000129270	chr17	dexseq_prepare_annotation2.py	exon	.	-	.	MMP28	14	9.87720652852117e-31	3.08258636476483e-29
ENSG00000135953.23	ENSG00000135953	chr2	dexseq_prepare_annotation2.py	exon	.	-	.	MFSD9	13	1.17458311640798e-30	3.65745472891482e-29
ENSG00000170522.19	ENSG00000170522	chr4	dexseq_prepare_annotation2.py	exon	.	-	.	ELOVL6	16	1.32694099838986e-30	4.12252348187546e-29
ENSG00000113494.36	ENSG00000113494	chr5	dexseq_prepare_annotation2.py	exon	.	-	.	PRLR	26	1.50697315951877e-30	4.67127661998009e-29
ENSG00000166889.21	ENSG00000166889	chr11	dexseq_prepare_annotation2.py	exon	.	-	.	PATL1	9	1.57535540280156e-30	4.87224783587186e-29
ENSG00000095585.27	ENSG00000095585	chr10	dexseq_prepare_annotation2.py	exon	.	-	.	BLNK	22	2.12661254854721e-30	6.56239180149444e-29
ENSG00000082805.63	ENSG00000082805	chr12	dexseq_prepare_annotation2.py	exon	.	+	.	ERC1	57	2.13904985700512e-30	6.58597144313773e-29
ENSG00000130702.ENSG00000265329.94	ENSG00000130702+ENSG00000265329	chr20	dexseq_prepare_annotation2.py	exon	.	-	.		21	2.55664013745003e-30	7.85409001509256e-29
ENSG00000249274.ENSG00000064225.69	ENSG00000249274+ENSG00000064225	chr3	dexseq_prepare_annotation2.py	exon	.	+	.		27	2.77634027941216e-30	8.50997873144816e-29
ENSG00000156453.22	ENSG00000156453	chr5	dexseq_prepare_annotation2.py	exon	.	-	.	PCDH1	8	2.92946578839631e-30	8.95933723970113e-29
ENSG00000068097.44	ENSG00000068097	chr17	dexseq_prepare_annotation2.py	exon	.	-	.	HEATR6	25	2.96650633567133e-30	9.05245888920861e-29
ENSG00000138399.28	ENSG00000138399	chr2	dexseq_prepare_annotation2.py	exon	.	-	.	FASTKD1	16	3.3792121721589e-30	1.02889892567818e-28
ENSG00000137573.64	ENSG00000137573	chr8	dexseq_prepare_annotation2.py	exon	.	+	.	SULF1	33	3.38883135196592e-30	1.02954495852204e-28
ENSG00000108349.36	ENSG00000108349	chr17	dexseq_prepare_annotation2.py	exon	.	+	.	CASC3	31	3.58328488519216e-30	1.08621783760395e-28
ENSG00000134138.45	ENSG00000134138	chr15	dexseq_prepare_annotation2.py	exon	.	-	.	MEIS2	40	3.9025997645297e-30	1.18040748824938e-28
ENSG00000155926.49	ENSG00000155926	chr8	dexseq_prepare_annotation2.py	exon	.	-	.	SLA	26	4.28288242285017e-30	1.29258332814458e-28
ENSG00000115464.45	ENSG00000115464	chr2	dexseq_prepare_annotation2.py	exon	.	-	.	USP34	17	4.31229083829858e-30	1.29860477612974e-28
ENSG00000197077.22	ENSG00000197077	chr22	dexseq_prepare_annotation2.py	exon	.	+	.	KIAA1671	13	4.78728975558093e-30	1.43849153005771e-28
ENSG00000116977.65	ENSG00000116977	chr1	dexseq_prepare_annotation2.py	exon	.	+	.	LGALS8	16	4.81631421889337e-30	1.44405298807519e-28
ENSG00000111641.57	ENSG00000111641	chr12	dexseq_prepare_annotation2.py	exon	.	-	.	NOP2	41	5.00205641982896e-30	1.49647578991484e-28
ENSG00000186815.74	ENSG00000186815	chr12	dexseq_prepare_annotation2.py	exon	.	+	.	TPCN1	19	5.1146218403924e-30	1.52682580678845e-28
ENSG00000228203.14	ENSG00000228203	chr2	dexseq_prepare_annotation2.py	exon	.	-	.	RNF144A-AS1	13	5.37412559906947e-30	1.6008132912456e-28
ENSG00000181625.ENSG00000260280.ENSG00000213648.41	ENSG00000181625+ENSG00000260280+ENSG00000213648	chr16	dexseq_prepare_annotation2.py	exon	.	+	.		27	5.451561513265e-30	1.62036456060941e-28
ENSG00000183091.94	ENSG00000183091	chr2	dexseq_prepare_annotation2.py	exon	.	-	.	NEB	36	5.51483724596255e-30	1.63563164279822e-28
ENSG00000227775.7	ENSG00000227775	chr1	dexseq_prepare_annotation2.py	exon	.	+	.	RP1-283E3.4	2	5.56673008893815e-30	1.64746417201075e-28
ENSG00000185989.27	ENSG00000185989	chr13	dexseq_prepare_annotation2.py	exon	.	-	.	RASA3	21	6.58720086520185e-30	1.94527832862262e-28
ENSG00000103657.110	ENSG00000103657	chr15	dexseq_prepare_annotation2.py	exon	.	-	.	HERC1	46	6.88309360826653e-30	2.0282970263673e-28
ENSG00000124570.12	ENSG00000124570	chr6	dexseq_prepare_annotation2.py	exon	.	-	.	SERPINB6	9	7.66091221743694e-30	2.25266909143135e-28
ENSG00000223685.6	ENSG00000223685	chr13	dexseq_prepare_annotation2.py	exon	.	-	.	LINC00571	7	8.42102827488859e-30	2.47088803997372e-28
ENSG00000151655.30	ENSG00000151655	chr10	dexseq_prepare_annotation2.py	exon	.	+	.	ITIH2	21	9.37902457115784e-30	2.74611440109039e-28
ENSG00000186148.ENSG00000240069.23	ENSG00000186148+ENSG00000240069	chr2	dexseq_prepare_annotation2.py	exon	.	+	.		5	9.55042949199671e-30	2.79035101668295e-28
ENSG00000143847.61	ENSG00000143847	chr1	dexseq_prepare_annotation2.py	exon	.	+	.	PPFIA4	46	1.08169995681296e-29	3.15369507578673e-28
ENSG00000159640.ENSG00000224353.ENSG00000264813.67	ENSG00000159640+ENSG00000224353+ENSG00000264813	chr17	dexseq_prepare_annotation2.py	exon	.	+	.		47	1.19114373626054e-29	3.46542071744273e-28
ENSG00000162618.16	ENSG00000162618	chr1	dexseq_prepare_annotation2.py	exon	.	-	.	ELTD1	9	1.2365783530789e-29	3.58999871976309e-28
ENSG00000204790.57	ENSG00000204790	chr9	dexseq_prepare_annotation2.py	exon	.	-	.	CBWD6	29	1.3446626938103e-29	3.89555023447321e-28
ENSG00000272298.ENSG00000185442.ENSG00000258741.35	ENSG00000272298+ENSG00000185442+ENSG00000258741	chr15	dexseq_prepare_annotation2.py	exon	.	-	.		14	1.70235695381421e-29	4.92142435574246e-28
ENSG00000042317.53	ENSG00000042317	chr14	dexseq_prepare_annotation2.py	exon	.	+	.	SPATA7	22	1.83686128124622e-29	5.29911325925906e-28
ENSG00000186001.36	ENSG00000186001	chr3	dexseq_prepare_annotation2.py	exon	.	+	.	LRCH3	25	2.02139477154865e-29	5.81924381612286e-28
ENSG00000066468.58	ENSG00000066468	chr10	dexseq_prepare_annotation2.py	exon	.	-	.	FGFR2	27	2.08024704052111e-29	5.97614066117905e-28
ENSG00000123200.31	ENSG00000123200	chr13	dexseq_prepare_annotation2.py	exon	.	-	.	ZC3H13	6	2.13645813726315e-29	6.12481067659658e-28
ENSG00000233429.13	ENSG00000233429	chr7	dexseq_prepare_annotation2.py	exon	.	+	.	HOTAIRM1	7	2.24285848515487e-29	6.41644431628057e-28
ENSG00000095485.32	ENSG00000095485	chr10	dexseq_prepare_annotation2.py	exon	.	-	.	CWF19L1	9	2.27114737028346e-29	6.48386604755352e-28
ENSG00000100949.67	ENSG00000100949	chr14	dexseq_prepare_annotation2.py	exon	.	-	.	RABGGTA	36	2.30466955980486e-29	6.56591750938596e-28
ENSG00000234771.6	ENSG00000234771	chr9	dexseq_prepare_annotation2.py	exon	.	-	.	RP11-395P17.3	6	2.45577246185174e-29	6.98191872591057e-28
ENSG00000223646.7	ENSG00000223646	chr7	dexseq_prepare_annotation2.py	exon	.	+	.	AC002463.3	7	2.66603476592576e-29	7.56404739787036e-28
ENSG00000186523.42	ENSG00000186523	chr8	dexseq_prepare_annotation2.py	exon	.	-	.	FAM86B1	28	3.32121292433068e-29	9.40348368596059e-28
ENSG00000163104.21	ENSG00000163104	chr4	dexseq_prepare_annotation2.py	exon	.	+	.	SMARCAD1	12	3.58974255070253e-29	1.01428692811208e-27
ENSG00000253309.16	ENSG00000253309	chr13	dexseq_prepare_annotation2.py	exon	.	+	.	SERPINE3	8	3.67911590144139e-29	1.03740491906762e-27
ENSG00000013503.33	ENSG00000013503	chr12	dexseq_prepare_annotation2.py	exon	.	+	.	POLR3B	14	3.86059136313858e-29	1.08634509423399e-27
ENSG00000018236.42	ENSG00000018236	chr12	dexseq_prepare_annotation2.py	exon	.	+	.	CNTN1	12	4.2229630041761e-29	1.18588400763489e-27
ENSG00000168619.33	ENSG00000168619	chr8	dexseq_prepare_annotation2.py	exon	.	+	.	ADAM18	11	5.42183330052181e-29	1.51944112005644e-27
ENSG00000037042.16	ENSG00000037042	chr17	dexseq_prepare_annotation2.py	exon	.	+	.	TUBG2	13	5.57636282099441e-29	1.55956444517098e-27
ENSG00000147316.22	ENSG00000147316	chr8	dexseq_prepare_annotation2.py	exon	.	+	.	MCPH1	6	6.08604014283078e-29	1.69864843986488e-27
ENSG00000107186.84	ENSG00000107186	chr9	dexseq_prepare_annotation2.py	exon	.	-	.	MPDZ	42	6.18508050908746e-29	1.72180212532413e-27
ENSG00000126226.43	ENSG00000126226	chr13	dexseq_prepare_annotation2.py	exon	.	-	.	PCID2	29	6.19407405993389e-29	1.72180212532413e-27
ENSG00000134982.ENSG00000272869.ENSG00000258864.ENSG00000212643.ENSG00000153037.70	ENSG00000134982+ENSG00000272869+ENSG00000258864+ENSG00000212643+ENSG00000153037	chr5	dexseq_prepare_annotation2.py	exon	.	+	.		18	7.535742405895e-29	2.0905215094495e-27
ENSG00000198887.27	ENSG00000198887	chr9	dexseq_prepare_annotation2.py	exon	.	+	.	SMC5	16	8.2439724457259e-29	2.28238366178847e-27
ENSG00000088808.51	ENSG00000088808	chr14	dexseq_prepare_annotation2.py	exon	.	-	.	PPP1R13B	28	8.48054656101572e-29	2.34315624498728e-27
ENSG00000156931.97	ENSG00000156931	chr3	dexseq_prepare_annotation2.py	exon	.	+	.	VPS8	46	8.91495769313893e-29	2.45823692855791e-27
ENSG00000188130.ENSG00000100429.107	ENSG00000188130+ENSG00000100429	chr22	dexseq_prepare_annotation2.py	exon	.	-	.		24	9.47262323938486e-29	2.60677479605677e-27
ENSG00000172572.16	ENSG00000172572	chr12	dexseq_prepare_annotation2.py	exon	.	+	.	PDE3A	11	1.05040491505196e-28	2.88483205869871e-27
ENSG00000254553.ENSG00000273274.ENSG00000160062.16	ENSG00000254553+ENSG00000273274+ENSG00000160062	chr1	dexseq_prepare_annotation2.py	exon	.	+	.		10	1.08480464365874e-28	2.9733607518407e-27
ENSG00000136051.55	ENSG00000136051	chr12	dexseq_prepare_annotation2.py	exon	.	+	.	KIAA1033	46	1.11006994916563e-28	3.03654990875346e-27
ENSG00000116731.35	ENSG00000116731	chr1	dexseq_prepare_annotation2.py	exon	.	+	.	PRDM2	14	1.30659592775821e-28	3.56703285884211e-27
ENSG00000178814.20	ENSG00000178814	chr8	dexseq_prepare_annotation2.py	exon	.	-	.	OPLAH	15	1.40632492031479e-28	3.83167734241323e-27
ENSG00000270956.ENSG00000237298.14	ENSG00000270956+ENSG00000237298	chr2	dexseq_prepare_annotation2.py	exon	.	+	.		6	1.44650998119184e-28	3.93336139836166e-27
ENSG00000139835.13	ENSG00000139835	chr13	dexseq_prepare_annotation2.py	exon	.	-	.	GRTP1	11	1.61983673635332e-28	4.39596799675965e-27
ENSG00000151576.42	ENSG00000151576	chr3	dexseq_prepare_annotation2.py	exon	.	+	.	QTRTD1	34	1.75215218397263e-28	4.74567135903593e-27
ENSG00000196693.ENSG00000272373.15	ENSG00000196693+ENSG00000272373	chr10	dexseq_prepare_annotation2.py	exon	.	-	.		10	1.76216875843622e-28	4.76340578559964e-27
ENSG00000025293.33	ENSG00000025293	chr20	dexseq_prepare_annotation2.py	exon	.	+	.	PHF20	13	1.85975365247129e-28	5.01731574768876e-27
ENSG00000231817.22	ENSG00000231817	chr13	dexseq_prepare_annotation2.py	exon	.	-	.	RP11-189B4.6	9	1.87643492154787e-28	5.05239300837163e-27
ENSG00000177156.26	ENSG00000177156	chr11	dexseq_prepare_annotation2.py	exon	.	+	.	TALDO1	20	1.90251597267508e-28	5.11259282520044e-27
ENSG00000142675.50	ENSG00000142675	chr1	dexseq_prepare_annotation2.py	exon	.	+	.	CNKSR1	25	2.31760811509742e-28	6.21589738994489e-27
ENSG00000100304.18	ENSG00000100304	chr22	dexseq_prepare_annotation2.py	exon	.	-	.	TTLL12	8	2.80311182929328e-28	7.50337848730123e-27
ENSG00000221267.ENSG00000204356.41	ENSG00000221267+ENSG00000204356	chr6	dexseq_prepare_annotation2.py	exon	.	-	.		19	3.21824680903326e-28	8.5978531481799e-27
ENSG00000267618.ENSG00000185379.ENSG00000092871.41	ENSG00000267618+ENSG00000185379+ENSG00000092871	chr17	dexseq_prepare_annotation2.py	exon	.	-	.		17	3.32677898444611e-28	8.87054932318718e-27
ENSG00000133597.ENSG00000090266.48	ENSG00000133597+ENSG00000090266	chr7	dexseq_prepare_annotation2.py	exon	.	+	.		10	3.39886294421537e-28	9.04519107557469e-27
ENSG00000052749.30	ENSG00000052749	chr10	dexseq_prepare_annotation2.py	exon	.	-	.	RRP12	9	3.49440083507416e-28	9.27365954104584e-27
ENSG00000172638.43	ENSG00000172638	chr11	dexseq_prepare_annotation2.py	exon	.	-	.	EFEMP2	18	3.4982199550406e-28	9.27365954104584e-27
ENSG00000116406.35	ENSG00000116406	chr1	dexseq_prepare_annotation2.py	exon	.	-	.	EDEM3	22	3.72125723142033e-28	9.84591605045548e-27
ENSG00000135636.47	ENSG00000135636	chr2	dexseq_prepare_annotation2.py	exon	.	+	.	DYSF	37	3.80292853151171e-28	1.00426566528305e-26
ENSG00000170160.ENSG00000188933.ENSG00000264892.ENSG00000266302.ENSG00000264729.ENSG00000272815.74	ENSG00000170160+ENSG00000188933+ENSG00000264892+ENSG00000266302+ENSG00000264729+ENSG00000272815	chr17	dexseq_prepare_annotation2.py	exon	.	+	.		23	3.9114695081911e-28	1.0309462435025e-26
ENSG00000103091.71	ENSG00000103091	chr16	dexseq_prepare_annotation2.py	exon	.	-	.	WDR59	22	4.26730283821217e-28	1.12257859337796e-26
ENSG00000118308.67	ENSG00000118308	chr12	dexseq_prepare_annotation2.py	exon	.	+	.	LRMP	38	4.38540824291136e-28	1.14957071457405e-26
ENSG00000163516.52	ENSG00000163516	chr2	dexseq_prepare_annotation2.py	exon	.	+	.	ANKZF1	36	4.38665201308478e-28	1.14957071457405e-26
ENSG00000081803.44	ENSG00000081803	chr7	dexseq_prepare_annotation2.py	exon	.	-	.	CADPS2	17	5.32899213574327e-28	1.39386133348622e-26
ENSG00000066777.57	ENSG00000066777	chr8	dexseq_prepare_annotation2.py	exon	.	-	.	ARFGEF1	41	5.85669658202026e-28	1.52897637764833e-26
ENSG00000173085.15	ENSG00000173085	chr4	dexseq_prepare_annotation2.py	exon	.	-	.	COQ2	9	6.66278527188701e-28	1.73611702758164e-26
ENSG00000240207.ENSG00000118855.66	ENSG00000240207+ENSG00000118855	chr3	dexseq_prepare_annotation2.py	exon	.	+	.		38	6.95264992876977e-28	1.80821569738383e-26
ENSG00000154040.34	ENSG00000154040	chr18	dexseq_prepare_annotation2.py	exon	.	+	.	CABYR	19	7.12157015050814e-28	1.84864652753833e-26
ENSG00000136279.ENSG00000239775.64	ENSG00000136279+ENSG00000239775	chr7	dexseq_prepare_annotation2.py	exon	.	+	.		30	7.20838432850763e-28	1.86765157734088e-26
ENSG00000115361.16	ENSG00000115361	chr2	dexseq_prepare_annotation2.py	exon	.	-	.	ACADL	8	7.57794135372547e-28	1.95970415573179e-26
ENSG00000077549.29	ENSG00000077549	chr1	dexseq_prepare_annotation2.py	exon	.	-	.	CAPZB	24	8.043459446609e-28	2.07618017144426e-26
ENSG00000108799.17	ENSG00000108799	chr17	dexseq_prepare_annotation2.py	exon	.	-	.	EZH1	5	9.15829626666147e-28	2.35950702314813e-26
ENSG00000155849.54	ENSG00000155849	chr7	dexseq_prepare_annotation2.py	exon	.	-	.	ELMO1	41	9.31224072029267e-28	2.39467583466402e-26
ENSG00000102001.58	ENSG00000102001	chrX	dexseq_prepare_annotation2.py	exon	.	-	.	CACNA1F	31	9.66137619638744e-28	2.47981341922976e-26
ENSG00000197969.92	ENSG00000197969	chr9	dexseq_prepare_annotation2.py	exon	.	+	.	VPS13A	19	9.92345136744063e-28	2.54232899585251e-26
ENSG00000141971.ENSG00000269640.54	ENSG00000141971+ENSG00000269640	chr19	dexseq_prepare_annotation2.py	exon	.	+	.		20	1.01431401461858e-27	2.59377282099485e-26
ENSG00000141627.67	ENSG00000141627	chr18	dexseq_prepare_annotation2.py	exon	.	-	.	DYM	25	1.04010462101044e-27	2.65478004753072e-26
ENSG00000151834.36	ENSG00000151834	chr4	dexseq_prepare_annotation2.py	exon	.	-	.	GABRA2	12	1.13838972599758e-27	2.90025375090887e-26
ENSG00000269897.ENSG00000168283.ENSG00000148444.52	ENSG00000269897+ENSG00000168283+ENSG00000148444	chr10	dexseq_prepare_annotation2.py	exon	.	+	.		24	1.14569706051767e-27	2.91346519167196e-26
ENSG00000156171.34	ENSG00000156171	chr1	dexseq_prepare_annotation2.py	exon	.	-	.	DRAM2	20	1.1910698864479e-27	3.02324800012986e-26
ENSG00000103489.16	ENSG00000103489	chr16	dexseq_prepare_annotation2.py	exon	.	-	.	XYLT1	10	1.22271694761914e-27	3.09785039201218e-26
ENSG00000137509.50	ENSG00000137509	chr11	dexseq_prepare_annotation2.py	exon	.	-	.	PRCP	23	1.33465156211653e-27	3.37521827826596e-26
ENSG00000145934.25	ENSG00000145934	chr5	dexseq_prepare_annotation2.py	exon	.	+	.	TENM2	14	1.35879471543257e-27	3.4299575427059e-26
ENSG00000070669.45	ENSG00000070669	chr7	dexseq_prepare_annotation2.py	exon	.	-	.	ASNS	27	1.41154567614878e-27	3.55657710548165e-26
ENSG00000170954.22	ENSG00000170954	chr19	dexseq_prepare_annotation2.py	exon	.	-	.	ZNF415	20	1.59992780193803e-27	4.02384772458114e-26
ENSG00000140575.74	ENSG00000140575	chr15	dexseq_prepare_annotation2.py	exon	.	+	.	IQGAP1	55	1.68270406305168e-27	4.22429473378897e-26
ENSG00000125462.62	ENSG00000125462	chr1	dexseq_prepare_annotation2.py	exon	.	-	.	C1orf61	37	2.14589253808086e-27	5.37726210454861e-26
ENSG00000162434.34	ENSG00000162434	chr1	dexseq_prepare_annotation2.py	exon	.	-	.	JAK1	26	2.17091044397631e-27	5.43004411961433e-26
ENSG00000185038.34	ENSG00000185038	chr2	dexseq_prepare_annotation2.py	exon	.	+	.	MROH2A	16	2.33521967107356e-27	5.83040664057857e-26
ENSG00000266997.ENSG00000167306.ENSG00000167315.78	ENSG00000266997+ENSG00000167306+ENSG00000167315	chr18	dexseq_prepare_annotation2.py	exon	.	-	.		56	2.37932650052615e-27	5.92974800457806e-26
ENSG00000091129.31	ENSG00000091129	chr7	dexseq_prepare_annotation2.py	exon	.	-	.	NRCAM	21	2.54792382463052e-27	6.33842209417143e-26
ENSG00000135655.60	ENSG00000135655	chr12	dexseq_prepare_annotation2.py	exon	.	+	.	USP15	21	2.56706999704752e-27	6.37450365270461e-26
ENSG00000004399.59	ENSG00000004399	chr3	dexseq_prepare_annotation2.py	exon	.	-	.	PLXND1	15	2.62092745063916e-27	6.49649381808249e-26
ENSG00000129038.15	ENSG00000129038	chr15	dexseq_prepare_annotation2.py	exon	.	+	.	LOXL1	15	2.63270651294638e-27	6.51393258302337e-26
ENSG00000083845.26	ENSG00000083845	chr19	dexseq_prepare_annotation2.py	exon	.	+	.	RPS5	22	2.65396594986231e-27	6.55472309775346e-26
ENSG00000253729.106	ENSG00000253729	chr8	dexseq_prepare_annotation2.py	exon	.	-	.	PRKDC	76	2.86354022517768e-27	7.05962915119208e-26
ENSG00000166157.ENSG00000187172.51	ENSG00000166157+ENSG00000187172	chr21	dexseq_prepare_annotation2.py	exon	.	-	.		17	2.88656647719547e-27	7.10364352416635e-26
ENSG00000172794.34	ENSG00000172794	chr17	dexseq_prepare_annotation2.py	exon	.	+	.	RAB37	26	3.0742871766737e-27	7.55207719321705e-26
ENSG00000104611.18	ENSG00000104611	chr8	dexseq_prepare_annotation2.py	exon	.	+	.	SH2D4A	8	3.08242024653302e-27	7.55853479024846e-26
ENSG00000129993.33	ENSG00000129993	chr16	dexseq_prepare_annotation2.py	exon	.	-	.	CBFA2T3	19	3.28929720593971e-27	8.05144906095617e-26
ENSG00000272333.ENSG00000105663.7	ENSG00000272333+ENSG00000105663	chr19	dexseq_prepare_annotation2.py	exon	.	+	.		6	3.78099571955051e-27	9.23854683645331e-26
ENSG00000183773.ENSG00000099949.127	ENSG00000183773+ENSG00000099949	chr22	dexseq_prepare_annotation2.py	exon	.	+	.		48	4.0816414793029e-27	9.95543530973132e-26
ENSG00000113924.31	ENSG00000113924	chr3	dexseq_prepare_annotation2.py	exon	.	-	.	HGD	24	4.1415561362749e-27	1.00675542750886e-25
ENSG00000165929.ENSG00000133962.65	ENSG00000165929+ENSG00000133962	chr14	dexseq_prepare_annotation2.py	exon	.	-	.		33	4.1422721857159e-27	1.00675542750886e-25
ENSG00000167107.61	ENSG00000167107	chr17	dexseq_prepare_annotation2.py	exon	.	+	.	ACSF2	27	4.20843120148375e-27	1.02102786676281e-25
ENSG00000186281.31	ENSG00000186281	chr2	dexseq_prepare_annotation2.py	exon	.	-	.	GPAT2	17	4.61420156848519e-27	1.11749939926699e-25
ENSG00000177189.35	ENSG00000177189	chrX	dexseq_prepare_annotation2.py	exon	.	-	.	RPS6KA3	34	4.6557080491391e-27	1.12556660089398e-25
ENSG00000151474.46	ENSG00000151474	chr10	dexseq_prepare_annotation2.py	exon	.	-	.	FRMD4A	40	4.80074259671918e-27	1.15859046288485e-25
ENSG00000169689.26	ENSG00000169689	chr17	dexseq_prepare_annotation2.py	exon	.	-	.	STRA13	14	5.25085113981415e-27	1.26499452371803e-25
ENSG00000203666.40	ENSG00000203666	chr1	dexseq_prepare_annotation2.py	exon	.	+	.	EFCAB2	12	5.84638872132039e-27	1.40600017375082e-25
ENSG00000197085.21	ENSG00000197085	chr7	dexseq_prepare_annotation2.py	exon	.	-	.	NPSR1-AS1	13	5.90355108867026e-27	1.41726509702133e-25
ENSG00000018408.37	ENSG00000018408	chr3	dexseq_prepare_annotation2.py	exon	.	-	.	WWTR1	20	6.36399768856808e-27	1.52513815461461e-25
ENSG00000131504.54	ENSG00000131504	chr5	dexseq_prepare_annotation2.py	exon	.	-	.	DIAPH1	30	6.57647655488618e-27	1.57331317163235e-25
ENSG00000174483.ENSG00000254986.ENSG00000256349.123	ENSG00000174483+ENSG00000254986+ENSG00000256349	chr11	dexseq_prepare_annotation2.py	exon	.	+	.		34	7.49589138568068e-27	1.79014922622899e-25
ENSG00000155465.56	ENSG00000155465	chr14	dexseq_prepare_annotation2.py	exon	.	-	.	SLC7A7	27	7.75194928928925e-27	1.84808624375903e-25
ENSG00000134107.7	ENSG00000134107	chr3	dexseq_prepare_annotation2.py	exon	.	+	.	BHLHE40	7	7.9407503270371e-27	1.88981600504113e-25
ENSG00000164929.17	ENSG00000164929	chr8	dexseq_prepare_annotation2.py	exon	.	+	.	BAALC	11	8.66496337573164e-27	2.05860340961154e-25
ENSG00000174514.19	ENSG00000174514	chr1	dexseq_prepare_annotation2.py	exon	.	+	.	MFSD4	15	8.82610002310306e-27	2.09326434399398e-25
ENSG00000125170.47	ENSG00000125170	chr16	dexseq_prepare_annotation2.py	exon	.	-	.	DOK4	19	9.60875384182343e-27	2.27495530613654e-25
ENSG00000013563.27	ENSG00000013563	chrX	dexseq_prepare_annotation2.py	exon	.	-	.	DNASE1L1	14	9.77800444796698e-27	2.31104229052466e-25
ENSG00000254377.10	ENSG00000254377	chr8	dexseq_prepare_annotation2.py	exon	.	+	.	LINC00966	10	9.94985774164157e-27	2.34761935581138e-25
ENSG00000163719.41	ENSG00000163719	chr3	dexseq_prepare_annotation2.py	exon	.	+	.	MTMR14	30	1.01336846367755e-26	2.38689120809951e-25
ENSG00000013374.39	ENSG00000013374	chr7	dexseq_prepare_annotation2.py	exon	.	+	.	NUB1	16	1.16721464647006e-26	2.74455334337788e-25
ENSG00000119403.40	ENSG00000119403	chr9	dexseq_prepare_annotation2.py	exon	.	-	.	PHF19	31	1.20898065352876e-26	2.83790125371914e-25
ENSG00000074071.6	ENSG00000074071	chr16	dexseq_prepare_annotation2.py	exon	.	-	.	MRPS34	7	1.26836537173018e-26	2.97221728406123e-25
ENSG00000237276.20	ENSG00000237276	chr1	dexseq_prepare_annotation2.py	exon	.	-	.	ANO7P1	12	1.28277101518779e-26	3.00085376159433e-25
ENSG00000092108.64	ENSG00000092108	chr14	dexseq_prepare_annotation2.py	exon	.	+	.	SCFD1	33	1.40812675905484e-26	3.28850283254099e-25
ENSG00000064393.20	ENSG00000064393	chr7	dexseq_prepare_annotation2.py	exon	.	-	.	HIPK2	7	1.43411835220688e-26	3.34351667444905e-25
ENSG00000123104.53	ENSG00000123104	chr12	dexseq_prepare_annotation2.py	exon	.	-	.	ITPR2	32	1.54136242364358e-26	3.58745572906334e-25
ENSG00000160218.46	ENSG00000160218	chr21	dexseq_prepare_annotation2.py	exon	.	+	.	TRAPPC10	30	1.55457246244535e-26	3.61207936620974e-25
ENSG00000100364.41	ENSG00000100364	chr22	dexseq_prepare_annotation2.py	exon	.	-	.	KIAA0930	24	1.57518485861925e-26	3.65379028354047e-25
ENSG00000263136.ENSG00000185928.ENSG00000013364.67	ENSG00000263136+ENSG00000185928+ENSG00000013364	chr16	dexseq_prepare_annotation2.py	exon	.	+	.		34	1.67253505029685e-26	3.87306092928775e-25
ENSG00000185420.41	ENSG00000185420	chr1	dexseq_prepare_annotation2.py	exon	.	-	.	SMYD3	14	1.69597633660409e-26	3.92073182731436e-25
ENSG00000185298.20	ENSG00000185298	chr17	dexseq_prepare_annotation2.py	exon	.	+	.	CCDC137	8	1.86360746097002e-26	4.30101809311601e-25
ENSG00000116688.30	ENSG00000116688	chr1	dexseq_prepare_annotation2.py	exon	.	+	.	MFN2	18	1.91499957542746e-26	4.41221043116945e-25
ENSG00000155506.49	ENSG00000155506	chr5	dexseq_prepare_annotation2.py	exon	.	+	.	LARP1	16	1.96577111064106e-26	4.52160282936734e-25
ENSG00000227028.38	ENSG00000227028	chr2	dexseq_prepare_annotation2.py	exon	.	+	.	SLC8A1-AS1	32	2.13342438310656e-26	4.89902736267882e-25
ENSG00000215148.11	ENSG00000215148	chr16	dexseq_prepare_annotation2.py	exon	.	+	.	PRSS41	12	2.18954841561528e-26	5.01951232775109e-25
ENSG00000177463.36	ENSG00000177463	chr3	dexseq_prepare_annotation2.py	exon	.	+	.	NR2C2	17	2.23643120941561e-26	5.11844556128252e-25
ENSG00000129680.32	ENSG00000129680	chrX	dexseq_prepare_annotation2.py	exon	.	-	.	MAP7D3	15	2.33822867513808e-26	5.34252182479136e-25
ENSG00000001631.ENSG00000243107.67	ENSG00000001631+ENSG00000243107	chr7	dexseq_prepare_annotation2.py	exon	.	-	.		52	2.40650571337652e-26	5.48939143788811e-25
ENSG00000164076.33	ENSG00000164076	chr3	dexseq_prepare_annotation2.py	exon	.	-	.	CAMKV	15	2.68915988597534e-26	6.12397073867551e-25
ENSG00000167759.14	ENSG00000167759	chr19	dexseq_prepare_annotation2.py	exon	.	-	.	KLK13	9	2.69559668094249e-26	6.12846583157323e-25
ENSG00000259673.16	ENSG00000259673	chr15	dexseq_prepare_annotation2.py	exon	.	-	.	IQCH-AS1	6	2.80449410381118e-26	6.36550628653474e-25
ENSG00000138002.36	ENSG00000138002	chr2	dexseq_prepare_annotation2.py	exon	.	-	.	IFT172	17	2.82402537634713e-26	6.39926014323413e-25
ENSG00000124839.31	ENSG00000124839	chr2	dexseq_prepare_annotation2.py	exon	.	-	.	RAB17	17	2.94741813747022e-26	6.66786587541038e-25
ENSG00000268465.ENSG00000269751.ENSG00000182324.ENSG00000105447.ENSG00000105443.42	ENSG00000268465+ENSG00000269751+ENSG00000182324+ENSG00000105447+ENSG00000105443	chr19	dexseq_prepare_annotation2.py	exon	.	+	.		24	3.12477621986337e-26	7.05747155446773e-25
ENSG00000028310.ENSG00000188818.ENSG00000206077.123	ENSG00000028310+ENSG00000188818+ENSG00000206077	chr5	dexseq_prepare_annotation2.py	exon	.	-	.		24	3.23380759750697e-26	7.29173167963312e-25
ENSG00000074706.24	ENSG00000074706	chr6	dexseq_prepare_annotation2.py	exon	.	-	.	IPCEF1	16	3.30101196450704e-26	7.43106496665749e-25
ENSG00000173273.50	ENSG00000173273	chr8	dexseq_prepare_annotation2.py	exon	.	+	.	TNKS	28	3.33357049914721e-26	7.49207693850891e-25
ENSG00000174695.14	ENSG00000174695	chr5	dexseq_prepare_annotation2.py	exon	.	-	.	TMEM167A	9	3.93849044180565e-26	8.83714881484889e-25
ENSG00000143702.73	ENSG00000143702	chr1	dexseq_prepare_annotation2.py	exon	.	-	.	CEP170	35	4.45622408291306e-26	9.98252350841145e-25
ENSG00000071967.15	ENSG00000071967	chr2	dexseq_prepare_annotation2.py	exon	.	+	.	CYBRD1	11	4.87723294758361e-26	1.09078441101333e-24
ENSG00000242600.19	ENSG00000242600	chr10	dexseq_prepare_annotation2.py	exon	.	+	.	MBL1P	8	6.08714015726461e-26	1.35916436812289e-24
ENSG00000007314.29	ENSG00000007314	chr17	dexseq_prepare_annotation2.py	exon	.	-	.	SCN4A	20	6.88286240947385e-26	1.53434199037167e-24
ENSG00000091181.31	ENSG00000091181	chr3	dexseq_prepare_annotation2.py	exon	.	-	.	IL5RA	21	8.06554782604857e-26	1.7950745988217e-24
ENSG00000104093.66	ENSG00000104093	chr15	dexseq_prepare_annotation2.py	exon	.	-	.	DMXL2	41	8.15240201209246e-26	1.81146900372255e-24
ENSG00000126012.31	ENSG00000126012	chrX	dexseq_prepare_annotation2.py	exon	.	-	.	KDM5C	12	8.31713462675205e-26	1.84508711945976e-24
ENSG00000064201.43	ENSG00000064201	chr11	dexseq_prepare_annotation2.py	exon	.	+	.	TSPAN32	11	8.39884709145671e-26	1.86020916548199e-24
ENSG00000021776.44	ENSG00000021776	chr15	dexseq_prepare_annotation2.py	exon	.	-	.	AQR	6	8.42864799220314e-26	1.86380344974128e-24
ENSG00000151575.28	ENSG00000151575	chr15	dexseq_prepare_annotation2.py	exon	.	+	.	TEX9	27	8.47273043527265e-26	1.87053913725344e-24
ENSG00000257225.ENSG00000134283.50	ENSG00000257225+ENSG00000134283	chr12	dexseq_prepare_annotation2.py	exon	.	+	.		11	8.53288509841885e-26	1.88079579729515e-24
ENSG00000231074.ENSG00000270604.38	ENSG00000231074+ENSG00000270604	chr6	dexseq_prepare_annotation2.py	exon	.	-	.		20	9.16534113331165e-26	2.01696257119608e-24
ENSG00000240891.ENSG00000144824.38	ENSG00000240891+ENSG00000144824	chr3	dexseq_prepare_annotation2.py	exon	.	+	.		23	9.31978588842042e-26	2.04766879711663e-24
ENSG00000224596.13	ENSG00000224596	chr10	dexseq_prepare_annotation2.py	exon	.	-	.	ZMIZ1-AS1	7	9.39023340148426e-26	2.05985119918821e-24
ENSG00000025434.75	ENSG00000025434	chr11	dexseq_prepare_annotation2.py	exon	.	+	.	NR1H3	15	9.73443229116867e-26	2.13194934963841e-24
ENSG00000157851.22	ENSG00000157851	chr2	dexseq_prepare_annotation2.py	exon	.	+	.	DPYSL5	12	9.8060340653451e-26	2.14421114307833e-24
ENSG00000141068.ENSG00000266728.ENSG00000168961.106	ENSG00000141068+ENSG00000266728+ENSG00000168961	chr17	dexseq_prepare_annotation2.py	exon	.	+	.		86	9.92143326098895e-26	2.16599557297139e-24
ENSG00000174628.38	ENSG00000174628	chr16	dexseq_prepare_annotation2.py	exon	.	+	.	IQCK	30	9.96961411781415e-26	2.1730593819972e-24
ENSG00000262879.23	ENSG00000262879	chr17	dexseq_prepare_annotation2.py	exon	.	-	.	RP11-156P1.3	17	1.00961544555e-25	2.19715361304162e-24
ENSG00000106278.48	ENSG00000106278	chr7	dexseq_prepare_annotation2.py	exon	.	+	.	PTPRZ1	32	1.13566969676338e-25	2.46756586644854e-24
ENSG00000081059.68	ENSG00000081059	chr5	dexseq_prepare_annotation2.py	exon	.	+	.	TCF7	23	1.16102463529038e-25	2.51867145210229e-24
ENSG00000119682.ENSG00000214670.33	ENSG00000119682+ENSG00000214670	chr14	dexseq_prepare_annotation2.py	exon	.	-	.		23	1.19244808194845e-25	2.58275978885113e-24
ENSG00000151490.43	ENSG00000151490	chr12	dexseq_prepare_annotation2.py	exon	.	+	.	PTPRO	18	1.24251621426869e-25	2.68696577233664e-24
ENSG00000082196.ENSG00000250767.ENSG00000273294.ENSG00000242110.40	ENSG00000082196+ENSG00000250767+ENSG00000273294+ENSG00000242110	chr5	dexseq_prepare_annotation2.py	exon	.	-	.		16	1.29056902225154e-25	2.78649273798085e-24
ENSG00000085760.40	ENSG00000085760	chr2	dexseq_prepare_annotation2.py	exon	.	-	.	MTIF2	25	1.31451875085777e-25	2.83374748615053e-24
ENSG00000011143.47	ENSG00000011143	chr17	dexseq_prepare_annotation2.py	exon	.	-	.	MKS1	38	1.41113615604586e-25	3.03726045373382e-24
ENSG00000106128.27	ENSG00000106128	chr7	dexseq_prepare_annotation2.py	exon	.	+	.	GHRHR	17	1.42656517741765e-25	3.06566400881051e-24
ENSG00000226074.ENSG00000188086.ENSG00000261603.ENSG00000206549.32	ENSG00000226074+ENSG00000188086+ENSG00000261603+ENSG00000206549	chr3	dexseq_prepare_annotation2.py	exon	.	-	.		10	1.56371696712854e-25	3.35515021759518e-24
ENSG00000101898.ENSG00000101294.63	ENSG00000101898+ENSG00000101294	chr20	dexseq_prepare_annotation2.py	exon	.	+	.		23	1.58432870204085e-25	3.39407203376364e-24
ENSG00000167244.ENSG00000129965.ENSG00000254647.ENSG00000240801.42	ENSG00000167244+ENSG00000129965+ENSG00000254647+ENSG00000240801	chr11	dexseq_prepare_annotation2.py	exon	.	-	.		24	1.62242625822656e-25	3.47027373488584e-24
ENSG00000141551.47	ENSG00000141551	chr17	dexseq_prepare_annotation2.py	exon	.	-	.	CSNK1D	26	1.72180589645393e-25	3.67711330794795e-24
ENSG00000163630.21	ENSG00000163630	chr3	dexseq_prepare_annotation2.py	exon	.	+	.	SYNPR	19	2.032897993223e-25	4.33474460294072e-24
ENSG00000244045.ENSG00000258924.ENSG00000264302.ENSG00000004139.57	ENSG00000244045+ENSG00000258924+ENSG00000264302+ENSG00000004139	chr17	dexseq_prepare_annotation2.py	exon	.	+	.		36	2.41609704949142e-25	5.14385188893274e-24
ENSG00000196482.50	ENSG00000196482	chr1	dexseq_prepare_annotation2.py	exon	.	-	.	ESRRG	13	2.52514729950527e-25	5.3676970149855e-24
ENSG00000157470.42	ENSG00000157470	chr15	dexseq_prepare_annotation2.py	exon	.	+	.	FAM81A	16	2.5318664854462e-25	5.37366160404131e-24
ENSG00000131037.57	ENSG00000131037	chr19	dexseq_prepare_annotation2.py	exon	.	+	.	EPS8L1	37	3.04013715260466e-25	6.4424634845011e-24
ENSG00000197565.63	ENSG00000197565	chrX	dexseq_prepare_annotation2.py	exon	.	-	.	COL4A6	26	3.20546492539798e-25	6.78234889916258e-24
ENSG00000265381.ENSG00000162734.13	ENSG00000265381+ENSG00000162734	chr1	dexseq_prepare_annotation2.py	exon	.	+	.		7	3.45977063520052e-25	7.30916467116516e-24
ENSG00000223501.45	ENSG00000223501	chr6	dexseq_prepare_annotation2.py	exon	.	-	.	VPS52	33	3.59468644829405e-25	7.58252447127095e-24
ENSG00000138074.58	ENSG00000138074	chr2	dexseq_prepare_annotation2.py	exon	.	-	.	SLC5A6	27	3.60384403778606e-25	7.59018195197518e-24
ENSG00000128973.ENSG00000260007.ENSG00000129007.30	ENSG00000128973+ENSG00000260007+ENSG00000129007	chr15	dexseq_prepare_annotation2.py	exon	.	-	.		23	3.71823996073076e-25	7.8191226861799e-24
ENSG00000130255.ENSG00000167733.67	ENSG00000130255+ENSG00000167733	chr19	dexseq_prepare_annotation2.py	exon	.	+	.		40	3.94197776741886e-25	8.27694781379139e-24
ENSG00000080815.63	ENSG00000080815	chr14	dexseq_prepare_annotation2.py	exon	.	+	.	PSEN1	16	4.38463320363789e-25	9.19233330570312e-24
ENSG00000133816.91	ENSG00000133816	chr11	dexseq_prepare_annotation2.py	exon	.	+	.	MICAL2	17	5.75523388927296e-25	1.20473889889476e-23
ENSG00000104915.30	ENSG00000104915	chr19	dexseq_prepare_annotation2.py	exon	.	-	.	STX10	21	5.80140850840206e-25	1.21255618930559e-23
ENSG00000066629.65	ENSG00000066629	chr14	dexseq_prepare_annotation2.py	exon	.	+	.	EML1	32	6.24570538954883e-25	1.30343505181284e-23
ENSG00000136531.8	ENSG00000136531	chr2	dexseq_prepare_annotation2.py	exon	.	+	.	SCN2A	7	6.52167288501146e-25	1.35896224669161e-23
ENSG00000268093.ENSG00000063177.49	ENSG00000268093+ENSG00000063177	chr19	dexseq_prepare_annotation2.py	exon	.	-	.		11	6.68265491506684e-25	1.39039723172269e-23
ENSG00000118454.17	ENSG00000118454	chr1	dexseq_prepare_annotation2.py	exon	.	-	.	ANKRD13C	15	6.91271154079671e-25	1.4360870632106e-23
ENSG00000112146.ENSG00000242865.42	ENSG00000112146+ENSG00000242865	chr6	dexseq_prepare_annotation2.py	exon	.	+	.		21	7.81973341555721e-25	1.62206313085244e-23
ENSG00000233932.ENSG00000074803.52	ENSG00000233932+ENSG00000074803	chr15	dexseq_prepare_annotation2.py	exon	.	+	.		27	8.15944209183052e-25	1.68997675422348e-23
ENSG00000230782.6	ENSG00000230782	chr9	dexseq_prepare_annotation2.py	exon	.	-	.	RP11-508N12.2	3	8.80883851080955e-25	1.8217314823861e-23
ENSG00000048544.3	ENSG00000048544	chr6	dexseq_prepare_annotation2.py	exon	.	-	.	MRPS10	2	9.40073418327348e-25	1.94121626774002e-23
ENSG00000053770.16	ENSG00000053770	chr14	dexseq_prepare_annotation2.py	exon	.	+	.	AP5M1	13	9.82579140101853e-25	2.02594245523703e-23
ENSG00000164934.20	ENSG00000164934	chr8	dexseq_prepare_annotation2.py	exon	.	+	.	DCAF13	13	1.0042105678594e-24	2.06743920807276e-23
ENSG00000201965.ENSG00000060971.42	ENSG00000201965+ENSG00000060971	chr3	dexseq_prepare_annotation2.py	exon	.	-	.		23	1.03044458560475e-24	2.11827321100666e-23
ENSG00000198626.121	ENSG00000198626	chr1	dexseq_prepare_annotation2.py	exon	.	+	.	RYR2	32	1.03541163672214e-24	2.12530233116119e-23
ENSG00000145388.17	ENSG00000145388	chr4	dexseq_prepare_annotation2.py	exon	.	+	.	METTL14	14	1.13541278636311e-24	2.32708781825943e-23
ENSG00000102897.25	ENSG00000102897	chr16	dexseq_prepare_annotation2.py	exon	.	+	.	LYRM1	16	1.36256718594316e-24	2.78849070005536e-23
ENSG00000166225.32	ENSG00000166225	chr12	dexseq_prepare_annotation2.py	exon	.	+	.	FRS2	25	1.38913774520845e-24	2.83863683291702e-23
ENSG00000075420.50	ENSG00000075420	chr3	dexseq_prepare_annotation2.py	exon	.	+	.	FNDC3B	11	1.46200632053398e-24	2.98310115803457e-23
ENSG00000040633.24	ENSG00000040633	chr17	dexseq_prepare_annotation2.py	exon	.	-	.	PHF23	13	1.55876625050762e-24	3.17581278219149e-23
ENSG00000115363.22	ENSG00000115363	chr2	dexseq_prepare_annotation2.py	exon	.	-	.	EVA1A	9	1.77842154469156e-24	3.61796809654881e-23
ENSG00000148488.10	ENSG00000148488	chr10	dexseq_prepare_annotation2.py	exon	.	-	.	ST8SIA6	7	1.90528844009415e-24	3.87032852949303e-23
ENSG00000197360.12	ENSG00000197360	chr19	dexseq_prepare_annotation2.py	exon	.	-	.	ZNF98	6	2.05635113898462e-24	4.1710212467558e-23
ENSG00000174744.17	ENSG00000174744	chr11	dexseq_prepare_annotation2.py	exon	.	-	.	BRMS1	8	2.28381752785796e-24	4.62557260951998e-23
ENSG00000105186.45	ENSG00000105186	chr19	dexseq_prepare_annotation2.py	exon	.	-	.	ANKRD27	15	2.31015677352542e-24	4.67202839676745e-23
ENSG00000267320.10	ENSG00000267320	chr19	dexseq_prepare_annotation2.py	exon	.	-	.	AC005780.1	10	2.40201196183154e-24	4.85065121468688e-23
ENSG00000160209.45	ENSG00000160209	chr21	dexseq_prepare_annotation2.py	exon	.	+	.	PDXK	10	2.55209785706874e-24	5.1461685423301e-23
ENSG00000244607.ENSG00000010282.ENSG00000181061.51	ENSG00000244607+ENSG00000010282+ENSG00000181061	chr3	dexseq_prepare_annotation2.py	exon	.	-	.		17	2.8012028896426e-24	5.64019326694606e-23
ENSG00000163793.15	ENSG00000163793	chr2	dexseq_prepare_annotation2.py	exon	.	+	.	DNAJC5G	11	2.89721227812955e-24	5.82496617910322e-23
ENSG00000065371.19	ENSG00000065371	chr3	dexseq_prepare_annotation2.py	exon	.	-	.	ROPN1	11	2.96590077809735e-24	5.95434933988784e-23
ENSG00000204843.ENSG00000188687.ENSG00000264324.144	ENSG00000204843+ENSG00000188687+ENSG00000264324	chr2	dexseq_prepare_annotation2.py	exon	.	-	.		43	3.01931302939576e-24	6.05273087878286e-23
ENSG00000261987.4	ENSG00000261987	chr17	dexseq_prepare_annotation2.py	exon	.	-	.	KYNUP1	5	3.10385430901451e-24	6.21313810078532e-23
ENSG00000197905.28	ENSG00000197905	chr12	dexseq_prepare_annotation2.py	exon	.	+	.	TEAD4	22	3.45358608340948e-24	6.90315052363595e-23
ENSG00000160191.37	ENSG00000160191	chr21	dexseq_prepare_annotation2.py	exon	.	+	.	PDE9A	10	3.46358921225517e-24	6.90911557981798e-23
ENSG00000157954.41	ENSG00000157954	chr7	dexseq_prepare_annotation2.py	exon	.	+	.	WIPI2	23	3.46663314484022e-24	6.90911557981798e-23
ENSG00000105486.60	ENSG00000105486	chr19	dexseq_prepare_annotation2.py	exon	.	-	.	LIG1	26	3.47745318852311e-24	6.92063582388397e-23
ENSG00000067601.19	ENSG00000067601	chr7	dexseq_prepare_annotation2.py	exon	.	-	.	PMS2P4	10	3.57295173926195e-24	7.10040134349423e-23
ENSG00000158023.ENSG00000256950.ENSG00000110801.51	ENSG00000158023+ENSG00000256950+ENSG00000110801	chr12	dexseq_prepare_annotation2.py	exon	.	+	.		38	3.68014341566478e-24	7.30285106703884e-23
ENSG00000120549.37	ENSG00000120549	chr10	dexseq_prepare_annotation2.py	exon	.	+	.	KIAA1217	16	3.81811264253008e-24	7.56301418579863e-23
ENSG00000132254.24	ENSG00000132254	chr11	dexseq_prepare_annotation2.py	exon	.	-	.	ARFIP2	15	3.82226321362092e-24	7.56301418579863e-23
ENSG00000223678.2	ENSG00000223678	chr9	dexseq_prepare_annotation2.py	exon	.	+	.	RP11-311H10.4	3	3.85373351541633e-24	7.61431203362548e-23
ENSG00000165197.7	ENSG00000165197	chrX	dexseq_prepare_annotation2.py	exon	.	-	.	FIGF	4	4.83019055295893e-24	9.52991044155633e-23
ENSG00000185722.50	ENSG00000185722	chr17	dexseq_prepare_annotation2.py	exon	.	-	.	ANKFY1	23	5.30166414581897e-24	1.04451150717914e-22
ENSG00000225190.46	ENSG00000225190	chr17	dexseq_prepare_annotation2.py	exon	.	-	.	PLEKHM1	9	5.38135220626028e-24	1.05869238533476e-22
ENSG00000177697.50	ENSG00000177697	chr11	dexseq_prepare_annotation2.py	exon	.	+	.	CD151	21	5.63431916125945e-24	1.10530491779108e-22
ENSG00000008838.82	ENSG00000008838	chr17	dexseq_prepare_annotation2.py	exon	.	-	.	MED24	18	5.63438277347623e-24	1.10530491779108e-22
ENSG00000142102.38	ENSG00000142102	chr11	dexseq_prepare_annotation2.py	exon	.	+	.	ATHL1	37	5.7247465218323e-24	1.12142966102427e-22
ENSG00000175193.26	ENSG00000175193	chr3	dexseq_prepare_annotation2.py	exon	.	-	.	PARL	23	5.81798760776073e-24	1.13807130811639e-22
ENSG00000155363.60	ENSG00000155363	chr1	dexseq_prepare_annotation2.py	exon	.	+	.	MOV10	17	5.91298709387309e-24	1.15500908638784e-22
ENSG00000100911.48	ENSG00000100911	chr14	dexseq_prepare_annotation2.py	exon	.	-	.	PSME2	10	5.9393860679418e-24	1.15851774836615e-22
ENSG00000234680.6	ENSG00000234680	chr9	dexseq_prepare_annotation2.py	exon	.	+	.	VN2R3P	6	6.46046834669805e-24	1.25837094094833e-22
ENSG00000260565.14	ENSG00000260565	chr16	dexseq_prepare_annotation2.py	exon	.	-	.	ERVK13-1	12	6.58205239359126e-24	1.28023715961466e-22
ENSG00000232749.ENSG00000228430.8	ENSG00000232749+ENSG00000228430	chr9	dexseq_prepare_annotation2.py	exon	.	+	.		7	7.06582877303597e-24	1.37238982618571e-22
ENSG00000177674.35	ENSG00000177674	chr1	dexseq_prepare_annotation2.py	exon	.	+	.	AGTRAP	17	7.5182587397548e-24	1.45820238720781e-22
ENSG00000110888.47	ENSG00000110888	chr12	dexseq_prepare_annotation2.py	exon	.	-	.	CAPRIN2	8	7.7109305508902e-24	1.49346259978596e-22
ENSG00000146151.26	ENSG00000146151	chr6	dexseq_prepare_annotation2.py	exon	.	-	.	HMGCLL1	14	7.72420580496842e-24	1.49392667765953e-22
ENSG00000035681.43	ENSG00000035681	chr8	dexseq_prepare_annotation2.py	exon	.	-	.	NSMAF	13	7.76470933631313e-24	1.49964822231015e-22
ENSG00000115750.37	ENSG00000115750	chr2	dexseq_prepare_annotation2.py	exon	.	+	.	TAF1B	6	7.84186589997653e-24	1.51242278846177e-22
ENSG00000188672.11	ENSG00000188672	chr1	dexseq_prepare_annotation2.py	exon	.	-	.	RHCE	8	7.89811971749553e-24	1.52113576382396e-22
ENSG00000163214.45	ENSG00000163214	chr2	dexseq_prepare_annotation2.py	exon	.	-	.	DHX57	19	7.95917856566764e-24	1.53074846027658e-22
ENSG00000166669.43	ENSG00000166669	chr16	dexseq_prepare_annotation2.py	exon	.	+	.	ATF7IP2	21	8.29618094137674e-24	1.59320868284058e-22
ENSG00000141664.27	ENSG00000141664	chr18	dexseq_prepare_annotation2.py	exon	.	+	.	ZCCHC2	6	8.30714693354106e-24	1.59320868284058e-22
ENSG00000140992.57	ENSG00000140992	chr16	dexseq_prepare_annotation2.py	exon	.	+	.	PDPK1	13	9.3691811673025e-24	1.7943876679135e-22
ENSG00000081760.42	ENSG00000081760	chr12	dexseq_prepare_annotation2.py	exon	.	+	.	AACS	25	9.46698123351027e-24	1.81059312393542e-22
ENSG00000141030.31	ENSG00000141030	chr17	dexseq_prepare_annotation2.py	exon	.	-	.	COPS3	21	9.64423133978208e-24	1.84192746533919e-22
ENSG00000239857.ENSG00000164828.95	ENSG00000239857+ENSG00000164828	chr7	dexseq_prepare_annotation2.py	exon	.	+	.		42	9.95083392765236e-24	1.89784515964614e-22
ENSG00000148773.23	ENSG00000148773	chr10	dexseq_prepare_annotation2.py	exon	.	-	.	MKI67	20	1.12703427955565e-23	2.14652354047963e-22
ENSG00000233355.15	ENSG00000233355	chr1	dexseq_prepare_annotation2.py	exon	.	-	.	CHRM3-AS2	10	1.13486921076694e-23	2.15845207787419e-22
ENSG00000142449.74	ENSG00000142449	chr19	dexseq_prepare_annotation2.py	exon	.	-	.	FBN3	27	1.24559687090686e-23	2.36577264609862e-22
ENSG00000134490.46	ENSG00000134490	chr18	dexseq_prepare_annotation2.py	exon	.	-	.	TMEM241	22	1.44973485518799e-23	2.74969047395601e-22
ENSG00000136631.20	ENSG00000136631	chr1	dexseq_prepare_annotation2.py	exon	.	+	.	VPS45	4	1.58281973701518e-23	2.99796974188862e-22
ENSG00000157890.58	ENSG00000157890	chr15	dexseq_prepare_annotation2.py	exon	.	-	.	MEGF11	46	1.68089380947296e-23	3.17934349747695e-22
ENSG00000123552.43	ENSG00000123552	chr6	dexseq_prepare_annotation2.py	exon	.	-	.	USP45	25	1.73647255203875e-23	3.27995063061844e-22
ENSG00000104472.9	ENSG00000104472	chr8	dexseq_prepare_annotation2.py	exon	.	+	.	CHRAC1	10	1.86949440995242e-23	3.5225545707248e-22
ENSG00000139624.75	ENSG00000139624	chr12	dexseq_prepare_annotation2.py	exon	.	-	.	CERS5	21	1.87004244251266e-23	3.5225545707248e-22
ENSG00000074317.16	ENSG00000074317	chr5	dexseq_prepare_annotation2.py	exon	.	-	.	SNCB	11	2.03320891011684e-23	3.82466092516772e-22
ENSG00000117748.20	ENSG00000117748	chr1	dexseq_prepare_annotation2.py	exon	.	-	.	RPA2	16	2.1044752216171e-23	3.9533042056424e-22
ENSG00000169592.41	ENSG00000169592	chr16	dexseq_prepare_annotation2.py	exon	.	+	.	INO80E	13	2.20198308404697e-23	4.13082400411653e-22
ENSG00000173402.44	ENSG00000173402	chr3	dexseq_prepare_annotation2.py	exon	.	+	.	DAG1	23	2.4225770303899e-23	4.53844853769634e-22
ENSG00000069869.48	ENSG00000069869	chr15	dexseq_prepare_annotation2.py	exon	.	-	.	NEDD4	20	2.4513230208157e-23	4.5860446487522e-22
ENSG00000125485.30	ENSG00000125485	chr9	dexseq_prepare_annotation2.py	exon	.	-	.	DDX31	21	2.46739628842816e-23	4.60983480716945e-22
ENSG00000167613.20	ENSG00000167613	chr19	dexseq_prepare_annotation2.py	exon	.	-	.	LAIR1	18	2.57044515649743e-23	4.79583599035635e-22
ENSG00000129292.55	ENSG00000129292	chr8	dexseq_prepare_annotation2.py	exon	.	+	.	PHF20L1	18	2.77272789393044e-23	5.16622787509535e-22
ENSG00000171759.44	ENSG00000171759	chr12	dexseq_prepare_annotation2.py	exon	.	-	.	PAH	10	3.03333770398842e-23	5.6441454405378e-22
ENSG00000069248.35	ENSG00000069248	chr1	dexseq_prepare_annotation2.py	exon	.	-	.	NUP133	12	3.18626567614079e-23	5.92067662581399e-22
ENSG00000214021.ENSG00000241553.ENSG00000250151.116	ENSG00000214021+ENSG00000241553+ENSG00000250151	chr3	dexseq_prepare_annotation2.py	exon	.	+	.		40	3.52329232436135e-23	6.53808786461218e-22
ENSG00000177106.58	ENSG00000177106	chr11	dexseq_prepare_annotation2.py	exon	.	+	.	EPS8L2	23	3.56265001867966e-23	6.60220108724818e-22
ENSG00000206597.ENSG00000214756.11	ENSG00000206597+ENSG00000214756	chr11	dexseq_prepare_annotation2.py	exon	.	+	.		7	3.73743536599091e-23	6.91677391452658e-22
ENSG00000267097.9	ENSG00000267097	chr18	dexseq_prepare_annotation2.py	exon	.	-	.	RP11-309E23.2	3	4.01433897088472e-23	7.41923320971589e-22
ENSG00000171316.61	ENSG00000171316	chr8	dexseq_prepare_annotation2.py	exon	.	+	.	CHD7	36	4.28298579459143e-23	7.90510227571632e-22
ENSG00000213983.ENSG00000092051.68	ENSG00000213983+ENSG00000092051	chr14	dexseq_prepare_annotation2.py	exon	.	-	.		42	4.47263431399202e-23	8.24405562412596e-22
ENSG00000101751.26	ENSG00000101751	chr18	dexseq_prepare_annotation2.py	exon	.	+	.	POLI	6	4.4824824883672e-23	8.25113264480676e-22
ENSG00000163633.23	ENSG00000163633	chr4	dexseq_prepare_annotation2.py	exon	.	-	.	C4orf36	21	4.59825555323431e-23	8.45291101164841e-22
ENSG00000036448.64	ENSG00000036448	chr8	dexseq_prepare_annotation2.py	exon	.	+	.	MYOM2	41	4.65917001787959e-23	8.55343886170086e-22
ENSG00000134717.22	ENSG00000134717	chr1	dexseq_prepare_annotation2.py	exon	.	+	.	BTF3L4	18	4.84883298512205e-23	8.88974293080052e-22
ENSG00000255624.15	ENSG00000255624	chr10	dexseq_prepare_annotation2.py	exon	.	+	.	RP11-564D11.3	8	4.95934970541495e-23	9.08023868730108e-22
ENSG00000140943.52	ENSG00000140943	chr16	dexseq_prepare_annotation2.py	exon	.	-	.	MBTPS1	38	5.10417833373213e-23	9.33296629544734e-22
ENSG00000132716.ENSG00000258465.ENSG00000162735.96	ENSG00000132716+ENSG00000258465+ENSG00000162735	chr1	dexseq_prepare_annotation2.py	exon	.	-	.		46	5.47615133781173e-23	9.99980188441897e-22
ENSG00000127586.72	ENSG00000127586	chr16	dexseq_prepare_annotation2.py	exon	.	+	.	CHTF18	29	5.53836574127532e-23	1.00999785337573e-21
ENSG00000155324.53	ENSG00000155324	chr5	dexseq_prepare_annotation2.py	exon	.	+	.	GRAMD3	24	5.77317261482848e-23	1.05142183483852e-21
ENSG00000175826.ENSG00000181885.ENSG00000262526.ENSG00000262302.ENSG00000170296.58	ENSG00000175826+ENSG00000181885+ENSG00000262526+ENSG00000262302+ENSG00000170296	chr17	dexseq_prepare_annotation2.py	exon	.	-	.		20	6.39071348366254e-23	1.16234804712124e-21
ENSG00000196155.60	ENSG00000196155	chr16	dexseq_prepare_annotation2.py	exon	.	+	.	PLEKHG4	11	7.23049988420555e-23	1.31334952923162e-21
ENSG00000171914.73	ENSG00000171914	chr15	dexseq_prepare_annotation2.py	exon	.	+	.	TLN2	61	8.45632650583059e-23	1.53397986232584e-21
ENSG00000136235.33	ENSG00000136235	chr7	dexseq_prepare_annotation2.py	exon	.	+	.	GPNMB	16	8.61841429027505e-23	1.56132011918281e-21
ENSG00000164733.84	ENSG00000164733	chr8	dexseq_prepare_annotation2.py	exon	.	-	.	CTSB	13	9.18583972181589e-23	1.66192293886661e-21
ENSG00000215012.ENSG00000185838.27	ENSG00000215012+ENSG00000185838	chr22	dexseq_prepare_annotation2.py	exon	.	-	.		22	9.23575232997786e-23	1.66875461835863e-21
ENSG00000134900.46	ENSG00000134900	chr13	dexseq_prepare_annotation2.py	exon	.	+	.	TPP2	37	9.72239283383203e-23	1.75437448612591e-21
ENSG00000131966.46	ENSG00000131966	chr14	dexseq_prepare_annotation2.py	exon	.	+	.	ACTR10	17	9.76585936006443e-23	1.75990525895544e-21
ENSG00000256873.ENSG00000198792.48	ENSG00000256873+ENSG00000198792	chr22	dexseq_prepare_annotation2.py	exon	.	-	.		20	1.00251822663742e-22	1.80427002466384e-21
ENSG00000174996.30	ENSG00000174996	chr11	dexseq_prepare_annotation2.py	exon	.	+	.	KLC2	23	1.04423647215714e-22	1.8768920465526e-21
ENSG00000251018.6	ENSG00000251018	chr5	dexseq_prepare_annotation2.py	exon	.	-	.	RP11-80G7.1	3	1.0608985136788e-22	1.90434750193951e-21
ENSG00000138696.23	ENSG00000138696	chr4	dexseq_prepare_annotation2.py	exon	.	+	.	BMPR1B	14	1.06762112118083e-22	1.91391295509858e-21
ENSG00000188352.79	ENSG00000188352	chr9	dexseq_prepare_annotation2.py	exon	.	+	.	FOCAD	25	1.11225725208819e-22	1.99133201899283e-21
ENSG00000075275.43	ENSG00000075275	chr22	dexseq_prepare_annotation2.py	exon	.	-	.	CELSR1	11	1.1349483819404e-22	2.02931135166739e-21
ENSG00000090512.20	ENSG00000090512	chr3	dexseq_prepare_annotation2.py	exon	.	+	.	FETUB	15	1.14415661907604e-22	2.04311556477922e-21
ENSG00000164292.42	ENSG00000164292	chr5	dexseq_prepare_annotation2.py	exon	.	+	.	RHOBTB3	24	1.14825681588939e-22	2.04777436309002e-21
ENSG00000048052.73	ENSG00000048052	chr7	dexseq_prepare_annotation2.py	exon	.	+	.	HDAC9	31	1.18552412457549e-22	2.11149381046312e-21
ENSG00000099331.55	ENSG00000099331	chr19	dexseq_prepare_annotation2.py	exon	.	+	.	MYO9B	28	1.19546104739223e-22	2.1264340806723e-21
ENSG00000151376.37	ENSG00000151376	chr11	dexseq_prepare_annotation2.py	exon	.	-	.	ME3	24	1.20539244191173e-22	2.14132587481655e-21
ENSG00000159023.32	ENSG00000159023	chr1	dexseq_prepare_annotation2.py	exon	.	+	.	EPB41	18	1.22299626842981e-22	2.1697913124132e-21
ENSG00000170442.15	ENSG00000170442	chr12	dexseq_prepare_annotation2.py	exon	.	+	.	KRT86	11	1.22476215333889e-22	2.17012050189028e-21
ENSG00000215472.ENSG00000265681.ENSG00000177576.ENSG00000206602.ENSG00000202093.ENSG00000271982.66	ENSG00000215472+ENSG00000265681+ENSG00000177576+ENSG00000206602+ENSG00000202093+ENSG00000271982	chr18	dexseq_prepare_annotation2.py	exon	.	-	.		45	1.24179099444487e-22	2.19745798140682e-21
ENSG00000237250.ENSG00000243781.8	ENSG00000237250+ENSG00000243781	chr1	dexseq_prepare_annotation2.py	exon	.	+	.		8	1.51794728339759e-22	2.6826836673894e-21
ENSG00000142330.ENSG00000178623.54	ENSG00000142330+ENSG00000178623	chr2	dexseq_prepare_annotation2.py	exon	.	+	.		40	1.57126483812897e-22	2.77334302791606e-21
ENSG00000078246.ENSG00000171792.47	ENSG00000078246+ENSG00000171792	chr12	dexseq_prepare_annotation2.py	exon	.	+	.		25	1.59082871764357e-22	2.80426957004898e-21
ENSG00000205944.22	ENSG00000205944	chrY	dexseq_prepare_annotation2.py	exon	.	+	.	DAZ2	14	1.64610173632213e-22	2.89798321066353e-21
ENSG00000145740.27	ENSG00000145740	chr5	dexseq_prepare_annotation2.py	exon	.	+	.	SLC30A5	13	1.71847136665253e-22	3.02151713276217e-21
ENSG00000133704.44	ENSG00000133704	chr12	dexseq_prepare_annotation2.py	exon	.	-	.	IPO8	17	1.84693511313179e-22	3.24323695313628e-21
ENSG00000163520.31	ENSG00000163520	chr3	dexseq_prepare_annotation2.py	exon	.	+	.	FBLN2	18	2.02486517536292e-22	3.55102826145956e-21
ENSG00000182986.27	ENSG00000182986	chr19	dexseq_prepare_annotation2.py	exon	.	-	.	ZNF320	18	2.02738578283156e-22	3.55102826145956e-21
ENSG00000105193.19	ENSG00000105193	chr19	dexseq_prepare_annotation2.py	exon	.	-	.	RPS16	11	2.11313913956089e-22	3.69651295088538e-21
ENSG00000167173.15	ENSG00000167173	chr15	dexseq_prepare_annotation2.py	exon	.	+	.	C15orf39	11	2.11925064377733e-22	3.70248725704202e-21
ENSG00000066926.12	ENSG00000066926	chr18	dexseq_prepare_annotation2.py	exon	.	-	.	FECH	10	2.16782156237001e-22	3.78253185444281e-21
ENSG00000213699.ENSG00000115163.23	ENSG00000213699+ENSG00000115163	chr2	dexseq_prepare_annotation2.py	exon	.	+	.		19	2.19355837622124e-22	3.82258167795306e-21
ENSG00000196547.99	ENSG00000196547	chr15	dexseq_prepare_annotation2.py	exon	.	+	.	MAN2A2	30	2.27779690196054e-22	3.96434816954653e-21
ENSG00000205352.ENSG00000257379.ENSG00000197111.104	ENSG00000205352+ENSG00000257379+ENSG00000197111	chr12	dexseq_prepare_annotation2.py	exon	.	+	.		31	2.34874899815302e-22	4.08266091678953e-21
ENSG00000265148.25	ENSG00000265148	chr17	dexseq_prepare_annotation2.py	exon	.	+	.	BZRAP1-AS1	11	2.56232497335178e-22	4.44827389811208e-21
ENSG00000108469.42	ENSG00000108469	chr17	dexseq_prepare_annotation2.py	exon	.	-	.	RECQL5	5	3.46139356443434e-22	6.00149702358742e-21
ENSG00000196865.ENSG00000234631.14	ENSG00000196865+ENSG00000234631	chr10	dexseq_prepare_annotation2.py	exon	.	+	.		8	3.48860274093657e-22	6.0410457551754e-21
ENSG00000074201.26	ENSG00000074201	chr11	dexseq_prepare_annotation2.py	exon	.	-	.	CLNS1A	5	3.62363833547105e-22	6.26697753434364e-21
ENSG00000005844.74	ENSG00000005844	chr16	dexseq_prepare_annotation2.py	exon	.	+	.	ITGAL	14	3.76753760415112e-22	6.50765111700669e-21
ENSG00000067225.62	ENSG00000067225	chr15	dexseq_prepare_annotation2.py	exon	.	-	.	PKM	39	3.85443954343075e-22	6.64939243849134e-21
ENSG00000040531.35	ENSG00000040531	chr17	dexseq_prepare_annotation2.py	exon	.	+	.	CTNS	13	3.93081273943491e-22	6.77263745770641e-21
ENSG00000129990.30	ENSG00000129990	chr19	dexseq_prepare_annotation2.py	exon	.	-	.	SYT5	24	4.00727024229589e-22	6.89571866756982e-21
ENSG00000149488.22	ENSG00000149488	chr20	dexseq_prepare_annotation2.py	exon	.	+	.	TMC2	10	4.60899627765185e-22	7.92124366517087e-21
ENSG00000142515.37	ENSG00000142515	chr19	dexseq_prepare_annotation2.py	exon	.	+	.	KLK3	19	4.69241250452624e-22	8.05452606401929e-21
ENSG00000174353.22	ENSG00000174353	chr7	dexseq_prepare_annotation2.py	exon	.	-	.	STAG3L3	11	4.73610759918682e-22	8.11937946966709e-21
ENSG00000107281.17	ENSG00000107281	chr9	dexseq_prepare_annotation2.py	exon	.	-	.	NPDC1	6	4.94288397900715e-22	8.46330209472896e-21
ENSG00000228107.ENSG00000159259.ENSG00000159256.51	ENSG00000228107+ENSG00000159259+ENSG00000159256	chr21	dexseq_prepare_annotation2.py	exon	.	+	.		38	5.27746791124612e-22	9.02493018147344e-21
ENSG00000111731.51	ENSG00000111731	chr12	dexseq_prepare_annotation2.py	exon	.	-	.	C2CD5	11	5.3354314236105e-22	9.11270451604718e-21
ENSG00000147955.16	ENSG00000147955	chr9	dexseq_prepare_annotation2.py	exon	.	-	.	SIGMAR1	17	5.45281595808124e-22	9.301623445512e-21
ENSG00000122678.50	ENSG00000122678	chr7	dexseq_prepare_annotation2.py	exon	.	-	.	POLM	25	5.48836423332668e-22	9.35064735136997e-21
ENSG00000135093.30	ENSG00000135093	chr12	dexseq_prepare_annotation2.py	exon	.	+	.	USP30	8	5.58986291152746e-22	9.51177168538973e-21
ENSG00000139865.53	ENSG00000139865	chr14	dexseq_prepare_annotation2.py	exon	.	+	.	TTC6	32	5.87236682003091e-22	9.9801164817654e-21
ENSG00000100297.37	ENSG00000100297	chr22	dexseq_prepare_annotation2.py	exon	.	+	.	MCM5	10	6.10323470337811e-22	1.03596562356969e-20
ENSG00000133612.70	ENSG00000133612	chr7	dexseq_prepare_annotation2.py	exon	.	+	.	AGAP3	49	6.22025951787893e-22	1.05452597159893e-20
ENSG00000225241.40	ENSG00000225241	chr1	dexseq_prepare_annotation2.py	exon	.	+	.	RP11-640M9.2	9	6.5751932099672e-22	1.11332371343119e-20
ENSG00000160953.40	ENSG00000160953	chr19	dexseq_prepare_annotation2.py	exon	.	+	.	MUM1	21	6.76593324180413e-22	1.14420930143417e-20
ENSG00000076662.31	ENSG00000076662	chr19	dexseq_prepare_annotation2.py	exon	.	-	.	ICAM3	21	7.10977416816221e-22	1.20087846097421e-20
ENSG00000150712.26	ENSG00000150712	chr5	dexseq_prepare_annotation2.py	exon	.	-	.	MTMR12	20	7.30248867361086e-22	1.23097067226677e-20
ENSG00000262664.ENSG00000108963.44	ENSG00000262664+ENSG00000108963	chr17	dexseq_prepare_annotation2.py	exon	.	+	.		12	7.30586293254749e-22	1.23097067226677e-20
ENSG00000176463.35	ENSG00000176463	chr15	dexseq_prepare_annotation2.py	exon	.	+	.	SLCO3A1	9	7.51647234195943e-22	1.26490438970327e-20
ENSG00000235098.14	ENSG00000235098	chr1	dexseq_prepare_annotation2.py	exon	.	-	.	ANKRD65	11	7.75047594698447e-22	1.30268709552008e-20
ENSG00000261263.3	ENSG00000261263	chr16	dexseq_prepare_annotation2.py	exon	.	-	.	RP11-586K12.13	4	7.78765570422077e-22	1.30733604071344e-20
ENSG00000085231.28	ENSG00000085231	chr5	dexseq_prepare_annotation2.py	exon	.	-	.	TAF9	24	7.83082375267395e-22	1.31297767731036e-20
ENSG00000233396.11	ENSG00000233396	chr1	dexseq_prepare_annotation2.py	exon	.	-	.	RP11-458D21.1	8	8.11782860032711e-22	1.35943929682551e-20
ENSG00000102316.39	ENSG00000102316	chrX	dexseq_prepare_annotation2.py	exon	.	+	.	MAGED2	5	8.71784859601445e-22	1.4581424716257e-20
ENSG00000173821.105	ENSG00000173821	chr17	dexseq_prepare_annotation2.py	exon	.	+	.	RNF213	23	8.83473756040676e-22	1.47589557395992e-20
ENSG00000230493.ENSG00000072134.71	ENSG00000230493+ENSG00000072134	chr17	dexseq_prepare_annotation2.py	exon	.	+	.		19	9.4268157188403e-22	1.57289226550565e-20
ENSG00000104231.58	ENSG00000104231	chr8	dexseq_prepare_annotation2.py	exon	.	-	.	ZFAND1	24	9.52510435849079e-22	1.58736326517956e-20
ENSG00000048707.98	ENSG00000048707	chr1	dexseq_prepare_annotation2.py	exon	.	+	.	VPS13D	14	9.89503306964017e-22	1.64701326196726e-20
ENSG00000234232.14	ENSG00000234232	chr1	dexseq_prepare_annotation2.py	exon	.	-	.	RP11-353N4.5	6	1.03425730151013e-21	1.7194214605735e-20
ENSG00000186472.28	ENSG00000186472	chr7	dexseq_prepare_annotation2.py	exon	.	-	.	PCLO	22	1.07045486921801e-21	1.7774469485008e-20
ENSG00000078668.8	ENSG00000078668	chr8	dexseq_prepare_annotation2.py	exon	.	+	.	VDAC3	3	1.07190616875289e-21	1.7777071871153e-20
ENSG00000269755.ENSG00000268870.ENSG00000268744.ENSG00000180855.ENSG00000196826.ENSG00000269693.ENSG00000248406.ENSG00000242852.ENSG00000249709.ENSG00000188033.ENSG00000196466.66	ENSG00000269755+ENSG00000268870+ENSG00000268744+ENSG00000180855+ENSG00000196826+ENSG00000269693+ENSG00000248406+ENSG00000242852+ENSG00000249709+ENSG00000188033+ENSG00000196466	chr19	dexseq_prepare_annotation2.py	exon	.	-	.		39	1.10350404795826e-21	1.82790320706427e-20
ENSG00000091164.39	ENSG00000091164	chr18	dexseq_prepare_annotation2.py	exon	.	-	.	TXNL1	20	1.12633054992612e-21	1.86346639898619e-20
ENSG00000099940.6	ENSG00000099940	chr22	dexseq_prepare_annotation2.py	exon	.	+	.	SNAP29	2	1.16222170344129e-21	1.92053290392969e-20
ENSG00000143341.116	ENSG00000143341	chr1	dexseq_prepare_annotation2.py	exon	.	+	.	HMCN1	38	1.24816241831238e-21	2.06006806830116e-20
ENSG00000126581.56	ENSG00000126581	chr17	dexseq_prepare_annotation2.py	exon	.	-	.	BECN1	30	1.26781776928581e-21	2.0899968316726e-20
ENSG00000159593.39	ENSG00000159593	chr16	dexseq_prepare_annotation2.py	exon	.	-	.	NAE1	27	1.29143877866628e-21	2.12638337034116e-20
ENSG00000104885.38	ENSG00000104885	chr19	dexseq_prepare_annotation2.py	exon	.	+	.	DOT1L	23	1.37622625926285e-21	2.26327413080208e-20
ENSG00000168389.28	ENSG00000168389	chr1	dexseq_prepare_annotation2.py	exon	.	+	.	MFSD2A	25	1.3971342823054e-21	2.29491004361456e-20
ENSG00000122966.ENSG00000221323.79	ENSG00000122966+ENSG00000221323	chr12	dexseq_prepare_annotation2.py	exon	.	-	.		30	1.88274894620585e-21	3.08887796048969e-20
ENSG00000174093.ENSG00000197681.55	ENSG00000174093+ENSG00000197681	chr17	dexseq_prepare_annotation2.py	exon	.	-	.		35	1.9187063392589e-21	3.14411401559703e-20
ENSG00000168014.74	ENSG00000168014	chr11	dexseq_prepare_annotation2.py	exon	.	-	.	C2CD3	21	2.13624801596022e-21	3.49641927951915e-20
ENSG00000267072.ENSG00000103184.ENSG00000033011.34	ENSG00000267072+ENSG00000103184+ENSG00000033011	chr16	dexseq_prepare_annotation2.py	exon	.	+	.		8	2.18131477002102e-21	3.56593028832484e-20
ENSG00000094631.113	ENSG00000094631	chrX	dexseq_prepare_annotation2.py	exon	.	+	.	HDAC6	31	2.23206426178844e-21	3.64455486835658e-20
ENSG00000261771.ENSG00000260916.ENSG00000207964.ENSG00000256061.66	ENSG00000261771+ENSG00000260916+ENSG00000207964+ENSG00000256061	chr15	dexseq_prepare_annotation2.py	exon	.	-	.		39	2.46048299498599e-21	4.01274970156148e-20
ENSG00000133794.57	ENSG00000133794	chr11	dexseq_prepare_annotation2.py	exon	.	+	.	ARNTL	44	2.51264228239172e-21	4.09295419001223e-20
ENSG00000204661.20	ENSG00000204661	chr5	dexseq_prepare_annotation2.py	exon	.	-	.	C5orf60	15	2.5681540198503e-21	4.17842310433463e-20
ENSG00000162825.82	ENSG00000162825	chr1	dexseq_prepare_annotation2.py	exon	.	+	.	NBPF8	46	2.61875516807153e-21	4.25570958200689e-20
ENSG00000175198.32	ENSG00000175198	chr13	dexseq_prepare_annotation2.py	exon	.	+	.	PCCA	21	2.64245520290745e-21	4.28914832698879e-20
ENSG00000166676.22	ENSG00000166676	chr16	dexseq_prepare_annotation2.py	exon	.	-	.	TVP23A	11	3.11648989495577e-21	5.05261384150326e-20
ENSG00000129933.56	ENSG00000129933	chr19	dexseq_prepare_annotation2.py	exon	.	+	.	MAU2	27	3.86456986706879e-21	6.25805111021092e-20
ENSG00000167210.66	ENSG00000167210	chr18	dexseq_prepare_annotation2.py	exon	.	-	.	LOXHD1	30	3.95109378421218e-21	6.39062660127228e-20
ENSG00000021300.50	ENSG00000021300	chr11	dexseq_prepare_annotation2.py	exon	.	+	.	PLEKHB1	17	4.02071402961626e-21	6.49558177114006e-20
ENSG00000104043.61	ENSG00000104043	chr15	dexseq_prepare_annotation2.py	exon	.	-	.	ATP8B4	9	4.17620845611617e-21	6.73885952049203e-20
ENSG00000009413.54	ENSG00000009413	chr6	dexseq_prepare_annotation2.py	exon	.	-	.	REV3L	17	4.25276108857763e-21	6.85433277797512e-20
ENSG00000108312.44	ENSG00000108312	chr17	dexseq_prepare_annotation2.py	exon	.	-	.	UBTF	25	4.26429685373488e-21	6.86486804167495e-20
ENSG00000166526.15	ENSG00000166526	chr7	dexseq_prepare_annotation2.py	exon	.	-	.	ZNF3	6	4.27615680091758e-21	6.87589990517567e-20
ENSG00000070366.46	ENSG00000070366	chr17	dexseq_prepare_annotation2.py	exon	.	-	.	SMG6	25	4.37828588879366e-21	7.03188559355726e-20
ENSG00000182903.ENSG00000251595.16	ENSG00000182903+ENSG00000251595	chr4	dexseq_prepare_annotation2.py	exon	.	-	.		16	4.54959093131633e-21	7.29847928374251e-20
ENSG00000162747.ENSG00000203747.32	ENSG00000162747+ENSG00000203747	chr1	dexseq_prepare_annotation2.py	exon	.	-	.		28	4.78418971887367e-21	7.66586852037027e-20
ENSG00000167612.26	ENSG00000167612	chr12	dexseq_prepare_annotation2.py	exon	.	+	.	ANKRD33	14	4.84806375415294e-21	7.75916217622706e-20
ENSG00000201129.ENSG00000143569.59	ENSG00000201129+ENSG00000143569	chr1	dexseq_prepare_annotation2.py	exon	.	+	.		33	4.88203703536522e-21	7.80443918156405e-20
ENSG00000158352.18	ENSG00000158352	chrX	dexseq_prepare_annotation2.py	exon	.	-	.	SHROOM4	6	5.51207969406113e-21	8.80138120451714e-20
ENSG00000078081.15	ENSG00000078081	chr3	dexseq_prepare_annotation2.py	exon	.	-	.	LAMP3	10	5.69555711293789e-21	9.08378516548933e-20
ENSG00000170266.ENSG00000188167.54	ENSG00000170266+ENSG00000188167	chr3	dexseq_prepare_annotation2.py	exon	.	-	.		34	5.97351134522166e-21	9.51603918707469e-20
ENSG00000188739.ENSG00000054267.42	ENSG00000188739+ENSG00000054267	chr1	dexseq_prepare_annotation2.py	exon	.	-	.		6	6.23431558541685e-21	9.92000250509202e-20
ENSG00000134986.54	ENSG00000134986	chr5	dexseq_prepare_annotation2.py	exon	.	-	.	NREP	32	6.30115735971695e-21	1.00147561184761e-19
ENSG00000257108.ENSG00000007541.52	ENSG00000257108+ENSG00000007541	chr16	dexseq_prepare_annotation2.py	exon	.	+	.		28	6.40578441607265e-21	1.01692753296543e-19
ENSG00000204344.ENSG00000244731.104	ENSG00000204344+ENSG00000244731	chr6	dexseq_prepare_annotation2.py	exon	.	+	.		34	6.56481264719238e-21	1.04097006086889e-19
ENSG00000154227.26	ENSG00000154227	chr15	dexseq_prepare_annotation2.py	exon	.	-	.	CERS3	21	6.72021159721415e-21	1.06438230280213e-19
ENSG00000117472.24	ENSG00000117472	chr1	dexseq_prepare_annotation2.py	exon	.	+	.	TSPAN1	5	6.85266332264122e-21	1.08411028509803e-19
ENSG00000179044.15	ENSG00000179044	chr16	dexseq_prepare_annotation2.py	exon	.	-	.	EXOC3L1	9	6.8738972844494e-21	1.08621815316524e-19
ENSG00000003756.ENSG00000004534.144	ENSG00000003756+ENSG00000004534	chr3	dexseq_prepare_annotation2.py	exon	.	+	.		52	6.96637248953687e-21	1.09956582788874e-19
ENSG00000169519.11	ENSG00000169519	chr11	dexseq_prepare_annotation2.py	exon	.	+	.	METTL15	6	7.07029377114332e-21	1.11468741751252e-19
ENSG00000267534.ENSG00000130816.89	ENSG00000267534+ENSG00000130816	chr19	dexseq_prepare_annotation2.py	exon	.	-	.		49	7.11720992871153e-21	1.12079732501223e-19
ENSG00000138768.35	ENSG00000138768	chr4	dexseq_prepare_annotation2.py	exon	.	+	.	USO1	20	7.34746403490848e-21	1.15573168530771e-19
ENSG00000082438.67	ENSG00000082438	chr2	dexseq_prepare_annotation2.py	exon	.	-	.	COBLL1	36	7.37927391088994e-21	1.15940720073616e-19
ENSG00000133313.76	ENSG00000133313	chr18	dexseq_prepare_annotation2.py	exon	.	+	.	CNDP2	36	7.39441517763094e-21	1.16045839107689e-19
ENSG00000227671.ENSG00000263568.ENSG00000232347.21	ENSG00000227671+ENSG00000263568+ENSG00000232347	chr1	dexseq_prepare_annotation2.py	exon	.	-	.		5	7.61101200544518e-21	1.19308695044262e-19
ENSG00000143228.37	ENSG00000143228	chr1	dexseq_prepare_annotation2.py	exon	.	+	.	NUF2	8	7.62735956783944e-21	1.19428622104414e-19
ENSG00000075891.28	ENSG00000075891	chr10	dexseq_prepare_annotation2.py	exon	.	+	.	PAX2	3	8.74765562362536e-21	1.36814131006405e-19
ENSG00000108883.74	ENSG00000108883	chr17	dexseq_prepare_annotation2.py	exon	.	-	.	EFTUD2	16	8.81370937018176e-21	1.37690394847936e-19
ENSG00000090661.45	ENSG00000090661	chr19	dexseq_prepare_annotation2.py	exon	.	+	.	CERS4	3	9.2780362929002e-21	1.44779539061484e-19
ENSG00000188895.3	ENSG00000188895	chr17	dexseq_prepare_annotation2.py	exon	.	+	.	MSL1	4	9.67889043953394e-21	1.50784172208683e-19
ENSG00000119737.ENSG00000270898.ENSG00000115239.51	ENSG00000119737+ENSG00000270898+ENSG00000115239	chr2	dexseq_prepare_annotation2.py	exon	.	-	.		30	9.68479754500865e-21	1.50784172208683e-19
ENSG00000233436.5	ENSG00000233436	chr11	dexseq_prepare_annotation2.py	exon	.	-	.	BTBD18	5	9.77199549711465e-21	1.51969470177099e-19
ENSG00000196405.62	ENSG00000196405	chr14	dexseq_prepare_annotation2.py	exon	.	+	.	EVL	44	1.01836347054394e-20	1.58191936397165e-19
ENSG00000070886.21	ENSG00000070886	chr1	dexseq_prepare_annotation2.py	exon	.	+	.	EPHA8	4	1.0268921415846e-20	1.59336529810618e-19
ENSG00000171208.18	ENSG00000171208	chr16	dexseq_prepare_annotation2.py	exon	.	-	.	NETO2	6	1.04055943117939e-20	1.612749673697e-19
ENSG00000105669.ENSG00000051128.ENSG00000268193.65	ENSG00000105669+ENSG00000051128+ENSG00000268193	chr19	dexseq_prepare_annotation2.py	exon	.	-	.		30	1.04682146505697e-20	1.62062597048053e-19
ENSG00000255429.ENSG00000086991.45	ENSG00000255429+ENSG00000086991	chr11	dexseq_prepare_annotation2.py	exon	.	-	.		24	1.05840856743071e-20	1.63671919458992e-19
ENSG00000173137.35	ENSG00000173137	chr8	dexseq_prepare_annotation2.py	exon	.	+	.	ADCK5	6	1.13667227927593e-20	1.75576869955197e-19
ENSG00000158417.21	ENSG00000158417	chr2	dexseq_prepare_annotation2.py	exon	.	+	.	EIF5B	12	1.14956068470712e-20	1.77368172161777e-19
ENSG00000122674.29	ENSG00000122674	chr7	dexseq_prepare_annotation2.py	exon	.	+	.	CCZ1	26	1.15862848724844e-20	1.7856662611555e-19
ENSG00000183185.11	ENSG00000183185	chr3	dexseq_prepare_annotation2.py	exon	.	-	.	GABRR3	11	1.17210819791343e-20	1.80441589391785e-19
ENSG00000151725.24	ENSG00000151725	chr4	dexseq_prepare_annotation2.py	exon	.	-	.	CENPU	15	1.2654815058e-20	1.94597895158405e-19
ENSG00000171241.26	ENSG00000171241	chr16	dexseq_prepare_annotation2.py	exon	.	-	.	SHCBP1	10	1.42744312749615e-20	2.19257819091468e-19
ENSG00000149806.ENSG00000162298.74	ENSG00000149806+ENSG00000162298	chr11	dexseq_prepare_annotation2.py	exon	.	-	.		55	1.54409551041776e-20	2.36910832950354e-19
ENSG00000173890.ENSG00000242583.20	ENSG00000173890+ENSG00000242583	chr3	dexseq_prepare_annotation2.py	exon	.	+	.		13	1.56941596328948e-20	2.40527009016643e-19
ENSG00000003436.32	ENSG00000003436	chr2	dexseq_prepare_annotation2.py	exon	.	-	.	TFPI	24	1.57388624807374e-20	2.4094321024023e-19
ENSG00000172748.35	ENSG00000172748	chr8	dexseq_prepare_annotation2.py	exon	.	+	.	ZNF596	9	1.60480659186953e-20	2.45403163914837e-19
ENSG00000017260.72	ENSG00000017260	chr3	dexseq_prepare_annotation2.py	exon	.	+	.	ATP2C1	7	1.60918578910397e-20	2.45799101846227e-19
ENSG00000227001.14	ENSG00000227001	chr1	dexseq_prepare_annotation2.py	exon	.	-	.	NBPF2P	10	1.83000637843857e-20	2.79218306541317e-19
ENSG00000150459.13	ENSG00000150459	chr13	dexseq_prepare_annotation2.py	exon	.	+	.	SAP18	12	1.89738371750085e-20	2.89177283115667e-19
ENSG00000221995.ENSG00000196535.93	ENSG00000221995+ENSG00000196535	chr17	dexseq_prepare_annotation2.py	exon	.	-	.		9	1.90500793486342e-20	2.90017394252156e-19
ENSG00000136237.43	ENSG00000136237	chr7	dexseq_prepare_annotation2.py	exon	.	-	.	RAPGEF5	9	2.02437524796937e-20	3.07848515006814e-19
ENSG00000204764.67	ENSG00000204764	chr5	dexseq_prepare_annotation2.py	exon	.	+	.	RANBP17	31	2.08377484449163e-20	3.16530931023884e-19
ENSG00000133318.31	ENSG00000133318	chr11	dexseq_prepare_annotation2.py	exon	.	+	.	RTN3	24	2.10214913852582e-20	3.18969193041288e-19
ENSG00000255033.ENSG00000253434.13	ENSG00000255033+ENSG00000253434	chr8	dexseq_prepare_annotation2.py	exon	.	+	.		10	2.17958726481233e-20	3.30354219871997e-19
ENSG00000108511.ENSG00000257178.ENSG00000182742.ENSG00000120093.56	ENSG00000108511+ENSG00000257178+ENSG00000182742+ENSG00000120093	chr17	dexseq_prepare_annotation2.py	exon	.	-	.		30	2.26794401123921e-20	3.43367223399524e-19
ENSG00000011422.38	ENSG00000011422	chr19	dexseq_prepare_annotation2.py	exon	.	-	.	PLAUR	15	2.3521332643824e-20	3.55721299410783e-19
ENSG00000223802.ENSG00000130283.15	ENSG00000223802+ENSG00000130283	chr19	dexseq_prepare_annotation2.py	exon	.	-	.		10	2.41616771281383e-20	3.65003465702524e-19
ENSG00000262117.3	ENSG00000262117	chr16	dexseq_prepare_annotation2.py	exon	.	-	.	BCAR4	4	2.44116063463584e-20	3.68373822360652e-19
ENSG00000072071.21	ENSG00000072071	chr19	dexseq_prepare_annotation2.py	exon	.	-	.	LPHN1	15	2.5305817299744e-20	3.81448389857393e-19
ENSG00000136710.16	ENSG00000136710	chr2	dexseq_prepare_annotation2.py	exon	.	-	.	CCDC115	11	2.61857816463115e-20	3.9427977364819e-19
ENSG00000255246.3	ENSG00000255246	chr11	dexseq_prepare_annotation2.py	exon	.	-	.	RP11-179A16.2	4	2.84361844075447e-20	4.27695163509753e-19
ENSG00000170485.26	ENSG00000170485	chr2	dexseq_prepare_annotation2.py	exon	.	+	.	NPAS2	14	2.89434694301329e-20	4.34848711394513e-19
ENSG00000126261.33	ENSG00000126261	chr19	dexseq_prepare_annotation2.py	exon	.	+	.	UBA2	9	3.31469836486995e-20	4.97458338211958e-19
ENSG00000181004.5	ENSG00000181004	chr4	dexseq_prepare_annotation2.py	exon	.	+	.	BBS12	3	3.38297210418781e-20	5.07105691024972e-19
ENSG00000065534.66	ENSG00000065534	chr3	dexseq_prepare_annotation2.py	exon	.	-	.	MYLK	26	3.3863670162387e-20	5.07105691024972e-19
ENSG00000001084.ENSG00000231683.37	ENSG00000001084+ENSG00000231683	chr6	dexseq_prepare_annotation2.py	exon	.	-	.		3	3.78651359640488e-20	5.66409637318429e-19
ENSG00000163092.15	ENSG00000163092	chr2	dexseq_prepare_annotation2.py	exon	.	+	.	XIRP2	3	3.88694860823267e-20	5.80800634257356e-19
ENSG00000175183.20	ENSG00000175183	chr12	dexseq_prepare_annotation2.py	exon	.	-	.	CSRP2	20	3.92715111299201e-20	5.85918289349382e-19
ENSG00000082153.36	ENSG00000082153	chr2	dexseq_prepare_annotation2.py	exon	.	+	.	BZW1	2	3.93270315280242e-20	5.85918289349382e-19
ENSG00000126262.6	ENSG00000126262	chr19	dexseq_prepare_annotation2.py	exon	.	+	.	FFAR2	5	3.93399841814834e-20	5.85918289349382e-19
ENSG00000236951.9	ENSG00000236951	chrY	dexseq_prepare_annotation2.py	exon	.	-	.	AC007359.6	2	4.25604222374324e-20	6.33195794327651e-19
ENSG00000204954.27	ENSG00000204954	chr12	dexseq_prepare_annotation2.py	exon	.	-	.	C12orf73	11	4.40899485057452e-20	6.55241529091876e-19
ENSG00000187908.56	ENSG00000187908	chr10	dexseq_prepare_annotation2.py	exon	.	+	.	DMBT1	23	4.61849833967082e-20	6.8563480216605e-19
ENSG00000121104.33	ENSG00000121104	chr17	dexseq_prepare_annotation2.py	exon	.	-	.	FAM117A	10	4.68222917187426e-20	6.94345259051592e-19
ENSG00000061936.36	ENSG00000061936	chr12	dexseq_prepare_annotation2.py	exon	.	+	.	SFSWAP	11	4.70309249540493e-20	6.96686797701192e-19
ENSG00000173093.13	ENSG00000173093	chr12	dexseq_prepare_annotation2.py	exon	.	+	.	CCDC63	12	4.85752092854448e-20	7.18787471883328e-19
ENSG00000184206.23	ENSG00000184206	chr15	dexseq_prepare_annotation2.py	exon	.	+	.	GOLGA6L4	9	4.96126865955314e-20	7.33349205952463e-19
ENSG00000173706.28	ENSG00000173706	chr3	dexseq_prepare_annotation2.py	exon	.	-	.	HEG1	18	5.01652191654204e-20	7.40719128580164e-19
ENSG00000133818.15	ENSG00000133818	chr11	dexseq_prepare_annotation2.py	exon	.	-	.	RRAS2	10	5.07172044840604e-20	7.48065147126871e-19
ENSG00000231887.ENSG00000256682.ENSG00000212127.ENSG00000111215.61	ENSG00000231887+ENSG00000256682+ENSG00000212127+ENSG00000111215	chr12	dexseq_prepare_annotation2.py	exon	.	-	.		8	5.1638612659358e-20	7.60838443174145e-19
ENSG00000174501.47	ENSG00000174501	chr2	dexseq_prepare_annotation2.py	exon	.	-	.	ANKRD36C	31	5.34337583660456e-20	7.86444126347844e-19
ENSG00000183828.ENSG00000257622.ENSG00000184916.48	ENSG00000183828+ENSG00000257622+ENSG00000184916	chr14	dexseq_prepare_annotation2.py	exon	.	-	.		34	5.39343830121067e-20	7.92962470580567e-19
ENSG00000139915.ENSG00000272781.45	ENSG00000139915+ENSG00000272781	chr14	dexseq_prepare_annotation2.py	exon	.	-	.		17	6.85005168182793e-20	1.0060418149183e-18
ENSG00000082641.52	ENSG00000082641	chr17	dexseq_prepare_annotation2.py	exon	.	+	.	NFE2L1	9	7.01760024498275e-20	1.02954793337717e-18
ENSG00000159131.54	ENSG00000159131	chr21	dexseq_prepare_annotation2.py	exon	.	-	.	GART	31	7.21213789960341e-20	1.05695920637518e-18
ENSG00000106565.18	ENSG00000106565	chr7	dexseq_prepare_annotation2.py	exon	.	-	.	TMEM176B	6	7.89093050109677e-20	1.1552053053418e-18
ENSG00000255693.6	ENSG00000255693	chr12	dexseq_prepare_annotation2.py	exon	.	+	.	RP11-766N7.3	7	8.13692383569126e-20	1.18994928766467e-18
ENSG00000203875.33	ENSG00000203875	chr6	dexseq_prepare_annotation2.py	exon	.	-	.	SNHG5	20	8.1459637626555e-20	1.19000398285942e-18
ENSG00000147224.18	ENSG00000147224	chrX	dexseq_prepare_annotation2.py	exon	.	+	.	PRPS1	13	8.21826934040069e-20	1.19929090948334e-18
ENSG00000007952.20	ENSG00000007952	chrX	dexseq_prepare_annotation2.py	exon	.	-	.	NOX1	12	8.69742130898962e-20	1.2678661296714e-18
ENSG00000161016.38	ENSG00000161016	chr8	dexseq_prepare_annotation2.py	exon	.	-	.	RPL8	21	9.12306758754172e-20	1.3285043914329e-18
ENSG00000060982.26	ENSG00000060982	chr12	dexseq_prepare_annotation2.py	exon	.	-	.	BCAT1	17	9.37449173093648e-20	1.36367076747055e-18
ENSG00000161013.62	ENSG00000161013	chr5	dexseq_prepare_annotation2.py	exon	.	-	.	MGAT4B	29	9.96259874619844e-20	1.44768683579679e-18
ENSG00000182389.32	ENSG00000182389	chr2	dexseq_prepare_annotation2.py	exon	.	-	.	CACNB4	15	1.02793012795888e-19	1.49212859589126e-18
ENSG00000204653.18	ENSG00000204653	chr19	dexseq_prepare_annotation2.py	exon	.	-	.	ASPDH	8	1.06146207449411e-19	1.5391760514206e-18
ENSG00000100311.11	ENSG00000100311	chr22	dexseq_prepare_annotation2.py	exon	.	-	.	PDGFB	9	1.0987227483306e-19	1.59152539874217e-18
ENSG00000196814.18	ENSG00000196814	chr9	dexseq_prepare_annotation2.py	exon	.	+	.	MVB12B	7	1.12080240794147e-19	1.6217975411857e-18
ENSG00000127418.20	ENSG00000127418	chr4	dexseq_prepare_annotation2.py	exon	.	+	.	FGFRL1	6	1.18079842028207e-19	1.7068130428751e-18
ENSG00000125844.29	ENSG00000125844	chr20	dexseq_prepare_annotation2.py	exon	.	-	.	RRBP1	14	1.24262272208896e-19	1.7924250252547e-18
ENSG00000156218.45	ENSG00000156218	chr15	dexseq_prepare_annotation2.py	exon	.	+	.	ADAMTSL3	26	1.24263663271371e-19	1.7924250252547e-18
ENSG00000166986.77	ENSG00000166986	chr12	dexseq_prepare_annotation2.py	exon	.	+	.	MARS	15	1.27314504947021e-19	1.8345044931086e-18
ENSG00000175866.72	ENSG00000175866	chr17	dexseq_prepare_annotation2.py	exon	.	+	.	BAIAP2	50	1.36837490114409e-19	1.96965661871181e-18
ENSG00000166833.49	ENSG00000166833	chr11	dexseq_prepare_annotation2.py	exon	.	+	.	NAV2	11	1.48480886829431e-19	2.13501522297565e-18
ENSG00000140105.66	ENSG00000140105	chr14	dexseq_prepare_annotation2.py	exon	.	-	.	WARS	41	1.55868422444107e-19	2.23889662866367e-18
ENSG00000175155.12	ENSG00000175155	chr17	dexseq_prepare_annotation2.py	exon	.	+	.	YPEL2	12	1.59192138418219e-19	2.28424915857782e-18
ENSG00000148824.ENSG00000148832.ENSG00000254536.53	ENSG00000148824+ENSG00000148832+ENSG00000254536	chr10	dexseq_prepare_annotation2.py	exon	.	+	.		44	1.66469748895957e-19	2.38599694708393e-18
ENSG00000132153.38	ENSG00000132153	chr3	dexseq_prepare_annotation2.py	exon	.	+	.	DHX30	25	1.66630576190904e-19	2.38599694708393e-18
ENSG00000088986.21	ENSG00000088986	chr12	dexseq_prepare_annotation2.py	exon	.	+	.	DYNLL1	5	1.69526362655788e-19	2.42493334582217e-18
ENSG00000196074.54	ENSG00000196074	chr20	dexseq_prepare_annotation2.py	exon	.	-	.	SYCP2	9	1.9961565869483e-19	2.85236443829074e-18
ENSG00000197013.ENSG00000269237.ENSG00000196268.ENSG00000268658.50	ENSG00000197013+ENSG00000269237+ENSG00000196268+ENSG00000268658	chr19	dexseq_prepare_annotation2.py	exon	.	+	.		24	2.12972461899555e-19	3.04006013181361e-18
ENSG00000240038.ENSG00000236085.ENSG00000185946.64	ENSG00000240038+ENSG00000236085+ENSG00000185946	chr1	dexseq_prepare_annotation2.py	exon	.	+	.		47	2.19502202995415e-19	3.13001479909972e-18
ENSG00000211535.ENSG00000114270.124	ENSG00000211535+ENSG00000114270	chr3	dexseq_prepare_annotation2.py	exon	.	-	.		65	2.32270827651092e-19	3.30865456981826e-18
ENSG00000141458.43	ENSG00000141458	chr18	dexseq_prepare_annotation2.py	exon	.	-	.	NPC1	29	2.55492566574928e-19	3.63567246031804e-18
ENSG00000110077.50	ENSG00000110077	chr11	dexseq_prepare_annotation2.py	exon	.	-	.	MS4A6A	34	2.5952588182399e-19	3.6892436948313e-18
ENSG00000175029.37	ENSG00000175029	chr10	dexseq_prepare_annotation2.py	exon	.	-	.	CTBP2	26	2.64623303523529e-19	3.75781510236308e-18
ENSG00000152767.79	ENSG00000152767	chr13	dexseq_prepare_annotation2.py	exon	.	+	.	FARP1	39	2.67435006472904e-19	3.79381974058462e-18
ENSG00000166311.32	ENSG00000166311	chr11	dexseq_prepare_annotation2.py	exon	.	+	.	SMPD1	11	2.75066559285201e-19	3.89805365542248e-18
ENSG00000038295.29	ENSG00000038295	chr4	dexseq_prepare_annotation2.py	exon	.	+	.	TLL1	3	2.8064001832415e-19	3.9729368367291e-18
ENSG00000110075.78	ENSG00000110075	chr11	dexseq_prepare_annotation2.py	exon	.	+	.	PPP6R3	36	2.84099428134764e-19	4.01776863763808e-18
ENSG00000154845.71	ENSG00000154845	chr18	dexseq_prepare_annotation2.py	exon	.	-	.	PPP4R1	4	2.93105280149412e-19	4.13880976341191e-18
ENSG00000137776.58	ENSG00000137776	chr15	dexseq_prepare_annotation2.py	exon	.	-	.	SLTM	46	2.93261134561592e-19	4.13880976341191e-18
ENSG00000178585.13	ENSG00000178585	chr1	dexseq_prepare_annotation2.py	exon	.	-	.	CTNNBIP1	11	2.98218897554617e-19	4.20353441894717e-18
ENSG00000164306.31	ENSG00000164306	chr4	dexseq_prepare_annotation2.py	exon	.	+	.	PRIMPOL	13	2.98459514890292e-19	4.20353441894717e-18
ENSG00000176473.26	ENSG00000176473	chr14	dexseq_prepare_annotation2.py	exon	.	+	.	WDR25	14	3.34668828055069e-19	4.70868068325021e-18
ENSG00000174233.38	ENSG00000174233	chr12	dexseq_prepare_annotation2.py	exon	.	-	.	ADCY6	20	3.61358694729702e-19	5.07899446881092e-18
ENSG00000125835.ENSG00000088876.ENSG00000256566.30	ENSG00000125835+ENSG00000088876+ENSG00000256566	chr20	dexseq_prepare_annotation2.py	exon	.	-	.		20	3.80485071115883e-19	5.34235275722219e-18
ENSG00000112280.49	ENSG00000112280	chr6	dexseq_prepare_annotation2.py	exon	.	-	.	COL9A1	11	3.84347355636746e-19	5.39107036527456e-18
ENSG00000073910.76	ENSG00000073910	chr13	dexseq_prepare_annotation2.py	exon	.	+	.	FRY	8	4.05234429272301e-19	5.6782440640482e-18
ENSG00000168003.67	ENSG00000168003	chr11	dexseq_prepare_annotation2.py	exon	.	+	.	SLC3A2	9	4.06434012883853e-19	5.68924756872688e-18
ENSG00000010810.15	ENSG00000010810	chr6	dexseq_prepare_annotation2.py	exon	.	-	.	FYN	4	4.16934999136155e-19	5.83029674963104e-18
ENSG00000068137.34	ENSG00000068137	chr17	dexseq_prepare_annotation2.py	exon	.	-	.	PLEKHH3	25	4.83581543392051e-19	6.75538326944012e-18
ENSG00000013573.86	ENSG00000013573	chr12	dexseq_prepare_annotation2.py	exon	.	+	.	DDX11	28	4.88177961935051e-19	6.81266237123183e-18
ENSG00000236780.9	ENSG00000236780	chr2	dexseq_prepare_annotation2.py	exon	.	-	.	AC078941.1	4	5.30560950073115e-19	7.39661214863351e-18
ENSG00000162572.30	ENSG00000162572	chr1	dexseq_prepare_annotation2.py	exon	.	+	.	SCNN1D	15	5.36921189969802e-19	7.47768943272345e-18
ENSG00000260773.1	ENSG00000260773	chr15	dexseq_prepare_annotation2.py	exon	.	-	.	RP11-352G18.2	2	5.70229496067844e-19	7.93352729483651e-18
ENSG00000178038.54	ENSG00000178038	chr3	dexseq_prepare_annotation2.py	exon	.	-	.	ALS2CL	6	5.76563735100443e-19	8.01353563805596e-18
ENSG00000108294.14	ENSG00000108294	chr17	dexseq_prepare_annotation2.py	exon	.	+	.	PSMB3	4	6.01539978520227e-19	8.3522214206671e-18
ENSG00000137869.51	ENSG00000137869	chr15	dexseq_prepare_annotation2.py	exon	.	-	.	CYP19A1	25	6.20003796420034e-19	8.59989104286859e-18
ENSG00000159208.16	ENSG00000159208	chr1	dexseq_prepare_annotation2.py	exon	.	+	.	C1orf51	11	6.27217088966684e-19	8.69116555569173e-18
ENSG00000140009.ENSG00000214770.43	ENSG00000140009+ENSG00000214770	chr14	dexseq_prepare_annotation2.py	exon	.	-	.		25	6.29774318816545e-19	8.71780337297257e-18
ENSG00000151532.24	ENSG00000151532	chr10	dexseq_prepare_annotation2.py	exon	.	+	.	VTI1A	17	6.45300305136332e-19	8.92372989942811e-18
ENSG00000105568.40	ENSG00000105568	chr19	dexseq_prepare_annotation2.py	exon	.	+	.	PPP2R1A	29	6.63056183269376e-19	9.16004779542764e-18
ENSG00000162438.9	ENSG00000162438	chr1	dexseq_prepare_annotation2.py	exon	.	+	.	CTRC	7	6.64533269170002e-19	9.17122698717837e-18
ENSG00000141738.46	ENSG00000141738	chr17	dexseq_prepare_annotation2.py	exon	.	+	.	GRB7	27	6.76146443630308e-19	9.32213148989096e-18
ENSG00000216937.ENSG00000150076.66	ENSG00000216937+ENSG00000150076	chr10	dexseq_prepare_annotation2.py	exon	.	+	.		15	6.94262288440387e-19	9.5622966347677e-18
ENSG00000173020.52	ENSG00000173020	chr11	dexseq_prepare_annotation2.py	exon	.	+	.	ADRBK1	19	6.9548252645693e-19	9.56950506343342e-18
ENSG00000147050.47	ENSG00000147050	chrX	dexseq_prepare_annotation2.py	exon	.	+	.	KDM6A	19	6.99702224238776e-19	9.61792887211899e-18
ENSG00000213830.ENSG00000183323.27	ENSG00000213830+ENSG00000183323	chr5	dexseq_prepare_annotation2.py	exon	.	-	.		15	7.02353261028331e-19	9.64471498044104e-18
ENSG00000125450.72	ENSG00000125450	chr17	dexseq_prepare_annotation2.py	exon	.	+	.	NUP85	11	7.12834276994318e-19	9.77886143025572e-18
ENSG00000175115.55	ENSG00000175115	chr11	dexseq_prepare_annotation2.py	exon	.	+	.	PACS1	24	7.18488816563416e-19	9.84659523857168e-18
ENSG00000242294.ENSG00000121716.ENSG00000085514.ENSG00000235333.ENSG00000272752.83	ENSG00000242294+ENSG00000121716+ENSG00000085514+ENSG00000235333+ENSG00000272752	chr7	dexseq_prepare_annotation2.py	exon	.	+	.		30	7.23017200178815e-19	9.89168275354182e-18
ENSG00000166960.46	ENSG00000166960	chr18	dexseq_prepare_annotation2.py	exon	.	-	.	CCDC178	28	7.23219449792892e-19	9.89168275354182e-18
ENSG00000166435.55	ENSG00000166435	chr11	dexseq_prepare_annotation2.py	exon	.	-	.	XRRA1	13	7.60367588005745e-19	1.03813800814561e-17
ENSG00000162458.43	ENSG00000162458	chr1	dexseq_prepare_annotation2.py	exon	.	+	.	FBLIM1	11	7.60535126852956e-19	1.03813800814561e-17
ENSG00000136758.31	ENSG00000136758	chr10	dexseq_prepare_annotation2.py	exon	.	-	.	YME1L1	11	7.6456589088055e-19	1.0426036557668e-17
ENSG00000155530.21	ENSG00000155530	chr7	dexseq_prepare_annotation2.py	exon	.	+	.	LRGUK	15	7.76165185639141e-19	1.05737106440443e-17
ENSG00000163739.5	ENSG00000163739	chr4	dexseq_prepare_annotation2.py	exon	.	+	.	CXCL1	3	7.96958206799795e-19	1.08462141682604e-17
ENSG00000141027.103	ENSG00000141027	chr17	dexseq_prepare_annotation2.py	exon	.	-	.	NCOR1	39	8.20049328645924e-19	1.11494231494711e-17
ENSG00000125851.17	ENSG00000125851	chr20	dexseq_prepare_annotation2.py	exon	.	+	.	PCSK2	8	8.75685457321878e-19	1.18940778436637e-17
ENSG00000228775.19	ENSG00000228775	chr7	dexseq_prepare_annotation2.py	exon	.	-	.	WEE2-AS1	6	9.26917152299787e-19	1.25774963788347e-17
ENSG00000132746.16	ENSG00000132746	chr11	dexseq_prepare_annotation2.py	exon	.	-	.	ALDH3B2	6	9.75864621859043e-19	1.32286011721307e-17
ENSG00000055208.ENSG00000228408.17	ENSG00000055208+ENSG00000228408	chr6	dexseq_prepare_annotation2.py	exon	.	+	.		11	1.0113577740393e-18	1.3696217902473e-17
ENSG00000148735.20	ENSG00000148735	chr10	dexseq_prepare_annotation2.py	exon	.	+	.	PLEKHS1	18	1.03153625252588e-18	1.39557200193945e-17
ENSG00000081479.79	ENSG00000081479	chr2	dexseq_prepare_annotation2.py	exon	.	-	.	LRP2	24	1.05752855905186e-18	1.42932895402561e-17
ENSG00000174844.75	ENSG00000174844	chr3	dexseq_prepare_annotation2.py	exon	.	-	.	DNAH12	36	1.07290530530016e-18	1.44868590485563e-17
ENSG00000141380.59	ENSG00000141380	chr18	dexseq_prepare_annotation2.py	exon	.	-	.	SS18	32	1.0781814714053e-18	1.45437995730232e-17
ENSG00000175556.19	ENSG00000175556	chrX	dexseq_prepare_annotation2.py	exon	.	+	.	LONRF3	15	1.08423466590176e-18	1.46110995408861e-17
ENSG00000160201.25	ENSG00000160201	chr21	dexseq_prepare_annotation2.py	exon	.	-	.	U2AF1	16	1.08670340104887e-18	1.46300108854933e-17
ENSG00000229974.ENSG00000122783.30	ENSG00000229974+ENSG00000122783	chr7	dexseq_prepare_annotation2.py	exon	.	-	.		6	1.08784127321419e-18	1.46309856648162e-17
ENSG00000140941.26	ENSG00000140941	chr16	dexseq_prepare_annotation2.py	exon	.	+	.	MAP1LC3B	16	1.13730698897235e-18	1.52813107363682e-17
ENSG00000197971.105	ENSG00000197971	chr18	dexseq_prepare_annotation2.py	exon	.	-	.	MBP	14	1.14003484171344e-18	1.53029896836842e-17
ENSG00000183087.14	ENSG00000183087	chr13	dexseq_prepare_annotation2.py	exon	.	-	.	GAS6	11	1.16539645932917e-18	1.5628148612801e-17
ENSG00000213782.ENSG00000178878.46	ENSG00000213782+ENSG00000178878	chr12	dexseq_prepare_annotation2.py	exon	.	+	.		10	1.20274844589283e-18	1.61133089356101e-17
ENSG00000135365.60	ENSG00000135365	chr11	dexseq_prepare_annotation2.py	exon	.	-	.	PHF21A	25	1.2468746606617e-18	1.66881899027353e-17
ENSG00000081189.56	ENSG00000081189	chr5	dexseq_prepare_annotation2.py	exon	.	-	.	MEF2C	31	1.45440805756782e-18	1.9446866062825e-17
ENSG00000162889.18	ENSG00000162889	chr1	dexseq_prepare_annotation2.py	exon	.	+	.	MAPKAPK2	14	1.46326217873257e-18	1.95462220217468e-17
ENSG00000170074.75	ENSG00000170074	chr5	dexseq_prepare_annotation2.py	exon	.	-	.	FAM153A	14	1.58675371247415e-18	2.1175220582794e-17
ENSG00000120519.30	ENSG00000120519	chr4	dexseq_prepare_annotation2.py	exon	.	-	.	SLC10A7	5	1.62182885196316e-18	2.16222852380176e-17
ENSG00000160255.49	ENSG00000160255	chr21	dexseq_prepare_annotation2.py	exon	.	-	.	ITGB2	22	1.68850922604498e-18	2.24894361707562e-17
ENSG00000074319.ENSG00000256464.37	ENSG00000074319+ENSG00000256464	chr11	dexseq_prepare_annotation2.py	exon	.	-	.		10	1.70523272677792e-18	2.2690170352824e-17
ENSG00000177058.64	ENSG00000177058	chr5	dexseq_prepare_annotation2.py	exon	.	-	.	SLC38A9	37	1.7721628415637e-18	2.35579284998574e-17
ENSG00000123908.28	ENSG00000123908	chr8	dexseq_prepare_annotation2.py	exon	.	-	.	AGO2	16	1.79344045411261e-18	2.38177217755072e-17
ENSG00000166987.25	ENSG00000166987	chr12	dexseq_prepare_annotation2.py	exon	.	+	.	MBD6	4	1.80497616111733e-18	2.39477610091432e-17
ENSG00000135913.23	ENSG00000135913	chr2	dexseq_prepare_annotation2.py	exon	.	-	.	USP37	21	1.88043972620253e-18	2.49249018534875e-17
ENSG00000255311.11	ENSG00000255311	chr11	dexseq_prepare_annotation2.py	exon	.	+	.	RP11-160H12.2	8	1.909343260793e-18	2.52836081554576e-17
ENSG00000134668.45	ENSG00000134668	chr1	dexseq_prepare_annotation2.py	exon	.	-	.	SPOCD1	26	1.94325057387027e-18	2.57078197306229e-17
ENSG00000006704.40	ENSG00000006704	chr7	dexseq_prepare_annotation2.py	exon	.	+	.	GTF2IRD1	28	2.01341388904698e-18	2.66103941524476e-17
ENSG00000169727.63	ENSG00000169727	chr17	dexseq_prepare_annotation2.py	exon	.	+	.	GPS1	39	2.06075138372674e-18	2.72098442320535e-17
ENSG00000073464.15	ENSG00000073464	chrX	dexseq_prepare_annotation2.py	exon	.	+	.	CLCN4	7	2.09098287104395e-18	2.75824945102551e-17
ENSG00000136021.39	ENSG00000136021	chr12	dexseq_prepare_annotation2.py	exon	.	+	.	SCYL2	9	2.10360574238352e-18	2.77223743324477e-17
ENSG00000179889.56	ENSG00000179889	chr16	dexseq_prepare_annotation2.py	exon	.	+	.	PDXDC1	34	2.17646913213966e-18	2.86551046237218e-17
ENSG00000148634.54	ENSG00000148634	chr10	dexseq_prepare_annotation2.py	exon	.	-	.	HERC4	26	2.18544909077638e-18	2.87457729066487e-17
ENSG00000149196.21	ENSG00000149196	chr11	dexseq_prepare_annotation2.py	exon	.	+	.	C11orf73	17	2.41737213390076e-18	3.17658891317945e-17
ENSG00000167524.ENSG00000258472.ENSG00000076382.92	ENSG00000167524+ENSG00000258472+ENSG00000076382	chr17	dexseq_prepare_annotation2.py	exon	.	-	.		6	2.4276242998307e-18	3.1870111745005e-17
ENSG00000128513.31	ENSG00000128513	chr7	dexseq_prepare_annotation2.py	exon	.	-	.	POT1	31	2.44685127522281e-18	3.2091844996523e-17
ENSG00000215126.44	ENSG00000215126	chr9	dexseq_prepare_annotation2.py	exon	.	+	.	CBWD7	14	2.49323073575937e-18	3.26689355567249e-17
ENSG00000090989.34	ENSG00000090989	chr4	dexseq_prepare_annotation2.py	exon	.	+	.	EXOC1	10	2.56852095059586e-18	3.36233838833006e-17
ENSG00000156170.57	ENSG00000156170	chr8	dexseq_prepare_annotation2.py	exon	.	+	.	NDUFAF6	41	2.72503598414338e-18	3.56382801278638e-17
ENSG00000170423.17	ENSG00000170423	chr12	dexseq_prepare_annotation2.py	exon	.	-	.	KRT78	16	2.85680672743468e-18	3.73260418469391e-17
ENSG00000264147.ENSG00000241990.ENSG00000197182.ENSG00000198986.ENSG00000207875.5	ENSG00000264147+ENSG00000241990+ENSG00000197182+ENSG00000198986+ENSG00000207875	chr22	dexseq_prepare_annotation2.py	exon	.	+	.		4	2.87189849990002e-18	3.74875572249307e-17
ENSG00000017797.15	ENSG00000017797	chr18	dexseq_prepare_annotation2.py	exon	.	+	.	RALBP1	7	2.96549327272377e-18	3.86725105612942e-17
ENSG00000100376.35	ENSG00000100376	chr22	dexseq_prepare_annotation2.py	exon	.	+	.	FAM118A	27	3.04076352259577e-18	3.96164750401187e-17
ENSG00000163710.29	ENSG00000163710	chr3	dexseq_prepare_annotation2.py	exon	.	-	.	PCOLCE2	20	3.23006469677793e-18	4.20428894939853e-17
ENSG00000265759.ENSG00000132026.ENSG00000095066.117	ENSG00000265759+ENSG00000132026+ENSG00000095066	chr19	dexseq_prepare_annotation2.py	exon	.	-	.		80	3.26005703659303e-18	4.23930901766056e-17
ENSG00000255591.ENSG00000147140.49	ENSG00000255591+ENSG00000147140	chrX	dexseq_prepare_annotation2.py	exon	.	+	.		35	3.33730348482689e-18	4.33565292844303e-17
ENSG00000163629.59	ENSG00000163629	chr4	dexseq_prepare_annotation2.py	exon	.	+	.	PTPN13	42	3.34471792712558e-18	4.34117831524466e-17
ENSG00000075407.3	ENSG00000075407	chr10	dexseq_prepare_annotation2.py	exon	.	+	.	ZNF37A	4	3.35299724545871e-18	4.34781474736913e-17
ENSG00000228113.20	ENSG00000228113	chr7	dexseq_prepare_annotation2.py	exon	.	+	.	AC003991.3	13	3.40095068701116e-18	4.40583536170162e-17
ENSG00000132704.21	ENSG00000132704	chr1	dexseq_prepare_annotation2.py	exon	.	-	.	FCRL2	16	3.56558616672291e-18	4.61476241672375e-17
ENSG00000090857.21	ENSG00000090857	chr16	dexseq_prepare_annotation2.py	exon	.	+	.	PDPR	13	3.56999230119948e-18	4.61611433898976e-17
ENSG00000129757.14	ENSG00000129757	chr11	dexseq_prepare_annotation2.py	exon	.	-	.	CDKN1C	8	3.82927362165552e-18	4.94671546308313e-17
ENSG00000141448.2	ENSG00000141448	chr18	dexseq_prepare_annotation2.py	exon	.	+	.	GATA6	3	3.9309290972487e-18	5.07326300408075e-17
ENSG00000172765.28	ENSG00000172765	chr3	dexseq_prepare_annotation2.py	exon	.	-	.	TMCC1	17	4.02176428858801e-18	5.18562133435592e-17
ENSG00000164898.ENSG00000269955.ENSG00000146963.43	ENSG00000164898+ENSG00000269955+ENSG00000146963	chr7	dexseq_prepare_annotation2.py	exon	.	+	.		19	4.02621691641601e-18	5.18649256062145e-17
ENSG00000074696.30	ENSG00000074696	chr15	dexseq_prepare_annotation2.py	exon	.	+	.	PTPLAD1	10	4.11876667516848e-18	5.30074076695534e-17
ENSG00000181143.67	ENSG00000181143	chr19	dexseq_prepare_annotation2.py	exon	.	-	.	MUC16	27	4.21587782366177e-18	5.42063991334489e-17
ENSG00000148408.68	ENSG00000148408	chr9	dexseq_prepare_annotation2.py	exon	.	+	.	CACNA1B	22	4.24654112388642e-18	5.4549581583918e-17
ENSG00000267057.13	ENSG00000267057	chr18	dexseq_prepare_annotation2.py	exon	.	+	.	RP11-456O19.2	3	4.28614160338892e-18	5.50068191567633e-17
ENSG00000134602.11	ENSG00000134602	chrX	dexseq_prepare_annotation2.py	exon	.	+	.	MST4	5	4.30525689333241e-18	5.52005487014385e-17
ENSG00000163354.24	ENSG00000163354	chr1	dexseq_prepare_annotation2.py	exon	.	-	.	DCST2	3	4.34630238377542e-18	5.56748361324665e-17
ENSG00000250421.6	ENSG00000250421	chr5	dexseq_prepare_annotation2.py	exon	.	-	.	RP11-83M16.6	6	4.59725764395426e-18	5.88346150668965e-17
ENSG00000079459.24	ENSG00000079459	chr8	dexseq_prepare_annotation2.py	exon	.	+	.	FDFT1	10	4.67412876097303e-18	5.97626965974689e-17
ENSG00000239827.ENSG00000168852.24	ENSG00000239827+ENSG00000168852	chr13	dexseq_prepare_annotation2.py	exon	.	-	.		16	4.85870492385049e-18	6.20648707109906e-17
ENSG00000123243.33	ENSG00000123243	chr10	dexseq_prepare_annotation2.py	exon	.	-	.	ITIH5	31	5.01701488700927e-18	6.40275543014975e-17
ENSG00000099840.31	ENSG00000099840	chr19	dexseq_prepare_annotation2.py	exon	.	+	.	IZUMO4	10	5.191464283087e-18	6.61923746846339e-17
ENSG00000111679.45	ENSG00000111679	chr12	dexseq_prepare_annotation2.py	exon	.	+	.	PTPN6	18	5.65792086357178e-18	7.20728843214913e-17
ENSG00000070269.40	ENSG00000070269	chr14	dexseq_prepare_annotation2.py	exon	.	+	.	TMEM260	18	5.74929715658468e-18	7.31689977332909e-17
ENSG00000035928.50	ENSG00000035928	chr4	dexseq_prepare_annotation2.py	exon	.	-	.	RFC1	7	6.13634593994148e-18	7.80225022659966e-17
ENSG00000172382.14	ENSG00000172382	chr16	dexseq_prepare_annotation2.py	exon	.	-	.	PRSS27	12	6.14647242551322e-18	7.80789633183604e-17
ENSG00000130958.19	ENSG00000130958	chr9	dexseq_prepare_annotation2.py	exon	.	-	.	SLC35D2	3	6.18933161738442e-18	7.85507410073225e-17
ENSG00000010292.62	ENSG00000010292	chr12	dexseq_prepare_annotation2.py	exon	.	+	.	NCAPD2	17	6.23147350673785e-18	7.89841656749134e-17
ENSG00000147274.ENSG00000206979.32	ENSG00000147274+ENSG00000206979	chrX	dexseq_prepare_annotation2.py	exon	.	-	.		24	6.23498657090054e-18	7.89841656749134e-17
ENSG00000140983.87	ENSG00000140983	chr16	dexseq_prepare_annotation2.py	exon	.	+	.	RHOT2	62	6.48085067659299e-18	8.20230797151843e-17
ENSG00000132780.54	ENSG00000132780	chr1	dexseq_prepare_annotation2.py	exon	.	+	.	NASP	27	6.54849937596989e-18	8.28029405440318e-17
ENSG00000165029.53	ENSG00000165029	chr9	dexseq_prepare_annotation2.py	exon	.	-	.	ABCA1	7	6.69456431498864e-18	8.45719937198013e-17
ENSG00000113916.29	ENSG00000113916	chr3	dexseq_prepare_annotation2.py	exon	.	-	.	BCL6	14	6.78389950479536e-18	8.56217904410385e-17
ENSG00000258941.ENSG00000150527.ENSG00000150526.45	ENSG00000258941+ENSG00000150527+ENSG00000150526	chr14	dexseq_prepare_annotation2.py	exon	.	+	.		8	6.84896158805128e-18	8.63635817512582e-17
ENSG00000258913.6	ENSG00000258913	chr14	dexseq_prepare_annotation2.py	exon	.	+	.	RP11-260M19.2	7	6.96821333327506e-18	8.77867022867276e-17
ENSG00000141086.ENSG00000205220.ENSG00000261884.54	ENSG00000141086+ENSG00000205220+ENSG00000261884	chr16	dexseq_prepare_annotation2.py	exon	.	-	.		37	7.33188219675025e-18	9.22733572648719e-17
ENSG00000175265.ENSG00000215252.31	ENSG00000175265+ENSG00000215252	chr15	dexseq_prepare_annotation2.py	exon	.	-	.		7	7.33778809592485e-18	9.22733572648719e-17
ENSG00000065328.29	ENSG00000065328	chr10	dexseq_prepare_annotation2.py	exon	.	+	.	MCM10	16	7.37007953084848e-18	9.25946313976316e-17
ENSG00000166183.34	ENSG00000166183	chr14	dexseq_prepare_annotation2.py	exon	.	+	.	ASPG	18	7.37769903330758e-18	9.2605633569817e-17
ENSG00000106125.ENSG00000241644.ENSG00000240583.ENSG00000250424.ENSG00000254959.38	ENSG00000106125+ENSG00000241644+ENSG00000240583+ENSG00000250424+ENSG00000254959	chr7	dexseq_prepare_annotation2.py	exon	.	+	.		18	7.46864134882979e-18	9.36615369882472e-17
ENSG00000114125.5	ENSG00000114125	chr3	dexseq_prepare_annotation2.py	exon	.	+	.	RNF7	6	7.50674461783111e-18	9.4053482748227e-17
ENSG00000147044.50	ENSG00000147044	chrX	dexseq_prepare_annotation2.py	exon	.	-	.	CASK	9	7.55969494931976e-18	9.46305661294977e-17
ENSG00000177822.23	ENSG00000177822	chr4	dexseq_prepare_annotation2.py	exon	.	-	.	AC108142.1	23	7.96799585477196e-18	9.96507459724303e-17
ENSG00000136546.32	ENSG00000136546	chr2	dexseq_prepare_annotation2.py	exon	.	-	.	SCN7A	13	8.0859889255986e-18	1.00957592348919e-16
ENSG00000177666.22	ENSG00000177666	chr11	dexseq_prepare_annotation2.py	exon	.	+	.	PNPLA2	11	8.08719426039989e-18	1.00957592348919e-16
ENSG00000049768.11	ENSG00000049768	chrX	dexseq_prepare_annotation2.py	exon	.	-	.	FOXP3	11	8.09755562034997e-18	1.00995126047816e-16
ENSG00000226742.13	ENSG00000226742	chr18	dexseq_prepare_annotation2.py	exon	.	+	.	HSBP1L1	14	8.30359349462613e-18	1.03470912766067e-16
ENSG00000158125.36	ENSG00000158125	chr2	dexseq_prepare_annotation2.py	exon	.	-	.	XDH	23	8.59565224693149e-18	1.07013142932786e-16
ENSG00000137337.35	ENSG00000137337	chr6	dexseq_prepare_annotation2.py	exon	.	-	.	MDC1	18	8.67144508201076e-18	1.07858952777329e-16
ENSG00000171606.36	ENSG00000171606	chr19	dexseq_prepare_annotation2.py	exon	.	+	.	ZNF274	16	8.73943023274703e-18	1.08606204485142e-16
ENSG00000113597.ENSG00000253251.40	ENSG00000113597+ENSG00000253251	chr5	dexseq_prepare_annotation2.py	exon	.	+	.		5	8.92753358187683e-18	1.10843482049125e-16
ENSG00000167378.ENSG00000268361.ENSG00000073050.48	ENSG00000167378+ENSG00000268361+ENSG00000073050	chr19	dexseq_prepare_annotation2.py	exon	.	-	.		4	9.07035591577432e-18	1.12515020266859e-16
ENSG00000205755.11	ENSG00000205755	chrX	dexseq_prepare_annotation2.py	exon	.	-	.	CRLF2	6	9.08838602850754e-18	1.12636928649337e-16
ENSG00000159140.45	ENSG00000159140	chr21	dexseq_prepare_annotation2.py	exon	.	+	.	SON	23	9.60085773830184e-18	1.18880954429541e-16
ENSG00000165275.9	ENSG00000165275	chr9	dexseq_prepare_annotation2.py	exon	.	+	.	TRMT10B	6	9.7505896488948e-18	1.20626213566327e-16
ENSG00000164744.25	ENSG00000164744	chr7	dexseq_prepare_annotation2.py	exon	.	-	.	SUN3	5	1.04378121076222e-17	1.29011733449027e-16
ENSG00000234394.ENSG00000154330.39	ENSG00000234394+ENSG00000154330	chr9	dexseq_prepare_annotation2.py	exon	.	+	.		17	1.05443236539321e-17	1.30211018359529e-16
ENSG00000213672.32	ENSG00000213672	chr3	dexseq_prepare_annotation2.py	exon	.	-	.	NCKIPSD	11	1.05660335689045e-17	1.30273055647469e-16
ENSG00000166444.150	ENSG00000166444	chr11	dexseq_prepare_annotation2.py	exon	.	-	.	ST5	122	1.05683210014041e-17	1.30273055647469e-16
ENSG00000135924.51	ENSG00000135924	chr2	dexseq_prepare_annotation2.py	exon	.	+	.	DNAJB2	22	1.08091119722584e-17	1.33121726998253e-16
ENSG00000148985.ENSG00000250404.89	ENSG00000148985+ENSG00000250404	chr11	dexseq_prepare_annotation2.py	exon	.	+	.		67	1.1374133058641e-17	1.39954834373887e-16
ENSG00000263142.ENSG00000262633.ENSG00000108433.23	ENSG00000263142+ENSG00000262633+ENSG00000108433	chr17	dexseq_prepare_annotation2.py	exon	.	+	.		13	1.13965234181227e-17	1.4010479818949e-16
ENSG00000197461.13	ENSG00000197461	chr7	dexseq_prepare_annotation2.py	exon	.	-	.	PDGFA	10	1.20741543638364e-17	1.48302582937568e-16
ENSG00000265817.ENSG00000197275.34	ENSG00000265817+ENSG00000197275	chr8	dexseq_prepare_annotation2.py	exon	.	-	.		15	1.2095464939385e-17	1.48431567960353e-16
ENSG00000239520.ENSG00000006125.52	ENSG00000239520+ENSG00000006125	chr17	dexseq_prepare_annotation2.py	exon	.	+	.		28	1.2122590471524e-17	1.48631618174078e-16
ENSG00000105248.8	ENSG00000105248	chr19	dexseq_prepare_annotation2.py	exon	.	+	.	CCDC94	7	1.30026988280063e-17	1.59280160844052e-16
ENSG00000214597.ENSG00000271698.ENSG00000182325.37	ENSG00000214597+ENSG00000271698+ENSG00000182325	chr8	dexseq_prepare_annotation2.py	exon	.	-	.		26	1.32467933139467e-17	1.62125637956431e-16
ENSG00000224187.3	ENSG00000224187	chr3	dexseq_prepare_annotation2.py	exon	.	-	.	RP11-132N15.3	3	1.33448604287821e-17	1.63180430461296e-16
ENSG00000164985.33	ENSG00000164985	chr9	dexseq_prepare_annotation2.py	exon	.	-	.	PSIP1	5	1.36236618818345e-17	1.66441392314369e-16
ENSG00000172766.42	ENSG00000172766	chr13	dexseq_prepare_annotation2.py	exon	.	+	.	NAA16	13	1.43705252015197e-17	1.75409824059794e-16
ENSG00000146966.34	ENSG00000146966	chr7	dexseq_prepare_annotation2.py	exon	.	-	.	DENND2A	12	1.5118168061536e-17	1.84371832878341e-16
ENSG00000125734.51	ENSG00000125734	chr19	dexseq_prepare_annotation2.py	exon	.	-	.	GPR108	15	1.55540741689818e-17	1.89519562101559e-16
ENSG00000140326.11	ENSG00000140326	chr15	dexseq_prepare_annotation2.py	exon	.	-	.	CDAN1	7	1.62458986388897e-17	1.97773652579107e-16
ENSG00000233404.ENSG00000071054.63	ENSG00000233404+ENSG00000071054	chr2	dexseq_prepare_annotation2.py	exon	.	+	.		53	1.65842707366335e-17	2.01714088357353e-16
ENSG00000239779.ENSG00000115274.61	ENSG00000239779+ENSG00000115274	chr2	dexseq_prepare_annotation2.py	exon	.	+	.		48	1.76126927306169e-17	2.14033182811355e-16
ENSG00000196923.45	ENSG00000196923	chr5	dexseq_prepare_annotation2.py	exon	.	-	.	PDLIM7	26	1.78663803177509e-17	2.16924080038333e-16
ENSG00000131355.12	ENSG00000131355	chr19	dexseq_prepare_annotation2.py	exon	.	-	.	EMR3	4	1.78945789997428e-17	2.17074521929742e-16
ENSG00000177455.16	ENSG00000177455	chr16	dexseq_prepare_annotation2.py	exon	.	+	.	CD19	14	1.87643914627244e-17	2.27425086995703e-16
ENSG00000196177.14	ENSG00000196177	chr10	dexseq_prepare_annotation2.py	exon	.	+	.	ACADSB	13	1.89439766256299e-17	2.29399194905775e-16
ENSG00000255275.ENSG00000159423.ENSG00000179002.ENSG00000169991.32	ENSG00000255275+ENSG00000159423+ENSG00000179002+ENSG00000169991	chr1	dexseq_prepare_annotation2.py	exon	.	-	.		10	1.95628626412154e-17	2.36684783955216e-16
ENSG00000240758.ENSG00000272601.ENSG00000135245.ENSG00000273184.ENSG00000165055.39	ENSG00000240758+ENSG00000272601+ENSG00000135245+ENSG00000273184+ENSG00000165055	chr7	dexseq_prepare_annotation2.py	exon	.	+	.		32	1.98457755825697e-17	2.39896294278035e-16
ENSG00000188641.21	ENSG00000188641	chr1	dexseq_prepare_annotation2.py	exon	.	-	.	DPYD	9	1.99762365823123e-17	2.41260932936071e-16
ENSG00000115718.33	ENSG00000115718	chr2	dexseq_prepare_annotation2.py	exon	.	+	.	PROC	16	2.00618543541575e-17	2.42082059746301e-16
ENSG00000130827.29	ENSG00000130827	chrX	dexseq_prepare_annotation2.py	exon	.	+	.	PLXNA3	11	2.1506761070953e-17	2.59289590014334e-16
ENSG00000116337.74	ENSG00000116337	chr1	dexseq_prepare_annotation2.py	exon	.	+	.	AMPD2	42	2.18818486919514e-17	2.63580303717435e-16
ENSG00000162368.5	ENSG00000162368	chr1	dexseq_prepare_annotation2.py	exon	.	+	.	CMPK1	3	2.40932952638316e-17	2.89964181036753e-16
ENSG00000125967.52	ENSG00000125967	chr20	dexseq_prepare_annotation2.py	exon	.	-	.	NECAB3	15	2.47181063779425e-17	2.97223324677677e-16
ENSG00000244510.ENSG00000230189.ENSG00000251451.ENSG00000244657.19	ENSG00000244510+ENSG00000230189+ENSG00000251451+ENSG00000244657	chr7	dexseq_prepare_annotation2.py	exon	.	-	.		16	2.47539623807723e-17	2.97394060728578e-16
ENSG00000170017.17	ENSG00000170017	chr3	dexseq_prepare_annotation2.py	exon	.	+	.	ALCAM	12	2.48182994594135e-17	2.97906370783799e-16
ENSG00000138081.40	ENSG00000138081	chr2	dexseq_prepare_annotation2.py	exon	.	-	.	FBXO11	12	2.51683750802877e-17	3.01844652054595e-16
ENSG00000081791.18	ENSG00000081791	chr5	dexseq_prepare_annotation2.py	exon	.	+	.	KIAA0141	11	2.53280969792942e-17	3.03495137626237e-16
ENSG00000105290.37	ENSG00000105290	chr19	dexseq_prepare_annotation2.py	exon	.	+	.	APLP1	25	2.54266442912562e-17	3.0441035693769e-16
ENSG00000143322.29	ENSG00000143322	chr1	dexseq_prepare_annotation2.py	exon	.	-	.	ABL2	16	2.61129576983989e-17	3.12354647312207e-16
ENSG00000161040.28	ENSG00000161040	chr7	dexseq_prepare_annotation2.py	exon	.	-	.	FBXL13	12	2.67543551870055e-17	3.19748307596135e-16
ENSG00000106571.24	ENSG00000106571	chr7	dexseq_prepare_annotation2.py	exon	.	-	.	GLI3	18	2.68889232064726e-17	3.21077124757637e-16
ENSG00000242125.ENSG00000180198.46	ENSG00000242125+ENSG00000180198	chr1	dexseq_prepare_annotation2.py	exon	.	+	.		13	2.82395421203954e-17	3.367384268409e-16
ENSG00000100116.19	ENSG00000100116	chr22	dexseq_prepare_annotation2.py	exon	.	+	.	GCAT	12	2.82495388669325e-17	3.367384268409e-16
ENSG00000088205.25	ENSG00000088205	chr2	dexseq_prepare_annotation2.py	exon	.	+	.	DDX18	11	2.89709982789347e-17	3.45038810378432e-16
ENSG00000134779.42	ENSG00000134779	chr18	dexseq_prepare_annotation2.py	exon	.	-	.	TPGS2	20	2.95421923520662e-17	3.5153672909755e-16
ENSG00000092200.57	ENSG00000092200	chr14	dexseq_prepare_annotation2.py	exon	.	+	.	RPGRIP1	9	3.06379414636811e-17	3.64259923964735e-16
ENSG00000179818.ENSG00000244617.128	ENSG00000179818+ENSG00000244617	chr2	dexseq_prepare_annotation2.py	exon	.	-	.		61	3.07957887760056e-17	3.65819871515665e-16
ENSG00000189091.52	ENSG00000189091	chr16	dexseq_prepare_annotation2.py	exon	.	+	.	SF3B3	24	3.13044468839803e-17	3.71540764572877e-16
ENSG00000059588.46	ENSG00000059588	chr1	dexseq_prepare_annotation2.py	exon	.	-	.	TARBP1	25	3.13601657235744e-17	3.71880652604597e-16
ENSG00000113971.ENSG00000240303.48	ENSG00000113971+ENSG00000240303	chr3	dexseq_prepare_annotation2.py	exon	.	-	.		10	3.30600670638289e-17	3.91700466713114e-16
ENSG00000049283.ENSG00000006282.70	ENSG00000049283+ENSG00000006282	chr17	dexseq_prepare_annotation2.py	exon	.	+	.		16	3.59233251117932e-17	4.25257845202711e-16
ENSG00000169554.ENSG00000176824.66	ENSG00000169554+ENSG00000176824	chr2	dexseq_prepare_annotation2.py	exon	.	-	.		3	3.93328690433953e-17	4.65218740485706e-16
ENSG00000100031.ENSG00000100028.91	ENSG00000100031+ENSG00000100028	chr22	dexseq_prepare_annotation2.py	exon	.	+	.		63	4.14763623880943e-17	4.90149232627634e-16
ENSG00000100884.50	ENSG00000100884	chr14	dexseq_prepare_annotation2.py	exon	.	+	.	CPNE6	28	4.16912831513332e-17	4.92265434423136e-16
ENSG00000215033.ENSG00000186807.ENSG00000239492.28	ENSG00000215033+ENSG00000186807+ENSG00000239492	chr10	dexseq_prepare_annotation2.py	exon	.	+	.		21	4.33443025822617e-17	5.1134361087596e-16
ENSG00000054356.63	ENSG00000054356	chr2	dexseq_prepare_annotation2.py	exon	.	-	.	PTPRN	17	4.46213633483675e-17	5.25957563519126e-16
ENSG00000148399.35	ENSG00000148399	chr9	dexseq_prepare_annotation2.py	exon	.	-	.	DPH7	25	4.61828772702765e-17	5.43896458555263e-16
ENSG00000111961.22	ENSG00000111961	chr6	dexseq_prepare_annotation2.py	exon	.	+	.	SASH1	15	4.91120521085445e-17	5.77897771683404e-16
ENSG00000142252.ENSG00000007047.ENSG00000104866.84	ENSG00000142252+ENSG00000007047+ENSG00000104866	chr19	dexseq_prepare_annotation2.py	exon	.	+	.		10	4.93868861342328e-17	5.80634178420621e-16
ENSG00000163499.14	ENSG00000163499	chr2	dexseq_prepare_annotation2.py	exon	.	-	.	CRYBA2	8	5.0193479657743e-17	5.89612371822179e-16
ENSG00000023287.48	ENSG00000023287	chr8	dexseq_prepare_annotation2.py	exon	.	-	.	RB1CC1	17	5.22469029866373e-17	6.13208950267097e-16
ENSG00000137841.30	ENSG00000137841	chr15	dexseq_prepare_annotation2.py	exon	.	-	.	PLCB2	18	5.27085387025829e-17	6.18098764700143e-16
ENSG00000129946.25	ENSG00000129946	chr19	dexseq_prepare_annotation2.py	exon	.	-	.	SHC2	17	5.76054299525879e-17	6.74946897703872e-16
ENSG00000266542.ENSG00000172379.36	ENSG00000266542+ENSG00000172379	chr15	dexseq_prepare_annotation2.py	exon	.	+	.		23	5.79756527451641e-17	6.78705595478767e-16
ENSG00000258912.5	ENSG00000258912	chr14	dexseq_prepare_annotation2.py	exon	.	-	.	RP11-1079H9.1	6	5.8183413776157e-17	6.80557613265918e-16
ENSG00000168256.31	ENSG00000168256	chr17	dexseq_prepare_annotation2.py	exon	.	+	.	NKIRAS2	23	5.9877532022517e-17	6.99777250836769e-16
ENSG00000078018.38	ENSG00000078018	chr2	dexseq_prepare_annotation2.py	exon	.	+	.	MAP2	12	6.4811507930258e-17	7.56795601103999e-16
ENSG00000177182.26	ENSG00000177182	chr8	dexseq_prepare_annotation2.py	exon	.	+	.	CLVS1	9	6.52044565248619e-17	7.60737125742908e-16
ENSG00000172977.48	ENSG00000172977	chr11	dexseq_prepare_annotation2.py	exon	.	+	.	KAT5	40	6.63562715191676e-17	7.73518098897462e-16
ENSG00000198691.62	ENSG00000198691	chr1	dexseq_prepare_annotation2.py	exon	.	-	.	ABCA4	26	6.67285310959465e-17	7.77197785419455e-16
ENSG00000134802.ENSG00000186652.ENSG00000254979.78	ENSG00000134802+ENSG00000186652+ENSG00000254979	chr11	dexseq_prepare_annotation2.py	exon	.	-	.		32	6.71459851977e-17	7.81397176893912e-16
ENSG00000157837.20	ENSG00000157837	chr12	dexseq_prepare_annotation2.py	exon	.	-	.	SPPL3	7	6.8783947120088e-17	7.997808313743e-16
ENSG00000181355.55	ENSG00000181355	chr6	dexseq_prepare_annotation2.py	exon	.	-	.	OFCC1	11	6.94644479235165e-17	8.07009982136826e-16
ENSG00000166153.25	ENSG00000166153	chr12	dexseq_prepare_annotation2.py	exon	.	-	.	DEPDC4	10	7.04130606101493e-17	8.17339094081632e-16
ENSG00000108352.29	ENSG00000108352	chr17	dexseq_prepare_annotation2.py	exon	.	+	.	RAPGEFL1	20	7.74811862695881e-17	8.98624704268568e-16
ENSG00000229692.6	ENSG00000229692	chr2	dexseq_prepare_annotation2.py	exon	.	-	.	SOS1-IT1	7	7.87811342635717e-17	9.12930409879635e-16
ENSG00000084234.56	ENSG00000084234	chr11	dexseq_prepare_annotation2.py	exon	.	+	.	APLP2	10	8.95086083731262e-17	1.03636779947704e-15
ENSG00000119681.50	ENSG00000119681	chr14	dexseq_prepare_annotation2.py	exon	.	-	.	LTBP2	16	9.18694676702723e-17	1.06280668074826e-15
ENSG00000074855.22	ENSG00000074855	chr19	dexseq_prepare_annotation2.py	exon	.	-	.	ANO8	6	9.48433884630102e-17	1.09628738246974e-15
ENSG00000127616.74	ENSG00000127616	chr19	dexseq_prepare_annotation2.py	exon	.	+	.	SMARCA4	36	9.52379170855791e-17	1.09992184812378e-15
ENSG00000221444.ENSG00000249931.ENSG00000261279.ENSG00000233812.ENSG00000215304.41	ENSG00000221444+ENSG00000249931+ENSG00000261279+ENSG00000233812+ENSG00000215304	chr15	dexseq_prepare_annotation2.py	exon	.	-	.		21	9.89985375535067e-17	1.14239320813845e-15
ENSG00000085982.51	ENSG00000085982	chr2	dexseq_prepare_annotation2.py	exon	.	-	.	USP40	15	1.02150759014689e-16	1.17777852459253e-15
ENSG00000182326.ENSG00000257084.ENSG00000126749.86	ENSG00000182326+ENSG00000257084+ENSG00000126749	chr12	dexseq_prepare_annotation2.py	exon	.	+	.		43	1.02619559304764e-16	1.18219109762837e-15
ENSG00000073969.9	ENSG00000073969	chr17	dexseq_prepare_annotation2.py	exon	.	+	.	NSF	7	1.03924281839465e-16	1.19621813765258e-15
ENSG00000187764.61	ENSG00000187764	chr9	dexseq_prepare_annotation2.py	exon	.	-	.	SEMA4D	20	1.10674105732338e-16	1.27284490780273e-15
ENSG00000178252.ENSG00000178467.86	ENSG00000178252+ENSG00000178467	chr3	dexseq_prepare_annotation2.py	exon	.	+	.		18	1.11059155982092e-16	1.27620446020593e-15
ENSG00000148516.58	ENSG00000148516	chr10	dexseq_prepare_annotation2.py	exon	.	+	.	ZEB1	11	1.13624025965541e-16	1.3045862245475e-15
ENSG00000167842.13	ENSG00000167842	chr17	dexseq_prepare_annotation2.py	exon	.	+	.	MIS12	5	1.17034391563382e-16	1.34262010438459e-15
ENSG00000049759.95	ENSG00000049759	chr18	dexseq_prepare_annotation2.py	exon	.	+	.	NEDD4L	30	1.20822692282181e-16	1.38492254625952e-15
ENSG00000164151.11	ENSG00000164151	chr5	dexseq_prepare_annotation2.py	exon	.	+	.	KIAA0947	11	1.22316326485395e-16	1.40087389099037e-15
ENSG00000105576.69	ENSG00000105576	chr19	dexseq_prepare_annotation2.py	exon	.	-	.	TNPO2	43	1.22598967719808e-16	1.40294085394034e-15
ENSG00000139372.30	ENSG00000139372	chr12	dexseq_prepare_annotation2.py	exon	.	+	.	TDG	20	1.24097810304279e-16	1.41891018409521e-15
ENSG00000100802.46	ENSG00000100802	chr14	dexseq_prepare_annotation2.py	exon	.	-	.	C14orf93	18	1.34829099990091e-16	1.54032712234936e-15
ENSG00000085224.43	ENSG00000085224	chrX	dexseq_prepare_annotation2.py	exon	.	-	.	ATRX	15	1.43997995591849e-16	1.64298144197036e-15
ENSG00000124721.96	ENSG00000124721	chr6	dexseq_prepare_annotation2.py	exon	.	+	.	DNAH8	38	1.44054009330928e-16	1.64298144197036e-15
ENSG00000237675.6	ENSG00000237675	chr10	dexseq_prepare_annotation2.py	exon	.	+	.	TEX36-AS1	5	1.47299448928196e-16	1.67860251674853e-15
ENSG00000119285.ENSG00000230325.54	ENSG00000119285+ENSG00000230325	chr1	dexseq_prepare_annotation2.py	exon	.	-	.		41	1.54083033911945e-16	1.75445126175691e-15
ENSG00000159082.52	ENSG00000159082	chr21	dexseq_prepare_annotation2.py	exon	.	-	.	SYNJ1	28	1.55332370223095e-16	1.76721135700377e-15
ENSG00000231890.41	ENSG00000231890	chr2	dexseq_prepare_annotation2.py	exon	.	+	.	AC093391.2	24	1.58179434249094e-16	1.79811257542099e-15
ENSG00000206561.ENSG00000206562.ENSG00000249786.84	ENSG00000206561+ENSG00000206562+ENSG00000249786	chr3	dexseq_prepare_annotation2.py	exon	.	-	.		18	1.68955021389315e-16	1.91901600803811e-15
ENSG00000267787.ENSG00000267040.10	ENSG00000267787+ENSG00000267040	chr18	dexseq_prepare_annotation2.py	exon	.	+	.		7	1.70499445069161e-16	1.93495733858654e-15
ENSG00000198099.32	ENSG00000198099	chr4	dexseq_prepare_annotation2.py	exon	.	-	.	ADH4	27	1.72796174789704e-16	1.95940303238003e-15
ENSG00000118492.54	ENSG00000118492	chr6	dexseq_prepare_annotation2.py	exon	.	+	.	ADGB	26	1.7387768311489e-16	1.9700398882291e-15
ENSG00000010322.44	ENSG00000010322	chr3	dexseq_prepare_annotation2.py	exon	.	+	.	NISCH	30	1.80547367543729e-16	2.04392122927493e-15
ENSG00000170310.27	ENSG00000170310	chr17	dexseq_prepare_annotation2.py	exon	.	-	.	STX8	3	1.82393173785509e-16	2.06311619639424e-15
ENSG00000166387.82	ENSG00000166387	chr11	dexseq_prepare_annotation2.py	exon	.	+	.	PPFIBP2	67	1.98125016101752e-16	2.23922034659198e-15
ENSG00000225720.3	ENSG00000225720	chr22	dexseq_prepare_annotation2.py	exon	.	+	.	RP4-742C19.12	4	2.00857140690348e-16	2.26823211838804e-15
ENSG00000171067.11	ENSG00000171067	chr11	dexseq_prepare_annotation2.py	exon	.	-	.	C11orf24	11	2.01277091022074e-16	2.27110683148326e-15
ENSG00000170959.35	ENSG00000170959	chr11	dexseq_prepare_annotation2.py	exon	.	-	.	DCDC1	15	2.09997441308042e-16	2.36755735964042e-15
ENSG00000143862.11	ENSG00000143862	chr1	dexseq_prepare_annotation2.py	exon	.	-	.	ARL8A	5	2.15688547188861e-16	2.42972529122022e-15
ENSG00000105393.ENSG00000160117.ENSG00000269307.78	ENSG00000105393+ENSG00000160117+ENSG00000269307	chr19	dexseq_prepare_annotation2.py	exon	.	+	.		34	2.18765129220431e-16	2.46236291348767e-15
ENSG00000268119.16	ENSG00000268119	chr19	dexseq_prepare_annotation2.py	exon	.	-	.	CTD-2561J22.5	5	2.28615120740103e-16	2.57112435544889e-15
ENSG00000115355.55	ENSG00000115355	chr2	dexseq_prepare_annotation2.py	exon	.	-	.	CCDC88A	31	2.44905959258935e-16	2.75208562401284e-15
ENSG00000214022.ENSG00000196456.60	ENSG00000214022+ENSG00000196456	chr7	dexseq_prepare_annotation2.py	exon	.	+	.		19	2.47327864175231e-16	2.77702880691273e-15
ENSG00000115421.36	ENSG00000115421	chr2	dexseq_prepare_annotation2.py	exon	.	+	.	PAPOLG	25	2.50567729623465e-16	2.8111078947626e-15
ENSG00000163032.12	ENSG00000163032	chr2	dexseq_prepare_annotation2.py	exon	.	+	.	VSNL1	4	2.66370292038411e-16	2.98595661246649e-15
ENSG00000175054.46	ENSG00000175054	chr3	dexseq_prepare_annotation2.py	exon	.	-	.	ATR	10	2.70202657304027e-16	3.02644607675278e-15
ENSG00000142945.25	ENSG00000142945	chr1	dexseq_prepare_annotation2.py	exon	.	+	.	KIF2C	12	2.78002563526055e-16	3.11127237354506e-15
ENSG00000128915.50	ENSG00000128915	chr15	dexseq_prepare_annotation2.py	exon	.	-	.	NARG2	30	3.03300527322107e-16	3.39163097816545e-15
ENSG00000100296.ENSG00000184117.77	ENSG00000100296+ENSG00000184117	chr22	dexseq_prepare_annotation2.py	exon	.	-	.		38	3.07884090780483e-16	3.43764141587536e-15
ENSG00000196365.52	ENSG00000196365	chr19	dexseq_prepare_annotation2.py	exon	.	-	.	LONP1	31	3.08001739793733e-16	3.43764141587536e-15
ENSG00000133067.30	ENSG00000133067	chr1	dexseq_prepare_annotation2.py	exon	.	+	.	LGR6	24	3.08166077988827e-16	3.43764141587536e-15
ENSG00000109572.35	ENSG00000109572	chr4	dexseq_prepare_annotation2.py	exon	.	+	.	CLCN3	22	3.23238504108316e-16	3.60284995001249e-15
ENSG00000120709.31	ENSG00000120709	chr5	dexseq_prepare_annotation2.py	exon	.	+	.	FAM53C	16	3.24719677530227e-16	3.61642385388895e-15
ENSG00000086102.29	ENSG00000086102	chr9	dexseq_prepare_annotation2.py	exon	.	+	.	NFX1	8	3.2593526565811e-16	3.62702031443855e-15
ENSG00000146281.6	ENSG00000146281	chr6	dexseq_prepare_annotation2.py	exon	.	+	.	PM20D2	6	3.30228492094997e-16	3.67181996230647e-15
ENSG00000204248.73	ENSG00000204248	chr6	dexseq_prepare_annotation2.py	exon	.	-	.	COL11A2	11	3.3555924554614e-16	3.72807407754012e-15
ENSG00000147130.41	ENSG00000147130	chrX	dexseq_prepare_annotation2.py	exon	.	-	.	ZMYM3	20	3.36832142587768e-16	3.73919076961619e-15
ENSG00000179698.42	ENSG00000179698	chr8	dexseq_prepare_annotation2.py	exon	.	+	.	KIAA1875	22	3.43010846681859e-16	3.80470512652285e-15
ENSG00000196498.78	ENSG00000196498	chr12	dexseq_prepare_annotation2.py	exon	.	-	.	NCOR2	33	3.4703888338865e-16	3.84627760023643e-15
ENSG00000214711.24	ENSG00000214711	chr2	dexseq_prepare_annotation2.py	exon	.	-	.	CAPN14	6	3.52275698732117e-16	3.90116927015277e-15
ENSG00000100342.30	ENSG00000100342	chr22	dexseq_prepare_annotation2.py	exon	.	+	.	APOL1	4	3.58225759441232e-16	3.96386472896616e-15
ENSG00000141748.19	ENSG00000141748	chr17	dexseq_prepare_annotation2.py	exon	.	-	.	ARL5C	18	3.75522614612113e-16	4.15191348136355e-15
ENSG00000125630.53	ENSG00000125630	chr2	dexseq_prepare_annotation2.py	exon	.	+	.	POLR1B	36	3.8172444679513e-16	4.21708777424837e-15
ENSG00000166888.73	ENSG00000166888	chr12	dexseq_prepare_annotation2.py	exon	.	-	.	STAT6	29	3.95286494743456e-16	4.36340365419384e-15
ENSG00000149182.ENSG00000270060.71	ENSG00000149182+ENSG00000270060	chr11	dexseq_prepare_annotation2.py	exon	.	-	.		41	4.00838675988548e-16	4.42113791058212e-15
ENSG00000170523.8	ENSG00000170523	chr12	dexseq_prepare_annotation2.py	exon	.	-	.	KRT83	8	4.36360196314438e-16	4.80906758891642e-15
ENSG00000022567.21	ENSG00000022567	chr8	dexseq_prepare_annotation2.py	exon	.	-	.	SLC45A4	16	4.40157370823225e-16	4.84702567453451e-15
ENSG00000149927.54	ENSG00000149927	chr16	dexseq_prepare_annotation2.py	exon	.	-	.	DOC2A	25	4.46313220945467e-16	4.91087592149291e-15
ENSG00000115091.28	ENSG00000115091	chr2	dexseq_prepare_annotation2.py	exon	.	+	.	ACTR3	19	4.46724787574957e-16	4.91146900158471e-15
ENSG00000175356.40	ENSG00000175356	chr11	dexseq_prepare_annotation2.py	exon	.	-	.	SCUBE2	23	4.52727253616894e-16	4.97348051733375e-15
ENSG00000136986.18	ENSG00000136986	chr8	dexseq_prepare_annotation2.py	exon	.	-	.	DERL1	10	4.63063215425116e-16	5.08296089066163e-15
ENSG00000223972.18	ENSG00000223972	chr1	dexseq_prepare_annotation2.py	exon	.	+	.	DDX11L1	19	4.76981805002667e-16	5.23156081972574e-15
ENSG00000245534.13	ENSG00000245534	chr15	dexseq_prepare_annotation2.py	exon	.	+	.	RP11-219B17.1	5	4.82777305214555e-16	5.29090020367619e-15
ENSG00000105926.27	ENSG00000105926	chr7	dexseq_prepare_annotation2.py	exon	.	+	.	MPP6	26	4.88544563682432e-16	5.34983568459901e-15
ENSG00000137822.47	ENSG00000137822	chr15	dexseq_prepare_annotation2.py	exon	.	+	.	TUBGCP4	12	5.15020584649954e-16	5.63526905849655e-15
ENSG00000005448.8	ENSG00000005448	chr2	dexseq_prepare_annotation2.py	exon	.	+	.	WDR54	6	5.31208757444847e-16	5.80776963155465e-15
ENSG00000187486.12	ENSG00000187486	chr11	dexseq_prepare_annotation2.py	exon	.	-	.	KCNJ11	8	5.37798775952731e-16	5.87514144103652e-15
ENSG00000126005.ENSG00000088298.ENSG00000261582.ENSG00000242372.60	ENSG00000126005+ENSG00000088298+ENSG00000261582+ENSG00000242372	chr20	dexseq_prepare_annotation2.py	exon	.	-	.		40	5.43251381809024e-16	5.92906876137884e-15
ENSG00000269404.ENSG00000142539.ENSG00000062822.80	ENSG00000269404+ENSG00000142539+ENSG00000062822	chr19	dexseq_prepare_annotation2.py	exon	.	+	.		13	5.43598716179432e-16	5.92906876137884e-15
ENSG00000169251.34	ENSG00000169251	chr3	dexseq_prepare_annotation2.py	exon	.	+	.	NMD3	27	5.46718397959844e-16	5.95836273078141e-15
ENSG00000166451.25	ENSG00000166451	chr16	dexseq_prepare_annotation2.py	exon	.	+	.	CENPN	18	5.57049231544734e-16	6.06613802345146e-15
ENSG00000118007.45	ENSG00000118007	chr3	dexseq_prepare_annotation2.py	exon	.	-	.	STAG1	25	5.73453309837811e-16	6.23982634761713e-15
ENSG00000145632.28	ENSG00000145632	chr5	dexseq_prepare_annotation2.py	exon	.	-	.	PLK2	18	6.19218499918688e-16	6.73246907433367e-15
ENSG00000266365.8	ENSG00000266365	chr17	dexseq_prepare_annotation2.py	exon	.	-	.	RP11-51L5.3	9	6.20068724779009e-16	6.73637953217196e-15
ENSG00000245937.30	ENSG00000245937	chr5	dexseq_prepare_annotation2.py	exon	.	-	.	CTC-228N24.3	22	6.45148095853259e-16	7.0032993298474e-15
ENSG00000141376.90	ENSG00000141376	chr17	dexseq_prepare_annotation2.py	exon	.	+	.	BCAS3	63	6.49171516831151e-16	7.04140858540708e-15
ENSG00000120318.44	ENSG00000120318	chr5	dexseq_prepare_annotation2.py	exon	.	-	.	ARAP3	3	6.63474564837858e-16	7.19087034282042e-15
ENSG00000179583.36	ENSG00000179583	chr16	dexseq_prepare_annotation2.py	exon	.	+	.	CIITA	3	6.93790884893332e-16	7.51351453576911e-15
ENSG00000051523.8	ENSG00000051523	chr16	dexseq_prepare_annotation2.py	exon	.	-	.	CYBA	6	7.04629963701995e-16	7.62488468207707e-15
ENSG00000175318.36	ENSG00000175318	chr15	dexseq_prepare_annotation2.py	exon	.	-	.	GRAMD2	19	7.29123461627268e-16	7.88371919296508e-15
ENSG00000095627.28	ENSG00000095627	chr10	dexseq_prepare_annotation2.py	exon	.	+	.	TDRD1	16	7.39767446096386e-16	7.99251500377307e-15
ENSG00000133884.14	ENSG00000133884	chr11	dexseq_prepare_annotation2.py	exon	.	+	.	DPF2	4	7.41816983639189e-16	8.00835756236898e-15
ENSG00000163811.26	ENSG00000163811	chr2	dexseq_prepare_annotation2.py	exon	.	+	.	WDR43	8	7.58888100008171e-16	8.18621475986818e-15
ENSG00000106554.25	ENSG00000106554	chr7	dexseq_prepare_annotation2.py	exon	.	-	.	CHCHD3	9	8.03755741413033e-16	8.66340175909244e-15
ENSG00000065427.23	ENSG00000065427	chr16	dexseq_prepare_annotation2.py	exon	.	-	.	KARS	12	8.54017026318139e-16	9.19793082776524e-15
ENSG00000145794.43	ENSG00000145794	chr5	dexseq_prepare_annotation2.py	exon	.	+	.	MEGF10	8	8.6590871825119e-16	9.31869789892268e-15
ENSG00000078070.38	ENSG00000078070	chr3	dexseq_prepare_annotation2.py	exon	.	-	.	MCCC1	7	8.76041538570581e-16	9.42036210466031e-15
ENSG00000182378.29	ENSG00000182378	chrX	dexseq_prepare_annotation2.py	exon	.	+	.	PLCXD1	9	8.79673104743015e-16	9.45201179525124e-15
ENSG00000188997.14	ENSG00000188997	chr11	dexseq_prepare_annotation2.py	exon	.	-	.	KCTD21	7	8.81456230537923e-16	9.46376619057604e-15
ENSG00000149212.21	ENSG00000149212	chr11	dexseq_prepare_annotation2.py	exon	.	-	.	SESN3	15	9.06301764780459e-16	9.72291862028537e-15
ENSG00000114204.ENSG00000174776.61	ENSG00000114204+ENSG00000174776	chr3	dexseq_prepare_annotation2.py	exon	.	-	.		30	9.11234332227982e-16	9.76820441073743e-15
ENSG00000260774.ENSG00000164366.4	ENSG00000260774+ENSG00000164366	chr5	dexseq_prepare_annotation2.py	exon	.	-	.		5	9.86566795078149e-16	1.05675001794174e-14
ENSG00000127507.39	ENSG00000127507	chr19	dexseq_prepare_annotation2.py	exon	.	-	.	EMR2	5	1.06159189910566e-15	1.13622602950264e-14
ENSG00000176956.5	ENSG00000176956	chr8	dexseq_prepare_annotation2.py	exon	.	-	.	LY6H	5	1.08243722132076e-15	1.15683586869497e-14
ENSG00000188282.40	ENSG00000188282	chr2	dexseq_prepare_annotation2.py	exon	.	+	.	RUFY4	35	1.08253283663926e-15	1.15683586869497e-14
ENSG00000114439.75	ENSG00000114439	chr3	dexseq_prepare_annotation2.py	exon	.	+	.	BBX	51	1.09783045330317e-15	1.17227121187863e-14
ENSG00000128965.7	ENSG00000128965	chr15	dexseq_prepare_annotation2.py	exon	.	+	.	CHAC1	7	1.16621802536024e-15	1.24432835464233e-14
ENSG00000164114.28	ENSG00000164114	chr4	dexseq_prepare_annotation2.py	exon	.	-	.	MAP9	19	1.18527643517955e-15	1.26368136707186e-14
ENSG00000154222.55	ENSG00000154222	chr1	dexseq_prepare_annotation2.py	exon	.	-	.	CC2D1B	25	1.20557601444029e-15	1.28432659660932e-14
ENSG00000129003.99	ENSG00000129003	chr15	dexseq_prepare_annotation2.py	exon	.	-	.	VPS13C	18	1.21837601947034e-15	1.29695655033851e-14
ENSG00000140798.52	ENSG00000140798	chr16	dexseq_prepare_annotation2.py	exon	.	-	.	ABCC12	28	1.23986191725159e-15	1.31880587511222e-14
ENSG00000143466.25	ENSG00000143466	chr1	dexseq_prepare_annotation2.py	exon	.	+	.	IKBKE	13	1.27309898904828e-15	1.35311109269435e-14
ENSG00000188917.26	ENSG00000188917	chrX	dexseq_prepare_annotation2.py	exon	.	-	.	TRMT2B	17	1.30319845567821e-15	1.3840310281031e-14
ENSG00000135723.48	ENSG00000135723	chr16	dexseq_prepare_annotation2.py	exon	.	-	.	FHOD1	20	1.34283576629584e-15	1.4250247869223e-14
ENSG00000066427.ENSG00000259634.45	ENSG00000066427+ENSG00000259634	chr14	dexseq_prepare_annotation2.py	exon	.	-	.		13	1.39122775348937e-15	1.47523857227151e-14
ENSG00000117242.ENSG00000257033.ENSG00000244038.24	ENSG00000117242+ENSG00000257033+ENSG00000244038	chr1	dexseq_prepare_annotation2.py	exon	.	-	.		17	1.40532771566637e-15	1.48904013823539e-14
ENSG00000175463.31	ENSG00000175463	chr11	dexseq_prepare_annotation2.py	exon	.	+	.	TBC1D10C	29	1.4450234526813e-15	1.52991997318578e-14
ENSG00000176728.17	ENSG00000176728	chrY	dexseq_prepare_annotation2.py	exon	.	-	.	TTTY14	6	1.45680538571829e-15	1.54120582100798e-14
ENSG00000166946.ENSG00000137842.46	ENSG00000166946+ENSG00000137842	chr15	dexseq_prepare_annotation2.py	exon	.	+	.		22	1.45984613370592e-15	1.54323380354501e-14
ENSG00000197157.38	ENSG00000197157	chr7	dexseq_prepare_annotation2.py	exon	.	+	.	SND1	10	1.49397129951678e-15	1.57809337576649e-14
ENSG00000147872.29	ENSG00000147872	chr9	dexseq_prepare_annotation2.py	exon	.	-	.	PLIN2	20	1.53831376613791e-15	1.62368367691051e-14
ENSG00000165102.25	ENSG00000165102	chr8	dexseq_prepare_annotation2.py	exon	.	+	.	HGSNAT	10	1.55997040011754e-15	1.64527753720539e-14
ENSG00000166747.73	ENSG00000166747	chr16	dexseq_prepare_annotation2.py	exon	.	-	.	AP1G1	37	1.60920191082382e-15	1.69589874439238e-14
ENSG00000013523.22	ENSG00000013523	chr14	dexseq_prepare_annotation2.py	exon	.	-	.	ANGEL1	16	1.61276105730146e-15	1.69834622997421e-14
ENSG00000100359.50	ENSG00000100359	chr22	dexseq_prepare_annotation2.py	exon	.	+	.	SGSM3	18	1.62007092071299e-15	1.70473669603301e-14
ENSG00000151388.25	ENSG00000151388	chr5	dexseq_prepare_annotation2.py	exon	.	-	.	ADAMTS12	20	1.67417866297299e-15	1.76032323123623e-14
ENSG00000182896.11	ENSG00000182896	chr17	dexseq_prepare_annotation2.py	exon	.	+	.	TMEM95	6	1.67712416334063e-15	1.76207107964756e-14
ENSG00000126217.105	ENSG00000126217	chr13	dexseq_prepare_annotation2.py	exon	.	+	.	MCF2L	35	1.68358155671448e-15	1.76750320617762e-14
ENSG00000223244.ENSG00000079313.29	ENSG00000223244+ENSG00000079313	chr19	dexseq_prepare_annotation2.py	exon	.	-	.		15	1.68997649891297e-15	1.77286151895133e-14
ENSG00000095794.45	ENSG00000095794	chr10	dexseq_prepare_annotation2.py	exon	.	+	.	CREM	7	1.75070658785013e-15	1.83271412529676e-14
ENSG00000135423.26	ENSG00000135423	chr12	dexseq_prepare_annotation2.py	exon	.	-	.	GLS2	19	1.75086582369585e-15	1.83271412529676e-14
ENSG00000002726.18	ENSG00000002726	chr7	dexseq_prepare_annotation2.py	exon	.	+	.	AOC1	14	1.75103475996894e-15	1.83271412529676e-14
ENSG00000234757.5	ENSG00000234757	chr22	dexseq_prepare_annotation2.py	exon	.	-	.	CA15P2	4	1.79648609861681e-15	1.87885354959681e-14
ENSG00000176387.ENSG00000203401.16	ENSG00000176387+ENSG00000203401	chr16	dexseq_prepare_annotation2.py	exon	.	+	.		11	1.91447285772054e-15	2.00072612497858e-14
ENSG00000250571.ENSG00000181638.ENSG00000264668.37	ENSG00000250571+ENSG00000181638+ENSG00000264668	chr8	dexseq_prepare_annotation2.py	exon	.	+	.		23	1.93777746814887e-15	2.02354069905857e-14
ENSG00000063854.36	ENSG00000063854	chr16	dexseq_prepare_annotation2.py	exon	.	-	.	HAGH	21	1.94006484777707e-15	2.0243898548385e-14
ENSG00000142327.33	ENSG00000142327	chr2	dexseq_prepare_annotation2.py	exon	.	+	.	RNPEPL1	20	1.96693718449061e-15	2.05087178568148e-14
ENSG00000223662.4	ENSG00000223662	chr21	dexseq_prepare_annotation2.py	exon	.	+	.	SAMSN1-AS1	5	1.9803894744277e-15	2.06333143117156e-14
ENSG00000011295.ENSG00000243686.33	ENSG00000011295+ENSG00000243686	chr17	dexseq_prepare_annotation2.py	exon	.	+	.		17	1.98693306075571e-15	2.06857958986333e-14
ENSG00000183474.46	ENSG00000183474	chr5	dexseq_prepare_annotation2.py	exon	.	+	.	GTF2H2C	22	2.16986892741106e-15	2.25732122054611e-14
ENSG00000011465.41	ENSG00000011465	chr12	dexseq_prepare_annotation2.py	exon	.	-	.	DCN	13	2.17822481072884e-15	2.26429849363576e-14
ENSG00000041982.45	ENSG00000041982	chr9	dexseq_prepare_annotation2.py	exon	.	-	.	TNC	7	2.22390569899817e-15	2.31003578355847e-14
ENSG00000070159.36	ENSG00000070159	chr9	dexseq_prepare_annotation2.py	exon	.	-	.	PTPN3	13	2.24035324298195e-15	2.32536135545186e-14
ENSG00000132326.23	ENSG00000132326	chr2	dexseq_prepare_annotation2.py	exon	.	-	.	PER2	12	2.33058862658027e-15	2.41719358158612e-14
ENSG00000215039.30	ENSG00000215039	chr12	dexseq_prepare_annotation2.py	exon	.	-	.	CD27-AS1	17	2.65736244412225e-15	2.75403027039145e-14
ENSG00000261997.ENSG00000087253.16	ENSG00000261997+ENSG00000087253	chr16	dexseq_prepare_annotation2.py	exon	.	+	.		15	2.72150513027865e-15	2.81837921938057e-14
ENSG00000078098.40	ENSG00000078098	chr2	dexseq_prepare_annotation2.py	exon	.	-	.	FAP	17	2.75694536272035e-15	2.85292944392433e-14
ENSG00000159625.39	ENSG00000159625	chr16	dexseq_prepare_annotation2.py	exon	.	+	.	CCDC135	17	2.76325955408762e-15	2.85731025577795e-14
ENSG00000142188.30	ENSG00000142188	chr21	dexseq_prepare_annotation2.py	exon	.	-	.	TMEM50B	19	2.78625575584008e-15	2.87892129715546e-14
ENSG00000099622.104	ENSG00000099622	chr19	dexseq_prepare_annotation2.py	exon	.	+	.	CIRBP	33	2.8807202762025e-15	2.97428953630171e-14
ENSG00000196290.25	ENSG00000196290	chr2	dexseq_prepare_annotation2.py	exon	.	+	.	NIF3L1	17	2.92124195663651e-15	3.01386134849982e-14
ENSG00000063601.40	ENSG00000063601	chrX	dexseq_prepare_annotation2.py	exon	.	+	.	MTMR1	25	2.95610409607478e-15	3.04753914769511e-14
ENSG00000148219.38	ENSG00000148219	chr9	dexseq_prepare_annotation2.py	exon	.	-	.	ASTN2	32	2.95837445186847e-15	3.04759174591581e-14
ENSG00000145014.39	ENSG00000145014	chr3	dexseq_prepare_annotation2.py	exon	.	-	.	TMEM44	14	3.00044796803176e-15	3.08861705374904e-14
ENSG00000174365.28	ENSG00000174365	chr20	dexseq_prepare_annotation2.py	exon	.	+	.	SNHG11	7	3.14250260944323e-15	3.23242290882955e-14
ENSG00000020577.32	ENSG00000020577	chr14	dexseq_prepare_annotation2.py	exon	.	+	.	SAMD4A	7	3.17867086645786e-15	3.2671787678293e-14
ENSG00000166377.92	ENSG00000166377	chr18	dexseq_prepare_annotation2.py	exon	.	+	.	ATP9B	11	3.23100508739869e-15	3.31848630218092e-14
ENSG00000006534.34	ENSG00000006534	chr11	dexseq_prepare_annotation2.py	exon	.	+	.	ALDH3B1	18	3.42364614731691e-15	3.51371516404751e-14
ENSG00000100523.ENSG00000266552.29	ENSG00000100523+ENSG00000266552	chr14	dexseq_prepare_annotation2.py	exon	.	-	.		19	3.45379277273336e-15	3.54200764415045e-14
ENSG00000173120.27	ENSG00000173120	chr11	dexseq_prepare_annotation2.py	exon	.	+	.	KDM2A	11	3.4775623646451e-15	3.56372286502288e-14
ENSG00000114841.92	ENSG00000114841	chr3	dexseq_prepare_annotation2.py	exon	.	+	.	DNAH1	42	3.48090687849632e-15	3.56449017565336e-14
ENSG00000198758.21	ENSG00000198758	chr1	dexseq_prepare_annotation2.py	exon	.	-	.	EPS8L3	12	3.52473711919004e-15	3.60668331749014e-14
ENSG00000231731.16	ENSG00000231731	chr2	dexseq_prepare_annotation2.py	exon	.	+	.	AC010976.2	11	3.54627288581751e-15	3.62601781593791e-14
ENSG00000141028.2	ENSG00000141028	chr17	dexseq_prepare_annotation2.py	exon	.	+	.	CDRT15P1	3	3.59435900280864e-15	3.67245073114347e-14
ENSG00000125257.39	ENSG00000125257	chr13	dexseq_prepare_annotation2.py	exon	.	-	.	ABCC4	22	3.76100767857398e-15	3.83986300685337e-14
ENSG00000163467.16	ENSG00000163467	chr1	dexseq_prepare_annotation2.py	exon	.	+	.	TSACC	9	3.79042533211279e-15	3.86702233733825e-14
ENSG00000061656.4	ENSG00000061656	chr20	dexseq_prepare_annotation2.py	exon	.	+	.	SPAG4	2	3.98559260496497e-15	4.06311489616771e-14
ENSG00000232636.ENSG00000228824.17	ENSG00000232636+ENSG00000228824	chr13	dexseq_prepare_annotation2.py	exon	.	-	.		3	4.01566253793188e-15	4.09073278715732e-14
ENSG00000100038.31	ENSG00000100038	chr22	dexseq_prepare_annotation2.py	exon	.	-	.	TOP3B	26	4.07209933281625e-15	4.14514959512474e-14
ENSG00000119471.21	ENSG00000119471	chr9	dexseq_prepare_annotation2.py	exon	.	+	.	HSDL2	10	4.1381121363669e-15	4.20922635974742e-14
ENSG00000182872.21	ENSG00000182872	chrX	dexseq_prepare_annotation2.py	exon	.	+	.	RBM10	12	4.14746434568758e-15	4.21561660954714e-14
ENSG00000175711.20	ENSG00000175711	chr17	dexseq_prepare_annotation2.py	exon	.	-	.	B3GNTL1	15	4.17624830415819e-15	4.24164095496391e-14
ENSG00000225210.ENSG00000257227.17	ENSG00000225210+ENSG00000257227	chr14	dexseq_prepare_annotation2.py	exon	.	+	.		16	4.17924571225325e-15	4.24164095496391e-14
ENSG00000267796.ENSG00000188223.ENSG00000205155.40	ENSG00000267796+ENSG00000188223+ENSG00000205155	chr19	dexseq_prepare_annotation2.py	exon	.	+	.		4	4.34669725887408e-15	4.4083343248788e-14
ENSG00000203583.ENSG00000257034.ENSG00000100226.54	ENSG00000203583+ENSG00000257034+ENSG00000100226	chr22	dexseq_prepare_annotation2.py	exon	.	+	.		12	4.49229911828073e-15	4.55263848651152e-14
ENSG00000100726.38	ENSG00000100726	chr16	dexseq_prepare_annotation2.py	exon	.	+	.	TELO2	23	4.55524275705259e-15	4.61302312240753e-14
ENSG00000133392.36	ENSG00000133392	chr16	dexseq_prepare_annotation2.py	exon	.	-	.	MYH11	28	4.5817840391396e-15	4.63648182943736e-14
ENSG00000237854.2	ENSG00000237854	chr17	dexseq_prepare_annotation2.py	exon	.	+	.	LINC00674	3	4.80965224331915e-15	4.86348634795718e-14
ENSG00000117682.52	ENSG00000117682	chr1	dexseq_prepare_annotation2.py	exon	.	+	.	DHDDS	38	4.86114098301676e-15	4.91193436194158e-14
ENSG00000092531.51	ENSG00000092531	chr15	dexseq_prepare_annotation2.py	exon	.	+	.	SNAP23	35	4.90892924947723e-15	4.95657473925157e-14
ENSG00000166793.28	ENSG00000166793	chr11	dexseq_prepare_annotation2.py	exon	.	-	.	YPEL4	12	4.95279352404623e-15	4.99719035063945e-14
ENSG00000223756.24	ENSG00000223756	chr11	dexseq_prepare_annotation2.py	exon	.	+	.	TSSC2	13	5.37205353824938e-15	5.4162290152159e-14
ENSG00000160789.68	ENSG00000160789	chr1	dexseq_prepare_annotation2.py	exon	.	+	.	LMNA	4	5.38316625645323e-15	5.42345113966366e-14
ENSG00000039560.75	ENSG00000039560	chr5	dexseq_prepare_annotation2.py	exon	.	+	.	RAI14	25	5.45677767250135e-15	5.49358291779974e-14
ENSG00000174899.17	ENSG00000174899	chr3	dexseq_prepare_annotation2.py	exon	.	+	.	C3orf55	3	5.57905342150111e-15	5.61256861421635e-14
ENSG00000139197.37	ENSG00000139197	chr12	dexseq_prepare_annotation2.py	exon	.	+	.	PEX5	28	5.65371465703185e-15	5.68351461715676e-14
ENSG00000255330.ENSG00000189367.ENSG00000214338.43	ENSG00000255330+ENSG00000189367+ENSG00000214338	chr6	dexseq_prepare_annotation2.py	exon	.	-	.		32	5.67612599322375e-15	5.70186994432689e-14
ENSG00000166579.44	ENSG00000166579	chr17	dexseq_prepare_annotation2.py	exon	.	+	.	NDEL1	10	5.74655228057381e-15	5.76839590035376e-14
ENSG00000184254.ENSG00000232386.ENSG00000259604.ENSG00000272808.ENSG00000272639.38	ENSG00000184254+ENSG00000232386+ENSG00000259604+ENSG00000272808+ENSG00000272639	chr15	dexseq_prepare_annotation2.py	exon	.	+	.		10	5.91419244198413e-15	5.93233678694858e-14
ENSG00000099904.22	ENSG00000099904	chr22	dexseq_prepare_annotation2.py	exon	.	+	.	ZDHHC8	8	5.97355136316458e-15	5.98750418386686e-14
ENSG00000207395.ENSG00000137819.21	ENSG00000207395+ENSG00000137819	chr15	dexseq_prepare_annotation2.py	exon	.	+	.		13	6.0790573545213e-15	6.08881222409092e-14
ENSG00000172893.35	ENSG00000172893	chr11	dexseq_prepare_annotation2.py	exon	.	-	.	DHCR7	23	6.10749743170269e-15	6.11283926619106e-14
ENSG00000170743.14	ENSG00000170743	chr11	dexseq_prepare_annotation2.py	exon	.	+	.	SYT9	3	7.02236956555785e-15	7.0233924890197e-14
ENSG00000114126.ENSG00000269905.58	ENSG00000114126+ENSG00000269905	chr3	dexseq_prepare_annotation2.py	exon	.	-	.		48	7.10266779183349e-15	7.09853232295906e-14
ENSG00000010361.52	ENSG00000010361	chr19	dexseq_prepare_annotation2.py	exon	.	-	.	FUZ	2	7.49157689351322e-15	7.48176973830716e-14
ENSG00000246090.33	ENSG00000246090	chr4	dexseq_prepare_annotation2.py	exon	.	+	.	RP11-696N14.1	26	7.61124304544126e-15	7.59575505087204e-14
ENSG00000136811.31	ENSG00000136811	chr9	dexseq_prepare_annotation2.py	exon	.	+	.	ODF2	20	7.65943976723957e-15	7.63830260593564e-14
ENSG00000177830.74	ENSG00000177830	chr11	dexseq_prepare_annotation2.py	exon	.	-	.	CHID1	45	7.75823004236673e-15	7.73120572872133e-14
ENSG00000156256.29	ENSG00000156256	chr21	dexseq_prepare_annotation2.py	exon	.	+	.	USP16	19	8.03469448773882e-15	8.00090099388176e-14
ENSG00000112739.40	ENSG00000112739	chr6	dexseq_prepare_annotation2.py	exon	.	+	.	PRPF4B	16	8.0654827641971e-15	8.02154766468823e-14
ENSG00000143324.24	ENSG00000143324	chr1	dexseq_prepare_annotation2.py	exon	.	+	.	XPR1	17	8.06711136391964e-15	8.02154766468823e-14
ENSG00000095110.19	ENSG00000095110	chr11	dexseq_prepare_annotation2.py	exon	.	-	.	NXPE1	12	8.09781552315168e-15	8.04625200896663e-14
ENSG00000146350.45	ENSG00000146350	chr6	dexseq_prepare_annotation2.py	exon	.	-	.	TBC1D32	9	8.57144848652663e-15	8.51071081829238e-14
ENSG00000084674.31	ENSG00000084674	chr2	dexseq_prepare_annotation2.py	exon	.	-	.	APOB	23	8.81650752716808e-15	8.74770819097342e-14
ENSG00000101558.23	ENSG00000101558	chr18	dexseq_prepare_annotation2.py	exon	.	+	.	VAPA	14	8.85529784755956e-15	8.77985198864172e-14
ENSG00000174500.20	ENSG00000174500	chr3	dexseq_prepare_annotation2.py	exon	.	-	.	GCSAM	7	8.89913035966545e-15	8.81694502878254e-14
ENSG00000147402.8	ENSG00000147402	chrX	dexseq_prepare_annotation2.py	exon	.	+	.	GABRQ	8	9.07784558476589e-15	8.98752527541494e-14
ENSG00000117625.47	ENSG00000117625	chr1	dexseq_prepare_annotation2.py	exon	.	+	.	RCOR3	34	9.17738933383275e-15	9.07953244468237e-14
ENSG00000164946.50	ENSG00000164946	chr9	dexseq_prepare_annotation2.py	exon	.	-	.	FREM1	22	9.21498608259656e-15	9.11016478662462e-14
ENSG00000030582.56	ENSG00000030582	chr17	dexseq_prepare_annotation2.py	exon	.	+	.	GRN	38	9.55268636937588e-15	9.43722944059493e-14
ENSG00000267546.ENSG00000161544.21	ENSG00000267546+ENSG00000161544	chr17	dexseq_prepare_annotation2.py	exon	.	-	.		20	9.59439630856393e-15	9.47162114372394e-14
ENSG00000144744.32	ENSG00000144744	chr3	dexseq_prepare_annotation2.py	exon	.	-	.	UBA3	20	9.84633340222358e-15	9.71335131317056e-14
ENSG00000106327.40	ENSG00000106327	chr7	dexseq_prepare_annotation2.py	exon	.	-	.	TFR2	19	1.0005055608215e-14	9.86284448040263e-14
ENSG00000140497.35	ENSG00000140497	chr15	dexseq_prepare_annotation2.py	exon	.	-	.	SCAMP2	21	1.02006971513426e-14	1.00484916271332e-13
ENSG00000134255.17	ENSG00000134255	chr1	dexseq_prepare_annotation2.py	exon	.	+	.	CEPT1	8	1.04446402266412e-14	1.02814193256084e-13
ENSG00000112365.ENSG00000135596.49	ENSG00000112365+ENSG00000135596	chr6	dexseq_prepare_annotation2.py	exon	.	-	.		14	1.05167080043514e-14	1.03449451515583e-13
ENSG00000244041.ENSG00000124588.35	ENSG00000244041+ENSG00000124588	chr6	dexseq_prepare_annotation2.py	exon	.	+	.		29	1.06141423419194e-14	1.04333144337321e-13
ENSG00000214595.62	ENSG00000214595	chr2	dexseq_prepare_annotation2.py	exon	.	+	.	EML6	35	1.08803415274904e-14	1.06873283158439e-13
ENSG00000125875.17	ENSG00000125875	chr20	dexseq_prepare_annotation2.py	exon	.	-	.	TBC1D20	8	1.12645674655583e-14	1.10568291949282e-13
ENSG00000088854.41	ENSG00000088854	chr20	dexseq_prepare_annotation2.py	exon	.	-	.	C20orf194	16	1.13204583914099e-14	1.11037524736314e-13
ENSG00000179571.12	ENSG00000179571	chr1	dexseq_prepare_annotation2.py	exon	.	-	.	NBPF23	5	1.15848187032903e-14	1.13549415013264e-13
ENSG00000100298.11	ENSG00000100298	chr22	dexseq_prepare_annotation2.py	exon	.	+	.	APOBEC3H	8	1.20008870408335e-14	1.17543638263e-13
ENSG00000153064.33	ENSG00000153064	chr4	dexseq_prepare_annotation2.py	exon	.	+	.	BANK1	20	1.21972522351988e-14	1.19381801634889e-13
ENSG00000086288.ENSG00000187037.ENSG00000086289.47	ENSG00000086288+ENSG00000187037+ENSG00000086289	chr7	dexseq_prepare_annotation2.py	exon	.	+	.		13	1.30618721223904e-14	1.27753296285374e-13
ENSG00000013561.34	ENSG00000013561	chr5	dexseq_prepare_annotation2.py	exon	.	+	.	RNF14	15	1.31158817866477e-14	1.28190241063521e-13
ENSG00000141013.14	ENSG00000141013	chr16	dexseq_prepare_annotation2.py	exon	.	+	.	GAS8	11	1.39135769885333e-14	1.35889928311906e-13
ENSG00000224914.ENSG00000214562.14	ENSG00000224914+ENSG00000214562	chr10	dexseq_prepare_annotation2.py	exon	.	+	.		15	1.41163218636393e-14	1.37772090853941e-13
ENSG00000204677.43	ENSG00000204677	chr5	dexseq_prepare_annotation2.py	exon	.	+	.	FAM153C	31	1.45969903040739e-14	1.42362124187175e-13
ENSG00000140332.80	ENSG00000140332	chr15	dexseq_prepare_annotation2.py	exon	.	-	.	TLE3	45	1.49784282672004e-14	1.45978550010785e-13
ENSG00000120533.36	ENSG00000120533	chr8	dexseq_prepare_annotation2.py	exon	.	+	.	ENY2	9	1.52975805142192e-14	1.4898324512146e-13
ENSG00000263798.ENSG00000108439.ENSG00000108465.115	ENSG00000263798+ENSG00000108439+ENSG00000108465	chr17	dexseq_prepare_annotation2.py	exon	.	+	.		57	1.59244360739945e-14	1.54978282188584e-13
ENSG00000215424.19	ENSG00000215424	chr21	dexseq_prepare_annotation2.py	exon	.	+	.	MCM3AP-AS1	16	1.59620911661414e-14	1.55234727969868e-13
ENSG00000116580.51	ENSG00000116580	chr1	dexseq_prepare_annotation2.py	exon	.	-	.	GON4L	5	1.62159233656667e-14	1.57546706267752e-13
ENSG00000116668.23	ENSG00000116668	chr1	dexseq_prepare_annotation2.py	exon	.	+	.	SWT1	21	1.62227674528547e-14	1.57546706267752e-13
ENSG00000020922.32	ENSG00000020922	chr11	dexseq_prepare_annotation2.py	exon	.	-	.	MRE11A	8	1.63964551574579e-14	1.59120934432658e-13
ENSG00000144021.13	ENSG00000144021	chr2	dexseq_prepare_annotation2.py	exon	.	+	.	CIAO1	11	1.64943773539856e-14	1.59958184904612e-13
ENSG00000123836.29	ENSG00000123836	chr1	dexseq_prepare_annotation2.py	exon	.	+	.	PFKFB2	22	1.65946722975466e-14	1.60707877527579e-13
ENSG00000174963.33	ENSG00000174963	chr3	dexseq_prepare_annotation2.py	exon	.	-	.	ZIC4	9	1.65950895961336e-14	1.60707877527579e-13
ENSG00000081377.40	ENSG00000081377	chr9	dexseq_prepare_annotation2.py	exon	.	-	.	CDC14B	4	1.72886819759044e-14	1.673066813905e-13
ENSG00000166140.34	ENSG00000166140	chr15	dexseq_prepare_annotation2.py	exon	.	+	.	ZFYVE19	6	1.73056258097533e-14	1.67352713816572e-13
ENSG00000186275.110	ENSG00000186275	chr1	dexseq_prepare_annotation2.py	exon	.	+	.	NBPF12	13	1.7360986013701e-14	1.67707140082715e-13
ENSG00000104833.29	ENSG00000104833	chr19	dexseq_prepare_annotation2.py	exon	.	-	.	TUBB4A	22	1.73667020971178e-14	1.67707140082715e-13
ENSG00000223760.9	ENSG00000223760	chr2	dexseq_prepare_annotation2.py	exon	.	+	.	MED15P9	6	1.75808526295448e-14	1.69655845614132e-13
ENSG00000177181.7	ENSG00000177181	chr1	dexseq_prepare_annotation2.py	exon	.	+	.	RIMKLA	7	1.76449662204268e-14	1.70154969198667e-13
ENSG00000065548.28	ENSG00000065548	chr2	dexseq_prepare_annotation2.py	exon	.	+	.	ZC3H15	6	1.78344909729467e-14	1.71861915817898e-13
ENSG00000259900.ENSG00000260371.ENSG00000213380.ENSG00000157315.ENSG00000272617.ENSG00000258429.ENSG00000132604.22	ENSG00000259900+ENSG00000260371+ENSG00000213380+ENSG00000157315+ENSG00000272617+ENSG00000258429+ENSG00000132604	chr16	dexseq_prepare_annotation2.py	exon	.	-	.		8	1.78521879779318e-14	1.7191181298244e-13
ENSG00000152936.ENSG00000241846.35	ENSG00000152936+ENSG00000241846	chr12	dexseq_prepare_annotation2.py	exon	.	-	.		13	1.81332128024716e-14	1.74495639946419e-13
ENSG00000106069.80	ENSG00000106069	chr7	dexseq_prepare_annotation2.py	exon	.	+	.	CHN2	7	1.9075059060661e-14	1.83430469902658e-13
ENSG00000126231.7	ENSG00000126231	chr13	dexseq_prepare_annotation2.py	exon	.	+	.	PROZ	6	1.95619167851475e-14	1.87980574733132e-13
ENSG00000116641.64	ENSG00000116641	chr1	dexseq_prepare_annotation2.py	exon	.	-	.	DOCK7	30	1.99207032017141e-14	1.91294472983173e-13
ENSG00000081181.13	ENSG00000081181	chr14	dexseq_prepare_annotation2.py	exon	.	+	.	ARG2	11	1.99848150408117e-14	1.9177601686962e-13
ENSG00000176986.34	ENSG00000176986	chr10	dexseq_prepare_annotation2.py	exon	.	+	.	SEC24C	9	2.02139542765398e-14	1.93839399528942e-13
ENSG00000186160.9	ENSG00000186160	chr1	dexseq_prepare_annotation2.py	exon	.	+	.	CYP4Z1	9	2.04842839128874e-14	1.9629461737039e-13
ENSG00000196367.ENSG00000242687.94	ENSG00000196367+ENSG00000242687	chr7	dexseq_prepare_annotation2.py	exon	.	+	.		54	2.10115918317272e-14	2.0120723781958e-13
ENSG00000145725.59	ENSG00000145725	chr5	dexseq_prepare_annotation2.py	exon	.	+	.	PPIP5K2	37	2.11154640647743e-14	2.02061012221241e-13
ENSG00000171084.10	ENSG00000171084	chr3	dexseq_prepare_annotation2.py	exon	.	+	.	FAM86JP	7	2.1474316854384e-14	2.05351893484959e-13
ENSG00000167236.9	ENSG00000167236	chr17	dexseq_prepare_annotation2.py	exon	.	-	.	CCL23	6	2.16225113059668e-14	2.06592557368692e-13
ENSG00000149972.36	ENSG00000149972	chr11	dexseq_prepare_annotation2.py	exon	.	+	.	CNTN5	22	2.16341463367448e-14	2.06592557368692e-13
ENSG00000198668.32	ENSG00000198668	chr14	dexseq_prepare_annotation2.py	exon	.	+	.	CALM1	8	2.19366482321423e-14	2.09335686951896e-13
ENSG00000137076.71	ENSG00000137076	chr9	dexseq_prepare_annotation2.py	exon	.	-	.	TLN1	16	2.21578474684547e-14	2.11299695442236e-13
ENSG00000249007.ENSG00000163435.32	ENSG00000249007+ENSG00000163435	chr1	dexseq_prepare_annotation2.py	exon	.	+	.		11	2.3033874194186e-14	2.19501152279363e-13
ENSG00000111642.72	ENSG00000111642	chr12	dexseq_prepare_annotation2.py	exon	.	-	.	CHD4	21	2.34526422001399e-14	2.23290612319901e-13
ENSG00000119772.42	ENSG00000119772	chr2	dexseq_prepare_annotation2.py	exon	.	-	.	DNMT3A	3	2.34640513819996e-14	2.23290612319901e-13
ENSG00000101280.10	ENSG00000101280	chr20	dexseq_prepare_annotation2.py	exon	.	-	.	ANGPT4	4	2.37510792991566e-14	2.25865526964001e-13
ENSG00000173436.ENSG00000270136.ENSG00000158747.32	ENSG00000173436+ENSG00000270136+ENSG00000158747	chr1	dexseq_prepare_annotation2.py	exon	.	+	.		7	2.46766480834448e-14	2.34505004485719e-13
ENSG00000111058.30	ENSG00000111058	chr12	dexseq_prepare_annotation2.py	exon	.	+	.	ACSS3	8	2.55617879631443e-14	2.42748597724687e-13
ENSG00000078142.35	ENSG00000078142	chr18	dexseq_prepare_annotation2.py	exon	.	+	.	PIK3C3	17	2.59754474097262e-14	2.46506457381037e-13
ENSG00000160563.ENSG00000230940.9	ENSG00000160563+ENSG00000230940	chr9	dexseq_prepare_annotation2.py	exon	.	-	.		3	2.69987131528033e-14	2.56040282468435e-13
ENSG00000084774.66	ENSG00000084774	chr2	dexseq_prepare_annotation2.py	exon	.	+	.	CAD	47	2.79023903886966e-14	2.64427622372383e-13
ENSG00000229956.33	ENSG00000229956	chr1	dexseq_prepare_annotation2.py	exon	.	+	.	ZRANB2-AS2	22	2.81799084225147e-14	2.66873449971015e-13
ENSG00000123815.51	ENSG00000123815	chr19	dexseq_prepare_annotation2.py	exon	.	-	.	ADCK4	36	2.8585797786947e-14	2.70530789255932e-13
ENSG00000069018.19	ENSG00000069018	chr5	dexseq_prepare_annotation2.py	exon	.	-	.	TRPC7	10	2.86350585318797e-14	2.70810346941992e-13
ENSG00000169347.29	ENSG00000169347	chr16	dexseq_prepare_annotation2.py	exon	.	-	.	GP2	17	2.94716920466103e-14	2.78530815680697e-13
ENSG00000135336.33	ENSG00000135336	chr6	dexseq_prepare_annotation2.py	exon	.	+	.	ORC3	20	3.00002483113995e-14	2.83331093405872e-13
ENSG00000172943.58	ENSG00000172943	chrX	dexseq_prepare_annotation2.py	exon	.	-	.	PHF8	5	3.009119154982e-14	2.83994668290122e-13
ENSG00000225957.2	ENSG00000225957	chrX	dexseq_prepare_annotation2.py	exon	.	+	.	CTD-2267G17.2	3	3.22073509364426e-14	3.03757790562658e-13
ENSG00000129245.32	ENSG00000129245	chr17	dexseq_prepare_annotation2.py	exon	.	-	.	FXR2	15	3.26956955605679e-14	3.08151881563293e-13
ENSG00000243509.ENSG00000026036.ENSG00000258366.53	ENSG00000243509+ENSG00000026036+ENSG00000258366	chr20	dexseq_prepare_annotation2.py	exon	.	+	.		16	3.28948326861555e-14	3.09816078495396e-13
ENSG00000198384.ENSG00000244471.49	ENSG00000198384+ENSG00000244471	chr13	dexseq_prepare_annotation2.py	exon	.	+	.		24	3.5110746472444e-14	3.30459746785196e-13
ENSG00000254645.8	ENSG00000254645	chr11	dexseq_prepare_annotation2.py	exon	.	-	.	RP11-396O20.2	4	3.53948594000671e-14	3.329056227957e-13
ENSG00000140521.30	ENSG00000140521	chr15	dexseq_prepare_annotation2.py	exon	.	-	.	POLG	11	3.96843171230612e-14	3.7299455354817e-13
ENSG00000144381.46	ENSG00000144381	chr2	dexseq_prepare_annotation2.py	exon	.	-	.	HSPD1	15	4.0421574864394e-14	3.79664203856265e-13
ENSG00000141564.51	ENSG00000141564	chr17	dexseq_prepare_annotation2.py	exon	.	+	.	RPTOR	14	4.12336146905674e-14	3.87026655455141e-13
ENSG00000204745.27	ENSG00000204745	chr2	dexseq_prepare_annotation2.py	exon	.	+	.	AC083899.3	23	4.17271773941707e-14	3.91391803262809e-13
ENSG00000173153.19	ENSG00000173153	chr11	dexseq_prepare_annotation2.py	exon	.	+	.	ESRRA	7	4.37036354534171e-14	4.09650731772234e-13
ENSG00000255701.ENSG00000131386.22	ENSG00000255701+ENSG00000131386	chr3	dexseq_prepare_annotation2.py	exon	.	+	.		14	4.54806166588454e-14	4.26016253723919e-13
ENSG00000255157.4	ENSG00000255157	chr11	dexseq_prepare_annotation2.py	exon	.	+	.	CTD-2313N18.8	3	4.8979740581831e-14	4.58479753012749e-13
ENSG00000185666.26	ENSG00000185666	chr22	dexseq_prepare_annotation2.py	exon	.	-	.	SYN3	12	5.01723088719932e-14	4.6932298735028e-13
ENSG00000104324.24	ENSG00000104324	chr8	dexseq_prepare_annotation2.py	exon	.	+	.	CPQ	17	5.03029545025935e-14	4.70224759176048e-13
ENSG00000165591.15	ENSG00000165591	chrX	dexseq_prepare_annotation2.py	exon	.	+	.	FAAH2	13	5.19039648041426e-14	4.848607106738e-13
ENSG00000259784.ENSG00000162066.ENSG00000162065.ENSG00000185883.ENSG00000260272.86	ENSG00000259784+ENSG00000162066+ENSG00000162065+ENSG00000185883+ENSG00000260272	chr16	dexseq_prepare_annotation2.py	exon	.	+	.		34	5.20018842075986e-14	4.85445189625251e-13
ENSG00000175309.37	ENSG00000175309	chr5	dexseq_prepare_annotation2.py	exon	.	-	.	PHYKPL	13	5.31229816192443e-14	4.95573901899092e-13
ENSG00000082269.61	ENSG00000082269	chr6	dexseq_prepare_annotation2.py	exon	.	+	.	FAM135A	12	5.33974336977904e-14	4.97796034988498e-13
ENSG00000118307.39	ENSG00000118307	chr12	dexseq_prepare_annotation2.py	exon	.	-	.	CASC1	25	5.87032915773778e-14	5.46888466716792e-13
ENSG00000141519.45	ENSG00000141519	chr17	dexseq_prepare_annotation2.py	exon	.	+	.	CCDC40	24	5.93383216188937e-14	5.52429716929253e-13
ENSG00000172955.12	ENSG00000172955	chr4	dexseq_prepare_annotation2.py	exon	.	-	.	ADH6	10	6.13176592336651e-14	5.70470255146808e-13
ENSG00000259080.ENSG00000198522.ENSG00000243943.54	ENSG00000259080+ENSG00000198522+ENSG00000243943	chr2	dexseq_prepare_annotation2.py	exon	.	+	.		7	6.15853798302086e-14	5.72573077744364e-13
ENSG00000132781.83	ENSG00000132781	chr1	dexseq_prepare_annotation2.py	exon	.	-	.	MUTYH	8	6.22668280556747e-14	5.78516970812263e-13
ENSG00000114737.9	ENSG00000114737	chr3	dexseq_prepare_annotation2.py	exon	.	-	.	CISH	2	6.27171972270906e-14	5.82307337608119e-13
ENSG00000181690.11	ENSG00000181690	chr8	dexseq_prepare_annotation2.py	exon	.	-	.	PLAG1	8	6.29386562979608e-14	5.83968667759188e-13
ENSG00000177200.72	ENSG00000177200	chr16	dexseq_prepare_annotation2.py	exon	.	+	.	CHD9	15	6.36545234003549e-14	5.90211961737795e-13
ENSG00000163755.29	ENSG00000163755	chr3	dexseq_prepare_annotation2.py	exon	.	+	.	HPS3	18	6.37441036193587e-14	5.90643745547256e-13
ENSG00000112658.7	ENSG00000112658	chr6	dexseq_prepare_annotation2.py	exon	.	+	.	SRF	3	6.89826681466806e-14	6.3875252797722e-13
ENSG00000226249.1	ENSG00000226249	chr6	dexseq_prepare_annotation2.py	exon	.	-	.	RP11-307P5.2	2	6.91363951474273e-14	6.39744594450452e-13
ENSG00000136830.30	ENSG00000136830	chr9	dexseq_prepare_annotation2.py	exon	.	-	.	FAM129B	18	7.26052265464243e-14	6.71390552818517e-13
ENSG00000198561.ENSG00000213593.ENSG00000211450.ENSG00000254732.ENSG00000254462.95	ENSG00000198561+ENSG00000213593+ENSG00000211450+ENSG00000254732+ENSG00000254462	chr11	dexseq_prepare_annotation2.py	exon	.	+	.		38	7.46176069098868e-14	6.89534978523934e-13
ENSG00000179832.64	ENSG00000179832	chr8	dexseq_prepare_annotation2.py	exon	.	+	.	MROH1	29	7.53158972455838e-14	6.9551977200831e-13
ENSG00000137449.17	ENSG00000137449	chr4	dexseq_prepare_annotation2.py	exon	.	+	.	CPEB2	15	7.56505964878298e-14	6.98141122964301e-13
ENSG00000141556.92	ENSG00000141556	chr17	dexseq_prepare_annotation2.py	exon	.	+	.	TBCD	42	7.86325000483691e-14	7.25172256994093e-13
ENSG00000257083.7	ENSG00000257083	chr12	dexseq_prepare_annotation2.py	exon	.	-	.	RP11-123O10.3	7	7.99154567094245e-14	7.36509430559609e-13
ENSG00000134769.87	ENSG00000134769	chr18	dexseq_prepare_annotation2.py	exon	.	+	.	DTNA	17	8.00831948695651e-14	7.37560316531769e-13
ENSG00000117676.55	ENSG00000117676	chr1	dexseq_prepare_annotation2.py	exon	.	+	.	RPS6KA1	51	8.01750487474774e-14	7.37911373592735e-13
ENSG00000133056.32	ENSG00000133056	chr1	dexseq_prepare_annotation2.py	exon	.	-	.	PIK3C2B	5	8.2175143789682e-14	7.55711756512352e-13
ENSG00000156265.33	ENSG00000156265	chr21	dexseq_prepare_annotation2.py	exon	.	+	.	MAP3K7CL	10	8.22191497399835e-14	7.55711756512352e-13
ENSG00000067596.36	ENSG00000067596	chr17	dexseq_prepare_annotation2.py	exon	.	+	.	DHX8	23	8.43445479777165e-14	7.7472865072241e-13
ENSG00000244301.ENSG00000243478.56	ENSG00000244301+ENSG00000243478	chr2	dexseq_prepare_annotation2.py	exon	.	+	.		9	8.55122717343285e-14	7.84929488941042e-13
ENSG00000115204.29	ENSG00000115204	chr2	dexseq_prepare_annotation2.py	exon	.	-	.	MPV17	24	8.67626529456229e-14	7.95874916666195e-13
ENSG00000245870.5	ENSG00000245870	chr4	dexseq_prepare_annotation2.py	exon	.	-	.	LINC00682	4	8.79395130324899e-14	8.06131771002771e-13
ENSG00000180776.5	ENSG00000180776	chr13	dexseq_prepare_annotation2.py	exon	.	-	.	ZDHHC20	2	8.93703185418764e-14	8.18701276996029e-13
ENSG00000241635.ENSG00000167165.ENSG00000244474.ENSG00000242366.ENSG00000242515.ENSG00000243135.ENSG00000240224.ENSG00000241119.ENSG00000244122.48	ENSG00000241635+ENSG00000167165+ENSG00000244474+ENSG00000242366+ENSG00000242515+ENSG00000243135+ENSG00000240224+ENSG00000241119+ENSG00000244122	chr2	dexseq_prepare_annotation2.py	exon	.	+	.		20	9.11115201725404e-14	8.34095596672883e-13
ENSG00000175931.30	ENSG00000175931	chr17	dexseq_prepare_annotation2.py	exon	.	-	.	UBE2O	30	9.44997097579027e-14	8.64536984940386e-13
ENSG00000124126.43	ENSG00000124126	chr20	dexseq_prepare_annotation2.py	exon	.	-	.	PREX1	20	9.59889746769521e-14	8.77576964223639e-13
ENSG00000118046.28	ENSG00000118046	chr19	dexseq_prepare_annotation2.py	exon	.	+	.	STK11	15	9.76166620563435e-14	8.9186427369109e-13
ENSG00000164619.26	ENSG00000164619	chr7	dexseq_prepare_annotation2.py	exon	.	+	.	BMPER	8	9.97464256326046e-14	9.10716699991308e-13
ENSG00000238168.2	ENSG00000238168	chr12	dexseq_prepare_annotation2.py	exon	.	+	.	RP11-686G8.1	2	1.03886245928414e-13	9.478843382651e-13
ENSG00000263006.6	ENSG00000263006	chr18	dexseq_prepare_annotation2.py	exon	.	+	.	ROCK1P1	6	1.04381647848354e-13	9.51772103754045e-13
ENSG00000136381.40	ENSG00000136381	chr15	dexseq_prepare_annotation2.py	exon	.	+	.	IREB2	27	1.0517400425329e-13	9.58360601463955e-13
ENSG00000223647.4	ENSG00000223647	chr2	dexseq_prepare_annotation2.py	exon	.	-	.	AL133249.1	5	1.08091237301683e-13	9.842897020071e-13
ENSG00000263053.ENSG00000171282.43	ENSG00000263053+ENSG00000171282	chr17	dexseq_prepare_annotation2.py	exon	.	+	.		26	1.10098645825942e-13	1.00190497314899e-12
ENSG00000160299.61	ENSG00000160299	chr21	dexseq_prepare_annotation2.py	exon	.	+	.	PCNT	31	1.1043136252599e-13	1.00426719881251e-12
ENSG00000146839.57	ENSG00000146839	chr7	dexseq_prepare_annotation2.py	exon	.	+	.	ZAN	10	1.12032943371139e-13	1.0181577619937e-12
ENSG00000131446.22	ENSG00000131446	chr5	dexseq_prepare_annotation2.py	exon	.	-	.	MGAT1	4	1.18086726576277e-13	1.07246490036074e-12
ENSG00000165309.42	ENSG00000165309	chr10	dexseq_prepare_annotation2.py	exon	.	+	.	ARMC3	17	1.18414712061855e-13	1.07473286585155e-12
ENSG00000196411.28	ENSG00000196411	chr7	dexseq_prepare_annotation2.py	exon	.	-	.	EPHB4	22	1.20329104509357e-13	1.09138656745211e-12
ENSG00000183111.14	ENSG00000183111	chr5	dexseq_prepare_annotation2.py	exon	.	+	.	ARHGEF37	7	1.20779190014326e-13	1.09474576717935e-12
ENSG00000128944.38	ENSG00000128944	chr15	dexseq_prepare_annotation2.py	exon	.	+	.	KNSTRN	7	1.2086908383242e-13	1.09483790183826e-12
ENSG00000119812.20	ENSG00000119812	chr2	dexseq_prepare_annotation2.py	exon	.	-	.	FAM98A	17	1.22311750221989e-13	1.10675924406513e-12
ENSG00000152042.ENSG00000232637.26	ENSG00000152042+ENSG00000232637	chr1	dexseq_prepare_annotation2.py	exon	.	-	.		11	1.22346383082644e-13	1.10675924406513e-12
ENSG00000149256.54	ENSG00000149256	chr11	dexseq_prepare_annotation2.py	exon	.	-	.	TENM4	10	1.24139779787604e-13	1.1222432232017e-12
ENSG00000124103.ENSG00000022277.31	ENSG00000124103+ENSG00000022277	chr20	dexseq_prepare_annotation2.py	exon	.	+	.		17	1.24238038258067e-13	1.12231994986596e-12
ENSG00000121578.39	ENSG00000121578	chr3	dexseq_prepare_annotation2.py	exon	.	-	.	B4GALT4	15	1.24311727624973e-13	1.12231994986596e-12
ENSG00000042429.ENSG00000265292.37	ENSG00000042429+ENSG00000265292	chr11	dexseq_prepare_annotation2.py	exon	.	+	.		31	1.2509237677546e-13	1.12862583303588e-12
ENSG00000166589.35	ENSG00000166589	chr16	dexseq_prepare_annotation2.py	exon	.	-	.	CDH16	19	1.28357643740389e-13	1.15732578059293e-12
ENSG00000073584.ENSG00000213424.ENSG00000264058.19	ENSG00000073584+ENSG00000213424+ENSG00000264058	chr17	dexseq_prepare_annotation2.py	exon	.	-	.		15	1.38470424826772e-13	1.24768758118191e-12
ENSG00000100266.ENSG00000242247.52	ENSG00000100266+ENSG00000242247	chr22	dexseq_prepare_annotation2.py	exon	.	-	.		9	1.41388671648741e-13	1.27314704202e-12
ENSG00000140451.22	ENSG00000140451	chr15	dexseq_prepare_annotation2.py	exon	.	-	.	PIF1	14	1.45863399249529e-13	1.31257942234242e-12
ENSG00000204463.82	ENSG00000204463	chr6	dexseq_prepare_annotation2.py	exon	.	-	.	BAG6	19	1.47289566617622e-13	1.32454507452075e-12
ENSG00000160685.17	ENSG00000160685	chr1	dexseq_prepare_annotation2.py	exon	.	+	.	ZBTB7B	10	1.53767770156162e-13	1.38189726425682e-12
ENSG00000164038.ENSG00000164039.66	ENSG00000164038+ENSG00000164039	chr4	dexseq_prepare_annotation2.py	exon	.	-	.		3	1.54579928404663e-13	1.38828749303652e-12
ENSG00000222750.ENSG00000103534.38	ENSG00000222750+ENSG00000103534	chr16	dexseq_prepare_annotation2.py	exon	.	+	.		22	1.57429997942716e-13	1.41295995539175e-12
ENSG00000129055.14	ENSG00000129055	chr3	dexseq_prepare_annotation2.py	exon	.	-	.	ANAPC13	6	1.58522186224184e-13	1.42183322092129e-12
ENSG00000141279.84	ENSG00000141279	chr17	dexseq_prepare_annotation2.py	exon	.	+	.	NPEPPS	29	1.66977310615069e-13	1.49669218627032e-12
ENSG00000140199.59	ENSG00000140199	chr15	dexseq_prepare_annotation2.py	exon	.	-	.	SLC12A6	20	1.72055554006444e-13	1.54120474078049e-12
ENSG00000136267.39	ENSG00000136267	chr7	dexseq_prepare_annotation2.py	exon	.	-	.	DGKB	21	1.7425476219066e-13	1.55988682816306e-12
ENSG00000175832.31	ENSG00000175832	chr17	dexseq_prepare_annotation2.py	exon	.	-	.	ETV4	27	1.75177204097963e-13	1.5671227144451e-12
ENSG00000077312.28	ENSG00000077312	chr19	dexseq_prepare_annotation2.py	exon	.	+	.	SNRPA	11	1.77745861694438e-13	1.5890665187422e-12
ENSG00000134376.32	ENSG00000134376	chr1	dexseq_prepare_annotation2.py	exon	.	+	.	CRB1	29	1.79804642148963e-13	1.60642637995417e-12
ENSG00000140470.40	ENSG00000140470	chr15	dexseq_prepare_annotation2.py	exon	.	-	.	ADAMTS17	10	1.80966789827566e-13	1.61575810007291e-12
ENSG00000183431.32	ENSG00000183431	chr1	dexseq_prepare_annotation2.py	exon	.	-	.	SF3A3	14	1.81984664216163e-13	1.6237903892244e-12
ENSG00000169359.15	ENSG00000169359	chr3	dexseq_prepare_annotation2.py	exon	.	-	.	SLC33A1	11	1.88553969710747e-13	1.68131370913505e-12
ENSG00000104824.ENSG00000104823.ENSG00000268083.79	ENSG00000104824+ENSG00000104823+ENSG00000268083	chr19	dexseq_prepare_annotation2.py	exon	.	-	.		28	1.91017329652769e-13	1.70217389408944e-12
ENSG00000117385.43	ENSG00000117385	chr1	dexseq_prepare_annotation2.py	exon	.	-	.	LEPRE1	17	1.92871992370356e-13	1.71758638082343e-12
ENSG00000068654.51	ENSG00000068654	chr2	dexseq_prepare_annotation2.py	exon	.	-	.	POLR1A	34	1.96333095278534e-13	1.74727547917358e-12
ENSG00000099194.ENSG00000256545.10	ENSG00000099194+ENSG00000256545	chr10	dexseq_prepare_annotation2.py	exon	.	+	.		5	1.99488676781435e-13	1.77420887925043e-12
ENSG00000160867.34	ENSG00000160867	chr5	dexseq_prepare_annotation2.py	exon	.	+	.	FGFR4	17	2.0009872405904e-13	1.77848263998624e-12
ENSG00000135250.50	ENSG00000135250	chr7	dexseq_prepare_annotation2.py	exon	.	-	.	SRPK2	24	2.02895255817666e-13	1.80217183239857e-12
ENSG00000164535.ENSG00000136240.39	ENSG00000164535+ENSG00000136240	chr7	dexseq_prepare_annotation2.py	exon	.	-	.		11	2.03051040069432e-13	1.80238971055814e-12
ENSG00000145826.12	ENSG00000145826	chr5	dexseq_prepare_annotation2.py	exon	.	-	.	LECT2	9	2.04824178456898e-13	1.81695453396003e-12
ENSG00000139842.38	ENSG00000139842	chr13	dexseq_prepare_annotation2.py	exon	.	+	.	CUL4A	16	2.06541359496306e-13	1.83100448586396e-12
ENSG00000181450.12	ENSG00000181450	chr1	dexseq_prepare_annotation2.py	exon	.	+	.	ZNF678	6	2.11391756428991e-13	1.87279458018252e-12
ENSG00000125503.46	ENSG00000125503	chr19	dexseq_prepare_annotation2.py	exon	.	-	.	PPP1R12C	26	2.22879467657174e-13	1.97329519656242e-12
ENSG00000150401.28	ENSG00000150401	chr13	dexseq_prepare_annotation2.py	exon	.	-	.	DCUN1D2	16	2.24693717714976e-13	1.98807611576163e-12
ENSG00000082397.90	ENSG00000082397	chr18	dexseq_prepare_annotation2.py	exon	.	-	.	EPB41L3	25	2.27250230940166e-13	2.00814432817957e-12
ENSG00000159363.54	ENSG00000159363	chr1	dexseq_prepare_annotation2.py	exon	.	-	.	ATP13A2	28	2.27254317360257e-13	2.00814432817957e-12
ENSG00000130559.34	ENSG00000130559	chr9	dexseq_prepare_annotation2.py	exon	.	-	.	CAMSAP1	20	2.43082065404164e-13	2.14662567339549e-12
ENSG00000134882.26	ENSG00000134882	chr13	dexseq_prepare_annotation2.py	exon	.	+	.	UBAC2	13	2.43598709799706e-13	2.14980558031463e-12
ENSG00000078403.35	ENSG00000078403	chr10	dexseq_prepare_annotation2.py	exon	.	+	.	MLLT10	21	2.45560645855943e-13	2.1657281881142e-12
ENSG00000024422.7	ENSG00000024422	chr19	dexseq_prepare_annotation2.py	exon	.	+	.	EHD2	7	2.49576303620453e-13	2.19973157979208e-12
ENSG00000121940.ENSG00000162641.28	ENSG00000121940+ENSG00000162641	chr1	dexseq_prepare_annotation2.py	exon	.	-	.		10	2.51791317180331e-13	2.21783089642098e-12
ENSG00000223659.2	ENSG00000223659	chr1	dexseq_prepare_annotation2.py	exon	.	-	.	RP5-857K21.5	3	2.53914521205199e-13	2.23509884948064e-12
ENSG00000244482.ENSG00000204577.57	ENSG00000244482+ENSG00000204577	chr19	dexseq_prepare_annotation2.py	exon	.	-	.		25	2.68198599533096e-13	2.35932297808359e-12
ENSG00000129354.7	ENSG00000129354	chr19	dexseq_prepare_annotation2.py	exon	.	-	.	AP1M2	6	2.71492132903275e-13	2.38676694560036e-12
ENSG00000125618.30	ENSG00000125618	chr2	dexseq_prepare_annotation2.py	exon	.	-	.	PAX8	8	2.7478172617031e-13	2.41414117963576e-12
ENSG00000256453.ENSG00000170445.31	ENSG00000256453+ENSG00000170445	chr5	dexseq_prepare_annotation2.py	exon	.	-	.		2	2.81763911872681e-13	2.47390155871845e-12
ENSG00000230303.12	ENSG00000230303	chr9	dexseq_prepare_annotation2.py	exon	.	-	.	RP11-213G2.2	4	2.8552963813918e-13	2.50536293349982e-12
ENSG00000177600.ENSG00000199785.21	ENSG00000177600+ENSG00000199785	chr11	dexseq_prepare_annotation2.py	exon	.	+	.		17	2.93629129012065e-13	2.57478620663709e-12
ENSG00000185619.40	ENSG00000185619	chr4	dexseq_prepare_annotation2.py	exon	.	+	.	PCGF3	22	2.96246648830035e-13	2.59608103492919e-12
ENSG00000213799.6	ENSG00000213799	chr19	dexseq_prepare_annotation2.py	exon	.	+	.	ZNF845	3	3.02100814077997e-13	2.64569411920858e-12
ENSG00000134905.57	ENSG00000134905	chr13	dexseq_prepare_annotation2.py	exon	.	-	.	CARS2	38	3.08437279361805e-13	2.69946508616718e-12
ENSG00000074935.34	ENSG00000074935	chr6	dexseq_prepare_annotation2.py	exon	.	-	.	TUBE1	19	3.14415838641226e-13	2.75003713135115e-12
ENSG00000141098.17	ENSG00000141098	chr16	dexseq_prepare_annotation2.py	exon	.	-	.	GFOD2	6	3.18492378926006e-13	2.78391938091147e-12
ENSG00000132740.28	ENSG00000132740	chr11	dexseq_prepare_annotation2.py	exon	.	+	.	IGHMBP2	5	3.19716500823903e-13	2.79284159625562e-12
ENSG00000259248.22	ENSG00000259248	chr15	dexseq_prepare_annotation2.py	exon	.	-	.	USP3-AS1	3	3.25515188029493e-13	2.84168757916147e-12
ENSG00000160305.64	ENSG00000160305	chr21	dexseq_prepare_annotation2.py	exon	.	+	.	DIP2A	27	3.52848456222172e-13	3.07834498147577e-12
ENSG00000132300.46	ENSG00000132300	chr2	dexseq_prepare_annotation2.py	exon	.	+	.	PTCD3	33	3.57927874996363e-13	3.12007355624255e-12
ENSG00000141378.12	ENSG00000141378	chr17	dexseq_prepare_annotation2.py	exon	.	-	.	PTRH2	7	3.58085925184843e-13	3.12007355624255e-12
ENSG00000050628.18	ENSG00000050628	chr1	dexseq_prepare_annotation2.py	exon	.	-	.	PTGER3	13	3.69438953604905e-13	3.216953526254e-12
ENSG00000200656.ENSG00000136270.13	ENSG00000200656+ENSG00000136270	chr7	dexseq_prepare_annotation2.py	exon	.	-	.		2	3.75777801727066e-13	3.27007653568825e-12
ENSG00000100354.37	ENSG00000100354	chr22	dexseq_prepare_annotation2.py	exon	.	+	.	TNRC6B	4	3.78184392176983e-13	3.2889348153099e-12
ENSG00000072135.49	ENSG00000072135	chr2	dexseq_prepare_annotation2.py	exon	.	+	.	PTPN18	20	3.80830771813229e-13	3.30985326489827e-12
ENSG00000147419.28	ENSG00000147419	chr8	dexseq_prepare_annotation2.py	exon	.	-	.	CCDC25	11	4.02076047778674e-13	3.49228860727182e-12
ENSG00000116809.22	ENSG00000116809	chr1	dexseq_prepare_annotation2.py	exon	.	-	.	ZBTB17	15	4.03489485584973e-13	3.50234994693606e-12
ENSG00000133835.ENSG00000164334.87	ENSG00000133835+ENSG00000164334	chr5	dexseq_prepare_annotation2.py	exon	.	+	.		24	4.08047189811996e-13	3.53967404327121e-12
ENSG00000034693.ENSG00000241847.ENSG00000229036.37	ENSG00000034693+ENSG00000241847+ENSG00000229036	chr6	dexseq_prepare_annotation2.py	exon	.	+	.		23	4.18298949829566e-13	3.62631387566894e-12
ENSG00000125676.80	ENSG00000125676	chrX	dexseq_prepare_annotation2.py	exon	.	-	.	THOC2	3	4.25418056883073e-13	3.68570394770874e-12
ENSG00000136504.49	ENSG00000136504	chr17	dexseq_prepare_annotation2.py	exon	.	+	.	KAT7	23	4.32602329082827e-13	3.74558334360995e-12
ENSG00000139531.24	ENSG00000139531	chr12	dexseq_prepare_annotation2.py	exon	.	+	.	SUOX	11	4.34583113273069e-13	3.76036251510131e-12
ENSG00000124920.53	ENSG00000124920	chr11	dexseq_prepare_annotation2.py	exon	.	+	.	MYRF	18	4.42993917142099e-13	3.83072573689881e-12
ENSG00000204946.ENSG00000244560.40	ENSG00000204946+ENSG00000244560	chr7	dexseq_prepare_annotation2.py	exon	.	+	.		16	4.49790369980031e-13	3.88704931439005e-12
ENSG00000183795.10	ENSG00000183795	chrY	dexseq_prepare_annotation2.py	exon	.	+	.	BPY2B	6	4.551077424944e-13	3.93052799995792e-12
ENSG00000183354.13	ENSG00000183354	chr9	dexseq_prepare_annotation2.py	exon	.	-	.	KIAA2026	7	4.64645523529401e-13	4.01037858523302e-12
ENSG00000160298.29	ENSG00000160298	chr21	dexseq_prepare_annotation2.py	exon	.	-	.	C21orf58	24	4.76863554328222e-13	4.11324769348941e-12
ENSG00000102901.95	ENSG00000102901	chr16	dexseq_prepare_annotation2.py	exon	.	-	.	CENPT	40	4.78927505150044e-13	4.12845731369768e-12
ENSG00000260781.18	ENSG00000260781	chr16	dexseq_prepare_annotation2.py	exon	.	-	.	ARHGAP23P1	15	4.85731323526595e-13	4.18253623875929e-12
ENSG00000169604.20	ENSG00000169604	chr2	dexseq_prepare_annotation2.py	exon	.	+	.	ANTXR1	9	4.8581017337759e-13	4.18253623875929e-12
ENSG00000116885.32	ENSG00000116885	chr1	dexseq_prepare_annotation2.py	exon	.	-	.	OSCP1	21	4.91573709064945e-13	4.22950512085202e-12
ENSG00000104904.32	ENSG00000104904	chr19	dexseq_prepare_annotation2.py	exon	.	+	.	OAZ1	18	4.99463035555503e-13	4.29469405400637e-12
ENSG00000143398.48	ENSG00000143398	chr1	dexseq_prepare_annotation2.py	exon	.	+	.	PIP5K1A	16	5.1191305277579e-13	4.39899251609333e-12
ENSG00000137486.35	ENSG00000137486	chr11	dexseq_prepare_annotation2.py	exon	.	-	.	ARRB1	18	5.1507156076991e-13	4.42336627422915e-12
ENSG00000143924.38	ENSG00000143924	chr2	dexseq_prepare_annotation2.py	exon	.	+	.	EML4	26	5.46712112066714e-13	4.69215670181257e-12
ENSG00000148358.9	ENSG00000148358	chr9	dexseq_prepare_annotation2.py	exon	.	+	.	GPR107	6	5.57163143141036e-13	4.77886588482992e-12
ENSG00000259271.ENSG00000273244.ENSG00000189295.ENSG00000249263.ENSG00000241717.23	ENSG00000259271+ENSG00000273244+ENSG00000189295+ENSG00000249263+ENSG00000241717	chr22	dexseq_prepare_annotation2.py	exon	.	-	.		12	5.67720210523115e-13	4.86637573714321e-12
ENSG00000138100.14	ENSG00000138100	chr2	dexseq_prepare_annotation2.py	exon	.	+	.	TRIM54	11	5.72730804306645e-13	4.90626288505231e-12
ENSG00000129071.29	ENSG00000129071	chr3	dexseq_prepare_annotation2.py	exon	.	-	.	MBD4	25	5.81576233626206e-13	4.97893069835104e-12
ENSG00000261272.3	ENSG00000261272	chr6	dexseq_prepare_annotation2.py	exon	.	+	.	MUC22	4	6.08422778667948e-13	5.20552124403007e-12
ENSG00000139613.55	ENSG00000139613	chr12	dexseq_prepare_annotation2.py	exon	.	-	.	SMARCC2	19	6.10439926625642e-13	5.21952744235574e-12
ENSG00000092445.37	ENSG00000092445	chr15	dexseq_prepare_annotation2.py	exon	.	+	.	TYRO3	30	6.16376479498906e-13	5.26700797540695e-12
ENSG00000101977.41	ENSG00000101977	chrX	dexseq_prepare_annotation2.py	exon	.	-	.	MCF2	14	6.26694833728515e-13	5.35184916465172e-12
ENSG00000132204.18	ENSG00000132204	chr18	dexseq_prepare_annotation2.py	exon	.	-	.	LINC00470	5	6.35977733939058e-13	5.42774782004422e-12
ENSG00000095539.42	ENSG00000095539	chr10	dexseq_prepare_annotation2.py	exon	.	+	.	SEMA4G	35	6.40332752415299e-13	5.46152133923409e-12
ENSG00000131051.104	ENSG00000131051	chr20	dexseq_prepare_annotation2.py	exon	.	-	.	RBM39	5	6.41415140081444e-13	5.46735735791334e-12
ENSG00000129084.ENSG00000256206.ENSG00000129083.99	ENSG00000129084+ENSG00000256206+ENSG00000129083	chr11	dexseq_prepare_annotation2.py	exon	.	-	.		50	6.54110747235184e-13	5.57211462843272e-12
ENSG00000164684.20	ENSG00000164684	chr8	dexseq_prepare_annotation2.py	exon	.	-	.	ZNF704	9	6.574255530123e-13	5.59688015744879e-12
ENSG00000177943.ENSG00000054148.47	ENSG00000177943+ENSG00000054148	chr9	dexseq_prepare_annotation2.py	exon	.	+	.		17	6.60456187693479e-13	5.61919725489892e-12
ENSG00000118557.44	ENSG00000118557	chr16	dexseq_prepare_annotation2.py	exon	.	-	.	PMFBP1	29	6.62959299438868e-13	5.6370013002443e-12
ENSG00000111799.84	ENSG00000111799	chr6	dexseq_prepare_annotation2.py	exon	.	-	.	COL12A1	23	6.73871043083213e-13	5.72623586857592e-12
ENSG00000180817.4	ENSG00000180817	chr10	dexseq_prepare_annotation2.py	exon	.	-	.	PPA1	3	6.76971210823189e-13	5.74902205752877e-12
ENSG00000136378.33	ENSG00000136378	chr15	dexseq_prepare_annotation2.py	exon	.	-	.	ADAMTS7	21	6.78915228763281e-13	5.761967812965e-12
ENSG00000213822.8	ENSG00000213822	chr19	dexseq_prepare_annotation2.py	exon	.	+	.	CEACAM18	7	6.80898543761065e-13	5.77523088506915e-12
ENSG00000155561.70	ENSG00000155561	chr7	dexseq_prepare_annotation2.py	exon	.	+	.	NUP205	21	6.83429257864408e-13	5.79311763518151e-12
ENSG00000099330.37	ENSG00000099330	chr19	dexseq_prepare_annotation2.py	exon	.	+	.	OCEL1	14	6.98395059190037e-13	5.91632384503244e-12
ENSG00000163157.ENSG00000163159.19	ENSG00000163157+ENSG00000163159	chr1	dexseq_prepare_annotation2.py	exon	.	-	.		17	7.10627801785501e-13	6.01623981141708e-12
ENSG00000004897.54	ENSG00000004897	chr17	dexseq_prepare_annotation2.py	exon	.	-	.	CDC27	22	7.20389015286611e-13	6.09512135423028e-12
ENSG00000178999.36	ENSG00000178999	chr17	dexseq_prepare_annotation2.py	exon	.	-	.	AURKB	10	7.24946157318386e-13	6.12990186717739e-12
ENSG00000176853.39	ENSG00000176853	chr8	dexseq_prepare_annotation2.py	exon	.	+	.	FAM91A1	18	7.33159533695837e-13	6.19553644105306e-12
ENSG00000077157.ENSG00000232626.59	ENSG00000077157+ENSG00000232626	chr1	dexseq_prepare_annotation2.py	exon	.	+	.		31	7.41836105287678e-13	6.26500208967429e-12
ENSG00000108387.55	ENSG00000108387	chr17	dexseq_prepare_annotation2.py	exon	.	-	.	SEPT4	22	7.50817118748348e-13	6.33695185903646e-12
ENSG00000068831.60	ENSG00000068831	chr11	dexseq_prepare_annotation2.py	exon	.	-	.	RASGRP2	4	7.75267115049463e-13	6.53929239794793e-12
ENSG00000255545.13	ENSG00000255545	chr11	dexseq_prepare_annotation2.py	exon	.	+	.	RP11-627G23.1	13	8.001475601243e-13	6.7450130728219e-12
ENSG00000178105.30	ENSG00000178105	chr11	dexseq_prepare_annotation2.py	exon	.	+	.	DDX10	14	8.14456779495848e-13	6.8614236172006e-12
ENSG00000219545.ENSG00000106415.4	ENSG00000219545+ENSG00000106415	chr7	dexseq_prepare_annotation2.py	exon	.	+	.		5	8.63527903264113e-13	7.27036490963997e-12
ENSG00000005469.30	ENSG00000005469	chr7	dexseq_prepare_annotation2.py	exon	.	+	.	CROT	7	8.85217436699294e-13	7.44841044163892e-12
ENSG00000099998.21	ENSG00000099998	chr22	dexseq_prepare_annotation2.py	exon	.	-	.	GGT5	2	8.94290036694943e-13	7.52014132510408e-12
ENSG00000183644.11	ENSG00000183644	chr11	dexseq_prepare_annotation2.py	exon	.	+	.	C11orf88	5	8.95006481473525e-13	7.52155997771998e-12
ENSG00000165633.10	ENSG00000165633	chr10	dexseq_prepare_annotation2.py	exon	.	-	.	VSTM4	11	9.48336501143115e-13	7.96486656495245e-12
ENSG00000004487.33	ENSG00000004487	chr1	dexseq_prepare_annotation2.py	exon	.	+	.	KDM1A	7	9.50813763309789e-13	7.98079131893033e-12
ENSG00000156076.13	ENSG00000156076	chr12	dexseq_prepare_annotation2.py	exon	.	-	.	WIF1	3	9.65812542841729e-13	8.10173356035591e-12
ENSG00000100292.11	ENSG00000100292	chr22	dexseq_prepare_annotation2.py	exon	.	+	.	HMOX1	12	9.69454775126365e-13	8.12732171674924e-12
ENSG00000267009.ENSG00000108946.ENSG00000141337.95	ENSG00000267009+ENSG00000108946+ENSG00000141337	chr17	dexseq_prepare_annotation2.py	exon	.	+	.		16	1.03940926545974e-12	8.70846127717702e-12
ENSG00000135249.29	ENSG00000135249	chr7	dexseq_prepare_annotation2.py	exon	.	+	.	RINT1	15	1.05428644577341e-12	8.82772041058565e-12
ENSG00000189067.35	ENSG00000189067	chr16	dexseq_prepare_annotation2.py	exon	.	-	.	LITAF	6	1.06888351260544e-12	8.94449018592197e-12
ENSG00000085265.8	ENSG00000085265	chr9	dexseq_prepare_annotation2.py	exon	.	-	.	FCN1	7	1.07223495362309e-12	8.96707087889903e-12
ENSG00000119283.19	ENSG00000119283	chr1	dexseq_prepare_annotation2.py	exon	.	+	.	TRIM67	10	1.09546349943473e-12	9.15575457957258e-12
ENSG00000215428.ENSG00000148357.68	ENSG00000215428+ENSG00000148357	chr9	dexseq_prepare_annotation2.py	exon	.	+	.		35	1.11797343573666e-12	9.33820633791715e-12
ENSG00000178074.ENSG00000162972.14	ENSG00000178074+ENSG00000162972	chr2	dexseq_prepare_annotation2.py	exon	.	+	.		12	1.13893014753141e-12	9.50747038656617e-12
ENSG00000178950.70	ENSG00000178950	chr4	dexseq_prepare_annotation2.py	exon	.	-	.	GAK	30	1.14532358573217e-12	9.55503249044601e-12
ENSG00000163682.31	ENSG00000163682	chr4	dexseq_prepare_annotation2.py	exon	.	-	.	RPL9	23	1.1722155373237e-12	9.77344490499638e-12
ENSG00000122705.23	ENSG00000122705	chr9	dexseq_prepare_annotation2.py	exon	.	+	.	CLTA	7	1.17426195135011e-12	9.78456621112847e-12
ENSG00000251360.ENSG00000135314.ENSG00000256980.ENSG00000243501.27	ENSG00000251360+ENSG00000135314+ENSG00000256980+ENSG00000243501	chr6	dexseq_prepare_annotation2.py	exon	.	-	.		16	1.19282776298243e-12	9.933238836431e-12
ENSG00000139132.60	ENSG00000139132	chr12	dexseq_prepare_annotation2.py	exon	.	+	.	FGD4	7	1.19726365285474e-12	9.96413604909166e-12
ENSG00000197128.ENSG00000178201.ENSG00000268163.26	ENSG00000197128+ENSG00000178201+ENSG00000268163	chr19	dexseq_prepare_annotation2.py	exon	.	-	.		12	1.22632336561012e-12	1.01998016090601e-11
ENSG00000090621.29	ENSG00000090621	chr1	dexseq_prepare_annotation2.py	exon	.	-	.	PABPC4	12	1.27239485304153e-12	1.05765896622072e-11
ENSG00000156482.28	ENSG00000156482	chr8	dexseq_prepare_annotation2.py	exon	.	-	.	RPL30	12	1.29396031555999e-12	1.07493424399697e-11
ENSG00000172752.48	ENSG00000172752	chr3	dexseq_prepare_annotation2.py	exon	.	+	.	COL6A5	36	1.3073633885747e-12	1.08541197411776e-11
ENSG00000167702.35	ENSG00000167702	chr8	dexseq_prepare_annotation2.py	exon	.	+	.	KIFC2	16	1.35532538471458e-12	1.1245515518369e-11
ENSG00000187922.ENSG00000204003.ENSG00000267206.41	ENSG00000187922+ENSG00000204003+ENSG00000267206	chr9	dexseq_prepare_annotation2.py	exon	.	-	.		26	1.3674824193534e-12	1.13395341682131e-11
ENSG00000135605.26	ENSG00000135605	chr4	dexseq_prepare_annotation2.py	exon	.	-	.	TEC	13	1.38805504993125e-12	1.15031816207942e-11
ENSG00000184985.33	ENSG00000184985	chr4	dexseq_prepare_annotation2.py	exon	.	+	.	SORCS2	4	1.46108546018995e-12	1.21011010490521e-11
ENSG00000149599.24	ENSG00000149599	chr20	dexseq_prepare_annotation2.py	exon	.	-	.	DUSP15	13	1.48956307042096e-12	1.23295238595664e-11
ENSG00000266554.6	ENSG00000266554	chr18	dexseq_prepare_annotation2.py	exon	.	+	.	RP11-527H14.2	2	1.569312402485e-12	1.29818059704362e-11
ENSG00000267448.4	ENSG00000267448	chr19	dexseq_prepare_annotation2.py	exon	.	-	.	AC010649.1	5	1.60043881031666e-12	1.32313219405589e-11
ENSG00000171703.33	ENSG00000171703	chr20	dexseq_prepare_annotation2.py	exon	.	+	.	TCEA2	9	1.63975576209549e-12	1.35482106649189e-11
ENSG00000177042.14	ENSG00000177042	chr11	dexseq_prepare_annotation2.py	exon	.	+	.	TMEM80	4	1.67503486394352e-12	1.38313762788169e-11
ENSG00000136250.42	ENSG00000136250	chr7	dexseq_prepare_annotation2.py	exon	.	-	.	AOAH	5	1.69428598233117e-12	1.39819321570743e-11
ENSG00000162367.13	ENSG00000162367	chr1	dexseq_prepare_annotation2.py	exon	.	-	.	TAL1	13	1.72326165280506e-12	1.42125099197111e-11
ENSG00000149262.48	ENSG00000149262	chr11	dexseq_prepare_annotation2.py	exon	.	-	.	INTS4	30	1.72608974387409e-12	1.42272895335408e-11
ENSG00000239381.6	ENSG00000239381	chr3	dexseq_prepare_annotation2.py	exon	.	-	.	RP11-4B14.3	4	1.73120454476831e-12	1.42608883075936e-11
ENSG00000229847.8	ENSG00000229847	chr10	dexseq_prepare_annotation2.py	exon	.	-	.	EMX2OS	7	1.75899749342761e-12	1.44811472300647e-11
ENSG00000120903.33	ENSG00000120903	chr8	dexseq_prepare_annotation2.py	exon	.	-	.	CHRNA2	7	1.76508121981719e-12	1.45225256504072e-11
ENSG00000172803.35	ENSG00000172803	chr11	dexseq_prepare_annotation2.py	exon	.	+	.	SNX32	12	1.80811977213722e-12	1.48677249766397e-11
ENSG00000163071.19	ENSG00000163071	chr4	dexseq_prepare_annotation2.py	exon	.	+	.	SPATA18	3	1.81488673050099e-12	1.49144372131895e-11
ENSG00000156052.5	ENSG00000156052	chr9	dexseq_prepare_annotation2.py	exon	.	-	.	GNAQ	5	1.81773998065659e-12	1.49289506066844e-11
ENSG00000158869.7	ENSG00000158869	chr1	dexseq_prepare_annotation2.py	exon	.	+	.	FCER1G	7	1.83426935264969e-12	1.50557003888736e-11
ENSG00000237233.2	ENSG00000237233	chr10	dexseq_prepare_annotation2.py	exon	.	+	.	RP11-809M12.1	2	1.84558278972437e-12	1.5139511868874e-11
ENSG00000143761.ENSG00000264944.26	ENSG00000143761+ENSG00000264944	chr1	dexseq_prepare_annotation2.py	exon	.	+	.		18	1.90582677300333e-12	1.56243661175414e-11
ENSG00000141298.25	ENSG00000141298	chr17	dexseq_prepare_annotation2.py	exon	.	-	.	SSH2	13	1.92904024304143e-12	1.58052390318884e-11
ENSG00000249006.ENSG00000130997.ENSG00000214367.68	ENSG00000249006+ENSG00000130997+ENSG00000214367	chr4	dexseq_prepare_annotation2.py	exon	.	-	.		29	2.03817419811393e-12	1.66894502614791e-11
ENSG00000142621.51	ENSG00000142621	chr1	dexseq_prepare_annotation2.py	exon	.	+	.	FHAD1	29	2.10411547550597e-12	1.72191380867986e-11
ENSG00000257026.ENSG00000262470.ENSG00000186260.54	ENSG00000257026+ENSG00000262470+ENSG00000186260	chr16	dexseq_prepare_annotation2.py	exon	.	+	.		8	2.17114592543392e-12	1.77571029470272e-11
ENSG00000132840.21	ENSG00000132840	chr5	dexseq_prepare_annotation2.py	exon	.	+	.	BHMT2	7	2.17313440377815e-12	1.776278668612e-11
ENSG00000151914.152	ENSG00000151914	chr6	dexseq_prepare_annotation2.py	exon	.	-	.	DST	66	2.18221000334334e-12	1.78263579809106e-11
ENSG00000132906.30	ENSG00000132906	chr1	dexseq_prepare_annotation2.py	exon	.	-	.	CASP9	22	2.18839213479848e-12	1.78662311504475e-11
ENSG00000021488.23	ENSG00000021488	chr19	dexseq_prepare_annotation2.py	exon	.	-	.	SLC7A9	15	2.21480228564993e-12	1.80711021904604e-11
ENSG00000239389.ENSG00000204961.ENSG00000243232.ENSG00000204967.ENSG00000204965.ENSG00000204963.ENSG00000204962.ENSG00000251664.ENSG00000204969.ENSG00000081842.ENSG00000255408.ENSG00000248383.ENSG00000250120.ENSG00000204970.ENSG00000249158.8	ENSG00000239389+ENSG00000204961+ENSG00000243232+ENSG00000204967+ENSG00000204965+ENSG00000204963+ENSG00000204962+ENSG00000251664+ENSG00000204969+ENSG00000081842+ENSG00000255408+ENSG00000248383+ENSG00000250120+ENSG00000204970+ENSG00000249158	chr5	dexseq_prepare_annotation2.py	exon	.	+	.		4	2.32976044800184e-12	1.89977853158915e-11
ENSG00000006283.51	ENSG00000006283	chr17	dexseq_prepare_annotation2.py	exon	.	+	.	CACNA1G	16	2.38300422445757e-12	1.94204237449563e-11
ENSG00000173083.16	ENSG00000173083	chr4	dexseq_prepare_annotation2.py	exon	.	-	.	HPSE	10	2.40868184739348e-12	1.96180421876675e-11
ENSG00000164107.10	ENSG00000164107	chr4	dexseq_prepare_annotation2.py	exon	.	-	.	HAND2	9	2.41049191003405e-12	1.96211469523341e-11
ENSG00000170579.48	ENSG00000170579	chr18	dexseq_prepare_annotation2.py	exon	.	-	.	DLGAP1	14	2.42625884321383e-12	1.97377881724006e-11
ENSG00000183020.59	ENSG00000183020	chr11	dexseq_prepare_annotation2.py	exon	.	+	.	AP2A2	13	2.43818256926255e-12	1.98230450213815e-11
ENSG00000068781.ENSG00000243244.ENSG00000242441.46	ENSG00000068781+ENSG00000243244+ENSG00000242441	chr2	dexseq_prepare_annotation2.py	exon	.	+	.		21	2.5627847871376e-12	2.08237637260198e-11
ENSG00000177595.23	ENSG00000177595	chr11	dexseq_prepare_annotation2.py	exon	.	-	.	PIDD	5	2.58956972518047e-12	2.10289600627902e-11
ENSG00000085998.49	ENSG00000085998	chr1	dexseq_prepare_annotation2.py	exon	.	-	.	POMGNT1	22	2.59242123562142e-12	2.1039673999736e-11
ENSG00000010379.37	ENSG00000010379	chr12	dexseq_prepare_annotation2.py	exon	.	-	.	SLC6A13	13	2.66004956395528e-12	2.15757829960035e-11
ENSG00000135829.42	ENSG00000135829	chr1	dexseq_prepare_annotation2.py	exon	.	+	.	DHX9	34	2.77453160733027e-12	2.24910673151472e-11
ENSG00000206483.ENSG00000197763.26	ENSG00000206483+ENSG00000197763	chr3	dexseq_prepare_annotation2.py	exon	.	-	.		6	2.80574837778745e-12	2.2730700132022e-11
ENSG00000066933.82	ENSG00000066933	chr15	dexseq_prepare_annotation2.py	exon	.	-	.	MYO9A	26	2.84893598364881e-12	2.30669746034584e-11
ENSG00000138162.80	ENSG00000138162	chr10	dexseq_prepare_annotation2.py	exon	.	+	.	TACC2	36	2.89731621175662e-12	2.34448710782804e-11
ENSG00000023171.7	ENSG00000023171	chr11	dexseq_prepare_annotation2.py	exon	.	+	.	GRAMD1B	7	2.91344589013322e-12	2.35615070455297e-11
ENSG00000147082.21	ENSG00000147082	chrX	dexseq_prepare_annotation2.py	exon	.	+	.	CCNB3	22	3.01979962760559e-12	2.44072327759152e-11
ENSG00000186280.3	ENSG00000186280	chr11	dexseq_prepare_annotation2.py	exon	.	+	.	KDM4D	4	3.04692165347064e-12	2.46119577326229e-11
ENSG00000136003.31	ENSG00000136003	chr12	dexseq_prepare_annotation2.py	exon	.	+	.	ISCU	31	3.051325847326e-12	2.46330432307353e-11
ENSG00000239246.1	ENSG00000239246	chr17	dexseq_prepare_annotation2.py	exon	.	-	.	RP11-464D20.2	2	3.10713720497773e-12	2.50688649228873e-11
ENSG00000159374.23	ENSG00000159374	chr2	dexseq_prepare_annotation2.py	exon	.	-	.	M1AP	11	3.12184287443417e-12	2.51727224613799e-11
ENSG00000166508.13	ENSG00000166508	chr7	dexseq_prepare_annotation2.py	exon	.	-	.	MCM7	5	3.20226481705558e-12	2.58060448754737e-11
ENSG00000137825.10	ENSG00000137825	chr15	dexseq_prepare_annotation2.py	exon	.	+	.	ITPKA	8	3.21836257719184e-12	2.59205600645152e-11
ENSG00000185261.28	ENSG00000185261	chr5	dexseq_prepare_annotation2.py	exon	.	-	.	KIAA0825	16	3.24628710633954e-12	2.61301374819781e-11
ENSG00000224788.3	ENSG00000224788	chr10	dexseq_prepare_annotation2.py	exon	.	+	.	RP5-933E2.1	2	3.30124969892127e-12	2.65569776599806e-11
ENSG00000132517.14	ENSG00000132517	chr17	dexseq_prepare_annotation2.py	exon	.	-	.	SLC52A1	5	3.42812506123924e-12	2.75614832206893e-11
ENSG00000133710.32	ENSG00000133710	chr5	dexseq_prepare_annotation2.py	exon	.	+	.	SPINK5	13	3.44071960541431e-12	2.76465544889113e-11
ENSG00000135436.18	ENSG00000135436	chr12	dexseq_prepare_annotation2.py	exon	.	-	.	FAM186B	14	3.45269382481731e-12	2.77265447967201e-11
ENSG00000248710.ENSG00000068885.ENSG00000213186.100	ENSG00000248710+ENSG00000068885+ENSG00000213186	chr3	dexseq_prepare_annotation2.py	exon	.	-	.		22	3.47013912895057e-12	2.78503509753064e-11
ENSG00000127324.25	ENSG00000127324	chr12	dexseq_prepare_annotation2.py	exon	.	-	.	TSPAN8	20	3.47664721738391e-12	2.78862848067265e-11
ENSG00000174106.17	ENSG00000174106	chr12	dexseq_prepare_annotation2.py	exon	.	+	.	LEMD3	15	3.49236729117208e-12	2.79960231420753e-11
ENSG00000171314.6	ENSG00000171314	chr10	dexseq_prepare_annotation2.py	exon	.	+	.	PGAM1	4	3.49780149022932e-12	2.80198442733111e-11
ENSG00000099250.32	ENSG00000099250	chr10	dexseq_prepare_annotation2.py	exon	.	-	.	NRP1	28	3.49941981712268e-12	2.80198442733111e-11
ENSG00000162493.25	ENSG00000162493	chr1	dexseq_prepare_annotation2.py	exon	.	+	.	PDPN	22	3.51240280760725e-12	2.81074098799899e-11
ENSG00000125166.22	ENSG00000125166	chr16	dexseq_prepare_annotation2.py	exon	.	-	.	GOT2	10	3.51920109246642e-12	2.81454102514554e-11
ENSG00000106927.19	ENSG00000106927	chr9	dexseq_prepare_annotation2.py	exon	.	-	.	AMBP	3	3.54647222242127e-12	2.83470061456862e-11
ENSG00000140382.36	ENSG00000140382	chr15	dexseq_prepare_annotation2.py	exon	.	+	.	HMG20A	19	3.60506145696129e-12	2.87985479505482e-11
ENSG00000116922.32	ENSG00000116922	chr1	dexseq_prepare_annotation2.py	exon	.	-	.	C1orf109	13	3.63956475879218e-12	2.9051626424616e-11
ENSG00000149269.48	ENSG00000149269	chr11	dexseq_prepare_annotation2.py	exon	.	-	.	PAK1	24	3.64097357098486e-12	2.9051626424616e-11
ENSG00000215127.6	ENSG00000215127	chr4	dexseq_prepare_annotation2.py	exon	.	-	.	SYT14L	6	3.66485712478347e-12	2.92252137267867e-11
ENSG00000143353.23	ENSG00000143353	chr1	dexseq_prepare_annotation2.py	exon	.	+	.	LYPLAL1	18	3.73003624914962e-12	2.97277178022766e-11
ENSG00000101542.17	ENSG00000101542	chr18	dexseq_prepare_annotation2.py	exon	.	+	.	CDH20	3	4.01304309956394e-12	3.19646797234409e-11
ENSG00000174358.14	ENSG00000174358	chr5	dexseq_prepare_annotation2.py	exon	.	+	.	SLC6A19	12	4.03502776072619e-12	3.21211601219084e-11
ENSG00000113712.ENSG00000230551.39	ENSG00000113712+ENSG00000230551	chr5	dexseq_prepare_annotation2.py	exon	.	-	.		8	4.04221634743648e-12	3.21597421106592e-11
ENSG00000143889.38	ENSG00000143889	chr2	dexseq_prepare_annotation2.py	exon	.	-	.	HNRNPLL	21	4.06757118841991e-12	3.23427258595149e-11
ENSG00000120699.33	ENSG00000120699	chr13	dexseq_prepare_annotation2.py	exon	.	+	.	EXOSC8	20	4.13294439032322e-12	3.28435141018047e-11
ENSG00000259905.43	ENSG00000259905	chr15	dexseq_prepare_annotation2.py	exon	.	+	.	PWRN1	25	4.26035246243787e-12	3.38364141204146e-11
ENSG00000126970.13	ENSG00000126970	chrX	dexseq_prepare_annotation2.py	exon	.	-	.	ZC4H2	7	4.37312409687085e-12	3.4711988496087e-11
ENSG00000160949.32	ENSG00000160949	chr8	dexseq_prepare_annotation2.py	exon	.	-	.	TONSL	25	4.38793978026847e-12	3.48094679737994e-11
ENSG00000141510.31	ENSG00000141510	chr17	dexseq_prepare_annotation2.py	exon	.	-	.	TP53	9	4.75668780111212e-12	3.77129543215195e-11
ENSG00000122367.19	ENSG00000122367	chr10	dexseq_prepare_annotation2.py	exon	.	+	.	LDB3	2	4.78119816577965e-12	3.78854086627156e-11
ENSG00000238088.9	ENSG00000238088	chrY	dexseq_prepare_annotation2.py	exon	.	+	.	OFD1P7Y	6	4.83845490084964e-12	3.83020858861466e-11
ENSG00000133069.2	ENSG00000133069	chr1	dexseq_prepare_annotation2.py	exon	.	+	.	TMCC2	3	4.83936200207285e-12	3.83020858861466e-11
ENSG00000128815.67	ENSG00000128815	chr10	dexseq_prepare_annotation2.py	exon	.	+	.	WDFY4	42	5.01394235774401e-12	3.96609772215096e-11
ENSG00000163702.68	ENSG00000163702	chr3	dexseq_prepare_annotation2.py	exon	.	+	.	IL17RC	52	5.08894245677634e-12	4.02310637976124e-11
ENSG00000090889.34	ENSG00000090889	chrX	dexseq_prepare_annotation2.py	exon	.	+	.	KIF4A	15	5.14820934678116e-12	4.06761857019556e-11
ENSG00000213123.ENSG00000145107.ENSG00000273331.ENSG00000161217.ENSG00000272741.30	ENSG00000213123+ENSG00000145107+ENSG00000273331+ENSG00000161217+ENSG00000272741	chr3	dexseq_prepare_annotation2.py	exon	.	-	.		9	5.19557230641849e-12	4.10267963839786e-11
ENSG00000131370.5	ENSG00000131370	chr3	dexseq_prepare_annotation2.py	exon	.	-	.	SH3BP5	3	5.22484228244136e-12	4.12342150703936e-11
ENSG00000167703.41	ENSG00000167703	chr17	dexseq_prepare_annotation2.py	exon	.	-	.	SLC43A2	8	5.38030729180679e-12	4.24367488403739e-11
ENSG00000159377.24	ENSG00000159377	chr1	dexseq_prepare_annotation2.py	exon	.	+	.	PSMB4	10	5.41895707467847e-12	4.27170600169258e-11
ENSG00000129515.33	ENSG00000129515	chr14	dexseq_prepare_annotation2.py	exon	.	-	.	SNX6	13	5.46450999181354e-12	4.30514350014822e-11
ENSG00000142677.5	ENSG00000142677	chr1	dexseq_prepare_annotation2.py	exon	.	-	.	IL22RA1	4	5.71104054193464e-12	4.49678949093156e-11
ENSG00000177575.ENSG00000177675.63	ENSG00000177575+ENSG00000177675	chr12	dexseq_prepare_annotation2.py	exon	.	-	.		40	5.75209041871833e-12	4.52651608193926e-11
ENSG00000109819.47	ENSG00000109819	chr4	dexseq_prepare_annotation2.py	exon	.	-	.	PPARGC1A	34	5.83805976248649e-12	4.59153703656727e-11
ENSG00000165219.64	ENSG00000165219	chr9	dexseq_prepare_annotation2.py	exon	.	+	.	GAPVD1	9	5.90390969951714e-12	4.64066903227072e-11
ENSG00000002079.31	ENSG00000002079	chr7	dexseq_prepare_annotation2.py	exon	.	+	.	MYH16	9	5.95229617247032e-12	4.6760258032244e-11
ENSG00000170242.30	ENSG00000170242	chr11	dexseq_prepare_annotation2.py	exon	.	+	.	USP47	18	5.992320657056e-12	4.70477685893042e-11
ENSG00000174442.42	ENSG00000174442	chr15	dexseq_prepare_annotation2.py	exon	.	+	.	ZWILCH	26	6.20667703325169e-12	4.87029080117784e-11
ENSG00000050165.40	ENSG00000050165	chr11	dexseq_prepare_annotation2.py	exon	.	-	.	DKK3	22	6.26056438866145e-12	4.90976985637344e-11
ENSG00000183690.12	ENSG00000183690	chrX	dexseq_prepare_annotation2.py	exon	.	-	.	EFHC2	3	6.69805534092996e-12	5.24986848982022e-11
ENSG00000156787.47	ENSG00000156787	chr8	dexseq_prepare_annotation2.py	exon	.	+	.	TBC1D31	29	6.77687307863290e-12	5.30652049482906e-11
ENSG00000198015.25	ENSG00000198015	chr12	dexseq_prepare_annotation2.py	exon	.	+	.	MRPL42	7	6.7780636090374e-12	5.30652049482906e-11
ENSG00000204469.44	ENSG00000204469	chr6	dexseq_prepare_annotation2.py	exon	.	+	.	PRRC2A	5	6.80652096318174e-12	5.32576329723143e-11
ENSG00000233381.1	ENSG00000233381	chr12	dexseq_prepare_annotation2.py	exon	.	-	.	AK4P3	2	7.01363340041216e-12	5.48469327189406e-11
ENSG00000069849.22	ENSG00000069849	chr3	dexseq_prepare_annotation2.py	exon	.	+	.	ATP1B3	4	7.06658676949161e-12	5.52295785535906e-11
ENSG00000166260.21	ENSG00000166260	chr17	dexseq_prepare_annotation2.py	exon	.	-	.	COX11	8	7.20727045396976e-12	5.6297063637038e-11
ENSG00000174428.35	ENSG00000174428	chr7	dexseq_prepare_annotation2.py	exon	.	+	.	GTF2IRD2B	7	7.3366967351751e-12	5.72754517154204e-11
ENSG00000213923.ENSG00000244627.31	ENSG00000213923+ENSG00000244627	chr22	dexseq_prepare_annotation2.py	exon	.	-	.		14	7.35994046206359e-12	5.74242627415098e-11
ENSG00000092094.42	ENSG00000092094	chr14	dexseq_prepare_annotation2.py	exon	.	-	.	OSGEP	22	7.36444334582866e-12	5.74267666240313e-11
ENSG00000176635.15	ENSG00000176635	chr22	dexseq_prepare_annotation2.py	exon	.	+	.	HORMAD2	10	7.37971079825987e-12	5.75131604322955e-11
ENSG00000188877.14	ENSG00000188877	chr8	dexseq_prepare_annotation2.py	exon	.	+	.	POTEA	2	7.50012915750569e-12	5.84184762285128e-11
ENSG00000153820.15	ENSG00000153820	chr2	dexseq_prepare_annotation2.py	exon	.	-	.	SPHKAP	14	7.51263337395033e-12	5.84826992579852e-11
ENSG00000197568.19	ENSG00000197568	chr1	dexseq_prepare_annotation2.py	exon	.	+	.	HHLA3	16	7.6042415460037e-12	5.9162291733554e-11
ENSG00000127824.19	ENSG00000127824	chr2	dexseq_prepare_annotation2.py	exon	.	-	.	TUBA4A	7	7.67989762386443e-12	5.97170748419628e-11
ENSG00000103245.55	ENSG00000103245	chr16	dexseq_prepare_annotation2.py	exon	.	-	.	NARFL	37	7.798874174508e-12	6.06078891705398e-11
ENSG00000149201.30	ENSG00000149201	chr11	dexseq_prepare_annotation2.py	exon	.	+	.	CCDC81	28	7.91854235199883e-12	6.15030676344162e-11
ENSG00000070731.28	ENSG00000070731	chr17	dexseq_prepare_annotation2.py	exon	.	-	.	ST6GALNAC2	2	7.92454082917442e-12	6.15148641414489e-11
ENSG00000119688.ENSG00000258559.80	ENSG00000119688+ENSG00000258559	chr14	dexseq_prepare_annotation2.py	exon	.	-	.		23	7.92976013986923e-12	6.15206023958668e-11
ENSG00000124406.52	ENSG00000124406	chr4	dexseq_prepare_annotation2.py	exon	.	-	.	ATP8A1	33	7.98964517191727e-12	6.19502018637877e-11
ENSG00000206775.ENSG00000167658.30	ENSG00000206775+ENSG00000167658	chr19	dexseq_prepare_annotation2.py	exon	.	-	.		13	8.01890185429524e-12	6.21419640311412e-11
ENSG00000162366.9	ENSG00000162366	chr1	dexseq_prepare_annotation2.py	exon	.	-	.	PDZK1IP1	10	8.2140483243027e-12	6.36183370498166e-11
ENSG00000177103.36	ENSG00000177103	chr11	dexseq_prepare_annotation2.py	exon	.	-	.	DSCAML1	9	8.53098327600163e-12	6.60357735885312e-11
ENSG00000227075.2	ENSG00000227075	chr21	dexseq_prepare_annotation2.py	exon	.	-	.	AP000472.3	3	8.70814433578649e-12	6.73691481797296e-11
ENSG00000129221.25	ENSG00000129221	chr17	dexseq_prepare_annotation2.py	exon	.	-	.	AIPL1	6	8.76336283835048e-12	6.77581635676964e-11
ENSG00000196961.49	ENSG00000196961	chr19	dexseq_prepare_annotation2.py	exon	.	+	.	AP2A1	5	8.95094683449891e-12	6.91696127919747e-11
ENSG00000234761.3	ENSG00000234761	chr1	dexseq_prepare_annotation2.py	exon	.	-	.	RP11-38O14.5	4	9.24430842645597e-12	7.13964248099513e-11
ENSG00000104884.47	ENSG00000104884	chr19	dexseq_prepare_annotation2.py	exon	.	-	.	ERCC2	30	9.49683771829475e-12	7.33055511791026e-11
ENSG00000113966.20	ENSG00000113966	chr3	dexseq_prepare_annotation2.py	exon	.	+	.	ARL6	8	9.55262508287578e-12	7.36947458640731e-11
ENSG00000164675.24	ENSG00000164675	chr7	dexseq_prepare_annotation2.py	exon	.	-	.	IQUB	19	9.7137707845466e-12	7.48958452629949e-11
ENSG00000260170.ENSG00000137767.ENSG00000104164.76	ENSG00000260170+ENSG00000137767+ENSG00000104164	chr15	dexseq_prepare_annotation2.py	exon	.	+	.		41	9.83579222675041e-12	7.5794107103107e-11
ENSG00000188656.ENSG00000229549.18	ENSG00000188656+ENSG00000229549	chrY	dexseq_prepare_annotation2.py	exon	.	+	.		15	9.87579668180566e-12	7.60596971590327e-11
ENSG00000142396.ENSG00000269545.ENSG00000198131.ENSG00000267216.ENSG00000273439.ENSG00000083842.67	ENSG00000142396+ENSG00000269545+ENSG00000198131+ENSG00000267216+ENSG00000273439+ENSG00000083842	chr19	dexseq_prepare_annotation2.py	exon	.	+	.		48	9.91511258380626e-12	7.63196894623473e-11
ENSG00000124678.50	ENSG00000124678	chr6	dexseq_prepare_annotation2.py	exon	.	-	.	TCP11	19	9.98210081359758e-12	7.67922735979395e-11
ENSG00000040608.3	ENSG00000040608	chr22	dexseq_prepare_annotation2.py	exon	.	-	.	RTN4R	3	1.00215887313372e-11	7.70528871549396e-11
ENSG00000267138.ENSG00000011132.20	ENSG00000267138+ENSG00000011132	chr19	dexseq_prepare_annotation2.py	exon	.	-	.		7	1.01533744406083e-11	7.80224610063977e-11
ENSG00000105676.51	ENSG00000105676	chr19	dexseq_prepare_annotation2.py	exon	.	+	.	ARMC6	44	1.04214517333077e-11	8.00376818801911e-11
ENSG00000139910.30	ENSG00000139910	chr14	dexseq_prepare_annotation2.py	exon	.	-	.	NOVA1	22	1.05548687847067e-11	8.10170252384527e-11
ENSG00000244791.2	ENSG00000244791	chr8	dexseq_prepare_annotation2.py	exon	.	+	.	RP11-65D17.1	3	1.06070488559183e-11	8.13720641840614e-11
ENSG00000119185.47	ENSG00000119185	chr2	dexseq_prepare_annotation2.py	exon	.	-	.	ITGB1BP1	2	1.06323040414048e-11	8.15202675022725e-11
ENSG00000114790.20	ENSG00000114790	chr3	dexseq_prepare_annotation2.py	exon	.	+	.	ARHGEF26	13	1.0665253171991e-11	8.17272637041185e-11
ENSG00000126934.36	ENSG00000126934	chr19	dexseq_prepare_annotation2.py	exon	.	-	.	MAP2K2	17	1.10077694494907e-11	8.43049024430599e-11
ENSG00000088827.25	ENSG00000088827	chr20	dexseq_prepare_annotation2.py	exon	.	-	.	SIGLEC1	22	1.10207410705744e-11	8.43571997665147e-11
ENSG00000089060.38	ENSG00000089060	chr12	dexseq_prepare_annotation2.py	exon	.	-	.	SLC8B1	5	1.10357136004858e-11	8.44247460511815e-11
ENSG00000196169.29	ENSG00000196169	chr17	dexseq_prepare_annotation2.py	exon	.	+	.	KIF19	19	1.10823751012526e-11	8.47345071772833e-11
ENSG00000165953.8	ENSG00000165953	chr14	dexseq_prepare_annotation2.py	exon	.	-	.	SERPINA12	4	1.12594019073172e-11	8.60401263167946e-11
ENSG00000026103.33	ENSG00000026103	chr10	dexseq_prepare_annotation2.py	exon	.	+	.	FAS	13	1.13388488985776e-11	8.65897617917848e-11
ENSG00000261538.ENSG00000121270.47	ENSG00000261538+ENSG00000121270	chr16	dexseq_prepare_annotation2.py	exon	.	-	.		28	1.13439398094539e-11	8.65897617917848e-11
ENSG00000064687.41	ENSG00000064687	chr19	dexseq_prepare_annotation2.py	exon	.	+	.	ABCA7	21	1.13954068395035e-11	8.69342926222564e-11
ENSG00000129480.ENSG00000129493.ENSG00000203546.77	ENSG00000129480+ENSG00000129493+ENSG00000203546	chr14	dexseq_prepare_annotation2.py	exon	.	-	.		58	1.14048523721005e-11	8.69580415178697e-11
ENSG00000188916.7	ENSG00000188916	chr10	dexseq_prepare_annotation2.py	exon	.	-	.	FAM196A	7	1.19324125456021e-11	9.09300161355204e-11
ENSG00000162620.15	ENSG00000162620	chr1	dexseq_prepare_annotation2.py	exon	.	-	.	LRRIQ3	11	1.20592728115482e-11	9.18457760666557e-11
ENSG00000162039.17	ENSG00000162039	chr16	dexseq_prepare_annotation2.py	exon	.	-	.	MEIOB	2	1.21447594036229e-11	9.24455854382202e-11
ENSG00000240194.12	ENSG00000240194	chr1	dexseq_prepare_annotation2.py	exon	.	+	.	CYMP	12	1.22497264943733e-11	9.31929330862791e-11
ENSG00000160404.20	ENSG00000160404	chr9	dexseq_prepare_annotation2.py	exon	.	-	.	TOR2A	11	1.22945855868108e-11	9.34824193123399e-11
ENSG00000203722.8	ENSG00000203722	chr6	dexseq_prepare_annotation2.py	exon	.	-	.	RAET1G	8	1.2410600311619e-11	9.43123206857513e-11
ENSG00000118518.17	ENSG00000118518	chr6	dexseq_prepare_annotation2.py	exon	.	+	.	RNF146	13	1.25107561106548e-11	9.5020853380261e-11
ENSG00000129824.13	ENSG00000129824	chrY	dexseq_prepare_annotation2.py	exon	.	+	.	RPS4Y1	8	1.26113948965237e-11	9.57322690542088e-11
ENSG00000150676.16	ENSG00000150676	chr11	dexseq_prepare_annotation2.py	exon	.	+	.	CCDC83	11	1.28780177596336e-11	9.7702176726679e-11
ENSG00000198467.26	ENSG00000198467	chr9	dexseq_prepare_annotation2.py	exon	.	-	.	TPM2	4	1.33552177722887e-11	1.01266620899541e-10
ENSG00000225526.3	ENSG00000225526	chr3	dexseq_prepare_annotation2.py	exon	.	-	.	C3orf83	3	1.36525314773923e-11	1.03463886450083e-10
ENSG00000224539.23	ENSG00000224539	chrX	dexseq_prepare_annotation2.py	exon	.	+	.	RP11-432N13.3	7	1.37820088910608e-11	1.04387504739132e-10
ENSG00000105339.45	ENSG00000105339	chr8	dexseq_prepare_annotation2.py	exon	.	+	.	DENND3	30	1.41433952446992e-11	1.07065657938373e-10
ENSG00000196781.35	ENSG00000196781	chr9	dexseq_prepare_annotation2.py	exon	.	-	.	TLE1	22	1.47614123404978e-11	1.11682487195436e-10
ENSG00000095777.43	ENSG00000095777	chr10	dexseq_prepare_annotation2.py	exon	.	+	.	MYO3A	39	1.5060863510225e-11	1.13885340155512e-10
ENSG00000167566.21	ENSG00000167566	chr12	dexseq_prepare_annotation2.py	exon	.	-	.	NCKAP5L	12	1.53295855862154e-11	1.15853532894832e-10
ENSG00000138041.27	ENSG00000138041	chr2	dexseq_prepare_annotation2.py	exon	.	-	.	SMEK2	18	1.53592553400346e-11	1.16013913272473e-10
ENSG00000133943.39	ENSG00000133943	chr14	dexseq_prepare_annotation2.py	exon	.	+	.	C14orf159	10	1.5473337546302e-11	1.16811364038383e-10
ENSG00000067182.28	ENSG00000067182	chr12	dexseq_prepare_annotation2.py	exon	.	-	.	TNFRSF1A	13	1.55512117842941e-11	1.17334747374685e-10
ENSG00000101958.17	ENSG00000101958	chrX	dexseq_prepare_annotation2.py	exon	.	+	.	GLRA2	8	1.57099167600694e-11	1.18467093327443e-10
ENSG00000173334.8	ENSG00000173334	chr8	dexseq_prepare_annotation2.py	exon	.	+	.	TRIB1	2	1.59279690518124e-11	1.20045483545273e-10
ENSG00000239961.ENSG00000250507.ENSG00000248166.ENSG00000187116.ENSG00000249654.29	ENSG00000239961+ENSG00000250507+ENSG00000248166+ENSG00000187116+ENSG00000249654	chr19	dexseq_prepare_annotation2.py	exon	.	-	.		25	1.60142683839456e-11	1.20629694705617e-10
ENSG00000184779.29	ENSG00000184779	chr15	dexseq_prepare_annotation2.py	exon	.	-	.	RPS17	13	1.61823988269962e-11	1.21829331519908e-10
ENSG00000115241.22	ENSG00000115241	chr2	dexseq_prepare_annotation2.py	exon	.	-	.	PPM1G	15	1.64974824933843e-11	1.24133386081728e-10
ENSG00000170949.23	ENSG00000170949	chr19	dexseq_prepare_annotation2.py	exon	.	-	.	ZNF160	8	1.66130684499663e-11	1.24934641815409e-10
ENSG00000175497.46	ENSG00000175497	chr2	dexseq_prepare_annotation2.py	exon	.	+	.	DPP10	9	1.663569029348e-11	1.25036288511257e-10
ENSG00000132122.35	ENSG00000132122	chr1	dexseq_prepare_annotation2.py	exon	.	-	.	SPATA6	19	1.69207938002777e-11	1.27109595440598e-10
ENSG00000196912.61	ENSG00000196912	chr2	dexseq_prepare_annotation2.py	exon	.	-	.	ANKRD36B	16	1.70774532162441e-11	1.28216286257771e-10
ENSG00000197253.13	ENSG00000197253	chr16	dexseq_prepare_annotation2.py	exon	.	-	.	TPSB2	5	1.73115594612119e-11	1.29902915038996e-10
ENSG00000261963.3	ENSG00000261963	chr17	dexseq_prepare_annotation2.py	exon	.	-	.	RP11-74E22.4	4	1.73491652175895e-11	1.30114001511709e-10
ENSG00000261108.1	ENSG00000261108	chr16	dexseq_prepare_annotation2.py	exon	.	-	.	RP11-586K12.5	2	1.736026613581e-11	1.30126186996148e-10
ENSG00000175467.33	ENSG00000175467	chr11	dexseq_prepare_annotation2.py	exon	.	+	.	SART1	17	1.75050092136988e-11	1.31139545293242e-10
ENSG00000174136.17	ENSG00000174136	chr5	dexseq_prepare_annotation2.py	exon	.	+	.	RGMB	12	1.75786076487058e-11	1.31619105906231e-10
ENSG00000171824.44	ENSG00000171824	chr1	dexseq_prepare_annotation2.py	exon	.	-	.	EXOSC10	4	1.81085660308971e-11	1.35513258166909e-10
ENSG00000185485.42	ENSG00000185485	chr3	dexseq_prepare_annotation2.py	exon	.	-	.	SDHAP1	16	1.81675899424055e-11	1.35880906911281e-10
ENSG00000141569.16	ENSG00000141569	chr17	dexseq_prepare_annotation2.py	exon	.	-	.	TRIM65	8	1.83503914479143e-11	1.37173421536614e-10
ENSG00000108370.34	ENSG00000108370	chr17	dexseq_prepare_annotation2.py	exon	.	+	.	RGS9	23	1.85456452269659e-11	1.38557562707669e-10
ENSG00000120800.50	ENSG00000120800	chr12	dexseq_prepare_annotation2.py	exon	.	+	.	UTP20	24	1.98612732653812e-11	1.48306147080051e-10
ENSG00000110925.25	ENSG00000110925	chr12	dexseq_prepare_annotation2.py	exon	.	-	.	CSRNP2	6	2.02291403130071e-11	1.50970953683811e-10
ENSG00000229689.8	ENSG00000229689	chr2	dexseq_prepare_annotation2.py	exon	.	+	.	AC009237.8	7	2.03016122700553e-11	1.51429516399999e-10
ENSG00000133107.28	ENSG00000133107	chr13	dexseq_prepare_annotation2.py	exon	.	-	.	TRPC4	5	2.05248688412535e-11	1.53011671513623e-10
ENSG00000118260.52	ENSG00000118260	chr2	dexseq_prepare_annotation2.py	exon	.	+	.	CREB1	29	2.15455101112267e-11	1.60533339580773e-10
ENSG00000163154.ENSG00000163156.22	ENSG00000163154+ENSG00000163156	chr1	dexseq_prepare_annotation2.py	exon	.	+	.		19	2.24147974662862e-11	1.66919739049372e-10
ENSG00000110046.46	ENSG00000110046	chr11	dexseq_prepare_annotation2.py	exon	.	-	.	ATG2A	26	2.33285781752630e-11	1.73630371546185e-10
ENSG00000156299.35	ENSG00000156299	chr21	dexseq_prepare_annotation2.py	exon	.	-	.	TIAM1	9	2.37026201379562e-11	1.76318732250496e-10
ENSG00000090273.5	ENSG00000090273	chr1	dexseq_prepare_annotation2.py	exon	.	+	.	NUDC	3	2.44737170888922e-11	1.81956190072912e-10
ENSG00000135333.18	ENSG00000135333	chr6	dexseq_prepare_annotation2.py	exon	.	-	.	EPHA7	3	2.48489964874550e-11	1.84646331042063e-10
ENSG00000117143.20	ENSG00000117143	chr1	dexseq_prepare_annotation2.py	exon	.	+	.	UAP1	15	2.50409421054779e-11	1.8597199404674e-10
ENSG00000204771.32	ENSG00000204771	chr8	dexseq_prepare_annotation2.py	exon	.	+	.	CTD-3232M19.2	31	2.52146609245801e-11	1.87160931792613e-10
ENSG00000092841.ENSG00000196465.71	ENSG00000092841+ENSG00000196465	chr12	dexseq_prepare_annotation2.py	exon	.	+	.		3	2.6237274256864e-11	1.94646272336714e-10
ENSG00000139719.ENSG00000184047.ENSG00000256861.76	ENSG00000139719+ENSG00000184047+ENSG00000256861	chr12	dexseq_prepare_annotation2.py	exon	.	-	.		18	2.67153164474848e-11	1.98085704890314e-10
ENSG00000237243.3	ENSG00000237243	chr7	dexseq_prepare_annotation2.py	exon	.	+	.	AC022173.2	3	2.72642366192299e-11	2.02046679576506e-10
ENSG00000123411.38	ENSG00000123411	chr12	dexseq_prepare_annotation2.py	exon	.	+	.	IKZF4	10	2.74810724709082e-11	2.03543736337924e-10
ENSG00000171552.6	ENSG00000171552	chr20	dexseq_prepare_annotation2.py	exon	.	-	.	BCL2L1	7	2.81893394593006e-11	2.08677094045885e-10
ENSG00000165637.38	ENSG00000165637	chr10	dexseq_prepare_annotation2.py	exon	.	+	.	VDAC2	23	2.85486801426386e-11	2.1122331665879e-10
ENSG00000113448.72	ENSG00000113448	chr5	dexseq_prepare_annotation2.py	exon	.	-	.	PDE4D	21	2.89235701355303e-11	2.13881779806732e-10
ENSG00000144290.ENSG00000136535.ENSG00000251621.81	ENSG00000144290+ENSG00000136535+ENSG00000251621	chr2	dexseq_prepare_annotation2.py	exon	.	+	.		11	2.90725266240027e-11	2.14867564908937e-10
ENSG00000258656.ENSG00000126814.12	ENSG00000258656+ENSG00000126814	chr14	dexseq_prepare_annotation2.py	exon	.	-	.		8	2.94226495986978e-11	2.17338259434814e-10
ENSG00000128585.42	ENSG00000128585	chr7	dexseq_prepare_annotation2.py	exon	.	+	.	MKLN1	23	3.00414731694284e-11	2.21790058904619e-10
ENSG00000266994.ENSG00000168096.ENSG00000103199.101	ENSG00000266994+ENSG00000168096+ENSG00000103199	chr16	dexseq_prepare_annotation2.py	exon	.	-	.		77	3.02637104191541e-11	2.23310731582925e-10
ENSG00000070371.25	ENSG00000070371	chr22	dexseq_prepare_annotation2.py	exon	.	-	.	CLTCL1	19	3.07283935628276e-11	2.26617776801691e-10
ENSG00000135747.ENSG00000197472.18	ENSG00000135747+ENSG00000197472	chr1	dexseq_prepare_annotation2.py	exon	.	-	.		5	3.15840584511996e-11	2.3280316191727e-10
ENSG00000136436.69	ENSG00000136436	chr17	dexseq_prepare_annotation2.py	exon	.	+	.	CALCOCO2	30	3.21776118394695e-11	2.3705094730665e-10
ENSG00000198130.41	ENSG00000198130	chr2	dexseq_prepare_annotation2.py	exon	.	-	.	HIBCH	24	3.24214136046239e-11	2.38718955291525e-10
ENSG00000183484.13	ENSG00000183484	chr14	dexseq_prepare_annotation2.py	exon	.	-	.	GPR132	8	3.27990632869485e-11	2.41370169912313e-10
ENSG00000085063.ENSG00000205177.43	ENSG00000085063+ENSG00000205177	chr11	dexseq_prepare_annotation2.py	exon	.	-	.		18	3.36056555449131e-11	2.47173466493169e-10
ENSG00000138400.24	ENSG00000138400	chr2	dexseq_prepare_annotation2.py	exon	.	-	.	MDH1B	13	3.54208297515567e-11	2.60384814854591e-10
ENSG00000253250.5	ENSG00000253250	chr8	dexseq_prepare_annotation2.py	exon	.	-	.	C8orf88	4	3.54846532102083e-11	2.60714423693194e-10
ENSG00000229688.14	ENSG00000229688	chr7	dexseq_prepare_annotation2.py	exon	.	+	.	ISPD-AS1	5	3.61784686948036e-11	2.65669910223017e-10
ENSG00000104218.45	ENSG00000104218	chr8	dexseq_prepare_annotation2.py	exon	.	+	.	CSPP1	17	3.66791742173491e-11	2.69202790140373e-10
ENSG00000104368.37	ENSG00000104368	chr8	dexseq_prepare_annotation2.py	exon	.	-	.	PLAT	18	3.68346975604494e-11	2.70199822062015e-10
ENSG00000069345.16	ENSG00000069345	chr16	dexseq_prepare_annotation2.py	exon	.	-	.	DNAJA2	8	3.80309684958529e-11	2.78826086163936e-10
ENSG00000135677.29	ENSG00000135677	chr12	dexseq_prepare_annotation2.py	exon	.	-	.	GNS	17	3.88621545802367e-11	2.84767933135438e-10
ENSG00000125633.36	ENSG00000125633	chr2	dexseq_prepare_annotation2.py	exon	.	-	.	CCDC93	27	3.9162755810835e-11	2.86817580157006e-10
ENSG00000175575.43	ENSG00000175575	chr11	dexseq_prepare_annotation2.py	exon	.	+	.	PAAF1	38	3.92951983866886e-11	2.87634149384865e-10
ENSG00000230812.7	ENSG00000230812	chr1	dexseq_prepare_annotation2.py	exon	.	+	.	RP4-794H19.4	6	3.93164439781298e-11	2.87636339215599e-10
ENSG00000243323.36	ENSG00000243323	chr1	dexseq_prepare_annotation2.py	exon	.	+	.	PTPRVP	8	3.97685900254729e-11	2.90789285532372e-10
ENSG00000240216.21	ENSG00000240216	chr3	dexseq_prepare_annotation2.py	exon	.	-	.	CPHL1P	9	4.00730495867107e-11	2.92859561960996e-10
ENSG00000260037.8	ENSG00000260037	chr15	dexseq_prepare_annotation2.py	exon	.	+	.	CTD-2524L6.3	6	4.02354229442194e-11	2.93889802058522e-10
ENSG00000082126.39	ENSG00000082126	chr2	dexseq_prepare_annotation2.py	exon	.	-	.	MPP4	24	4.03299985258412e-11	2.94423997744206e-10
ENSG00000234772.1	ENSG00000234772	chr13	dexseq_prepare_annotation2.py	exon	.	-	.	LINC00412	2	4.04998010906368e-11	2.95506518903626e-10
ENSG00000052344.11	ENSG00000052344	chr16	dexseq_prepare_annotation2.py	exon	.	-	.	PRSS8	8	4.11207677692998e-11	2.99878057890613e-10
ENSG00000151789.34	ENSG00000151789	chr3	dexseq_prepare_annotation2.py	exon	.	-	.	ZNF385D	30	4.16841178777954e-11	3.03825003555141e-10
ENSG00000261408.ENSG00000250506.ENSG00000257949.34	ENSG00000261408+ENSG00000250506+ENSG00000257949	chr17	dexseq_prepare_annotation2.py	exon	.	+	.		21	4.19991494688668e-11	3.05958790719617e-10
ENSG00000255011.ENSG00000204449.8	ENSG00000255011+ENSG00000204449	chr11	dexseq_prepare_annotation2.py	exon	.	+	.		2	4.20521960258447e-11	3.0618279736315e-10
ENSG00000186792.ENSG00000243477.ENSG00000214706.37	ENSG00000186792+ENSG00000243477+ENSG00000214706	chr3	dexseq_prepare_annotation2.py	exon	.	-	.		7	4.2426616790025e-11	3.08745257954755e-10
ENSG00000240198.4	ENSG00000240198	chr3	dexseq_prepare_annotation2.py	exon	.	+	.	ARHGEF3-AS1	4	4.34420100075901e-11	3.15966992279782e-10
ENSG00000103316.33	ENSG00000103316	chr16	dexseq_prepare_annotation2.py	exon	.	-	.	CRYM	22	4.47195313496204e-11	3.25086609048696e-10
ENSG00000162669.58	ENSG00000162669	chr1	dexseq_prepare_annotation2.py	exon	.	-	.	HFM1	9	4.49394116300141e-11	3.26512169578494e-10
ENSG00000213413.ENSG00000066923.83	ENSG00000213413+ENSG00000066923	chr7	dexseq_prepare_annotation2.py	exon	.	+	.		60	4.57590768559453e-11	3.32291720457875e-10
ENSG00000164808.73	ENSG00000164808	chr8	dexseq_prepare_annotation2.py	exon	.	+	.	SPIDR	42	4.62765700292332e-11	3.35797671342694e-10
ENSG00000087995.12	ENSG00000087995	chr17	dexseq_prepare_annotation2.py	exon	.	+	.	METTL2A	8	4.62907800649374e-11	3.35797671342694e-10
ENSG00000255507.15	ENSG00000255507	chr11	dexseq_prepare_annotation2.py	exon	.	-	.	RP11-535A19.2	7	4.72234015272405e-11	3.42382127651566e-10
ENSG00000003987.9	ENSG00000003987	chr8	dexseq_prepare_annotation2.py	exon	.	-	.	MTMR7	7	4.76214349201242e-11	3.45085775368415e-10
ENSG00000147485.27	ENSG00000147485	chr8	dexseq_prepare_annotation2.py	exon	.	-	.	PXDNL	14	5.07862140775632e-11	3.67825048371887e-10
ENSG00000204685.4	ENSG00000204685	chr2	dexseq_prepare_annotation2.py	exon	.	+	.	STARD7-AS1	5	5.09643223770163e-11	3.68920440106056e-10
ENSG00000083799.54	ENSG00000083799	chr16	dexseq_prepare_annotation2.py	exon	.	+	.	CYLD	2	5.2182425712758e-11	3.77539025230555e-10
ENSG00000101940.41	ENSG00000101940	chrX	dexseq_prepare_annotation2.py	exon	.	+	.	WDR13	22	5.28484125720474e-11	3.82156082906453e-10
ENSG00000108953.33	ENSG00000108953	chr17	dexseq_prepare_annotation2.py	exon	.	-	.	YWHAE	30	5.29781033615164e-11	3.82892271242286e-10
ENSG00000169627.4	ENSG00000169627	chr16	dexseq_prepare_annotation2.py	exon	.	-	.	BOLA2B	2	5.36196887103221e-11	3.87325389463516e-10
ENSG00000100577.50	ENSG00000100577	chr14	dexseq_prepare_annotation2.py	exon	.	+	.	GSTZ1	14	5.47083593018024e-11	3.94981698176841e-10
ENSG00000264594.ENSG00000204580.145	ENSG00000264594+ENSG00000204580	chr6	dexseq_prepare_annotation2.py	exon	.	+	.		20	5.53972768493211e-11	3.99745352440818e-10
ENSG00000095637.36	ENSG00000095637	chr10	dexseq_prepare_annotation2.py	exon	.	-	.	SORBS1	19	5.56916964061588e-11	4.01658810425091e-10
ENSG00000186529.28	ENSG00000186529	chr19	dexseq_prepare_annotation2.py	exon	.	+	.	CYP4F3	12	5.64861138508675e-11	4.07174443779587e-10
ENSG00000178685.15	ENSG00000178685	chr8	dexseq_prepare_annotation2.py	exon	.	-	.	PARP10	8	5.65627141961864e-11	4.07512692204634e-10
ENSG00000181827.21	ENSG00000181827	chr15	dexseq_prepare_annotation2.py	exon	.	-	.	RFX7	7	5.73521790811796e-11	4.12983808674755e-10
ENSG00000139641.ENSG00000135482.63	ENSG00000139641+ENSG00000135482	chr12	dexseq_prepare_annotation2.py	exon	.	+	.		26	5.85607196485803e-11	4.21465305143766e-10
ENSG00000258984.ENSG00000184182.ENSG00000132330.80	ENSG00000258984+ENSG00000184182+ENSG00000132330	chr2	dexseq_prepare_annotation2.py	exon	.	+	.		31	5.91922523475779e-11	4.25787328044495e-10
ENSG00000065154.27	ENSG00000065154	chr10	dexseq_prepare_annotation2.py	exon	.	-	.	OAT	5	5.95842853312475e-11	4.28382935166854e-10
ENSG00000113580.39	ENSG00000113580	chr5	dexseq_prepare_annotation2.py	exon	.	-	.	NR3C1	21	6.16884108754909e-11	4.4327852336067e-10
ENSG00000142185.ENSG00000266692.ENSG00000264452.41	ENSG00000142185+ENSG00000266692+ENSG00000264452	chr21	dexseq_prepare_annotation2.py	exon	.	+	.		15	6.22065950959008e-11	4.46768286536041e-10
ENSG00000238098.38	ENSG00000238098	chr16	dexseq_prepare_annotation2.py	exon	.	+	.	ABCA17P	20	6.27165829321363e-11	4.50195565511812e-10
ENSG00000155542.24	ENSG00000155542	chr5	dexseq_prepare_annotation2.py	exon	.	+	.	SETD9	17	6.31532990839703e-11	4.53093575246123e-10
ENSG00000183054.45	ENSG00000183054	chr2	dexseq_prepare_annotation2.py	exon	.	-	.	RGPD6	11	6.46034340036388e-11	4.6325553824437e-10
ENSG00000183305.27	ENSG00000183305	chrX	dexseq_prepare_annotation2.py	exon	.	+	.	MAGEA2B	13	6.71265453023115e-11	4.81096931154145e-10
ENSG00000174640.26	ENSG00000174640	chr3	dexseq_prepare_annotation2.py	exon	.	-	.	SLCO2A1	21	6.84190783095422e-11	4.9010473831332e-10
ENSG00000060718.47	ENSG00000060718	chr1	dexseq_prepare_annotation2.py	exon	.	-	.	COL11A1	14	6.87086931126792e-11	4.91735948581869e-10
ENSG00000073803.38	ENSG00000073803	chr3	dexseq_prepare_annotation2.py	exon	.	+	.	MAP3K13	30	6.8718415768177e-11	4.91735948581869e-10
ENSG00000204410.ENSG00000228727.ENSG00000255152.84	ENSG00000204410+ENSG00000228727+ENSG00000255152	chr6	dexseq_prepare_annotation2.py	exon	.	+	.		19	7.08599250574963e-11	5.06796089004968e-10
ENSG00000132522.ENSG00000261915.ENSG00000215041.110	ENSG00000132522+ENSG00000261915+ENSG00000215041	chr17	dexseq_prepare_annotation2.py	exon	.	-	.		38	7.12226669637023e-11	5.09125279930016e-10
ENSG00000091039.58	ENSG00000091039	chr12	dexseq_prepare_annotation2.py	exon	.	-	.	OSBPL8	11	7.20506952556063e-11	5.14776351326735e-10
ENSG00000156642.35	ENSG00000156642	chr15	dexseq_prepare_annotation2.py	exon	.	-	.	NPTN	3	7.29508988391572e-11	5.2093694376459e-10
ENSG00000230773.15	ENSG00000230773	chr2	dexseq_prepare_annotation2.py	exon	.	-	.	AC079807.4	2	7.32317258703358e-11	5.22670509174351e-10
ENSG00000106560.6	ENSG00000106560	chr7	dexseq_prepare_annotation2.py	exon	.	+	.	GIMAP2	3	7.36315400163024e-11	5.2506650817598e-10
ENSG00000163576.10	ENSG00000163576	chr3	dexseq_prepare_annotation2.py	exon	.	-	.	EFHB	8	7.36439043654921e-11	5.2506650817598e-10
ENSG00000261218.ENSG00000197943.69	ENSG00000261218+ENSG00000197943	chr16	dexseq_prepare_annotation2.py	exon	.	+	.		39	7.44880104175045e-11	5.30809215907198e-10
ENSG00000163293.18	ENSG00000163293	chr4	dexseq_prepare_annotation2.py	exon	.	+	.	NIPAL1	13	7.70272173373449e-11	5.48619164147521e-10
ENSG00000148153.18	ENSG00000148153	chr9	dexseq_prepare_annotation2.py	exon	.	-	.	INIP	15	7.80067235129052e-11	5.55307582830075e-10
ENSG00000187773.5	ENSG00000187773	chr18	dexseq_prepare_annotation2.py	exon	.	-	.	FAM69C	3	7.93889586477532e-11	5.64854497487537e-10
ENSG00000143858.9	ENSG00000143858	chr1	dexseq_prepare_annotation2.py	exon	.	-	.	SYT2	6	8.00760621828233e-11	5.69448206056203e-10
ENSG00000197020.14	ENSG00000197020	chr19	dexseq_prepare_annotation2.py	exon	.	-	.	ZNF100	13	8.02058667594429e-11	5.70076067464115e-10
ENSG00000114127.71	ENSG00000114127	chr3	dexseq_prepare_annotation2.py	exon	.	-	.	XRN1	30	8.04265214345171e-11	5.71348676843657e-10
ENSG00000068079.18	ENSG00000068079	chr17	dexseq_prepare_annotation2.py	exon	.	+	.	IFI35	9	8.13483056072526e-11	5.77598207134846e-10
ENSG00000141622.19	ENSG00000141622	chr18	dexseq_prepare_annotation2.py	exon	.	+	.	RNF165	12	8.17491185438479e-11	5.80144132219183e-10
ENSG00000068305.41	ENSG00000068305	chr15	dexseq_prepare_annotation2.py	exon	.	+	.	MEF2A	10	8.53815430915592e-11	6.05609168250667e-10
ENSG00000255565.1	ENSG00000255565	chr12	dexseq_prepare_annotation2.py	exon	.	+	.	RP11-6B19.1	2	8.67396788110701e-11	6.14924764808268e-10
ENSG00000221926.ENSG00000251537.ENSG00000241322.ENSG00000181464.92	ENSG00000221926+ENSG00000251537+ENSG00000241322+ENSG00000181464	chr17	dexseq_prepare_annotation2.py	exon	.	-	.		53	8.68084791706564e-11	6.15094961801576e-10
ENSG00000010539.25	ENSG00000010539	chr16	dexseq_prepare_annotation2.py	exon	.	-	.	ZNF200	11	8.69623277537015e-11	6.15867294849835e-10
ENSG00000105483.78	ENSG00000105483	chr19	dexseq_prepare_annotation2.py	exon	.	-	.	CARD8	53	8.75418061784153e-11	6.19651588887628e-10
ENSG00000233297.7	ENSG00000233297	chr7	dexseq_prepare_annotation2.py	exon	.	-	.	RASA4DP	4	8.85698940140744e-11	6.26605762288135e-10
ENSG00000105607.45	ENSG00000105607	chr19	dexseq_prepare_annotation2.py	exon	.	+	.	GCDH	29	9.13043418040986e-11	6.45618548740413e-10
ENSG00000128340.ENSG00000255594.24	ENSG00000128340+ENSG00000255594	chr22	dexseq_prepare_annotation2.py	exon	.	-	.		13	9.16615803331961e-11	6.47811024773777e-10
ENSG00000148834.16	ENSG00000148834	chr10	dexseq_prepare_annotation2.py	exon	.	+	.	GSTO1	16	9.31918025548524e-11	6.58286950968742e-10
ENSG00000257067.5	ENSG00000257067	chr11	dexseq_prepare_annotation2.py	exon	.	+	.	AP000797.4	5	9.3847687486131e-11	6.62579148873805e-10
ENSG00000256028.ENSG00000182196.ENSG00000111325.35	ENSG00000256028+ENSG00000182196+ENSG00000111325	chr12	dexseq_prepare_annotation2.py	exon	.	+	.		10	9.3961589441488e-11	6.63042418402114e-10
ENSG00000166670.11	ENSG00000166670	chr11	dexseq_prepare_annotation2.py	exon	.	-	.	MMP10	5	9.41030957284698e-11	6.63699902693039e-10
ENSG00000262943.39	ENSG00000262943	chr17	dexseq_prepare_annotation2.py	exon	.	+	.	ALOX12P2	14	9.72194093375673e-11	6.853269656178e-10
ENSG00000099917.86	ENSG00000099917	chr22	dexseq_prepare_annotation2.py	exon	.	+	.	MED15	37	1.00773045111022e-10	7.10013060782225e-10
ENSG00000251154.ENSG00000058091.ENSG00000157224.ENSG00000105793.ENSG00000273299.120	ENSG00000251154+ENSG00000058091+ENSG00000157224+ENSG00000105793+ENSG00000273299	chr7	dexseq_prepare_annotation2.py	exon	.	+	.		17	1.01242195856979e-10	7.12952735132325e-10
ENSG00000033122.57	ENSG00000033122	chr1	dexseq_prepare_annotation2.py	exon	.	+	.	LRRC7	34	1.04005926694251e-10	7.32039664462047e-10
ENSG00000025770.40	ENSG00000025770	chr22	dexseq_prepare_annotation2.py	exon	.	+	.	NCAPH2	11	1.07111768600509e-10	7.53513732798253e-10
ENSG00000158796.34	ENSG00000158796	chr1	dexseq_prepare_annotation2.py	exon	.	-	.	DEDD	20	1.1236258525792e-10	7.9004762967832e-10
ENSG00000090971.13	ENSG00000090971	chr19	dexseq_prepare_annotation2.py	exon	.	+	.	NAT14	10	1.14200992589131e-10	8.02562963272237e-10
ENSG00000149480.34	ENSG00000149480	chr11	dexseq_prepare_annotation2.py	exon	.	-	.	MTA2	27	1.20372141470595e-10	8.45498847403691e-10
ENSG00000140718.ENSG00000214696.24	ENSG00000140718+ENSG00000214696	chr16	dexseq_prepare_annotation2.py	exon	.	+	.		13	1.23133085233756e-10	8.6444965563903e-10
ENSG00000077380.52	ENSG00000077380	chr2	dexseq_prepare_annotation2.py	exon	.	+	.	DYNC1I2	27	1.26946854153089e-10	8.90768626075736e-10
ENSG00000117054.ENSG00000207241.ENSG00000201487.ENSG00000137955.ENSG00000206620.95	ENSG00000117054+ENSG00000207241+ENSG00000201487+ENSG00000137955+ENSG00000206620	chr1	dexseq_prepare_annotation2.py	exon	.	+	.		38	1.29486182521513e-10	9.08122706019108e-10
ENSG00000259054.2	ENSG00000259054	chr14	dexseq_prepare_annotation2.py	exon	.	-	.	AE000662.93	2	1.30176827149425e-10	9.12500352432823e-10
ENSG00000150893.24	ENSG00000150893	chr13	dexseq_prepare_annotation2.py	exon	.	+	.	FREM2	10	1.3056573973662e-10	9.14759560236362e-10
ENSG00000249715.75	ENSG00000249715	chr2	dexseq_prepare_annotation2.py	exon	.	+	.	FER1L5	20	1.39923590912001e-10	9.79821902296583e-10
ENSG00000198836.49	ENSG00000198836	chr3	dexseq_prepare_annotation2.py	exon	.	+	.	OPA1	32	1.42400495162555e-10	9.96658307631092e-10
ENSG00000134686.ENSG00000266239.40	ENSG00000134686+ENSG00000266239	chr1	dexseq_prepare_annotation2.py	exon	.	-	.		7	1.42652034738937e-10	9.97910209391277e-10
ENSG00000151726.41	ENSG00000151726	chr4	dexseq_prepare_annotation2.py	exon	.	-	.	ACSL1	28	1.42728101527462e-10	9.97933956300973e-10
ENSG00000047410.ENSG00000202025.63	ENSG00000047410+ENSG00000202025	chr1	dexseq_prepare_annotation2.py	exon	.	-	.		10	1.43238662152423e-10	1.00099405021734e-09
ENSG00000068697.8	ENSG00000068697	chr2	dexseq_prepare_annotation2.py	exon	.	-	.	LAPTM4A	4	1.43554139923521e-10	1.00268842799074e-09
ENSG00000131584.6	ENSG00000131584	chr1	dexseq_prepare_annotation2.py	exon	.	-	.	ACAP3	5	1.43728977109108e-10	1.00339924436313e-09
ENSG00000136059.38	ENSG00000136059	chr3	dexseq_prepare_annotation2.py	exon	.	+	.	VILL	8	1.47111655354505e-10	1.02649250575613e-09
ENSG00000116478.14	ENSG00000116478	chr1	dexseq_prepare_annotation2.py	exon	.	+	.	HDAC1	6	1.48091112178233e-10	1.03280200732935e-09
ENSG00000240571.4	ENSG00000240571	chr7	dexseq_prepare_annotation2.py	exon	.	+	.	RP11-775D22.3	3	1.48551118078719e-10	1.03548424033349e-09
ENSG00000119778.49	ENSG00000119778	chr2	dexseq_prepare_annotation2.py	exon	.	-	.	ATAD2B	18	1.49100401310659e-10	1.03840213746353e-09
ENSG00000083312.17	ENSG00000083312	chr5	dexseq_prepare_annotation2.py	exon	.	+	.	TNPO1	4	1.49120959443496e-10	1.03840213746353e-09
ENSG00000114098.67	ENSG00000114098	chr3	dexseq_prepare_annotation2.py	exon	.	+	.	ARMC8	15	1.50250806383425e-10	1.04573952015063e-09
ENSG00000061938.71	ENSG00000061938	chr3	dexseq_prepare_annotation2.py	exon	.	-	.	TNK2	28	1.5299211183403e-10	1.06427947300147e-09
ENSG00000091592.ENSG00000253071.44	ENSG00000091592+ENSG00000253071	chr17	dexseq_prepare_annotation2.py	exon	.	-	.		17	1.55089691931037e-10	1.0783248858719e-09
ENSG00000162688.40	ENSG00000162688	chr1	dexseq_prepare_annotation2.py	exon	.	+	.	AGL	12	1.57880426258319e-10	1.09717308369394e-09
ENSG00000007174.72	ENSG00000007174	chr17	dexseq_prepare_annotation2.py	exon	.	+	.	DNAH9	11	1.5837425024243e-10	1.10004404640799e-09
ENSG00000265371.ENSG00000094916.15	ENSG00000265371+ENSG00000094916	chr12	dexseq_prepare_annotation2.py	exon	.	-	.		3	1.58453766661448e-10	1.10004404640799e-09
ENSG00000261360.9	ENSG00000261360	chr5	dexseq_prepare_annotation2.py	exon	.	-	.	CTD-2165H16.4	5	1.59189700229457e-10	1.10459472640268e-09
ENSG00000158683.61	ENSG00000158683	chr7	dexseq_prepare_annotation2.py	exon	.	-	.	PKD1L1	39	1.612321989408e-10	1.1182023009369e-09
ENSG00000136828.45	ENSG00000136828	chr9	dexseq_prepare_annotation2.py	exon	.	+	.	RALGPS1	32	1.61446634467755e-10	1.11912427284766e-09
ENSG00000204991.1	ENSG00000204991	chr16	dexseq_prepare_annotation2.py	exon	.	+	.	SPIRE2	2	1.65056411318359e-10	1.14356944511791e-09
ENSG00000072849.26	ENSG00000072849	chr17	dexseq_prepare_annotation2.py	exon	.	-	.	DERL2	12	1.68769909454878e-10	1.16870821817165e-09
ENSG00000151572.49	ENSG00000151572	chr12	dexseq_prepare_annotation2.py	exon	.	+	.	ANO4	17	1.70410138279108e-10	1.17947178369391e-09
ENSG00000237596.5	ENSG00000237596	chr6	dexseq_prepare_annotation2.py	exon	.	-	.	RP13-143G15.4	6	1.72587801436369e-10	1.19394241275779e-09
ENSG00000109466.34	ENSG00000109466	chr4	dexseq_prepare_annotation2.py	exon	.	+	.	KLHL2	22	1.73415749720536e-10	1.19906599957825e-09
ENSG00000140682.44	ENSG00000140682	chr16	dexseq_prepare_annotation2.py	exon	.	+	.	TGFB1I1	13	1.77558997209496e-10	1.22709620014132e-09
ENSG00000198003.14	ENSG00000198003	chr19	dexseq_prepare_annotation2.py	exon	.	-	.	CCDC151	8	1.79872966550285e-10	1.24246256371656e-09
ENSG00000175550.27	ENSG00000175550	chr11	dexseq_prepare_annotation2.py	exon	.	+	.	DRAP1	24	1.85674225936108e-10	1.2818896282326e-09
ENSG00000171823.4	ENSG00000171823	chr12	dexseq_prepare_annotation2.py	exon	.	-	.	FBXL14	3	1.86332444029025e-10	1.28578749819426e-09
ENSG00000145247.25	ENSG00000145247	chr4	dexseq_prepare_annotation2.py	exon	.	-	.	OCIAD2	14	1.87918515434819e-10	1.2960808909849e-09
ENSG00000145882.15	ENSG00000145882	chr5	dexseq_prepare_annotation2.py	exon	.	+	.	PCYOX1L	11	1.95224773368579e-10	1.34579647986814e-09
ENSG00000234911.ENSG00000258809.5	ENSG00000234911+ENSG00000258809	chr14	dexseq_prepare_annotation2.py	exon	.	-	.		3	1.96643131569399e-10	1.35489386990014e-09
ENSG00000140859.94	ENSG00000140859	chr16	dexseq_prepare_annotation2.py	exon	.	-	.	KIFC3	40	1.97130005844288e-10	1.35756732209316e-09
ENSG00000126214.ENSG00000256500.ENSG00000256053.98	ENSG00000126214+ENSG00000256500+ENSG00000256053	chr14	dexseq_prepare_annotation2.py	exon	.	+	.		29	2.00450030358582e-10	1.37973925658348e-09
ENSG00000154978.21	ENSG00000154978	chr7	dexseq_prepare_annotation2.py	exon	.	-	.	VOPP1	8	2.04411116667992e-10	1.40629932569382e-09
ENSG00000166979.27	ENSG00000166979	chr21	dexseq_prepare_annotation2.py	exon	.	+	.	EVA1C	14	2.08210121585811e-10	1.4317182722165e-09
ENSG00000172578.17	ENSG00000172578	chr3	dexseq_prepare_annotation2.py	exon	.	-	.	KLHL6	14	2.08460185268301e-10	1.43272035240456e-09
ENSG00000254685.ENSG00000259030.ENSG00000116783.51	ENSG00000254685+ENSG00000259030+ENSG00000116783	chr1	dexseq_prepare_annotation2.py	exon	.	+	.		37	2.09033790884998e-10	1.4359439802065e-09
[truncated: 2,858 more rows]
