# Supplementary material for: The transcriptomic response of cells to a drug combination is more than the sum of the responses to the monotherapies
Source: eLife. 2020 Sep 18;9:e52707. doi: 10.7554/eLife.52707 (PMC7546737; doi:10.7554/eLife.52707)
Supplement: Source data 8. [file elife-52707-data8.zip › Supplementary Item 13 Differential Splicing/TMX_singlet_DMSO_singlet_3_dynsyn_exon_O_fcounts_O_flatten_exon_name.mtrx_genes_simes_test_rare_splicing_FDR_10]

V1	V3	V4	V5	V8	V9	V10	V12	NExons	P.Value	FDR
ENSG00000215029.ENSG00000185945.51	ENSG00000215029+ENSG00000185945	chrX	dexseq_prepare_annotation2.py	exon	.	-	.		32	1.35660354448767e-50	1.79342988581271e-46
ENSG00000091536.101	ENSG00000091536	chr17	dexseq_prepare_annotation2.py	exon	.	+	.	MYO15A	60	1.30300441352327e-33	8.61285917338883e-30
ENSG00000008294.74	ENSG00000008294	chr17	dexseq_prepare_annotation2.py	exon	.	-	.	SPAG9	25	4.53313924210944e-19	1.99760335935623e-15
ENSG00000130827.38	ENSG00000130827	chrX	dexseq_prepare_annotation2.py	exon	.	+	.	PLXNA3	13	3.21922675106966e-17	1.06395444122852e-13
ENSG00000085276.54	ENSG00000085276	chr3	dexseq_prepare_annotation2.py	exon	.	-	.	MECOM	15	2.04254440425455e-16	5.40048740484902e-13
ENSG00000143341.115	ENSG00000143341	chr1	dexseq_prepare_annotation2.py	exon	.	+	.	HMCN1	38	6.07180013337528e-16	1.33781996272035e-12
ENSG00000114735.29	ENSG00000114735	chr3	dexseq_prepare_annotation2.py	exon	.	+	.	HEMK1	22	6.95134907097477e-15	1.2629532895444e-11
ENSG00000263565.ENSG00000132475.34	ENSG00000263565+ENSG00000132475	chr17	dexseq_prepare_annotation2.py	exon	.	-	.		18	7.6426825388466e-15	1.2629532895444e-11
ENSG00000220205.ENSG00000179094.ENSG00000263620.79	ENSG00000220205+ENSG00000179094+ENSG00000263620	chr17	dexseq_prepare_annotation2.py	exon	.	-	.		46	3.25002455392072e-14	4.77392495587022e-11
ENSG00000148337.72	ENSG00000148337	chr9	dexseq_prepare_annotation2.py	exon	.	-	.	CIZ1	50	3.66048126752215e-14	4.83915623566428e-11
ENSG00000175899.64	ENSG00000175899	chr12	dexseq_prepare_annotation2.py	exon	.	-	.	A2M	39	7.93619445976067e-14	9.5378627961851e-11
ENSG00000090372.49	ENSG00000090372	chr19	dexseq_prepare_annotation2.py	exon	.	-	.	STRN4	12	8.87750981821825e-14	9.78005664973711e-11
ENSG00000223501.45	ENSG00000223501	chr6	dexseq_prepare_annotation2.py	exon	.	-	.	VPS52	36	1.84036883010849e-13	1.87151353338724e-10
ENSG00000183431.32	ENSG00000183431	chr1	dexseq_prepare_annotation2.py	exon	.	-	.	SF3A3	12	3.48343911305475e-13	3.2893617910417e-10
ENSG00000135454.49	ENSG00000135454	chr12	dexseq_prepare_annotation2.py	exon	.	-	.	B4GALNT1	18	8.51526178580349e-13	7.50478405388814e-10
ENSG00000065357.135	ENSG00000065357	chr12	dexseq_prepare_annotation2.py	exon	.	+	.	DGKA	17	9.28820028007567e-13	7.67437548141252e-10
ENSG00000164307.37	ENSG00000164307	chr5	dexseq_prepare_annotation2.py	exon	.	-	.	ERAP1	28	1.08066211758796e-12	8.40373717324282e-10
ENSG00000110046.46	ENSG00000110046	chr11	dexseq_prepare_annotation2.py	exon	.	-	.	ATG2A	24	2.34579444405627e-12	1.72285569724577e-09
ENSG00000129084.ENSG00000256206.ENSG00000129083.99	ENSG00000129084+ENSG00000256206+ENSG00000129083	chr11	dexseq_prepare_annotation2.py	exon	.	-	.		46	3.13466566106651e-12	2.10646735814398e-09
ENSG00000175216.67	ENSG00000175216	chr11	dexseq_prepare_annotation2.py	exon	.	-	.	CKAP5	25	3.18678874151888e-12	2.10646735814398e-09
ENSG00000113163.30	ENSG00000113163	chr5	dexseq_prepare_annotation2.py	exon	.	-	.	COL4A3BP	11	4.00418284911131e-12	2.52072844120245e-09
ENSG00000133624.16	ENSG00000133624	chr7	dexseq_prepare_annotation2.py	exon	.	-	.	ZNF767	7	5.9120154029485e-12	3.55258380122633e-09
ENSG00000152078.ENSG00000122481.ENSG00000271092.38	ENSG00000152078+ENSG00000122481+ENSG00000271092	chr1	dexseq_prepare_annotation2.py	exon	.	+	.		18	6.47772103016988e-12	3.72328139212373e-09
ENSG00000221983.24	ENSG00000221983	chr19	dexseq_prepare_annotation2.py	exon	.	+	.	UBA52	9	8.74396802954411e-12	4.81646905627388e-09
ENSG00000133619.37	ENSG00000133619	chr7	dexseq_prepare_annotation2.py	exon	.	+	.	KRBA1	18	9.56047184869387e-12	5.05557751358932e-09
ENSG00000198561.ENSG00000213593.ENSG00000211450.ENSG00000254732.ENSG00000254462.80	ENSG00000198561+ENSG00000213593+ENSG00000211450+ENSG00000254732+ENSG00000254462	chr11	dexseq_prepare_annotation2.py	exon	.	+	.		33	1.09084274158909e-11	5.54651578607993e-09
ENSG00000173706.28	ENSG00000173706	chr3	dexseq_prepare_annotation2.py	exon	.	-	.	HEG1	18	1.27827832863472e-11	6.25882944612999e-09
ENSG00000112159.111	ENSG00000112159	chr6	dexseq_prepare_annotation2.py	exon	.	-	.	MDN1	73	1.45114376613484e-11	6.85147163867951e-09
ENSG00000135924.51	ENSG00000135924	chr2	dexseq_prepare_annotation2.py	exon	.	+	.	DNAJB2	23	1.77900908448585e-11	8.10982761962168e-09
ENSG00000224086.3	ENSG00000224086	chr22	dexseq_prepare_annotation2.py	exon	.	+	.	LL22NC03-86G7.1	3	2.09612671518225e-11	9.2369317249031e-09
ENSG00000048052.73	ENSG00000048052	chr7	dexseq_prepare_annotation2.py	exon	.	+	.	HDAC9	32	2.29488261552286e-11	9.78656392813296e-09
ENSG00000069869.47	ENSG00000069869	chr15	dexseq_prepare_annotation2.py	exon	.	-	.	NEDD4	18	2.88945011171566e-11	1.19370407740253e-08
ENSG00000159166.ENSG00000118194.90	ENSG00000159166+ENSG00000118194	chr1	dexseq_prepare_annotation2.py	exon	.	-	.		23	3.6767262077615e-11	1.47291880201839e-08
ENSG00000105705.26	ENSG00000105705	chr19	dexseq_prepare_annotation2.py	exon	.	-	.	SUGP1	9	3.88467530623087e-11	1.51045316318742e-08
ENSG00000079385.37	ENSG00000079385	chr19	dexseq_prepare_annotation2.py	exon	.	-	.	CEACAM1	33	6.87238111028804e-11	2.5957965222288e-08
ENSG00000182774.ENSG00000214575.ENSG00000260836.80	ENSG00000182774+ENSG00000214575+ENSG00000260836	chr15	dexseq_prepare_annotation2.py	exon	.	-	.		29	7.42301225038527e-11	2.72589505416926e-08
ENSG00000035681.43	ENSG00000035681	chr8	dexseq_prepare_annotation2.py	exon	.	-	.	NSMAF	15	2.15647273091014e-10	7.70501878449514e-08
ENSG00000255730.ENSG00000142046.ENSG00000248098.31	ENSG00000255730+ENSG00000142046+ENSG00000248098	chr19	dexseq_prepare_annotation2.py	exon	.	+	.		22	3.38003682925263e-10	1.17589702322947e-07
ENSG00000141527.49	ENSG00000141527	chr17	dexseq_prepare_annotation2.py	exon	.	+	.	CARD14	35	4.91866227956202e-10	1.66730039322589e-07
ENSG00000079215.33	ENSG00000079215	chr5	dexseq_prepare_annotation2.py	exon	.	+	.	SLC1A3	6	1.10669751470175e-09	3.65763528608928e-07
ENSG00000082397.90	ENSG00000082397	chr18	dexseq_prepare_annotation2.py	exon	.	-	.	EPB41L3	24	1.13699054973689e-09	3.66610123598089e-07
ENSG00000148840.19	ENSG00000148840	chr10	dexseq_prepare_annotation2.py	exon	.	+	.	PPRC1	13	1.36882078470629e-09	4.30852637471838e-07
ENSG00000164294.12	ENSG00000164294	chr5	dexseq_prepare_annotation2.py	exon	.	+	.	GPX8	8	1.63815693256747e-09	5.03638015082372e-07
ENSG00000264594.ENSG00000204580.145	ENSG00000264594+ENSG00000204580	chr6	dexseq_prepare_annotation2.py	exon	.	+	.		20	1.79753338074446e-09	5.4007707485095e-07
ENSG00000133121.27	ENSG00000133121	chr13	dexseq_prepare_annotation2.py	exon	.	-	.	STARD13	16	2.08363932635379e-09	6.12126930986603e-07
ENSG00000186081.34	ENSG00000186081	chr12	dexseq_prepare_annotation2.py	exon	.	-	.	KRT5	13	2.53784989458093e-09	7.29355991442608e-07
ENSG00000174442.42	ENSG00000174442	chr15	dexseq_prepare_annotation2.py	exon	.	+	.	ZWILCH	27	2.86691481332974e-09	8.06396038983387e-07
ENSG00000005884.29	ENSG00000005884	chr17	dexseq_prepare_annotation2.py	exon	.	+	.	ITGA3	16	3.45348203715637e-09	9.51146511066817e-07
ENSG00000136235.33	ENSG00000136235	chr7	dexseq_prepare_annotation2.py	exon	.	+	.	GPNMB	15	3.89223930466026e-09	1.0501102777063e-06
ENSG00000181355.55	ENSG00000181355	chr6	dexseq_prepare_annotation2.py	exon	.	-	.	OFCC1	12	4.11726779747904e-09	1.08860560565346e-06
ENSG00000015676.29	ENSG00000015676	chr7	dexseq_prepare_annotation2.py	exon	.	-	.	NUDCD3	20	5.40598483668133e-09	1.40131606942994e-06
ENSG00000145362.95	ENSG00000145362	chr4	dexseq_prepare_annotation2.py	exon	.	+	.	ANK2	42	5.79845718952734e-09	1.47414623164522e-06
ENSG00000164944.42	ENSG00000164944	chr8	dexseq_prepare_annotation2.py	exon	.	-	.	KIAA1429	24	6.82742786439475e-09	1.70299238428865e-06
ENSG00000169727.63	ENSG00000169727	chr17	dexseq_prepare_annotation2.py	exon	.	+	.	GPS1	39	8.00457178440232e-09	1.95963775907035e-06
ENSG00000188897.78	ENSG00000188897	chr16	dexseq_prepare_annotation2.py	exon	.	-	.	CTD-3088G3.8	22	8.81111857469054e-09	2.1178725010438e-06
ENSG00000140983.87	ENSG00000140983	chr16	dexseq_prepare_annotation2.py	exon	.	+	.	RHOT2	65	1.07905566158076e-08	2.54734211537459e-06
ENSG00000103671.28	ENSG00000103671	chr15	dexseq_prepare_annotation2.py	exon	.	+	.	TRIP4	14	1.15194616634598e-08	2.67170672264804e-06
ENSG00000141738.46	ENSG00000141738	chr17	dexseq_prepare_annotation2.py	exon	.	+	.	GRB7	28	1.2372759753449e-08	2.82013593001027e-06
ENSG00000109466.33	ENSG00000109466	chr4	dexseq_prepare_annotation2.py	exon	.	+	.	KLHL2	18	1.30168422402652e-08	2.9166551595984e-06
ENSG00000213221.ENSG00000187796.35	ENSG00000213221+ENSG00000187796	chr9	dexseq_prepare_annotation2.py	exon	.	-	.		9	1.89682403294038e-08	4.1793356192453e-06
ENSG00000135632.19	ENSG00000135632	chr2	dexseq_prepare_annotation2.py	exon	.	+	.	SMYD5	10	2.44718529186421e-08	5.30357205876146e-06
ENSG00000127586.72	ENSG00000127586	chr16	dexseq_prepare_annotation2.py	exon	.	+	.	CHTF18	31	2.59003051542377e-08	5.51987201654034e-06
ENSG00000153094.26	ENSG00000153094	chr2	dexseq_prepare_annotation2.py	exon	.	+	.	BCL2L11	8	2.63049876733768e-08	5.51987201654034e-06
ENSG00000221995.ENSG00000196535.93	ENSG00000221995+ENSG00000196535	chr17	dexseq_prepare_annotation2.py	exon	.	-	.		8	2.92054185507393e-08	6.0327442693871e-06
ENSG00000110911.72	ENSG00000110911	chr12	dexseq_prepare_annotation2.py	exon	.	-	.	SLC11A2	30	3.43865127354784e-08	6.99368766712345e-06
ENSG00000270249.ENSG00000267645.ENSG00000267368.ENSG00000105808.ENSG00000168255.ENSG00000170667.ENSG00000205236.ENSG00000228049.ENSG00000272949.153	ENSG00000270249+ENSG00000267645+ENSG00000267368+ENSG00000105808+ENSG00000168255+ENSG00000170667+ENSG00000205236+ENSG00000228049+ENSG00000272949	chr7	dexseq_prepare_annotation2.py	exon	.	-	.		37	4.04446055334569e-08	8.10117704776212e-06
ENSG00000006062.23	ENSG00000006062	chr17	dexseq_prepare_annotation2.py	exon	.	-	.	MAP3K14	16	4.23141904576876e-08	8.30784150181989e-06
ENSG00000255429.ENSG00000086991.45	ENSG00000255429+ENSG00000086991	chr11	dexseq_prepare_annotation2.py	exon	.	-	.		24	4.27332240638239e-08	8.30784150181989e-06
ENSG00000148120.64	ENSG00000148120	chr9	dexseq_prepare_annotation2.py	exon	.	+	.	C9orf3	36	4.47276497206264e-08	8.56955839574901e-06
ENSG00000133612.70	ENSG00000133612	chr7	dexseq_prepare_annotation2.py	exon	.	+	.	AGAP3	48	4.73577015620393e-08	8.94384020928799e-06
ENSG00000196337.ENSG00000225950.26	ENSG00000196337+ENSG00000225950	chr19	dexseq_prepare_annotation2.py	exon	.	-	.		6	6.10564732675533e-08	1.13685433323529e-05
ENSG00000175455.60	ENSG00000175455	chr3	dexseq_prepare_annotation2.py	exon	.	-	.	CCDC14	44	6.36743243391551e-08	1.16913134411615e-05
ENSG00000179603.48	ENSG00000179603	chr7	dexseq_prepare_annotation2.py	exon	.	-	.	GRM8	27	7.20459252966511e-08	1.2926993063164e-05
ENSG00000143862.11	ENSG00000143862	chr1	dexseq_prepare_annotation2.py	exon	.	-	.	ARL8A	5	7.23598703989515e-08	1.2926993063164e-05
ENSG00000069943.26	ENSG00000069943	chr15	dexseq_prepare_annotation2.py	exon	.	+	.	PIGB	22	8.27103757092244e-08	1.44966191751132e-05
ENSG00000257086.ENSG00000173457.11	ENSG00000257086+ENSG00000173457	chr11	dexseq_prepare_annotation2.py	exon	.	-	.		9	8.33391117480032e-08	1.44966191751132e-05
ENSG00000262943.39	ENSG00000262943	chr17	dexseq_prepare_annotation2.py	exon	.	+	.	ALOX12P2	15	9.45168043007944e-08	1.6227430556578e-05
ENSG00000164941.71	ENSG00000164941	chr8	dexseq_prepare_annotation2.py	exon	.	+	.	INTS8	27	9.66010799496435e-08	1.63726445760806e-05
ENSG00000104953.39	ENSG00000104953	chr19	dexseq_prepare_annotation2.py	exon	.	+	.	TLE6	15	1.0384407401416e-07	1.73774513730024e-05
ENSG00000154359.28	ENSG00000154359	chr8	dexseq_prepare_annotation2.py	exon	.	-	.	LONRF1	13	1.18090215711401e-07	1.9514408146309e-05
ENSG00000143322.29	ENSG00000143322	chr1	dexseq_prepare_annotation2.py	exon	.	-	.	ABL2	17	1.2553267662201e-07	2.0488172653617e-05
ENSG00000087191.62	ENSG00000087191	chr17	dexseq_prepare_annotation2.py	exon	.	+	.	PSMC5	25	1.37078386870442e-07	2.20997106637469e-05
ENSG00000131018.244	ENSG00000131018	chr6	dexseq_prepare_annotation2.py	exon	.	-	.	SYNE1	102	2.03681287693787e-07	3.24417665459262e-05
ENSG00000138411.39	ENSG00000138411	chr2	dexseq_prepare_annotation2.py	exon	.	-	.	HECW2	24	2.07229673503909e-07	3.2614003377639e-05
ENSG00000221978.53	ENSG00000221978	chr1	dexseq_prepare_annotation2.py	exon	.	-	.	CCNL2	13	2.17669918684444e-07	3.38540744118629e-05
ENSG00000173120.27	ENSG00000173120	chr11	dexseq_prepare_annotation2.py	exon	.	+	.	KDM2A	7	2.41492218133081e-07	3.71224084153411e-05
ENSG00000119383.39	ENSG00000119383	chr9	dexseq_prepare_annotation2.py	exon	.	+	.	PPP2R4	27	2.51702697654845e-07	3.82472375057133e-05
ENSG00000171720.47	ENSG00000171720	chr5	dexseq_prepare_annotation2.py	exon	.	-	.	HDAC3	30	2.83232949857517e-07	4.25493136035951e-05
ENSG00000158286.41	ENSG00000158286	chr1	dexseq_prepare_annotation2.py	exon	.	+	.	RNF207	29	2.95987491919009e-07	4.39657825075203e-05
ENSG00000008382.27	ENSG00000008382	chr19	dexseq_prepare_annotation2.py	exon	.	+	.	MPND	4	3.28739423164543e-07	4.8288168602614e-05
ENSG00000147606.ENSG00000214954.59	ENSG00000147606+ENSG00000214954	chr8	dexseq_prepare_annotation2.py	exon	.	+	.		13	3.37870711533936e-07	4.90840747964685e-05
ENSG00000134982.ENSG00000272869.ENSG00000258864.ENSG00000212643.ENSG00000153037.70	ENSG00000134982+ENSG00000272869+ENSG00000258864+ENSG00000212643+ENSG00000153037	chr5	dexseq_prepare_annotation2.py	exon	.	+	.		15	3.70570130141698e-07	5.27381085699307e-05
ENSG00000092820.20	ENSG00000092820	chr6	dexseq_prepare_annotation2.py	exon	.	-	.	EZR	15	3.71001822768802e-07	5.27381085699307e-05
ENSG00000100129.30	ENSG00000100129	chr22	dexseq_prepare_annotation2.py	exon	.	+	.	EIF3L	15	3.76356112578679e-07	5.29300830669163e-05
ENSG00000197085.18	ENSG00000197085	chr7	dexseq_prepare_annotation2.py	exon	.	-	.	NPSR1-AS1	10	4.12357406740524e-07	5.73827886011551e-05
ENSG00000253495.ENSG00000136960.24	ENSG00000253495+ENSG00000136960	chr8	dexseq_prepare_annotation2.py	exon	.	-	.		20	4.28816890391385e-07	5.90516592809803e-05
ENSG00000254339.12	ENSG00000254339	chr8	dexseq_prepare_annotation2.py	exon	.	+	.	RP11-267L5.1	8	4.40345018140703e-07	6.00140323692793e-05
ENSG00000174791.31	ENSG00000174791	chr11	dexseq_prepare_annotation2.py	exon	.	-	.	RIN1	18	4.60194334175425e-07	6.1931639874001e-05
ENSG00000100314.3	ENSG00000100314	chr22	dexseq_prepare_annotation2.py	exon	.	+	.	CABP7	4	4.63784595123003e-07	6.1931639874001e-05
ENSG00000119403.40	ENSG00000119403	chr9	dexseq_prepare_annotation2.py	exon	.	-	.	PHF19	30	4.8074807110016e-07	6.35548949994411e-05
ENSG00000090621.29	ENSG00000090621	chr1	dexseq_prepare_annotation2.py	exon	.	-	.	PABPC4	16	6.25681620857334e-07	8.18961487894452e-05
ENSG00000153107.29	ENSG00000153107	chr2	dexseq_prepare_annotation2.py	exon	.	-	.	ANAPC1	15	7.13112117804281e-07	9.20076232789645e-05
ENSG00000116688.30	ENSG00000116688	chr1	dexseq_prepare_annotation2.py	exon	.	+	.	MFN2	18	7.16852132960162e-07	9.20076232789645e-05
ENSG00000171777.33	ENSG00000171777	chr19	dexseq_prepare_annotation2.py	exon	.	-	.	RASGRP4	5	7.25334002418313e-07	9.22011106920201e-05
ENSG00000142330.ENSG00000178623.54	ENSG00000142330+ENSG00000178623	chr2	dexseq_prepare_annotation2.py	exon	.	+	.		44	7.9154820512999e-07	9.8883669862126e-05
ENSG00000136250.42	ENSG00000136250	chr7	dexseq_prepare_annotation2.py	exon	.	-	.	AOAH	6	7.92864523856683e-07	9.8883669862126e-05
ENSG00000255339.ENSG00000075826.ENSG00000166136.84	ENSG00000255339+ENSG00000075826+ENSG00000166136	chr10	dexseq_prepare_annotation2.py	exon	.	-	.		47	8.37055595689315e-07	0.000103419392289839
ENSG00000188037.26	ENSG00000188037	chr7	dexseq_prepare_annotation2.py	exon	.	+	.	CLCN1	14	8.76844606771881e-07	0.000107332275014114
ENSG00000137770.38	ENSG00000137770	chr15	dexseq_prepare_annotation2.py	exon	.	+	.	CTDSPL2	25	8.88648471482084e-07	0.000107779199935717
ENSG00000163743.38	ENSG00000163743	chr4	dexseq_prepare_annotation2.py	exon	.	-	.	RCHY1	16	9.15194188552452e-07	0.000109989701569667
ENSG00000085872.ENSG00000105085.ENSG00000269578.ENSG00000214046.ENSG00000127526.ENSG00000269058.ENSG00000141979.ENSG00000268790.128	ENSG00000085872+ENSG00000105085+ENSG00000269578+ENSG00000214046+ENSG00000127526+ENSG00000269058+ENSG00000141979+ENSG00000268790	chr19	dexseq_prepare_annotation2.py	exon	.	-	.		50	1.02355636181607e-06	0.000121904640569445
ENSG00000155827.31	ENSG00000155827	chr9	dexseq_prepare_annotation2.py	exon	.	+	.	RNF20	22	1.04686297559921e-06	0.000123058437750453
ENSG00000181381.73	ENSG00000181381	chr4	dexseq_prepare_annotation2.py	exon	.	-	.	DDX60L	17	1.0518610791075e-06	0.000123058437750453
ENSG00000266967.ENSG00000267060.ENSG00000108825.91	ENSG00000266967+ENSG00000267060+ENSG00000108825	chr17	dexseq_prepare_annotation2.py	exon	.	-	.		37	1.09847644918e-06	0.000127384725071576
ENSG00000151651.44	ENSG00000151651	chr10	dexseq_prepare_annotation2.py	exon	.	-	.	ADAM8	19	1.1429937069945e-06	0.000131394580925802
ENSG00000175137.17	ENSG00000175137	chr1	dexseq_prepare_annotation2.py	exon	.	-	.	SH3BP5L	15	1.17758816949337e-06	0.00013420444483364
ENSG00000163157.ENSG00000163159.19	ENSG00000163157+ENSG00000163159	chr1	dexseq_prepare_annotation2.py	exon	.	-	.		17	1.45378699727791e-06	0.000164265505162513
ENSG00000065371.17	ENSG00000065371	chr3	dexseq_prepare_annotation2.py	exon	.	-	.	ROPN1	10	1.64603890195063e-06	0.00018441215494735
ENSG00000166535.40	ENSG00000166535	chr12	dexseq_prepare_annotation2.py	exon	.	+	.	A2ML1	24	1.66824500637241e-06	0.000185329403228935
ENSG00000197122.19	ENSG00000197122	chr20	dexseq_prepare_annotation2.py	exon	.	+	.	SRC	6	1.86614079704393e-06	0.000205586511141006
ENSG00000070778.33	ENSG00000070778	chr14	dexseq_prepare_annotation2.py	exon	.	-	.	PTPN21	15	1.89576832271322e-06	0.00020705050235395
ENSG00000159640.ENSG00000224353.ENSG00000264813.67	ENSG00000159640+ENSG00000224353+ENSG00000264813	chr17	dexseq_prepare_annotation2.py	exon	.	+	.		47	1.91120971318737e-06	0.00020705050235395
ENSG00000204248.73	ENSG00000204248	chr6	dexseq_prepare_annotation2.py	exon	.	-	.	COL11A2	12	1.92641541524477e-06	0.00020705050235395
ENSG00000085563.48	ENSG00000085563	chr7	dexseq_prepare_annotation2.py	exon	.	-	.	ABCB1	12	2.02469011826509e-06	0.000215858091640843
ENSG00000181090.64	ENSG00000181090	chr9	dexseq_prepare_annotation2.py	exon	.	+	.	EHMT1	10	2.05284612586666e-06	0.000217109006271658
ENSG00000151491.53	ENSG00000151491	chr12	dexseq_prepare_annotation2.py	exon	.	-	.	EPS8	35	2.26233211819201e-06	0.000236098413170206
ENSG00000142178.15	ENSG00000142178	chr21	dexseq_prepare_annotation2.py	exon	.	-	.	SIK1	13	2.28419501401631e-06	0.000236098413170206
ENSG00000079102.89	ENSG00000079102	chr8	dexseq_prepare_annotation2.py	exon	.	-	.	RUNX1T1	20	2.28597555868278e-06	0.000236098413170206
ENSG00000185344.33	ENSG00000185344	chr12	dexseq_prepare_annotation2.py	exon	.	+	.	ATP6V0A2	3	2.59693819858373e-06	0.00026613583709517
ENSG00000187775.94	ENSG00000187775	chr17	dexseq_prepare_annotation2.py	exon	.	-	.	DNAH17	69	2.71990781683048e-06	0.000276593702603839
ENSG00000175449.17	ENSG00000175449	chr5	dexseq_prepare_annotation2.py	exon	.	+	.	RFESD	7	2.90670445665339e-06	0.00029202254716766
ENSG00000105726.60	ENSG00000105726	chr19	dexseq_prepare_annotation2.py	exon	.	-	.	ATP13A1	15	2.91580758140174e-06	0.00029202254716766
ENSG00000215440.ENSG00000124222.ENSG00000254995.89	ENSG00000215440+ENSG00000124222+ENSG00000254995	chr20	dexseq_prepare_annotation2.py	exon	.	+	.		28	3.21481740432292e-06	0.000319548015677812
ENSG00000013297.27	ENSG00000013297	chr3	dexseq_prepare_annotation2.py	exon	.	+	.	CLDN11	13	3.3543707587694e-06	0.000330931204708444
ENSG00000224729.18	ENSG00000224729	chr7	dexseq_prepare_annotation2.py	exon	.	-	.	PCOLCE-AS1	8	3.56739941049964e-06	0.000349190306646102
ENSG00000177542.58	ENSG00000177542	chr11	dexseq_prepare_annotation2.py	exon	.	-	.	SLC25A22	29	3.59227546927911e-06	0.000349190306646102
ENSG00000163486.23	ENSG00000163486	chr1	dexseq_prepare_annotation2.py	exon	.	+	.	SRGAP2	22	4.10410634932025e-06	0.000396031284219078
ENSG00000136044.56	ENSG00000136044	chr12	dexseq_prepare_annotation2.py	exon	.	-	.	APPL2	39	4.49249632825203e-06	0.000428004537315313
ENSG00000183426.ENSG00000183458.63	ENSG00000183426+ENSG00000183458	chr16	dexseq_prepare_annotation2.py	exon	.	+	.		47	4.50019899295224e-06	0.000428004537315313
ENSG00000100023.ENSG00000207751.43	ENSG00000100023+ENSG00000207751	chr22	dexseq_prepare_annotation2.py	exon	.	+	.		15	4.65553399968781e-06	0.000439615424827663
ENSG00000008710.140	ENSG00000008710	chr16	dexseq_prepare_annotation2.py	exon	.	-	.	PKD1	71	5.48359846685411e-06	0.000514135969729158
ENSG00000140798.52	ENSG00000140798	chr16	dexseq_prepare_annotation2.py	exon	.	-	.	ABCC12	28	5.58120545610183e-06	0.000519602367110325
ENSG00000149269.48	ENSG00000149269	chr11	dexseq_prepare_annotation2.py	exon	.	-	.	PAK1	27	5.93888213510591e-06	0.00054755191047056
ENSG00000132768.40	ENSG00000132768	chr1	dexseq_prepare_annotation2.py	exon	.	+	.	DPH2	21	5.96425681601821e-06	0.00054755191047056
ENSG00000142192.47	ENSG00000142192	chr21	dexseq_prepare_annotation2.py	exon	.	-	.	APP	21	6.12932907341889e-06	0.000558825726555846
ENSG00000087460.93	ENSG00000087460	chr20	dexseq_prepare_annotation2.py	exon	.	+	.	GNAS	24	6.56143346509727e-06	0.000594124317867027
ENSG00000185619.38	ENSG00000185619	chr4	dexseq_prepare_annotation2.py	exon	.	+	.	PCGF3	21	6.88804579036793e-06	0.000619455546589551
ENSG00000135519.18	ENSG00000135519	chr12	dexseq_prepare_annotation2.py	exon	.	+	.	KCNH3	15	7.38103039229261e-06	0.000656448569010747
ENSG00000158062.43	ENSG00000158062	chr1	dexseq_prepare_annotation2.py	exon	.	-	.	UBXN11	24	7.39870172334351e-06	0.000656448569010747
ENSG00000175287.ENSG00000095319.ENSG00000251184.106	ENSG00000175287+ENSG00000095319+ENSG00000251184	chr9	dexseq_prepare_annotation2.py	exon	.	+	.		30	7.53700261366017e-06	0.000664261163683917
ENSG00000152767.79	ENSG00000152767	chr13	dexseq_prepare_annotation2.py	exon	.	+	.	FARP1	39	7.60586823745867e-06	0.00066589124569009
ENSG00000058600.46	ENSG00000058600	chr16	dexseq_prepare_annotation2.py	exon	.	+	.	POLR3E	2	8.13604497224991e-06	0.000707621806139104
ENSG00000133943.39	ENSG00000133943	chr14	dexseq_prepare_annotation2.py	exon	.	+	.	C14orf159	11	9.27807428777746e-06	0.000801674131270706
ENSG00000122674.29	ENSG00000122674	chr7	dexseq_prepare_annotation2.py	exon	.	+	.	CCZ1	26	9.5173356827469e-06	0.000817007647570871
ENSG00000215262.29	ENSG00000215262	chr8	dexseq_prepare_annotation2.py	exon	.	+	.	KCNU1	20	9.67999703212541e-06	0.000825610069449664
ENSG00000250571.ENSG00000181638.ENSG00000264668.37	ENSG00000250571+ENSG00000181638+ENSG00000264668	chr8	dexseq_prepare_annotation2.py	exon	.	+	.		24	9.87487237162599e-06	0.000836832133031382
ENSG00000140398.35	ENSG00000140398	chr15	dexseq_prepare_annotation2.py	exon	.	+	.	NEIL1	18	1.05767140764155e-05	0.000890599745797535
ENSG00000170291.31	ENSG00000170291	chr17	dexseq_prepare_annotation2.py	exon	.	+	.	ELP5	18	1.0847703952887e-05	0.00090763700162763
ENSG00000082196.ENSG00000250767.ENSG00000273294.ENSG00000242110.40	ENSG00000082196+ENSG00000250767+ENSG00000273294+ENSG00000242110	chr5	dexseq_prepare_annotation2.py	exon	.	-	.		17	1.12612523133751e-05	0.000936312928193832
ENSG00000135404.34	ENSG00000135404	chr12	dexseq_prepare_annotation2.py	exon	.	-	.	CD63	15	1.20963617495562e-05	0.000999461889557078
ENSG00000227232.22	ENSG00000227232	chr1	dexseq_prepare_annotation2.py	exon	.	-	.	WASH7P	20	1.32812211685712e-05	0.0010905449928479
ENSG00000137337.35	ENSG00000137337	chr6	dexseq_prepare_annotation2.py	exon	.	-	.	MDC1	13	1.38492879806957e-05	0.00112407770083985
ENSG00000262660.ENSG00000262814.ENSG00000183048.37	ENSG00000262660+ENSG00000262814+ENSG00000183048	chr17	dexseq_prepare_annotation2.py	exon	.	+	.		12	1.38596569770722e-05	0.00112407770083985
ENSG00000263719.ENSG00000160551.31	ENSG00000263719+ENSG00000160551	chr17	dexseq_prepare_annotation2.py	exon	.	+	.		21	1.40954307219253e-05	0.00113622923258447
ENSG00000078295.38	ENSG00000078295	chr5	dexseq_prepare_annotation2.py	exon	.	+	.	ADCY2	4	1.50494592372849e-05	0.00120578091586004
ENSG00000175166.68	ENSG00000175166	chr3	dexseq_prepare_annotation2.py	exon	.	+	.	PSMD2	48	1.52797192664578e-05	0.00121685475122032
ENSG00000135476.49	ENSG00000135476	chr12	dexseq_prepare_annotation2.py	exon	.	+	.	ESPL1	27	1.55534843289069e-05	0.00123123989717454
ENSG00000126522.ENSG00000249319.ENSG00000241258.60	ENSG00000126522+ENSG00000249319+ENSG00000241258	chr7	dexseq_prepare_annotation2.py	exon	.	+	.		33	1.58485340526192e-05	0.00124712869152158
ENSG00000103657.110	ENSG00000103657	chr15	dexseq_prepare_annotation2.py	exon	.	-	.	HERC1	42	1.66042812567284e-05	0.00129246830261329
ENSG00000110888.51	ENSG00000110888	chr12	dexseq_prepare_annotation2.py	exon	.	-	.	CAPRIN2	9	1.66202429231664e-05	0.00129246830261329
ENSG00000129003.99	ENSG00000129003	chr15	dexseq_prepare_annotation2.py	exon	.	-	.	VPS13C	22	1.77657149065708e-05	0.00137346638049629
ENSG00000214883.7	ENSG00000214883	chr11	dexseq_prepare_annotation2.py	exon	.	+	.	RP11-574M7.2	3	1.87257270656381e-05	0.00143926809190544
ENSG00000178149.44	ENSG00000178149	chr3	dexseq_prepare_annotation2.py	exon	.	-	.	DALRD3	25	1.92271214741742e-05	0.00146926327103227
ENSG00000229547.9	ENSG00000229547	chrX	dexseq_prepare_annotation2.py	exon	.	+	.	UBE2DNL	10	2.06057409936832e-05	0.00156556262032466
ENSG00000239953.ENSG00000112130.29	ENSG00000239953+ENSG00000112130	chr6	dexseq_prepare_annotation2.py	exon	.	+	.		21	2.09142894663322e-05	0.0015799251813995
ENSG00000111641.58	ENSG00000111641	chr12	dexseq_prepare_annotation2.py	exon	.	-	.	NOP2	42	2.12574403985603e-05	0.00158971171556777
ENSG00000016082.10	ENSG00000016082	chr5	dexseq_prepare_annotation2.py	exon	.	+	.	ISL1	5	2.12843399134263e-05	0.00158971171556777
ENSG00000242384.ENSG00000267043.ENSG00000161583.ENSG00000234972.105	ENSG00000242384+ENSG00000267043+ENSG00000161583+ENSG00000234972	chr17	dexseq_prepare_annotation2.py	exon	.	-	.		36	2.16935900955497e-05	0.00160647982884783
ENSG00000108883.74	ENSG00000108883	chr17	dexseq_prepare_annotation2.py	exon	.	-	.	EFTUD2	17	2.1751882705277e-05	0.00160647982884783
ENSG00000035928.50	ENSG00000035928	chr4	dexseq_prepare_annotation2.py	exon	.	-	.	RFC1	9	2.25898103060467e-05	0.00165909606803298
ENSG00000116874.17	ENSG00000116874	chr1	dexseq_prepare_annotation2.py	exon	.	-	.	WARS2	5	2.28814782671426e-05	0.00167123283255042
ENSG00000159216.45	ENSG00000159216	chr21	dexseq_prepare_annotation2.py	exon	.	-	.	RUNX1	23	2.31416676178742e-05	0.00168094970279284
ENSG00000172508.12	ENSG00000172508	chr11	dexseq_prepare_annotation2.py	exon	.	+	.	CARNS1	4	2.34833893270503e-05	0.00169177674927993
ENSG00000165588.17	ENSG00000165588	chr14	dexseq_prepare_annotation2.py	exon	.	-	.	OTX2	10	2.37296256263931e-05	0.00169177674927993
ENSG00000259933.6	ENSG00000259933	chr16	dexseq_prepare_annotation2.py	exon	.	+	.	RP11-304L19.1	7	2.37995331801165e-05	0.00169177674927993
ENSG00000077150.40	ENSG00000077150	chr10	dexseq_prepare_annotation2.py	exon	.	+	.	NFKB2	19	2.38026078189158e-05	0.00169177674927993
ENSG00000038382.79	ENSG00000038382	chr5	dexseq_prepare_annotation2.py	exon	.	+	.	TRIO	41	2.47775976362846e-05	0.00175165690241541
ENSG00000184012.32	ENSG00000184012	chr21	dexseq_prepare_annotation2.py	exon	.	-	.	TMPRSS2	15	2.49978676618282e-05	0.00175782877919877
ENSG00000005238.29	ENSG00000005238	chr9	dexseq_prepare_annotation2.py	exon	.	-	.	FAM214B	12	2.58055686835452e-05	0.00180502443384374
ENSG00000141562.72	ENSG00000141562	chr17	dexseq_prepare_annotation2.py	exon	.	+	.	NARF	35	2.6194088581337e-05	0.00182255711076461
ENSG00000073060.7	ENSG00000073060	chr12	dexseq_prepare_annotation2.py	exon	.	-	.	SCARB1	5	2.65226382893421e-05	0.00183575538316807
ENSG00000226985.9	ENSG00000226985	chrX	dexseq_prepare_annotation2.py	exon	.	+	.	RP11-142G7.2	5	2.76206182231464e-05	0.00188669767963628
ENSG00000240240.ENSG00000223839.ENSG00000183148.53	ENSG00000240240+ENSG00000223839+ENSG00000183148	chr9	dexseq_prepare_annotation2.py	exon	.	+	.		40	2.76459836998228e-05	0.00188669767963628
ENSG00000105520.27	ENSG00000105520	chr19	dexseq_prepare_annotation2.py	exon	.	+	.	DKFZP761J1410	15	2.76867889447381e-05	0.00188669767963628
ENSG00000173193.26	ENSG00000173193	chr3	dexseq_prepare_annotation2.py	exon	.	+	.	PARP14	16	2.80373689355547e-05	0.00190078983245145
ENSG00000230031.10	ENSG00000230031	chr15	dexseq_prepare_annotation2.py	exon	.	-	.	POTEB2	10	2.83235006808245e-05	0.00191039121939031
ENSG00000155329.15	ENSG00000155329	chr5	dexseq_prepare_annotation2.py	exon	.	-	.	ZCCHC10	9	3.02541702688017e-05	0.00203025447184547
ENSG00000160209.45	ENSG00000160209	chr21	dexseq_prepare_annotation2.py	exon	.	+	.	PDXK	7	3.04370912178817e-05	0.00203221386818382
ENSG00000231887.ENSG00000256682.ENSG00000212127.ENSG00000111215.61	ENSG00000231887+ENSG00000256682+ENSG00000212127+ENSG00000111215	chr12	dexseq_prepare_annotation2.py	exon	.	-	.		8	3.204216887485e-05	0.00212382089851097
ENSG00000090487.33	ENSG00000090487	chr15	dexseq_prepare_annotation2.py	exon	.	-	.	SPG21	11	3.21304220652189e-05	0.00212382089851097
ENSG00000162458.43	ENSG00000162458	chr1	dexseq_prepare_annotation2.py	exon	.	+	.	FBLIM1	13	3.35287994698984e-05	0.0021971386714153
ENSG00000141524.ENSG00000204282.55	ENSG00000141524+ENSG00000204282	chr17	dexseq_prepare_annotation2.py	exon	.	-	.		25	3.35720129822913e-05	0.0021971386714153
ENSG00000146263.52	ENSG00000146263	chr6	dexseq_prepare_annotation2.py	exon	.	-	.	MMS22L	30	3.41192657539814e-05	0.00222195415402776
ENSG00000104695.28	ENSG00000104695	chr8	dexseq_prepare_annotation2.py	exon	.	-	.	PPP2CB	15	3.55588207739668e-05	0.00230435103250902
ENSG00000151655.30	ENSG00000151655	chr10	dexseq_prepare_annotation2.py	exon	.	+	.	ITIH2	21	3.71589202468024e-05	0.00239629719835477
ENSG00000034152.30	ENSG00000034152	chr17	dexseq_prepare_annotation2.py	exon	.	+	.	MAP2K3	20	3.77216224662059e-05	0.00241063059602412
ENSG00000231091.ENSG00000232561.60	ENSG00000231091+ENSG00000232561	chr7	dexseq_prepare_annotation2.py	exon	.	-	.		12	3.77458799831312e-05	0.00241063059602412
ENSG00000233327.ENSG00000154874.ENSG00000213077.ENSG00000273018.95	ENSG00000233327+ENSG00000154874+ENSG00000213077+ENSG00000273018	chr17	dexseq_prepare_annotation2.py	exon	.	-	.		48	3.88446055699544e-05	0.0024637883685062
ENSG00000175356.40	ENSG00000175356	chr11	dexseq_prepare_annotation2.py	exon	.	-	.	SCUBE2	22	3.89509658863688e-05	0.0024637883685062
ENSG00000240527.ENSG00000138185.ENSG00000173088.ENSG00000270099.44	ENSG00000240527+ENSG00000138185+ENSG00000173088+ENSG00000270099	chr10	dexseq_prepare_annotation2.py	exon	.	+	.		8	4.06960238561042e-05	0.00256191159703665
ENSG00000197355.11	ENSG00000197355	chr9	dexseq_prepare_annotation2.py	exon	.	+	.	UAP1L1	8	4.16327084801976e-05	0.00259653643844325
ENSG00000157470.42	ENSG00000157470	chr15	dexseq_prepare_annotation2.py	exon	.	+	.	FAM81A	12	4.1638859678515e-05	0.00259653643844325
ENSG00000116560.15	ENSG00000116560	chr1	dexseq_prepare_annotation2.py	exon	.	-	.	SFPQ	12	4.24319566335112e-05	0.00263357026617379
ENSG00000151612.28	ENSG00000151612	chr4	dexseq_prepare_annotation2.py	exon	.	-	.	ZNF827	19	4.32319480492189e-05	0.00267068389350782
ENSG00000085741.10	ENSG00000085741	chr11	dexseq_prepare_annotation2.py	exon	.	-	.	WNT11	9	4.48783956606876e-05	0.00275949949132228
ENSG00000255723.ENSG00000198189.ENSG00000170509.29	ENSG00000255723+ENSG00000198189+ENSG00000170509	chr4	dexseq_prepare_annotation2.py	exon	.	-	.		19	4.56036382866252e-05	0.00279111156550549
ENSG00000158488.28	ENSG00000158488	chr1	dexseq_prepare_annotation2.py	exon	.	+	.	CD1E	3	4.61442101724098e-05	0.00281118183630994
ENSG00000144381.46	ENSG00000144381	chr2	dexseq_prepare_annotation2.py	exon	.	-	.	HSPD1	15	5.11304793040761e-05	0.00310066484587103
ENSG00000161010.ENSG00000197226.110	ENSG00000161010+ENSG00000197226	chr5	dexseq_prepare_annotation2.py	exon	.	-	.		49	5.2510546754983e-05	0.00316201743829916
ENSG00000180357.15	ENSG00000180357	chr15	dexseq_prepare_annotation2.py	exon	.	+	.	ZNF609	5	5.27042755563252e-05	0.00316201743829916
ENSG00000145388.17	ENSG00000145388	chr4	dexseq_prepare_annotation2.py	exon	.	+	.	METTL14	14	5.28597468883596e-05	0.00316201743829916
ENSG00000125844.29	ENSG00000125844	chr20	dexseq_prepare_annotation2.py	exon	.	-	.	RRBP1	15	5.61831249799496e-05	0.00334567978484205
ENSG00000141141.36	ENSG00000141141	chr17	dexseq_prepare_annotation2.py	exon	.	-	.	DDX52	13	5.67230233432606e-05	0.00336268326725518
ENSG00000115705.39	ENSG00000115705	chr2	dexseq_prepare_annotation2.py	exon	.	+	.	TPO	10	5.69963978803928e-05	0.00336380526776247
ENSG00000160216.44	ENSG00000160216	chr21	dexseq_prepare_annotation2.py	exon	.	+	.	AGPAT3	30	5.84581774722914e-05	0.00343474269414974
ENSG00000162819.28	ENSG00000162819	chr1	dexseq_prepare_annotation2.py	exon	.	+	.	BROX	11	6.10723067362385e-05	0.00357245971262421
ENSG00000105186.45	ENSG00000105186	chr19	dexseq_prepare_annotation2.py	exon	.	-	.	ANKRD27	15	6.20466286889533e-05	0.00360795995768392
ENSG00000204673.21	ENSG00000204673	chr19	dexseq_prepare_annotation2.py	exon	.	-	.	AKT1S1	6	6.22250280145184e-05	0.00360795995768392
ENSG00000119681.50	ENSG00000119681	chr14	dexseq_prepare_annotation2.py	exon	.	-	.	LTBP2	12	6.64010730150575e-05	0.00383328465178629
ENSG00000129055.14	ENSG00000129055	chr3	dexseq_prepare_annotation2.py	exon	.	-	.	ANAPC13	7	6.7763428380374e-05	0.00389492401386324
ENSG00000100201.36	ENSG00000100201	chr22	dexseq_prepare_annotation2.py	exon	.	-	.	DDX17	23	6.84615206644504e-05	0.00391801429949798
ENSG00000173068.31	ENSG00000173068	chr9	dexseq_prepare_annotation2.py	exon	.	-	.	BNC2	15	6.91952774970922e-05	0.00394293779530844
ENSG00000148606.35	ENSG00000148606	chr10	dexseq_prepare_annotation2.py	exon	.	-	.	POLR3A	21	6.9673232142823e-05	0.00395313360054987
ENSG00000117724.13	ENSG00000117724	chr1	dexseq_prepare_annotation2.py	exon	.	+	.	CENPF	12	7.10868317161659e-05	0.00401610220208424
ENSG00000124920.53	ENSG00000124920	chr11	dexseq_prepare_annotation2.py	exon	.	+	.	MYRF	14	7.14243128101274e-05	0.00401799751212717
ENSG00000142188.30	ENSG00000142188	chr21	dexseq_prepare_annotation2.py	exon	.	-	.	TMEM50B	19	7.1767299477845e-05	0.00402018516566573
ENSG00000003756.ENSG00000004534.144	ENSG00000003756+ENSG00000004534	chr3	dexseq_prepare_annotation2.py	exon	.	+	.		53	7.26564224558021e-05	0.00405281816399031
ENSG00000004700.30	ENSG00000004700	chr12	dexseq_prepare_annotation2.py	exon	.	-	.	RECQL	10	7.35894453706154e-05	0.00408761541092242
ENSG00000163872.23	ENSG00000163872	chr3	dexseq_prepare_annotation2.py	exon	.	+	.	YEATS2	4	7.4641998081587e-05	0.0041287331156426
ENSG00000168314.33	ENSG00000168314	chr3	dexseq_prepare_annotation2.py	exon	.	+	.	MOBP	20	8.05530811660715e-05	0.00443713222089777
ENSG00000158125.36	ENSG00000158125	chr2	dexseq_prepare_annotation2.py	exon	.	-	.	XDH	23	8.17155739170288e-05	0.00448248915843619
ENSG00000090273.5	ENSG00000090273	chr1	dexseq_prepare_annotation2.py	exon	.	+	.	NUDC	3	8.45077142621543e-05	0.00461649579564331
ENSG00000231074.ENSG00000270604.38	ENSG00000231074+ENSG00000270604	chr6	dexseq_prepare_annotation2.py	exon	.	-	.		21	8.57777945257218e-05	0.00466659441823063
ENSG00000185989.27	ENSG00000185989	chr13	dexseq_prepare_annotation2.py	exon	.	-	.	RASA3	20	8.66555716030658e-05	0.00469502728111693
ENSG00000261190.18	ENSG00000261190	chr16	dexseq_prepare_annotation2.py	exon	.	-	.	C16orf97	10	8.94965324587741e-05	0.00482915983308161
ENSG00000087502.36	ENSG00000087502	chr12	dexseq_prepare_annotation2.py	exon	.	-	.	ERGIC2	16	9.16669217199357e-05	0.00492616546803882
ENSG00000159842.95	ENSG00000159842	chr17	dexseq_prepare_annotation2.py	exon	.	-	.	ABR	26	9.44633557547821e-05	0.00505589296792801
ENSG00000134516.82	ENSG00000134516	chr5	dexseq_prepare_annotation2.py	exon	.	+	.	DOCK2	21	9.90169700614106e-05	0.00527824332343487
ENSG00000240216.21	ENSG00000240216	chr3	dexseq_prepare_annotation2.py	exon	.	-	.	CPHL1P	12	0.000102327784950491	0.00543282456644774
ENSG00000175699.20	ENSG00000175699	chr14	dexseq_prepare_annotation2.py	exon	.	+	.	LINC00521	10	0.000102975648100568	0.00544535227155802
ENSG00000072849.26	ENSG00000072849	chr17	dexseq_prepare_annotation2.py	exon	.	-	.	DERL2	13	0.000106198834999966	0.0055934207119504
ENSG00000102225.65	ENSG00000102225	chrX	dexseq_prepare_annotation2.py	exon	.	+	.	CDK16	17	0.000110775922481277	0.00581134006032728
ENSG00000140199.59	ENSG00000140199	chr15	dexseq_prepare_annotation2.py	exon	.	-	.	SLC12A6	21	0.000119479261277821	0.00624314558929957
ENSG00000072840.31	ENSG00000072840	chr4	dexseq_prepare_annotation2.py	exon	.	+	.	EVC	14	0.000122253437927332	0.00636295452519421
ENSG00000077157.ENSG00000232626.59	ENSG00000077157+ENSG00000232626	chr1	dexseq_prepare_annotation2.py	exon	.	+	.		31	0.000124230569261054	0.00644050245345542
ENSG00000142185.ENSG00000266692.ENSG00000264452.41	ENSG00000142185+ENSG00000266692+ENSG00000264452	chr21	dexseq_prepare_annotation2.py	exon	.	+	.		15	0.000125174682106033	0.00646409881813188
ENSG00000089053.70	ENSG00000089053	chr12	dexseq_prepare_annotation2.py	exon	.	-	.	ANAPC5	26	0.000125910627785354	0.00647680349930885
ENSG00000123329.77	ENSG00000123329	chr12	dexseq_prepare_annotation2.py	exon	.	-	.	ARHGAP9	28	0.000126905293175543	0.0065026665727933
ENSG00000227195.65	ENSG00000227195	chr20	dexseq_prepare_annotation2.py	exon	.	-	.	MIR663A	44	0.00013546398996786	0.00690662696764342
ENSG00000077684.35	ENSG00000077684	chr4	dexseq_prepare_annotation2.py	exon	.	+	.	JADE1	13	0.00013595080141449	0.00690662696764342
ENSG00000254148.ENSG00000234899.38	ENSG00000254148+ENSG00000234899	chr17	dexseq_prepare_annotation2.py	exon	.	-	.		15	0.000136872804418606	0.00690662696764342
ENSG00000149806.ENSG00000162298.74	ENSG00000149806+ENSG00000162298	chr11	dexseq_prepare_annotation2.py	exon	.	-	.		54	0.000137273273507661	0.00690662696764342
ENSG00000115504.61	ENSG00000115504	chr2	dexseq_prepare_annotation2.py	exon	.	+	.	EHBP1	30	0.00013740112651212	0.00690662696764342
ENSG00000106069.80	ENSG00000106069	chr7	dexseq_prepare_annotation2.py	exon	.	+	.	CHN2	10	0.00014011709772483	0.0070164698178873
ENSG00000174744.17	ENSG00000174744	chr11	dexseq_prepare_annotation2.py	exon	.	-	.	BRMS1	8	0.000145255675356477	0.00724633972910427
ENSG00000204815.9	ENSG00000204815	chr17	dexseq_prepare_annotation2.py	exon	.	+	.	TTC25	7	0.000149080223805061	0.00740917503271767
ENSG00000229807.29	ENSG00000229807	chrX	dexseq_prepare_annotation2.py	exon	.	-	.	XIST	15	0.000155440344240526	0.00769633464741479
ENSG00000196470.ENSG00000261802.22	ENSG00000196470+ENSG00000261802	chr16	dexseq_prepare_annotation2.py	exon	.	-	.		5	0.000156100563810249	0.00770018452825185
ENSG00000115109.30	ENSG00000115109	chr2	dexseq_prepare_annotation2.py	exon	.	+	.	EPB41L5	20	0.000166040636809617	0.00816006400975146
ENSG00000116337.74	ENSG00000116337	chr1	dexseq_prepare_annotation2.py	exon	.	+	.	AMPD2	42	0.00016860959485001	0.00825562534784124
ENSG00000100393.ENSG00000221160.29	ENSG00000100393+ENSG00000221160	chr22	dexseq_prepare_annotation2.py	exon	.	+	.		3	0.000171418485269383	0.00836218588657285
ENSG00000255157.4	ENSG00000255157	chr11	dexseq_prepare_annotation2.py	exon	.	+	.	CTD-2313N18.8	3	0.000172387259904351	0.0083785278527041
ENSG00000005483.60	ENSG00000005483	chr7	dexseq_prepare_annotation2.py	exon	.	+	.	KMT2E	26	0.000173103832458507	0.00838253723480388
ENSG00000163491.62	ENSG00000163491	chr3	dexseq_prepare_annotation2.py	exon	.	-	.	NEK10	34	0.000181535265760954	0.00875874530423287
ENSG00000169432.37	ENSG00000169432	chr2	dexseq_prepare_annotation2.py	exon	.	-	.	SCN9A	20	0.000187681366302442	0.00902235513643014
ENSG00000026025.10	ENSG00000026025	chr10	dexseq_prepare_annotation2.py	exon	.	+	.	VIM	7	0.000189451083415813	0.0090744323288299
ENSG00000116641.64	ENSG00000116641	chr1	dexseq_prepare_annotation2.py	exon	.	-	.	DOCK7	20	0.000196174269189143	0.00936254093386452
ENSG00000143355.21	ENSG00000143355	chr1	dexseq_prepare_annotation2.py	exon	.	+	.	LHX9	15	0.000201754083732073	0.00959420498898565
ENSG00000174059.13	ENSG00000174059	chr1	dexseq_prepare_annotation2.py	exon	.	-	.	CD34	10	0.00020491953431573	0.00970980732492454
ENSG00000139835.13	ENSG00000139835	chr13	dexseq_prepare_annotation2.py	exon	.	-	.	GRTP1	12	0.000206442113327563	0.00974701692210852
ENSG00000173662.12	ENSG00000173662	chr1	dexseq_prepare_annotation2.py	exon	.	+	.	TAS1R1	4	0.00020968331574776	0.00986481649176296
ENSG00000108349.36	ENSG00000108349	chr17	dexseq_prepare_annotation2.py	exon	.	+	.	CASC3	28	0.000221053965747114	0.0103628844935349
ENSG00000068615.24	ENSG00000068615	chr2	dexseq_prepare_annotation2.py	exon	.	-	.	REEP1	17	0.000230409009561024	0.0107632759943348
ENSG00000175274.52	ENSG00000175274	chr11	dexseq_prepare_annotation2.py	exon	.	-	.	TP53I11	7	0.000235373148378075	0.0109564543012611
ENSG00000224184.19	ENSG00000224184	chr2	dexseq_prepare_annotation2.py	exon	.	+	.	AC096559.1	11	0.000244934500677859	0.0113290541787996
ENSG00000120820.24	ENSG00000120820	chr12	dexseq_prepare_annotation2.py	exon	.	-	.	GLT8D2	13	0.00024550519087018	0.0113290541787996
ENSG00000162882.23	ENSG00000162882	chr2	dexseq_prepare_annotation2.py	exon	.	-	.	HAAO	9	0.000246125033354139	0.0113290541787996
ENSG00000148516.58	ENSG00000148516	chr10	dexseq_prepare_annotation2.py	exon	.	+	.	ZEB1	14	0.000246805416300626	0.0113290541787996
ENSG00000241287.ENSG00000179344.7	ENSG00000241287+ENSG00000179344	chr6	dexseq_prepare_annotation2.py	exon	.	-	.		5	0.000254815204788229	0.0116313446054448
ENSG00000050438.30	ENSG00000050438	chr12	dexseq_prepare_annotation2.py	exon	.	+	.	SLC4A8	9	0.00025515052462776	0.0116313446054448
ENSG00000196344.11	ENSG00000196344	chr4	dexseq_prepare_annotation2.py	exon	.	-	.	ADH7	6	0.000256560678583906	0.0116554370133307
ENSG00000115421.36	ENSG00000115421	chr2	dexseq_prepare_annotation2.py	exon	.	+	.	PAPOLG	28	0.000259670372504539	0.0117511569837494
ENSG00000158874.22	ENSG00000158874	chr1	dexseq_prepare_annotation2.py	exon	.	-	.	APOA2	19	0.000261311613750434	0.0117511569837494
ENSG00000233532.5	ENSG00000233532	chr13	dexseq_prepare_annotation2.py	exon	.	+	.	LINC00460	5	0.000261334353496393	0.0117511569837494
ENSG00000137502.36	ENSG00000137502	chr11	dexseq_prepare_annotation2.py	exon	.	-	.	RAB30	12	0.000262763192891745	0.0117753539323013
ENSG00000143126.34	ENSG00000143126	chr1	dexseq_prepare_annotation2.py	exon	.	+	.	CELSR2	6	0.000267764261795139	0.0119467941808156
ENSG00000002726.18	ENSG00000002726	chr7	dexseq_prepare_annotation2.py	exon	.	+	.	AOC1	13	0.000268396208146916	0.0119467941808156
ENSG00000257225.ENSG00000134283.50	ENSG00000257225+ENSG00000134283	chr12	dexseq_prepare_annotation2.py	exon	.	+	.		10	0.000272832570999626	0.0121035120423324
ENSG00000239282.ENSG00000099992.ENSG00000248751.8	ENSG00000239282+ENSG00000099992+ENSG00000248751	chr22	dexseq_prepare_annotation2.py	exon	.	-	.		6	0.000274166760195595	0.0121220219725276
ENSG00000067141.45	ENSG00000067141	chr15	dexseq_prepare_annotation2.py	exon	.	+	.	NEO1	15	0.000279015724268667	0.0122952929161059
ENSG00000263218.5	ENSG00000263218	chr17	dexseq_prepare_annotation2.py	exon	.	-	.	CTD-2561B21.7	2	0.000286892401247431	0.0126003905132593
ENSG00000095637.54	ENSG00000095637	chr10	dexseq_prepare_annotation2.py	exon	.	-	.	SORBS1	23	0.000290966229643804	0.0127369985294407
ENSG00000143669.78	ENSG00000143669	chr1	dexseq_prepare_annotation2.py	exon	.	-	.	LYST	26	0.000293846393783132	0.0128206248376667
ENSG00000119326.27	ENSG00000119326	chr9	dexseq_prepare_annotation2.py	exon	.	-	.	CTNNAL1	16	0.000296362097406735	0.0128878517359113
ENSG00000166311.32	ENSG00000166311	chr11	dexseq_prepare_annotation2.py	exon	.	+	.	SMPD1	11	0.000298973139581059	0.0129587701811856
ENSG00000006025.45	ENSG00000006025	chr17	dexseq_prepare_annotation2.py	exon	.	-	.	OSBPL7	20	0.000303456509503063	0.013110114560884
ENSG00000255650.7	ENSG00000255650	chr12	dexseq_prepare_annotation2.py	exon	.	-	.	FAM222A-AS1	7	0.000307348831075299	0.0132350213251318
ENSG00000180957.27	ENSG00000180957	chr22	dexseq_prepare_annotation2.py	exon	.	-	.	PITPNB	9	0.000313167159502751	0.0134417852228129
ENSG00000123104.53	ENSG00000123104	chr12	dexseq_prepare_annotation2.py	exon	.	-	.	ITPR2	36	0.000314293453625218	0.0134464707343864
ENSG00000156206.9	ENSG00000156206	chr15	dexseq_prepare_annotation2.py	exon	.	+	.	C15orf26	2	0.000323209467236336	0.0137833198608528
ENSG00000167380.40	ENSG00000167380	chr19	dexseq_prepare_annotation2.py	exon	.	+	.	ZNF226	31	0.000327023269125919	0.0139011177422658
ENSG00000164114.28	ENSG00000164114	chr4	dexseq_prepare_annotation2.py	exon	.	-	.	MAP9	16	0.000336153948842295	0.014206608695844
ENSG00000138032.23	ENSG00000138032	chr2	dexseq_prepare_annotation2.py	exon	.	+	.	PPM1B	12	0.000336359192269227	0.014206608695844
ENSG00000172575.33	ENSG00000172575	chr15	dexseq_prepare_annotation2.py	exon	.	-	.	RASGRP1	8	0.000344006552759234	0.0144544435373682
ENSG00000249007.ENSG00000163435.32	ENSG00000249007+ENSG00000163435	chr1	dexseq_prepare_annotation2.py	exon	.	+	.		8	0.000344413745406278	0.0144544435373682
ENSG00000160201.25	ENSG00000160201	chr21	dexseq_prepare_annotation2.py	exon	.	-	.	U2AF1	15	0.000353722982943101	0.0147981577041386
ENSG00000260963.6	ENSG00000260963	chr16	dexseq_prepare_annotation2.py	exon	.	+	.	RP11-297L17.2	7	0.000365341853679851	0.0151738836545613
ENSG00000129351.61	ENSG00000129351	chr19	dexseq_prepare_annotation2.py	exon	.	+	.	ILF3	14	0.000366123982385976	0.0151738836545613
ENSG00000040531.35	ENSG00000040531	chr17	dexseq_prepare_annotation2.py	exon	.	+	.	CTNS	15	0.000366147419501139	0.0151738836545613
ENSG00000002834.22	ENSG00000002834	chr17	dexseq_prepare_annotation2.py	exon	.	+	.	LASP1	16	0.000371814262428173	0.0153605767165639
ENSG00000162889.18	ENSG00000162889	chr1	dexseq_prepare_annotation2.py	exon	.	+	.	MAPKAPK2	13	0.000373220297814159	0.0153706303336548
ENSG00000119285.ENSG00000230325.53	ENSG00000119285+ENSG00000230325	chr1	dexseq_prepare_annotation2.py	exon	.	-	.		40	0.000376121046767715	0.0154419883176062
ENSG00000198369.8	ENSG00000198369	chr2	dexseq_prepare_annotation2.py	exon	.	-	.	SPRED2	3	0.000381423683669716	0.0156112108300732
ENSG00000263718.7	ENSG00000263718	chr17	dexseq_prepare_annotation2.py	exon	.	-	.	RP11-285E9.6	4	0.000383925952326124	0.0156644063891921
ENSG00000260037.7	ENSG00000260037	chr15	dexseq_prepare_annotation2.py	exon	.	+	.	CTD-2524L6.3	3	0.000385093197918867	0.0156644063891921
ENSG00000197724.27	ENSG00000197724	chr9	dexseq_prepare_annotation2.py	exon	.	+	.	PHF2	14	0.000389122856951324	0.0157797673892531
ENSG00000105287.54	ENSG00000105287	chr19	dexseq_prepare_annotation2.py	exon	.	-	.	PRKD2	33	0.000397749215954018	0.0160802588223612
ENSG00000122644.10	ENSG00000122644	chr7	dexseq_prepare_annotation2.py	exon	.	+	.	ARL4A	5	0.000400070459163574	0.0161247910675075
ENSG00000100504.31	ENSG00000100504	chr14	dexseq_prepare_annotation2.py	exon	.	-	.	PYGL	20	0.000410556901791499	0.0164971496707709
ENSG00000074071.6	ENSG00000074071	chr16	dexseq_prepare_annotation2.py	exon	.	-	.	MRPS34	7	0.000421544158570484	0.0168873144736418
ENSG00000102910.38	ENSG00000102910	chr16	dexseq_prepare_annotation2.py	exon	.	+	.	LONP2	11	0.000427415892999413	0.0170708099862605
ENSG00000099622.103	ENSG00000099622	chr19	dexseq_prepare_annotation2.py	exon	.	+	.	CIRBP	36	0.00042876947663386	0.0170732906057218
ENSG00000143224.43	ENSG00000143224	chr1	dexseq_prepare_annotation2.py	exon	.	+	.	PPOX	19	0.000433756726168918	0.0172200117716309
ENSG00000261041.2	ENSG00000261041	chr15	dexseq_prepare_annotation2.py	exon	.	+	.	RP11-536P16.4	3	0.000438001641901591	0.0173364721734702
ENSG00000140575.74	ENSG00000140575	chr15	dexseq_prepare_annotation2.py	exon	.	+	.	IQGAP1	56	0.000450490655591787	0.017777571543055
ENSG00000177189.35	ENSG00000177189	chrX	dexseq_prepare_annotation2.py	exon	.	-	.	RPS6KA3	35	0.000454182693714445	0.0178699262229315
ENSG00000178802.53	ENSG00000178802	chr15	dexseq_prepare_annotation2.py	exon	.	+	.	MPI	21	0.000460224305726271	0.0180539030317546
ENSG00000254510.7	ENSG00000254510	chr11	dexseq_prepare_annotation2.py	exon	.	+	.	RP11-867G23.10	8	0.000462063725147497	0.0180724332735204
ENSG00000260411.ENSG00000078328.51	ENSG00000260411+ENSG00000078328	chr16	dexseq_prepare_annotation2.py	exon	.	+	.		9	0.000466315743612604	0.018184938438226
ENSG00000175352.7	ENSG00000175352	chr11	dexseq_prepare_annotation2.py	exon	.	-	.	NRIP3	5	0.00048367740189214	0.018699006258301
ENSG00000166153.25	ENSG00000166153	chr12	dexseq_prepare_annotation2.py	exon	.	-	.	DEPDC4	10	0.000483775977353031	0.018699006258301
ENSG00000143811.ENSG00000243709.ENSG00000255835.28	ENSG00000143811+ENSG00000243709+ENSG00000255835	chr1	dexseq_prepare_annotation2.py	exon	.	-	.		25	0.000484341246878599	0.018699006258301
ENSG00000164669.20	ENSG00000164669	chr7	dexseq_prepare_annotation2.py	exon	.	+	.	INTS4L1	8	0.000485155759954406	0.018699006258301
ENSG00000025293.33	ENSG00000025293	chr20	dexseq_prepare_annotation2.py	exon	.	+	.	PHF20	13	0.000488555656852106	0.0187388112242945
ENSG00000204764.62	ENSG00000204764	chr5	dexseq_prepare_annotation2.py	exon	.	+	.	RANBP17	31	0.000489023439665779	0.0187388112242945
ENSG00000080823.99	ENSG00000080823	chr14	dexseq_prepare_annotation2.py	exon	.	-	.	MOK	32	0.000504374285559404	0.0192711793499865
ENSG00000124721.87	ENSG00000124721	chr6	dexseq_prepare_annotation2.py	exon	.	+	.	DNAH8	28	0.000512651974045408	0.0195310060428827
ENSG00000139644.49	ENSG00000139644	chr12	dexseq_prepare_annotation2.py	exon	.	+	.	TMBIM6	31	0.000539498314565845	0.0204947348234496
ENSG00000134376.34	ENSG00000134376	chr1	dexseq_prepare_annotation2.py	exon	.	+	.	CRB1	29	0.000542082489782733	0.0205338983235752
ENSG00000126581.56	ENSG00000126581	chr17	dexseq_prepare_annotation2.py	exon	.	-	.	BECN1	27	0.000555697745110652	0.0209353527416976
ENSG00000126107.24	ENSG00000126107	chr1	dexseq_prepare_annotation2.py	exon	.	-	.	HECTD3	11	0.000555847867801502	0.0209353527416976
ENSG00000175161.12	ENSG00000175161	chr3	dexseq_prepare_annotation2.py	exon	.	+	.	CADM2	10	0.00055853102424395	0.0209766481264347
ENSG00000167740.13	ENSG00000167740	chr17	dexseq_prepare_annotation2.py	exon	.	+	.	CYB5D2	10	0.000565961980686116	0.0211955166704546
ENSG00000134438.9	ENSG00000134438	chr18	dexseq_prepare_annotation2.py	exon	.	-	.	RAX	6	0.000572544597608428	0.0213814677411961
ENSG00000231870.6	ENSG00000231870	chr17	dexseq_prepare_annotation2.py	exon	.	-	.	KRT17P3	4	0.000576162851161021	0.021455979978447
ENSG00000148450.8	ENSG00000148450	chr10	dexseq_prepare_annotation2.py	exon	.	+	.	MSRB2	7	0.000589813563053668	0.0219026272572177
ENSG00000130810.ENSG00000243207.ENSG00000244165.39	ENSG00000130810+ENSG00000243207+ENSG00000244165	chr19	dexseq_prepare_annotation2.py	exon	.	+	.		18	0.000594628895225424	0.0220195910220731
ENSG00000141497.10	ENSG00000141497	chr17	dexseq_prepare_annotation2.py	exon	.	+	.	ZMYND15	10	0.00062197038478804	0.0229677332036254
ENSG00000140853.105	ENSG00000140853	chr16	dexseq_prepare_annotation2.py	exon	.	+	.	NLRC5	20	0.000639861379691762	0.0235625833970058
ENSG00000213397.ENSG00000183479.42	ENSG00000213397+ENSG00000183479	chrX	dexseq_prepare_annotation2.py	exon	.	-	.		16	0.000660403244755013	0.0242514747101702
ENSG00000186001.36	ENSG00000186001	chr3	dexseq_prepare_annotation2.py	exon	.	+	.	LRCH3	25	0.000663544726141545	0.0242993387246294
ENSG00000101680.78	ENSG00000101680	chr18	dexseq_prepare_annotation2.py	exon	.	-	.	LAMA1	33	0.000670948780671358	0.0244961192001151
ENSG00000022267.34	ENSG00000022267	chrX	dexseq_prepare_annotation2.py	exon	.	+	.	FHL1	15	0.000672624150502404	0.0244961192001151
ENSG00000079335.ENSG00000223906.31	ENSG00000079335+ENSG00000223906	chr1	dexseq_prepare_annotation2.py	exon	.	+	.		16	0.000683743178037442	0.0248326505869643
ENSG00000198626.121	ENSG00000198626	chr1	dexseq_prepare_annotation2.py	exon	.	+	.	RYR2	35	0.000699170223911372	0.0253233708496119
ENSG00000030582.56	ENSG00000030582	chr17	dexseq_prepare_annotation2.py	exon	.	+	.	GRN	38	0.000707144469815858	0.025542212816846
ENSG00000250125.3	ENSG00000250125	chr4	dexseq_prepare_annotation2.py	exon	.	-	.	RP11-707A18.1	2	0.000713147922187252	0.0256888706575353
ENSG00000263033.2	ENSG00000263033	chr16	dexseq_prepare_annotation2.py	exon	.	+	.	RP11-396B14.2	2	0.000733459799812093	0.0263055063795234
ENSG00000155629.25	ENSG00000155629	chr10	dexseq_prepare_annotation2.py	exon	.	-	.	PIK3AP1	10	0.000734245979882309	0.0263055063795234
ENSG00000160271.ENSG00000148288.66	ENSG00000160271+ENSG00000148288	chr9	dexseq_prepare_annotation2.py	exon	.	-	.		10	0.00075446878162407	0.0269569656569465
ENSG00000147044.50	ENSG00000147044	chrX	dexseq_prepare_annotation2.py	exon	.	-	.	CASK	13	0.000778756217176124	0.0277497498411546
ENSG00000132613.18	ENSG00000132613	chr16	dexseq_prepare_annotation2.py	exon	.	-	.	MTSS1L	15	0.000795158570295275	0.0282580545680203
ENSG00000133706.65	ENSG00000133706	chr5	dexseq_prepare_annotation2.py	exon	.	-	.	LARS	23	0.000807403571912202	0.0286162874549043
ENSG00000043514.32	ENSG00000043514	chr1	dexseq_prepare_annotation2.py	exon	.	-	.	TRIT1	13	0.000831589921732018	0.0293351693208175
ENSG00000128512.84	ENSG00000128512	chr7	dexseq_prepare_annotation2.py	exon	.	-	.	DOCK4	27	0.000832124697073113	0.0293351693208175
ENSG00000066926.11	ENSG00000066926	chr18	dexseq_prepare_annotation2.py	exon	.	-	.	FECH	9	0.000836605763180327	0.0294147026309679
ENSG00000213599.ENSG00000261052.ENSG00000132207.21	ENSG00000213599+ENSG00000261052+ENSG00000132207	chr16	dexseq_prepare_annotation2.py	exon	.	+	.		11	0.000908481583784635	0.031857099569318
ENSG00000151790.28	ENSG00000151790	chr4	dexseq_prepare_annotation2.py	exon	.	+	.	TDO2	16	0.000921520326398108	0.0321619700174779
ENSG00000117601.11	ENSG00000117601	chr1	dexseq_prepare_annotation2.py	exon	.	-	.	SERPINC1	9	0.000923292571277772	0.0321619700174779
ENSG00000182541.30	ENSG00000182541	chr22	dexseq_prepare_annotation2.py	exon	.	+	.	LIMK2	7	0.000924474175994069	0.0321619700174779
ENSG00000126768.23	ENSG00000126768	chrX	dexseq_prepare_annotation2.py	exon	.	-	.	TIMM17B	11	0.000934348730211548	0.0324201842871303
ENSG00000165935.11	ENSG00000165935	chr12	dexseq_prepare_annotation2.py	exon	.	+	.	SMCO2	10	0.0009429130175803	0.0326317018125957
ENSG00000113649.35	ENSG00000113649	chr5	dexseq_prepare_annotation2.py	exon	.	+	.	TCERG1	34	0.000956164447740291	0.0329258311800536
ENSG00000114698.26	ENSG00000114698	chr3	dexseq_prepare_annotation2.py	exon	.	-	.	PLSCR4	23	0.000956393280872965	0.0329258311800536
ENSG00000269755.ENSG00000268870.ENSG00000268744.ENSG00000180855.ENSG00000196826.ENSG00000269693.ENSG00000248406.ENSG00000242852.ENSG00000249709.ENSG00000188033.ENSG00000196466.66	ENSG00000269755+ENSG00000268870+ENSG00000268744+ENSG00000180855+ENSG00000196826+ENSG00000269693+ENSG00000248406+ENSG00000242852+ENSG00000249709+ENSG00000188033+ENSG00000196466	chr19	dexseq_prepare_annotation2.py	exon	.	-	.		30	0.000959945992766357	0.0329623013620032
ENSG00000087302.13	ENSG00000087302	chr14	dexseq_prepare_annotation2.py	exon	.	+	.	C14orf166	7	0.000967989072013167	0.0331436099292108
ENSG00000186522.40	ENSG00000186522	chr2	dexseq_prepare_annotation2.py	exon	.	-	.	SEPT10	13	0.00097024032092319	0.0331436099292108
ENSG00000119411.4	ENSG00000119411	chr9	dexseq_prepare_annotation2.py	exon	.	+	.	BSPRY	4	0.000981582107593117	0.0334446274803634
ENSG00000129933.56	ENSG00000129933	chr19	dexseq_prepare_annotation2.py	exon	.	+	.	MAU2	27	0.000985379740134792	0.0334877125053521
ENSG00000229553.2	ENSG00000229553	chrY	dexseq_prepare_annotation2.py	exon	.	-	.	USP9YP17	3	0.000991079199569106	0.0335950436366759
ENSG00000174628.38	ENSG00000174628	chr16	dexseq_prepare_annotation2.py	exon	.	+	.	IQCK	30	0.000997136421030457	0.0337139219591372
ENSG00000259669.10	ENSG00000259669	chr15	dexseq_prepare_annotation2.py	exon	.	-	.	RP11-643A5.2	9	0.00100136788975545	0.0337706211800181
ENSG00000254444.2	ENSG00000254444	chr11	dexseq_prepare_annotation2.py	exon	.	-	.	RP11-290F24.3	3	0.00100525217659284	0.0338153531159221
ENSG00000116883.ENSG00000214193.37	ENSG00000116883+ENSG00000214193	chr1	dexseq_prepare_annotation2.py	exon	.	+	.		29	0.00101145797915176	0.0339377524984422
ENSG00000233723.24	ENSG00000233723	chr2	dexseq_prepare_annotation2.py	exon	.	+	.	LINC01122	7	0.00102606397134966	0.0343406726613735
ENSG00000116815.12	ENSG00000116815	chr1	dexseq_prepare_annotation2.py	exon	.	-	.	CD58	4	0.00104999441556013	0.0350528438729923
ENSG00000135426.40	ENSG00000135426	chr12	dexseq_prepare_annotation2.py	exon	.	-	.	TESPA1	28	0.00108276274122668	0.0359690539468043
ENSG00000267618.ENSG00000185379.ENSG00000092871.40	ENSG00000267618+ENSG00000185379+ENSG00000092871	chr17	dexseq_prepare_annotation2.py	exon	.	-	.		12	0.00108350371338921	0.0359690539468043
ENSG00000205020.18	ENSG00000205020	chr17	dexseq_prepare_annotation2.py	exon	.	+	.	CCL4L1	9	0.00108560155255484	0.0359690539468043
ENSG00000187741.92	ENSG00000187741	chr16	dexseq_prepare_annotation2.py	exon	.	-	.	FANCA	38	0.00108940260684611	0.0360047561562638
ENSG00000231890.41	ENSG00000231890	chr2	dexseq_prepare_annotation2.py	exon	.	+	.	AC093391.2	24	0.00109595046542328	0.0361308357927576
ENSG00000260914.ENSG00000168807.ENSG00000132612.39	ENSG00000260914+ENSG00000168807+ENSG00000132612	chr16	dexseq_prepare_annotation2.py	exon	.	+	.		14	0.00109900921273662	0.0361415467472094
ENSG00000134897.ENSG00000134899.ENSG00000270181.51	ENSG00000134897+ENSG00000134899+ENSG00000270181	chr13	dexseq_prepare_annotation2.py	exon	.	+	.		23	0.00110438513336756	0.0362254455235347
ENSG00000135521.ENSG00000112419.ENSG00000257065.49	ENSG00000135521+ENSG00000112419+ENSG00000257065	chr6	dexseq_prepare_annotation2.py	exon	.	+	.		25	0.00110945613507156	0.0362254455235347
ENSG00000151445.41	ENSG00000151445	chr14	dexseq_prepare_annotation2.py	exon	.	-	.	VIPAS39	12	0.0011097810466741	0.0362254455235347
ENSG00000205755.11	ENSG00000205755	chrX	dexseq_prepare_annotation2.py	exon	.	-	.	CRLF2	5	0.0011163115484697	0.0363469161406444
ENSG00000075239.34	ENSG00000075239	chr11	dexseq_prepare_annotation2.py	exon	.	+	.	ACAT1	7	0.00111900112475358	0.0363469161406444
ENSG00000177685.31	ENSG00000177685	chr11	dexseq_prepare_annotation2.py	exon	.	+	.	EFCAB4A	9	0.00112478554792236	0.0364452572145432
ENSG00000055208.ENSG00000228408.17	ENSG00000055208+ENSG00000228408	chr6	dexseq_prepare_annotation2.py	exon	.	+	.		9	0.00114266516729388	0.0369340672655869
ENSG00000227914.4	ENSG00000227914	chr9	dexseq_prepare_annotation2.py	exon	.	-	.	RP11-130C19.3	3	0.00114708483478015	0.0369864915019356
ENSG00000163479.12	ENSG00000163479	chr1	dexseq_prepare_annotation2.py	exon	.	-	.	SSR2	3	0.00117280148774409	0.0377236877566348
ENSG00000136811.31	ENSG00000136811	chr9	dexseq_prepare_annotation2.py	exon	.	+	.	ODF2	18	0.00117618246242731	0.0377406120225461
ENSG00000055483.76	ENSG00000055483	chr17	dexseq_prepare_annotation2.py	exon	.	-	.	USP36	10	0.00118434530898618	0.0379105205443033
ENSG00000237854.2	ENSG00000237854	chr17	dexseq_prepare_annotation2.py	exon	.	+	.	LINC00674	3	0.00119534089417388	0.0380772172561199
ENSG00000069248.35	ENSG00000069248	chr1	dexseq_prepare_annotation2.py	exon	.	-	.	NUP133	8	0.00119575162861335	0.0380772172561199
ENSG00000237356.11	ENSG00000237356	chr14	dexseq_prepare_annotation2.py	exon	.	+	.	AL163953.3	9	0.00119819382591119	0.0380772172561199
ENSG00000175175.5	ENSG00000175175	chr17	dexseq_prepare_annotation2.py	exon	.	+	.	PPM1E	6	0.00123312668028635	0.0390933686172316
ENSG00000198632.ENSG00000174368.32	ENSG00000198632+ENSG00000174368	chr7	dexseq_prepare_annotation2.py	exon	.	-	.		26	0.00124397728508402	0.0393430136574421
ENSG00000182472.33	ENSG00000182472	chr19	dexseq_prepare_annotation2.py	exon	.	-	.	CAPN12	13	0.00126195494326675	0.0398163349641681
ENSG00000161671.20	ENSG00000161671	chr19	dexseq_prepare_annotation2.py	exon	.	+	.	EMC10	11	0.0012995998778109	0.0409064532968098
ENSG00000150625.47	ENSG00000150625	chr4	dexseq_prepare_annotation2.py	exon	.	-	.	GPM6A	11	0.00131323035693049	0.0412373047948244
ENSG00000127445.28	ENSG00000127445	chr19	dexseq_prepare_annotation2.py	exon	.	+	.	PIN1	11	0.0013261607631472	0.0414207394725849
ENSG00000233404.ENSG00000071054.63	ENSG00000233404+ENSG00000071054	chr2	dexseq_prepare_annotation2.py	exon	.	+	.		48	0.00132646010278106	0.0414207394725849
ENSG00000115355.55	ENSG00000115355	chr2	dexseq_prepare_annotation2.py	exon	.	-	.	CCDC88A	18	0.00133059319529558	0.0414207394725849
ENSG00000198793.6	ENSG00000198793	chr1	dexseq_prepare_annotation2.py	exon	.	-	.	MTOR	3	0.00133160471072985	0.0414207394725849
ENSG00000068024.49	ENSG00000068024	chr2	dexseq_prepare_annotation2.py	exon	.	-	.	HDAC4	11	0.00138332077481167	0.0429260291544524
ENSG00000224892.ENSG00000236778.52	ENSG00000224892+ENSG00000236778	chr13	dexseq_prepare_annotation2.py	exon	.	+	.		12	0.00138649125937603	0.0429260291544524
ENSG00000092200.57	ENSG00000092200	chr14	dexseq_prepare_annotation2.py	exon	.	+	.	RPGRIP1	6	0.00141369414324453	0.0436659733030203
ENSG00000001630.ENSG00000240720.34	ENSG00000001630+ENSG00000240720	chr7	dexseq_prepare_annotation2.py	exon	.	-	.		13	0.00141739189170211	0.0436781370822888
ENSG00000129422.53	ENSG00000129422	chr8	dexseq_prepare_annotation2.py	exon	.	-	.	MTUS1	47	0.00143110158426781	0.0439980533581872
ENSG00000253542.9	ENSG00000253542	chr8	dexseq_prepare_annotation2.py	exon	.	-	.	SDR16C6P	6	0.00144443797581855	0.0443050348963371
ENSG00000200463.ENSG00000179029.24	ENSG00000200463+ENSG00000179029	chr17	dexseq_prepare_annotation2.py	exon	.	-	.		17	0.00151085658996595	0.0462350095355321
ENSG00000187533.14	ENSG00000187533	chr4	dexseq_prepare_annotation2.py	exon	.	+	.	C4orf40	12	0.00154500637151527	0.0471708642758242
ENSG00000177138.21	ENSG00000177138	chrX	dexseq_prepare_annotation2.py	exon	.	-	.	FAM9B	10	0.00155716201630765	0.0474324466718599
ENSG00000178999.35	ENSG00000178999	chr17	dexseq_prepare_annotation2.py	exon	.	-	.	AURKB	8	0.00157389637951421	0.0478319773268456
ENSG00000106686.16	ENSG00000106686	chr9	dexseq_prepare_annotation2.py	exon	.	-	.	SPATA6L	10	0.00161347985496807	0.048922485510729
ENSG00000142327.33	ENSG00000142327	chr2	dexseq_prepare_annotation2.py	exon	.	+	.	RNPEPL1	16	0.00163577156287886	0.0494848971653514
ENSG00000100883.34	ENSG00000100883	chr14	dexseq_prepare_annotation2.py	exon	.	+	.	SRP54	6	0.00164274141573018	0.0495822865661026
ENSG00000107187.2	ENSG00000107187	chr9	dexseq_prepare_annotation2.py	exon	.	-	.	LHX3	2	0.00170980618922858	0.0514889244227831
ENSG00000263588.1	ENSG00000263588	chr18	dexseq_prepare_annotation2.py	exon	.	+	.	RP11-595B24.2	2	0.0017339946199751	0.0520986565365246
ENSG00000129625.13	ENSG00000129625	chr5	dexseq_prepare_annotation2.py	exon	.	-	.	REEP5	10	0.00176039496125314	0.0527719305845047
ENSG00000177225.41	ENSG00000177225	chr11	dexseq_prepare_annotation2.py	exon	.	-	.	PDDC1	2	0.00177183039701921	0.0529945652683121
ENSG00000133816.91	ENSG00000133816	chr11	dexseq_prepare_annotation2.py	exon	.	+	.	MICAL2	18	0.00179653751531275	0.0536122481996265
ENSG00000005801.ENSG00000263365.68	ENSG00000005801+ENSG00000263365	chr11	dexseq_prepare_annotation2.py	exon	.	-	.		17	0.00181586671683013	0.0540366143677566
ENSG00000042317.53	ENSG00000042317	chr14	dexseq_prepare_annotation2.py	exon	.	+	.	SPATA7	22	0.00182148264148912	0.0540366143677566
ENSG00000127616.74	ENSG00000127616	chr19	dexseq_prepare_annotation2.py	exon	.	+	.	SMARCA4	23	0.00182302042420722	0.0540366143677566
ENSG00000105193.19	ENSG00000105193	chr19	dexseq_prepare_annotation2.py	exon	.	-	.	RPS16	11	0.00182991628125488	0.0541196716738021
ENSG00000085760.40	ENSG00000085760	chr2	dexseq_prepare_annotation2.py	exon	.	-	.	MTIF2	27	0.00189379135789883	0.0557624668902438
ENSG00000080200.26	ENSG00000080200	chr3	dexseq_prepare_annotation2.py	exon	.	+	.	CRYBG3	2	0.0018938992158638	0.0557624668902438
ENSG00000099864.27	ENSG00000099864	chr19	dexseq_prepare_annotation2.py	exon	.	+	.	PALM	6	0.00189823364921396	0.0557658863169078
ENSG00000117419.27	ENSG00000117419	chr1	dexseq_prepare_annotation2.py	exon	.	-	.	ERI3	15	0.0019101804374198	0.0559924287864518
ENSG00000143194.17	ENSG00000143194	chr1	dexseq_prepare_annotation2.py	exon	.	+	.	MAEL	5	0.00192965034095011	0.0564380033348681
ENSG00000225957.2	ENSG00000225957	chrX	dexseq_prepare_annotation2.py	exon	.	+	.	CTD-2267G17.2	3	0.00194221630387672	0.0566801314288084
ENSG00000204839.38	ENSG00000204839	chr8	dexseq_prepare_annotation2.py	exon	.	-	.	MROH6	9	0.00195051837422973	0.0567970328355001
ENSG00000147604.24	ENSG00000147604	chr8	dexseq_prepare_annotation2.py	exon	.	-	.	RPL7	22	0.00198144532574943	0.0575707850690274
ENSG00000122512.25	ENSG00000122512	chr7	dexseq_prepare_annotation2.py	exon	.	-	.	PMS2	3	0.00200457292527693	0.0581150308600021
ENSG00000119689.17	ENSG00000119689	chr14	dexseq_prepare_annotation2.py	exon	.	+	.	DLST	10	0.00202101895808922	0.0584636118729529
ENSG00000170852.15	ENSG00000170852	chr7	dexseq_prepare_annotation2.py	exon	.	-	.	KBTBD2	9	0.00202812175067139	0.0585409815368468
ENSG00000225492.4	ENSG00000225492	chr1	dexseq_prepare_annotation2.py	exon	.	+	.	GBP1P1	4	0.0020337809235593	0.0585764353147144
ENSG00000214753.ENSG00000168000.ENSG00000234857.92	ENSG00000214753+ENSG00000168000+ENSG00000234857	chr11	dexseq_prepare_annotation2.py	exon	.	-	.		62	0.00211530078297015	0.0607919051105769
ENSG00000135926.40	ENSG00000135926	chr2	dexseq_prepare_annotation2.py	exon	.	-	.	TMBIM1	15	0.00215961856254269	0.0619309271080572
ENSG00000074855.22	ENSG00000074855	chr19	dexseq_prepare_annotation2.py	exon	.	-	.	ANO8	4	0.00217055142679267	0.0620770748407384
ENSG00000105486.62	ENSG00000105486	chr19	dexseq_prepare_annotation2.py	exon	.	-	.	LIG1	27	0.00217422593270436	0.0620770748407384
ENSG00000168397.53	ENSG00000168397	chr2	dexseq_prepare_annotation2.py	exon	.	+	.	ATG4B	41	0.00217880202164165	0.0620770748407384
ENSG00000139865.53	ENSG00000139865	chr14	dexseq_prepare_annotation2.py	exon	.	+	.	TTC6	32	0.00218794376974891	0.0622034766367323
ENSG00000139263.31	ENSG00000139263	chr12	dexseq_prepare_annotation2.py	exon	.	-	.	LRIG3	13	0.00222377996088877	0.0630866332252136
ENSG00000259841.8	ENSG00000259841	chr16	dexseq_prepare_annotation2.py	exon	.	+	.	RP11-488I20.3	3	0.00223690087589429	0.0633229755445879
ENSG00000215021.ENSG00000238795.45	ENSG00000215021+ENSG00000238795	chr12	dexseq_prepare_annotation2.py	exon	.	-	.		25	0.00225956236586441	0.0638278087109562
ENSG00000084774.66	ENSG00000084774	chr2	dexseq_prepare_annotation2.py	exon	.	+	.	CAD	47	0.00232171615596982	0.0653235702156708
ENSG00000104915.30	ENSG00000104915	chr19	dexseq_prepare_annotation2.py	exon	.	-	.	STX10	20	0.00232239621795501	0.0653235702156708
ENSG00000100503.62	ENSG00000100503	chr14	dexseq_prepare_annotation2.py	exon	.	-	.	NIN	13	0.00233974073571198	0.0656717038770962
ENSG00000129990.30	ENSG00000129990	chr19	dexseq_prepare_annotation2.py	exon	.	-	.	SYT5	26	0.00234898556146912	0.065791502378436
ENSG00000088247.ENSG00000266722.47	ENSG00000088247+ENSG00000266722	chr19	dexseq_prepare_annotation2.py	exon	.	-	.		28	0.00236592689195041	0.06599664055436
ENSG00000198758.20	ENSG00000198758	chr1	dexseq_prepare_annotation2.py	exon	.	-	.	EPS8L3	13	0.00236629407131366	0.06599664055436
ENSG00000223711.5	ENSG00000223711	chr3	dexseq_prepare_annotation2.py	exon	.	+	.	AC091633.3	4	0.0023778846635362	0.0661802847409444
ENSG00000059588.46	ENSG00000059588	chr1	dexseq_prepare_annotation2.py	exon	.	-	.	TARBP1	16	0.00243338916726463	0.0675827831748706
ENSG00000196517.20	ENSG00000196517	chr1	dexseq_prepare_annotation2.py	exon	.	-	.	SLC6A9	13	0.00243913542144535	0.0676003569633281
ENSG00000147099.36	ENSG00000147099	chrX	dexseq_prepare_annotation2.py	exon	.	-	.	HDAC8	29	0.00244598101729937	0.0676482616081542
ENSG00000125462.62	ENSG00000125462	chr1	dexseq_prepare_annotation2.py	exon	.	-	.	C1orf61	31	0.00245915484210478	0.0678706200681111
ENSG00000258891.ENSG00000156050.18	ENSG00000258891+ENSG00000156050	chr14	dexseq_prepare_annotation2.py	exon	.	-	.		17	0.00246585794579305	0.0679138375903836
ENSG00000077782.97	ENSG00000077782	chr8	dexseq_prepare_annotation2.py	exon	.	-	.	FGFR1	33	0.00258587743152525	0.0710713090327731
ENSG00000205744.57	ENSG00000205744	chr19	dexseq_prepare_annotation2.py	exon	.	-	.	DENND1C	28	0.00260739621736311	0.0715140622272621
ENSG00000245719.2	ENSG00000245719	chr15	dexseq_prepare_annotation2.py	exon	.	-	.	RP11-34F13.2	2	0.00269753068843553	0.0738330345778834
ENSG00000166825.37	ENSG00000166825	chr15	dexseq_prepare_annotation2.py	exon	.	-	.	ANPEP	4	0.0027357553859695	0.0747140486662255
ENSG00000138698.41	ENSG00000138698	chr4	dexseq_prepare_annotation2.py	exon	.	+	.	RAP1GDS1	25	0.00274102220901054	0.0747140486662255
ENSG00000255605.2	ENSG00000255605	chr11	dexseq_prepare_annotation2.py	exon	.	+	.	RP11-644L4.1	2	0.00279078997365741	0.0758741445546458
ENSG00000172977.48	ENSG00000172977	chr11	dexseq_prepare_annotation2.py	exon	.	+	.	KAT5	41	0.0027950611496303	0.0758741445546458
ENSG00000001084.ENSG00000231683.37	ENSG00000001084+ENSG00000231683	chr6	dexseq_prepare_annotation2.py	exon	.	-	.		3	0.0028448484747489	0.076927463794058
ENSG00000143858.9	ENSG00000143858	chr1	dexseq_prepare_annotation2.py	exon	.	-	.	SYT2	6	0.00284550149737476	0.076927463794058
ENSG00000177409.4	ENSG00000177409	chr7	dexseq_prepare_annotation2.py	exon	.	-	.	SAMD9L	4	0.00287320578394594	0.0775179193138069
ENSG00000187720.12	ENSG00000187720	chr15	dexseq_prepare_annotation2.py	exon	.	+	.	THSD4	13	0.00289061401664164	0.077828752138498
ENSG00000100599.30	ENSG00000100599	chr14	dexseq_prepare_annotation2.py	exon	.	+	.	RIN3	23	0.00291447701913538	0.0783117605548164
ENSG00000233863.ENSG00000156687.31	ENSG00000233863+ENSG00000156687	chr8	dexseq_prepare_annotation2.py	exon	.	+	.		22	0.00293011892365254	0.0784716056147143
ENSG00000147419.28	ENSG00000147419	chr8	dexseq_prepare_annotation2.py	exon	.	-	.	CCDC25	9	0.00293229751691898	0.0784716056147143
ENSG00000146966.34	ENSG00000146966	chr7	dexseq_prepare_annotation2.py	exon	.	-	.	DENND2A	12	0.00298733250867697	0.0797829005347667
ENSG00000140105.66	ENSG00000140105	chr14	dexseq_prepare_annotation2.py	exon	.	-	.	WARS	40	0.00304020360385584	0.0810312331511576
ENSG00000166747.75	ENSG00000166747	chr16	dexseq_prepare_annotation2.py	exon	.	-	.	AP1G1	38	0.00310095753077065	0.0824842224482656
ENSG00000065534.66	ENSG00000065534	chr3	dexseq_prepare_annotation2.py	exon	.	-	.	MYLK	24	0.00312642921840013	0.082994767604919
ENSG00000138660.19	ENSG00000138660	chr4	dexseq_prepare_annotation2.py	exon	.	+	.	AP1AR	8	0.00314952575169657	0.0833579779467368
ENSG00000188725.2	ENSG00000188725	chr5	dexseq_prepare_annotation2.py	exon	.	-	.	SMIM15	3	0.00315272231266024	0.0833579779467368
ENSG00000272191.1	ENSG00000272191	chr17	dexseq_prepare_annotation2.py	exon	.	-	.	RP11-445F12.2	2	0.00318934912859437	0.0840408897811668
ENSG00000178585.13	ENSG00000178585	chr1	dexseq_prepare_annotation2.py	exon	.	-	.	CTNNBIP1	12	0.00319126525492782	0.0840408897811668
ENSG00000100401.4	ENSG00000100401	chr22	dexseq_prepare_annotation2.py	exon	.	-	.	RANGAP1	4	0.00320237573194056	0.084165819435893
ENSG00000142512.33	ENSG00000142512	chr19	dexseq_prepare_annotation2.py	exon	.	-	.	SIGLEC10	21	0.00323523303789737	0.0848461717874353
ENSG00000134490.47	ENSG00000134490	chr18	dexseq_prepare_annotation2.py	exon	.	-	.	TMEM241	25	0.00324109809021595	0.0848461717874353
ENSG00000205810.ENSG00000255641.ENSG00000134545.ENSG00000205809.42	ENSG00000205810+ENSG00000255641+ENSG00000134545+ENSG00000205809	chr12	dexseq_prepare_annotation2.py	exon	.	-	.		19	0.00328750943735049	0.0857885016332336
ENSG00000167178.30	ENSG00000167178	chr15	dexseq_prepare_annotation2.py	exon	.	+	.	ISLR2	13	0.00329007339849088	0.0857885016332336
ENSG00000078237.9	ENSG00000078237	chr12	dexseq_prepare_annotation2.py	exon	.	+	.	C12orf5	6	0.00331052994379362	0.0860020442310266
ENSG00000002079.31	ENSG00000002079	chr7	dexseq_prepare_annotation2.py	exon	.	+	.	MYH16	9	0.00331694948298679	0.0860020442310266
ENSG00000141371.11	ENSG00000141371	chr17	dexseq_prepare_annotation2.py	exon	.	+	.	C17orf64	3	0.00331777931602296	0.0860020442310266
ENSG00000162654.14	ENSG00000162654	chr1	dexseq_prepare_annotation2.py	exon	.	-	.	GBP4	7	0.00333005519589514	0.0861513301168959
ENSG00000049192.44	ENSG00000049192	chr5	dexseq_prepare_annotation2.py	exon	.	-	.	ADAMTS6	20	0.00337463710549854	0.0871341846380678
ENSG00000149179.50	ENSG00000149179	chr11	dexseq_prepare_annotation2.py	exon	.	+	.	C11orf49	36	0.0033898892389074	0.0872004903070081
ENSG00000266460.1	ENSG00000266460	chr18	dexseq_prepare_annotation2.py	exon	.	-	.	RP11-173L6.1	2	0.00339039727819986	0.0872004903070081
ENSG00000084090.21	ENSG00000084090	chr2	dexseq_prepare_annotation2.py	exon	.	-	.	STARD7	6	0.00341321244091711	0.0876168319784936
ENSG00000134255.17	ENSG00000134255	chr1	dexseq_prepare_annotation2.py	exon	.	+	.	CEPT1	8	0.00342399349843922	0.087723244281718
ENSG00000134802.ENSG00000186652.ENSG00000254979.78	ENSG00000134802+ENSG00000186652+ENSG00000254979	chr11	dexseq_prepare_annotation2.py	exon	.	-	.		29	0.0034480349316899	0.0881683206904072
ENSG00000142945.25	ENSG00000142945	chr1	dexseq_prepare_annotation2.py	exon	.	+	.	KIF2C	12	0.00365661352133533	0.0933212948881333
ENSG00000165862.23	ENSG00000165862	chr10	dexseq_prepare_annotation2.py	exon	.	+	.	PNLIPRP2	14	0.00366383226019022	0.0933253612325909
ENSG00000120549.16	ENSG00000120549	chr10	dexseq_prepare_annotation2.py	exon	.	+	.	KIAA1217	13	0.00368326849047293	0.0936400181616387
ENSG00000014641.35	ENSG00000014641	chr2	dexseq_prepare_annotation2.py	exon	.	+	.	MDH1	18	0.00373927569651162	0.0948814293817343
ENSG00000135436.18	ENSG00000135436	chr12	dexseq_prepare_annotation2.py	exon	.	-	.	FAM186B	14	0.00375724337304896	0.0951547076469487
ENSG00000100341.11	ENSG00000100341	chr22	dexseq_prepare_annotation2.py	exon	.	-	.	PNPLA5	6	0.00380704269923503	0.0962315573305681
ENSG00000023734.18	ENSG00000023734	chr12	dexseq_prepare_annotation2.py	exon	.	+	.	STRAP	2	0.00382426938149999	0.0963784646355831
ENSG00000140479.61	ENSG00000140479	chr15	dexseq_prepare_annotation2.py	exon	.	-	.	PCSK6	18	0.00382743524460523	0.0963784646355831
ENSG00000171241.26	ENSG00000171241	chr16	dexseq_prepare_annotation2.py	exon	.	-	.	SHCBP1	10	0.00383738402793207	0.0964452791811065
ENSG00000268614.ENSG00000090674.ENSG00000032444.122	ENSG00000268614+ENSG00000090674+ENSG00000032444	chr19	dexseq_prepare_annotation2.py	exon	.	+	.		20	0.00388233908247195	0.0973548953857558
ENSG00000189266.9	ENSG00000189266	chr1	dexseq_prepare_annotation2.py	exon	.	+	.	PNRC2	9	0.00388830444505893	0.0973548953857558
ENSG00000125898.4	ENSG00000125898	chr20	dexseq_prepare_annotation2.py	exon	.	+	.	FAM110A	5	0.0039446110351316	0.098577992220113
ENSG00000144452.52	ENSG00000144452	chr2	dexseq_prepare_annotation2.py	exon	.	-	.	ABCA12	33	0.00395344463694733	0.098612336038573
ENSG00000214765.35	ENSG00000214765	chr7	dexseq_prepare_annotation2.py	exon	.	-	.	SEPT7P2	26	0.00396138786399034	0.0986243833558423
ENSG00000125089.77	ENSG00000125089	chr4	dexseq_prepare_annotation2.py	exon	.	+	.	SH3TC1	16	0.00401780232373087	0.0998408772927107
ENSG00000172889.12	ENSG00000172889	chr9	dexseq_prepare_annotation2.py	exon	.	+	.	EGFL7	4	0.00402667360650363	0.0998735930168443
ENSG00000139793.17	ENSG00000139793	chr13	dexseq_prepare_annotation2.py	exon	.	+	.	MBNL2	16	0.00403734547299421	0.0999507624587705
